# Supplementary material for: Theoretical Study of Sphingomyelinases from Entamoeba histolytica and Trichomonas vaginalis Sheds Light on the Evolution of Enzymes Needed for Survival and Colonization
Source: Pathogens. 2025 Jan 5;14(1):32. doi: 10.3390/pathogens14010032 (PMC11768322; doi:10.3390/pathogens14010032)
Supplement: Supplementary file 1 [file pathogens-14-00032-s001.zip]

Archive with 199 entries (132 files):
- Supplementary Figures 2024 final revision 2.pdf
- Supplementary structural Files/
- Supplementary structural Files/10_SMase6monomer2XMg.pdb
- Supplementary structural Files/11_SMase6monomer2XCo.pdb
- Supplementary structural Files/12_SMase6nosignalpeptnoloopnoCterm.pdb
- Supplementary structural Files/13_SMase6nosigpeptnoloopnoCtermMg.pdb
- Supplementary structural Files/14_SMase6nosigpeptnoloopnoCtermCo.pdb
- Supplementary structural Files/15_SMase6nosignpeptnoloopnoctermglyc.pdb
- Supplementary structural Files/16_SMase6nosigpeptnoloopnoctermglycMg.pdb
- Supplementary structural Files/1_SMase6_nosignalpeptide.pdb
- Supplementary structural Files/2_Smase6_nosignalpeptideMg.pdb
- Supplementary structural Files/3_Smase6_nosignalpeptideCo.pdb
- Supplementary structural Files/4_Smasa6nosignoctermglyco.pdb
- Supplementary structural Files/5_Smase6nosignoctermglycoMg.pdb
- Supplementary structural Files/6_Smasa6nosignnoctermglycoCo.pdb
- Supplementary structural Files/7_SM6nosigpeptnoctermGlycoZn.pdb
- Supplementary structural Files/8_SMase6Dimer2XMg.pdb
- Supplementary structural Files/9_SMase6dimer2XCo.pdb
- Supplementary structural Files/CIF files aSMase6/
- Supplementary structural Files/CIF files aSMase6/aSmase6 dimers/
- Supplementary structural Files/CIF files aSMase6/aSmase6 dimers/aSmase6 dimer 2xCo/
- Supplementary structural Files/CIF files aSMase6/aSmase6 dimers/aSmase6 dimer 2xCo/fold_smasagnosignoctermgly2co_model_0.cif
- Supplementary structural Files/CIF files aSMase6/aSmase6 dimers/aSmase6 dimer 2xCo/fold_smasagnosignoctermgly2co_model_1.cif
- Supplementary structural Files/CIF files aSMase6/aSmase6 dimers/aSmase6 dimer 2xCo/fold_smasagnosignoctermgly2co_model_2.cif
- Supplementary structural Files/CIF files aSMase6/aSmase6 dimers/aSmase6 dimer 2xCo/fold_smasagnosignoctermgly2co_model_3.cif
- Supplementary structural Files/CIF files aSMase6/aSmase6 dimers/aSmase6 dimer 2xCo/fold_smasagnosignoctermgly2co_model_4.cif
- Supplementary structural Files/CIF files aSMase6/aSmase6 dimers/aSmase6 dimer 2xMg/
- Supplementary structural Files/CIF files aSMase6/aSmase6 dimers/aSmase6 dimer 2xMg/fold_sm6dimer2mgpersubunit_model_0.cif
- Supplementary structural Files/CIF files aSMase6/aSmase6 dimers/aSmase6 dimer 2xMg/fold_sm6dimer2mgpersubunit_model_1.cif
- Supplementary structural Files/CIF files aSMase6/aSmase6 dimers/aSmase6 dimer 2xMg/fold_sm6dimer2mgpersubunit_model_2.cif
- Supplementary structural Files/CIF files aSMase6/aSmase6 dimers/aSmase6 dimer 2xMg/fold_sm6dimer2mgpersubunit_model_3.cif
- Supplementary structural Files/CIF files aSMase6/aSmase6 dimers/aSmase6 dimer 2xMg/fold_sm6dimer2mgpersubunit_model_4.cif
- Supplementary structural Files/CIF files aSMase6/ASmase6 monomer with two ions/
- Supplementary structural Files/CIF files aSMase6/ASmase6 monomer with two ions/aSmase6 with 2xCo monomer/
- Supplementary structural Files/CIF files aSMase6/ASmase6 monomer with two ions/aSmase6 with 2xCo monomer/fold_smasagnosignoctermgly2co_model_0.cif
- Supplementary structural Files/CIF files aSMase6/ASmase6 monomer with two ions/aSmase6 with 2xCo monomer/fold_smasagnosignoctermgly2co_model_1.cif
- Supplementary structural Files/CIF files aSMase6/ASmase6 monomer with two ions/aSmase6 with 2xCo monomer/fold_smasagnosignoctermgly2co_model_2.cif
- Supplementary structural Files/CIF files aSMase6/ASmase6 monomer with two ions/aSmase6 with 2xCo monomer/fold_smasagnosignoctermgly2co_model_3.cif
- Supplementary structural Files/CIF files aSMase6/ASmase6 monomer with two ions/aSmase6 with 2xCo monomer/fold_smasagnosignoctermgly2co_model_4.cif
- Supplementary structural Files/CIF files aSMase6/ASmase6 monomer with two ions/aSmase6 with 2xMg monomer/
- Supplementary structural Files/CIF files aSMase6/ASmase6 monomer with two ions/aSmase6 with 2xMg monomer/fold_smasa6_2_mg_glyc_model_0.cif
- Supplementary structural Files/CIF files aSMase6/ASmase6 monomer with two ions/aSmase6 with 2xMg monomer/fold_smasa6_2_mg_glyc_model_1.cif
- Supplementary structural Files/CIF files aSMase6/ASmase6 monomer with two ions/aSmase6 with 2xMg monomer/fold_smasa6_2_mg_glyc_model_2.cif
- Supplementary structural Files/CIF files aSMase6/ASmase6 monomer with two ions/aSmase6 with 2xMg monomer/fold_smasa6_2_mg_glyc_model_3.cif
- Supplementary structural Files/CIF files aSMase6/ASmase6 monomer with two ions/aSmase6 with 2xMg monomer/fold_smasa6_2_mg_glyc_model_4.cif
- Supplementary structural Files/CIF files aSMase6/aSMase6 no loop/
- Supplementary structural Files/CIF files aSMase6/aSMase6 no loop/aSmase6 no loop Co/
- Supplementary structural Files/CIF files aSMase6/aSMase6 no loop/aSmase6 no loop Co/fold_smasa6nosigpeptnoloopnoctermco_model_0.cif
- Supplementary structural Files/CIF files aSMase6/aSMase6 no loop/aSmase6 no loop Co/fold_smasa6nosigpeptnoloopnoctermco_model_1.cif
- Supplementary structural Files/CIF files aSMase6/aSMase6 no loop/aSmase6 no loop Co/fold_smasa6nosigpeptnoloopnoctermco_model_2.cif
- Supplementary structural Files/CIF files aSMase6/aSMase6 no loop/aSmase6 no loop Co/fold_smasa6nosigpeptnoloopnoctermco_model_3.cif
- Supplementary structural Files/CIF files aSMase6/aSMase6 no loop/aSmase6 no loop Co/fold_smasa6nosigpeptnoloopnoctermco_model_4.cif
- Supplementary structural Files/CIF files aSMase6/aSMase6 no loop/aSmase6 no loop glycosilated/
- Supplementary structural Files/CIF files aSMase6/aSMase6 no loop/aSmase6 no loop glycosilated/fold_sm6nosignoloopnoctermglyc_model_0.cif
- Supplementary structural Files/CIF files aSMase6/aSMase6 no loop/aSmase6 no loop glycosilated/fold_sm6nosignoloopnoctermglyc_model_1.cif
- Supplementary structural Files/CIF files aSMase6/aSMase6 no loop/aSmase6 no loop glycosilated/fold_sm6nosignoloopnoctermglyc_model_2.cif
- Supplementary structural Files/CIF files aSMase6/aSMase6 no loop/aSmase6 no loop glycosilated/fold_sm6nosignoloopnoctermglyc_model_3.cif
- Supplementary structural Files/CIF files aSMase6/aSMase6 no loop/aSmase6 no loop glycosilated/fold_sm6nosignoloopnoctermglyc_model_4.cif
- Supplementary structural Files/CIF files aSMase6/aSMase6 no loop/aSmase6 no loop glycosilated Mg/
- Supplementary structural Files/CIF files aSMase6/aSMase6 no loop/aSmase6 no loop glycosilated Mg/fold_sm6nosingnoloopnoctermglycmg_model_0.cif
- Supplementary structural Files/CIF files aSMase6/aSMase6 no loop/aSmase6 no loop glycosilated Mg/fold_sm6nosingnoloopnoctermglycmg_model_1.cif
- Supplementary structural Files/CIF files aSMase6/aSMase6 no loop/aSmase6 no loop glycosilated Mg/fold_sm6nosingnoloopnoctermglycmg_model_2.cif
- Supplementary structural Files/CIF files aSMase6/aSMase6 no loop/aSmase6 no loop glycosilated Mg/fold_sm6nosingnoloopnoctermglycmg_model_3.cif
- Supplementary structural Files/CIF files aSMase6/aSMase6 no loop/aSmase6 no loop glycosilated Mg/fold_sm6nosingnoloopnoctermglycmg_model_4.cif
- Supplementary structural Files/CIF files aSMase6/aSMase6 no loop/aSmase6 no loop Mg/
- Supplementary structural Files/CIF files aSMase6/aSMase6 no loop/aSmase6 no loop Mg/fold_smasa6nosigpeptnoloopnoctermmg_model_0.cif
- Supplementary structural Files/CIF files aSMase6/aSMase6 no loop/aSmase6 no loop Mg/fold_smasa6nosigpeptnoloopnoctermmg_model_1.cif
- Supplementary structural Files/CIF files aSMase6/aSMase6 no loop/aSmase6 no loop Mg/fold_smasa6nosigpeptnoloopnoctermmg_model_2.cif
- Supplementary structural Files/CIF files aSMase6/aSMase6 no loop/aSmase6 no loop Mg/fold_smasa6nosigpeptnoloopnoctermmg_model_3.cif
- Supplementary structural Files/CIF files aSMase6/aSMase6 no loop/aSmase6 no loop Mg/fold_smasa6nosigpeptnoloopnoctermmg_model_4.cif
- Supplementary structural Files/CIF files aSMase6/aSMase6 no loop/aSmase6no loop/
- Supplementary structural Files/CIF files aSMase6/aSMase6 no loop/aSmase6no loop/fold_2024_08_29_20_07_model_0.cif
- Supplementary structural Files/CIF files aSMase6/aSMase6 no loop/aSmase6no loop/fold_2024_08_29_20_07_model_1.cif
- Supplementary structural Files/CIF files aSMase6/aSMase6 no loop/aSmase6no loop/fold_2024_08_29_20_07_model_2.cif
- Supplementary structural Files/CIF files aSMase6/aSMase6 no loop/aSmase6no loop/fold_2024_08_29_20_07_model_3.cif
- Supplementary structural Files/CIF files aSMase6/aSMase6 no loop/aSmase6no loop/fold_2024_08_29_20_07_model_4.cif
- Supplementary structural Files/CIF files aSMase6/aSMase6 no signal peptide/
- Supplementary structural Files/CIF files aSMase6/aSMase6 no signal peptide/No signal peptide/
- Supplementary structural Files/CIF files aSMase6/aSMase6 no signal peptide/No signal peptide/fold_smasa6nosingpept_model_0.cif
- Supplementary structural Files/CIF files aSMase6/aSMase6 no signal peptide/No signal peptide/fold_smasa6nosingpept_model_1.cif
- Supplementary structural Files/CIF files aSMase6/aSMase6 no signal peptide/No signal peptide/fold_smasa6nosingpept_model_2.cif
- Supplementary structural Files/CIF files aSMase6/aSMase6 no signal peptide/No signal peptide/fold_smasa6nosingpept_model_3.cif
- Supplementary structural Files/CIF files aSMase6/aSMase6 no signal peptide/No signal peptide/fold_smasa6nosingpept_model_4.cif
- Supplementary structural Files/CIF files aSMase6/aSMase6 no signal peptide/No signal peptide + Co/
- Supplementary structural Files/CIF files aSMase6/aSMase6 no signal peptide/No signal peptide + Co/fold_smase6nosignpeptco_model_0.cif
- Supplementary structural Files/CIF files aSMase6/aSMase6 no signal peptide/No signal peptide + Co/fold_smase6nosignpeptco_model_1.cif
- Supplementary structural Files/CIF files aSMase6/aSMase6 no signal peptide/No signal peptide + Co/fold_smase6nosignpeptco_model_2.cif
- Supplementary structural Files/CIF files aSMase6/aSMase6 no signal peptide/No signal peptide + Co/fold_smase6nosignpeptco_model_3.cif
- Supplementary structural Files/CIF files aSMase6/aSMase6 no signal peptide/No signal peptide + Co/fold_smase6nosignpeptco_model_4.cif
- Supplementary structural Files/CIF files aSMase6/aSMase6 no signal peptide/No signal peptide +Mg/
- Supplementary structural Files/CIF files aSMase6/aSMase6 no signal peptide/No signal peptide +Mg/fold_smase6nosignpeptdmg_model_0.cif
- Supplementary structural Files/CIF files aSMase6/aSMase6 no signal peptide/No signal peptide +Mg/fold_smase6nosignpeptdmg_model_1.cif
- Supplementary structural Files/CIF files aSMase6/aSMase6 no signal peptide/No signal peptide +Mg/fold_smase6nosignpeptdmg_model_2.cif
- Supplementary structural Files/CIF files aSMase6/aSMase6 no signal peptide/No signal peptide +Mg/fold_smase6nosignpeptdmg_model_3.cif
- Supplementary structural Files/CIF files aSMase6/aSMase6 no signal peptide/No signal peptide +Mg/fold_smase6nosignpeptdmg_model_4.cif
- Supplementary structural Files/CIF files aSMase6/aSmase6 no signal peptide no c terminal/
- Supplementary structural Files/CIF files aSMase6/aSmase6 no signal peptide no c terminal/aSmase6 no signal peptide no c terminal glycosilated/
- Supplementary structural Files/CIF files aSMase6/aSmase6 no signal peptide no c terminal/aSmase6 no signal peptide no c terminal glycosilated/fold_smase6nosignoctermglyc_model_0.cif
- Supplementary structural Files/CIF files aSMase6/aSmase6 no signal peptide no c terminal/aSmase6 no signal peptide no c terminal glycosilated/fold_smase6nosignoctermglyc_model_1.cif
- Supplementary structural Files/CIF files aSMase6/aSmase6 no signal peptide no c terminal/aSmase6 no signal peptide no c terminal glycosilated/fold_smase6nosignoctermglyc_model_2.cif
- Supplementary structural Files/CIF files aSMase6/aSmase6 no signal peptide no c terminal/aSmase6 no signal peptide no c terminal glycosilated/fold_smase6nosignoctermglyc_model_3.cif
- Supplementary structural Files/CIF files aSMase6/aSmase6 no signal peptide no c terminal/aSmase6 no signal peptide no c terminal glycosilated/fold_smase6nosignoctermglyc_model_4.cif
- Supplementary structural Files/CIF files aSMase6/aSmase6 no signal peptide no c terminal/aSmase6 no signal peptide no c terminal glycosilated Co/
- Supplementary structural Files/CIF files aSMase6/aSmase6 no signal peptide no c terminal/aSmase6 no signal peptide no c terminal glycosilated Co/fold_smasagnosignoctermglyco_model_0.cif
- Supplementary structural Files/CIF files aSMase6/aSmase6 no signal peptide no c terminal/aSmase6 no signal peptide no c terminal glycosilated Co/fold_smasagnosignoctermglyco_model_1.cif
- Supplementary structural Files/CIF files aSMase6/aSmase6 no signal peptide no c terminal/aSmase6 no signal peptide no c terminal glycosilated Co/fold_smasagnosignoctermglyco_model_2.cif
- Supplementary structural Files/CIF files aSMase6/aSmase6 no signal peptide no c terminal/aSmase6 no signal peptide no c terminal glycosilated Co/fold_smasagnosignoctermglyco_model_3.cif
- Supplementary structural Files/CIF files aSMase6/aSmase6 no signal peptide no c terminal/aSmase6 no signal peptide no c terminal glycosilated Co/fold_smasagnosignoctermglyco_model_4.cif
- Supplementary structural Files/CIF files aSMase6/aSmase6 no signal peptide no c terminal/aSmase6 no signal peptide no c terminal glycosilated Mg/
- Supplementary structural Files/CIF files aSMase6/aSmase6 no signal peptide no c terminal/aSmase6 no signal peptide no c terminal glycosilated Mg/fold_smase6nosingnoctermmg_model_0.cif
- Supplementary structural Files/CIF files aSMase6/aSmase6 no signal peptide no c terminal/aSmase6 no signal peptide no c terminal glycosilated Mg/fold_smase6nosingnoctermmg_model_1.cif
- Supplementary structural Files/CIF files aSMase6/aSmase6 no signal peptide no c terminal/aSmase6 no signal peptide no c terminal glycosilated Mg/fold_smase6nosingnoctermmg_model_2.cif
- Supplementary structural Files/CIF files aSMase6/aSmase6 no signal peptide no c terminal/aSmase6 no signal peptide no c terminal glycosilated Mg/fold_smase6nosingnoctermmg_model_3.cif
- Supplementary structural Files/CIF files aSMase6/aSmase6 no signal peptide no c terminal/aSmase6 no signal peptide no c terminal glycosilated Mg/fold_smase6nosingnoctermmg_model_4.cif
- Supplementary structural Files/CIF files aSMase6/aSmase6 no signal peptide no c terminal/aSmase6 no signal peptide no c terminal glycosilated Zn/
- Supplementary structural Files/CIF files aSMase6/aSmase6 no signal peptide no c terminal/aSmase6 no signal peptide no c terminal glycosilated Zn/fold_smasa6nosignoctermglyzn_model_0.cif
- Supplementary structural Files/CIF files aSMase6/aSmase6 no signal peptide no c terminal/aSmase6 no signal peptide no c terminal glycosilated Zn/fold_smasa6nosignoctermglyzn_model_1.cif
- Supplementary structural Files/CIF files aSMase6/aSmase6 no signal peptide no c terminal/aSmase6 no signal peptide no c terminal glycosilated Zn/fold_smasa6nosignoctermglyzn_model_2.cif
- Supplementary structural Files/CIF files aSMase6/aSmase6 no signal peptide no c terminal/aSmase6 no signal peptide no c terminal glycosilated Zn/fold_smasa6nosignoctermglyzn_model_3.cif
- Supplementary structural Files/CIF files aSMase6/aSmase6 no signal peptide no c terminal/aSmase6 no signal peptide no c terminal glycosilated Zn/fold_smasa6nosignoctermglyzn_model_4.cif
- Supplementary structural Files/Trichomonas vaginalis/
- Supplementary structural Files/Trichomonas vaginalis/Trichomonas 1296506/
- Supplementary structural Files/Trichomonas vaginalis/Trichomonas 1296506/fold_trich1296506mgx2/
- Supplementary structural Files/Trichomonas vaginalis/Trichomonas 1296506/fold_trich1296506mgx2/fold_trich1296506mgx2_model.cif
- Supplementary structural Files/Trichomonas vaginalis/Trichomonas 1296506/fold_tricho1296506/
- Supplementary structural Files/Trichomonas vaginalis/Trichomonas 1296506/fold_tricho1296506/fold_tricho1296506_model.cif
- Supplementary structural Files/Trichomonas vaginalis/Trichomonas 1296506/fold_trichocoglyco/
- Supplementary structural Files/Trichomonas vaginalis/Trichomonas 1296506/fold_trichocoglyco/fold_trichocoglyco_model.cif
- Supplementary structural Files/Trichomonas vaginalis/Trichomonas A2E5Q5/
- Supplementary structural Files/Trichomonas vaginalis/Trichomonas A2E5Q5/fold_a2e5q5/
- Supplementary structural Files/Trichomonas vaginalis/Trichomonas A2E5Q5/fold_a2e5q5/fold_a2e5q5_model.cif
- Supplementary structural Files/Trichomonas vaginalis/Trichomonas A2E5Q5/fold_a2e5q52xco50oleic acid/
- Supplementary structural Files/Trichomonas vaginalis/Trichomonas A2E5Q5/fold_a2e5q52xco50oleic acid/fold_a2e5q52xco50oleicos_model.cif
- Supplementary structural Files/Trichomonas vaginalis/Trichomonas A2E5Q5/fold_a2e5q5co2x/
- Supplementary structural Files/Trichomonas vaginalis/Trichomonas A2E5Q5/fold_a2e5q5co2x/fold_a2e5q5co2x_model.cif
- Supplementary structural Files/Trichomonas vaginalis/Trichomonas A2E5Q5/fold_a2e5q5mg2x/
- Supplementary structural Files/Trichomonas vaginalis/Trichomonas A2E5Q5/fold_a2e5q5mg2x/fold_a2e5q5mg2x_model.cif
- Supplementary structural Files/Trichomonas vaginalis/Trichomonas A2E5Q5/fold_a2e5q5oleic acid/
- Supplementary structural Files/Trichomonas vaginalis/Trichomonas A2E5Q5/fold_a2e5q5oleic acid/fold_a2e5q5oleico_model.cif
- Supplementary structural Files/Trichomonas vaginalis/Trichomonas A2EE69/
- Supplementary structural Files/Trichomonas vaginalis/Trichomonas A2EE69/fold_a2ee69/
- Supplementary structural Files/Trichomonas vaginalis/Trichomonas A2EE69/fold_a2ee69/fold_a2ee69_model.cif
- Supplementary structural Files/Trichomonas vaginalis/Trichomonas A2EE69/fold_a2ee692xco/
- Supplementary structural Files/Trichomonas vaginalis/Trichomonas A2EE69/fold_a2ee692xco/fold_a2ee692xco_model.cif
- Supplementary structural Files/Trichomonas vaginalis/Trichomonas A2EE69/fold_a2ee692xmg/
- Supplementary structural Files/Trichomonas vaginalis/Trichomonas A2EE69/fold_a2ee692xmg/fold_a2ee692xmg_model.cif
- Supplementary structural Files/Trichomonas vaginalis/Trichomonas A2EE69/fold_a2ee69cox2oleicx50/
- Supplementary structural Files/Trichomonas vaginalis/Trichomonas A2EE69/fold_a2ee69cox2oleicx50/fold_a2ee69cox2oleicx50_model_0.cif
- Supplementary structural Files/Trichomonas vaginalis/Trichomonas A2EE69/fold_a2ee69x50oleics/
- Supplementary structural Files/Trichomonas vaginalis/Trichomonas A2EE69/fold_a2ee69x50oleics/fold_a2ee69x50oleics_model.cif
- Supplementary structural Files/Trichomonas vaginalis/Trichomonas A2EEI1/
- Supplementary structural Files/Trichomonas vaginalis/Trichomonas A2EEI1/fold_a2eei12xco/
- Supplementary structural Files/Trichomonas vaginalis/Trichomonas A2EEI1/fold_a2eei12xco/fold_a2eei12xco_model.cif
- Supplementary structural Files/Trichomonas vaginalis/Trichomonas A2EEI1/fold_a2eei1oleics/
- Supplementary structural Files/Trichomonas vaginalis/Trichomonas A2EEI1/fold_a2eei1oleics/fold_a2eei1oleics_model.cif
- Supplementary structural Files/Trichomonas vaginalis/Trichomonas A2EEI1/fold_a2eei1siniones/
- Supplementary structural Files/Trichomonas vaginalis/Trichomonas A2EEI1/fold_a2eei1siniones/fold_a2eei1siniones_model_0.cif
- Supplementary structural Files/Trichomonas vaginalis/Trichomonas A2EEI1/fold_a2ei12xmg/
- Supplementary structural Files/Trichomonas vaginalis/Trichomonas A2EEI1/fold_a2ei12xmg/fold_a2ei12xmg_model.cif
- Supplementary structural Files/Trichomonas vaginalis/Trichomonas A2FAR4/
- Supplementary structural Files/Trichomonas vaginalis/Trichomonas A2FAR4/fold_a2far4/
- Supplementary structural Files/Trichomonas vaginalis/Trichomonas A2FAR4/fold_a2far4/fold_a2far4_model.cif
- Supplementary structural Files/Trichomonas vaginalis/Trichomonas A2FAR4/fold_a2far42xco/
- Supplementary structural Files/Trichomonas vaginalis/Trichomonas A2FAR4/fold_a2far42xco/fold_a2far42xco_model.cif
- Supplementary structural Files/Trichomonas vaginalis/Trichomonas A2FAR4/fold_a2far42xmg/
- Supplementary structural Files/Trichomonas vaginalis/Trichomonas A2FAR4/fold_a2far42xmg/fold_a2far42xmg_model.cif
- Supplementary structural Files/Trichomonas vaginalis/Trichomonas A2FAR4/fold_a2far4_50_oleics/
- Supplementary structural Files/Trichomonas vaginalis/Trichomonas A2FAR4/fold_a2far4_50_oleics/fold_a2far4_50_oleics_model.cif
- Supplementary structural Files/Trichomonas vaginalis/Trichomonas XP_001296971/
- Supplementary structural Files/Trichomonas vaginalis/Trichomonas XP_001296971/fold_001296971oleicx50/
- Supplementary structural Files/Trichomonas vaginalis/Trichomonas XP_001296971/fold_001296971oleicx50/fold_001296971oleicx50_model.cif
- Supplementary structural Files/Trichomonas vaginalis/Trichomonas XP_001296971/fold_xp001296971/
- Supplementary structural Files/Trichomonas vaginalis/Trichomonas XP_001296971/fold_xp001296971/fold_xp001296971_model.cif
- Supplementary structural Files/Trichomonas vaginalis/Trichomonas XP_001296971/fold_xp001296971mg2x/
- Supplementary structural Files/Trichomonas vaginalis/Trichomonas XP_001296971/fold_xp001296971mg2x/fold_xp001296971mg2x_model.cif
- Supplementary structural Files/Trichomonas vaginalis/Trichomonas XP_001296971/fold_xp002196971cox2/
- Supplementary structural Files/Trichomonas vaginalis/Trichomonas XP_001296971/fold_xp002196971cox2/fold_xp002196971cox2_model.cif
- Supplementary structural Files/Trichomonas vaginalis/Trichomonas XP_001298660/
- Supplementary structural Files/Trichomonas vaginalis/Trichomonas XP_001298660/fold_xp001298660/
- Supplementary structural Files/Trichomonas vaginalis/Trichomonas XP_001298660/fold_xp001298660/fold_xp001298660_model.cif
- Supplementary structural Files/Trichomonas vaginalis/Trichomonas XP_001298660/fold_xp001298660co2xoleic50x/
- Supplementary structural Files/Trichomonas vaginalis/Trichomonas XP_001298660/fold_xp001298660co2xoleic50x/fold_xp001298660co2xoleic50x_model.cif
- Supplementary structural Files/Trichomonas vaginalis/Trichomonas XP_001298660/fold_xp001298660cox2/
- Supplementary structural Files/Trichomonas vaginalis/Trichomonas XP_001298660/fold_xp001298660cox2/fold_xp001298660cox2_model.cif
- Supplementary structural Files/Trichomonas vaginalis/Trichomonas XP_001298660/fold_xp001298660mgx2/
- Supplementary structural Files/Trichomonas vaginalis/Trichomonas XP_001298660/fold_xp001298660mgx2/fold_xp001298660mgx2_model.cif
- Supplementary structural Files/Trichomonas vaginalis/Trichomonas XP_001298660/fold_xp001298660oleic50x/
- Supplementary structural Files/Trichomonas vaginalis/Trichomonas XP_001298660/fold_xp001298660oleic50x/fold_xp001298660oleic50x_model.cif
- Supplementary structural Files/Trichomonas vaginalis/Trichomonas XP_001579639/
- Supplementary structural Files/Trichomonas vaginalis/Trichomonas XP_001579639/fold_xp001579639/
- Supplementary structural Files/Trichomonas vaginalis/Trichomonas XP_001579639/fold_xp001579639/fold_xp001579639_model.cif
- Supplementary structural Files/Trichomonas vaginalis/Trichomonas XP_001579639/fold_xp001579639cox2/
- Supplementary structural Files/Trichomonas vaginalis/Trichomonas XP_001579639/fold_xp001579639cox2/fold_xp001579639cox2_model.cif
- Supplementary structural Files/Trichomonas vaginalis/Trichomonas XP_001579639/fold_xp001579639mg2x/
- Supplementary structural Files/Trichomonas vaginalis/Trichomonas XP_001579639/fold_xp001579639mg2x/fold_xp001579639mg2x_model.cif
- Supplementary structural Files/Trichomonas vaginalis/Trichomonas XP_001579639/fold_xp001579639oleics50x/
- Supplementary structural Files/Trichomonas vaginalis/Trichomonas XP_001579639/fold_xp001579639oleics50x/fold_xp001579639oleics50x_model.cif
- Supplementary structural Files/Trichomonas vaginalis/Trichomonas XP_001579639/fold_xp001579639oliec50x/
- Supplementary structural Files/Trichomonas vaginalis/Trichomonas XP_001579639/fold_xp001579639oliec50x/fold_xp001579639oliec50x_model.cif
