# Supplementary material for: Theoretical Study of Sphingomyelinases from Entamoeba histolytica and Trichomonas vaginalis Sheds Light on the Evolution of Enzymes Needed for Survival and Colonization
Source: Pathogens. 2025 Jan 5;14(1):32. doi: 10.3390/pathogens14010032 (PMC11768322; doi:10.3390/pathogens14010032)
Supplement: Supplementary file 1 [file pathogens-14-00032-s001.zip › Supplementary structural Files/10_SMase6monomer2XMg.pdb]

COMPND    32bb38b3755d141f 
AUTHOR    GENERATED BY OPEN BABEL 3.1.1
ATOM      1  N   PHE A   1      11.902 -15.513 -12.158  1.00  0.00           N  
ATOM      2  CA  PHE A   1      11.603 -15.840 -10.758  1.00  0.00           C  
ATOM      3  C   PHE A   1      10.280 -15.215 -10.338  1.00  0.00           C  
ATOM      4  O   PHE A   1       9.788 -14.316 -11.012  1.00  0.00           O  
ATOM      5  CB  PHE A   1      12.752 -15.403  -9.842  1.00  0.00           C  
ATOM      6  CG  PHE A   1      12.907 -13.911  -9.684  1.00  0.00           C  
ATOM      7  CD1 PHE A   1      13.633 -13.151 -10.626  1.00  0.00           C  
ATOM      8  CD2 PHE A   1      12.355 -13.254  -8.564  1.00  0.00           C  
ATOM      9  CE1 PHE A   1      13.808 -11.779 -10.463  1.00  0.00           C  
ATOM     10  CE2 PHE A   1      12.530 -11.869  -8.390  1.00  0.00           C  
ATOM     11  CZ  PHE A   1      13.252 -11.134  -9.330  1.00  0.00           C  
ATOM     12  N   GLU A   2       9.692 -15.696  -9.246  1.00  0.00           N  
ATOM     13  CA  GLU A   2       8.490 -15.120  -8.662  1.00  0.00           C  
ATOM     14  C   GLU A   2       8.830 -14.258  -7.433  1.00  0.00           C  
ATOM     15  O   GLU A   2       9.813 -14.496  -6.737  1.00  0.00           O  
ATOM     16  CB  GLU A   2       7.469 -16.209  -8.321  1.00  0.00           C  
ATOM     17  CG  GLU A   2       6.957 -16.981  -9.550  1.00  0.00           C  
ATOM     18  CD  GLU A   2       5.798 -17.922  -9.158  1.00  0.00           C  
ATOM     19  OE1 GLU A   2       4.739 -17.914  -9.826  1.00  0.00           O  
ATOM     20  OE2 GLU A   2       5.854 -18.588  -8.100  1.00  0.00           O  
ATOM     21  N   MET A   3       7.989 -13.253  -7.166  1.00  0.00           N  
ATOM     22  CA  MET A   3       8.172 -12.342  -6.036  1.00  0.00           C  
ATOM     23  C   MET A   3       6.832 -11.980  -5.411  1.00  0.00           C  
ATOM     24  O   MET A   3       5.916 -11.517  -6.090  1.00  0.00           O  
ATOM     25  CB  MET A   3       8.933 -11.104  -6.513  1.00  0.00           C  
ATOM     26  CG  MET A   3       9.115 -10.046  -5.412  1.00  0.00           C  
ATOM     27  SD  MET A   3      10.171  -8.661  -5.904  1.00  0.00           S  
ATOM     28  CE  MET A   3       9.161  -7.934  -7.207  1.00  0.00           C  
ATOM     29  N   TRP A   4       6.727 -12.139  -4.095  1.00  0.00           N  
ATOM     30  CA  TRP A   4       5.571 -11.726  -3.314  1.00  0.00           C  
ATOM     31  C   TRP A   4       5.644 -10.231  -2.975  1.00  0.00           C  
ATOM     32  O   TRP A   4       6.704  -9.717  -2.637  1.00  0.00           O  
ATOM     33  CB  TRP A   4       5.474 -12.569  -2.053  1.00  0.00           C  
ATOM     34  CG  TRP A   4       5.242 -14.028  -2.308  1.00  0.00           C  
ATOM     35  CD1 TRP A   4       6.198 -14.974  -2.402  1.00  0.00           C  
ATOM     36  CD2 TRP A   4       3.968 -14.714  -2.520  1.00  0.00           C  
ATOM     37  NE1 TRP A   4       5.611 -16.211  -2.645  1.00  0.00           N  
ATOM     38  CE2 TRP A   4       4.246 -16.091  -2.721  1.00  0.00           C  
ATOM     39  CE3 TRP A   4       2.619 -14.298  -2.553  1.00  0.00           C  
ATOM     40  CZ2 TRP A   4       3.212 -17.036  -2.940  1.00  0.00           C  
ATOM     41  CZ3 TRP A   4       1.587 -15.242  -2.772  1.00  0.00           C  
ATOM     42  CH2 TRP A   4       1.892 -16.590  -2.959  1.00  0.00           C  
ATOM     43  N   GLN A   5       4.493  -9.554  -3.002  1.00  0.00           N  
ATOM     44  CA  GLN A   5       4.310  -8.211  -2.473  1.00  0.00           C  
ATOM     45  C   GLN A   5       3.364  -8.274  -1.273  1.00  0.00           C  
ATOM     46  O   GLN A   5       2.150  -8.431  -1.441  1.00  0.00           O  
ATOM     47  CB  GLN A   5       3.785  -7.295  -3.581  1.00  0.00           C  
ATOM     48  CG  GLN A   5       3.663  -5.835  -3.116  1.00  0.00           C  
ATOM     49  CD  GLN A   5       3.024  -4.946  -4.177  1.00  0.00           C  
ATOM     50  OE1 GLN A   5       2.359  -5.390  -5.103  1.00  0.00           O  
ATOM     51  NE2 GLN A   5       3.187  -3.648  -4.072  1.00  0.00           N  
ATOM     52  N   LEU A   6       3.930  -8.167  -0.079  1.00  0.00           N  
ATOM     53  CA  LEU A   6       3.210  -8.090   1.181  1.00  0.00           C  
ATOM     54  C   LEU A   6       3.166  -6.625   1.627  1.00  0.00           C  
ATOM     55  O   LEU A   6       4.220  -5.998   1.743  1.00  0.00           O  
ATOM     56  CB  LEU A   6       3.931  -8.984   2.207  1.00  0.00           C  
ATOM     57  CG  LEU A   6       3.328  -8.976   3.621  1.00  0.00           C  
ATOM     58  CD1 LEU A   6       1.899  -9.511   3.635  1.00  0.00           C  
ATOM     59  CD2 LEU A   6       4.158  -9.846   4.550  1.00  0.00           C  
ATOM     60  N   THR A   7       1.978  -6.084   1.875  1.00  0.00           N  
ATOM     61  CA  THR A   7       1.851  -4.664   2.227  1.00  0.00           C  
ATOM     62  C   THR A   7       0.723  -4.435   3.220  1.00  0.00           C  
ATOM     63  O   THR A   7      -0.237  -5.211   3.251  1.00  0.00           O  
ATOM     64  CB  THR A   7       1.712  -3.806   0.961  1.00  0.00           C  
ATOM     65  OG1 THR A   7       1.917  -2.457   1.248  1.00  0.00           O  
ATOM     66  CG2 THR A   7       0.372  -3.965   0.240  1.00  0.00           C  
ATOM     67  N   ASP A   8       0.856  -3.379   4.035  1.00  0.00           N  
ATOM     68  CA  ASP A   8      -0.197  -2.852   4.890  1.00  0.00           C  
ATOM     69  C   ASP A   8      -0.851  -3.923   5.778  1.00  0.00           C  
ATOM     70  O   ASP A   8      -2.041  -4.212   5.678  1.00  0.00           O  
ATOM     71  CB  ASP A   8      -1.193  -2.061   4.040  1.00  0.00           C  
ATOM     72  CG  ASP A   8      -0.504  -0.947   3.248  1.00  0.00           C  
ATOM     73  OD1 ASP A   8      -0.309   0.138   3.822  1.00  0.00           O  
ATOM     74  OD2 ASP A   8      -0.152  -1.184   2.075  1.00  0.00           O  
ATOM     75  N   ILE A   9      -0.043  -4.557   6.638  1.00  0.00           N  
ATOM     76  CA  ILE A   9      -0.567  -5.575   7.554  1.00  0.00           C  
ATOM     77  C   ILE A   9      -1.361  -4.958   8.703  1.00  0.00           C  
ATOM     78  O   ILE A   9      -2.298  -5.593   9.175  1.00  0.00           O  
ATOM     79  CB  ILE A   9       0.517  -6.539   8.083  1.00  0.00           C  
ATOM     80  CG1 ILE A   9       1.590  -5.843   8.951  1.00  0.00           C  
ATOM     81  CG2 ILE A   9       1.122  -7.331   6.921  1.00  0.00           C  
ATOM     82  CD1 ILE A   9       2.557  -6.814   9.648  1.00  0.00           C  
ATOM     83  N   HIS A  10      -0.992  -3.782   9.175  1.00  0.00           N  
ATOM     84  CA  HIS A  10      -1.588  -3.075  10.316  1.00  0.00           C  
ATOM     85  C   HIS A  10      -1.998  -4.019  11.460  1.00  0.00           C  
ATOM     86  O   HIS A  10      -3.141  -4.022  11.925  1.00  0.00           O  
ATOM     87  CB  HIS A  10      -2.735  -2.196   9.827  1.00  0.00           C  
ATOM     88  CG  HIS A  10      -2.291  -1.020   9.004  1.00  0.00           C  
ATOM     89  ND1 HIS A  10      -1.778   0.167   9.512  1.00  0.00           N  
ATOM     90  CD2 HIS A  10      -2.383  -0.905   7.649  1.00  0.00           C  
ATOM     91  CE1 HIS A  10      -1.585   0.986   8.469  1.00  0.00           C  
ATOM     92  NE2 HIS A  10      -1.944   0.376   7.326  1.00  0.00           N  
ATOM     93  N   LEU A  11      -1.074  -4.863  11.899  1.00  0.00           N  
ATOM     94  CA  LEU A  11      -1.374  -5.920  12.864  1.00  0.00           C  
ATOM     95  C   LEU A  11      -1.794  -5.341  14.222  1.00  0.00           C  
ATOM     96  O   LEU A  11      -0.980  -4.726  14.919  1.00  0.00           O  
ATOM     97  CB  LEU A  11      -0.155  -6.836  12.990  1.00  0.00           C  
ATOM     98  CG  LEU A  11      -0.288  -7.919  14.078  1.00  0.00           C  
ATOM     99  CD1 LEU A  11      -1.465  -8.850  13.847  1.00  0.00           C  
ATOM    100  CD2 LEU A  11       0.991  -8.748  14.131  1.00  0.00           C  
ATOM    101  N   ASP A  12      -3.016  -5.626  14.659  1.00  0.00           N  
ATOM    102  CA  ASP A  12      -3.470  -5.331  16.014  1.00  0.00           C  
ATOM    103  C   ASP A  12      -3.278  -6.544  16.939  1.00  0.00           C  
ATOM    104  O   ASP A  12      -4.039  -7.521  16.857  1.00  0.00           O  
ATOM    105  CB  ASP A  12      -4.918  -4.820  16.038  1.00  0.00           C  
ATOM    106  CG  ASP A  12      -5.323  -4.313  17.430  1.00  0.00           C  
ATOM    107  OD1 ASP A  12      -4.491  -4.334  18.368  1.00  0.00           O  
ATOM    108  OD2 ASP A  12      -6.467  -3.869  17.616  1.00  0.00           O  
ATOM    109  N   PRO A  13      -2.320  -6.499  17.869  1.00  0.00           N  
ATOM    110  CA  PRO A  13      -2.123  -7.582  18.829  1.00  0.00           C  
ATOM    111  C   PRO A  13      -3.257  -7.690  19.851  1.00  0.00           C  
ATOM    112  O   PRO A  13      -3.362  -8.697  20.552  1.00  0.00           O  
ATOM    113  CB  PRO A  13      -0.790  -7.260  19.503  1.00  0.00           C  
ATOM    114  CG  PRO A  13      -0.750  -5.739  19.483  1.00  0.00           C  
ATOM    115  CD  PRO A  13      -1.401  -5.399  18.141  1.00  0.00           C  
ATOM    116  N   MET A  14      -4.102  -6.678  19.975  1.00  0.00           N  
ATOM    117  CA  MET A  14      -5.208  -6.635  20.929  1.00  0.00           C  
ATOM    118  C   MET A  14      -6.544  -7.098  20.337  1.00  0.00           C  
ATOM    119  O   MET A  14      -7.527  -7.155  21.080  1.00  0.00           O  
ATOM    120  CB  MET A  14      -5.332  -5.225  21.530  1.00  0.00           C  
ATOM    121  CG  MET A  14      -4.077  -4.824  22.310  1.00  0.00           C  
ATOM    122  SD  MET A  14      -4.192  -3.251  23.200  1.00  0.00           S  
ATOM    123  CE  MET A  14      -5.587  -3.572  24.307  1.00  0.00           C  
ATOM    124  N   TYR A  15      -6.588  -7.454  19.052  1.00  0.00           N  
ATOM    125  CA  TYR A  15      -7.802  -7.974  18.429  1.00  0.00           C  
ATOM    126  C   TYR A  15      -8.352  -9.166  19.219  1.00  0.00           C  
ATOM    127  O   TYR A  15      -7.665 -10.160  19.460  1.00  0.00           O  
ATOM    128  CB  TYR A  15      -7.532  -8.373  16.976  1.00  0.00           C  
ATOM    129  CG  TYR A  15      -8.778  -8.850  16.249  1.00  0.00           C  
ATOM    130  CD1 TYR A  15      -9.298 -10.134  16.476  1.00  0.00           C  
ATOM    131  CD2 TYR A  15      -9.442  -7.992  15.356  1.00  0.00           C  
ATOM    132  CE1 TYR A  15     -10.476 -10.557  15.840  1.00  0.00           C  
ATOM    133  CE2 TYR A  15     -10.618  -8.407  14.707  1.00  0.00           C  
ATOM    134  CZ  TYR A  15     -11.135  -9.690  14.958  1.00  0.00           C  
ATOM    135  OH  TYR A  15     -12.279 -10.097  14.331  1.00  0.00           O  
ATOM    136  N   THR A  16      -9.621  -9.090  19.579  1.00  0.00           N  
ATOM    137  CA  THR A  16     -10.285 -10.102  20.393  1.00  0.00           C  
ATOM    138  C   THR A  16     -11.503 -10.662  19.663  1.00  0.00           C  
ATOM    139  O   THR A  16     -12.445  -9.943  19.338  1.00  0.00           O  
ATOM    140  CB  THR A  16     -10.656  -9.533  21.768  1.00  0.00           C  
ATOM    141  OG1 THR A  16      -9.485  -9.114  22.427  1.00  0.00           O  
ATOM    142  CG2 THR A  16     -11.309 -10.567  22.674  1.00  0.00           C  
ATOM    143  N   VAL A  17     -11.519 -11.955  19.417  1.00  0.00           N  
ATOM    144  CA  VAL A  17     -12.654 -12.643  18.792  1.00  0.00           C  
ATOM    145  C   VAL A  17     -13.900 -12.501  19.666  1.00  0.00           C  
ATOM    146  O   VAL A  17     -13.859 -12.755  20.863  1.00  0.00           O  
ATOM    147  CB  VAL A  17     -12.341 -14.128  18.538  1.00  0.00           C  
ATOM    148  CG1 VAL A  17     -13.520 -14.856  17.884  1.00  0.00           C  
ATOM    149  CG2 VAL A  17     -11.126 -14.287  17.613  1.00  0.00           C  
ATOM    150  N   GLY A  18     -15.024 -12.127  19.053  1.00  0.00           N  
ATOM    151  CA  GLY A  18     -16.290 -11.926  19.762  1.00  0.00           C  
ATOM    152  C   GLY A  18     -16.427 -10.565  20.459  1.00  0.00           C  
ATOM    153  O   GLY A  18     -17.412 -10.357  21.165  1.00  0.00           O  
ATOM    154  N   SER A  19     -15.473  -9.664  20.263  1.00  0.00           N  
ATOM    155  CA  SER A  19     -15.571  -8.269  20.692  1.00  0.00           C  
ATOM    156  C   SER A  19     -16.496  -7.451  19.776  1.00  0.00           C  
ATOM    157  O   SER A  19     -17.046  -7.959  18.786  1.00  0.00           O  
ATOM    158  CB  SER A  19     -14.179  -7.644  20.760  1.00  0.00           C  
ATOM    159  OG  SER A  19     -13.611  -7.624  19.472  1.00  0.00           O  
ATOM    160  N   ASP A  20     -16.682  -6.181  20.125  1.00  0.00           N  
ATOM    161  CA  ASP A  20     -17.483  -5.236  19.364  1.00  0.00           C  
ATOM    162  C   ASP A  20     -16.657  -4.582  18.240  1.00  0.00           C  
ATOM    163  O   ASP A  20     -15.698  -3.863  18.540  1.00  0.00           O  
ATOM    164  CB  ASP A  20     -18.064  -4.196  20.332  1.00  0.00           C  
ATOM    165  CG  ASP A  20     -19.065  -3.244  19.683  1.00  0.00           C  
ATOM    166  OD1 ASP A  20     -19.227  -3.287  18.444  1.00  0.00           O  
ATOM    167  OD2 ASP A  20     -19.702  -2.484  20.450  1.00  0.00           O  
ATOM    168  N   PRO A  21     -17.012  -4.767  16.965  1.00  0.00           N  
ATOM    169  CA  PRO A  21     -16.331  -4.104  15.855  1.00  0.00           C  
ATOM    170  C   PRO A  21     -16.355  -2.574  15.930  1.00  0.00           C  
ATOM    171  O   PRO A  21     -15.433  -1.929  15.453  1.00  0.00           O  
ATOM    172  CB  PRO A  21     -17.047  -4.588  14.594  1.00  0.00           C  
ATOM    173  CG  PRO A  21     -17.587  -5.947  15.007  1.00  0.00           C  
ATOM    174  CD  PRO A  21     -17.987  -5.719  16.457  1.00  0.00           C  
ATOM    175  N   LEU A  22     -17.370  -1.988  16.551  1.00  0.00           N  
ATOM    176  CA  LEU A  22     -17.446  -0.537  16.763  1.00  0.00           C  
ATOM    177  C   LEU A  22     -16.487  -0.044  17.858  1.00  0.00           C  
ATOM    178  O   LEU A  22     -16.295   1.157  18.016  1.00  0.00           O  
ATOM    179  CB  LEU A  22     -18.894  -0.137  17.101  1.00  0.00           C  
ATOM    180  CG  LEU A  22     -19.924  -0.450  16.005  1.00  0.00           C  
ATOM    181  CD1 LEU A  22     -21.317  -0.048  16.493  1.00  0.00           C  
ATOM    182  CD2 LEU A  22     -19.636   0.303  14.709  1.00  0.00           C  
ATOM    183  N   LYS A  23     -15.861  -0.963  18.589  1.00  0.00           N  
ATOM    184  CA  LYS A  23     -14.837  -0.715  19.607  1.00  0.00           C  
ATOM    185  C   LYS A  23     -13.486  -1.281  19.178  1.00  0.00           C  
ATOM    186  O   LYS A  23     -12.765  -1.875  19.976  1.00  0.00           O  
ATOM    187  CB  LYS A  23     -15.306  -1.254  20.957  1.00  0.00           C  
ATOM    188  CG  LYS A  23     -16.573  -0.548  21.439  1.00  0.00           C  
ATOM    189  CD  LYS A  23     -16.848  -1.020  22.863  1.00  0.00           C  
ATOM    190  CE  LYS A  23     -17.999  -0.249  23.490  1.00  0.00           C  
ATOM    191  NZ  LYS A  23     -17.999  -0.500  24.942  1.00  0.00           N  
ATOM    192  N   LEU A  24     -13.164  -1.114  17.904  1.00  0.00           N  
ATOM    193  CA  LEU A  24     -11.898  -1.515  17.290  1.00  0.00           C  
ATOM    194  C   LEU A  24     -11.603  -3.026  17.373  1.00  0.00           C  
ATOM    195  O   LEU A  24     -10.462  -3.431  17.244  1.00  0.00           O  
ATOM    196  CB  LEU A  24     -10.745  -0.661  17.865  1.00  0.00           C  
ATOM    197  CG  LEU A  24     -10.935   0.857  17.773  1.00  0.00           C  
ATOM    198  CD1 LEU A  24      -9.818   1.556  18.534  1.00  0.00           C  
ATOM    199  CD2 LEU A  24     -10.922   1.328  16.321  1.00  0.00           C  
ATOM    200  N   CYS A  25     -12.621  -3.852  17.600  1.00  0.00           N  
ATOM    201  CA  CYS A  25     -12.454  -5.283  17.840  1.00  0.00           C  
ATOM    202  C   CYS A  25     -11.548  -5.614  19.039  1.00  0.00           C  
ATOM    203  O   CYS A  25     -10.918  -6.669  19.058  1.00  0.00           O  
ATOM    204  CB  CYS A  25     -12.028  -5.993  16.552  1.00  0.00           C  
ATOM    205  SG  CYS A  25     -13.183  -5.821  15.182  1.00  0.00           S  
ATOM    206  N   ARG A  26     -11.489  -4.746  20.050  1.00  0.00           N  
ATOM    207  CA  ARG A  26     -10.604  -4.893  21.224  1.00  0.00           C  
ATOM    208  C   ARG A  26     -11.350  -5.126  22.526  1.00  0.00           C  
ATOM    209  O   ARG A  26     -10.820  -5.753  23.436  1.00  0.00           O  
ATOM    210  CB  ARG A  26      -9.712  -3.656  21.321  1.00  0.00           C  
ATOM    211  CG  ARG A  26      -8.671  -3.644  20.197  1.00  0.00           C  
ATOM    212  CD  ARG A  26      -8.183  -2.245  19.878  1.00  0.00           C  
ATOM    213  NE  ARG A  26      -7.404  -1.639  20.949  1.00  0.00           N  
ATOM    214  CZ  ARG A  26      -6.130  -1.303  20.865  1.00  0.00           C  
ATOM    215  NH1 ARG A  26      -5.380  -1.628  19.842  1.00  0.00           N  
ATOM    216  NH2 ARG A  26      -5.571  -0.598  21.795  1.00  0.00           N  
ATOM    217  N   GLU A  27     -12.571  -4.633  22.615  1.00  0.00           N  
ATOM    218  CA  GLU A  27     -13.378  -4.692  23.834  1.00  0.00           C  
ATOM    219  C   GLU A  27     -14.873  -4.865  23.543  1.00  0.00           C  
ATOM    220  O   GLU A  27     -15.312  -4.935  22.391  1.00  0.00           O  
ATOM    221  CB  GLU A  27     -13.093  -3.457  24.709  1.00  0.00           C  
ATOM    222  CG  GLU A  27     -13.371  -2.118  24.012  1.00  0.00           C  
ATOM    223  CD  GLU A  27     -13.351  -0.946  24.993  1.00  0.00           C  
ATOM    224  OE1 GLU A  27     -14.137  -0.002  24.762  1.00  0.00           O  
ATOM    225  OE2 GLU A  27     -12.625  -1.021  26.007  1.00  0.00           O  
ATOM    226  N   GLY A  28     -15.674  -4.955  24.600  1.00  0.00           N  
ATOM    227  CA  GLY A  28     -17.110  -5.140  24.497  1.00  0.00           C  
ATOM    228  C   GLY A  28     -17.495  -6.558  24.055  1.00  0.00           C  
ATOM    229  O   GLY A  28     -16.701  -7.490  24.065  1.00  0.00           O  
ATOM    230  N   LYS A  29     -18.770  -6.715  23.696  1.00  0.00           N  
ATOM    231  CA  LYS A  29     -19.321  -7.964  23.170  1.00  0.00           C  
ATOM    232  C   LYS A  29     -19.924  -7.701  21.803  1.00  0.00           C  
ATOM    233  O   LYS A  29     -20.676  -6.752  21.638  1.00  0.00           O  
ATOM    234  CB  LYS A  29     -20.371  -8.553  24.110  1.00  0.00           C  
ATOM    235  CG  LYS A  29     -19.770  -9.068  25.419  1.00  0.00           C  
ATOM    236  CD  LYS A  29     -20.858  -9.742  26.262  1.00  0.00           C  
ATOM    237  CE  LYS A  29     -20.262 -10.273  27.559  1.00  0.00           C  
ATOM    238  NZ  LYS A  29     -21.288 -10.919  28.411  1.00  0.00           N  
ATOM    239  N   GLY A  30     -19.644  -8.581  20.851  1.00  0.00           N  
ATOM    240  CA  GLY A  30     -20.109  -8.437  19.491  1.00  0.00           C  
ATOM    241  C   GLY A  30     -19.799  -9.680  18.667  1.00  0.00           C  
ATOM    242  O   GLY A  30     -19.791 -10.799  19.165  1.00  0.00           O  
ATOM    243  N   ASN A  31     -19.563  -9.460  17.381  1.00  0.00           N  
ATOM    244  CA  ASN A  31     -19.386 -10.516  16.400  1.00  0.00           C  
ATOM    245  C   ASN A  31     -18.101 -10.345  15.573  1.00  0.00           C  
ATOM    246  O   ASN A  31     -18.066 -10.716  14.402  1.00  0.00           O  
ATOM    247  CB  ASN A  31     -20.671 -10.615  15.557  1.00  0.00           C  
ATOM    248  CG  ASN A  31     -21.034  -9.327  14.839  1.00  0.00           C  
ATOM    249  OD1 ASN A  31     -20.367  -8.315  14.889  1.00  0.00           O  
ATOM    250  ND2 ASN A  31     -22.141  -9.326  14.127  1.00  0.00           N  
ATOM    251  N   ALA A  32     -17.060  -9.795  16.179  1.00  0.00           N  
ATOM    252  CA  ALA A  32     -15.729  -9.764  15.593  1.00  0.00           C  
ATOM    253  C   ALA A  32     -15.289 -11.198  15.234  1.00  0.00           C  
ATOM    254  O   ALA A  32     -15.312 -12.105  16.070  1.00  0.00           O  
ATOM    255  CB  ALA A  32     -14.761  -9.077  16.543  1.00  0.00           C  
ATOM    256  N   GLY A  33     -14.957 -11.414  13.975  1.00  0.00           N  
ATOM    257  CA  GLY A  33     -14.707 -12.735  13.408  1.00  0.00           C  
ATOM    258  C   GLY A  33     -13.371 -13.325  13.846  1.00  0.00           C  
ATOM    259  O   GLY A  33     -12.452 -12.621  14.238  1.00  0.00           O  
ATOM    260  N   LYS A  34     -13.238 -14.653  13.697  1.00  0.00           N  
ATOM    261  CA  LYS A  34     -11.997 -15.359  14.047  1.00  0.00           C  
ATOM    262  C   LYS A  34     -10.749 -14.815  13.333  1.00  0.00           C  
ATOM    263  O   LYS A  34      -9.667 -14.821  13.904  1.00  0.00           O  
ATOM    264  CB  LYS A  34     -12.170 -16.860  13.753  1.00  0.00           C  
ATOM    265  CG  LYS A  34     -10.911 -17.669  14.120  1.00  0.00           C  
ATOM    266  CD  LYS A  34     -11.080 -19.159  13.855  1.00  0.00           C  
ATOM    267  CE  LYS A  34      -9.737 -19.835  14.167  1.00  0.00           C  
ATOM    268  NZ  LYS A  34      -9.716 -21.256  13.804  1.00  0.00           N  
ATOM    269  N   TYR A  35     -10.903 -14.411  12.066  1.00  0.00           N  
ATOM    270  CA  TYR A  35      -9.799 -14.013  11.189  1.00  0.00           C  
ATOM    271  C   TYR A  35      -9.796 -12.515  10.863  1.00  0.00           C  
ATOM    272  O   TYR A  35      -9.053 -12.100   9.981  1.00  0.00           O  
ATOM    273  CB  TYR A  35      -9.834 -14.861   9.918  1.00  0.00           C  
ATOM    274  CG  TYR A  35      -9.589 -16.333  10.142  1.00  0.00           C  
ATOM    275  CD1 TYR A  35      -8.292 -16.789  10.439  1.00  0.00           C  
ATOM    276  CD2 TYR A  35     -10.639 -17.259  10.033  1.00  0.00           C  
ATOM    277  CE1 TYR A  35      -8.040 -18.154  10.610  1.00  0.00           C  
ATOM    278  CE2 TYR A  35     -10.399 -18.636  10.203  1.00  0.00           C  
ATOM    279  CZ  TYR A  35      -9.094 -19.078  10.491  1.00  0.00           C  
ATOM    280  OH  TYR A  35      -8.852 -20.415  10.654  1.00  0.00           O  
ATOM    281  N   GLY A  36     -10.616 -11.724  11.534  1.00  0.00           N  
ATOM    282  CA  GLY A  36     -10.716 -10.304  11.274  1.00  0.00           C  
ATOM    283  C   GLY A  36     -12.159  -9.819  11.129  1.00  0.00           C  
ATOM    284  O   GLY A  36     -13.124 -10.592  11.196  1.00  0.00           O  
ATOM    285  N   ASP A  37     -12.277  -8.511  10.937  1.00  0.00           N  
ATOM    286  CA  ASP A  37     -13.521  -7.802  10.688  1.00  0.00           C  
ATOM    287  C   ASP A  37     -13.237  -6.615   9.768  1.00  0.00           C  
ATOM    288  O   ASP A  37     -12.227  -5.944   9.945  1.00  0.00           O  
ATOM    289  CB  ASP A  37     -14.083  -7.310  12.025  1.00  0.00           C  
ATOM    290  CG  ASP A  37     -15.529  -6.882  11.884  1.00  0.00           C  
ATOM    291  OD1 ASP A  37     -15.825  -5.826  11.278  1.00  0.00           O  
ATOM    292  OD2 ASP A  37     -16.394  -7.646  12.350  1.00  0.00           O  
ATOM    293  N   TYR A  38     -14.121  -6.335   8.815  1.00  0.00           N  
ATOM    294  CA  TYR A  38     -13.918  -5.254   7.847  1.00  0.00           C  
ATOM    295  C   TYR A  38     -13.903  -3.839   8.457  1.00  0.00           C  
ATOM    296  O   TYR A  38     -13.628  -2.873   7.748  1.00  0.00           O  
ATOM    297  CB  TYR A  38     -14.971  -5.357   6.743  1.00  0.00           C  
ATOM    298  CG  TYR A  38     -14.809  -6.566   5.842  1.00  0.00           C  
ATOM    299  CD1 TYR A  38     -13.631  -6.723   5.085  1.00  0.00           C  
ATOM    300  CD2 TYR A  38     -15.833  -7.530   5.728  1.00  0.00           C  
ATOM    301  CE1 TYR A  38     -13.473  -7.818   4.227  1.00  0.00           C  
ATOM    302  CE2 TYR A  38     -15.684  -8.627   4.877  1.00  0.00           C  
ATOM    303  CZ  TYR A  38     -14.501  -8.770   4.124  1.00  0.00           C  
ATOM    304  OH  TYR A  38     -14.347  -9.838   3.284  1.00  0.00           O  
ATOM    305  N   SER A  39     -14.190  -3.718   9.738  1.00  0.00           N  
ATOM    306  CA  SER A  39     -14.128  -2.460  10.482  1.00  0.00           C  
ATOM    307  C   SER A  39     -12.895  -2.358  11.385  1.00  0.00           C  
ATOM    308  O   SER A  39     -12.794  -1.402  12.154  1.00  0.00           O  
ATOM    309  CB  SER A  39     -15.385  -2.279  11.330  1.00  0.00           C  
ATOM    310  OG  SER A  39     -16.557  -2.482  10.565  1.00  0.00           O  
ATOM    311  N   CYS A  40     -11.998  -3.335  11.344  1.00  0.00           N  
ATOM    312  CA  CYS A  40     -10.867  -3.431  12.255  1.00  0.00           C  
ATOM    313  C   CYS A  40      -9.565  -3.751  11.516  1.00  0.00           C  
ATOM    314  O   CYS A  40      -9.588  -4.256  10.397  1.00  0.00           O  
ATOM    315  CB  CYS A  40     -11.177  -4.500  13.311  1.00  0.00           C  
ATOM    316  SG  CYS A  40     -12.635  -4.112  14.313  1.00  0.00           S  
ATOM    317  N   ASP A  41      -8.446  -3.504  12.190  1.00  0.00           N  
ATOM    318  CA  ASP A  41      -7.133  -3.923  11.712  1.00  0.00           C  
ATOM    319  C   ASP A  41      -6.946  -5.450  11.815  1.00  0.00           C  
ATOM    320  O   ASP A  41      -7.675  -6.162  12.511  1.00  0.00           O  
ATOM    321  CB  ASP A  41      -6.028  -3.166  12.459  1.00  0.00           C  
ATOM    322  CG  ASP A  41      -5.870  -1.722  12.000  1.00  0.00           C  
ATOM    323  OD1 ASP A  41      -6.150  -1.428  10.823  1.00  0.00           O  
ATOM    324  OD2 ASP A  41      -5.416  -0.896  12.824  1.00  0.00           O  
ATOM    325  N   ALA A  42      -5.953  -5.955  11.096  1.00  0.00           N  
ATOM    326  CA  ALA A  42      -5.710  -7.382  10.962  1.00  0.00           C  
ATOM    327  C   ALA A  42      -5.276  -8.043  12.276  1.00  0.00           C  
ATOM    328  O   ALA A  42      -4.588  -7.463  13.112  1.00  0.00           O  
ATOM    329  CB  ALA A  42      -4.689  -7.610   9.842  1.00  0.00           C  
ATOM    330  N   ASN A  43      -5.629  -9.311  12.441  1.00  0.00           N  
ATOM    331  CA  ASN A  43      -5.253 -10.097  13.611  1.00  0.00           C  
ATOM    332  C   ASN A  43      -4.195 -11.161  13.302  1.00  0.00           C  
ATOM    333  O   ASN A  43      -3.992 -11.576  12.164  1.00  0.00           O  
ATOM    334  CB  ASN A  43      -6.513 -10.649  14.301  1.00  0.00           C  
ATOM    335  CG  ASN A  43      -7.147 -11.845  13.629  1.00  0.00           C  
ATOM    336  OD1 ASN A  43      -6.760 -12.349  12.597  1.00  0.00           O  
ATOM    337  ND2 ASN A  43      -8.160 -12.404  14.251  1.00  0.00           N  
ATOM    338  N   MET A  44      -3.550 -11.668  14.341  1.00  0.00           N  
ATOM    339  CA  MET A  44      -2.497 -12.678  14.201  1.00  0.00           C  
ATOM    340  C   MET A  44      -3.006 -13.983  13.563  1.00  0.00           C  
ATOM    341  O   MET A  44      -2.274 -14.619  12.804  1.00  0.00           O  
ATOM    342  CB  MET A  44      -1.867 -12.951  15.572  1.00  0.00           C  
ATOM    343  CG  MET A  44      -0.647 -13.872  15.489  1.00  0.00           C  
ATOM    344  SD  MET A  44       0.705 -13.299  14.414  1.00  0.00           S  
ATOM    345  CE  MET A  44       1.338 -11.928  15.402  1.00  0.00           C  
ATOM    346  N   ALA A  45      -4.239 -14.388  13.805  1.00  0.00           N  
ATOM    347  CA  ALA A  45      -4.787 -15.611  13.220  1.00  0.00           C  
ATOM    348  C   ALA A  45      -4.857 -15.537  11.680  1.00  0.00           C  
ATOM    349  O   ALA A  45      -4.588 -16.532  11.001  1.00  0.00           O  
ATOM    350  CB  ALA A  45      -6.170 -15.887  13.825  1.00  0.00           C  
ATOM    351  N   LEU A  46      -5.190 -14.364  11.140  1.00  0.00           N  
ATOM    352  CA  LEU A  46      -5.147 -14.108   9.706  1.00  0.00           C  
ATOM    353  C   LEU A  46      -3.709 -14.187   9.181  1.00  0.00           C  
ATOM    354  O   LEU A  46      -3.458 -14.915   8.219  1.00  0.00           O  
ATOM    355  CB  LEU A  46      -5.780 -12.736   9.422  1.00  0.00           C  
ATOM    356  CG  LEU A  46      -5.751 -12.328   7.940  1.00  0.00           C  
ATOM    357  CD1 LEU A  46      -6.683 -13.197   7.100  1.00  0.00           C  
ATOM    358  CD2 LEU A  46      -6.163 -10.872   7.812  1.00  0.00           C  
ATOM    359  N   LEU A  47      -2.768 -13.509   9.837  1.00  0.00           N  
ATOM    360  CA  LEU A  47      -1.369 -13.487   9.422  1.00  0.00           C  
ATOM    361  C   LEU A  47      -0.712 -14.867   9.492  1.00  0.00           C  
ATOM    362  O   LEU A  47      -0.037 -15.262   8.548  1.00  0.00           O  
ATOM    363  CB  LEU A  47      -0.607 -12.456  10.266  1.00  0.00           C  
ATOM    364  CG  LEU A  47      -0.892 -11.027   9.780  1.00  0.00           C  
ATOM    365  CD1 LEU A  47      -0.485 -10.035  10.841  1.00  0.00           C  
ATOM    366  CD2 LEU A  47      -0.108 -10.709   8.512  1.00  0.00           C  
ATOM    367  N   ASP A  48      -0.987 -15.658  10.515  1.00  0.00           N  
ATOM    368  CA  ASP A  48      -0.517 -17.042  10.592  1.00  0.00           C  
ATOM    369  C   ASP A  48      -1.047 -17.898   9.427  1.00  0.00           C  
ATOM    370  O   ASP A  48      -0.344 -18.772   8.910  1.00  0.00           O  
ATOM    371  CB  ASP A  48      -0.972 -17.678  11.913  1.00  0.00           C  
ATOM    372  CG  ASP A  48      -0.094 -17.348  13.112  1.00  0.00           C  
ATOM    373  OD1 ASP A  48       1.097 -17.011  12.917  1.00  0.00           O  
ATOM    374  OD2 ASP A  48      -0.589 -17.596  14.240  1.00  0.00           O  
ATOM    375  N   SER A  49      -2.281 -17.654   8.998  1.00  0.00           N  
ATOM    376  CA  SER A  49      -2.852 -18.322   7.830  1.00  0.00           C  
ATOM    377  C   SER A  49      -2.185 -17.864   6.527  1.00  0.00           C  
ATOM    378  O   SER A  49      -1.927 -18.697   5.658  1.00  0.00           O  
ATOM    379  CB  SER A  49      -4.373 -18.156   7.786  1.00  0.00           C  
ATOM    380  OG  SER A  49      -4.774 -16.927   7.247  1.00  0.00           O  
ATOM    381  N   LEU A  50      -1.829 -16.581   6.428  1.00  0.00           N  
ATOM    382  CA  LEU A  50      -1.135 -16.018   5.280  1.00  0.00           C  
ATOM    383  C   LEU A  50       0.285 -16.575   5.155  1.00  0.00           C  
ATOM    384  O   LEU A  50       0.670 -17.019   4.077  1.00  0.00           O  
ATOM    385  CB  LEU A  50      -1.131 -14.494   5.394  1.00  0.00           C  
ATOM    386  CG  LEU A  50      -0.378 -13.788   4.247  1.00  0.00           C  
ATOM    387  CD1 LEU A  50      -0.952 -14.129   2.878  1.00  0.00           C  
ATOM    388  CD2 LEU A  50      -0.448 -12.283   4.443  1.00  0.00           C  
ATOM    389  N   VAL A  51       1.036 -16.634   6.239  1.00  0.00           N  
ATOM    390  CA  VAL A  51       2.386 -17.219   6.255  1.00  0.00           C  
ATOM    391  C   VAL A  51       2.365 -18.650   5.725  1.00  0.00           C  
ATOM    392  O   VAL A  51       3.170 -19.019   4.867  1.00  0.00           O  
ATOM    393  CB  VAL A  51       2.990 -17.174   7.673  1.00  0.00           C  
ATOM    394  CG1 VAL A  51       4.303 -17.959   7.773  1.00  0.00           C  
ATOM    395  CG2 VAL A  51       3.291 -15.744   8.111  1.00  0.00           C  
ATOM    396  N   LYS A  52       1.415 -19.457   6.188  1.00  0.00           N  
ATOM    397  CA  LYS A  52       1.245 -20.833   5.708  1.00  0.00           C  
ATOM    398  C   LYS A  52       0.874 -20.876   4.229  1.00  0.00           C  
ATOM    399  O   LYS A  52       1.395 -21.722   3.493  1.00  0.00           O  
ATOM    400  CB  LYS A  52       0.167 -21.551   6.532  1.00  0.00           C  
ATOM    401  CG  LYS A  52       0.644 -21.846   7.954  1.00  0.00           C  
ATOM    402  CD  LYS A  52      -0.514 -22.379   8.802  1.00  0.00           C  
ATOM    403  CE  LYS A  52      -0.054 -22.528  10.245  1.00  0.00           C  
ATOM    404  NZ  LYS A  52      -1.172 -22.873  11.154  1.00  0.00           N  
ATOM    405  N   PHE A  53       0.005 -19.981   3.776  1.00  0.00           N  
ATOM    406  CA  PHE A  53      -0.406 -19.901   2.381  1.00  0.00           C  
ATOM    407  C   PHE A  53       0.763 -19.545   1.467  1.00  0.00           C  
ATOM    408  O   PHE A  53       0.992 -20.244   0.479  1.00  0.00           O  
ATOM    409  CB  PHE A  53      -1.559 -18.907   2.235  1.00  0.00           C  
ATOM    410  CG  PHE A  53      -2.022 -18.769   0.797  1.00  0.00           C  
ATOM    411  CD1 PHE A  53      -2.818 -19.773   0.226  1.00  0.00           C  
ATOM    412  CD2 PHE A  53      -1.603 -17.676   0.019  1.00  0.00           C  
ATOM    413  CE1 PHE A  53      -3.198 -19.688  -1.118  1.00  0.00           C  
ATOM    414  CE2 PHE A  53      -1.985 -17.585  -1.331  1.00  0.00           C  
ATOM    415  CZ  PHE A  53      -2.782 -18.588  -1.899  1.00  0.00           C  
ATOM    416  N   ILE A  54       1.526 -18.503   1.805  1.00  0.00           N  
ATOM    417  CA  ILE A  54       2.692 -18.063   1.027  1.00  0.00           C  
ATOM    418  C   ILE A  54       3.699 -19.210   0.911  1.00  0.00           C  
ATOM    419  O   ILE A  54       4.039 -19.593  -0.203  1.00  0.00           O  
ATOM    420  CB  ILE A  54       3.319 -16.794   1.631  1.00  0.00           C  
ATOM    421  CG1 ILE A  54       2.367 -15.594   1.441  1.00  0.00           C  
ATOM    422  CG2 ILE A  54       4.683 -16.492   0.977  1.00  0.00           C  
ATOM    423  CD1 ILE A  54       2.782 -14.342   2.223  1.00  0.00           C  
ATOM    424  N   LYS A  55       4.102 -19.810   2.029  1.00  0.00           N  
ATOM    425  CA  LYS A  55       5.056 -20.931   2.025  1.00  0.00           C  
ATOM    426  C   LYS A  55       4.597 -22.095   1.148  1.00  0.00           C  
ATOM    427  O   LYS A  55       5.397 -22.682   0.437  1.00  0.00           O  
ATOM    428  CB  LYS A  55       5.299 -21.425   3.454  1.00  0.00           C  
ATOM    429  CG  LYS A  55       6.172 -20.452   4.240  1.00  0.00           C  
ATOM    430  CD  LYS A  55       6.488 -21.016   5.629  1.00  0.00           C  
ATOM    431  CE  LYS A  55       7.506 -20.110   6.285  1.00  0.00           C  
ATOM    432  NZ  LYS A  55       8.154 -20.727   7.469  1.00  0.00           N  
ATOM    433  N   ARG A  56       3.302 -22.418   1.176  1.00  0.00           N  
ATOM    434  CA  ARG A  56       2.738 -23.506   0.378  1.00  0.00           C  
ATOM    435  C   ARG A  56       2.687 -23.204  -1.123  1.00  0.00           C  
ATOM    436  O   ARG A  56       2.657 -24.138  -1.918  1.00  0.00           O  
ATOM    437  CB  ARG A  56       1.349 -23.849   0.933  1.00  0.00           C  
ATOM    438  CG  ARG A  56       0.740 -25.068   0.233  1.00  0.00           C  
ATOM    439  CD  ARG A  56      -0.620 -25.407   0.819  1.00  0.00           C  
ATOM    440  NE  ARG A  56      -1.226 -26.526   0.086  1.00  0.00           N  
ATOM    441  CZ  ARG A  56      -2.490 -26.910   0.150  1.00  0.00           C  
ATOM    442  NH1 ARG A  56      -3.345 -26.330   0.936  1.00  0.00           N  
ATOM    443  NH2 ARG A  56      -2.910 -27.901  -0.598  1.00  0.00           N  
ATOM    444  N   ASN A  57       2.643 -21.932  -1.503  1.00  0.00           N  
ATOM    445  CA  ASN A  57       2.503 -21.466  -2.882  1.00  0.00           C  
ATOM    446  C   ASN A  57       3.771 -20.770  -3.400  1.00  0.00           C  
ATOM    447  O   ASN A  57       3.694 -19.950  -4.315  1.00  0.00           O  
ATOM    448  CB  ASN A  57       1.240 -20.606  -3.024  1.00  0.00           C  
ATOM    449  CG  ASN A  57      -0.026 -21.416  -2.790  1.00  0.00           C  
ATOM    450  OD1 ASN A  57      -0.553 -22.087  -3.653  1.00  0.00           O  
ATOM    451  ND2 ASN A  57      -0.536 -21.391  -1.585  1.00  0.00           N  
ATOM    452  N   THR A  58       4.913 -21.084  -2.819  1.00  0.00           N  
ATOM    453  CA  THR A  58       6.228 -20.614  -3.248  1.00  0.00           C  
ATOM    454  C   THR A  58       7.047 -21.798  -3.745  1.00  0.00           C  
ATOM    455  O   THR A  58       7.216 -22.776  -3.026  1.00  0.00           O  
ATOM    456  CB  THR A  58       6.946 -19.903  -2.101  1.00  0.00           C  
ATOM    457  OG1 THR A  58       6.189 -18.792  -1.668  1.00  0.00           O  
ATOM    458  CG2 THR A  58       8.303 -19.368  -2.526  1.00  0.00           C  
ATOM    459  N   ASP A  59       7.547 -21.699  -4.967  1.00  0.00           N  
ATOM    460  CA  ASP A  59       8.493 -22.665  -5.516  1.00  0.00           C  
ATOM    461  C   ASP A  59       9.947 -22.298  -5.177  1.00  0.00           C  
ATOM    462  O   ASP A  59      10.228 -21.362  -4.420  1.00  0.00           O  
ATOM    463  CB  ASP A  59       8.224 -22.870  -7.014  1.00  0.00           C  
ATOM    464  CG  ASP A  59       8.620 -21.709  -7.925  1.00  0.00           C  
ATOM    465  OD1 ASP A  59       9.467 -20.891  -7.513  1.00  0.00           O  
ATOM    466  OD2 ASP A  59       8.151 -21.711  -9.074  1.00  0.00           O  
ATOM    467  N   VAL A  60      10.902 -23.065  -5.717  1.00  0.00           N  
ATOM    468  CA  VAL A  60      12.332 -22.870  -5.437  1.00  0.00           C  
ATOM    469  C   VAL A  60      12.848 -21.490  -5.871  1.00  0.00           C  
ATOM    470  O   VAL A  60      13.730 -20.942  -5.223  1.00  0.00           O  
ATOM    471  CB  VAL A  60      13.138 -24.020  -6.062  1.00  0.00           C  
ATOM    472  CG1 VAL A  60      13.149 -23.992  -7.592  1.00  0.00           C  
ATOM    473  CG2 VAL A  60      14.575 -24.040  -5.538  1.00  0.00           C  
ATOM    474  N   ASN A  61      12.267 -20.910  -6.927  1.00  0.00           N  
ATOM    475  CA  ASN A  61      12.640 -19.604  -7.470  1.00  0.00           C  
ATOM    476  C   ASN A  61      11.643 -18.487  -7.086  1.00  0.00           C  
ATOM    477  O   ASN A  61      11.704 -17.400  -7.634  1.00  0.00           O  
ATOM    478  CB  ASN A  61      12.811 -19.714  -8.991  1.00  0.00           C  
ATOM    479  CG  ASN A  61      14.017 -20.541  -9.402  1.00  0.00           C  
ATOM    480  OD1 ASN A  61      14.941 -20.795  -8.657  1.00  0.00           O  
ATOM    481  ND2 ASN A  61      14.045 -20.977 -10.641  1.00  0.00           N  
ATOM    482  N   GLY A  62      10.739 -18.769  -6.141  1.00  0.00           N  
ATOM    483  CA  GLY A  62       9.726 -17.826  -5.672  1.00  0.00           C  
ATOM    484  C   GLY A  62       9.990 -17.270  -4.272  1.00  0.00           C  
ATOM    485  O   GLY A  62       9.153 -16.549  -3.730  1.00  0.00           O  
ATOM    486  N   LYS A  63      11.136 -17.607  -3.666  1.00  0.00           N  
ATOM    487  CA  LYS A  63      11.499 -17.211  -2.293  1.00  0.00           C  
ATOM    488  C   LYS A  63      12.007 -15.765  -2.227  1.00  0.00           C  
ATOM    489  O   LYS A  63      13.121 -15.487  -1.796  1.00  0.00           O  
ATOM    490  CB  LYS A  63      12.503 -18.208  -1.703  1.00  0.00           C  
ATOM    491  CG  LYS A  63      11.900 -19.599  -1.578  1.00  0.00           C  
ATOM    492  CD  LYS A  63      12.925 -20.537  -0.951  1.00  0.00           C  
ATOM    493  CE  LYS A  63      12.354 -21.941  -0.893  1.00  0.00           C  
ATOM    494  NZ  LYS A  63      13.336 -22.858  -0.278  1.00  0.00           N  
ATOM    495  N   VAL A  64      11.172 -14.853  -2.706  1.00  0.00           N  
ATOM    496  CA  VAL A  64      11.439 -13.421  -2.768  1.00  0.00           C  
ATOM    497  C   VAL A  64      10.205 -12.666  -2.291  1.00  0.00           C  
ATOM    498  O   VAL A  64       9.083 -12.998  -2.669  1.00  0.00           O  
ATOM    499  CB  VAL A  64      11.823 -12.970  -4.191  1.00  0.00           C  
ATOM    500  CG1 VAL A  64      12.282 -11.519  -4.196  1.00  0.00           C  
ATOM    501  CG2 VAL A  64      12.959 -13.809  -4.787  1.00  0.00           C  
ATOM    502  N   MET A  65      10.399 -11.651  -1.459  1.00  0.00           N  
ATOM    503  CA  MET A  65       9.299 -10.861  -0.912  1.00  0.00           C  
ATOM    504  C   MET A  65       9.695  -9.406  -0.727  1.00  0.00           C  
ATOM    505  O   MET A  65      10.699  -9.104  -0.081  1.00  0.00           O  
ATOM    506  CB  MET A  65       8.842 -11.487   0.413  1.00  0.00           C  
ATOM    507  CG  MET A  65       7.668 -10.740   1.054  1.00  0.00           C  
ATOM    508  SD  MET A  65       7.059 -11.529   2.581  1.00  0.00           S  
ATOM    509  CE  MET A  65       6.341 -13.026   1.893  1.00  0.00           C  
ATOM    510  N   VAL A  66       8.857  -8.505  -1.229  1.00  0.00           N  
ATOM    511  CA  VAL A  66       8.873  -7.099  -0.834  1.00  0.00           C  
ATOM    512  C   VAL A  66       7.855  -6.906   0.286  1.00  0.00           C  
ATOM    513  O   VAL A  66       6.707  -7.316   0.142  1.00  0.00           O  
ATOM    514  CB  VAL A  66       8.570  -6.165  -2.014  1.00  0.00           C  
ATOM    515  CG1 VAL A  66       8.607  -4.699  -1.592  1.00  0.00           C  
ATOM    516  CG2 VAL A  66       9.598  -6.348  -3.133  1.00  0.00           C  
ATOM    517  N   TYR A  67       8.272  -6.286   1.386  1.00  0.00           N  
ATOM    518  CA  TYR A  67       7.348  -5.764   2.390  1.00  0.00           C  
ATOM    519  C   TYR A  67       7.170  -4.260   2.166  1.00  0.00           C  
ATOM    520  O   TYR A  67       8.113  -3.499   2.350  1.00  0.00           O  
ATOM    521  CB  TYR A  67       7.844  -6.090   3.799  1.00  0.00           C  
ATOM    522  CG  TYR A  67       6.824  -5.666   4.825  1.00  0.00           C  
ATOM    523  CD1 TYR A  67       6.901  -4.404   5.455  1.00  0.00           C  
ATOM    524  CD2 TYR A  67       5.702  -6.475   5.061  1.00  0.00           C  
ATOM    525  CE1 TYR A  67       5.874  -3.961   6.292  1.00  0.00           C  
ATOM    526  CE2 TYR A  67       4.666  -6.042   5.893  1.00  0.00           C  
ATOM    527  CZ  TYR A  67       4.744  -4.774   6.498  1.00  0.00           C  
ATOM    528  OH  TYR A  67       3.704  -4.336   7.269  1.00  0.00           O  
ATOM    529  N   ASN A  68       5.974  -3.838   1.740  1.00  0.00           N  
ATOM    530  CA  ASN A  68       5.732  -2.486   1.228  1.00  0.00           C  
ATOM    531  C   ASN A  68       5.322  -1.445   2.300  1.00  0.00           C  
ATOM    532  O   ASN A  68       4.777  -0.404   1.939  1.00  0.00           O  
ATOM    533  CB  ASN A  68       4.757  -2.552   0.043  1.00  0.00           C  
ATOM    534  CG  ASN A  68       5.443  -2.384  -1.299  1.00  0.00           C  
ATOM    535  OD1 ASN A  68       5.710  -3.323  -2.017  1.00  0.00           O  
ATOM    536  ND2 ASN A  68       5.737  -1.172  -1.692  1.00  0.00           N  
ATOM    537  N   GLY A  69       5.599  -1.688   3.576  1.00  0.00           N  
ATOM    538  CA  GLY A  69       5.335  -0.748   4.667  1.00  0.00           C  
ATOM    539  C   GLY A  69       3.975  -0.918   5.354  1.00  0.00           C  
ATOM    540  O   GLY A  69       3.242  -1.862   5.075  1.00  0.00           O  
ATOM    541  N   ASP A  70       3.690   0.002   6.268  1.00  0.00           N  
ATOM    542  CA  ASP A  70       2.564   0.020   7.208  1.00  0.00           C  
ATOM    543  C   ASP A  70       2.394  -1.268   8.025  1.00  0.00           C  
ATOM    544  O   ASP A  70       1.635  -2.187   7.728  1.00  0.00           O  
ATOM    545  CB  ASP A  70       1.276   0.551   6.562  1.00  0.00           C  
ATOM    546  CG  ASP A  70       1.174   2.083   6.546  1.00  0.00           C  
ATOM    547  OD1 ASP A  70       2.118   2.778   7.001  1.00  0.00           O  
ATOM    548  OD2 ASP A  70       0.104   2.591   6.129  1.00  0.00           O  
ATOM    549  N   ILE A  71       3.153  -1.292   9.116  1.00  0.00           N  
ATOM    550  CA  ILE A  71       3.168  -2.367  10.108  1.00  0.00           C  
ATOM    551  C   ILE A  71       2.173  -2.080  11.239  1.00  0.00           C  
ATOM    552  O   ILE A  71       1.486  -2.971  11.723  1.00  0.00           O  
ATOM    553  CB  ILE A  71       4.601  -2.497  10.672  1.00  0.00           C  
ATOM    554  CG1 ILE A  71       5.592  -2.967   9.580  1.00  0.00           C  
ATOM    555  CG2 ILE A  71       4.639  -3.443  11.874  1.00  0.00           C  
ATOM    556  CD1 ILE A  71       7.068  -2.796   9.965  1.00  0.00           C  
ATOM    557  N   VAL A  72       2.158  -0.831  11.698  1.00  0.00           N  
ATOM    558  CA  VAL A  72       1.548  -0.437  12.960  1.00  0.00           C  
ATOM    559  C   VAL A  72       0.033  -0.313  12.807  1.00  0.00           C  
ATOM    560  O   VAL A  72      -0.458   0.336  11.889  1.00  0.00           O  
ATOM    561  CB  VAL A  72       2.159   0.864  13.494  1.00  0.00           C  
ATOM    562  CG1 VAL A  72       1.619   1.224  14.876  1.00  0.00           C  
ATOM    563  CG2 VAL A  72       3.685   0.762  13.620  1.00  0.00           C  
ATOM    564  N   SER A  73      -0.708  -0.901  13.751  1.00  0.00           N  
ATOM    565  CA  SER A  73      -2.156  -0.733  13.839  1.00  0.00           C  
ATOM    566  C   SER A  73      -2.526   0.725  14.118  1.00  0.00           C  
ATOM    567  O   SER A  73      -1.897   1.402  14.937  1.00  0.00           O  
ATOM    568  CB  SER A  73      -2.733  -1.643  14.928  1.00  0.00           C  
ATOM    569  OG  SER A  73      -4.089  -1.348  15.198  1.00  0.00           O  
ATOM    570  N   ARG A  74      -3.614   1.183  13.504  1.00  0.00           N  
ATOM    571  CA  ARG A  74      -4.188   2.525  13.692  1.00  0.00           C  
ATOM    572  C   ARG A  74      -4.946   2.681  15.005  1.00  0.00           C  
ATOM    573  O   ARG A  74      -5.451   3.768  15.297  1.00  0.00           O  
ATOM    574  CB  ARG A  74      -5.119   2.831  12.526  1.00  0.00           C  
ATOM    575  CG  ARG A  74      -4.436   2.737  11.164  1.00  0.00           C  
ATOM    576  CD  ARG A  74      -5.436   3.122  10.090  1.00  0.00           C  
ATOM    577  NE  ARG A  74      -4.895   2.911   8.743  1.00  0.00           N  
ATOM    578  CZ  ARG A  74      -5.242   1.949   7.917  1.00  0.00           C  
ATOM    579  NH1 ARG A  74      -6.135   1.055   8.223  1.00  0.00           N  
ATOM    580  NH2 ARG A  74      -4.699   1.867   6.754  1.00  0.00           N  
ATOM    581  N   ALA A  75      -5.083   1.604  15.772  1.00  0.00           N  
ATOM    582  CA  ALA A  75      -5.974   1.565  16.923  1.00  0.00           C  
ATOM    583  C   ALA A  75      -5.536   2.537  18.039  1.00  0.00           C  
ATOM    584  O   ALA A  75      -4.546   2.341  18.734  1.00  0.00           O  
ATOM    585  CB  ALA A  75      -6.090   0.120  17.383  1.00  0.00           C  
ATOM    586  N   ILE A  76      -6.363   3.556  18.264  1.00  0.00           N  
ATOM    587  CA  ILE A  76      -6.224   4.581  19.308  1.00  0.00           C  
ATOM    588  C   ILE A  76      -7.001   4.128  20.565  1.00  0.00           C  
ATOM    589  O   ILE A  76      -8.022   3.455  20.419  1.00  0.00           O  
ATOM    590  CB  ILE A  76      -6.710   5.929  18.712  1.00  0.00           C  
ATOM    591  CG1 ILE A  76      -5.824   6.342  17.510  1.00  0.00           C  
ATOM    592  CG2 ILE A  76      -6.763   7.079  19.735  1.00  0.00           C  
ATOM    593  CD1 ILE A  76      -6.301   7.565  16.741  1.00  0.00           C  
ATOM    594  N   PRO A  77      -6.596   4.438  21.809  1.00  0.00           N  
ATOM    595  CA  PRO A  77      -5.570   5.405  22.208  1.00  0.00           C  
ATOM    596  C   PRO A  77      -4.156   4.827  22.367  1.00  0.00           C  
ATOM    597  O   PRO A  77      -3.236   5.573  22.677  1.00  0.00           O  
ATOM    598  CB  PRO A  77      -6.083   5.960  23.534  1.00  0.00           C  
ATOM    599  CG  PRO A  77      -6.757   4.747  24.167  1.00  0.00           C  
ATOM    600  CD  PRO A  77      -7.379   4.045  22.960  1.00  0.00           C  
ATOM    601  N   LYS A  78      -3.955   3.544  22.196  1.00  0.00           N  
ATOM    602  CA  LYS A  78      -2.690   2.889  22.530  1.00  0.00           C  
ATOM    603  C   LYS A  78      -1.656   3.000  21.392  1.00  0.00           C  
ATOM    604  O   LYS A  78      -1.044   2.010  21.009  1.00  0.00           O  
ATOM    605  CB  LYS A  78      -2.952   1.463  23.031  1.00  0.00           C  
ATOM    606  CG  LYS A  78      -1.811   0.956  23.910  1.00  0.00           C  
ATOM    607  CD  LYS A  78      -2.119  -0.441  24.438  1.00  0.00           C  
ATOM    608  CE  LYS A  78      -1.007  -0.912  25.370  1.00  0.00           C  
ATOM    609  NZ  LYS A  78      -1.221  -2.307  25.825  1.00  0.00           N  
ATOM    610  N   TYR A  79      -1.477   4.199  20.855  1.00  0.00           N  
ATOM    611  CA  TYR A  79      -0.472   4.509  19.848  1.00  0.00           C  
ATOM    612  C   TYR A  79       0.585   5.449  20.444  1.00  0.00           C  
ATOM    613  O   TYR A  79       0.281   6.590  20.809  1.00  0.00           O  
ATOM    614  CB  TYR A  79      -1.152   5.101  18.613  1.00  0.00           C  
ATOM    615  CG  TYR A  79      -0.190   5.390  17.492  1.00  0.00           C  
ATOM    616  CD1 TYR A  79       0.225   4.358  16.632  1.00  0.00           C  
ATOM    617  CD2 TYR A  79       0.343   6.685  17.321  1.00  0.00           C  
ATOM    618  CE1 TYR A  79       1.152   4.612  15.608  1.00  0.00           C  
ATOM    619  CE2 TYR A  79       1.273   6.947  16.309  1.00  0.00           C  
ATOM    620  CZ  TYR A  79       1.669   5.905  15.457  1.00  0.00           C  
ATOM    621  OH  TYR A  79       2.591   6.161  14.472  1.00  0.00           O  
ATOM    622  N   ASN A  80       1.801   4.959  20.631  1.00  0.00           N  
ATOM    623  CA  ASN A  80       2.911   5.704  21.212  1.00  0.00           C  
ATOM    624  C   ASN A  80       4.250   5.146  20.706  1.00  0.00           C  
ATOM    625  O   ASN A  80       4.288   4.168  19.952  1.00  0.00           O  
ATOM    626  CB  ASN A  80       2.783   5.691  22.750  1.00  0.00           C  
ATOM    627  CG  ASN A  80       2.849   4.302  23.371  1.00  0.00           C  
ATOM    628  OD1 ASN A  80       3.636   3.455  23.013  1.00  0.00           O  
ATOM    629  ND2 ASN A  80       2.020   4.027  24.346  1.00  0.00           N  
ATOM    630  N   LEU A  81       5.346   5.764  21.121  1.00  0.00           N  
ATOM    631  CA  LEU A  81       6.706   5.401  20.714  1.00  0.00           C  
ATOM    632  C   LEU A  81       7.023   3.912  20.939  1.00  0.00           C  
ATOM    633  O   LEU A  81       7.502   3.239  20.031  1.00  0.00           O  
ATOM    634  CB  LEU A  81       7.678   6.280  21.517  1.00  0.00           C  
ATOM    635  CG  LEU A  81       9.152   6.101  21.108  1.00  0.00           C  
ATOM    636  CD1 LEU A  81       9.404   6.753  19.752  1.00  0.00           C  
ATOM    637  CD2 LEU A  81      10.069   6.767  22.134  1.00  0.00           C  
ATOM    638  N   ASP A  82       6.737   3.404  22.131  1.00  0.00           N  
ATOM    639  CA  ASP A  82       7.056   2.023  22.492  1.00  0.00           C  
ATOM    640  C   ASP A  82       6.197   1.031  21.712  1.00  0.00           C  
ATOM    641  O   ASP A  82       6.684  -0.021  21.288  1.00  0.00           O  
ATOM    642  CB  ASP A  82       6.868   1.813  23.995  1.00  0.00           C  
ATOM    643  CG  ASP A  82       7.880   2.589  24.842  1.00  0.00           C  
ATOM    644  OD1 ASP A  82       8.981   2.876  24.331  1.00  0.00           O  
ATOM    645  OD2 ASP A  82       7.524   2.881  26.001  1.00  0.00           O  
ATOM    646  N   TYR A  83       4.948   1.388  21.450  1.00  0.00           N  
ATOM    647  CA  TYR A  83       4.049   0.588  20.636  1.00  0.00           C  
ATOM    648  C   TYR A  83       4.542   0.473  19.194  1.00  0.00           C  
ATOM    649  O   TYR A  83       4.563  -0.627  18.640  1.00  0.00           O  
ATOM    650  CB  TYR A  83       2.642   1.186  20.709  1.00  0.00           C  
ATOM    651  CG  TYR A  83       1.614   0.357  19.991  1.00  0.00           C  
ATOM    652  CD1 TYR A  83       1.032  -0.761  20.617  1.00  0.00           C  
ATOM    653  CD2 TYR A  83       1.234   0.674  18.666  1.00  0.00           C  
ATOM    654  CE1 TYR A  83       0.080  -1.539  19.953  1.00  0.00           C  
ATOM    655  CE2 TYR A  83       0.282  -0.100  17.988  1.00  0.00           C  
ATOM    656  CZ  TYR A  83      -0.291  -1.206  18.635  1.00  0.00           C  
ATOM    657  OH  TYR A  83      -1.229  -1.958  17.975  1.00  0.00           O  
ATOM    658  N   VAL A  84       5.009   1.579  18.597  1.00  0.00           N  
ATOM    659  CA  VAL A  84       5.601   1.580  17.254  1.00  0.00           C  
ATOM    660  C   VAL A  84       6.842   0.693  17.208  1.00  0.00           C  
ATOM    661  O   VAL A  84       6.937  -0.197  16.363  1.00  0.00           O  
ATOM    662  CB  VAL A  84       5.933   3.019  16.798  1.00  0.00           C  
ATOM    663  CG1 VAL A  84       6.747   3.055  15.504  1.00  0.00           C  
ATOM    664  CG2 VAL A  84       4.645   3.811  16.552  1.00  0.00           C  
ATOM    665  N   LYS A  85       7.769   0.872  18.152  1.00  0.00           N  
ATOM    666  CA  LYS A  85       8.977   0.042  18.233  1.00  0.00           C  
ATOM    667  C   LYS A  85       8.637  -1.442  18.366  1.00  0.00           C  
ATOM    668  O   LYS A  85       9.154  -2.265  17.615  1.00  0.00           O  
ATOM    669  CB  LYS A  85       9.845   0.491  19.409  1.00  0.00           C  
ATOM    670  CG  LYS A  85      10.581   1.799  19.122  1.00  0.00           C  
ATOM    671  CD  LYS A  85      11.501   2.124  20.301  1.00  0.00           C  
ATOM    672  CE  LYS A  85      12.411   3.299  19.965  1.00  0.00           C  
ATOM    673  NZ  LYS A  85      13.422   3.498  21.028  1.00  0.00           N  
ATOM    674  N   GLN A  86       7.737  -1.782  19.285  1.00  0.00           N  
ATOM    675  CA  GLN A  86       7.342  -3.168  19.503  1.00  0.00           C  
ATOM    676  C   GLN A  86       6.644  -3.779  18.283  1.00  0.00           C  
ATOM    677  O   GLN A  86       6.840  -4.953  17.982  1.00  0.00           O  
ATOM    678  CB  GLN A  86       6.461  -3.241  20.755  1.00  0.00           C  
ATOM    679  CG  GLN A  86       6.172  -4.681  21.189  1.00  0.00           C  
ATOM    680  CD  GLN A  86       7.458  -5.441  21.547  1.00  0.00           C  
ATOM    681  OE1 GLN A  86       8.178  -5.070  22.445  1.00  0.00           O  
ATOM    682  NE2 GLN A  86       7.788  -6.493  20.854  1.00  0.00           N  
ATOM    683  N   SER A  87       5.876  -2.974  17.543  1.00  0.00           N  
ATOM    684  CA  SER A  87       5.237  -3.418  16.297  1.00  0.00           C  
ATOM    685  C   SER A  87       6.266  -3.776  15.231  1.00  0.00           C  
ATOM    686  O   SER A  87       6.155  -4.826  14.604  1.00  0.00           O  
ATOM    687  CB  SER A  87       4.286  -2.342  15.771  1.00  0.00           C  
ATOM    688  OG  SER A  87       3.264  -2.083  16.712  1.00  0.00           O  
ATOM    689  N   ILE A  88       7.334  -2.978  15.086  1.00  0.00           N  
ATOM    690  CA  ILE A  88       8.432  -3.252  14.146  1.00  0.00           C  
ATOM    691  C   ILE A  88       9.202  -4.512  14.555  1.00  0.00           C  
ATOM    692  O   ILE A  88       9.505  -5.358  13.711  1.00  0.00           O  
ATOM    693  CB  ILE A  88       9.355  -2.022  14.026  1.00  0.00           C  
ATOM    694  CG1 ILE A  88       8.585  -0.844  13.393  1.00  0.00           C  
ATOM    695  CG2 ILE A  88      10.607  -2.341  13.178  1.00  0.00           C  
ATOM    696  CD1 ILE A  88       9.302   0.499  13.530  1.00  0.00           C  
ATOM    697  N   VAL A  89       9.463  -4.693  15.839  1.00  0.00           N  
ATOM    698  CA  VAL A  89      10.069  -5.934  16.366  1.00  0.00           C  
ATOM    699  C   VAL A  89       9.203  -7.147  16.019  1.00  0.00           C  
ATOM    700  O   VAL A  89       9.706  -8.148  15.505  1.00  0.00           O  
ATOM    701  CB  VAL A  89      10.292  -5.838  17.886  1.00  0.00           C  
ATOM    702  CG1 VAL A  89      10.737  -7.174  18.502  1.00  0.00           C  
ATOM    703  CG2 VAL A  89      11.365  -4.810  18.229  1.00  0.00           C  
ATOM    704  N   ASN A  90       7.864  -7.047  16.262  1.00  0.00           N  
ATOM    705  CA  ASN A  90       6.948  -8.084  15.995  1.00  0.00           C  
ATOM    706  C   ASN A  90       6.811  -8.401  14.526  1.00  0.00           C  
ATOM    707  O   ASN A  90       6.791  -9.524  14.152  1.00  0.00           O  
ATOM    708  CB  ASN A  90       5.615  -7.775  16.664  1.00  0.00           C  
ATOM    709  CG  ASN A  90       5.610  -7.901  18.096  1.00  0.00           C  
ATOM    710  OD1 ASN A  90       6.651  -8.106  18.774  1.00  0.00           O  
ATOM    711  ND2 ASN A  90       4.797  -7.864  18.836  1.00  0.00           N  
ATOM    712  N   ALA A  91       6.772  -7.400  13.651  1.00  0.00           N  
ATOM    713  CA  ALA A  91       6.726  -7.590  12.207  1.00  0.00           C  
ATOM    714  C   ALA A  91       8.015  -8.209  11.667  1.00  0.00           C  
ATOM    715  O   ALA A  91       7.976  -9.099  10.824  1.00  0.00           O  
ATOM    716  CB  ALA A  91       6.445  -6.252  11.532  1.00  0.00           C  
ATOM    717  N   THR A  92       9.170  -7.820  12.213  1.00  0.00           N  
ATOM    718  CA  THR A  92      10.449  -8.454  11.893  1.00  0.00           C  
ATOM    719  C   THR A  92      10.439  -9.938  12.246  1.00  0.00           C  
ATOM    720  O   THR A  92      10.872 -10.766  11.452  1.00  0.00           O  
ATOM    721  CB  THR A  92      11.602  -7.749  12.610  1.00  0.00           C  
ATOM    722  OG1 THR A  92      11.647  -6.399  12.237  1.00  0.00           O  
ATOM    723  CG2 THR A  92      12.956  -8.347  12.245  1.00  0.00           C  
ATOM    724  N   ALA A  93       9.886 -10.308  13.401  1.00  0.00           N  
ATOM    725  CA  ALA A  93       9.725 -11.712  13.786  1.00  0.00           C  
ATOM    726  C   ALA A  93       8.762 -12.469  12.862  1.00  0.00           C  
ATOM    727  O   ALA A  93       8.970 -13.661  12.599  1.00  0.00           O  
ATOM    728  CB  ALA A  93       9.270 -11.769  15.246  1.00  0.00           C  
ATOM    729  N   LEU A  94       7.734 -11.803  12.334  1.00  0.00           N  
ATOM    730  CA  LEU A  94       6.850 -12.371  11.317  1.00  0.00           C  
ATOM    731  C   LEU A  94       7.604 -12.628  10.005  1.00  0.00           C  
ATOM    732  O   LEU A  94       7.524 -13.735   9.475  1.00  0.00           O  
ATOM    733  CB  LEU A  94       5.654 -11.425  11.109  1.00  0.00           C  
ATOM    734  CG  LEU A  94       4.633 -11.933  10.068  1.00  0.00           C  
ATOM    735  CD1 LEU A  94       3.767 -13.044  10.652  1.00  0.00           C  
ATOM    736  CD2 LEU A  94       3.724 -10.791   9.627  1.00  0.00           C  
ATOM    737  N   LEU A  95       8.375 -11.656   9.522  1.00  0.00           N  
ATOM    738  CA  LEU A  95       9.169 -11.783   8.302  1.00  0.00           C  
ATOM    739  C   LEU A  95      10.255 -12.858   8.433  1.00  0.00           C  
ATOM    740  O   LEU A  95      10.463 -13.627   7.502  1.00  0.00           O  
ATOM    741  CB  LEU A  95       9.771 -10.423   7.928  1.00  0.00           C  
ATOM    742  CG  LEU A  95       8.748  -9.352   7.492  1.00  0.00           C  
ATOM    743  CD1 LEU A  95       9.464  -8.025   7.255  1.00  0.00           C  
ATOM    744  CD2 LEU A  95       8.013  -9.743   6.209  1.00  0.00           C  
ATOM    745  N   LYS A  96      10.868 -13.006   9.608  1.00  0.00           N  
ATOM    746  CA  LYS A  96      11.821 -14.089   9.907  1.00  0.00           C  
ATOM    747  C   LYS A  96      11.221 -15.493   9.790  1.00  0.00           C  
ATOM    748  O   LYS A  96      11.969 -16.461   9.708  1.00  0.00           O  
ATOM    749  CB  LYS A  96      12.416 -13.906  11.307  1.00  0.00           C  
ATOM    750  CG  LYS A  96      13.519 -12.835  11.323  1.00  0.00           C  
ATOM    751  CD  LYS A  96      14.056 -12.670  12.743  1.00  0.00           C  
ATOM    752  CE  LYS A  96      15.179 -11.644  12.744  1.00  0.00           C  
ATOM    753  NZ  LYS A  96      15.723 -11.412  14.095  1.00  0.00           N  
ATOM    754  N   LYS A  97       9.904 -15.650   9.734  1.00  0.00           N  
ATOM    755  CA  LYS A  97       9.287 -16.943   9.417  1.00  0.00           C  
ATOM    756  C   LYS A  97       9.550 -17.380   7.973  1.00  0.00           C  
ATOM    757  O   LYS A  97       9.383 -18.558   7.671  1.00  0.00           O  
ATOM    758  CB  LYS A  97       7.779 -16.920   9.703  1.00  0.00           C  
ATOM    759  CG  LYS A  97       7.456 -16.679  11.180  1.00  0.00           C  
ATOM    760  CD  LYS A  97       5.931 -16.593  11.358  1.00  0.00           C  
ATOM    761  CE  LYS A  97       5.521 -16.310  12.799  1.00  0.00           C  
ATOM    762  NZ  LYS A  97       5.719 -17.482  13.681  1.00  0.00           N  
ATOM    763  N   PHE A  98       9.988 -16.473   7.106  1.00  0.00           N  
ATOM    764  CA  PHE A  98      10.433 -16.731   5.744  1.00  0.00           C  
ATOM    765  C   PHE A  98      11.974 -16.761   5.676  1.00  0.00           C  
ATOM    766  O   PHE A  98      12.577 -16.019   4.921  1.00  0.00           O  
ATOM    767  CB  PHE A  98       9.819 -15.681   4.801  1.00  0.00           C  
ATOM    768  CG  PHE A  98       8.314 -15.541   4.889  1.00  0.00           C  
ATOM    769  CD1 PHE A  98       7.485 -16.503   4.297  1.00  0.00           C  
ATOM    770  CD2 PHE A  98       7.745 -14.437   5.548  1.00  0.00           C  
ATOM    771  CE1 PHE A  98       6.093 -16.355   4.349  1.00  0.00           C  
ATOM    772  CE2 PHE A  98       6.354 -14.284   5.599  1.00  0.00           C  
ATOM    773  CZ  PHE A  98       5.525 -15.243   4.996  1.00  0.00           C  
ATOM    774  N   GLU A  99      12.614 -17.600   6.498  1.00  0.00           N  
ATOM    775  CA  GLU A  99      14.067 -17.578   6.753  1.00  0.00           C  
ATOM    776  C   GLU A  99      14.935 -17.753   5.500  1.00  0.00           C  
ATOM    777  O   GLU A  99      16.060 -17.281   5.449  1.00  0.00           O  
ATOM    778  CB  GLU A  99      14.423 -18.689   7.748  1.00  0.00           C  
ATOM    779  CG  GLU A  99      13.848 -18.416   9.141  1.00  0.00           C  
ATOM    780  CD  GLU A  99      14.008 -19.591  10.114  1.00  0.00           C  
ATOM    781  OE1 GLU A  99      14.531 -20.660   9.734  1.00  0.00           O  
ATOM    782  OE2 GLU A  99      13.563 -19.462  11.260  1.00  0.00           O  
ATOM    783  N   ASP A 100      14.410 -18.445   4.498  1.00  0.00           N  
ATOM    784  CA  ASP A 100      15.081 -18.753   3.238  1.00  0.00           C  
ATOM    785  C   ASP A 100      14.675 -17.821   2.085  1.00  0.00           C  
ATOM    786  O   ASP A 100      15.007 -18.090   0.932  1.00  0.00           O  
ATOM    787  CB  ASP A 100      14.856 -20.246   2.921  1.00  0.00           C  
ATOM    788  CG  ASP A 100      13.390 -20.672   2.800  1.00  0.00           C  
ATOM    789  OD1 ASP A 100      12.471 -19.939   3.224  1.00  0.00           O  
ATOM    790  OD2 ASP A 100      13.165 -21.789   2.291  1.00  0.00           O  
ATOM    791  N   PHE A 101      13.967 -16.725   2.378  1.00  0.00           N  
ATOM    792  CA  PHE A 101      13.539 -15.742   1.392  1.00  0.00           C  
ATOM    793  C   PHE A 101      14.520 -14.571   1.318  1.00  0.00           C  
ATOM    794  O   PHE A 101      15.046 -14.099   2.325  1.00  0.00           O  
ATOM    795  CB  PHE A 101      12.119 -15.219   1.700  1.00  0.00           C  
ATOM    796  CG  PHE A 101      10.958 -16.130   1.344  1.00  0.00           C  
ATOM    797  CD1 PHE A 101      10.917 -17.469   1.742  1.00  0.00           C  
ATOM    798  CD2 PHE A 101       9.866 -15.606   0.626  1.00  0.00           C  
ATOM    799  CE1 PHE A 101       9.821 -18.284   1.427  1.00  0.00           C  
ATOM    800  CE2 PHE A 101       8.761 -16.411   0.307  1.00  0.00           C  
ATOM    801  CZ  PHE A 101       8.733 -17.754   0.705  1.00  0.00           C  
ATOM    802  N   PHE A 102      14.679 -14.027   0.110  1.00  0.00           N  
ATOM    803  CA  PHE A 102      15.225 -12.694  -0.076  1.00  0.00           C  
ATOM    804  C   PHE A 102      14.131 -11.667   0.233  1.00  0.00           C  
ATOM    805  O   PHE A 102      13.166 -11.538  -0.522  1.00  0.00           O  
ATOM    806  CB  PHE A 102      15.765 -12.562  -1.503  1.00  0.00           C  
ATOM    807  CG  PHE A 102      16.382 -11.218  -1.790  1.00  0.00           C  
ATOM    808  CD1 PHE A 102      17.595 -10.854  -1.173  1.00  0.00           C  
ATOM    809  CD2 PHE A 102      15.764 -10.323  -2.675  1.00  0.00           C  
ATOM    810  CE1 PHE A 102      18.188  -9.611  -1.450  1.00  0.00           C  
ATOM    811  CE2 PHE A 102      16.349  -9.081  -2.961  1.00  0.00           C  
ATOM    812  CZ  PHE A 102      17.567  -8.725  -2.350  1.00  0.00           C  
ATOM    813  N   ILE A 103      14.248 -10.982   1.363  1.00  0.00           N  
ATOM    814  CA  ILE A 103      13.241 -10.046   1.873  1.00  0.00           C  
ATOM    815  C   ILE A 103      13.740  -8.615   1.699  1.00  0.00           C  
ATOM    816  O   ILE A 103      14.869  -8.298   2.044  1.00  0.00           O  
ATOM    817  CB  ILE A 103      12.855 -10.375   3.332  1.00  0.00           C  
ATOM    818  CG1 ILE A 103      12.233 -11.792   3.393  1.00  0.00           C  
ATOM    819  CG2 ILE A 103      11.881  -9.329   3.897  1.00  0.00           C  
ATOM    820  CD1 ILE A 103      11.868 -12.278   4.791  1.00  0.00           C  
ATOM    821  N   ILE A 104      12.866  -7.754   1.186  1.00  0.00           N  
ATOM    822  CA  ILE A 104      13.114  -6.342   0.915  1.00  0.00           C  
ATOM    823  C   ILE A 104      12.162  -5.524   1.801  1.00  0.00           C  
ATOM    824  O   ILE A 104      11.037  -5.230   1.381  1.00  0.00           O  
ATOM    825  CB  ILE A 104      12.917  -6.055  -0.590  1.00  0.00           C  
ATOM    826  CG1 ILE A 104      13.776  -6.973  -1.497  1.00  0.00           C  
ATOM    827  CG2 ILE A 104      13.237  -4.584  -0.899  1.00  0.00           C  
ATOM    828  CD1 ILE A 104      13.234  -7.056  -2.922  1.00  0.00           C  
ATOM    829  N   PRO A 105      12.531  -5.207   3.048  1.00  0.00           N  
ATOM    830  CA  PRO A 105      11.662  -4.498   3.983  1.00  0.00           C  
ATOM    831  C   PRO A 105      11.663  -2.986   3.748  1.00  0.00           C  
ATOM    832  O   PRO A 105      12.630  -2.424   3.238  1.00  0.00           O  
ATOM    833  CB  PRO A 105      12.194  -4.868   5.364  1.00  0.00           C  
ATOM    834  CG  PRO A 105      13.697  -5.016   5.124  1.00  0.00           C  
ATOM    835  CD  PRO A 105      13.769  -5.595   3.717  1.00  0.00           C  
ATOM    836  N   MET A 106      10.592  -2.300   4.177  1.00  0.00           N  
ATOM    837  CA  MET A 106      10.528  -0.842   4.254  1.00  0.00           C  
ATOM    838  C   MET A 106       9.581  -0.394   5.367  1.00  0.00           C  
ATOM    839  O   MET A 106       8.864  -1.206   5.950  1.00  0.00           O  
ATOM    840  CB  MET A 106      10.121  -0.247   2.894  1.00  0.00           C  
ATOM    841  CG  MET A 106       8.647  -0.481   2.551  1.00  0.00           C  
ATOM    842  SD  MET A 106       8.133   0.205   0.945  1.00  0.00           S  
ATOM    843  CE  MET A 106       9.068  -0.859  -0.156  1.00  0.00           C  
ATOM    844  N   LEU A 107       9.590   0.908   5.642  1.00  0.00           N  
ATOM    845  CA  LEU A 107       8.675   1.551   6.576  1.00  0.00           C  
ATOM    846  C   LEU A 107       7.556   2.274   5.819  1.00  0.00           C  
ATOM    847  O   LEU A 107       7.803   2.892   4.779  1.00  0.00           O  
ATOM    848  CB  LEU A 107       9.452   2.534   7.465  1.00  0.00           C  
ATOM    849  CG  LEU A 107      10.519   1.890   8.365  1.00  0.00           C  
ATOM    850  CD1 LEU A 107      11.318   2.987   9.064  1.00  0.00           C  
ATOM    851  CD2 LEU A 107       9.908   0.980   9.422  1.00  0.00           C  
ATOM    852  N   GLY A 108       6.355   2.232   6.364  1.00  0.00           N  
ATOM    853  CA  GLY A 108       5.228   3.050   5.954  1.00  0.00           C  
ATOM    854  C   GLY A 108       5.049   4.300   6.826  1.00  0.00           C  
ATOM    855  O   GLY A 108       5.819   4.560   7.751  1.00  0.00           O  
ATOM    856  N   ASN A 109       4.018   5.091   6.537  1.00  0.00           N  
ATOM    857  CA  ASN A 109       3.743   6.341   7.251  1.00  0.00           C  
ATOM    858  C   ASN A 109       3.210   6.138   8.671  1.00  0.00           C  
ATOM    859  O   ASN A 109       3.262   7.064   9.485  1.00  0.00           O  
ATOM    860  CB  ASN A 109       2.794   7.211   6.412  1.00  0.00           C  
ATOM    861  CG  ASN A 109       1.443   6.565   6.210  1.00  0.00           C  
ATOM    862  OD1 ASN A 109       1.287   5.644   5.430  1.00  0.00           O  
ATOM    863  ND2 ASN A 109       0.425   7.014   6.914  1.00  0.00           N  
ATOM    864  N   HIS A 110       2.719   4.953   9.002  1.00  0.00           N  
ATOM    865  CA  HIS A 110       2.320   4.589  10.367  1.00  0.00           C  
ATOM    866  C   HIS A 110       3.480   4.048  11.206  1.00  0.00           C  
ATOM    867  O   HIS A 110       3.357   3.973  12.429  1.00  0.00           O  
ATOM    868  CB  HIS A 110       1.139   3.618  10.320  1.00  0.00           C  
ATOM    869  CG  HIS A 110      -0.149   4.315   9.986  1.00  0.00           C  
ATOM    870  ND1 HIS A 110      -0.940   4.987  10.893  1.00  0.00           N  
ATOM    871  CD2 HIS A 110      -0.746   4.460   8.765  1.00  0.00           C  
ATOM    872  CE1 HIS A 110      -1.974   5.525  10.233  1.00  0.00           C  
ATOM    873  NE2 HIS A 110      -1.895   5.226   8.934  1.00  0.00           N  
ATOM    874  N   ASP A 111       4.616   3.748  10.596  1.00  0.00           N  
ATOM    875  CA  ASP A 111       5.740   3.068  11.246  1.00  0.00           C  
ATOM    876  C   ASP A 111       6.722   4.040  11.928  1.00  0.00           C  
ATOM    877  O   ASP A 111       7.926   3.805  12.017  1.00  0.00           O  
ATOM    878  CB  ASP A 111       6.422   2.123  10.248  1.00  0.00           C  
ATOM    879  CG  ASP A 111       5.452   1.094   9.663  1.00  0.00           C  
ATOM    880  OD1 ASP A 111       4.435   0.750  10.320  1.00  0.00           O  
ATOM    881  OD2 ASP A 111       5.720   0.614   8.539  1.00  0.00           O  
ATOM    882  N   VAL A 112       6.193   5.159  12.432  1.00  0.00           N  
ATOM    883  CA  VAL A 112       6.929   6.188  13.172  1.00  0.00           C  
ATOM    884  C   VAL A 112       6.017   6.813  14.225  1.00  0.00           C  
ATOM    885  O   VAL A 112       4.794   6.721  14.144  1.00  0.00           O  
ATOM    886  CB  VAL A 112       7.511   7.240  12.200  1.00  0.00           C  
ATOM    887  CG1 VAL A 112       6.437   8.052  11.474  1.00  0.00           C  
ATOM    888  CG2 VAL A 112       8.485   8.206  12.889  1.00  0.00           C  
ATOM    889  N   TYR A 113       6.609   7.446  15.240  1.00  0.00           N  
ATOM    890  CA  TYR A 113       5.857   8.224  16.226  1.00  0.00           C  
ATOM    891  C   TYR A 113       6.387   9.656  16.329  1.00  0.00           C  
ATOM    892  O   TYR A 113       7.581   9.837  16.587  1.00  0.00           O  
ATOM    893  CB  TYR A 113       5.902   7.522  17.586  1.00  0.00           C  
ATOM    894  CG  TYR A 113       5.050   8.231  18.602  1.00  0.00           C  
ATOM    895  CD1 TYR A 113       3.659   7.996  18.665  1.00  0.00           C  
ATOM    896  CD2 TYR A 113       5.619   9.197  19.471  1.00  0.00           C  
ATOM    897  CE1 TYR A 113       2.859   8.688  19.572  1.00  0.00           C  
ATOM    898  CE2 TYR A 113       4.820   9.902  20.386  1.00  0.00           C  
ATOM    899  CZ  TYR A 113       3.443   9.637  20.433  1.00  0.00           C  
ATOM    900  OH  TYR A 113       2.655  10.329  21.332  1.00  0.00           O  
ATOM    901  N   PRO A 114       5.532  10.693  16.182  1.00  0.00           N  
ATOM    902  CA  PRO A 114       4.134  10.636  15.755  1.00  0.00           C  
ATOM    903  C   PRO A 114       3.970  10.114  14.322  1.00  0.00           C  
ATOM    904  O   PRO A 114       4.898  10.209  13.524  1.00  0.00           O  
ATOM    905  CB  PRO A 114       3.603  12.062  15.888  1.00  0.00           C  
ATOM    906  CG  PRO A 114       4.576  12.740  16.843  1.00  0.00           C  
ATOM    907  CD  PRO A 114       5.894  12.060  16.517  1.00  0.00           C  
ATOM    908  N   ALA A 115       2.792   9.615  13.999  1.00  0.00           N  
ATOM    909  CA  ALA A 115       2.500   9.115  12.658  1.00  0.00           C  
ATOM    910  C   ALA A 115       2.805  10.162  11.579  1.00  0.00           C  
ATOM    911  O   ALA A 115       2.648  11.369  11.802  1.00  0.00           O  
ATOM    912  CB  ALA A 115       1.046   8.648  12.566  1.00  0.00           C  
ATOM    913  N   ASN A 116       3.231   9.721  10.416  1.00  0.00           N  
ATOM    914  CA  ASN A 116       3.578  10.531   9.245  1.00  0.00           C  
ATOM    915  C   ASN A 116       4.821  11.418   9.396  1.00  0.00           C  
ATOM    916  O   ASN A 116       5.341  11.894   8.394  1.00  0.00           O  
ATOM    917  CB  ASN A 116       2.357  11.349   8.776  1.00  0.00           C  
ATOM    918  CG  ASN A 116       1.066  10.557   8.765  1.00  0.00           C  
ATOM    919  OD1 ASN A 116       0.985   9.457   8.271  1.00  0.00           O  
ATOM    920  ND2 ASN A 116       0.007  11.097   9.332  1.00  0.00           N  
ATOM    921  N   GLN A 117       5.315  11.660  10.602  1.00  0.00           N  
ATOM    922  CA  GLN A 117       6.397  12.616  10.866  1.00  0.00           C  
ATOM    923  C   GLN A 117       7.776  11.946  10.757  1.00  0.00           C  
ATOM    924  O   GLN A 117       8.523  11.852  11.729  1.00  0.00           O  
ATOM    925  CB  GLN A 117       6.187  13.312  12.220  1.00  0.00           C  
ATOM    926  CG  GLN A 117       4.779  13.894  12.444  1.00  0.00           C  
ATOM    927  CD  GLN A 117       4.261  14.717  11.265  1.00  0.00           C  
ATOM    928  OE1 GLN A 117       4.877  15.666  10.818  1.00  0.00           O  
ATOM    929  NE2 GLN A 117       3.113  14.367  10.731  1.00  0.00           N  
ATOM    930  N   MET A 118       8.108  11.456   9.566  1.00  0.00           N  
ATOM    931  CA  MET A 118       9.335  10.708   9.307  1.00  0.00           C  
ATOM    932  C   MET A 118      10.323  11.549   8.489  1.00  0.00           C  
ATOM    933  O   MET A 118      10.101  11.787   7.314  1.00  0.00           O  
ATOM    934  CB  MET A 118       8.964   9.400   8.605  1.00  0.00           C  
ATOM    935  CG  MET A 118      10.153   8.451   8.507  1.00  0.00           C  
ATOM    936  SD  MET A 118       9.790   6.905   7.627  1.00  0.00           S  
ATOM    937  CE  MET A 118       8.662   6.100   8.781  1.00  0.00           C  
ATOM    938  N   ALA A 119      11.397  12.001   9.123  1.00  0.00           N  
ATOM    939  CA  ALA A 119      12.523  12.694   8.491  1.00  0.00           C  
ATOM    940  C   ALA A 119      13.671  12.881   9.494  1.00  0.00           C  
ATOM    941  O   ALA A 119      13.804  12.118  10.455  1.00  0.00           O  
ATOM    942  CB  ALA A 119      12.049  14.043   7.930  1.00  0.00           C  
ATOM    943  N   ILE A 120      14.496  13.914   9.312  1.00  0.00           N  
ATOM    944  CA  ILE A 120      15.688  14.186  10.115  1.00  0.00           C  
ATOM    945  C   ILE A 120      15.417  14.265  11.620  1.00  0.00           C  
ATOM    946  O   ILE A 120      16.174  13.697  12.407  1.00  0.00           O  
ATOM    947  CB  ILE A 120      16.396  15.444   9.566  1.00  0.00           C  
ATOM    948  CG1 ILE A 120      17.841  15.519  10.094  1.00  0.00           C  
ATOM    949  CG2 ILE A 120      15.611  16.740   9.856  1.00  0.00           C  
ATOM    950  CD1 ILE A 120      18.716  16.513   9.333  1.00  0.00           C  
ATOM    951  N   ASN A 121      14.316  14.876  12.036  1.00  0.00           N  
ATOM    952  CA  ASN A 121      13.957  14.978  13.466  1.00  0.00           C  
ATOM    953  C   ASN A 121      13.456  13.657  14.062  1.00  0.00           C  
ATOM    954  O   ASN A 121      13.302  13.547  15.271  1.00  0.00           O  
ATOM    955  CB  ASN A 121      12.916  16.095  13.642  1.00  0.00           C  
ATOM    956  CG  ASN A 121      13.447  17.474  13.286  1.00  0.00           C  
ATOM    957  OD1 ASN A 121      14.633  17.733  13.262  1.00  0.00           O  
ATOM    958  ND2 ASN A 121      12.564  18.408  13.007  1.00  0.00           N  
ATOM    959  N   SER A 122      13.194  12.666  13.237  1.00  0.00           N  
ATOM    960  CA  SER A 122      12.769  11.328  13.631  1.00  0.00           C  
ATOM    961  C   SER A 122      13.756  10.247  13.165  1.00  0.00           C  
ATOM    962  O   SER A 122      13.383   9.094  13.016  1.00  0.00           O  
ATOM    963  CB  SER A 122      11.345  11.054  13.142  1.00  0.00           C  
ATOM    964  OG  SER A 122      10.455  12.009  13.675  1.00  0.00           O  
ATOM    965  N   GLN A 123      15.010  10.612  12.932  1.00  0.00           N  
ATOM    966  CA  GLN A 123      16.015   9.711  12.343  1.00  0.00           C  
ATOM    967  C   GLN A 123      16.288   8.457  13.194  1.00  0.00           C  
ATOM    968  O   GLN A 123      16.751   7.439  12.685  1.00  0.00           O  
ATOM    969  CB  GLN A 123      17.288  10.508  12.078  1.00  0.00           C  
ATOM    970  CG  GLN A 123      18.016  10.036  10.817  1.00  0.00           C  
ATOM    971  CD  GLN A 123      19.178  10.949  10.426  1.00  0.00           C  
ATOM    972  OE1 GLN A 123      19.593  11.824  11.169  1.00  0.00           O  
ATOM    973  NE2 GLN A 123      19.732  10.770   9.255  1.00  0.00           N  
ATOM    974  N   TRP A 124      15.918   8.499  14.477  1.00  0.00           N  
ATOM    975  CA  TRP A 124      15.933   7.335  15.361  1.00  0.00           C  
ATOM    976  C   TRP A 124      15.162   6.132  14.780  1.00  0.00           C  
ATOM    977  O   TRP A 124      15.548   4.999  15.032  1.00  0.00           O  
ATOM    978  CB  TRP A 124      15.335   7.722  16.724  1.00  0.00           C  
ATOM    979  CG  TRP A 124      13.859   8.017  16.716  1.00  0.00           C  
ATOM    980  CD1 TRP A 124      13.302   9.244  16.605  1.00  0.00           C  
ATOM    981  CD2 TRP A 124      12.752   7.069  16.768  1.00  0.00           C  
ATOM    982  NE1 TRP A 124      11.916   9.124  16.569  1.00  0.00           N  
ATOM    983  CE2 TRP A 124      11.543   7.799  16.648  1.00  0.00           C  
ATOM    984  CE3 TRP A 124      12.662   5.664  16.886  1.00  0.00           C  
ATOM    985  CZ2 TRP A 124      10.280   7.164  16.604  1.00  0.00           C  
ATOM    986  CZ3 TRP A 124      11.399   5.026  16.849  1.00  0.00           C  
ATOM    987  CH2 TRP A 124      10.228   5.768  16.700  1.00  0.00           C  
ATOM    988  N   ILE A 125      14.122   6.367  13.983  1.00  0.00           N  
ATOM    989  CA  ILE A 125      13.327   5.279  13.404  1.00  0.00           C  
ATOM    990  C   ILE A 125      14.123   4.509  12.360  1.00  0.00           C  
ATOM    991  O   ILE A 125      14.023   3.289  12.303  1.00  0.00           O  
ATOM    992  CB  ILE A 125      11.981   5.786  12.842  1.00  0.00           C  
ATOM    993  CG1 ILE A 125      10.983   4.642  12.593  1.00  0.00           C  
ATOM    994  CG2 ILE A 125      12.138   6.589  11.539  1.00  0.00           C  
ATOM    995  CD1 ILE A 125      10.613   3.860  13.840  1.00  0.00           C  
ATOM    996  N   PHE A 126      14.956   5.196  11.573  1.00  0.00           N  
ATOM    997  CA  PHE A 126      15.776   4.564  10.555  1.00  0.00           C  
ATOM    998  C   PHE A 126      16.866   3.702  11.188  1.00  0.00           C  
ATOM    999  O   PHE A 126      17.069   2.567  10.769  1.00  0.00           O  
ATOM   1000  CB  PHE A 126      16.392   5.619   9.632  1.00  0.00           C  
ATOM   1001  CG  PHE A 126      15.422   6.604   9.035  1.00  0.00           C  
ATOM   1002  CD1 PHE A 126      14.204   6.179   8.476  1.00  0.00           C  
ATOM   1003  CD2 PHE A 126      15.725   7.985   9.049  1.00  0.00           C  
ATOM   1004  CE1 PHE A 126      13.297   7.102   7.948  1.00  0.00           C  
ATOM   1005  CE2 PHE A 126      14.828   8.916   8.522  1.00  0.00           C  
ATOM   1006  CZ  PHE A 126      13.609   8.479   7.971  1.00  0.00           C  
ATOM   1007  N   GLN A 127      17.518   4.214  12.247  1.00  0.00           N  
ATOM   1008  CA  GLN A 127      18.495   3.461  13.025  1.00  0.00           C  
ATOM   1009  C   GLN A 127      17.855   2.211  13.643  1.00  0.00           C  
ATOM   1010  O   GLN A 127      18.332   1.098  13.440  1.00  0.00           O  
ATOM   1011  CB  GLN A 127      19.091   4.395  14.094  1.00  0.00           C  
ATOM   1012  CG  GLN A 127      20.110   3.703  15.009  1.00  0.00           C  
ATOM   1013  CD  GLN A 127      21.376   3.243  14.285  1.00  0.00           C  
ATOM   1014  OE1 GLN A 127      21.830   3.844  13.328  1.00  0.00           O  
ATOM   1015  NE2 GLN A 127      21.991   2.185  14.744  1.00  0.00           N  
ATOM   1016  N   PHE A 128      16.730   2.390  14.339  1.00  0.00           N  
ATOM   1017  CA  PHE A 128      16.029   1.300  14.995  1.00  0.00           C  
ATOM   1018  C   PHE A 128      15.540   0.246  14.001  1.00  0.00           C  
ATOM   1019  O   PHE A 128      15.772  -0.950  14.194  1.00  0.00           O  
ATOM   1020  CB  PHE A 128      14.856   1.867  15.808  1.00  0.00           C  
ATOM   1021  CG  PHE A 128      14.069   0.797  16.533  1.00  0.00           C  
ATOM   1022  CD1 PHE A 128      14.555   0.273  17.736  1.00  0.00           C  
ATOM   1023  CD2 PHE A 128      12.888   0.288  15.974  1.00  0.00           C  
ATOM   1024  CE1 PHE A 128      13.869  -0.760  18.389  1.00  0.00           C  
ATOM   1025  CE2 PHE A 128      12.191  -0.752  16.626  1.00  0.00           C  
ATOM   1026  CZ  PHE A 128      12.688  -1.276  17.831  1.00  0.00           C  
ATOM   1027  N   ALA A 129      14.889   0.656  12.914  1.00  0.00           N  
ATOM   1028  CA  ALA A 129      14.378  -0.273  11.920  1.00  0.00           C  
ATOM   1029  C   ALA A 129      15.509  -0.977  11.156  1.00  0.00           C  
ATOM   1030  O   ALA A 129      15.400  -2.174  10.905  1.00  0.00           O  
ATOM   1031  CB  ALA A 129      13.420   0.459  10.986  1.00  0.00           C  
ATOM   1032  N   ALA A 130      16.608  -0.286  10.853  1.00  0.00           N  
ATOM   1033  CA  ALA A 130      17.778  -0.913  10.248  1.00  0.00           C  
ATOM   1034  C   ALA A 130      18.369  -2.010  11.138  1.00  0.00           C  
ATOM   1035  O   ALA A 130      18.730  -3.077  10.643  1.00  0.00           O  
ATOM   1036  CB  ALA A 130      18.834   0.161   9.941  1.00  0.00           C  
ATOM   1037  N   GLU A 131      18.416  -1.798  12.453  1.00  0.00           N  
ATOM   1038  CA  GLU A 131      18.840  -2.814  13.420  1.00  0.00           C  
ATOM   1039  C   GLU A 131      17.895  -4.021  13.443  1.00  0.00           C  
ATOM   1040  O   GLU A 131      18.348  -5.161  13.471  1.00  0.00           O  
ATOM   1041  CB  GLU A 131      18.936  -2.195  14.822  1.00  0.00           C  
ATOM   1042  CG  GLU A 131      20.141  -1.265  14.963  1.00  0.00           C  
ATOM   1043  CD  GLU A 131      20.115  -0.412  16.243  1.00  0.00           C  
ATOM   1044  OE1 GLU A 131      20.974   0.486  16.334  1.00  0.00           O  
ATOM   1045  OE2 GLU A 131      19.238  -0.639  17.104  1.00  0.00           O  
ATOM   1046  N   GLN A 132      16.582  -3.791  13.378  1.00  0.00           N  
ATOM   1047  CA  GLN A 132      15.613  -4.883  13.333  1.00  0.00           C  
ATOM   1048  C   GLN A 132      15.670  -5.643  12.000  1.00  0.00           C  
ATOM   1049  O   GLN A 132      15.641  -6.876  11.993  1.00  0.00           O  
ATOM   1050  CB  GLN A 132      14.187  -4.376  13.591  1.00  0.00           C  
ATOM   1051  CG  GLN A 132      13.962  -3.710  14.960  1.00  0.00           C  
ATOM   1052  CD  GLN A 132      14.598  -4.470  16.116  1.00  0.00           C  
ATOM   1053  OE1 GLN A 132      14.267  -5.602  16.400  1.00  0.00           O  
ATOM   1054  NE2 GLN A 132      15.545  -3.870  16.797  1.00  0.00           N  
ATOM   1055  N   PHE A 133      15.782  -4.925  10.886  1.00  0.00           N  
ATOM   1056  CA  PHE A 133      15.800  -5.496   9.534  1.00  0.00           C  
ATOM   1057  C   PHE A 133      17.175  -6.018   9.102  1.00  0.00           C  
ATOM   1058  O   PHE A 133      17.264  -6.665   8.056  1.00  0.00           O  
ATOM   1059  CB  PHE A 133      15.262  -4.469   8.531  1.00  0.00           C  
ATOM   1060  CG  PHE A 133      13.833  -4.001   8.731  1.00  0.00           C  
ATOM   1061  CD1 PHE A 133      12.861  -4.804   9.357  1.00  0.00           C  
ATOM   1062  CD2 PHE A 133      13.448  -2.736   8.230  1.00  0.00           C  
ATOM   1063  CE1 PHE A 133      11.540  -4.363   9.489  1.00  0.00           C  
ATOM   1064  CE2 PHE A 133      12.127  -2.291   8.356  1.00  0.00           C  
ATOM   1065  CZ  PHE A 133      11.172  -3.102   8.986  1.00  0.00           C  
ATOM   1066  N   ALA A 134      18.224  -5.799   9.888  1.00  0.00           N  
ATOM   1067  CA  ALA A 134      19.592  -6.196   9.573  1.00  0.00           C  
ATOM   1068  C   ALA A 134      19.754  -7.642   9.049  1.00  0.00           C  
ATOM   1069  O   ALA A 134      20.529  -7.827   8.112  1.00  0.00           O  
ATOM   1070  CB  ALA A 134      20.481  -5.944  10.792  1.00  0.00           C  
ATOM   1071  N   PRO A 135      19.024  -8.654   9.544  1.00  0.00           N  
ATOM   1072  CA  PRO A 135      19.111 -10.014   9.003  1.00  0.00           C  
ATOM   1073  C   PRO A 135      18.705 -10.144   7.527  1.00  0.00           C  
ATOM   1074  O   PRO A 135      19.081 -11.122   6.889  1.00  0.00           O  
ATOM   1075  CB  PRO A 135      18.191 -10.863   9.886  1.00  0.00           C  
ATOM   1076  CG  PRO A 135      18.139 -10.089  11.191  1.00  0.00           C  
ATOM   1077  CD  PRO A 135      18.172  -8.648  10.723  1.00  0.00           C  
ATOM   1078  N   PHE A 136      17.960  -9.186   6.983  1.00  0.00           N  
ATOM   1079  CA  PHE A 136      17.503  -9.180   5.594  1.00  0.00           C  
ATOM   1080  C   PHE A 136      18.371  -8.312   4.676  1.00  0.00           C  
ATOM   1081  O   PHE A 136      18.272  -8.415   3.455  1.00  0.00           O  
ATOM   1082  CB  PHE A 136      16.047  -8.692   5.555  1.00  0.00           C  
ATOM   1083  CG  PHE A 136      15.119  -9.335   6.563  1.00  0.00           C  
ATOM   1084  CD1 PHE A 136      15.006 -10.733   6.637  1.00  0.00           C  
ATOM   1085  CD2 PHE A 136      14.369  -8.529   7.441  1.00  0.00           C  
ATOM   1086  CE1 PHE A 136      14.146 -11.325   7.573  1.00  0.00           C  
ATOM   1087  CE2 PHE A 136      13.512  -9.111   8.376  1.00  0.00           C  
ATOM   1088  CZ  PHE A 136      13.392 -10.508   8.443  1.00  0.00           C  
ATOM   1089  N   LEU A 137      19.188  -7.443   5.243  1.00  0.00           N  
ATOM   1090  CA  LEU A 137      19.875  -6.372   4.532  1.00  0.00           C  
ATOM   1091  C   LEU A 137      21.360  -6.685   4.344  1.00  0.00           C  
ATOM   1092  O   LEU A 137      22.023  -7.236   5.218  1.00  0.00           O  
ATOM   1093  CB  LEU A 137      19.666  -5.045   5.281  1.00  0.00           C  
ATOM   1094  CG  LEU A 137      18.202  -4.580   5.429  1.00  0.00           C  
ATOM   1095  CD1 LEU A 137      18.164  -3.257   6.187  1.00  0.00           C  
ATOM   1096  CD2 LEU A 137      17.513  -4.381   4.086  1.00  0.00           C  
ATOM   1097  N   SER A 138      21.909  -6.271   3.202  1.00  0.00           N  
ATOM   1098  CA  SER A 138      23.361  -6.177   3.044  1.00  0.00           C  
ATOM   1099  C   SER A 138      23.922  -5.050   3.918  1.00  0.00           C  
ATOM   1100  O   SER A 138      23.206  -4.110   4.254  1.00  0.00           O  
ATOM   1101  CB  SER A 138      23.735  -5.956   1.578  1.00  0.00           C  
ATOM   1102  OG  SER A 138      23.350  -4.670   1.138  1.00  0.00           O  
ATOM   1103  N   GLN A 139      25.222  -5.079   4.212  1.00  0.00           N  
ATOM   1104  CA  GLN A 139      25.841  -4.044   5.035  1.00  0.00           C  
ATOM   1105  C   GLN A 139      25.676  -2.636   4.440  1.00  0.00           C  
ATOM   1106  O   GLN A 139      25.356  -1.696   5.151  1.00  0.00           O  
ATOM   1107  CB  GLN A 139      27.327  -4.389   5.256  1.00  0.00           C  
ATOM   1108  CG  GLN A 139      27.910  -3.630   6.452  1.00  0.00           C  
ATOM   1109  CD  GLN A 139      27.236  -4.025   7.775  1.00  0.00           C  
ATOM   1110  OE1 GLN A 139      26.745  -5.131   7.942  1.00  0.00           O  
ATOM   1111  NE2 GLN A 139      27.175  -3.137   8.736  1.00  0.00           N  
ATOM   1112  N   ASN A 140      25.815  -2.491   3.121  1.00  0.00           N  
ATOM   1113  CA  ASN A 140      25.596  -1.211   2.440  1.00  0.00           C  
ATOM   1114  C   ASN A 140      24.137  -0.758   2.547  1.00  0.00           C  
ATOM   1115  O   ASN A 140      23.869   0.433   2.716  1.00  0.00           O  
ATOM   1116  CB  ASN A 140      26.008  -1.340   0.968  1.00  0.00           C  
ATOM   1117  CG  ASN A 140      27.501  -1.506   0.765  1.00  0.00           C  
ATOM   1118  OD1 ASN A 140      28.315  -1.369   1.655  1.00  0.00           O  
ATOM   1119  ND2 ASN A 140      27.914  -1.816  -0.444  1.00  0.00           N  
ATOM   1120  N   ALA A 141      23.180  -1.686   2.476  1.00  0.00           N  
ATOM   1121  CA  ALA A 141      21.768  -1.372   2.640  1.00  0.00           C  
ATOM   1122  C   ALA A 141      21.452  -0.926   4.072  1.00  0.00           C  
ATOM   1123  O   ALA A 141      20.702   0.031   4.238  1.00  0.00           O  
ATOM   1124  CB  ALA A 141      20.931  -2.590   2.228  1.00  0.00           C  
ATOM   1125  N   ILE A 142      22.071  -1.533   5.083  1.00  0.00           N  
ATOM   1126  CA  ILE A 142      21.934  -1.114   6.486  1.00  0.00           C  
ATOM   1127  C   ILE A 142      22.388   0.339   6.664  1.00  0.00           C  
ATOM   1128  O   ILE A 142      21.638   1.143   7.209  1.00  0.00           O  
ATOM   1129  CB  ILE A 142      22.712  -2.064   7.435  1.00  0.00           C  
ATOM   1130  CG1 ILE A 142      22.054  -3.459   7.458  1.00  0.00           C  
ATOM   1131  CG2 ILE A 142      22.788  -1.498   8.865  1.00  0.00           C  
ATOM   1132  CD1 ILE A 142      22.932  -4.547   8.095  1.00  0.00           C  
ATOM   1133  N   GLU A 143      23.562   0.695   6.173  1.00  0.00           N  
ATOM   1134  CA  GLU A 143      24.082   2.057   6.314  1.00  0.00           C  
ATOM   1135  C   GLU A 143      23.223   3.087   5.566  1.00  0.00           C  
ATOM   1136  O   GLU A 143      22.920   4.157   6.096  1.00  0.00           O  
ATOM   1137  CB  GLU A 143      25.547   2.107   5.860  1.00  0.00           C  
ATOM   1138  CG  GLU A 143      26.496   1.287   6.749  1.00  0.00           C  
ATOM   1139  CD  GLU A 143      26.363   1.635   8.247  1.00  0.00           C  
ATOM   1140  OE1 GLU A 143      26.134   0.718   9.075  1.00  0.00           O  
ATOM   1141  OE2 GLU A 143      26.413   2.832   8.571  1.00  0.00           O  
ATOM   1142  N   SER A 144      22.750   2.751   4.384  1.00  0.00           N  
ATOM   1143  CA  SER A 144      21.832   3.615   3.641  1.00  0.00           C  
ATOM   1144  C   SER A 144      20.473   3.755   4.343  1.00  0.00           C  
ATOM   1145  O   SER A 144      19.934   4.859   4.443  1.00  0.00           O  
ATOM   1146  CB  SER A 144      21.658   3.065   2.226  1.00  0.00           C  
ATOM   1147  OG  SER A 144      21.024   4.014   1.396  1.00  0.00           O  
ATOM   1148  N   PHE A 145      19.943   2.669   4.895  1.00  0.00           N  
ATOM   1149  CA  PHE A 145      18.677   2.666   5.624  1.00  0.00           C  
ATOM   1150  C   PHE A 145      18.759   3.556   6.869  1.00  0.00           C  
ATOM   1151  O   PHE A 145      17.851   4.352   7.105  1.00  0.00           O  
ATOM   1152  CB  PHE A 145      18.283   1.230   5.990  1.00  0.00           C  
ATOM   1153  CG  PHE A 145      16.819   1.051   6.351  1.00  0.00           C  
ATOM   1154  CD1 PHE A 145      16.272   1.667   7.486  1.00  0.00           C  
ATOM   1155  CD2 PHE A 145      15.980   0.271   5.525  1.00  0.00           C  
ATOM   1156  CE1 PHE A 145      14.897   1.545   7.775  1.00  0.00           C  
ATOM   1157  CE2 PHE A 145      14.614   0.147   5.808  1.00  0.00           C  
ATOM   1158  CZ  PHE A 145      14.074   0.787   6.930  1.00  0.00           C  
ATOM   1159  N   LYS A 146      19.855   3.466   7.635  1.00  0.00           N  
ATOM   1160  CA  LYS A 146      20.083   4.307   8.824  1.00  0.00           C  
ATOM   1161  C   LYS A 146      20.047   5.804   8.508  1.00  0.00           C  
ATOM   1162  O   LYS A 146      19.644   6.589   9.358  1.00  0.00           O  
ATOM   1163  CB  LYS A 146      21.447   3.978   9.431  1.00  0.00           C  
ATOM   1164  CG  LYS A 146      21.463   2.657  10.212  1.00  0.00           C  
ATOM   1165  CD  LYS A 146      22.903   2.401  10.650  1.00  0.00           C  
ATOM   1166  CE  LYS A 146      23.060   1.093  11.399  1.00  0.00           C  
ATOM   1167  NZ  LYS A 146      24.506   0.805  11.564  1.00  0.00           N  
ATOM   1168  N   HIS A 147      20.440   6.190   7.294  1.00  0.00           N  
ATOM   1169  CA  HIS A 147      20.423   7.592   6.889  1.00  0.00           C  
ATOM   1170  C   HIS A 147      19.007   8.121   6.643  1.00  0.00           C  
ATOM   1171  O   HIS A 147      18.672   9.199   7.143  1.00  0.00           O  
ATOM   1172  CB  HIS A 147      21.323   7.774   5.665  1.00  0.00           C  
ATOM   1173  CG  HIS A 147      21.369   9.209   5.217  1.00  0.00           C  
ATOM   1174  ND1 HIS A 147      21.899  10.265   5.930  1.00  0.00           N  
ATOM   1175  CD2 HIS A 147      20.827   9.726   4.066  1.00  0.00           C  
ATOM   1176  CE1 HIS A 147      21.682  11.385   5.221  1.00  0.00           C  
ATOM   1177  NE2 HIS A 147      21.037  11.092   4.083  1.00  0.00           N  
ATOM   1178  N   GLY A 148      18.169   7.385   5.905  1.00  0.00           N  
ATOM   1179  CA  GLY A 148      16.865   7.906   5.477  1.00  0.00           C  
ATOM   1180  C   GLY A 148      15.775   6.868   5.190  1.00  0.00           C  
ATOM   1181  O   GLY A 148      14.727   7.233   4.657  1.00  0.00           O  
ATOM   1182  N   GLY A 149      15.994   5.598   5.504  1.00  0.00           N  
ATOM   1183  CA  GLY A 149      15.025   4.533   5.222  1.00  0.00           C  
ATOM   1184  C   GLY A 149      14.959   4.099   3.753  1.00  0.00           C  
ATOM   1185  O   GLY A 149      14.046   3.379   3.371  1.00  0.00           O  
ATOM   1186  N   TYR A 150      15.913   4.524   2.940  1.00  0.00           N  
ATOM   1187  CA  TYR A 150      16.064   4.116   1.535  1.00  0.00           C  
ATOM   1188  C   TYR A 150      17.374   3.359   1.323  1.00  0.00           C  
ATOM   1189  O   TYR A 150      18.352   3.577   2.034  1.00  0.00           O  
ATOM   1190  CB  TYR A 150      15.956   5.341   0.620  1.00  0.00           C  
ATOM   1191  CG  TYR A 150      16.976   6.433   0.852  1.00  0.00           C  
ATOM   1192  CD1 TYR A 150      18.291   6.317   0.359  1.00  0.00           C  
ATOM   1193  CD2 TYR A 150      16.615   7.601   1.549  1.00  0.00           C  
ATOM   1194  CE1 TYR A 150      19.225   7.343   0.550  1.00  0.00           C  
ATOM   1195  CE2 TYR A 150      17.541   8.643   1.745  1.00  0.00           C  
ATOM   1196  CZ  TYR A 150      18.848   8.512   1.238  1.00  0.00           C  
ATOM   1197  OH  TYR A 150      19.752   9.530   1.402  1.00  0.00           O  
ATOM   1198  N   TYR A 151      17.414   2.464   0.349  1.00  0.00           N  
ATOM   1199  CA  TYR A 151      18.583   1.624   0.082  1.00  0.00           C  
ATOM   1200  C   TYR A 151      18.461   0.867  -1.243  1.00  0.00           C  
ATOM   1201  O   TYR A 151      17.414   0.866  -1.893  1.00  0.00           O  
ATOM   1202  CB  TYR A 151      18.776   0.628   1.235  1.00  0.00           C  
ATOM   1203  CG  TYR A 151      17.658  -0.375   1.412  1.00  0.00           C  
ATOM   1204  CD1 TYR A 151      16.490  -0.040   2.136  1.00  0.00           C  
ATOM   1205  CD2 TYR A 151      17.775  -1.662   0.857  1.00  0.00           C  
ATOM   1206  CE1 TYR A 151      15.454  -0.969   2.300  1.00  0.00           C  
ATOM   1207  CE2 TYR A 151      16.745  -2.602   1.013  1.00  0.00           C  
ATOM   1208  CZ  TYR A 151      15.590  -2.248   1.738  1.00  0.00           C  
ATOM   1209  OH  TYR A 151      14.588  -3.173   1.892  1.00  0.00           O  
ATOM   1210  N   THR A 152      19.517   0.166  -1.614  1.00  0.00           N  
ATOM   1211  CA  THR A 152      19.508  -0.792  -2.716  1.00  0.00           C  
ATOM   1212  C   THR A 152      20.074  -2.138  -2.273  1.00  0.00           C  
ATOM   1213  O   THR A 152      20.953  -2.195  -1.413  1.00  0.00           O  
ATOM   1214  CB  THR A 152      20.273  -0.297  -3.954  1.00  0.00           C  
ATOM   1215  OG1 THR A 152      21.656  -0.233  -3.711  1.00  0.00           O  
ATOM   1216  CG2 THR A 152      19.838   1.089  -4.395  1.00  0.00           C  
ATOM   1217  N   MET A 153      19.619  -3.215  -2.905  1.00  0.00           N  
ATOM   1218  CA  MET A 153      20.239  -4.538  -2.806  1.00  0.00           C  
ATOM   1219  C   MET A 153      20.167  -5.261  -4.150  1.00  0.00           C  
ATOM   1220  O   MET A 153      19.117  -5.235  -4.786  1.00  0.00           O  
ATOM   1221  CB  MET A 153      19.557  -5.408  -1.741  1.00  0.00           C  
ATOM   1222  CG  MET A 153      19.816  -4.926  -0.310  1.00  0.00           C  
ATOM   1223  SD  MET A 153      19.384  -6.131   0.966  1.00  0.00           S  
ATOM   1224  CE  MET A 153      17.619  -6.368   0.675  1.00  0.00           C  
ATOM   1225  N   PRO A 154      21.230  -5.950  -4.578  1.00  0.00           N  
ATOM   1226  CA  PRO A 154      21.146  -6.808  -5.749  1.00  0.00           C  
ATOM   1227  C   PRO A 154      20.256  -8.020  -5.465  1.00  0.00           C  
ATOM   1228  O   PRO A 154      20.371  -8.650  -4.410  1.00  0.00           O  
ATOM   1229  CB  PRO A 154      22.590  -7.195  -6.058  1.00  0.00           C  
ATOM   1230  CG  PRO A 154      23.262  -7.164  -4.683  1.00  0.00           C  
ATOM   1231  CD  PRO A 154      22.529  -6.050  -3.944  1.00  0.00           C  
ATOM   1232  N   PHE A 155      19.413  -8.397  -6.413  1.00  0.00           N  
ATOM   1233  CA  PHE A 155      18.710  -9.666  -6.341  1.00  0.00           C  
ATOM   1234  C   PHE A 155      19.711 -10.833  -6.443  1.00  0.00           C  
ATOM   1235  O   PHE A 155      20.669 -10.751  -7.216  1.00  0.00           O  
ATOM   1236  CB  PHE A 155      17.649  -9.767  -7.446  1.00  0.00           C  
ATOM   1237  CG  PHE A 155      16.383  -8.991  -7.168  1.00  0.00           C  
ATOM   1238  CD1 PHE A 155      15.322  -9.587  -6.465  1.00  0.00           C  
ATOM   1239  CD2 PHE A 155      16.249  -7.663  -7.612  1.00  0.00           C  
ATOM   1240  CE1 PHE A 155      14.132  -8.884  -6.233  1.00  0.00           C  
ATOM   1241  CE2 PHE A 155      15.069  -6.948  -7.371  1.00  0.00           C  
ATOM   1242  CZ  PHE A 155      14.009  -7.563  -6.684  1.00  0.00           C  
ATOM   1243  N   PRO A 156      19.498 -11.934  -5.708  1.00  0.00           N  
ATOM   1244  CA  PRO A 156      20.395 -13.083  -5.744  1.00  0.00           C  
ATOM   1245  C   PRO A 156      20.499 -13.716  -7.139  1.00  0.00           C  
ATOM   1246  O   PRO A 156      19.493 -14.042  -7.768  1.00  0.00           O  
ATOM   1247  CB  PRO A 156      19.822 -14.077  -4.724  1.00  0.00           C  
ATOM   1248  CG  PRO A 156      19.052 -13.197  -3.760  1.00  0.00           C  
ATOM   1249  CD  PRO A 156      18.504 -12.094  -4.656  1.00  0.00           C  
ATOM   1250  N   ALA A 157      21.715 -13.971  -7.603  1.00  0.00           N  
ATOM   1251  CA  ALA A 157      21.964 -14.533  -8.939  1.00  0.00           C  
ATOM   1252  C   ALA A 157      21.340 -15.927  -9.159  1.00  0.00           C  
ATOM   1253  O   ALA A 157      20.968 -16.266 -10.278  1.00  0.00           O  
ATOM   1254  CB  ALA A 157      23.475 -14.563  -9.161  1.00  0.00           C  
ATOM   1255  N   HIS A 158      21.169 -16.708  -8.093  1.00  0.00           N  
ATOM   1256  CA  HIS A 158      20.587 -18.057  -8.163  1.00  0.00           C  
ATOM   1257  C   HIS A 158      19.105 -18.078  -8.575  1.00  0.00           C  
ATOM   1258  O   HIS A 158      18.581 -19.145  -8.883  1.00  0.00           O  
ATOM   1259  CB  HIS A 158      20.801 -18.781  -6.826  1.00  0.00           C  
ATOM   1260  CG  HIS A 158      20.009 -18.209  -5.686  1.00  0.00           C  
ATOM   1261  ND1 HIS A 158      20.507 -17.452  -4.644  1.00  0.00           N  
ATOM   1262  CD2 HIS A 158      18.664 -18.360  -5.447  1.00  0.00           C  
ATOM   1263  CE1 HIS A 158      19.498 -17.166  -3.816  1.00  0.00           C  
ATOM   1264  NE2 HIS A 158      18.364 -17.697  -4.275  1.00  0.00           N  
ATOM   1265  N   LEU A 159      18.441 -16.931  -8.636  1.00  0.00           N  
ATOM   1266  CA  LEU A 159      17.062 -16.802  -9.115  1.00  0.00           C  
ATOM   1267  C   LEU A 159      16.924 -16.944 -10.648  1.00  0.00           C  
ATOM   1268  O   LEU A 159      15.816 -16.838 -11.178  1.00  0.00           O  
ATOM   1269  CB  LEU A 159      16.488 -15.456  -8.636  1.00  0.00           C  
ATOM   1270  CG  LEU A 159      16.387 -15.292  -7.108  1.00  0.00           C  
ATOM   1271  CD1 LEU A 159      15.957 -13.862  -6.790  1.00  0.00           C  
ATOM   1272  CD2 LEU A 159      15.372 -16.258  -6.492  1.00  0.00           C  
ATOM   1273  N   GLY A 160      18.023 -17.154 -11.364  1.00  0.00           N  
ATOM   1274  CA  GLY A 160      18.006 -17.298 -12.829  1.00  0.00           C  
ATOM   1275  C   GLY A 160      17.955 -15.963 -13.580  1.00  0.00           C  
ATOM   1276  O   GLY A 160      17.545 -15.914 -14.742  1.00  0.00           O  
ATOM   1277  N   ILE A 161      18.381 -14.883 -12.941  1.00  0.00           N  
ATOM   1278  CA  ILE A 161      18.455 -13.535 -13.522  1.00  0.00           C  
ATOM   1279  C   ILE A 161      19.544 -13.511 -14.601  1.00  0.00           C  
ATOM   1280  O   ILE A 161      20.650 -14.005 -14.392  1.00  0.00           O  
ATOM   1281  CB  ILE A 161      18.715 -12.493 -12.433  1.00  0.00           C  
ATOM   1282  CG1 ILE A 161      17.702 -12.614 -11.265  1.00  0.00           C  
ATOM   1283  CG2 ILE A 161      18.634 -11.073 -13.031  1.00  0.00           C  
ATOM   1284  CD1 ILE A 161      18.042 -11.726 -10.064  1.00  0.00           C  
ATOM   1285  N   LYS A 162      19.239 -12.904 -15.756  1.00  0.00           N  
ATOM   1286  CA  LYS A 162      20.150 -12.858 -16.919  1.00  0.00           C  
ATOM   1287  C   LYS A 162      20.869 -11.518 -17.091  1.00  0.00           C  
ATOM   1288  O   LYS A 162      21.808 -11.434 -17.882  1.00  0.00           O  
ATOM   1289  CB  LYS A 162      19.387 -13.229 -18.187  1.00  0.00           C  
ATOM   1290  CG  LYS A 162      18.889 -14.682 -18.152  1.00  0.00           C  
ATOM   1291  CD  LYS A 162      19.138 -15.387 -19.480  1.00  0.00           C  
ATOM   1292  CE  LYS A 162      18.666 -16.832 -19.405  1.00  0.00           C  
ATOM   1293  NZ  LYS A 162      19.065 -17.591 -20.619  1.00  0.00           N  
ATOM   1294  N   VAL A 163      20.436 -10.496 -16.378  1.00  0.00           N  
ATOM   1295  CA  VAL A 163      21.092  -9.189 -16.294  1.00  0.00           C  
ATOM   1296  C   VAL A 163      21.154  -8.787 -14.818  1.00  0.00           C  
ATOM   1297  O   VAL A 163      20.262  -9.182 -14.066  1.00  0.00           O  
ATOM   1298  CB  VAL A 163      20.364  -8.106 -17.122  1.00  0.00           C  
ATOM   1299  CG1 VAL A 163      20.407  -8.428 -18.611  1.00  0.00           C  
ATOM   1300  CG2 VAL A 163      18.906  -7.909 -16.706  1.00  0.00           C  
ATOM   1301  N   PRO A 164      22.149  -8.001 -14.385  1.00  0.00           N  
ATOM   1302  CA  PRO A 164      22.177  -7.516 -13.010  1.00  0.00           C  
ATOM   1303  C   PRO A 164      20.884  -6.761 -12.683  1.00  0.00           C  
ATOM   1304  O   PRO A 164      20.562  -5.764 -13.324  1.00  0.00           O  
ATOM   1305  CB  PRO A 164      23.421  -6.637 -12.903  1.00  0.00           C  
ATOM   1306  CG  PRO A 164      24.311  -7.129 -14.040  1.00  0.00           C  
ATOM   1307  CD  PRO A 164      23.305  -7.524 -15.116  1.00  0.00           C  
ATOM   1308  N   LEU A 165      20.141  -7.262 -11.698  1.00  0.00           N  
ATOM   1309  CA  LEU A 165      18.871  -6.698 -11.258  1.00  0.00           C  
ATOM   1310  C   LEU A 165      18.978  -6.297  -9.795  1.00  0.00           C  
ATOM   1311  O   LEU A 165      19.450  -7.077  -8.970  1.00  0.00           O  
ATOM   1312  CB  LEU A 165      17.742  -7.710 -11.511  1.00  0.00           C  
ATOM   1313  CG  LEU A 165      16.345  -7.212 -11.113  1.00  0.00           C  
ATOM   1314  CD1 LEU A 165      15.882  -6.055 -11.987  1.00  0.00           C  
ATOM   1315  CD2 LEU A 165      15.336  -8.346 -11.253  1.00  0.00           C  
ATOM   1316  N   ASN A 166      18.499  -5.103  -9.461  1.00  0.00           N  
ATOM   1317  CA  ASN A 166      18.573  -4.534  -8.128  1.00  0.00           C  
ATOM   1318  C   ASN A 166      17.182  -4.208  -7.590  1.00  0.00           C  
ATOM   1319  O   ASN A 166      16.347  -3.668  -8.313  1.00  0.00           O  
ATOM   1320  CB  ASN A 166      19.472  -3.291  -8.156  1.00  0.00           C  
ATOM   1321  CG  ASN A 166      20.880  -3.610  -8.646  1.00  0.00           C  
ATOM   1322  OD1 ASN A 166      21.741  -4.002  -7.883  1.00  0.00           O  
ATOM   1323  ND2 ASN A 166      21.133  -3.455  -9.926  1.00  0.00           N  
ATOM   1324  N   ALA A 167      16.957  -4.489  -6.315  1.00  0.00           N  
ATOM   1325  CA  ALA A 167      15.877  -3.875  -5.565  1.00  0.00           C  
ATOM   1326  C   ALA A 167      16.311  -2.473  -5.129  1.00  0.00           C  
ATOM   1327  O   ALA A 167      17.407  -2.305  -4.598  1.00  0.00           O  
ATOM   1328  CB  ALA A 167      15.528  -4.755  -4.360  1.00  0.00           C  
ATOM   1329  N   VAL A 168      15.468  -1.474  -5.356  1.00  0.00           N  
ATOM   1330  CA  VAL A 168      15.686  -0.093  -4.933  1.00  0.00           C  
ATOM   1331  C   VAL A 168      14.484   0.330  -4.106  1.00  0.00           C  
ATOM   1332  O   VAL A 168      13.375   0.408  -4.625  1.00  0.00           O  
ATOM   1333  CB  VAL A 168      15.882   0.842  -6.135  1.00  0.00           C  
ATOM   1334  CG1 VAL A 168      16.126   2.281  -5.681  1.00  0.00           C  
ATOM   1335  CG2 VAL A 168      17.069   0.395  -7.003  1.00  0.00           C  
ATOM   1336  N   VAL A 169      14.705   0.603  -2.831  1.00  0.00           N  
ATOM   1337  CA  VAL A 169      13.663   1.057  -1.905  1.00  0.00           C  
ATOM   1338  C   VAL A 169      13.772   2.567  -1.730  1.00  0.00           C  
ATOM   1339  O   VAL A 169      14.825   3.060  -1.342  1.00  0.00           O  
ATOM   1340  CB  VAL A 169      13.751   0.320  -0.561  1.00  0.00           C  
ATOM   1341  CG1 VAL A 169      12.751   0.870   0.463  1.00  0.00           C  
ATOM   1342  CG2 VAL A 169      13.445  -1.168  -0.768  1.00  0.00           C  
ATOM   1343  N   LEU A 170      12.684   3.280  -1.997  1.00  0.00           N  
ATOM   1344  CA  LEU A 170      12.546   4.700  -1.721  1.00  0.00           C  
ATOM   1345  C   LEU A 170      11.651   4.919  -0.503  1.00  0.00           C  
ATOM   1346  O   LEU A 170      10.588   4.310  -0.379  1.00  0.00           O  
ATOM   1347  CB  LEU A 170      11.984   5.442  -2.946  1.00  0.00           C  
ATOM   1348  CG  LEU A 170      12.860   5.403  -4.205  1.00  0.00           C  
ATOM   1349  CD1 LEU A 170      12.207   6.233  -5.309  1.00  0.00           C  
ATOM   1350  CD2 LEU A 170      14.255   5.978  -3.955  1.00  0.00           C  
ATOM   1351  N   ASN A 171      12.050   5.852   0.364  1.00  0.00           N  
ATOM   1352  CA  ASN A 171      11.221   6.317   1.468  1.00  0.00           C  
ATOM   1353  C   ASN A 171      10.353   7.495   1.020  1.00  0.00           C  
ATOM   1354  O   ASN A 171      10.712   8.657   1.190  1.00  0.00           O  
ATOM   1355  CB  ASN A 171      12.116   6.641   2.669  1.00  0.00           C  
ATOM   1356  CG  ASN A 171      11.294   7.049   3.877  1.00  0.00           C  
ATOM   1357  OD1 ASN A 171      10.072   7.037   3.871  1.00  0.00           O  
ATOM   1358  ND2 ASN A 171      11.945   7.422   4.938  1.00  0.00           N  
ATOM   1359  N   THR A 172       9.189   7.213   0.447  1.00  0.00           N  
ATOM   1360  CA  THR A 172       8.258   8.265   0.008  1.00  0.00           C  
ATOM   1361  C   THR A 172       7.403   8.842   1.131  1.00  0.00           C  
ATOM   1362  O   THR A 172       6.718   9.833   0.909  1.00  0.00           O  
ATOM   1363  CB  THR A 172       7.381   7.803  -1.155  1.00  0.00           C  
ATOM   1364  OG1 THR A 172       6.755   6.585  -0.847  1.00  0.00           O  
ATOM   1365  CG2 THR A 172       8.223   7.603  -2.407  1.00  0.00           C  
ATOM   1366  N   VAL A 173       7.503   8.316   2.351  1.00  0.00           N  
ATOM   1367  CA  VAL A 173       6.933   8.980   3.541  1.00  0.00           C  
ATOM   1368  C   VAL A 173       7.572  10.350   3.753  1.00  0.00           C  
ATOM   1369  O   VAL A 173       6.918  11.268   4.241  1.00  0.00           O  
ATOM   1370  CB  VAL A 173       7.080   8.111   4.806  1.00  0.00           C  
ATOM   1371  CG1 VAL A 173       6.379   8.753   6.004  1.00  0.00           C  
ATOM   1372  CG2 VAL A 173       6.487   6.713   4.607  1.00  0.00           C  
ATOM   1373  N   LEU A 174       8.802  10.551   3.280  1.00  0.00           N  
ATOM   1374  CA  LEU A 174       9.459  11.860   3.262  1.00  0.00           C  
ATOM   1375  C   LEU A 174       8.706  12.893   2.411  1.00  0.00           C  
ATOM   1376  O   LEU A 174       8.824  14.090   2.659  1.00  0.00           O  
ATOM   1377  CB  LEU A 174      10.889  11.722   2.704  1.00  0.00           C  
ATOM   1378  CG  LEU A 174      11.831  10.793   3.493  1.00  0.00           C  
ATOM   1379  CD1 LEU A 174      13.202  10.779   2.825  1.00  0.00           C  
ATOM   1380  CD2 LEU A 174      11.998  11.247   4.942  1.00  0.00           C  
ATOM   1381  N   TYR A 175       7.919  12.438   1.447  1.00  0.00           N  
ATOM   1382  CA  TYR A 175       7.189  13.296   0.511  1.00  0.00           C  
ATOM   1383  C   TYR A 175       5.699  13.402   0.829  1.00  0.00           C  
ATOM   1384  O   TYR A 175       4.983  14.151   0.167  1.00  0.00           O  
ATOM   1385  CB  TYR A 175       7.415  12.790  -0.914  1.00  0.00           C  
ATOM   1386  CG  TYR A 175       8.859  12.535  -1.298  1.00  0.00           C  
ATOM   1387  CD1 TYR A 175       9.893  13.348  -0.798  1.00  0.00           C  
ATOM   1388  CD2 TYR A 175       9.178  11.464  -2.149  1.00  0.00           C  
ATOM   1389  CE1 TYR A 175      11.232  13.107  -1.143  1.00  0.00           C  
ATOM   1390  CE2 TYR A 175      10.510  11.218  -2.515  1.00  0.00           C  
ATOM   1391  CZ  TYR A 175      11.534  12.036  -2.008  1.00  0.00           C  
ATOM   1392  OH  TYR A 175      12.835  11.818  -2.350  1.00  0.00           O  
ATOM   1393  N   TYR A 176       5.221  12.667   1.821  1.00  0.00           N  
ATOM   1394  CA  TYR A 176       3.799  12.596   2.151  1.00  0.00           C  
ATOM   1395  C   TYR A 176       3.276  13.955   2.630  1.00  0.00           C  
ATOM   1396  O   TYR A 176       3.888  14.606   3.466  1.00  0.00           O  
ATOM   1397  CB  TYR A 176       3.579  11.505   3.203  1.00  0.00           C  
ATOM   1398  CG  TYR A 176       2.140  11.104   3.459  1.00  0.00           C  
ATOM   1399  CD1 TYR A 176       1.178  11.107   2.430  1.00  0.00           C  
ATOM   1400  CD2 TYR A 176       1.764  10.666   4.740  1.00  0.00           C  
ATOM   1401  CE1 TYR A 176      -0.136  10.662   2.668  1.00  0.00           C  
ATOM   1402  CE2 TYR A 176       0.453  10.210   4.992  1.00  0.00           C  
ATOM   1403  CZ  TYR A 176      -0.488  10.206   3.948  1.00  0.00           C  
ATOM   1404  OH  TYR A 176      -1.745   9.730   4.186  1.00  0.00           O  
ATOM   1405  N   ASN A 177       2.111  14.376   2.140  1.00  0.00           N  
ATOM   1406  CA  ASN A 177       1.551  15.697   2.429  1.00  0.00           C  
ATOM   1407  C   ASN A 177       1.074  15.886   3.885  1.00  0.00           C  
ATOM   1408  O   ASN A 177       0.798  17.005   4.297  1.00  0.00           O  
ATOM   1409  CB  ASN A 177       0.476  16.029   1.385  1.00  0.00           C  
ATOM   1410  CG  ASN A 177      -0.732  15.119   1.413  1.00  0.00           C  
ATOM   1411  OD1 ASN A 177      -0.918  14.299   2.295  1.00  0.00           O  
ATOM   1412  ND2 ASN A 177      -1.593  15.246   0.434  1.00  0.00           N  
ATOM   1413  N   TYR A 178       1.057  14.827   4.692  1.00  0.00           N  
ATOM   1414  CA  TYR A 178       0.885  14.907   6.144  1.00  0.00           C  
ATOM   1415  C   TYR A 178       2.205  14.941   6.923  1.00  0.00           C  
ATOM   1416  O   TYR A 178       2.194  15.100   8.148  1.00  0.00           O  
ATOM   1417  CB  TYR A 178      -0.023  13.766   6.619  1.00  0.00           C  
ATOM   1418  CG  TYR A 178      -1.437  13.845   6.102  1.00  0.00           C  
ATOM   1419  CD1 TYR A 178      -2.299  14.868   6.547  1.00  0.00           C  
ATOM   1420  CD2 TYR A 178      -1.914  12.911   5.164  1.00  0.00           C  
ATOM   1421  CE1 TYR A 178      -3.613  14.954   6.064  1.00  0.00           C  
ATOM   1422  CE2 TYR A 178      -3.229  12.990   4.672  1.00  0.00           C  
ATOM   1423  CZ  TYR A 178      -4.074  14.020   5.124  1.00  0.00           C  
ATOM   1424  OH  TYR A 178      -5.355  14.106   4.638  1.00  0.00           O  
ATOM   1425  N   ASN A 179       3.353  14.822   6.254  1.00  0.00           N  
ATOM   1426  CA  ASN A 179       4.663  14.893   6.882  1.00  0.00           C  
ATOM   1427  C   ASN A 179       5.123  16.351   7.017  1.00  0.00           C  
ATOM   1428  O   ASN A 179       5.717  16.932   6.107  1.00  0.00           O  
ATOM   1429  CB  ASN A 179       5.657  14.024   6.115  1.00  0.00           C  
ATOM   1430  CG  ASN A 179       6.994  13.921   6.819  1.00  0.00           C  
ATOM   1431  OD1 ASN A 179       7.289  14.598   7.796  1.00  0.00           O  
ATOM   1432  ND2 ASN A 179       7.847  13.036   6.332  1.00  0.00           N  
ATOM   1433  N   LYS A 180       4.892  16.939   8.176  1.00  0.00           N  
ATOM   1434  CA  LYS A 180       5.235  18.338   8.448  1.00  0.00           C  
ATOM   1435  C   LYS A 180       6.738  18.592   8.563  1.00  0.00           C  
ATOM   1436  O   LYS A 180       7.150  19.734   8.503  1.00  0.00           O  
ATOM   1437  CB  LYS A 180       4.517  18.829   9.715  1.00  0.00           C  
ATOM   1438  CG  LYS A 180       2.994  18.788   9.554  1.00  0.00           C  
ATOM   1439  CD  LYS A 180       2.326  19.380  10.801  1.00  0.00           C  
ATOM   1440  CE  LYS A 180       0.815  19.342  10.636  1.00  0.00           C  
ATOM   1441  NZ  LYS A 180       0.130  19.947  11.809  1.00  0.00           N  
ATOM   1442  N   GLN A 181       7.559  17.558   8.722  1.00  0.00           N  
ATOM   1443  CA  GLN A 181       9.010  17.719   8.839  1.00  0.00           C  
ATOM   1444  C   GLN A 181       9.688  18.056   7.505  1.00  0.00           C  
ATOM   1445  O   GLN A 181      10.838  18.495   7.503  1.00  0.00           O  
ATOM   1446  CB  GLN A 181       9.651  16.455   9.418  1.00  0.00           C  
ATOM   1447  CG  GLN A 181       9.190  16.126  10.838  1.00  0.00           C  
ATOM   1448  CD  GLN A 181      10.067  15.064  11.501  1.00  0.00           C  
ATOM   1449  OE1 GLN A 181      11.162  14.741  11.069  1.00  0.00           O  
ATOM   1450  NE2 GLN A 181       9.627  14.489  12.593  1.00  0.00           N  
ATOM   1451  N   THR A 182       9.004  17.847   6.395  1.00  0.00           N  
ATOM   1452  CA  THR A 182       9.600  17.939   5.053  1.00  0.00           C  
ATOM   1453  C   THR A 182       8.890  18.935   4.140  1.00  0.00           C  
ATOM   1454  O   THR A 182       9.297  19.082   2.994  1.00  0.00           O  
ATOM   1455  CB  THR A 182       9.633  16.558   4.391  1.00  0.00           C  
ATOM   1456  OG1 THR A 182       8.338  15.995   4.363  1.00  0.00           O  
ATOM   1457  CG2 THR A 182      10.536  15.592   5.147  1.00  0.00           C  
ATOM   1458  N   MET A 183       7.871  19.638   4.622  1.00  0.00           N  
ATOM   1459  CA  MET A 183       7.033  20.515   3.796  1.00  0.00           C  
ATOM   1460  C   MET A 183       7.803  21.632   3.082  1.00  0.00           C  
ATOM   1461  O   MET A 183       7.452  21.973   1.951  1.00  0.00           O  
ATOM   1462  CB  MET A 183       5.887  21.088   4.649  1.00  0.00           C  
ATOM   1463  CG  MET A 183       6.337  21.915   5.857  1.00  0.00           C  
ATOM   1464  SD  MET A 183       4.976  22.451   6.940  1.00  0.00           S  
ATOM   1465  CE  MET A 183       4.244  23.718   5.896  1.00  0.00           C  
ATOM   1466  N   ASP A 184       8.885  22.136   3.675  1.00  0.00           N  
ATOM   1467  CA  ASP A 184       9.709  23.229   3.134  1.00  0.00           C  
ATOM   1468  C   ASP A 184      11.051  22.749   2.563  1.00  0.00           C  
ATOM   1469  O   ASP A 184      11.928  23.549   2.238  1.00  0.00           O  
ATOM   1470  CB  ASP A 184       9.914  24.294   4.224  1.00  0.00           C  
ATOM   1471  CG  ASP A 184       8.603  24.876   4.753  1.00  0.00           C  
ATOM   1472  OD1 ASP A 184       7.729  25.199   3.922  1.00  0.00           O  
ATOM   1473  OD2 ASP A 184       8.483  24.976   5.987  1.00  0.00           O  
ATOM   1474  N   SER A 185      11.245  21.445   2.441  1.00  0.00           N  
ATOM   1475  CA  SER A 185      12.496  20.884   1.929  1.00  0.00           C  
ATOM   1476  C   SER A 185      12.499  20.781   0.406  1.00  0.00           C  
ATOM   1477  O   SER A 185      11.468  20.624  -0.236  1.00  0.00           O  
ATOM   1478  CB  SER A 185      12.753  19.524   2.577  1.00  0.00           C  
ATOM   1479  OG  SER A 185      14.032  19.053   2.211  1.00  0.00           O  
ATOM   1480  N   THR A 186      13.685  20.834  -0.186  1.00  0.00           N  
ATOM   1481  CA  THR A 186      13.869  20.664  -1.634  1.00  0.00           C  
ATOM   1482  C   THR A 186      14.303  19.250  -2.008  1.00  0.00           C  
ATOM   1483  O   THR A 186      13.928  18.760  -3.068  1.00  0.00           O  
ATOM   1484  CB  THR A 186      14.894  21.664  -2.170  1.00  0.00           C  
ATOM   1485  OG1 THR A 186      16.091  21.577  -1.431  1.00  0.00           O  
ATOM   1486  CG2 THR A 186      14.390  23.099  -2.059  1.00  0.00           C  
ATOM   1487  N   ASP A 187      15.077  18.603  -1.141  1.00  0.00           N  
ATOM   1488  CA  ASP A 187      15.497  17.207  -1.280  1.00  0.00           C  
ATOM   1489  C   ASP A 187      15.648  16.567   0.106  1.00  0.00           C  
ATOM   1490  O   ASP A 187      16.752  16.515   0.655  1.00  0.00           O  
ATOM   1491  CB  ASP A 187      16.788  17.118  -2.111  1.00  0.00           C  
ATOM   1492  CG  ASP A 187      17.120  15.662  -2.477  1.00  0.00           C  
ATOM   1493  OD1 ASP A 187      16.267  14.776  -2.237  1.00  0.00           O  
ATOM   1494  OD2 ASP A 187      18.188  15.434  -3.071  1.00  0.00           O  
ATOM   1495  N   PRO A 188      14.547  16.116   0.723  1.00  0.00           N  
ATOM   1496  CA  PRO A 188      14.586  15.543   2.059  1.00  0.00           C  
ATOM   1497  C   PRO A 188      15.568  14.379   2.160  1.00  0.00           C  
ATOM   1498  O   PRO A 188      15.445  13.388   1.436  1.00  0.00           O  
ATOM   1499  CB  PRO A 188      13.149  15.107   2.367  1.00  0.00           C  
ATOM   1500  CG  PRO A 188      12.303  16.017   1.485  1.00  0.00           C  
ATOM   1501  CD  PRO A 188      13.177  16.207   0.247  1.00  0.00           C  
ATOM   1502  N   LEU A 189      16.539  14.511   3.049  1.00  0.00           N  
ATOM   1503  CA  LEU A 189      17.604  13.532   3.297  1.00  0.00           C  
ATOM   1504  C   LEU A 189      18.412  13.143   2.044  1.00  0.00           C  
ATOM   1505  O   LEU A 189      19.012  12.069   2.014  1.00  0.00           O  
ATOM   1506  CB  LEU A 189      17.034  12.326   4.069  1.00  0.00           C  
ATOM   1507  CG  LEU A 189      16.410  12.673   5.431  1.00  0.00           C  
ATOM   1508  CD1 LEU A 189      15.736  11.438   6.024  1.00  0.00           C  
ATOM   1509  CD2 LEU A 189      17.462  13.152   6.423  1.00  0.00           C  
ATOM   1510  N   GLY A 190      18.436  14.003   1.015  1.00  0.00           N  
ATOM   1511  CA  GLY A 190      19.229  13.795  -0.196  1.00  0.00           C  
ATOM   1512  C   GLY A 190      18.754  12.651  -1.100  1.00  0.00           C  
ATOM   1513  O   GLY A 190      19.510  12.170  -1.944  1.00  0.00           O  
ATOM   1514  N   GLN A 191      17.519  12.170  -0.920  1.00  0.00           N  
ATOM   1515  CA  GLN A 191      17.038  10.973  -1.615  1.00  0.00           C  
ATOM   1516  C   GLN A 191      16.964  11.134  -3.138  1.00  0.00           C  
ATOM   1517  O   GLN A 191      17.262  10.184  -3.853  1.00  0.00           O  
ATOM   1518  CB  GLN A 191      15.686  10.545  -1.037  1.00  0.00           C  
ATOM   1519  CG  GLN A 191      15.205   9.223  -1.649  1.00  0.00           C  
ATOM   1520  CD  GLN A 191      13.951   8.682  -0.972  1.00  0.00           C  
ATOM   1521  OE1 GLN A 191      13.950   7.602  -0.413  1.00  0.00           O  
ATOM   1522  NE2 GLN A 191      12.856   9.388  -1.017  1.00  0.00           N  
ATOM   1523  N   PHE A 192      16.577  12.299  -3.657  1.00  0.00           N  
ATOM   1524  CA  PHE A 192      16.521  12.512  -5.104  1.00  0.00           C  
ATOM   1525  C   PHE A 192      17.912  12.488  -5.751  1.00  0.00           C  
ATOM   1526  O   PHE A 192      18.091  11.868  -6.797  1.00  0.00           O  
ATOM   1527  CB  PHE A 192      15.823  13.831  -5.430  1.00  0.00           C  
ATOM   1528  CG  PHE A 192      14.318  13.816  -5.285  1.00  0.00           C  
ATOM   1529  CD1 PHE A 192      13.540  13.018  -6.139  1.00  0.00           C  
ATOM   1530  CD2 PHE A 192      13.685  14.627  -4.326  1.00  0.00           C  
ATOM   1531  CE1 PHE A 192      12.138  13.026  -6.037  1.00  0.00           C  
ATOM   1532  CE2 PHE A 192      12.283  14.638  -4.224  1.00  0.00           C  
ATOM   1533  CZ  PHE A 192      11.512  13.835  -5.076  1.00  0.00           C  
ATOM   1534  N   GLU A 193      18.897  13.133  -5.119  1.00  0.00           N  
ATOM   1535  CA  GLU A 193      20.293  13.103  -5.571  1.00  0.00           C  
ATOM   1536  C   GLU A 193      20.871  11.686  -5.511  1.00  0.00           C  
ATOM   1537  O   GLU A 193      21.473  11.199  -6.475  1.00  0.00           O  
ATOM   1538  CB  GLU A 193      21.124  14.052  -4.702  1.00  0.00           C  
ATOM   1539  CG  GLU A 193      22.550  14.219  -5.252  1.00  0.00           C  
ATOM   1540  CD  GLU A 193      23.598  14.598  -4.200  1.00  0.00           C  
ATOM   1541  OE1 GLU A 193      24.776  14.687  -4.604  1.00  0.00           O  
ATOM   1542  OE2 GLU A 193      23.247  14.755  -3.020  1.00  0.00           O  
ATOM   1543  N   TRP A 194      20.644  10.997  -4.402  1.00  0.00           N  
ATOM   1544  CA  TRP A 194      21.047   9.603  -4.225  1.00  0.00           C  
ATOM   1545  C   TRP A 194      20.424   8.703  -5.291  1.00  0.00           C  
ATOM   1546  O   TRP A 194      21.135   7.951  -5.950  1.00  0.00           O  
ATOM   1547  CB  TRP A 194      20.657   9.154  -2.820  1.00  0.00           C  
ATOM   1548  CG  TRP A 194      20.830   7.684  -2.588  1.00  0.00           C  
ATOM   1549  CD1 TRP A 194      21.962   7.068  -2.178  1.00  0.00           C  
ATOM   1550  CD2 TRP A 194      19.834   6.631  -2.774  1.00  0.00           C  
ATOM   1551  NE1 TRP A 194      21.740   5.708  -2.081  1.00  0.00           N  
ATOM   1552  CE2 TRP A 194      20.449   5.393  -2.436  1.00  0.00           C  
ATOM   1553  CE3 TRP A 194      18.488   6.612  -3.185  1.00  0.00           C  
ATOM   1554  CZ2 TRP A 194      19.740   4.168  -2.495  1.00  0.00           C  
ATOM   1555  CZ3 TRP A 194      17.784   5.394  -3.247  1.00  0.00           C  
ATOM   1556  CH2 TRP A 194      18.401   4.189  -2.907  1.00  0.00           C  
ATOM   1557  N   PHE A 195      19.119   8.821  -5.531  1.00  0.00           N  
ATOM   1558  CA  PHE A 195      18.414   8.032  -6.534  1.00  0.00           C  
ATOM   1559  C   PHE A 195      18.973   8.269  -7.939  1.00  0.00           C  
ATOM   1560  O   PHE A 195      19.249   7.315  -8.655  1.00  0.00           O  
ATOM   1561  CB  PHE A 195      16.915   8.345  -6.482  1.00  0.00           C  
ATOM   1562  CG  PHE A 195      16.110   7.527  -7.463  1.00  0.00           C  
ATOM   1563  CD1 PHE A 195      15.875   6.159  -7.223  1.00  0.00           C  
ATOM   1564  CD2 PHE A 195      15.596   8.116  -8.628  1.00  0.00           C  
ATOM   1565  CE1 PHE A 195      15.128   5.396  -8.131  1.00  0.00           C  
ATOM   1566  CE2 PHE A 195      14.845   7.352  -9.543  1.00  0.00           C  
ATOM   1567  CZ  PHE A 195      14.614   5.995  -9.287  1.00  0.00           C  
ATOM   1568  N   LYS A 196      19.200   9.537  -8.296  1.00  0.00           N  
ATOM   1569  CA  LYS A 196      19.836   9.891  -9.570  1.00  0.00           C  
ATOM   1570  C   LYS A 196      21.198   9.226  -9.714  1.00  0.00           C  
ATOM   1571  O   LYS A 196      21.477   8.619 -10.741  1.00  0.00           O  
ATOM   1572  CB  LYS A 196      19.944  11.412  -9.686  1.00  0.00           C  
ATOM   1573  CG  LYS A 196      20.469  11.812 -11.068  1.00  0.00           C  
ATOM   1574  CD  LYS A 196      20.694  13.327 -11.182  1.00  0.00           C  
ATOM   1575  CE  LYS A 196      21.172  13.679 -12.592  1.00  0.00           C  
ATOM   1576  NZ  LYS A 196      22.394  12.927 -12.992  1.00  0.00           N  
ATOM   1577  N   THR A 197      22.033   9.297  -8.681  1.00  0.00           N  
ATOM   1578  CA  THR A 197      23.376   8.695  -8.679  1.00  0.00           C  
ATOM   1579  C   THR A 197      23.326   7.178  -8.867  1.00  0.00           C  
ATOM   1580  O   THR A 197      24.060   6.620  -9.685  1.00  0.00           O  
ATOM   1581  CB  THR A 197      24.110   9.049  -7.378  1.00  0.00           C  
ATOM   1582  OG1 THR A 197      24.219  10.445  -7.271  1.00  0.00           O  
ATOM   1583  CG2 THR A 197      25.523   8.483  -7.324  1.00  0.00           C  
ATOM   1584  N   VAL A 198      22.412   6.503  -8.164  1.00  0.00           N  
ATOM   1585  CA  VAL A 198      22.198   5.061  -8.281  1.00  0.00           C  
ATOM   1586  C   VAL A 198      21.733   4.682  -9.690  1.00  0.00           C  
ATOM   1587  O   VAL A 198      22.314   3.796 -10.314  1.00  0.00           O  
ATOM   1588  CB  VAL A 198      21.192   4.589  -7.210  1.00  0.00           C  
ATOM   1589  CG1 VAL A 198      20.696   3.158  -7.449  1.00  0.00           C  
ATOM   1590  CG2 VAL A 198      21.833   4.630  -5.819  1.00  0.00           C  
ATOM   1591  N   MET A 199      20.733   5.370 -10.214  1.00  0.00           N  
ATOM   1592  CA  MET A 199      20.155   5.073 -11.528  1.00  0.00           C  
ATOM   1593  C   MET A 199      21.115   5.379 -12.678  1.00  0.00           C  
ATOM   1594  O   MET A 199      21.218   4.582 -13.614  1.00  0.00           O  
ATOM   1595  CB  MET A 199      18.842   5.844 -11.710  1.00  0.00           C  
ATOM   1596  CG  MET A 199      17.719   5.359 -10.795  1.00  0.00           C  
ATOM   1597  SD  MET A 199      17.173   3.664 -11.109  1.00  0.00           S  
ATOM   1598  CE  MET A 199      17.366   2.990  -9.467  1.00  0.00           C  
ATOM   1599  N   ASP A 200      21.868   6.470 -12.596  1.00  0.00           N  
ATOM   1600  CA  ASP A 200      22.923   6.784 -13.561  1.00  0.00           C  
ATOM   1601  C   ASP A 200      23.994   5.677 -13.579  1.00  0.00           C  
ATOM   1602  O   ASP A 200      24.438   5.239 -14.645  1.00  0.00           O  
ATOM   1603  CB  ASP A 200      23.579   8.141 -13.233  1.00  0.00           C  
ATOM   1604  CG  ASP A 200      22.747   9.370 -13.610  1.00  0.00           C  
ATOM   1605  OD1 ASP A 200      21.818   9.255 -14.432  1.00  0.00           O  
ATOM   1606  OD2 ASP A 200      23.092  10.492 -13.134  1.00  0.00           O  
ATOM   1607  N   GLY A 201      24.358   5.174 -12.406  1.00  0.00           N  
ATOM   1608  CA  GLY A 201      25.272   4.040 -12.261  1.00  0.00           C  
ATOM   1609  C   GLY A 201      24.735   2.765 -12.914  1.00  0.00           C  
ATOM   1610  O   GLY A 201      25.455   2.103 -13.669  1.00  0.00           O  
ATOM   1611  N   TYR A 202      23.478   2.450 -12.692  1.00  0.00           N  
ATOM   1612  CA  TYR A 202      22.838   1.285 -13.298  1.00  0.00           C  
ATOM   1613  C   TYR A 202      22.734   1.409 -14.818  1.00  0.00           C  
ATOM   1614  O   TYR A 202      23.116   0.477 -15.527  1.00  0.00           O  
ATOM   1615  CB  TYR A 202      21.461   1.051 -12.677  1.00  0.00           C  
ATOM   1616  CG  TYR A 202      21.426   0.616 -11.223  1.00  0.00           C  
ATOM   1617  CD1 TYR A 202      22.576   0.159 -10.546  1.00  0.00           C  
ATOM   1618  CD2 TYR A 202      20.192   0.644 -10.545  1.00  0.00           C  
ATOM   1619  CE1 TYR A 202      22.505  -0.254  -9.209  1.00  0.00           C  
ATOM   1620  CE2 TYR A 202      20.110   0.226  -9.209  1.00  0.00           C  
ATOM   1621  CZ  TYR A 202      21.270  -0.214  -8.536  1.00  0.00           C  
ATOM   1622  OH  TYR A 202      21.189  -0.607  -7.228  1.00  0.00           O  
ATOM   1623  N   ARG A 203      22.312   2.562 -15.321  1.00  0.00           N  
ATOM   1624  CA  ARG A 203      22.261   2.838 -16.762  1.00  0.00           C  
ATOM   1625  C   ARG A 203      23.629   2.647 -17.409  1.00  0.00           C  
ATOM   1626  O   ARG A 203      23.753   1.933 -18.399  1.00  0.00           O  
ATOM   1627  CB  ARG A 203      21.715   4.252 -16.988  1.00  0.00           C  
ATOM   1628  CG  ARG A 203      21.647   4.599 -18.478  1.00  0.00           C  
ATOM   1629  CD  ARG A 203      21.102   6.021 -18.673  1.00  0.00           C  
ATOM   1630  NE  ARG A 203      19.657   6.058 -18.491  1.00  0.00           N  
ATOM   1631  CZ  ARG A 203      18.918   7.085 -18.116  1.00  0.00           C  
ATOM   1632  NH1 ARG A 203      19.430   8.227 -17.756  1.00  0.00           N  
ATOM   1633  NH2 ARG A 203      17.627   6.973 -18.120  1.00  0.00           N  
ATOM   1634  N   LYS A 204      24.664   3.244 -16.823  1.00  0.00           N  
ATOM   1635  CA  LYS A 204      26.030   3.178 -17.346  1.00  0.00           C  
ATOM   1636  C   LYS A 204      26.600   1.755 -17.374  1.00  0.00           C  
ATOM   1637  O   LYS A 204      27.427   1.450 -18.237  1.00  0.00           O  
ATOM   1638  CB  LYS A 204      26.907   4.109 -16.502  1.00  0.00           C  
ATOM   1639  CG  LYS A 204      28.339   4.246 -17.051  1.00  0.00           C  
ATOM   1640  CD  LYS A 204      29.134   5.228 -16.203  1.00  0.00           C  
ATOM   1641  CE  LYS A 204      30.557   5.348 -16.754  1.00  0.00           C  
ATOM   1642  NZ  LYS A 204      31.369   6.286 -15.935  1.00  0.00           N  
ATOM   1643  N   THR A 205      26.169   0.896 -16.465  1.00  0.00           N  
ATOM   1644  CA  THR A 205      26.670  -0.477 -16.318  1.00  0.00           C  
ATOM   1645  C   THR A 205      25.710  -1.546 -16.865  1.00  0.00           C  
ATOM   1646  O   THR A 205      25.984  -2.736 -16.733  1.00  0.00           O  
ATOM   1647  CB  THR A 205      27.066  -0.779 -14.867  1.00  0.00           C  
ATOM   1648  OG1 THR A 205      25.983  -0.551 -13.998  1.00  0.00           O  
ATOM   1649  CG2 THR A 205      28.216   0.111 -14.393  1.00  0.00           C  
ATOM   1650  N   GLY A 206      24.602  -1.145 -17.492  1.00  0.00           N  
ATOM   1651  CA  GLY A 206      23.618  -2.070 -18.066  1.00  0.00           C  
ATOM   1652  C   GLY A 206      22.802  -2.855 -17.031  1.00  0.00           C  
ATOM   1653  O   GLY A 206      22.289  -3.927 -17.343  1.00  0.00           O  
ATOM   1654  N   GLN A 207      22.700  -2.339 -15.816  1.00  0.00           N  
ATOM   1655  CA  GLN A 207      21.895  -2.936 -14.756  1.00  0.00           C  
ATOM   1656  C   GLN A 207      20.435  -2.502 -14.854  1.00  0.00           C  
ATOM   1657  O   GLN A 207      20.103  -1.474 -15.447  1.00  0.00           O  
ATOM   1658  CB  GLN A 207      22.475  -2.607 -13.371  1.00  0.00           C  
ATOM   1659  CG  GLN A 207      23.943  -3.022 -13.226  1.00  0.00           C  
ATOM   1660  CD  GLN A 207      24.445  -2.887 -11.797  1.00  0.00           C  
ATOM   1661  OE1 GLN A 207      23.868  -3.431 -10.868  1.00  0.00           O  
ATOM   1662  NE2 GLN A 207      25.519  -2.171 -11.573  1.00  0.00           N  
ATOM   1663  N   ARG A 208      19.557  -3.284 -14.243  1.00  0.00           N  
ATOM   1664  CA  ARG A 208      18.126  -3.001 -14.144  1.00  0.00           C  
ATOM   1665  C   ARG A 208      17.692  -2.882 -12.680  1.00  0.00           C  
ATOM   1666  O   ARG A 208      18.398  -3.337 -11.780  1.00  0.00           O  
ATOM   1667  CB  ARG A 208      17.319  -4.093 -14.874  1.00  0.00           C  
ATOM   1668  CG  ARG A 208      17.615  -4.190 -16.383  1.00  0.00           C  
ATOM   1669  CD  ARG A 208      17.183  -2.931 -17.135  1.00  0.00           C  
ATOM   1670  NE  ARG A 208      17.422  -3.070 -18.579  1.00  0.00           N  
ATOM   1671  CZ  ARG A 208      16.613  -3.601 -19.478  1.00  0.00           C  
ATOM   1672  NH1 ARG A 208      15.422  -4.027 -19.171  1.00  0.00           N  
ATOM   1673  NH2 ARG A 208      16.999  -3.715 -20.719  1.00  0.00           N  
ATOM   1674  N   ALA A 209      16.513  -2.291 -12.457  1.00  0.00           N  
ATOM   1675  CA  ALA A 209      15.951  -2.111 -11.130  1.00  0.00           C  
ATOM   1676  C   ALA A 209      14.454  -2.422 -11.073  1.00  0.00           C  
ATOM   1677  O   ALA A 209      13.702  -2.109 -12.001  1.00  0.00           O  
ATOM   1678  CB  ALA A 209      16.253  -0.693 -10.648  1.00  0.00           C  
ATOM   1679  N   ILE A 210      14.032  -2.981  -9.959  1.00  0.00           N  
ATOM   1680  CA  ILE A 210      12.649  -2.914  -9.494  1.00  0.00           C  
ATOM   1681  C   ILE A 210      12.639  -1.928  -8.326  1.00  0.00           C  
ATOM   1682  O   ILE A 210      13.339  -2.136  -7.330  1.00  0.00           O  
ATOM   1683  CB  ILE A 210      12.108  -4.304  -9.108  1.00  0.00           C  
ATOM   1684  CG1 ILE A 210      12.070  -5.215 -10.351  1.00  0.00           C  
ATOM   1685  CG2 ILE A 210      10.706  -4.170  -8.486  1.00  0.00           C  
ATOM   1686  CD1 ILE A 210      11.750  -6.679 -10.046  1.00  0.00           C  
ATOM   1687  N   VAL A 211      11.880  -0.858  -8.456  1.00  0.00           N  
ATOM   1688  CA  VAL A 211      11.763   0.170  -7.418  1.00  0.00           C  
ATOM   1689  C   VAL A 211      10.562  -0.157  -6.542  1.00  0.00           C  
ATOM   1690  O   VAL A 211       9.521  -0.557  -7.050  1.00  0.00           O  
ATOM   1691  CB  VAL A 211      11.683   1.582  -8.021  1.00  0.00           C  
ATOM   1692  CG1 VAL A 211      11.652   2.658  -6.933  1.00  0.00           C  
ATOM   1693  CG2 VAL A 211      12.890   1.867  -8.921  1.00  0.00           C  
ATOM   1694  N   SER A 212      10.683   0.028  -5.237  1.00  0.00           N  
ATOM   1695  CA  SER A 212       9.547  -0.057  -4.326  1.00  0.00           C  
ATOM   1696  C   SER A 212       9.505   1.137  -3.379  1.00  0.00           C  
ATOM   1697  O   SER A 212      10.532   1.700  -3.010  1.00  0.00           O  
ATOM   1698  CB  SER A 212       9.508  -1.402  -3.599  1.00  0.00           C  
ATOM   1699  OG  SER A 212      10.690  -1.624  -2.865  1.00  0.00           O  
ATOM   1700  N   MET A 213       8.294   1.549  -3.015  1.00  0.00           N  
ATOM   1701  CA  MET A 213       8.033   2.685  -2.142  1.00  0.00           C  
ATOM   1702  C   MET A 213       6.673   2.499  -1.485  1.00  0.00           C  
ATOM   1703  O   MET A 213       5.787   1.885  -2.083  1.00  0.00           O  
ATOM   1704  CB  MET A 213       8.095   3.995  -2.952  1.00  0.00           C  
ATOM   1705  CG  MET A 213       7.069   4.075  -4.088  1.00  0.00           C  
ATOM   1706  SD  MET A 213       7.324   5.439  -5.260  1.00  0.00           S  
ATOM   1707  CE  MET A 213       8.819   4.879  -6.071  1.00  0.00           C  
ATOM   1708  N   HIS A 214       6.482   3.020  -0.277  1.00  0.00           N  
ATOM   1709  CA  HIS A 214       5.193   2.849   0.395  1.00  0.00           C  
ATOM   1710  C   HIS A 214       4.077   3.625  -0.318  1.00  0.00           C  
ATOM   1711  O   HIS A 214       3.076   3.042  -0.721  1.00  0.00           O  
ATOM   1712  CB  HIS A 214       5.318   3.235   1.870  1.00  0.00           C  
ATOM   1713  CG  HIS A 214       4.048   2.956   2.622  1.00  0.00           C  
ATOM   1714  ND1 HIS A 214       3.401   1.741   2.685  1.00  0.00           N  
ATOM   1715  CD2 HIS A 214       3.283   3.872   3.298  1.00  0.00           C  
ATOM   1716  CE1 HIS A 214       2.281   1.918   3.384  1.00  0.00           C  
ATOM   1717  NE2 HIS A 214       2.180   3.193   3.774  1.00  0.00           N  
ATOM   1718  N   ILE A 215       4.296   4.905  -0.538  1.00  0.00           N  
ATOM   1719  CA  ILE A 215       3.315   5.828  -1.121  1.00  0.00           C  
ATOM   1720  C   ILE A 215       3.699   6.146  -2.566  1.00  0.00           C  
ATOM   1721  O   ILE A 215       4.719   6.794  -2.815  1.00  0.00           O  
ATOM   1722  CB  ILE A 215       3.165   7.101  -0.255  1.00  0.00           C  
ATOM   1723  CG1 ILE A 215       3.036   6.757   1.253  1.00  0.00           C  
ATOM   1724  CG2 ILE A 215       1.949   7.895  -0.750  1.00  0.00           C  
ATOM   1725  CD1 ILE A 215       2.916   7.973   2.173  1.00  0.00           C  
ATOM   1726  N   CYS A 216       2.891   5.717  -3.515  1.00  0.00           N  
ATOM   1727  CA  CYS A 216       3.051   6.071  -4.916  1.00  0.00           C  
ATOM   1728  C   CYS A 216       2.694   7.545  -5.178  1.00  0.00           C  
ATOM   1729  O   CYS A 216       1.843   8.105  -4.481  1.00  0.00           O  
ATOM   1730  CB  CYS A 216       2.171   5.157  -5.774  1.00  0.00           C  
ATOM   1731  SG  CYS A 216       3.032   3.885  -6.752  1.00  0.00           S  
ATOM   1732  N   PRO A 217       3.247   8.175  -6.224  1.00  0.00           N  
ATOM   1733  CA  PRO A 217       2.731   9.433  -6.740  1.00  0.00           C  
ATOM   1734  C   PRO A 217       1.265   9.330  -7.172  1.00  0.00           C  
ATOM   1735  O   PRO A 217       0.790   8.260  -7.565  1.00  0.00           O  
ATOM   1736  CB  PRO A 217       3.622   9.795  -7.932  1.00  0.00           C  
ATOM   1737  CG  PRO A 217       4.879   8.975  -7.723  1.00  0.00           C  
ATOM   1738  CD  PRO A 217       4.379   7.730  -7.012  1.00  0.00           C  
ATOM   1739  N   GLY A 218       0.568  10.457  -7.161  1.00  0.00           N  
ATOM   1740  CA  GLY A 218      -0.816  10.583  -7.593  1.00  0.00           C  
ATOM   1741  C   GLY A 218      -1.804  10.665  -6.426  1.00  0.00           C  
ATOM   1742  O   GLY A 218      -1.499  11.199  -5.359  1.00  0.00           O  
ATOM   1743  N   VAL A 219      -3.011  10.156  -6.650  1.00  0.00           N  
ATOM   1744  CA  VAL A 219      -4.173  10.318  -5.759  1.00  0.00           C  
ATOM   1745  C   VAL A 219      -4.715   8.966  -5.292  1.00  0.00           C  
ATOM   1746  O   VAL A 219      -4.414   7.932  -5.874  1.00  0.00           O  
ATOM   1747  CB  VAL A 219      -5.277  11.138  -6.440  1.00  0.00           C  
ATOM   1748  CG1 VAL A 219      -4.774  12.515  -6.864  1.00  0.00           C  
ATOM   1749  CG2 VAL A 219      -5.868  10.438  -7.673  1.00  0.00           C  
ATOM   1750  N   ALA A 220      -5.576   8.981  -4.271  1.00  0.00           N  
ATOM   1751  CA  ALA A 220      -6.392   7.827  -3.914  1.00  0.00           C  
ATOM   1752  C   ALA A 220      -7.751   7.913  -4.619  1.00  0.00           C  
ATOM   1753  O   ALA A 220      -8.598   8.722  -4.244  1.00  0.00           O  
ATOM   1754  CB  ALA A 220      -6.529   7.766  -2.391  1.00  0.00           C  
ATOM   1755  N   GLU A 221      -8.016   7.093  -5.623  1.00  0.00           N  
ATOM   1756  CA  GLU A 221      -9.179   7.214  -6.508  1.00  0.00           C  
ATOM   1757  C   GLU A 221     -10.532   7.124  -5.794  1.00  0.00           C  
ATOM   1758  O   GLU A 221     -11.524   7.665  -6.272  1.00  0.00           O  
ATOM   1759  CB  GLU A 221      -9.166   6.115  -7.582  1.00  0.00           C  
ATOM   1760  CG  GLU A 221      -7.970   6.136  -8.517  1.00  0.00           C  
ATOM   1761  CD  GLU A 221      -6.788   5.297  -8.040  1.00  0.00           C  
ATOM   1762  OE1 GLU A 221      -6.132   4.675  -8.901  1.00  0.00           O  
ATOM   1763  OE2 GLU A 221      -6.454   5.295  -6.842  1.00  0.00           O  
ATOM   1764  N   ARG A 222     -10.584   6.457  -4.634  1.00  0.00           N  
ATOM   1765  CA  ARG A 222     -11.812   6.336  -3.851  1.00  0.00           C  
ATOM   1766  C   ARG A 222     -12.276   7.624  -3.181  1.00  0.00           C  
ATOM   1767  O   ARG A 222     -13.355   7.653  -2.608  1.00  0.00           O  
ATOM   1768  CB  ARG A 222     -11.657   5.187  -2.833  1.00  0.00           C  
ATOM   1769  CG  ARG A 222     -10.717   5.537  -1.672  1.00  0.00           C  
ATOM   1770  CD  ARG A 222     -10.439   4.333  -0.767  1.00  0.00           C  
ATOM   1771  NE  ARG A 222     -11.654   3.876  -0.068  1.00  0.00           N  
ATOM   1772  CZ  ARG A 222     -11.752   2.776   0.667  1.00  0.00           C  
ATOM   1773  NH1 ARG A 222     -10.737   1.994   0.860  1.00  0.00           N  
ATOM   1774  NH2 ARG A 222     -12.865   2.448   1.231  1.00  0.00           N  
ATOM   1775  N   PHE A 223     -11.451   8.663  -3.211  1.00  0.00           N  
ATOM   1776  CA  PHE A 223     -11.731   9.979  -2.646  1.00  0.00           C  
ATOM   1777  C   PHE A 223     -11.399  11.072  -3.665  1.00  0.00           C  
ATOM   1778  O   PHE A 223     -10.523  10.902  -4.495  1.00  0.00           O  
ATOM   1779  CB  PHE A 223     -10.909  10.184  -1.374  1.00  0.00           C  
ATOM   1780  CG  PHE A 223     -11.039   9.085  -0.332  1.00  0.00           C  
ATOM   1781  CD1 PHE A 223     -12.265   8.872   0.312  1.00  0.00           C  
ATOM   1782  CD2 PHE A 223      -9.939   8.293   0.012  1.00  0.00           C  
ATOM   1783  CE1 PHE A 223     -12.394   7.881   1.296  1.00  0.00           C  
ATOM   1784  CE2 PHE A 223     -10.052   7.295   0.995  1.00  0.00           C  
ATOM   1785  CZ  PHE A 223     -11.282   7.092   1.640  1.00  0.00           C  
ATOM   1786  N   ASN A 224     -12.156  12.222  -3.640  1.00  0.00           N  
ATOM   1787  CA  ASN A 224     -11.812  13.396  -4.347  1.00  0.00           C  
ATOM   1788  C   ASN A 224     -10.847  14.206  -3.534  1.00  0.00           C  
ATOM   1789  O   ASN A 224     -10.856  14.183  -2.351  1.00  0.00           O  
ATOM   1790  CB  ASN A 224     -13.058  14.158  -4.708  1.00  0.00           C  
ATOM   1791  CG  ASN A 224     -13.912  13.487  -5.628  1.00  0.00           C  
ATOM   1792  OD1 ASN A 224     -13.443  12.720  -6.498  1.00  0.00           O  
ATOM   1793  ND2 ASN A 224     -14.961  13.542  -5.832  1.00  0.00           N  
ATOM   1794  N   TYR A 225      -9.971  14.998  -4.161  1.00  0.00           N  
ATOM   1795  CA  TYR A 225      -8.948  15.847  -3.537  1.00  0.00           C  
ATOM   1796  C   TYR A 225      -8.008  15.048  -2.622  1.00  0.00           C  
ATOM   1797  O   TYR A 225      -7.785  15.383  -1.469  1.00  0.00           O  
ATOM   1798  CB  TYR A 225      -9.599  17.035  -2.833  1.00  0.00           C  
ATOM   1799  CG  TYR A 225     -10.612  17.762  -3.679  1.00  0.00           C  
ATOM   1800  CD1 TYR A 225     -10.178  18.644  -4.686  1.00  0.00           C  
ATOM   1801  CD2 TYR A 225     -11.994  17.547  -3.495  1.00  0.00           C  
ATOM   1802  CE1 TYR A 225     -11.109  19.315  -5.489  1.00  0.00           C  
ATOM   1803  CE2 TYR A 225     -12.925  18.210  -4.291  1.00  0.00           C  
ATOM   1804  CZ  TYR A 225     -12.482  19.097  -5.293  1.00  0.00           C  
ATOM   1805  OH  TYR A 225     -13.392  19.748  -6.085  1.00  0.00           O  
ATOM   1806  N   SER A 226      -7.498  13.954  -3.163  1.00  0.00           N  
ATOM   1807  CA  SER A 226      -6.803  12.921  -2.408  1.00  0.00           C  
ATOM   1808  C   SER A 226      -5.341  12.755  -2.827  1.00  0.00           C  
ATOM   1809  O   SER A 226      -4.807  11.644  -2.791  1.00  0.00           O  
ATOM   1810  CB  SER A 226      -7.591  11.611  -2.489  1.00  0.00           C  
ATOM   1811  OG  SER A 226      -7.731  11.193  -3.824  1.00  0.00           O  
ATOM   1812  N   ASP A 227      -4.695  13.862  -3.226  1.00  0.00           N  
ATOM   1813  CA  ASP A 227      -3.260  13.899  -3.480  1.00  0.00           C  
ATOM   1814  C   ASP A 227      -2.498  13.361  -2.268  1.00  0.00           C  
ATOM   1815  O   ASP A 227      -2.748  13.768  -1.135  1.00  0.00           O  
ATOM   1816  CB  ASP A 227      -2.807  15.334  -3.776  1.00  0.00           C  
ATOM   1817  CG  ASP A 227      -3.540  15.878  -4.987  1.00  0.00           C  
ATOM   1818  OD1 ASP A 227      -3.088  15.591  -6.119  1.00  0.00           O  
ATOM   1819  OD2 ASP A 227      -4.594  16.530  -4.779  1.00  0.00           O  
ATOM   1820  N   GLN A 228      -1.569  12.441  -2.509  1.00  0.00           N  
ATOM   1821  CA  GLN A 228      -0.844  11.767  -1.438  1.00  0.00           C  
ATOM   1822  C   GLN A 228       0.452  12.496  -1.083  1.00  0.00           C  
ATOM   1823  O   GLN A 228       0.826  12.565   0.082  1.00  0.00           O  
ATOM   1824  CB  GLN A 228      -0.567  10.314  -1.838  1.00  0.00           C  
ATOM   1825  CG  GLN A 228      -1.841   9.495  -2.087  1.00  0.00           C  
ATOM   1826  CD  GLN A 228      -2.770   9.526  -0.878  1.00  0.00           C  
ATOM   1827  OE1 GLN A 228      -2.452   9.011   0.179  1.00  0.00           O  
ATOM   1828  NE2 GLN A 228      -3.909  10.153  -0.981  1.00  0.00           N  
ATOM   1829  N   LEU A 229       1.138  13.033  -2.066  1.00  0.00           N  
ATOM   1830  CA  LEU A 229       2.424  13.691  -1.896  1.00  0.00           C  
ATOM   1831  C   LEU A 229       2.266  15.210  -2.034  1.00  0.00           C  
ATOM   1832  O   LEU A 229       1.365  15.686  -2.721  1.00  0.00           O  
ATOM   1833  CB  LEU A 229       3.444  13.119  -2.896  1.00  0.00           C  
ATOM   1834  CG  LEU A 229       3.563  11.583  -2.917  1.00  0.00           C  
ATOM   1835  CD1 LEU A 229       4.685  11.172  -3.863  1.00  0.00           C  
ATOM   1836  CD2 LEU A 229       3.866  10.991  -1.544  1.00  0.00           C  
ATOM   1837  N   TYR A 230       3.172  15.966  -1.417  1.00  0.00           N  
ATOM   1838  CA  TYR A 230       3.279  17.391  -1.729  1.00  0.00           C  
ATOM   1839  C   TYR A 230       3.511  17.566  -3.241  1.00  0.00           C  
ATOM   1840  O   TYR A 230       4.333  16.833  -3.792  1.00  0.00           O  
ATOM   1841  CB  TYR A 230       4.443  18.019  -0.956  1.00  0.00           C  
ATOM   1842  CG  TYR A 230       4.193  18.175   0.521  1.00  0.00           C  
ATOM   1843  CD1 TYR A 230       3.272  19.133   0.980  1.00  0.00           C  
ATOM   1844  CD2 TYR A 230       4.900  17.387   1.450  1.00  0.00           C  
ATOM   1845  CE1 TYR A 230       3.052  19.311   2.362  1.00  0.00           C  
ATOM   1846  CE2 TYR A 230       4.693  17.555   2.828  1.00  0.00           C  
ATOM   1847  CZ  TYR A 230       3.764  18.516   3.271  1.00  0.00           C  
ATOM   1848  OH  TYR A 230       3.559  18.678   4.622  1.00  0.00           O  
ATOM   1849  N   PRO A 231       2.867  18.523  -3.914  1.00  0.00           N  
ATOM   1850  CA  PRO A 231       2.934  18.665  -5.370  1.00  0.00           C  
ATOM   1851  C   PRO A 231       4.365  18.712  -5.920  1.00  0.00           C  
ATOM   1852  O   PRO A 231       4.696  17.996  -6.865  1.00  0.00           O  
ATOM   1853  CB  PRO A 231       2.156  19.942  -5.683  1.00  0.00           C  
ATOM   1854  CG  PRO A 231       1.131  20.018  -4.558  1.00  0.00           C  
ATOM   1855  CD  PRO A 231       1.891  19.458  -3.360  1.00  0.00           C  
ATOM   1856  N   GLN A 232       5.243  19.487  -5.280  1.00  0.00           N  
ATOM   1857  CA  GLN A 232       6.637  19.608  -5.709  1.00  0.00           C  
ATOM   1858  C   GLN A 232       7.427  18.296  -5.621  1.00  0.00           C  
ATOM   1859  O   GLN A 232       8.353  18.080  -6.405  1.00  0.00           O  
ATOM   1860  CB  GLN A 232       7.339  20.729  -4.921  1.00  0.00           C  
ATOM   1861  CG  GLN A 232       7.581  20.498  -3.417  1.00  0.00           C  
ATOM   1862  CD  GLN A 232       6.386  20.791  -2.508  1.00  0.00           C  
ATOM   1863  OE1 GLN A 232       5.242  20.895  -2.920  1.00  0.00           O  
ATOM   1864  NE2 GLN A 232       6.615  20.938  -1.224  1.00  0.00           N  
ATOM   1865  N   TYR A 233       7.079  17.411  -4.683  1.00  0.00           N  
ATOM   1866  CA  TYR A 233       7.704  16.091  -4.584  1.00  0.00           C  
ATOM   1867  C   TYR A 233       7.047  15.089  -5.523  1.00  0.00           C  
ATOM   1868  O   TYR A 233       7.762  14.289  -6.123  1.00  0.00           O  
ATOM   1869  CB  TYR A 233       7.661  15.580  -3.142  1.00  0.00           C  
ATOM   1870  CG  TYR A 233       8.359  16.443  -2.114  1.00  0.00           C  
ATOM   1871  CD1 TYR A 233       9.592  17.078  -2.397  1.00  0.00           C  
ATOM   1872  CD2 TYR A 233       7.776  16.605  -0.850  1.00  0.00           C  
ATOM   1873  CE1 TYR A 233      10.219  17.873  -1.434  1.00  0.00           C  
ATOM   1874  CE2 TYR A 233       8.393  17.397   0.131  1.00  0.00           C  
ATOM   1875  CZ  TYR A 233       9.608  18.032  -0.177  1.00  0.00           C  
ATOM   1876  OH  TYR A 233      10.200  18.825   0.771  1.00  0.00           O  
ATOM   1877  N   ASN A 234       5.736  15.150  -5.673  1.00  0.00           N  
ATOM   1878  CA  ASN A 234       5.000  14.323  -6.612  1.00  0.00           C  
ATOM   1879  C   ASN A 234       5.591  14.445  -8.021  1.00  0.00           C  
ATOM   1880  O   ASN A 234       6.027  13.445  -8.592  1.00  0.00           O  
ATOM   1881  CB  ASN A 234       3.521  14.731  -6.595  1.00  0.00           C  
ATOM   1882  CG  ASN A 234       2.712  13.805  -7.476  1.00  0.00           C  
ATOM   1883  OD1 ASN A 234       2.322  12.723  -7.064  1.00  0.00           O  
ATOM   1884  ND2 ASN A 234       2.485  14.167  -8.720  1.00  0.00           N  
ATOM   1885  N   ASP A 235       5.660  15.667  -8.526  1.00  0.00           N  
ATOM   1886  CA  ASP A 235       6.073  15.927  -9.902  1.00  0.00           C  
ATOM   1887  C   ASP A 235       7.538  15.549 -10.110  1.00  0.00           C  
ATOM   1888  O   ASP A 235       7.889  14.862 -11.074  1.00  0.00           O  
ATOM   1889  CB  ASP A 235       5.808  17.401 -10.242  1.00  0.00           C  
ATOM   1890  CG  ASP A 235       4.326  17.797 -10.179  1.00  0.00           C  
ATOM   1891  OD1 ASP A 235       3.470  16.911  -9.936  1.00  0.00           O  
ATOM   1892  OD2 ASP A 235       4.062  19.004 -10.346  1.00  0.00           O  
ATOM   1893  N   ARG A 236       8.409  15.907  -9.154  1.00  0.00           N  
ATOM   1894  CA  ARG A 236       9.827  15.529  -9.193  1.00  0.00           C  
ATOM   1895  C   ARG A 236      10.025  14.010  -9.121  1.00  0.00           C  
ATOM   1896  O   ARG A 236      10.919  13.492  -9.784  1.00  0.00           O  
ATOM   1897  CB  ARG A 236      10.577  16.251  -8.067  1.00  0.00           C  
ATOM   1898  CG  ARG A 236      12.097  16.075  -8.187  1.00  0.00           C  
ATOM   1899  CD  ARG A 236      12.819  16.908  -7.125  1.00  0.00           C  
ATOM   1900  NE  ARG A 236      14.281  16.779  -7.232  1.00  0.00           N  
ATOM   1901  CZ  ARG A 236      15.177  17.315  -6.411  1.00  0.00           C  
ATOM   1902  NH1 ARG A 236      14.827  18.056  -5.399  1.00  0.00           N  
ATOM   1903  NH2 ARG A 236      16.445  17.123  -6.607  1.00  0.00           N  
ATOM   1904  N   LEU A 237       9.217  13.296  -8.335  1.00  0.00           N  
ATOM   1905  CA  LEU A 237       9.300  11.844  -8.233  1.00  0.00           C  
ATOM   1906  C   LEU A 237       8.827  11.161  -9.519  1.00  0.00           C  
ATOM   1907  O   LEU A 237       9.507  10.259 -10.004  1.00  0.00           O  
ATOM   1908  CB  LEU A 237       8.510  11.373  -7.002  1.00  0.00           C  
ATOM   1909  CG  LEU A 237       8.547   9.851  -6.774  1.00  0.00           C  
ATOM   1910  CD1 LEU A 237       9.961   9.328  -6.564  1.00  0.00           C  
ATOM   1911  CD2 LEU A 237       7.717   9.509  -5.547  1.00  0.00           C  
ATOM   1912  N   VAL A 238       7.721  11.622 -10.105  1.00  0.00           N  
ATOM   1913  CA  VAL A 238       7.236  11.129 -11.403  1.00  0.00           C  
ATOM   1914  C   VAL A 238       8.307  11.308 -12.473  1.00  0.00           C  
ATOM   1915  O   VAL A 238       8.672  10.340 -13.141  1.00  0.00           O  
ATOM   1916  CB  VAL A 238       5.920  11.829 -11.817  1.00  0.00           C  
ATOM   1917  CG1 VAL A 238       5.502  11.468 -13.251  1.00  0.00           C  
ATOM   1918  CG2 VAL A 238       4.776  11.411 -10.893  1.00  0.00           C  
ATOM   1919  N   ASP A 239       8.865  12.512 -12.577  1.00  0.00           N  
ATOM   1920  CA  ASP A 239       9.937  12.816 -13.515  1.00  0.00           C  
ATOM   1921  C   ASP A 239      11.176  11.960 -13.279  1.00  0.00           C  
ATOM   1922  O   ASP A 239      11.747  11.419 -14.228  1.00  0.00           O  
ATOM   1923  CB  ASP A 239      10.306  14.305 -13.405  1.00  0.00           C  
ATOM   1924  CG  ASP A 239       9.496  15.225 -14.310  1.00  0.00           C  
ATOM   1925  OD1 ASP A 239       8.518  14.758 -14.937  1.00  0.00           O  
ATOM   1926  OD2 ASP A 239       9.976  16.363 -14.501  1.00  0.00           O  
ATOM   1927  N   SER A 240      11.581  11.787 -12.014  1.00  0.00           N  
ATOM   1928  CA  SER A 240      12.755  11.000 -11.646  1.00  0.00           C  
ATOM   1929  C   SER A 240      12.587   9.521 -11.999  1.00  0.00           C  
ATOM   1930  O   SER A 240      13.521   8.902 -12.488  1.00  0.00           O  
ATOM   1931  CB  SER A 240      13.063  11.110 -10.144  1.00  0.00           C  
ATOM   1932  OG  SER A 240      13.354  12.443  -9.789  1.00  0.00           O  
ATOM   1933  N   LEU A 241      11.407   8.954 -11.773  1.00  0.00           N  
ATOM   1934  CA  LEU A 241      11.131   7.563 -12.114  1.00  0.00           C  
ATOM   1935  C   LEU A 241      11.044   7.369 -13.633  1.00  0.00           C  
ATOM   1936  O   LEU A 241      11.704   6.488 -14.177  1.00  0.00           O  
ATOM   1937  CB  LEU A 241       9.828   7.123 -11.420  1.00  0.00           C  
ATOM   1938  CG  LEU A 241       9.931   7.022  -9.884  1.00  0.00           C  
ATOM   1939  CD1 LEU A 241       8.537   6.864  -9.290  1.00  0.00           C  
ATOM   1940  CD2 LEU A 241      10.779   5.839  -9.436  1.00  0.00           C  
ATOM   1941  N   ALA A 242      10.287   8.220 -14.331  1.00  0.00           N  
ATOM   1942  CA  ALA A 242      10.102   8.098 -15.775  1.00  0.00           C  
ATOM   1943  C   ALA A 242      11.406   8.318 -16.572  1.00  0.00           C  
ATOM   1944  O   ALA A 242      11.618   7.655 -17.586  1.00  0.00           O  
ATOM   1945  CB  ALA A 242       9.010   9.085 -16.202  1.00  0.00           C  
ATOM   1946  N   GLU A 243      12.297   9.171 -16.079  1.00  0.00           N  
ATOM   1947  CA  GLU A 243      13.603   9.445 -16.691  1.00  0.00           C  
ATOM   1948  C   GLU A 243      14.461   8.179 -16.827  1.00  0.00           C  
ATOM   1949  O   GLU A 243      15.253   8.071 -17.763  1.00  0.00           O  
ATOM   1950  CB  GLU A 243      14.324  10.508 -15.854  1.00  0.00           C  
ATOM   1951  CG  GLU A 243      15.705  10.944 -16.383  1.00  0.00           C  
ATOM   1952  CD  GLU A 243      15.670  11.448 -17.834  1.00  0.00           C  
ATOM   1953  OE1 GLU A 243      16.624  11.177 -18.580  1.00  0.00           O  
ATOM   1954  OE2 GLU A 243      14.665  12.057 -18.254  1.00  0.00           O  
ATOM   1955  N   TYR A 244      14.272   7.204 -15.945  1.00  0.00           N  
ATOM   1956  CA  TYR A 244      14.995   5.935 -15.930  1.00  0.00           C  
ATOM   1957  C   TYR A 244      14.139   4.750 -16.401  1.00  0.00           C  
ATOM   1958  O   TYR A 244      14.318   3.625 -15.943  1.00  0.00           O  
ATOM   1959  CB  TYR A 244      15.632   5.710 -14.564  1.00  0.00           C  
ATOM   1960  CG  TYR A 244      16.636   6.776 -14.186  1.00  0.00           C  
ATOM   1961  CD1 TYR A 244      17.931   6.783 -14.754  1.00  0.00           C  
ATOM   1962  CD2 TYR A 244      16.272   7.795 -13.296  1.00  0.00           C  
ATOM   1963  CE1 TYR A 244      18.840   7.796 -14.431  1.00  0.00           C  
ATOM   1964  CE2 TYR A 244      17.178   8.814 -12.972  1.00  0.00           C  
ATOM   1965  CZ  TYR A 244      18.456   8.818 -13.538  1.00  0.00           C  
ATOM   1966  OH  TYR A 244      19.325   9.825 -13.226  1.00  0.00           O  
ATOM   1967  N   ASN A 245      13.215   4.986 -17.336  1.00  0.00           N  
ATOM   1968  CA  ASN A 245      12.362   3.933 -17.899  1.00  0.00           C  
ATOM   1969  C   ASN A 245      13.133   2.814 -18.623  1.00  0.00           C  
ATOM   1970  O   ASN A 245      12.602   1.720 -18.817  1.00  0.00           O  
ATOM   1971  CB  ASN A 245      11.343   4.582 -18.846  1.00  0.00           C  
ATOM   1972  CG  ASN A 245      11.932   4.970 -20.194  1.00  0.00           C  
ATOM   1973  OD1 ASN A 245      12.940   5.644 -20.316  1.00  0.00           O  
ATOM   1974  ND2 ASN A 245      11.324   4.528 -21.262  1.00  0.00           N  
ATOM   1975  N   ASP A 246      14.375   3.074 -19.020  1.00  0.00           N  
ATOM   1976  CA  ASP A 246      15.297   2.097 -19.585  1.00  0.00           C  
ATOM   1977  C   ASP A 246      15.969   1.205 -18.530  1.00  0.00           C  
ATOM   1978  O   ASP A 246      16.484   0.138 -18.865  1.00  0.00           O  
ATOM   1979  CB  ASP A 246      16.354   2.850 -20.415  1.00  0.00           C  
ATOM   1980  CG  ASP A 246      17.186   3.837 -19.585  1.00  0.00           C  
ATOM   1981  OD1 ASP A 246      16.614   4.669 -18.841  1.00  0.00           O  
ATOM   1982  OD2 ASP A 246      18.432   3.833 -19.705  1.00  0.00           O  
ATOM   1983  N   VAL A 247      15.933   1.607 -17.264  1.00  0.00           N  
ATOM   1984  CA  VAL A 247      16.494   0.884 -16.116  1.00  0.00           C  
ATOM   1985  C   VAL A 247      15.399   0.201 -15.298  1.00  0.00           C  
ATOM   1986  O   VAL A 247      15.564  -0.942 -14.879  1.00  0.00           O  
ATOM   1987  CB  VAL A 247      17.316   1.845 -15.226  1.00  0.00           C  
ATOM   1988  CG1 VAL A 247      17.922   1.133 -14.012  1.00  0.00           C  
ATOM   1989  CG2 VAL A 247      18.468   2.485 -16.010  1.00  0.00           C  
ATOM   1990  N   ILE A 248      14.279   0.882 -15.068  1.00  0.00           N  
ATOM   1991  CA  ILE A 248      13.217   0.454 -14.156  1.00  0.00           C  
ATOM   1992  C   ILE A 248      12.242  -0.484 -14.881  1.00  0.00           C  
ATOM   1993  O   ILE A 248      11.538  -0.088 -15.805  1.00  0.00           O  
ATOM   1994  CB  ILE A 248      12.508   1.669 -13.534  1.00  0.00           C  
ATOM   1995  CG1 ILE A 248      13.506   2.514 -12.702  1.00  0.00           C  
ATOM   1996  CG2 ILE A 248      11.332   1.210 -12.643  1.00  0.00           C  
ATOM   1997  CD1 ILE A 248      12.938   3.852 -12.215  1.00  0.00           C  
ATOM   1998  N   LEU A 249      12.146  -1.717 -14.395  1.00  0.00           N  
ATOM   1999  CA  LEU A 249      11.181  -2.708 -14.899  1.00  0.00           C  
ATOM   2000  C   LEU A 249       9.755  -2.465 -14.392  1.00  0.00           C  
ATOM   2001  O   LEU A 249       8.792  -2.871 -15.032  1.00  0.00           O  
ATOM   2002  CB  LEU A 249      11.635  -4.123 -14.501  1.00  0.00           C  
ATOM   2003  CG  LEU A 249      13.049  -4.531 -14.948  1.00  0.00           C  
ATOM   2004  CD1 LEU A 249      13.255  -6.002 -14.633  1.00  0.00           C  
ATOM   2005  CD2 LEU A 249      13.279  -4.319 -16.441  1.00  0.00           C  
ATOM   2006  N   GLY A 250       9.624  -1.829 -13.234  1.00  0.00           N  
ATOM   2007  CA  GLY A 250       8.354  -1.529 -12.587  1.00  0.00           C  
ATOM   2008  C   GLY A 250       8.566  -0.956 -11.191  1.00  0.00           C  
ATOM   2009  O   GLY A 250       9.639  -1.095 -10.598  1.00  0.00           O  
ATOM   2010  N   VAL A 251       7.517  -0.330 -10.666  1.00  0.00           N  
ATOM   2011  CA  VAL A 251       7.465   0.240  -9.320  1.00  0.00           C  
ATOM   2012  C   VAL A 251       6.392  -0.489  -8.512  1.00  0.00           C  
ATOM   2013  O   VAL A 251       5.302  -0.736  -9.017  1.00  0.00           O  
ATOM   2014  CB  VAL A 251       7.201   1.756  -9.365  1.00  0.00           C  
ATOM   2015  CG1 VAL A 251       7.245   2.375  -7.972  1.00  0.00           C  
ATOM   2016  CG2 VAL A 251       8.218   2.496 -10.243  1.00  0.00           C  
ATOM   2017  N   LEU A 252       6.692  -0.841  -7.265  1.00  0.00           N  
ATOM   2018  CA  LEU A 252       5.761  -1.475  -6.345  1.00  0.00           C  
ATOM   2019  C   LEU A 252       5.423  -0.516  -5.206  1.00  0.00           C  
ATOM   2020  O   LEU A 252       6.325  -0.005  -4.544  1.00  0.00           O  
ATOM   2021  CB  LEU A 252       6.361  -2.779  -5.799  1.00  0.00           C  
ATOM   2022  CG  LEU A 252       6.777  -3.811  -6.857  1.00  0.00           C  
ATOM   2023  CD1 LEU A 252       7.253  -5.073  -6.166  1.00  0.00           C  
ATOM   2024  CD2 LEU A 252       5.627  -4.199  -7.792  1.00  0.00           C  
ATOM   2025  N   CYS A 253       4.127  -0.300  -4.967  1.00  0.00           N  
ATOM   2026  CA  CYS A 253       3.617   0.559  -3.910  1.00  0.00           C  
ATOM   2027  C   CYS A 253       2.555  -0.153  -3.064  1.00  0.00           C  
ATOM   2028  O   CYS A 253       1.967  -1.143  -3.487  1.00  0.00           O  
ATOM   2029  CB  CYS A 253       3.041   1.846  -4.516  1.00  0.00           C  
ATOM   2030  SG  CYS A 253       4.187   2.873  -5.457  1.00  0.00           S  
ATOM   2031  N   GLY A 254       2.293   0.389  -1.877  1.00  0.00           N  
ATOM   2032  CA  GLY A 254       1.208  -0.007  -0.989  1.00  0.00           C  
ATOM   2033  C   GLY A 254       0.330   1.194  -0.634  1.00  0.00           C  
ATOM   2034  O   GLY A 254      -0.100   1.933  -1.528  1.00  0.00           O  
ATOM   2035  N   HIS A 255       0.105   1.411   0.659  1.00  0.00           N  
ATOM   2036  CA  HIS A 255      -0.511   2.581   1.292  1.00  0.00           C  
ATOM   2037  C   HIS A 255      -2.018   2.751   1.068  1.00  0.00           C  
ATOM   2038  O   HIS A 255      -2.747   3.035   2.018  1.00  0.00           O  
ATOM   2039  CB  HIS A 255       0.260   3.841   0.889  1.00  0.00           C  
ATOM   2040  CG  HIS A 255      -0.252   5.091   1.534  1.00  0.00           C  
ATOM   2041  ND1 HIS A 255      -0.270   5.350   2.887  1.00  0.00           N  
ATOM   2042  CD2 HIS A 255      -0.798   6.182   0.911  1.00  0.00           C  
ATOM   2043  CE1 HIS A 255      -0.815   6.559   3.068  1.00  0.00           C  
ATOM   2044  NE2 HIS A 255      -1.148   7.102   1.896  1.00  0.00           N  
ATOM   2045  N   LEU A 256      -2.523   2.598  -0.156  1.00  0.00           N  
ATOM   2046  CA  LEU A 256      -3.933   2.855  -0.458  1.00  0.00           C  
ATOM   2047  C   LEU A 256      -4.864   1.703  -0.068  1.00  0.00           C  
ATOM   2048  O   LEU A 256      -6.086   1.886  -0.069  1.00  0.00           O  
ATOM   2049  CB  LEU A 256      -4.102   3.220  -1.941  1.00  0.00           C  
ATOM   2050  CG  LEU A 256      -3.331   4.471  -2.398  1.00  0.00           C  
ATOM   2051  CD1 LEU A 256      -3.745   4.813  -3.824  1.00  0.00           C  
ATOM   2052  CD2 LEU A 256      -3.607   5.696  -1.524  1.00  0.00           C  
ATOM   2053  N   HIS A 257      -4.322   0.537   0.255  1.00  0.00           N  
ATOM   2054  CA  HIS A 257      -5.037  -0.708   0.576  1.00  0.00           C  
ATOM   2055  C   HIS A 257      -5.869  -1.297  -0.571  1.00  0.00           C  
ATOM   2056  O   HIS A 257      -6.503  -2.335  -0.411  1.00  0.00           O  
ATOM   2057  CB  HIS A 257      -5.878  -0.516   1.843  1.00  0.00           C  
ATOM   2058  CG  HIS A 257      -5.105  -0.242   3.098  1.00  0.00           C  
ATOM   2059  ND1 HIS A 257      -5.467  -0.720   4.347  1.00  0.00           N  
ATOM   2060  CD2 HIS A 257      -3.955   0.451   3.255  1.00  0.00           C  
ATOM   2061  CE1 HIS A 257      -4.544  -0.328   5.205  1.00  0.00           C  
ATOM   2062  NE2 HIS A 257      -3.606   0.395   4.591  1.00  0.00           N  
ATOM   2063  N   THR A 258      -5.852  -0.642  -1.725  1.00  0.00           N  
ATOM   2064  CA  THR A 258      -6.635  -0.984  -2.907  1.00  0.00           C  
ATOM   2065  C   THR A 258      -5.746  -1.507  -4.033  1.00  0.00           C  
ATOM   2066  O   THR A 258      -4.555  -1.224  -4.095  1.00  0.00           O  
ATOM   2067  CB  THR A 258      -7.456   0.219  -3.369  1.00  0.00           C  
ATOM   2068  OG1 THR A 258      -6.667   1.385  -3.442  1.00  0.00           O  
ATOM   2069  CG2 THR A 258      -8.609   0.499  -2.406  1.00  0.00           C  
ATOM   2070  N   ASP A 259      -6.346  -2.283  -4.933  1.00  0.00           N  
ATOM   2071  CA  ASP A 259      -5.688  -2.845  -6.107  1.00  0.00           C  
ATOM   2072  C   ASP A 259      -5.847  -1.882  -7.288  1.00  0.00           C  
ATOM   2073  O   ASP A 259      -6.913  -1.776  -7.891  1.00  0.00           O  
ATOM   2074  CB  ASP A 259      -6.289  -4.220  -6.378  1.00  0.00           C  
ATOM   2075  CG  ASP A 259      -5.693  -4.937  -7.585  1.00  0.00           C  
ATOM   2076  OD1 ASP A 259      -4.791  -4.408  -8.261  1.00  0.00           O  
ATOM   2077  OD2 ASP A 259      -6.107  -6.083  -7.815  1.00  0.00           O  
ATOM   2078  N   THR A 260      -4.781  -1.156  -7.608  1.00  0.00           N  
ATOM   2079  CA  THR A 260      -4.781  -0.199  -8.716  1.00  0.00           C  
ATOM   2080  C   THR A 260      -3.383  -0.032  -9.303  1.00  0.00           C  
ATOM   2081  O   THR A 260      -2.434  -0.721  -8.921  1.00  0.00           O  
ATOM   2082  CB  THR A 260      -5.425   1.126  -8.272  1.00  0.00           C  
ATOM   2083  OG1 THR A 260      -5.664   1.953  -9.392  1.00  0.00           O  
ATOM   2084  CG2 THR A 260      -4.593   1.900  -7.266  1.00  0.00           C  
ATOM   2085  N   PHE A 261      -3.248   0.868 -10.268  1.00  0.00           N  
ATOM   2086  CA  PHE A 261      -1.993   1.134 -10.962  1.00  0.00           C  
ATOM   2087  C   PHE A 261      -1.822   2.613 -11.306  1.00  0.00           C  
ATOM   2088  O   PHE A 261      -2.770   3.399 -11.300  1.00  0.00           O  
ATOM   2089  CB  PHE A 261      -1.898   0.246 -12.203  1.00  0.00           C  
ATOM   2090  CG  PHE A 261      -2.954   0.526 -13.258  1.00  0.00           C  
ATOM   2091  CD1 PHE A 261      -4.181  -0.181 -13.242  1.00  0.00           C  
ATOM   2092  CD2 PHE A 261      -2.723   1.472 -14.264  1.00  0.00           C  
ATOM   2093  CE1 PHE A 261      -5.152   0.070 -14.218  1.00  0.00           C  
ATOM   2094  CE2 PHE A 261      -3.695   1.726 -15.241  1.00  0.00           C  
ATOM   2095  CZ  PHE A 261      -4.913   1.027 -15.223  1.00  0.00           C  
ATOM   2096  N   ARG A 262      -0.595   2.993 -11.639  1.00  0.00           N  
ATOM   2097  CA  ARG A 262      -0.233   4.301 -12.175  1.00  0.00           C  
ATOM   2098  C   ARG A 262       0.654   4.119 -13.397  1.00  0.00           C  
ATOM   2099  O   ARG A 262       1.537   3.269 -13.404  1.00  0.00           O  
ATOM   2100  CB  ARG A 262       0.516   5.133 -11.114  1.00  0.00           C  
ATOM   2101  CG  ARG A 262      -0.220   5.320  -9.783  1.00  0.00           C  
ATOM   2102  CD  ARG A 262      -1.357   6.325  -9.894  1.00  0.00           C  
ATOM   2103  NE  ARG A 262      -2.121   6.407  -8.635  1.00  0.00           N  
ATOM   2104  CZ  ARG A 262      -3.246   5.760  -8.373  1.00  0.00           C  
ATOM   2105  NH1 ARG A 262      -3.798   4.941  -9.218  1.00  0.00           N  
ATOM   2106  NH2 ARG A 262      -3.863   5.937  -7.250  1.00  0.00           N  
ATOM   2107  N   ILE A 263       0.430   4.949 -14.401  1.00  0.00           N  
ATOM   2108  CA  ILE A 263       1.333   5.102 -15.541  1.00  0.00           C  
ATOM   2109  C   ILE A 263       2.084   6.412 -15.323  1.00  0.00           C  
ATOM   2110  O   ILE A 263       1.521   7.489 -15.509  1.00  0.00           O  
ATOM   2111  CB  ILE A 263       0.572   5.069 -16.883  1.00  0.00           C  
ATOM   2112  CG1 ILE A 263      -0.329   3.813 -16.994  1.00  0.00           C  
ATOM   2113  CG2 ILE A 263       1.595   5.122 -18.031  1.00  0.00           C  
ATOM   2114  CD1 ILE A 263      -1.208   3.774 -18.250  1.00  0.00           C  
ATOM   2115  N   LEU A 264       3.323   6.326 -14.861  1.00  0.00           N  
ATOM   2116  CA  LEU A 264       4.161   7.485 -14.587  1.00  0.00           C  
ATOM   2117  C   LEU A 264       4.892   7.870 -15.869  1.00  0.00           C  
ATOM   2118  O   LEU A 264       5.536   7.026 -16.484  1.00  0.00           O  
ATOM   2119  CB  LEU A 264       5.144   7.170 -13.454  1.00  0.00           C  
ATOM   2120  CG  LEU A 264       4.515   6.611 -12.170  1.00  0.00           C  
ATOM   2121  CD1 LEU A 264       5.602   6.320 -11.147  1.00  0.00           C  
ATOM   2122  CD2 LEU A 264       3.517   7.589 -11.548  1.00  0.00           C  
ATOM   2123  N   SER A 265       4.793   9.130 -16.284  1.00  0.00           N  
ATOM   2124  CA  SER A 265       5.343   9.563 -17.566  1.00  0.00           C  
ATOM   2125  C   SER A 265       6.035  10.922 -17.514  1.00  0.00           C  
ATOM   2126  O   SER A 265       5.590  11.833 -16.827  1.00  0.00           O  
ATOM   2127  CB  SER A 265       4.270   9.547 -18.659  1.00  0.00           C  
ATOM   2128  OG  SER A 265       3.193  10.402 -18.353  1.00  0.00           O  
ATOM   2129  N   LYS A 266       7.092  11.049 -18.318  1.00  0.00           N  
ATOM   2130  CA  LYS A 266       7.782  12.293 -18.639  1.00  0.00           C  
ATOM   2131  C   LYS A 266       8.020  12.323 -20.148  1.00  0.00           C  
ATOM   2132  O   LYS A 266       8.879  11.610 -20.664  1.00  0.00           O  
ATOM   2133  CB  LYS A 266       9.089  12.365 -17.840  1.00  0.00           C  
ATOM   2134  CG  LYS A 266       9.855  13.670 -18.095  1.00  0.00           C  
ATOM   2135  CD  LYS A 266      11.169  13.617 -17.314  1.00  0.00           C  
ATOM   2136  CE  LYS A 266      11.959  14.918 -17.461  1.00  0.00           C  
ATOM   2137  NZ  LYS A 266      13.203  14.821 -16.670  1.00  0.00           N  
ATOM   2138  N   GLY A 267       7.214  13.109 -20.852  1.00  0.00           N  
ATOM   2139  CA  GLY A 267       7.179  13.056 -22.308  1.00  0.00           C  
ATOM   2140  C   GLY A 267       6.792  11.648 -22.794  1.00  0.00           C  
ATOM   2141  O   GLY A 267       5.726  11.143 -22.452  1.00  0.00           O  
ATOM   2142  N   ASN A 268       7.667  11.019 -23.580  1.00  0.00           N  
ATOM   2143  CA  ASN A 268       7.466   9.660 -24.076  1.00  0.00           C  
ATOM   2144  C   ASN A 268       8.065   8.568 -23.173  1.00  0.00           C  
ATOM   2145  O   ASN A 268       7.870   7.385 -23.456  1.00  0.00           O  
ATOM   2146  CB  ASN A 268       8.019   9.577 -25.514  1.00  0.00           C  
ATOM   2147  CG  ASN A 268       9.529   9.750 -25.598  1.00  0.00           C  
ATOM   2148  OD1 ASN A 268      10.180  10.296 -24.731  1.00  0.00           O  
ATOM   2149  ND2 ASN A 268      10.135   9.300 -26.674  1.00  0.00           N  
ATOM   2150  N   LYS A 269       8.783   8.939 -22.117  1.00  0.00           N  
ATOM   2151  CA  LYS A 269       9.349   7.996 -21.155  1.00  0.00           C  
ATOM   2152  C   LYS A 269       8.283   7.627 -20.128  1.00  0.00           C  
ATOM   2153  O   LYS A 269       7.685   8.514 -19.530  1.00  0.00           O  
ATOM   2154  CB  LYS A 269      10.578   8.581 -20.460  1.00  0.00           C  
ATOM   2155  CG  LYS A 269      11.724   8.909 -21.424  1.00  0.00           C  
ATOM   2156  CD  LYS A 269      12.919   9.426 -20.621  1.00  0.00           C  
ATOM   2157  CE  LYS A 269      14.104   9.768 -21.515  1.00  0.00           C  
ATOM   2158  NZ  LYS A 269      15.260  10.186 -20.693  1.00  0.00           N  
ATOM   2159  N   LYS A 270       8.054   6.323 -19.928  1.00  0.00           N  
ATOM   2160  CA  LYS A 270       6.990   5.828 -19.060  1.00  0.00           C  
ATOM   2161  C   LYS A 270       7.466   4.633 -18.236  1.00  0.00           C  
ATOM   2162  O   LYS A 270       8.231   3.807 -18.725  1.00  0.00           O  
ATOM   2163  CB  LYS A 270       5.752   5.428 -19.889  1.00  0.00           C  
ATOM   2164  CG  LYS A 270       5.171   6.607 -20.684  1.00  0.00           C  
ATOM   2165  CD  LYS A 270       3.989   6.190 -21.548  1.00  0.00           C  
ATOM   2166  CE  LYS A 270       3.580   7.374 -22.420  1.00  0.00           C  
ATOM   2167  NZ  LYS A 270       2.557   7.001 -23.417  1.00  0.00           N  
ATOM   2168  N   VAL A 271       6.959   4.536 -17.005  1.00  0.00           N  
ATOM   2169  CA  VAL A 271       7.123   3.373 -16.133  1.00  0.00           C  
ATOM   2170  C   VAL A 271       5.789   3.017 -15.486  1.00  0.00           C  
ATOM   2171  O   VAL A 271       4.947   3.886 -15.260  1.00  0.00           O  
ATOM   2172  CB  VAL A 271       8.208   3.575 -15.047  1.00  0.00           C  
ATOM   2173  CG1 VAL A 271       9.593   3.747 -15.680  1.00  0.00           C  
ATOM   2174  CG2 VAL A 271       7.932   4.764 -14.131  1.00  0.00           C  
ATOM   2175  N   MET A 272       5.602   1.742 -15.192  1.00  0.00           N  
ATOM   2176  CA  MET A 272       4.436   1.275 -14.453  1.00  0.00           C  
ATOM   2177  C   MET A 272       4.686   1.300 -12.953  1.00  0.00           C  
ATOM   2178  O   MET A 272       5.733   0.847 -12.502  1.00  0.00           O  
ATOM   2179  CB  MET A 272       4.047  -0.142 -14.882  1.00  0.00           C  
ATOM   2180  CG  MET A 272       3.356  -0.167 -16.249  1.00  0.00           C  
ATOM   2181  SD  MET A 272       1.939   0.934 -16.429  1.00  0.00           S  
ATOM   2182  CE  MET A 272       0.893   0.396 -15.059  1.00  0.00           C  
ATOM   2183  N   ALA A 273       3.690   1.741 -12.193  1.00  0.00           N  
ATOM   2184  CA  ALA A 273       3.612   1.531 -10.754  1.00  0.00           C  
ATOM   2185  C   ALA A 273       2.368   0.718 -10.400  1.00  0.00           C  
ATOM   2186  O   ALA A 273       1.274   0.989 -10.891  1.00  0.00           O  
ATOM   2187  CB  ALA A 273       3.682   2.872 -10.035  1.00  0.00           C  
ATOM   2188  N   PHE A 274       2.538  -0.276  -9.544  1.00  0.00           N  
ATOM   2189  CA  PHE A 274       1.492  -1.193  -9.116  1.00  0.00           C  
ATOM   2190  C   PHE A 274       1.229  -0.996  -7.630  1.00  0.00           C  
ATOM   2191  O   PHE A 274       2.123  -1.224  -6.815  1.00  0.00           O  
ATOM   2192  CB  PHE A 274       1.914  -2.641  -9.397  1.00  0.00           C  
ATOM   2193  CG  PHE A 274       2.334  -2.873 -10.827  1.00  0.00           C  
ATOM   2194  CD1 PHE A 274       1.369  -2.951 -11.835  1.00  0.00           C  
ATOM   2195  CD2 PHE A 274       3.700  -2.940 -11.156  1.00  0.00           C  
ATOM   2196  CE1 PHE A 274       1.757  -3.083 -13.168  1.00  0.00           C  
ATOM   2197  CE2 PHE A 274       4.093  -3.074 -12.493  1.00  0.00           C  
ATOM   2198  CZ  PHE A 274       3.121  -3.145 -13.504  1.00  0.00           C  
ATOM   2199  N   ILE A 275       0.022  -0.595  -7.285  1.00  0.00           N  
ATOM   2200  CA  ILE A 275      -0.420  -0.483  -5.899  1.00  0.00           C  
ATOM   2201  C   ILE A 275      -1.041  -1.826  -5.514  1.00  0.00           C  
ATOM   2202  O   ILE A 275      -2.077  -2.226  -6.049  1.00  0.00           O  
ATOM   2203  CB  ILE A 275      -1.358   0.723  -5.714  1.00  0.00           C  
ATOM   2204  CG1 ILE A 275      -0.609   2.021  -6.088  1.00  0.00           C  
ATOM   2205  CG2 ILE A 275      -1.847   0.783  -4.261  1.00  0.00           C  
ATOM   2206  CD1 ILE A 275      -1.508   3.247  -6.215  1.00  0.00           C  
ATOM   2207  N   GLY A 276      -0.356  -2.552  -4.638  1.00  0.00           N  
ATOM   2208  CA  GLY A 276      -0.797  -3.855  -4.172  1.00  0.00           C  
ATOM   2209  C   GLY A 276      -1.878  -3.739  -3.099  1.00  0.00           C  
ATOM   2210  O   GLY A 276      -1.765  -2.877  -2.225  1.00  0.00           O  
ATOM   2211  N   PRO A 277      -2.909  -4.599  -3.123  1.00  0.00           N  
ATOM   2212  CA  PRO A 277      -3.944  -4.600  -2.098  1.00  0.00           C  
ATOM   2213  C   PRO A 277      -3.375  -5.045  -0.744  1.00  0.00           C  
ATOM   2214  O   PRO A 277      -2.486  -5.891  -0.671  1.00  0.00           O  
ATOM   2215  CB  PRO A 277      -5.019  -5.555  -2.615  1.00  0.00           C  
ATOM   2216  CG  PRO A 277      -4.214  -6.553  -3.442  1.00  0.00           C  
ATOM   2217  CD  PRO A 277      -3.125  -5.693  -4.063  1.00  0.00           C  
ATOM   2218  N   SER A 278      -3.919  -4.490   0.328  1.00  0.00           N  
ATOM   2219  CA  SER A 278      -3.466  -4.734   1.692  1.00  0.00           C  
ATOM   2220  C   SER A 278      -3.851  -6.115   2.232  1.00  0.00           C  
ATOM   2221  O   SER A 278      -4.823  -6.739   1.806  1.00  0.00           O  
ATOM   2222  CB  SER A 278      -4.003  -3.648   2.626  1.00  0.00           C  
ATOM   2223  OG  SER A 278      -5.419  -3.653   2.652  1.00  0.00           O  
ATOM   2224  N   VAL A 279      -3.119  -6.556   3.247  1.00  0.00           N  
ATOM   2225  CA  VAL A 279      -3.601  -7.600   4.163  1.00  0.00           C  
ATOM   2226  C   VAL A 279      -4.659  -7.028   5.100  1.00  0.00           C  
ATOM   2227  O   VAL A 279      -5.612  -7.731   5.436  1.00  0.00           O  
ATOM   2228  CB  VAL A 279      -2.440  -8.184   4.984  1.00  0.00           C  
ATOM   2229  CG1 VAL A 279      -2.908  -9.252   5.981  1.00  0.00           C  
ATOM   2230  CG2 VAL A 279      -1.411  -8.832   4.063  1.00  0.00           C  
ATOM   2231  N   ASP A 280      -4.510  -5.780   5.504  1.00  0.00           N  
ATOM   2232  CA  ASP A 280      -5.425  -5.110   6.421  1.00  0.00           C  
ATOM   2233  C   ASP A 280      -6.845  -5.011   5.851  1.00  0.00           C  
ATOM   2234  O   ASP A 280      -7.068  -4.835   4.653  1.00  0.00           O  
ATOM   2235  CB  ASP A 280      -4.895  -3.726   6.794  1.00  0.00           C  
ATOM   2236  CG  ASP A 280      -5.717  -3.098   7.923  1.00  0.00           C  
ATOM   2237  OD1 ASP A 280      -6.209  -3.877   8.760  1.00  0.00           O  
ATOM   2238  OD2 ASP A 280      -5.900  -1.867   7.923  1.00  0.00           O  
ATOM   2239  N   THR A 281      -7.824  -5.132   6.741  1.00  0.00           N  
ATOM   2240  CA  THR A 281      -9.249  -5.070   6.422  1.00  0.00           C  
ATOM   2241  C   THR A 281      -9.858  -3.700   6.649  1.00  0.00           C  
ATOM   2242  O   THR A 281     -10.995  -3.462   6.240  1.00  0.00           O  
ATOM   2243  CB  THR A 281     -10.022  -6.117   7.223  1.00  0.00           C  
ATOM   2244  OG1 THR A 281      -9.652  -6.112   8.582  1.00  0.00           O  
ATOM   2245  CG2 THR A 281      -9.765  -7.514   6.702  1.00  0.00           C  
ATOM   2246  N   TRP A 282      -9.124  -2.779   7.260  1.00  0.00           N  
ATOM   2247  CA  TRP A 282      -9.605  -1.433   7.522  1.00  0.00           C  
ATOM   2248  C   TRP A 282     -10.064  -0.746   6.240  1.00  0.00           C  
ATOM   2249  O   TRP A 282      -9.400  -0.808   5.207  1.00  0.00           O  
ATOM   2250  CB  TRP A 282      -8.515  -0.625   8.226  1.00  0.00           C  
ATOM   2251  CG  TRP A 282      -8.991   0.679   8.769  1.00  0.00           C  
ATOM   2252  CD1 TRP A 282      -9.016   1.851   8.108  1.00  0.00           C  
ATOM   2253  CD2 TRP A 282      -9.535   0.951  10.105  1.00  0.00           C  
ATOM   2254  NE1 TRP A 282      -9.539   2.845   8.933  1.00  0.00           N  
ATOM   2255  CE2 TRP A 282      -9.857   2.330  10.164  1.00  0.00           C  
ATOM   2256  CE3 TRP A 282      -9.767   0.156  11.244  1.00  0.00           C  
ATOM   2257  CZ2 TRP A 282     -10.398   2.911  11.335  1.00  0.00           C  
ATOM   2258  CZ3 TRP A 282     -10.301   0.738  12.404  1.00  0.00           C  
ATOM   2259  CH2 TRP A 282     -10.612   2.097  12.447  1.00  0.00           C  
ATOM   2260  N   LEU A 283     -11.209  -0.070   6.309  1.00  0.00           N  
ATOM   2261  CA  LEU A 283     -11.925   0.523   5.176  1.00  0.00           C  
ATOM   2262  C   LEU A 283     -12.623  -0.480   4.240  1.00  0.00           C  
ATOM   2263  O   LEU A 283     -13.086  -0.088   3.160  1.00  0.00           O  
ATOM   2264  CB  LEU A 283     -11.052   1.528   4.406  1.00  0.00           C  
ATOM   2265  CG  LEU A 283     -10.394   2.616   5.246  1.00  0.00           C  
ATOM   2266  CD1 LEU A 283      -9.407   3.419   4.386  1.00  0.00           C  
ATOM   2267  CD2 LEU A 283     -11.437   3.588   5.803  1.00  0.00           C  
ATOM   2268  N   GLY A 284     -12.753  -1.731   4.645  1.00  0.00           N  
ATOM   2269  CA  GLY A 284     -13.577  -2.712   3.948  1.00  0.00           C  
ATOM   2270  C   GLY A 284     -12.929  -3.275   2.686  1.00  0.00           C  
ATOM   2271  O   GLY A 284     -13.521  -3.242   1.610  1.00  0.00           O  
ATOM   2272  N   THR A 285     -11.721  -3.798   2.833  1.00  0.00           N  
ATOM   2273  CA  THR A 285     -11.033  -4.562   1.791  1.00  0.00           C  
ATOM   2274  C   THR A 285     -10.750  -5.969   2.287  1.00  0.00           C  
ATOM   2275  O   THR A 285     -10.366  -6.169   3.444  1.00  0.00           O  
ATOM   2276  CB  THR A 285      -9.737  -3.874   1.336  1.00  0.00           C  
ATOM   2277  OG1 THR A 285      -8.919  -3.567   2.441  1.00  0.00           O  
ATOM   2278  CG2 THR A 285     -10.026  -2.571   0.607  1.00  0.00           C  
ATOM   2279  N   SER A 286     -10.963  -6.971   1.441  1.00  0.00           N  
ATOM   2280  CA  SER A 286     -10.617  -8.338   1.791  1.00  0.00           C  
ATOM   2281  C   SER A 286      -9.097  -8.487   1.870  1.00  0.00           C  
ATOM   2282  O   SER A 286      -8.422  -8.058   0.942  1.00  0.00           O  
ATOM   2283  CB  SER A 286     -11.176  -9.333   0.775  1.00  0.00           C  
ATOM   2284  OG  SER A 286     -12.581  -9.413   0.913  1.00  0.00           O  
ATOM   2285  N   PRO A 287      -8.562  -9.125   2.924  1.00  0.00           N  
ATOM   2286  CA  PRO A 287      -7.139  -9.440   3.016  1.00  0.00           C  
ATOM   2287  C   PRO A 287      -6.612 -10.028   1.713  1.00  0.00           C  
ATOM   2288  O   PRO A 287      -7.212 -10.956   1.168  1.00  0.00           O  
ATOM   2289  CB  PRO A 287      -7.017 -10.449   4.151  1.00  0.00           C  
ATOM   2290  CG  PRO A 287      -8.182 -10.096   5.056  1.00  0.00           C  
ATOM   2291  CD  PRO A 287      -9.260  -9.608   4.093  1.00  0.00           C  
ATOM   2292  N   SER A 288      -5.505  -9.494   1.228  1.00  0.00           N  
ATOM   2293  CA  SER A 288      -4.962  -9.850  -0.070  1.00  0.00           C  
ATOM   2294  C   SER A 288      -3.447  -9.988  -0.053  1.00  0.00           C  
ATOM   2295  O   SER A 288      -2.748  -9.400   0.767  1.00  0.00           O  
ATOM   2296  CB  SER A 288      -5.392  -8.834  -1.128  1.00  0.00           C  
ATOM   2297  OG  SER A 288      -6.792  -8.877  -1.291  1.00  0.00           O  
ATOM   2298  N   ILE A 289      -2.944 -10.786  -0.984  1.00  0.00           N  
ATOM   2299  CA  ILE A 289      -1.520 -10.938  -1.254  1.00  0.00           C  
ATOM   2300  C   ILE A 289      -1.329 -11.065  -2.761  1.00  0.00           C  
ATOM   2301  O   ILE A 289      -2.104 -11.729  -3.446  1.00  0.00           O  
ATOM   2302  CB  ILE A 289      -0.936 -12.122  -0.461  1.00  0.00           C  
ATOM   2303  CG1 ILE A 289       0.604 -12.221  -0.554  1.00  0.00           C  
ATOM   2304  CG2 ILE A 289      -1.550 -13.474  -0.885  1.00  0.00           C  
ATOM   2305  CD1 ILE A 289       1.326 -11.123   0.188  1.00  0.00           C  
ATOM   2306  N   ARG A 290      -0.272 -10.438  -3.292  1.00  0.00           N  
ATOM   2307  CA  ARG A 290       0.078 -10.475  -4.707  1.00  0.00           C  
ATOM   2308  C   ARG A 290       1.387 -11.221  -4.924  1.00  0.00           C  
ATOM   2309  O   ARG A 290       2.342 -11.042  -4.176  1.00  0.00           O  
ATOM   2310  CB  ARG A 290       0.102  -9.045  -5.262  1.00  0.00           C  
ATOM   2311  CG  ARG A 290       0.499  -8.993  -6.744  1.00  0.00           C  
ATOM   2312  CD  ARG A 290       0.351  -7.586  -7.307  1.00  0.00           C  
ATOM   2313  NE  ARG A 290      -1.056  -7.220  -7.483  1.00  0.00           N  
ATOM   2314  CZ  ARG A 290      -1.514  -6.086  -7.982  1.00  0.00           C  
ATOM   2315  NH1 ARG A 290      -0.723  -5.128  -8.355  1.00  0.00           N  
ATOM   2316  NH2 ARG A 290      -2.782  -5.905  -8.126  1.00  0.00           N  
ATOM   2317  N   LYS A 291       1.434 -12.008  -5.985  1.00  0.00           N  
ATOM   2318  CA  LYS A 291       2.653 -12.651  -6.480  1.00  0.00           C  
ATOM   2319  C   LYS A 291       2.896 -12.238  -7.920  1.00  0.00           C  
ATOM   2320  O   LYS A 291       2.001 -12.351  -8.748  1.00  0.00           O  
ATOM   2321  CB  LYS A 291       2.532 -14.169  -6.320  1.00  0.00           C  
ATOM   2322  CG  LYS A 291       3.879 -14.871  -6.601  1.00  0.00           C  
ATOM   2323  CD  LYS A 291       3.840 -16.373  -6.293  1.00  0.00           C  
ATOM   2324  CE  LYS A 291       2.893 -17.134  -7.225  1.00  0.00           C  
ATOM   2325  NZ  LYS A 291       3.220 -18.579  -7.261  1.00  0.00           N  
ATOM   2326  N   TYR A 292       4.106 -11.784  -8.229  1.00  0.00           N  
ATOM   2327  CA  TYR A 292       4.544 -11.426  -9.570  1.00  0.00           C  
ATOM   2328  C   TYR A 292       5.338 -12.578 -10.177  1.00  0.00           C  
ATOM   2329  O   TYR A 292       6.183 -13.151  -9.496  1.00  0.00           O  
ATOM   2330  CB  TYR A 292       5.411 -10.160  -9.530  1.00  0.00           C  
ATOM   2331  CG  TYR A 292       4.677  -8.923  -9.064  1.00  0.00           C  
ATOM   2332  CD1 TYR A 292       4.517  -8.656  -7.685  1.00  0.00           C  
ATOM   2333  CD2 TYR A 292       4.130  -8.026 -10.001  1.00  0.00           C  
ATOM   2334  CE1 TYR A 292       3.816  -7.522  -7.256  1.00  0.00           C  
ATOM   2335  CE2 TYR A 292       3.429  -6.880  -9.579  1.00  0.00           C  
ATOM   2336  CZ  TYR A 292       3.280  -6.636  -8.207  1.00  0.00           C  
ATOM   2337  OH  TYR A 292       2.591  -5.516  -7.789  1.00  0.00           O  
ATOM   2338  N   ASP A 293       5.123 -12.853 -11.466  1.00  0.00           N  
ATOM   2339  CA  ASP A 293       6.129 -13.474 -12.320  1.00  0.00           C  
ATOM   2340  C   ASP A 293       7.005 -12.358 -12.887  1.00  0.00           C  
ATOM   2341  O   ASP A 293       6.598 -11.599 -13.774  1.00  0.00           O  
ATOM   2342  CB  ASP A 293       5.475 -14.327 -13.408  1.00  0.00           C  
ATOM   2343  CG  ASP A 293       6.494 -14.997 -14.340  1.00  0.00           C  
ATOM   2344  OD1 ASP A 293       7.719 -14.807 -14.154  1.00  0.00           O  
ATOM   2345  OD2 ASP A 293       6.047 -15.695 -15.281  1.00  0.00           O  
ATOM   2346  N   VAL A 294       8.199 -12.204 -12.328  1.00  0.00           N  
ATOM   2347  CA  VAL A 294       9.145 -11.155 -12.721  1.00  0.00           C  
ATOM   2348  C   VAL A 294       9.829 -11.517 -14.036  1.00  0.00           C  
ATOM   2349  O   VAL A 294      10.166 -10.635 -14.831  1.00  0.00           O  
ATOM   2350  CB  VAL A 294      10.178 -10.908 -11.604  1.00  0.00           C  
ATOM   2351  CG1 VAL A 294      11.152  -9.791 -11.966  1.00  0.00           C  
ATOM   2352  CG2 VAL A 294       9.486 -10.525 -10.282  1.00  0.00           C  
ATOM   2353  N   GLY A 295      10.019 -12.800 -14.302  1.00  0.00           N  
ATOM   2354  CA  GLY A 295      10.852 -13.297 -15.381  1.00  0.00           C  
ATOM   2355  C   GLY A 295      12.341 -13.240 -15.025  1.00  0.00           C  
ATOM   2356  O   GLY A 295      12.740 -13.405 -13.879  1.00  0.00           O  
ATOM   2357  N   ASN A 296      13.189 -13.025 -16.024  1.00  0.00           N  
ATOM   2358  CA  ASN A 296      14.649 -13.101 -15.891  1.00  0.00           C  
ATOM   2359  C   ASN A 296      15.362 -11.737 -15.802  1.00  0.00           C  
ATOM   2360  O   ASN A 296      16.580 -11.675 -15.932  1.00  0.00           O  
ATOM   2361  CB  ASN A 296      15.195 -13.983 -17.026  1.00  0.00           C  
ATOM   2362  CG  ASN A 296      15.010 -13.362 -18.397  1.00  0.00           C  
ATOM   2363  OD1 ASN A 296      14.563 -12.245 -18.566  1.00  0.00           O  
ATOM   2364  ND2 ASN A 296      15.350 -14.080 -19.447  1.00  0.00           N  
ATOM   2365  N   GLY A 297      14.618 -10.643 -15.649  1.00  0.00           N  
ATOM   2366  CA  GLY A 297      15.150  -9.279 -15.548  1.00  0.00           C  
ATOM   2367  C   GLY A 297      15.485  -8.607 -16.891  1.00  0.00           C  
ATOM   2368  O   GLY A 297      15.860  -7.438 -16.897  1.00  0.00           O  
ATOM   2369  N   GLN A 298      15.341  -9.296 -18.032  1.00  0.00           N  
ATOM   2370  CA  GLN A 298      15.670  -8.713 -19.348  1.00  0.00           C  
ATOM   2371  C   GLN A 298      14.595  -7.767 -19.903  1.00  0.00           C  
ATOM   2372  O   GLN A 298      14.875  -6.997 -20.826  1.00  0.00           O  
ATOM   2373  CB  GLN A 298      15.939  -9.829 -20.364  1.00  0.00           C  
ATOM   2374  CG  GLN A 298      17.211 -10.615 -20.028  1.00  0.00           C  
ATOM   2375  CD  GLN A 298      17.554 -11.644 -21.096  1.00  0.00           C  
ATOM   2376  OE1 GLN A 298      16.720 -12.381 -21.589  1.00  0.00           O  
ATOM   2377  NE2 GLN A 298      18.802 -11.754 -21.478  1.00  0.00           N  
ATOM   2378  N   GLY A 299      13.385  -7.816 -19.381  1.00  0.00           N  
ATOM   2379  CA  GLY A 299      12.263  -7.002 -19.829  1.00  0.00           C  
ATOM   2380  C   GLY A 299      11.281  -6.737 -18.695  1.00  0.00           C  
ATOM   2381  O   GLY A 299      11.591  -7.003 -17.536  1.00  0.00           O  
ATOM   2382  N   TYR A 300      10.106  -6.234 -19.052  1.00  0.00           N  
ATOM   2383  CA  TYR A 300       9.031  -6.029 -18.086  1.00  0.00           C  
ATOM   2384  C   TYR A 300       8.645  -7.331 -17.388  1.00  0.00           C  
ATOM   2385  O   TYR A 300       8.802  -8.427 -17.943  1.00  0.00           O  
ATOM   2386  CB  TYR A 300       7.821  -5.405 -18.793  1.00  0.00           C  
ATOM   2387  CG  TYR A 300       8.098  -4.034 -19.363  1.00  0.00           C  
ATOM   2388  CD1 TYR A 300       8.261  -2.933 -18.497  1.00  0.00           C  
ATOM   2389  CD2 TYR A 300       8.214  -3.845 -20.755  1.00  0.00           C  
ATOM   2390  CE1 TYR A 300       8.535  -1.658 -19.012  1.00  0.00           C  
ATOM   2391  CE2 TYR A 300       8.488  -2.570 -21.283  1.00  0.00           C  
ATOM   2392  CZ  TYR A 300       8.647  -1.487 -20.394  1.00  0.00           C  
ATOM   2393  OH  TYR A 300       8.915  -0.236 -20.904  1.00  0.00           O  
ATOM   2394  N   MET A 301       8.101  -7.211 -16.185  1.00  0.00           N  
ATOM   2395  CA  MET A 301       7.491  -8.327 -15.479  1.00  0.00           C  
ATOM   2396  C   MET A 301       6.363  -8.933 -16.321  1.00  0.00           C  
ATOM   2397  O   MET A 301       5.708  -8.227 -17.090  1.00  0.00           O  
ATOM   2398  CB  MET A 301       6.982  -7.879 -14.107  1.00  0.00           C  
ATOM   2399  CG  MET A 301       8.108  -7.399 -13.181  1.00  0.00           C  
ATOM   2400  SD  MET A 301       7.557  -7.027 -11.493  1.00  0.00           S  
ATOM   2401  CE  MET A 301       6.709  -5.460 -11.770  1.00  0.00           C  
ATOM   2402  N   LYS A 302       6.126 -10.239 -16.183  1.00  0.00           N  
ATOM   2403  CA  LYS A 302       5.234 -10.978 -17.081  1.00  0.00           C  
ATOM   2404  C   LYS A 302       3.775 -10.837 -16.693  1.00  0.00           C  
ATOM   2405  O   LYS A 302       2.948 -10.432 -17.505  1.00  0.00           O  
ATOM   2406  CB  LYS A 302       5.658 -12.461 -17.139  1.00  0.00           C  
ATOM   2407  CG  LYS A 302       7.121 -12.684 -17.546  1.00  0.00           C  
ATOM   2408  CD  LYS A 302       7.435 -12.000 -18.883  1.00  0.00           C  
ATOM   2409  CE  LYS A 302       8.893 -12.185 -19.250  1.00  0.00           C  
ATOM   2410  NZ  LYS A 302       9.241 -11.298 -20.381  1.00  0.00           N  
ATOM   2411  N   GLU A 303       3.467 -11.146 -15.454  1.00  0.00           N  
ATOM   2412  CA  GLU A 303       2.128 -11.038 -14.904  1.00  0.00           C  
ATOM   2413  C   GLU A 303       2.181 -10.878 -13.380  1.00  0.00           C  
ATOM   2414  O   GLU A 303       3.224 -11.021 -12.749  1.00  0.00           O  
ATOM   2415  CB  GLU A 303       1.246 -12.245 -15.316  1.00  0.00           C  
ATOM   2416  CG  GLU A 303       1.646 -13.589 -14.692  1.00  0.00           C  
ATOM   2417  CD  GLU A 303       0.659 -14.725 -15.004  1.00  0.00           C  
ATOM   2418  OE1 GLU A 303      -0.539 -14.580 -14.684  1.00  0.00           O  
ATOM   2419  OE2 GLU A 303       1.061 -15.786 -15.484  1.00  0.00           O  
ATOM   2420  N   PHE A 304       1.034 -10.586 -12.790  1.00  0.00           N  
ATOM   2421  CA  PHE A 304       0.812 -10.816 -11.373  1.00  0.00           C  
ATOM   2422  C   PHE A 304      -0.439 -11.660 -11.150  1.00  0.00           C  
ATOM   2423  O   PHE A 304      -1.354 -11.694 -11.973  1.00  0.00           O  
ATOM   2424  CB  PHE A 304       0.771  -9.489 -10.592  1.00  0.00           C  
ATOM   2425  CG  PHE A 304      -0.389  -8.576 -10.937  1.00  0.00           C  
ATOM   2426  CD1 PHE A 304      -1.690  -8.850 -10.481  1.00  0.00           C  
ATOM   2427  CD2 PHE A 304      -0.170  -7.427 -11.722  1.00  0.00           C  
ATOM   2428  CE1 PHE A 304      -2.766  -8.006 -10.825  1.00  0.00           C  
ATOM   2429  CE2 PHE A 304      -1.240  -6.586 -12.067  1.00  0.00           C  
ATOM   2430  CZ  PHE A 304      -2.537  -6.876 -11.616  1.00  0.00           C  
ATOM   2431  N   LYS A 305      -0.484 -12.324 -10.008  1.00  0.00           N  
ATOM   2432  CA  LYS A 305      -1.628 -13.074  -9.498  1.00  0.00           C  
ATOM   2433  C   LYS A 305      -1.999 -12.546  -8.129  1.00  0.00           C  
ATOM   2434  O   LYS A 305      -1.142 -12.470  -7.248  1.00  0.00           O  
ATOM   2435  CB  LYS A 305      -1.308 -14.568  -9.468  1.00  0.00           C  
ATOM   2436  CG  LYS A 305      -1.183 -15.117 -10.888  1.00  0.00           C  
ATOM   2437  CD  LYS A 305      -0.736 -16.584 -10.951  1.00  0.00           C  
ATOM   2438  CE  LYS A 305      -0.596 -16.885 -12.436  1.00  0.00           C  
ATOM   2439  NZ  LYS A 305       0.284 -18.031 -12.746  1.00  0.00           N  
ATOM   2440  N   ASN A 306      -3.275 -12.211  -7.940  1.00  0.00           N  
ATOM   2441  CA  ASN A 306      -3.810 -11.839  -6.642  1.00  0.00           C  
ATOM   2442  C   ASN A 306      -4.506 -13.031  -5.999  1.00  0.00           C  
ATOM   2443  O   ASN A 306      -5.209 -13.804  -6.644  1.00  0.00           O  
ATOM   2444  CB  ASN A 306      -4.754 -10.637  -6.757  1.00  0.00           C  
ATOM   2445  CG  ASN A 306      -4.031  -9.323  -6.941  1.00  0.00           C  
ATOM   2446  OD1 ASN A 306      -2.815  -9.228  -6.989  1.00  0.00           O  
ATOM   2447  ND2 ASN A 306      -4.778  -8.252  -7.036  1.00  0.00           N  
ATOM   2448  N   TYR A 307      -4.326 -13.129  -4.695  1.00  0.00           N  
ATOM   2449  CA  TYR A 307      -5.007 -14.063  -3.822  1.00  0.00           C  
ATOM   2450  C   TYR A 307      -5.681 -13.261  -2.723  1.00  0.00           C  
ATOM   2451  O   TYR A 307      -5.141 -12.258  -2.267  1.00  0.00           O  
ATOM   2452  CB  TYR A 307      -4.010 -15.067  -3.246  1.00  0.00           C  
ATOM   2453  CG  TYR A 307      -3.154 -15.777  -4.267  1.00  0.00           C  
ATOM   2454  CD1 TYR A 307      -1.967 -15.174  -4.733  1.00  0.00           C  
ATOM   2455  CD2 TYR A 307      -3.537 -17.030  -4.775  1.00  0.00           C  
ATOM   2456  CE1 TYR A 307      -1.166 -15.826  -5.681  1.00  0.00           C  
ATOM   2457  CE2 TYR A 307      -2.742 -17.692  -5.714  1.00  0.00           C  
ATOM   2458  CZ  TYR A 307      -1.557 -17.091  -6.170  1.00  0.00           C  
ATOM   2459  OH  TYR A 307      -0.763 -17.737  -7.092  1.00  0.00           O  
ATOM   2460  N   HIS A 308      -6.847 -13.708  -2.290  1.00  0.00           N  
ATOM   2461  CA  HIS A 308      -7.592 -13.014  -1.247  1.00  0.00           C  
ATOM   2462  C   HIS A 308      -8.221 -13.972  -0.234  1.00  0.00           C  
ATOM   2463  O   HIS A 308      -8.326 -15.178  -0.448  1.00  0.00           O  
ATOM   2464  CB  HIS A 308      -8.616 -12.053  -1.875  1.00  0.00           C  
ATOM   2465  CG  HIS A 308      -9.770 -12.676  -2.611  1.00  0.00           C  
ATOM   2466  ND1 HIS A 308     -10.845 -11.966  -3.125  1.00  0.00           N  
ATOM   2467  CD2 HIS A 308      -9.988 -13.988  -2.933  1.00  0.00           C  
ATOM   2468  CE1 HIS A 308     -11.666 -12.825  -3.734  1.00  0.00           C  
ATOM   2469  NE2 HIS A 308     -11.186 -14.070  -3.634  1.00  0.00           N  
ATOM   2470  N   PHE A 309      -8.626 -13.400   0.899  1.00  0.00           N  
ATOM   2471  CA  PHE A 309      -9.269 -14.078   2.009  1.00  0.00           C  
ATOM   2472  C   PHE A 309     -10.596 -13.383   2.317  1.00  0.00           C  
ATOM   2473  O   PHE A 309     -10.681 -12.483   3.145  1.00  0.00           O  
ATOM   2474  CB  PHE A 309      -8.299 -14.085   3.193  1.00  0.00           C  
ATOM   2475  CG  PHE A 309      -8.696 -14.980   4.339  1.00  0.00           C  
ATOM   2476  CD1 PHE A 309      -9.700 -14.597   5.249  1.00  0.00           C  
ATOM   2477  CD2 PHE A 309      -8.008 -16.188   4.540  1.00  0.00           C  
ATOM   2478  CE1 PHE A 309     -10.003 -15.405   6.346  1.00  0.00           C  
ATOM   2479  CE2 PHE A 309      -8.302 -16.996   5.652  1.00  0.00           C  
ATOM   2480  CZ  PHE A 309      -9.295 -16.605   6.558  1.00  0.00           C  
ATOM   2481  N   GLN A 310     -11.663 -13.802   1.647  1.00  0.00           N  
ATOM   2482  CA  GLN A 310     -12.986 -13.262   1.951  1.00  0.00           C  
ATOM   2483  C   GLN A 310     -13.433 -13.746   3.337  1.00  0.00           C  
ATOM   2484  O   GLN A 310     -13.585 -14.949   3.576  1.00  0.00           O  
ATOM   2485  CB  GLN A 310     -13.986 -13.641   0.864  1.00  0.00           C  
ATOM   2486  CG  GLN A 310     -13.699 -12.918  -0.463  1.00  0.00           C  
ATOM   2487  CD  GLN A 310     -14.659 -13.334  -1.571  1.00  0.00           C  
ATOM   2488  OE1 GLN A 310     -14.962 -14.511  -1.748  1.00  0.00           O  
ATOM   2489  NE2 GLN A 310     -15.157 -12.417  -2.352  1.00  0.00           N  
ATOM   2490  N   LEU A 311     -13.645 -12.799   4.257  1.00  0.00           N  
ATOM   2491  CA  LEU A 311     -14.149 -13.088   5.590  1.00  0.00           C  
ATOM   2492  C   LEU A 311     -15.573 -13.645   5.501  1.00  0.00           C  
ATOM   2493  O   LEU A 311     -16.387 -13.197   4.693  1.00  0.00           O  
ATOM   2494  CB  LEU A 311     -14.096 -11.845   6.479  1.00  0.00           C  
ATOM   2495  CG  LEU A 311     -12.684 -11.274   6.721  1.00  0.00           C  
ATOM   2496  CD1 LEU A 311     -12.792 -10.029   7.602  1.00  0.00           C  
ATOM   2497  CD2 LEU A 311     -11.777 -12.281   7.429  1.00  0.00           C  
ATOM   2498  N   ARG A 312     -15.884 -14.617   6.349  1.00  0.00           N  
ATOM   2499  CA  ARG A 312     -17.222 -15.209   6.395  1.00  0.00           C  
ATOM   2500  C   ARG A 312     -18.253 -14.142   6.750  1.00  0.00           C  
ATOM   2501  O   ARG A 312     -18.114 -13.520   7.801  1.00  0.00           O  
ATOM   2502  CB  ARG A 312     -17.233 -16.377   7.390  1.00  0.00           C  
ATOM   2503  CG  ARG A 312     -18.564 -17.128   7.361  1.00  0.00           C  
ATOM   2504  CD  ARG A 312     -18.562 -18.293   8.369  1.00  0.00           C  
ATOM   2505  NE  ARG A 312     -17.516 -19.283   8.065  1.00  0.00           N  
ATOM   2506  CZ  ARG A 312     -17.579 -20.258   7.176  1.00  0.00           C  
ATOM   2507  NH1 ARG A 312     -18.656 -20.481   6.490  1.00  0.00           N  
ATOM   2508  NH2 ARG A 312     -16.565 -21.040   6.956  1.00  0.00           N  
ATOM   2509  N   PRO A 313     -19.324 -13.965   5.934  1.00  0.00           N  
ATOM   2510  CA  PRO A 313     -20.389 -13.029   6.257  1.00  0.00           C  
ATOM   2511  C   PRO A 313     -20.998 -13.315   7.623  1.00  0.00           C  
ATOM   2512  O   PRO A 313     -21.189 -14.469   8.024  1.00  0.00           O  
ATOM   2513  CB  PRO A 313     -21.429 -13.161   5.143  1.00  0.00           C  
ATOM   2514  CG  PRO A 313     -20.601 -13.647   3.962  1.00  0.00           C  
ATOM   2515  CD  PRO A 313     -19.550 -14.538   4.621  1.00  0.00           C  
ATOM   2516  N   LYS A 314     -21.313 -12.244   8.360  1.00  0.00           N  
ATOM   2517  CA  LYS A 314     -22.003 -12.348   9.641  1.00  0.00           C  
ATOM   2518  C   LYS A 314     -23.408 -12.889   9.404  1.00  0.00           C  
ATOM   2519  O   LYS A 314     -24.095 -12.496   8.466  1.00  0.00           O  
ATOM   2520  CB  LYS A 314     -22.011 -10.988  10.352  1.00  0.00           C  
ATOM   2521  CG  LYS A 314     -20.589 -10.565  10.750  1.00  0.00           C  
ATOM   2522  CD  LYS A 314     -20.577  -9.173  11.389  1.00  0.00           C  
ATOM   2523  CE  LYS A 314     -19.136  -8.823  11.736  1.00  0.00           C  
ATOM   2524  NZ  LYS A 314     -18.977  -7.443  12.251  1.00  0.00           N  
ATOM   2525  N   LYS A 315     -23.846 -13.785  10.263  1.00  0.00           N  
ATOM   2526  CA  LYS A 315     -25.168 -14.383  10.157  1.00  0.00           C  
ATOM   2527  C   LYS A 315     -26.218 -13.328  10.468  1.00  0.00           C  
ATOM   2528  O   LYS A 315     -26.341 -12.920  11.628  1.00  0.00           O  
ATOM   2529  CB  LYS A 315     -25.241 -15.614  11.073  1.00  0.00           C  
ATOM   2530  CG  LYS A 315     -26.364 -16.571  10.658  1.00  0.00           C  
ATOM   2531  CD  LYS A 315     -26.335 -17.817  11.548  1.00  0.00           C  
ATOM   2532  CE  LYS A 315     -27.305 -18.861  11.027  1.00  0.00           C  
ATOM   2533  NZ  LYS A 315     -27.233 -20.103  11.818  1.00  0.00           N  
ATOM   2534  N   ASP A 316     -26.996 -12.932   9.470  1.00  0.00           N  
ATOM   2535  CA  ASP A 316     -28.157 -12.076   9.688  1.00  0.00           C  
ATOM   2536  C   ASP A 316     -29.218 -12.865  10.456  1.00  0.00           C  
ATOM   2537  O   ASP A 316     -29.736 -13.876   9.980  1.00  0.00           O  
ATOM   2538  CB  ASP A 316     -28.652 -11.539   8.338  1.00  0.00           C  
ATOM   2539  CG  ASP A 316     -29.757 -10.502   8.486  1.00  0.00           C  
ATOM   2540  OD1 ASP A 316     -30.197 -10.279   9.637  1.00  0.00           O  
ATOM   2541  OD2 ASP A 316     -30.172  -9.989   7.420  1.00  0.00           O  
ATOM   2542  N   LYS A 317     -29.507 -12.436  11.693  1.00  0.00           N  
ATOM   2543  CA  LYS A 317     -30.484 -13.112  12.562  1.00  0.00           C  
ATOM   2544  C   LYS A 317     -31.911 -12.976  12.052  1.00  0.00           C  
ATOM   2545  O   LYS A 317     -32.755 -13.771  12.451  1.00  0.00           O  
ATOM   2546  CB  LYS A 317     -30.397 -12.562  13.993  1.00  0.00           C  
ATOM   2547  CG  LYS A 317     -29.138 -12.997  14.750  1.00  0.00           C  
ATOM   2548  CD  LYS A 317     -29.218 -12.476  16.189  1.00  0.00           C  
ATOM   2549  CE  LYS A 317     -28.000 -12.887  17.006  1.00  0.00           C  
ATOM   2550  NZ  LYS A 317     -28.055 -12.322  18.385  1.00  0.00           N  
ATOM   2551  N   LEU A 318     -32.182 -11.970  11.223  1.00  0.00           N  
ATOM   2552  CA  LEU A 318     -33.532 -11.664  10.758  1.00  0.00           C  
ATOM   2553  C   LEU A 318     -33.962 -12.532   9.580  1.00  0.00           C  
ATOM   2554  O   LEU A 318     -35.158 -12.751   9.397  1.00  0.00           O  
ATOM   2555  CB  LEU A 318     -33.603 -10.179  10.374  1.00  0.00           C  
ATOM   2556  CG  LEU A 318     -33.494  -9.217  11.570  1.00  0.00           C  
ATOM   2557  CD1 LEU A 318     -33.325  -7.787  11.062  1.00  0.00           C  
ATOM   2558  CD2 LEU A 318     -34.744  -9.264  12.450  1.00  0.00           C  
ATOM   2559  N   LYS A 319     -33.035 -13.062   8.798  1.00  0.00           N  
ATOM   2560  CA  LYS A 319     -33.398 -13.959   7.698  1.00  0.00           C  
ATOM   2561  C   LYS A 319     -33.764 -15.345   8.253  1.00  0.00           C  
ATOM   2562  O   LYS A 319     -32.957 -15.950   8.962  1.00  0.00           O  
ATOM   2563  CB  LYS A 319     -32.317 -14.011   6.622  1.00  0.00           C  
ATOM   2564  CG  LYS A 319     -32.339 -12.717   5.810  1.00  0.00           C  
ATOM   2565  CD  LYS A 319     -31.347 -12.741   4.644  1.00  0.00           C  
ATOM   2566  CE  LYS A 319     -31.418 -11.403   3.918  1.00  0.00           C  
ATOM   2567  NZ  LYS A 319     -30.435 -11.299   2.817  1.00  0.00           N  
ATOM   2568  N   PRO A 320     -34.952 -15.871   7.907  1.00  0.00           N  
ATOM   2569  CA  PRO A 320     -35.362 -17.207   8.300  1.00  0.00           C  
ATOM   2570  C   PRO A 320     -34.341 -18.248   7.851  1.00  0.00           C  
ATOM   2571  O   PRO A 320     -33.790 -18.164   6.754  1.00  0.00           O  
ATOM   2572  CB  PRO A 320     -36.731 -17.445   7.658  1.00  0.00           C  
ATOM   2573  CG  PRO A 320     -37.250 -16.051   7.338  1.00  0.00           C  
ATOM   2574  CD  PRO A 320     -35.980 -15.232   7.105  1.00  0.00           C  
ATOM   2575  N   LYS A 321     -34.137 -19.293   8.655  1.00  0.00           N  
ATOM   2576  CA  LYS A 321     -33.206 -20.401   8.367  1.00  0.00           C  
ATOM   2577  C   LYS A 321     -33.506 -21.179   7.076  1.00  0.00           C  
ATOM   2578  O   LYS A 321     -32.693 -22.023   6.707  1.00  0.00           O  
ATOM   2579  CB  LYS A 321     -33.205 -21.407   9.526  1.00  0.00           C  
ATOM   2580  CG  LYS A 321     -32.418 -20.987  10.770  1.00  0.00           C  
ATOM   2581  CD  LYS A 321     -32.462 -22.138  11.777  1.00  0.00           C  
ATOM   2582  CE  LYS A 321     -31.701 -21.841  13.050  1.00  0.00           C  
ATOM   2583  NZ  LYS A 321     -31.890 -22.935  14.049  1.00  0.00           N  
ATOM   2584  N   THR A 322     -34.647 -20.967   6.454  1.00  0.00           N  
ATOM   2585  CA  THR A 322     -35.067 -21.687   5.244  1.00  0.00           C  
ATOM   2586  C   THR A 322     -34.286 -21.291   4.002  1.00  0.00           C  
ATOM   2587  O   THR A 322     -34.349 -22.010   3.012  1.00  0.00           O  
ATOM   2588  CB  THR A 322     -36.556 -21.457   4.972  1.00  0.00           C  
ATOM   2589  OG1 THR A 322     -36.848 -20.080   5.080  1.00  0.00           O  
ATOM   2590  CG2 THR A 322     -37.440 -22.188   5.974  1.00  0.00           C  
ATOM   2591  N   THR A 323     -33.551 -20.192   4.021  1.00  0.00           N  
ATOM   2592  CA  THR A 323     -32.663 -19.879   2.910  1.00  0.00           C  
ATOM   2593  C   THR A 323     -31.629 -20.986   2.759  1.00  0.00           C  
ATOM   2594  O   THR A 323     -30.986 -21.395   3.728  1.00  0.00           O  
ATOM   2595  CB  THR A 323     -31.993 -18.509   3.046  1.00  0.00           C  
ATOM   2596  OG1 THR A 323     -31.501 -18.312   4.352  1.00  0.00           O  
ATOM   2597  CG2 THR A 323     -32.980 -17.387   2.749  1.00  0.00           C  
ATOM   2598  N   ILE A 324     -31.501 -21.466   1.526  1.00  0.00           N  
ATOM   2599  CA  ILE A 324     -30.600 -22.530   1.098  1.00  0.00           C  
ATOM   2600  C   ILE A 324     -29.233 -22.309   1.742  1.00  0.00           C  
ATOM   2601  O   ILE A 324     -28.684 -21.213   1.679  1.00  0.00           O  
ATOM   2602  CB  ILE A 324     -30.515 -22.533  -0.452  1.00  0.00           C  
ATOM   2603  CG1 ILE A 324     -31.912 -22.791  -1.076  1.00  0.00           C  
ATOM   2604  CG2 ILE A 324     -29.502 -23.574  -0.958  1.00  0.00           C  
ATOM   2605  CD1 ILE A 324     -31.991 -22.532  -2.580  1.00  0.00           C  
ATOM   2606  N   LYS A 325     -28.680 -23.355   2.350  1.00  0.00           N  
ATOM   2607  CA  LYS A 325     -27.312 -23.360   2.860  1.00  0.00           C  
ATOM   2608  C   LYS A 325     -26.380 -23.085   1.683  1.00  0.00           C  
ATOM   2609  O   LYS A 325     -26.005 -24.012   0.975  1.00  0.00           O  
ATOM   2610  CB  LYS A 325     -26.957 -24.716   3.492  1.00  0.00           C  
ATOM   2611  CG  LYS A 325     -27.538 -24.983   4.881  1.00  0.00           C  
ATOM   2612  CD  LYS A 325     -27.080 -26.367   5.346  1.00  0.00           C  
ATOM   2613  CE  LYS A 325     -27.559 -26.708   6.754  1.00  0.00           C  
ATOM   2614  NZ  LYS A 325     -27.150 -28.078   7.145  1.00  0.00           N  
ATOM   2615  N   GLN A 326     -26.021 -21.825   1.455  1.00  0.00           N  
ATOM   2616  CA  GLN A 326     -24.961 -21.531   0.511  1.00  0.00           C  
ATOM   2617  C   GLN A 326     -23.694 -22.235   0.998  1.00  0.00           C  
ATOM   2618  O   GLN A 326     -23.418 -22.207   2.208  1.00  0.00           O  
ATOM   2619  CB  GLN A 326     -24.754 -20.027   0.340  1.00  0.00           C  
ATOM   2620  CG  GLN A 326     -25.846 -19.413  -0.548  1.00  0.00           C  
ATOM   2621  CD  GLN A 326     -25.524 -17.980  -0.944  1.00  0.00           C  
ATOM   2622  OE1 GLN A 326     -24.630 -17.349  -0.413  1.00  0.00           O  
ATOM   2623  NE2 GLN A 326     -26.234 -17.407  -1.890  1.00  0.00           N  
ATOM   2624  N   PRO A 327     -22.958 -22.895   0.097  1.00  0.00           N  
ATOM   2625  CA  PRO A 327     -21.736 -23.592   0.459  1.00  0.00           C  
ATOM   2626  C   PRO A 327     -20.790 -22.617   1.157  1.00  0.00           C  
ATOM   2627  O   PRO A 327     -20.375 -21.613   0.586  1.00  0.00           O  
ATOM   2628  CB  PRO A 327     -21.162 -24.144  -0.847  1.00  0.00           C  
ATOM   2629  CG  PRO A 327     -22.306 -24.086  -1.841  1.00  0.00           C  
ATOM   2630  CD  PRO A 327     -23.204 -22.978  -1.322  1.00  0.00           C  
ATOM   2631  N   SER A 328     -20.465 -22.889   2.411  1.00  0.00           N  
ATOM   2632  CA  SER A 328     -19.625 -22.007   3.215  1.00  0.00           C  
ATOM   2633  C   SER A 328     -18.139 -22.098   2.858  1.00  0.00           C  
ATOM   2634  O   SER A 328     -17.323 -21.415   3.463  1.00  0.00           O  
ATOM   2635  CB  SER A 328     -19.866 -22.296   4.696  1.00  0.00           C  
ATOM   2636  OG  SER A 328     -19.368 -23.562   5.087  1.00  0.00           O  
ATOM   2637  N   ASP A 329     -17.797 -22.947   1.889  1.00  0.00           N  
ATOM   2638  CA  ASP A 329     -16.437 -23.436   1.689  1.00  0.00           C  
ATOM   2639  C   ASP A 329     -15.479 -22.401   1.109  1.00  0.00           C  
ATOM   2640  O   ASP A 329     -14.265 -22.561   1.217  1.00  0.00           O  
ATOM   2641  CB  ASP A 329     -16.485 -24.692   0.819  1.00  0.00           C  
ATOM   2642  CG  ASP A 329     -17.200 -25.860   1.491  1.00  0.00           C  
ATOM   2643  OD1 ASP A 329     -17.476 -25.752   2.707  1.00  0.00           O  
ATOM   2644  OD2 ASP A 329     -17.483 -26.842   0.776  1.00  0.00           O  
ATOM   2645  N   GLY A 330     -15.996 -21.336   0.517  1.00  0.00           N  
ATOM   2646  CA  GLY A 330     -15.193 -20.276  -0.078  1.00  0.00           C  
ATOM   2647  C   GLY A 330     -14.666 -19.226   0.909  1.00  0.00           C  
ATOM   2648  O   GLY A 330     -13.753 -18.485   0.558  1.00  0.00           O  
ATOM   2649  N   PHE A 331     -15.228 -19.148   2.107  1.00  0.00           N  
ATOM   2650  CA  PHE A 331     -14.885 -18.127   3.101  1.00  0.00           C  
ATOM   2651  C   PHE A 331     -13.826 -18.595   4.094  1.00  0.00           C  
ATOM   2652  O   PHE A 331     -13.680 -19.790   4.354  1.00  0.00           O  
ATOM   2653  CB  PHE A 331     -16.142 -17.661   3.833  1.00  0.00           C  
ATOM   2654  CG  PHE A 331     -17.196 -17.069   2.930  1.00  0.00           C  
ATOM   2655  CD1 PHE A 331     -16.968 -15.827   2.315  1.00  0.00           C  
ATOM   2656  CD2 PHE A 331     -18.401 -17.748   2.700  1.00  0.00           C  
ATOM   2657  CE1 PHE A 331     -17.938 -15.277   1.464  1.00  0.00           C  
ATOM   2658  CE2 PHE A 331     -19.371 -17.199   1.856  1.00  0.00           C  
ATOM   2659  CZ  PHE A 331     -19.145 -15.960   1.237  1.00  0.00           C  
ATOM   2660  N   ASN A 332     -13.133 -17.640   4.703  1.00  0.00           N  
ATOM   2661  CA  ASN A 332     -12.085 -17.886   5.690  1.00  0.00           C  
ATOM   2662  C   ASN A 332     -10.967 -18.801   5.163  1.00  0.00           C  
ATOM   2663  O   ASN A 332     -10.431 -19.637   5.899  1.00  0.00           O  
ATOM   2664  CB  ASN A 332     -12.701 -18.378   7.010  1.00  0.00           C  
ATOM   2665  CG  ASN A 332     -13.513 -17.335   7.753  1.00  0.00           C  
ATOM   2666  OD1 ASN A 332     -13.616 -16.186   7.414  1.00  0.00           O  
ATOM   2667  ND2 ASN A 332     -14.115 -17.721   8.856  1.00  0.00           N  
ATOM   2668  N   LYS A 333     -10.646 -18.671   3.868  1.00  0.00           N  
ATOM   2669  CA  LYS A 333      -9.575 -19.403   3.193  1.00  0.00           C  
ATOM   2670  C   LYS A 333      -8.913 -18.486   2.173  1.00  0.00           C  
ATOM   2671  O   LYS A 333      -9.603 -17.789   1.436  1.00  0.00           O  
ATOM   2672  CB  LYS A 333     -10.130 -20.645   2.473  1.00  0.00           C  
ATOM   2673  CG  LYS A 333     -10.619 -21.741   3.432  1.00  0.00           C  
ATOM   2674  CD  LYS A 333     -11.196 -22.934   2.652  1.00  0.00           C  
ATOM   2675  CE  LYS A 333     -11.769 -23.970   3.609  1.00  0.00           C  
ATOM   2676  NZ  LYS A 333     -12.530 -25.021   2.887  1.00  0.00           N  
ATOM   2677  N   TRP A 334      -7.596 -18.547   2.103  1.00  0.00           N  
ATOM   2678  CA  TRP A 334      -6.835 -17.958   1.011  1.00  0.00           C  
ATOM   2679  C   TRP A 334      -7.132 -18.716  -0.281  1.00  0.00           C  
ATOM   2680  O   TRP A 334      -7.057 -19.946  -0.318  1.00  0.00           O  
ATOM   2681  CB  TRP A 334      -5.348 -17.983   1.345  1.00  0.00           C  
ATOM   2682  CG  TRP A 334      -4.969 -17.028   2.429  1.00  0.00           C  
ATOM   2683  CD1 TRP A 334      -4.767 -17.339   3.728  1.00  0.00           C  
ATOM   2684  CD2 TRP A 334      -4.822 -15.583   2.322  1.00  0.00           C  
ATOM   2685  NE1 TRP A 334      -4.500 -16.185   4.439  1.00  0.00           N  
ATOM   2686  CE2 TRP A 334      -4.532 -15.082   3.618  1.00  0.00           C  
ATOM   2687  CE3 TRP A 334      -4.916 -14.657   1.258  1.00  0.00           C  
ATOM   2688  CZ2 TRP A 334      -4.367 -13.704   3.863  1.00  0.00           C  
ATOM   2689  CZ3 TRP A 334      -4.742 -13.286   1.504  1.00  0.00           C  
ATOM   2690  CH2 TRP A 334      -4.480 -12.810   2.796  1.00  0.00           C  
ATOM   2691  N   LYS A 335      -7.472 -17.992  -1.342  1.00  0.00           N  
ATOM   2692  CA  LYS A 335      -7.749 -18.545  -2.662  1.00  0.00           C  
ATOM   2693  C   LYS A 335      -7.283 -17.574  -3.741  1.00  0.00           C  
ATOM   2694  O   LYS A 335      -7.153 -16.383  -3.498  1.00  0.00           O  
ATOM   2695  CB  LYS A 335      -9.244 -18.903  -2.789  1.00  0.00           C  
ATOM   2696  CG  LYS A 335     -10.175 -17.701  -2.588  1.00  0.00           C  
ATOM   2697  CD  LYS A 335     -11.651 -18.095  -2.672  1.00  0.00           C  
ATOM   2698  CE  LYS A 335     -12.474 -16.823  -2.474  1.00  0.00           C  
ATOM   2699  NZ  LYS A 335     -13.936 -17.059  -2.546  1.00  0.00           N  
ATOM   2700  N   PHE A 336      -7.052 -18.120  -4.927  1.00  0.00           N  
ATOM   2701  CA  PHE A 336      -6.795 -17.316  -6.113  1.00  0.00           C  
ATOM   2702  C   PHE A 336      -7.978 -16.380  -6.376  1.00  0.00           C  
ATOM   2703  O   PHE A 336      -9.131 -16.808  -6.332  1.00  0.00           O  
ATOM   2704  CB  PHE A 336      -6.555 -18.260  -7.288  1.00  0.00           C  
ATOM   2705  CG  PHE A 336      -6.320 -17.558  -8.597  1.00  0.00           C  
ATOM   2706  CD1 PHE A 336      -5.102 -16.890  -8.834  1.00  0.00           C  
ATOM   2707  CD2 PHE A 336      -7.305 -17.571  -9.602  1.00  0.00           C  
ATOM   2708  CE1 PHE A 336      -4.870 -16.253 -10.058  1.00  0.00           C  
ATOM   2709  CE2 PHE A 336      -7.072 -16.933 -10.832  1.00  0.00           C  
ATOM   2710  CZ  PHE A 336      -5.857 -16.280 -11.054  1.00  0.00           C  
ATOM   2711  N   ASN A 337      -7.682 -15.099  -6.626  1.00  0.00           N  
ATOM   2712  CA  ASN A 337      -8.665 -14.115  -7.041  1.00  0.00           C  
ATOM   2713  C   ASN A 337      -8.637 -13.974  -8.565  1.00  0.00           C  
ATOM   2714  O   ASN A 337      -9.523 -14.488  -9.243  1.00  0.00           O  
ATOM   2715  CB  ASN A 337      -8.429 -12.790  -6.276  1.00  0.00           C  
ATOM   2716  CG  ASN A 337      -9.502 -11.773  -6.606  1.00  0.00           C  
ATOM   2717  OD1 ASN A 337     -10.438 -12.057  -7.323  1.00  0.00           O  
ATOM   2718  ND2 ASN A 337      -9.416 -10.573  -6.090  1.00  0.00           N  
ATOM   2719  N   TYR A 338      -7.571 -13.359  -9.104  1.00  0.00           N  
ATOM   2720  CA  TYR A 338      -7.398 -13.209 -10.540  1.00  0.00           C  
ATOM   2721  C   TYR A 338      -5.913 -13.078 -10.928  1.00  0.00           C  
ATOM   2722  O   TYR A 338      -5.060 -12.776 -10.091  1.00  0.00           O  
ATOM   2723  CB  TYR A 338      -8.216 -12.000 -11.031  1.00  0.00           C  
ATOM   2724  CG  TYR A 338      -7.579 -10.657 -10.760  1.00  0.00           C  
ATOM   2725  CD1 TYR A 338      -6.760 -10.073 -11.738  1.00  0.00           C  
ATOM   2726  CD2 TYR A 338      -7.794  -9.981  -9.547  1.00  0.00           C  
ATOM   2727  CE1 TYR A 338      -6.161  -8.837 -11.521  1.00  0.00           C  
ATOM   2728  CE2 TYR A 338      -7.199  -8.728  -9.318  1.00  0.00           C  
ATOM   2729  CZ  TYR A 338      -6.380  -8.152 -10.309  1.00  0.00           C  
ATOM   2730  OH  TYR A 338      -5.804  -6.938 -10.118  1.00  0.00           O  
ATOM   2731  N   GLY A 339      -5.619 -13.269 -12.206  1.00  0.00           N  
ATOM   2732  CA  GLY A 339      -4.319 -12.981 -12.796  1.00  0.00           C  
ATOM   2733  C   GLY A 339      -4.417 -11.848 -13.822  1.00  0.00           C  
ATOM   2734  O   GLY A 339      -5.385 -11.786 -14.576  1.00  0.00           O  
ATOM   2735  N   SER A 340      -3.412 -10.984 -13.904  1.00  0.00           N  
ATOM   2736  CA  SER A 340      -3.416  -9.839 -14.821  1.00  0.00           C  
ATOM   2737  C   SER A 340      -3.592 -10.244 -16.287  1.00  0.00           C  
ATOM   2738  O   SER A 340      -4.314  -9.586 -17.035  1.00  0.00           O  
ATOM   2739  CB  SER A 340      -2.131  -9.025 -14.656  1.00  0.00           C  
ATOM   2740  OG  SER A 340      -0.983  -9.811 -14.916  1.00  0.00           O  
ATOM   2741  N   SER A 341      -2.976 -11.340 -16.688  1.00  0.00           N  
ATOM   2742  CA  SER A 341      -3.094 -11.872 -18.050  1.00  0.00           C  
ATOM   2743  C   SER A 341      -4.497 -12.411 -18.332  1.00  0.00           C  
ATOM   2744  O   SER A 341      -5.129 -12.014 -19.308  1.00  0.00           O  
ATOM   2745  CB  SER A 341      -2.040 -12.952 -18.264  1.00  0.00           C  
ATOM   2746  OG  SER A 341      -2.116 -13.471 -19.572  1.00  0.00           O  
ATOM   2747  N   SER A 342      -5.024 -13.288 -17.477  1.00  0.00           N  
ATOM   2748  CA  SER A 342      -6.319 -13.925 -17.703  1.00  0.00           C  
ATOM   2749  C   SER A 342      -7.499 -12.969 -17.559  1.00  0.00           C  
ATOM   2750  O   SER A 342      -8.487 -13.112 -18.271  1.00  0.00           O  
ATOM   2751  CB  SER A 342      -6.503 -15.115 -16.754  1.00  0.00           C  
ATOM   2752  OG  SER A 342      -6.379 -14.730 -15.403  1.00  0.00           O  
ATOM   2753  N   GLU A 343      -7.402 -11.993 -16.663  1.00  0.00           N  
ATOM   2754  CA  GLU A 343      -8.521 -11.100 -16.348  1.00  0.00           C  
ATOM   2755  C   GLU A 343      -8.609  -9.898 -17.291  1.00  0.00           C  
ATOM   2756  O   GLU A 343      -9.698  -9.525 -17.721  1.00  0.00           O  
ATOM   2757  CB  GLU A 343      -8.409 -10.661 -14.891  1.00  0.00           C  
ATOM   2758  CG  GLU A 343      -9.703 -10.074 -14.334  1.00  0.00           C  
ATOM   2759  CD  GLU A 343     -10.799 -11.133 -14.143  1.00  0.00           C  
ATOM   2760  OE1 GLU A 343     -11.332 -11.663 -15.131  1.00  0.00           O  
ATOM   2761  OE2 GLU A 343     -11.160 -11.420 -12.999  1.00  0.00           O  
ATOM   2762  N   TYR A 344      -7.458  -9.317 -17.641  1.00  0.00           N  
ATOM   2763  CA  TYR A 344      -7.384  -8.081 -18.427  1.00  0.00           C  
ATOM   2764  C   TYR A 344      -6.781  -8.254 -19.826  1.00  0.00           C  
ATOM   2765  O   TYR A 344      -6.797  -7.318 -20.626  1.00  0.00           O  
ATOM   2766  CB  TYR A 344      -6.636  -7.024 -17.614  1.00  0.00           C  
ATOM   2767  CG  TYR A 344      -7.272  -6.684 -16.280  1.00  0.00           C  
ATOM   2768  CD1 TYR A 344      -8.633  -6.346 -16.207  1.00  0.00           C  
ATOM   2769  CD2 TYR A 344      -6.496  -6.692 -15.109  1.00  0.00           C  
ATOM   2770  CE1 TYR A 344      -9.216  -5.996 -14.981  1.00  0.00           C  
ATOM   2771  CE2 TYR A 344      -7.070  -6.336 -13.876  1.00  0.00           C  
ATOM   2772  CZ  TYR A 344      -8.432  -5.984 -13.813  1.00  0.00           C  
ATOM   2773  OH  TYR A 344      -9.001  -5.634 -12.618  1.00  0.00           O  
ATOM   2774  N   GLY A 345      -6.266  -9.433 -20.139  1.00  0.00           N  
ATOM   2775  CA  GLY A 345      -5.610  -9.700 -21.419  1.00  0.00           C  
ATOM   2776  C   GLY A 345      -4.238  -9.033 -21.559  1.00  0.00           C  
ATOM   2777  O   GLY A 345      -3.765  -8.866 -22.685  1.00  0.00           O  
ATOM   2778  N   LEU A 346      -3.612  -8.645 -20.459  1.00  0.00           N  
ATOM   2779  CA  LEU A 346      -2.277  -8.053 -20.444  1.00  0.00           C  
ATOM   2780  C   LEU A 346      -1.244  -9.106 -20.848  1.00  0.00           C  
ATOM   2781  O   LEU A 346      -1.179 -10.180 -20.254  1.00  0.00           O  
ATOM   2782  CB  LEU A 346      -1.955  -7.486 -19.053  1.00  0.00           C  
ATOM   2783  CG  LEU A 346      -2.894  -6.372 -18.576  1.00  0.00           C  
ATOM   2784  CD1 LEU A 346      -2.636  -6.062 -17.106  1.00  0.00           C  
ATOM   2785  CD2 LEU A 346      -2.698  -5.080 -19.369  1.00  0.00           C  
ATOM   2786  N   LYS A 347      -0.424  -8.781 -21.863  1.00  0.00           N  
ATOM   2787  CA  LYS A 347       0.649  -9.671 -22.347  1.00  0.00           C  
ATOM   2788  C   LYS A 347       1.898  -9.601 -21.472  1.00  0.00           C  
ATOM   2789  O   LYS A 347       2.667 -10.556 -21.410  1.00  0.00           O  
ATOM   2790  CB  LYS A 347       1.007  -9.299 -23.781  1.00  0.00           C  
ATOM   2791  CG  LYS A 347      -0.174  -9.477 -24.742  1.00  0.00           C  
ATOM   2792  CD  LYS A 347       0.234  -8.999 -26.120  1.00  0.00           C  
ATOM   2793  CE  LYS A 347      -0.966  -9.069 -27.059  1.00  0.00           C  
ATOM   2794  NZ  LYS A 347      -0.660  -8.399 -28.341  1.00  0.00           N  
ATOM   2795  N   GLU A 348       2.089  -8.463 -20.830  1.00  0.00           N  
ATOM   2796  CA  GLU A 348       3.154  -8.165 -19.877  1.00  0.00           C  
ATOM   2797  C   GLU A 348       2.743  -6.948 -19.032  1.00  0.00           C  
ATOM   2798  O   GLU A 348       1.771  -6.255 -19.345  1.00  0.00           O  
ATOM   2799  CB  GLU A 348       4.478  -7.910 -20.612  1.00  0.00           C  
ATOM   2800  CG  GLU A 348       4.407  -6.737 -21.604  1.00  0.00           C  
ATOM   2801  CD  GLU A 348       5.729  -6.444 -22.298  1.00  0.00           C  
ATOM   2802  OE1 GLU A 348       5.822  -5.331 -22.863  1.00  0.00           O  
ATOM   2803  OE2 GLU A 348       6.648  -7.282 -22.265  1.00  0.00           O  
ATOM   2804  N   LEU A 349       3.490  -6.658 -17.975  1.00  0.00           N  
ATOM   2805  CA  LEU A 349       3.238  -5.518 -17.096  1.00  0.00           C  
ATOM   2806  C   LEU A 349       3.985  -4.269 -17.585  1.00  0.00           C  
ATOM   2807  O   LEU A 349       4.814  -3.691 -16.881  1.00  0.00           O  
ATOM   2808  CB  LEU A 349       3.568  -5.904 -15.644  1.00  0.00           C  
ATOM   2809  CG  LEU A 349       2.795  -7.124 -15.091  1.00  0.00           C  
ATOM   2810  CD1 LEU A 349       3.168  -7.349 -13.633  1.00  0.00           C  
ATOM   2811  CD2 LEU A 349       1.276  -6.941 -15.166  1.00  0.00           C  
ATOM   2812  N   SER A 350       3.697  -3.850 -18.817  1.00  0.00           N  
ATOM   2813  CA  SER A 350       4.327  -2.694 -19.455  1.00  0.00           C  
ATOM   2814  C   SER A 350       3.392  -1.484 -19.547  1.00  0.00           C  
ATOM   2815  O   SER A 350       2.168  -1.648 -19.600  1.00  0.00           O  
ATOM   2816  CB  SER A 350       4.861  -3.068 -20.841  1.00  0.00           C  
ATOM   2817  OG  SER A 350       3.829  -3.312 -21.768  1.00  0.00           O  
ATOM   2818  N   PRO A 351       3.936  -0.254 -19.642  1.00  0.00           N  
ATOM   2819  CA  PRO A 351       3.131   0.945 -19.852  1.00  0.00           C  
ATOM   2820  C   PRO A 351       2.196   0.829 -21.060  1.00  0.00           C  
ATOM   2821  O   PRO A 351       1.031   1.186 -20.962  1.00  0.00           O  
ATOM   2822  CB  PRO A 351       4.138   2.084 -20.045  1.00  0.00           C  
ATOM   2823  CG  PRO A 351       5.351   1.609 -19.254  1.00  0.00           C  
ATOM   2824  CD  PRO A 351       5.333   0.100 -19.466  1.00  0.00           C  
ATOM   2825  N   LYS A 352       2.671   0.262 -22.161  1.00  0.00           N  
ATOM   2826  CA  LYS A 352       1.878   0.079 -23.381  1.00  0.00           C  
ATOM   2827  C   LYS A 352       0.642  -0.789 -23.151  1.00  0.00           C  
ATOM   2828  O   LYS A 352      -0.446  -0.438 -23.619  1.00  0.00           O  
ATOM   2829  CB  LYS A 352       2.782  -0.520 -24.471  1.00  0.00           C  
ATOM   2830  CG  LYS A 352       2.032  -0.690 -25.791  1.00  0.00           C  
ATOM   2831  CD  LYS A 352       2.943  -1.319 -26.846  1.00  0.00           C  
ATOM   2832  CE  LYS A 352       2.142  -1.547 -28.121  1.00  0.00           C  
ATOM   2833  NZ  LYS A 352       2.950  -2.218 -29.150  1.00  0.00           N  
ATOM   2834  N   GLU A 353       0.779  -1.907 -22.455  1.00  0.00           N  
ATOM   2835  CA  GLU A 353      -0.346  -2.813 -22.194  1.00  0.00           C  
ATOM   2836  C   GLU A 353      -1.364  -2.177 -21.230  1.00  0.00           C  
ATOM   2837  O   GLU A 353      -2.570  -2.286 -21.444  1.00  0.00           O  
ATOM   2838  CB  GLU A 353       0.161  -4.150 -21.638  1.00  0.00           C  
ATOM   2839  CG  GLU A 353       0.916  -5.018 -22.660  1.00  0.00           C  
ATOM   2840  CD  GLU A 353       0.020  -5.536 -23.791  1.00  0.00           C  
ATOM   2841  OE1 GLU A 353      -0.883  -6.353 -23.525  1.00  0.00           O  
ATOM   2842  OE2 GLU A 353       0.228  -5.154 -24.957  1.00  0.00           O  
ATOM   2843  N   PHE A 354      -0.895  -1.423 -20.235  1.00  0.00           N  
ATOM   2844  CA  PHE A 354      -1.784  -0.702 -19.314  1.00  0.00           C  
ATOM   2845  C   PHE A 354      -2.456   0.513 -19.949  1.00  0.00           C  
ATOM   2846  O   PHE A 354      -3.601   0.798 -19.629  1.00  0.00           O  
ATOM   2847  CB  PHE A 354      -1.024  -0.338 -18.042  1.00  0.00           C  
ATOM   2848  CG  PHE A 354      -1.009  -1.457 -17.024  1.00  0.00           C  
ATOM   2849  CD1 PHE A 354      -2.061  -1.561 -16.095  1.00  0.00           C  
ATOM   2850  CD2 PHE A 354       0.014  -2.404 -17.011  1.00  0.00           C  
ATOM   2851  CE1 PHE A 354      -2.074  -2.602 -15.158  1.00  0.00           C  
ATOM   2852  CE2 PHE A 354       0.003  -3.451 -16.082  1.00  0.00           C  
ATOM   2853  CZ  PHE A 354      -1.039  -3.550 -15.149  1.00  0.00           C  
ATOM   2854  N   GLU A 355      -1.817   1.198 -20.900  1.00  0.00           N  
ATOM   2855  CA  GLU A 355      -2.468   2.241 -21.701  1.00  0.00           C  
ATOM   2856  C   GLU A 355      -3.602   1.676 -22.549  1.00  0.00           C  
ATOM   2857  O   GLU A 355      -4.685   2.266 -22.620  1.00  0.00           O  
ATOM   2858  CB  GLU A 355      -1.455   2.936 -22.612  1.00  0.00           C  
ATOM   2859  CG  GLU A 355      -0.546   3.860 -21.810  1.00  0.00           C  
ATOM   2860  CD  GLU A 355       0.450   4.619 -22.677  1.00  0.00           C  
ATOM   2861  OE1 GLU A 355       0.702   5.789 -22.328  1.00  0.00           O  
ATOM   2862  OE2 GLU A 355       0.996   4.104 -23.673  1.00  0.00           O  
ATOM   2863  N   ILE A 356      -3.394   0.511 -23.155  1.00  0.00           N  
ATOM   2864  CA  ILE A 356      -4.450  -0.200 -23.884  1.00  0.00           C  
ATOM   2865  C   ILE A 356      -5.588  -0.585 -22.935  1.00  0.00           C  
ATOM   2866  O   ILE A 356      -6.748  -0.390 -23.281  1.00  0.00           O  
ATOM   2867  CB  ILE A 356      -3.873  -1.430 -24.621  1.00  0.00           C  
ATOM   2868  CG1 ILE A 356      -2.950  -0.985 -25.778  1.00  0.00           C  
ATOM   2869  CG2 ILE A 356      -4.995  -2.341 -25.163  1.00  0.00           C  
ATOM   2870  CD1 ILE A 356      -2.048  -2.113 -26.314  1.00  0.00           C  
ATOM   2871  N   LEU A 357      -5.274  -1.101 -21.744  1.00  0.00           N  
ATOM   2872  CA  LEU A 357      -6.277  -1.449 -20.735  1.00  0.00           C  
ATOM   2873  C   LEU A 357      -7.092  -0.232 -20.305  1.00  0.00           C  
ATOM   2874  O   LEU A 357      -8.317  -0.293 -20.312  1.00  0.00           O  
ATOM   2875  CB  LEU A 357      -5.592  -2.127 -19.541  1.00  0.00           C  
ATOM   2876  CG  LEU A 357      -6.567  -2.510 -18.409  1.00  0.00           C  
ATOM   2877  CD1 LEU A 357      -7.616  -3.516 -18.877  1.00  0.00           C  
ATOM   2878  CD2 LEU A 357      -5.792  -3.112 -17.245  1.00  0.00           C  
ATOM   2879  N   ALA A 358      -6.441   0.886 -19.975  1.00  0.00           N  
ATOM   2880  CA  ALA A 358      -7.109   2.124 -19.578  1.00  0.00           C  
ATOM   2881  C   ALA A 358      -8.046   2.636 -20.691  1.00  0.00           C  
ATOM   2882  O   ALA A 358      -9.215   2.914 -20.433  1.00  0.00           O  
ATOM   2883  CB  ALA A 358      -6.043   3.153 -19.201  1.00  0.00           C  
ATOM   2884  N   ALA A 359      -7.585   2.657 -21.928  1.00  0.00           N  
ATOM   2885  CA  ALA A 359      -8.397   3.067 -23.071  1.00  0.00           C  
ATOM   2886  C   ALA A 359      -9.582   2.118 -23.349  1.00  0.00           C  
ATOM   2887  O   ALA A 359     -10.616   2.552 -23.861  1.00  0.00           O  
ATOM   2888  CB  ALA A 359      -7.484   3.165 -24.296  1.00  0.00           C  
ATOM   2889  N   ARG A 360      -9.447   0.829 -23.038  1.00  0.00           N  
ATOM   2890  CA  ARG A 360     -10.554  -0.135 -23.109  1.00  0.00           C  
ATOM   2891  C   ARG A 360     -11.571   0.124 -22.006  1.00  0.00           C  
ATOM   2892  O   ARG A 360     -12.751   0.178 -22.321  1.00  0.00           O  
ATOM   2893  CB  ARG A 360     -10.033  -1.577 -23.043  1.00  0.00           C  
ATOM   2894  CG  ARG A 360      -9.390  -2.043 -24.352  1.00  0.00           C  
ATOM   2895  CD  ARG A 360      -8.722  -3.412 -24.173  1.00  0.00           C  
ATOM   2896  NE  ARG A 360      -9.692  -4.454 -23.819  1.00  0.00           N  
ATOM   2897  CZ  ARG A 360      -9.469  -5.541 -23.090  1.00  0.00           C  
ATOM   2898  NH1 ARG A 360      -8.291  -5.843 -22.635  1.00  0.00           N  
ATOM   2899  NH2 ARG A 360     -10.457  -6.339 -22.781  1.00  0.00           N  
ATOM   2900  N   MET A 361     -11.131   0.330 -20.770  1.00  0.00           N  
ATOM   2901  CA  MET A 361     -12.023   0.608 -19.638  1.00  0.00           C  
ATOM   2902  C   MET A 361     -12.823   1.908 -19.812  1.00  0.00           C  
ATOM   2903  O   MET A 361     -13.990   1.942 -19.436  1.00  0.00           O  
ATOM   2904  CB  MET A 361     -11.234   0.662 -18.325  1.00  0.00           C  
ATOM   2905  CG  MET A 361     -10.725  -0.723 -17.902  1.00  0.00           C  
ATOM   2906  SD  MET A 361     -10.024  -0.820 -16.234  1.00  0.00           S  
ATOM   2907  CE  MET A 361      -8.671   0.362 -16.315  1.00  0.00           C  
ATOM   2908  N   ASP A 362     -12.240   2.912 -20.428  1.00  0.00           N  
ATOM   2909  CA  ASP A 362     -12.929   4.171 -20.749  1.00  0.00           C  
ATOM   2910  C   ASP A 362     -14.143   3.977 -21.684  1.00  0.00           C  
ATOM   2911  O   ASP A 362     -15.097   4.751 -21.667  1.00  0.00           O  
ATOM   2912  CB  ASP A 362     -11.899   5.109 -21.389  1.00  0.00           C  
ATOM   2913  CG  ASP A 362     -12.435   6.518 -21.612  1.00  0.00           C  
ATOM   2914  OD1 ASP A 362     -12.788   7.168 -20.605  1.00  0.00           O  
ATOM   2915  OD2 ASP A 362     -12.481   6.940 -22.790  1.00  0.00           O  
ATOM   2916  N   LYS A 363     -14.133   2.916 -22.481  1.00  0.00           N  
ATOM   2917  CA  LYS A 363     -15.177   2.603 -23.473  1.00  0.00           C  
ATOM   2918  C   LYS A 363     -16.028   1.386 -23.121  1.00  0.00           C  
ATOM   2919  O   LYS A 363     -17.051   1.159 -23.760  1.00  0.00           O  
ATOM   2920  CB  LYS A 363     -14.525   2.410 -24.840  1.00  0.00           C  
ATOM   2921  CG  LYS A 363     -13.816   3.684 -25.314  1.00  0.00           C  
ATOM   2922  CD  LYS A 363     -13.179   3.458 -26.677  1.00  0.00           C  
ATOM   2923  CE  LYS A 363     -12.419   4.728 -27.043  1.00  0.00           C  
ATOM   2924  NZ  LYS A 363     -11.742   4.602 -28.353  1.00  0.00           N  
ATOM   2925  N   ASP A 364     -15.601   0.589 -22.170  1.00  0.00           N  
ATOM   2926  CA  ASP A 364     -16.232  -0.655 -21.762  1.00  0.00           C  
ATOM   2927  C   ASP A 364     -16.493  -0.635 -20.250  1.00  0.00           C  
ATOM   2928  O   ASP A 364     -15.643  -0.961 -19.427  1.00  0.00           O  
ATOM   2929  CB  ASP A 364     -15.378  -1.849 -22.211  1.00  0.00           C  
ATOM   2930  CG  ASP A 364     -15.990  -3.207 -21.887  1.00  0.00           C  
ATOM   2931  OD1 ASP A 364     -16.975  -3.275 -21.114  1.00  0.00           O  
ATOM   2932  OD2 ASP A 364     -15.450  -4.214 -22.404  1.00  0.00           O  
ATOM   2933  N   LEU A 365     -17.720  -0.243 -19.902  1.00  0.00           N  
ATOM   2934  CA  LEU A 365     -18.153  -0.143 -18.518  1.00  0.00           C  
ATOM   2935  C   LEU A 365     -18.108  -1.496 -17.788  1.00  0.00           C  
ATOM   2936  O   LEU A 365     -17.864  -1.522 -16.586  1.00  0.00           O  
ATOM   2937  CB  LEU A 365     -19.561   0.467 -18.491  1.00  0.00           C  
ATOM   2938  CG  LEU A 365     -20.109   0.729 -17.078  1.00  0.00           C  
ATOM   2939  CD1 LEU A 365     -19.264   1.736 -16.310  1.00  0.00           C  
ATOM   2940  CD2 LEU A 365     -21.534   1.282 -17.183  1.00  0.00           C  
ATOM   2941  N   GLN A 366     -18.340  -2.612 -18.492  1.00  0.00           N  
ATOM   2942  CA  GLN A 366     -18.254  -3.929 -17.857  1.00  0.00           C  
ATOM   2943  C   GLN A 366     -16.814  -4.266 -17.469  1.00  0.00           C  
ATOM   2944  O   GLN A 366     -16.587  -4.790 -16.379  1.00  0.00           O  
ATOM   2945  CB  GLN A 366     -18.800  -5.020 -18.780  1.00  0.00           C  
ATOM   2946  CG  GLN A 366     -20.312  -4.910 -18.991  1.00  0.00           C  
ATOM   2947  CD  GLN A 366     -20.876  -6.103 -19.772  1.00  0.00           C  
ATOM   2948  OE1 GLN A 366     -20.183  -6.957 -20.282  1.00  0.00           O  
ATOM   2949  NE2 GLN A 366     -22.181  -6.208 -19.876  1.00  0.00           N  
ATOM   2950  N   LEU A 367     -15.861  -3.919 -18.319  1.00  0.00           N  
ATOM   2951  CA  LEU A 367     -14.443  -4.075 -18.007  1.00  0.00           C  
ATOM   2952  C   LEU A 367     -14.015  -3.153 -16.862  1.00  0.00           C  
ATOM   2953  O   LEU A 367     -13.306  -3.591 -15.959  1.00  0.00           O  
ATOM   2954  CB  LEU A 367     -13.627  -3.822 -19.279  1.00  0.00           C  
ATOM   2955  CG  LEU A 367     -12.109  -4.025 -19.092  1.00  0.00           C  
ATOM   2956  CD1 LEU A 367     -11.756  -5.461 -18.731  1.00  0.00           C  
ATOM   2957  CD2 LEU A 367     -11.408  -3.674 -20.396  1.00  0.00           C  
ATOM   2958  N   PHE A 368     -14.477  -1.903 -16.853  1.00  0.00           N  
ATOM   2959  CA  PHE A 368     -14.229  -0.991 -15.747  1.00  0.00           C  
ATOM   2960  C   PHE A 368     -14.827  -1.512 -14.434  1.00  0.00           C  
ATOM   2961  O   PHE A 368     -14.149  -1.512 -13.408  1.00  0.00           O  
ATOM   2962  CB  PHE A 368     -14.772   0.403 -16.069  1.00  0.00           C  
ATOM   2963  CG  PHE A 368     -14.525   1.376 -14.942  1.00  0.00           C  
ATOM   2964  CD1 PHE A 368     -13.250   1.953 -14.776  1.00  0.00           C  
ATOM   2965  CD2 PHE A 368     -15.537   1.650 -13.998  1.00  0.00           C  
ATOM   2966  CE1 PHE A 368     -12.987   2.798 -13.683  1.00  0.00           C  
ATOM   2967  CE2 PHE A 368     -15.279   2.495 -12.894  1.00  0.00           C  
ATOM   2968  CZ  PHE A 368     -14.003   3.059 -12.743  1.00  0.00           C  
ATOM   2969  N   ASN A 369     -16.053  -2.010 -14.456  1.00  0.00           N  
ATOM   2970  CA  ASN A 369     -16.702  -2.579 -13.272  1.00  0.00           C  
ATOM   2971  C   ASN A 369     -15.958  -3.805 -12.744  1.00  0.00           C  
ATOM   2972  O   ASN A 369     -15.889  -3.995 -11.535  1.00  0.00           O  
ATOM   2973  CB  ASN A 369     -18.161  -2.918 -13.602  1.00  0.00           C  
ATOM   2974  CG  ASN A 369     -19.054  -1.702 -13.714  1.00  0.00           C  
ATOM   2975  OD1 ASN A 369     -18.739  -0.604 -13.312  1.00  0.00           O  
ATOM   2976  ND2 ASN A 369     -20.244  -1.884 -14.235  1.00  0.00           N  
ATOM   2977  N   LYS A 370     -15.365  -4.610 -13.624  1.00  0.00           N  
ATOM   2978  CA  LYS A 370     -14.495  -5.713 -13.221  1.00  0.00           C  
ATOM   2979  C   LYS A 370     -13.254  -5.205 -12.472  1.00  0.00           C  
ATOM   2980  O   LYS A 370     -12.955  -5.690 -11.392  1.00  0.00           O  
ATOM   2981  CB  LYS A 370     -14.115  -6.543 -14.457  1.00  0.00           C  
ATOM   2982  CG  LYS A 370     -13.351  -7.798 -14.036  1.00  0.00           C  
ATOM   2983  CD  LYS A 370     -12.722  -8.500 -15.231  1.00  0.00           C  
ATOM   2984  CE  LYS A 370     -13.734  -9.281 -16.067  1.00  0.00           C  
ATOM   2985  NZ  LYS A 370     -13.006 -10.234 -16.929  1.00  0.00           N  
ATOM   2986  N   TYR A 371     -12.592  -4.180 -13.014  1.00  0.00           N  
ATOM   2987  CA  TYR A 371     -11.491  -3.505 -12.318  1.00  0.00           C  
ATOM   2988  C   TYR A 371     -11.946  -2.935 -10.976  1.00  0.00           C  
ATOM   2989  O   TYR A 371     -11.273  -3.117  -9.967  1.00  0.00           O  
ATOM   2990  CB  TYR A 371     -10.900  -2.427 -13.231  1.00  0.00           C  
ATOM   2991  CG  TYR A 371     -10.110  -1.367 -12.481  1.00  0.00           C  
ATOM   2992  CD1 TYR A 371      -8.782  -1.600 -12.083  1.00  0.00           C  
ATOM   2993  CD2 TYR A 371     -10.743  -0.166 -12.117  1.00  0.00           C  
ATOM   2994  CE1 TYR A 371      -8.091  -0.638 -11.337  1.00  0.00           C  
ATOM   2995  CE2 TYR A 371     -10.063   0.803 -11.366  1.00  0.00           C  
ATOM   2996  CZ  TYR A 371      -8.731   0.568 -10.977  1.00  0.00           C  
ATOM   2997  OH  TYR A 371      -8.087   1.517 -10.241  1.00  0.00           O  
ATOM   2998  N   HIS A 372     -13.100  -2.292 -10.931  1.00  0.00           N  
ATOM   2999  CA  HIS A 372     -13.632  -1.685  -9.710  1.00  0.00           C  
ATOM   3000  C   HIS A 372     -13.993  -2.721  -8.629  1.00  0.00           C  
ATOM   3001  O   HIS A 372     -13.820  -2.458  -7.437  1.00  0.00           O  
ATOM   3002  CB  HIS A 372     -14.846  -0.826 -10.078  1.00  0.00           C  
ATOM   3003  CG  HIS A 372     -15.378  -0.062  -8.909  1.00  0.00           C  
ATOM   3004  ND1 HIS A 372     -16.387  -0.458  -8.057  1.00  0.00           N  
ATOM   3005  CD2 HIS A 372     -14.931   1.158  -8.439  1.00  0.00           C  
ATOM   3006  CE1 HIS A 372     -16.546   0.488  -7.109  1.00  0.00           C  
ATOM   3007  NE2 HIS A 372     -15.669   1.482  -7.315  1.00  0.00           N  
ATOM   3008  N   LEU A 373     -14.449  -3.905  -9.025  1.00  0.00           N  
ATOM   3009  CA  LEU A 373     -14.641  -5.028  -8.110  1.00  0.00           C  
ATOM   3010  C   LEU A 373     -13.308  -5.476  -7.494  1.00  0.00           C  
ATOM   3011  O   LEU A 373     -13.184  -5.550  -6.268  1.00  0.00           O  
ATOM   3012  CB  LEU A 373     -15.328  -6.171  -8.892  1.00  0.00           C  
ATOM   3013  CG  LEU A 373     -15.581  -7.442  -8.064  1.00  0.00           C  
ATOM   3014  CD1 LEU A 373     -16.600  -7.196  -6.960  1.00  0.00           C  
ATOM   3015  CD2 LEU A 373     -16.099  -8.555  -8.977  1.00  0.00           C  
ATOM   3016  N   HIS A 374     -12.288  -5.688  -8.326  1.00  0.00           N  
ATOM   3017  CA  HIS A 374     -10.955  -6.081  -7.877  1.00  0.00           C  
ATOM   3018  C   HIS A 374     -10.240  -4.983  -7.080  1.00  0.00           C  
ATOM   3019  O   HIS A 374      -9.478  -5.302  -6.169  1.00  0.00           O  
ATOM   3020  CB  HIS A 374     -10.114  -6.513  -9.085  1.00  0.00           C  
ATOM   3021  CG  HIS A 374     -10.637  -7.751  -9.757  1.00  0.00           C  
ATOM   3022  ND1 HIS A 374     -11.200  -8.853  -9.134  1.00  0.00           N  
ATOM   3023  CD2 HIS A 374     -10.615  -8.010 -11.105  1.00  0.00           C  
ATOM   3024  CE1 HIS A 374     -11.519  -9.733 -10.089  1.00  0.00           C  
ATOM   3025  NE2 HIS A 374     -11.178  -9.261 -11.290  1.00  0.00           N  
ATOM   3026  N   PHE A 375     -10.547  -3.716  -7.330  1.00  0.00           N  
ATOM   3027  CA  PHE A 375     -10.026  -2.565  -6.593  1.00  0.00           C  
ATOM   3028  C   PHE A 375     -10.209  -2.702  -5.074  1.00  0.00           C  
ATOM   3029  O   PHE A 375      -9.369  -2.258  -4.299  1.00  0.00           O  
ATOM   3030  CB  PHE A 375     -10.722  -1.305  -7.125  1.00  0.00           C  
ATOM   3031  CG  PHE A 375     -10.349  -0.026  -6.424  1.00  0.00           C  
ATOM   3032  CD1 PHE A 375      -9.208   0.686  -6.818  1.00  0.00           C  
ATOM   3033  CD2 PHE A 375     -11.152   0.472  -5.386  1.00  0.00           C  
ATOM   3034  CE1 PHE A 375      -8.868   1.890  -6.179  1.00  0.00           C  
ATOM   3035  CE2 PHE A 375     -10.818   1.679  -4.743  1.00  0.00           C  
ATOM   3036  CZ  PHE A 375      -9.678   2.392  -5.138  1.00  0.00           C  
ATOM   3037  N   ARG A 376     -11.294  -3.366  -4.633  1.00  0.00           N  
ATOM   3038  CA  ARG A 376     -11.549  -3.706  -3.223  1.00  0.00           C  
ATOM   3039  C   ARG A 376     -11.407  -5.206  -2.933  1.00  0.00           C  
ATOM   3040  O   ARG A 376     -12.015  -5.710  -1.993  1.00  0.00           O  
ATOM   3041  CB  ARG A 376     -12.904  -3.162  -2.769  1.00  0.00           C  
ATOM   3042  CG  ARG A 376     -12.926  -1.634  -2.724  1.00  0.00           C  
ATOM   3043  CD  ARG A 376     -14.117  -1.176  -1.887  1.00  0.00           C  
ATOM   3044  NE  ARG A 376     -14.234   0.284  -1.853  1.00  0.00           N  
ATOM   3045  CZ  ARG A 376     -14.960   0.982  -0.997  1.00  0.00           C  
ATOM   3046  NH1 ARG A 376     -15.595   0.410  -0.017  1.00  0.00           N  
ATOM   3047  NH2 ARG A 376     -15.063   2.266  -1.137  1.00  0.00           N  
ATOM   3048  N   ALA A 377     -10.625  -5.899  -3.721  1.00  0.00           N  
ATOM   3049  CA  ALA A 377     -10.355  -7.330  -3.561  1.00  0.00           C  
ATOM   3050  C   ALA A 377     -11.623  -8.201  -3.476  1.00  0.00           C  
ATOM   3051  O   ALA A 377     -11.706  -9.140  -2.682  1.00  0.00           O  
ATOM   3052  CB  ALA A 377      -9.397  -7.513  -2.388  1.00  0.00           C  
ATOM   3053  N   ASP A 378     -12.628  -7.859  -4.289  1.00  0.00           N  
ATOM   3054  CA  ASP A 378     -13.903  -8.574  -4.398  1.00  0.00           C  
ATOM   3055  C   ASP A 378     -14.649  -8.688  -3.057  1.00  0.00           C  
ATOM   3056  O   ASP A 378     -15.305  -9.689  -2.754  1.00  0.00           O  
ATOM   3057  CB  ASP A 378     -13.707  -9.936  -5.080  1.00  0.00           C  
ATOM   3058  CG  ASP A 378     -13.028  -9.859  -6.443  1.00  0.00           C  
ATOM   3059  OD1 ASP A 378     -11.929  -9.270  -6.544  1.00  0.00           O  
ATOM   3060  OD2 ASP A 378     -13.570 -10.452  -7.394  1.00  0.00           O  
ATOM   3061  N   THR A 379     -14.527  -7.661  -2.219  1.00  0.00           N  
ATOM   3062  CA  THR A 379     -15.113  -7.665  -0.881  1.00  0.00           C  
ATOM   3063  C   THR A 379     -16.638  -7.631  -0.955  1.00  0.00           C  
ATOM   3064  O   THR A 379     -17.205  -6.689  -1.504  1.00  0.00           O  
ATOM   3065  CB  THR A 379     -14.593  -6.509  -0.031  1.00  0.00           C  
ATOM   3066  OG1 THR A 379     -13.202  -6.656   0.102  1.00  0.00           O  
ATOM   3067  CG2 THR A 379     -15.175  -6.531   1.374  1.00  0.00           C  
ATOM   3068  N   PRO A 380     -17.335  -8.614  -0.355  1.00  0.00           N  
ATOM   3069  CA  PRO A 380     -18.789  -8.651  -0.383  1.00  0.00           C  
ATOM   3070  C   PRO A 380     -19.425  -7.390   0.200  1.00  0.00           C  
ATOM   3071  O   PRO A 380     -19.083  -6.966   1.299  1.00  0.00           O  
ATOM   3072  CB  PRO A 380     -19.181  -9.895   0.427  1.00  0.00           C  
ATOM   3073  CG  PRO A 380     -17.955 -10.796   0.300  1.00  0.00           C  
ATOM   3074  CD  PRO A 380     -16.805  -9.805   0.273  1.00  0.00           C  
ATOM   3075  N   GLY A 381     -20.391  -6.806  -0.527  1.00  0.00           N  
ATOM   3076  CA  GLY A 381     -21.127  -5.610  -0.112  1.00  0.00           C  
ATOM   3077  C   GLY A 381     -20.442  -4.277  -0.441  1.00  0.00           C  
ATOM   3078  O   GLY A 381     -20.991  -3.231  -0.113  1.00  0.00           O  
ATOM   3079  N   PHE A 382     -19.282  -4.298  -1.104  1.00  0.00           N  
ATOM   3080  CA  PHE A 382     -18.561  -3.105  -1.570  1.00  0.00           C  
ATOM   3081  C   PHE A 382     -18.539  -2.966  -3.110  1.00  0.00           C  
ATOM   3082  O   PHE A 382     -17.672  -2.289  -3.658  1.00  0.00           O  
ATOM   3083  CB  PHE A 382     -17.158  -3.086  -0.967  1.00  0.00           C  
ATOM   3084  CG  PHE A 382     -17.147  -2.895   0.530  1.00  0.00           C  
ATOM   3085  CD1 PHE A 382     -17.064  -1.600   1.076  1.00  0.00           C  
ATOM   3086  CD2 PHE A 382     -17.219  -3.995   1.391  1.00  0.00           C  
ATOM   3087  CE1 PHE A 382     -17.051  -1.408   2.462  1.00  0.00           C  
ATOM   3088  CE2 PHE A 382     -17.210  -3.810   2.786  1.00  0.00           C  
ATOM   3089  CZ  PHE A 382     -17.126  -2.513   3.318  1.00  0.00           C  
ATOM   3090  N   THR A 383     -19.480  -3.603  -3.780  1.00  0.00           N  
ATOM   3091  CA  THR A 383     -19.699  -3.570  -5.237  1.00  0.00           C  
ATOM   3092  C   THR A 383     -20.583  -2.409  -5.653  1.00  0.00           C  
ATOM   3093  O   THR A 383     -21.574  -2.142  -4.958  1.00  0.00           O  
ATOM   3094  CB  THR A 383     -20.383  -4.843  -5.711  1.00  0.00           C  
ATOM   3095  OG1 THR A 383     -21.596  -4.960  -5.000  1.00  0.00           O  
ATOM   3096  CG2 THR A 383     -19.541  -6.085  -5.465  1.00  0.00           C  
ATOM   3097  OXT THR A 383     -20.282  -1.833  -6.748  1.00  0.00           O  
ATOM   3098  MG  MG  B   0      -1.642   1.380   5.376  1.00  0.00           *  
ATOM   3099  MG  MG  C   0       0.261   4.068   4.652  1.00  0.00           *  
ATOM   3100  C1  NAG D   0       4.187  -8.110  20.050  1.00  0.00           C  
ATOM   3101  C2  NAG D   0       2.928  -7.421  20.476  1.00  0.00           C  
ATOM   3102  C3  NAG D   0       2.512  -7.905  21.856  1.00  0.00           C  
ATOM   3103  C4  NAG D   0       2.442  -9.438  21.873  1.00  0.00           C  
ATOM   3104  C5  NAG D   0       3.760 -10.013  21.380  1.00  0.00           C  
ATOM   3105  C6  NAG D   0       3.750 -11.540  21.273  1.00  0.00           C  
ATOM   3106  C7  NAG D   0       2.755  -5.205  19.480  1.00  0.00           C  
ATOM   3107  C8  NAG D   0       2.885  -3.744  19.685  1.00  0.00           C  
ATOM   3108  N2  NAG D   0       3.062  -5.988  20.506  1.00  0.00           N  
ATOM   3109  O3  NAG D   0       1.255  -7.358  22.182  1.00  0.00           O  
ATOM   3110  O4  NAG D   0       2.220  -9.893  23.203  1.00  0.00           O  
ATOM   3111  O5  NAG D   0       4.030  -9.503  20.084  1.00  0.00           O  
ATOM   3112  O6  NAG D   0       2.684 -11.979  20.458  1.00  0.00           O  
ATOM   3113  O7  NAG D   0       2.370  -5.659  18.409  1.00  0.00           O  
ATOM   3114  C1  NAG D   0       0.993 -10.517  23.397  1.00  0.00           C  
ATOM   3115  C2  NAG D   0       1.096 -11.442  24.607  1.00  0.00           C  
ATOM   3116  C3  NAG D   0      -0.253 -12.062  24.926  1.00  0.00           C  
ATOM   3117  C4  NAG D   0      -1.331 -11.017  25.008  1.00  0.00           C  
ATOM   3118  C5  NAG D   0      -1.284 -10.148  23.753  1.00  0.00           C  
ATOM   3119  C6  NAG D   0      -2.279  -9.019  23.776  1.00  0.00           C  
ATOM   3120  C7  NAG D   0       3.272 -12.560  24.816  1.00  0.00           C  
ATOM   3121  C8  NAG D   0       4.128 -13.707  24.350  1.00  0.00           C  
ATOM   3122  N2  NAG D   0       2.042 -12.515  24.324  1.00  0.00           N  
ATOM   3123  O3  NAG D   0      -0.156 -12.750  26.149  1.00  0.00           O  
ATOM   3124  O4  NAG D   0      -2.577 -11.707  25.050  1.00  0.00           O  
ATOM   3125  O5  NAG D   0      -0.006  -9.564  23.617  1.00  0.00           O  
ATOM   3126  O6  NAG D   0      -2.016  -8.140  24.842  1.00  0.00           O  
ATOM   3127  O7  NAG D   0       3.711 -11.721  25.576  1.00  0.00           O  
ATOM   3128  C1  NAG D   0      -3.424 -11.448  26.013  1.00  0.00           C  
ATOM   3129  C2  NAG D   0      -4.747 -12.022  25.553  1.00  0.00           C  
ATOM   3130  C3  NAG D   0      -5.799 -11.604  26.553  1.00  0.00           C  
ATOM   3131  C4  NAG D   0      -5.417 -12.040  27.948  1.00  0.00           C  
ATOM   3132  C5  NAG D   0      -4.039 -11.538  28.306  1.00  0.00           C  
ATOM   3133  C6  NAG D   0      -3.549 -12.137  29.599  1.00  0.00           C  
ATOM   3134  O2  NAG D   0      -4.765 -13.460  25.478  1.00  0.00           O  
ATOM   3135  O3  NAG D   0      -7.037 -12.164  26.208  1.00  0.00           O  
ATOM   3136  O4  NAG D   0      -6.331 -11.512  28.873  1.00  0.00           O  
ATOM   3137  O5  NAG D   0      -3.102 -11.936  27.297  1.00  0.00           O  
ATOM   3138  O6  NAG D   0      -2.215 -11.791  29.797  1.00  0.00           O  
ATOM   3139  C1  NAG D   0      -3.971 -14.131  24.579  1.00  0.00           C  
ATOM   3140  C2  NAG D   0      -4.540 -15.411  23.935  1.00  0.00           C  
ATOM   3141  C3  NAG D   0      -4.830 -16.444  25.039  1.00  0.00           C  
ATOM   3142  C4  NAG D   0      -3.556 -16.725  25.811  1.00  0.00           C  
ATOM   3143  C5  NAG D   0      -3.044 -15.406  26.385  1.00  0.00           C  
ATOM   3144  C6  NAG D   0      -1.753 -15.601  27.150  1.00  0.00           C  
ATOM   3145  O2  NAG D   0      -3.583 -15.999  23.091  1.00  0.00           O  
ATOM   3146  O3  NAG D   0      -5.309 -17.642  24.427  1.00  0.00           O  
ATOM   3147  O4  NAG D   0      -3.837 -17.620  26.862  1.00  0.00           O  
ATOM   3148  O5  NAG D   0      -2.811 -14.482  25.294  1.00  0.00           O  
ATOM   3149  O6  NAG D   0      -0.733 -16.054  26.278  1.00  0.00           O  
ATOM   3150  C1  NAG D   0      -3.959 -16.022  21.734  1.00  0.00           C  
ATOM   3151  C2  NAG D   0      -3.213 -17.181  21.054  1.00  0.00           C  
ATOM   3152  C3  NAG D   0      -1.707 -16.938  21.160  1.00  0.00           C  
ATOM   3153  C4  NAG D   0      -1.345 -15.571  20.578  1.00  0.00           C  
ATOM   3154  C5  NAG D   0      -2.203 -14.473  21.252  1.00  0.00           C  
ATOM   3155  C6  NAG D   0      -1.986 -13.120  20.612  1.00  0.00           C  
ATOM   3156  O2  NAG D   0      -3.569 -17.255  19.678  1.00  0.00           O  
ATOM   3157  O3  NAG D   0      -0.986 -17.963  20.480  1.00  0.00           O  
ATOM   3158  O4  NAG D   0       0.031 -15.313  20.808  1.00  0.00           O  
ATOM   3159  O5  NAG D   0      -3.594 -14.795  21.153  1.00  0.00           O  
ATOM   3160  O6  NAG D   0      -2.767 -12.164  21.315  1.00  0.00           O  
ATOM   3161  C1  NAG D   0       0.434 -16.174  27.009  1.00  0.00           C  
ATOM   3162  C2  NAG D   0       1.623 -16.273  26.036  1.00  0.00           C  
ATOM   3163  C3  NAG D   0       1.484 -17.595  25.239  1.00  0.00           C  
ATOM   3164  C4  NAG D   0       1.423 -18.787  26.187  1.00  0.00           C  
ATOM   3165  C5  NAG D   0       0.285 -18.574  27.190  1.00  0.00           C  
ATOM   3166  C6  NAG D   0       0.298 -19.646  28.271  1.00  0.00           C  
ATOM   3167  O2  NAG D   0       2.849 -16.347  26.724  1.00  0.00           O  
ATOM   3168  O3  NAG D   0       2.584 -17.743  24.354  1.00  0.00           O  
ATOM   3169  O4  NAG D   0       1.204 -19.976  25.451  1.00  0.00           O  
ATOM   3170  O5  NAG D   0       0.435 -17.314  27.860  1.00  0.00           O  
ATOM   3171  O6  NAG D   0       1.557 -19.598  28.927  1.00  0.00           O  
ATOM   3172  C1  NAG D   0       3.404 -15.095  27.148  1.00  0.00           C  
ATOM   3173  C2  NAG D   0       4.922 -15.299  27.350  1.00  0.00           C  
ATOM   3174  C3  NAG D   0       5.167 -16.199  28.564  1.00  0.00           C  
ATOM   3175  C4  NAG D   0       4.448 -15.652  29.793  1.00  0.00           C  
ATOM   3176  C5  NAG D   0       2.975 -15.414  29.484  1.00  0.00           C  
ATOM   3177  C6  NAG D   0       2.266 -14.711  30.641  1.00  0.00           C  
ATOM   3178  O2  NAG D   0       5.545 -14.041  27.573  1.00  0.00           O  
ATOM   3179  O3  NAG D   0       6.559 -16.327  28.828  1.00  0.00           O  
ATOM   3180  O4  NAG D   0       4.564 -16.570  30.851  1.00  0.00           O  
ATOM   3181  O5  NAG D   0       2.818 -14.578  28.333  1.00  0.00           O  
ATOM   3182  O6  NAG D   0       0.907 -14.526  30.320  1.00  0.00           O  
ATOM   3183  C1  NAG D   0       1.735 -20.492  30.008  1.00  0.00           C  
ATOM   3184  C2  NAG D   0       3.026 -20.019  30.719  1.00  0.00           C  
ATOM   3185  C3  NAG D   0       4.234 -20.233  29.789  1.00  0.00           C  
ATOM   3186  C4  NAG D   0       4.298 -21.670  29.287  1.00  0.00           C  
ATOM   3187  C5  NAG D   0       2.956 -22.060  28.659  1.00  0.00           C  
ATOM   3188  C6  NAG D   0       2.948 -23.533  28.274  1.00  0.00           C  
ATOM   3189  O2  NAG D   0       3.239 -20.777  31.905  1.00  0.00           O  
ATOM   3190  O3  NAG D   0       5.444 -19.888  30.444  1.00  0.00           O  
ATOM   3191  O4  NAG D   0       5.328 -21.800  28.325  1.00  0.00           O  
ATOM   3192  O5  NAG D   0       1.880 -21.834  29.580  1.00  0.00           O  
ATOM   3193  O6  NAG D   0       1.705 -23.867  27.700  1.00  0.00           O  
ATOM   3194  C1  NAG E   0     -16.161  13.361  -6.449  1.00  0.00           C  
ATOM   3195  C2  NAG E   0     -17.414  13.148  -5.663  1.00  0.00           C  
ATOM   3196  C3  NAG E   0     -18.561  12.773  -6.559  1.00  0.00           C  
ATOM   3197  C4  NAG E   0     -18.651  13.702  -7.772  1.00  0.00           C  
ATOM   3198  C5  NAG E   0     -17.298  13.704  -8.481  1.00  0.00           C  
ATOM   3199  C6  NAG E   0     -17.259  14.589  -9.719  1.00  0.00           C  
ATOM   3200  C7  NAG E   0     -17.149  12.370  -3.374  1.00  0.00           C  
ATOM   3201  C8  NAG E   0     -16.965  11.177  -2.477  1.00  0.00           C  
ATOM   3202  N2  NAG E   0     -17.242  12.127  -4.660  1.00  0.00           N  
ATOM   3203  O3  NAG E   0     -19.767  12.865  -5.828  1.00  0.00           O  
ATOM   3204  O4  NAG E   0     -19.658  13.222  -8.630  1.00  0.00           O  
ATOM   3205  O5  NAG E   0     -16.310  14.182  -7.568  1.00  0.00           O  
ATOM   3206  O6  NAG E   0     -17.542  15.927  -9.398  1.00  0.00           O  
ATOM   3207  O7  NAG E   0     -17.187  13.501  -2.921  1.00  0.00           O  
ATOM   3208  C1  NAG E   0     -20.637  14.217  -8.923  1.00  0.00           C  
ATOM   3209  C2  NAG E   0     -21.493  13.711 -10.047  1.00  0.00           C  
ATOM   3210  C3  NAG E   0     -22.627  14.674 -10.363  1.00  0.00           C  
ATOM   3211  C4  NAG E   0     -23.339  15.139  -9.103  1.00  0.00           C  
ATOM   3212  C5  NAG E   0     -22.326  15.579  -8.085  1.00  0.00           C  
ATOM   3213  C6  NAG E   0     -22.919  15.980  -6.762  1.00  0.00           C  
ATOM   3214  C7  NAG E   0     -20.248  12.356 -11.668  1.00  0.00           C  
ATOM   3215  C8  NAG E   0     -19.407  12.375 -12.897  1.00  0.00           C  
ATOM   3216  N2  NAG E   0     -20.690  13.525 -11.250  1.00  0.00           N  
ATOM   3217  O3  NAG E   0     -23.537  14.027 -11.210  1.00  0.00           O  
ATOM   3218  O4  NAG E   0     -24.145  16.255  -9.498  1.00  0.00           O  
ATOM   3219  O5  NAG E   0     -21.434  14.511  -7.821  1.00  0.00           O  
ATOM   3220  O6  NAG E   0     -23.530  14.884  -6.145  1.00  0.00           O  
ATOM   3221  O7  NAG E   0     -20.471  11.330 -11.080  1.00  0.00           O  
ATOM   3222  C1  NAG E   0     -25.307  16.481  -9.009  1.00  0.00           C  
ATOM   3223  C2  NAG E   0     -25.683  17.892  -9.433  1.00  0.00           C  
ATOM   3224  C3  NAG E   0     -26.945  18.247  -8.680  1.00  0.00           C  
ATOM   3225  C4  NAG E   0     -28.041  17.229  -8.948  1.00  0.00           C  
ATOM   3226  C5  NAG E   0     -27.552  15.843  -8.613  1.00  0.00           C  
ATOM   3227  C6  NAG E   0     -28.543  14.778  -9.041  1.00  0.00           C  
ATOM   3228  O2  NAG E   0     -25.991  18.015 -10.826  1.00  0.00           O  
ATOM   3229  O3  NAG E   0     -27.376  19.534  -9.070  1.00  0.00           O  
ATOM   3230  O4  NAG E   0     -29.149  17.524  -8.139  1.00  0.00           O  
ATOM   3231  O5  NAG E   0     -26.339  15.583  -9.322  1.00  0.00           O  
ATOM   3232  O6  NAG E   0     -28.000  13.504  -8.836  1.00  0.00           O  
ATOM   3233  C1  NAG E   0     -25.066  17.823 -11.776  1.00  0.00           C  
ATOM   3234  C2  NAG E   0     -25.322  18.665 -13.052  1.00  0.00           C  
ATOM   3235  C3  NAG E   0     -26.650  18.225 -13.664  1.00  0.00           C  
ATOM   3236  C4  NAG E   0     -26.624  16.724 -13.959  1.00  0.00           C  
ATOM   3237  C5  NAG E   0     -26.329  15.999 -12.649  1.00  0.00           C  
ATOM   3238  C6  NAG E   0     -26.245  14.511 -12.858  1.00  0.00           C  
ATOM   3239  O2  NAG E   0     -24.348  18.389 -14.025  1.00  0.00           O  
ATOM   3240  O3  NAG E   0     -26.852  18.947 -14.879  1.00  0.00           O  
ATOM   3241  O4  NAG E   0     -27.874  16.320 -14.471  1.00  0.00           O  
ATOM   3242  O5  NAG E   0     -25.074  16.460 -12.131  1.00  0.00           O  
ATOM   3243  O6  NAG E   0     -25.158  14.212 -13.719  1.00  0.00           O  
ATOM   3244  C1  NAG E   0     -23.433  19.363 -14.186  1.00  0.00           C  
ATOM   3245  C2  NAG E   0     -23.026  19.397 -15.665  1.00  0.00           C  
ATOM   3246  C3  NAG E   0     -22.403  18.034 -16.044  1.00  0.00           C  
ATOM   3247  C4  NAG E   0     -21.256  17.675 -15.087  1.00  0.00           C  
ATOM   3248  C5  NAG E   0     -21.761  17.741 -13.636  1.00  0.00           C  
ATOM   3249  C6  NAG E   0     -20.638  17.529 -12.645  1.00  0.00           C  
ATOM   3250  O2  NAG E   0     -22.060  20.412 -15.896  1.00  0.00           O  
ATOM   3251  O3  NAG E   0     -21.903  18.051 -17.372  1.00  0.00           O  
ATOM   3252  O4  NAG E   0     -20.788  16.375 -15.378  1.00  0.00           O  
ATOM   3253  O5  NAG E   0     -22.348  19.021 -13.365  1.00  0.00           O  
ATOM   3254  O6  NAG E   0     -21.192  17.608 -11.342  1.00  0.00           O  
ATOM   3255  C1  NAG E   0     -25.027  12.880 -13.788  1.00  0.00           C  
ATOM   3256  C2  NAG E   0     -23.692  12.622 -14.512  1.00  0.00           C  
ATOM   3257  C3  NAG E   0     -23.829  13.134 -15.967  1.00  0.00           C  
ATOM   3258  C4  NAG E   0     -25.002  12.447 -16.649  1.00  0.00           C  
ATOM   3259  C5  NAG E   0     -26.280  12.685 -15.826  1.00  0.00           C  
ATOM   3260  C6  NAG E   0     -27.448  11.897 -16.366  1.00  0.00           C  
ATOM   3261  O2  NAG E   0     -23.429  11.247 -14.614  1.00  0.00           O  
ATOM   3262  O3  NAG E   0     -22.637  12.868 -16.674  1.00  0.00           O  
ATOM   3263  O4  NAG E   0     -25.176  13.000 -17.943  1.00  0.00           O  
ATOM   3264  O5  NAG E   0     -26.075  12.237 -14.465  1.00  0.00           O  
ATOM   3265  O6  NAG E   0     -27.127  10.510 -16.279  1.00  0.00           O  
ATOM   3266  C1  NAG E   0     -22.804  10.697 -13.463  1.00  0.00           C  
ATOM   3267  C2  NAG E   0     -22.070   9.414 -13.889  1.00  0.00           C  
ATOM   3268  C3  NAG E   0     -23.106   8.333 -14.259  1.00  0.00           C  
ATOM   3269  C4  NAG E   0     -24.118   8.145 -13.139  1.00  0.00           C  
ATOM   3270  C5  NAG E   0     -24.742   9.473 -12.745  1.00  0.00           C  
ATOM   3271  C6  NAG E   0     -25.654   9.345 -11.537  1.00  0.00           C  
ATOM   3272  O2  NAG E   0     -21.300   8.934 -12.801  1.00  0.00           O  
ATOM   3273  O3  NAG E   0     -22.462   7.123 -14.563  1.00  0.00           O  
ATOM   3274  O4  NAG E   0     -25.128   7.264 -13.555  1.00  0.00           O  
ATOM   3275  O5  NAG E   0     -23.732  10.434 -12.411  1.00  0.00           O  
ATOM   3276  O6  NAG E   0     -26.255  10.593 -11.256  1.00  0.00           O  
ATOM   3277  C1  NAG E   0     -28.092   9.654 -16.748  1.00  0.00           C  
ATOM   3278  C2  NAG E   0     -27.651   8.259 -16.273  1.00  0.00           C  
ATOM   3279  C3  NAG E   0     -26.353   7.867 -16.999  1.00  0.00           C  
ATOM   3280  C4  NAG E   0     -26.502   7.993 -18.499  1.00  0.00           C  
ATOM   3281  C5  NAG E   0     -27.003   9.399 -18.859  1.00  0.00           C  
ATOM   3282  C6  NAG E   0     -27.285   9.509 -20.351  1.00  0.00           C  
ATOM   3283  O2  NAG E   0     -28.657   7.296 -16.606  1.00  0.00           O  
ATOM   3284  O3  NAG E   0     -25.967   6.559 -16.632  1.00  0.00           O  
ATOM   3285  O4  NAG E   0     -25.257   7.770 -19.133  1.00  0.00           O  
ATOM   3286  O5  NAG E   0     -28.216   9.692 -18.145  1.00  0.00           O  
ATOM   3287  O6  NAG E   0     -27.782  10.809 -20.640  1.00  0.00           O  
CONECT    1    2                                                      
CONECT    2    1    3    5                                            
CONECT    3    4    4    2   12                                       
CONECT    4    3    3                                                 
CONECT    5    2    6                                                 
CONECT    6    7    7    5    8                                       
CONECT    7    9    6    6                                            
CONECT    8    6   10   10                                            
CONECT    9    7   11   11                                            
CONECT   10   11    8    8                                            
CONECT   11    9    9   10                                            
CONECT   12    3   13                                                 
CONECT   13   12   16   14                                            
CONECT   14   13   21   15   15                                       
CONECT   15   14   14                                                 
CONECT   16   17   13                                                 
CONECT   17   18   16                                                 
CONECT   18   19   19   17   20                                       
CONECT   19   18   18                                                 
CONECT   20   18                                                      
CONECT   21   14   22                                                 
CONECT   22   21   25   23                                            
CONECT   23   24   24   22   29                                       
CONECT   24   23   23                                                 
CONECT   25   22   26                                                 
CONECT   26   25   27                                                 
CONECT   27   28   26                                                 
CONECT   28   27                                                      
CONECT   29   23   30                                                 
CONECT   30   29   31   33                                            
CONECT   31   30   43   32   32                                       
CONECT   32   31   31                                                 
CONECT   33   30   34                                                 
CONECT   34   36   36   35   33                                       
CONECT   35   37   34                                                 
CONECT   36   38   39   34   34                                       
CONECT   37   38   38   35                                            
CONECT   38   40   37   37   36                                       
CONECT   39   41   41   36                                            
CONECT   40   42   42   38                                            
CONECT   41   42   39   39                                            
CONECT   42   40   40   41                                            
CONECT   43   31   44                                                 
CONECT   44   47   43   45                                            
CONECT   45   44   46   46   52                                       
CONECT   46   45   45                                                 
CONECT   47   48   44                                                 
CONECT   48   49   47                                                 
CONECT   49   50   50   51   48                                       
CONECT   50   49   49                                                 
CONECT   51   49                                                      
CONECT   52   45   53                                                 
CONECT   53   52   54   56                                            
CONECT   54   53   55   55   60                                       
CONECT   55   54   54                                                 
CONECT   56   53   57                                                 
CONECT   57   56   58   59                                            
CONECT   58   57                                                      
CONECT   59   57                                                      
CONECT   60   54   61                                                 
CONECT   61   64   60   62                                            
CONECT   62   61   63   63   67                                       
CONECT   63   62   62                                                 
CONECT   64   66   65   61                                            
CONECT   65   64                                                      
CONECT   66   64                                                      
CONECT   67   62   68                                                 
CONECT   68   67   71   69                                            
CONECT   69   68   70   70   75                                       
CONECT   70   69   69                                                 
CONECT   71   72   68                                                 
CONECT   72   74   74   73   71                                       
CONECT   73   72                                                      
CONECT   74   72   72                                                 
CONECT   75   69   76                                                 
CONECT   76   75   79   77                                            
CONECT   77   76   83   78   78                                       
CONECT   78   77   77                                                 
CONECT   79   81   76   80                                            
CONECT   80   79   82                                                 
CONECT   81   79                                                      
CONECT   82   80                                                      
CONECT   83   77   84                                                 
CONECT   84   83   87   85                                            
CONECT   85   84   93   86   86                                       
CONECT   86   85   85                                                 
CONECT   87   88   84                                                 
CONECT   88   90   90   89   87                                       
CONECT   89   91   88                                                 
CONECT   90   92   88   88                                            
CONECT   91   92   92   89                                            
CONECT   92   90   91   91                                            
CONECT   93   85   94                                                 
CONECT   94   93   97   95                                            
CONECT   95   94  101   96   96                                       
CONECT   96   95   95                                                 
CONECT   97   94   98                                                 
CONECT   98   97   99  100                                            
CONECT   99   98                                                      
CONECT  100   98                                                      
CONECT  101   95  102                                                 
CONECT  102  101  105  103                                            
CONECT  103  102  104  104  109                                       
CONECT  104  103  103                                                 
CONECT  105  102  106                                                 
CONECT  106  105  108  108  107                                       
CONECT  107  106                                                      
CONECT  108  106  106                                                 
CONECT  109  103  115  110                                            
CONECT  110  109  113  111                                            
CONECT  111  110  116  112  112                                       
CONECT  112  111  111                                                 
CONECT  113  110  114                                                 
CONECT  114  115  113                                                 
CONECT  115  109  114                                                 
CONECT  116  111  117                                                 
CONECT  117  116  118  120                                            
CONECT  118  124  117  119  119                                       
CONECT  119  118  118                                                 
CONECT  120  117  121                                                 
CONECT  121  120  122                                                 
CONECT  122  121  123                                                 
CONECT  123  122                                                      
CONECT  124  125  118                                                 
CONECT  125  128  124  126                                            
CONECT  126  125  127  127  136                                       
CONECT  127  126  126                                                 
CONECT  128  129  125                                                 
CONECT  129  131  131  130  128                                       
CONECT  130  132  132  129                                            
CONECT  131  133  129  129                                            
CONECT  132  134  130  130                                            
CONECT  133  134  134  131                                            
CONECT  134  135  133  133  132                                       
CONECT  135  134                                                      
CONECT  136  126  137                                                 
CONECT  137  136  138  140                                            
CONECT  138  139  139  143  137                                       
CONECT  139  138  138                                                 
CONECT  140  137  141  142                                            
CONECT  141  140                                                      
CONECT  142  140                                                      
CONECT  143  144  138                                                 
CONECT  144  147  143  145                                            
CONECT  145  144  150  146  146                                       
CONECT  146  145  145                                                 
CONECT  147  149  148  144                                            
CONECT  148  147                                                      
CONECT  149  147                                                      
CONECT  150  145  151                                                 
CONECT  151  150  152                                                 
CONECT  152  151  154  153  153                                       
CONECT  153  152  152                                                 
CONECT  154  152  155                                                 
CONECT  155  156  154  158                                            
CONECT  156  157  157  160  155                                       
CONECT  157  156  156                                                 
CONECT  158  159  155                                                 
CONECT  159  158                                                      
CONECT  160  161  156                                                 
CONECT  161  162  160  164                                            
CONECT  162  168  163  163  161                                       
CONECT  163  162  162                                                 
CONECT  164  161  165                                                 
CONECT  165  166  166  164  167                                       
CONECT  166  165  165                                                 
CONECT  167  165                                                      
CONECT  168  169  174  162                                            
CONECT  169  172  170  168                                            
CONECT  170  171  171  169  175                                       
CONECT  171  170  170                                                 
CONECT  172  173  169                                                 
CONECT  173  172  174                                                 
CONECT  174  173  168                                                 
CONECT  175  170  176                                                 
CONECT  176  175  179  177                                            
CONECT  177  176  178  178  183                                       
CONECT  178  177  177                                                 
CONECT  179  180  176                                                 
CONECT  180  182  181  179                                            
CONECT  181  180                                                      
CONECT  182  180                                                      
CONECT  183  177  184                                                 
CONECT  184  183  185  187                                            
CONECT  185  192  184  186  186                                       
CONECT  186  185  185                                                 
CONECT  187  184  188                                                 
CONECT  188  187  189                                                 
CONECT  189  188  190                                                 
CONECT  190  189  191                                                 
CONECT  191  190                                                      
CONECT  192  193  185                                                 
CONECT  193  194  196  192                                            
CONECT  194  195  195  193  200                                       
CONECT  195  194  194                                                 
CONECT  196  193  197                                                 
CONECT  197  199  196  198                                            
CONECT  198  197                                                      
CONECT  199  197                                                      
CONECT  200  194  201                                                 
CONECT  201  204  200  202                                            
CONECT  202  201  203  203  206                                       
CONECT  203  202  202                                                 
CONECT  204  205  201                                                 
CONECT  205  316  204                                                 
CONECT  206  202  207                                                 
CONECT  207  206  210  208                                            
CONECT  208  207  217  209  209                                       
CONECT  209  208  208                                                 
CONECT  210  211  207                                                 
CONECT  211  212  210                                                 
CONECT  212  211  213                                                 
CONECT  213  212  214  214                                            
CONECT  214  215  213  213  216                                       
CONECT  215  214                                                      
CONECT  216  214                                                      
CONECT  217  208  218                                                 
CONECT  218  217  219  221                                            
CONECT  219  220  220  218  226                                       
CONECT  220  219  219                                                 
CONECT  221  218  222                                                 
CONECT  222  221  223                                                 
CONECT  223  222  224  224  225                                       
CONECT  224  223  223                                                 
CONECT  225  223                                                      
CONECT  226  219  227                                                 
CONECT  227  228  226                                                 
CONECT  228  230  229  229  227                                       
CONECT  229  228  228                                                 
CONECT  230  231  228                                                 
CONECT  231  232  230  234                                            
CONECT  232  239  233  233  231                                       
CONECT  233  232  232                                                 
CONECT  234  231  235                                                 
CONECT  235  234  236                                                 
CONECT  236  235  237                                                 
CONECT  237  236  238                                                 
CONECT  238  237                                                      
CONECT  239  240  232                                                 
CONECT  240  241  239                                                 
CONECT  241  243  242  242  240                                       
CONECT  242  241  241                                                 
CONECT  243  244  241                                                 
CONECT  244  247  245  243                                            
CONECT  245  246  246  251  244                                       
CONECT  246  245  245                                                 
CONECT  247  248  244                                                 
CONECT  248  250  249  249  247                                       
CONECT  249  248  248                                                 
CONECT  250  248                                                      
CONECT  251  245  252                                                 
CONECT  252  253  251  255                                            
CONECT  253  256  252  254  254                                       
CONECT  254  253  253                                                 
CONECT  255  252                                                      
CONECT  256  257  253                                                 
CONECT  257  258  256                                                 
CONECT  258  257  260  259  259                                       
CONECT  259  258  258                                                 
CONECT  260  258  261                                                 
CONECT  261  262  260  264                                            
CONECT  262  269  263  263  261                                       
CONECT  263  262  262                                                 
CONECT  264  261  265                                                 
CONECT  265  264  266                                                 
CONECT  266  265  267                                                 
CONECT  267  268  266                                                 
CONECT  268  267                                                      
CONECT  269  270  262                                                 
CONECT  270  273  271  269                                            
CONECT  271  272  272  270  281                                       
CONECT  272  271  271                                                 
CONECT  273  274  270                                                 
CONECT  274  273  276  276  275                                       
CONECT  275  274  277  277                                            
CONECT  276  274  274  278                                            
CONECT  277  275  275  279                                            
CONECT  278  276  279  279                                            
CONECT  279  278  278  277  280                                       
CONECT  280  279                                                      
CONECT  281  271  282                                                 
CONECT  282  283  281                                                 
CONECT  283  285  284  284  282                                       
CONECT  284  283  283                                                 
CONECT  285  286  283                                                 
CONECT  286  287  285  289                                            
CONECT  287  293  288  288  286                                       
CONECT  288  287  287                                                 
CONECT  289  286  290                                                 
CONECT  290  291  291  289  292                                       
CONECT  291  290  290                                                 
CONECT  292  290                                                      
CONECT  293  294  287                                                 
CONECT  294  297  295  293                                            
CONECT  295  296  296  294  305                                       
CONECT  296  295  295                                                 
CONECT  297  298  294                                                 
CONECT  298  299  299  300  297                                       
CONECT  299  301  298  298                                            
CONECT  300  302  302  298                                            
CONECT  301  303  303  299                                            
CONECT  302  303  300  300                                            
CONECT  303  304  301  301  302                                       
CONECT  304  303                                                      
CONECT  305  295  306                                                 
CONECT  306  305  309  307                                            
CONECT  307  306  311  308  308                                       
CONECT  308  307  307                                                 
CONECT  309  306  310                                                 
CONECT  310  309                                                      
CONECT  311  307  312                                                 
CONECT  312  311  313  315                                            
CONECT  313  314  314  317  312                                       
CONECT  314  313  313                                                 
CONECT  315  312  316                                                 
CONECT  316  315  205                                                 
CONECT  317  313  318                                                 
CONECT  318  319  317  321                                            
CONECT  319  325  318  320  320                                       
CONECT  320  319  319                                                 
CONECT  321  318  322                                                 
CONECT  322  323  323  321  324                                       
CONECT  323  322  322                                                 
CONECT  324  322                                                      
CONECT  325  326  319                                                 
CONECT  326  329  325  327                                            
CONECT  327  326  330  328  328                                       
CONECT  328  327  327                                                 
CONECT  329  326                                                      
CONECT  330  327  331                                                 
CONECT  331  330  332  334                                            
CONECT  332  333  333  331  338                                       
CONECT  333  332  332                                                 
CONECT  334  331  335                                                 
CONECT  335  336  336  337  334                                       
CONECT  336  335  335                                                 
CONECT  337  335                                                      
CONECT  338  332  339                                                 
CONECT  339  340  338  342                                            
CONECT  340  341  341  346  339                                       
CONECT  341  340  340                                                 
CONECT  342  339  343                                                 
CONECT  343  344  342                                                 
CONECT  344  345  343                                                 
CONECT  345  344                                                      
CONECT  346  347  340                                                 
CONECT  347  348  346  350                                            
CONECT  348  349  349  351  347                                       
CONECT  349  348  348                                                 
CONECT  350  347                                                      
CONECT  351  352  348                                                 
CONECT  352  353  355  351                                            
CONECT  353  354  354  352  359                                       
CONECT  354  353  353                                                 
CONECT  355  356  352                                                 
CONECT  356  357  358  355                                            
CONECT  357  356                                                      
CONECT  358  356                                                      
CONECT  359  353  360                                                 
CONECT  360  361  359  363                                            
CONECT  361  362  362  360  367                                       
CONECT  362  361  361                                                 
CONECT  363  360  364                                                 
CONECT  364  366  363  365                                            
CONECT  365  364                                                      
CONECT  366  364                                                      
CONECT  367  361  368                                                 
CONECT  368  369  367  371                                            
CONECT  369  370  370  375  368                                       
CONECT  370  369  369                                                 
CONECT  371  368  372                                                 
CONECT  372  371  373  373  374                                       
CONECT  373  372  372                                                 
CONECT  374  372                                                      
CONECT  375  376  369                                                 
CONECT  376  377  379  375                                            
CONECT  377  378  378  381  376                                       
CONECT  378  377  377                                                 
CONECT  379  380  376                                                 
CONECT  380  379                                                      
CONECT  381  382  377                                                 
CONECT  382  383  385  381                                            
CONECT  383  384  384  382  389                                       
CONECT  384  383  383                                                 
CONECT  385  386  382                                                 
CONECT  386  387  388  385                                            
CONECT  387  386                                                      
CONECT  388  386                                                      
CONECT  389  383  390                                                 
CONECT  390  391  389  393                                            
CONECT  391  392  392  396  390                                       
CONECT  392  391  391                                                 
CONECT  393  390  394  395                                            
CONECT  394  393                                                      
CONECT  395  393                                                      
CONECT  396  397  391                                                 
CONECT  397  398  396  400                                            
CONECT  398  399  399  405  397                                       
CONECT  399  398  398                                                 
CONECT  400  397  401                                                 
CONECT  401  400  402                                                 
CONECT  402  401  403                                                 
CONECT  403  402  404                                                 
CONECT  404  403                                                      
CONECT  405  406  398                                                 
CONECT  406  407  409  405                                            
CONECT  407  408  408  416  406                                       
CONECT  408  407  407                                                 
CONECT  409  410  406                                                 
CONECT  410  412  412  411  409                                       
CONECT  411  413  413  410                                            
CONECT  412  414  410  410                                            
CONECT  413  415  411  411                                            
CONECT  414  415  415  412                                            
CONECT  415  414  414  413                                            
CONECT  416  417  407                                                 
CONECT  417  418  420  416                                            
CONECT  418  419  419  417  424                                       
CONECT  419  418  418                                                 
CONECT  420  422  417  421                                            
CONECT  421  420  423                                                 
CONECT  422  420                                                      
CONECT  423  421                                                      
CONECT  424  418  425                                                 
CONECT  425  426  424  428                                            
CONECT  426  427  427  433  425                                       
CONECT  427  426  426                                                 
CONECT  428  425  429                                                 
CONECT  429  428  430                                                 
CONECT  430  429  431                                                 
CONECT  431  430  432                                                 
CONECT  432  431                                                      
CONECT  433  434  426                                                 
CONECT  434  435  437  433                                            
CONECT  435  436  436  444  434                                       
CONECT  436  435  435                                                 
CONECT  437  438  434                                                 
CONECT  438  439  437                                                 
CONECT  439  440  438                                                 
CONECT  440  441  441  439                                            
CONECT  441  443  440  440  442                                       
CONECT  442  441                                                      
CONECT  443  441                                                      
CONECT  444  445  435                                                 
CONECT  445  446  448  444                                            
CONECT  446  447  447  445  452                                       
CONECT  447  446  446                                                 
CONECT  448  445  449                                                 
CONECT  449  450  450  448  451                                       
CONECT  450  449  449                                                 
CONECT  451  449                                                      
CONECT  452  446  453                                                 
CONECT  453  454  452  456                                            
CONECT  454  459  453  455  455                                       
CONECT  455  454  454                                                 
CONECT  456  453  458  457                                            
CONECT  457  456                                                      
CONECT  458  456                                                      
CONECT  459  460  454                                                 
CONECT  460  463  461  459                                            
CONECT  461  467  460  462  462                                       
CONECT  462  461  461                                                 
CONECT  463  464  460                                                 
CONECT  464  466  466  465  463                                       
CONECT  465  464                                                      
CONECT  466  464  464                                                 
CONECT  467  468  461                                                 
CONECT  468  471  469  467                                            
CONECT  469  474  468  470  470                                       
CONECT  470  469  469                                                 
CONECT  471  472  473  468                                            
CONECT  472  471                                                      
CONECT  473  471                                                      
CONECT  474  475  469                                                 
CONECT  475  478  476  474                                            
CONECT  476  477  477  475  482                                       
CONECT  477  476  476                                                 
CONECT  478  479  475                                                 
CONECT  479  481  478  480  480                                       
CONECT  480  479  479                                                 
CONECT  481  479                                                      
CONECT  482  476  483                                                 
CONECT  483  482  484                                                 
CONECT  484  483  485  485  486                                       
CONECT  485  484  484                                                 
CONECT  486  484  487                                                 
CONECT  487  486  488  490                                            
CONECT  488  495  487  489  489                                       
CONECT  489  488  488                                                 
CONECT  490  487  491                                                 
CONECT  491  490  492                                                 
CONECT  492  491  493                                                 
CONECT  493  492  494                                                 
CONECT  494  493                                                      
CONECT  495  496  488                                                 
CONECT  496  499  495  497                                            
CONECT  497  496  498  498  502                                       
CONECT  498  497  497                                                 
CONECT  499  501  500  496                                            
CONECT  500  499                                                      
CONECT  501  499                                                      
CONECT  502  497  503                                                 
CONECT  503  502  504  506                                            
CONECT  504  510  503  505  505                                       
CONECT  505  504  504                                                 
CONECT  506  503  507                                                 
CONECT  507  506  508                                                 
CONECT  508  507  509                                                 
CONECT  509  508                                                      
CONECT  510  511  504                                                 
CONECT  511  514  510  512                                            
CONECT  512  511  513  513  517                                       
CONECT  513  512  512                                                 
CONECT  514  516  515  511                                            
CONECT  515  514                                                      
CONECT  516  514                                                      
CONECT  517  512  518                                                 
CONECT  518  517  519  521                                            
CONECT  519  529  520  520  518                                       
CONECT  520  519  519                                                 
CONECT  521  518  522                                                 
CONECT  522  521  524  524  523                                       
CONECT  523  522  525  525                                            
CONECT  524  522  522  526                                            
CONECT  525  523  523  527                                            
CONECT  526  524  527  527                                            
CONECT  527  526  526  525  528                                       
CONECT  528  527                                                      
CONECT  529  530  519                                                 
CONECT  530  533  529  531                                            
CONECT  531  530  532  532  537                                       
CONECT  532  531  531                                                 
CONECT  533  534  530                                                 
CONECT  534  535  535  536  533                                       
CONECT  535  534  534                                                 
CONECT  536  534                                                      
CONECT  537  531  538                                                 
CONECT  538  537  539                                                 
CONECT  539  538  540  540  541                                       
CONECT  540  539  539                                                 
CONECT  541  539  542                                                 
CONECT  542  541  545  543                                            
CONECT  543  542  544  544  549                                       
CONECT  544  543  543                                                 
CONECT  545  546  542                                                 
CONECT  546  548  548  545  547                                       
CONECT  547  546                                                      
CONECT  548  546  546                                                 
CONECT  549  543  550                                                 
CONECT  550  549  553  551                                            
CONECT  551  550  557  552  552                                       
CONECT  552  551  551                                                 
CONECT  553  554  550  555                                            
CONECT  554  556  553                                                 
CONECT  555  553                                                      
CONECT  556  554                                                      
CONECT  557  551  558                                                 
CONECT  558  557  559  561                                            
CONECT  559  560  560  558  564                                       
CONECT  560  559  559                                                 
CONECT  561  558  563  562                                            
CONECT  562  561                                                      
CONECT  563  561                                                      
CONECT  564  559  565                                                 
CONECT  565  564  566  568                                            
CONECT  566  570  565  567  567                                       
CONECT  567  566  566                                                 
CONECT  568  565  569                                                 
CONECT  569  568                                                      
CONECT  570  571  566                                                 
CONECT  571  574  570  572                                            
CONECT  572  571  573  573  581                                       
CONECT  573  572  572                                                 
CONECT  574  575  571                                                 
CONECT  575  576  574                                                 
CONECT  576  577  575                                                 
CONECT  577  578  578  576                                            
CONECT  578  580  579  577  577                                       
CONECT  579  578                                                      
CONECT  580  578                                                      
CONECT  581  572  582                                                 
CONECT  582  581  585  583                                            
CONECT  583  582  586  584  584                                       
CONECT  584  583  583                                                 
CONECT  585  582                                                      
CONECT  586  583  587                                                 
CONECT  587  586  590  588                                            
CONECT  588  587  589  589  594                                       
CONECT  589  588  588                                                 
CONECT  590  591  587  592                                            
CONECT  591  593  590                                                 
CONECT  592  590                                                      
CONECT  593  591                                                      
CONECT  594  588  595  600                                            
CONECT  595  594  596  598                                            
CONECT  596  601  595  597  597                                       
CONECT  597  596  596                                                 
CONECT  598  595  599                                                 
CONECT  599  600  598                                                 
CONECT  600  594  599                                                 
CONECT  601  596  602                                                 
CONECT  602  603  601  605                                            
CONECT  603  610  604  604  602                                       
CONECT  604  603  603                                                 
CONECT  605  602  606                                                 
CONECT  606  605  607                                                 
CONECT  607  606  608                                                 
CONECT  608  607  609                                                 
CONECT  609  608                                                      
CONECT  610  611  603                                                 
CONECT  611  614  612  610                                            
CONECT  612  611  622  613  613                                       
CONECT  613  612  612                                                 
CONECT  614  615  611                                                 
CONECT  615  616  616  617  614                                       
CONECT  616  618  615  615                                            
CONECT  617  619  619  615                                            
CONECT  618  620  620  616                                            
CONECT  619  620  617  617                                            
CONECT  620  621  618  618  619                                       
CONECT  621  620                                                      
CONECT  622  612  623                                                 
CONECT  623  622  624  626                                            
CONECT  624  625  625  630  623                                       
CONECT  625  624  624                                                 
CONECT  626  623  627                                                 
CONECT  627  626  628  628  629                                       
CONECT  628  627  627                                                 
CONECT  629  627                                                      
CONECT  630  624  631                                                 
CONECT  631  632  630  634                                            
CONECT  632  633  633  631  638                                       
CONECT  633  632  632                                                 
CONECT  634  631  635                                                 
CONECT  635  636  634  637                                            
CONECT  636  635                                                      
CONECT  637  635                                                      
CONECT  638  632  639                                                 
CONECT  639  640  638  642                                            
CONECT  640  641  641  646  639                                       
CONECT  641  640  640                                                 
CONECT  642  639  643                                                 
CONECT  643  642  644  644  645                                       
CONECT  644  643  643                                                 
CONECT  645  643                                                      
CONECT  646  647  640                                                 
CONECT  647  648  650  646                                            
CONECT  648  658  649  649  647                                       
CONECT  649  648  648                                                 
CONECT  650  651  647                                                 
CONECT  651  653  653  652  650                                       
CONECT  652  654  654  651                                            
CONECT  653  655  651  651                                            
CONECT  654  656  652  652                                            
CONECT  655  656  656  653                                            
CONECT  656  657  655  655  654                                       
CONECT  657  656                                                      
CONECT  658  659  648                                                 
CONECT  659  662  660  658                                            
CONECT  660  661  661  659  665                                       
CONECT  661  660  660                                                 
CONECT  662  663  664  659                                            
CONECT  663  662                                                      
CONECT  664  662                                                      
CONECT  665  660  666                                                 
CONECT  666  665  667  669                                            
CONECT  667  668  668  666  674                                       
CONECT  668  667  667                                                 
CONECT  669  666  670                                                 
CONECT  670  669  671                                                 
CONECT  671  670  672                                                 
CONECT  672  671  673                                                 
CONECT  673  672                                                      
CONECT  674  667  675                                                 
CONECT  675  676  674  678                                            
CONECT  676  683  677  677  675                                       
CONECT  677  676  676                                                 
CONECT  678  675  679                                                 
CONECT  679  678  680                                                 
CONECT  680  682  679  681  681                                       
CONECT  681  680  680                                                 
CONECT  682  680                                                      
CONECT  683  684  676                                                 
CONECT  684  685  687  683                                            
CONECT  685  686  686  689  684                                       
CONECT  686  685  685                                                 
CONECT  687  684  688                                                 
CONECT  688  687                                                      
CONECT  689  690  685                                                 
CONECT  690  693  691  689                                            
CONECT  691  692  692  690  697                                       
CONECT  692  691  691                                                 
CONECT  693  695  694  690                                            
CONECT  694  696  693                                                 
CONECT  695  693                                                      
CONECT  696  694                                                      
CONECT  697  691  698                                                 
CONECT  698  697  699  701                                            
CONECT  699  700  700  704  698                                       
CONECT  700  699  699                                                 
CONECT  701  698  703  702                                            
CONECT  702  701                                                      
CONECT  703  701                                                      
CONECT  704  705  699                                                 
CONECT  705  706  704  708                                            
CONECT  706  712  707  707  705                                       
CONECT  707  706  706                                                 
CONECT  708  705  709                                                 
CONECT  709  708  710  710  711                                       
CONECT  710  709  709                                                 
CONECT  711  709 3100                                                 
CONECT  712  713  706                                                 
CONECT  713  716  714  712                                            
CONECT  714  715  715  713  717                                       
CONECT  715  714  714                                                 
CONECT  716  713                                                      
CONECT  717  714  718                                                 
CONECT  718  717  719  721                                            
CONECT  719  720  720  718  724                                       
CONECT  720  719  719                                                 
CONECT  721  718  722  723                                            
CONECT  722  721                                                      
CONECT  723  721                                                      
CONECT  724  719  725                                                 
CONECT  725  726  724  728                                            
CONECT  726  729  727  727  725                                       
CONECT  727  726  726                                                 
CONECT  728  725                                                      
CONECT  729  730  726                                                 
CONECT  730  731  733  729                                            
CONECT  731  732  732  737  730                                       
CONECT  732  731  731                                                 
CONECT  733  734  730                                                 
CONECT  734  736  735  733                                            
CONECT  735  734                                                      
CONECT  736  734                                                      
CONECT  737  738  731                                                 
CONECT  738  741  739  737                                            
CONECT  739  740  740  738  745                                       
CONECT  740  739  739                                                 
CONECT  741  742  738                                                 
CONECT  742  744  743  741                                            
CONECT  743  742                                                      
CONECT  744  742                                                      
CONECT  745  739  746                                                 
CONECT  746  745  747  749                                            
CONECT  747  748  748  754  746                                       
CONECT  748  747  747                                                 
CONECT  749  746  750                                                 
CONECT  750  749  751                                                 
CONECT  751  750  752                                                 
CONECT  752  751  753                                                 
CONECT  753  752                                                      
CONECT  754  755  747                                                 
CONECT  755  756  758  754                                            
CONECT  756  763  757  757  755                                       
CONECT  757  756  756                                                 
CONECT  758  755  759                                                 
CONECT  759  758  760                                                 
CONECT  760  759  761                                                 
CONECT  761  760  762                                                 
CONECT  762  761                                                      
CONECT  763  764  756                                                 
CONECT  764  767  765  763                                            
CONECT  765  766  766  764  774                                       
CONECT  766  765  765                                                 
CONECT  767  768  764                                                 
CONECT  768  769  769  767  770                                       
CONECT  769  771  768  768                                            
CONECT  770  768  772  772                                            
CONECT  771  769  773  773                                            
CONECT  772  773  770  770                                            
CONECT  773  771  771  772                                            
CONECT  774  765  775                                                 
CONECT  775  776  774  778                                            
CONECT  776  783  777  777  775                                       
CONECT  777  776  776                                                 
CONECT  778  775  779                                                 
CONECT  779  778  780                                                 
CONECT  780  779  781  781  782                                       
CONECT  781  780  780                                                 
CONECT  782  780                                                      
CONECT  783  784  776                                                 
CONECT  784  785  787  783                                            
CONECT  785  786  786  791  784                                       
CONECT  786  785  785                                                 
CONECT  787  788  784                                                 
CONECT  788  790  790  787  789                                       
CONECT  789  788                                                      
CONECT  790  788  788                                                 
CONECT  791  792  785                                                 
CONECT  792  793  795  791                                            
CONECT  793  802  792  794  794                                       
CONECT  794  793  793                                                 
CONECT  795  796  792                                                 
CONECT  796  798  798  795  797                                       
CONECT  797  796  799  799                                            
CONECT  798  800  796  796                                            
CONECT  799  801  797  797                                            
CONECT  800  798  801  801                                            
CONECT  801  800  800  799                                            
CONECT  802  803  793                                                 
CONECT  803  806  802  804                                            
CONECT  804  805  805  803  813                                       
CONECT  805  804  804                                                 
CONECT  806  807  803                                                 
CONECT  807  809  809  806  808                                       
CONECT  808  807  810  810                                            
CONECT  809  811  807  807                                            
CONECT  810  812  808  808                                            
CONECT  811  809  812  812                                            
CONECT  812  811  811  810                                            
CONECT  813  804  814                                                 
CONECT  814  813  815  817                                            
CONECT  815  821  814  816  816                                       
CONECT  816  815  815                                                 
CONECT  817  814  818  819                                            
CONECT  818  817  820                                                 
CONECT  819  817                                                      
CONECT  820  818                                                      
CONECT  821  822  815                                                 
CONECT  822  825  821  823                                            
CONECT  823  822  824  824  829                                       
CONECT  824  823  823                                                 
CONECT  825  826  827  822                                            
CONECT  826  828  825                                                 
CONECT  827  825                                                      
CONECT  828  826                                                      
CONECT  829  823  835  830                                            
CONECT  830  829  831  833                                            
CONECT  831  832  832  830  836                                       
CONECT  832  831  831                                                 
CONECT  833  830  834                                                 
CONECT  834  835  833                                                 
CONECT  835  829  834                                                 
CONECT  836  831  837                                                 
CONECT  837  840  836  838                                            
CONECT  838  837  844  839  839                                       
CONECT  839  838  838                                                 
CONECT  840  841  837                                                 
CONECT  841  842  840                                                 
CONECT  842  843  841                                                 
CONECT  843  842                                                      
CONECT  844  838  845                                                 
CONECT  845  844  846  848                                            
CONECT  846  847  847  852  845                                       
CONECT  847  846  846                                                 
CONECT  848  845  849                                                 
CONECT  849  848  850  851                                            
CONECT  850  849                                                      
CONECT  851  849                                                      
CONECT  852  846  853                                                 
CONECT  853  852  854                                                 
CONECT  854  853  856  855  855                                       
CONECT  855  854  854                                                 
CONECT  856  854  857                                                 
CONECT  857  860  856  858                                            
CONECT  858  857  864  859  859                                       
CONECT  859  858  858                                                 
CONECT  860  861  857                                                 
CONECT  861  862  862  860  863                                       
CONECT  862  861  861                                                 
CONECT  863  861                                                      
CONECT  864  858  865                                                 
CONECT  865  864  868  866                                            
CONECT  866  865  874  867  867                                       
CONECT  867  866  866                                                 
CONECT  868  869  865                                                 
CONECT  869  871  871  868  870                                       
CONECT  870  869  872                                                 
CONECT  871  873  869  869                                            
CONECT  872  873  873  870                                            
CONECT  873  871  872  872                                            
CONECT  874  866  875                                                 
CONECT  875  878  874  876                                            
CONECT  876  875  877  877  882                                       
CONECT  877  876  876                                                 
CONECT  878  879  875                                                 
CONECT  879  881  881  878  880                                       
CONECT  880  879                                                      
CONECT  881  879  879                                                 
CONECT  882  876  883                                                 
CONECT  883  886  882  884                                            
CONECT  884  883  885  885  889                                       
CONECT  885  884  884                                                 
CONECT  886  887  888  883                                            
CONECT  887  886                                                      
CONECT  888  886                                                      
CONECT  889  884  890                                                 
CONECT  890  889  891  893                                            
CONECT  891  901  890  892  892                                       
CONECT  892  891  891                                                 
CONECT  893  890  894                                                 
CONECT  894  893  895  895  896                                       
CONECT  895  894  894  897                                            
CONECT  896  894  898  898                                            
CONECT  897  895  899  899                                            
CONECT  898  896  896  899                                            
CONECT  899  897  897  898  900                                       
CONECT  900  899                                                      
CONECT  901  902  891  907                                            
CONECT  902  903  905  901                                            
CONECT  903  904  904  908  902                                       
CONECT  904  903  903                                                 
CONECT  905  902  906                                                 
CONECT  906  905  907                                                 
CONECT  907  901  906                                                 
CONECT  908  909  903                                                 
CONECT  909  910  912  908                                            
CONECT  910  913  911  911  909                                       
CONECT  911  910  910                                                 
CONECT  912  909                                                      
CONECT  913  914  910                                                 
CONECT  914  917  915  913                                            
CONECT  915  916  916  914  921                                       
CONECT  916  915  915                                                 
CONECT  917  918  914                                                 
CONECT  918  919  919  917  920                                       
CONECT  919  918  918                                                 
CONECT  920  918                                                      
CONECT  921  915  922                                                 
CONECT  922  921  923  925                                            
CONECT  923  930  922  924  924                                       
CONECT  924  923  923                                                 
CONECT  925  922  926                                                 
CONECT  926  927  925                                                 
CONECT  927  929  928  928  926                                       
CONECT  928  927  927                                                 
CONECT  929  927                                                      
CONECT  930  931  923                                                 
CONECT  931  932  934  930                                            
CONECT  932  933  933  938  931                                       
CONECT  933  932  932                                                 
CONECT  934  935  931                                                 
CONECT  935  936  934                                                 
CONECT  936  935  937                                                 
CONECT  937  936                                                      
CONECT  938  932  939                                                 
CONECT  939  942  938  940                                            
CONECT  940  939  943  941  941                                       
CONECT  941  940  940                                                 
CONECT  942  939                                                      
CONECT  943  940  944                                                 
CONECT  944  943  947  945                                            
CONECT  945  944  951  946  946                                       
CONECT  946  945  945                                                 
CONECT  947  949  948  944                                            
CONECT  948  950  947                                                 
CONECT  949  947                                                      
CONECT  950  948                                                      
CONECT  951  945  952                                                 
CONECT  952  951  955  953                                            
CONECT  953  959  952  954  954                                       
CONECT  954  953  953                                                 
CONECT  955  956  952                                                 
CONECT  956  958  957  957  955                                       
CONECT  957  956  956                                                 
CONECT  958  956                                                      
CONECT  959  960  953                                                 
CONECT  960  963  961  959                                            
CONECT  961  965  962  962  960                                       
CONECT  962  961  961                                                 
CONECT  963  960  964                                                 
CONECT  964  963                                                      
CONECT  965  966  961                                                 
CONECT  966  969  965  967                                            
CONECT  967  966  968  968  974                                       
CONECT  968  967  967                                                 
CONECT  969  970  966                                                 
CONECT  970  971  969                                                 
CONECT  971  973  970  972  972                                       
CONECT  972  971  971                                                 
CONECT  973  971                                                      
CONECT  974  967  975                                                 
CONECT  975  974  976  978                                            
CONECT  976  988  977  977  975                                       
CONECT  977  976  976                                                 
CONECT  978  975  979                                                 
CONECT  979  980  980  978  981                                       
CONECT  980  982  979  979                                            
CONECT  981  983  979  984  984                                       
CONECT  982  980  983  983                                            
CONECT  983  982  982  985  981                                       
CONECT  984  981  981  986                                            
CONECT  985  983  987                                                 
CONECT  986  987  987  984                                            
CONECT  987  985  986  986                                            
CONECT  988  989  976                                                 
CONECT  989  990  992  988                                            
CONECT  990  996  991  991  989                                       
CONECT  991  990  990                                                 
CONECT  992  994  993  989                                            
CONECT  993  992  995                                                 
CONECT  994  992                                                      
CONECT  995  993                                                      
CONECT  996  997  990                                                 
CONECT  997 1000  998  996                                            
CONECT  998  997  999  999 1007                                       
CONECT  999  998  998                                                 
CONECT 1000 1001  997                                                 
CONECT 1001 1002 1002 1003 1000                                       
CONECT 1002 1004 1001 1001                                            
CONECT 1003 1005 1005 1001                                            
CONECT 1004 1006 1006 1002                                            
CONECT 1005 1006 1003 1003                                            
CONECT 1006 1004 1004 1005                                            
CONECT 1007  998 1008                                                 
CONECT 1008 1007 1009 1011                                            
CONECT 1009 1008 1010 1010 1016                                       
CONECT 1010 1009 1009                                                 
CONECT 1011 1008 1012                                                 
CONECT 1012 1011 1013                                                 
CONECT 1013 1014 1014 1015 1012                                       
CONECT 1014 1013 1013                                                 
CONECT 1015 1013                                                      
CONECT 1016 1009 1017                                                 
CONECT 1017 1018 1016 1020                                            
CONECT 1018 1027 1019 1019 1017                                       
CONECT 1019 1018 1018                                                 
CONECT 1020 1017 1021                                                 
CONECT 1021 1020 1023 1023 1022                                       
CONECT 1022 1021 1024 1024                                            
CONECT 1023 1021 1021 1025                                            
CONECT 1024 1022 1022 1026                                            
CONECT 1025 1023 1026 1026                                            
CONECT 1026 1025 1025 1024                                            
CONECT 1027 1028 1018                                                 
CONECT 1028 1031 1029 1027                                            
CONECT 1029 1032 1030 1030 1028                                       
CONECT 1030 1029 1029                                                 
CONECT 1031 1028                                                      
CONECT 1032 1033 1029                                                 
CONECT 1033 1036 1032 1034                                            
CONECT 1034 1033 1035 1035 1037                                       
CONECT 1035 1034 1034                                                 
CONECT 1036 1033                                                      
CONECT 1037 1034 1038                                                 
CONECT 1038 1037 1039 1041                                            
CONECT 1039 1046 1038 1040 1040                                       
CONECT 1040 1039 1039                                                 
CONECT 1041 1038 1042                                                 
CONECT 1042 1041 1043                                                 
CONECT 1043 1042 1044 1044 1045                                       
CONECT 1044 1043 1043                                                 
CONECT 1045 1043                                                      
CONECT 1046 1047 1039                                                 
CONECT 1047 1048 1046 1050                                            
CONECT 1048 1055 1049 1049 1047                                       
CONECT 1049 1048 1048                                                 
CONECT 1050 1047 1051                                                 
CONECT 1051 1050 1052                                                 
CONECT 1052 1051 1053 1053 1054                                       
CONECT 1053 1052 1052                                                 
CONECT 1054 1052                                                      
CONECT 1055 1056 1048                                                 
CONECT 1056 1059 1057 1055                                            
CONECT 1057 1058 1058 1056 1066                                       
CONECT 1058 1057 1057                                                 
CONECT 1059 1060 1056                                                 
CONECT 1060 1062 1062 1059 1061                                       
CONECT 1061 1060 1063 1063                                            
CONECT 1062 1064 1060 1060                                            
CONECT 1063 1065 1061 1061                                            
CONECT 1064 1062 1065 1065                                            
CONECT 1065 1064 1064 1063                                            
CONECT 1066 1057 1067                                                 
CONECT 1067 1068 1066 1070                                            
CONECT 1068 1069 1069 1071 1067                                       
CONECT 1069 1068 1068                                                 
CONECT 1070 1067                                                      
CONECT 1071 1072 1068 1077                                            
CONECT 1072 1073 1071 1075                                            
CONECT 1073 1074 1074 1078 1072                                       
CONECT 1074 1073 1073                                                 
CONECT 1075 1072 1076                                                 
CONECT 1076 1075 1077                                                 
CONECT 1077 1071 1076                                                 
CONECT 1078 1079 1073                                                 
CONECT 1079 1080 1082 1078                                            
CONECT 1080 1081 1081 1089 1079                                       
CONECT 1081 1080 1080                                                 
CONECT 1082 1079 1083                                                 
CONECT 1083 1082 1084 1084 1085                                       
CONECT 1084 1083 1083 1086                                            
CONECT 1085 1083 1087 1087                                            
CONECT 1086 1084 1088 1088                                            
CONECT 1087 1085 1085 1088                                            
CONECT 1088 1086 1086 1087                                            
CONECT 1089 1090 1080                                                 
CONECT 1090 1091 1089 1093                                            
CONECT 1091 1097 1090 1092 1092                                       
CONECT 1092 1091 1091                                                 
CONECT 1093 1090 1094                                                 
CONECT 1094 1096 1093 1095                                            
CONECT 1095 1094                                                      
CONECT 1096 1094                                                      
CONECT 1097 1098 1091                                                 
CONECT 1098 1101 1097 1099                                            
CONECT 1099 1098 1103 1100 1100                                       
CONECT 1100 1099 1099                                                 
CONECT 1101 1102 1098                                                 
CONECT 1102 1101                                                      
CONECT 1103 1099 1104                                                 
CONECT 1104 1103 1105 1107                                            
CONECT 1105 1112 1104 1106 1106                                       
CONECT 1106 1105 1105                                                 
CONECT 1107 1104 1108                                                 
CONECT 1108 1107 1109                                                 
CONECT 1109 1108 1110 1110 1111                                       
CONECT 1110 1109 1109                                                 
CONECT 1111 1109                                                      
CONECT 1112 1113 1105                                                 
CONECT 1113 1116 1114 1112                                            
CONECT 1114 1113 1120 1115 1115                                       
CONECT 1115 1114 1114                                                 
CONECT 1116 1117 1113                                                 
CONECT 1117 1119 1116 1118 1118                                       
CONECT 1118 1117 1117                                                 
CONECT 1119 1117                                                      
CONECT 1120 1114 1121                                                 
CONECT 1121 1124 1120 1122                                            
CONECT 1122 1121 1123 1123 1125                                       
CONECT 1123 1122 1122                                                 
CONECT 1124 1121                                                      
CONECT 1125 1122 1126                                                 
CONECT 1126 1125 1127 1129                                            
CONECT 1127 1133 1126 1128 1128                                       
CONECT 1128 1127 1127                                                 
CONECT 1129 1126 1130 1131                                            
CONECT 1130 1129 1132                                                 
CONECT 1131 1129                                                      
CONECT 1132 1130                                                      
CONECT 1133 1134 1127                                                 
CONECT 1134 1135 1137 1133                                            
CONECT 1135 1142 1136 1136 1134                                       
CONECT 1136 1135 1135                                                 
CONECT 1137 1134 1138                                                 
CONECT 1138 1137 1139                                                 
CONECT 1139 1138 1141 1141 1140                                       
CONECT 1140 1139                                                      
CONECT 1141 1139 1139                                                 
CONECT 1142 1143 1135                                                 
CONECT 1143 1146 1144 1142                                            
CONECT 1144 1143 1145 1145 1148                                       
CONECT 1145 1144 1144                                                 
CONECT 1146 1147 1143                                                 
CONECT 1147 1146                                                      
CONECT 1148 1144 1149                                                 
CONECT 1149 1148 1152 1150                                            
CONECT 1150 1149 1151 1151 1159                                       
CONECT 1151 1150 1150                                                 
CONECT 1152 1149 1153                                                 
CONECT 1153 1155 1155 1152 1154                                       
CONECT 1154 1153 1156 1156                                            
CONECT 1155 1157 1153 1153                                            
CONECT 1156 1158 1154 1154                                            
CONECT 1157 1155 1158 1158                                            
CONECT 1158 1157 1157 1156                                            
CONECT 1159 1150 1160                                                 
CONECT 1160 1159 1161 1163                                            
CONECT 1161 1168 1160 1162 1162                                       
CONECT 1162 1161 1161                                                 
CONECT 1163 1160 1164                                                 
CONECT 1164 1163 1165                                                 
CONECT 1165 1164 1166                                                 
CONECT 1166 1165 1167                                                 
CONECT 1167 1166                                                      
CONECT 1168 1169 1161                                                 
CONECT 1169 1172 1170 1168                                            
CONECT 1170 1178 1169 1171 1171                                       
CONECT 1171 1170 1170                                                 
CONECT 1172 1173 1169                                                 
CONECT 1173 1175 1175 1172 1174                                       
CONECT 1174 1173 1176                                                 
CONECT 1175 1177 1173 1173                                            
CONECT 1176 1177 1177 1174                                            
CONECT 1177 1175 1176 1176                                            
CONECT 1178 1179 1170                                                 
CONECT 1179 1180 1178                                                 
CONECT 1180 1181 1181 1179 1182                                       
CONECT 1181 1180 1180                                                 
CONECT 1182 1180 1183                                                 
CONECT 1183 1184 1182                                                 
CONECT 1184 1186 1185 1185 1183                                       
CONECT 1185 1184 1184                                                 
CONECT 1186 1187 1184                                                 
CONECT 1187 1190 1188 1186                                            
CONECT 1188 1198 1187 1189 1189                                       
CONECT 1189 1188 1188                                                 
CONECT 1190 1191 1187                                                 
CONECT 1191 1192 1192 1190 1193                                       
CONECT 1192 1194 1191 1191                                            
CONECT 1193 1191 1195 1195                                            
CONECT 1194 1192 1196 1196                                            
CONECT 1195 1196 1193 1193                                            
CONECT 1196 1194 1194 1197 1195                                       
CONECT 1197 1196                                                      
CONECT 1198 1199 1188                                                 
CONECT 1199 1200 1198 1202                                            
CONECT 1200 1201 1201 1210 1199                                       
CONECT 1201 1200 1200                                                 
CONECT 1202 1199 1203                                                 
CONECT 1203 1205 1205 1202 1204                                       
CONECT 1204 1203 1206 1206                                            
CONECT 1205 1207 1203 1203                                            
CONECT 1206 1208 1204 1204                                            
CONECT 1207 1205 1208 1208                                            
CONECT 1208 1207 1207 1209 1206                                       
CONECT 1209 1208                                                      
CONECT 1210 1211 1200                                                 
CONECT 1211 1214 1212 1210                                            
CONECT 1212 1217 1211 1213 1213                                       
CONECT 1213 1212 1212                                                 
CONECT 1214 1216 1215 1211                                            
CONECT 1215 1214                                                      
CONECT 1216 1214                                                      
CONECT 1217 1218 1212                                                 
CONECT 1218 1219 1217 1221                                            
CONECT 1219 1220 1220 1225 1218                                       
CONECT 1220 1219 1219                                                 
CONECT 1221 1218 1222                                                 
CONECT 1222 1221 1223                                                 
CONECT 1223 1222 1224                                                 
CONECT 1224 1223                                                      
CONECT 1225 1226 1219 1231                                            
CONECT 1226 1229 1227 1225                                            
CONECT 1227 1232 1226 1228 1228                                       
CONECT 1228 1227 1227                                                 
CONECT 1229 1226 1230                                                 
CONECT 1230 1229 1231                                                 
CONECT 1231 1230 1225                                                 
CONECT 1232 1233 1227                                                 
CONECT 1233 1236 1234 1232                                            
CONECT 1234 1235 1235 1233 1243                                       
CONECT 1235 1234 1234                                                 
CONECT 1236 1237 1233                                                 
CONECT 1237 1239 1239 1236 1238                                       
CONECT 1238 1237 1240 1240                                            
CONECT 1239 1241 1237 1237                                            
CONECT 1240 1242 1238 1238                                            
CONECT 1241 1239 1242 1242                                            
CONECT 1242 1241 1241 1240                                            
CONECT 1243 1234 1244 1249                                            
CONECT 1244 1245 1243 1247                                            
CONECT 1245 1246 1246 1250 1244                                       
CONECT 1246 1245 1245                                                 
CONECT 1247 1244 1248                                                 
CONECT 1248 1247 1249                                                 
CONECT 1249 1243 1248                                                 
CONECT 1250 1251 1245                                                 
CONECT 1251 1254 1252 1250                                            
CONECT 1252 1253 1253 1251 1255                                       
CONECT 1253 1252 1252                                                 
CONECT 1254 1251                                                      
CONECT 1255 1252 1256                                                 
CONECT 1256 1257 1255 1259                                            
CONECT 1257 1258 1258 1265 1256                                       
CONECT 1258 1257 1257                                                 
CONECT 1259 1256 1260                                                 
CONECT 1260 1259 1262 1262 1261                                       
CONECT 1261 1260 1263                                                 
CONECT 1262 1260 1260 1264                                            
CONECT 1263 1261 1264 1264                                            
CONECT 1264 1262 1263 1263                                            
CONECT 1265 1266 1257                                                 
CONECT 1266 1267 1269 1265                                            
CONECT 1267 1273 1268 1268 1266                                       
CONECT 1268 1267 1267                                                 
CONECT 1269 1266 1270                                                 
CONECT 1270 1269 1271 1272                                            
CONECT 1271 1270                                                      
CONECT 1272 1270                                                      
CONECT 1273 1274 1267                                                 
CONECT 1274 1275 1273                                                 
CONECT 1275 1276 1276 1277 1274                                       
CONECT 1276 1275 1275                                                 
CONECT 1277 1275 1278                                                 
CONECT 1278 1279 1277 1281                                            
CONECT 1279 1285 1280 1280 1278                                       
CONECT 1280 1279 1279                                                 
CONECT 1281 1278 1283 1282                                            
CONECT 1282 1281 1284                                                 
CONECT 1283 1281                                                      
CONECT 1284 1282                                                      
CONECT 1285 1286 1279                                                 
CONECT 1286 1289 1287 1285                                            
CONECT 1287 1288 1288 1286 1294                                       
CONECT 1288 1287 1287                                                 
CONECT 1289 1290 1286                                                 
CONECT 1290 1291 1289                                                 
CONECT 1291 1292 1290                                                 
CONECT 1292 1293 1291                                                 
CONECT 1293 1292                                                      
CONECT 1294 1287 1295                                                 
CONECT 1295 1298 1294 1296                                            
CONECT 1296 1295 1301 1297 1297                                       
CONECT 1297 1296 1296                                                 
CONECT 1298 1299 1300 1295                                            
CONECT 1299 1298                                                      
CONECT 1300 1298                                                      
CONECT 1301 1307 1296 1302                                            
CONECT 1302 1301 1305 1303                                            
CONECT 1303 1304 1304 1302 1308                                       
CONECT 1304 1303 1303                                                 
CONECT 1305 1306 1302                                                 
CONECT 1306 1307 1305                                                 
CONECT 1307 1301 1306                                                 
CONECT 1308 1303 1309                                                 
CONECT 1309 1308 1312 1310                                            
CONECT 1310 1309 1316 1311 1311                                       
CONECT 1311 1310 1310                                                 
CONECT 1312 1309 1313                                                 
CONECT 1313 1314 1312 1315                                            
CONECT 1314 1313                                                      
CONECT 1315 1313                                                      
CONECT 1316 1310 1317                                                 
CONECT 1317 1316 1320 1318                                            
CONECT 1318 1319 1319 1317 1324                                       
CONECT 1319 1318 1318                                                 
CONECT 1320 1321 1317                                                 
CONECT 1321 1323 1320 1322 1322                                       
CONECT 1322 1321 1321                                                 
CONECT 1323 1321                                                      
CONECT 1324 1318 1325                                                 
CONECT 1325 1324 1326 1328                                            
CONECT 1326 1325 1329 1327 1327                                       
CONECT 1327 1326 1326                                                 
CONECT 1328 1325                                                      
CONECT 1329 1326 1330                                                 
CONECT 1330 1333 1329 1331                                            
CONECT 1331 1330 1332 1332 1336                                       
CONECT 1332 1331 1331                                                 
CONECT 1333 1335 1334 1330                                            
CONECT 1334 1333                                                      
CONECT 1335 1333                                                      
CONECT 1336 1331 1337                                                 
CONECT 1337 1336 1338 1340                                            
CONECT 1338 1343 1337 1339 1339                                       
CONECT 1339 1338 1338                                                 
CONECT 1340 1337 1342 1341                                            
CONECT 1341 1340                                                      
CONECT 1342 1340                                                      
CONECT 1343 1338 1344                                                 
CONECT 1344 1347 1343 1345                                            
CONECT 1345 1344 1346 1346 1351                                       
CONECT 1346 1345 1345                                                 
CONECT 1347 1348 1344                                                 
CONECT 1348 1349 1350 1347                                            
CONECT 1349 1348                                                      
CONECT 1350 1348                                                      
CONECT 1351 1345 1352                                                 
CONECT 1352 1351 1353 1355                                            
CONECT 1353 1359 1354 1354 1352                                       
CONECT 1354 1353 1353                                                 
CONECT 1355 1352 1356                                                 
CONECT 1356 1355 1357 1357 1358                                       
CONECT 1357 1356 1356                                                 
CONECT 1358 1356                                                      
CONECT 1359 1360 1353                                                 
CONECT 1360 1363 1359 1361                                            
CONECT 1361 1360 1362 1362 1366                                       
CONECT 1362 1361 1361                                                 
CONECT 1363 1365 1364 1360                                            
CONECT 1364 1363                                                      
CONECT 1365 1363                                                      
CONECT 1366 1361 1367                                                 
CONECT 1367 1366 1368 1370                                            
CONECT 1368 1373 1367 1369 1369                                       
CONECT 1369 1368 1368                                                 
CONECT 1370 1367 1372 1371                                            
CONECT 1371 1370                                                      
CONECT 1372 1370                                                      
CONECT 1373 1374 1368                                                 
CONECT 1374 1375 1377 1373                                            
CONECT 1375 1381 1376 1376 1374                                       
CONECT 1376 1375 1375                                                 
CONECT 1377 1374 1378                                                 
CONECT 1378 1377 1379 1380                                            
CONECT 1379 1378                                                      
CONECT 1380 1378                                                      
CONECT 1381 1382 1375                                                 
CONECT 1382 1385 1383 1381                                            
CONECT 1383 1384 1384 1382 1393                                       
CONECT 1384 1383 1383                                                 
CONECT 1385 1386 1382                                                 
CONECT 1386 1388 1388 1385 1387                                       
CONECT 1387 1386 1389 1389                                            
CONECT 1388 1390 1386 1386                                            
CONECT 1389 1391 1387 1387                                            
CONECT 1390 1388 1391 1391                                            
CONECT 1391 1390 1390 1392 1389                                       
CONECT 1392 1391                                                      
CONECT 1393 1383 1394                                                 
CONECT 1394 1393 1395 1397                                            
CONECT 1395 1405 1394 1396 1396                                       
CONECT 1396 1395 1395                                                 
CONECT 1397 1394 1398                                                 
CONECT 1398 1399 1399 1397 1400                                       
CONECT 1399 1401 1398 1398                                            
CONECT 1400 1398 1402 1402                                            
CONECT 1401 1399 1403 1403                                            
CONECT 1402 1403 1400 1400                                            
CONECT 1403 1401 1401 1404 1402                                       
CONECT 1404 1403                                                      
CONECT 1405 1406 1395                                                 
CONECT 1406 1409 1405 1407                                            
CONECT 1407 1406 1408 1408 1413                                       
CONECT 1408 1407 1407                                                 
CONECT 1409 1410 1406                                                 
CONECT 1410 1412 1409 1411 1411                                       
CONECT 1411 1410 1410                                                 
CONECT 1412 1410                                                      
CONECT 1413 1407 1414                                                 
CONECT 1414 1413 1417 1415                                            
CONECT 1415 1414 1425 1416 1416                                       
CONECT 1416 1415 1415                                                 
CONECT 1417 1418 1414                                                 
CONECT 1418 1420 1420 1419 1417                                       
CONECT 1419 1421 1421 1418                                            
CONECT 1420 1422 1418 1418                                            
CONECT 1421 1423 1419 1419                                            
CONECT 1422 1423 1423 1420                                            
CONECT 1423 1424 1422 1422 1421                                       
CONECT 1424 1423                                                      
CONECT 1425 1426 1415                                                 
CONECT 1426 1429 1425 1427                                            
CONECT 1427 1428 1428 1426 1433                                       
CONECT 1428 1427 1427                                                 
CONECT 1429 1430 1426                                                 
CONECT 1430 1429 1432 1431 1431                                       
CONECT 1431 1430 1430                                                 
CONECT 1432 1430                                                      
CONECT 1433 1427 1434                                                 
CONECT 1434 1433 1435 1437                                            
CONECT 1435 1434 1436 1436 1442                                       
CONECT 1436 1435 1435                                                 
CONECT 1437 1434 1438                                                 
CONECT 1438 1437 1439                                                 
CONECT 1439 1438 1440                                                 
CONECT 1440 1439 1441                                                 
CONECT 1441 1440                                                      
CONECT 1442 1435 1443                                                 
CONECT 1443 1444 1442 1446                                            
CONECT 1444 1451 1445 1445 1443                                       
CONECT 1445 1444 1444                                                 
CONECT 1446 1443 1447                                                 
CONECT 1447 1446 1448                                                 
CONECT 1448 1447 1449 1449 1450                                       
CONECT 1449 1448 1448                                                 
CONECT 1450 1448                                                      
CONECT 1451 1452 1444                                                 
CONECT 1452 1453 1455 1451                                            
CONECT 1453 1454 1454 1458 1452                                       
CONECT 1454 1453 1453                                                 
CONECT 1455 1456 1452 1457                                            
CONECT 1456 1455                                                      
CONECT 1457 1455                                                      
CONECT 1458 1459 1453                                                 
CONECT 1459 1460 1458 1462                                            
CONECT 1460 1461 1461 1466 1459                                       
CONECT 1461 1460 1460                                                 
CONECT 1462 1459 1463                                                 
CONECT 1463 1462 1464                                                 
CONECT 1464 1463 1465                                                 
CONECT 1465 1464                                                      
CONECT 1466 1460 1467                                                 
CONECT 1467 1468 1466 1470                                            
CONECT 1468 1469 1469 1474 1467                                       
CONECT 1469 1468 1468                                                 
CONECT 1470 1467 1471                                                 
CONECT 1471 1472 1472 1470 1473                                       
CONECT 1472 1471 1471                                                 
CONECT 1473 1471                                                      
CONECT 1474 1475 1468                                                 
CONECT 1475 1476 1474 1478                                            
CONECT 1476 1477 1477 1480 1475                                       
CONECT 1477 1476 1476                                                 
CONECT 1478 1475 1479                                                 
CONECT 1479 1478                                                      
CONECT 1480 1481 1476                                                 
CONECT 1481 1484 1482 1480                                            
CONECT 1482 1483 1483 1481 1487                                       
CONECT 1483 1482 1482                                                 
CONECT 1484 1486 1481 1485                                            
CONECT 1485 1484                                                      
CONECT 1486 1484                                                      
CONECT 1487 1482 1488                                                 
CONECT 1488 1491 1487 1489                                            
CONECT 1489 1488 1490 1490 1495                                       
CONECT 1490 1489 1489                                                 
CONECT 1491 1492 1488                                                 
CONECT 1492 1494 1494 1493 1491                                       
CONECT 1493 1492                                                      
CONECT 1494 1492 1492                                                 
CONECT 1495 1489 1501 1496                                            
CONECT 1496 1495 1497 1499                                            
CONECT 1497 1498 1498 1496 1502                                       
CONECT 1498 1497 1497                                                 
CONECT 1499 1500 1496                                                 
CONECT 1500 1501 1499                                                 
CONECT 1501 1495 1500                                                 
CONECT 1502 1497 1503                                                 
CONECT 1503 1504 1502 1506                                            
CONECT 1504 1510 1505 1505 1503                                       
CONECT 1505 1504 1504                                                 
CONECT 1506 1503 1507                                                 
CONECT 1507 1506 1508 1509                                            
CONECT 1508 1507                                                      
CONECT 1509 1507                                                      
CONECT 1510 1511 1504                                                 
CONECT 1511 1512 1510                                                 
CONECT 1512 1513 1513 1514 1511                                       
CONECT 1513 1512 1512                                                 
CONECT 1514 1515 1512                                                 
CONECT 1515 1516 1518 1514                                            
CONECT 1516 1517 1517 1523 1515                                       
CONECT 1517 1516 1516                                                 
CONECT 1518 1519 1515                                                 
CONECT 1519 1518 1520                                                 
CONECT 1520 1519 1522 1521 1521                                       
CONECT 1521 1520 1520                                                 
CONECT 1522 1520                                                      
CONECT 1523 1524 1516                                                 
CONECT 1524 1525 1527 1523                                            
CONECT 1525 1526 1526 1534 1524                                       
CONECT 1526 1525 1525                                                 
CONECT 1527 1528 1524                                                 
CONECT 1528 1529 1529 1527 1530                                       
CONECT 1529 1531 1528 1528                                            
CONECT 1530 1528 1532 1532                                            
CONECT 1531 1529 1533 1533                                            
CONECT 1532 1533 1530 1530                                            
CONECT 1533 1531 1531 1532                                            
CONECT 1534 1525 1535                                                 
CONECT 1535 1536 1534 1538                                            
CONECT 1536 1537 1537 1535 1543                                       
CONECT 1537 1536 1536                                                 
CONECT 1538 1535 1539                                                 
CONECT 1539 1538 1540                                                 
CONECT 1540 1539 1541 1541 1542                                       
CONECT 1541 1540 1540                                                 
CONECT 1542 1540                                                      
CONECT 1543 1536 1544                                                 
CONECT 1544 1545 1543 1547                                            
CONECT 1545 1546 1546 1557 1544                                       
CONECT 1546 1545 1545                                                 
CONECT 1547 1544 1548                                                 
CONECT 1548 1547 1550 1550 1549                                       
CONECT 1549 1548 1551                                                 
CONECT 1550 1553 1548 1548 1552                                       
CONECT 1551 1552 1552 1549                                            
CONECT 1552 1550 1554 1551 1551                                       
CONECT 1553 1555 1555 1550                                            
CONECT 1554 1556 1556 1552                                            
CONECT 1555 1553 1553 1556                                            
CONECT 1556 1555 1554 1554                                            
CONECT 1557 1558 1545                                                 
CONECT 1558 1559 1561 1557                                            
CONECT 1559 1560 1560 1568 1558                                       
CONECT 1560 1559 1559                                                 
CONECT 1561 1562 1558                                                 
CONECT 1562 1564 1564 1563 1561                                       
CONECT 1563 1565 1565 1562                                            
CONECT 1564 1566 1562 1562                                            
CONECT 1565 1567 1563 1563                                            
CONECT 1566 1567 1567 1564                                            
CONECT 1567 1566 1566 1565                                            
CONECT 1568 1569 1559                                                 
CONECT 1569 1570 1572 1568                                            
CONECT 1570 1571 1571 1569 1577                                       
CONECT 1571 1570 1570                                                 
CONECT 1572 1573 1569                                                 
CONECT 1573 1574 1572                                                 
CONECT 1574 1575 1573                                                 
CONECT 1575 1576 1574                                                 
CONECT 1576 1575                                                      
CONECT 1577 1570 1578                                                 
CONECT 1578 1579 1577 1581                                            
CONECT 1579 1580 1580 1578 1584                                       
CONECT 1580 1579 1579                                                 
CONECT 1581 1578 1583 1582                                            
CONECT 1582 1581                                                      
CONECT 1583 1581                                                      
CONECT 1584 1579 1585                                                 
CONECT 1585 1586 1584 1588                                            
CONECT 1586 1587 1587 1591 1585                                       
CONECT 1587 1586 1586                                                 
CONECT 1588 1585 1589 1590                                            
CONECT 1589 1588                                                      
CONECT 1590 1588                                                      
CONECT 1591 1592 1586                                                 
CONECT 1592 1593 1595 1591                                            
CONECT 1593 1594 1594 1599 1592                                       
CONECT 1594 1593 1593                                                 
CONECT 1595 1592 1596                                                 
CONECT 1596 1595 1597                                                 
CONECT 1597 1596 1598                                                 
CONECT 1598 1597                                                      
CONECT 1599 1600 1593                                                 
CONECT 1600 1601 1603 1599                                            
CONECT 1601 1602 1602 1600 1607                                       
CONECT 1602 1601 1601                                                 
CONECT 1603 1604 1600                                                 
CONECT 1604 1605 1605 1603 1606                                       
CONECT 1605 1604 1604                                                 
CONECT 1606 1604                                                      
CONECT 1607 1601 1608                                                 
CONECT 1608 1609 1607                                                 
CONECT 1609 1610 1610 1611 1608                                       
CONECT 1610 1609 1609                                                 
CONECT 1611 1612 1609                                                 
CONECT 1612 1613 1611 1615                                            
CONECT 1613 1614 1614 1623 1612                                       
CONECT 1614 1613 1613                                                 
CONECT 1615 1612 1616                                                 
CONECT 1616 1615 1617 1617 1618                                       
CONECT 1617 1616 1616 1619                                            
CONECT 1618 1616 1620 1620                                            
CONECT 1619 1617 1621 1621                                            
CONECT 1620 1618 1618 1621                                            
CONECT 1621 1619 1619 1620 1622                                       
CONECT 1622 1621                                                      
CONECT 1623 1624 1613                                                 
CONECT 1624 1625 1627 1623                                            
CONECT 1625 1626 1626 1634 1624                                       
CONECT 1626 1625 1625                                                 
CONECT 1627 1628 1624                                                 
CONECT 1628 1629 1627                                                 
CONECT 1629 1630 1628                                                 
CONECT 1630 1629 1631 1631                                            
CONECT 1631 1630 1630 1633 1632                                       
CONECT 1632 1631                                                      
CONECT 1633 1631                                                      
CONECT 1634 1625 1635                                                 
CONECT 1635 1636 1634 1638                                            
CONECT 1636 1637 1637 1635 1643                                       
CONECT 1637 1636 1636                                                 
CONECT 1638 1635 1639                                                 
CONECT 1639 1638 1640                                                 
CONECT 1640 1639 1641                                                 
CONECT 1641 1640 1642                                                 
CONECT 1642 1641                                                      
CONECT 1643 1636 1644                                                 
CONECT 1644 1645 1643 1647                                            
CONECT 1645 1650 1646 1646 1644                                       
CONECT 1646 1645 1645                                                 
CONECT 1647 1644 1649 1648                                            
CONECT 1648 1647                                                      
CONECT 1649 1647                                                      
CONECT 1650 1651 1645                                                 
CONECT 1651 1650 1652                                                 
CONECT 1652 1651 1653 1653 1654                                       
CONECT 1653 1652 1652                                                 
CONECT 1654 1652 1655                                                 
CONECT 1655 1654 1656 1658                                            
CONECT 1656 1657 1657 1655 1663                                       
CONECT 1657 1656 1656                                                 
CONECT 1658 1655 1659                                                 
CONECT 1659 1658 1660                                                 
CONECT 1660 1659 1662 1661 1661                                       
CONECT 1661 1660 1660                                                 
CONECT 1662 1660                                                      
CONECT 1663 1656 1664                                                 
CONECT 1664 1667 1663 1665                                            
CONECT 1665 1664 1674 1666 1666                                       
CONECT 1666 1665 1665                                                 
CONECT 1667 1668 1664                                                 
CONECT 1668 1669 1667                                                 
CONECT 1669 1670 1668                                                 
CONECT 1670 1671 1671 1669                                            
CONECT 1671 1673 1672 1670 1670                                       
CONECT 1672 1671                                                      
CONECT 1673 1671                                                      
CONECT 1674 1665 1675                                                 
CONECT 1675 1674 1676 1678                                            
CONECT 1676 1677 1677 1675 1679                                       
CONECT 1677 1676 1676                                                 
CONECT 1678 1675                                                      
CONECT 1679 1676 1680                                                 
CONECT 1680 1679 1683 1681                                            
CONECT 1681 1680 1687 1682 1682                                       
CONECT 1682 1681 1681                                                 
CONECT 1683 1684 1680 1685                                            
CONECT 1684 1686 1683                                                 
CONECT 1685 1683                                                      
CONECT 1686 1684                                                      
CONECT 1687 1681 1688                                                 
CONECT 1688 1687 1691 1689                                            
CONECT 1689 1688 1690 1690 1694                                       
CONECT 1690 1689 1689                                                 
CONECT 1691 1693 1688 1692                                            
CONECT 1692 1691                                                      
CONECT 1693 1691                                                      
CONECT 1694 1689 1695                                                 
CONECT 1695 1694 1698 1696                                            
CONECT 1696 1695 1700 1697 1697                                       
CONECT 1697 1696 1696                                                 
CONECT 1698 1695 1699                                                 
CONECT 1699 1698                                                      
CONECT 1700 1696 1701                                                 
CONECT 1701 1700 1704 1702                                            
CONECT 1702 1701 1703 1703 1708                                       
CONECT 1703 1702 1702                                                 
CONECT 1704 1705 1701                                                 
CONECT 1705 1706 1704                                                 
CONECT 1706 1707 1705                                                 
CONECT 1707 1706                                                      
CONECT 1708 1702 1709                                                 
CONECT 1709 1710 1708 1712                                            
CONECT 1710 1711 1711 1718 1709                                       
CONECT 1711 1710 1710                                                 
CONECT 1712 1709 1713                                                 
CONECT 1713 1712 1714 1714 1715                                       
CONECT 1714 1713 1713 1716                                            
CONECT 1715 1713 1717                                                 
CONECT 1716 1714 1717 1717                                            
CONECT 1717 1715 1716 1716                                            
CONECT 1718 1719 1710                                                 
CONECT 1719 1720 1718 1722                                            
CONECT 1720 1726 1721 1721 1719                                       
CONECT 1721 1720 1720                                                 
CONECT 1722 1719 1724 1723                                            
CONECT 1723 1722 1725                                                 
CONECT 1724 1722                                                      
CONECT 1725 1723                                                      
CONECT 1726 1727 1720                                                 
CONECT 1727 1730 1728 1726                                            
CONECT 1728 1732 1727 1729 1729                                       
CONECT 1729 1728 1728                                                 
CONECT 1730 1731 1727                                                 
CONECT 1731 1730 2030                                                 
CONECT 1732 1738 1733 1728                                            
CONECT 1733 1736 1734 1732                                            
CONECT 1734 1735 1735 1739 1733                                       
CONECT 1735 1734 1734                                                 
CONECT 1736 1737 1733                                                 
CONECT 1737 1736 1738                                                 
CONECT 1738 1737 1732                                                 
CONECT 1739 1740 1734                                                 
CONECT 1740 1739 1741                                                 
CONECT 1741 1740 1743 1742 1742                                       
CONECT 1742 1741 1741                                                 
CONECT 1743 1741 1744                                                 
CONECT 1744 1743 1747 1745                                            
CONECT 1745 1746 1746 1744 1750                                       
CONECT 1746 1745 1745                                                 
CONECT 1747 1749 1748 1744                                            
CONECT 1748 1747                                                      
CONECT 1749 1747                                                      
CONECT 1750 1745 1751                                                 
CONECT 1751 1752 1750 1754                                            
CONECT 1752 1755 1753 1753 1751                                       
CONECT 1753 1752 1752                                                 
CONECT 1754 1751                                                      
CONECT 1755 1756 1752                                                 
CONECT 1756 1759 1757 1755                                            
CONECT 1757 1756 1758 1758 1764                                       
CONECT 1758 1757 1757                                                 
CONECT 1759 1760 1756                                                 
CONECT 1760 1761 1759                                                 
CONECT 1761 1762 1762 1760 1763                                       
CONECT 1762 1761 1761                                                 
CONECT 1763 1761                                                      
CONECT 1764 1757 1765                                                 
CONECT 1765 1764 1766 1768                                            
CONECT 1766 1765 1775 1767 1767                                       
CONECT 1767 1766 1766                                                 
CONECT 1768 1765 1769                                                 
CONECT 1769 1768 1770                                                 
CONECT 1770 1769 1771                                                 
CONECT 1771 1770 1772 1772                                            
CONECT 1772 1771 1771 1773 1774                                       
CONECT 1773 1772                                                      
CONECT 1774 1772                                                      
CONECT 1775 1766 1776                                                 
CONECT 1776 1777 1775 1779                                            
CONECT 1777 1778 1778 1786 1776                                       
CONECT 1778 1777 1777                                                 
CONECT 1779 1776 1780                                                 
CONECT 1780 1779 1782 1782 1781                                       
CONECT 1781 1780 1783 1783                                            
CONECT 1782 1780 1780 1784                                            
CONECT 1783 1781 1781 1785                                            
CONECT 1784 1782 1785 1785                                            
CONECT 1785 1784 1784 1783                                            
CONECT 1786 1787 1777                                                 
CONECT 1787 1790 1786 1788                                            
CONECT 1788 1787 1794 1789 1789                                       
CONECT 1789 1788 1788                                                 
CONECT 1790 1791 1787                                                 
CONECT 1791 1792 1792 1793 1790                                       
CONECT 1792 1791 1791                                                 
CONECT 1793 3194 1791                                                 
CONECT 1794 1795 1788                                                 
CONECT 1795 1794 1798 1796                                            
CONECT 1796 1795 1806 1797 1797                                       
CONECT 1797 1796 1796                                                 
CONECT 1798 1799 1795                                                 
CONECT 1799 1800 1800 1801 1798                                       
CONECT 1800 1802 1799 1799                                            
CONECT 1801 1803 1803 1799                                            
CONECT 1802 1804 1804 1800                                            
CONECT 1803 1804 1801 1801                                            
CONECT 1804 1805 1802 1802 1803                                       
CONECT 1805 1804                                                      
CONECT 1806 1796 1807                                                 
CONECT 1807 1806 1808 1810                                            
CONECT 1808 1812 1809 1809 1807                                       
CONECT 1809 1808 1808                                                 
CONECT 1810 1811 1807                                                 
CONECT 1811 1810                                                      
CONECT 1812 1813 1808                                                 
CONECT 1813 1816 1812 1814                                            
CONECT 1814 1813 1820 1815 1815                                       
CONECT 1815 1814 1814                                                 
CONECT 1816 1817 1813                                                 
CONECT 1817 1818 1818 1819 1816                                       
CONECT 1818 1817 1817                                                 
CONECT 1819 1817                                                      
CONECT 1820 1814 1821                                                 
CONECT 1821 1820 1824 1822                                            
CONECT 1822 1829 1821 1823 1823                                       
CONECT 1823 1822 1822                                                 
CONECT 1824 1825 1821                                                 
CONECT 1825 1824 1826                                                 
CONECT 1826 1825 1828 1827 1827                                       
CONECT 1827 1826 1826                                                 
CONECT 1828 1826                                                      
CONECT 1829 1830 1822                                                 
CONECT 1830 1833 1829 1831                                            
CONECT 1831 1832 1832 1830 1837                                       
CONECT 1832 1831 1831                                                 
CONECT 1833 1834 1830                                                 
CONECT 1834 1835 1833 1836                                            
CONECT 1835 1834                                                      
CONECT 1836 1834                                                      
CONECT 1837 1831 1838                                                 
CONECT 1838 1839 1837 1841                                            
CONECT 1839 1849 1840 1840 1838                                       
CONECT 1840 1839 1839                                                 
CONECT 1841 1838 1842                                                 
CONECT 1842 1841 1843 1843 1844                                       
CONECT 1843 1842 1842 1845                                            
CONECT 1844 1842 1846 1846                                            
CONECT 1845 1843 1847 1847                                            
CONECT 1846 1844 1844 1847                                            
CONECT 1847 1845 1845 1846 1848                                       
CONECT 1848 1847                                                      
CONECT 1849 1850 1855 1839                                            
CONECT 1850 1851 1853 1849                                            
CONECT 1851 1852 1852 1850 1856                                       
CONECT 1852 1851 1851                                                 
CONECT 1853 1850 1854                                                 
CONECT 1854 1853 1855                                                 
CONECT 1855 1854 1849                                                 
CONECT 1856 1851 1857                                                 
CONECT 1857 1858 1856 1860                                            
CONECT 1858 1859 1859 1857 1865                                       
CONECT 1859 1858 1858                                                 
CONECT 1860 1857 1861                                                 
CONECT 1861 1860 1862                                                 
CONECT 1862 1861 1863 1863 1864                                       
CONECT 1863 1862 1862                                                 
CONECT 1864 1862                                                      
CONECT 1865 1858 1866                                                 
CONECT 1866 1867 1865 1869                                            
CONECT 1867 1868 1868 1877 1866                                       
CONECT 1868 1867 1867                                                 
CONECT 1869 1866 1870                                                 
CONECT 1870 1869 1871 1871 1872                                       
CONECT 1871 1870 1870 1873                                            
CONECT 1872 1870 1874 1874                                            
CONECT 1873 1871 1875 1875                                            
CONECT 1874 1872 1872 1875                                            
CONECT 1875 1873 1873 1874 1876                                       
CONECT 1876 1875                                                      
CONECT 1877 1878 1867                                                 
CONECT 1878 1879 1881 1877                                            
CONECT 1879 1880 1880 1885 1878                                       
CONECT 1880 1879 1879                                                 
CONECT 1881 1882 1878                                                 
CONECT 1882 1884 1883 1883 1881
[truncated: 99,689 more chars]
