# Supplementary material for: Theoretical Study of Sphingomyelinases from Entamoeba histolytica and Trichomonas vaginalis Sheds Light on the Evolution of Enzymes Needed for Survival and Colonization
Source: Pathogens. 2025 Jan 5;14(1):32. doi: 10.3390/pathogens14010032 (PMC11768322; doi:10.3390/pathogens14010032)
Supplement: Supplementary file 1 [file pathogens-14-00032-s001.zip › Supplementary structural Files/11_SMase6monomer2XCo.pdb]

COMPND    f15ee63a61e996c 
AUTHOR    GENERATED BY OPEN BABEL 3.1.1
ATOM      1  N   PHE A   1      -1.260  17.253  10.647  1.00  0.00           N  
ATOM      2  CA  PHE A   1      -0.440  17.195   9.436  1.00  0.00           C  
ATOM      3  C   PHE A   1      -1.013  16.175   8.463  1.00  0.00           C  
ATOM      4  O   PHE A   1      -1.889  15.382   8.828  1.00  0.00           O  
ATOM      5  CB  PHE A   1       1.017  16.895   9.772  1.00  0.00           C  
ATOM      6  CG  PHE A   1       1.278  15.489  10.268  1.00  0.00           C  
ATOM      7  CD1 PHE A   1       1.671  14.490   9.372  1.00  0.00           C  
ATOM      8  CD2 PHE A   1       1.167  15.164  11.615  1.00  0.00           C  
ATOM      9  CE1 PHE A   1       1.936  13.201   9.830  1.00  0.00           C  
ATOM     10  CE2 PHE A   1       1.425  13.879  12.074  1.00  0.00           C  
ATOM     11  CZ  PHE A   1       1.813  12.891  11.176  1.00  0.00           C  
ATOM     12  N   GLU A   2      -0.546  16.194   7.229  1.00  0.00           N  
ATOM     13  CA  GLU A   2      -0.974  15.251   6.203  1.00  0.00           C  
ATOM     14  C   GLU A   2       0.158  14.282   5.856  1.00  0.00           C  
ATOM     15  O   GLU A   2       1.337  14.611   5.978  1.00  0.00           O  
ATOM     16  CB  GLU A   2      -1.449  15.992   4.952  1.00  0.00           C  
ATOM     17  CG  GLU A   2      -2.724  16.806   5.184  1.00  0.00           C  
ATOM     18  CD  GLU A   2      -3.248  17.438   3.903  1.00  0.00           C  
ATOM     19  OE1 GLU A   2      -2.439  17.929   3.088  1.00  0.00           O  
ATOM     20  OE2 GLU A   2      -4.478  17.430   3.701  1.00  0.00           O  
ATOM     21  N   MET A   3      -0.219  13.075   5.416  1.00  0.00           N  
ATOM     22  CA  MET A   3       0.742  12.020   5.116  1.00  0.00           C  
ATOM     23  C   MET A   3       0.284  11.205   3.921  1.00  0.00           C  
ATOM     24  O   MET A   3      -0.831  10.687   3.903  1.00  0.00           O  
ATOM     25  CB  MET A   3       0.928  11.126   6.352  1.00  0.00           C  
ATOM     26  CG  MET A   3       1.856   9.941   6.112  1.00  0.00           C  
ATOM     27  SD  MET A   3       2.209   9.016   7.627  1.00  0.00           S  
ATOM     28  CE  MET A   3       0.592   8.366   8.010  1.00  0.00           C  
ATOM     29  N   TRP A   4       1.161  11.049   2.938  1.00  0.00           N  
ATOM     30  CA  TRP A   4       0.899  10.212   1.773  1.00  0.00           C  
ATOM     31  C   TRP A   4       1.212   8.749   2.075  1.00  0.00           C  
ATOM     32  O   TRP A   4       2.168   8.441   2.779  1.00  0.00           O  
ATOM     33  CB  TRP A   4       1.741  10.691   0.595  1.00  0.00           C  
ATOM     34  CG  TRP A   4       1.413  12.080   0.129  1.00  0.00           C  
ATOM     35  CD1 TRP A   4       2.004  13.237   0.541  1.00  0.00           C  
ATOM     36  CD2 TRP A   4       0.422  12.457  -0.837  1.00  0.00           C  
ATOM     37  NE1 TRP A   4       1.445  14.313  -0.108  1.00  0.00           N  
ATOM     38  CE2 TRP A   4       0.467  13.868  -0.966  1.00  0.00           C  
ATOM     39  CE3 TRP A   4      -0.505  11.745  -1.619  1.00  0.00           C  
ATOM     40  CZ2 TRP A   4      -0.372  14.564  -1.844  1.00  0.00           C  
ATOM     41  CZ3 TRP A   4      -1.345  12.448  -2.495  1.00  0.00           C  
ATOM     42  CH2 TRP A   4      -1.268  13.841  -2.596  1.00  0.00           C  
ATOM     43  N   GLN A   5       0.417   7.851   1.491  1.00  0.00           N  
ATOM     44  CA  GLN A   5       0.679   6.415   1.522  1.00  0.00           C  
ATOM     45  C   GLN A   5       0.897   5.936   0.090  1.00  0.00           C  
ATOM     46  O   GLN A   5      -0.049   5.809  -0.687  1.00  0.00           O  
ATOM     47  CB  GLN A   5      -0.482   5.669   2.183  1.00  0.00           C  
ATOM     48  CG  GLN A   5      -0.237   4.165   2.297  1.00  0.00           C  
ATOM     49  CD  GLN A   5      -1.443   3.405   2.809  1.00  0.00           C  
ATOM     50  OE1 GLN A   5      -2.574   3.891   2.780  1.00  0.00           O  
ATOM     51  NE2 GLN A   5      -1.228   2.177   3.269  1.00  0.00           N  
ATOM     52  N   LEU A   6       2.148   5.677  -0.240  1.00  0.00           N  
ATOM     53  CA  LEU A   6       2.553   5.177  -1.546  1.00  0.00           C  
ATOM     54  C   LEU A   6       2.875   3.693  -1.405  1.00  0.00           C  
ATOM     55  O   LEU A   6       3.709   3.322  -0.579  1.00  0.00           O  
ATOM     56  CB  LEU A   6       3.776   5.970  -2.027  1.00  0.00           C  
ATOM     57  CG  LEU A   6       4.402   5.531  -3.353  1.00  0.00           C  
ATOM     58  CD1 LEU A   6       3.412   5.672  -4.499  1.00  0.00           C  
ATOM     59  CD2 LEU A   6       5.649   6.356  -3.643  1.00  0.00           C  
ATOM     60  N   THR A   7       2.224   2.850  -2.197  1.00  0.00           N  
ATOM     61  CA  THR A   7       2.423   1.409  -2.040  1.00  0.00           C  
ATOM     62  C   THR A   7       2.347   0.680  -3.370  1.00  0.00           C  
ATOM     63  O   THR A   7       1.627   1.106  -4.279  1.00  0.00           O  
ATOM     64  CB  THR A   7       1.435   0.820  -1.010  1.00  0.00           C  
ATOM     65  OG1 THR A   7       1.785  -0.515  -0.703  1.00  0.00           O  
ATOM     66  CG2 THR A   7      -0.009   0.856  -1.505  1.00  0.00           C  
ATOM     67  N   ASP A   8       3.105  -0.424  -3.462  1.00  0.00           N  
ATOM     68  CA  ASP A   8       3.013  -1.370  -4.556  1.00  0.00           C  
ATOM     69  C   ASP A   8       3.167  -0.712  -5.927  1.00  0.00           C  
ATOM     70  O   ASP A   8       2.264  -0.744  -6.764  1.00  0.00           O  
ATOM     71  CB  ASP A   8       1.721  -2.180  -4.436  1.00  0.00           C  
ATOM     72  CG  ASP A   8       1.678  -3.002  -3.162  1.00  0.00           C  
ATOM     73  OD1 ASP A   8       1.276  -2.455  -2.114  1.00  0.00           O  
ATOM     74  OD2 ASP A   8       2.047  -4.193  -3.204  1.00  0.00           O  
ATOM     75  N   ILE A   9       4.326  -0.103  -6.163  1.00  0.00           N  
ATOM     76  CA  ILE A   9       4.584   0.489  -7.470  1.00  0.00           C  
ATOM     77  C   ILE A   9       4.903  -0.570  -8.520  1.00  0.00           C  
ATOM     78  O   ILE A   9       4.529  -0.407  -9.681  1.00  0.00           O  
ATOM     79  CB  ILE A   9       5.698   1.563  -7.438  1.00  0.00           C  
ATOM     80  CG1 ILE A   9       7.053   0.994  -7.003  1.00  0.00           C  
ATOM     81  CG2 ILE A   9       5.270   2.734  -6.551  1.00  0.00           C  
ATOM     82  CD1 ILE A   9       8.215   1.981  -7.130  1.00  0.00           C  
ATOM     83  N   HIS A  10       5.576  -1.641  -8.140  1.00  0.00           N  
ATOM     84  CA  HIS A  10       6.001  -2.706  -9.050  1.00  0.00           C  
ATOM     85  C   HIS A  10       6.532  -2.141 -10.380  1.00  0.00           C  
ATOM     86  O   HIS A  10       6.106  -2.535 -11.463  1.00  0.00           O  
ATOM     87  CB  HIS A  10       4.867  -3.700  -9.285  1.00  0.00           C  
ATOM     88  CG  HIS A  10       4.501  -4.508  -8.073  1.00  0.00           C  
ATOM     89  ND1 HIS A  10       5.217  -5.612  -7.643  1.00  0.00           N  
ATOM     90  CD2 HIS A  10       3.454  -4.367  -7.228  1.00  0.00           C  
ATOM     91  CE1 HIS A  10       4.614  -6.120  -6.579  1.00  0.00           C  
ATOM     92  NE2 HIS A  10       3.534  -5.384  -6.302  1.00  0.00           N  
ATOM     93  N   LEU A  11       7.454  -1.206 -10.277  1.00  0.00           N  
ATOM     94  CA  LEU A  11       7.928  -0.460 -11.437  1.00  0.00           C  
ATOM     95  C   LEU A  11       8.676  -1.360 -12.421  1.00  0.00           C  
ATOM     96  O   LEU A  11       9.696  -1.953 -12.074  1.00  0.00           O  
ATOM     97  CB  LEU A  11       8.824   0.693 -10.979  1.00  0.00           C  
ATOM     98  CG  LEU A  11       9.493   1.510 -12.089  1.00  0.00           C  
ATOM     99  CD1 LEU A  11       8.467   2.106 -13.037  1.00  0.00           C  
ATOM    100  CD2 LEU A  11      10.354   2.604 -11.482  1.00  0.00           C  
ATOM    101  N   ASP A  12       8.188  -1.430 -13.649  1.00  0.00           N  
ATOM    102  CA  ASP A  12       8.809  -2.228 -14.696  1.00  0.00           C  
ATOM    103  C   ASP A  12       9.666  -1.342 -15.601  1.00  0.00           C  
ATOM    104  O   ASP A  12       9.123  -0.555 -16.382  1.00  0.00           O  
ATOM    105  CB  ASP A  12       7.743  -2.954 -15.511  1.00  0.00           C  
ATOM    106  CG  ASP A  12       8.343  -3.922 -16.531  1.00  0.00           C  
ATOM    107  OD1 ASP A  12       9.582  -4.038 -16.602  1.00  0.00           O  
ATOM    108  OD2 ASP A  12       7.567  -4.580 -17.245  1.00  0.00           O  
ATOM    109  N   PRO A  13      10.988  -1.469 -15.545  1.00  0.00           N  
ATOM    110  CA  PRO A  13      11.846  -0.650 -16.401  1.00  0.00           C  
ATOM    111  C   PRO A  13      11.783  -1.049 -17.867  1.00  0.00           C  
ATOM    112  O   PRO A  13      12.232  -0.284 -18.727  1.00  0.00           O  
ATOM    113  CB  PRO A  13      13.248  -0.881 -15.831  1.00  0.00           C  
ATOM    114  CG  PRO A  13      13.181  -2.278 -15.282  1.00  0.00           C  
ATOM    115  CD  PRO A  13      11.778  -2.392 -14.719  1.00  0.00           C  
ATOM    116  N   MET A  14      11.244  -2.217 -18.173  1.00  0.00           N  
ATOM    117  CA  MET A  14      11.184  -2.730 -19.538  1.00  0.00           C  
ATOM    118  C   MET A  14       9.871  -2.398 -20.248  1.00  0.00           C  
ATOM    119  O   MET A  14       9.722  -2.729 -21.427  1.00  0.00           O  
ATOM    120  CB  MET A  14      11.408  -4.240 -19.541  1.00  0.00           C  
ATOM    121  CG  MET A  14      12.780  -4.648 -19.019  1.00  0.00           C  
ATOM    122  SD  MET A  14      13.042  -6.436 -19.014  1.00  0.00           S  
ATOM    123  CE  MET A  14      12.963  -6.801 -20.766  1.00  0.00           C  
ATOM    124  N   TYR A  15       8.938  -1.747 -19.563  1.00  0.00           N  
ATOM    125  CA  TYR A  15       7.660  -1.390 -20.172  1.00  0.00           C  
ATOM    126  C   TYR A  15       7.889  -0.591 -21.450  1.00  0.00           C  
ATOM    127  O   TYR A  15       8.619   0.402 -21.461  1.00  0.00           O  
ATOM    128  CB  TYR A  15       6.804  -0.592 -19.193  1.00  0.00           C  
ATOM    129  CG  TYR A  15       5.418  -0.287 -19.723  1.00  0.00           C  
ATOM    130  CD1 TYR A  15       5.202   0.744 -20.640  1.00  0.00           C  
ATOM    131  CD2 TYR A  15       4.322  -1.043 -19.311  1.00  0.00           C  
ATOM    132  CE1 TYR A  15       3.942   1.004 -21.143  1.00  0.00           C  
ATOM    133  CE2 TYR A  15       3.049  -0.779 -19.805  1.00  0.00           C  
ATOM    134  CZ  TYR A  15       2.853   0.237 -20.723  1.00  0.00           C  
ATOM    135  OH  TYR A  15       1.604   0.503 -21.220  1.00  0.00           O  
ATOM    136  N   THR A  16       7.229  -1.011 -22.512  1.00  0.00           N  
ATOM    137  CA  THR A  16       7.400  -0.397 -23.829  1.00  0.00           C  
ATOM    138  C   THR A  16       6.041   0.019 -24.381  1.00  0.00           C  
ATOM    139  O   THR A  16       5.154  -0.812 -24.571  1.00  0.00           O  
ATOM    140  CB  THR A  16       8.104  -1.368 -24.784  1.00  0.00           C  
ATOM    141  OG1 THR A  16       9.364  -1.730 -24.248  1.00  0.00           O  
ATOM    142  CG2 THR A  16       8.321  -0.738 -26.156  1.00  0.00           C  
ATOM    143  N   VAL A  17       5.879   1.299 -24.665  1.00  0.00           N  
ATOM    144  CA  VAL A  17       4.652   1.815 -25.257  1.00  0.00           C  
ATOM    145  C   VAL A  17       4.427   1.165 -26.624  1.00  0.00           C  
ATOM    146  O   VAL A  17       5.357   1.047 -27.423  1.00  0.00           O  
ATOM    147  CB  VAL A  17       4.699   3.348 -25.388  1.00  0.00           C  
ATOM    148  CG1 VAL A  17       3.431   3.888 -26.029  1.00  0.00           C  
ATOM    149  CG2 VAL A  17       4.893   3.991 -24.013  1.00  0.00           C  
ATOM    150  N   GLY A  18       3.200   0.746 -26.885  1.00  0.00           N  
ATOM    151  CA  GLY A  18       2.859   0.102 -28.146  1.00  0.00           C  
ATOM    152  C   GLY A  18       3.194  -1.378 -28.217  1.00  0.00           C  
ATOM    153  O   GLY A  18       3.035  -1.985 -29.280  1.00  0.00           O  
ATOM    154  N   SER A  19       3.655  -1.961 -27.123  1.00  0.00           N  
ATOM    155  CA  SER A  19       3.916  -3.394 -27.043  1.00  0.00           C  
ATOM    156  C   SER A  19       2.631  -4.180 -26.788  1.00  0.00           C  
ATOM    157  O   SER A  19       1.538  -3.612 -26.655  1.00  0.00           O  
ATOM    158  CB  SER A  19       4.951  -3.683 -25.966  1.00  0.00           C  
ATOM    159  OG  SER A  19       4.449  -3.315 -24.700  1.00  0.00           O  
ATOM    160  N   ASP A  20       2.770  -5.497 -26.723  1.00  0.00           N  
ATOM    161  CA  ASP A  20       1.654  -6.409 -26.523  1.00  0.00           C  
ATOM    162  C   ASP A  20       1.395  -6.631 -25.026  1.00  0.00           C  
ATOM    163  O   ASP A  20       2.258  -7.175 -24.334  1.00  0.00           O  
ATOM    164  CB  ASP A  20       1.963  -7.735 -27.224  1.00  0.00           C  
ATOM    165  CG  ASP A  20       0.803  -8.716 -27.205  1.00  0.00           C  
ATOM    166  OD1 ASP A  20      -0.222  -8.449 -26.554  1.00  0.00           O  
ATOM    167  OD2 ASP A  20       0.931  -9.775 -27.862  1.00  0.00           O  
ATOM    168  N   PRO A  21       0.229  -6.242 -24.508  1.00  0.00           N  
ATOM    169  CA  PRO A  21      -0.084  -6.481 -23.097  1.00  0.00           C  
ATOM    170  C   PRO A  21      -0.051  -7.952 -22.696  1.00  0.00           C  
ATOM    171  O   PRO A  21       0.223  -8.262 -21.542  1.00  0.00           O  
ATOM    172  CB  PRO A  21      -1.487  -5.896 -22.926  1.00  0.00           C  
ATOM    173  CG  PRO A  21      -1.556  -4.828 -23.987  1.00  0.00           C  
ATOM    174  CD  PRO A  21      -0.801  -5.426 -25.149  1.00  0.00           C  
ATOM    175  N   LEU A  22      -0.303  -8.857 -23.631  1.00  0.00           N  
ATOM    176  CA  LEU A  22      -0.222 -10.289 -23.350  1.00  0.00           C  
ATOM    177  C   LEU A  22       1.226 -10.773 -23.213  1.00  0.00           C  
ATOM    178  O   LEU A  22       1.451 -11.895 -22.765  1.00  0.00           O  
ATOM    179  CB  LEU A  22      -0.943 -11.085 -24.434  1.00  0.00           C  
ATOM    180  CG  LEU A  22      -2.446 -10.817 -24.554  1.00  0.00           C  
ATOM    181  CD1 LEU A  22      -3.028 -11.623 -25.714  1.00  0.00           C  
ATOM    182  CD2 LEU A  22      -3.174 -11.165 -23.263  1.00  0.00           C  
ATOM    183  N   LYS A  23       2.184  -9.936 -23.578  1.00  0.00           N  
ATOM    184  CA  LYS A  23       3.615 -10.205 -23.415  1.00  0.00           C  
ATOM    185  C   LYS A  23       4.231  -9.267 -22.381  1.00  0.00           C  
ATOM    186  O   LYS A  23       5.340  -8.770 -22.552  1.00  0.00           O  
ATOM    187  CB  LYS A  23       4.326 -10.117 -24.769  1.00  0.00           C  
ATOM    188  CG  LYS A  23       3.831 -11.155 -25.759  1.00  0.00           C  
ATOM    189  CD  LYS A  23       4.628 -11.093 -27.052  1.00  0.00           C  
ATOM    190  CE  LYS A  23       4.172 -12.167 -28.026  1.00  0.00           C  
ATOM    191  NZ  LYS A  23       4.965 -12.150 -29.268  1.00  0.00           N  
ATOM    192  N   LEU A  24       3.480  -9.011 -21.311  1.00  0.00           N  
ATOM    193  CA  LEU A  24       3.892  -8.198 -20.165  1.00  0.00           C  
ATOM    194  C   LEU A  24       4.194  -6.736 -20.525  1.00  0.00           C  
ATOM    195  O   LEU A  24       4.874  -6.048 -19.773  1.00  0.00           O  
ATOM    196  CB  LEU A  24       5.086  -8.834 -19.443  1.00  0.00           C  
ATOM    197  CG  LEU A  24       4.904 -10.290 -18.990  1.00  0.00           C  
ATOM    198  CD1 LEU A  24       6.190 -10.797 -18.361  1.00  0.00           C  
ATOM    199  CD2 LEU A  24       3.752 -10.425 -18.008  1.00  0.00           C  
ATOM    200  N   CYS A  25       3.683  -6.260 -21.658  1.00  0.00           N  
ATOM    201  CA  CYS A  25       3.962  -4.915 -22.142  1.00  0.00           C  
ATOM    202  C   CYS A  25       5.459  -4.659 -22.360  1.00  0.00           C  
ATOM    203  O   CYS A  25       5.940  -3.542 -22.164  1.00  0.00           O  
ATOM    204  CB  CYS A  25       3.346  -3.858 -21.219  1.00  0.00           C  
ATOM    205  SG  CYS A  25       1.561  -3.980 -21.026  1.00  0.00           S  
ATOM    206  N   ARG A  26       6.194  -5.686 -22.762  1.00  0.00           N  
ATOM    207  CA  ARG A  26       7.639  -5.578 -22.954  1.00  0.00           C  
ATOM    208  C   ARG A  26       8.089  -5.803 -24.391  1.00  0.00           C  
ATOM    209  O   ARG A  26       9.118  -5.278 -24.798  1.00  0.00           O  
ATOM    210  CB  ARG A  26       8.354  -6.568 -22.038  1.00  0.00           C  
ATOM    211  CG  ARG A  26       8.152  -6.251 -20.568  1.00  0.00           C  
ATOM    212  CD  ARG A  26       8.824  -7.274 -19.677  1.00  0.00           C  
ATOM    213  NE  ARG A  26       8.638  -6.947 -18.272  1.00  0.00           N  
ATOM    214  CZ  ARG A  26       9.052  -7.672 -17.246  1.00  0.00           C  
ATOM    215  NH1 ARG A  26       9.699  -8.804 -17.441  1.00  0.00           N  
ATOM    216  NH2 ARG A  26       8.822  -7.273 -16.025  1.00  0.00           N  
ATOM    217  N   GLU A  27       7.333  -6.578 -25.143  1.00  0.00           N  
ATOM    218  CA  GLU A  27       7.713  -6.938 -26.509  1.00  0.00           C  
ATOM    219  C   GLU A  27       6.470  -7.109 -27.384  1.00  0.00           C  
ATOM    220  O   GLU A  27       5.337  -6.970 -26.920  1.00  0.00           O  
ATOM    221  CB  GLU A  27       8.573  -8.208 -26.501  1.00  0.00           C  
ATOM    222  CG  GLU A  27       7.875  -9.410 -25.885  1.00  0.00           C  
ATOM    223  CD  GLU A  27       8.772 -10.634 -25.826  1.00  0.00           C  
ATOM    224  OE1 GLU A  27       9.929 -10.502 -25.412  1.00  0.00           O  
ATOM    225  OE2 GLU A  27       8.305 -11.727 -26.188  1.00  0.00           O  
ATOM    226  N   GLY A  28       6.693  -7.403 -28.658  1.00  0.00           N  
ATOM    227  CA  GLY A  28       5.606  -7.520 -29.605  1.00  0.00           C  
ATOM    228  C   GLY A  28       4.991  -6.174 -29.936  1.00  0.00           C  
ATOM    229  O   GLY A  28       5.532  -5.118 -29.621  1.00  0.00           O  
ATOM    230  N   LYS A  29       3.832  -6.217 -30.593  1.00  0.00           N  
ATOM    231  CA  LYS A  29       3.097  -5.018 -30.971  1.00  0.00           C  
ATOM    232  C   LYS A  29       1.668  -5.109 -30.464  1.00  0.00           C  
ATOM    233  O   LYS A  29       1.038  -6.161 -30.552  1.00  0.00           O  
ATOM    234  CB  LYS A  29       3.109  -4.819 -32.485  1.00  0.00           C  
ATOM    235  CG  LYS A  29       4.490  -4.501 -33.034  1.00  0.00           C  
ATOM    236  CD  LYS A  29       4.430  -4.202 -34.527  1.00  0.00           C  
ATOM    237  CE  LYS A  29       5.803  -3.846 -35.062  1.00  0.00           C  
ATOM    238  NZ  LYS A  29       5.777  -3.533 -36.520  1.00  0.00           N  
ATOM    239  N   GLY A  30       1.176  -4.003 -29.941  1.00  0.00           N  
ATOM    240  CA  GLY A  30      -0.168  -3.947 -29.403  1.00  0.00           C  
ATOM    241  C   GLY A  30      -0.519  -2.548 -28.949  1.00  0.00           C  
ATOM    242  O   GLY A  30       0.023  -1.562 -29.448  1.00  0.00           O  
ATOM    243  N   ASN A  31      -1.431  -2.466 -27.985  1.00  0.00           N  
ATOM    244  CA  ASN A  31      -1.974  -1.193 -27.533  1.00  0.00           C  
ATOM    245  C   ASN A  31      -1.559  -0.829 -26.107  1.00  0.00           C  
ATOM    246  O   ASN A  31      -2.306  -0.158 -25.404  1.00  0.00           O  
ATOM    247  CB  ASN A  31      -3.498  -1.215 -27.670  1.00  0.00           C  
ATOM    248  CG  ASN A  31      -3.949  -1.190 -29.115  1.00  0.00           C  
ATOM    249  OD1 ASN A  31      -3.343  -0.559 -29.970  1.00  0.00           O  
ATOM    250  ND2 ASN A  31      -5.043  -1.868 -29.411  1.00  0.00           N  
ATOM    251  N   ALA A  32      -0.386  -1.268 -25.671  1.00  0.00           N  
ATOM    252  CA  ALA A  32       0.140  -0.851 -24.377  1.00  0.00           C  
ATOM    253  C   ALA A  32       0.259   0.676 -24.347  1.00  0.00           C  
ATOM    254  O   ALA A  32       0.929   1.273 -25.183  1.00  0.00           O  
ATOM    255  CB  ALA A  32       1.480  -1.521 -24.113  1.00  0.00           C  
ATOM    256  N   GLY A  33      -0.427   1.303 -23.403  1.00  0.00           N  
ATOM    257  CA  GLY A  33      -0.583   2.747 -23.375  1.00  0.00           C  
ATOM    258  C   GLY A  33       0.622   3.496 -22.821  1.00  0.00           C  
ATOM    259  O   GLY A  33       1.497   2.919 -22.186  1.00  0.00           O  
ATOM    260  N   LYS A  34       0.626   4.803 -23.038  1.00  0.00           N  
ATOM    261  CA  LYS A  34       1.729   5.647 -22.593  1.00  0.00           C  
ATOM    262  C   LYS A  34       1.973   5.555 -21.083  1.00  0.00           C  
ATOM    263  O   LYS A  34       3.124   5.552 -20.638  1.00  0.00           O  
ATOM    264  CB  LYS A  34       1.459   7.102 -22.981  1.00  0.00           C  
ATOM    265  CG  LYS A  34       2.541   8.074 -22.520  1.00  0.00           C  
ATOM    266  CD  LYS A  34       2.258   9.491 -22.970  1.00  0.00           C  
ATOM    267  CE  LYS A  34       3.335  10.435 -22.464  1.00  0.00           C  
ATOM    268  NZ  LYS A  34       3.081  11.838 -22.847  1.00  0.00           N  
ATOM    269  N   TYR A  35       0.893   5.483 -20.299  1.00  0.00           N  
ATOM    270  CA  TYR A  35       0.962   5.514 -18.842  1.00  0.00           C  
ATOM    271  C   TYR A  35       0.701   4.166 -18.182  1.00  0.00           C  
ATOM    272  O   TYR A  35       0.550   4.103 -16.965  1.00  0.00           O  
ATOM    273  CB  TYR A  35      -0.002   6.573 -18.300  1.00  0.00           C  
ATOM    274  CG  TYR A  35       0.340   7.974 -18.733  1.00  0.00           C  
ATOM    275  CD1 TYR A  35       1.409   8.657 -18.150  1.00  0.00           C  
ATOM    276  CD2 TYR A  35      -0.395   8.617 -19.722  1.00  0.00           C  
ATOM    277  CE1 TYR A  35       1.727   9.954 -18.528  1.00  0.00           C  
ATOM    278  CE2 TYR A  35      -0.082   9.914 -20.118  1.00  0.00           C  
ATOM    279  CZ  TYR A  35       0.983  10.580 -19.514  1.00  0.00           C  
ATOM    280  OH  TYR A  35       1.296  11.855 -19.895  1.00  0.00           O  
ATOM    281  N   GLY A  36       0.652   3.105 -18.967  1.00  0.00           N  
ATOM    282  CA  GLY A  36       0.440   1.781 -18.426  1.00  0.00           C  
ATOM    283  C   GLY A  36      -0.670   1.016 -19.120  1.00  0.00           C  
ATOM    284  O   GLY A  36      -1.277   1.479 -20.093  1.00  0.00           O  
ATOM    285  N   ASP A  37      -0.909  -0.180 -18.596  1.00  0.00           N  
ATOM    286  CA  ASP A  37      -1.926  -1.084 -19.108  1.00  0.00           C  
ATOM    287  C   ASP A  37      -2.461  -1.902 -17.944  1.00  0.00           C  
ATOM    288  O   ASP A  37      -1.692  -2.304 -17.071  1.00  0.00           O  
ATOM    289  CB  ASP A  37      -1.318  -1.998 -20.174  1.00  0.00           C  
ATOM    290  CG  ASP A  37      -2.381  -2.746 -20.952  1.00  0.00           C  
ATOM    291  OD1 ASP A  37      -2.960  -3.713 -20.415  1.00  0.00           O  
ATOM    292  OD2 ASP A  37      -2.648  -2.356 -22.098  1.00  0.00           O  
ATOM    293  N   TYR A  38      -3.763  -2.161 -17.936  1.00  0.00           N  
ATOM    294  CA  TYR A  38      -4.381  -2.889 -16.835  1.00  0.00           C  
ATOM    295  C   TYR A  38      -3.950  -4.359 -16.727  1.00  0.00           C  
ATOM    296  O   TYR A  38      -4.306  -5.024 -15.756  1.00  0.00           O  
ATOM    297  CB  TYR A  38      -5.904  -2.779 -16.932  1.00  0.00           C  
ATOM    298  CG  TYR A  38      -6.443  -1.410 -16.569  1.00  0.00           C  
ATOM    299  CD1 TYR A  38      -6.202  -0.871 -15.303  1.00  0.00           C  
ATOM    300  CD2 TYR A  38      -7.192  -0.664 -17.471  1.00  0.00           C  
ATOM    301  CE1 TYR A  38      -6.707   0.380 -14.951  1.00  0.00           C  
ATOM    302  CE2 TYR A  38      -7.702   0.585 -17.128  1.00  0.00           C  
ATOM    303  CZ  TYR A  38      -7.459   1.108 -15.858  1.00  0.00           C  
ATOM    304  OH  TYR A  38      -7.950   2.331 -15.510  1.00  0.00           O  
ATOM    305  N   SER A  39      -3.191  -4.848 -17.684  1.00  0.00           N  
ATOM    306  CA  SER A  39      -2.634  -6.199 -17.633  1.00  0.00           C  
ATOM    307  C   SER A  39      -1.157  -6.235 -17.242  1.00  0.00           C  
ATOM    308  O   SER A  39      -0.569  -7.316 -17.189  1.00  0.00           O  
ATOM    309  CB  SER A  39      -2.794  -6.888 -18.995  1.00  0.00           C  
ATOM    310  OG  SER A  39      -4.149  -6.930 -19.381  1.00  0.00           O  
ATOM    311  N   CYS A  40      -0.558  -5.077 -16.990  1.00  0.00           N  
ATOM    312  CA  CYS A  40       0.884  -4.973 -16.804  1.00  0.00           C  
ATOM    313  C   CYS A  40       1.244  -4.196 -15.539  1.00  0.00           C  
ATOM    314  O   CYS A  40       0.405  -3.516 -14.952  1.00  0.00           O  
ATOM    315  CB  CYS A  40       1.507  -4.302 -18.033  1.00  0.00           C  
ATOM    316  SG  CYS A  40       1.251  -5.239 -19.559  1.00  0.00           S  
ATOM    317  N   ASP A  41       2.512  -4.293 -15.153  1.00  0.00           N  
ATOM    318  CA  ASP A  41       3.052  -3.484 -14.067  1.00  0.00           C  
ATOM    319  C   ASP A  41       3.273  -2.035 -14.507  1.00  0.00           C  
ATOM    320  O   ASP A  41       3.284  -1.710 -15.693  1.00  0.00           O  
ATOM    321  CB  ASP A  41       4.352  -4.090 -13.538  1.00  0.00           C  
ATOM    322  CG  ASP A  41       4.124  -5.239 -12.567  1.00  0.00           C  
ATOM    323  OD1 ASP A  41       3.076  -5.260 -11.893  1.00  0.00           O  
ATOM    324  OD2 ASP A  41       5.013  -6.104 -12.463  1.00  0.00           O  
ATOM    325  N   ALA A  42       3.451  -1.164 -13.528  1.00  0.00           N  
ATOM    326  CA  ALA A  42       3.539   0.267 -13.756  1.00  0.00           C  
ATOM    327  C   ALA A  42       4.810   0.668 -14.513  1.00  0.00           C  
ATOM    328  O   ALA A  42       5.853   0.033 -14.387  1.00  0.00           O  
ATOM    329  CB  ALA A  42       3.455   1.007 -12.426  1.00  0.00           C  
ATOM    330  N   ASN A  43       4.720   1.751 -15.274  1.00  0.00           N  
ATOM    331  CA  ASN A  43       5.857   2.279 -16.015  1.00  0.00           C  
ATOM    332  C   ASN A  43       6.334   3.618 -15.451  1.00  0.00           C  
ATOM    333  O   ASN A  43       5.671   4.250 -14.633  1.00  0.00           O  
ATOM    334  CB  ASN A  43       5.542   2.363 -17.514  1.00  0.00           C  
ATOM    335  CG  ASN A  43       4.597   3.490 -17.888  1.00  0.00           C  
ATOM    336  OD1 ASN A  43       3.951   4.113 -17.058  1.00  0.00           O  
ATOM    337  ND2 ASN A  43       4.520   3.782 -19.176  1.00  0.00           N  
ATOM    338  N   MET A  44       7.503   4.051 -15.908  1.00  0.00           N  
ATOM    339  CA  MET A  44       8.117   5.262 -15.366  1.00  0.00           C  
ATOM    340  C   MET A  44       7.334   6.527 -15.724  1.00  0.00           C  
ATOM    341  O   MET A  44       7.298   7.467 -14.933  1.00  0.00           O  
ATOM    342  CB  MET A  44       9.564   5.377 -15.836  1.00  0.00           C  
ATOM    343  CG  MET A  44      10.359   6.406 -15.045  1.00  0.00           C  
ATOM    344  SD  MET A  44      10.580   5.951 -13.313  1.00  0.00           S  
ATOM    345  CE  MET A  44      10.319   7.535 -12.510  1.00  0.00           C  
ATOM    346  N   ALA A  45       6.686   6.563 -16.875  1.00  0.00           N  
ATOM    347  CA  ALA A  45       5.889   7.728 -17.265  1.00  0.00           C  
ATOM    348  C   ALA A  45       4.765   7.981 -16.258  1.00  0.00           C  
ATOM    349  O   ALA A  45       4.502   9.124 -15.870  1.00  0.00           O  
ATOM    350  CB  ALA A  45       5.327   7.534 -18.670  1.00  0.00           C  
ATOM    351  N   LEU A  46       4.108   6.914 -15.811  1.00  0.00           N  
ATOM    352  CA  LEU A  46       3.087   7.030 -14.780  1.00  0.00           C  
ATOM    353  C   LEU A  46       3.670   7.560 -13.478  1.00  0.00           C  
ATOM    354  O   LEU A  46       3.105   8.476 -12.867  1.00  0.00           O  
ATOM    355  CB  LEU A  46       2.428   5.662 -14.555  1.00  0.00           C  
ATOM    356  CG  LEU A  46       1.367   5.642 -13.443  1.00  0.00           C  
ATOM    357  CD1 LEU A  46       0.134   6.433 -13.848  1.00  0.00           C  
ATOM    358  CD2 LEU A  46       0.990   4.204 -13.114  1.00  0.00           C  
ATOM    359  N   LEU A  47       4.802   7.012 -13.049  1.00  0.00           N  
ATOM    360  CA  LEU A  47       5.412   7.439 -11.793  1.00  0.00           C  
ATOM    361  C   LEU A  47       5.935   8.871 -11.863  1.00  0.00           C  
ATOM    362  O   LEU A  47       5.810   9.606 -10.889  1.00  0.00           O  
ATOM    363  CB  LEU A  47       6.499   6.448 -11.384  1.00  0.00           C  
ATOM    364  CG  LEU A  47       5.851   5.227 -10.733  1.00  0.00           C  
ATOM    365  CD1 LEU A  47       6.727   4.009 -10.859  1.00  0.00           C  
ATOM    366  CD2 LEU A  47       5.563   5.496  -9.254  1.00  0.00           C  
ATOM    367  N   ASP A  48       6.458   9.295 -12.997  1.00  0.00           N  
ATOM    368  CA  ASP A  48       6.837  10.697 -13.178  1.00  0.00           C  
ATOM    369  C   ASP A  48       5.624  11.607 -12.995  1.00  0.00           C  
ATOM    370  O   ASP A  48       5.708  12.646 -12.336  1.00  0.00           O  
ATOM    371  CB  ASP A  48       7.440  10.912 -14.574  1.00  0.00           C  
ATOM    372  CG  ASP A  48       8.863  10.404 -14.700  1.00  0.00           C  
ATOM    373  OD1 ASP A  48       9.558  10.251 -13.670  1.00  0.00           O  
ATOM    374  OD2 ASP A  48       9.300  10.187 -15.851  1.00  0.00           O  
ATOM    375  N   SER A  49       4.481  11.218 -13.544  1.00  0.00           N  
ATOM    376  CA  SER A  49       3.260  11.996 -13.389  1.00  0.00           C  
ATOM    377  C   SER A  49       2.790  12.011 -11.933  1.00  0.00           C  
ATOM    378  O   SER A  49       2.272  13.017 -11.457  1.00  0.00           O  
ATOM    379  CB  SER A  49       2.157  11.468 -14.314  1.00  0.00           C  
ATOM    380  OG  SER A  49       1.552  10.298 -13.811  1.00  0.00           O  
ATOM    381  N   LEU A  50       2.993  10.907 -11.214  1.00  0.00           N  
ATOM    382  CA  LEU A  50       2.611  10.814  -9.812  1.00  0.00           C  
ATOM    383  C   LEU A  50       3.490  11.702  -8.935  1.00  0.00           C  
ATOM    384  O   LEU A  50       2.981  12.409  -8.063  1.00  0.00           O  
ATOM    385  CB  LEU A  50       2.672   9.359  -9.347  1.00  0.00           C  
ATOM    386  CG  LEU A  50       2.331   9.132  -7.870  1.00  0.00           C  
ATOM    387  CD1 LEU A  50       0.944   9.653  -7.531  1.00  0.00           C  
ATOM    388  CD2 LEU A  50       2.424   7.650  -7.538  1.00  0.00           C  
ATOM    389  N   VAL A  51       4.789  11.681  -9.159  1.00  0.00           N  
ATOM    390  CA  VAL A  51       5.708  12.555  -8.422  1.00  0.00           C  
ATOM    391  C   VAL A  51       5.287  14.012  -8.588  1.00  0.00           C  
ATOM    392  O   VAL A  51       5.187  14.756  -7.613  1.00  0.00           O  
ATOM    393  CB  VAL A  51       7.166  12.343  -8.889  1.00  0.00           C  
ATOM    394  CG1 VAL A  51       8.093  13.398  -8.295  1.00  0.00           C  
ATOM    395  CG2 VAL A  51       7.657  10.957  -8.487  1.00  0.00           C  
ATOM    396  N   LYS A  52       5.011  14.420  -9.823  1.00  0.00           N  
ATOM    397  CA  LYS A  52       4.576  15.785 -10.100  1.00  0.00           C  
ATOM    398  C   LYS A  52       3.271  16.101  -9.370  1.00  0.00           C  
ATOM    399  O   LYS A  52       3.132  17.171  -8.767  1.00  0.00           O  
ATOM    400  CB  LYS A  52       4.420  15.974 -11.613  1.00  0.00           C  
ATOM    401  CG  LYS A  52       4.004  17.377 -12.015  1.00  0.00           C  
ATOM    402  CD  LYS A  52       3.923  17.515 -13.527  1.00  0.00           C  
ATOM    403  CE  LYS A  52       3.485  18.913 -13.928  1.00  0.00           C  
ATOM    404  NZ  LYS A  52       3.408  19.068 -15.410  1.00  0.00           N  
ATOM    405  N   PHE A  53       2.319  15.176  -9.398  1.00  0.00           N  
ATOM    406  CA  PHE A  53       1.035  15.366  -8.740  1.00  0.00           C  
ATOM    407  C   PHE A  53       1.193  15.513  -7.222  1.00  0.00           C  
ATOM    408  O   PHE A  53       0.626  16.432  -6.625  1.00  0.00           O  
ATOM    409  CB  PHE A  53       0.086  14.209  -9.067  1.00  0.00           C  
ATOM    410  CG  PHE A  53      -1.238  14.305  -8.352  1.00  0.00           C  
ATOM    411  CD1 PHE A  53      -2.220  15.176  -8.806  1.00  0.00           C  
ATOM    412  CD2 PHE A  53      -1.483  13.543  -7.217  1.00  0.00           C  
ATOM    413  CE1 PHE A  53      -3.426  15.289  -8.140  1.00  0.00           C  
ATOM    414  CE2 PHE A  53      -2.693  13.650  -6.542  1.00  0.00           C  
ATOM    415  CZ  PHE A  53      -3.668  14.528  -7.008  1.00  0.00           C  
ATOM    416  N   ILE A  54       1.952  14.617  -6.596  1.00  0.00           N  
ATOM    417  CA  ILE A  54       2.146  14.657  -5.147  1.00  0.00           C  
ATOM    418  C   ILE A  54       2.804  15.971  -4.732  1.00  0.00           C  
ATOM    419  O   ILE A  54       2.323  16.644  -3.818  1.00  0.00           O  
ATOM    420  CB  ILE A  54       2.967  13.445  -4.663  1.00  0.00           C  
ATOM    421  CG1 ILE A  54       2.136  12.159  -4.808  1.00  0.00           C  
ATOM    422  CG2 ILE A  54       3.408  13.630  -3.204  1.00  0.00           C  
ATOM    423  CD1 ILE A  54       2.920  10.877  -4.546  1.00  0.00           C  
ATOM    424  N   LYS A  55       3.881  16.355  -5.401  1.00  0.00           N  
ATOM    425  CA  LYS A  55       4.593  17.584  -5.043  1.00  0.00           C  
ATOM    426  C   LYS A  55       3.701  18.814  -5.212  1.00  0.00           C  
ATOM    427  O   LYS A  55       3.754  19.735  -4.405  1.00  0.00           O  
ATOM    428  CB  LYS A  55       5.885  17.704  -5.848  1.00  0.00           C  
ATOM    429  CG  LYS A  55       6.900  16.614  -5.490  1.00  0.00           C  
ATOM    430  CD  LYS A  55       8.173  16.678  -6.319  1.00  0.00           C  
ATOM    431  CE  LYS A  55       9.196  17.626  -5.714  1.00  0.00           C  
ATOM    432  NZ  LYS A  55      10.522  17.505  -6.357  1.00  0.00           N  
ATOM    433  N   ARG A  56       2.858  18.821  -6.230  1.00  0.00           N  
ATOM    434  CA  ARG A  56       1.946  19.937  -6.485  1.00  0.00           C  
ATOM    435  C   ARG A  56       0.827  20.022  -5.447  1.00  0.00           C  
ATOM    436  O   ARG A  56       0.269  21.095  -5.224  1.00  0.00           O  
ATOM    437  CB  ARG A  56       1.363  19.822  -7.890  1.00  0.00           C  
ATOM    438  CG  ARG A  56       0.587  21.051  -8.346  1.00  0.00           C  
ATOM    439  CD  ARG A  56       0.193  20.927  -9.818  1.00  0.00           C  
ATOM    440  NE  ARG A  56      -0.483  22.124 -10.315  1.00  0.00           N  
ATOM    441  CZ  ARG A  56      -1.791  22.352 -10.238  1.00  0.00           C  
ATOM    442  NH1 ARG A  56      -2.592  21.464  -9.688  1.00  0.00           N  
ATOM    443  NH2 ARG A  56      -2.282  23.472 -10.708  1.00  0.00           N  
ATOM    444  N   ASN A  57       0.494  18.899  -4.814  1.00  0.00           N  
ATOM    445  CA  ASN A  57      -0.616  18.811  -3.868  1.00  0.00           C  
ATOM    446  C   ASN A  57      -0.159  18.593  -2.429  1.00  0.00           C  
ATOM    447  O   ASN A  57      -0.899  18.043  -1.615  1.00  0.00           O  
ATOM    448  CB  ASN A  57      -1.596  17.723  -4.320  1.00  0.00           C  
ATOM    449  CG  ASN A  57      -2.349  18.133  -5.567  1.00  0.00           C  
ATOM    450  OD1 ASN A  57      -3.368  18.805  -5.498  1.00  0.00           O  
ATOM    451  ND2 ASN A  57      -1.839  17.757  -6.727  1.00  0.00           N  
ATOM    452  N   THR A  58       1.043  19.031  -2.111  1.00  0.00           N  
ATOM    453  CA  THR A  58       1.612  18.936  -0.773  1.00  0.00           C  
ATOM    454  C   THR A  58       2.029  20.322  -0.295  1.00  0.00           C  
ATOM    455  O   THR A  58       2.779  21.013  -0.990  1.00  0.00           O  
ATOM    456  CB  THR A  58       2.818  17.998  -0.756  1.00  0.00           C  
ATOM    457  OG1 THR A  58       2.418  16.693  -1.169  1.00  0.00           O  
ATOM    458  CG2 THR A  58       3.425  17.887   0.638  1.00  0.00           C  
ATOM    459  N   ASP A  59       1.554  20.717   0.883  1.00  0.00           N  
ATOM    460  CA  ASP A  59       2.007  21.949   1.510  1.00  0.00           C  
ATOM    461  C   ASP A  59       3.098  21.666   2.543  1.00  0.00           C  
ATOM    462  O   ASP A  59       3.557  20.529   2.696  1.00  0.00           O  
ATOM    463  CB  ASP A  59       0.815  22.734   2.087  1.00  0.00           C  
ATOM    464  CG  ASP A  59       0.161  22.081   3.297  1.00  0.00           C  
ATOM    465  OD1 ASP A  59       0.709  21.109   3.849  1.00  0.00           O  
ATOM    466  OD2 ASP A  59      -0.904  22.584   3.714  1.00  0.00           O  
ATOM    467  N   VAL A  60       3.525  22.699   3.267  1.00  0.00           N  
ATOM    468  CA  VAL A  60       4.644  22.572   4.193  1.00  0.00           C  
ATOM    469  C   VAL A  60       4.366  21.557   5.313  1.00  0.00           C  
ATOM    470  O   VAL A  60       5.295  20.937   5.824  1.00  0.00           O  
ATOM    471  CB  VAL A  60       5.015  23.955   4.775  1.00  0.00           C  
ATOM    472  CG1 VAL A  60       3.907  24.509   5.656  1.00  0.00           C  
ATOM    473  CG2 VAL A  60       6.328  23.899   5.543  1.00  0.00           C  
ATOM    474  N   ASN A  61       3.104  21.358   5.664  1.00  0.00           N  
ATOM    475  CA  ASN A  61       2.710  20.417   6.717  1.00  0.00           C  
ATOM    476  C   ASN A  61       2.290  19.050   6.176  1.00  0.00           C  
ATOM    477  O   ASN A  61       1.776  18.221   6.924  1.00  0.00           O  
ATOM    478  CB  ASN A  61       1.586  21.019   7.560  1.00  0.00           C  
ATOM    479  CG  ASN A  61       2.026  22.285   8.280  1.00  0.00           C  
ATOM    480  OD1 ASN A  61       3.130  22.371   8.796  1.00  0.00           O  
ATOM    481  ND2 ASN A  61       1.159  23.277   8.316  1.00  0.00           N  
ATOM    482  N   GLY A  62       2.510  18.807   4.876  1.00  0.00           N  
ATOM    483  CA  GLY A  62       2.140  17.550   4.244  1.00  0.00           C  
ATOM    484  C   GLY A  62       3.315  16.785   3.654  1.00  0.00           C  
ATOM    485  O   GLY A  62       3.096  15.810   2.936  1.00  0.00           O  
ATOM    486  N   LYS A  63       4.542  17.219   3.943  1.00  0.00           N  
ATOM    487  CA  LYS A  63       5.744  16.602   3.378  1.00  0.00           C  
ATOM    488  C   LYS A  63       6.134  15.346   4.173  1.00  0.00           C  
ATOM    489  O   LYS A  63       7.213  15.259   4.763  1.00  0.00           O  
ATOM    490  CB  LYS A  63       6.881  17.619   3.316  1.00  0.00           C  
ATOM    491  CG  LYS A  63       6.598  18.743   2.337  1.00  0.00           C  
ATOM    492  CD  LYS A  63       7.726  19.750   2.314  1.00  0.00           C  
ATOM    493  CE  LYS A  63       7.449  20.839   1.290  1.00  0.00           C  
ATOM    494  NZ  LYS A  63       8.539  21.848   1.268  1.00  0.00           N  
ATOM    495  N   VAL A  64       5.226  14.393   4.180  1.00  0.00           N  
ATOM    496  CA  VAL A  64       5.364  13.138   4.919  1.00  0.00           C  
ATOM    497  C   VAL A  64       4.847  12.013   4.025  1.00  0.00           C  
ATOM    498  O   VAL A  64       3.803  12.149   3.385  1.00  0.00           O  
ATOM    499  CB  VAL A  64       4.566  13.159   6.235  1.00  0.00           C  
ATOM    500  CG1 VAL A  64       4.841  11.909   7.051  1.00  0.00           C  
ATOM    501  CG2 VAL A  64       4.921  14.390   7.074  1.00  0.00           C  
ATOM    502  N   MET A  65       5.572  10.903   3.989  1.00  0.00           N  
ATOM    503  CA  MET A  65       5.199   9.789   3.121  1.00  0.00           C  
ATOM    504  C   MET A  65       5.640   8.459   3.709  1.00  0.00           C  
ATOM    505  O   MET A  65       6.792   8.306   4.118  1.00  0.00           O  
ATOM    506  CB  MET A  65       5.811   9.969   1.736  1.00  0.00           C  
ATOM    507  CG  MET A  65       5.536   8.819   0.771  1.00  0.00           C  
ATOM    508  SD  MET A  65       6.240   9.083  -0.867  1.00  0.00           S  
ATOM    509  CE  MET A  65       5.168  10.383  -1.462  1.00  0.00           C  
ATOM    510  N   VAL A  66       4.725   7.497   3.710  1.00  0.00           N  
ATOM    511  CA  VAL A  66       5.065   6.098   3.952  1.00  0.00           C  
ATOM    512  C   VAL A  66       5.167   5.394   2.611  1.00  0.00           C  
ATOM    513  O   VAL A  66       4.264   5.508   1.784  1.00  0.00           O  
ATOM    514  CB  VAL A  66       4.007   5.398   4.830  1.00  0.00           C  
ATOM    515  CG1 VAL A  66       4.332   3.919   4.988  1.00  0.00           C  
ATOM    516  CG2 VAL A  66       3.935   6.055   6.198  1.00  0.00           C  
ATOM    517  N   TYR A  67       6.263   4.680   2.383  1.00  0.00           N  
ATOM    518  CA  TYR A  67       6.337   3.758   1.265  1.00  0.00           C  
ATOM    519  C   TYR A  67       6.061   2.348   1.781  1.00  0.00           C  
ATOM    520  O   TYR A  67       6.854   1.798   2.555  1.00  0.00           O  
ATOM    521  CB  TYR A  67       7.672   3.827   0.514  1.00  0.00           C  
ATOM    522  CG  TYR A  67       7.563   2.941  -0.703  1.00  0.00           C  
ATOM    523  CD1 TYR A  67       6.836   3.371  -1.819  1.00  0.00           C  
ATOM    524  CD2 TYR A  67       8.050   1.639  -0.703  1.00  0.00           C  
ATOM    525  CE1 TYR A  67       6.606   2.537  -2.896  1.00  0.00           C  
ATOM    526  CE2 TYR A  67       7.821   0.781  -1.787  1.00  0.00           C  
ATOM    527  CZ  TYR A  67       7.095   1.240  -2.873  1.00  0.00           C  
ATOM    528  OH  TYR A  67       6.840   0.412  -3.937  1.00  0.00           O  
ATOM    529  N   ASN A  68       4.946   1.762   1.362  1.00  0.00           N  
ATOM    530  CA  ASN A  68       4.406   0.552   1.985  1.00  0.00           C  
ATOM    531  C   ASN A  68       4.871  -0.761   1.345  1.00  0.00           C  
ATOM    532  O   ASN A  68       4.227  -1.795   1.539  1.00  0.00           O  
ATOM    533  CB  ASN A  68       2.877   0.636   2.036  1.00  0.00           C  
ATOM    534  CG  ASN A  68       2.329   0.763   3.444  1.00  0.00           C  
ATOM    535  OD1 ASN A  68       1.772   1.793   3.823  1.00  0.00           O  
ATOM    536  ND2 ASN A  68       2.469  -0.279   4.235  1.00  0.00           N  
ATOM    537  N   GLY A  69       5.974  -0.748   0.613  1.00  0.00           N  
ATOM    538  CA  GLY A  69       6.584  -1.960   0.081  1.00  0.00           C  
ATOM    539  C   GLY A  69       6.189  -2.326  -1.344  1.00  0.00           C  
ATOM    540  O   GLY A  69       5.413  -1.623  -1.992  1.00  0.00           O  
ATOM    541  N   ASP A  70       6.742  -3.437  -1.807  1.00  0.00           N  
ATOM    542  CA  ASP A  70       6.642  -3.968  -3.169  1.00  0.00           C  
ATOM    543  C   ASP A  70       7.116  -2.978  -4.242  1.00  0.00           C  
ATOM    544  O   ASP A  70       6.341  -2.325  -4.945  1.00  0.00           O  
ATOM    545  CB  ASP A  70       5.270  -4.557  -3.465  1.00  0.00           C  
ATOM    546  CG  ASP A  70       5.156  -6.023  -3.046  1.00  0.00           C  
ATOM    547  OD1 ASP A  70       6.131  -6.587  -2.509  1.00  0.00           O  
ATOM    548  OD2 ASP A  70       4.079  -6.616  -3.286  1.00  0.00           O  
ATOM    549  N   ILE A  71       8.427  -2.930  -4.369  1.00  0.00           N  
ATOM    550  CA  ILE A  71       9.115  -2.153  -5.386  1.00  0.00           C  
ATOM    551  C   ILE A  71       9.228  -2.939  -6.690  1.00  0.00           C  
ATOM    552  O   ILE A  71       9.034  -2.399  -7.775  1.00  0.00           O  
ATOM    553  CB  ILE A  71      10.528  -1.790  -4.877  1.00  0.00           C  
ATOM    554  CG1 ILE A  71      10.447  -0.833  -3.680  1.00  0.00           C  
ATOM    555  CG2 ILE A  71      11.380  -1.203  -6.003  1.00  0.00           C  
ATOM    556  CD1 ILE A  71      11.752  -0.733  -2.894  1.00  0.00           C  
ATOM    557  N   VAL A  72       9.593  -4.209  -6.576  1.00  0.00           N  
ATOM    558  CA  VAL A  72      10.088  -4.978  -7.707  1.00  0.00           C  
ATOM    559  C   VAL A  72       8.948  -5.401  -8.634  1.00  0.00           C  
ATOM    560  O   VAL A  72       7.929  -5.928  -8.187  1.00  0.00           O  
ATOM    561  CB  VAL A  72      10.879  -6.213  -7.229  1.00  0.00           C  
ATOM    562  CG1 VAL A  72      11.478  -6.970  -8.401  1.00  0.00           C  
ATOM    563  CG2 VAL A  72      11.989  -5.805  -6.270  1.00  0.00           C  
ATOM    564  N   SER A  73       9.147  -5.194  -9.929  1.00  0.00           N  
ATOM    565  CA  SER A  73       8.204  -5.648 -10.947  1.00  0.00           C  
ATOM    566  C   SER A  73       8.182  -7.171 -11.019  1.00  0.00           C  
ATOM    567  O   SER A  73       9.215  -7.832 -10.883  1.00  0.00           O  
ATOM    568  CB  SER A  73       8.580  -5.077 -12.311  1.00  0.00           C  
ATOM    569  OG  SER A  73       7.747  -5.581 -13.335  1.00  0.00           O  
ATOM    570  N   ARG A  74       7.008  -7.719 -11.279  1.00  0.00           N  
ATOM    571  CA  ARG A  74       6.866  -9.147 -11.538  1.00  0.00           C  
ATOM    572  C   ARG A  74       7.487  -9.455 -12.896  1.00  0.00           C  
ATOM    573  O   ARG A  74       7.108  -8.872 -13.910  1.00  0.00           O  
ATOM    574  CB  ARG A  74       5.401  -9.550 -11.517  1.00  0.00           C  
ATOM    575  CG  ARG A  74       4.687  -9.129 -10.235  1.00  0.00           C  
ATOM    576  CD  ARG A  74       3.232  -9.544 -10.266  1.00  0.00           C  
ATOM    577  NE  ARG A  74       2.458  -8.860  -9.242  1.00  0.00           N  
ATOM    578  CZ  ARG A  74       1.305  -9.295  -8.738  1.00  0.00           C  
ATOM    579  NH1 ARG A  74       0.791 -10.436  -9.136  1.00  0.00           N  
ATOM    580  NH2 ARG A  74       0.675  -8.577  -7.841  1.00  0.00           N  
ATOM    581  N   ALA A  75       8.441 -10.366 -12.917  1.00  0.00           N  
ATOM    582  CA  ALA A  75       9.196 -10.666 -14.123  1.00  0.00           C  
ATOM    583  C   ALA A  75       9.046 -12.131 -14.531  1.00  0.00           C  
ATOM    584  O   ALA A  75       9.085 -13.034 -13.685  1.00  0.00           O  
ATOM    585  CB  ALA A  75      10.667 -10.308 -13.922  1.00  0.00           C  
ATOM    586  N   ILE A  76       8.895 -12.352 -15.835  1.00  0.00           N  
ATOM    587  CA  ILE A  76       8.922 -13.682 -16.433  1.00  0.00           C  
ATOM    588  C   ILE A  76       9.955 -13.650 -17.560  1.00  0.00           C  
ATOM    589  O   ILE A  76       9.826 -12.837 -18.478  1.00  0.00           O  
ATOM    590  CB  ILE A  76       7.541 -14.105 -16.971  1.00  0.00           C  
ATOM    591  CG1 ILE A  76       6.491 -14.091 -15.851  1.00  0.00           C  
ATOM    592  CG2 ILE A  76       7.629 -15.491 -17.620  1.00  0.00           C  
ATOM    593  CD1 ILE A  76       5.073 -14.364 -16.322  1.00  0.00           C  
ATOM    594  N   PRO A  77      11.003 -14.475 -17.492  1.00  0.00           N  
ATOM    595  CA  PRO A  77      11.332 -15.397 -16.402  1.00  0.00           C  
ATOM    596  C   PRO A  77      11.645 -14.670 -15.093  1.00  0.00           C  
ATOM    597  O   PRO A  77      11.782 -13.446 -15.072  1.00  0.00           O  
ATOM    598  CB  PRO A  77      12.553 -16.159 -16.921  1.00  0.00           C  
ATOM    599  CG  PRO A  77      13.194 -15.212 -17.892  1.00  0.00           C  
ATOM    600  CD  PRO A  77      12.033 -14.485 -18.533  1.00  0.00           C  
ATOM    601  N   LYS A  78      11.750 -15.424 -14.013  1.00  0.00           N  
ATOM    602  CA  LYS A  78      11.910 -14.849 -12.681  1.00  0.00           C  
ATOM    603  C   LYS A  78      13.140 -13.948 -12.601  1.00  0.00           C  
ATOM    604  O   LYS A  78      14.182 -14.247 -13.189  1.00  0.00           O  
ATOM    605  CB  LYS A  78      11.998 -15.955 -11.627  1.00  0.00           C  
ATOM    606  CG  LYS A  78      10.708 -16.769 -11.499  1.00  0.00           C  
ATOM    607  CD  LYS A  78      10.841 -17.831 -10.415  1.00  0.00           C  
ATOM    608  CE  LYS A  78       9.555 -18.640 -10.303  1.00  0.00           C  
ATOM    609  NZ  LYS A  78       9.673 -19.718  -9.290  1.00  0.00           N  
ATOM    610  N   TYR A  79      12.994 -12.872 -11.839  1.00  0.00           N  
ATOM    611  CA  TYR A  79      14.103 -11.964 -11.595  1.00  0.00           C  
ATOM    612  C   TYR A  79      15.187 -12.627 -10.742  1.00  0.00           C  
ATOM    613  O   TYR A  79      14.965 -13.664 -10.110  1.00  0.00           O  
ATOM    614  CB  TYR A  79      13.597 -10.676 -10.947  1.00  0.00           C  
ATOM    615  CG  TYR A  79      12.732 -10.879  -9.717  1.00  0.00           C  
ATOM    616  CD1 TYR A  79      13.292 -11.235  -8.491  1.00  0.00           C  
ATOM    617  CD2 TYR A  79      11.354 -10.683  -9.795  1.00  0.00           C  
ATOM    618  CE1 TYR A  79      12.491 -11.405  -7.359  1.00  0.00           C  
ATOM    619  CE2 TYR A  79      10.545 -10.849  -8.668  1.00  0.00           C  
ATOM    620  CZ  TYR A  79      11.123 -11.209  -7.453  1.00  0.00           C  
ATOM    621  OH  TYR A  79      10.334 -11.372  -6.346  1.00  0.00           O  
ATOM    622  N   ASN A  80      16.368 -12.021 -10.736  1.00  0.00           N  
ATOM    623  CA  ASN A  80      17.508 -12.500  -9.966  1.00  0.00           C  
ATOM    624  C   ASN A  80      17.904 -11.492  -8.883  1.00  0.00           C  
ATOM    625  O   ASN A  80      17.276 -10.439  -8.724  1.00  0.00           O  
ATOM    626  CB  ASN A  80      18.663 -12.856 -10.916  1.00  0.00           C  
ATOM    627  CG  ASN A  80      19.193 -11.663 -11.691  1.00  0.00           C  
ATOM    628  OD1 ASN A  80      19.034 -10.516 -11.314  1.00  0.00           O  
ATOM    629  ND2 ASN A  80      19.857 -11.935 -12.801  1.00  0.00           N  
ATOM    630  N   LEU A  81      18.930 -11.826  -8.124  1.00  0.00           N  
ATOM    631  CA  LEU A  81      19.377 -10.997  -7.009  1.00  0.00           C  
ATOM    632  C   LEU A  81      19.785  -9.593  -7.463  1.00  0.00           C  
ATOM    633  O   LEU A  81      19.422  -8.605  -6.826  1.00  0.00           O  
ATOM    634  CB  LEU A  81      20.518 -11.720  -6.281  1.00  0.00           C  
ATOM    635  CG  LEU A  81      21.079 -11.031  -5.038  1.00  0.00           C  
ATOM    636  CD1 LEU A  81      21.551 -12.078  -4.031  1.00  0.00           C  
ATOM    637  CD2 LEU A  81      22.252 -10.118  -5.392  1.00  0.00           C  
ATOM    638  N   ASP A  82      20.519  -9.506  -8.562  1.00  0.00           N  
ATOM    639  CA  ASP A  82      20.973  -8.208  -9.055  1.00  0.00           C  
ATOM    640  C   ASP A  82      19.803  -7.332  -9.500  1.00  0.00           C  
ATOM    641  O   ASP A  82      19.816  -6.118  -9.290  1.00  0.00           O  
ATOM    642  CB  ASP A  82      21.954  -8.402 -10.213  1.00  0.00           C  
ATOM    643  CG  ASP A  82      23.297  -8.960  -9.766  1.00  0.00           C  
ATOM    644  OD1 ASP A  82      23.649  -8.805  -8.583  1.00  0.00           O  
ATOM    645  OD2 ASP A  82      23.993  -9.548 -10.622  1.00  0.00           O  
ATOM    646  N   TYR A  83      18.790  -7.936 -10.091  1.00  0.00           N  
ATOM    647  CA  TYR A  83      17.587  -7.220 -10.500  1.00  0.00           C  
ATOM    648  C   TYR A  83      16.862  -6.624  -9.295  1.00  0.00           C  
ATOM    649  O   TYR A  83      16.415  -5.474  -9.325  1.00  0.00           O  
ATOM    650  CB  TYR A  83      16.677  -8.159 -11.291  1.00  0.00           C  
ATOM    651  CG  TYR A  83      15.452  -7.498 -11.865  1.00  0.00           C  
ATOM    652  CD1 TYR A  83      15.496  -6.833 -13.093  1.00  0.00           C  
ATOM    653  CD2 TYR A  83      14.233  -7.537 -11.187  1.00  0.00           C  
ATOM    654  CE1 TYR A  83      14.363  -6.234 -13.628  1.00  0.00           C  
ATOM    655  CE2 TYR A  83      13.088  -6.936 -11.712  1.00  0.00           C  
ATOM    656  CZ  TYR A  83      13.162  -6.288 -12.935  1.00  0.00           C  
ATOM    657  OH  TYR A  83      12.039  -5.692 -13.462  1.00  0.00           O  
ATOM    658  N   VAL A  84      16.750  -7.400  -8.217  1.00  0.00           N  
ATOM    659  CA  VAL A  84      16.141  -6.911  -6.979  1.00  0.00           C  
ATOM    660  C   VAL A  84      16.940  -5.746  -6.409  1.00  0.00           C  
ATOM    661  O   VAL A  84      16.371  -4.706  -6.062  1.00  0.00           O  
ATOM    662  CB  VAL A  84      16.000  -8.045  -5.948  1.00  0.00           C  
ATOM    663  CG1 VAL A  84      15.561  -7.521  -4.584  1.00  0.00           C  
ATOM    664  CG2 VAL A  84      14.987  -9.079  -6.441  1.00  0.00           C  
ATOM    665  N   LYS A  85      18.254  -5.899  -6.321  1.00  0.00           N  
ATOM    666  CA  LYS A  85      19.105  -4.830  -5.806  1.00  0.00           C  
ATOM    667  C   LYS A  85      18.947  -3.552  -6.626  1.00  0.00           C  
ATOM    668  O   LYS A  85      18.775  -2.468  -6.069  1.00  0.00           O  
ATOM    669  CB  LYS A  85      20.574  -5.266  -5.797  1.00  0.00           C  
ATOM    670  CG  LYS A  85      20.916  -6.247  -4.681  1.00  0.00           C  
ATOM    671  CD  LYS A  85      22.418  -6.495  -4.656  1.00  0.00           C  
ATOM    672  CE  LYS A  85      22.839  -7.269  -3.425  1.00  0.00           C  
ATOM    673  NZ  LYS A  85      24.314  -7.432  -3.375  1.00  0.00           N  
ATOM    674  N   GLN A  86      18.997  -3.677  -7.940  1.00  0.00           N  
ATOM    675  CA  GLN A  86      18.879  -2.512  -8.804  1.00  0.00           C  
ATOM    676  C   GLN A  86      17.507  -1.854  -8.688  1.00  0.00           C  
ATOM    677  O   GLN A  86      17.393  -0.630  -8.742  1.00  0.00           O  
ATOM    678  CB  GLN A  86      19.181  -2.899 -10.255  1.00  0.00           C  
ATOM    679  CG  GLN A  86      19.276  -1.703 -11.199  1.00  0.00           C  
ATOM    680  CD  GLN A  86      20.328  -0.687 -10.770  1.00  0.00           C  
ATOM    681  OE1 GLN A  86      20.028   0.483 -10.587  1.00  0.00           O  
ATOM    682  NE2 GLN A  86      21.551  -1.136 -10.600  1.00  0.00           N  
ATOM    683  N   SER A  87      16.463  -2.649  -8.495  1.00  0.00           N  
ATOM    684  CA  SER A  87      15.121  -2.113  -8.276  1.00  0.00           C  
ATOM    685  C   SER A  87      15.060  -1.251  -7.017  1.00  0.00           C  
ATOM    686  O   SER A  87      14.439  -0.190  -7.018  1.00  0.00           O  
ATOM    687  CB  SER A  87      14.099  -3.245  -8.176  1.00  0.00           C  
ATOM    688  OG  SER A  87      14.021  -3.972  -9.388  1.00  0.00           O  
ATOM    689  N   ILE A  88      15.725  -1.687  -5.943  1.00  0.00           N  
ATOM    690  CA  ILE A  88      15.763  -0.931  -4.695  1.00  0.00           C  
ATOM    691  C   ILE A  88      16.563   0.362  -4.874  1.00  0.00           C  
ATOM    692  O   ILE A  88      16.146   1.423  -4.404  1.00  0.00           O  
ATOM    693  CB  ILE A  88      16.323  -1.805  -3.550  1.00  0.00           C  
ATOM    694  CG1 ILE A  88      15.355  -2.958  -3.262  1.00  0.00           C  
ATOM    695  CG2 ILE A  88      16.557  -0.974  -2.288  1.00  0.00           C  
ATOM    696  CD1 ILE A  88      15.929  -4.043  -2.369  1.00  0.00           C  
ATOM    697  N   VAL A  89      17.678   0.293  -5.574  1.00  0.00           N  
ATOM    698  CA  VAL A  89      18.455   1.491  -5.904  1.00  0.00           C  
ATOM    699  C   VAL A  89      17.588   2.494  -6.667  1.00  0.00           C  
ATOM    700  O   VAL A  89      17.541   3.678  -6.332  1.00  0.00           O  
ATOM    701  CB  VAL A  89      19.714   1.128  -6.713  1.00  0.00           C  
ATOM    702  CG1 VAL A  89      20.416   2.379  -7.239  1.00  0.00           C  
ATOM    703  CG2 VAL A  89      20.682   0.328  -5.856  1.00  0.00           C  
ATOM    704  N   ASN A  90      16.868   2.000  -7.712  1.00  0.00           N  
ATOM    705  CA  ASN A  90      16.040   2.815  -8.505  1.00  0.00           C  
ATOM    706  C   ASN A  90      14.885   3.409  -7.753  1.00  0.00           C  
ATOM    707  O   ASN A  90      14.548   4.534  -7.927  1.00  0.00           O  
ATOM    708  CB  ASN A  90      15.603   2.053  -9.750  1.00  0.00           C  
ATOM    709  CG  ASN A  90      16.638   1.817 -10.707  1.00  0.00           C  
ATOM    710  OD1 ASN A  90      17.825   2.181 -10.499  1.00  0.00           O  
ATOM    711  ND2 ASN A  90      16.636   1.369 -11.708  1.00  0.00           N  
ATOM    712  N   ALA A  91      14.260   2.652  -6.861  1.00  0.00           N  
ATOM    713  CA  ALA A  91      13.165   3.153  -6.039  1.00  0.00           C  
ATOM    714  C   ALA A  91      13.644   4.198  -5.043  1.00  0.00           C  
ATOM    715  O   ALA A  91      12.951   5.182  -4.781  1.00  0.00           O  
ATOM    716  CB  ALA A  91      12.489   1.997  -5.312  1.00  0.00           C  
ATOM    717  N   THR A  92      14.838   4.020  -4.488  1.00  0.00           N  
ATOM    718  CA  THR A  92      15.436   5.007  -3.605  1.00  0.00           C  
ATOM    719  C   THR A  92      15.646   6.331  -4.339  1.00  0.00           C  
ATOM    720  O   THR A  92      15.342   7.395  -3.808  1.00  0.00           O  
ATOM    721  CB  THR A  92      16.758   4.495  -3.029  1.00  0.00           C  
ATOM    722  OG1 THR A  92      16.515   3.316  -2.281  1.00  0.00           O  
ATOM    723  CG2 THR A  92      17.391   5.513  -2.099  1.00  0.00           C  
ATOM    724  N   ALA A  93      16.126   6.271  -5.574  1.00  0.00           N  
ATOM    725  CA  ALA A  93      16.279   7.468  -6.394  1.00  0.00           C  
ATOM    726  C   ALA A  93      14.931   8.151  -6.653  1.00  0.00           C  
ATOM    727  O   ALA A  93      14.847   9.383  -6.641  1.00  0.00           O  
ATOM    728  CB  ALA A  93      16.969   7.112  -7.706  1.00  0.00           C  
ATOM    729  N   LEU A  94      13.886   7.369  -6.857  1.00  0.00           N  
ATOM    730  CA  LEU A  94      12.539   7.912  -7.007  1.00  0.00           C  
ATOM    731  C   LEU A  94      12.088   8.631  -5.737  1.00  0.00           C  
ATOM    732  O   LEU A  94      11.592   9.760  -5.802  1.00  0.00           O  
ATOM    733  CB  LEU A  94      11.564   6.783  -7.364  1.00  0.00           C  
ATOM    734  CG  LEU A  94      10.100   7.197  -7.516  1.00  0.00           C  
ATOM    735  CD1 LEU A  94       9.911   8.032  -8.773  1.00  0.00           C  
ATOM    736  CD2 LEU A  94       9.208   5.968  -7.578  1.00  0.00           C  
ATOM    737  N   LEU A  95      12.269   8.006  -4.573  1.00  0.00           N  
ATOM    738  CA  LEU A  95      11.879   8.610  -3.304  1.00  0.00           C  
ATOM    739  C   LEU A  95      12.685   9.876  -3.001  1.00  0.00           C  
ATOM    740  O   LEU A  95      12.152  10.822  -2.433  1.00  0.00           O  
ATOM    741  CB  LEU A  95      12.014   7.591  -2.172  1.00  0.00           C  
ATOM    742  CG  LEU A  95      11.039   6.415  -2.237  1.00  0.00           C  
ATOM    743  CD1 LEU A  95      11.364   5.400  -1.144  1.00  0.00           C  
ATOM    744  CD2 LEU A  95       9.590   6.877  -2.097  1.00  0.00           C  
ATOM    745  N   LYS A  96      13.947   9.911  -3.416  1.00  0.00           N  
ATOM    746  CA  LYS A  96      14.784  11.103  -3.232  1.00  0.00           C  
ATOM    747  C   LYS A  96      14.269  12.319  -4.011  1.00  0.00           C  
ATOM    748  O   LYS A  96      14.676  13.443  -3.705  1.00  0.00           O  
ATOM    749  CB  LYS A  96      16.229  10.807  -3.644  1.00  0.00           C  
ATOM    750  CG  LYS A  96      17.004  10.017  -2.593  1.00  0.00           C  
ATOM    751  CD  LYS A  96      18.418   9.746  -3.079  1.00  0.00           C  
ATOM    752  CE  LYS A  96      19.244   9.031  -2.024  1.00  0.00           C  
ATOM    753  NZ  LYS A  96      20.609   8.729  -2.509  1.00  0.00           N  
ATOM    754  N   LYS A  97      13.383  12.132  -4.968  1.00  0.00           N  
ATOM    755  CA  LYS A  97      12.757  13.261  -5.652  1.00  0.00           C  
ATOM    756  C   LYS A  97      11.857  14.063  -4.716  1.00  0.00           C  
ATOM    757  O   LYS A  97      11.567  15.228  -4.998  1.00  0.00           O  
ATOM    758  CB  LYS A  97      11.964  12.783  -6.874  1.00  0.00           C  
ATOM    759  CG  LYS A  97      12.845  12.173  -7.950  1.00  0.00           C  
ATOM    760  CD  LYS A  97      12.036  11.757  -9.171  1.00  0.00           C  
ATOM    761  CE  LYS A  97      12.938  11.193 -10.251  1.00  0.00           C  
ATOM    762  NZ  LYS A  97      12.185  10.819 -11.476  1.00  0.00           N  
ATOM    763  N   PHE A  98      11.445  13.471  -3.599  1.00  0.00           N  
ATOM    764  CA  PHE A  98      10.759  14.166  -2.517  1.00  0.00           C  
ATOM    765  C   PHE A  98      11.799  14.620  -1.490  1.00  0.00           C  
ATOM    766  O   PHE A  98      11.869  14.117  -0.375  1.00  0.00           O  
ATOM    767  CB  PHE A  98       9.704  13.244  -1.902  1.00  0.00           C  
ATOM    768  CG  PHE A  98       8.723  12.674  -2.899  1.00  0.00           C  
ATOM    769  CD1 PHE A  98       7.711  13.469  -3.420  1.00  0.00           C  
ATOM    770  CD2 PHE A  98       8.838  11.357  -3.326  1.00  0.00           C  
ATOM    771  CE1 PHE A  98       6.812  12.943  -4.344  1.00  0.00           C  
ATOM    772  CE2 PHE A  98       7.938  10.830  -4.241  1.00  0.00           C  
ATOM    773  CZ  PHE A  98       6.924  11.626  -4.759  1.00  0.00           C  
ATOM    774  N   GLU A  99      12.655  15.561  -1.901  1.00  0.00           N  
ATOM    775  CA  GLU A  99      13.927  15.813  -1.228  1.00  0.00           C  
ATOM    776  C   GLU A  99      13.792  16.351   0.199  1.00  0.00           C  
ATOM    777  O   GLU A  99      14.694  16.152   1.010  1.00  0.00           O  
ATOM    778  CB  GLU A  99      14.792  16.751  -2.075  1.00  0.00           C  
ATOM    779  CG  GLU A  99      14.172  18.101  -2.412  1.00  0.00           C  
ATOM    780  CD  GLU A  99      13.389  18.117  -3.718  1.00  0.00           C  
ATOM    781  OE1 GLU A  99      12.936  17.060  -4.194  1.00  0.00           O  
ATOM    782  OE2 GLU A  99      13.217  19.211  -4.280  1.00  0.00           O  
ATOM    783  N   ASP A 100      12.685  16.999   0.518  1.00  0.00           N  
ATOM    784  CA  ASP A 100      12.455  17.554   1.847  1.00  0.00           C  
ATOM    785  C   ASP A 100      11.303  16.874   2.592  1.00  0.00           C  
ATOM    786  O   ASP A 100      10.778  17.418   3.559  1.00  0.00           O  
ATOM    787  CB  ASP A 100      12.257  19.080   1.756  1.00  0.00           C  
ATOM    788  CG  ASP A 100      11.149  19.487   0.796  1.00  0.00           C  
ATOM    789  OD1 ASP A 100      10.561  18.619   0.111  1.00  0.00           O  
ATOM    790  OD2 ASP A 100      10.876  20.704   0.719  1.00  0.00           O  
ATOM    791  N   PHE A 101      10.926  15.681   2.158  1.00  0.00           N  
ATOM    792  CA  PHE A 101       9.893  14.889   2.829  1.00  0.00           C  
ATOM    793  C   PHE A 101      10.486  14.042   3.956  1.00  0.00           C  
ATOM    794  O   PHE A 101      11.613  13.560   3.862  1.00  0.00           O  
ATOM    795  CB  PHE A 101       9.189  13.951   1.843  1.00  0.00           C  
ATOM    796  CG  PHE A 101       8.093  14.569   1.003  1.00  0.00           C  
ATOM    797  CD1 PHE A 101       8.305  15.729   0.276  1.00  0.00           C  
ATOM    798  CD2 PHE A 101       6.850  13.944   0.926  1.00  0.00           C  
ATOM    799  CE1 PHE A 101       7.297  16.276  -0.512  1.00  0.00           C  
ATOM    800  CE2 PHE A 101       5.837  14.473   0.135  1.00  0.00           C  
ATOM    801  CZ  PHE A 101       6.057  15.638  -0.584  1.00  0.00           C  
ATOM    802  N   PHE A 102       9.684  13.826   4.990  1.00  0.00           N  
ATOM    803  CA  PHE A 102       9.936  12.770   5.962  1.00  0.00           C  
ATOM    804  C   PHE A 102       9.390  11.467   5.383  1.00  0.00           C  
ATOM    805  O   PHE A 102       8.181  11.298   5.243  1.00  0.00           O  
ATOM    806  CB  PHE A 102       9.263  13.125   7.289  1.00  0.00           C  
ATOM    807  CG  PHE A 102       9.458  12.094   8.367  1.00  0.00           C  
ATOM    808  CD1 PHE A 102      10.700  11.930   8.980  1.00  0.00           C  
ATOM    809  CD2 PHE A 102       8.402  11.285   8.777  1.00  0.00           C  
ATOM    810  CE1 PHE A 102      10.886  10.987   9.976  1.00  0.00           C  
ATOM    811  CE2 PHE A 102       8.574  10.338   9.781  1.00  0.00           C  
ATOM    812  CZ  PHE A 102       9.820  10.198  10.377  1.00  0.00           C  
ATOM    813  N   ILE A 103      10.292  10.572   5.001  1.00  0.00           N  
ATOM    814  CA  ILE A 103       9.940   9.351   4.275  1.00  0.00           C  
ATOM    815  C   ILE A 103      10.173   8.141   5.172  1.00  0.00           C  
ATOM    816  O   ILE A 103      11.211   8.029   5.819  1.00  0.00           O  
ATOM    817  CB  ILE A 103      10.735   9.241   2.959  1.00  0.00           C  
ATOM    818  CG1 ILE A 103      10.318  10.383   2.019  1.00  0.00           C  
ATOM    819  CG2 ILE A 103      10.522   7.882   2.292  1.00  0.00           C  
ATOM    820  CD1 ILE A 103      11.131  10.488   0.740  1.00  0.00           C  
ATOM    821  N   ILE A 104       9.193   7.240   5.185  1.00  0.00           N  
ATOM    822  CA  ILE A 104       9.205   6.025   5.989  1.00  0.00           C  
ATOM    823  C   ILE A 104       9.223   4.834   5.028  1.00  0.00           C  
ATOM    824  O   ILE A 104       8.164   4.392   4.579  1.00  0.00           O  
ATOM    825  CB  ILE A 104       7.974   5.987   6.920  1.00  0.00           C  
ATOM    826  CG1 ILE A 104       7.906   7.242   7.812  1.00  0.00           C  
ATOM    827  CG2 ILE A 104       7.987   4.723   7.783  1.00  0.00           C  
ATOM    828  CD1 ILE A 104       6.503   7.521   8.342  1.00  0.00           C  
ATOM    829  N   PRO A 105      10.400   4.316   4.668  1.00  0.00           N  
ATOM    830  CA  PRO A 105      10.493   3.239   3.688  1.00  0.00           C  
ATOM    831  C   PRO A 105      10.351   1.854   4.316  1.00  0.00           C  
ATOM    832  O   PRO A 105      10.607   1.666   5.505  1.00  0.00           O  
ATOM    833  CB  PRO A 105      11.882   3.424   3.092  1.00  0.00           C  
ATOM    834  CG  PRO A 105      12.689   3.953   4.248  1.00  0.00           C  
ATOM    835  CD  PRO A 105      11.724   4.822   5.035  1.00  0.00           C  
ATOM    836  N   MET A 106       9.957   0.876   3.510  1.00  0.00           N  
ATOM    837  CA  MET A 106       9.937  -0.522   3.932  1.00  0.00           C  
ATOM    838  C   MET A 106      10.062  -1.445   2.723  1.00  0.00           C  
ATOM    839  O   MET A 106       9.958  -1.007   1.581  1.00  0.00           O  
ATOM    840  CB  MET A 106       8.654  -0.844   4.715  1.00  0.00           C  
ATOM    841  CG  MET A 106       7.420  -0.978   3.837  1.00  0.00           C  
ATOM    842  SD  MET A 106       5.909  -1.357   4.768  1.00  0.00           S  
ATOM    843  CE  MET A 106       5.712   0.176   5.663  1.00  0.00           C  
ATOM    844  N   LEU A 107      10.275  -2.722   3.007  1.00  0.00           N  
ATOM    845  CA  LEU A 107      10.348  -3.761   1.993  1.00  0.00           C  
ATOM    846  C   LEU A 107       9.043  -4.542   1.929  1.00  0.00           C  
ATOM    847  O   LEU A 107       8.411  -4.805   2.950  1.00  0.00           O  
ATOM    848  CB  LEU A 107      11.500  -4.720   2.290  1.00  0.00           C  
ATOM    849  CG  LEU A 107      12.907  -4.108   2.251  1.00  0.00           C  
ATOM    850  CD1 LEU A 107      13.916  -5.120   2.778  1.00  0.00           C  
ATOM    851  CD2 LEU A 107      13.276  -3.673   0.847  1.00  0.00           C  
ATOM    852  N   GLY A 108       8.656  -4.938   0.724  1.00  0.00           N  
ATOM    853  CA  GLY A 108       7.577  -5.882   0.503  1.00  0.00           C  
ATOM    854  C   GLY A 108       8.088  -7.280   0.196  1.00  0.00           C  
ATOM    855  O   GLY A 108       9.296  -7.531   0.156  1.00  0.00           O  
ATOM    856  N   ASN A 109       7.177  -8.209  -0.029  1.00  0.00           N  
ATOM    857  CA  ASN A 109       7.527  -9.611  -0.257  1.00  0.00           C  
ATOM    858  C   ASN A 109       8.210  -9.860  -1.601  1.00  0.00           C  
ATOM    859  O   ASN A 109       8.860 -10.889  -1.774  1.00  0.00           O  
ATOM    860  CB  ASN A 109       6.291 -10.500  -0.107  1.00  0.00           C  
ATOM    861  CG  ASN A 109       5.191 -10.149  -1.076  1.00  0.00           C  
ATOM    862  OD1 ASN A 109       4.589  -9.085  -0.983  1.00  0.00           O  
ATOM    863  ND2 ASN A 109       4.908 -11.028  -2.026  1.00  0.00           N  
ATOM    864  N   HIS A 110       8.083  -8.930  -2.544  1.00  0.00           N  
ATOM    865  CA  HIS A 110       8.807  -9.026  -3.804  1.00  0.00           C  
ATOM    866  C   HIS A 110      10.192  -8.393  -3.760  1.00  0.00           C  
ATOM    867  O   HIS A 110      10.964  -8.545  -4.704  1.00  0.00           O  
ATOM    868  CB  HIS A 110       7.979  -8.414  -4.941  1.00  0.00           C  
ATOM    869  CG  HIS A 110       6.811  -9.264  -5.341  1.00  0.00           C  
ATOM    870  ND1 HIS A 110       6.905 -10.309  -6.220  1.00  0.00           N  
ATOM    871  CD2 HIS A 110       5.513  -9.218  -4.944  1.00  0.00           C  
ATOM    872  CE1 HIS A 110       5.707 -10.872  -6.357  1.00  0.00           C  
ATOM    873  NE2 HIS A 110       4.843 -10.232  -5.587  1.00  0.00           N  
ATOM    874  N   ASP A 111      10.521  -7.726  -2.666  1.00  0.00           N  
ATOM    875  CA  ASP A 111      11.751  -6.939  -2.572  1.00  0.00           C  
ATOM    876  C   ASP A 111      12.915  -7.748  -1.983  1.00  0.00           C  
ATOM    877  O   ASP A 111      13.752  -7.233  -1.241  1.00  0.00           O  
ATOM    878  CB  ASP A 111      11.488  -5.653  -1.791  1.00  0.00           C  
ATOM    879  CG  ASP A 111      10.382  -4.814  -2.423  1.00  0.00           C  
ATOM    880  OD1 ASP A 111      10.136  -4.948  -3.644  1.00  0.00           O  
ATOM    881  OD2 ASP A 111       9.758  -4.011  -1.692  1.00  0.00           O  
ATOM    882  N   VAL A 112      12.969  -9.034  -2.330  1.00  0.00           N  
ATOM    883  CA  VAL A 112      14.012  -9.959  -1.910  1.00  0.00           C  
ATOM    884  C   VAL A 112      14.148 -11.031  -2.977  1.00  0.00           C  
ATOM    885  O   VAL A 112      13.238 -11.232  -3.792  1.00  0.00           O  
ATOM    886  CB  VAL A 112      13.693 -10.569  -0.527  1.00  0.00           C  
ATOM    887  CG1 VAL A 112      12.432 -11.443  -0.574  1.00  0.00           C  
ATOM    888  CG2 VAL A 112      14.868 -11.366   0.032  1.00  0.00           C  
ATOM    889  N   TYR A 113      15.293 -11.712  -2.998  1.00  0.00           N  
ATOM    890  CA  TYR A 113      15.487 -12.842  -3.901  1.00  0.00           C  
ATOM    891  C   TYR A 113      15.953 -14.065  -3.118  1.00  0.00           C  
ATOM    892  O   TYR A 113      16.926 -13.979  -2.377  1.00  0.00           O  
ATOM    893  CB  TYR A 113      16.501 -12.494  -4.994  1.00  0.00           C  
ATOM    894  CG  TYR A 113      16.730 -13.648  -5.927  1.00  0.00           C  
ATOM    895  CD1 TYR A 113      15.841 -13.916  -6.971  1.00  0.00           C  
ATOM    896  CD2 TYR A 113      17.809 -14.523  -5.743  1.00  0.00           C  
ATOM    897  CE1 TYR A 113      16.020 -15.007  -7.816  1.00  0.00           C  
ATOM    898  CE2 TYR A 113      17.995 -15.612  -6.579  1.00  0.00           C  
ATOM    899  CZ  TYR A 113      17.103 -15.845  -7.611  1.00  0.00           C  
ATOM    900  OH  TYR A 113      17.288 -16.924  -8.447  1.00  0.00           O  
ATOM    901  N   PRO A 114      15.300 -15.220  -3.287  1.00  0.00           N  
ATOM    902  CA  PRO A 114      14.045 -15.410  -4.018  1.00  0.00           C  
ATOM    903  C   PRO A 114      12.878 -14.665  -3.372  1.00  0.00           C  
ATOM    904  O   PRO A 114      12.920 -14.356  -2.185  1.00  0.00           O  
ATOM    905  CB  PRO A 114      13.811 -16.922  -3.975  1.00  0.00           C  
ATOM    906  CG  PRO A 114      15.151 -17.512  -3.660  1.00  0.00           C  
ATOM    907  CD  PRO A 114      15.810 -16.489  -2.781  1.00  0.00           C  
ATOM    908  N   ALA A 115      11.850 -14.394  -4.152  1.00  0.00           N  
ATOM    909  CA  ALA A 115      10.682 -13.686  -3.644  1.00  0.00           C  
ATOM    910  C   ALA A 115      10.093 -14.400  -2.421  1.00  0.00           C  
ATOM    911  O   ALA A 115      10.092 -15.629  -2.342  1.00  0.00           O  
ATOM    912  CB  ALA A 115       9.628 -13.556  -4.737  1.00  0.00           C  
ATOM    913  N   ASN A 116       9.605 -13.619  -1.469  1.00  0.00           N  
ATOM    914  CA  ASN A 116       8.959 -14.065  -0.237  1.00  0.00           C  
ATOM    915  C   ASN A 116       9.894 -14.659   0.813  1.00  0.00           C  
ATOM    916  O   ASN A 116       9.485 -14.806   1.964  1.00  0.00           O  
ATOM    917  CB  ASN A 116       7.821 -15.057  -0.526  1.00  0.00           C  
ATOM    918  CG  ASN A 116       6.888 -14.589  -1.624  1.00  0.00           C  
ATOM    919  OD1 ASN A 116       6.479 -13.442  -1.661  1.00  0.00           O  
ATOM    920  ND2 ASN A 116       6.548 -15.480  -2.534  1.00  0.00           N  
ATOM    921  N   GLN A 117      11.112 -15.009   0.454  1.00  0.00           N  
ATOM    922  CA  GLN A 117      12.021 -15.732   1.348  1.00  0.00           C  
ATOM    923  C   GLN A 117      12.895 -14.739   2.116  1.00  0.00           C  
ATOM    924  O   GLN A 117      13.979 -14.364   1.669  1.00  0.00           O  
ATOM    925  CB  GLN A 117      12.874 -16.733   0.560  1.00  0.00           C  
ATOM    926  CG  GLN A 117      12.073 -17.619  -0.397  1.00  0.00           C  
ATOM    927  CD  GLN A 117      10.877 -18.287   0.263  1.00  0.00           C  
ATOM    928  OE1 GLN A 117      10.990 -18.876   1.337  1.00  0.00           O  
ATOM    929  NE2 GLN A 117       9.716 -18.188  -0.356  1.00  0.00           N  
ATOM    930  N   MET A 118      12.413 -14.305   3.264  1.00  0.00           N  
ATOM    931  CA  MET A 118      13.041 -13.211   4.001  1.00  0.00           C  
ATOM    932  C   MET A 118      13.157 -13.563   5.488  1.00  0.00           C  
ATOM    933  O   MET A 118      12.151 -13.675   6.174  1.00  0.00           O  
ATOM    934  CB  MET A 118      12.229 -11.934   3.801  1.00  0.00           C  
ATOM    935  CG  MET A 118      12.913 -10.684   4.304  1.00  0.00           C  
ATOM    936  SD  MET A 118      11.917  -9.194   4.088  1.00  0.00           S  
ATOM    937  CE  MET A 118      11.953  -8.983   2.316  1.00  0.00           C  
ATOM    938  N   ALA A 119      14.383 -13.734   5.954  1.00  0.00           N  
ATOM    939  CA  ALA A 119      14.727 -13.917   7.367  1.00  0.00           C  
ATOM    940  C   ALA A 119      16.252 -13.994   7.496  1.00  0.00           C  
ATOM    941  O   ALA A 119      16.971 -13.310   6.770  1.00  0.00           O  
ATOM    942  CB  ALA A 119      14.038 -15.159   7.945  1.00  0.00           C  
ATOM    943  N   ILE A 120      16.759 -14.816   8.405  1.00  0.00           N  
ATOM    944  CA  ILE A 120      18.189 -14.847   8.684  1.00  0.00           C  
ATOM    945  C   ILE A 120      19.018 -15.314   7.489  1.00  0.00           C  
ATOM    946  O   ILE A 120      20.127 -14.815   7.270  1.00  0.00           O  
ATOM    947  CB  ILE A 120      18.474 -15.692   9.945  1.00  0.00           C  
ATOM    948  CG1 ILE A 120      19.904 -15.449  10.439  1.00  0.00           C  
ATOM    949  CG2 ILE A 120      18.208 -17.183   9.691  1.00  0.00           C  
ATOM    950  CD1 ILE A 120      20.118 -15.818  11.890  1.00  0.00           C  
ATOM    951  N   ASN A 121      18.487 -16.226   6.683  1.00  0.00           N  
ATOM    952  CA  ASN A 121      19.210 -16.725   5.512  1.00  0.00           C  
ATOM    953  C   ASN A 121      19.262 -15.717   4.364  1.00  0.00           C  
ATOM    954  O   ASN A 121      19.979 -15.935   3.387  1.00  0.00           O  
ATOM    955  CB  ASN A 121      18.587 -18.037   5.030  1.00  0.00           C  
ATOM    956  CG  ASN A 121      18.753 -19.173   6.020  1.00  0.00           C  
ATOM    957  OD1 ASN A 121      19.633 -19.151   6.867  1.00  0.00           O  
ATOM    958  ND2 ASN A 121      17.911 -20.184   5.918  1.00  0.00           N  
ATOM    959  N   SER A 122      18.526 -14.626   4.473  1.00  0.00           N  
ATOM    960  CA  SER A 122      18.537 -13.545   3.497  1.00  0.00           C  
ATOM    961  C   SER A 122      18.827 -12.199   4.157  1.00  0.00           C  
ATOM    962  O   SER A 122      18.367 -11.162   3.690  1.00  0.00           O  
ATOM    963  CB  SER A 122      17.217 -13.514   2.723  1.00  0.00           C  
ATOM    964  OG  SER A 122      16.118 -13.467   3.606  1.00  0.00           O  
ATOM    965  N   GLN A 123      19.602 -12.197   5.231  1.00  0.00           N  
ATOM    966  CA  GLN A 123      19.910 -10.970   5.964  1.00  0.00           C  
ATOM    967  C   GLN A 123      20.561  -9.907   5.078  1.00  0.00           C  
ATOM    968  O   GLN A 123      20.476  -8.709   5.364  1.00  0.00           O  
ATOM    969  CB  GLN A 123      20.808 -11.286   7.157  1.00  0.00           C  
ATOM    970  CG  GLN A 123      20.933 -10.131   8.148  1.00  0.00           C  
ATOM    971  CD  GLN A 123      21.817 -10.464   9.329  1.00  0.00           C  
ATOM    972  OE1 GLN A 123      22.787 -11.200   9.209  1.00  0.00           O  
ATOM    973  NE2 GLN A 123      21.499  -9.919  10.493  1.00  0.00           N  
ATOM    974  N   TRP A 124      21.195 -10.334   3.990  1.00  0.00           N  
ATOM    975  CA  TRP A 124      21.780  -9.412   3.024  1.00  0.00           C  
ATOM    976  C   TRP A 124      20.783  -8.340   2.568  1.00  0.00           C  
ATOM    977  O   TRP A 124      21.187  -7.203   2.312  1.00  0.00           O  
ATOM    978  CB  TRP A 124      22.310 -10.182   1.808  1.00  0.00           C  
ATOM    979  CG  TRP A 124      21.241 -10.805   0.961  1.00  0.00           C  
ATOM    980  CD1 TRP A 124      20.761 -12.083   1.061  1.00  0.00           C  
ATOM    981  CD2 TRP A 124      20.493 -10.188  -0.102  1.00  0.00           C  
ATOM    982  NE1 TRP A 124      19.769 -12.294   0.128  1.00  0.00           N  
ATOM    983  CE2 TRP A 124      19.578 -11.145  -0.599  1.00  0.00           C  
ATOM    984  CE3 TRP A 124      20.511  -8.919  -0.697  1.00  0.00           C  
ATOM    985  CZ2 TRP A 124      18.688 -10.865  -1.642  1.00  0.00           C  
ATOM    986  CZ3 TRP A 124      19.618  -8.632  -1.735  1.00  0.00           C  
ATOM    987  CH2 TRP A 124      18.724  -9.600  -2.191  1.00  0.00           C  
ATOM    988  N   ILE A 125      19.505  -8.670   2.478  1.00  0.00           N  
ATOM    989  CA  ILE A 125      18.522  -7.709   1.989  1.00  0.00           C  
ATOM    990  C   ILE A 125      18.325  -6.568   2.986  1.00  0.00           C  
ATOM    991  O   ILE A 125      18.146  -5.417   2.582  1.00  0.00           O  
ATOM    992  CB  ILE A 125      17.176  -8.378   1.622  1.00  0.00           C  
ATOM    993  CG1 ILE A 125      16.289  -7.425   0.805  1.00  0.00           C  
ATOM    994  CG2 ILE A 125      16.408  -8.843   2.865  1.00  0.00           C  
ATOM    995  CD1 ILE A 125      16.908  -6.971  -0.500  1.00  0.00           C  
ATOM    996  N   PHE A 126      18.378  -6.859   4.279  1.00  0.00           N  
ATOM    997  CA  PHE A 126      18.219  -5.831   5.300  1.00  0.00           C  
ATOM    998  C   PHE A 126      19.436  -4.910   5.330  1.00  0.00           C  
ATOM    999  O   PHE A 126      19.287  -3.694   5.433  1.00  0.00           O  
ATOM   1000  CB  PHE A 126      17.999  -6.468   6.673  1.00  0.00           C  
ATOM   1001  CG  PHE A 126      16.890  -7.483   6.714  1.00  0.00           C  
ATOM   1002  CD1 PHE A 126      15.643  -7.225   6.134  1.00  0.00           C  
ATOM   1003  CD2 PHE A 126      17.084  -8.714   7.350  1.00  0.00           C  
ATOM   1004  CE1 PHE A 126      14.625  -8.166   6.171  1.00  0.00           C  
ATOM   1005  CE2 PHE A 126      16.072  -9.660   7.395  1.00  0.00           C  
ATOM   1006  CZ  PHE A 126      14.842  -9.389   6.803  1.00  0.00           C  
ATOM   1007  N   GLN A 127      20.628  -5.486   5.202  1.00  0.00           N  
ATOM   1008  CA  GLN A 127      21.850  -4.699   5.132  1.00  0.00           C  
ATOM   1009  C   GLN A 127      21.843  -3.797   3.899  1.00  0.00           C  
ATOM   1010  O   GLN A 127      22.069  -2.583   4.000  1.00  0.00           O  
ATOM   1011  CB  GLN A 127      23.071  -5.625   5.093  1.00  0.00           C  
ATOM   1012  CG  GLN A 127      23.269  -6.435   6.373  1.00  0.00           C  
ATOM   1013  CD  GLN A 127      23.800  -5.597   7.524  1.00  0.00           C  
ATOM   1014  OE1 GLN A 127      24.432  -4.563   7.324  1.00  0.00           O  
ATOM   1015  NE2 GLN A 127      23.561  -6.039   8.741  1.00  0.00           N  
ATOM   1016  N   PHE A 128      21.551  -4.371   2.753  1.00  0.00           N  
ATOM   1017  CA  PHE A 128      21.563  -3.628   1.497  1.00  0.00           C  
ATOM   1018  C   PHE A 128      20.502  -2.530   1.478  1.00  0.00           C  
ATOM   1019  O   PHE A 128      20.793  -1.383   1.146  1.00  0.00           O  
ATOM   1020  CB  PHE A 128      21.364  -4.588   0.320  1.00  0.00           C  
ATOM   1021  CG  PHE A 128      21.386  -3.890  -1.017  1.00  0.00           C  
ATOM   1022  CD1 PHE A 128      22.591  -3.565  -1.621  1.00  0.00           C  
ATOM   1023  CD2 PHE A 128      20.200  -3.534  -1.649  1.00  0.00           C  
ATOM   1024  CE1 PHE A 128      22.616  -2.894  -2.841  1.00  0.00           C  
ATOM   1025  CE2 PHE A 128      20.218  -2.868  -2.874  1.00  0.00           C  
ATOM   1026  CZ  PHE A 128      21.431  -2.546  -3.467  1.00  0.00           C  
ATOM   1027  N   ALA A 129      19.269  -2.864   1.839  1.00  0.00           N  
ATOM   1028  CA  ALA A 129      18.191  -1.886   1.814  1.00  0.00           C  
ATOM   1029  C   ALA A 129      18.406  -0.783   2.849  1.00  0.00           C  
ATOM   1030  O   ALA A 129      18.114   0.379   2.573  1.00  0.00           O  
ATOM   1031  CB  ALA A 129      16.842  -2.574   2.012  1.00  0.00           C  
ATOM   1032  N   ALA A 130      18.938  -1.119   4.027  1.00  0.00           N  
ATOM   1033  CA  ALA A 130      19.258  -0.104   5.021  1.00  0.00           C  
ATOM   1034  C   ALA A 130      20.294   0.889   4.491  1.00  0.00           C  
ATOM   1035  O   ALA A 130      20.179   2.093   4.734  1.00  0.00           O  
ATOM   1036  CB  ALA A 130      19.758  -0.758   6.310  1.00  0.00           C  
ATOM   1037  N   GLU A 131      21.284   0.393   3.755  1.00  0.00           N  
ATOM   1038  CA  GLU A 131      22.281   1.270   3.128  1.00  0.00           C  
ATOM   1039  C   GLU A 131      21.634   2.191   2.089  1.00  0.00           C  
ATOM   1040  O   GLU A 131      21.945   3.381   2.033  1.00  0.00           O  
ATOM   1041  CB  GLU A 131      23.385   0.436   2.477  1.00  0.00           C  
ATOM   1042  CG  GLU A 131      24.288  -0.251   3.494  1.00  0.00           C  
ATOM   1043  CD  GLU A 131      25.243  -1.267   2.858  1.00  0.00           C  
ATOM   1044  OE1 GLU A 131      25.269  -1.385   1.612  1.00  0.00           O  
ATOM   1045  OE2 GLU A 131      25.953  -1.949   3.608  1.00  0.00           O  
ATOM   1046  N   GLN A 132      20.729   1.660   1.284  1.00  0.00           N  
ATOM   1047  CA  GLN A 132      20.057   2.475   0.275  1.00  0.00           C  
ATOM   1048  C   GLN A 132      19.105   3.486   0.914  1.00  0.00           C  
ATOM   1049  O   GLN A 132      19.062   4.650   0.509  1.00  0.00           O  
ATOM   1050  CB  GLN A 132      19.299   1.593  -0.725  1.00  0.00           C  
ATOM   1051  CG  GLN A 132      20.189   0.626  -1.498  1.00  0.00           C  
ATOM   1052  CD  GLN A 132      21.373   1.316  -2.150  1.00  0.00           C  
ATOM   1053  OE1 GLN A 132      21.216   2.303  -2.859  1.00  0.00           O  
ATOM   1054  NE2 GLN A 132      22.568   0.815  -1.900  1.00  0.00           N  
ATOM   1055  N   PHE A 133      18.350   3.063   1.924  1.00  0.00           N  
ATOM   1056  CA  PHE A 133      17.370   3.912   2.592  1.00  0.00           C  
ATOM   1057  C   PHE A 133      17.979   4.845   3.640  1.00  0.00           C  
ATOM   1058  O   PHE A 133      17.257   5.679   4.194  1.00  0.00           O  
ATOM   1059  CB  PHE A 133      16.287   3.047   3.261  1.00  0.00           C  
ATOM   1060  CG  PHE A 133      15.437   2.217   2.325  1.00  0.00           C  
ATOM   1061  CD1 PHE A 133      15.220   2.583   0.998  1.00  0.00           C  
ATOM   1062  CD2 PHE A 133      14.804   1.067   2.807  1.00  0.00           C  
ATOM   1063  CE1 PHE A 133      14.411   1.815   0.167  1.00  0.00           C  
ATOM   1064  CE2 PHE A 133      13.994   0.305   1.985  1.00  0.00           C  
ATOM   1065  CZ  PHE A 133      13.793   0.671   0.664  1.00  0.00           C  
ATOM   1066  N   ALA A 134      19.263   4.727   3.918  1.00  0.00           N  
ATOM   1067  CA  ALA A 134      19.928   5.495   4.966  1.00  0.00           C  
ATOM   1068  C   ALA A 134      19.642   7.006   4.952  1.00  0.00           C  
ATOM   1069  O   ALA A 134      19.465   7.580   6.026  1.00  0.00           O  
ATOM   1070  CB  ALA A 134      21.434   5.227   4.934  1.00  0.00           C  
ATOM   1071  N   PRO A 135      19.546   7.670   3.790  1.00  0.00           N  
ATOM   1072  CA  PRO A 135      19.224   9.107   3.785  1.00  0.00           C  
ATOM   1073  C   PRO A 135      17.881   9.453   4.427  1.00  0.00           C  
ATOM   1074  O   PRO A 135      17.678  10.597   4.826  1.00  0.00           O  
ATOM   1075  CB  PRO A 135      19.223   9.483   2.304  1.00  0.00           C  
ATOM   1076  CG  PRO A 135      20.132   8.469   1.673  1.00  0.00           C  
ATOM   1077  CD  PRO A 135      19.857   7.204   2.440  1.00  0.00           C  
ATOM   1078  N   PHE A 136      16.971   8.481   4.540  1.00  0.00           N  
ATOM   1079  CA  PHE A 136      15.651   8.694   5.115  1.00  0.00           C  
ATOM   1080  C   PHE A 136      15.559   8.285   6.591  1.00  0.00           C  
ATOM   1081  O   PHE A 136      14.564   8.595   7.248  1.00  0.00           O  
ATOM   1082  CB  PHE A 136      14.603   7.905   4.328  1.00  0.00           C  
ATOM   1083  CG  PHE A 136      14.698   8.062   2.826  1.00  0.00           C  
ATOM   1084  CD1 PHE A 136      14.642   9.324   2.242  1.00  0.00           C  
ATOM   1085  CD2 PHE A 136      14.839   6.941   2.012  1.00  0.00           C  
ATOM   1086  CE1 PHE A 136      14.740   9.467   0.858  1.00  0.00           C  
ATOM   1087  CE2 PHE A 136      14.925   7.078   0.636  1.00  0.00           C  
ATOM   1088  CZ  PHE A 136      14.877   8.339   0.057  1.00  0.00           C  
ATOM   1089  N   LEU A 137      16.555   7.596   7.107  1.00  0.00           N  
ATOM   1090  CA  LEU A 137      16.482   6.926   8.396  1.00  0.00           C  
ATOM   1091  C   LEU A 137      17.400   7.570   9.431  1.00  0.00           C  
ATOM   1092  O   LEU A 137      18.489   8.041   9.116  1.00  0.00           O  
ATOM   1093  CB  LEU A 137      16.852   5.444   8.234  1.00  0.00           C  
ATOM   1094  CG  LEU A 137      15.983   4.623   7.272  1.00  0.00           C  
ATOM   1095  CD1 LEU A 137      16.515   3.196   7.183  1.00  0.00           C  
ATOM   1096  CD2 LEU A 137      14.529   4.610   7.718  1.00  0.00           C  
ATOM   1097  N   SER A 138      16.955   7.560  10.683  1.00  0.00           N  
ATOM   1098  CA  SER A 138      17.839   7.868  11.803  1.00  0.00           C  
ATOM   1099  C   SER A 138      18.857   6.747  11.997  1.00  0.00           C  
ATOM   1100  O   SER A 138      18.654   5.623  11.528  1.00  0.00           O  
ATOM   1101  CB  SER A 138      17.031   8.063  13.082  1.00  0.00           C  
ATOM   1102  OG  SER A 138      16.464   6.840  13.508  1.00  0.00           O  
ATOM   1103  N   GLN A 139      19.933   7.019  12.714  1.00  0.00           N  
ATOM   1104  CA  GLN A 139      20.951   5.999  12.951  1.00  0.00           C  
ATOM   1105  C   GLN A 139      20.370   4.780  13.672  1.00  0.00           C  
ATOM   1106  O   GLN A 139      20.681   3.645  13.319  1.00  0.00           O  
ATOM   1107  CB  GLN A 139      22.118   6.595  13.753  1.00  0.00           C  
ATOM   1108  CG  GLN A 139      23.269   5.615  13.945  1.00  0.00           C  
ATOM   1109  CD  GLN A 139      23.840   5.116  12.622  1.00  0.00           C  
ATOM   1110  OE1 GLN A 139      23.983   5.872  11.667  1.00  0.00           O  
ATOM   1111  NE2 GLN A 139      24.158   3.840  12.550  1.00  0.00           N  
ATOM   1112  N   ASN A 140      19.510   5.002  14.675  1.00  0.00           N  
ATOM   1113  CA  ASN A 140      18.873   3.899  15.375  1.00  0.00           C  
ATOM   1114  C   ASN A 140      17.981   3.080  14.443  1.00  0.00           C  
ATOM   1115  O   ASN A 140      17.950   1.848  14.519  1.00  0.00           O  
ATOM   1116  CB  ASN A 140      18.054   4.417  16.563  1.00  0.00           C  
ATOM   1117  CG  ASN A 140      18.919   4.913  17.705  1.00  0.00           C  
ATOM   1118  OD1 ASN A 140      20.115   4.663  17.767  1.00  0.00           O  
ATOM   1119  ND2 ASN A 140      18.315   5.624  18.640  1.00  0.00           N  
ATOM   1120  N   ALA A 141      17.269   3.755  13.551  1.00  0.00           N  
ATOM   1121  CA  ALA A 141      16.422   3.070  12.581  1.00  0.00           C  
ATOM   1122  C   ALA A 141      17.253   2.243  11.597  1.00  0.00           C  
ATOM   1123  O   ALA A 141      16.859   1.131  11.247  1.00  0.00           O  
ATOM   1124  CB  ALA A 141      15.554   4.083  11.842  1.00  0.00           C  
ATOM   1125  N   ILE A 142      18.401   2.762  11.181  1.00  0.00           N  
ATOM   1126  CA  ILE A 142      19.310   2.018  10.306  1.00  0.00           C  
ATOM   1127  C   ILE A 142      19.755   0.717  10.973  1.00  0.00           C  
ATOM   1128  O   ILE A 142      19.691  -0.352  10.363  1.00  0.00           O  
ATOM   1129  CB  ILE A 142      20.531   2.880   9.911  1.00  0.00           C  
ATOM   1130  CG1 ILE A 142      20.097   4.016   8.972  1.00  0.00           C  
ATOM   1131  CG2 ILE A 142      21.621   2.026   9.244  1.00  0.00           C  
ATOM   1132  CD1 ILE A 142      21.155   5.096   8.776  1.00  0.00           C  
ATOM   1133  N   GLU A 143      20.189   0.792  12.226  1.00  0.00           N  
ATOM   1134  CA  GLU A 143      20.671  -0.402  12.920  1.00  0.00           C  
ATOM   1135  C   GLU A 143      19.556  -1.427  13.120  1.00  0.00           C  
ATOM   1136  O   GLU A 143      19.774  -2.632  12.934  1.00  0.00           O  
ATOM   1137  CB  GLU A 143      21.302  -0.009  14.258  1.00  0.00           C  
ATOM   1138  CG  GLU A 143      22.573   0.821  14.116  1.00  0.00           C  
ATOM   1139  CD  GLU A 143      23.614   0.142  13.233  1.00  0.00           C  
ATOM   1140  OE1 GLU A 143      23.867  -1.064  13.416  1.00  0.00           O  
ATOM   1141  OE2 GLU A 143      24.172   0.821  12.342  1.00  0.00           O  
ATOM   1142  N   SER A 144      18.370  -0.961  13.451  1.00  0.00           N  
ATOM   1143  CA  SER A 144      17.220  -1.858  13.602  1.00  0.00           C  
ATOM   1144  C   SER A 144      16.826  -2.483  12.262  1.00  0.00           C  
ATOM   1145  O   SER A 144      16.563  -3.692  12.180  1.00  0.00           O  
ATOM   1146  CB  SER A 144      16.057  -1.084  14.209  1.00  0.00           C  
ATOM   1147  OG  SER A 144      15.001  -1.956  14.555  1.00  0.00           O  
ATOM   1148  N   PHE A 145      16.818  -1.685  11.202  1.00  0.00           N  
ATOM   1149  CA  PHE A 145      16.496  -2.171   9.858  1.00  0.00           C  
ATOM   1150  C   PHE A 145      17.477  -3.258   9.425  1.00  0.00           C  
ATOM   1151  O   PHE A 145      17.064  -4.281   8.868  1.00  0.00           O  
ATOM   1152  CB  PHE A 145      16.498  -1.003   8.867  1.00  0.00           C  
ATOM   1153  CG  PHE A 145      15.768  -1.290   7.571  1.00  0.00           C  
ATOM   1154  CD1 PHE A 145      16.253  -2.218   6.660  1.00  0.00           C  
ATOM   1155  CD2 PHE A 145      14.585  -0.617   7.263  1.00  0.00           C  
ATOM   1156  CE1 PHE A 145      15.580  -2.493   5.479  1.00  0.00           C  
ATOM   1157  CE2 PHE A 145      13.909  -0.881   6.082  1.00  0.00           C  
ATOM   1158  CZ  PHE A 145      14.395  -1.821   5.186  1.00  0.00           C  
ATOM   1159  N   LYS A 146      18.763  -3.046   9.687  1.00  0.00           N  
ATOM   1160  CA  LYS A 146      19.792  -4.030   9.333  1.00  0.00           C  
ATOM   1161  C   LYS A 146      19.563  -5.379  10.010  1.00  0.00           C  
ATOM   1162  O   LYS A 146      19.945  -6.412   9.458  1.00  0.00           O  
ATOM   1163  CB  LYS A 146      21.176  -3.501   9.709  1.00  0.00           C  
ATOM   1164  CG  LYS A 146      21.706  -2.443   8.755  1.00  0.00           C  
ATOM   1165  CD  LYS A 146      23.060  -1.925   9.234  1.00  0.00           C  
ATOM   1166  CE  LYS A 146      23.649  -0.948   8.240  1.00  0.00           C  
ATOM   1167  NZ  LYS A 146      24.927  -0.375   8.751  1.00  0.00           N  
ATOM   1168  N   HIS A 147      18.943  -5.372  11.178  1.00  0.00           N  
ATOM   1169  CA  HIS A 147      18.670  -6.618  11.888  1.00  0.00           C  
ATOM   1170  C   HIS A 147      17.539  -7.422  11.242  1.00  0.00           C  
ATOM   1171  O   HIS A 147      17.687  -8.628  11.031  1.00  0.00           O  
ATOM   1172  CB  HIS A 147      18.359  -6.319  13.354  1.00  0.00           C  
ATOM   1173  CG  HIS A 147      18.036  -7.556  14.140  1.00  0.00           C  
ATOM   1174  ND1 HIS A 147      18.955  -8.549  14.416  1.00  0.00           N  
ATOM   1175  CD2 HIS A 147      16.864  -7.963  14.691  1.00  0.00           C  
ATOM   1176  CE1 HIS A 147      18.355  -9.510  15.105  1.00  0.00           C  
ATOM   1177  NE2 HIS A 147      17.088  -9.177  15.288  1.00  0.00           N  
ATOM   1178  N   GLY A 148      16.420  -6.769  10.916  1.00  0.00           N  
ATOM   1179  CA  GLY A 148      15.259  -7.505  10.423  1.00  0.00           C  
ATOM   1180  C   GLY A 148      14.278  -6.728   9.555  1.00  0.00           C  
ATOM   1181  O   GLY A 148      13.198  -7.242   9.261  1.00  0.00           O  
ATOM   1182  N   GLY A 149      14.619  -5.510   9.149  1.00  0.00           N  
ATOM   1183  CA  GLY A 149      13.730  -4.709   8.321  1.00  0.00           C  
ATOM   1184  C   GLY A 149      12.625  -3.987   9.077  1.00  0.00           C  
ATOM   1185  O   GLY A 149      11.712  -3.444   8.451  1.00  0.00           O  
ATOM   1186  N   TYR A 150      12.695  -3.962  10.401  1.00  0.00           N  
ATOM   1187  CA  TYR A 150      11.749  -3.239  11.254  1.00  0.00           C  
ATOM   1188  C   TYR A 150      12.472  -2.147  12.049  1.00  0.00           C  
ATOM   1189  O   TYR A 150      13.659  -2.271  12.341  1.00  0.00           O  
ATOM   1190  CB  TYR A 150      10.997  -4.198  12.184  1.00  0.00           C  
ATOM   1191  CG  TYR A 150      11.860  -5.065  13.079  1.00  0.00           C  
ATOM   1192  CD1 TYR A 150      12.380  -4.571  14.282  1.00  0.00           C  
ATOM   1193  CD2 TYR A 150      12.114  -6.398  12.754  1.00  0.00           C  
ATOM   1194  CE1 TYR A 150      13.141  -5.374  15.120  1.00  0.00           C  
ATOM   1195  CE2 TYR A 150      12.873  -7.214  13.589  1.00  0.00           C  
ATOM   1196  CZ  TYR A 150      13.382  -6.698  14.779  1.00  0.00           C  
ATOM   1197  OH  TYR A 150      14.117  -7.499  15.609  1.00  0.00           O  
ATOM   1198  N   TYR A 151      11.756  -1.086  12.394  1.00  0.00           N  
ATOM   1199  CA  TYR A 151      12.365   0.060  13.061  1.00  0.00           C  
ATOM   1200  C   TYR A 151      11.309   1.054  13.537  1.00  0.00           C  
ATOM   1201  O   TYR A 151      10.121   0.918  13.220  1.00  0.00           O  
ATOM   1202  CB  TYR A 151      13.352   0.764  12.120  1.00  0.00           C  
ATOM   1203  CG  TYR A 151      12.712   1.399  10.901  1.00  0.00           C  
ATOM   1204  CD1 TYR A 151      12.467   0.652   9.743  1.00  0.00           C  
ATOM   1205  CD2 TYR A 151      12.361   2.748  10.908  1.00  0.00           C  
ATOM   1206  CE1 TYR A 151      11.885   1.233   8.622  1.00  0.00           C  
ATOM   1207  CE2 TYR A 151      11.782   3.346   9.789  1.00  0.00           C  
ATOM   1208  CZ  TYR A 151      11.550   2.584   8.648  1.00  0.00           C  
ATOM   1209  OH  TYR A 151      10.975   3.170   7.543  1.00  0.00           O  
ATOM   1210  N   THR A 152      11.753   2.064  14.272  1.00  0.00           N  
ATOM   1211  CA  THR A 152      10.917   3.198  14.658  1.00  0.00           C  
ATOM   1212  C   THR A 152      11.631   4.510  14.353  1.00  0.00           C  
ATOM   1213  O   THR A 152      12.865   4.574  14.368  1.00  0.00           O  
ATOM   1214  CB  THR A 152      10.531   3.182  16.146  1.00  0.00           C  
ATOM   1215  OG1 THR A 152      11.665   3.451  16.962  1.00  0.00           O  
ATOM   1216  CG2 THR A 152       9.950   1.837  16.563  1.00  0.00           C  
ATOM   1217  N   MET A 153      10.848   5.554  14.109  1.00  0.00           N  
ATOM   1218  CA  MET A 153      11.349   6.928  14.023  1.00  0.00           C  
ATOM   1219  C   MET A 153      10.284   7.873  14.559  1.00  0.00           C  
ATOM   1220  O   MET A 153       9.109   7.712  14.236  1.00  0.00           O  
ATOM   1221  CB  MET A 153      11.675   7.336  12.581  1.00  0.00           C  
ATOM   1222  CG  MET A 153      12.881   6.636  11.983  1.00  0.00           C  
ATOM   1223  SD  MET A 153      13.497   7.425  10.482  1.00  0.00           S  
ATOM   1224  CE  MET A 153      12.090   7.261   9.378  1.00  0.00           C  
ATOM   1225  N   PRO A 154      10.661   8.891  15.327  1.00  0.00           N  
ATOM   1226  CA  PRO A 154       9.690   9.905  15.722  1.00  0.00           C  
ATOM   1227  C   PRO A 154       9.298  10.773  14.532  1.00  0.00           C  
ATOM   1228  O   PRO A 154      10.152  11.133  13.708  1.00  0.00           O  
ATOM   1229  CB  PRO A 154      10.422  10.716  16.796  1.00  0.00           C  
ATOM   1230  CG  PRO A 154      11.874  10.563  16.429  1.00  0.00           C  
ATOM   1231  CD  PRO A 154      11.996   9.178  15.845  1.00  0.00           C  
ATOM   1232  N   PHE A 155       8.032  11.127  14.440  1.00  0.00           N  
ATOM   1233  CA  PHE A 155       7.615  12.120  13.467  1.00  0.00           C  
ATOM   1234  C   PHE A 155       8.223  13.479  13.826  1.00  0.00           C  
ATOM   1235  O   PHE A 155       8.354  13.800  15.008  1.00  0.00           O  
ATOM   1236  CB  PHE A 155       6.086  12.212  13.405  1.00  0.00           C  
ATOM   1237  CG  PHE A 155       5.432  11.109  12.625  1.00  0.00           C  
ATOM   1238  CD1 PHE A 155       5.244  11.225  11.251  1.00  0.00           C  
ATOM   1239  CD2 PHE A 155       5.000   9.942  13.260  1.00  0.00           C  
ATOM   1240  CE1 PHE A 155       4.632  10.207  10.517  1.00  0.00           C  
ATOM   1241  CE2 PHE A 155       4.386   8.920  12.537  1.00  0.00           C  
ATOM   1242  CZ  PHE A 155       4.208   9.059  11.167  1.00  0.00           C  
ATOM   1243  N   PRO A 156       8.582  14.299  12.842  1.00  0.00           N  
ATOM   1244  CA  PRO A 156       9.184  15.603  13.111  1.00  0.00           C  
ATOM   1245  C   PRO A 156       8.281  16.512  13.941  1.00  0.00           C  
ATOM   1246  O   PRO A 156       7.086  16.630  13.675  1.00  0.00           O  
ATOM   1247  CB  PRO A 156       9.430  16.191  11.719  1.00  0.00           C  
ATOM   1248  CG  PRO A 156       9.563  14.991  10.832  1.00  0.00           C  
ATOM   1249  CD  PRO A 156       8.596  13.987  11.417  1.00  0.00           C  
ATOM   1250  N   ALA A 157       8.861  17.189  14.918  1.00  0.00           N  
ATOM   1251  CA  ALA A 157       8.100  18.032  15.834  1.00  0.00           C  
ATOM   1252  C   ALA A 157       7.446  19.230  15.140  1.00  0.00           C  
ATOM   1253  O   ALA A 157       6.401  19.707  15.585  1.00  0.00           O  
ATOM   1254  CB  ALA A 157       9.014  18.507  16.959  1.00  0.00           C  
ATOM   1255  N   HIS A 158       8.028  19.705  14.044  1.00  0.00           N  
ATOM   1256  CA  HIS A 158       7.534  20.900  13.364  1.00  0.00           C  
ATOM   1257  C   HIS A 158       6.205  20.690  12.638  1.00  0.00           C  
ATOM   1258  O   HIS A 158       5.639  21.647  12.110  1.00  0.00           O  
ATOM   1259  CB  HIS A 158       8.597  21.422  12.386  1.00  0.00           C  
ATOM   1260  CG  HIS A 158       8.813  20.534  11.202  1.00  0.00           C  
ATOM   1261  ND1 HIS A 158       9.875  19.667  11.073  1.00  0.00           N  
ATOM   1262  CD2 HIS A 158       8.087  20.400  10.062  1.00  0.00           C  
ATOM   1263  CE1 HIS A 158       9.788  19.037   9.915  1.00  0.00           C  
ATOM   1264  NE2 HIS A 158       8.711  19.456   9.276  1.00  0.00           N  
ATOM   1265  N   LEU A 159       5.684  19.467  12.615  1.00  0.00           N  
ATOM   1266  CA  LEU A 159       4.421  19.158  11.941  1.00  0.00           C  
ATOM   1267  C   LEU A 159       3.178  19.573  12.742  1.00  0.00           C  
ATOM   1268  O   LEU A 159       2.053  19.312  12.304  1.00  0.00           O  
ATOM   1269  CB  LEU A 159       4.362  17.664  11.612  1.00  0.00           C  
ATOM   1270  CG  LEU A 159       5.405  17.168  10.610  1.00  0.00           C  
ATOM   1271  CD1 LEU A 159       5.357  15.644  10.523  1.00  0.00           C  
ATOM   1272  CD2 LEU A 159       5.175  17.765   9.224  1.00  0.00           C  
ATOM   1273  N   GLY A 160       3.357  20.198  13.887  1.00  0.00           N  
ATOM   1274  CA  GLY A 160       2.226  20.610  14.719  1.00  0.00           C  
ATOM   1275  C   GLY A 160       1.671  19.501  15.595  1.00  0.00           C  
ATOM   1276  O   GLY A 160       0.522  19.577  16.044  1.00  0.00           O  
ATOM   1277  N   ILE A 161       2.458  18.487  15.859  1.00  0.00           N  
ATOM   1278  CA  ILE A 161       2.082  17.354  16.698  1.00  0.00           C  
ATOM   1279  C   ILE A 161       2.040  17.801  18.162  1.00  0.00           C  
ATOM   1280  O   ILE A 161       2.974  18.433  18.656  1.00  0.00           O  
ATOM   1281  CB  ILE A 161       3.067  16.188  16.492  1.00  0.00           C  
ATOM   1282  CG1 ILE A 161       2.998  15.687  15.039  1.00  0.00           C  
ATOM   1283  CG2 ILE A 161       2.782  15.056  17.470  1.00  0.00           C  
ATOM   1284  CD1 ILE A 161       4.165  14.799  14.640  1.00  0.00           C  
ATOM   1285  N   LYS A 162       0.948  17.455  18.842  1.00  0.00           N  
ATOM   1286  CA  LYS A 162       0.743  17.852  20.234  1.00  0.00           C  
ATOM   1287  C   LYS A 162       1.064  16.747  21.235  1.00  0.00           C  
ATOM   1288  O   LYS A 162       1.295  17.026  22.412  1.00  0.00           O  
ATOM   1289  CB  LYS A 162      -0.698  18.323  20.439  1.00  0.00           C  
ATOM   1290  CG  LYS A 162      -1.103  19.502  19.559  1.00  0.00           C  
ATOM   1291  CD  LYS A 162      -0.235  20.730  19.811  1.00  0.00           C  
ATOM   1292  CE  LYS A 162      -0.714  21.910  18.981  1.00  0.00           C  
ATOM   1293  NZ  LYS A 162       0.140  23.108  19.169  1.00  0.00           N  
ATOM   1294  N   VAL A 163       1.077  15.511  20.784  1.00  0.00           N  
ATOM   1295  CA  VAL A 163       1.460  14.352  21.570  1.00  0.00           C  
ATOM   1296  C   VAL A 163       2.590  13.650  20.825  1.00  0.00           C  
ATOM   1297  O   VAL A 163       2.466  13.469  19.610  1.00  0.00           O  
ATOM   1298  CB  VAL A 163       0.272  13.386  21.773  1.00  0.00           C  
ATOM   1299  CG1 VAL A 163       0.689  12.134  22.524  1.00  0.00           C  
ATOM   1300  CG2 VAL A 163      -0.856  14.085  22.525  1.00  0.00           C  
ATOM   1301  N   PRO A 164       3.684  13.250  21.493  1.00  0.00           N  
ATOM   1302  CA  PRO A 164       4.778  12.580  20.788  1.00  0.00           C  
ATOM   1303  C   PRO A 164       4.275  11.395  19.968  1.00  0.00           C  
ATOM   1304  O   PRO A 164       3.621  10.492  20.495  1.00  0.00           O  
ATOM   1305  CB  PRO A 164       5.728  12.144  21.903  1.00  0.00           C  
ATOM   1306  CG  PRO A 164       5.475  13.146  22.997  1.00  0.00           C  
ATOM   1307  CD  PRO A 164       3.997  13.440  22.908  1.00  0.00           C  
ATOM   1308  N   LEU A 165       4.570  11.425  18.678  1.00  0.00           N  
ATOM   1309  CA  LEU A 165       4.045  10.458  17.722  1.00  0.00           C  
ATOM   1310  C   LEU A 165       5.198   9.794  16.989  1.00  0.00           C  
ATOM   1311  O   LEU A 165       6.124  10.469  16.540  1.00  0.00           O  
ATOM   1312  CB  LEU A 165       3.096  11.155  16.743  1.00  0.00           C  
ATOM   1313  CG  LEU A 165       2.441  10.261  15.691  1.00  0.00           C  
ATOM   1314  CD1 LEU A 165       1.504   9.251  16.332  1.00  0.00           C  
ATOM   1315  CD2 LEU A 165       1.669  11.110  14.689  1.00  0.00           C  
ATOM   1316  N   ASN A 166       5.127   8.480  16.848  1.00  0.00           N  
ATOM   1317  CA  ASN A 166       6.192   7.690  16.259  1.00  0.00           C  
ATOM   1318  C   ASN A 166       5.702   6.886  15.058  1.00  0.00           C  
ATOM   1319  O   ASN A 166       4.607   6.329  15.081  1.00  0.00           O  
ATOM   1320  CB  ASN A 166       6.785   6.743  17.300  1.00  0.00           C  
ATOM   1321  CG  ASN A 166       7.370   7.485  18.484  1.00  0.00           C  
ATOM   1322  OD1 ASN A 166       8.517   7.905  18.453  1.00  0.00           O  
ATOM   1323  ND2 ASN A 166       6.576   7.668  19.527  1.00  0.00           N  
ATOM   1324  N   ALA A 167       6.534   6.812  14.028  1.00  0.00           N  
ATOM   1325  CA  ALA A 167       6.363   5.844  12.954  1.00  0.00           C  
ATOM   1326  C   ALA A 167       6.994   4.526  13.395  1.00  0.00           C  
ATOM   1327  O   ALA A 167       8.147   4.499  13.820  1.00  0.00           O  
ATOM   1328  CB  ALA A 167       7.018   6.356  11.680  1.00  0.00           C  
ATOM   1329  N   VAL A 168       6.243   3.440  13.305  1.00  0.00           N  
ATOM   1330  CA  VAL A 168       6.715   2.102  13.635  1.00  0.00           C  
ATOM   1331  C   VAL A 168       6.509   1.220  12.414  1.00  0.00           C  
ATOM   1332  O   VAL A 168       5.384   1.068  11.948  1.00  0.00           O  
ATOM   1333  CB  VAL A 168       5.970   1.522  14.853  1.00  0.00           C  
ATOM   1334  CG1 VAL A 168       6.468   0.119  15.170  1.00  0.00           C  
ATOM   1335  CG2 VAL A 168       6.148   2.424  16.076  1.00  0.00           C  
ATOM   1336  N   VAL A 169       7.580   0.648  11.899  1.00  0.00           N  
ATOM   1337  CA  VAL A 169       7.533  -0.223  10.728  1.00  0.00           C  
ATOM   1338  C   VAL A 169       7.770  -1.657  11.167  1.00  0.00           C  
ATOM   1339  O   VAL A 169       8.792  -1.961  11.794  1.00  0.00           O  
ATOM   1340  CB  VAL A 169       8.564   0.206   9.675  1.00  0.00           C  
ATOM   1341  CG1 VAL A 169       8.655  -0.811   8.540  1.00  0.00           C  
ATOM   1342  CG2 VAL A 169       8.185   1.573   9.106  1.00  0.00           C  
ATOM   1343  N   LEU A 170       6.836  -2.536  10.833  1.00  0.00           N  
ATOM   1344  CA  LEU A 170       6.971  -3.968  11.059  1.00  0.00           C  
ATOM   1345  C   LEU A 170       7.228  -4.686   9.736  1.00  0.00           C  
ATOM   1346  O   LEU A 170       6.614  -4.381   8.718  1.00  0.00           O  
ATOM   1347  CB  LEU A 170       5.706  -4.545  11.714  1.00  0.00           C  
ATOM   1348  CG  LEU A 170       5.379  -4.023  13.113  1.00  0.00           C  
ATOM   1349  CD1 LEU A 170       4.116  -4.698  13.634  1.00  0.00           C  
ATOM   1350  CD2 LEU A 170       6.530  -4.277  14.082  1.00  0.00           C  
ATOM   1351  N   ASN A 171       8.126  -5.669   9.780  1.00  0.00           N  
ATOM   1352  CA  ASN A 171       8.389  -6.525   8.636  1.00  0.00           C  
ATOM   1353  C   ASN A 171       7.502  -7.767   8.724  1.00  0.00           C  
ATOM   1354  O   ASN A 171       7.884  -8.802   9.276  1.00  0.00           O  
ATOM   1355  CB  ASN A 171       9.869  -6.887   8.584  1.00  0.00           C  
ATOM   1356  CG  ASN A 171      10.197  -7.760   7.390  1.00  0.00           C  
ATOM   1357  OD1 ASN A 171       9.350  -8.039   6.549  1.00  0.00           O  
ATOM   1358  ND2 ASN A 171      11.435  -8.200   7.306  1.00  0.00           N  
ATOM   1359  N   THR A 172       6.292  -7.673   8.169  1.00  0.00           N  
ATOM   1360  CA  THR A 172       5.365  -8.803   8.182  1.00  0.00           C  
ATOM   1361  C   THR A 172       5.619  -9.805   7.068  1.00  0.00           C  
ATOM   1362  O   THR A 172       4.990 -10.866   7.048  1.00  0.00           O  
ATOM   1363  CB  THR A 172       3.908  -8.336   8.155  1.00  0.00           C  
ATOM   1364  OG1 THR A 172       3.694  -7.467   7.058  1.00  0.00           O  
ATOM   1365  CG2 THR A 172       3.561  -7.606   9.445  1.00  0.00           C  
ATOM   1366  N   VAL A 173       6.570  -9.536   6.183  1.00  0.00           N  
ATOM   1367  CA  VAL A 173       7.026 -10.556   5.236  1.00  0.00           C  
ATOM   1368  C   VAL A 173       7.617 -11.749   5.983  1.00  0.00           C  
ATOM   1369  O   VAL A 173       7.559 -12.880   5.502  1.00  0.00           O  
ATOM   1370  CB  VAL A 173       8.036  -9.982   4.223  1.00  0.00           C  
ATOM   1371  CG1 VAL A 173       8.455 -11.037   3.198  1.00  0.00           C  
ATOM   1372  CG2 VAL A 173       7.444  -8.779   3.493  1.00  0.00           C  
ATOM   1373  N   LEU A 174       8.124 -11.518   7.191  1.00  0.00           N  
ATOM   1374  CA  LEU A 174       8.582 -12.601   8.055  1.00  0.00           C  
ATOM   1375  C   LEU A 174       7.470 -13.598   8.392  1.00  0.00           C  
ATOM   1376  O   LEU A 174       7.747 -14.765   8.650  1.00  0.00           O  
ATOM   1377  CB  LEU A 174       9.147 -12.036   9.366  1.00  0.00           C  
ATOM   1378  CG  LEU A 174      10.357 -11.105   9.237  1.00  0.00           C  
ATOM   1379  CD1 LEU A 174      10.768 -10.605  10.617  1.00  0.00           C  
ATOM   1380  CD2 LEU A 174      11.534 -11.802   8.565  1.00  0.00           C  
ATOM   1381  N   TYR A 175       6.229 -13.133   8.368  1.00  0.00           N  
ATOM   1382  CA  TYR A 175       5.077 -13.949   8.754  1.00  0.00           C  
ATOM   1383  C   TYR A 175       4.289 -14.479   7.561  1.00  0.00           C  
ATOM   1384  O   TYR A 175       3.342 -15.247   7.743  1.00  0.00           O  
ATOM   1385  CB  TYR A 175       4.160 -13.143   9.671  1.00  0.00           C  
ATOM   1386  CG  TYR A 175       4.863 -12.457  10.825  1.00  0.00           C  
ATOM   1387  CD1 TYR A 175       5.927 -13.066  11.482  1.00  0.00           C  
ATOM   1388  CD2 TYR A 175       4.447 -11.195  11.255  1.00  0.00           C  
ATOM   1389  CE1 TYR A 175       6.576 -12.433  12.539  1.00  0.00           C  
ATOM   1390  CE2 TYR A 175       5.077 -10.557  12.312  1.00  0.00           C  
ATOM   1391  CZ  TYR A 175       6.143 -11.174  12.949  1.00  0.00           C  
ATOM   1392  OH  TYR A 175       6.778 -10.551  13.997  1.00  0.00           O  
ATOM   1393  N   TYR A 176       4.651 -14.077   6.362  1.00  0.00           N  
ATOM   1394  CA  TYR A 176       3.936 -14.447   5.145  1.00  0.00           C  
ATOM   1395  C   TYR A 176       3.980 -15.963   4.941  1.00  0.00           C  
ATOM   1396  O   TYR A 176       5.036 -16.584   5.065  1.00  0.00           O  
ATOM   1397  CB  TYR A 176       4.566 -13.718   3.957  1.00  0.00           C  
ATOM   1398  CG  TYR A 176       3.789 -13.748   2.659  1.00  0.00           C  
ATOM   1399  CD1 TYR A 176       2.394 -13.765   2.639  1.00  0.00           C  
ATOM   1400  CD2 TYR A 176       4.470 -13.702   1.454  1.00  0.00           C  
ATOM   1401  CE1 TYR A 176       1.691 -13.743   1.435  1.00  0.00           C  
ATOM   1402  CE2 TYR A 176       3.783 -13.667   0.240  1.00  0.00           C  
ATOM   1403  CZ  TYR A 176       2.393 -13.688   0.236  1.00  0.00           C  
ATOM   1404  OH  TYR A 176       1.720 -13.655  -0.953  1.00  0.00           O  
ATOM   1405  N   ASN A 177       2.851 -16.561   4.597  1.00  0.00           N  
ATOM   1406  CA  ASN A 177       2.773 -18.021   4.509  1.00  0.00           C  
ATOM   1407  C   ASN A 177       3.466 -18.615   3.276  1.00  0.00           C  
ATOM   1408  O   ASN A 177       3.505 -19.835   3.132  1.00  0.00           O  
ATOM   1409  CB  ASN A 177       1.315 -18.494   4.644  1.00  0.00           C  
ATOM   1410  CG  ASN A 177       0.397 -17.972   3.569  1.00  0.00           C  
ATOM   1411  OD1 ASN A 177       0.818 -17.470   2.538  1.00  0.00           O  
ATOM   1412  ND2 ASN A 177      -0.897 -18.094   3.811  1.00  0.00           N  
ATOM   1413  N   TYR A 178       4.054 -17.778   2.432  1.00  0.00           N  
ATOM   1414  CA  TYR A 178       4.970 -18.244   1.389  1.00  0.00           C  
ATOM   1415  C   TYR A 178       6.440 -18.137   1.804  1.00  0.00           C  
ATOM   1416  O   TYR A 178       7.324 -18.528   1.037  1.00  0.00           O  
ATOM   1417  CB  TYR A 178       4.738 -17.473   0.089  1.00  0.00           C  
ATOM   1418  CG  TYR A 178       3.411 -17.717  -0.596  1.00  0.00           C  
ATOM   1419  CD1 TYR A 178       2.649 -18.862  -0.347  1.00  0.00           C  
ATOM   1420  CD2 TYR A 178       2.921 -16.800  -1.523  1.00  0.00           C  
ATOM   1421  CE1 TYR A 178       1.444 -19.086  -0.996  1.00  0.00           C  
ATOM   1422  CE2 TYR A 178       1.717 -17.013  -2.189  1.00  0.00           C  
ATOM   1423  CZ  TYR A 178       0.984 -18.155  -1.918  1.00  0.00           C  
ATOM   1424  OH  TYR A 178      -0.213 -18.372  -2.559  1.00  0.00           O  
ATOM   1425  N   ASN A 179       6.713 -17.628   2.998  1.00  0.00           N  
ATOM   1426  CA  ASN A 179       8.077 -17.490   3.496  1.00  0.00           C  
ATOM   1427  C   ASN A 179       8.491 -18.777   4.206  1.00  0.00           C  
ATOM   1428  O   ASN A 179       8.182 -19.000   5.376  1.00  0.00           O  
ATOM   1429  CB  ASN A 179       8.170 -16.281   4.417  1.00  0.00           C  
ATOM   1430  CG  ASN A 179       9.587 -15.997   4.875  1.00  0.00           C  
ATOM   1431  OD1 ASN A 179      10.500 -16.796   4.686  1.00  0.00           O  
ATOM   1432  ND2 ASN A 179       9.782 -14.839   5.487  1.00  0.00           N  
ATOM   1433  N   LYS A 180       9.207 -19.628   3.484  1.00  0.00           N  
ATOM   1434  CA  LYS A 180       9.585 -20.938   4.011  1.00  0.00           C  
ATOM   1435  C   LYS A 180      10.653 -20.860   5.101  1.00  0.00           C  
ATOM   1436  O   LYS A 180      10.831 -21.823   5.842  1.00  0.00           O  
ATOM   1437  CB  LYS A 180      10.059 -21.842   2.867  1.00  0.00           C  
ATOM   1438  CG  LYS A 180       8.965 -22.127   1.846  1.00  0.00           C  
ATOM   1439  CD  LYS A 180       9.472 -23.034   0.736  1.00  0.00           C  
ATOM   1440  CE  LYS A 180       8.369 -23.323  -0.268  1.00  0.00           C  
ATOM   1441  NZ  LYS A 180       8.842 -24.210  -1.370  1.00  0.00           N  
ATOM   1442  N   GLN A 181      11.345 -19.738   5.222  1.00  0.00           N  
ATOM   1443  CA  GLN A 181      12.400 -19.596   6.226  1.00  0.00           C  
ATOM   1444  C   GLN A 181      11.853 -19.512   7.650  1.00  0.00           C  
ATOM   1445  O   GLN A 181      12.588 -19.795   8.600  1.00  0.00           O  
ATOM   1446  CB  GLN A 181      13.242 -18.352   5.947  1.00  0.00           C  
ATOM   1447  CG  GLN A 181      14.021 -18.391   4.641  1.00  0.00           C  
ATOM   1448  CD  GLN A 181      15.020 -17.252   4.536  1.00  0.00           C  
ATOM   1449  OE1 GLN A 181      15.434 -16.673   5.539  1.00  0.00           O  
ATOM   1450  NE2 GLN A 181      15.425 -16.915   3.331  1.00  0.00           N  
ATOM   1451  N   THR A 182      10.607 -19.109   7.809  1.00  0.00           N  
ATOM   1452  CA  THR A 182      10.045 -18.810   9.128  1.00  0.00           C  
ATOM   1453  C   THR A 182       8.888 -19.724   9.526  1.00  0.00           C  
ATOM   1454  O   THR A 182       8.280 -19.518  10.582  1.00  0.00           O  
ATOM   1455  CB  THR A 182       9.581 -17.348   9.185  1.00  0.00           C  
ATOM   1456  OG1 THR A 182       8.617 -17.114   8.164  1.00  0.00           O  
ATOM   1457  CG2 THR A 182      10.752 -16.392   8.975  1.00  0.00           C  
ATOM   1458  N   MET A 183       8.611 -20.735   8.731  1.00  0.00           N  
ATOM   1459  CA  MET A 183       7.454 -21.610   8.932  1.00  0.00           C  
ATOM   1460  C   MET A 183       7.424 -22.257  10.314  1.00  0.00           C  
ATOM   1461  O   MET A 183       6.356 -22.385  10.910  1.00  0.00           O  
ATOM   1462  CB  MET A 183       7.452 -22.674   7.831  1.00  0.00           C  
ATOM   1463  CG  MET A 183       6.292 -23.654   7.912  1.00  0.00           C  
ATOM   1464  SD  MET A 183       6.173 -24.702   6.440  1.00  0.00           S  
ATOM   1465  CE  MET A 183       7.804 -25.452   6.414  1.00  0.00           C  
ATOM   1466  N   ASP A 184       8.577 -22.637  10.827  1.00  0.00           N  
ATOM   1467  CA  ASP A 184       8.677 -23.376  12.086  1.00  0.00           C  
ATOM   1468  C   ASP A 184       9.240 -22.544  13.240  1.00  0.00           C  
ATOM   1469  O   ASP A 184       9.615 -23.084  14.277  1.00  0.00           O  
ATOM   1470  CB  ASP A 184       9.518 -24.640  11.876  1.00  0.00           C  
ATOM   1471  CG  ASP A 184       8.919 -25.577  10.843  1.00  0.00           C  
ATOM   1472  OD1 ASP A 184       7.699 -25.824  10.899  1.00  0.00           O  
ATOM   1473  OD2 ASP A 184       9.674 -26.066   9.991  1.00  0.00           O  
ATOM   1474  N   SER A 185       9.298 -21.226  13.070  1.00  0.00           N  
ATOM   1475  CA  SER A 185       9.809 -20.337  14.111  1.00  0.00           C  
ATOM   1476  C   SER A 185       8.684 -19.905  15.051  1.00  0.00           C  
ATOM   1477  O   SER A 185       7.497 -20.101  14.775  1.00  0.00           O  
ATOM   1478  CB  SER A 185      10.480 -19.118  13.479  1.00  0.00           C  
ATOM   1479  OG  SER A 185      11.572 -19.504  12.659  1.00  0.00           O  
ATOM   1480  N   THR A 186       9.067 -19.293  16.177  1.00  0.00           N  
ATOM   1481  CA  THR A 186       8.101 -18.764  17.140  1.00  0.00           C  
ATOM   1482  C   THR A 186       8.087 -17.243  17.152  1.00  0.00           C  
ATOM   1483  O   THR A 186       7.021 -16.640  17.231  1.00  0.00           O  
ATOM   1484  CB  THR A 186       8.396 -19.286  18.552  1.00  0.00           C  
ATOM   1485  OG1 THR A 186       9.731 -18.971  18.925  1.00  0.00           O  
ATOM   1486  CG2 THR A 186       8.212 -20.792  18.626  1.00  0.00           C  
ATOM   1487  N   ASP A 187       9.262 -16.616  17.074  1.00  0.00           N  
ATOM   1488  CA  ASP A 187       9.387 -15.163  17.016  1.00  0.00           C  
ATOM   1489  C   ASP A 187      10.519 -14.794  16.055  1.00  0.00           C  
ATOM   1490  O   ASP A 187      11.635 -14.497  16.489  1.00  0.00           O  
ATOM   1491  CB  ASP A 187       9.626 -14.589  18.416  1.00  0.00           C  
ATOM   1492  CG  ASP A 187       9.591 -13.058  18.427  1.00  0.00           C  
ATOM   1493  OD1 ASP A 187       9.193 -12.458  17.411  1.00  0.00           O  
ATOM   1494  OD2 ASP A 187       9.942 -12.469  19.464  1.00  0.00           O  
ATOM   1495  N   PRO A 188      10.274 -14.843  14.747  1.00  0.00           N  
ATOM   1496  CA  PRO A 188      11.322 -14.599  13.763  1.00  0.00           C  
ATOM   1497  C   PRO A 188      12.013 -13.253  13.982  1.00  0.00           C  
ATOM   1498  O   PRO A 188      11.353 -12.211  14.033  1.00  0.00           O  
ATOM   1499  CB  PRO A 188      10.595 -14.646  12.418  1.00  0.00           C  
ATOM   1500  CG  PRO A 188       9.412 -15.530  12.680  1.00  0.00           C  
ATOM   1501  CD  PRO A 188       9.017 -15.218  14.101  1.00  0.00           C  
ATOM   1502  N   LEU A 189      13.327 -13.311  14.128  1.00  0.00           N  
ATOM   1503  CA  LEU A 189      14.182 -12.136  14.330  1.00  0.00           C  
ATOM   1504  C   LEU A 189      13.783 -11.288  15.540  1.00  0.00           C  
ATOM   1505  O   LEU A 189      14.140 -10.112  15.621  1.00  0.00           O  
ATOM   1506  CB  LEU A 189      14.267 -11.306  13.040  1.00  0.00           C  
ATOM   1507  CG  LEU A 189      14.846 -12.059  11.838  1.00  0.00           C  
ATOM   1508  CD1 LEU A 189      14.794 -11.188  10.592  1.00  0.00           C  
ATOM   1509  CD2 LEU A 189      16.277 -12.497  12.092  1.00  0.00           C  
ATOM   1510  N   GLY A 190      13.049 -11.865  16.493  1.00  0.00           N  
ATOM   1511  CA  GLY A 190      12.697 -11.198  17.739  1.00  0.00           C  
ATOM   1512  C   GLY A 190      11.712 -10.044  17.612  1.00  0.00           C  
ATOM   1513  O   GLY A 190      11.606  -9.233  18.523  1.00  0.00           O  
ATOM   1514  N   GLN A 191      11.002  -9.960  16.496  1.00  0.00           N  
ATOM   1515  CA  GLN A 191      10.176  -8.790  16.213  1.00  0.00           C  
ATOM   1516  C   GLN A 191       9.011  -8.635  17.192  1.00  0.00           C  
ATOM   1517  O   GLN A 191       8.686  -7.514  17.574  1.00  0.00           O  
ATOM   1518  CB  GLN A 191       9.664  -8.841  14.778  1.00  0.00           C  
ATOM   1519  CG  GLN A 191       8.849  -7.600  14.395  1.00  0.00           C  
ATOM   1520  CD  GLN A 191       8.520  -7.539  12.913  1.00  0.00           C  
ATOM   1521  OE1 GLN A 191       8.831  -6.564  12.245  1.00  0.00           O  
ATOM   1522  NE2 GLN A 191       7.888  -8.575  12.387  1.00  0.00           N  
ATOM   1523  N   PHE A 192       8.366  -9.714  17.610  1.00  0.00           N  
ATOM   1524  CA  PHE A 192       7.243  -9.608  18.541  1.00  0.00           C  
ATOM   1525  C   PHE A 192       7.686  -9.061  19.900  1.00  0.00           C  
ATOM   1526  O   PHE A 192       7.049  -8.155  20.437  1.00  0.00           O  
ATOM   1527  CB  PHE A 192       6.550 -10.964  18.725  1.00  0.00           C  
ATOM   1528  CG  PHE A 192       5.656 -11.366  17.584  1.00  0.00           C  
ATOM   1529  CD1 PHE A 192       4.549 -10.597  17.240  1.00  0.00           C  
ATOM   1530  CD2 PHE A 192       5.909 -12.535  16.867  1.00  0.00           C  
ATOM   1531  CE1 PHE A 192       3.710 -10.979  16.198  1.00  0.00           C  
ATOM   1532  CE2 PHE A 192       5.074 -12.922  15.821  1.00  0.00           C  
ATOM   1533  CZ  PHE A 192       3.975 -12.141  15.489  1.00  0.00           C  
ATOM   1534  N   GLU A 193       8.780  -9.589  20.449  1.00  0.00           N  
ATOM   1535  CA  GLU A 193       9.278  -9.101  21.736  1.00  0.00           C  
ATOM   1536  C   GLU A 193       9.798  -7.669  21.619  1.00  0.00           C  
ATOM   1537  O   GLU A 193       9.582  -6.848  22.516  1.00  0.00           O  
ATOM   1538  CB  GLU A 193      10.366 -10.025  22.276  1.00  0.00           C  
ATOM   1539  CG  GLU A 193       9.831 -11.393  22.701  1.00  0.00           C  
ATOM   1540  CD  GLU A 193       8.751 -11.296  23.774  1.00  0.00           C  
ATOM   1541  OE1 GLU A 193       8.900 -10.479  24.705  1.00  0.00           O  
ATOM   1542  OE2 GLU A 193       7.762 -12.040  23.676  1.00  0.00           O  
ATOM   1543  N   TRP A 194      10.458  -7.343  20.526  1.00  0.00           N  
ATOM   1544  CA  TRP A 194      10.889  -5.980  20.249  1.00  0.00           C  
ATOM   1545  C   TRP A 194       9.700  -5.023  20.201  1.00  0.00           C  
ATOM   1546  O   TRP A 194       9.715  -3.962  20.836  1.00  0.00           O  
ATOM   1547  CB  TRP A 194      11.665  -5.945  18.928  1.00  0.00           C  
ATOM   1548  CG  TRP A 194      11.975  -4.569  18.423  1.00  0.00           C  
ATOM   1549  CD1 TRP A 194      13.046  -3.797  18.756  1.00  0.00           C  
ATOM   1550  CD2 TRP A 194      11.191  -3.787  17.490  1.00  0.00           C  
ATOM   1551  NE1 TRP A 194      12.990  -2.599  18.090  1.00  0.00           N  
ATOM   1552  CE2 TRP A 194      11.870  -2.555  17.305  1.00  0.00           C  
ATOM   1553  CE3 TRP A 194       9.994  -4.017  16.792  1.00  0.00           C  
ATOM   1554  CZ2 TRP A 194      11.374  -1.560  16.441  1.00  0.00           C  
ATOM   1555  CZ3 TRP A 194       9.511  -3.017  15.940  1.00  0.00           C  
ATOM   1556  CH2 TRP A 194      10.194  -1.811  15.774  1.00  0.00           C  
ATOM   1557  N   PHE A 195       8.652  -5.395  19.484  1.00  0.00           N  
ATOM   1558  CA  PHE A 195       7.461  -4.570  19.361  1.00  0.00           C  
ATOM   1559  C   PHE A 195       6.807  -4.340  20.725  1.00  0.00           C  
ATOM   1560  O   PHE A 195       6.418  -3.219  21.047  1.00  0.00           O  
ATOM   1561  CB  PHE A 195       6.476  -5.216  18.393  1.00  0.00           C  
ATOM   1562  CG  PHE A 195       5.236  -4.399  18.148  1.00  0.00           C  
ATOM   1563  CD1 PHE A 195       5.282  -3.239  17.377  1.00  0.00           C  
ATOM   1564  CD2 PHE A 195       4.017  -4.797  18.684  1.00  0.00           C  
ATOM   1565  CE1 PHE A 195       4.138  -2.488  17.144  1.00  0.00           C  
ATOM   1566  CE2 PHE A 195       2.864  -4.049  18.456  1.00  0.00           C  
ATOM   1567  CZ  PHE A 195       2.927  -2.899  17.686  1.00  0.00           C  
ATOM   1568  N   LYS A 196       6.711  -5.390  21.528  1.00  0.00           N  
ATOM   1569  CA  LYS A 196       6.169  -5.267  22.882  1.00  0.00           C  
ATOM   1570  C   LYS A 196       6.966  -4.267  23.712  1.00  0.00           C  
ATOM   1571  O   LYS A 196       6.388  -3.408  24.384  1.00  0.00           O  
ATOM   1572  CB  LYS A 196       6.145  -6.633  23.565  1.00  0.00           C  
ATOM   1573  CG  LYS A 196       5.515  -6.594  24.953  1.00  0.00           C  
ATOM   1574  CD  LYS A 196       5.513  -7.971  25.605  1.00  0.00           C  
ATOM   1575  CE  LYS A 196       4.790  -7.941  26.943  1.00  0.00           C  
ATOM   1576  NZ  LYS A 196       5.410  -7.009  27.908  1.00  0.00           N  
ATOM   1577  N   THR A 197       8.283  -4.356  23.657  1.00  0.00           N  
ATOM   1578  CA  THR A 197       9.151  -3.442  24.398  1.00  0.00           C  
ATOM   1579  C   THR A 197       8.941  -1.991  23.952  1.00  0.00           C  
ATOM   1580  O   THR A 197       8.820  -1.092  24.791  1.00  0.00           O  
ATOM   1581  CB  THR A 197      10.622  -3.841  24.216  1.00  0.00           C  
ATOM   1582  OG1 THR A 197      10.820  -5.149  24.743  1.00  0.00           O  
ATOM   1583  CG2 THR A 197      11.563  -2.885  24.936  1.00  0.00           C  
ATOM   1584  N   VAL A 198       8.868  -1.762  22.652  1.00  0.00           N  
ATOM   1585  CA  VAL A 198       8.644  -0.431  22.101  1.00  0.00           C  
ATOM   1586  C   VAL A 198       7.292   0.124  22.549  1.00  0.00           C  
ATOM   1587  O   VAL A 198       7.200   1.253  23.042  1.00  0.00           O  
ATOM   1588  CB  VAL A 198       8.757  -0.456  20.563  1.00  0.00           C  
ATOM   1589  CG1 VAL A 198       8.250   0.842  19.936  1.00  0.00           C  
ATOM   1590  CG2 VAL A 198      10.199  -0.704  20.140  1.00  0.00           C  
ATOM   1591  N   MET A 199       6.243  -0.664  22.404  1.00  0.00           N  
ATOM   1592  CA  MET A 199       4.890  -0.217  22.738  1.00  0.00           C  
ATOM   1593  C   MET A 199       4.724   0.018  24.239  1.00  0.00           C  
ATOM   1594  O   MET A 199       4.072   0.984  24.641  1.00  0.00           O  
ATOM   1595  CB  MET A 199       3.860  -1.235  22.255  1.00  0.00           C  
ATOM   1596  CG  MET A 199       3.744  -1.331  20.731  1.00  0.00           C  
ATOM   1597  SD  MET A 199       3.079   0.164  19.968  1.00  0.00           S  
ATOM   1598  CE  MET A 199       4.501   0.681  19.022  1.00  0.00           C  
ATOM   1599  N   ASP A 200       5.305  -0.827  25.069  1.00  0.00           N  
ATOM   1600  CA  ASP A 200       5.279  -0.616  26.522  1.00  0.00           C  
ATOM   1601  C   ASP A 200       5.940   0.713  26.885  1.00  0.00           C  
ATOM   1602  O   ASP A 200       5.430   1.463  27.723  1.00  0.00           O  
ATOM   1603  CB  ASP A 200       5.983  -1.766  27.250  1.00  0.00           C  
ATOM   1604  CG  ASP A 200       5.157  -3.043  27.319  1.00  0.00           C  
ATOM   1605  OD1 ASP A 200       3.937  -2.997  27.084  1.00  0.00           O  
ATOM   1606  OD2 ASP A 200       5.747  -4.099  27.648  1.00  0.00           O  
ATOM   1607  N   GLY A 201       7.052   1.024  26.236  1.00  0.00           N  
ATOM   1608  CA  GLY A 201       7.729   2.295  26.444  1.00  0.00           C  
ATOM   1609  C   GLY A 201       6.866   3.483  26.040  1.00  0.00           C  
ATOM   1610  O   GLY A 201       6.783   4.472  26.776  1.00  0.00           O  
ATOM   1611  N   TYR A 202       6.202   3.386  24.912  1.00  0.00           N  
ATOM   1612  CA  TYR A 202       5.315   4.454  24.460  1.00  0.00           C  
ATOM   1613  C   TYR A 202       4.134   4.641  25.412  1.00  0.00           C  
ATOM   1614  O   TYR A 202       3.797   5.774  25.764  1.00  0.00           O  
ATOM   1615  CB  TYR A 202       4.801   4.168  23.050  1.00  0.00           C  
ATOM   1616  CG  TYR A 202       5.832   4.233  21.938  1.00  0.00           C  
ATOM   1617  CD1 TYR A 202       7.087   4.830  22.121  1.00  0.00           C  
ATOM   1618  CD2 TYR A 202       5.526   3.724  20.676  1.00  0.00           C  
ATOM   1619  CE1 TYR A 202       8.009   4.894  21.080  1.00  0.00           C  
ATOM   1620  CE2 TYR A 202       6.437   3.789  19.629  1.00  0.00           C  
ATOM   1621  CZ  TYR A 202       7.676   4.372  19.835  1.00  0.00           C  
ATOM   1622  OH  TYR A 202       8.583   4.436  18.801  1.00  0.00           O  
ATOM   1623  N   ARG A 203       3.529   3.551  25.842  1.00  0.00           N  
ATOM   1624  CA  ARG A 203       2.405   3.622  26.778  1.00  0.00           C  
ATOM   1625  C   ARG A 203       2.812   4.317  28.074  1.00  0.00           C  
ATOM   1626  O   ARG A 203       2.098   5.202  28.558  1.00  0.00           O  
ATOM   1627  CB  ARG A 203       1.873   2.208  27.054  1.00  0.00           C  
ATOM   1628  CG  ARG A 203       0.770   2.178  28.103  1.00  0.00           C  
ATOM   1629  CD  ARG A 203       0.282   0.748  28.318  1.00  0.00           C  
ATOM   1630  NE  ARG A 203      -0.603   0.303  27.246  1.00  0.00           N  
ATOM   1631  CZ  ARG A 203      -0.864  -0.962  26.939  1.00  0.00           C  
ATOM   1632  NH1 ARG A 203      -0.282  -1.946  27.595  1.00  0.00           N  
ATOM   1633  NH2 ARG A 203      -1.710  -1.242  25.975  1.00  0.00           N  
ATOM   1634  N   LYS A 204       3.951   3.937  28.633  1.00  0.00           N  
ATOM   1635  CA  LYS A 204       4.402   4.491  29.907  1.00  0.00           C  
ATOM   1636  C   LYS A 204       4.758   5.972  29.823  1.00  0.00           C  
ATOM   1637  O   LYS A 204       4.701   6.673  30.828  1.00  0.00           O  
ATOM   1638  CB  LYS A 204       5.603   3.697  30.431  1.00  0.00           C  
ATOM   1639  CG  LYS A 204       5.228   2.303  30.917  1.00  0.00           C  
ATOM   1640  CD  LYS A 204       6.454   1.531  31.381  1.00  0.00           C  
ATOM   1641  CE  LYS A 204       6.061   0.143  31.852  1.00  0.00           C  
ATOM   1642  NZ  LYS A 204       7.236  -0.646  32.319  1.00  0.00           N  
ATOM   1643  N   THR A 205       5.116   6.454  28.641  1.00  0.00           N  
ATOM   1644  CA  THR A 205       5.533   7.842  28.442  1.00  0.00           C  
ATOM   1645  C   THR A 205       4.494   8.683  27.715  1.00  0.00           C  
ATOM   1646  O   THR A 205       4.762   9.829  27.359  1.00  0.00           O  
ATOM   1647  CB  THR A 205       6.880   7.906  27.712  1.00  0.00           C  
ATOM   1648  OG1 THR A 205       6.806   7.208  26.477  1.00  0.00           O  
ATOM   1649  CG2 THR A 205       7.991   7.297  28.557  1.00  0.00           C  
ATOM   1650  N   GLY A 206       3.292   8.146  27.489  1.00  0.00           N  
ATOM   1651  CA  GLY A 206       2.213   8.885  26.858  1.00  0.00           C  
ATOM   1652  C   GLY A 206       2.413   9.173  25.377  1.00  0.00           C  
ATOM   1653  O   GLY A 206       1.839  10.128  24.850  1.00  0.00           O  
ATOM   1654  N   GLN A 207       3.218   8.370  24.702  1.00  0.00           N  
ATOM   1655  CA  GLN A 207       3.465   8.516  23.269  1.00  0.00           C  
ATOM   1656  C   GLN A 207       2.455   7.718  22.462  1.00  0.00           C  
ATOM   1657  O   GLN A 207       1.830   6.775  22.955  1.00  0.00           O  
ATOM   1658  CB  GLN A 207       4.885   8.080  22.922  1.00  0.00           C  
ATOM   1659  CG  GLN A 207       5.964   8.831  23.685  1.00  0.00           C  
ATOM   1660  CD  GLN A 207       7.355   8.527  23.172  1.00  0.00           C  
ATOM   1661  OE1 GLN A 207       7.621   8.662  21.983  1.00  0.00           O  
ATOM   1662  NE2 GLN A 207       8.249   8.118  24.046  1.00  0.00           N  
ATOM   1663  N   ARG A 208       2.303   8.108  21.201  1.00  0.00           N  
ATOM   1664  CA  ARG A 208       1.423   7.416  20.266  1.00  0.00           C  
ATOM   1665  C   ARG A 208       2.225   6.894  19.082  1.00  0.00           C  
ATOM   1666  O   ARG A 208       3.383   7.274  18.878  1.00  0.00           O  
ATOM   1667  CB  ARG A 208       0.310   8.358  19.783  1.00  0.00           C  
ATOM   1668  CG  ARG A 208      -0.581   8.907  20.898  1.00  0.00           C  
ATOM   1669  CD  ARG A 208      -1.489   7.838  21.478  1.00  0.00           C  
ATOM   1670  NE  ARG A 208      -2.338   8.358  22.550  1.00  0.00           N  
ATOM   1671  CZ  ARG A 208      -3.511   8.956  22.384  1.00  0.00           C  
ATOM   1672  NH1 ARG A 208      -4.028   9.114  21.188  1.00  0.00           N  
ATOM   1673  NH2 ARG A 208      -4.174   9.405  23.432  1.00  0.00           N  
ATOM   1674  N   ALA A 209       1.594   6.027  18.284  1.00  0.00           N  
ATOM   1675  CA  ALA A 209       2.249   5.425  17.135  1.00  0.00           C  
ATOM   1676  C   ALA A 209       1.299   5.253  15.955  1.00  0.00           C  
ATOM   1677  O   ALA A 209       0.108   4.981  16.134  1.00  0.00           O  
ATOM   1678  CB  ALA A 209       2.856   4.075  17.514  1.00  0.00           C  
ATOM   1679  N   ILE A 210       1.846   5.392  14.761  1.00  0.00           N  
ATOM   1680  CA  ILE A 210       1.233   4.897  13.540  1.00  0.00           C  
ATOM   1681  C   ILE A 210       2.097   3.730  13.070  1.00  0.00           C  
ATOM   1682  O   ILE A 210       3.298   3.897  12.834  1.00  0.00           O  
ATOM   1683  CB  ILE A 210       1.120   5.995  12.466  1.00  0.00           C  
ATOM   1684  CG1 ILE A 210       0.162   7.094  12.946  1.00  0.00           C  
ATOM   1685  CG2 ILE A 210       0.643   5.399  11.140  1.00  0.00           C  
ATOM   1686  CD1 ILE A 210       0.134   8.333  12.062  1.00  0.00           C  
ATOM   1687  N   VAL A 211       1.502   2.555  12.967  1.00  0.00           N  
ATOM   1688  CA  VAL A 211       2.223   1.342  12.595  1.00  0.00           C  
ATOM   1689  C   VAL A 211       2.017   1.072  11.110  1.00  0.00           C  
ATOM   1690  O   VAL A 211       0.898   1.187  10.610  1.00  0.00           O  
ATOM   1691  CB  VAL A 211       1.759   0.139  13.436  1.00  0.00           C  
ATOM   1692  CG1 VAL A 211       2.552  -1.119  13.079  1.00  0.00           C  
ATOM   1693  CG2 VAL A 211       1.919   0.427  14.931  1.00  0.00           C  
ATOM   1694  N   SER A 212       3.088   0.716  10.406  1.00  0.00           N  
ATOM   1695  CA  SER A 212       3.014   0.373   8.989  1.00  0.00           C  
ATOM   1696  C   SER A 212       3.642  -0.994   8.745  1.00  0.00           C  
ATOM   1697  O   SER A 212       4.639  -1.345   9.375  1.00  0.00           O  
ATOM   1698  CB  SER A 212       3.702   1.437   8.135  1.00  0.00           C  
ATOM   1699  OG  SER A 212       3.106   2.703   8.315  1.00  0.00           O  
ATOM   1700  N   MET A 213       3.051  -1.760   7.834  1.00  0.00           N  
ATOM   1701  CA  MET A 213       3.543  -3.083   7.479  1.00  0.00           C  
ATOM   1702  C   MET A 213       3.073  -3.405   6.070  1.00  0.00           C  
ATOM   1703  O   MET A 213       2.032  -2.912   5.631  1.00  0.00           O  
ATOM   1704  CB  MET A 213       3.032  -4.132   8.475  1.00  0.00           C  
ATOM   1705  CG  MET A 213       1.511  -4.257   8.511  1.00  0.00           C  
ATOM   1706  SD  MET A 213       0.871  -5.161   9.940  1.00  0.00           S  
ATOM   1707  CE  MET A 213       1.251  -4.009  11.247  1.00  0.00           C  
ATOM   1708  N   HIS A 214       3.831  -4.229   5.347  1.00  0.00           N  
ATOM   1709  CA  HIS A 214       3.442  -4.523   3.975  1.00  0.00           C  
ATOM   1710  C   HIS A 214       2.187  -5.396   3.921  1.00  0.00           C  
ATOM   1711  O   HIS A 214       1.231  -5.071   3.214  1.00  0.00           O  
ATOM   1712  CB  HIS A 214       4.596  -5.173   3.217  1.00  0.00           C  
ATOM   1713  CG  HIS A 214       4.258  -5.415   1.774  1.00  0.00           C  
ATOM   1714  ND1 HIS A 214       3.896  -4.414   0.901  1.00  0.00           N  
ATOM   1715  CD2 HIS A 214       4.180  -6.581   1.092  1.00  0.00           C  
ATOM   1716  CE1 HIS A 214       3.621  -4.959  -0.271  1.00  0.00           C  
ATOM   1717  NE2 HIS A 214       3.778  -6.275  -0.196  1.00  0.00           N  
ATOM   1718  N   ILE A 215       2.187  -6.478   4.674  1.00  0.00           N  
ATOM   1719  CA  ILE A 215       1.111  -7.468   4.648  1.00  0.00           C  
ATOM   1720  C   ILE A 215       0.312  -7.378   5.943  1.00  0.00           C  
ATOM   1721  O   ILE A 215       0.823  -7.702   7.020  1.00  0.00           O  
ATOM   1722  CB  ILE A 215       1.650  -8.895   4.431  1.00  0.00           C  
ATOM   1723  CG1 ILE A 215       2.625  -8.944   3.242  1.00  0.00           C  
ATOM   1724  CG2 ILE A 215       0.483  -9.861   4.232  1.00  0.00           C  
ATOM   1725  CD1 ILE A 215       3.277 -10.298   3.020  1.00  0.00           C  
ATOM   1726  N   CYS A 216      -0.936  -6.961   5.845  1.00  0.00           N  
ATOM   1727  CA  CYS A 216      -1.838  -6.933   6.984  1.00  0.00           C  
ATOM   1728  C   CYS A 216      -2.198  -8.360   7.420  1.00  0.00           C  
ATOM   1729  O   CYS A 216      -2.268  -9.263   6.590  1.00  0.00           O  
ATOM   1730  CB  CYS A 216      -3.119  -6.180   6.614  1.00  0.00           C  
ATOM   1731  SG  CYS A 216      -3.333  -4.541   7.346  1.00  0.00           S  
ATOM   1732  N   PRO A 217      -2.466  -8.581   8.711  1.00  0.00           N  
ATOM   1733  CA  PRO A 217      -3.082  -9.837   9.120  1.00  0.00           C  
ATOM   1734  C   PRO A 217      -4.489  -9.952   8.548  1.00  0.00           C  
ATOM   1735  O   PRO A 217      -5.119  -8.951   8.202  1.00  0.00           O  
ATOM   1736  CB  PRO A 217      -3.101  -9.760  10.653  1.00  0.00           C  
ATOM   1737  CG  PRO A 217      -3.161  -8.284  10.929  1.00  0.00           C  
ATOM   1738  CD  PRO A 217      -2.342  -7.648   9.827  1.00  0.00           C  
ATOM   1739  N   GLY A 218      -4.978 -11.175   8.454  1.00  0.00           N  
ATOM   1740  CA  GLY A 218      -6.306 -11.447   7.941  1.00  0.00           C  
ATOM   1741  C   GLY A 218      -6.282 -12.081   6.560  1.00  0.00           C  
ATOM   1742  O   GLY A 218      -5.383 -12.855   6.226  1.00  0.00           O  
ATOM   1743  N   VAL A 219      -7.287 -11.752   5.764  1.00  0.00           N  
ATOM   1744  CA  VAL A 219      -7.571 -12.457   4.518  1.00  0.00           C  
ATOM   1745  C   VAL A 219      -7.608 -11.491   3.337  1.00  0.00           C  
ATOM   1746  O   VAL A 219      -7.649 -10.277   3.513  1.00  0.00           O  
ATOM   1747  CB  VAL A 219      -8.899 -13.228   4.614  1.00  0.00           C  
ATOM   1748  CG1 VAL A 219      -8.915 -14.123   5.847  1.00  0.00           C  
ATOM   1749  CG2 VAL A 219     -10.100 -12.285   4.635  1.00  0.00           C  
ATOM   1750  N   ALA A 220      -7.608 -12.053   2.129  1.00  0.00           N  
ATOM   1751  CA  ALA A 220      -7.794 -11.287   0.908  1.00  0.00           C  
ATOM   1752  C   ALA A 220      -9.219 -11.489   0.396  1.00  0.00           C  
ATOM   1753  O   ALA A 220      -9.587 -12.594  -0.007  1.00  0.00           O  
ATOM   1754  CB  ALA A 220      -6.768 -11.708  -0.137  1.00  0.00           C  
ATOM   1755  N   GLU A 221     -10.029 -10.438   0.400  1.00  0.00           N  
ATOM   1756  CA  GLU A 221     -11.449 -10.541   0.070  1.00  0.00           C  
ATOM   1757  C   GLU A 221     -11.714 -11.068  -1.332  1.00  0.00           C  
ATOM   1758  O   GLU A 221     -12.723 -11.732  -1.567  1.00  0.00           O  
ATOM   1759  CB  GLU A 221     -12.143  -9.179   0.193  1.00  0.00           C  
ATOM   1760  CG  GLU A 221     -12.229  -8.595   1.576  1.00  0.00           C  
ATOM   1761  CD  GLU A 221     -11.047  -7.727   1.960  1.00  0.00           C  
ATOM   1762  OE1 GLU A 221      -9.921  -7.953   1.466  1.00  0.00           O  
ATOM   1763  OE2 GLU A 221     -11.237  -6.817   2.780  1.00  0.00           O  
ATOM   1764  N   ARG A 222     -10.833 -10.748  -2.267  1.00  0.00           N  
ATOM   1765  CA  ARG A 222     -11.056 -11.090  -3.664  1.00  0.00           C  
ATOM   1766  C   ARG A 222     -10.946 -12.584  -3.939  1.00  0.00           C  
ATOM   1767  O   ARG A 222     -11.497 -13.078  -4.920  1.00  0.00           O  
ATOM   1768  CB  ARG A 222     -10.080 -10.313  -4.541  1.00  0.00           C  
ATOM   1769  CG  ARG A 222     -10.355 -10.484  -6.026  1.00  0.00           C  
ATOM   1770  CD  ARG A 222      -9.395  -9.681  -6.864  1.00  0.00           C  
ATOM   1771  NE  ARG A 222      -9.627  -9.941  -8.281  1.00  0.00           N  
ATOM   1772  CZ  ARG A 222      -8.832  -9.538  -9.267  1.00  0.00           C  
ATOM   1773  NH1 ARG A 222      -7.748  -8.830  -9.016  1.00  0.00           N  
ATOM   1774  NH2 ARG A 222      -9.118  -9.843 -10.504  1.00  0.00           N  
ATOM   1775  N   PHE A 223     -10.229 -13.306  -3.090  1.00  0.00           N  
ATOM   1776  CA  PHE A 223      -9.934 -14.714  -3.302  1.00  0.00           C  
ATOM   1777  C   PHE A 223     -10.516 -15.571  -2.187  1.00  0.00           C  
ATOM   1778  O   PHE A 223     -10.576 -15.157  -1.037  1.00  0.00           O  
ATOM   1779  CB  PHE A 223      -8.428 -14.933  -3.401  1.00  0.00           C  
ATOM   1780  CG  PHE A 223      -7.761 -14.074  -4.432  1.00  0.00           C  
ATOM   1781  CD1 PHE A 223      -7.917 -14.344  -5.788  1.00  0.00           C  
ATOM   1782  CD2 PHE A 223      -6.984 -12.988  -4.053  1.00  0.00           C  
ATOM   1783  CE1 PHE A 223      -7.313 -13.557  -6.744  1.00  0.00           C  
ATOM   1784  CE2 PHE A 223      -6.372 -12.187  -5.009  1.00  0.00           C  
ATOM   1785  CZ  PHE A 223      -6.536 -12.470  -6.353  1.00  0.00           C  
ATOM   1786  N   ASN A 224     -10.961 -16.780  -2.600  1.00  0.00           N  
ATOM   1787  CA  ASN A 224     -11.415 -17.733  -1.687  1.00  0.00           C  
ATOM   1788  C   ASN A 224     -10.321 -18.423  -0.932  1.00  0.00           C  
ATOM   1789  O   ASN A 224     -10.554 -19.169  -0.024  1.00  0.00           O  
ATOM   1790  CB  ASN A 224     -12.370 -18.655  -2.385  1.00  0.00           C  
ATOM   1791  CG  ASN A 224     -13.554 -17.991  -2.815  1.00  0.00           C  
ATOM   1792  OD1 ASN A 224     -14.000 -17.015  -2.169  1.00  0.00           O  
ATOM   1793  ND2 ASN A 224     -14.266 -18.162  -3.580  1.00  0.00           N  
ATOM   1794  N   TYR A 225      -9.042 -18.118  -1.230  1.00  0.00           N  
ATOM   1795  CA  TYR A 225      -7.860 -18.512  -0.478  1.00  0.00           C  
ATOM   1796  C   TYR A 225      -7.512 -17.363   0.457  1.00  0.00           C  
ATOM   1797  O   TYR A 225      -6.948 -16.361   0.034  1.00  0.00           O  
ATOM   1798  CB  TYR A 225      -6.712 -18.837  -1.418  1.00  0.00           C  
ATOM   1799  CG  TYR A 225      -7.079 -19.802  -2.509  1.00  0.00           C  
ATOM   1800  CD1 TYR A 225      -7.240 -21.159  -2.235  1.00  0.00           C  
ATOM   1801  CD2 TYR A 225      -7.289 -19.357  -3.817  1.00  0.00           C  
ATOM   1802  CE1 TYR A 225      -7.592 -22.046  -3.245  1.00  0.00           C  
ATOM   1803  CE2 TYR A 225      -7.634 -20.238  -4.834  1.00  0.00           C  
ATOM   1804  CZ  TYR A 225      -7.785 -21.583  -4.534  1.00  0.00           C  
ATOM   1805  OH  TYR A 225      -8.127 -22.465  -5.530  1.00  0.00           O  
ATOM   1806  N   SER A 226      -7.888 -17.486   1.709  1.00  0.00           N  
ATOM   1807  CA  SER A 226      -7.929 -16.320   2.578  1.00  0.00           C  
ATOM   1808  C   SER A 226      -6.604 -15.978   3.238  1.00  0.00           C  
ATOM   1809  O   SER A 226      -6.153 -14.843   3.158  1.00  0.00           O  
ATOM   1810  CB  SER A 226      -9.030 -16.495   3.622  1.00  0.00           C  
ATOM   1811  OG  SER A 226      -8.782 -17.605   4.451  1.00  0.00           O  
ATOM   1812  N   ASP A 227      -5.968 -16.940   3.898  1.00  0.00           N  
ATOM   1813  CA  ASP A 227      -4.879 -16.630   4.816  1.00  0.00           C  
ATOM   1814  C   ASP A 227      -3.646 -16.074   4.103  1.00  0.00           C  
ATOM   1815  O   ASP A 227      -3.118 -16.677   3.170  1.00  0.00           O  
ATOM   1816  CB  ASP A 227      -4.489 -17.868   5.619  1.00  0.00           C  
ATOM   1817  CG  ASP A 227      -5.630 -18.390   6.476  1.00  0.00           C  
ATOM   1818  OD1 ASP A 227      -6.450 -17.576   6.942  1.00  0.00           O  
ATOM   1819  OD2 ASP A 227      -5.692 -19.615   6.671  1.00  0.00           O  
ATOM   1820  N   GLN A 228      -3.177 -14.925   4.582  1.00  0.00           N  
ATOM   1821  CA  GLN A 228      -1.953 -14.315   4.086  1.00  0.00           C  
ATOM   1822  C   GLN A 228      -0.748 -14.674   4.949  1.00  0.00           C  
ATOM   1823  O   GLN A 228       0.358 -14.832   4.436  1.00  0.00           O  
ATOM   1824  CB  GLN A 228      -2.121 -12.792   4.032  1.00  0.00           C  
ATOM   1825  CG  GLN A 228      -3.194 -12.327   3.072  1.00  0.00           C  
ATOM   1826  CD  GLN A 228      -2.866 -12.715   1.643  1.00  0.00           C  
ATOM   1827  OE1 GLN A 228      -1.913 -12.213   1.061  1.00  0.00           O  
ATOM   1828  NE2 GLN A 228      -3.622 -13.629   1.075  1.00  0.00           N  
ATOM   1829  N   LEU A 229      -0.953 -14.800   6.246  1.00  0.00           N  
ATOM   1830  CA  LEU A 229       0.110 -15.091   7.199  1.00  0.00           C  
ATOM   1831  C   LEU A 229      -0.063 -16.495   7.767  1.00  0.00           C  
ATOM   1832  O   LEU A 229      -1.174 -17.028   7.812  1.00  0.00           O  
ATOM   1833  CB  LEU A 229       0.105 -14.056   8.323  1.00  0.00           C  
ATOM   1834  CG  LEU A 229       0.088 -12.584   7.896  1.00  0.00           C  
ATOM   1835  CD1 LEU A 229       0.152 -11.685   9.117  1.00  0.00           C  
ATOM   1836  CD2 LEU A 229       1.245 -12.261   6.958  1.00  0.00           C  
ATOM   1837  N   TYR A 230       1.040 -17.099   8.219  1.00  0.00           N  
ATOM   1838  CA  TYR A 230       0.929 -18.339   8.977  1.00  0.00           C  
ATOM   1839  C   TYR A 230      -0.003 -18.123  10.174  1.00  0.00           C  
ATOM   1840  O   TYR A 230       0.090 -17.087  10.831  1.00  0.00           O  
ATOM   1841  CB  TYR A 230       2.298 -18.794   9.475  1.00  0.00           C  
ATOM   1842  CG  TYR A 230       3.221 -19.299   8.397  1.00  0.00           C  
ATOM   1843  CD1 TYR A 230       2.944 -20.490   7.717  1.00  0.00           C  
ATOM   1844  CD2 TYR A 230       4.397 -18.615   8.074  1.00  0.00           C  
ATOM   1845  CE1 TYR A 230       3.802 -20.969   6.743  1.00  0.00           C  
ATOM   1846  CE2 TYR A 230       5.271 -19.092   7.098  1.00  0.00           C  
ATOM   1847  CZ  TYR A 230       4.968 -20.270   6.439  1.00  0.00           C  
ATOM   1848  OH  TYR A 230       5.817 -20.742   5.477  1.00  0.00           O  
ATOM   1849  N   PRO A 231      -0.879 -19.068  10.487  1.00  0.00           N  
ATOM   1850  CA  PRO A 231      -1.882 -18.861  11.546  1.00  0.00           C  
ATOM   1851  C   PRO A 231      -1.283 -18.433  12.879  1.00  0.00           C  
ATOM   1852  O   PRO A 231      -1.820 -17.527  13.535  1.00  0.00           O  
ATOM   1853  CB  PRO A 231      -2.591 -20.209  11.644  1.00  0.00           C  
ATOM   1854  CG  PRO A 231      -2.470 -20.791  10.269  1.00  0.00           C  
ATOM   1855  CD  PRO A 231      -1.112 -20.336   9.777  1.00  0.00           C  
ATOM   1856  N   GLN A 232      -0.179 -19.043  13.296  1.00  0.00           N  
ATOM   1857  CA  GLN A 232       0.430 -18.715  14.583  1.00  0.00           C  
ATOM   1858  C   GLN A 232       0.962 -17.278  14.626  1.00  0.00           C  
ATOM   1859  O   GLN A 232       0.961 -16.655  15.685  1.00  0.00           O  
ATOM   1860  CB  GLN A 232       1.536 -19.723  14.945  1.00  0.00           C  
ATOM   1861  CG  GLN A 232       2.804 -19.685  14.084  1.00  0.00           C  
ATOM   1862  CD  GLN A 232       2.717 -20.542  12.828  1.00  0.00           C  
ATOM   1863  OE1 GLN A 232       1.641 -20.842  12.316  1.00  0.00           O  
ATOM   1864  NE2 GLN A 232       3.866 -20.943  12.313  1.00  0.00           N  
ATOM   1865  N   TYR A 233       1.412 -16.750  13.490  1.00  0.00           N  
ATOM   1866  CA  TYR A 233       1.864 -15.363  13.419  1.00  0.00           C  
ATOM   1867  C   TYR A 233       0.697 -14.404  13.241  1.00  0.00           C  
ATOM   1868  O   TYR A 233       0.690 -13.326  13.835  1.00  0.00           O  
ATOM   1869  CB  TYR A 233       2.875 -15.182  12.284  1.00  0.00           C  
ATOM   1870  CG  TYR A 233       4.106 -16.048  12.387  1.00  0.00           C  
ATOM   1871  CD1 TYR A 233       4.711 -16.310  13.623  1.00  0.00           C  
ATOM   1872  CD2 TYR A 233       4.673 -16.604  11.240  1.00  0.00           C  
ATOM   1873  CE1 TYR A 233       5.841 -17.111  13.713  1.00  0.00           C  
ATOM   1874  CE2 TYR A 233       5.796 -17.410  11.323  1.00  0.00           C  
ATOM   1875  CZ  TYR A 233       6.375 -17.665  12.557  1.00  0.00           C  
ATOM   1876  OH  TYR A 233       7.480 -18.469  12.635  1.00  0.00           O  
ATOM   1877  N   ASN A 234      -0.287 -14.786  12.450  1.00  0.00           N  
ATOM   1878  CA  ASN A 234      -1.477 -13.971  12.252  1.00  0.00           C  
ATOM   1879  C   ASN A 234      -2.137 -13.632  13.587  1.00  0.00           C  
ATOM   1880  O   ASN A 234      -2.369 -12.463  13.895  1.00  0.00           O  
ATOM   1881  CB  ASN A 234      -2.465 -14.697  11.340  1.00  0.00           C  
ATOM   1882  CG  ASN A 234      -3.651 -13.828  11.009  1.00  0.00           C  
ATOM   1883  OD1 ASN A 234      -3.607 -13.039  10.074  1.00  0.00           O  
ATOM   1884  ND2 ASN A 234      -4.719 -13.942  11.777  1.00  0.00           N  
ATOM   1885  N   ASP A 235      -2.417 -14.657  14.370  1.00  0.00           N  
ATOM   1886  CA  ASP A 235      -3.141 -14.467  15.616  1.00  0.00           C  
ATOM   1887  C   ASP A 235      -2.316 -13.649  16.608  1.00  0.00           C  
ATOM   1888  O   ASP A 235      -2.834 -12.736  17.257  1.00  0.00           O  
ATOM   1889  CB  ASP A 235      -3.525 -15.824  16.212  1.00  0.00           C  
ATOM   1890  CG  ASP A 235      -4.493 -16.608  15.330  1.00  0.00           C  
ATOM   1891  OD1 ASP A 235      -5.015 -16.044  14.347  1.00  0.00           O  
ATOM   1892  OD2 ASP A 235      -4.717 -17.798  15.631  1.00  0.00           O  
ATOM   1893  N   ARG A 236      -1.027 -13.946  16.703  1.00  0.00           N  
ATOM   1894  CA  ARG A 236      -0.150 -13.201  17.601  1.00  0.00           C  
ATOM   1895  C   ARG A 236      -0.004 -11.746  17.166  1.00  0.00           C  
ATOM   1896  O   ARG A 236       0.073 -10.855  18.014  1.00  0.00           O  
ATOM   1897  CB  ARG A 236       1.213 -13.890  17.697  1.00  0.00           C  
ATOM   1898  CG  ARG A 236       2.098 -13.305  18.799  1.00  0.00           C  
ATOM   1899  CD  ARG A 236       3.382 -14.106  18.964  1.00  0.00           C  
ATOM   1900  NE  ARG A 236       4.207 -13.577  20.049  1.00  0.00           N  
ATOM   1901  CZ  ARG A 236       5.411 -14.039  20.388  1.00  0.00           C  
ATOM   1902  NH1 ARG A 236       5.951 -15.050  19.731  1.00  0.00           N  
ATOM   1903  NH2 ARG A 236       6.065 -13.488  21.386  1.00  0.00           N  
ATOM   1904  N   LEU A 237       0.035 -11.489  15.866  1.00  0.00           N  
ATOM   1905  CA  LEU A 237       0.136 -10.120  15.353  1.00  0.00           C  
ATOM   1906  C   LEU A 237      -1.132  -9.326  15.653  1.00  0.00           C  
ATOM   1907  O   LEU A 237      -1.052  -8.187  16.108  1.00  0.00           O  
ATOM   1908  CB  LEU A 237       0.438 -10.143  13.853  1.00  0.00           C  
ATOM   1909  CG  LEU A 237       0.572  -8.765  13.190  1.00  0.00           C  
ATOM   1910  CD1 LEU A 237       1.688  -7.950  13.823  1.00  0.00           C  
ATOM   1911  CD2 LEU A 237       0.825  -8.934  11.704  1.00  0.00           C  
ATOM   1912  N   VAL A 238      -2.293  -9.920  15.419  1.00  0.00           N  
ATOM   1913  CA  VAL A 238      -3.556  -9.260  15.748  1.00  0.00           C  
ATOM   1914  C   VAL A 238      -3.606  -8.915  17.232  1.00  0.00           C  
ATOM   1915  O   VAL A 238      -3.906  -7.774  17.599  1.00  0.00           O  
ATOM   1916  CB  VAL A 238      -4.770 -10.129  15.343  1.00  0.00           C  
ATOM   1917  CG1 VAL A 238      -6.076  -9.531  15.860  1.00  0.00           C  
ATOM   1918  CG2 VAL A 238      -4.846 -10.263  13.829  1.00  0.00           C  
ATOM   1919  N   ASP A 239      -3.278  -9.880  18.082  1.00  0.00           N  
ATOM   1920  CA  ASP A 239      -3.259  -9.645  19.527  1.00  0.00           C  
ATOM   1921  C   ASP A 239      -2.251  -8.568  19.911  1.00  0.00           C  
ATOM   1922  O   ASP A 239      -2.544  -7.702  20.734  1.00  0.00           O  
ATOM   1923  CB  ASP A 239      -2.942 -10.946  20.277  1.00  0.00           C  
ATOM   1924  CG  ASP A 239      -4.101 -11.930  20.315  1.00  0.00           C  
ATOM   1925  OD1 ASP A 239      -5.223 -11.570  19.896  1.00  0.00           O  
ATOM   1926  OD2 ASP A 239      -3.882 -13.052  20.799  1.00  0.00           O  
ATOM   1927  N   SER A 240      -1.065  -8.603  19.307  1.00  0.00           N  
ATOM   1928  CA  SER A 240      -0.013  -7.637  19.616  1.00  0.00           C  
ATOM   1929  C   SER A 240      -0.422  -6.215  19.242  1.00  0.00           C  
ATOM   1930  O   SER A 240      -0.125  -5.274  19.973  1.00  0.00           O  
ATOM   1931  CB  SER A 240       1.282  -7.996  18.887  1.00  0.00           C  
ATOM   1932  OG  SER A 240       1.792  -9.242  19.328  1.00  0.00           O  
ATOM   1933  N   LEU A 241      -1.102  -6.050  18.122  1.00  0.00           N  
ATOM   1934  CA  LEU A 241      -1.560  -4.730  17.698  1.00  0.00           C  
ATOM   1935  C   LEU A 241      -2.729  -4.250  18.556  1.00  0.00           C  
ATOM   1936  O   LEU A 241      -2.715  -3.128  19.058  1.00  0.00           O  
ATOM   1937  CB  LEU A 241      -1.945  -4.768  16.213  1.00  0.00           C  
ATOM   1938  CG  LEU A 241      -0.770  -5.001  15.254  1.00  0.00           C  
ATOM   1939  CD1 LEU A 241      -1.292  -5.346  13.859  1.00  0.00           C  
ATOM   1940  CD2 LEU A 241       0.139  -3.780  15.181  1.00  0.00           C  
ATOM   1941  N   ALA A 242      -3.734  -5.094  18.745  1.00  0.00           N  
ATOM   1942  CA  ALA A 242      -4.932  -4.707  19.490  1.00  0.00           C  
ATOM   1943  C   ALA A 242      -4.631  -4.412  20.965  1.00  0.00           C  
ATOM   1944  O   ALA A 242      -5.278  -3.547  21.556  1.00  0.00           O  
ATOM   1945  CB  ALA A 242      -5.993  -5.796  19.356  1.00  0.00           C  
ATOM   1946  N   GLU A 243      -3.652  -5.101  21.539  1.00  0.00           N  
ATOM   1947  CA  GLU A 243      -3.261  -4.900  22.936  1.00  0.00           C  
ATOM   1948  C   GLU A 243      -2.849  -3.453  23.211  1.00  0.00           C  
ATOM   1949  O   GLU A 243      -3.026  -2.950  24.322  1.00  0.00           O  
ATOM   1950  CB  GLU A 243      -2.119  -5.865  23.278  1.00  0.00           C  
ATOM   1951  CG  GLU A 243      -1.532  -5.699  24.685  1.00  0.00           C  
ATOM   1952  CD  GLU A 243      -2.535  -5.984  25.796  1.00  0.00           C  
ATOM   1953  OE1 GLU A 243      -3.464  -6.794  25.597  1.00  0.00           O  
ATOM   1954  OE2 GLU A 243      -2.394  -5.381  26.873  1.00  0.00           O  
ATOM   1955  N   TYR A 244      -2.329  -2.769  22.197  1.00  0.00           N  
ATOM   1956  CA  TYR A 244      -1.863  -1.394  22.311  1.00  0.00           C  
ATOM   1957  C   TYR A 244      -2.793  -0.405  21.601  1.00  0.00           C  
ATOM   1958  O   TYR A 244      -2.343   0.578  21.011  1.00  0.00           O  
ATOM   1959  CB  TYR A 244      -0.416  -1.297  21.831  1.00  0.00           C  
ATOM   1960  CG  TYR A 244       0.527  -2.110  22.690  1.00  0.00           C  
ATOM   1961  CD1 TYR A 244       0.962  -1.625  23.928  1.00  0.00           C  
ATOM   1962  CD2 TYR A 244       0.943  -3.376  22.290  1.00  0.00           C  
ATOM   1963  CE1 TYR A 244       1.797  -2.386  24.738  1.00  0.00           C  
ATOM   1964  CE2 TYR A 244       1.779  -4.141  23.097  1.00  0.00           C  
ATOM   1965  CZ  TYR A 244       2.204  -3.647  24.316  1.00  0.00           C  
ATOM   1966  OH  TYR A 244       3.029  -4.398  25.118  1.00  0.00           O  
ATOM   1967  N   ASN A 245      -4.095  -0.650  21.673  1.00  0.00           N  
ATOM   1968  CA  ASN A 245      -5.094   0.226  21.076  1.00  0.00           C  
ATOM   1969  C   ASN A 245      -5.103   1.638  21.680  1.00  0.00           C  
ATOM   1970  O   ASN A 245      -5.596   2.574  21.057  1.00  0.00           O  
ATOM   1971  CB  ASN A 245      -6.485  -0.399  21.190  1.00  0.00           C  
ATOM   1972  CG  ASN A 245      -7.002  -0.438  22.618  1.00  0.00           C  
ATOM   1973  OD1 ASN A 245      -6.300  -0.815  23.544  1.00  0.00           O  
ATOM   1974  ND2 ASN A 245      -8.243  -0.038  22.814  1.00  0.00           N  
ATOM   1975  N   ASP A 246      -4.556   1.789  22.881  1.00  0.00           N  
ATOM   1976  CA  ASP A 246      -4.398   3.082  23.531  1.00  0.00           C  
ATOM   1977  C   ASP A 246      -3.190   3.869  23.001  1.00  0.00           C  
ATOM   1978  O   ASP A 246      -3.087   5.069  23.247  1.00  0.00           O  
ATOM   1979  CB  ASP A 246      -4.275   2.885  25.045  1.00  0.00           C  
ATOM   1980  CG  ASP A 246      -3.112   1.983  25.440  1.00  0.00           C  
ATOM   1981  OD1 ASP A 246      -2.919   0.917  24.816  1.00  0.00           O  
ATOM   1982  OD2 ASP A 246      -2.388   2.323  26.395  1.00  0.00           O  
ATOM   1983  N   VAL A 247      -2.300   3.205  22.283  1.00  0.00           N  
ATOM   1984  CA  VAL A 247      -1.091   3.808  21.718  1.00  0.00           C  
ATOM   1985  C   VAL A 247      -1.214   4.000  20.205  1.00  0.00           C  
ATOM   1986  O   VAL A 247      -0.790   5.022  19.661  1.00  0.00           O  
ATOM   1987  CB  VAL A 247       0.144   2.940  22.038  1.00  0.00           C  
ATOM   1988  CG1 VAL A 247       1.411   3.499  21.396  1.00  0.00           C  
ATOM   1989  CG2 VAL A 247       0.349   2.829  23.552  1.00  0.00           C  
ATOM   1990  N   ILE A 248      -1.790   3.020  19.515  1.00  0.00           N  
ATOM   1991  CA  ILE A 248      -1.778   2.970  18.057  1.00  0.00           C  
ATOM   1992  C   ILE A 248      -2.972   3.737  17.485  1.00  0.00           C  
ATOM   1993  O   ILE A 248      -4.126   3.363  17.703  1.00  0.00           O  
ATOM   1994  CB  ILE A 248      -1.769   1.508  17.567  1.00  0.00           C  
ATOM   1995  CG1 ILE A 248      -0.496   0.801  18.050  1.00  0.00           C  
ATOM   1996  CG2 ILE A 248      -1.880   1.453  16.047  1.00  0.00           C  
ATOM   1997  CD1 ILE A 248      -0.491  -0.700  17.809  1.00  0.00           C  
ATOM   1998  N   LEU A 249      -2.680   4.782  16.715  1.00  0.00           N  
ATOM   1999  CA  LEU A 249      -3.719   5.562  16.038  1.00  0.00           C  
ATOM   2000  C   LEU A 249      -4.303   4.828  14.836  1.00  0.00           C  
ATOM   2001  O   LEU A 249      -5.451   5.059  14.468  1.00  0.00           O  
ATOM   2002  CB  LEU A 249      -3.159   6.911  15.581  1.00  0.00           C  
ATOM   2003  CG  LEU A 249      -2.546   7.800  16.669  1.00  0.00           C  
ATOM   2004  CD1 LEU A 249      -2.172   9.144  16.061  1.00  0.00           C  
ATOM   2005  CD2 LEU A 249      -3.486   7.996  17.837  1.00  0.00           C  
ATOM   2006  N   GLY A 250      -3.512   3.976  14.213  1.00  0.00           N  
ATOM   2007  CA  GLY A 250      -3.925   3.227  13.040  1.00  0.00           C  
ATOM   2008  C   GLY A 250      -2.762   2.451  12.454  1.00  0.00           C  
ATOM   2009  O   GLY A 250      -1.596   2.709  12.769  1.00  0.00           O  
ATOM   2010  N   VAL A 251      -3.095   1.493  11.594  1.00  0.00           N  
ATOM   2011  CA  VAL A 251      -2.132   0.635  10.907  1.00  0.00           C  
ATOM   2012  C   VAL A 251      -2.278   0.853   9.409  1.00  0.00           C  
ATOM   2013  O   VAL A 251      -3.393   0.902   8.890  1.00  0.00           O  
ATOM   2014  CB  VAL A 251      -2.355  -0.846  11.270  1.00  0.00           C  
ATOM   2015  CG1 VAL A 251      -1.332  -1.739  10.575  1.00  0.00           C  
ATOM   2016  CG2 VAL A 251      -2.286  -1.061  12.776  1.00  0.00           C  
ATOM   2017  N   LEU A 252      -1.155   0.984   8.706  1.00  0.00           N  
ATOM   2018  CA  LEU A 252      -1.141   1.145   7.257  1.00  0.00           C  
ATOM   2019  C   LEU A 252      -0.526  -0.087   6.604  1.00  0.00           C  
ATOM   2020  O   LEU A 252       0.569  -0.504   6.978  1.00  0.00           O  
ATOM   2021  CB  LEU A 252      -0.353   2.397   6.864  1.00  0.00           C  
ATOM   2022  CG  LEU A 252      -0.789   3.710   7.514  1.00  0.00           C  
ATOM   2023  CD1 LEU A 252       0.019   4.865   6.940  1.00  0.00           C  
ATOM   2024  CD2 LEU A 252      -2.270   3.977   7.315  1.00  0.00           C  
ATOM   2025  N   CYS A 253      -1.235  -0.650   5.626  1.00  0.00           N  
ATOM   2026  CA  CYS A 253      -0.792  -1.837   4.902  1.00  0.00           C  
ATOM   2027  C   CYS A 253      -0.920  -1.635   3.396  1.00  0.00           C  
ATOM   2028  O   CYS A 253      -1.639  -0.759   2.927  1.00  0.00           O  
ATOM   2029  CB  CYS A 253      -1.621  -3.061   5.311  1.00  0.00           C  
ATOM   2030  SG  CYS A 253      -1.611  -3.489   7.057  1.00  0.00           S  
ATOM   2031  N   GLY A 254      -0.240  -2.486   2.643  1.00  0.00           N  
ATOM   2032  CA  GLY A 254      -0.361  -2.554   1.197  1.00  0.00           C  
ATOM   2033  C   GLY A 254      -0.653  -3.984   0.760  1.00  0.00           C  
ATOM   2034  O   GLY A 254      -1.542  -4.638   1.302  1.00  0.00           O  
ATOM   2035  N   HIS A 255       0.108  -4.464  -0.217  1.00  0.00           N  
ATOM   2036  CA  HIS A 255       0.173  -5.862  -0.646  1.00  0.00           C  
ATOM   2037  C   HIS A 255      -1.011  -6.347  -1.480  1.00  0.00           C  
ATOM   2038  O   HIS A 255      -0.812  -7.009  -2.496  1.00  0.00           O  
ATOM   2039  CB  HIS A 255       0.393  -6.778   0.565  1.00  0.00           C  
ATOM   2040  CG  HIS A 255       0.565  -8.218   0.196  1.00  0.00           C  
ATOM   2041  ND1 HIS A 255       1.584  -8.688  -0.591  1.00  0.00           N  
ATOM   2042  CD2 HIS A 255      -0.179  -9.299   0.542  1.00  0.00           C  
ATOM   2043  CE1 HIS A 255       1.461 -10.002  -0.723  1.00  0.00           C  
ATOM   2044  NE2 HIS A 255       0.398 -10.406  -0.043  1.00  0.00           N  
ATOM   2045  N   LEU A 256      -2.239  -6.044  -1.086  1.00  0.00           N  
ATOM   2046  CA  LEU A 256      -3.409  -6.570  -1.777  1.00  0.00           C  
ATOM   2047  C   LEU A 256      -3.793  -5.773  -3.028  1.00  0.00           C  
ATOM   2048  O   LEU A 256      -4.579  -6.261  -3.840  1.00  0.00           O  
ATOM   2049  CB  LEU A 256      -4.610  -6.658  -0.825  1.00  0.00           C  
ATOM   2050  CG  LEU A 256      -4.422  -7.574   0.382  1.00  0.00           C  
ATOM   2051  CD1 LEU A 256      -5.726  -7.669   1.161  1.00  0.00           C  
ATOM   2052  CD2 LEU A 256      -3.973  -8.974  -0.031  1.00  0.00           C  
ATOM   2053  N   HIS A 257      -3.253  -4.572  -3.176  1.00  0.00           N  
ATOM   2054  CA  HIS A 257      -3.492  -3.672  -4.313  1.00  0.00           C  
ATOM   2055  C   HIS A 257      -4.913  -3.104  -4.374  1.00  0.00           C  
ATOM   2056  O   HIS A 257      -5.241  -2.380  -5.302  1.00  0.00           O  
ATOM   2057  CB  HIS A 257      -3.140  -4.362  -5.642  1.00  0.00           C  
ATOM   2058  CG  HIS A 257      -1.691  -4.711  -5.797  1.00  0.00           C  
ATOM   2059  ND1 HIS A 257      -1.064  -4.769  -7.027  1.00  0.00           N  
ATOM   2060  CD2 HIS A 257      -0.748  -5.017  -4.879  1.00  0.00           C  
ATOM   2061  CE1 HIS A 257       0.196  -5.099  -6.845  1.00  0.00           C  
ATOM   2062  NE2 HIS A 257       0.425  -5.257  -5.552  1.00  0.00           N  
ATOM   2063  N   THR A 258      -5.739  -3.417  -3.390  1.00  0.00           N  
ATOM   2064  CA  THR A 258      -7.126  -2.978  -3.329  1.00  0.00           C  
ATOM   2065  C   THR A 258      -7.356  -2.059  -2.137  1.00  0.00           C  
ATOM   2066  O   THR A 258      -6.600  -2.071  -1.165  1.00  0.00           O  
ATOM   2067  CB  THR A 258      -8.077  -4.184  -3.263  1.00  0.00           C  
ATOM   2068  OG1 THR A 258      -7.645  -5.081  -2.248  1.00  0.00           O  
ATOM   2069  CG2 THR A 258      -8.111  -4.922  -4.594  1.00  0.00           C  
ATOM   2070  N   ASP A 259      -8.409  -1.258  -2.216  1.00  0.00           N  
ATOM   2071  CA  ASP A 259      -8.776  -0.290  -1.185  1.00  0.00           C  
ATOM   2072  C   ASP A 259      -9.752  -0.955  -0.213  1.00  0.00           C  
ATOM   2073  O   ASP A 259     -10.929  -1.136  -0.517  1.00  0.00           O  
ATOM   2074  CB  ASP A 259      -9.388   0.934  -1.870  1.00  0.00           C  
ATOM   2075  CG  ASP A 259      -9.938   1.978  -0.920  1.00  0.00           C  
ATOM   2076  OD1 ASP A 259      -9.858   1.810   0.314  1.00  0.00           O  
ATOM   2077  OD2 ASP A 259     -10.465   2.990  -1.424  1.00  0.00           O  
ATOM   2078  N   THR A 260      -9.250  -1.329   0.958  1.00  0.00           N  
ATOM   2079  CA  THR A 260     -10.086  -1.981   1.957  1.00  0.00           C  
ATOM   2080  C   THR A 260      -9.522  -1.729   3.359  1.00  0.00           C  
ATOM   2081  O   THR A 260      -8.583  -0.955   3.535  1.00  0.00           O  
ATOM   2082  CB  THR A 260     -10.251  -3.488   1.648  1.00  0.00           C  
ATOM   2083  OG1 THR A 260     -11.234  -4.060   2.501  1.00  0.00           O  
ATOM   2084  CG2 THR A 260      -8.945  -4.245   1.781  1.00  0.00           C  
ATOM   2085  N   PHE A 261     -10.136  -2.359   4.365  1.00  0.00           N  
ATOM   2086  CA  PHE A 261      -9.753  -2.125   5.750  1.00  0.00           C  
ATOM   2087  C   PHE A 261      -9.929  -3.392   6.585  1.00  0.00           C  
ATOM   2088  O   PHE A 261     -10.571  -4.358   6.169  1.00  0.00           O  
ATOM   2089  CB  PHE A 261     -10.576  -0.969   6.339  1.00  0.00           C  
ATOM   2090  CG  PHE A 261     -12.061  -1.228   6.400  1.00  0.00           C  
ATOM   2091  CD1 PHE A 261     -12.880  -0.885   5.329  1.00  0.00           C  
ATOM   2092  CD2 PHE A 261     -12.641  -1.805   7.527  1.00  0.00           C  
ATOM   2093  CE1 PHE A 261     -14.258  -1.114   5.380  1.00  0.00           C  
ATOM   2094  CE2 PHE A 261     -14.009  -2.041   7.583  1.00  0.00           C  
ATOM   2095  CZ  PHE A 261     -14.819  -1.695   6.516  1.00  0.00           C  
ATOM   2096  N   ARG A 262      -9.343  -3.371   7.776  1.00  0.00           N  
ATOM   2097  CA  ARG A 262      -9.472  -4.424   8.771  1.00  0.00           C  
ATOM   2098  C   ARG A 262      -9.740  -3.796  10.126  1.00  0.00           C  
ATOM   2099  O   ARG A 262      -9.168  -2.763  10.458  1.00  0.00           O  
ATOM   2100  CB  ARG A 262      -8.181  -5.257   8.853  1.00  0.00           C  
ATOM   2101  CG  ARG A 262      -7.689  -5.836   7.536  1.00  0.00           C  
ATOM   2102  CD  ARG A 262      -8.445  -7.102   7.169  1.00  0.00           C  
ATOM   2103  NE  ARG A 262      -8.032  -7.620   5.865  1.00  0.00           N  
ATOM   2104  CZ  ARG A 262      -8.646  -7.376   4.709  1.00  0.00           C  
ATOM   2105  NH1 ARG A 262      -9.709  -6.596   4.656  1.00  0.00           N  
ATOM   2106  NH2 ARG A 262      -8.210  -7.911   3.600  1.00  0.00           N  
ATOM   2107  N   ILE A 263     -10.598  -4.435  10.897  1.00  0.00           N  
ATOM   2108  CA  ILE A 263     -10.794  -4.093  12.303  1.00  0.00           C  
ATOM   2109  C   ILE A 263     -10.130  -5.208  13.109  1.00  0.00           C  
ATOM   2110  O   ILE A 263     -10.639  -6.330  13.172  1.00  0.00           O  
ATOM   2111  CB  ILE A 263     -12.286  -3.952  12.657  1.00  0.00           C  
ATOM   2112  CG1 ILE A 263     -12.970  -2.935  11.721  1.00  0.00           C  
ATOM   2113  CG2 ILE A 263     -12.427  -3.532  14.120  1.00  0.00           C  
ATOM   2114  CD1 ILE A 263     -14.476  -2.827  11.905  1.00  0.00           C  
ATOM   2115  N   LEU A 264      -8.972  -4.913  13.674  1.00  0.00           N  
ATOM   2116  CA  LEU A 264      -8.196  -5.886  14.425  1.00  0.00           C  
ATOM   2117  C   LEU A 264      -8.601  -5.812  15.888  1.00  0.00           C  
ATOM   2118  O   LEU A 264      -8.600  -4.735  16.475  1.00  0.00           O  
ATOM   2119  CB  LEU A 264      -6.701  -5.597  14.266  1.00  0.00           C  
ATOM   2120  CG  LEU A 264      -6.208  -5.459  12.822  1.00  0.00           C  
ATOM   2121  CD1 LEU A 264      -4.722  -5.127  12.805  1.00  0.00           C  
ATOM   2122  CD2 LEU A 264      -6.471  -6.725  12.018  1.00  0.00           C  
ATOM   2123  N   SER A 265      -8.952  -6.950  16.481  1.00  0.00           N  
ATOM   2124  CA  SER A 265      -9.496  -6.951  17.837  1.00  0.00           C  
ATOM   2125  C   SER A 265      -8.935  -8.060  18.711  1.00  0.00           C  
ATOM   2126  O   SER A 265      -8.612  -9.153  18.240  1.00  0.00           O  
ATOM   2127  CB  SER A 265     -11.025  -7.027  17.813  1.00  0.00           C  
ATOM   2128  OG  SER A 265     -11.469  -8.204  17.180  1.00  0.00           O  
ATOM   2129  N   LYS A 266      -8.832  -7.745  19.995  1.00  0.00           N  
ATOM   2130  CA  LYS A 266      -8.532  -8.692  21.061  1.00  0.00           C  
ATOM   2131  C   LYS A 266      -9.490  -8.368  22.196  1.00  0.00           C  
ATOM   2132  O   LYS A 266      -9.297  -7.394  22.924  1.00  0.00           O  
ATOM   2133  CB  LYS A 266      -7.067  -8.562  21.498  1.00  0.00           C  
ATOM   2134  CG  LYS A 266      -6.682  -9.500  22.641  1.00  0.00           C  
ATOM   2135  CD  LYS A 266      -5.247  -9.223  23.080  1.00  0.00           C  
ATOM   2136  CE  LYS A 266      -4.843 -10.108  24.249  1.00  0.00           C  
ATOM   2137  NZ  LYS A 266      -3.477  -9.763  24.729  1.00  0.00           N  
ATOM   2138  N   GLY A 267     -10.551  -9.149  22.317  1.00  0.00           N  
ATOM   2139  CA  GLY A 267     -11.634  -8.800  23.216  1.00  0.00           C  
ATOM   2140  C   GLY A 267     -12.271  -7.485  22.776  1.00  0.00           C  
ATOM   2141  O   GLY A 267     -12.682  -7.343  21.627  1.00  0.00           O  
ATOM   2142  N   ASN A 268     -12.326  -6.528  23.695  1.00  0.00           N  
ATOM   2143  CA  ASN A 268     -12.876  -5.213  23.390  1.00  0.00           C  
ATOM   2144  C   ASN A 268     -11.821  -4.203  22.930  1.00  0.00           C  
ATOM   2145  O   ASN A 268     -12.158  -3.053  22.640  1.00  0.00           O  
ATOM   2146  CB  ASN A 268     -13.647  -4.674  24.603  1.00  0.00           C  
ATOM   2147  CG  ASN A 268     -12.777  -4.453  25.823  1.00  0.00           C  
ATOM   2148  OD1 ASN A 268     -11.629  -4.878  25.887  1.00  0.00           O  
ATOM   2149  ND2 ASN A 268     -13.317  -3.777  26.823  1.00  0.00           N  
ATOM   2150  N   LYS A 269     -10.559  -4.608  22.852  1.00  0.00           N  
ATOM   2151  CA  LYS A 269      -9.480  -3.744  22.367  1.00  0.00           C  
ATOM   2152  C   LYS A 269      -9.407  -3.853  20.846  1.00  0.00           C  
ATOM   2153  O   LYS A 269      -9.313  -4.953  20.311  1.00  0.00           O  
ATOM   2154  CB  LYS A 269      -8.150  -4.133  22.992  1.00  0.00           C  
ATOM   2155  CG  LYS A 269      -8.118  -3.991  24.507  1.00  0.00           C  
ATOM   2156  CD  LYS A 269      -6.745  -4.347  25.052  1.00  0.00           C  
ATOM   2157  CE  LYS A 269      -6.695  -4.220  26.569  1.00  0.00           C  
ATOM   2158  NZ  LYS A 269      -5.340  -4.488  27.090  1.00  0.00           N  
ATOM   2159  N   LYS A 270      -9.450  -2.705  20.172  1.00  0.00           N  
ATOM   2160  CA  LYS A 270      -9.535  -2.683  18.717  1.00  0.00           C  
ATOM   2161  C   LYS A 270      -8.636  -1.609  18.119  1.00  0.00           C  
ATOM   2162  O   LYS A 270      -8.482  -0.531  18.686  1.00  0.00           O  
ATOM   2163  CB  LYS A 270     -10.987  -2.446  18.264  1.00  0.00           C  
ATOM   2164  CG  LYS A 270     -11.951  -3.528  18.731  1.00  0.00           C  
ATOM   2165  CD  LYS A 270     -13.396  -3.176  18.423  1.00  0.00           C  
ATOM   2166  CE  LYS A 270     -14.322  -4.234  19.001  1.00  0.00           C  
ATOM   2167  NZ  LYS A 270     -15.744  -3.860  18.869  1.00  0.00           N  
ATOM   2168  N   VAL A 271      -8.068  -1.908  16.948  1.00  0.00           N  
ATOM   2169  CA  VAL A 271      -7.340  -0.937  16.140  1.00  0.00           C  
ATOM   2170  C   VAL A 271      -7.754  -1.075  14.681  1.00  0.00           C  
ATOM   2171  O   VAL A 271      -8.143  -2.152  14.234  1.00  0.00           O  
ATOM   2172  CB  VAL A 271      -5.803  -1.081  16.266  1.00  0.00           C  
ATOM   2173  CG1 VAL A 271      -5.339  -0.799  17.686  1.00  0.00           C  
ATOM   2174  CG2 VAL A 271      -5.329  -2.455  15.814  1.00  0.00           C  
ATOM   2175  N   MET A 272      -7.669   0.028  13.952  1.00  0.00           N  
ATOM   2176  CA  MET A 272      -7.954   0.027  12.522  1.00  0.00           C  
ATOM   2177  C   MET A 272      -6.695  -0.241  11.713  1.00  0.00           C  
ATOM   2178  O   MET A 272      -5.625   0.290  12.018  1.00  0.00           O  
ATOM   2179  CB  MET A 272      -8.538   1.367  12.076  1.00  0.00           C  
ATOM   2180  CG  MET A 272      -9.975   1.581  12.513  1.00  0.00           C  
ATOM   2181  SD  MET A 272     -11.086   0.250  12.008  1.00  0.00           S  
ATOM   2182  CE  MET A 272     -10.832   0.211  10.228  1.00  0.00           C  
ATOM   2183  N   ALA A 273      -6.841  -1.023  10.652  1.00  0.00           N  
ATOM   2184  CA  ALA A 273      -5.813  -1.178   9.635  1.00  0.00           C  
ATOM   2185  C   ALA A 273      -6.386  -0.805   8.272  1.00  0.00           C  
ATOM   2186  O   ALA A 273      -7.501  -1.212   7.930  1.00  0.00           O  
ATOM   2187  CB  ALA A 273      -5.261  -2.595   9.639  1.00  0.00           C  
ATOM   2188  N   PHE A 274      -5.637  -0.031   7.506  1.00  0.00           N  
ATOM   2189  CA  PHE A 274      -6.060   0.476   6.216  1.00  0.00           C  
ATOM   2190  C   PHE A 274      -5.149  -0.083   5.133  1.00  0.00           C  
ATOM   2191  O   PHE A 274      -3.941   0.158   5.150  1.00  0.00           O  
ATOM   2192  CB  PHE A 274      -6.020   2.005   6.202  1.00  0.00           C  
ATOM   2193  CG  PHE A 274      -6.803   2.617   7.332  1.00  0.00           C  
ATOM   2194  CD1 PHE A 274      -8.183   2.681   7.267  1.00  0.00           C  
ATOM   2195  CD2 PHE A 274      -6.148   3.090   8.463  1.00  0.00           C  
ATOM   2196  CE1 PHE A 274      -8.918   3.207   8.316  1.00  0.00           C  
ATOM   2197  CE2 PHE A 274      -6.873   3.616   9.523  1.00  0.00           C  
ATOM   2198  CZ  PHE A 274      -8.258   3.680   9.453  1.00  0.00           C  
ATOM   2199  N   ILE A 275      -5.729  -0.831   4.208  1.00  0.00           N  
ATOM   2200  CA  ILE A 275      -4.996  -1.366   3.072  1.00  0.00           C  
ATOM   2201  C   ILE A 275      -5.134  -0.364   1.931  1.00  0.00           C  
ATOM   2202  O   ILE A 275      -6.230  -0.157   1.401  1.00  0.00           O  
ATOM   2203  CB  ILE A 275      -5.503  -2.770   2.701  1.00  0.00           C  
ATOM   2204  CG1 ILE A 275      -5.254  -3.727   3.873  1.00  0.00           C  
ATOM   2205  CG2 ILE A 275      -4.817  -3.265   1.434  1.00  0.00           C  
ATOM   2206  CD1 ILE A 275      -5.983  -5.048   3.767  1.00  0.00           C  
ATOM   2207  N   GLY A 276      -4.040   0.296   1.606  1.00  0.00           N  
ATOM   2208  CA  GLY A 276      -4.044   1.340   0.606  1.00  0.00           C  
ATOM   2209  C   GLY A 276      -4.031   0.785  -0.808  1.00  0.00           C  
ATOM   2210  O   GLY A 276      -3.386  -0.229  -1.073  1.00  0.00           O  
ATOM   2211  N   PRO A 277      -4.732   1.443  -1.737  1.00  0.00           N  
ATOM   2212  CA  PRO A 277      -4.723   1.006  -3.136  1.00  0.00           C  
ATOM   2213  C   PRO A 277      -3.351   1.220  -3.773  1.00  0.00           C  
ATOM   2214  O   PRO A 277      -2.637   2.162  -3.439  1.00  0.00           O  
ATOM   2215  CB  PRO A 277      -5.799   1.873  -3.790  1.00  0.00           C  
ATOM   2216  CG  PRO A 277      -5.773   3.140  -2.978  1.00  0.00           C  
ATOM   2217  CD  PRO A 277      -5.507   2.679  -1.568  1.00  0.00           C  
ATOM   2218  N   SER A 278      -3.004   0.345  -4.699  1.00  0.00           N  
ATOM   2219  CA  SER A 278      -1.690   0.354  -5.325  1.00  0.00           C  
ATOM   2220  C   SER A 278      -1.567   1.383  -6.442  1.00  0.00           C  
ATOM   2221  O   SER A 278      -2.550   1.795  -7.060  1.00  0.00           O  
ATOM   2222  CB  SER A 278      -1.367  -1.025  -5.886  1.00  0.00           C  
ATOM   2223  OG  SER A 278      -2.284  -1.384  -6.903  1.00  0.00           O  
ATOM   2224  N   VAL A 279      -0.334   1.764  -6.732  1.00  0.00           N  
ATOM   2225  CA  VAL A 279      -0.014   2.399  -8.006  1.00  0.00           C  
ATOM   2226  C   VAL A 279      -0.078   1.370  -9.134  1.00  0.00           C  
ATOM   2227  O   VAL A 279      -0.541   1.672 -10.237  1.00  0.00           O  
ATOM   2228  CB  VAL A 279       1.384   3.044  -7.962  1.00  0.00           C  
ATOM   2229  CG1 VAL A 279       1.773   3.636  -9.319  1.00  0.00           C  
ATOM   2230  CG2 VAL A 279       1.437   4.128  -6.900  1.00  0.00           C  
ATOM   2231  N   ASP A 280       0.369   0.162  -8.853  1.00  0.00           N  
ATOM   2232  CA  ASP A 280       0.416  -0.910  -9.836  1.00  0.00           C  
ATOM   2233  C   ASP A 280      -0.971  -1.259 -10.384  1.00  0.00           C  
ATOM   2234  O   ASP A 280      -1.977  -1.175  -9.688  1.00  0.00           O  
ATOM   2235  CB  ASP A 280       1.053  -2.140  -9.203  1.00  0.00           C  
ATOM   2236  CG  ASP A 280       1.312  -3.241 -10.222  1.00  0.00           C  
ATOM   2237  OD1 ASP A 280       1.855  -2.929 -11.294  1.00  0.00           O  
ATOM   2238  OD2 ASP A 280       0.965  -4.400  -9.939  1.00  0.00           O  
ATOM   2239  N   THR A 281      -1.001  -1.669 -11.648  1.00  0.00           N  
ATOM   2240  CA  THR A 281      -2.244  -1.990 -12.355  1.00  0.00           C  
ATOM   2241  C   THR A 281      -2.451  -3.487 -12.580  1.00  0.00           C  
ATOM   2242  O   THR A 281      -3.394  -3.870 -13.266  1.00  0.00           O  
ATOM   2243  CB  THR A 281      -2.279  -1.274 -13.708  1.00  0.00           C  
ATOM   2244  OG1 THR A 281      -1.055  -1.482 -14.405  1.00  0.00           O  
ATOM   2245  CG2 THR A 281      -2.479   0.217 -13.531  1.00  0.00           C  
ATOM   2246  N   TRP A 282      -1.616  -4.323 -11.994  1.00  0.00           N  
ATOM   2247  CA  TRP A 282      -1.600  -5.756 -12.299  1.00  0.00           C  
ATOM   2248  C   TRP A 282      -2.948  -6.448 -12.105  1.00  0.00           C  
ATOM   2249  O   TRP A 282      -3.294  -7.364 -12.858  1.00  0.00           O  
ATOM   2250  CB  TRP A 282      -0.538  -6.444 -11.444  1.00  0.00           C  
ATOM   2251  CG  TRP A 282      -0.299  -7.874 -11.833  1.00  0.00           C  
ATOM   2252  CD1 TRP A 282      -0.869  -8.975 -11.290  1.00  0.00           C  
ATOM   2253  CD2 TRP A 282       0.595  -8.346 -12.866  1.00  0.00           C  
ATOM   2254  NE1 TRP A 282      -0.399 -10.116 -11.917  1.00  0.00           N  
ATOM   2255  CE2 TRP A 282       0.501  -9.760 -12.889  1.00  0.00           C  
ATOM   2256  CE3 TRP A 282       1.457  -7.705 -13.774  1.00  0.00           C  
ATOM   2257  CZ2 TRP A 282       1.252 -10.535 -13.787  1.00  0.00           C  
ATOM   2258  CZ3 TRP A 282       2.200  -8.488 -14.654  1.00  0.00           C  
ATOM   2259  CH2 TRP A 282       2.092  -9.877 -14.656  1.00  0.00           C  
ATOM   2260  N   LEU A 283      -3.732  -6.038 -11.118  1.00  0.00           N  
ATOM   2261  CA  LEU A 283      -5.047  -6.620 -10.877  1.00  0.00           C  
ATOM   2262  C   LEU A 283      -6.140  -6.057 -11.782  1.00  0.00           C  
ATOM   2263  O   LEU A 283      -7.295  -6.491 -11.696  1.00  0.00           O  
ATOM   2264  CB  LEU A 283      -5.456  -6.443  -9.411  1.00  0.00           C  
ATOM   2265  CG  LEU A 283      -4.621  -7.181  -8.367  1.00  0.00           C  
ATOM   2266  CD1 LEU A 283      -5.290  -7.047  -7.010  1.00  0.00           C  
ATOM   2267  CD2 LEU A 283      -4.450  -8.654  -8.717  1.00  0.00           C  
ATOM   2268  N   GLY A 284      -5.800  -5.105 -12.636  1.00  0.00           N  
ATOM   2269  CA  GLY A 284      -6.795  -4.430 -13.451  1.00  0.00           C  
ATOM   2270  C   GLY A 284      -7.463  -3.278 -12.722  1.00  0.00           C  
ATOM   2271  O   GLY A 284      -8.628  -2.979 -12.982  1.00  0.00           O  
ATOM   2272  N   THR A 285      -6.741  -2.646 -11.805  1.00  0.00           N  
ATOM   2273  CA  THR A 285      -7.234  -1.495 -11.052  1.00  0.00           C  
ATOM   2274  C   THR A 285      -6.471  -0.234 -11.448  1.00  0.00           C  
ATOM   2275  O   THR A 285      -5.282  -0.285 -11.766  1.00  0.00           O  
ATOM   2276  CB  THR A 285      -7.108  -1.715  -9.539  1.00  0.00           C  
ATOM   2277  OG1 THR A 285      -5.764  -2.036  -9.200  1.00  0.00           O  
ATOM   2278  CG2 THR A 285      -8.005  -2.850  -9.085  1.00  0.00           C  
ATOM   2279  N   SER A 286      -7.161   0.891 -11.421  1.00  0.00           N  
ATOM   2280  CA  SER A 286      -6.550   2.160 -11.777  1.00  0.00           C  
ATOM   2281  C   SER A 286      -5.464   2.549 -10.775  1.00  0.00           C  
ATOM   2282  O   SER A 286      -5.677   2.425  -9.567  1.00  0.00           O  
ATOM   2283  CB  SER A 286      -7.601   3.266 -11.832  1.00  0.00           C  
ATOM   2284  OG  SER A 286      -8.507   3.034 -12.891  1.00  0.00           O  
ATOM   2285  N   PRO A 287      -4.316   3.049 -11.244  1.00  0.00           N  
ATOM   2286  CA  PRO A 287      -3.292   3.588 -10.351  1.00  0.00           C  
ATOM   2287  C   PRO A 287      -3.895   4.552  -9.331  1.00  0.00           C  
ATOM   2288  O   PRO A 287      -4.728   5.384  -9.688  1.00  0.00           O  
ATOM   2289  CB  PRO A 287      -2.333   4.321 -11.287  1.00  0.00           C  
ATOM   2290  CG  PRO A 287      -2.465   3.583 -12.588  1.00  0.00           C  
ATOM   2291  CD  PRO A 287      -3.908   3.142 -12.644  1.00  0.00           C  
ATOM   2292  N   SER A 288      -3.472   4.419  -8.086  1.00  0.00           N  
ATOM   2293  CA  SER A 288      -4.054   5.182  -6.996  1.00  0.00           C  
ATOM   2294  C   SER A 288      -3.003   5.644  -5.996  1.00  0.00           C  
ATOM   2295  O   SER A 288      -1.946   5.034  -5.843  1.00  0.00           O  
ATOM   2296  CB  SER A 288      -5.115   4.351  -6.267  1.00  0.00           C  
ATOM   2297  OG  SER A 288      -6.189   4.025  -7.129  1.00  0.00           O  
ATOM   2298  N   ILE A 289      -3.331   6.727  -5.305  1.00  0.00           N  
ATOM   2299  CA  ILE A 289      -2.517   7.255  -4.209  1.00  0.00           C  
ATOM   2300  C   ILE A 289      -3.466   7.773  -3.138  1.00  0.00           C  
ATOM   2301  O   ILE A 289      -4.534   8.305  -3.442  1.00  0.00           O  
ATOM   2302  CB  ILE A 289      -1.554   8.350  -4.719  1.00  0.00           C  
ATOM   2303  CG1 ILE A 289      -0.575   8.799  -3.624  1.00  0.00           C  
ATOM   2304  CG2 ILE A 289      -2.309   9.562  -5.274  1.00  0.00           C  
ATOM   2305  CD1 ILE A 289       0.491   7.791  -3.307  1.00  0.00           C  
ATOM   2306  N   ARG A 290      -3.074   7.613  -1.866  1.00  0.00           N  
ATOM   2307  CA  ARG A 290      -3.881   8.032  -0.733  1.00  0.00           C  
ATOM   2308  C   ARG A 290      -3.143   9.069   0.101  1.00  0.00           C  
ATOM   2309  O   ARG A 290      -1.936   8.960   0.314  1.00  0.00           O  
ATOM   2310  CB  ARG A 290      -4.258   6.818   0.122  1.00  0.00           C  
ATOM   2311  CG  ARG A 290      -4.996   7.170   1.409  1.00  0.00           C  
ATOM   2312  CD  ARG A 290      -5.513   5.940   2.129  1.00  0.00           C  
ATOM   2313  NE  ARG A 290      -6.626   5.332   1.413  1.00  0.00           N  
ATOM   2314  CZ  ARG A 290      -7.307   4.276   1.837  1.00  0.00           C  
ATOM   2315  NH1 ARG A 290      -6.982   3.680   2.975  1.00  0.00           N  
ATOM   2316  NH2 ARG A 290      -8.317   3.804   1.126  1.00  0.00           N  
ATOM   2317  N   LYS A 291      -3.895  10.041   0.603  1.00  0.00           N  
ATOM   2318  CA  LYS A 291      -3.379  11.034   1.540  1.00  0.00           C  
ATOM   2319  C   LYS A 291      -4.253  11.055   2.783  1.00  0.00           C  
ATOM   2320  O   LYS A 291      -5.469  11.167   2.681  1.00  0.00           O  
ATOM   2321  CB  LYS A 291      -3.312  12.411   0.877  1.00  0.00           C  
ATOM   2322  CG  LYS A 291      -2.643  13.468   1.754  1.00  0.00           C  
ATOM   2323  CD  LYS A 291      -2.426  14.790   1.009  1.00  0.00           C  
ATOM   2324  CE  LYS A 291      -3.730  15.471   0.664  1.00  0.00           C  
ATOM   2325  NZ  LYS A 291      -3.509  16.871   0.206  1.00  0.00           N  
ATOM   2326  N   TYR A 292      -3.632  10.963   3.960  1.00  0.00           N  
ATOM   2327  CA  TYR A 292      -4.317  11.017   5.242  1.00  0.00           C  
ATOM   2328  C   TYR A 292      -4.220  12.419   5.833  1.00  0.00           C  
ATOM   2329  O   TYR A 292      -3.164  13.046   5.766  1.00  0.00           O  
ATOM   2330  CB  TYR A 292      -3.704  10.030   6.232  1.00  0.00           C  
ATOM   2331  CG  TYR A 292      -3.881   8.578   5.847  1.00  0.00           C  
ATOM   2332  CD1 TYR A 292      -2.990   7.959   4.975  1.00  0.00           C  
ATOM   2333  CD2 TYR A 292      -4.937   7.833   6.365  1.00  0.00           C  
ATOM   2334  CE1 TYR A 292      -3.163   6.629   4.612  1.00  0.00           C  
ATOM   2335  CE2 TYR A 292      -5.122   6.497   6.013  1.00  0.00           C  
ATOM   2336  CZ  TYR A 292      -4.224   5.899   5.135  1.00  0.00           C  
ATOM   2337  OH  TYR A 292      -4.397   4.574   4.781  1.00  0.00           O  
ATOM   2338  N   ASP A 293      -5.318  12.870   6.436  1.00  0.00           N  
ATOM   2339  CA  ASP A 293      -5.279  13.949   7.412  1.00  0.00           C  
ATOM   2340  C   ASP A 293      -5.087  13.283   8.775  1.00  0.00           C  
ATOM   2341  O   ASP A 293      -6.021  12.707   9.348  1.00  0.00           O  
ATOM   2342  CB  ASP A 293      -6.565  14.776   7.350  1.00  0.00           C  
ATOM   2343  CG  ASP A 293      -6.600  15.912   8.381  1.00  0.00           C  
ATOM   2344  OD1 ASP A 293      -5.636  16.062   9.155  1.00  0.00           O  
ATOM   2345  OD2 ASP A 293      -7.611  16.645   8.390  1.00  0.00           O  
ATOM   2346  N   VAL A 294      -3.858  13.306   9.274  1.00  0.00           N  
ATOM   2347  CA  VAL A 294      -3.510  12.636  10.519  1.00  0.00           C  
ATOM   2348  C   VAL A 294      -4.029  13.414  11.718  1.00  0.00           C  
ATOM   2349  O   VAL A 294      -4.440  12.820  12.723  1.00  0.00           O  
ATOM   2350  CB  VAL A 294      -1.992  12.422  10.628  1.00  0.00           C  
ATOM   2351  CG1 VAL A 294      -1.614  11.731  11.930  1.00  0.00           C  
ATOM   2352  CG2 VAL A 294      -1.482  11.595   9.440  1.00  0.00           C  
ATOM   2353  N   GLY A 295      -4.046  14.730  11.618  1.00  0.00           N  
ATOM   2354  CA  GLY A 295      -4.343  15.586  12.748  1.00  0.00           C  
ATOM   2355  C   GLY A 295      -3.093  15.873  13.559  1.00  0.00           C  
ATOM   2356  O   GLY A 295      -1.978  15.857  13.044  1.00  0.00           O  
ATOM   2357  N   ASN A 296      -3.276  16.135  14.849  1.00  0.00           N  
ATOM   2358  CA  ASN A 296      -2.179  16.568  15.721  1.00  0.00           C  
ATOM   2359  C   ASN A 296      -1.677  15.474  16.673  1.00  0.00           C  
ATOM   2360  O   ASN A 296      -0.910  15.764  17.590  1.00  0.00           O  
ATOM   2361  CB  ASN A 296      -2.597  17.821  16.493  1.00  0.00           C  
ATOM   2362  CG  ASN A 296      -3.773  17.574  17.424  1.00  0.00           C  
ATOM   2363  OD1 ASN A 296      -4.214  16.451  17.626  1.00  0.00           O  
ATOM   2364  ND2 ASN A 296      -4.303  18.650  18.003  1.00  0.00           N  
ATOM   2365  N   GLY A 297      -2.117  14.234  16.475  1.00  0.00           N  
ATOM   2366  CA  GLY A 297      -1.684  13.104  17.298  1.00  0.00           C  
ATOM   2367  C   GLY A 297      -2.474  12.903  18.585  1.00  0.00           C  
ATOM   2368  O   GLY A 297      -2.221  11.933  19.300  1.00  0.00           O  
ATOM   2369  N   GLN A 298      -3.434  13.780  18.890  1.00  0.00           N  
ATOM   2370  CA  GLN A 298      -4.208  13.673  20.127  1.00  0.00           C  
ATOM   2371  C   GLN A 298      -5.346  12.653  20.056  1.00  0.00           C  
ATOM   2372  O   GLN A 298      -5.920  12.301  21.084  1.00  0.00           O  
ATOM   2373  CB  GLN A 298      -4.770  15.045  20.514  1.00  0.00           C  
ATOM   2374  CG  GLN A 298      -3.692  16.036  20.945  1.00  0.00           C  
ATOM   2375  CD  GLN A 298      -4.261  17.369  21.375  1.00  0.00           C  
ATOM   2376  OE1 GLN A 298      -5.177  17.905  20.751  1.00  0.00           O  
ATOM   2377  NE2 GLN A 298      -3.735  17.936  22.446  1.00  0.00           N  
ATOM   2378  N   GLY A 299      -5.669  12.179  18.866  1.00  0.00           N  
ATOM   2379  CA  GLY A 299      -6.728  11.196  18.685  1.00  0.00           C  
ATOM   2380  C   GLY A 299      -6.521  10.414  17.407  1.00  0.00           C  
ATOM   2381  O   GLY A 299      -5.440  10.422  16.825  1.00  0.00           O  
ATOM   2382  N   TYR A 300      -7.578   9.735  16.972  1.00  0.00           N  
ATOM   2383  CA  TYR A 300      -7.540   9.001  15.717  1.00  0.00           C  
ATOM   2384  C   TYR A 300      -7.279   9.936  14.540  1.00  0.00           C  
ATOM   2385  O   TYR A 300      -7.570  11.130  14.591  1.00  0.00           O  
ATOM   2386  CB  TYR A 300      -8.861   8.257  15.505  1.00  0.00           C  
ATOM   2387  CG  TYR A 300      -9.130   7.188  16.531  1.00  0.00           C  
ATOM   2388  CD1 TYR A 300      -8.420   5.988  16.513  1.00  0.00           C  
ATOM   2389  CD2 TYR A 300     -10.096   7.376  17.520  1.00  0.00           C  
ATOM   2390  CE1 TYR A 300      -8.656   5.002  17.460  1.00  0.00           C  
ATOM   2391  CE2 TYR A 300     -10.344   6.390  18.471  1.00  0.00           C  
ATOM   2392  CZ  TYR A 300      -9.618   5.211  18.428  1.00  0.00           C  
ATOM   2393  OH  TYR A 300      -9.862   4.230  19.364  1.00  0.00           O  
ATOM   2394  N   MET A 301      -6.751   9.373  13.458  1.00  0.00           N  
ATOM   2395  CA  MET A 301      -6.638  10.104  12.204  1.00  0.00           C  
ATOM   2396  C   MET A 301      -8.023  10.572  11.757  1.00  0.00           C  
ATOM   2397  O   MET A 301      -9.033   9.920  12.039  1.00  0.00           O  
ATOM   2398  CB  MET A 301      -5.975   9.240  11.143  1.00  0.00           C  
ATOM   2399  CG  MET A 301      -4.527   8.885  11.486  1.00  0.00           C  
ATOM   2400  SD  MET A 301      -3.653   8.075  10.130  1.00  0.00           S  
ATOM   2401  CE  MET A 301      -4.406   6.453  10.176  1.00  0.00           C  
ATOM   2402  N   LYS A 302      -8.071  11.712  11.071  1.00  0.00           N  
ATOM   2403  CA  LYS A 302      -9.346  12.374  10.797  1.00  0.00           C  
ATOM   2404  C   LYS A 302     -10.034  11.823   9.563  1.00  0.00           C  
ATOM   2405  O   LYS A 302     -11.219  11.486   9.604  1.00  0.00           O  
ATOM   2406  CB  LYS A 302      -9.128  13.887  10.664  1.00  0.00           C  
ATOM   2407  CG  LYS A 302      -8.458  14.527  11.889  1.00  0.00           C  
ATOM   2408  CD  LYS A 302      -9.216  14.193  13.169  1.00  0.00           C  
ATOM   2409  CE  LYS A 302      -8.524  14.762  14.388  1.00  0.00           C  
ATOM   2410  NZ  LYS A 302      -9.180  14.306  15.648  1.00  0.00           N  
ATOM   2411  N   GLU A 303      -9.319  11.713   8.469  1.00  0.00           N  
ATOM   2412  CA  GLU A 303      -9.873  11.174   7.235  1.00  0.00           C  
ATOM   2413  C   GLU A 303      -8.741  10.797   6.281  1.00  0.00           C  
ATOM   2414  O   GLU A 303      -7.572  11.099   6.526  1.00  0.00           O  
ATOM   2415  CB  GLU A 303     -10.815  12.183   6.551  1.00  0.00           C  
ATOM   2416  CG  GLU A 303     -10.132  13.460   6.079  1.00  0.00           C  
ATOM   2417  CD  GLU A 303     -11.037  14.332   5.202  1.00  0.00           C  
ATOM   2418  OE1 GLU A 303     -12.071  13.825   4.706  1.00  0.00           O  
ATOM   2419  OE2 GLU A 303     -10.702  15.502   4.998  1.00  0.00           O  
ATOM   2420  N   PHE A 304      -9.102  10.134   5.196  1.00  0.00           N  
ATOM   2421  CA  PHE A 304      -8.208   9.995   4.060  1.00  0.00           C  
ATOM   2422  C   PHE A 304      -8.911  10.435   2.783  1.00  0.00           C  
ATOM   2423  O   PHE A 304     -10.144  10.454   2.695  1.00  0.00           O  
ATOM   2424  CB  PHE A 304      -7.655   8.560   3.932  1.00  0.00           C  
ATOM   2425  CG  PHE A 304      -8.696   7.486   3.703  1.00  0.00           C  
ATOM   2426  CD1 PHE A 304      -9.317   7.335   2.461  1.00  0.00           C  
ATOM   2427  CD2 PHE A 304      -9.021   6.591   4.721  1.00  0.00           C  
ATOM   2428  CE1 PHE A 304     -10.269   6.338   2.251  1.00  0.00           C  
ATOM   2429  CE2 PHE A 304      -9.962   5.591   4.518  1.00  0.00           C  
ATOM   2430  CZ  PHE A 304     -10.590   5.469   3.280  1.00  0.00           C  
ATOM   2431  N   LYS A 305      -8.115  10.783   1.795  1.00  0.00           N  
ATOM   2432  CA  LYS A 305      -8.578  11.099   0.457  1.00  0.00           C  
ATOM   2433  C   LYS A 305      -7.816  10.243  -0.539  1.00  0.00           C  
ATOM   2434  O   LYS A 305      -6.594  10.146  -0.468  1.00  0.00           O  
ATOM   2435  CB  LYS A 305      -8.378  12.585   0.142  1.00  0.00           C  
ATOM   2436  CG  LYS A 305      -9.246  13.509   0.990  1.00  0.00           C  
ATOM   2437  CD  LYS A 305      -9.073  14.961   0.552  1.00  0.00           C  
ATOM   2438  CE  LYS A 305     -10.025  15.905   1.273  1.00  0.00           C  
ATOM   2439  NZ  LYS A 305      -9.633  16.139   2.675  1.00  0.00           N  
ATOM   2440  N   ASN A 306      -8.543   9.631  -1.471  1.00  0.00           N  
ATOM   2441  CA  ASN A 306      -7.943   8.858  -2.542  1.00  0.00           C  
ATOM   2442  C   ASN A 306      -7.956   9.647  -3.844  1.00  0.00           C  
ATOM   2443  O   ASN A 306      -8.910  10.369  -4.145  1.00  0.00           O  
ATOM   2444  CB  ASN A 306      -8.674   7.526  -2.751  1.00  0.00           C  
ATOM   2445  CG  ASN A 306      -8.319   6.486  -1.717  1.00  0.00           C  
ATOM   2446  OD1 ASN A 306      -7.580   6.725  -0.765  1.00  0.00           O  
ATOM   2447  ND2 ASN A 306      -8.850   5.286  -1.887  1.00  0.00           N  
ATOM   2448  N   TYR A 307      -6.900   9.464  -4.603  1.00  0.00           N  
ATOM   2449  CA  TYR A 307      -6.747  10.013  -5.940  1.00  0.00           C  
ATOM   2450  C   TYR A 307      -6.439   8.855  -6.881  1.00  0.00           C  
ATOM   2451  O   TYR A 307      -5.775   7.901  -6.488  1.00  0.00           O  
ATOM   2452  CB  TYR A 307      -5.632  11.057  -5.972  1.00  0.00           C  
ATOM   2453  CG  TYR A 307      -5.792  12.154  -4.944  1.00  0.00           C  
ATOM   2454  CD1 TYR A 307      -5.341  11.972  -3.634  1.00  0.00           C  
ATOM   2455  CD2 TYR A 307      -6.410  13.360  -5.272  1.00  0.00           C  
ATOM   2456  CE1 TYR A 307      -5.495  12.968  -2.678  1.00  0.00           C  
ATOM   2457  CE2 TYR A 307      -6.570  14.361  -4.320  1.00  0.00           C  
ATOM   2458  CZ  TYR A 307      -6.110  14.167  -3.024  1.00  0.00           C  
ATOM   2459  OH  TYR A 307      -6.265  15.151  -2.083  1.00  0.00           O  
ATOM   2460  N   HIS A 308      -6.931   8.939  -8.102  1.00  0.00           N  
ATOM   2461  CA  HIS A 308      -6.701   7.861  -9.059  1.00  0.00           C  
ATOM   2462  C   HIS A 308      -6.388   8.394 -10.449  1.00  0.00           C  
ATOM   2463  O   HIS A 308      -6.552   9.577 -10.746  1.00  0.00           O  
ATOM   2464  CB  HIS A 308      -7.868   6.859  -9.069  1.00  0.00           C  
ATOM   2465  CG  HIS A 308      -9.187   7.410  -9.541  1.00  0.00           C  
ATOM   2466  ND1 HIS A 308     -10.327   6.632  -9.667  1.00  0.00           N  
ATOM   2467  CD2 HIS A 308      -9.547   8.669  -9.909  1.00  0.00           C  
ATOM   2468  CE1 HIS A 308     -11.322   7.387 -10.093  1.00  0.00           C  
ATOM   2469  NE2 HIS A 308     -10.883   8.634 -10.248  1.00  0.00           N  
ATOM   2470  N   PHE A 309      -5.906   7.479 -11.280  1.00  0.00           N  
ATOM   2471  CA  PHE A 309      -5.464   7.771 -12.643  1.00  0.00           C  
ATOM   2472  C   PHE A 309      -6.123   6.749 -13.559  1.00  0.00           C  
ATOM   2473  O   PHE A 309      -5.643   5.624 -13.714  1.00  0.00           O  
ATOM   2474  CB  PHE A 309      -3.935   7.701 -12.690  1.00  0.00           C  
ATOM   2475  CG  PHE A 309      -3.302   8.181 -13.970  1.00  0.00           C  
ATOM   2476  CD1 PHE A 309      -3.310   7.391 -15.113  1.00  0.00           C  
ATOM   2477  CD2 PHE A 309      -2.649   9.411 -13.994  1.00  0.00           C  
ATOM   2478  CE1 PHE A 309      -2.684   7.830 -16.282  1.00  0.00           C  
ATOM   2479  CE2 PHE A 309      -2.014   9.852 -15.158  1.00  0.00           C  
ATOM   2480  CZ  PHE A 309      -2.029   9.063 -16.301  1.00  0.00           C  
ATOM   2481  N   GLN A 310      -7.246   7.119 -14.151  1.00  0.00           N  
ATOM   2482  CA  GLN A 310      -7.954   6.201 -15.041  1.00  0.00           C  
ATOM   2483  C   GLN A 310      -7.252   6.164 -16.396  1.00  0.00           C  
ATOM   2484  O   GLN A 310      -7.140   7.181 -17.076  1.00  0.00           O  
ATOM   2485  CB  GLN A 310      -9.414   6.620 -15.183  1.00  0.00           C  
ATOM   2486  CG  GLN A 310     -10.205   6.450 -13.889  1.00  0.00           C  
ATOM   2487  CD  GLN A 310     -11.650   6.888 -14.041  1.00  0.00           C  
ATOM   2488  OE1 GLN A 310     -11.939   8.004 -14.460  1.00  0.00           O  
ATOM   2489  NE2 GLN A 310     -12.576   6.016 -13.692  1.00  0.00           N  
ATOM   2490  N   LEU A 311      -6.773   4.977 -16.764  1.00  0.00           N  
ATOM   2491  CA  LEU A 311      -6.130   4.798 -18.050  1.00  0.00           C  
ATOM   2492  C   LEU A 311      -7.158   4.916 -19.172  1.00  0.00           C  
ATOM   2493  O   LEU A 311      -8.280   4.417 -19.053  1.00  0.00           O  
ATOM   2494  CB  LEU A 311      -5.425   3.439 -18.117  1.00  0.00           C  
ATOM   2495  CG  LEU A 311      -4.315   3.209 -17.088  1.00  0.00           C  
ATOM   2496  CD1 LEU A 311      -3.747   1.807 -17.247  1.00  0.00           C  
ATOM   2497  CD2 LEU A 311      -3.199   4.238 -17.247  1.00  0.00           C  
ATOM   2498  N   ARG A 312      -6.773   5.558 -20.261  1.00  0.00           N  
ATOM   2499  CA  ARG A 312      -7.664   5.726 -21.403  1.00  0.00           C  
ATOM   2500  C   ARG A 312      -8.059   4.357 -21.945  1.00  0.00           C  
ATOM   2501  O   ARG A 312      -7.191   3.521 -22.180  1.00  0.00           O  
ATOM   2502  CB  ARG A 312      -6.995   6.576 -22.480  1.00  0.00           C  
ATOM   2503  CG  ARG A 312      -7.931   6.932 -23.623  1.00  0.00           C  
ATOM   2504  CD  ARG A 312      -7.286   7.921 -24.603  1.00  0.00           C  
ATOM   2505  NE  ARG A 312      -6.907   9.174 -23.936  1.00  0.00           N  
ATOM   2506  CZ  ARG A 312      -7.735  10.165 -23.633  1.00  0.00           C  
ATOM   2507  NH1 ARG A 312      -9.019  10.080 -23.921  1.00  0.00           N  
ATOM   2508  NH2 ARG A 312      -7.276  11.249 -23.024  1.00  0.00           N  
ATOM   2509  N   PRO A 313      -9.352   4.112 -22.173  1.00  0.00           N  
ATOM   2510  CA  PRO A 313      -9.784   2.813 -22.701  1.00  0.00           C  
ATOM   2511  C   PRO A 313      -9.164   2.495 -24.050  1.00  0.00           C  
ATOM   2512  O   PRO A 313      -8.963   3.380 -24.886  1.00  0.00           O  
ATOM   2513  CB  PRO A 313     -11.305   2.945 -22.817  1.00  0.00           C  
ATOM   2514  CG  PRO A 313     -11.665   3.998 -21.823  1.00  0.00           C  
ATOM   2515  CD  PRO A 313     -10.501   4.957 -21.841  1.00  0.00           C  
ATOM   2516  N   LYS A 314      -8.876   1.217 -24.267  1.00  0.00           N  
ATOM   2517  CA  LYS A 314      -8.403   0.745 -25.554  1.00  0.00           C  
ATOM   2518  C   LYS A 314      -9.538   0.795 -26.573  1.00  0.00           C  
ATOM   2519  O   LYS A 314     -10.702   0.611 -26.226  1.00  0.00           O  
ATOM   2520  CB  LYS A 314      -7.881  -0.687 -25.445  1.00  0.00           C  
ATOM   2521  CG  LYS A 314      -6.686  -0.829 -24.514  1.00  0.00           C  
ATOM   2522  CD  LYS A 314      -6.272  -2.290 -24.402  1.00  0.00           C  
ATOM   2523  CE  LYS A 314      -5.160  -2.438 -23.394  1.00  0.00           C  
ATOM   2524  NZ  LYS A 314      -4.768  -3.845 -23.179  1.00  0.00           N  
ATOM   2525  N   LYS A 315      -9.189   0.994 -27.823  1.00  0.00           N  
ATOM   2526  CA  LYS A 315     -10.165   0.848 -28.898  1.00  0.00           C  
ATOM   2527  C   LYS A 315     -10.551  -0.621 -29.007  1.00  0.00           C  
ATOM   2528  O   LYS A 315      -9.685  -1.493 -29.084  1.00  0.00           O  
ATOM   2529  CB  LYS A 315      -9.596   1.350 -30.222  1.00  0.00           C  
ATOM   2530  CG  LYS A 315      -9.377   2.858 -30.250  1.00  0.00           C  
ATOM   2531  CD  LYS A 315      -8.860   3.301 -31.614  1.00  0.00           C  
ATOM   2532  CE  LYS A 315      -8.648   4.797 -31.653  1.00  0.00           C  
ATOM   2533  NZ  LYS A 315      -8.128   5.251 -32.971  1.00  0.00           N  
ATOM   2534  N   ASP A 316     -11.860  -0.883 -29.030  1.00  0.00           N  
ATOM   2535  CA  ASP A 316     -12.381  -2.231 -29.201  1.00  0.00           C  
ATOM   2536  C   ASP A 316     -12.922  -2.365 -30.618  1.00  0.00           C  
ATOM   2537  O   ASP A 316     -14.000  -1.864 -30.939  1.00  0.00           O  
ATOM   2538  CB  ASP A 316     -13.450  -2.511 -28.148  1.00  0.00           C  
ATOM   2539  CG  ASP A 316     -13.939  -3.951 -28.171  1.00  0.00           C  
ATOM   2540  OD1 ASP A 316     -13.592  -4.698 -29.113  1.00  0.00           O  
ATOM   2541  OD2 ASP A 316     -14.672  -4.328 -27.233  1.00  0.00           O  
ATOM   2542  N   LYS A 317     -12.166  -3.046 -31.472  1.00  0.00           N  
ATOM   2543  CA  LYS A 317     -12.534  -3.214 -32.873  1.00  0.00           C  
ATOM   2544  C   LYS A 317     -13.748  -4.131 -33.065  1.00  0.00           C  
ATOM   2545  O   LYS A 317     -14.328  -4.154 -34.150  1.00  0.00           O  
ATOM   2546  CB  LYS A 317     -11.344  -3.753 -33.674  1.00  0.00           C  
ATOM   2547  CG  LYS A 317     -10.164  -2.798 -33.723  1.00  0.00           C  
ATOM   2548  CD  LYS A 317      -9.030  -3.380 -34.550  1.00  0.00           C  
ATOM   2549  CE  LYS A 317      -7.838  -2.436 -34.585  1.00  0.00           C  
ATOM   2550  NZ  LYS A 317      -6.714  -3.003 -35.372  1.00  0.00           N  
ATOM   2551  N   LEU A 318     -14.115  -4.866 -32.029  1.00  0.00           N  
ATOM   2552  CA  LEU A 318     -15.277  -5.745 -32.090  1.00  0.00           C  
ATOM   2553  C   LEU A 318     -16.592  -5.003 -31.845  1.00  0.00           C  
ATOM   2554  O   LEU A 318     -17.657  -5.527 -32.164  1.00  0.00           O  
ATOM   2555  CB  LEU A 318     -15.127  -6.883 -31.079  1.00  0.00           C  
ATOM   2556  CG  LEU A 318     -13.908  -7.778 -31.284  1.00  0.00           C  
ATOM   2557  CD1 LEU A 318     -13.829  -8.812 -30.175  1.00  0.00           C  
ATOM   2558  CD2 LEU A 318     -13.958  -8.484 -32.636  1.00  0.00           C  
ATOM   2559  N   LYS A 319     -16.533  -3.809 -31.313  1.00  0.00           N  
ATOM   2560  CA  LYS A 319     -17.728  -3.000 -31.102  1.00  0.00           C  
ATOM   2561  C   LYS A 319     -18.043  -2.194 -32.365  1.00  0.00           C  
ATOM   2562  O   LYS A 319     -17.172  -1.505 -32.887  1.00  0.00           O  
ATOM   2563  CB  LYS A 319     -17.556  -2.070 -29.904  1.00  0.00           C  
ATOM   2564  CG  LYS A 319     -17.522  -2.824 -28.587  1.00  0.00           C  
ATOM   2565  CD  LYS A 319     -17.442  -1.880 -27.405  1.00  0.00           C  
ATOM   2566  CE  LYS A 319     -17.427  -2.667 -26.109  1.00  0.00           C  
ATOM   2567  NZ  LYS A 319     -17.338  -1.780 -24.925  1.00  0.00           N  
ATOM   2568  N   PRO A 320     -19.277  -2.264 -32.847  1.00  0.00           N  
ATOM   2569  CA  PRO A 320     -19.647  -1.484 -34.016  1.00  0.00           C  
ATOM   2570  C   PRO A 320     -19.574   0.012 -33.716  1.00  0.00           C  
ATOM   2571  O   PRO A 320     -19.911   0.460 -32.620  1.00  0.00           O  
ATOM   2572  CB  PRO A 320     -21.076  -1.923 -34.337  1.00  0.00           C  
ATOM   2573  CG  PRO A 320     -21.608  -2.452 -33.035  1.00  0.00           C  
ATOM   2574  CD  PRO A 320     -20.407  -3.042 -32.334  1.00  0.00           C  
ATOM   2575  N   LYS A 321     -19.138   0.769 -34.689  1.00  0.00           N  
ATOM   2576  CA  LYS A 321     -19.100   2.219 -34.563  1.00  0.00           C  
ATOM   2577  C   LYS A 321     -20.522   2.769 -34.537  1.00  0.00           C  
ATOM   2578  O   LYS A 321     -21.381   2.339 -35.308  1.00  0.00           O  
ATOM   2579  CB  LYS A 321     -18.307   2.850 -35.710  1.00  0.00           C  
ATOM   2580  CG  LYS A 321     -16.827   2.498 -35.683  1.00  0.00           C  
ATOM   2581  CD  LYS A 321     -16.089   3.195 -36.816  1.00  0.00           C  
ATOM   2582  CE  LYS A 321     -14.609   2.850 -36.805  1.00  0.00           C  
ATOM   2583  NZ  LYS A 321     -13.883   3.517 -37.910  1.00  0.00           N  
ATOM   2584  N   THR A 322     -20.743   3.728 -33.659  1.00  0.00           N  
ATOM   2585  CA  THR A 322     -22.014   4.439 -33.589  1.00  0.00           C  
ATOM   2586  C   THR A 322     -21.737   5.940 -33.655  1.00  0.00           C  
ATOM   2587  O   THR A 322     -20.594   6.384 -33.574  1.00  0.00           O  
ATOM   2588  CB  THR A 322     -22.796   4.108 -32.308  1.00  0.00           C  
ATOM   2589  OG1 THR A 322     -22.107   4.638 -31.184  1.00  0.00           O  
ATOM   2590  CG2 THR A 322     -22.965   2.602 -32.122  1.00  0.00           C  
ATOM   2591  N   THR A 323     -22.793   6.709 -33.795  1.00  0.00           N  
ATOM   2592  CA  THR A 323     -22.690   8.166 -33.758  1.00  0.00           C  
ATOM   2593  C   THR A 323     -22.576   8.710 -32.338  1.00  0.00           C  
ATOM   2594  O   THR A 323     -22.388   9.913 -32.153  1.00  0.00           O  
ATOM   2595  CB  THR A 323     -23.899   8.804 -34.459  1.00  0.00           C  
ATOM   2596  OG1 THR A 323     -25.098   8.323 -33.866  1.00  0.00           O  
ATOM   2597  CG2 THR A 323     -23.921   8.458 -35.942  1.00  0.00           C  
ATOM   2598  N   ILE A 324     -22.694   7.848 -31.341  1.00  0.00           N  
ATOM   2599  CA  ILE A 324     -22.608   8.246 -29.943  1.00  0.00           C  
ATOM   2600  C   ILE A 324     -21.147   8.505 -29.583  1.00  0.00           C  
ATOM   2601  O   ILE A 324     -20.309   7.605 -29.650  1.00  0.00           O  
ATOM   2602  CB  ILE A 324     -23.228   7.184 -29.024  1.00  0.00           C  
ATOM   2603  CG1 ILE A 324     -24.688   6.931 -29.406  1.00  0.00           C  
ATOM   2604  CG2 ILE A 324     -23.110   7.616 -27.563  1.00  0.00           C  
ATOM   2605  CD1 ILE A 324     -25.340   5.765 -28.657  1.00  0.00           C  
ATOM   2606  N   LYS A 325     -20.862   9.728 -29.184  1.00  0.00           N  
ATOM   2607  CA  LYS A 325     -19.524  10.084 -28.716  1.00  0.00           C  
ATOM   2608  C   LYS A 325     -19.363   9.577 -27.282  1.00  0.00           C  
ATOM   2609  O   LYS A 325     -20.095   9.997 -26.383  1.00  0.00           O  
ATOM   2610  CB  LYS A 325     -19.315  11.594 -28.778  1.00  0.00           C  
ATOM   2611  CG  LYS A 325     -19.318  12.150 -30.200  1.00  0.00           C  
ATOM   2612  CD  LYS A 325     -19.106  13.650 -30.195  1.00  0.00           C  
ATOM   2613  CE  LYS A 325     -19.127  14.213 -31.605  1.00  0.00           C  
ATOM   2614  NZ  LYS A 325     -18.949  15.688 -31.625  1.00  0.00           N  
ATOM   2615  N   GLN A 326     -18.399   8.681 -27.063  1.00  0.00           N  
ATOM   2616  CA  GLN A 326     -18.099   8.212 -25.717  1.00  0.00           C  
ATOM   2617  C   GLN A 326     -17.296   9.266 -24.964  1.00  0.00           C  
ATOM   2618  O   GLN A 326     -16.414   9.901 -25.554  1.00  0.00           O  
ATOM   2619  CB  GLN A 326     -17.355   6.880 -25.766  1.00  0.00           C  
ATOM   2620  CG  GLN A 326     -18.233   5.738 -26.289  1.00  0.00           C  
ATOM   2621  CD  GLN A 326     -17.554   4.388 -26.217  1.00  0.00           C  
ATOM   2622  OE1 GLN A 326     -16.393   4.259 -25.861  1.00  0.00           O  
ATOM   2623  NE2 GLN A 326     -18.273   3.339 -26.556  1.00  0.00           N  
ATOM   2624  N   PRO A 327     -17.575   9.461 -23.680  1.00  0.00           N  
ATOM   2625  CA  PRO A 327     -16.834  10.456 -22.913  1.00  0.00           C  
ATOM   2626  C   PRO A 327     -15.362  10.069 -22.785  1.00  0.00           C  
ATOM   2627  O   PRO A 327     -15.026   8.893 -22.633  1.00  0.00           O  
ATOM   2628  CB  PRO A 327     -17.542  10.472 -21.550  1.00  0.00           C  
ATOM   2629  CG  PRO A 327     -18.195   9.124 -21.457  1.00  0.00           C  
ATOM   2630  CD  PRO A 327     -18.570   8.768 -22.874  1.00  0.00           C  
ATOM   2631  N   SER A 328     -14.502  11.058 -22.859  1.00  0.00           N  
ATOM   2632  CA  SER A 328     -13.066  10.861 -22.725  1.00  0.00           C  
ATOM   2633  C   SER A 328     -12.432  11.820 -21.724  1.00  0.00           C  
ATOM   2634  O   SER A 328     -11.210  11.824 -21.565  1.00  0.00           O  
ATOM   2635  CB  SER A 328     -12.386  10.992 -24.089  1.00  0.00           C  
ATOM   2636  OG  SER A 328     -12.586  12.284 -24.633  1.00  0.00           O  
ATOM   2637  N   ASP A 329     -13.242  12.613 -21.039  1.00  0.00           N  
ATOM   2638  CA  ASP A 329     -12.736  13.591 -20.094  1.00  0.00           C  
ATOM   2639  C   ASP A 329     -12.102  12.921 -18.877  1.00  0.00           C  
ATOM   2640  O   ASP A 329     -12.652  11.968 -18.314  1.00  0.00           O  
ATOM   2641  CB  ASP A 329     -13.865  14.523 -19.648  1.00  0.00           C  
ATOM   2642  CG  ASP A 329     -14.353  15.442 -20.764  1.00  0.00           C  
ATOM   2643  OD1 ASP A 329     -13.640  15.580 -21.777  1.00  0.00           O  
ATOM   2644  OD2 ASP A 329     -15.450  16.017 -20.607  1.00  0.00           O  
ATOM   2645  N   GLY A 330     -10.950  13.435 -18.499  1.00  0.00           N  
ATOM   2646  CA  GLY A 330     -10.299  13.028 -17.260  1.00  0.00           C  
ATOM   2647  C   GLY A 330      -9.432  11.784 -17.341  1.00  0.00           C  
ATOM   2648  O   GLY A 330      -8.825  11.417 -16.334  1.00  0.00           O  
ATOM   2649  N   PHE A 331      -9.348  11.120 -18.481  1.00  0.00           N  
ATOM   2650  CA  PHE A 331      -8.443   9.988 -18.630  1.00  0.00           C  
ATOM   2651  C   PHE A 331      -6.988  10.438 -18.678  1.00  0.00           C  
ATOM   2652  O   PHE A 331      -6.678  11.545 -19.121  1.00  0.00           O  
ATOM   2653  CB  PHE A 331      -8.777   9.172 -19.880  1.00  0.00           C  
ATOM   2654  CG  PHE A 331     -10.086   8.446 -19.807  1.00  0.00           C  
ATOM   2655  CD1 PHE A 331     -10.310   7.472 -18.841  1.00  0.00           C  
ATOM   2656  CD2 PHE A 331     -11.104   8.720 -20.721  1.00  0.00           C  
ATOM   2657  CE1 PHE A 331     -11.521   6.797 -18.764  1.00  0.00           C  
ATOM   2658  CE2 PHE A 331     -12.318   8.049 -20.657  1.00  0.00           C  
ATOM   2659  CZ  PHE A 331     -12.531   7.086 -19.676  1.00  0.00           C  
ATOM   2660  N   ASN A 332      -6.102   9.555 -18.232  1.00  0.00           N  
ATOM   2661  CA  ASN A 332      -4.662   9.787 -18.210  1.00  0.00           C  
ATOM   2662  C   ASN A 332      -4.268  11.034 -17.408  1.00  0.00           C  
ATOM   2663  O   ASN A 332      -3.323  11.741 -17.759  1.00  0.00           O  
ATOM   2664  CB  ASN A 332      -4.096   9.826 -19.638  1.00  0.00           C  
ATOM   2665  CG  ASN A 332      -4.124   8.472 -20.316  1.00  0.00           C  
ATOM   2666  OD1 ASN A 332      -4.386   7.447 -19.719  1.00  0.00           O  
ATOM   2667  ND2 ASN A 332      -3.815   8.455 -21.607  1.00  0.00           N  
ATOM   2668  N   LYS A 333      -5.009  11.290 -16.326  1.00  0.00           N  
ATOM   2669  CA  LYS A 333      -4.728  12.399 -15.420  1.00  0.00           C  
ATOM   2670  C   LYS A 333      -5.041  11.979 -13.986  1.00  0.00           C  
ATOM   2671  O   LYS A 333      -6.035  11.301 -13.735  1.00  0.00           O  
ATOM   2672  CB  LYS A 333      -5.561  13.637 -15.772  1.00  0.00           C  
ATOM   2673  CG  LYS A 333      -5.223  14.246 -17.120  1.00  0.00           C  
ATOM   2674  CD  LYS A 333      -6.043  15.499 -17.383  1.00  0.00           C  
ATOM   2675  CE  LYS A 333      -5.691  16.089 -18.736  1.00  0.00           C  
ATOM   2676  NZ  LYS A 333      -6.475  17.309 -19.034  1.00  0.00           N  
ATOM   2677  N   TRP A 334      -4.205  12.404 -13.046  1.00  0.00           N  
ATOM   2678  CA  TRP A 334      -4.488  12.232 -11.630  1.00  0.00           C  
ATOM   2679  C   TRP A 334      -5.632  13.152 -11.215  1.00  0.00           C  
ATOM   2680  O   TRP A 334      -5.611  14.342 -11.512  1.00  0.00           O  
ATOM   2681  CB  TRP A 334      -3.239  12.525 -10.796  1.00  0.00           C  
ATOM   2682  CG  TRP A 334      -2.190  11.475 -10.947  1.00  0.00           C  
ATOM   2683  CD1 TRP A 334      -1.077  11.534 -11.726  1.00  0.00           C  
ATOM   2684  CD2 TRP A 334      -2.172  10.181 -10.327  1.00  0.00           C  
ATOM   2685  NE1 TRP A 334      -0.366  10.365 -11.630  1.00  0.00           N  
ATOM   2686  CE2 TRP A 334      -1.013   9.506 -10.781  1.00  0.00           C  
ATOM   2687  CE3 TRP A 334      -3.023   9.514  -9.429  1.00  0.00           C  
ATOM   2688  CZ2 TRP A 334      -0.695   8.210 -10.369  1.00  0.00           C  
ATOM   2689  CZ3 TRP A 334      -2.705   8.217  -9.021  1.00  0.00           C  
ATOM   2690  CH2 TRP A 334      -1.557   7.574  -9.496  1.00  0.00           C  
ATOM   2691  N   LYS A 335      -6.624  12.593 -10.524  1.00  0.00           N  
ATOM   2692  CA  LYS A 335      -7.756  13.368 -10.049  1.00  0.00           C  
ATOM   2693  C   LYS A 335      -8.285  12.796  -8.741  1.00  0.00           C  
ATOM   2694  O   LYS A 335      -8.076  11.628  -8.423  1.00  0.00           O  
ATOM   2695  CB  LYS A 335      -8.859  13.429 -11.116  1.00  0.00           C  
ATOM   2696  CG  LYS A 335      -9.383  12.073 -11.549  1.00  0.00           C  
ATOM   2697  CD  LYS A 335     -10.379  12.213 -12.695  1.00  0.00           C  
ATOM   2698  CE  LYS A 335     -10.874  10.854 -13.140  1.00  0.00           C  
ATOM   2699  NZ  LYS A 335     -11.818  10.952 -14.280  1.00  0.00           N  
ATOM   2700  N   PHE A 336      -8.970  13.641  -7.996  1.00  0.00           N  
ATOM   2701  CA  PHE A 336      -9.626  13.240  -6.764  1.00  0.00           C  
ATOM   2702  C   PHE A 336     -10.652  12.145  -7.047  1.00  0.00           C  
ATOM   2703  O   PHE A 336     -11.448  12.246  -7.980  1.00  0.00           O  
ATOM   2704  CB  PHE A 336     -10.293  14.459  -6.129  1.00  0.00           C  
ATOM   2705  CG  PHE A 336     -11.059  14.150  -4.880  1.00  0.00           C  
ATOM   2706  CD1 PHE A 336     -10.394  13.880  -3.679  1.00  0.00           C  
ATOM   2707  CD2 PHE A 336     -12.452  14.137  -4.883  1.00  0.00           C  
ATOM   2708  CE1 PHE A 336     -11.094  13.610  -2.521  1.00  0.00           C  
ATOM   2709  CE2 PHE A 336     -13.166  13.863  -3.723  1.00  0.00           C  
ATOM   2710  CZ  PHE A 336     -12.487  13.597  -2.544  1.00  0.00           C  
ATOM   2711  N   ASN A 337     -10.619  11.091  -6.227  1.00  0.00           N  
ATOM   2712  CA  ASN A 337     -11.597  10.013  -6.317  1.00  0.00           C  
ATOM   2713  C   ASN A 337     -12.664  10.200  -5.239  1.00  0.00           C  
ATOM   2714  O   ASN A 337     -13.801  10.565  -5.555  1.00  0.00           O  
ATOM   2715  CB  ASN A 337     -10.885   8.656  -6.224  1.00  0.00           C  
ATOM   2716  CG  ASN A 337     -11.844   7.491  -6.391  1.00  0.00           C  
ATOM   2717  OD1 ASN A 337     -13.039   7.665  -6.574  1.00  0.00           O  
ATOM   2718  ND2 ASN A 337     -11.329   6.277  -6.318  1.00  0.00           N  
ATOM   2719  N   TYR A 338     -12.310   9.990  -3.964  1.00  0.00           N  
ATOM   2720  CA  TYR A 338     -13.255  10.185  -2.870  1.00  0.00           C  
ATOM   2721  C   TYR A 338     -12.521  10.435  -1.558  1.00  0.00           C  
ATOM   2722  O   TYR A 338     -11.324  10.154  -1.432  1.00  0.00           O  
ATOM   2723  CB  TYR A 338     -14.192   8.978  -2.741  1.00  0.00           C  
ATOM   2724  CG  TYR A 338     -13.570   7.783  -2.044  1.00  0.00           C  
ATOM   2725  CD1 TYR A 338     -12.789   6.865  -2.750  1.00  0.00           C  
ATOM   2726  CD2 TYR A 338     -13.768   7.583  -0.686  1.00  0.00           C  
ATOM   2727  CE1 TYR A 338     -12.222   5.772  -2.106  1.00  0.00           C  
ATOM   2728  CE2 TYR A 338     -13.202   6.486  -0.027  1.00  0.00           C  
ATOM   2729  CZ  TYR A 338     -12.430   5.585  -0.745  1.00  0.00           C  
ATOM   2730  OH  TYR A 338     -11.877   4.511  -0.091  1.00  0.00           O  
ATOM   2731  N   GLY A 339     -13.259  10.931  -0.572  1.00  0.00           N  
ATOM   2732  CA  GLY A 339     -12.775  11.084   0.788  1.00  0.00           C  
ATOM   2733  C   GLY A 339     -13.597  10.246   1.751  1.00  0.00           C  
ATOM   2734  O   GLY A 339     -14.806  10.087   1.581  1.00  0.00           O  
ATOM   2735  N   SER A 340     -12.956   9.706   2.788  1.00  0.00           N  
ATOM   2736  CA  SER A 340     -13.642   8.843   3.750  1.00  0.00           C  
ATOM   2737  C   SER A 340     -14.785   9.556   4.464  1.00  0.00           C  
ATOM   2738  O   SER A 340     -15.826   8.955   4.737  1.00  0.00           O  
ATOM   2739  CB  SER A 340     -12.640   8.293   4.771  1.00  0.00           C  
ATOM   2740  OG  SER A 340     -11.995   9.334   5.473  1.00  0.00           O  
ATOM   2741  N   SER A 341     -14.607  10.834   4.759  1.00  0.00           N  
ATOM   2742  CA  SER A 341     -15.639  11.610   5.440  1.00  0.00           C  
ATOM   2743  C   SER A 341     -16.824  11.901   4.523  1.00  0.00           C  
ATOM   2744  O   SER A 341     -17.971  11.620   4.875  1.00  0.00           O  
ATOM   2745  CB  SER A 341     -15.043  12.913   5.971  1.00  0.00           C  
ATOM   2746  OG  SER A 341     -16.028  13.683   6.619  1.00  0.00           O  
ATOM   2747  N   SER A 342     -16.571  12.431   3.339  1.00  0.00           N  
ATOM   2748  CA  SER A 342     -17.647  12.825   2.432  1.00  0.00           C  
ATOM   2749  C   SER A 342     -18.381  11.626   1.840  1.00  0.00           C  
ATOM   2750  O   SER A 342     -19.589  11.700   1.601  1.00  0.00           O  
ATOM   2751  CB  SER A 342     -17.102  13.713   1.321  1.00  0.00           C  
ATOM   2752  OG  SER A 342     -16.120  13.045   0.558  1.00  0.00           O  
ATOM   2753  N   GLU A 343     -17.676  10.531   1.604  1.00  0.00           N  
ATOM   2754  CA  GLU A 343     -18.264   9.378   0.917  1.00  0.00           C  
ATOM   2755  C   GLU A 343     -19.024   8.449   1.861  1.00  0.00           C  
ATOM   2756  O   GLU A 343     -20.072   7.921   1.499  1.00  0.00           O  
ATOM   2757  CB  GLU A 343     -17.169   8.609   0.186  1.00  0.00           C  
ATOM   2758  CG  GLU A 343     -17.683   7.598  -0.830  1.00  0.00           C  
ATOM   2759  CD  GLU A 343     -18.199   8.253  -2.112  1.00  0.00           C  
ATOM   2760  OE1 GLU A 343     -18.624   9.419  -2.099  1.00  0.00           O  
ATOM   2761  OE2 GLU A 343     -18.179   7.567  -3.161  1.00  0.00           O  
ATOM   2762  N   TYR A 344     -18.497   8.248   3.070  1.00  0.00           N  
ATOM   2763  CA  TYR A 344     -19.055   7.275   4.013  1.00  0.00           C  
ATOM   2764  C   TYR A 344     -19.620   7.901   5.286  1.00  0.00           C  
ATOM   2765  O   TYR A 344     -20.196   7.190   6.105  1.00  0.00           O  
ATOM   2766  CB  TYR A 344     -17.989   6.238   4.371  1.00  0.00           C  
ATOM   2767  CG  TYR A 344     -17.462   5.439   3.198  1.00  0.00           C  
ATOM   2768  CD1 TYR A 344     -18.334   4.844   2.286  1.00  0.00           C  
ATOM   2769  CD2 TYR A 344     -16.094   5.256   3.027  1.00  0.00           C  
ATOM   2770  CE1 TYR A 344     -17.851   4.084   1.226  1.00  0.00           C  
ATOM   2771  CE2 TYR A 344     -15.603   4.496   1.973  1.00  0.00           C  
ATOM   2772  CZ  TYR A 344     -16.481   3.906   1.069  1.00  0.00           C  
ATOM   2773  OH  TYR A 344     -16.003   3.152   0.029  1.00  0.00           O  
ATOM   2774  N   GLY A 345     -19.472   9.193   5.458  1.00  0.00           N  
ATOM   2775  CA  GLY A 345     -19.945   9.864   6.658  1.00  0.00           C  
ATOM   2776  C   GLY A 345     -19.125   9.573   7.900  1.00  0.00           C  
ATOM   2777  O   GLY A 345     -19.596   9.803   9.016  1.00  0.00           O  
ATOM   2778  N   LEU A 346     -17.917   9.075   7.740  1.00  0.00           N  
ATOM   2779  CA  LEU A 346     -17.047   8.746   8.865  1.00  0.00           C  
ATOM   2780  C   LEU A 346     -16.615  10.019   9.583  1.00  0.00           C  
ATOM   2781  O   LEU A 346     -16.115  10.959   8.958  1.00  0.00           O  
ATOM   2782  CB  LEU A 346     -15.815   7.975   8.385  1.00  0.00           C  
ATOM   2783  CG  LEU A 346     -16.112   6.625   7.727  1.00  0.00           C  
ATOM   2784  CD1 LEU A 346     -14.860   6.083   7.045  1.00  0.00           C  
ATOM   2785  CD2 LEU A 346     -16.614   5.611   8.750  1.00  0.00           C  
ATOM   2786  N   LYS A 347     -16.815  10.040  10.910  1.00  0.00           N  
ATOM   2787  CA  LYS A 347     -16.417  11.193  11.718  1.00  0.00           C  
ATOM   2788  C   LYS A 347     -14.910  11.212  11.954  1.00  0.00           C  
ATOM   2789  O   LYS A 347     -14.316  12.285  12.105  1.00  0.00           O  
ATOM   2790  CB  LYS A 347     -17.151  11.162  13.061  1.00  0.00           C  
ATOM   2791  CG  LYS A 347     -18.680  11.168  12.948  1.00  0.00           C  
ATOM   2792  CD  LYS A 347     -19.191  12.444  12.305  1.00  0.00           C  
ATOM   2793  CE  LYS A 347     -20.710  12.462  12.302  1.00  0.00           C  
ATOM   2794  NZ  LYS A 347     -21.254  13.708  11.694  1.00  0.00           N  
ATOM   2795  N   GLU A 348     -14.311  10.044  11.992  1.00  0.00           N  
ATOM   2796  CA  GLU A 348     -12.877   9.853  12.163  1.00  0.00           C  
ATOM   2797  C   GLU A 348     -12.538   8.422  11.745  1.00  0.00           C  
ATOM   2798  O   GLU A 348     -13.434   7.608  11.501  1.00  0.00           O  
ATOM   2799  CB  GLU A 348     -12.469  10.106  13.626  1.00  0.00           C  
ATOM   2800  CG  GLU A 348     -13.142   9.145  14.596  1.00  0.00           C  
ATOM   2801  CD  GLU A 348     -12.859   9.442  16.062  1.00  0.00           C  
ATOM   2802  OE1 GLU A 348     -12.238  10.484  16.360  1.00  0.00           O  
ATOM   2803  OE2 GLU A 348     -13.263   8.638  16.909  1.00  0.00           O  
ATOM   2804  N   LEU A 349     -11.253   8.109  11.661  1.00  0.00           N  
ATOM   2805  CA  LEU A 349     -10.804   6.784  11.240  1.00  0.00           C  
ATOM   2806  C   LEU A 349     -10.614   5.871  12.458  1.00  0.00           C  
ATOM   2807  O   LEU A 349      -9.516   5.414  12.755  1.00  0.00           O  
ATOM   2808  CB  LEU A 349      -9.528   6.910  10.397  1.00  0.00           C  
ATOM   2809  CG  LEU A 349      -9.664   7.763   9.130  1.00  0.00           C  
ATOM   2810  CD1 LEU A 349      -8.342   7.798   8.367  1.00  0.00           C  
ATOM   2811  CD2 LEU A 349     -10.769   7.253   8.215  1.00  0.00           C  
ATOM   2812  N   SER A 350     -11.711   5.609  13.154  1.00  0.00           N  
ATOM   2813  CA  SER A 350     -11.703   4.828  14.386  1.00  0.00           C  
ATOM   2814  C   SER A 350     -12.428   3.487  14.215  1.00  0.00           C  
ATOM   2815  O   SER A 350     -13.282   3.345  13.335  1.00  0.00           O  
ATOM   2816  CB  SER A 350     -12.359   5.618  15.518  1.00  0.00           C  
ATOM   2817  OG  SER A 350     -13.743   5.793  15.293  1.00  0.00           O  
ATOM   2818  N   PRO A 351     -12.131   2.506  15.065  1.00  0.00           N  
ATOM   2819  CA  PRO A 351     -12.865   1.237  15.038  1.00  0.00           C  
ATOM   2820  C   PRO A 351     -14.371   1.418  15.164  1.00  0.00           C  
ATOM   2821  O   PRO A 351     -15.132   0.755  14.450  1.00  0.00           O  
ATOM   2822  CB  PRO A 351     -12.293   0.444  16.214  1.00  0.00           C  
ATOM   2823  CG  PRO A 351     -10.898   0.993  16.361  1.00  0.00           C  
ATOM   2824  CD  PRO A 351     -11.029   2.456  16.026  1.00  0.00           C  
ATOM   2825  N   LYS A 352     -14.818   2.312  16.037  1.00  0.00           N  
ATOM   2826  CA  LYS A 352     -16.245   2.565  16.223  1.00  0.00           C  
ATOM   2827  C   LYS A 352     -16.915   3.004  14.924  1.00  0.00           C  
ATOM   2828  O   LYS A 352     -17.971   2.486  14.554  1.00  0.00           O  
ATOM   2829  CB  LYS A 352     -16.451   3.623  17.314  1.00  0.00           C  
ATOM   2830  CG  LYS A 352     -17.915   3.985  17.546  1.00  0.00           C  
ATOM   2831  CD  LYS A 352     -18.044   5.090  18.575  1.00  0.00           C  
ATOM   2832  CE  LYS A 352     -19.506   5.518  18.727  1.00  0.00           C  
ATOM   2833  NZ  LYS A 352     -19.653   6.651  19.661  1.00  0.00           N  
ATOM   2834  N   GLU A 353     -16.300   3.952  14.215  1.00  0.00           N  
ATOM   2835  CA  GLU A 353     -16.873   4.460  12.972  1.00  0.00           C  
ATOM   2836  C   GLU A 353     -16.889   3.391  11.879  1.00  0.00           C  
ATOM   2837  O   GLU A 353     -17.870   3.277  11.132  1.00  0.00           O  
ATOM   2838  CB  GLU A 353     -16.098   5.693  12.502  1.00  0.00           C  
ATOM   2839  CG  GLU A 353     -16.317   6.924  13.375  1.00  0.00           C  
ATOM   2840  CD  GLU A 353     -17.746   7.425  13.314  1.00  0.00           C  
ATOM   2841  OE1 GLU A 353     -18.225   7.692  12.199  1.00  0.00           O  
ATOM   2842  OE2 GLU A 353     -18.375   7.545  14.377  1.00  0.00           O  
ATOM   2843  N   PHE A 354     -15.845   2.585  11.795  1.00  0.00           N  
ATOM   2844  CA  PHE A 354     -15.804   1.540  10.784  1.00  0.00           C  
ATOM   2845  C   PHE A 354     -16.720   0.363  11.117  1.00  0.00           C  
ATOM   2846  O   PHE A 354     -17.238  -0.278  10.206  1.00  0.00           O  
ATOM   2847  CB  PHE A 354     -14.360   1.087  10.538  1.00  0.00           C  
ATOM   2848  CG  PHE A 354     -13.638   1.970   9.557  1.00  0.00           C  
ATOM   2849  CD1 PHE A 354     -12.986   3.121   9.979  1.00  0.00           C  
ATOM   2850  CD2 PHE A 354     -13.649   1.660   8.205  1.00  0.00           C  
ATOM   2851  CE1 PHE A 354     -12.342   3.944   9.072  1.00  0.00           C  
ATOM   2852  CE2 PHE A 354     -13.008   2.482   7.286  1.00  0.00           C  
ATOM   2853  CZ  PHE A 354     -12.351   3.625   7.721  1.00  0.00           C  
ATOM   2854  N   GLU A 355     -16.961   0.079  12.385  1.00  0.00           N  
ATOM   2855  CA  GLU A 355     -17.963  -0.915  12.762  1.00  0.00           C  
ATOM   2856  C   GLU A 355     -19.359  -0.466  12.349  1.00  0.00           C  
ATOM   2857  O   GLU A 355     -20.155  -1.268  11.838  1.00  0.00           O  
ATOM   2858  CB  GLU A 355     -17.910  -1.204  14.260  1.00  0.00           C  
ATOM   2859  CG  GLU A 355     -16.702  -2.055  14.632  1.00  0.00           C  
ATOM   2860  CD  GLU A 355     -16.656  -2.437  16.096  1.00  0.00           C  
ATOM   2861  OE1 GLU A 355     -17.067  -1.633  16.963  1.00  0.00           O  
ATOM   2862  OE2 GLU A 355     -16.200  -3.553  16.389  1.00  0.00           O  
ATOM   2863  N   ILE A 356     -19.658   0.806  12.532  1.00  0.00           N  
ATOM   2864  CA  ILE A 356     -20.929   1.365  12.074  1.00  0.00           C  
ATOM   2865  C   ILE A 356     -21.029   1.263  10.550  1.00  0.00           C  
ATOM   2866  O   ILE A 356     -22.059   0.852  10.024  1.00  0.00           O  
ATOM   2867  CB  ILE A 356     -21.083   2.825  12.553  1.00  0.00           C  
ATOM   2868  CG1 ILE A 356     -21.264   2.864  14.074  1.00  0.00           C  
ATOM   2869  CG2 ILE A 356     -22.271   3.503  11.855  1.00  0.00           C  
ATOM   2870  CD1 ILE A 356     -21.124   4.252  14.677  1.00  0.00           C  
ATOM   2871  N   LEU A 357     -19.956   1.604   9.848  1.00  0.00           N  
ATOM   2872  CA  LEU A 357     -19.936   1.510   8.386  1.00  0.00           C  
ATOM   2873  C   LEU A 357     -20.152   0.078   7.914  1.00  0.00           C  
ATOM   2874  O   LEU A 357     -20.965  -0.162   7.014  1.00  0.00           O  
ATOM   2875  CB  LEU A 357     -18.611   2.057   7.838  1.00  0.00           C  
ATOM   2876  CG  LEU A 357     -18.450   1.964   6.323  1.00  0.00           C  
ATOM   2877  CD1 LEU A 357     -19.520   2.769   5.598  1.00  0.00           C  
ATOM   2878  CD2 LEU A 357     -17.068   2.449   5.901  1.00  0.00           C  
ATOM   2879  N   ALA A 358     -19.460  -0.883   8.515  1.00  0.00           N  
ATOM   2880  CA  ALA A 358     -19.605  -2.288   8.141  1.00  0.00           C  
ATOM   2881  C   ALA A 358     -21.035  -2.779   8.371  1.00  0.00           C  
ATOM   2882  O   ALA A 358     -21.610  -3.459   7.517  1.00  0.00           O  
ATOM   2883  CB  ALA A 358     -18.597  -3.135   8.921  1.00  0.00           C  
ATOM   2884  N   ALA A 359     -21.617  -2.409   9.491  1.00  0.00           N  
ATOM   2885  CA  ALA A 359     -23.001  -2.780   9.785  1.00  0.00           C  
ATOM   2886  C   ALA A 359     -23.969  -2.168   8.782  1.00  0.00           C  
ATOM   2887  O   ALA A 359     -24.933  -2.821   8.358  1.00  0.00           O  
ATOM   2888  CB  ALA A 359     -23.351  -2.366  11.214  1.00  0.00           C  
ATOM   2889  N   ARG A 360     -23.727  -0.923   8.375  1.00  0.00           N  
ATOM   2890  CA  ARG A 360     -24.561  -0.281   7.365  1.00  0.00           C  
ATOM   2891  C   ARG A 360     -24.439  -0.981   6.017  1.00  0.00           C  
ATOM   2892  O   ARG A 360     -25.453  -1.222   5.357  1.00  0.00           O  
ATOM   2893  CB  ARG A 360     -24.182   1.195   7.228  1.00  0.00           C  
ATOM   2894  CG  ARG A 360     -24.649   2.058   8.389  1.00  0.00           C  
ATOM   2895  CD  ARG A 360     -24.165   3.490   8.207  1.00  0.00           C  
ATOM   2896  NE  ARG A 360     -24.651   4.372   9.263  1.00  0.00           N  
ATOM   2897  CZ  ARG A 360     -24.286   5.632   9.421  1.00  0.00           C  
ATOM   2898  NH1 ARG A 360     -23.416   6.191   8.591  1.00  0.00           N  
ATOM   2899  NH2 ARG A 360     -24.787   6.346  10.404  1.00  0.00           N  
ATOM   2900  N   MET A 361     -23.230  -1.328   5.608  1.00  0.00           N  
ATOM   2901  CA  MET A 361     -23.020  -2.010   4.332  1.00  0.00           C  
ATOM   2902  C   MET A 361     -23.680  -3.388   4.299  1.00  0.00           C  
ATOM   2903  O   MET A 361     -24.147  -3.819   3.253  1.00  0.00           O  
ATOM   2904  CB  MET A 361     -21.526  -2.143   4.023  1.00  0.00           C  
ATOM   2905  CG  MET A 361     -20.874  -0.809   3.689  1.00  0.00           C  
ATOM   2906  SD  MET A 361     -19.215  -0.953   2.986  1.00  0.00           S  
ATOM   2907  CE  MET A 361     -18.331  -1.771   4.301  1.00  0.00           C  
ATOM   2908  N   ASP A 362     -23.727  -4.056   5.433  1.00  0.00           N  
ATOM   2909  CA  ASP A 362     -24.390  -5.355   5.519  1.00  0.00           C  
ATOM   2910  C   ASP A 362     -25.890  -5.260   5.229  1.00  0.00           C  
ATOM   2911  O   ASP A 362     -26.498  -6.215   4.740  1.00  0.00           O  
ATOM   2912  CB  ASP A 362     -24.154  -5.952   6.916  1.00  0.00           C  
ATOM   2913  CG  ASP A 362     -24.675  -7.364   7.032  1.00  0.00           C  
ATOM   2914  OD1 ASP A 362     -24.154  -8.249   6.322  1.00  0.00           O  
ATOM   2915  OD2 ASP A 362     -25.593  -7.597   7.840  1.00  0.00           O  
ATOM   2916  N   LYS A 363     -26.483  -4.101   5.499  1.00  0.00           N  
ATOM   2917  CA  LYS A 363     -27.920  -3.885   5.312  1.00  0.00           C  
ATOM   2918  C   LYS A 363     -28.261  -3.043   4.089  1.00  0.00           C  
ATOM   2919  O   LYS A 363     -29.425  -3.028   3.671  1.00  0.00           O  
ATOM   2920  CB  LYS A 363     -28.509  -3.227   6.562  1.00  0.00           C  
ATOM   2921  CG  LYS A 363     -28.306  -4.007   7.859  1.00  0.00           C  
ATOM   2922  CD  LYS A 363     -28.954  -5.386   7.792  1.00  0.00           C  
ATOM   2923  CE  LYS A 363     -28.790  -6.118   9.112  1.00  0.00           C  
ATOM   2924  NZ  LYS A 363     -29.331  -7.495   9.044  1.00  0.00           N  
ATOM   2925  N   ASP A 364     -27.298  -2.353   3.515  1.00  0.00           N  
ATOM   2926  CA  ASP A 364     -27.508  -1.396   2.432  1.00  0.00           C  
ATOM   2927  C   ASP A 364     -26.613  -1.767   1.256  1.00  0.00           C  
ATOM   2928  O   ASP A 364     -25.428  -1.438   1.216  1.00  0.00           O  
ATOM   2929  CB  ASP A 364     -27.235   0.021   2.947  1.00  0.00           C  
ATOM   2930  CG  ASP A 364     -27.520   1.102   1.911  1.00  0.00           C  
ATOM   2931  OD1 ASP A 364     -27.653   0.789   0.706  1.00  0.00           O  
ATOM   2932  OD2 ASP A 364     -27.604   2.280   2.314  1.00  0.00           O  
ATOM   2933  N   LEU A 365     -27.196  -2.460   0.284  1.00  0.00           N  
ATOM   2934  CA  LEU A 365     -26.443  -2.931  -0.878  1.00  0.00           C  
ATOM   2935  C   LEU A 365     -25.880  -1.769  -1.699  1.00  0.00           C  
ATOM   2936  O   LEU A 365     -24.796  -1.881  -2.262  1.00  0.00           O  
ATOM   2937  CB  LEU A 365     -27.326  -3.828  -1.742  1.00  0.00           C  
ATOM   2938  CG  LEU A 365     -26.659  -4.440  -2.975  1.00  0.00           C  
ATOM   2939  CD1 LEU A 365     -25.464  -5.298  -2.580  1.00  0.00           C  
ATOM   2940  CD2 LEU A 365     -27.670  -5.274  -3.753  1.00  0.00           C  
ATOM   2941  N   GLN A 366     -26.619  -0.659  -1.768  1.00  0.00           N  
ATOM   2942  CA  GLN A 366     -26.133   0.503  -2.506  1.00  0.00           C  
ATOM   2943  C   GLN A 366     -24.847   1.041  -1.875  1.00  0.00           C  
ATOM   2944  O   GLN A 366     -23.898   1.396  -2.593  1.00  0.00           O  
ATOM   2945  CB  GLN A 366     -27.214   1.580  -2.552  1.00  0.00           C  
ATOM   2946  CG  GLN A 366     -26.804   2.804  -3.362  1.00  0.00           C  
ATOM   2947  CD  GLN A 366     -27.901   3.862  -3.423  1.00  0.00           C  
ATOM   2948  OE1 GLN A 366     -29.008   3.656  -2.938  1.00  0.00           O  
ATOM   2949  NE2 GLN A 366     -27.598   5.000  -4.019  1.00  0.00           N  
ATOM   2950  N   LEU A 367     -24.811   1.080  -0.559  1.00  0.00           N  
ATOM   2951  CA  LEU A 367     -23.614   1.522   0.150  1.00  0.00           C  
ATOM   2952  C   LEU A 367     -22.465   0.522  -0.027  1.00  0.00           C  
ATOM   2953  O   LEU A 367     -21.330   0.925  -0.263  1.00  0.00           O  
ATOM   2954  CB  LEU A 367     -23.937   1.725   1.630  1.00  0.00           C  
ATOM   2955  CG  LEU A 367     -22.779   2.237   2.492  1.00  0.00           C  
ATOM   2956  CD1 LEU A 367     -22.285   3.592   2.016  1.00  0.00           C  
ATOM   2957  CD2 LEU A 367     -23.221   2.329   3.940  1.00  0.00           C  
ATOM   2958  N   PHE A 368     -22.756  -0.766   0.056  1.00  0.00           N  
ATOM   2959  CA  PHE A 368     -21.736  -1.776  -0.209  1.00  0.00           C  
ATOM   2960  C   PHE A 368     -21.197  -1.648  -1.632  1.00  0.00           C  
ATOM   2961  O   PHE A 368     -19.990  -1.743  -1.849  1.00  0.00           O  
ATOM   2962  CB  PHE A 368     -22.264  -3.189   0.020  1.00  0.00           C  
ATOM   2963  CG  PHE A 368     -21.267  -4.237  -0.388  1.00  0.00           C  
ATOM   2964  CD1 PHE A 368     -20.201  -4.557   0.454  1.00  0.00           C  
ATOM   2965  CD2 PHE A 368     -21.352  -4.858  -1.629  1.00  0.00           C  
ATOM   2966  CE1 PHE A 368     -19.246  -5.488   0.060  1.00  0.00           C  
ATOM   2967  CE2 PHE A 368     -20.395  -5.793  -2.029  1.00  0.00           C  
ATOM   2968  CZ  PHE A 368     -19.346  -6.109  -1.182  1.00  0.00           C  
ATOM   2969  N   ASN A 369     -22.087  -1.442  -2.609  1.00  0.00           N  
ATOM   2970  CA  ASN A 369     -21.659  -1.300  -3.997  1.00  0.00           C  
ATOM   2971  C   ASN A 369     -20.740  -0.096  -4.178  1.00  0.00           C  
ATOM   2972  O   ASN A 369     -19.808  -0.151  -4.978  1.00  0.00           O  
ATOM   2973  CB  ASN A 369     -22.877  -1.189  -4.916  1.00  0.00           C  
ATOM   2974  CG  ASN A 369     -23.586  -2.510  -5.119  1.00  0.00           C  
ATOM   2975  OD1 ASN A 369     -23.046  -3.579  -4.845  1.00  0.00           O  
ATOM   2976  ND2 ASN A 369     -24.804  -2.454  -5.627  1.00  0.00           N  
ATOM   2977  N   LYS A 370     -20.992   0.967  -3.432  1.00  0.00           N  
ATOM   2978  CA  LYS A 370     -20.103   2.125  -3.444  1.00  0.00           C  
ATOM   2979  C   LYS A 370     -18.718   1.751  -2.910  1.00  0.00           C  
ATOM   2980  O   LYS A 370     -17.704   2.065  -3.531  1.00  0.00           O  
ATOM   2981  CB  LYS A 370     -20.721   3.259  -2.627  1.00  0.00           C  
ATOM   2982  CG  LYS A 370     -19.869   4.522  -2.611  1.00  0.00           C  
ATOM   2983  CD  LYS A 370     -20.493   5.600  -1.747  1.00  0.00           C  
ATOM   2984  CE  LYS A 370     -21.698   6.245  -2.414  1.00  0.00           C  
ATOM   2985  NZ  LYS A 370     -22.155   7.429  -1.654  1.00  0.00           N  
ATOM   2986  N   TYR A 371     -18.677   1.048  -1.778  1.00  0.00           N  
ATOM   2987  CA  TYR A 371     -17.416   0.526  -1.247  1.00  0.00           C  
ATOM   2988  C   TYR A 371     -16.727  -0.377  -2.266  1.00  0.00           C  
ATOM   2989  O   TYR A 371     -15.525  -0.264  -2.495  1.00  0.00           O  
ATOM   2990  CB  TYR A 371     -17.667  -0.214   0.067  1.00  0.00           C  
ATOM   2991  CG  TYR A 371     -16.582  -1.226   0.400  1.00  0.00           C  
ATOM   2992  CD1 TYR A 371     -15.389  -0.830   1.004  1.00  0.00           C  
ATOM   2993  CD2 TYR A 371     -16.742  -2.572   0.066  1.00  0.00           C  
ATOM   2994  CE1 TYR A 371     -14.392  -1.756   1.281  1.00  0.00           C  
ATOM   2995  CE2 TYR A 371     -15.747  -3.506   0.334  1.00  0.00           C  
ATOM   2996  CZ  TYR A 371     -14.575  -3.096   0.941  1.00  0.00           C  
ATOM   2997  OH  TYR A 371     -13.595  -4.018   1.193  1.00  0.00           O  
ATOM   2998  N   HIS A 372     -17.480  -1.266  -2.887  1.00  0.00           N  
ATOM   2999  CA  HIS A 372     -16.892  -2.211  -3.833  1.00  0.00           C  
ATOM   3000  C   HIS A 372     -16.344  -1.511  -5.074  1.00  0.00           C  
ATOM   3001  O   HIS A 372     -15.326  -1.927  -5.630  1.00  0.00           O  
ATOM   3002  CB  HIS A 372     -17.920  -3.272  -4.224  1.00  0.00           C  
ATOM   3003  CG  HIS A 372     -17.328  -4.400  -5.003  1.00  0.00           C  
ATOM   3004  ND1 HIS A 372     -17.580  -4.623  -6.341  1.00  0.00           N  
ATOM   3005  CD2 HIS A 372     -16.456  -5.366  -4.616  1.00  0.00           C  
ATOM   3006  CE1 HIS A 372     -16.898  -5.692  -6.749  1.00  0.00           C  
ATOM   3007  NE2 HIS A 372     -16.202  -6.154  -5.717  1.00  0.00           N  
ATOM   3008  N   LEU A 373     -17.005  -0.454  -5.517  1.00  0.00           N  
ATOM   3009  CA  LEU A 373     -16.481   0.356  -6.609  1.00  0.00           C  
ATOM   3010  C   LEU A 373     -15.115   0.952  -6.234  1.00  0.00           C  
ATOM   3011  O   LEU A 373     -14.162   0.874  -7.018  1.00  0.00           O  
ATOM   3012  CB  LEU A 373     -17.482   1.456  -6.958  1.00  0.00           C  
ATOM   3013  CG  LEU A 373     -17.102   2.352  -8.146  1.00  0.00           C  
ATOM   3014  CD1 LEU A 373     -17.113   1.562  -9.444  1.00  0.00           C  
ATOM   3015  CD2 LEU A 373     -18.065   3.531  -8.239  1.00  0.00           C  
ATOM   3016  N   HIS A 374     -15.018   1.511  -5.039  1.00  0.00           N  
ATOM   3017  CA  HIS A 374     -13.758   2.082  -4.569  1.00  0.00           C  
ATOM   3018  C   HIS A 374     -12.702   1.009  -4.277  1.00  0.00           C  
ATOM   3019  O   HIS A 374     -11.514   1.246  -4.492  1.00  0.00           O  
ATOM   3020  CB  HIS A 374     -14.005   2.948  -3.336  1.00  0.00           C  
ATOM   3021  CG  HIS A 374     -14.870   4.138  -3.607  1.00  0.00           C  
ATOM   3022  ND1 HIS A 374     -14.785   4.911  -4.753  1.00  0.00           N  
ATOM   3023  CD2 HIS A 374     -15.848   4.707  -2.850  1.00  0.00           C  
ATOM   3024  CE1 HIS A 374     -15.673   5.878  -4.687  1.00  0.00           C  
ATOM   3025  NE2 HIS A 374     -16.337   5.787  -3.543  1.00  0.00           N  
ATOM   3026  N   PHE A 375     -13.127  -0.164  -3.833  1.00  0.00           N  
ATOM   3027  CA  PHE A 375     -12.247  -1.320  -3.671  1.00  0.00           C  
ATOM   3028  C   PHE A 375     -11.443  -1.579  -4.949  1.00  0.00           C  
ATOM   3029  O   PHE A 375     -10.271  -1.954  -4.891  1.00  0.00           O  
ATOM   3030  CB  PHE A 375     -13.109  -2.531  -3.297  1.00  0.00           C  
ATOM   3031  CG  PHE A 375     -12.366  -3.840  -3.199  1.00  0.00           C  
ATOM   3032  CD1 PHE A 375     -11.755  -4.227  -2.014  1.00  0.00           C  
ATOM   3033  CD2 PHE A 375     -12.320  -4.706  -4.288  1.00  0.00           C  
ATOM   3034  CE1 PHE A 375     -11.096  -5.447  -1.913  1.00  0.00           C  
ATOM   3035  CE2 PHE A 375     -11.663  -5.934  -4.197  1.00  0.00           C  
ATOM   3036  CZ  PHE A 375     -11.048  -6.307  -3.011  1.00  0.00           C  
ATOM   3037  N   ARG A 376     -12.071  -1.341  -6.095  1.00  0.00           N  
ATOM   3038  CA  ARG A 376     -11.483  -1.532  -7.420  1.00  0.00           C  
ATOM   3039  C   ARG A 376     -10.907  -0.235  -7.997  1.00  0.00           C  
ATOM   3040  O   ARG A 376     -10.657  -0.162  -9.203  1.00  0.00           O  
ATOM   3041  CB  ARG A 376     -12.525  -2.079  -8.401  1.00  0.00           C  
ATOM   3042  CG  ARG A 376     -13.525  -3.035  -7.805  1.00  0.00           C  
ATOM   3043  CD  ARG A 376     -14.497  -3.577  -8.839  1.00  0.00           C  
ATOM   3044  NE  ARG A 376     -15.361  -2.542  -9.403  1.00  0.00           N  
ATOM   3045  CZ  ARG A 376     -16.363  -2.779 -10.251  1.00  0.00           C  
ATOM   3046  NH1 ARG A 376     -16.636  -4.004 -10.632  1.00  0.00           N  
ATOM   3047  NH2 ARG A 376     -17.085  -1.787 -10.714  1.00  0.00           N  
ATOM   3048  N   ALA A 377     -10.727   0.789  -7.189  1.00  0.00           N  
ATOM   3049  CA  ALA A 377     -10.284   2.108  -7.637  1.00  0.00           C  
ATOM   3050  C   ALA A 377     -11.168   2.667  -8.761  1.00  0.00           C  
ATOM   3051  O   ALA A 377     -10.691   3.317  -9.691  1.00  0.00           O  
ATOM   3052  CB  ALA A 377      -8.808   2.074  -8.036  1.00  0.00           C  
ATOM   3053  N   ASP A 378     -12.466   2.406  -8.664  1.00  0.00           N  
ATOM   3054  CA  ASP A 378     -13.476   2.881  -9.612  1.00  0.00           C  
ATOM   3055  C   ASP A 378     -13.189   2.453 -11.052  1.00  0.00           C  
ATOM   3056  O   ASP A 378     -13.512   3.164 -12.008  1.00  0.00           O  
ATOM   3057  CB  ASP A 378     -13.662   4.395  -9.508  1.00  0.00           C  
ATOM   3058  CG  ASP A 378     -14.169   4.845  -8.143  1.00  0.00           C  
ATOM   3059  OD1 ASP A 378     -13.732   4.292  -7.117  1.00  0.00           O  
ATOM   3060  OD2 ASP A 378     -14.998   5.772  -8.107  1.00  0.00           O  
ATOM   3061  N   THR A 379     -12.586   1.283 -11.219  1.00  0.00           N  
ATOM   3062  CA  THR A 379     -12.206   0.779 -12.537  1.00  0.00           C  
ATOM   3063  C   THR A 379     -13.290  -0.144 -13.076  1.00  0.00           C  
ATOM   3064  O   THR A 379     -13.575  -1.182 -12.471  1.00  0.00           O  
ATOM   3065  CB  THR A 379     -10.878   0.036 -12.474  1.00  0.00           C  
ATOM   3066  OG1 THR A 379      -9.901   0.876 -11.882  1.00  0.00           O  
ATOM   3067  CG2 THR A 379     -10.397  -0.346 -13.870  1.00  0.00           C  
ATOM   3068  N   PRO A 380     -13.899   0.177 -14.219  1.00  0.00           N  
ATOM   3069  CA  PRO A 380     -14.886  -0.728 -14.814  1.00  0.00           C  
ATOM   3070  C   PRO A 380     -14.264  -2.045 -15.261  1.00  0.00           C  
ATOM   3071  O   PRO A 380     -13.094  -2.084 -15.655  1.00  0.00           O  
ATOM   3072  CB  PRO A 380     -15.420   0.052 -16.015  1.00  0.00           C  
ATOM   3073  CG  PRO A 380     -15.076   1.474 -15.740  1.00  0.00           C  
ATOM   3074  CD  PRO A 380     -13.787   1.421 -14.967  1.00  0.00           C  
ATOM   3075  N   GLY A 381     -15.046  -3.118 -15.213  1.00  0.00           N  
ATOM   3076  CA  GLY A 381     -14.595  -4.407 -15.715  1.00  0.00           C  
ATOM   3077  C   GLY A 381     -13.553  -5.094 -14.850  1.00  0.00           C  
ATOM   3078  O   GLY A 381     -12.741  -5.860 -15.365  1.00  0.00           O  
ATOM   3079  N   PHE A 382     -13.570  -4.830 -13.560  1.00  0.00           N  
ATOM   3080  CA  PHE A 382     -12.660  -5.474 -12.616  1.00  0.00           C  
ATOM   3081  C   PHE A 382     -12.769  -6.996 -12.706  1.00  0.00           C  
ATOM   3082  O   PHE A 382     -13.863  -7.553 -12.614  1.00  0.00           O  
ATOM   3083  CB  PHE A 382     -12.990  -5.001 -11.204  1.00  0.00           C  
ATOM   3084  CG  PHE A 382     -12.081  -5.543 -10.144  1.00  0.00           C  
ATOM   3085  CD1 PHE A 382     -10.761  -5.125 -10.061  1.00  0.00           C  
ATOM   3086  CD2 PHE A 382     -12.564  -6.439  -9.194  1.00  0.00           C  
ATOM   3087  CE1 PHE A 382      -9.931  -5.586  -9.046  1.00  0.00           C  
ATOM   3088  CE2 PHE A 382     -11.740  -6.903  -8.176  1.00  0.00           C  
ATOM   3089  CZ  PHE A 382     -10.420  -6.478  -8.099  1.00  0.00           C  
ATOM   3090  N   THR A 383     -11.637  -7.649 -12.877  1.00  0.00           N  
ATOM   3091  CA  THR A 383     -11.595  -9.108 -13.035  1.00  0.00           C  
ATOM   3092  C   THR A 383     -11.450  -9.807 -11.695  1.00  0.00           C  
ATOM   3093  O   THR A 383     -11.876 -10.959 -11.581  1.00  0.00           O  
ATOM   3094  CB  THR A 383     -10.430  -9.517 -13.943  1.00  0.00           C  
ATOM   3095  OG1 THR A 383      -9.218  -9.011 -13.424  1.00  0.00           O  
ATOM   3096  CG2 THR A 383     -10.625  -8.948 -15.345  1.00  0.00           C  
ATOM   3097  OXT THR A 383     -10.888  -9.222 -10.770  1.00  0.00           O  
ATOM   3098  CO  CO  B   0       2.370  -5.837  -4.527  1.00  0.00           *  
ATOM   3099  CO  CO  C   0       3.219  -7.772  -1.716  1.00  0.00           *  
ATOM   3100  C1  NAG D   0      17.083   1.056 -13.010  1.00  0.00           C  
ATOM   3101  C2  NAG D   0      16.489  -0.034 -13.888  1.00  0.00           C  
ATOM   3102  C3  NAG D   0      17.219  -0.104 -15.214  1.00  0.00           C  
ATOM   3103  C4  NAG D   0      17.294   1.273 -15.862  1.00  0.00           C  
ATOM   3104  C5  NAG D   0      17.873   2.273 -14.877  1.00  0.00           C  
ATOM   3105  C6  NAG D   0      17.890   3.683 -15.408  1.00  0.00           C  
ATOM   3106  C7  NAG D   0      15.532  -1.862 -12.597  1.00  0.00           C  
ATOM   3107  C8  NAG D   0      15.720  -3.247 -12.091  1.00  0.00           C  
ATOM   3108  N2  NAG D   0      16.545  -1.337 -13.280  1.00  0.00           N  
ATOM   3109  O3  NAG D   0      16.546  -1.003 -16.073  1.00  0.00           O  
ATOM   3110  O4  NAG D   0      18.154   1.203 -16.984  1.00  0.00           O  
ATOM   3111  O5  NAG D   0      17.081   2.281 -13.688  1.00  0.00           O  
ATOM   3112  O6  NAG D   0      16.595   4.105 -15.768  1.00  0.00           O  
ATOM   3113  O7  NAG D   0      14.508  -1.255 -12.400  1.00  0.00           O  
ATOM   3114  C1  NAG D   0      17.519   1.421 -18.214  1.00  0.00           C  
ATOM   3115  C2  NAG D   0      18.559   1.790 -19.258  1.00  0.00           C  
ATOM   3116  C3  NAG D   0      17.919   1.952 -20.615  1.00  0.00           C  
ATOM   3117  C4  NAG D   0      17.063   0.769 -20.968  1.00  0.00           C  
ATOM   3118  C5  NAG D   0      16.125   0.449 -19.816  1.00  0.00           C  
ATOM   3119  C6  NAG D   0      15.318  -0.804 -20.050  1.00  0.00           C  
ATOM   3120  C7  NAG D   0      20.457   3.053 -18.338  1.00  0.00           C  
ATOM   3121  C8  NAG D   0      20.971   4.402 -17.950  1.00  0.00           C  
ATOM   3122  N2  NAG D   0      19.237   3.023 -18.864  1.00  0.00           N  
ATOM   3123  O3  NAG D   0      18.925   2.107 -21.591  1.00  0.00           O  
ATOM   3124  O4  NAG D   0      16.286   1.120 -22.112  1.00  0.00           O  
ATOM   3125  O5  NAG D   0      16.844   0.265 -18.627  1.00  0.00           O  
ATOM   3126  O6  NAG D   0      16.160  -1.912 -20.158  1.00  0.00           O  
ATOM   3127  O7  NAG D   0      21.110   2.046 -18.161  1.00  0.00           O  
ATOM   3128  C1  NAG D   0      16.422   0.348 -23.202  1.00  0.00           C  
ATOM   3129  C2  NAG D   0      15.251   0.658 -24.124  1.00  0.00           C  
ATOM   3130  C3  NAG D   0      15.268  -0.364 -25.242  1.00  0.00           C  
ATOM   3131  C4  NAG D   0      16.598  -0.312 -25.952  1.00  0.00           C  
ATOM   3132  C5  NAG D   0      17.729  -0.506 -24.972  1.00  0.00           C  
ATOM   3133  C6  NAG D   0      19.072  -0.273 -25.633  1.00  0.00           C  
ATOM   3134  O2  NAG D   0      15.319   1.941 -24.748  1.00  0.00           O  
ATOM   3135  O3  NAG D   0      14.232  -0.090 -26.129  1.00  0.00           O  
ATOM   3136  O4  NAG D   0      16.660  -1.352 -26.893  1.00  0.00           O  
ATOM   3137  O5  NAG D   0      17.626   0.442 -23.914  1.00  0.00           O  
ATOM   3138  O6  NAG D   0      20.079  -0.461 -24.678  1.00  0.00           O  
ATOM   3139  C1  NAG D   0      15.278   3.130 -24.026  1.00  0.00           C  
ATOM   3140  C2  NAG D   0      14.516   4.284 -24.710  1.00  0.00           C  
ATOM   3141  C3  NAG D   0      15.232   4.665 -26.015  1.00  0.00           C  
ATOM   3142  C4  NAG D   0      16.673   5.011 -25.731  1.00  0.00           C  
ATOM   3143  C5  NAG D   0      17.320   3.799 -25.070  1.00  0.00           C  
ATOM   3144  C6  NAG D   0      18.778   4.018 -24.772  1.00  0.00           C  
ATOM   3145  O2  NAG D   0      14.533   5.431 -23.912  1.00  0.00           O  
ATOM   3146  O3  NAG D   0      14.560   5.785 -26.595  1.00  0.00           O  
ATOM   3147  O4  NAG D   0      17.335   5.310 -26.942  1.00  0.00           O  
ATOM   3148  O5  NAG D   0      16.624   3.513 -23.845  1.00  0.00           O  
ATOM   3149  O6  NAG D   0      18.942   4.819 -23.630  1.00  0.00           O  
ATOM   3150  C1  NAG D   0      13.295   5.628 -23.289  1.00  0.00           C  
ATOM   3151  C2  NAG D   0      13.006   7.123 -23.210  1.00  0.00           C  
ATOM   3152  C3  NAG D   0      14.071   7.804 -22.347  1.00  0.00           C  
ATOM   3153  C4  NAG D   0      14.183   7.126 -20.983  1.00  0.00           C  
ATOM   3154  C5  NAG D   0      14.418   5.632 -21.174  1.00  0.00           C  
ATOM   3155  C6  NAG D   0      14.419   4.888 -19.856  1.00  0.00           C  
ATOM   3156  O2  NAG D   0      11.745   7.348 -22.601  1.00  0.00           O  
ATOM   3157  O3  NAG D   0      13.758   9.180 -22.160  1.00  0.00           O  
ATOM   3158  O4  NAG D   0      15.270   7.680 -20.269  1.00  0.00           O  
ATOM   3159  O5  NAG D   0      13.384   5.063 -21.999  1.00  0.00           O  
ATOM   3160  O6  NAG D   0      14.672   3.511 -20.117  1.00  0.00           O  
ATOM   3161  C1  NAG D   0      20.349   4.852 -23.350  1.00  0.00           C  
ATOM   3162  C2  NAG D   0      20.529   5.119 -21.852  1.00  0.00           C  
ATOM   3163  C3  NAG D   0      19.958   6.523 -21.546  1.00  0.00           C  
ATOM   3164  C4  NAG D   0      20.625   7.575 -22.415  1.00  0.00           C  
ATOM   3165  C5  NAG D   0      20.504   7.177 -23.893  1.00  0.00           C  
ATOM   3166  C6  NAG D   0      21.326   8.101 -24.763  1.00  0.00           C  
ATOM   3167  O2  NAG D   0      21.898   5.162 -21.516  1.00  0.00           O  
ATOM   3168  O3  NAG D   0      20.164   6.835 -20.177  1.00  0.00           O  
ATOM   3169  O4  NAG D   0      20.011   8.826 -22.200  1.00  0.00           O  
ATOM   3170  O5  NAG D   0      21.003   5.854 -24.102  1.00  0.00           O  
ATOM   3171  O6  NAG D   0      22.669   8.015 -24.328  1.00  0.00           O  
ATOM   3172  C1  NAG D   0      22.517   3.883 -21.187  1.00  0.00           C  
ATOM   3173  C2  NAG D   0      23.767   4.157 -20.339  1.00  0.00           C  
ATOM   3174  C3  NAG D   0      24.817   4.853 -21.198  1.00  0.00           C  
ATOM   3175  C4  NAG D   0      25.077   4.062 -22.459  1.00  0.00           C  
ATOM   3176  C5  NAG D   0      23.776   3.780 -23.204  1.00  0.00           C  
ATOM   3177  C6  NAG D   0      24.003   2.877 -24.405  1.00  0.00           C  
ATOM   3178  O2  NAG D   0      24.320   2.930 -19.868  1.00  0.00           O  
ATOM   3179  O3  NAG D   0      26.022   5.015 -20.461  1.00  0.00           O  
ATOM   3180  O4  NAG D   0      25.942   4.781 -23.314  1.00  0.00           O  
ATOM   3181  O5  NAG D   0      22.841   3.133 -22.346  1.00  0.00           O  
ATOM   3182  O6  NAG D   0      22.779   2.727 -25.112  1.00  0.00           O  
ATOM   3183  C1  NAG D   0      23.601   8.862 -24.998  1.00  0.00           C  
ATOM   3184  C2  NAG D   0      24.986   8.438 -24.470  1.00  0.00           C  
ATOM   3185  C3  NAG D   0      25.111   8.815 -22.979  1.00  0.00           C  
ATOM   3186  C4  NAG D   0      24.776  10.274 -22.751  1.00  0.00           C  
ATOM   3187  C5  NAG D   0      23.405  10.591 -23.359  1.00  0.00           C  
ATOM   3188  C6  NAG D   0      23.106  12.068 -23.253  1.00  0.00           C  
ATOM   3189  O2  NAG D   0      26.014   9.129 -25.181  1.00  0.00           O  
ATOM   3190  O3  NAG D   0      26.420   8.529 -22.500  1.00  0.00           O  
ATOM   3191  O4  NAG D   0      24.751  10.548 -21.365  1.00  0.00           O  
ATOM   3192  O5  NAG D   0      23.379  10.231 -24.739  1.00  0.00           O  
ATOM   3193  O6  NAG D   0      21.790  12.303 -23.707  1.00  0.00           O  
ATOM   3194  C1  NAG E   0     -15.404 -17.966  -4.339  1.00  0.00           C  
ATOM   3195  C2  NAG E   0     -15.394 -17.833  -5.870  1.00  0.00           C  
ATOM   3196  C3  NAG E   0     -16.662 -17.188  -6.386  1.00  0.00           C  
ATOM   3197  C4  NAG E   0     -17.911 -17.812  -5.798  1.00  0.00           C  
ATOM   3198  C5  NAG E   0     -17.767 -17.851  -4.265  1.00  0.00           C  
ATOM   3199  C6  NAG E   0     -18.948 -18.536  -3.581  1.00  0.00           C  
ATOM   3200  C7  NAG E   0     -13.217 -17.610  -6.933  1.00  0.00           C  
ATOM   3201  C8  NAG E   0     -12.131 -16.673  -7.345  1.00  0.00           C  
ATOM   3202  N2  NAG E   0     -14.257 -17.075  -6.322  1.00  0.00           N  
ATOM   3203  O3  NAG E   0     -16.709 -17.301  -7.798  1.00  0.00           O  
ATOM   3204  O4  NAG E   0     -19.037 -17.027  -6.163  1.00  0.00           O  
ATOM   3205  O5  NAG E   0     -16.571 -18.554  -3.877  1.00  0.00           O  
ATOM   3206  O6  NAG E   0     -19.058 -19.863  -4.032  1.00  0.00           O  
ATOM   3207  O7  NAG E   0     -13.132 -18.800  -7.154  1.00  0.00           O  
ATOM   3208  C1  NAG E   0     -20.035 -17.721  -6.901  1.00  0.00           C  
ATOM   3209  C2  NAG E   0     -21.306 -16.926  -6.761  1.00  0.00           C  
ATOM   3210  C3  NAG E   0     -22.420 -17.510  -7.590  1.00  0.00           C  
ATOM   3211  C4  NAG E   0     -21.975 -17.757  -9.013  1.00  0.00           C  
ATOM   3212  C5  NAG E   0     -20.645 -18.490  -9.025  1.00  0.00           C  
ATOM   3213  C6  NAG E   0     -20.088 -18.608 -10.420  1.00  0.00           C  
ATOM   3214  C7  NAG E   0     -21.631 -15.793  -4.614  1.00  0.00           C  
ATOM   3215  C8  NAG E   0     -22.048 -15.930  -3.187  1.00  0.00           C  
ATOM   3216  N2  NAG E   0     -21.718 -16.888  -5.364  1.00  0.00           N  
ATOM   3217  O3  NAG E   0     -23.506 -16.618  -7.610  1.00  0.00           O  
ATOM   3218  O4  NAG E   0     -22.973 -18.580  -9.628  1.00  0.00           O  
ATOM   3219  O5  NAG E   0     -19.693 -17.813  -8.248  1.00  0.00           O  
ATOM   3220  O6  NAG E   0     -18.978 -19.447 -10.420  1.00  0.00           O  
ATOM   3221  O7  NAG E   0     -21.222 -14.753  -5.041  1.00  0.00           O  
ATOM   3222  C1  NAG E   0     -23.484 -18.213 -10.782  1.00  0.00           C  
ATOM   3223  C2  NAG E   0     -24.226 -19.404 -11.340  1.00  0.00           C  
ATOM   3224  C3  NAG E   0     -24.620 -19.052 -12.758  1.00  0.00           C  
ATOM   3225  C4  NAG E   0     -25.428 -17.792 -12.781  1.00  0.00           C  
ATOM   3226  C5  NAG E   0     -24.707 -16.668 -12.108  1.00  0.00           C  
ATOM   3227  C6  NAG E   0     -25.587 -15.446 -11.915  1.00  0.00           C  
ATOM   3228  O2  NAG E   0     -25.436 -19.711 -10.634  1.00  0.00           O  
ATOM   3229  O3  NAG E   0     -25.321 -20.124 -13.314  1.00  0.00           O  
ATOM   3230  O4  NAG E   0     -25.669 -17.427 -14.123  1.00  0.00           O  
ATOM   3231  O5  NAG E   0     -24.316 -17.073 -10.794  1.00  0.00           O  
ATOM   3232  O6  NAG E   0     -24.858 -14.422 -11.296  1.00  0.00           O  
ATOM   3233  C1  NAG E   0     -25.460 -19.986  -9.320  1.00  0.00           C  
ATOM   3234  C2  NAG E   0     -26.550 -20.956  -8.862  1.00  0.00           C  
ATOM   3235  C3  NAG E   0     -27.924 -20.325  -9.086  1.00  0.00           C  
ATOM   3236  C4  NAG E   0     -28.007 -19.008  -8.352  1.00  0.00           C  
ATOM   3237  C5  NAG E   0     -26.853 -18.118  -8.841  1.00  0.00           C  
ATOM   3238  C6  NAG E   0     -26.883 -16.797  -8.131  1.00  0.00           C  
ATOM   3239  O2  NAG E   0     -26.449 -21.171  -7.484  1.00  0.00           O  
ATOM   3240  O3  NAG E   0     -28.920 -21.223  -8.588  1.00  0.00           O  
ATOM   3241  O4  NAG E   0     -29.246 -18.390  -8.615  1.00  0.00           O  
ATOM   3242  O5  NAG E   0     -25.618 -18.776  -8.596  1.00  0.00           O  
ATOM   3243  O6  NAG E   0     -26.411 -16.949  -6.806  1.00  0.00           O  
ATOM   3244  C1  NAG E   0     -26.056 -22.435  -7.143  1.00  0.00           C  
ATOM   3245  C2  NAG E   0     -26.364 -22.590  -5.657  1.00  0.00           C  
ATOM   3246  C3  NAG E   0     -25.557 -21.558  -4.864  1.00  0.00           C  
ATOM   3247  C4  NAG E   0     -24.081 -21.669  -5.187  1.00  0.00           C  
ATOM   3248  C5  NAG E   0     -23.864 -21.588  -6.709  1.00  0.00           C  
ATOM   3249  C6  NAG E   0     -22.437 -21.843  -7.109  1.00  0.00           C  
ATOM   3250  O2  NAG E   0     -26.018 -23.890  -5.207  1.00  0.00           O  
ATOM   3251  O3  NAG E   0     -25.766 -21.748  -3.470  1.00  0.00           O  
ATOM   3252  O4  NAG E   0     -23.385 -20.633  -4.551  1.00  0.00           O  
ATOM   3253  O5  NAG E   0     -24.682 -22.556  -7.385  1.00  0.00           O  
ATOM   3254  O6  NAG E   0     -22.315 -21.657  -8.525  1.00  0.00           O  
ATOM   3255  C1  NAG E   0     -26.393 -15.684  -6.188  1.00  0.00           C  
ATOM   3256  C2  NAG E   0     -25.512 -15.787  -4.940  1.00  0.00           C  
ATOM   3257  C3  NAG E   0     -26.144 -16.819  -4.004  1.00  0.00           C  
ATOM   3258  C4  NAG E   0     -27.569 -16.424  -3.656  1.00  0.00           C  
ATOM   3259  C5  NAG E   0     -28.361 -16.225  -4.963  1.00  0.00           C  
ATOM   3260  C6  NAG E   0     -29.717 -15.651  -4.684  1.00  0.00           C  
ATOM   3261  O2  NAG E   0     -25.501 -14.570  -4.243  1.00  0.00           O  
ATOM   3262  O3  NAG E   0     -25.378 -16.903  -2.808  1.00  0.00           O  
ATOM   3263  O4  NAG E   0     -28.177 -17.443  -2.879  1.00  0.00           O  
ATOM   3264  O5  NAG E   0     -27.700 -15.293  -5.816  1.00  0.00           O  
ATOM   3265  O6  NAG E   0     -29.532 -14.410  -4.007  1.00  0.00           O  
ATOM   3266  C1  NAG E   0     -24.470 -13.626  -4.662  1.00  0.00           C  
ATOM   3267  C2  NAG E   0     -24.240 -12.642  -3.511  1.00  0.00           C  
ATOM   3268  C3  NAG E   0     -25.480 -11.770  -3.343  1.00  0.00           C  
ATOM   3269  C4  NAG E   0     -25.860 -11.114  -4.657  1.00  0.00           C  
ATOM   3270  C5  NAG E   0     -26.018 -12.163  -5.755  1.00  0.00           C  
ATOM   3271  C6  NAG E   0     -26.253 -11.534  -7.105  1.00  0.00           C  
ATOM   3272  O2  NAG E   0     -23.159 -11.801  -3.837  1.00  0.00           O  
ATOM   3273  O3  NAG E   0     -25.260 -10.780  -2.355  1.00  0.00           O  
ATOM   3274  O4  NAG E   0     -27.078 -10.415  -4.513  1.00  0.00           O  
ATOM   3275  O5  NAG E   0     -24.835 -12.952  -5.862  1.00  0.00           O  
ATOM   3276  O6  NAG E   0     -26.507 -12.544  -8.064  1.00  0.00           O  
ATOM   3277  C1  NAG E   0     -30.720 -13.710  -3.628  1.00  0.00           C  
ATOM   3278  C2  NAG E   0     -30.242 -12.386  -3.035  1.00  0.00           C  
ATOM   3279  C3  NAG E   0     -29.458 -12.650  -1.747  1.00  0.00           C  
ATOM   3280  C4  NAG E   0     -30.266 -13.492  -0.782  1.00  0.00           C  
ATOM   3281  C5  NAG E   0     -30.746 -14.758  -1.488  1.00  0.00           C  
ATOM   3282  C6  NAG E   0     -31.666 -15.555  -0.587  1.00  0.00           C  
ATOM   3283  O2  NAG E   0     -31.351 -11.549  -2.723  1.00  0.00           O  
ATOM   3284  O3  NAG E   0     -29.074 -11.427  -1.142  1.00  0.00           O  
ATOM   3285  O4  NAG E   0     -29.470 -13.859   0.325  1.00  0.00           O  
ATOM   3286  O5  NAG E   0     -31.470 -14.427  -2.673  1.00  0.00           O  
ATOM   3287  O6  NAG E   0     -32.057 -16.741  -1.260  1.00  0.00           O  
CONECT    1    2                                                      
CONECT    2    3    5    1                                            
CONECT    3   12    4    4    2                                       
CONECT    4    3    3                                                 
CONECT    5    2    6                                                 
CONECT    6    7    7    5    8                                       
CONECT    7    9    6    6                                            
CONECT    8    6   10   10                                            
CONECT    9    7   11   11                                            
CONECT   10   11    8    8                                            
CONECT   11    9    9   10                                            
CONECT   12   13    3                                                 
CONECT   13   16   14   12                                            
CONECT   14   21   15   15   13                                       
CONECT   15   14   14                                                 
CONECT   16   17   13                                                 
CONECT   17   18   16                                                 
CONECT   18   19   19   20   17                                       
CONECT   19   18   18                                                 
CONECT   20   18                                                      
CONECT   21   22   14                                                 
CONECT   22   23   21   25                                            
CONECT   23   29   24   24   22                                       
CONECT   24   23   23                                                 
CONECT   25   22   26                                                 
CONECT   26   25   27                                                 
CONECT   27   26   28                                                 
CONECT   28   27                                                      
CONECT   29   30   23                                                 
CONECT   30   33   31   29                                            
CONECT   31   43   30   32   32                                       
CONECT   32   31   31                                                 
CONECT   33   34   30                                                 
CONECT   34   36   36   35   33                                       
CONECT   35   37   34                                                 
CONECT   36   39   38   34   34                                       
CONECT   37   38   38   35                                            
CONECT   38   40   36   37   37                                       
CONECT   39   41   41   36                                            
CONECT   40   42   42   38                                            
CONECT   41   42   39   39                                            
CONECT   42   41   40   40                                            
CONECT   43   44   31                                                 
CONECT   44   45   43   47                                            
CONECT   45   46   46   52   44                                       
CONECT   46   45   45                                                 
CONECT   47   44   48                                                 
CONECT   48   47   49                                                 
CONECT   49   48   50   50   51                                       
CONECT   50   49   49                                                 
CONECT   51   49                                                      
CONECT   52   53   45                                                 
CONECT   53   56   54   52                                            
CONECT   54   60   53   55   55                                       
CONECT   55   54   54                                                 
CONECT   56   57   53                                                 
CONECT   57   58   59   56                                            
CONECT   58   57                                                      
CONECT   59   57                                                      
CONECT   60   61   54                                                 
CONECT   61   62   60   64                                            
CONECT   62   63   63   67   61                                       
CONECT   63   62   62                                                 
CONECT   64   61   66   65                                            
CONECT   65   64                                                      
CONECT   66   64                                                      
CONECT   67   68   62                                                 
CONECT   68   69   71   67                                            
CONECT   69   70   70   75   68                                       
CONECT   70   69   69                                                 
CONECT   71   68   72                                                 
CONECT   72   71   74   74   73                                       
CONECT   73   72                                                      
CONECT   74   72   72                                                 
CONECT   75   76   69                                                 
CONECT   76   77   79   75                                            
CONECT   77   78   78   83   76                                       
CONECT   78   77   77                                                 
CONECT   79   76   80   81                                            
CONECT   80   79   82                                                 
CONECT   81   79                                                      
CONECT   82   80                                                      
CONECT   83   84   77                                                 
CONECT   84   85   87   83                                            
CONECT   85   86   86   93   84                                       
CONECT   86   85   85                                                 
CONECT   87   84   88                                                 
CONECT   88   87   89   89   90                                       
CONECT   89   88   88   91                                            
CONECT   90   88   92                                                 
CONECT   91   89   92   92                                            
CONECT   92   90   91   91                                            
CONECT   93   94   85                                                 
CONECT   94   95   97   93                                            
CONECT   95  101   96   96   94                                       
CONECT   96   95   95                                                 
CONECT   97   98   94                                                 
CONECT   98   99  100   97                                            
CONECT   99   98                                                      
CONECT  100   98                                                      
CONECT  101  102   95                                                 
CONECT  102  103  105  101                                            
CONECT  103  104  104  109  102                                       
CONECT  104  103  103                                                 
CONECT  105  106  102                                                 
CONECT  106  108  108  107  105                                       
CONECT  107  106                                                      
CONECT  108  106  106                                                 
CONECT  109  110  103  115                                            
CONECT  110  111  113  109                                            
CONECT  111  112  112  116  110                                       
CONECT  112  111  111                                                 
CONECT  113  110  114                                                 
CONECT  114  113  115                                                 
CONECT  115  109  114                                                 
CONECT  116  117  111                                                 
CONECT  117  118  120  116                                            
CONECT  118  119  119  124  117                                       
CONECT  119  118  118                                                 
CONECT  120  117  121                                                 
CONECT  121  120  122                                                 
CONECT  122  123  121                                                 
CONECT  123  122                                                      
CONECT  124  118  125                                                 
CONECT  125  126  124  128                                            
CONECT  126  136  127  127  125                                       
CONECT  127  126  126                                                 
CONECT  128  125  129                                                 
CONECT  129  130  130  131  128                                       
CONECT  130  132  129  129                                            
CONECT  131  133  133  129                                            
CONECT  132  134  134  130                                            
CONECT  133  134  131  131                                            
CONECT  134  135  132  132  133                                       
CONECT  135  134                                                      
CONECT  136  137  126                                                 
CONECT  137  140  138  136                                            
CONECT  138  143  139  139  137                                       
CONECT  139  138  138                                                 
CONECT  140  142  141  137                                            
CONECT  141  140                                                      
CONECT  142  140                                                      
CONECT  143  144  138                                                 
CONECT  144  145  147  143                                            
CONECT  145  146  146  150  144                                       
CONECT  146  145  145                                                 
CONECT  147  148  144  149                                            
CONECT  148  147                                                      
CONECT  149  147                                                      
CONECT  150  151  145                                                 
CONECT  151  152  150                                                 
CONECT  152  153  153  151  154                                       
CONECT  153  152  152                                                 
CONECT  154  152  155                                                 
CONECT  155  154  156  158                                            
CONECT  156  155  160  157  157                                       
CONECT  157  156  156                                                 
CONECT  158  155  159                                                 
CONECT  159  158                                                      
CONECT  160  156  161                                                 
CONECT  161  164  160  162                                            
CONECT  162  161  168  163  163                                       
CONECT  163  162  162                                                 
CONECT  164  165  161                                                 
CONECT  165  167  167  164  166                                       
CONECT  166  165                                                      
CONECT  167  165  165                                                 
CONECT  168  174  162  169                                            
CONECT  169  168  172  170                                            
CONECT  170  175  169  171  171                                       
CONECT  171  170  170                                                 
CONECT  172  173  169                                                 
CONECT  173  174  172                                                 
CONECT  174  168  173                                                 
CONECT  175  176  170                                                 
CONECT  176  179  175  177                                            
CONECT  177  183  176  178  178                                       
CONECT  178  177  177                                                 
CONECT  179  180  176                                                 
CONECT  180  181  179  182                                            
CONECT  181  180                                                      
CONECT  182  180                                                      
CONECT  183  184  177                                                 
CONECT  184  187  183  185                                            
CONECT  185  184  186  186  192                                       
CONECT  186  185  185                                                 
CONECT  187  188  184                                                 
CONECT  188  189  187                                                 
CONECT  189  190  188                                                 
CONECT  190  191  189                                                 
CONECT  191  190                                                      
CONECT  192  185  193                                                 
CONECT  193  192  194  196                                            
CONECT  194  200  193  195  195                                       
CONECT  195  194  194                                                 
CONECT  196  193  197                                                 
CONECT  197  196  198  199                                            
CONECT  198  197                                                      
CONECT  199  197                                                      
CONECT  200  201  194                                                 
CONECT  201  202  200  204                                            
CONECT  202  206  203  203  201                                       
CONECT  203  202  202                                                 
CONECT  204  201  205                                                 
CONECT  205  204  316                                                 
CONECT  206  207  202                                                 
CONECT  207  208  206  210                                            
CONECT  208  217  209  209  207                                       
CONECT  209  208  208                                                 
CONECT  210  207  211                                                 
CONECT  211  210  212                                                 
CONECT  212  211  213                                                 
CONECT  213  212  214  214                                            
CONECT  214  213  213  215  216                                       
CONECT  215  214                                                      
CONECT  216  214                                                      
CONECT  217  218  208                                                 
CONECT  218  219  221  217                                            
CONECT  219  226  220  220  218                                       
CONECT  220  219  219                                                 
CONECT  221  218  222                                                 
CONECT  222  221  223                                                 
CONECT  223  225  225  222  224                                       
CONECT  224  223                                                      
CONECT  225  223  223                                                 
CONECT  226  227  219                                                 
CONECT  227  228  226                                                 
CONECT  228  230  229  229  227                                       
CONECT  229  228  228                                                 
CONECT  230  231  228                                                 
CONECT  231  234  230  232                                            
CONECT  232  231  233  233  239                                       
CONECT  233  232  232                                                 
CONECT  234  235  231                                                 
CONECT  235  236  234                                                 
CONECT  236  237  235                                                 
CONECT  237  238  236                                                 
CONECT  238  237                                                      
CONECT  239  232  240                                                 
CONECT  240  239  241                                                 
CONECT  241  242  242  240  243                                       
CONECT  242  241  241                                                 
CONECT  243  241  244                                                 
CONECT  244  243  247  245                                            
CONECT  245  244  251  246  246                                       
CONECT  246  245  245                                                 
CONECT  247  248  244                                                 
CONECT  248  249  249  250  247                                       
CONECT  249  248  248                                                 
CONECT  250  248                                                      
CONECT  251  245  252                                                 
CONECT  252  251  253  255                                            
CONECT  253  254  254  252  256                                       
CONECT  254  253  253                                                 
CONECT  255  252                                                      
CONECT  256  253  257                                                 
CONECT  257  256  258                                                 
CONECT  258  257  260  259  259                                       
CONECT  259  258  258                                                 
CONECT  260  258  261                                                 
CONECT  261  260  264  262                                            
CONECT  262  261  263  263  269                                       
CONECT  263  262  262                                                 
CONECT  264  261  265                                                 
CONECT  265  264  266                                                 
CONECT  266  265  267                                                 
CONECT  267  266  268                                                 
CONECT  268  267                                                      
CONECT  269  262  270                                                 
CONECT  270  269  273  271                                            
CONECT  271  281  270  272  272                                       
CONECT  272  271  271                                                 
CONECT  273  270  274                                                 
CONECT  274  276  276  273  275                                       
CONECT  275  274  277  277                                            
CONECT  276  278  274  274                                            
CONECT  277  279  275  275                                            
CONECT  278  276  279  279                                            
CONECT  279  278  278  280  277                                       
CONECT  280  279                                                      
CONECT  281  282  271                                                 
CONECT  282  283  281                                                 
CONECT  283  284  284  285  282                                       
CONECT  284  283  283                                                 
CONECT  285  283  286                                                 
CONECT  286  289  285  287                                            
CONECT  287  286  293  288  288                                       
CONECT  288  287  287                                                 
CONECT  289  290  286                                                 
CONECT  290  292  292  291  289                                       
CONECT  291  290                                                      
CONECT  292  290  290                                                 
CONECT  293  287  294                                                 
CONECT  294  293  297  295                                            
CONECT  295  305  294  296  296                                       
CONECT  296  295  295                                                 
CONECT  297  294  298                                                 
CONECT  298  300  300  297  299                                       
CONECT  299  298  301  301                                            
CONECT  300  302  298  298                                            
CONECT  301  303  299  299                                            
CONECT  302  300  303  303                                            
CONECT  303  302  302  304  301                                       
CONECT  304  303                                                      
CONECT  305  306  295                                                 
CONECT  306  309  305  307                                            
CONECT  307  306  308  308  311                                       
CONECT  308  307  307                                                 
CONECT  309  310  306                                                 
CONECT  310  309                                                      
CONECT  311  307  312                                                 
CONECT  312  315  311  313                                            
CONECT  313  312  317  314  314                                       
CONECT  314  313  313                                                 
CONECT  315  316  312                                                 
CONECT  316  205  315                                                 
CONECT  317  313  318                                                 
CONECT  318  317  319  321                                            
CONECT  319  320  320  318  325                                       
CONECT  320  319  319                                                 
CONECT  321  318  322                                                 
CONECT  322  321  324  324  323                                       
CONECT  323  322                                                      
CONECT  324  322  322                                                 
CONECT  325  319  326                                                 
CONECT  326  327  325  329                                            
CONECT  327  330  328  328  326                                       
CONECT  328  327  327                                                 
CONECT  329  326                                                      
CONECT  330  331  327                                                 
CONECT  331  334  332  330                                            
CONECT  332  331  338  333  333                                       
CONECT  333  332  332                                                 
CONECT  334  335  331                                                 
CONECT  335  337  334  336  336                                       
CONECT  336  335  335                                                 
CONECT  337  335                                                      
CONECT  338  332  339                                                 
CONECT  339  338  342  340                                            
CONECT  340  346  339  341  341                                       
CONECT  341  340  340                                                 
CONECT  342  339  343                                                 
CONECT  343  342  344                                                 
CONECT  344  343  345                                                 
CONECT  345  344                                                      
CONECT  346  347  340                                                 
CONECT  347  350  346  348                                            
CONECT  348  347  349  349  351                                       
CONECT  349  348  348                                                 
CONECT  350  347                                                      
CONECT  351  348  352                                                 
CONECT  352  351  355  353                                            
CONECT  353  352  359  354  354                                       
CONECT  354  353  353                                                 
CONECT  355  352  356                                                 
CONECT  356  355  357  358                                            
CONECT  357  356                                                      
CONECT  358  356                                                      
CONECT  359  353  360                                                 
CONECT  360  359  361  363                                            
CONECT  361  367  360  362  362                                       
CONECT  362  361  361                                                 
CONECT  363  360  364                                                 
CONECT  364  363  365  366                                            
CONECT  365  364                                                      
CONECT  366  364                                                      
CONECT  367  368  361                                                 
CONECT  368  371  367  369                                            
CONECT  369  375  368  370  370                                       
CONECT  370  369  369                                                 
CONECT  371  372  368                                                 
CONECT  372  374  374  371  373                                       
CONECT  373  372                                                      
CONECT  374  372  372                                                 
CONECT  375  376  369                                                 
CONECT  376  379  375  377                                            
CONECT  377  376  378  378  381                                       
CONECT  378  377  377                                                 
CONECT  379  380  376                                                 
CONECT  380  379                                                      
CONECT  381  377  382                                                 
CONECT  382  381  385  383                                            
CONECT  383  382  389  384  384                                       
CONECT  384  383  383                                                 
CONECT  385  382  386                                                 
CONECT  386  385  388  387                                            
CONECT  387  386                                                      
CONECT  388  386                                                      
CONECT  389  383  390                                                 
CONECT  390  389  393  391                                            
CONECT  391  396  390  392  392                                       
CONECT  392  391  391                                                 
CONECT  393  395  390  394                                            
CONECT  394  393                                                      
CONECT  395  393                                                      
CONECT  396  397  391                                                 
CONECT  397  400  396  398                                            
CONECT  398  397  405  399  399                                       
CONECT  399  398  398                                                 
CONECT  400  401  397                                                 
CONECT  401  402  400                                                 
CONECT  402  403  401                                                 
CONECT  403  404  402                                                 
CONECT  404  403                                                      
CONECT  405  398  406                                                 
CONECT  406  405  409  407                                            
CONECT  407  406  408  408  416                                       
CONECT  408  407  407                                                 
CONECT  409  406  410                                                 
CONECT  410  409  411  411  412                                       
CONECT  411  410  410  413                                            
CONECT  412  410  414  414                                            
CONECT  413  411  415  415                                            
CONECT  414  412  412  415                                            
CONECT  415  413  413  414                                            
CONECT  416  407  417                                                 
CONECT  417  416  418  420                                            
CONECT  418  424  417  419  419                                       
CONECT  419  418  418                                                 
CONECT  420  417  421  422                                            
CONECT  421  420  423                                                 
CONECT  422  420                                                      
CONECT  423  421                                                      
CONECT  424  425  418                                                 
CONECT  425  428  424  426                                            
CONECT  426  433  425  427  427                                       
CONECT  427  426  426                                                 
CONECT  428  429  425                                                 
CONECT  429  430  428                                                 
CONECT  430  431  429                                                 
CONECT  431  432  430                                                 
CONECT  432  431                                                      
CONECT  433  434  426                                                 
CONECT  434  437  433  435                                            
CONECT  435  434  436  436  444                                       
CONECT  436  435  435                                                 
CONECT  437  438  434                                                 
CONECT  438  439  437                                                 
CONECT  439  440  438                                                 
CONECT  440  441  441  439                                            
CONECT  441  443  440  440  442                                       
CONECT  442  441                                                      
CONECT  443  441                                                      
CONECT  444  435  445                                                 
CONECT  445  444  448  446                                            
CONECT  446  445  452  447  447                                       
CONECT  447  446  446                                                 
CONECT  448  449  445                                                 
CONECT  449  451  450  450  448                                       
CONECT  450  449  449                                                 
CONECT  451  449                                                      
CONECT  452  446  453                                                 
CONECT  453  452  456  454                                            
CONECT  454  455  455  453  459                                       
CONECT  455  454  454                                                 
CONECT  456  457  453  458                                            
CONECT  457  456                                                      
CONECT  458  456                                                      
CONECT  459  454  460                                                 
CONECT  460  459  463  461                                            
CONECT  461  460  462  462  467                                       
CONECT  462  461  461                                                 
CONECT  463  460  464                                                 
CONECT  464  463  466  466  465                                       
CONECT  465  464                                                      
CONECT  466  464  464                                                 
CONECT  467  461  468                                                 
CONECT  468  467  471  469                                            
CONECT  469  468  474  470  470                                       
CONECT  470  469  469                                                 
CONECT  471  468  473  472                                            
CONECT  472  471                                                      
CONECT  473  471                                                      
CONECT  474  469  475                                                 
CONECT  475  474  476  478                                            
CONECT  476  482  475  477  477                                       
CONECT  477  476  476                                                 
CONECT  478  475  479                                                 
CONECT  479  478  481  480  480                                       
CONECT  480  479  479                                                 
CONECT  481  479                                                      
CONECT  482  483  476                                                 
CONECT  483  484  482                                                 
CONECT  484  485  485  486  483                                       
CONECT  485  484  484                                                 
CONECT  486  487  484                                                 
CONECT  487  490  486  488                                            
CONECT  488  487  495  489  489                                       
CONECT  489  488  488                                                 
CONECT  490  491  487                                                 
CONECT  491  492  490                                                 
CONECT  492  493  491                                                 
CONECT  493  494  492                                                 
CONECT  494  493                                                      
CONECT  495  488  496                                                 
CONECT  496  497  495  499                                            
CONECT  497  498  498  502  496                                       
CONECT  498  497  497                                                 
CONECT  499  496  500  501                                            
CONECT  500  499                                                      
CONECT  501  499                                                      
CONECT  502  503  497                                                 
CONECT  503  506  504  502                                            
CONECT  504  503  510  505  505                                       
CONECT  505  504  504                                                 
CONECT  506  507  503                                                 
CONECT  507  508  506                                                 
CONECT  508  509  507                                                 
CONECT  509  508                                                      
CONECT  510  504  511                                                 
CONECT  511  512  510  514                                            
CONECT  512  513  513  517  511                                       
CONECT  513  512  512                                                 
CONECT  514  511  515  516                                            
CONECT  515  514                                                      
CONECT  516  514                                                      
CONECT  517  518  512                                                 
CONECT  518  521  519  517                                            
CONECT  519  518  529  520  520                                       
CONECT  520  519  519                                                 
CONECT  521  522  518                                                 
CONECT  522  523  523  524  521                                       
CONECT  523  525  522  522                                            
CONECT  524  526  526  522                                            
CONECT  525  527  527  523                                            
CONECT  526  527  524  524                                            
CONECT  527  528  525  525  526                                       
CONECT  528  527                                                      
CONECT  529  519  530                                                 
CONECT  530  531  529  533                                            
CONECT  531  537  532  532  530                                       
CONECT  532  531  531                                                 
CONECT  533  530  534                                                 
CONECT  534  533  535  535  536                                       
CONECT  535  534  534                                                 
CONECT  536  534                                                      
CONECT  537  538  531                                                 
CONECT  538  539  537                                                 
CONECT  539  540  540  541  538                                       
CONECT  540  539  539                                                 
CONECT  541  542  539                                                 
CONECT  542  543  545  541                                            
CONECT  543  544  544  549  542                                       
CONECT  544  543  543                                                 
CONECT  545  542  546                                                 
CONECT  546  545  548  548  547                                       
CONECT  547  546                                                      
CONECT  548  546  546                                                 
CONECT  549  550  543                                                 
CONECT  550  551  553  549                                            
CONECT  551  552  552  557  550                                       
CONECT  552  551  551                                                 
CONECT  553  555  550  554                                            
CONECT  554  553  556                                                 
CONECT  555  553                                                      
CONECT  556  554                                                      
CONECT  557  558  551                                                 
CONECT  558  559  561  557                                            
CONECT  559  564  560  560  558                                       
CONECT  560  559  559                                                 
CONECT  561  562  558  563                                            
CONECT  562  561                                                      
CONECT  563  561                                                      
CONECT  564  565  559                                                 
CONECT  565  568  566  564                                            
CONECT  566  570  565  567  567                                       
CONECT  567  566  566                                                 
CONECT  568  569  565                                                 
CONECT  569  568                                                      
CONECT  570  571  566                                                 
CONECT  571  572  574  570                                            
CONECT  572  573  573  581  571                                       
CONECT  573  572  572                                                 
CONECT  574  571  575                                                 
CONECT  575  574  576                                                 
CONECT  576  575  577                                                 
CONECT  577  576  578  578                                            
CONECT  578  577  577  579  580                                       
CONECT  579  578                                                      
CONECT  580  578                                                      
CONECT  581  582  572                                                 
CONECT  582  583  585  581                                            
CONECT  583  586  582  584  584                                       
CONECT  584  583  583                                                 
CONECT  585  582                                                      
CONECT  586  587  583                                                 
CONECT  587  588  590  586                                            
CONECT  588  589  589  594  587                                       
CONECT  589  588  588                                                 
CONECT  590  592  587  591                                            
CONECT  591  590  593                                                 
CONECT  592  590                                                      
CONECT  593  591                                                      
CONECT  594  600  588  595                                            
CONECT  595  594  598  596                                            
CONECT  596  595  597  597  601                                       
CONECT  597  596  596                                                 
CONECT  598  599  595                                                 
CONECT  599  600  598                                                 
CONECT  600  599  594                                                 
CONECT  601  596  602                                                 
CONECT  602  601  603  605                                            
CONECT  603  604  604  602  610                                       
CONECT  604  603  603                                                 
CONECT  605  602  606                                                 
CONECT  606  605  607                                                 
CONECT  607  606  608                                                 
CONECT  608  607  609                                                 
CONECT  609  608                                                      
CONECT  610  603  611                                                 
CONECT  611  610  614  612                                            
CONECT  612  611  622  613  613                                       
CONECT  613  612  612                                                 
CONECT  614  611  615                                                 
CONECT  615  614  617  617  616                                       
CONECT  616  615  618  618                                            
CONECT  617  615  615  619                                            
CONECT  618  616  616  620                                            
CONECT  619  617  620  620                                            
CONECT  620  619  619  618  621                                       
CONECT  621  620                                                      
CONECT  622  612  623                                                 
CONECT  623  626  622  624                                            
CONECT  624  623  625  625  630                                       
CONECT  625  624  624                                                 
CONECT  626  627  623                                                 
CONECT  627  629  628  628  626                                       
CONECT  628  627  627                                                 
CONECT  629  627                                                      
CONECT  630  624  631                                                 
CONECT  631  630  632  634                                            
CONECT  632  638  631  633  633                                       
CONECT  633  632  632                                                 
CONECT  634  631  635                                                 
CONECT  635  634  637  636                                            
CONECT  636  635                                                      
CONECT  637  635                                                      
CONECT  638  639  632                                                 
CONECT  639  642  640  638                                            
CONECT  640  646  641  641  639                                       
CONECT  641  640  640                                                 
CONECT  642  643  639                                                 
CONECT  643  645  645  642  644                                       
CONECT  644  643                                                      
CONECT  645  643  643                                                 
CONECT  646  647  640                                                 
CONECT  647  650  646  648                                            
CONECT  648  647  649  649  658                                       
CONECT  649  648  648                                                 
CONECT  650  651  647                                                 
CONECT  651  652  652  650  653                                       
CONECT  652  654  651  651                                            
CONECT  653  651  655  655                                            
CONECT  654  652  656  656                                            
CONECT  655  656  653  653                                            
CONECT  656  654  654  657  655                                       
CONECT  657  656                                                      
CONECT  658  648  659                                                 
CONECT  659  658  660  662                                            
CONECT  660  659  665  661  661                                       
CONECT  661  660  660                                                 
CONECT  662  659  664  663                                            
CONECT  663  662                                                      
CONECT  664  662                                                      
CONECT  665  660  666                                                 
CONECT  666  667  665  669                                            
CONECT  667  674  668  668  666                                       
CONECT  668  667  667                                                 
CONECT  669  666  670                                                 
CONECT  670  669  671                                                 
CONECT  671  670  672                                                 
CONECT  672  671  673                                                 
CONECT  673  672                                                      
CONECT  674  675  667                                                 
CONECT  675  678  676  674                                            
CONECT  676  675  677  677  683                                       
CONECT  677  676  676                                                 
CONECT  678  679  675                                                 
CONECT  679  680  678                                                 
CONECT  680  679  682  681  681                                       
CONECT  681  680  680                                                 
CONECT  682  680                                                      
CONECT  683  676  684                                                 
CONECT  684  683  687  685                                            
CONECT  685  684  686  686  689                                       
CONECT  686  685  685                                                 
CONECT  687  688  684                                                 
CONECT  688  687                                                      
CONECT  689  685  690                                                 
CONECT  690  689  691  693                                            
CONECT  691  697  690  692  692                                       
CONECT  692  691  691                                                 
CONECT  693  690  694  695                                            
CONECT  694  693  696                                                 
CONECT  695  693                                                      
CONECT  696  694                                                      
CONECT  697  698  691                                                 
CONECT  698  701  699  697                                            
CONECT  699  704  700  700  698                                       
CONECT  700  699  699                                                 
CONECT  701  702  698  703                                            
CONECT  702  701                                                      
CONECT  703  701                                                      
CONECT  704  705  699                                                 
CONECT  705  708  706  704                                            
CONECT  706  705  707  707  712                                       
CONECT  707  706  706                                                 
CONECT  708  709  705                                                 
CONECT  709  711  710  710  708                                       
CONECT  710  709  709                                                 
CONECT  711 3100  709                                                 
CONECT  712  706  713                                                 
CONECT  713  712  716  714                                            
CONECT  714  713  715  715  717                                       
CONECT  715  714  714                                                 
CONECT  716  713                                                      
CONECT  717  714  718                                                 
CONECT  718  717  719  721                                            
CONECT  719  724  720  720  718                                       
CONECT  720  719  719                                                 
CONECT  721  718  722  723                                            
CONECT  722  721                                                      
CONECT  723  721                                                      
CONECT  724  725  719                                                 
CONECT  725  728  726  724                                            
CONECT  726  729  727  727  725                                       
CONECT  727  726  726                                                 
CONECT  728  725                                                      
CONECT  729  730  726                                                 
CONECT  730  733  729  731                                            
CONECT  731  730  732  732  737                                       
CONECT  732  731  731                                                 
CONECT  733  734  730                                                 
CONECT  734  735  736  733                                            
CONECT  735  734                                                      
CONECT  736  734                                                      
CONECT  737  731  738                                                 
CONECT  738  737  739  741                                            
CONECT  739  745  738  740  740                                       
CONECT  740  739  739                                                 
CONECT  741  738  742                                                 
CONECT  742  741  744  743                                            
CONECT  743  742                                                      
CONECT  744  742                                                      
CONECT  745  746  739                                                 
CONECT  746  747  749  745                                            
CONECT  747  754  748  748  746                                       
CONECT  748  747  747                                                 
CONECT  749  746  750                                                 
CONECT  750  749  751                                                 
CONECT  751  750  752                                                 
CONECT  752  751  753                                                 
CONECT  753  752                                                      
CONECT  754  755  747                                                 
CONECT  755  758  754  756                                            
CONECT  756  755  757  757  763                                       
CONECT  757  756  756                                                 
CONECT  758  759  755                                                 
CONECT  759  760  758                                                 
CONECT  760  761  759                                                 
CONECT  761  762  760                                                 
CONECT  762  761                                                      
CONECT  763  756  764                                                 
CONECT  764  763  767  765                                            
CONECT  765  764  774  766  766                                       
CONECT  766  765  765                                                 
CONECT  767  768  764                                                 
CONECT  768  769  769  770  767                                       
CONECT  769  771  768  768                                            
CONECT  770  772  772  768                                            
CONECT  771  773  773  769                                            
CONECT  772  773  770  770                                            
CONECT  773  771  771  772                                            
CONECT  774  765  775                                                 
CONECT  775  778  774  776                                            
CONECT  776  775  783  777  777                                       
CONECT  777  776  776                                                 
CONECT  778  779  775                                                 
CONECT  779  780  778                                                 
CONECT  780  782  782  781  779                                       
CONECT  781  780                                                      
CONECT  782  780  780                                                 
CONECT  783  776  784                                                 
CONECT  784  783  787  785                                            
CONECT  785  784  791  786  786                                       
CONECT  786  785  785                                                 
CONECT  787  788  784                                                 
CONECT  788  789  789  790  787                                       
CONECT  789  788  788                                                 
CONECT  790  788                                                      
CONECT  791  785  792                                                 
CONECT  792  795  791  793                                            
CONECT  793  792  794  794  802                                       
CONECT  794  793  793                                                 
CONECT  795  796  792                                                 
CONECT  796  797  797  798  795                                       
CONECT  797  799  796  796                                            
CONECT  798  800  800  796                                            
CONECT  799  801  801  797                                            
CONECT  800  801  798  798                                            
CONECT  801  799  799  800                                            
CONECT  802  793  803                                                 
CONECT  803  802  804  806                                            
CONECT  804  813  805  805  803                                       
CONECT  805  804  804                                                 
CONECT  806  803  807                                                 
CONECT  807  806  809  809  808                                       
CONECT  808  807  810  810                                            
CONECT  809  807  807  811                                            
CONECT  810  808  808  812                                            
CONECT  811  809  812  812                                            
CONECT  812  811  811  810                                            
CONECT  813  814  804                                                 
CONECT  814  817  813  815                                            
CONECT  815  814  821  816  816                                       
CONECT  816  815  815                                                 
CONECT  817  818  819  814                                            
CONECT  818  820  817                                                 
CONECT  819  817                                                      
CONECT  820  818                                                      
CONECT  821  815  822                                                 
CONECT  822  823  821  825                                            
CONECT  823  824  824  829  822                                       
CONECT  824  823  823                                                 
CONECT  825  822  827  826                                            
CONECT  826  825  828                                                 
CONECT  827  825                                                      
CONECT  828  826                                                      
CONECT  829  830  823  835                                            
CONECT  830  833  831  829                                            
CONECT  831  836  830  832  832                                       
CONECT  832  831  831                                                 
CONECT  833  830  834                                                 
CONECT  834  833  835                                                 
CONECT  835  834  829                                                 
CONECT  836  837  831                                                 
CONECT  837  838  836  840                                            
CONECT  838  839  839  844  837                                       
CONECT  839  838  838                                                 
CONECT  840  841  837                                                 
CONECT  841  840  842                                                 
CONECT  842  841  843                                                 
CONECT  843  842                                                      
CONECT  844  845  838                                                 
CONECT  845  846  848  844                                            
CONECT  846  852  845  847  847                                       
CONECT  847  846  846                                                 
CONECT  848  845  849                                                 
CONECT  849  851  848  850                                            
CONECT  850  849                                                      
CONECT  851  849                                                      
CONECT  852  853  846                                                 
CONECT  853  854  852                                                 
CONECT  854  856  855  855  853                                       
CONECT  855  854  854                                                 
CONECT  856  857  854                                                 
CONECT  857  858  860  856                                            
CONECT  858  864  859  859  857                                       
CONECT  859  858  858                                                 
CONECT  860  861  857                                                 
CONECT  861  863  862  862  860                                       
CONECT  862  861  861                                                 
CONECT  863  861                                                      
CONECT  864  865  858                                                 
CONECT  865  868  866  864                                            
CONECT  866  867  867  865  874                                       
CONECT  867  866  866                                                 
CONECT  868  869  865                                                 
CONECT  869  870  870  871  868                                       
CONECT  870  872  869  869                                            
CONECT  871  873  869                                                 
CONECT  872  870  873  873                                            
CONECT  873  872  872  871                                            
CONECT  874  866  875                                                 
CONECT  875  874  876  878                                            
CONECT  876  875  882  877  877                                       
CONECT  877  876  876                                                 
CONECT  878  875  879                                                 
CONECT  879  880  880  878  881                                       
CONECT  880  879  879                                                 
CONECT  881  879                                                      
CONECT  882  876  883                                                 
CONECT  883  884  882  886                                            
CONECT  884  885  885  889  883                                       
CONECT  885  884  884                                                 
CONECT  886  883  887  888                                            
CONECT  887  886                                                      
CONECT  888  886                                                      
CONECT  889  890  884                                                 
CONECT  890  893  891  889                                            
CONECT  891  890  901  892  892                                       
CONECT  892  891  891                                                 
CONECT  893  894  890                                                 
CONECT  894  895  895  896  893                                       
CONECT  895  897  894  894                                            
CONECT  896  898  898  894                                            
CONECT  897  899  899  895                                            
CONECT  898  899  896  896                                            
CONECT  899  900  897  897  898                                       
CONECT  900  899                                                      
CONECT  901  902  891  907                                            
CONECT  902  905  903  901                                            
CONECT  903  908  902  904  904                                       
CONECT  904  903  903                                                 
CONECT  905  902  906                                                 
CONECT  906  905  907                                                 
CONECT  907  906  901                                                 
CONECT  908  909  903                                                 
CONECT  909  912  908  910                                            
CONECT  910  909  911  911  913                                       
CONECT  911  910  910                                                 
CONECT  912  909                                                      
CONECT  913  910  914                                                 
CONECT  914  913  917  915                                            
CONECT  915  914  921  916  916                                       
CONECT  916  915  915                                                 
CONECT  917  918  914                                                 
CONECT  918  920  919  919  917                                       
CONECT  919  918  918                                                 
CONECT  920  918                                                      
CONECT  921  915  922                                                 
CONECT  922  921  925  923                                            
CONECT  923  922  924  924  930                                       
CONECT  924  923  923                                                 
CONECT  925  926  922                                                 
CONECT  926  927  925                                                 
CONECT  927  926  929  928  928                                       
CONECT  928  927  927                                                 
CONECT  929  927                                                      
CONECT  930  923  931                                                 
CONECT  931  930  934  932                                            
CONECT  932  931  938  933  933                                       
CONECT  933  932  932                                                 
CONECT  934  931  935                                                 
CONECT  935  934  936                                                 
CONECT  936  937  935                                                 
CONECT  937  936                                                      
CONECT  938  932  939                                                 
CONECT  939  938  940  942                                            
CONECT  940  941  941  939  943                                       
CONECT  941  940  940                                                 
CONECT  942  939                                                      
CONECT  943  940  944                                                 
CONECT  944  945  943  947                                            
CONECT  945  951  946  946  944                                       
CONECT  946  945  945                                                 
CONECT  947  944  949  948                                            
CONECT  948  947  950                                                 
CONECT  949  947                                                      
CONECT  950  948                                                      
CONECT  951  952  945                                                 
CONECT  952  953  955  951                                            
CONECT  953  954  954  959  952                                       
CONECT  954  953  953                                                 
CONECT  955  952  956                                                 
CONECT  956  955  958  957  957                                       
CONECT  957  956  956                                                 
CONECT  958  956                                                      
CONECT  959  960  953                                                 
CONECT  960  963  961  959                                            
CONECT  961  960  962  962  965                                       
CONECT  962  961  961                                                 
CONECT  963  960  964                                                 
CONECT  964  963                                                      
CONECT  965  961  966                                                 
CONECT  966  967  965  969                                            
CONECT  967  974  968  968  966                                       
CONECT  968  967  967                                                 
CONECT  969  966  970                                                 
CONECT  970  969  971                                                 
CONECT  971  970  972  972  973                                       
CONECT  972  971  971                                                 
CONECT  973  971                                                      
CONECT  974  975  967                                                 
CONECT  975  978  976  974                                            
CONECT  976  977  977  988  975                                       
CONECT  977  976  976                                                 
CONECT  978  979  975                                                 
CONECT  979  981  981  980  978                                       
CONECT  980  982  979                                                 
CONECT  981  984  983  979  979                                       
CONECT  982  983  983  980                                            
CONECT  983  985  981  982  982                                       
CONECT  984  986  986  981                                            
CONECT  985  987  987  983                                            
CONECT  986  987  984  984                                            
CONECT  987  986  985  985                                            
CONECT  988  989  976                                                 
CONECT  989  992  988  990                                            
CONECT  990  989  991  991  996                                       
CONECT  991  990  990                                                 
CONECT  992  993  989  994                                            
CONECT  993  995  992                                                 
CONECT  994  992                                                      
CONECT  995  993                                                      
CONECT  996  990  997                                                 
CONECT  997  996  998 1000                                            
CONECT  998 1007  997  999  999                                       
CONECT  999  998  998                                                 
CONECT 1000  997 1001                                                 
CONECT 1001 1002 1002 1000 1003                                       
CONECT 1002 1004 1001 1001                                            
CONECT 1003 1001 1005 1005                                            
CONECT 1004 1002 1006 1006                                            
CONECT 1005 1006 1003 1003                                            
CONECT 1006 1004 1004 1005                                            
CONECT 1007 1008  998                                                 
CONECT 1008 1009 1011 1007                                            
CONECT 1009 1016 1010 1010 1008                                       
CONECT 1010 1009 1009                                                 
CONECT 1011 1008 1012                                                 
CONECT 1012 1011 1013                                                 
CONECT 1013 1012 1014 1014 1015                                       
CONECT 1014 1013 1013                                                 
CONECT 1015 1013                                                      
CONECT 1016 1017 1009                                                 
CONECT 1017 1020 1018 1016                                            
CONECT 1018 1019 1019 1017 1027                                       
CONECT 1019 1018 1018                                                 
CONECT 1020 1021 1017                                                 
CONECT 1021 1023 1023 1022 1020                                       
CONECT 1022 1024 1024 1021                                            
CONECT 1023 1025 1021 1021                                            
CONECT 1024 1026 1022 1022                                            
CONECT 1025 1026 1026 1023                                            
CONECT 1026 1025 1025 1024                                            
CONECT 1027 1018 1028                                                 
CONECT 1028 1027 1031 1029                                            
CONECT 1029 1028 1030 1030 1032                                       
CONECT 1030 1029 1029                                                 
CONECT 1031 1028                                                      
CONECT 1032 1029 1033                                                 
CONECT 1033 1032 1034 1036                                            
CONECT 1034 1037 1035 1035 1033                                       
CONECT 1035 1034 1034                                                 
CONECT 1036 1033                                                      
CONECT 1037 1038 1034                                                 
CONECT 1038 1039 1041 1037                                            
CONECT 1039 1046 1040 1040 1038                                       
CONECT 1040 1039 1039                                                 
CONECT 1041 1038 1042                                                 
CONECT 1042 1041 1043                                                 
CONECT 1043 1044 1044 1042 1045                                       
CONECT 1044 1043 1043                                                 
CONECT 1045 1043                                                      
CONECT 1046 1047 1039                                                 
CONECT 1047 1050 1048 1046                                            
CONECT 1048 1047 1049 1049 1055                                       
CONECT 1049 1048 1048                                                 
CONECT 1050 1051 1047                                                 
CONECT 1051 1052 1050                                                 
CONECT 1052 1053 1053 1054 1051                                       
CONECT 1053 1052 1052                                                 
CONECT 1054 1052                                                      
CONECT 1055 1048 1056                                                 
CONECT 1056 1055 1059 1057                                            
CONECT 1057 1056 1066 1058 1058                                       
CONECT 1058 1057 1057                                                 
CONECT 1059 1060 1056                                                 
CONECT 1060 1061 1061 1062 1059                                       
CONECT 1061 1063 1060 1060                                            
CONECT 1062 1064 1064 1060                                            
CONECT 1063 1065 1065 1061                                            
CONECT 1064 1065 1062 1062                                            
CONECT 1065 1063 1063 1064                                            
CONECT 1066 1057 1067                                                 
CONECT 1067 1066 1070 1068                                            
CONECT 1068 1071 1067 1069 1069                                       
CONECT 1069 1068 1068                                                 
CONECT 1070 1067                                                      
CONECT 1071 1077 1072 1068                                            
CONECT 1072 1075 1071 1073                                            
CONECT 1073 1072 1078 1074 1074                                       
CONECT 1074 1073 1073                                                 
CONECT 1075 1076 1072                                                 
CONECT 1076 1075 1077                                                 
CONECT 1077 1076 1071                                                 
CONECT 1078 1073 1079                                                 
CONECT 1079 1082 1078 1080                                            
CONECT 1080 1079 1089 1081 1081                                       
CONECT 1081 1080 1080                                                 
CONECT 1082 1083 1079                                                 
CONECT 1083 1085 1085 1084 1082                                       
CONECT 1084 1086 1086 1083                                            
CONECT 1085 1087 1083 1083                                            
CONECT 1086 1088 1084 1084                                            
CONECT 1087 1088 1088 1085                                            
CONECT 1088 1087 1087 1086                                            
CONECT 1089 1080 1090                                                 
CONECT 1090 1089 1093 1091                                            
CONECT 1091 1090 1092 1092 1097                                       
CONECT 1092 1091 1091                                                 
CONECT 1093 1094 1090                                                 
CONECT 1094 1095 1096 1093                                            
CONECT 1095 1094                                                      
CONECT 1096 1094                                                      
CONECT 1097 1091 1098                                                 
CONECT 1098 1097 1099 1101                                            
CONECT 1099 1100 1100 1098 1103                                       
CONECT 1100 1099 1099                                                 
CONECT 1101 1098 1102                                                 
CONECT 1102 1101                                                      
CONECT 1103 1099 1104                                                 
CONECT 1104 1103 1105 1107                                            
CONECT 1105 1104 1106 1106 1112                                       
CONECT 1106 1105 1105                                                 
CONECT 1107 1104 1108                                                 
CONECT 1108 1109 1107                                                 
CONECT 1109 1110 1110 1111 1108                                       
CONECT 1110 1109 1109                                                 
CONECT 1111 1109                                                      
CONECT 1112 1105 1113                                                 
CONECT 1113 1114 1112 1116                                            
CONECT 1114 1120 1115 1115 1113                                       
CONECT 1115 1114 1114                                                 
CONECT 1116 1113 1117                                                 
CONECT 1117 1116 1118 1118 1119                                       
CONECT 1118 1117 1117                                                 
CONECT 1119 1117                                                      
CONECT 1120 1121 1114                                                 
CONECT 1121 1122 1124 1120                                            
CONECT 1122 1125 1123 1123 1121                                       
CONECT 1123 1122 1122                                                 
CONECT 1124 1121                                                      
CONECT 1125 1126 1122                                                 
CONECT 1126 1129 1127 1125                                            
CONECT 1127 1126 1128 1128 1133                                       
CONECT 1128 1127 1127                                                 
CONECT 1129 1130 1131 1126                                            
CONECT 1130 1132 1129                                                 
CONECT 1131 1129                                                      
CONECT 1132 1130                                                      
CONECT 1133 1127 1134                                                 
CONECT 1134 1133 1135 1137                                            
CONECT 1135 1134 1136 1136 1142                                       
CONECT 1136 1135 1135                                                 
CONECT 1137 1134 1138                                                 
CONECT 1138 1139 1137                                                 
CONECT 1139 1141 1141 1140 1138                                       
CONECT 1140 1139                                                      
CONECT 1141 1139 1139                                                 
CONECT 1142 1135 1143                                                 
CONECT 1143 1144 1142 1146                                            
CONECT 1144 1148 1145 1145 1143                                       
CONECT 1145 1144 1144                                                 
CONECT 1146 1143 1147                                                 
CONECT 1147 1146                                                      
CONECT 1148 1149 1144                                                 
CONECT 1149 1152 1150 1148                                            
CONECT 1150 1151 1151 1159 1149                                       
CONECT 1151 1150 1150                                                 
CONECT 1152 1153 1149                                                 
CONECT 1153 1154 1154 1155 1152                                       
CONECT 1154 1156 1153 1153                                            
CONECT 1155 1157 1157 1153                                            
CONECT 1156 1158 1158 1154                                            
CONECT 1157 1158 1155 1155                                            
CONECT 1158 1156 1156 1157                                            
CONECT 1159 1160 1150                                                 
CONECT 1160 1159 1163 1161                                            
CONECT 1161 1160 1162 1162 1168                                       
CONECT 1162 1161 1161                                                 
CONECT 1163 1164 1160                                                 
CONECT 1164 1165 1163                                                 
CONECT 1165 1166 1164                                                 
CONECT 1166 1167 1165                                                 
CONECT 1167 1166                                                      
CONECT 1168 1161 1169                                                 
CONECT 1169 1168 1170 1172                                            
CONECT 1170 1178 1171 1171 1169                                       
CONECT 1171 1170 1170                                                 
CONECT 1172 1169 1173                                                 
CONECT 1173 1172 1174 1174 1175                                       
CONECT 1174 1173 1173 1176                                            
CONECT 1175 1173 1177                                                 
CONECT 1176 1174 1177 1177                                            
CONECT 1177 1175 1176 1176                                            
CONECT 1178 1179 1170                                                 
CONECT 1179 1180 1178                                                 
CONECT 1180 1182 1181 1181 1179                                       
CONECT 1181 1180 1180                                                 
CONECT 1182 1183 1180                                                 
CONECT 1183 1184 1182                                                 
CONECT 1184 1183 1185 1185 1186                                       
CONECT 1185 1184 1184                                                 
CONECT 1186 1184 1187                                                 
CONECT 1187 1186 1188 1190                                            
CONECT 1188 1187 1189 1189 1198                                       
CONECT 1189 1188 1188                                                 
CONECT 1190 1187 1191                                                 
CONECT 1191 1190 1193 1193 1192                                       
CONECT 1192 1191 1194 1194                                            
CONECT 1193 1191 1191 1195                                            
CONECT 1194 1192 1192 1196                                            
CONECT 1195 1193 1196 1196                                            
CONECT 1196 1195 1195 1194 1197                                       
CONECT 1197 1196                                                      
CONECT 1198 1188 1199                                                 
CONECT 1199 1202 1198 1200                                            
CONECT 1200 1199 1201 1201 1210                                       
CONECT 1201 1200 1200                                                 
CONECT 1202 1203 1199                                                 
CONECT 1203 1204 1204 1205 1202                                       
CONECT 1204 1206 1203 1203                                            
CONECT 1205 1207 1207 1203                                            
CONECT 1206 1208 1208 1204                                            
CONECT 1207 1208 1205 1205                                            
CONECT 1208 1209 1206 1206 1207                                       
CONECT 1209 1208                                                      
CONECT 1210 1200 1211                                                 
CONECT 1211 1210 1212 1214                                            
CONECT 1212 1217 1213 1213 1211                                       
CONECT 1213 1212 1212                                                 
CONECT 1214 1211 1216 1215                                            
CONECT 1215 1214                                                      
CONECT 1216 1214                                                      
CONECT 1217 1218 1212                                                 
CONECT 1218 1221 1217 1219                                            
CONECT 1219 1218 1220 1220 1225                                       
CONECT 1220 1219 1219                                                 
CONECT 1221 1222 1218                                                 
CONECT 1222 1223 1221                                                 
CONECT 1223 1224 1222                                                 
CONECT 1224 1223                                                      
CONECT 1225 1219 1226 1231                                            
CONECT 1226 1227 1225 1229                                            
CONECT 1227 1228 1228 1232 1226                                       
CONECT 1228 1227 1227                                                 
CONECT 1229 1226 1230                                                 
CONECT 1230 1231 1229                                                 
CONECT 1231 1225 1230                                                 
CONECT 1232 1233 1227                                                 
CONECT 1233 1236 1234 1232                                            
CONECT 1234 1243 1233 1235 1235                                       
CONECT 1235 1234 1234                                                 
CONECT 1236 1237 1233                                                 
CONECT 1237 1238 1238 1239 1236                                       
CONECT 1238 1240 1237 1237                                            
CONECT 1239 1241 1241 1237                                            
CONECT 1240 1242 1242 1238                                            
CONECT 1241 1242 1239 1239                                            
CONECT 1242 1240 1240 1241                                            
CONECT 1243 1249 1244 1234                                            
CONECT 1244 1247 1243 1245                                            
CONECT 1245 1244 1246 1246 1250                                       
CONECT 1246 1245 1245                                                 
CONECT 1247 1248 1244                                                 
CONECT 1248 1249 1247                                                 
CONECT 1249 1248 1243                                                 
CONECT 1250 1245 1251                                                 
CONECT 1251 1250 1252 1254                                            
CONECT 1252 1255 1253 1253 1251                                       
CONECT 1253 1252 1252                                                 
CONECT 1254 1251                                                      
CONECT 1255 1256 1252                                                 
CONECT 1256 1259 1257 1255                                            
CONECT 1257 1258 1258 1265 1256                                       
CONECT 1258 1257 1257                                                 
CONECT 1259 1260 1256                                                 
CONECT 1260 1262 1262 1261 1259                                       
CONECT 1261 1263 1260                                                 
CONECT 1262 1264 1260 1260                                            
CONECT 1263 1264 1264 1261                                            
CONECT 1264 1263 1263 1262                                            
CONECT 1265 1266 1257                                                 
CONECT 1266 1269 1265 1267                                            
CONECT 1267 1266 1268 1268 1273                                       
CONECT 1268 1267 1267                                                 
CONECT 1269 1270 1266                                                 
CONECT 1270 1272 1271 1269                                            
CONECT 1271 1270                                                      
CONECT 1272 1270                                                      
CONECT 1273 1267 1274                                                 
CONECT 1274 1273 1275                                                 
CONECT 1275 1274 1277 1276 1276                                       
CONECT 1276 1275 1275                                                 
CONECT 1277 1275 1278                                                 
CONECT 1278 1277 1281 1279                                            
CONECT 1279 1278 1280 1280 1285                                       
CONECT 1280 1279 1279                                                 
CONECT 1281 1282 1278 1283                                            
CONECT 1282 1284 1281                                                 
CONECT 1283 1281                                                      
CONECT 1284 1282                                                      
CONECT 1285 1279 1286                                                 
CONECT 1286 1285 1289 1287                                            
CONECT 1287 1286 1294 1288 1288                                       
CONECT 1288 1287 1287                                                 
CONECT 1289 1290 1286                                                 
CONECT 1290 1291 1289                                                 
CONECT 1291 1292 1290                                                 
CONECT 1292 1293 1291                                                 
CONECT 1293 1292                                                      
CONECT 1294 1287 1295                                                 
CONECT 1295 1294 1296 1298                                            
CONECT 1296 1297 1297 1301 1295                                       
CONECT 1297 1296 1296                                                 
CONECT 1298 1295 1299 1300                                            
CONECT 1299 1298                                                      
CONECT 1300 1298                                                      
CONECT 1301 1302 1296 1307                                            
CONECT 1302 1303 1301 1305                                            
CONECT 1303 1308 1304 1304 1302                                       
CONECT 1304 1303 1303                                                 
CONECT 1305 1302 1306                                                 
CONECT 1306 1305 1307                                                 
CONECT 1307 1301 1306                                                 
CONECT 1308 1309 1303                                                 
CONECT 1309 1312 1310 1308                                            
CONECT 1310 1311 1311 1316 1309                                       
CONECT 1311 1310 1310                                                 
CONECT 1312 1313 1309                                                 
CONECT 1313 1315 1314 1312                                            
CONECT 1314 1313                                                      
CONECT 1315 1313                                                      
CONECT 1316 1317 1310                                                 
CONECT 1317 1318 1316 1320                                            
CONECT 1318 1324 1319 1319 1317                                       
CONECT 1319 1318 1318                                                 
CONECT 1320 1317 1321                                                 
CONECT 1321 1320 1322 1322 1323                                       
CONECT 1322 1321 1321                                                 
CONECT 1323 1321                                                      
CONECT 1324 1325 1318                                                 
CONECT 1325 1328 1326 1324                                            
CONECT 1326 1325 1329 1327 1327                                       
CONECT 1327 1326 1326                                                 
CONECT 1328 1325                                                      
CONECT 1329 1326 1330                                                 
CONECT 1330 1331 1329 1333                                            
CONECT 1331 1336 1332 1332 1330                                       
CONECT 1332 1331 1331                                                 
CONECT 1333 1330 1334 1335                                            
CONECT 1334 1333                                                      
CONECT 1335 1333                                                      
CONECT 1336 1337 1331                                                 
CONECT 1337 1340 1338 1336                                            
CONECT 1338 1337 1343 1339 1339                                       
CONECT 1339 1338 1338                                                 
CONECT 1340 1341 1342 1337                                            
CONECT 1341 1340                                                      
CONECT 1342 1340                                                      
CONECT 1343 1344 1338                                                 
CONECT 1344 1345 1343 1347                                            
CONECT 1345 1346 1346 1351 1344                                       
CONECT 1346 1345 1345                                                 
CONECT 1347 1344 1348                                                 
CONECT 1348 1347 1349 1350                                            
CONECT 1349 1348                                                      
CONECT 1350 1348                                                      
CONECT 1351 1352 1345                                                 
CONECT 1352 1355 1353 1351                                            
CONECT 1353 1359 1352 1354 1354                                       
CONECT 1354 1353 1353                                                 
CONECT 1355 1356 1352                                                 
CONECT 1356 1357 1357 1358 1355                                       
CONECT 1357 1356 1356                                                 
CONECT 1358 1356                                                      
CONECT 1359 1360 1353                                                 
CONECT 1360 1361 1363 1359                                            
CONECT 1361 1366 1362 1362 1360                                       
CONECT 1362 1361 1361                                                 
CONECT 1363 1364 1360 1365                                            
CONECT 1364 1363                                                      
CONECT 1365 1363                                                      
CONECT 1366 1367 1361                                                 
CONECT 1367 1370 1368 1366                                            
CONECT 1368 1367 1369 1369 1373                                       
CONECT 1369 1368 1368                                                 
CONECT 1370 1371 1372 1367                                            
CONECT 1371 1370                                                      
CONECT 1372 1370                                                      
CONECT 1373 1368 1374                                                 
CONECT 1374 1373 1375 1377                                            
CONECT 1375 1374 1381 1376 1376                                       
CONECT 1376 1375 1375                                                 
CONECT 1377 1374 1378                                                 
CONECT 1378 1380 1377 1379                                            
CONECT 1379 1378                                                      
CONECT 1380 1378                                                      
CONECT 1381 1375 1382                                                 
CONECT 1382 1383 1381 1385                                            
CONECT 1383 1393 1384 1384 1382                                       
CONECT 1384 1383 1383                                                 
CONECT 1385 1382 1386                                                 
CONECT 1386 1385 1388 1388 1387                                       
CONECT 1387 1386 1389 1389                                            
CONECT 1388 1386 1386 1390                                            
CONECT 1389 1387 1387 1391                                            
CONECT 1390 1388 1391 1391                                            
CONECT 1391 1390 1390 1389 1392                                       
CONECT 1392 1391                                                      
CONECT 1393 1394 1383                                                 
CONECT 1394 1397 1395 1393                                            
CONECT 1395 1405 1396 1396 1394                                       
CONECT 1396 1395 1395                                                 
CONECT 1397 1398 1394                                                 
CONECT 1398 1400 1400 1399 1397                                       
CONECT 1399 1401 1401 1398                                            
CONECT 1400 1402 1398 1398                                            
CONECT 1401 1403 1399 1399                                            
CONECT 1402 1403 1403 1400                                            
CONECT 1403 1404 1402 1402 1401                                       
CONECT 1404 1403                                                      
CONECT 1405 1406 1395                                                 
CONECT 1406 1407 1405 1409                                            
CONECT 1407 1413 1408 1408 1406                                       
CONECT 1408 1407 1407                                                 
CONECT 1409 1410 1406                                                 
CONECT 1410 1411 1411 1412 1409                                       
CONECT 1411 1410 1410                                                 
CONECT 1412 1410                                                      
CONECT 1413 1414 1407                                                 
CONECT 1414 1417 1415 1413                                            
CONECT 1415 1416 1416 1414 1425                                       
CONECT 1416 1415 1415                                                 
CONECT 1417 1418 1414                                                 
CONECT 1418 1420 1420 1419 1417                                       
CONECT 1419 1421 1421 1418                                            
CONECT 1420 1422 1418 1418                                            
CONECT 1421 1423 1419 1419                                            
CONECT 1422 1423 1423 1420                                            
CONECT 1423 1424 1422 1422 1421                                       
CONECT 1424 1423                                                      
CONECT 1425 1415 1426                                                 
CONECT 1426 1425 1427 1429                                            
CONECT 1427 1433 1426 1428 1428                                       
CONECT 1428 1427 1427                                                 
CONECT 1429 1426 1430                                                 
CONECT 1430 1429 1431 1431 1432                                       
CONECT 1431 1430 1430                                                 
CONECT 1432 1430                                                      
CONECT 1433 1434 1427                                                 
CONECT 1434 1437 1433 1435                                            
CONECT 1435 1434 1442 1436 1436                                       
CONECT 1436 1435 1435                                                 
CONECT 1437 1438 1434                                                 
CONECT 1438 1439 1437                                                 
CONECT 1439 1440 1438                                                 
CONECT 1440 1441 1439                                                 
CONECT 1441 1440                                                      
CONECT 1442 1435 1443                                                 
CONECT 1443 1442 1446 1444                                            
CONECT 1444 1443 1451 1445 1445                                       
CONECT 1445 1444 1444                                                 
CONECT 1446 1447 1443                                                 
CONECT 1447 1448 1446                                                 
CONECT 1448 1450 1447 1449 1449                                       
CONECT 1449 1448 1448                                                 
CONECT 1450 1448                                                      
CONECT 1451 1444 1452                                                 
CONECT 1452 1451 1455 1453                                            
CONECT 1453 1458 1452 1454 1454                                       
CONECT 1454 1453 1453                                                 
CONECT 1455 1456 1457 1452                                            
CONECT 1456 1455                                                      
CONECT 1457 1455                                                      
CONECT 1458 1459 1453                                                 
CONECT 1459 1462 1458 1460                                            
CONECT 1460 1459 1466 1461 1461                                       
CONECT 1461 1460 1460                                                 
CONECT 1462 1463 1459                                                 
CONECT 1463 1464 1462                                                 
CONECT 1464 1465 1463                                                 
CONECT 1465 1464                                                      
CONECT 1466 1460 1467                                                 
CONECT 1467 1466 1470 1468                                            
CONECT 1468 1467 1474 1469 1469                                       
CONECT 1469 1468 1468                                                 
CONECT 1470 1471 1467                                                 
CONECT 1471 1473 1473 1472 1470                                       
CONECT 1472 1471                                                      
CONECT 1473 1471 1471                                                 
CONECT 1474 1468 1475                                                 
CONECT 1475 1474 1478 1476                                            
CONECT 1476 1475 1477 1477 1480                                       
CONECT 1477 1476 1476                                                 
CONECT 1478 1479 1475                                                 
CONECT 1479 1478                                                      
CONECT 1480 1476 1481                                                 
CONECT 1481 1480 1482 1484                                            
CONECT 1482 1487 1481 1483 1483                                       
CONECT 1483 1482 1482                                                 
CONECT 1484 1481 1486 1485                                            
CONECT 1485 1484                                                      
CONECT 1486 1484                                                      
CONECT 1487 1488 1482                                                 
CONECT 1488 1489 1487 1491                                            
CONECT 1489 1495 1490 1490 1488                                       
CONECT 1490 1489 1489                                                 
CONECT 1491 1488 1492                                                 
CONECT 1492 1493 1493 1491 1494                                       
CONECT 1493 1492 1492                                                 
CONECT 1494 1492                                                      
CONECT 1495 1496 1501 1489                                            
CONECT 1496 1499 1497 1495                                            
CONECT 1497 1496 1498 1498 1502                                       
CONECT 1498 1497 1497                                                 
CONECT 1499 1500 1496                                                 
CONECT 1500 1499 1501                                                 
CONECT 1501 1500 1495                                                 
CONECT 1502 1497 1503                                                 
CONECT 1503 1506 1502 1504                                            
CONECT 1504 1503 1505 1505 1510                                       
CONECT 1505 1504 1504                                                 
CONECT 1506 1507 1503                                                 
CONECT 1507 1508 1509 1506                                            
CONECT 1508 1507                                                      
CONECT 1509 1507                                                      
CONECT 1510 1504 1511                                                 
CONECT 1511 1510 1512                                                 
CONECT 1512 1514 1511 1513 1513                                       
CONECT 1513 1512 1512                                                 
CONECT 1514 1515 1512                                                 
CONECT 1515 1518 1514 1516                                            
CONECT 1516 1515 1517 1517 1523                                       
CONECT 1517 1516 1516                                                 
CONECT 1518 1519 1515                                                 
CONECT 1519 1520 1518                                                 
CONECT 1520 1521 1521 1522 1519                                       
CONECT 1521 1520 1520                                                 
CONECT 1522 1520                                                      
CONECT 1523 1516 1524                                                 
CONECT 1524 1523 1527 1525                                            
CONECT 1525 1524 1526 1526 1534                                       
CONECT 1526 1525 1525                                                 
CONECT 1527 1528 1524                                                 
CONECT 1528 1530 1530 1529 1527                                       
CONECT 1529 1531 1531 1528                                            
CONECT 1530 1532 1528 1528                                            
CONECT 1531 1533 1529 1529                                            
CONECT 1532 1533 1533 1530                                            
CONECT 1533 1532 1532 1531                                            
CONECT 1534 1525 1535                                                 
CONECT 1535 1534 1536 1538                                            
CONECT 1536 1543 1535 1537 1537                                       
CONECT 1537 1536 1536                                                 
CONECT 1538 1535 1539                                                 
CONECT 1539 1538 1540                                                 
CONECT 1540 1539 1542 1542 1541                                       
CONECT 1541 1540                                                      
CONECT 1542 1540 1540                                                 
CONECT 1543 1544 1536                                                 
CONECT 1544 1547 1545 1543                                            
CONECT 1545 1557 1544 1546 1546                                       
CONECT 1546 1545 1545                                                 
CONECT 1547 1548 1544                                                 
CONECT 1548 1550 1550 1549 1547                                       
CONECT 1549 1551 1548                                                 
CONECT 1550 1553 1552 1548 1548                                       
CONECT 1551 1552 1552 1549                                            
CONECT 1552 1554 1550 1551 1551                                       
CONECT 1553 1555 1555 1550                                            
CONECT 1554 1556 1556 1552                                            
CONECT 1555 1556 1553 1553                                            
CONECT 1556 1555 1554 1554                                            
CONECT 1557 1558 1545                                                 
CONECT 1558 1561 1557 1559                                            
CONECT 1559 1558 1560 1560 1568                                       
CONECT 1560 1559 1559                                                 
CONECT 1561 1562 1558                                                 
CONECT 1562 1563 1563 1561 1564                                       
CONECT 1563 1565 1562 1562                                            
CONECT 1564 1562 1566 1566                                            
CONECT 1565 1563 1567 1567                                            
CONECT 1566 1567 1564 1564                                            
CONECT 1567 1565 1565 1566                                            
CONECT 1568 1559 1569                                                 
CONECT 1569 1568 1572 1570                                            
CONECT 1570 1569 1577 1571 1571                                       
CONECT 1571 1570 1570                                                 
CONECT 1572 1569 1573                                                 
CONECT 1573 1572 1574                                                 
CONECT 1574 1573 1575                                                 
CONECT 1575 1574 1576                                                 
CONECT 1576 1575                                                      
CONECT 1577 1570 1578                                                 
CONECT 1578 1577 1579 1581                                            
CONECT 1579 1584 1578 1580 1580                                       
CONECT 1580 1579 1579                                                 
CONECT 1581 1578 1582 1583                                            
CONECT 1582 1581                                                      
CONECT 1583 1581                                                      
CONECT 1584 1585 1579                                                 
CONECT 1585 1588 1586 1584                                            
CONECT 1586 1585 1591 1587 1587                                       
CONECT 1587 1586 1586                                                 
CONECT 1588 1589 1590 1585                                            
CONECT 1589 1588                                                      
CONECT 1590 1588                                                      
CONECT 1591 1586 1592                                                 
CONECT 1592 1595 1591 1593                                            
CONECT 1593 1592 1594 1594 1599                                       
CONECT 1594 1593 1593                                                 
CONECT 1595 1596 1592                                                 
CONECT 1596 1597 1595                                                 
CONECT 1597 1598 1596                                                 
CONECT 1598 1597                                                      
CONECT 1599 1593 1600                                                 
CONECT 1600 1599 1601 1603                                            
CONECT 1601 1607 1600 1602 1602                                       
CONECT 1602 1601 1601                                                 
CONECT 1603 1600 1604                                                 
CONECT 1604 1605 1605 1603 1606                                       
CONECT 1605 1604 1604                                                 
CONECT 1606 1604                                                      
CONECT 1607 1608 1601                                                 
CONECT 1608 1609 1607                                                 
CONECT 1609 1611 1608 1610 1610                                       
CONECT 1610 1609 1609                                                 
CONECT 1611 1612 1609                                                 
CONECT 1612 1615 1611 1613                                            
CONECT 1613 1612 1614 1614 1623                                       
CONECT 1614 1613 1613                                                 
CONECT 1615 1616 1612                                                 
CONECT 1616 1618 1618 1617 1615                                       
CONECT 1617 1619 1619 1616                                            
CONECT 1618 1620 1616 1616                                            
CONECT 1619 1621 1617 1617                                            
CONECT 1620 1621 1621 1618                                            
CONECT 1621 1622 1620 1620 1619                                       
CONECT 1622 1621                                                      
CONECT 1623 1613 1624                                                 
CONECT 1624 1623 1627 1625                                            
CONECT 1625 1624 1626 1626 1634                                       
CONECT 1626 1625 1625                                                 
CONECT 1627 1624 1628                                                 
CONECT 1628 1627 1629                                                 
CONECT 1629 1630 1628                                                 
CONECT 1630 1631 1631 1629                                            
CONECT 1631 1633 1630 1630 1632                                       
CONECT 1632 1631                                                      
CONECT 1633 1631                                                      
CONECT 1634 1625 1635                                                 
CONECT 1635 1634 1636 1638                                            
CONECT 1636 1643 1635 1637 1637                                       
CONECT 1637 1636 1636                                                 
CONECT 1638 1635 1639                                                 
CONECT 1639 1638 1640                                                 
CONECT 1640 1639 1641                                                 
CONECT 1641 1640 1642                                                 
CONECT 1642 1641                                                      
CONECT 1643 1644 1636                                                 
CONECT 1644 1647 1645 1643                                            
CONECT 1645 1646 1646 1650 1644                                       
CONECT 1646 1645 1645                                                 
CONECT 1647 1648 1644 1649                                            
CONECT 1648 1647                                                      
CONECT 1649 1647                                                      
CONECT 1650 1651 1645                                                 
CONECT 1651 1652 1650                                                 
CONECT 1652 1654 1653 1653 1651                                       
CONECT 1653 1652 1652                                                 
CONECT 1654 1655 1652                                                 
CONECT 1655 1656 1658 1654                                            
CONECT 1656 1663 1657 1657 1655                                       
CONECT 1657 1656 1656                                                 
CONECT 1658 1655 1659                                                 
CONECT 1659 1658 1660                                                 
CONECT 1660 1661 1661 1659 1662                                       
CONECT 1661 1660 1660                                                 
CONECT 1662 1660                                                      
CONECT 1663 1664 1656                                                 
CONECT 1664 1665 1667 1663                                            
CONECT 1665 1674 1666 1666 1664                                       
CONECT 1666 1665 1665                                                 
CONECT 1667 1664 1668                                                 
CONECT 1668 1667 1669                                                 
CONECT 1669 1668 1670                                                 
CONECT 1670 1669 1671 1671                                            
CONECT 1671 1672 1670 1670 1673                                       
CONECT 1672 1671                                                      
CONECT 1673 1671                                                      
CONECT 1674 1675 1665                                                 
CONECT 1675 1676 1678 1674                                            
CONECT 1676 1679 1677 1677 1675                                       
CONECT 1677 1676 1676                                                 
CONECT 1678 1675                                                      
CONECT 1679 1680 1676                                                 
CONECT 1680 1683 1681 1679                                            
CONECT 1681 1682 1682 1687 1680                                       
CONECT 1682 1681 1681                                                 
CONECT 1683 1685 1684 1680                                            
CONECT 1684 1686 1683                                                 
CONECT 1685 1683                                                      
CONECT 1686 1684                                                      
CONECT 1687 1688 1681                                                 
CONECT 1688 1689 1687 1691                                            
CONECT 1689 1694 1690 1690 1688                                       
CONECT 1690 1689 1689                                                 
CONECT 1691 1688 1692 1693                                            
CONECT 1692 1691                                                      
CONECT 1693 1691                                                      
CONECT 1694 1695 1689                                                 
CONECT 1695 1698 1696 1694                                            
CONECT 1696 1700 1695 1697 1697                                       
CONECT 1697 1696 1696                                                 
CONECT 1698 1699 1695                                                 
CONECT 1699 1698                                                      
CONECT 1700 1701 1696                                                 
CONECT 1701 1702 1700 1704                                            
CONECT 1702 1708 1703 1703 1701                                       
CONECT 1703 1702 1702                                                 
CONECT 1704 1701 1705                                                 
CONECT 1705 1704 1706                                                 
CONECT 1706 1705 1707                                                 
CONECT 1707 1706                                                      
CONECT 1708 1709 1702                                                 
CONECT 1709 1712 1710 1708                                            
CONECT 1710 1711 1711 1709 1718                                       
CONECT 1711 1710 1710                                                 
CONECT 1712 1713 1709                                                 
CONECT 1713 1714 1714 1715 1712                                       
CONECT 1714 1716 1713 1713                                            
CONECT 1715 1717 1713                                                 
CONECT 1716 1717 1717 1714                                            
CONECT 1717 1716 1716 1715                                            
CONECT 1718 1710 1719                                                 
CONECT 1719 1722 1718 1720                                            
CONECT 1720 1719 1726 1721 1721                                       
CONECT 1721 1720 1720                                                 
CONECT 1722 1723 1724 1719                                            
CONECT 1723 1725 1722                                                 
CONECT 1724 1722                                                      
CONECT 1725 1723                                                      
CONECT 1726 1720 1727                                                 
CONECT 1727 1726 1730 1728                                            
CONECT 1728 1729 1729 1727 1732                                       
CONECT 1729 1728 1728                                                 
CONECT 1730 1727 1731                                                 
CONECT 1731 1730 2030                                                 
CONECT 1732 1728 1733 1738                                            
CONECT 1733 1734 1732 1736                                            
CONECT 1734 1735 1735 1739 1733                                       
CONECT 1735 1734 1734                                                 
CONECT 1736 1733 1737                                                 
CONECT 1737 1738 1736                                                 
CONECT 1738 1732 1737                                                 
CONECT 1739 1740 1734                                                 
CONECT 1740 1741 1739                                                 
CONECT 1741 1743 1742 1742 1740                                       
CONECT 1742 1741 1741                                                 
CONECT 1743 1744 1741                                                 
CONECT 1744 1745 1747 1743                                            
CONECT 1745 1750 1746 1746 1744                                       
CONECT 1746 1745 1745                                                 
CONECT 1747 1744 1749 1748                                            
CONECT 1748 1747                                                      
CONECT 1749 1747                                                      
CONECT 1750 1751 1745                                                 
CONECT 1751 1754 1752 1750                                            
CONECT 1752 1753 1753 1755 1751                                       
CONECT 1753 1752 1752                                                 
CONECT 1754 1751                                                      
CONECT 1755 1756 1752                                                 
CONECT 1756 1757 1759 1755                                            
CONECT 1757 1764 1758 1758 1756                                       
CONECT 1758 1757 1757                                                 
CONECT 1759 1756 1760                                                 
CONECT 1760 1759 1761                                                 
CONECT 1761 1762 1762 1760 1763                                       
CONECT 1762 1761 1761                                                 
CONECT 1763 1761                                                      
CONECT 1764 1765 1757                                                 
CONECT 1765 1768 1766 1764                                            
CONECT 1766 1767 1767 1765 1775                                       
CONECT 1767 1766 1766                                                 
CONECT 1768 1769 1765                                                 
CONECT 1769 1770 1768                                                 
CONECT 1770 1771 1769                                                 
CONECT 1771 1772 1772 1770                                            
CONECT 1772 1774 1773 1771 1771                                       
CONECT 1773 1772                                                      
CONECT 1774 1772                                                      
CONECT 1775 1766 1776                                                 
CONECT 1776 1779 1775 1777                                            
CONECT 1777 1776 1786 1778 1778                                       
CONECT 1778 1777 1777                                                 
CONECT 1779 1780 1776                                                 
CONECT 1780 1781 1781 1782 1779                                       
CONECT 1781 1783 1780 1780                                            
CONECT 1782 1784 1784 1780                                            
CONECT 1783 1785 1785 1781                                            
CONECT 1784 1785 1782 1782                                            
CONECT 1785 1783 1783 1784                                            
CONECT 1786 1777 1787                                                 
CONECT 1787 1786 1790 1788                                            
CONECT 1788 1787 1794 1789 1789                                       
CONECT 1789 1788 1788                                                 
CONECT 1790 1791 1787                                                 
CONECT 1791 1793 1790 1792 1792                                       
CONECT 1792 1791 1791                                                 
CONECT 1793 3194 1791                                                 
CONECT 1794 1788 1795                                                 
CONECT 1795 1798 1794 1796                                            
CONECT 1796 1795 1797 1797 1806                                       
CONECT 1797 1796 1796                                                 
CONECT 1798 1799 1795                                                 
CONECT 1799 1801 1801 1800 1798                                       
CONECT 1800 1802 1802 1799                                            
CONECT 1801 1803 1799 1799                                            
CONECT 1802 1804 1800 1800                                            
CONECT 1803 1804 1804 1801                                            
CONECT 1804 1805 1803 1803 1802                                       
CONECT 1805 1804                                                      
CONECT 1806 1796 1807                                                 
CONECT 1807 1806 1808 1810                                            
CONECT 1808 1807 1809 1809 1812                                       
CONECT 1809 1808 1808                                                 
CONECT 1810 1807 1811                                                 
CONECT 1811 1810                                                      
CONECT 1812 1808 1813                                                 
CONECT 1813 1812 1814 1816                                            
CONECT 1814 1815 1815 1820 1813                                       
CONECT 1815 1814 1814                                                 
CONECT 1816 1813 1817                                                 
CONECT 1817 1816 1819 1819 1818                                       
CONECT 1818 1817                                                      
CONECT 1819 1817 1817                                                 
CONECT 1820 1821 1814                                                 
CONECT 1821 1824 1820 1822                                            
CONECT 1822 1821 1823 1823 1829                                       
CONECT 1823 1822 1822                                                 
CONECT 1824 1825 1821                                                 
CONECT 1825 1826 1824                                                 
CONECT 1826 1827 1827 1828 1825                                       
CONECT 1827 1826 1826                                                 
CONECT 1828 1826                                                      
CONECT 1829 1822 1830                                                 
CONECT 1830 1829 1831 1833                                            
CONECT 1831 1830 1832 1832 1837                                       
CONECT 1832 1831 1831                                                 
CONECT 1833 1830 1834                                                 
CONECT 1834 1836 1833 1835                                            
CONECT 1835 1834                                                      
CONECT 1836 1834                                                      
CONECT 1837 1831 1838                                                 
CONECT 1838 1837 1841 1839                                            
CONECT 1839 1838 1849 1840 1840                                       
CONECT 1840 1839 1839                                                 
CONECT 1841 1842 1838                                                 
CONECT 1842 1843 1843 1844 1841                                       
CONECT 1843 1845 1842 1842                                            
CONECT 1844 1846 1846 1842                                            
CONECT 1845 1847 1847 1843                                            
CONECT 1846 1847 1844 1844                                            
CONECT 1847 1848 1845 1845 1846                                       
CONECT 1848 1847                                                      
CONECT 1849 1855 1839 1850                                            
CONECT 1850 1849 1853 1851                                            
CONECT 1851 1850 1856 1852 1852                                       
CONECT 1852 1851 1851                                                 
CONECT 1853 1854 1850                                                 
CONECT 1854 1855 1853                                                 
CONECT 1855 1854 1849                                                 
CONECT 1856 1851 1857                                                 
CONECT 1857 1856 1858 1860                                            
CONECT 1858 1865 1857 1859 1859                                       
CONECT 1859 1858 1858                                                 
CONECT 1860 1861 1857                                                 
CONECT 1861 1862 1860                                                 
CONECT 1862 1864 1863 1863 1861                                       
CONECT 1863 1862 1862                                                 
CONECT 1864 1862                                                      
CONECT 1865 1866 1858                                                 
CONECT 1866 1869 1867 1865                                            
CONECT 1867 1877 1866 1868 1868                                       
CONECT 1868 1867 1867                                                 
CONECT 1869 1870 1866                                                 
CONECT 1870 1872 1872 1869 1871                                       
CONECT 1871 1870 1873 1873                                            
CONECT 1872 1874 1870 1870                                            
CONECT 1873 1875 1871 1871                                            
CONECT 1874 1872 1875 1875                                            
CONECT 1875 1874 1874 1876 1873                                       
CONECT 1876 1875                                                      
CONECT 1877 1878 1867                                                 
CONECT 1878 1881 1877 1879                                            
CONECT 1879 1878 1880 1880 1885                                       
CONECT 1880 1879 1879                                                 
CONECT 1881 1882 1878                                                 
CONECT 1882 1883 1883 1881 1884
[truncated: 99,689 more chars]
