# Supplementary material for: Theoretical Study of Sphingomyelinases from Entamoeba histolytica and Trichomonas vaginalis Sheds Light on the Evolution of Enzymes Needed for Survival and Colonization
Source: Pathogens. 2025 Jan 5;14(1):32. doi: 10.3390/pathogens14010032 (PMC11768322; doi:10.3390/pathogens14010032)
Supplement: Supplementary file 1 [file pathogens-14-00032-s001.zip › Supplementary structural Files/13_SMase6nosigpeptnoloopnoCtermMg.pdb]

COMPND    2117fb177d2a348a 
AUTHOR    GENERATED BY OPEN BABEL 3.1.1
ATOM      1  N   PHE A   1      -2.174 -19.201  -6.379  1.00  0.00           N  
ATOM      2  CA  PHE A   1      -3.310 -18.300  -6.556  1.00  0.00           C  
ATOM      3  C   PHE A   1      -2.830 -16.929  -6.984  1.00  0.00           C  
ATOM      4  O   PHE A   1      -1.625 -16.650  -6.975  1.00  0.00           O  
ATOM      5  CB  PHE A   1      -4.143 -18.213  -5.272  1.00  0.00           C  
ATOM      6  CG  PHE A   1      -3.444 -17.520  -4.134  1.00  0.00           C  
ATOM      7  CD1 PHE A   1      -2.570 -18.206  -3.298  1.00  0.00           C  
ATOM      8  CD2 PHE A   1      -3.694 -16.175  -3.863  1.00  0.00           C  
ATOM      9  CE1 PHE A   1      -1.946 -17.575  -2.233  1.00  0.00           C  
ATOM     10  CE2 PHE A   1      -3.070 -15.541  -2.804  1.00  0.00           C  
ATOM     11  CZ  PHE A   1      -2.208 -16.240  -1.991  1.00  0.00           C  
ATOM     12  N   GLU A   2      -3.763 -16.079  -7.392  1.00  0.00           N  
ATOM     13  CA  GLU A   2      -3.435 -14.725  -7.808  1.00  0.00           C  
ATOM     14  C   GLU A   2      -4.076 -13.716  -6.862  1.00  0.00           C  
ATOM     15  O   GLU A   2      -5.109 -13.986  -6.249  1.00  0.00           O  
ATOM     16  CB  GLU A   2      -3.879 -14.474  -9.246  1.00  0.00           C  
ATOM     17  CG  GLU A   2      -3.098 -15.286 -10.266  1.00  0.00           C  
ATOM     18  CD  GLU A   2      -3.457 -14.955 -11.706  1.00  0.00           C  
ATOM     19  OE1 GLU A   2      -4.641 -14.640 -11.960  1.00  0.00           O  
ATOM     20  OE2 GLU A   2      -2.562 -15.007 -12.566  1.00  0.00           O  
ATOM     21  N   MET A   3      -3.451 -12.542  -6.760  1.00  0.00           N  
ATOM     22  CA  MET A   3      -3.874 -11.545  -5.787  1.00  0.00           C  
ATOM     23  C   MET A   3      -3.703 -10.150  -6.366  1.00  0.00           C  
ATOM     24  O   MET A   3      -2.617  -9.780  -6.811  1.00  0.00           O  
ATOM     25  CB  MET A   3      -3.066 -11.681  -4.490  1.00  0.00           C  
ATOM     26  CG  MET A   3      -3.368 -10.619  -3.450  1.00  0.00           C  
ATOM     27  SD  MET A   3      -2.519 -10.956  -1.882  1.00  0.00           S  
ATOM     28  CE  MET A   3      -0.803 -10.794  -2.385  1.00  0.00           C  
ATOM     29  N   TRP A   4      -4.774  -9.366  -6.342  1.00  0.00           N  
ATOM     30  CA  TRP A   4      -4.733  -7.984  -6.809  1.00  0.00           C  
ATOM     31  C   TRP A   4      -4.174  -7.064  -5.731  1.00  0.00           C  
ATOM     32  O   TRP A   4      -4.345  -7.304  -4.535  1.00  0.00           O  
ATOM     33  CB  TRP A   4      -6.130  -7.516  -7.203  1.00  0.00           C  
ATOM     34  CG  TRP A   4      -6.721  -8.248  -8.371  1.00  0.00           C  
ATOM     35  CD1 TRP A   4      -7.486  -9.375  -8.334  1.00  0.00           C  
ATOM     36  CD2 TRP A   4      -6.588  -7.896  -9.749  1.00  0.00           C  
ATOM     37  NE1 TRP A   4      -7.842  -9.748  -9.604  1.00  0.00           N  
ATOM     38  CE2 TRP A   4      -7.304  -8.859 -10.492  1.00  0.00           C  
ATOM     39  CE3 TRP A   4      -5.938  -6.859 -10.430  1.00  0.00           C  
ATOM     40  CZ2 TRP A   4      -7.392  -8.810 -11.881  1.00  0.00           C  
ATOM     41  CZ3 TRP A   4      -6.024  -6.822 -11.815  1.00  0.00           C  
ATOM     42  CH2 TRP A   4      -6.740  -7.793 -12.521  1.00  0.00           C  
ATOM     43  N   GLN A   5      -3.515  -5.993  -6.174  1.00  0.00           N  
ATOM     44  CA  GLN A   5      -3.068  -4.930  -5.282  1.00  0.00           C  
ATOM     45  C   GLN A   5      -3.713  -3.630  -5.737  1.00  0.00           C  
ATOM     46  O   GLN A   5      -3.367  -3.092  -6.785  1.00  0.00           O  
ATOM     47  CB  GLN A   5      -1.549  -4.804  -5.275  1.00  0.00           C  
ATOM     48  CG  GLN A   5      -1.043  -3.742  -4.306  1.00  0.00           C  
ATOM     49  CD  GLN A   5       0.463  -3.565  -4.350  1.00  0.00           C  
ATOM     50  OE1 GLN A   5       1.125  -3.967  -5.316  1.00  0.00           O  
ATOM     51  NE2 GLN A   5       1.022  -2.947  -3.317  1.00  0.00           N  
ATOM     52  N   LEU A   6      -4.646  -3.140  -4.935  1.00  0.00           N  
ATOM     53  CA  LEU A   6      -5.412  -1.933  -5.231  1.00  0.00           C  
ATOM     54  C   LEU A   6      -5.001  -0.864  -4.233  1.00  0.00           C  
ATOM     55  O   LEU A   6      -5.279  -0.988  -3.039  1.00  0.00           O  
ATOM     56  CB  LEU A   6      -6.906  -2.235  -5.123  1.00  0.00           C  
ATOM     57  CG  LEU A   6      -7.890  -1.085  -5.337  1.00  0.00           C  
ATOM     58  CD1 LEU A   6      -7.799  -0.560  -6.754  1.00  0.00           C  
ATOM     59  CD2 LEU A   6      -9.308  -1.551  -5.020  1.00  0.00           C  
ATOM     60  N   THR A   7      -4.335   0.187  -4.712  1.00  0.00           N  
ATOM     61  CA  THR A   7      -3.771   1.157  -3.778  1.00  0.00           C  
ATOM     62  C   THR A   7      -3.950   2.590  -4.257  1.00  0.00           C  
ATOM     63  O   THR A   7      -3.965   2.861  -5.459  1.00  0.00           O  
ATOM     64  CB  THR A   7      -2.280   0.870  -3.505  1.00  0.00           C  
ATOM     65  OG1 THR A   7      -1.825   1.706  -2.433  1.00  0.00           O  
ATOM     66  CG2 THR A   7      -1.447   1.128  -4.748  1.00  0.00           C  
ATOM     67  N   ASP A   8      -4.074   3.497  -3.279  1.00  0.00           N  
ATOM     68  CA  ASP A   8      -4.058   4.933  -3.515  1.00  0.00           C  
ATOM     69  C   ASP A   8      -5.088   5.353  -4.557  1.00  0.00           C  
ATOM     70  O   ASP A   8      -4.756   5.889  -5.613  1.00  0.00           O  
ATOM     71  CB  ASP A   8      -2.652   5.382  -3.896  1.00  0.00           C  
ATOM     72  CG  ASP A   8      -1.674   5.171  -2.768  1.00  0.00           C  
ATOM     73  OD1 ASP A   8      -1.098   4.067  -2.671  1.00  0.00           O  
ATOM     74  OD2 ASP A   8      -1.482   6.104  -1.962  1.00  0.00           O  
ATOM     75  N   ILE A   9      -6.346   5.115  -4.234  1.00  0.00           N  
ATOM     76  CA  ILE A   9      -7.437   5.477  -5.129  1.00  0.00           C  
ATOM     77  C   ILE A   9      -7.680   6.985  -5.104  1.00  0.00           C  
ATOM     78  O   ILE A   9      -7.798   7.614  -6.154  1.00  0.00           O  
ATOM     79  CB  ILE A   9      -8.726   4.722  -4.754  1.00  0.00           C  
ATOM     80  CG1 ILE A   9      -8.523   3.215  -4.918  1.00  0.00           C  
ATOM     81  CG2 ILE A   9      -9.893   5.213  -5.606  1.00  0.00           C  
ATOM     82  CD1 ILE A   9      -9.704   2.391  -4.445  1.00  0.00           C  
ATOM     83  N   HIS A  10      -7.758   7.559  -3.908  1.00  0.00           N  
ATOM     84  CA  HIS A  10      -8.045   8.980  -3.734  1.00  0.00           C  
ATOM     85  C   HIS A  10      -9.271   9.397  -4.547  1.00  0.00           C  
ATOM     86  O   HIS A  10      -9.205  10.270  -5.407  1.00  0.00           O  
ATOM     87  CB  HIS A  10      -6.828   9.833  -4.107  1.00  0.00           C  
ATOM     88  CG  HIS A  10      -5.636   9.612  -3.233  1.00  0.00           C  
ATOM     89  ND1 HIS A  10      -5.490  10.215  -2.000  1.00  0.00           N  
ATOM     90  CD2 HIS A  10      -4.527   8.865  -3.412  1.00  0.00           C  
ATOM     91  CE1 HIS A  10      -4.343   9.850  -1.459  1.00  0.00           C  
ATOM     92  NE2 HIS A  10      -3.737   9.027  -2.294  1.00  0.00           N  
ATOM     93  N   LEU A  11     -10.387   8.750  -4.258  1.00  0.00           N  
ATOM     94  CA  LEU A  11     -11.622   8.993  -4.989  1.00  0.00           C  
ATOM     95  C   LEU A  11     -12.183  10.375  -4.666  1.00  0.00           C  
ATOM     96  O   LEU A  11     -12.413  10.696  -3.495  1.00  0.00           O  
ATOM     97  CB  LEU A  11     -12.661   7.928  -4.651  1.00  0.00           C  
ATOM     98  CG  LEU A  11     -14.074   8.164  -5.192  1.00  0.00           C  
ATOM     99  CD1 LEU A  11     -14.064   8.170  -6.707  1.00  0.00           C  
ATOM    100  CD2 LEU A  11     -15.025   7.116  -4.652  1.00  0.00           C  
ATOM    101  N   ASP A  12     -12.417  11.173  -5.699  1.00  0.00           N  
ATOM    102  CA  ASP A  12     -12.988  12.498  -5.532  1.00  0.00           C  
ATOM    103  C   ASP A  12     -14.427  12.504  -6.022  1.00  0.00           C  
ATOM    104  O   ASP A  12     -14.664  12.534  -7.236  1.00  0.00           O  
ATOM    105  CB  ASP A  12     -12.166  13.547  -6.293  1.00  0.00           C  
ATOM    106  CG  ASP A  12     -12.656  14.966  -6.033  1.00  0.00           C  
ATOM    107  OD1 ASP A  12     -13.605  15.138  -5.241  1.00  0.00           O  
ATOM    108  OD2 ASP A  12     -12.079  15.900  -6.612  1.00  0.00           O  
ATOM    109  N   PRO A  13     -15.400  12.501  -5.127  1.00  0.00           N  
ATOM    110  CA  PRO A  13     -16.800  12.522  -5.545  1.00  0.00           C  
ATOM    111  C   PRO A  13     -17.208  13.839  -6.187  1.00  0.00           C  
ATOM    112  O   PRO A  13     -18.274  13.905  -6.803  1.00  0.00           O  
ATOM    113  CB  PRO A  13     -17.564  12.283  -4.242  1.00  0.00           C  
ATOM    114  CG  PRO A  13     -16.641  12.761  -3.173  1.00  0.00           C  
ATOM    115  CD  PRO A  13     -15.255  12.459  -3.661  1.00  0.00           C  
ATOM    116  N   MET A  14     -16.389  14.876  -6.064  1.00  0.00           N  
ATOM    117  CA  MET A  14     -16.699  16.174  -6.643  1.00  0.00           C  
ATOM    118  C   MET A  14     -16.173  16.333  -8.064  1.00  0.00           C  
ATOM    119  O   MET A  14     -16.423  17.359  -8.704  1.00  0.00           O  
ATOM    120  CB  MET A  14     -16.135  17.299  -5.763  1.00  0.00           C  
ATOM    121  CG  MET A  14     -16.761  17.372  -4.388  1.00  0.00           C  
ATOM    122  SD  MET A  14     -16.108  18.755  -3.401  1.00  0.00           S  
ATOM    123  CE  MET A  14     -16.580  20.150  -4.421  1.00  0.00           C  
ATOM    124  N   TYR A  15     -15.448  15.333  -8.571  1.00  0.00           N  
ATOM    125  CA  TYR A  15     -14.911  15.401  -9.926  1.00  0.00           C  
ATOM    126  C   TYR A  15     -16.034  15.686 -10.922  1.00  0.00           C  
ATOM    127  O   TYR A  15     -17.075  15.027 -10.909  1.00  0.00           O  
ATOM    128  CB  TYR A  15     -14.201  14.107 -10.289  1.00  0.00           C  
ATOM    129  CG  TYR A  15     -13.469  14.157 -11.624  1.00  0.00           C  
ATOM    130  CD1 TYR A  15     -14.152  14.045 -12.821  1.00  0.00           C  
ATOM    131  CD2 TYR A  15     -12.090  14.306 -11.674  1.00  0.00           C  
ATOM    132  CE1 TYR A  15     -13.492  14.099 -14.035  1.00  0.00           C  
ATOM    133  CE2 TYR A  15     -11.422  14.350 -12.878  1.00  0.00           C  
ATOM    134  CZ  TYR A  15     -12.116  14.248 -14.062  1.00  0.00           C  
ATOM    135  OH  TYR A  15     -11.459  14.292 -15.267  1.00  0.00           O  
ATOM    136  N   THR A  16     -15.803  16.658 -11.797  1.00  0.00           N  
ATOM    137  CA  THR A  16     -16.807  17.085 -12.761  1.00  0.00           C  
ATOM    138  C   THR A  16     -16.207  17.069 -14.164  1.00  0.00           C  
ATOM    139  O   THR A  16     -15.222  17.759 -14.427  1.00  0.00           O  
ATOM    140  CB  THR A  16     -17.335  18.491 -12.436  1.00  0.00           C  
ATOM    141  OG1 THR A  16     -17.883  18.505 -11.122  1.00  0.00           O  
ATOM    142  CG2 THR A  16     -18.395  18.908 -13.445  1.00  0.00           C  
ATOM    143  N   VAL A  17     -16.787  16.281 -15.054  1.00  0.00           N  
ATOM    144  CA  VAL A  17     -16.330  16.229 -16.435  1.00  0.00           C  
ATOM    145  C   VAL A  17     -16.499  17.601 -17.078  1.00  0.00           C  
ATOM    146  O   VAL A  17     -17.522  18.269 -16.902  1.00  0.00           O  
ATOM    147  CB  VAL A  17     -17.108  15.168 -17.235  1.00  0.00           C  
ATOM    148  CG1 VAL A  17     -16.675  15.165 -18.690  1.00  0.00           C  
ATOM    149  CG2 VAL A  17     -16.904  13.797 -16.606  1.00  0.00           C  
ATOM    150  N   GLY A  18     -15.478  18.027 -17.829  1.00  0.00           N  
ATOM    151  CA  GLY A  18     -15.521  19.314 -18.492  1.00  0.00           C  
ATOM    152  C   GLY A  18     -15.096  20.482 -17.624  1.00  0.00           C  
ATOM    153  O   GLY A  18     -15.168  21.629 -18.065  1.00  0.00           O  
ATOM    154  N   SER A  19     -14.660  20.204 -16.407  1.00  0.00           N  
ATOM    155  CA  SER A  19     -14.198  21.249 -15.507  1.00  0.00           C  
ATOM    156  C   SER A  19     -12.728  21.558 -15.758  1.00  0.00           C  
ATOM    157  O   SER A  19     -12.092  20.999 -16.657  1.00  0.00           O  
ATOM    158  CB  SER A  19     -14.413  20.829 -14.055  1.00  0.00           C  
ATOM    159  OG  SER A  19     -13.675  19.655 -13.759  1.00  0.00           O  
ATOM    160  N   ASP A  20     -12.182  22.478 -14.957  1.00  0.00           N  
ATOM    161  CA  ASP A  20     -10.816  22.951 -15.116  1.00  0.00           C  
ATOM    162  C   ASP A  20      -9.859  22.069 -14.317  1.00  0.00           C  
ATOM    163  O   ASP A  20      -9.945  22.034 -13.090  1.00  0.00           O  
ATOM    164  CB  ASP A  20     -10.712  24.402 -14.647  1.00  0.00           C  
ATOM    165  CG  ASP A  20      -9.360  25.030 -14.951  1.00  0.00           C  
ATOM    166  OD1 ASP A  20      -8.438  24.307 -15.372  1.00  0.00           O  
ATOM    167  OD2 ASP A  20      -9.235  26.256 -14.765  1.00  0.00           O  
ATOM    168  N   PRO A  21      -8.935  21.365 -14.979  1.00  0.00           N  
ATOM    169  CA  PRO A  21      -7.971  20.541 -14.249  1.00  0.00           C  
ATOM    170  C   PRO A  21      -7.121  21.339 -13.273  1.00  0.00           C  
ATOM    171  O   PRO A  21      -6.677  20.790 -12.262  1.00  0.00           O  
ATOM    172  CB  PRO A  21      -7.116  19.926 -15.361  1.00  0.00           C  
ATOM    173  CG  PRO A  21      -8.011  19.914 -16.554  1.00  0.00           C  
ATOM    174  CD  PRO A  21      -8.834  21.170 -16.439  1.00  0.00           C  
ATOM    175  N   LEU A  22      -6.892  22.619 -13.560  1.00  0.00           N  
ATOM    176  CA  LEU A  22      -6.120  23.457 -12.650  1.00  0.00           C  
ATOM    177  C   LEU A  22      -6.927  23.850 -11.421  1.00  0.00           C  
ATOM    178  O   LEU A  22      -6.374  24.422 -10.477  1.00  0.00           O  
ATOM    179  CB  LEU A  22      -5.621  24.713 -13.379  1.00  0.00           C  
ATOM    180  CG  LEU A  22      -4.652  24.466 -14.525  1.00  0.00           C  
ATOM    181  CD1 LEU A  22      -4.235  25.770 -15.174  1.00  0.00           C  
ATOM    182  CD2 LEU A  22      -3.426  23.689 -14.037  1.00  0.00           C  
ATOM    183  N   LYS A  23      -8.214  23.545 -11.421  1.00  0.00           N  
ATOM    184  CA  LYS A  23      -9.077  23.766 -10.266  1.00  0.00           C  
ATOM    185  C   LYS A  23      -9.563  22.435  -9.712  1.00  0.00           C  
ATOM    186  O   LYS A  23     -10.732  22.287  -9.333  1.00  0.00           O  
ATOM    187  CB  LYS A  23     -10.245  24.684 -10.635  1.00  0.00           C  
ATOM    188  CG  LYS A  23      -9.816  26.080 -11.047  1.00  0.00           C  
ATOM    189  CD  LYS A  23     -11.002  26.993 -11.296  1.00  0.00           C  
ATOM    190  CE  LYS A  23     -10.552  28.403 -11.641  1.00  0.00           C  
ATOM    191  NZ  LYS A  23     -11.697  29.318 -11.861  1.00  0.00           N  
ATOM    192  N   LEU A  24      -8.654  21.450  -9.687  1.00  0.00           N  
ATOM    193  CA  LEU A  24      -8.892  20.133  -9.113  1.00  0.00           C  
ATOM    194  C   LEU A  24      -9.988  19.347  -9.832  1.00  0.00           C  
ATOM    195  O   LEU A  24     -10.518  18.383  -9.286  1.00  0.00           O  
ATOM    196  CB  LEU A  24      -9.219  20.230  -7.615  1.00  0.00           C  
ATOM    197  CG  LEU A  24      -8.196  20.965  -6.750  1.00  0.00           C  
ATOM    198  CD1 LEU A  24      -8.680  21.039  -5.311  1.00  0.00           C  
ATOM    199  CD2 LEU A  24      -6.839  20.290  -6.830  1.00  0.00           C  
ATOM    200  N   CYS A  25     -10.319  19.762 -11.055  1.00  0.00           N  
ATOM    201  CA  CYS A  25     -11.375  19.114 -11.824  1.00  0.00           C  
ATOM    202  C   CYS A  25     -12.720  19.163 -11.099  1.00  0.00           C  
ATOM    203  O   CYS A  25     -13.525  18.229 -11.185  1.00  0.00           O  
ATOM    204  CB  CYS A  25     -11.006  17.661 -12.161  1.00  0.00           C  
ATOM    205  SG  CYS A  25      -9.531  17.475 -13.168  1.00  0.00           S  
ATOM    206  N   ARG A  26     -12.965  20.259 -10.398  1.00  0.00           N  
ATOM    207  CA  ARG A  26     -14.193  20.394  -9.624  1.00  0.00           C  
ATOM    208  C   ARG A  26     -15.047  21.575 -10.059  1.00  0.00           C  
ATOM    209  O   ARG A  26     -16.255  21.564  -9.858  1.00  0.00           O  
ATOM    210  CB  ARG A  26     -13.869  20.530  -8.138  1.00  0.00           C  
ATOM    211  CG  ARG A  26     -13.230  19.299  -7.541  1.00  0.00           C  
ATOM    212  CD  ARG A  26     -12.748  19.542  -6.120  1.00  0.00           C  
ATOM    213  NE  ARG A  26     -12.154  18.346  -5.540  1.00  0.00           N  
ATOM    214  CZ  ARG A  26     -11.444  18.326  -4.418  1.00  0.00           C  
ATOM    215  NH1 ARG A  26     -11.228  19.445  -3.742  1.00  0.00           N  
ATOM    216  NH2 ARG A  26     -10.941  17.189  -3.972  1.00  0.00           N  
ATOM    217  N   GLU A  27     -14.428  22.589 -10.648  1.00  0.00           N  
ATOM    218  CA  GLU A  27     -15.153  23.781 -11.041  1.00  0.00           C  
ATOM    219  C   GLU A  27     -14.508  24.394 -12.275  1.00  0.00           C  
ATOM    220  O   GLU A  27     -13.499  23.893 -12.783  1.00  0.00           O  
ATOM    221  CB  GLU A  27     -15.187  24.804  -9.902  1.00  0.00           C  
ATOM    222  CG  GLU A  27     -13.811  25.210  -9.399  1.00  0.00           C  
ATOM    223  CD  GLU A  27     -13.873  26.134  -8.205  1.00  0.00           C  
ATOM    224  OE1 GLU A  27     -15.001  26.483  -7.771  1.00  0.00           O  
ATOM    225  OE2 GLU A  27     -12.810  26.525  -7.692  1.00  0.00           O  
ATOM    226  N   GLY A  28     -15.108  25.481 -12.769  1.00  0.00           N  
ATOM    227  CA  GLY A  28     -14.604  26.139 -13.955  1.00  0.00           C  
ATOM    228  C   GLY A  28     -14.875  25.337 -15.210  1.00  0.00           C  
ATOM    229  O   GLY A  28     -15.633  24.366 -15.204  1.00  0.00           O  
ATOM    230  N   LYS A  29     -14.240  25.751 -16.307  1.00  0.00           N  
ATOM    231  CA  LYS A  29     -14.389  25.087 -17.588  1.00  0.00           C  
ATOM    232  C   LYS A  29     -13.027  24.633 -18.099  1.00  0.00           C  
ATOM    233  O   LYS A  29     -12.037  25.362 -17.993  1.00  0.00           O  
ATOM    234  CB  LYS A  29     -15.047  26.006 -18.615  1.00  0.00           C  
ATOM    235  CG  LYS A  29     -16.488  26.355 -18.308  1.00  0.00           C  
ATOM    236  CD  LYS A  29     -17.093  27.207 -19.410  1.00  0.00           C  
ATOM    237  CE  LYS A  29     -18.555  27.522 -19.143  1.00  0.00           C  
ATOM    238  NZ  LYS A  29     -19.159  28.348 -20.224  1.00  0.00           N  
ATOM    239  N   GLY A  30     -12.987  23.444 -18.655  1.00  0.00           N  
ATOM    240  CA  GLY A  30     -11.757  22.901 -19.182  1.00  0.00           C  
ATOM    241  C   GLY A  30     -11.992  21.556 -19.840  1.00  0.00           C  
ATOM    242  O   GLY A  30     -13.107  21.252 -20.268  1.00  0.00           O  
ATOM    243  N   ASN A  31     -10.939  20.753 -19.915  1.00  0.00           N  
ATOM    244  CA  ASN A  31     -11.008  19.478 -20.611  1.00  0.00           C  
ATOM    245  C   ASN A  31     -10.856  18.288 -19.667  1.00  0.00           C  
ATOM    246  O   ASN A  31     -10.327  17.251 -20.060  1.00  0.00           O  
ATOM    247  CB  ASN A  31      -9.949  19.421 -21.716  1.00  0.00           C  
ATOM    248  CG  ASN A  31      -8.540  19.579 -21.195  1.00  0.00           C  
ATOM    249  OD1 ASN A  31      -8.317  19.769 -20.005  1.00  0.00           O  
ATOM    250  ND2 ASN A  31      -7.567  19.496 -22.093  1.00  0.00           N  
ATOM    251  N   ALA A  32     -11.297  18.422 -18.425  1.00  0.00           N  
ATOM    252  CA  ALA A  32     -11.293  17.296 -17.500  1.00  0.00           C  
ATOM    253  C   ALA A  32     -12.073  16.144 -18.130  1.00  0.00           C  
ATOM    254  O   ALA A  32     -13.246  16.284 -18.466  1.00  0.00           O  
ATOM    255  CB  ALA A  32     -11.921  17.704 -16.169  1.00  0.00           C  
ATOM    256  N   GLY A  33     -11.403  15.007 -18.311  1.00  0.00           N  
ATOM    257  CA  GLY A  33     -11.955  13.911 -19.076  1.00  0.00           C  
ATOM    258  C   GLY A  33     -12.950  13.054 -18.330  1.00  0.00           C  
ATOM    259  O   GLY A  33     -13.080  13.129 -17.104  1.00  0.00           O  
ATOM    260  N   LYS A  34     -13.642  12.207 -19.083  1.00  0.00           N  
ATOM    261  CA  LYS A  34     -14.643  11.324 -18.505  1.00  0.00           C  
ATOM    262  C   LYS A  34     -14.045  10.391 -17.461  1.00  0.00           C  
ATOM    263  O   LYS A  34     -14.670  10.124 -16.428  1.00  0.00           O  
ATOM    264  CB  LYS A  34     -15.319  10.501 -19.601  1.00  0.00           C  
ATOM    265  CG  LYS A  34     -16.336   9.493 -19.087  1.00  0.00           C  
ATOM    266  CD  LYS A  34     -16.961   8.701 -20.225  1.00  0.00           C  
ATOM    267  CE  LYS A  34     -17.969   7.689 -19.706  1.00  0.00           C  
ATOM    268  NZ  LYS A  34     -18.572   6.887 -20.805  1.00  0.00           N  
ATOM    269  N   TYR A  35     -12.824   9.906 -17.717  1.00  0.00           N  
ATOM    270  CA  TYR A  35     -12.184   8.923 -16.843  1.00  0.00           C  
ATOM    271  C   TYR A  35     -11.044   9.509 -16.022  1.00  0.00           C  
ATOM    272  O   TYR A  35     -10.283   8.760 -15.410  1.00  0.00           O  
ATOM    273  CB  TYR A  35     -11.692   7.730 -17.658  1.00  0.00           C  
ATOM    274  CG  TYR A  35     -12.814   6.965 -18.315  1.00  0.00           C  
ATOM    275  CD1 TYR A  35     -13.618   6.113 -17.578  1.00  0.00           C  
ATOM    276  CD2 TYR A  35     -13.075   7.107 -19.670  1.00  0.00           C  
ATOM    277  CE1 TYR A  35     -14.651   5.414 -18.169  1.00  0.00           C  
ATOM    278  CE2 TYR A  35     -14.110   6.414 -20.268  1.00  0.00           C  
ATOM    279  CZ  TYR A  35     -14.887   5.566 -19.515  1.00  0.00           C  
ATOM    280  OH  TYR A  35     -15.915   4.870 -20.101  1.00  0.00           O  
ATOM    281  N   GLY A  36     -10.920  10.827 -15.995  1.00  0.00           N  
ATOM    282  CA  GLY A  36      -9.940  11.456 -15.140  1.00  0.00           C  
ATOM    283  C   GLY A  36      -9.039  12.442 -15.854  1.00  0.00           C  
ATOM    284  O   GLY A  36      -9.224  12.753 -17.035  1.00  0.00           O  
ATOM    285  N   ASP A  37      -8.055  12.934 -15.106  1.00  0.00           N  
ATOM    286  CA  ASP A  37      -7.083  13.893 -15.603  1.00  0.00           C  
ATOM    287  C   ASP A  37      -5.819  13.744 -14.775  1.00  0.00           C  
ATOM    288  O   ASP A  37      -5.896  13.500 -13.574  1.00  0.00           O  
ATOM    289  CB  ASP A  37      -7.619  15.326 -15.510  1.00  0.00           C  
ATOM    290  CG  ASP A  37      -6.722  16.333 -16.194  1.00  0.00           C  
ATOM    291  OD1 ASP A  37      -5.702  16.724 -15.585  1.00  0.00           O  
ATOM    292  OD2 ASP A  37      -7.032  16.715 -17.332  1.00  0.00           O  
ATOM    293  N   TYR A  38      -4.665  13.915 -15.414  1.00  0.00           N  
ATOM    294  CA  TYR A  38      -3.393  13.700 -14.722  1.00  0.00           C  
ATOM    295  C   TYR A  38      -3.130  14.722 -13.615  1.00  0.00           C  
ATOM    296  O   TYR A  38      -2.194  14.542 -12.831  1.00  0.00           O  
ATOM    297  CB  TYR A  38      -2.240  13.725 -15.727  1.00  0.00           C  
ATOM    298  CG  TYR A  38      -2.152  12.489 -16.586  1.00  0.00           C  
ATOM    299  CD1 TYR A  38      -2.024  11.230 -16.011  1.00  0.00           C  
ATOM    300  CD2 TYR A  38      -2.185  12.574 -17.975  1.00  0.00           C  
ATOM    301  CE1 TYR A  38      -1.940  10.094 -16.794  1.00  0.00           C  
ATOM    302  CE2 TYR A  38      -2.102  11.440 -18.759  1.00  0.00           C  
ATOM    303  CZ  TYR A  38      -1.978  10.210 -18.165  1.00  0.00           C  
ATOM    304  OH  TYR A  38      -1.892   9.077 -18.943  1.00  0.00           O  
ATOM    305  N   SER A  39      -3.928  15.770 -13.549  1.00  0.00           N  
ATOM    306  CA  SER A  39      -3.770  16.781 -12.515  1.00  0.00           C  
ATOM    307  C   SER A  39      -4.779  16.624 -11.383  1.00  0.00           C  
ATOM    308  O   SER A  39      -4.815  17.459 -10.474  1.00  0.00           O  
ATOM    309  CB  SER A  39      -3.897  18.183 -13.118  1.00  0.00           C  
ATOM    310  OG  SER A  39      -2.894  18.417 -14.089  1.00  0.00           O  
ATOM    311  N   CYS A  40      -5.579  15.568 -11.422  1.00  0.00           N  
ATOM    312  CA  CYS A  40      -6.683  15.420 -10.488  1.00  0.00           C  
ATOM    313  C   CYS A  40      -6.754  14.021  -9.895  1.00  0.00           C  
ATOM    314  O   CYS A  40      -6.160  13.076 -10.412  1.00  0.00           O  
ATOM    315  CB  CYS A  40      -8.002  15.769 -11.184  1.00  0.00           C  
ATOM    316  SG  CYS A  40      -8.067  17.441 -11.851  1.00  0.00           S  
ATOM    317  N   ASP A  41      -7.494  13.898  -8.801  1.00  0.00           N  
ATOM    318  CA  ASP A  41      -7.742  12.607  -8.181  1.00  0.00           C  
ATOM    319  C   ASP A  41      -8.769  11.820  -8.991  1.00  0.00           C  
ATOM    320  O   ASP A  41      -9.433  12.349  -9.880  1.00  0.00           O  
ATOM    321  CB  ASP A  41      -8.206  12.784  -6.744  1.00  0.00           C  
ATOM    322  CG  ASP A  41      -7.054  13.039  -5.785  1.00  0.00           C  
ATOM    323  OD1 ASP A  41      -5.946  12.517  -6.032  1.00  0.00           O  
ATOM    324  OD2 ASP A  41      -7.252  13.746  -4.774  1.00  0.00           O  
ATOM    325  N   ALA A  42      -8.888  10.536  -8.676  1.00  0.00           N  
ATOM    326  CA  ALA A  42      -9.707   9.621  -9.458  1.00  0.00           C  
ATOM    327  C   ALA A  42     -11.197   9.930  -9.323  1.00  0.00           C  
ATOM    328  O   ALA A  42     -11.655  10.419  -8.287  1.00  0.00           O  
ATOM    329  CB  ALA A  42      -9.433   8.181  -9.042  1.00  0.00           C  
ATOM    330  N   ASN A  43     -11.952   9.626 -10.374  1.00  0.00           N  
ATOM    331  CA  ASN A  43     -13.396   9.812 -10.367  1.00  0.00           C  
ATOM    332  C   ASN A  43     -14.114   8.471 -10.402  1.00  0.00           C  
ATOM    333  O   ASN A  43     -13.504   7.417 -10.600  1.00  0.00           O  
ATOM    334  CB  ASN A  43     -13.846  10.716 -11.519  1.00  0.00           C  
ATOM    335  CG  ASN A  43     -13.687  10.067 -12.884  1.00  0.00           C  
ATOM    336  OD1 ASN A  43     -13.109   8.993 -13.023  1.00  0.00           O  
ATOM    337  ND2 ASN A  43     -14.212  10.725 -13.909  1.00  0.00           N  
ATOM    338  N   MET A  44     -15.425   8.508 -10.204  1.00  0.00           N  
ATOM    339  CA  MET A  44     -16.195   7.272 -10.096  1.00  0.00           C  
ATOM    340  C   MET A  44     -16.260   6.514 -11.418  1.00  0.00           C  
ATOM    341  O   MET A  44     -16.294   5.279 -11.426  1.00  0.00           O  
ATOM    342  CB  MET A  44     -17.605   7.564  -9.589  1.00  0.00           C  
ATOM    343  CG  MET A  44     -18.432   6.314  -9.318  1.00  0.00           C  
ATOM    344  SD  MET A  44     -17.653   5.234  -8.075  1.00  0.00           S  
ATOM    345  CE  MET A  44     -17.782   6.258  -6.609  1.00  0.00           C  
ATOM    346  N   ALA A  45     -16.283   7.229 -12.541  1.00  0.00           N  
ATOM    347  CA  ALA A  45     -16.323   6.564 -13.842  1.00  0.00           C  
ATOM    348  C   ALA A  45     -15.106   5.661 -14.020  1.00  0.00           C  
ATOM    349  O   ALA A  45     -15.219   4.535 -14.521  1.00  0.00           O  
ATOM    350  CB  ALA A  45     -16.393   7.602 -14.962  1.00  0.00           C  
ATOM    351  N   LEU A  46     -13.937   6.141 -13.600  1.00  0.00           N  
ATOM    352  CA  LEU A  46     -12.720   5.339 -13.664  1.00  0.00           C  
ATOM    353  C   LEU A  46     -12.851   4.102 -12.784  1.00  0.00           C  
ATOM    354  O   LEU A  46     -12.472   3.000 -13.193  1.00  0.00           O  
ATOM    355  CB  LEU A  46     -11.515   6.173 -13.238  1.00  0.00           C  
ATOM    356  CG  LEU A  46     -10.188   5.420 -13.115  1.00  0.00           C  
ATOM    357  CD1 LEU A  46      -9.763   4.858 -14.463  1.00  0.00           C  
ATOM    358  CD2 LEU A  46      -9.111   6.329 -12.543  1.00  0.00           C  
ATOM    359  N   LEU A  47     -13.377   4.267 -11.583  1.00  0.00           N  
ATOM    360  CA  LEU A  47     -13.511   3.137 -10.665  1.00  0.00           C  
ATOM    361  C   LEU A  47     -14.526   2.124 -11.162  1.00  0.00           C  
ATOM    362  O   LEU A  47     -14.325   0.918 -11.005  1.00  0.00           O  
ATOM    363  CB  LEU A  47     -13.885   3.627  -9.273  1.00  0.00           C  
ATOM    364  CG  LEU A  47     -12.842   4.499  -8.569  1.00  0.00           C  
ATOM    365  CD1 LEU A  47     -13.226   4.702  -7.111  1.00  0.00           C  
ATOM    366  CD2 LEU A  47     -11.455   3.887  -8.673  1.00  0.00           C  
ATOM    367  N   ASP A  48     -15.612   2.586 -11.759  1.00  0.00           N  
ATOM    368  CA  ASP A  48     -16.593   1.666 -12.329  1.00  0.00           C  
ATOM    369  C   ASP A  48     -15.939   0.800 -13.403  1.00  0.00           C  
ATOM    370  O   ASP A  48     -16.163  -0.409 -13.465  1.00  0.00           O  
ATOM    371  CB  ASP A  48     -17.775   2.437 -12.920  1.00  0.00           C  
ATOM    372  CG  ASP A  48     -18.669   3.047 -11.847  1.00  0.00           C  
ATOM    373  OD1 ASP A  48     -18.632   2.578 -10.697  1.00  0.00           O  
ATOM    374  OD2 ASP A  48     -19.421   3.986 -12.178  1.00  0.00           O  
ATOM    375  N   SER A  49     -15.127   1.419 -14.245  1.00  0.00           N  
ATOM    376  CA  SER A  49     -14.406   0.687 -15.277  1.00  0.00           C  
ATOM    377  C   SER A  49     -13.401  -0.275 -14.649  1.00  0.00           C  
ATOM    378  O   SER A  49     -13.246  -1.414 -15.100  1.00  0.00           O  
ATOM    379  CB  SER A  49     -13.696   1.661 -16.218  1.00  0.00           C  
ATOM    380  OG  SER A  49     -12.968   0.981 -17.215  1.00  0.00           O  
ATOM    381  N   LEU A  50     -12.724   0.173 -13.597  1.00  0.00           N  
ATOM    382  CA  LEU A  50     -11.732  -0.649 -12.915  1.00  0.00           C  
ATOM    383  C   LEU A  50     -12.368  -1.889 -12.293  1.00  0.00           C  
ATOM    384  O   LEU A  50     -11.817  -2.989 -12.396  1.00  0.00           O  
ATOM    385  CB  LEU A  50     -11.013   0.177 -11.847  1.00  0.00           C  
ATOM    386  CG  LEU A  50      -9.944  -0.550 -11.033  1.00  0.00           C  
ATOM    387  CD1 LEU A  50      -8.796  -0.982 -11.928  1.00  0.00           C  
ATOM    388  CD2 LEU A  50      -9.443   0.344  -9.908  1.00  0.00           C  
ATOM    389  N   VAL A  51     -13.510  -1.715 -11.650  1.00  0.00           N  
ATOM    390  CA  VAL A  51     -14.200  -2.847 -11.032  1.00  0.00           C  
ATOM    391  C   VAL A  51     -14.541  -3.893 -12.078  1.00  0.00           C  
ATOM    392  O   VAL A  51     -14.307  -5.088 -11.879  1.00  0.00           O  
ATOM    393  CB  VAL A  51     -15.474  -2.371 -10.299  1.00  0.00           C  
ATOM    394  CG1 VAL A  51     -16.329  -3.562  -9.884  1.00  0.00           C  
ATOM    395  CG2 VAL A  51     -15.105  -1.534  -9.085  1.00  0.00           C  
ATOM    396  N   LYS A  52     -15.091  -3.451 -13.206  1.00  0.00           N  
ATOM    397  CA  LYS A  52     -15.449  -4.381 -14.266  1.00  0.00           C  
ATOM    398  C   LYS A  52     -14.216  -5.102 -14.800  1.00  0.00           C  
ATOM    399  O   LYS A  52     -14.254  -6.314 -15.039  1.00  0.00           O  
ATOM    400  CB  LYS A  52     -16.159  -3.638 -15.405  1.00  0.00           C  
ATOM    401  CG  LYS A  52     -17.532  -3.099 -15.037  1.00  0.00           C  
ATOM    402  CD  LYS A  52     -18.188  -2.397 -16.212  1.00  0.00           C  
ATOM    403  CE  LYS A  52     -19.558  -1.866 -15.838  1.00  0.00           C  
ATOM    404  NZ  LYS A  52     -20.224  -1.154 -16.977  1.00  0.00           N  
ATOM    405  N   PHE A  53     -13.113  -4.380 -14.961  1.00  0.00           N  
ATOM    406  CA  PHE A  53     -11.888  -4.994 -15.466  1.00  0.00           C  
ATOM    407  C   PHE A  53     -11.375  -6.067 -14.520  1.00  0.00           C  
ATOM    408  O   PHE A  53     -11.024  -7.169 -14.940  1.00  0.00           O  
ATOM    409  CB  PHE A  53     -10.804  -3.936 -15.689  1.00  0.00           C  
ATOM    410  CG  PHE A  53      -9.471  -4.528 -16.034  1.00  0.00           C  
ATOM    411  CD1 PHE A  53      -9.191  -4.934 -17.326  1.00  0.00           C  
ATOM    412  CD2 PHE A  53      -8.505  -4.701 -15.061  1.00  0.00           C  
ATOM    413  CE1 PHE A  53      -7.975  -5.490 -17.648  1.00  0.00           C  
ATOM    414  CE2 PHE A  53      -7.278  -5.263 -15.377  1.00  0.00           C  
ATOM    415  CZ  PHE A  53      -7.010  -5.652 -16.668  1.00  0.00           C  
ATOM    416  N   ILE A  54     -11.314  -5.751 -13.229  1.00  0.00           N  
ATOM    417  CA  ILE A  54     -10.796  -6.697 -12.249  1.00  0.00           C  
ATOM    418  C   ILE A  54     -11.649  -7.962 -12.224  1.00  0.00           C  
ATOM    419  O   ILE A  54     -11.127  -9.080 -12.256  1.00  0.00           O  
ATOM    420  CB  ILE A  54     -10.730  -6.056 -10.851  1.00  0.00           C  
ATOM    421  CG1 ILE A  54      -9.664  -4.960 -10.821  1.00  0.00           C  
ATOM    422  CG2 ILE A  54     -10.442  -7.119  -9.786  1.00  0.00           C  
ATOM    423  CD1 ILE A  54      -9.633  -4.169  -9.528  1.00  0.00           C  
ATOM    424  N   LYS A  55     -12.961  -7.808 -12.181  1.00  0.00           N  
ATOM    425  CA  LYS A  55     -13.845  -8.957 -12.080  1.00  0.00           C  
ATOM    426  C   LYS A  55     -13.797  -9.817 -13.339  1.00  0.00           C  
ATOM    427  O   LYS A  55     -13.932 -11.038 -13.266  1.00  0.00           O  
ATOM    428  CB  LYS A  55     -15.270  -8.501 -11.773  1.00  0.00           C  
ATOM    429  CG  LYS A  55     -15.395  -7.782 -10.430  1.00  0.00           C  
ATOM    430  CD  LYS A  55     -16.803  -7.281 -10.155  1.00  0.00           C  
ATOM    431  CE  LYS A  55     -17.703  -8.390  -9.677  1.00  0.00           C  
ATOM    432  NZ  LYS A  55     -19.023  -7.866  -9.201  1.00  0.00           N  
ATOM    433  N   ARG A  56     -13.580  -9.187 -14.499  1.00  0.00           N  
ATOM    434  CA  ARG A  56     -13.503  -9.934 -15.749  1.00  0.00           C  
ATOM    435  C   ARG A  56     -12.165 -10.631 -15.928  1.00  0.00           C  
ATOM    436  O   ARG A  56     -12.043 -11.539 -16.755  1.00  0.00           O  
ATOM    437  CB  ARG A  56     -13.759  -9.006 -16.940  1.00  0.00           C  
ATOM    438  CG  ARG A  56     -15.194  -8.530 -17.051  1.00  0.00           C  
ATOM    439  CD  ARG A  56     -15.378  -7.585 -18.219  1.00  0.00           C  
ATOM    440  NE  ARG A  56     -16.753  -7.109 -18.335  1.00  0.00           N  
ATOM    441  CZ  ARG A  56     -17.185  -6.273 -19.263  1.00  0.00           C  
ATOM    442  NH1 ARG A  56     -16.352  -5.804 -20.180  1.00  0.00           N  
ATOM    443  NH2 ARG A  56     -18.453  -5.900 -19.278  1.00  0.00           N  
ATOM    444  N   ASN A  57     -11.151 -10.233 -15.163  1.00  0.00           N  
ATOM    445  CA  ASN A  57      -9.815 -10.790 -15.284  1.00  0.00           C  
ATOM    446  C   ASN A  57      -9.394 -11.543 -14.025  1.00  0.00           C  
ATOM    447  O   ASN A  57      -8.207 -11.612 -13.696  1.00  0.00           O  
ATOM    448  CB  ASN A  57      -8.807  -9.695 -15.619  1.00  0.00           C  
ATOM    449  CG  ASN A  57      -8.964  -9.189 -17.038  1.00  0.00           C  
ATOM    450  OD1 ASN A  57      -8.360  -9.728 -17.968  1.00  0.00           O  
ATOM    451  ND2 ASN A  57      -9.777  -8.162 -17.212  1.00  0.00           N  
ATOM    452  N   THR A  58     -10.363 -12.122 -13.334  1.00  0.00           N  
ATOM    453  CA  THR A  58     -10.123 -12.881 -12.117  1.00  0.00           C  
ATOM    454  C   THR A  58     -10.755 -14.261 -12.255  1.00  0.00           C  
ATOM    455  O   THR A  58     -11.944 -14.363 -12.564  1.00  0.00           O  
ATOM    456  CB  THR A  58     -10.701 -12.169 -10.898  1.00  0.00           C  
ATOM    457  OG1 THR A  58     -10.088 -10.889 -10.746  1.00  0.00           O  
ATOM    458  CG2 THR A  58     -10.471 -12.985  -9.638  1.00  0.00           C  
ATOM    459  N   ASP A  59      -9.963 -15.314 -12.036  1.00  0.00           N  
ATOM    460  CA  ASP A  59     -10.520 -16.655 -12.020  1.00  0.00           C  
ATOM    461  C   ASP A  59     -10.849 -17.073 -10.591  1.00  0.00           C  
ATOM    462  O   ASP A  59     -10.718 -16.288  -9.652  1.00  0.00           O  
ATOM    463  CB  ASP A  59      -9.583 -17.661 -12.705  1.00  0.00           C  
ATOM    464  CG  ASP A  59      -8.246 -17.813 -11.995  1.00  0.00           C  
ATOM    465  OD1 ASP A  59      -8.131 -17.433 -10.825  1.00  0.00           O  
ATOM    466  OD2 ASP A  59      -7.314 -18.338 -12.637  1.00  0.00           O  
ATOM    467  N   VAL A  60     -11.282 -18.318 -10.416  1.00  0.00           N  
ATOM    468  CA  VAL A  60     -11.781 -18.769  -9.127  1.00  0.00           C  
ATOM    469  C   VAL A  60     -10.716 -18.679  -8.042  1.00  0.00           C  
ATOM    470  O   VAL A  60     -11.027 -18.456  -6.874  1.00  0.00           O  
ATOM    471  CB  VAL A  60     -12.329 -20.210  -9.221  1.00  0.00           C  
ATOM    472  CG1 VAL A  60     -11.227 -21.181  -9.589  1.00  0.00           C  
ATOM    473  CG2 VAL A  60     -13.015 -20.607  -7.927  1.00  0.00           C  
ATOM    474  N   ASN A  61      -9.444 -18.830  -8.417  1.00  0.00           N  
ATOM    475  CA  ASN A  61      -8.350 -18.758  -7.457  1.00  0.00           C  
ATOM    476  C   ASN A  61      -7.630 -17.410  -7.501  1.00  0.00           C  
ATOM    477  O   ASN A  61      -6.497 -17.294  -7.032  1.00  0.00           O  
ATOM    478  CB  ASN A  61      -7.352 -19.892  -7.689  1.00  0.00           C  
ATOM    479  CG  ASN A  61      -7.908 -21.237  -7.282  1.00  0.00           C  
ATOM    480  OD1 ASN A  61      -8.716 -21.333  -6.362  1.00  0.00           O  
ATOM    481  ND2 ASN A  61      -7.478 -22.288  -7.965  1.00  0.00           N  
ATOM    482  N   GLY A  62      -8.287 -16.392  -8.047  1.00  0.00           N  
ATOM    483  CA  GLY A  62      -7.730 -15.056  -8.098  1.00  0.00           C  
ATOM    484  C   GLY A  62      -8.568 -14.028  -7.374  1.00  0.00           C  
ATOM    485  O   GLY A  62      -8.305 -12.832  -7.481  1.00  0.00           O  
ATOM    486  N   LYS A  63      -9.596 -14.482  -6.653  1.00  0.00           N  
ATOM    487  CA  LYS A  63     -10.491 -13.576  -5.942  1.00  0.00           C  
ATOM    488  C   LYS A  63      -9.874 -13.180  -4.600  1.00  0.00           C  
ATOM    489  O   LYS A  63     -10.406 -13.484  -3.526  1.00  0.00           O  
ATOM    490  CB  LYS A  63     -11.862 -14.212  -5.765  1.00  0.00           C  
ATOM    491  CG  LYS A  63     -12.576 -14.449  -7.084  1.00  0.00           C  
ATOM    492  CD  LYS A  63     -13.963 -15.027  -6.890  1.00  0.00           C  
ATOM    493  CE  LYS A  63     -14.660 -15.191  -8.223  1.00  0.00           C  
ATOM    494  NZ  LYS A  63     -16.045 -15.735  -8.066  1.00  0.00           N  
ATOM    495  N   VAL A  64      -8.738 -12.503  -4.699  1.00  0.00           N  
ATOM    496  CA  VAL A  64      -7.975 -12.059  -3.545  1.00  0.00           C  
ATOM    497  C   VAL A  64      -7.491 -10.647  -3.837  1.00  0.00           C  
ATOM    498  O   VAL A  64      -7.061 -10.352  -4.954  1.00  0.00           O  
ATOM    499  CB  VAL A  64      -6.770 -12.982  -3.261  1.00  0.00           C  
ATOM    500  CG1 VAL A  64      -6.077 -12.564  -1.976  1.00  0.00           C  
ATOM    501  CG2 VAL A  64      -7.216 -14.434  -3.184  1.00  0.00           C  
ATOM    502  N   MET A  65      -7.558  -9.770  -2.837  1.00  0.00           N  
ATOM    503  CA  MET A  65      -7.195  -8.381  -3.068  1.00  0.00           C  
ATOM    504  C   MET A  65      -6.645  -7.740  -1.803  1.00  0.00           C  
ATOM    505  O   MET A  65      -7.273  -7.792  -0.748  1.00  0.00           O  
ATOM    506  CB  MET A  65      -8.395  -7.576  -3.566  1.00  0.00           C  
ATOM    507  CG  MET A  65      -8.125  -6.083  -3.719  1.00  0.00           C  
ATOM    508  SD  MET A  65      -9.560  -5.181  -4.336  1.00  0.00           S  
ATOM    509  CE  MET A  65      -9.683  -5.852  -5.986  1.00  0.00           C  
ATOM    510  N   VAL A  66      -5.470  -7.127  -1.934  1.00  0.00           N  
ATOM    511  CA  VAL A  66      -4.952  -6.245  -0.905  1.00  0.00           C  
ATOM    512  C   VAL A  66      -5.392  -4.830  -1.256  1.00  0.00           C  
ATOM    513  O   VAL A  66      -5.070  -4.325  -2.328  1.00  0.00           O  
ATOM    514  CB  VAL A  66      -3.418  -6.314  -0.801  1.00  0.00           C  
ATOM    515  CG1 VAL A  66      -2.911  -5.278   0.186  1.00  0.00           C  
ATOM    516  CG2 VAL A  66      -2.982  -7.707  -0.389  1.00  0.00           C  
ATOM    517  N   TYR A  67      -6.137  -4.211  -0.354  1.00  0.00           N  
ATOM    518  CA  TYR A  67      -6.545  -2.822  -0.510  1.00  0.00           C  
ATOM    519  C   TYR A  67      -5.611  -1.966   0.332  1.00  0.00           C  
ATOM    520  O   TYR A  67      -5.687  -1.970   1.562  1.00  0.00           O  
ATOM    521  CB  TYR A  67      -8.008  -2.644  -0.093  1.00  0.00           C  
ATOM    522  CG  TYR A  67      -8.413  -1.199   0.037  1.00  0.00           C  
ATOM    523  CD1 TYR A  67      -8.592  -0.399  -1.084  1.00  0.00           C  
ATOM    524  CD2 TYR A  67      -8.620  -0.624   1.283  1.00  0.00           C  
ATOM    525  CE1 TYR A  67      -8.948   0.926  -0.970  1.00  0.00           C  
ATOM    526  CE2 TYR A  67      -8.976   0.698   1.409  1.00  0.00           C  
ATOM    527  CZ  TYR A  67      -9.141   1.478   0.284  1.00  0.00           C  
ATOM    528  OH  TYR A  67      -9.498   2.790   0.407  1.00  0.00           O  
ATOM    529  N   ASN A  68      -4.716  -1.234  -0.335  1.00  0.00           N  
ATOM    530  CA  ASN A  68      -3.568  -0.606   0.327  1.00  0.00           C  
ATOM    531  C   ASN A  68      -3.827   0.784   0.883  1.00  0.00           C  
ATOM    532  O   ASN A  68      -2.873   1.494   1.219  1.00  0.00           O  
ATOM    533  CB  ASN A  68      -2.372  -0.571  -0.630  1.00  0.00           C  
ATOM    534  CG  ASN A  68      -1.418  -1.725  -0.423  1.00  0.00           C  
ATOM    535  OD1 ASN A  68      -1.384  -2.677  -1.207  1.00  0.00           O  
ATOM    536  ND2 ASN A  68      -0.626  -1.650   0.637  1.00  0.00           N  
ATOM    537  N   GLY A  69      -5.082   1.191   1.002  1.00  0.00           N  
ATOM    538  CA  GLY A  69      -5.412   2.434   1.671  1.00  0.00           C  
ATOM    539  C   GLY A  69      -5.397   3.670   0.791  1.00  0.00           C  
ATOM    540  O   GLY A  69      -5.226   3.595  -0.424  1.00  0.00           O  
ATOM    541  N   ASP A  70      -5.577   4.830   1.443  1.00  0.00           N  
ATOM    542  CA  ASP A  70      -5.634   6.145   0.817  1.00  0.00           C  
ATOM    543  C   ASP A  70      -6.818   6.291  -0.140  1.00  0.00           C  
ATOM    544  O   ASP A  70      -6.659   6.489  -1.348  1.00  0.00           O  
ATOM    545  CB  ASP A  70      -4.311   6.498   0.131  1.00  0.00           C  
ATOM    546  CG  ASP A  70      -3.470   7.436   0.981  1.00  0.00           C  
ATOM    547  OD1 ASP A  70      -3.817   7.652   2.168  1.00  0.00           O  
ATOM    548  OD2 ASP A  70      -2.466   7.975   0.465  1.00  0.00           O  
ATOM    549  N   ILE A  71      -8.004   6.237   0.423  1.00  0.00           N  
ATOM    550  CA  ILE A  71      -9.223   6.519  -0.322  1.00  0.00           C  
ATOM    551  C   ILE A  71      -9.497   8.020  -0.371  1.00  0.00           C  
ATOM    552  O   ILE A  71     -10.099   8.515  -1.321  1.00  0.00           O  
ATOM    553  CB  ILE A  71     -10.432   5.784   0.289  1.00  0.00           C  
ATOM    554  CG1 ILE A  71     -11.699   6.026  -0.532  1.00  0.00           C  
ATOM    555  CG2 ILE A  71     -10.664   6.227   1.740  1.00  0.00           C  
ATOM    556  CD1 ILE A  71     -11.658   5.416  -1.920  1.00  0.00           C  
ATOM    557  N   VAL A  72      -9.058   8.751   0.645  1.00  0.00           N  
ATOM    558  CA  VAL A  72      -9.445  10.146   0.781  1.00  0.00           C  
ATOM    559  C   VAL A  72      -8.773  10.995  -0.287  1.00  0.00           C  
ATOM    560  O   VAL A  72      -7.552  10.966  -0.449  1.00  0.00           O  
ATOM    561  CB  VAL A  72      -9.093  10.690   2.181  1.00  0.00           C  
ATOM    562  CG1 VAL A  72      -9.491  12.151   2.302  1.00  0.00           C  
ATOM    563  CG2 VAL A  72      -9.786   9.858   3.251  1.00  0.00           C  
ATOM    564  N   SER A  73      -9.572  11.756  -1.019  1.00  0.00           N  
ATOM    565  CA  SER A  73      -9.068  12.639  -2.057  1.00  0.00           C  
ATOM    566  C   SER A  73      -8.584  13.948  -1.463  1.00  0.00           C  
ATOM    567  O   SER A  73      -8.856  14.267  -0.301  1.00  0.00           O  
ATOM    568  CB  SER A  73     -10.150  12.911  -3.104  1.00  0.00           C  
ATOM    569  OG  SER A  73     -11.224  13.631  -2.541  1.00  0.00           O  
ATOM    570  N   ARG A  74      -7.862  14.719  -2.276  1.00  0.00           N  
ATOM    571  CA  ARG A  74      -7.407  16.028  -1.846  1.00  0.00           C  
ATOM    572  C   ARG A  74      -8.595  16.980  -1.780  1.00  0.00           C  
ATOM    573  O   ARG A  74      -9.473  16.965  -2.634  1.00  0.00           O  
ATOM    574  CB  ARG A  74      -6.342  16.594  -2.779  1.00  0.00           C  
ATOM    575  CG  ARG A  74      -4.951  16.025  -2.554  1.00  0.00           C  
ATOM    576  CD  ARG A  74      -4.820  14.616  -3.067  1.00  0.00           C  
ATOM    577  NE  ARG A  74      -3.478  14.084  -2.887  1.00  0.00           N  
ATOM    578  CZ  ARG A  74      -3.058  12.938  -3.387  1.00  0.00           C  
ATOM    579  NH1 ARG A  74      -3.878  12.179  -4.104  1.00  0.00           N  
ATOM    580  NH2 ARG A  74      -1.818  12.513  -3.173  1.00  0.00           N  
ATOM    581  N   ALA A  75      -8.604  17.819  -0.758  1.00  0.00           N  
ATOM    582  CA  ALA A  75      -9.662  18.802  -0.601  1.00  0.00           C  
ATOM    583  C   ALA A  75      -9.095  20.048   0.056  1.00  0.00           C  
ATOM    584  O   ALA A  75      -8.396  19.954   1.062  1.00  0.00           O  
ATOM    585  CB  ALA A  75     -10.808  18.236   0.225  1.00  0.00           C  
ATOM    586  N   ILE A  76      -9.386  21.199  -0.519  1.00  0.00           N  
ATOM    587  CA  ILE A  76      -8.921  22.451   0.061  1.00  0.00           C  
ATOM    588  C   ILE A  76      -9.862  22.929   1.160  1.00  0.00           C  
ATOM    589  O   ILE A  76      -9.424  23.143   2.290  1.00  0.00           O  
ATOM    590  CB  ILE A  76      -8.742  23.530  -1.026  1.00  0.00           C  
ATOM    591  CG1 ILE A  76      -7.669  23.094  -2.021  1.00  0.00           C  
ATOM    592  CG2 ILE A  76      -8.373  24.870  -0.396  1.00  0.00           C  
ATOM    593  CD1 ILE A  76      -7.427  24.084  -3.133  1.00  0.00           C  
ATOM    594  N   PRO A  77     -11.156  23.091   0.874  1.00  0.00           N  
ATOM    595  CA  PRO A  77     -12.050  23.576   1.930  1.00  0.00           C  
ATOM    596  C   PRO A  77     -12.762  22.485   2.715  1.00  0.00           C  
ATOM    597  O   PRO A  77     -13.253  22.754   3.813  1.00  0.00           O  
ATOM    598  CB  PRO A  77     -13.065  24.410   1.152  1.00  0.00           C  
ATOM    599  CG  PRO A  77     -13.201  23.679  -0.139  1.00  0.00           C  
ATOM    600  CD  PRO A  77     -11.841  23.060  -0.436  1.00  0.00           C  
ATOM    601  N   LYS A  78     -12.820  21.272   2.195  1.00  0.00           N  
ATOM    602  CA  LYS A  78     -13.717  20.257   2.745  1.00  0.00           C  
ATOM    603  C   LYS A  78     -12.980  19.084   3.404  1.00  0.00           C  
ATOM    604  O   LYS A  78     -13.595  18.051   3.702  1.00  0.00           O  
ATOM    605  CB  LYS A  78     -14.651  19.735   1.654  1.00  0.00           C  
ATOM    606  CG  LYS A  78     -15.923  19.117   2.174  1.00  0.00           C  
ATOM    607  CD  LYS A  78     -16.825  18.665   1.028  1.00  0.00           C  
ATOM    608  CE  LYS A  78     -18.100  18.031   1.535  1.00  0.00           C  
ATOM    609  NZ  LYS A  78     -18.969  17.557   0.422  1.00  0.00           N  
ATOM    610  N   TYR A  79     -11.676  19.222   3.639  1.00  0.00           N  
ATOM    611  CA  TYR A  79     -10.924  18.163   4.306  1.00  0.00           C  
ATOM    612  C   TYR A  79     -11.190  18.247   5.806  1.00  0.00           C  
ATOM    613  O   TYR A  79     -10.561  19.026   6.524  1.00  0.00           O  
ATOM    614  CB  TYR A  79      -9.432  18.290   3.999  1.00  0.00           C  
ATOM    615  CG  TYR A  79      -8.675  16.981   4.111  1.00  0.00           C  
ATOM    616  CD1 TYR A  79      -8.637  16.261   5.295  1.00  0.00           C  
ATOM    617  CD2 TYR A  79      -7.987  16.465   3.018  1.00  0.00           C  
ATOM    618  CE1 TYR A  79      -7.958  15.065   5.391  1.00  0.00           C  
ATOM    619  CE2 TYR A  79      -7.297  15.271   3.101  1.00  0.00           C  
ATOM    620  CZ  TYR A  79      -7.280  14.576   4.291  1.00  0.00           C  
ATOM    621  OH  TYR A  79      -6.588  13.383   4.384  1.00  0.00           O  
ATOM    622  N   ASN A  80     -12.134  17.453   6.276  1.00  0.00           N  
ATOM    623  CA  ASN A  80     -12.534  17.481   7.667  1.00  0.00           C  
ATOM    624  C   ASN A  80     -12.976  16.091   8.117  1.00  0.00           C  
ATOM    625  O   ASN A  80     -12.893  15.117   7.354  1.00  0.00           O  
ATOM    626  CB  ASN A  80     -13.642  18.520   7.894  1.00  0.00           C  
ATOM    627  CG  ASN A  80     -14.841  18.304   6.980  1.00  0.00           C  
ATOM    628  OD1 ASN A  80     -15.257  17.181   6.737  1.00  0.00           O  
ATOM    629  ND2 ASN A  80     -15.403  19.394   6.475  1.00  0.00           N  
ATOM    630  N   LEU A  81     -13.420  15.996   9.348  1.00  0.00           N  
ATOM    631  CA  LEU A  81     -13.773  14.698   9.933  1.00  0.00           C  
ATOM    632  C   LEU A  81     -14.860  13.989   9.137  1.00  0.00           C  
ATOM    633  O   LEU A  81     -14.725  12.802   8.814  1.00  0.00           O  
ATOM    634  CB  LEU A  81     -14.219  14.897  11.382  1.00  0.00           C  
ATOM    635  CG  LEU A  81     -14.641  13.642  12.141  1.00  0.00           C  
ATOM    636  CD1 LEU A  81     -13.485  12.673  12.235  1.00  0.00           C  
ATOM    637  CD2 LEU A  81     -15.166  14.002  13.516  1.00  0.00           C  
ATOM    638  N   ASP A  82     -15.928  14.701   8.804  1.00  0.00           N  
ATOM    639  CA  ASP A  82     -17.033  14.089   8.075  1.00  0.00           C  
ATOM    640  C   ASP A  82     -16.596  13.665   6.677  1.00  0.00           C  
ATOM    641  O   ASP A  82     -17.041  12.632   6.167  1.00  0.00           O  
ATOM    642  CB  ASP A  82     -18.214  15.058   7.983  1.00  0.00           C  
ATOM    643  CG  ASP A  82     -18.903  15.268   9.321  1.00  0.00           C  
ATOM    644  OD1 ASP A  82     -18.732  14.423  10.221  1.00  0.00           O  
ATOM    645  OD2 ASP A  82     -19.616  16.276   9.465  1.00  0.00           O  
ATOM    646  N   TYR A  83     -15.729  14.452   6.059  1.00  0.00           N  
ATOM    647  CA  TYR A  83     -15.215  14.134   4.726  1.00  0.00           C  
ATOM    648  C   TYR A  83     -14.434  12.827   4.748  1.00  0.00           C  
ATOM    649  O   TYR A  83     -14.585  11.979   3.858  1.00  0.00           O  
ATOM    650  CB  TYR A  83     -14.348  15.287   4.230  1.00  0.00           C  
ATOM    651  CG  TYR A  83     -13.785  15.123   2.833  1.00  0.00           C  
ATOM    652  CD1 TYR A  83     -14.596  15.232   1.713  1.00  0.00           C  
ATOM    653  CD2 TYR A  83     -12.436  14.885   2.633  1.00  0.00           C  
ATOM    654  CE1 TYR A  83     -14.079  15.108   0.437  1.00  0.00           C  
ATOM    655  CE2 TYR A  83     -11.909  14.754   1.359  1.00  0.00           C  
ATOM    656  CZ  TYR A  83     -12.734  14.867   0.266  1.00  0.00           C  
ATOM    657  OH  TYR A  83     -12.215  14.737  -1.003  1.00  0.00           O  
ATOM    658  N   VAL A  84     -13.591  12.653   5.751  1.00  0.00           N  
ATOM    659  CA  VAL A  84     -12.800  11.439   5.873  1.00  0.00           C  
ATOM    660  C   VAL A  84     -13.696  10.234   6.137  1.00  0.00           C  
ATOM    661  O   VAL A  84     -13.543   9.186   5.512  1.00  0.00           O  
ATOM    662  CB  VAL A  84     -11.742  11.580   6.983  1.00  0.00           C  
ATOM    663  CG1 VAL A  84     -11.079  10.243   7.280  1.00  0.00           C  
ATOM    664  CG2 VAL A  84     -10.694  12.615   6.582  1.00  0.00           C  
ATOM    665  N   LYS A  85     -14.640  10.377   7.056  1.00  0.00           N  
ATOM    666  CA  LYS A  85     -15.537   9.270   7.378  1.00  0.00           C  
ATOM    667  C   LYS A  85     -16.340   8.844   6.154  1.00  0.00           C  
ATOM    668  O   LYS A  85     -16.466   7.651   5.872  1.00  0.00           O  
ATOM    669  CB  LYS A  85     -16.472   9.658   8.523  1.00  0.00           C  
ATOM    670  CG  LYS A  85     -15.794   9.698   9.884  1.00  0.00           C  
ATOM    671  CD  LYS A  85     -16.808   9.926  11.002  1.00  0.00           C  
ATOM    672  CE  LYS A  85     -16.172   9.807  12.368  1.00  0.00           C  
ATOM    673  NZ  LYS A  85     -17.163  10.011  13.469  1.00  0.00           N  
ATOM    674  N   GLN A  86     -16.889   9.814   5.415  1.00  0.00           N  
ATOM    675  CA  GLN A  86     -17.659   9.491   4.226  1.00  0.00           C  
ATOM    676  C   GLN A  86     -16.788   8.810   3.176  1.00  0.00           C  
ATOM    677  O   GLN A  86     -17.248   7.921   2.458  1.00  0.00           O  
ATOM    678  CB  GLN A  86     -18.297  10.748   3.637  1.00  0.00           C  
ATOM    679  CG  GLN A  86     -19.226  10.465   2.461  1.00  0.00           C  
ATOM    680  CD  GLN A  86     -20.387   9.566   2.850  1.00  0.00           C  
ATOM    681  OE1 GLN A  86     -21.120   9.866   3.789  1.00  0.00           O  
ATOM    682  NE2 GLN A  86     -20.541   8.464   2.137  1.00  0.00           N  
ATOM    683  N   SER A  87     -15.518   9.223   3.084  1.00  0.00           N  
ATOM    684  CA  SER A  87     -14.600   8.608   2.126  1.00  0.00           C  
ATOM    685  C   SER A  87     -14.364   7.138   2.463  1.00  0.00           C  
ATOM    686  O   SER A  87     -14.287   6.296   1.568  1.00  0.00           O  
ATOM    687  CB  SER A  87     -13.276   9.368   2.103  1.00  0.00           C  
ATOM    688  OG  SER A  87     -13.452  10.692   1.635  1.00  0.00           O  
ATOM    689  N   ILE A  88     -14.252   6.820   3.743  1.00  0.00           N  
ATOM    690  CA  ILE A  88     -14.065   5.437   4.159  1.00  0.00           C  
ATOM    691  C   ILE A  88     -15.327   4.630   3.886  1.00  0.00           C  
ATOM    692  O   ILE A  88     -15.256   3.462   3.482  1.00  0.00           O  
ATOM    693  CB  ILE A  88     -13.656   5.363   5.642  1.00  0.00           C  
ATOM    694  CG1 ILE A  88     -12.286   6.022   5.828  1.00  0.00           C  
ATOM    695  CG2 ILE A  88     -13.623   3.926   6.140  1.00  0.00           C  
ATOM    696  CD1 ILE A  88     -11.854   6.181   7.268  1.00  0.00           C  
ATOM    697  N   VAL A  89     -16.490   5.243   4.087  1.00  0.00           N  
ATOM    698  CA  VAL A  89     -17.745   4.601   3.723  1.00  0.00           C  
ATOM    699  C   VAL A  89     -17.757   4.297   2.222  1.00  0.00           C  
ATOM    700  O   VAL A  89     -18.176   3.213   1.792  1.00  0.00           O  
ATOM    701  CB  VAL A  89     -18.952   5.476   4.112  1.00  0.00           C  
ATOM    702  CG1 VAL A  89     -20.240   4.913   3.531  1.00  0.00           C  
ATOM    703  CG2 VAL A  89     -19.051   5.590   5.624  1.00  0.00           C  
ATOM    704  N   ASN A  90     -17.293   5.252   1.422  1.00  0.00           N  
ATOM    705  CA  ASN A  90     -17.233   5.057  -0.020  1.00  0.00           C  
ATOM    706  C   ASN A  90     -16.266   3.936  -0.392  1.00  0.00           C  
ATOM    707  O   ASN A  90     -16.528   3.167  -1.323  1.00  0.00           O  
ATOM    708  CB  ASN A  90     -16.826   6.355  -0.722  1.00  0.00           C  
ATOM    709  CG  ASN A  90     -17.868   7.443  -0.577  1.00  0.00           C  
ATOM    710  OD1 ASN A  90     -19.016   7.183  -0.215  1.00  0.00           O  
ATOM    711  ND2 ASN A  90     -17.482   8.683  -0.851  1.00  0.00           N  
ATOM    712  N   ALA A  91     -15.147   3.842   0.313  1.00  0.00           N  
ATOM    713  CA  ALA A  91     -14.192   2.769   0.076  1.00  0.00           C  
ATOM    714  C   ALA A  91     -14.833   1.412   0.355  1.00  0.00           C  
ATOM    715  O   ALA A  91     -14.673   0.462  -0.421  1.00  0.00           O  
ATOM    716  CB  ALA A  91     -12.954   2.954   0.947  1.00  0.00           C  
ATOM    717  N   THR A  92     -15.566   1.320   1.455  1.00  0.00           N  
ATOM    718  CA  THR A  92     -16.243   0.078   1.802  1.00  0.00           C  
ATOM    719  C   THR A  92     -17.271  -0.301   0.743  1.00  0.00           C  
ATOM    720  O   THR A  92     -17.378  -1.461   0.353  1.00  0.00           O  
ATOM    721  CB  THR A  92     -16.904   0.203   3.176  1.00  0.00           C  
ATOM    722  OG1 THR A  92     -15.903   0.466   4.158  1.00  0.00           O  
ATOM    723  CG2 THR A  92     -17.637  -1.079   3.538  1.00  0.00           C  
ATOM    724  N   ALA A  93     -18.028   0.684   0.268  1.00  0.00           N  
ATOM    725  CA  ALA A  93     -19.010   0.430  -0.777  1.00  0.00           C  
ATOM    726  C   ALA A  93     -18.338  -0.096  -2.039  1.00  0.00           C  
ATOM    727  O   ALA A  93     -18.853  -1.007  -2.694  1.00  0.00           O  
ATOM    728  CB  ALA A  93     -19.797   1.705  -1.079  1.00  0.00           C  
ATOM    729  N   LEU A  94     -17.181   0.468  -2.377  1.00  0.00           N  
ATOM    730  CA  LEU A  94     -16.425  -0.001  -3.535  1.00  0.00           C  
ATOM    731  C   LEU A  94     -15.968  -1.441  -3.335  1.00  0.00           C  
ATOM    732  O   LEU A  94     -16.139  -2.283  -4.215  1.00  0.00           O  
ATOM    733  CB  LEU A  94     -15.220   0.906  -3.773  1.00  0.00           C  
ATOM    734  CG  LEU A  94     -14.247   0.456  -4.861  1.00  0.00           C  
ATOM    735  CD1 LEU A  94     -14.888   0.569  -6.227  1.00  0.00           C  
ATOM    736  CD2 LEU A  94     -12.955   1.267  -4.807  1.00  0.00           C  
ATOM    737  N   LEU A  95     -15.398  -1.742  -2.176  1.00  0.00           N  
ATOM    738  CA  LEU A  95     -14.873  -3.076  -1.915  1.00  0.00           C  
ATOM    739  C   LEU A  95     -15.985  -4.116  -1.855  1.00  0.00           C  
ATOM    740  O   LEU A  95     -15.761  -5.281  -2.193  1.00  0.00           O  
ATOM    741  CB  LEU A  95     -14.060  -3.080  -0.624  1.00  0.00           C  
ATOM    742  CG  LEU A  95     -12.790  -2.223  -0.653  1.00  0.00           C  
ATOM    743  CD1 LEU A  95     -12.114  -2.212   0.706  1.00  0.00           C  
ATOM    744  CD2 LEU A  95     -11.833  -2.720  -1.723  1.00  0.00           C  
ATOM    745  N   LYS A  96     -17.177  -3.711  -1.444  1.00  0.00           N  
ATOM    746  CA  LYS A  96     -18.299  -4.641  -1.393  1.00  0.00           C  
ATOM    747  C   LYS A  96     -18.708  -5.117  -2.788  1.00  0.00           C  
ATOM    748  O   LYS A  96     -19.382  -6.140  -2.915  1.00  0.00           O  
ATOM    749  CB  LYS A  96     -19.492  -4.002  -0.679  1.00  0.00           C  
ATOM    750  CG  LYS A  96     -19.351  -3.971   0.828  1.00  0.00           C  
ATOM    751  CD  LYS A  96     -20.575  -3.347   1.494  1.00  0.00           C  
ATOM    752  CE  LYS A  96     -20.466  -3.387   3.004  1.00  0.00           C  
ATOM    753  NZ  LYS A  96     -21.642  -2.740   3.664  1.00  0.00           N  
ATOM    754  N   LYS A  97     -18.294  -4.401  -3.815  1.00  0.00           N  
ATOM    755  CA  LYS A  97     -18.537  -4.853  -5.180  1.00  0.00           C  
ATOM    756  C   LYS A  97     -17.708  -6.098  -5.492  1.00  0.00           C  
ATOM    757  O   LYS A  97     -17.981  -6.795  -6.475  1.00  0.00           O  
ATOM    758  CB  LYS A  97     -18.235  -3.740  -6.174  1.00  0.00           C  
ATOM    759  CG  LYS A  97     -19.139  -2.521  -6.010  1.00  0.00           C  
ATOM    760  CD  LYS A  97     -18.824  -1.435  -7.022  1.00  0.00           C  
ATOM    761  CE  LYS A  97     -19.751  -0.246  -6.848  1.00  0.00           C  
ATOM    762  NZ  LYS A  97     -19.482   0.839  -7.834  1.00  0.00           N  
ATOM    763  N   PHE A  98     -16.708  -6.378  -4.664  1.00  0.00           N  
ATOM    764  CA  PHE A  98     -15.928  -7.610  -4.737  1.00  0.00           C  
ATOM    765  C   PHE A  98     -16.283  -8.523  -3.563  1.00  0.00           C  
ATOM    766  O   PHE A  98     -15.404  -9.086  -2.914  1.00  0.00           O  
ATOM    767  CB  PHE A  98     -14.428  -7.295  -4.726  1.00  0.00           C  
ATOM    768  CG  PHE A  98     -13.997  -6.296  -5.765  1.00  0.00           C  
ATOM    769  CD1 PHE A  98     -13.808  -6.681  -7.078  1.00  0.00           C  
ATOM    770  CD2 PHE A  98     -13.775  -4.974  -5.423  1.00  0.00           C  
ATOM    771  CE1 PHE A  98     -13.402  -5.764  -8.038  1.00  0.00           C  
ATOM    772  CE2 PHE A  98     -13.366  -4.049  -6.377  1.00  0.00           C  
ATOM    773  CZ  PHE A  98     -13.179  -4.446  -7.683  1.00  0.00           C  
ATOM    774  N   GLU A  99     -17.571  -8.679  -3.290  1.00  0.00           N  
ATOM    775  CA  GLU A  99     -18.019  -9.356  -2.078  1.00  0.00           C  
ATOM    776  C   GLU A  99     -17.618 -10.828  -2.038  1.00  0.00           C  
ATOM    777  O   GLU A  99     -17.599 -11.429  -0.963  1.00  0.00           O  
ATOM    778  CB  GLU A  99     -19.533  -9.221  -1.930  1.00  0.00           C  
ATOM    779  CG  GLU A  99     -20.329  -9.767  -3.106  1.00  0.00           C  
ATOM    780  CD  GLU A  99     -21.824  -9.532  -2.948  1.00  0.00           C  
ATOM    781  OE1 GLU A  99     -22.247  -9.019  -1.885  1.00  0.00           O  
ATOM    782  OE2 GLU A  99     -22.573  -9.868  -3.891  1.00  0.00           O  
ATOM    783  N   ASP A 100     -17.294 -11.410  -3.182  1.00  0.00           N  
ATOM    784  CA  ASP A 100     -16.843 -12.798  -3.225  1.00  0.00           C  
ATOM    785  C   ASP A 100     -15.319 -12.902  -3.195  1.00  0.00           C  
ATOM    786  O   ASP A 100     -14.773 -13.991  -3.411  1.00  0.00           O  
ATOM    787  CB  ASP A 100     -17.411 -13.508  -4.461  1.00  0.00           C  
ATOM    788  CG  ASP A 100     -17.098 -12.761  -5.749  1.00  0.00           C  
ATOM    789  OD1 ASP A 100     -16.734 -11.571  -5.686  1.00  0.00           O  
ATOM    790  OD2 ASP A 100     -17.234 -13.379  -6.830  1.00  0.00           O  
ATOM    791  N   PHE A 101     -14.628 -11.805  -2.930  1.00  0.00           N  
ATOM    792  CA  PHE A 101     -13.169 -11.776  -2.808  1.00  0.00           C  
ATOM    793  C   PHE A 101     -12.748 -11.898  -1.347  1.00  0.00           C  
ATOM    794  O   PHE A 101     -13.482 -11.512  -0.434  1.00  0.00           O  
ATOM    795  CB  PHE A 101     -12.592 -10.462  -3.361  1.00  0.00           C  
ATOM    796  CG  PHE A 101     -12.453 -10.408  -4.861  1.00  0.00           C  
ATOM    797  CD1 PHE A 101     -13.501 -10.746  -5.701  1.00  0.00           C  
ATOM    798  CD2 PHE A 101     -11.265  -9.961  -5.426  1.00  0.00           C  
ATOM    799  CE1 PHE A 101     -13.364 -10.667  -7.072  1.00  0.00           C  
ATOM    800  CE2 PHE A 101     -11.125  -9.876  -6.799  1.00  0.00           C  
ATOM    801  CZ  PHE A 101     -12.172 -10.227  -7.624  1.00  0.00           C  
ATOM    802  N   PHE A 102     -11.553 -12.425  -1.137  1.00  0.00           N  
ATOM    803  CA  PHE A 102     -10.861 -12.306   0.138  1.00  0.00           C  
ATOM    804  C   PHE A 102     -10.125 -10.970   0.113  1.00  0.00           C  
ATOM    805  O   PHE A 102      -9.140 -10.809  -0.605  1.00  0.00           O  
ATOM    806  CB  PHE A 102      -9.896 -13.475   0.332  1.00  0.00           C  
ATOM    807  CG  PHE A 102      -9.081 -13.390   1.596  1.00  0.00           C  
ATOM    808  CD1 PHE A 102      -9.677 -13.568   2.837  1.00  0.00           C  
ATOM    809  CD2 PHE A 102      -7.716 -13.160   1.542  1.00  0.00           C  
ATOM    810  CE1 PHE A 102      -8.925 -13.502   4.001  1.00  0.00           C  
ATOM    811  CE2 PHE A 102      -6.954 -13.095   2.701  1.00  0.00           C  
ATOM    812  CZ  PHE A 102      -7.563 -13.265   3.929  1.00  0.00           C  
ATOM    813  N   ILE A 103     -10.620 -10.006   0.876  1.00  0.00           N  
ATOM    814  CA  ILE A 103     -10.131  -8.635   0.808  1.00  0.00           C  
ATOM    815  C   ILE A 103      -9.362  -8.298   2.077  1.00  0.00           C  
ATOM    816  O   ILE A 103      -9.810  -8.597   3.188  1.00  0.00           O  
ATOM    817  CB  ILE A 103     -11.286  -7.640   0.594  1.00  0.00           C  
ATOM    818  CG1 ILE A 103     -11.955  -7.913  -0.761  1.00  0.00           C  
ATOM    819  CG2 ILE A 103     -10.802  -6.199   0.676  1.00  0.00           C  
ATOM    820  CD1 ILE A 103     -13.160  -7.058  -1.053  1.00  0.00           C  
ATOM    821  N   ILE A 104      -8.202  -7.680   1.899  1.00  0.00           N  
ATOM    822  CA  ILE A 104      -7.313  -7.307   2.994  1.00  0.00           C  
ATOM    823  C   ILE A 104      -7.233  -5.785   3.033  1.00  0.00           C  
ATOM    824  O   ILE A 104      -6.399  -5.193   2.347  1.00  0.00           O  
ATOM    825  CB  ILE A 104      -5.913  -7.924   2.798  1.00  0.00           C  
ATOM    826  CG1 ILE A 104      -6.028  -9.439   2.618  1.00  0.00           C  
ATOM    827  CG2 ILE A 104      -4.995  -7.586   3.963  1.00  0.00           C  
ATOM    828  CD1 ILE A 104      -4.827 -10.070   1.924  1.00  0.00           C  
ATOM    829  N   PRO A 105      -8.096  -5.122   3.805  1.00  0.00           N  
ATOM    830  CA  PRO A 105      -8.152  -3.658   3.802  1.00  0.00           C  
ATOM    831  C   PRO A 105      -7.213  -3.029   4.825  1.00  0.00           C  
ATOM    832  O   PRO A 105      -6.830  -3.656   5.808  1.00  0.00           O  
ATOM    833  CB  PRO A 105      -9.606  -3.374   4.172  1.00  0.00           C  
ATOM    834  CG  PRO A 105      -9.960  -4.499   5.089  1.00  0.00           C  
ATOM    835  CD  PRO A 105      -9.200  -5.708   4.591  1.00  0.00           C  
ATOM    836  N   MET A 106      -6.852  -1.769   4.577  1.00  0.00           N  
ATOM    837  CA  MET A 106      -6.023  -1.018   5.511  1.00  0.00           C  
ATOM    838  C   MET A 106      -6.273   0.473   5.337  1.00  0.00           C  
ATOM    839  O   MET A 106      -6.982   0.897   4.424  1.00  0.00           O  
ATOM    840  CB  MET A 106      -4.534  -1.329   5.313  1.00  0.00           C  
ATOM    841  CG  MET A 106      -3.932  -0.678   4.072  1.00  0.00           C  
ATOM    842  SD  MET A 106      -2.214  -1.167   3.780  1.00  0.00           S  
ATOM    843  CE  MET A 106      -2.421  -2.892   3.374  1.00  0.00           C  
ATOM    844  N   LEU A 107      -5.677   1.257   6.223  1.00  0.00           N  
ATOM    845  CA  LEU A 107      -5.774   2.707   6.176  1.00  0.00           C  
ATOM    846  C   LEU A 107      -4.471   3.306   5.656  1.00  0.00           C  
ATOM    847  O   LEU A 107      -3.386   2.824   5.972  1.00  0.00           O  
ATOM    848  CB  LEU A 107      -6.061   3.281   7.563  1.00  0.00           C  
ATOM    849  CG  LEU A 107      -7.411   2.939   8.182  1.00  0.00           C  
ATOM    850  CD1 LEU A 107      -7.442   3.361   9.647  1.00  0.00           C  
ATOM    851  CD2 LEU A 107      -8.535   3.609   7.408  1.00  0.00           C  
ATOM    852  N   GLY A 108      -4.589   4.357   4.855  1.00  0.00           N  
ATOM    853  CA  GLY A 108      -3.448   5.148   4.439  1.00  0.00           C  
ATOM    854  C   GLY A 108      -3.330   6.413   5.265  1.00  0.00           C  
ATOM    855  O   GLY A 108      -4.155   6.691   6.133  1.00  0.00           O  
ATOM    856  N   ASN A 109      -2.288   7.198   5.001  1.00  0.00           N  
ATOM    857  CA  ASN A 109      -2.025   8.381   5.813  1.00  0.00           C  
ATOM    858  C   ASN A 109      -3.050   9.490   5.589  1.00  0.00           C  
ATOM    859  O   ASN A 109      -3.173  10.393   6.426  1.00  0.00           O  
ATOM    860  CB  ASN A 109      -0.611   8.910   5.558  1.00  0.00           C  
ATOM    861  CG  ASN A 109      -0.359   9.268   4.111  1.00  0.00           C  
ATOM    862  OD1 ASN A 109      -0.250   8.389   3.258  1.00  0.00           O  
ATOM    863  ND2 ASN A 109      -0.254  10.559   3.834  1.00  0.00           N  
ATOM    864  N   HIS A 110      -3.794   9.436   4.484  1.00  0.00           N  
ATOM    865  CA  HIS A 110      -4.857  10.406   4.258  1.00  0.00           C  
ATOM    866  C   HIS A 110      -6.183   9.975   4.860  1.00  0.00           C  
ATOM    867  O   HIS A 110      -7.130  10.766   4.905  1.00  0.00           O  
ATOM    868  CB  HIS A 110      -5.042  10.657   2.757  1.00  0.00           C  
ATOM    869  CG  HIS A 110      -3.954  11.464   2.131  1.00  0.00           C  
ATOM    870  ND1 HIS A 110      -3.977  12.839   2.079  1.00  0.00           N  
ATOM    871  CD2 HIS A 110      -2.804  11.102   1.538  1.00  0.00           C  
ATOM    872  CE1 HIS A 110      -2.899  13.279   1.478  1.00  0.00           C  
ATOM    873  NE2 HIS A 110      -2.158  12.250   1.141  1.00  0.00           N  
ATOM    874  N   ASP A 111      -6.258   8.740   5.337  1.00  0.00           N  
ATOM    875  CA  ASP A 111      -7.525   8.174   5.792  1.00  0.00           C  
ATOM    876  C   ASP A 111      -7.790   8.466   7.269  1.00  0.00           C  
ATOM    877  O   ASP A 111      -8.303   7.626   8.008  1.00  0.00           O  
ATOM    878  CB  ASP A 111      -7.551   6.668   5.529  1.00  0.00           C  
ATOM    879  CG  ASP A 111      -7.418   6.342   4.046  1.00  0.00           C  
ATOM    880  OD1 ASP A 111      -7.789   7.201   3.219  1.00  0.00           O  
ATOM    881  OD2 ASP A 111      -6.947   5.237   3.724  1.00  0.00           O  
ATOM    882  N   VAL A 112      -7.458   9.674   7.698  1.00  0.00           N  
ATOM    883  CA  VAL A 112      -7.664  10.116   9.065  1.00  0.00           C  
ATOM    884  C   VAL A 112      -7.725  11.634   9.053  1.00  0.00           C  
ATOM    885  O   VAL A 112      -7.257  12.282   8.107  1.00  0.00           O  
ATOM    886  CB  VAL A 112      -6.545   9.618  10.006  1.00  0.00           C  
ATOM    887  CG1 VAL A 112      -5.209  10.254   9.634  1.00  0.00           C  
ATOM    888  CG2 VAL A 112      -6.890   9.885  11.469  1.00  0.00           C  
ATOM    889  N   TYR A 113      -8.335  12.217  10.086  1.00  0.00           N  
ATOM    890  CA  TYR A 113      -8.357  13.672  10.212  1.00  0.00           C  
ATOM    891  C   TYR A 113      -7.886  14.077  11.597  1.00  0.00           C  
ATOM    892  O   TYR A 113      -8.409  13.591  12.596  1.00  0.00           O  
ATOM    893  CB  TYR A 113      -9.750  14.228   9.960  1.00  0.00           C  
ATOM    894  CG  TYR A 113      -9.775  15.736  10.042  1.00  0.00           C  
ATOM    895  CD1 TYR A 113      -9.382  16.508   8.950  1.00  0.00           C  
ATOM    896  CD2 TYR A 113     -10.144  16.391  11.205  1.00  0.00           C  
ATOM    897  CE1 TYR A 113      -9.373  17.888   9.021  1.00  0.00           C  
ATOM    898  CE2 TYR A 113     -10.135  17.775  11.282  1.00  0.00           C  
ATOM    899  CZ  TYR A 113      -9.752  18.512  10.185  1.00  0.00           C  
ATOM    900  OH  TYR A 113      -9.753  19.885  10.251  1.00  0.00           O  
ATOM    901  N   PRO A 114      -6.913  14.997  11.676  1.00  0.00           N  
ATOM    902  CA  PRO A 114      -6.168  15.567  10.545  1.00  0.00           C  
ATOM    903  C   PRO A 114      -5.310  14.533   9.837  1.00  0.00           C  
ATOM    904  O   PRO A 114      -4.949  13.516  10.427  1.00  0.00           O  
ATOM    905  CB  PRO A 114      -5.288  16.634  11.203  1.00  0.00           C  
ATOM    906  CG  PRO A 114      -5.925  16.920  12.516  1.00  0.00           C  
ATOM    907  CD  PRO A 114      -6.540  15.628  12.946  1.00  0.00           C  
ATOM    908  N   ALA A 115      -4.981  14.806   8.585  1.00  0.00           N  
ATOM    909  CA  ALA A 115      -4.190  13.873   7.797  1.00  0.00           C  
ATOM    910  C   ALA A 115      -2.872  13.551   8.498  1.00  0.00           C  
ATOM    911  O   ALA A 115      -2.259  14.422   9.116  1.00  0.00           O  
ATOM    912  CB  ALA A 115      -3.925  14.441   6.411  1.00  0.00           C  
ATOM    913  N   ASN A 116      -2.458  12.285   8.406  1.00  0.00           N  
ATOM    914  CA  ASN A 116      -1.193  11.786   8.937  1.00  0.00           C  
ATOM    915  C   ASN A 116      -1.186  11.566  10.438  1.00  0.00           C  
ATOM    916  O   ASN A 116      -0.292  10.889  10.948  1.00  0.00           O  
ATOM    917  CB  ASN A 116      -0.015  12.691   8.559  1.00  0.00           C  
ATOM    918  CG  ASN A 116       0.032  13.019   7.080  1.00  0.00           C  
ATOM    919  OD1 ASN A 116      -0.234  12.168   6.235  1.00  0.00           O  
ATOM    920  ND2 ASN A 116       0.367  14.260   6.756  1.00  0.00           N  
ATOM    921  N   GLN A 117      -2.145  12.113  11.161  1.00  0.00           N  
ATOM    922  CA  GLN A 117      -2.136  12.075  12.619  1.00  0.00           C  
ATOM    923  C   GLN A 117      -2.956  10.883  13.115  1.00  0.00           C  
ATOM    924  O   GLN A 117      -4.153  11.005  13.395  1.00  0.00           O  
ATOM    925  CB  GLN A 117      -2.667  13.385  13.198  1.00  0.00           C  
ATOM    926  CG  GLN A 117      -2.069  14.632  12.555  1.00  0.00           C  
ATOM    927  CD  GLN A 117      -0.550  14.616  12.539  1.00  0.00           C  
ATOM    928  OE1 GLN A 117       0.083  14.312  13.550  1.00  0.00           O  
ATOM    929  NE2 GLN A 117       0.033  14.924  11.391  1.00  0.00           N  
ATOM    930  N   MET A 118      -2.310   9.738  13.223  1.00  0.00           N  
ATOM    931  CA  MET A 118      -3.001   8.491  13.485  1.00  0.00           C  
ATOM    932  C   MET A 118      -2.303   7.715  14.604  1.00  0.00           C  
ATOM    933  O   MET A 118      -1.286   7.070  14.360  1.00  0.00           O  
ATOM    934  CB  MET A 118      -3.064   7.640  12.215  1.00  0.00           C  
ATOM    935  CG  MET A 118      -3.868   6.367  12.341  1.00  0.00           C  
ATOM    936  SD  MET A 118      -3.794   5.357  10.844  1.00  0.00           S  
ATOM    937  CE  MET A 118      -4.618   6.421   9.664  1.00  0.00           C  
ATOM    938  N   ALA A 119      -2.853   7.795  15.810  1.00  0.00           N  
ATOM    939  CA  ALA A 119      -2.383   6.989  16.937  1.00  0.00           C  
ATOM    940  C   ALA A 119      -3.185   7.304  18.194  1.00  0.00           C  
ATOM    941  O   ALA A 119      -4.391   7.067  18.244  1.00  0.00           O  
ATOM    942  CB  ALA A 119      -0.889   7.196  17.185  1.00  0.00           C  
ATOM    943  N   ILE A 120      -2.519   7.837  19.201  1.00  0.00           N  
ATOM    944  CA  ILE A 120      -3.104   7.975  20.531  1.00  0.00           C  
ATOM    945  C   ILE A 120      -4.345   8.856  20.541  1.00  0.00           C  
ATOM    946  O   ILE A 120      -5.359   8.507  21.149  1.00  0.00           O  
ATOM    947  CB  ILE A 120      -2.065   8.519  21.525  1.00  0.00           C  
ATOM    948  CG1 ILE A 120      -0.868   7.576  21.618  1.00  0.00           C  
ATOM    949  CG2 ILE A 120      -2.685   8.742  22.892  1.00  0.00           C  
ATOM    950  CD1 ILE A 120      -1.224   6.184  22.092  1.00  0.00           C  
ATOM    951  N   ASN A 121      -4.283   9.994  19.861  1.00  0.00           N  
ATOM    952  CA  ASN A 121      -5.371  10.963  19.896  1.00  0.00           C  
ATOM    953  C   ASN A 121      -6.356  10.782  18.747  1.00  0.00           C  
ATOM    954  O   ASN A 121      -7.226  11.626  18.543  1.00  0.00           O  
ATOM    955  CB  ASN A 121      -4.805  12.385  19.883  1.00  0.00           C  
ATOM    956  CG  ASN A 121      -4.006  12.704  21.121  1.00  0.00           C  
ATOM    957  OD1 ASN A 121      -4.303  12.204  22.204  1.00  0.00           O  
ATOM    958  ND2 ASN A 121      -2.974  13.529  20.969  1.00  0.00           N  
ATOM    959  N   SER A 122      -6.232   9.694  18.001  1.00  0.00           N  
ATOM    960  CA  SER A 122      -7.108   9.450  16.867  1.00  0.00           C  
ATOM    961  C   SER A 122      -7.533   7.989  16.783  1.00  0.00           C  
ATOM    962  O   SER A 122      -7.781   7.466  15.691  1.00  0.00           O  
ATOM    963  CB  SER A 122      -6.427   9.876  15.566  1.00  0.00           C  
ATOM    964  OG  SER A 122      -5.179   9.239  15.423  1.00  0.00           O  
ATOM    965  N   GLN A 123      -7.640   7.324  17.936  1.00  0.00           N  
ATOM    966  CA  GLN A 123      -8.012   5.908  17.929  1.00  0.00           C  
ATOM    967  C   GLN A 123      -9.438   5.695  17.420  1.00  0.00           C  
ATOM    968  O   GLN A 123      -9.804   4.577  17.064  1.00  0.00           O  
ATOM    969  CB  GLN A 123      -7.850   5.315  19.330  1.00  0.00           C  
ATOM    970  CG  GLN A 123      -6.394   5.165  19.750  1.00  0.00           C  
ATOM    971  CD  GLN A 123      -6.231   4.511  21.105  1.00  0.00           C  
ATOM    972  OE1 GLN A 123      -7.198   4.367  21.851  1.00  0.00           O  
ATOM    973  NE2 GLN A 123      -5.007   4.125  21.435  1.00  0.00           N  
ATOM    974  N   TRP A 124     -10.232   6.768  17.379  1.00  0.00           N  
ATOM    975  CA  TRP A 124     -11.572   6.674  16.814  1.00  0.00           C  
ATOM    976  C   TRP A 124     -11.532   6.147  15.383  1.00  0.00           C  
ATOM    977  O   TRP A 124     -12.463   5.470  14.945  1.00  0.00           O  
ATOM    978  CB  TRP A 124     -12.254   8.046  16.835  1.00  0.00           C  
ATOM    979  CG  TRP A 124     -11.532   9.075  16.014  1.00  0.00           C  
ATOM    980  CD1 TRP A 124     -10.598   9.966  16.447  1.00  0.00           C  
ATOM    981  CD2 TRP A 124     -11.686   9.312  14.601  1.00  0.00           C  
ATOM    982  NE1 TRP A 124     -10.159  10.739  15.406  1.00  0.00           N  
ATOM    983  CE2 TRP A 124     -10.808  10.361  14.266  1.00  0.00           C  
ATOM    984  CE3 TRP A 124     -12.486   8.749  13.616  1.00  0.00           C  
ATOM    985  CZ2 TRP A 124     -10.698  10.847  12.957  1.00  0.00           C  
ATOM    986  CZ3 TRP A 124     -12.376   9.235  12.310  1.00  0.00           C  
ATOM    987  CH2 TRP A 124     -11.492  10.268  11.997  1.00  0.00           C  
ATOM    988  N   ILE A 125     -10.462   6.445  14.656  1.00  0.00           N  
ATOM    989  CA  ILE A 125     -10.389   6.036  13.261  1.00  0.00           C  
ATOM    990  C   ILE A 125     -10.281   4.520  13.139  1.00  0.00           C  
ATOM    991  O   ILE A 125     -10.809   3.926  12.201  1.00  0.00           O  
ATOM    992  CB  ILE A 125      -9.205   6.716  12.525  1.00  0.00           C  
ATOM    993  CG1 ILE A 125      -9.348   6.513  11.018  1.00  0.00           C  
ATOM    994  CG2 ILE A 125      -7.863   6.189  13.016  1.00  0.00           C  
ATOM    995  CD1 ILE A 125     -10.592   7.117  10.430  1.00  0.00           C  
ATOM    996  N   PHE A 126      -9.610   3.881  14.095  1.00  0.00           N  
ATOM    997  CA  PHE A 126      -9.456   2.435  14.043  1.00  0.00           C  
ATOM    998  C   PHE A 126     -10.794   1.746  14.289  1.00  0.00           C  
ATOM    999  O   PHE A 126     -11.131   0.776  13.609  1.00  0.00           O  
ATOM   1000  CB  PHE A 126      -8.414   1.970  15.058  1.00  0.00           C  
ATOM   1001  CG  PHE A 126      -7.080   2.647  14.926  1.00  0.00           C  
ATOM   1002  CD1 PHE A 126      -6.503   2.832  13.684  1.00  0.00           C  
ATOM   1003  CD2 PHE A 126      -6.405   3.106  16.046  1.00  0.00           C  
ATOM   1004  CE1 PHE A 126      -5.276   3.462  13.558  1.00  0.00           C  
ATOM   1005  CE2 PHE A 126      -5.186   3.729  15.932  1.00  0.00           C  
ATOM   1006  CZ  PHE A 126      -4.615   3.912  14.687  1.00  0.00           C  
ATOM   1007  N   GLN A 127     -11.563   2.238  15.260  1.00  0.00           N  
ATOM   1008  CA  GLN A 127     -12.872   1.665  15.518  1.00  0.00           C  
ATOM   1009  C   GLN A 127     -13.813   1.902  14.347  1.00  0.00           C  
ATOM   1010  O   GLN A 127     -14.519   0.989  13.911  1.00  0.00           O  
ATOM   1011  CB  GLN A 127     -13.468   2.242  16.801  1.00  0.00           C  
ATOM   1012  CG  GLN A 127     -14.886   1.758  17.092  1.00  0.00           C  
ATOM   1013  CD  GLN A 127     -15.412   2.233  18.427  1.00  0.00           C  
ATOM   1014  OE1 GLN A 127     -14.665   2.732  19.263  1.00  0.00           O  
ATOM   1015  NE2 GLN A 127     -16.715   2.066  18.642  1.00  0.00           N  
ATOM   1016  N   PHE A 128     -13.823   3.137  13.833  1.00  0.00           N  
ATOM   1017  CA  PHE A 128     -14.709   3.469  12.729  1.00  0.00           C  
ATOM   1018  C   PHE A 128     -14.384   2.640  11.497  1.00  0.00           C  
ATOM   1019  O   PHE A 128     -15.273   2.053  10.867  1.00  0.00           O  
ATOM   1020  CB  PHE A 128     -14.627   4.964  12.399  1.00  0.00           C  
ATOM   1021  CG  PHE A 128     -15.535   5.376  11.283  1.00  0.00           C  
ATOM   1022  CD1 PHE A 128     -16.878   5.636  11.517  1.00  0.00           C  
ATOM   1023  CD2 PHE A 128     -15.063   5.501   9.985  1.00  0.00           C  
ATOM   1024  CE1 PHE A 128     -17.721   6.013  10.491  1.00  0.00           C  
ATOM   1025  CE2 PHE A 128     -15.901   5.881   8.948  1.00  0.00           C  
ATOM   1026  CZ  PHE A 128     -17.232   6.135   9.204  1.00  0.00           C  
ATOM   1027  N   ALA A 129     -13.104   2.576  11.121  1.00  0.00           N  
ATOM   1028  CA  ALA A 129     -12.698   1.821   9.944  1.00  0.00           C  
ATOM   1029  C   ALA A 129     -12.932   0.327  10.138  1.00  0.00           C  
ATOM   1030  O   ALA A 129     -13.337  -0.364   9.198  1.00  0.00           O  
ATOM   1031  CB  ALA A 129     -11.233   2.102   9.615  1.00  0.00           C  
ATOM   1032  N   ALA A 130     -12.684  -0.177  11.338  1.00  0.00           N  
ATOM   1033  CA  ALA A 130     -12.935  -1.588  11.614  1.00  0.00           C  
ATOM   1034  C   ALA A 130     -14.411  -1.914  11.434  1.00  0.00           C  
ATOM   1035  O   ALA A 130     -14.759  -2.980  10.920  1.00  0.00           O  
ATOM   1036  CB  ALA A 130     -12.480  -1.943  13.024  1.00  0.00           C  
ATOM   1037  N   GLU A 131     -15.285  -1.011  11.864  1.00  0.00           N  
ATOM   1038  CA  GLU A 131     -16.718  -1.213  11.705  1.00  0.00           C  
ATOM   1039  C   GLU A 131     -17.106  -1.207  10.227  1.00  0.00           C  
ATOM   1040  O   GLU A 131     -17.950  -1.999   9.792  1.00  0.00           O  
ATOM   1041  CB  GLU A 131     -17.493  -0.141  12.475  1.00  0.00           C  
ATOM   1042  CG  GLU A 131     -17.381  -0.280  13.986  1.00  0.00           C  
ATOM   1043  CD  GLU A 131     -17.985   0.900  14.745  1.00  0.00           C  
ATOM   1044  OE1 GLU A 131     -18.365   1.892  14.085  1.00  0.00           O  
ATOM   1045  OE2 GLU A 131     -18.057   0.835  15.983  1.00  0.00           O  
ATOM   1046  N   GLN A 132     -16.501  -0.323   9.447  1.00  0.00           N  
ATOM   1047  CA  GLN A 132     -16.799  -0.263   8.025  1.00  0.00           C  
ATOM   1048  C   GLN A 132     -16.238  -1.476   7.288  1.00  0.00           C  
ATOM   1049  O   GLN A 132     -16.917  -2.062   6.435  1.00  0.00           O  
ATOM   1050  CB  GLN A 132     -16.228   1.028   7.412  1.00  0.00           C  
ATOM   1051  CG  GLN A 132     -16.880   2.294   7.951  1.00  0.00           C  
ATOM   1052  CD  GLN A 132     -18.371   2.331   7.696  1.00  0.00           C  
ATOM   1053  OE1 GLN A 132     -18.840   2.022   6.599  1.00  0.00           O  
ATOM   1054  NE2 GLN A 132     -19.136   2.697   8.716  1.00  0.00           N  
ATOM   1055  N   PHE A 133     -15.009  -1.876   7.615  1.00  0.00           N  
ATOM   1056  CA  PHE A 133     -14.344  -2.994   6.956  1.00  0.00           C  
ATOM   1057  C   PHE A 133     -14.765  -4.351   7.526  1.00  0.00           C  
ATOM   1058  O   PHE A 133     -14.304  -5.389   7.039  1.00  0.00           O  
ATOM   1059  CB  PHE A 133     -12.824  -2.863   7.068  1.00  0.00           C  
ATOM   1060  CG  PHE A 133     -12.244  -1.687   6.311  1.00  0.00           C  
ATOM   1061  CD1 PHE A 133     -12.804  -1.259   5.128  1.00  0.00           C  
ATOM   1062  CD2 PHE A 133     -11.119  -1.039   6.787  1.00  0.00           C  
ATOM   1063  CE1 PHE A 133     -12.270  -0.183   4.433  1.00  0.00           C  
ATOM   1064  CE2 PHE A 133     -10.565   0.027   6.104  1.00  0.00           C  
ATOM   1065  CZ  PHE A 133     -11.143   0.455   4.921  1.00  0.00           C  
ATOM   1066  N   ALA A 134     -15.618  -4.362   8.539  1.00  0.00           N  
ATOM   1067  CA  ALA A 134     -15.993  -5.588   9.232  1.00  0.00           C  
ATOM   1068  C   ALA A 134     -16.426  -6.726   8.304  1.00  0.00           C  
ATOM   1069  O   ALA A 134     -16.087  -7.887   8.578  1.00  0.00           O  
ATOM   1070  CB  ALA A 134     -17.085  -5.303  10.261  1.00  0.00           C  
ATOM   1071  N   PRO A 135     -17.158  -6.460   7.222  1.00  0.00           N  
ATOM   1072  CA  PRO A 135     -17.566  -7.572   6.350  1.00  0.00           C  
ATOM   1073  C   PRO A 135     -16.401  -8.356   5.759  1.00  0.00           C  
ATOM   1074  O   PRO A 135     -16.587  -9.499   5.338  1.00  0.00           O  
ATOM   1075  CB  PRO A 135     -18.370  -6.880   5.242  1.00  0.00           C  
ATOM   1076  CG  PRO A 135     -18.883  -5.643   5.878  1.00  0.00           C  
ATOM   1077  CD  PRO A 135     -17.787  -5.196   6.811  1.00  0.00           C  
ATOM   1078  N   PHE A 136     -15.204  -7.755   5.731  1.00  0.00           N  
ATOM   1079  CA  PHE A 136     -14.039  -8.386   5.127  1.00  0.00           C  
ATOM   1080  C   PHE A 136     -13.091  -8.990   6.163  1.00  0.00           C  
ATOM   1081  O   PHE A 136     -12.115  -9.646   5.788  1.00  0.00           O  
ATOM   1082  CB  PHE A 136     -13.270  -7.378   4.277  1.00  0.00           C  
ATOM   1083  CG  PHE A 136     -14.146  -6.489   3.445  1.00  0.00           C  
ATOM   1084  CD1 PHE A 136     -14.941  -7.015   2.450  1.00  0.00           C  
ATOM   1085  CD2 PHE A 136     -14.174  -5.123   3.675  1.00  0.00           C  
ATOM   1086  CE1 PHE A 136     -15.754  -6.196   1.682  1.00  0.00           C  
ATOM   1087  CE2 PHE A 136     -14.982  -4.293   2.912  1.00  0.00           C  
ATOM   1088  CZ  PHE A 136     -15.778  -4.838   1.920  1.00  0.00           C  
ATOM   1089  N   LEU A 137     -13.351  -8.777   7.432  1.00  0.00           N  
ATOM   1090  CA  LEU A 137     -12.413  -9.126   8.492  1.00  0.00           C  
ATOM   1091  C   LEU A 137     -12.958 -10.233   9.388  1.00  0.00           C  
ATOM   1092  O   LEU A 137     -14.156 -10.314   9.639  1.00  0.00           O  
ATOM   1093  CB  LEU A 137     -12.097  -7.897   9.354  1.00  0.00           C  
ATOM   1094  CG  LEU A 137     -11.489  -6.690   8.640  1.00  0.00           C  
ATOM   1095  CD1 LEU A 137     -11.352  -5.519   9.603  1.00  0.00           C  
ATOM   1096  CD2 LEU A 137     -10.133  -7.049   8.044  1.00  0.00           C  
ATOM   1097  N   SER A 138     -12.052 -11.076   9.866  1.00  0.00           N  
ATOM   1098  CA  SER A 138     -12.394 -12.025  10.915  1.00  0.00           C  
ATOM   1099  C   SER A 138     -12.597 -11.262  12.220  1.00  0.00           C  
ATOM   1100  O   SER A 138     -12.174 -10.113  12.359  1.00  0.00           O  
ATOM   1101  CB  SER A 138     -11.288 -13.061  11.083  1.00  0.00           C  
ATOM   1102  OG  SER A 138     -10.111 -12.460  11.600  1.00  0.00           O  
ATOM   1103  N   GLN A 139     -13.231 -11.912  13.191  1.00  0.00           N  
ATOM   1104  CA  GLN A 139     -13.477 -11.250  14.465  1.00  0.00           C  
ATOM   1105  C   GLN A 139     -12.170 -10.854  15.145  1.00  0.00           C  
ATOM   1106  O   GLN A 139     -12.051  -9.762  15.702  1.00  0.00           O  
ATOM   1107  CB  GLN A 139     -14.300 -12.152  15.388  1.00  0.00           C  
ATOM   1108  CG  GLN A 139     -14.667 -11.490  16.710  1.00  0.00           C  
ATOM   1109  CD  GLN A 139     -15.464 -10.204  16.516  1.00  0.00           C  
ATOM   1110  OE1 GLN A 139     -16.337 -10.139  15.649  1.00  0.00           O  
ATOM   1111  NE2 GLN A 139     -15.161  -9.203  17.314  1.00  0.00           N  
ATOM   1112  N   ASN A 140     -11.174 -11.745  15.101  1.00  0.00           N  
ATOM   1113  CA  ASN A 140      -9.876 -11.420  15.687  1.00  0.00           C  
ATOM   1114  C   ASN A 140      -9.230 -10.239  14.975  1.00  0.00           C  
ATOM   1115  O   ASN A 140      -8.610  -9.383  15.605  1.00  0.00           O  
ATOM   1116  CB  ASN A 140      -8.956 -12.639  15.648  1.00  0.00           C  
ATOM   1117  CG  ASN A 140      -9.346 -13.697  16.654  1.00  0.00           C  
ATOM   1118  OD1 ASN A 140     -10.091 -13.432  17.597  1.00  0.00           O  
ATOM   1119  ND2 ASN A 140      -8.834 -14.910  16.463  1.00  0.00           N  
ATOM   1120  N   ALA A 141      -9.362 -10.191  13.650  1.00  0.00           N  
ATOM   1121  CA  ALA A 141      -8.802  -9.080  12.882  1.00  0.00           C  
ATOM   1122  C   ALA A 141      -9.502  -7.771  13.230  1.00  0.00           C  
ATOM   1123  O   ALA A 141      -8.857  -6.730  13.302  1.00  0.00           O  
ATOM   1124  CB  ALA A 141      -8.910  -9.369  11.391  1.00  0.00           C  
ATOM   1125  N   ILE A 142     -10.813  -7.821  13.438  1.00  0.00           N  
ATOM   1126  CA  ILE A 142     -11.560  -6.633  13.828  1.00  0.00           C  
ATOM   1127  C   ILE A 142     -11.036  -6.078  15.144  1.00  0.00           C  
ATOM   1128  O   ILE A 142     -10.795  -4.882  15.276  1.00  0.00           O  
ATOM   1129  CB  ILE A 142     -13.072  -6.941  13.930  1.00  0.00           C  
ATOM   1130  CG1 ILE A 142     -13.650  -7.210  12.545  1.00  0.00           C  
ATOM   1131  CG2 ILE A 142     -13.809  -5.794  14.611  1.00  0.00           C  
ATOM   1132  CD1 ILE A 142     -15.083  -7.703  12.558  1.00  0.00           C  
ATOM   1133  N   GLU A 143     -10.849  -6.949  16.124  1.00  0.00           N  
ATOM   1134  CA  GLU A 143     -10.381  -6.505  17.435  1.00  0.00           C  
ATOM   1135  C   GLU A 143      -8.978  -5.920  17.351  1.00  0.00           C  
ATOM   1136  O   GLU A 143      -8.674  -4.909  17.990  1.00  0.00           O  
ATOM   1137  CB  GLU A 143     -10.434  -7.655  18.432  1.00  0.00           C  
ATOM   1138  CG  GLU A 143     -11.850  -8.140  18.724  1.00  0.00           C  
ATOM   1139  CD  GLU A 143     -12.748  -7.015  19.232  1.00  0.00           C  
ATOM   1140  OE1 GLU A 143     -12.289  -6.229  20.089  1.00  0.00           O  
ATOM   1141  OE2 GLU A 143     -13.898  -6.914  18.763  1.00  0.00           O  
ATOM   1142  N   SER A 144      -8.121  -6.537  16.563  1.00  0.00           N  
ATOM   1143  CA  SER A 144      -6.767  -6.025  16.400  1.00  0.00           C  
ATOM   1144  C   SER A 144      -6.775  -4.691  15.653  1.00  0.00           C  
ATOM   1145  O   SER A 144      -6.054  -3.753  16.022  1.00  0.00           O  
ATOM   1146  CB  SER A 144      -5.908  -7.049  15.655  1.00  0.00           C  
ATOM   1147  OG  SER A 144      -4.548  -6.656  15.625  1.00  0.00           O  
ATOM   1148  N   PHE A 145      -7.596  -4.602  14.619  1.00  0.00           N  
ATOM   1149  CA  PHE A 145      -7.729  -3.370  13.847  1.00  0.00           C  
ATOM   1150  C   PHE A 145      -8.178  -2.218  14.745  1.00  0.00           C  
ATOM   1151  O   PHE A 145      -7.653  -1.105  14.652  1.00  0.00           O  
ATOM   1152  CB  PHE A 145      -8.718  -3.579  12.697  1.00  0.00           C  
ATOM   1153  CG  PHE A 145      -8.589  -2.572  11.581  1.00  0.00           C  
ATOM   1154  CD1 PHE A 145      -8.877  -1.237  11.781  1.00  0.00           C  
ATOM   1155  CD2 PHE A 145      -8.195  -2.968  10.308  1.00  0.00           C  
ATOM   1156  CE1 PHE A 145      -8.758  -0.308  10.756  1.00  0.00           C  
ATOM   1157  CE2 PHE A 145      -8.083  -2.055   9.280  1.00  0.00           C  
ATOM   1158  CZ  PHE A 145      -8.365  -0.721   9.504  1.00  0.00           C  
ATOM   1159  N   LYS A 146      -9.138  -2.498  15.618  1.00  0.00           N  
ATOM   1160  CA  LYS A 146      -9.648  -1.470  16.517  1.00  0.00           C  
ATOM   1161  C   LYS A 146      -8.557  -0.924  17.433  1.00  0.00           C  
ATOM   1162  O   LYS A 146      -8.618   0.232  17.853  1.00  0.00           O  
ATOM   1163  CB  LYS A 146     -10.797  -2.025  17.367  1.00  0.00           C  
ATOM   1164  CG  LYS A 146     -12.104  -2.190  16.614  1.00  0.00           C  
ATOM   1165  CD  LYS A 146     -13.189  -2.729  17.530  1.00  0.00           C  
ATOM   1166  CE  LYS A 146     -14.524  -2.837  16.817  1.00  0.00           C  
ATOM   1167  NZ  LYS A 146     -15.583  -3.395  17.707  1.00  0.00           N  
ATOM   1168  N   HIS A 147      -7.557  -1.744  17.732  1.00  0.00           N  
ATOM   1169  CA  HIS A 147      -6.488  -1.310  18.623  1.00  0.00           C  
ATOM   1170  C   HIS A 147      -5.524  -0.351  17.933  1.00  0.00           C  
ATOM   1171  O   HIS A 147      -5.176   0.686  18.492  1.00  0.00           O  
ATOM   1172  CB  HIS A 147      -5.731  -2.519  19.165  1.00  0.00           C  
ATOM   1173  CG  HIS A 147      -4.581  -2.145  20.045  1.00  0.00           C  
ATOM   1174  ND1 HIS A 147      -4.738  -1.545  21.274  1.00  0.00           N  
ATOM   1175  CD2 HIS A 147      -3.237  -2.270  19.871  1.00  0.00           C  
ATOM   1176  CE1 HIS A 147      -3.552  -1.326  21.818  1.00  0.00           C  
ATOM   1177  NE2 HIS A 147      -2.633  -1.763  20.983  1.00  0.00           N  
ATOM   1178  N   GLY A 148      -5.086  -0.690  16.712  1.00  0.00           N  
ATOM   1179  CA  GLY A 148      -4.072   0.126  16.067  1.00  0.00           C  
ATOM   1180  C   GLY A 148      -4.054   0.091  14.550  1.00  0.00           C  
ATOM   1181  O   GLY A 148      -3.139   0.637  13.940  1.00  0.00           O  
ATOM   1182  N   GLY A 149      -5.043  -0.545  13.931  1.00  0.00           N  
ATOM   1183  CA  GLY A 149      -5.096  -0.613  12.480  1.00  0.00           C  
ATOM   1184  C   GLY A 149      -4.252  -1.711  11.872  1.00  0.00           C  
ATOM   1185  O   GLY A 149      -4.095  -1.762  10.646  1.00  0.00           O  
ATOM   1186  N   TYR A 150      -3.716  -2.605  12.688  1.00  0.00           N  
ATOM   1187  CA  TYR A 150      -2.931  -3.738  12.225  1.00  0.00           C  
ATOM   1188  C   TYR A 150      -3.601  -5.043  12.637  1.00  0.00           C  
ATOM   1189  O   TYR A 150      -4.353  -5.086  13.616  1.00  0.00           O  
ATOM   1190  CB  TYR A 150      -1.490  -3.678  12.754  1.00  0.00           C  
ATOM   1191  CG  TYR A 150      -1.360  -3.570  14.266  1.00  0.00           C  
ATOM   1192  CD1 TYR A 150      -1.444  -4.689  15.073  1.00  0.00           C  
ATOM   1193  CD2 TYR A 150      -1.107  -2.347  14.876  1.00  0.00           C  
ATOM   1194  CE1 TYR A 150      -1.297  -4.601  16.451  1.00  0.00           C  
ATOM   1195  CE2 TYR A 150      -0.962  -2.237  16.249  1.00  0.00           C  
ATOM   1196  CZ  TYR A 150      -1.057  -3.373  17.038  1.00  0.00           C  
ATOM   1197  OH  TYR A 150      -0.915  -3.271  18.402  1.00  0.00           O  
ATOM   1198  N   TYR A 151      -3.349  -6.109  11.892  1.00  0.00           N  
ATOM   1199  CA  TYR A 151      -4.041  -7.374  12.129  1.00  0.00           C  
ATOM   1200  C   TYR A 151      -3.467  -8.466  11.240  1.00  0.00           C  
ATOM   1201  O   TYR A 151      -2.628  -8.212  10.376  1.00  0.00           O  
ATOM   1202  CB  TYR A 151      -5.548  -7.217  11.857  1.00  0.00           C  
ATOM   1203  CG  TYR A 151      -5.867  -6.910  10.401  1.00  0.00           C  
ATOM   1204  CD1 TYR A 151      -5.871  -5.603   9.935  1.00  0.00           C  
ATOM   1205  CD2 TYR A 151      -6.180  -7.932   9.510  1.00  0.00           C  
ATOM   1206  CE1 TYR A 151      -6.171  -5.317   8.612  1.00  0.00           C  
ATOM   1207  CE2 TYR A 151      -6.481  -7.650   8.182  1.00  0.00           C  
ATOM   1208  CZ  TYR A 151      -6.472  -6.344   7.741  1.00  0.00           C  
ATOM   1209  OH  TYR A 151      -6.776  -6.072   6.422  1.00  0.00           O  
ATOM   1210  N   THR A 152      -3.934  -9.682  11.466  1.00  0.00           N  
ATOM   1211  CA  THR A 152      -3.602 -10.817  10.615  1.00  0.00           C  
ATOM   1212  C   THR A 152      -4.876 -11.563  10.247  1.00  0.00           C  
ATOM   1213  O   THR A 152      -5.862 -11.542  10.994  1.00  0.00           O  
ATOM   1214  CB  THR A 152      -2.633 -11.806  11.285  1.00  0.00           C  
ATOM   1215  OG1 THR A 152      -3.312 -12.488  12.352  1.00  0.00           O  
ATOM   1216  CG2 THR A 152      -1.425 -11.079  11.850  1.00  0.00           C  
ATOM   1217  N   MET A 153      -4.850 -12.236   9.100  1.00  0.00           N  
ATOM   1218  CA  MET A 153      -5.903 -13.148   8.684  1.00  0.00           C  
ATOM   1219  C   MET A 153      -5.290 -14.255   7.856  1.00  0.00           C  
ATOM   1220  O   MET A 153      -4.440 -13.988   7.003  1.00  0.00           O  
ATOM   1221  CB  MET A 153      -6.991 -12.447   7.851  1.00  0.00           C  
ATOM   1222  CG  MET A 153      -7.881 -11.496   8.621  1.00  0.00           C  
ATOM   1223  SD  MET A 153      -9.372 -11.051   7.690  1.00  0.00           S  
ATOM   1224  CE  MET A 153      -8.672 -10.279   6.234  1.00  0.00           C  
ATOM   1225  N   PRO A 154      -5.703 -15.498   8.059  1.00  0.00           N  
ATOM   1226  CA  PRO A 154      -5.196 -16.574   7.209  1.00  0.00           C  
ATOM   1227  C   PRO A 154      -5.806 -16.503   5.811  1.00  0.00           C  
ATOM   1228  O   PRO A 154      -6.991 -16.198   5.662  1.00  0.00           O  
ATOM   1229  CB  PRO A 154      -5.648 -17.838   7.939  1.00  0.00           C  
ATOM   1230  CG  PRO A 154      -6.875 -17.421   8.678  1.00  0.00           C  
ATOM   1231  CD  PRO A 154      -6.643 -15.983   9.082  1.00  0.00           C  
ATOM   1232  N   PHE A 155      -4.998 -16.778   4.802  1.00  0.00           N  
ATOM   1233  CA  PHE A 155      -5.528 -16.882   3.456  1.00  0.00           C  
ATOM   1234  C   PHE A 155      -6.458 -18.090   3.372  1.00  0.00           C  
ATOM   1235  O   PHE A 155      -6.222 -19.102   4.037  1.00  0.00           O  
ATOM   1236  CB  PHE A 155      -4.401 -17.002   2.424  1.00  0.00           C  
ATOM   1237  CG  PHE A 155      -3.723 -15.697   2.098  1.00  0.00           C  
ATOM   1238  CD1 PHE A 155      -4.219 -14.884   1.094  1.00  0.00           C  
ATOM   1239  CD2 PHE A 155      -2.599 -15.287   2.792  1.00  0.00           C  
ATOM   1240  CE1 PHE A 155      -3.604 -13.684   0.782  1.00  0.00           C  
ATOM   1241  CE2 PHE A 155      -1.978 -14.089   2.484  1.00  0.00           C  
ATOM   1242  CZ  PHE A 155      -2.484 -13.285   1.482  1.00  0.00           C  
ATOM   1243  N   PRO A 156      -7.524 -18.014   2.573  1.00  0.00           N  
ATOM   1244  CA  PRO A 156      -8.472 -19.121   2.477  1.00  0.00           C  
ATOM   1245  C   PRO A 156      -7.824 -20.411   1.981  1.00  0.00           C  
ATOM   1246  O   PRO A 156      -6.962 -20.385   1.098  1.00  0.00           O  
ATOM   1247  CB  PRO A 156      -9.509 -18.611   1.470  1.00  0.00           C  
ATOM   1248  CG  PRO A 156      -9.421 -17.123   1.561  1.00  0.00           C  
ATOM   1249  CD  PRO A 156      -7.970 -16.833   1.823  1.00  0.00           C  
ATOM   1250  N   ALA A 157      -8.249 -21.529   2.536  1.00  0.00           N  
ATOM   1251  CA  ALA A 157      -7.662 -22.822   2.200  1.00  0.00           C  
ATOM   1252  C   ALA A 157      -7.950 -23.240   0.764  1.00  0.00           C  
ATOM   1253  O   ALA A 157      -7.161 -23.972   0.159  1.00  0.00           O  
ATOM   1254  CB  ALA A 157      -8.162 -23.887   3.162  1.00  0.00           C  
ATOM   1255  N   HIS A 158      -9.046 -22.756   0.193  1.00  0.00           N  
ATOM   1256  CA  HIS A 158      -9.458 -23.201  -1.137  1.00  0.00           C  
ATOM   1257  C   HIS A 158      -8.587 -22.614  -2.249  1.00  0.00           C  
ATOM   1258  O   HIS A 158      -8.799 -22.933  -3.421  1.00  0.00           O  
ATOM   1259  CB  HIS A 158     -10.926 -22.839  -1.383  1.00  0.00           C  
ATOM   1260  CG  HIS A 158     -11.190 -21.365  -1.427  1.00  0.00           C  
ATOM   1261  ND1 HIS A 158     -10.886 -20.580  -2.518  1.00  0.00           N  
ATOM   1262  CD2 HIS A 158     -11.743 -20.529  -0.520  1.00  0.00           C  
ATOM   1263  CE1 HIS A 158     -11.229 -19.331  -2.285  1.00  0.00           C  
ATOM   1264  NE2 HIS A 158     -11.751 -19.271  -1.082  1.00  0.00           N  
ATOM   1265  N   LEU A 159      -7.615 -21.787  -1.907  1.00  0.00           N  
ATOM   1266  CA  LEU A 159      -6.758 -21.161  -2.907  1.00  0.00           C  
ATOM   1267  C   LEU A 159      -5.632 -22.074  -3.381  1.00  0.00           C  
ATOM   1268  O   LEU A 159      -4.826 -21.666  -4.225  1.00  0.00           O  
ATOM   1269  CB  LEU A 159      -6.175 -19.858  -2.359  1.00  0.00           C  
ATOM   1270  CG  LEU A 159      -7.176 -18.742  -2.066  1.00  0.00           C  
ATOM   1271  CD1 LEU A 159      -6.491 -17.572  -1.374  1.00  0.00           C  
ATOM   1272  CD2 LEU A 159      -7.847 -18.279  -3.354  1.00  0.00           C  
ATOM   1273  N   GLY A 160      -5.544 -23.278  -2.861  1.00  0.00           N  
ATOM   1274  CA  GLY A 160      -4.504 -24.200  -3.267  1.00  0.00           C  
ATOM   1275  C   GLY A 160      -3.189 -23.999  -2.539  1.00  0.00           C  
ATOM   1276  O   GLY A 160      -2.134 -24.386  -3.043  1.00  0.00           O  
ATOM   1277  N   ILE A 161      -3.244 -23.400  -1.364  1.00  0.00           N  
ATOM   1278  CA  ILE A 161      -2.057 -23.133  -0.566  1.00  0.00           C  
ATOM   1279  C   ILE A 161      -1.562 -24.429   0.065  1.00  0.00           C  
ATOM   1280  O   ILE A 161      -2.351 -25.214   0.597  1.00  0.00           O  
ATOM   1281  CB  ILE A 161      -2.357 -22.086   0.511  1.00  0.00           C  
ATOM   1282  CG1 ILE A 161      -2.716 -20.749  -0.150  1.00  0.00           C  
ATOM   1283  CG2 ILE A 161      -1.187 -21.913   1.463  1.00  0.00           C  
ATOM   1284  CD1 ILE A 161      -3.361 -19.748   0.777  1.00  0.00           C  
ATOM   1285  N   LYS A 162      -0.239 -24.656  -0.007  1.00  0.00           N  
ATOM   1286  CA  LYS A 162       0.352 -25.903   0.457  1.00  0.00           C  
ATOM   1287  C   LYS A 162       0.996 -25.786   1.833  1.00  0.00           C  
ATOM   1288  O   LYS A 162       1.391 -26.798   2.422  1.00  0.00           O  
ATOM   1289  CB  LYS A 162       1.389 -26.398  -0.549  1.00  0.00           C  
ATOM   1290  CG  LYS A 162       0.825 -26.679  -1.934  1.00  0.00           C  
ATOM   1291  CD  LYS A 162      -0.219 -27.786  -1.890  1.00  0.00           C  
ATOM   1292  CE  LYS A 162      -0.719 -28.126  -3.286  1.00  0.00           C  
ATOM   1293  NZ  LYS A 162      -1.741 -29.202  -3.264  1.00  0.00           N  
ATOM   1294  N   VAL A 163       1.120 -24.587   2.350  1.00  0.00           N  
ATOM   1295  CA  VAL A 163       1.620 -24.335   3.694  1.00  0.00           C  
ATOM   1296  C   VAL A 163       0.803 -23.184   4.259  1.00  0.00           C  
ATOM   1297  O   VAL A 163       0.419 -22.279   3.516  1.00  0.00           O  
ATOM   1298  CB  VAL A 163       3.130 -23.996   3.683  1.00  0.00           C  
ATOM   1299  CG1 VAL A 163       3.399 -22.758   2.834  1.00  0.00           C  
ATOM   1300  CG2 VAL A 163       3.647 -23.786   5.101  1.00  0.00           C  
ATOM   1301  N   PRO A 164       0.491 -23.196   5.557  1.00  0.00           N  
ATOM   1302  CA  PRO A 164      -0.323 -22.114   6.120  1.00  0.00           C  
ATOM   1303  C   PRO A 164       0.263 -20.747   5.780  1.00  0.00           C  
ATOM   1304  O   PRO A 164       1.429 -20.469   6.069  1.00  0.00           O  
ATOM   1305  CB  PRO A 164      -0.278 -22.387   7.626  1.00  0.00           C  
ATOM   1306  CG  PRO A 164      -0.095 -23.862   7.720  1.00  0.00           C  
ATOM   1307  CD  PRO A 164       0.799 -24.228   6.570  1.00  0.00           C  
ATOM   1308  N   LEU A 165      -0.563 -19.913   5.160  1.00  0.00           N  
ATOM   1309  CA  LEU A 165      -0.141 -18.599   4.697  1.00  0.00           C  
ATOM   1310  C   LEU A 165      -1.069 -17.550   5.272  1.00  0.00           C  
ATOM   1311  O   LEU A 165      -2.289 -17.704   5.231  1.00  0.00           O  
ATOM   1312  CB  LEU A 165      -0.147 -18.540   3.169  1.00  0.00           C  
ATOM   1313  CG  LEU A 165       0.298 -17.224   2.535  1.00  0.00           C  
ATOM   1314  CD1 LEU A 165       1.752 -16.940   2.842  1.00  0.00           C  
ATOM   1315  CD2 LEU A 165       0.065 -17.254   1.026  1.00  0.00           C  
ATOM   1316  N   ASN A 166      -0.490 -16.482   5.806  1.00  0.00           N  
ATOM   1317  CA  ASN A 166      -1.255 -15.456   6.492  1.00  0.00           C  
ATOM   1318  C   ASN A 166      -1.048 -14.090   5.872  1.00  0.00           C  
ATOM   1319  O   ASN A 166       0.058 -13.732   5.472  1.00  0.00           O  
ATOM   1320  CB  ASN A 166      -0.867 -15.396   7.971  1.00  0.00           C  
ATOM   1321  CG  ASN A 166      -1.131 -16.692   8.695  1.00  0.00           C  
ATOM   1322  OD1 ASN A 166      -2.223 -16.917   9.196  1.00  0.00           O  
ATOM   1323  ND2 ASN A 166      -0.124 -17.555   8.749  1.00  0.00           N  
ATOM   1324  N   ALA A 167      -2.126 -13.318   5.801  1.00  0.00           N  
ATOM   1325  CA  ALA A 167      -2.041 -11.905   5.479  1.00  0.00           C  
ATOM   1326  C   ALA A 167      -1.750 -11.145   6.760  1.00  0.00           C  
ATOM   1327  O   ALA A 167      -2.461 -11.304   7.750  1.00  0.00           O  
ATOM   1328  CB  ALA A 167      -3.338 -11.415   4.850  1.00  0.00           C  
ATOM   1329  N   VAL A 168      -0.695 -10.340   6.759  1.00  0.00           N  
ATOM   1330  CA  VAL A 168      -0.315  -9.536   7.908  1.00  0.00           C  
ATOM   1331  C   VAL A 168      -0.296  -8.077   7.480  1.00  0.00           C  
ATOM   1332  O   VAL A 168       0.448  -7.711   6.575  1.00  0.00           O  
ATOM   1333  CB  VAL A 168       1.059  -9.948   8.465  1.00  0.00           C  
ATOM   1334  CG1 VAL A 168       1.437  -9.068   9.645  1.00  0.00           C  
ATOM   1335  CG2 VAL A 168       1.048 -11.411   8.867  1.00  0.00           C  
ATOM   1336  N   VAL A 169      -1.112  -7.261   8.127  1.00  0.00           N  
ATOM   1337  CA  VAL A 169      -1.197  -5.840   7.814  1.00  0.00           C  
ATOM   1338  C   VAL A 169      -0.530  -5.048   8.927  1.00  0.00           C  
ATOM   1339  O   VAL A 169      -0.901  -5.186  10.095  1.00  0.00           O  
ATOM   1340  CB  VAL A 169      -2.653  -5.387   7.629  1.00  0.00           C  
ATOM   1341  CG1 VAL A 169      -2.734  -3.868   7.546  1.00  0.00           C  
ATOM   1342  CG2 VAL A 169      -3.233  -6.019   6.378  1.00  0.00           C  
ATOM   1343  N   LEU A 170       0.437  -4.227   8.558  1.00  0.00           N  
ATOM   1344  CA  LEU A 170       1.074  -3.303   9.487  1.00  0.00           C  
ATOM   1345  C   LEU A 170       0.602  -1.887   9.209  1.00  0.00           C  
ATOM   1346  O   LEU A 170       0.501  -1.477   8.052  1.00  0.00           O  
ATOM   1347  CB  LEU A 170       2.597  -3.360   9.364  1.00  0.00           C  
ATOM   1348  CG  LEU A 170       3.273  -4.668   9.763  1.00  0.00           C  
ATOM   1349  CD1 LEU A 170       4.785  -4.559   9.575  1.00  0.00           C  
ATOM   1350  CD2 LEU A 170       2.949  -5.023  11.207  1.00  0.00           C  
ATOM   1351  N   ASN A 171       0.316  -1.144  10.270  1.00  0.00           N  
ATOM   1352  CA  ASN A 171      -0.058   0.261  10.150  1.00  0.00           C  
ATOM   1353  C   ASN A 171       1.198   1.113  10.255  1.00  0.00           C  
ATOM   1354  O   ASN A 171       1.576   1.558  11.334  1.00  0.00           O  
ATOM   1355  CB  ASN A 171      -1.069   0.643  11.224  1.00  0.00           C  
ATOM   1356  CG  ASN A 171      -1.487   2.095  11.124  1.00  0.00           C  
ATOM   1357  OD1 ASN A 171      -1.121   2.794  10.180  1.00  0.00           O  
ATOM   1358  ND2 ASN A 171      -2.266   2.548  12.096  1.00  0.00           N  
ATOM   1359  N   THR A 172       1.852   1.336   9.115  1.00  0.00           N  
ATOM   1360  CA  THR A 172       3.089   2.117   9.119  1.00  0.00           C  
ATOM   1361  C   THR A 172       2.832   3.611   9.078  1.00  0.00           C  
ATOM   1362  O   THR A 172       3.783   4.393   9.142  1.00  0.00           O  
ATOM   1363  CB  THR A 172       4.002   1.708   7.954  1.00  0.00           C  
ATOM   1364  OG1 THR A 172       3.277   1.767   6.723  1.00  0.00           O  
ATOM   1365  CG2 THR A 172       4.524   0.299   8.175  1.00  0.00           C  
ATOM   1366  N   VAL A 173       1.571   4.031   9.006  1.00  0.00           N  
ATOM   1367  CA  VAL A 173       1.262   5.442   9.209  1.00  0.00           C  
ATOM   1368  C   VAL A 173       1.683   5.860  10.610  1.00  0.00           C  
ATOM   1369  O   VAL A 173       2.005   7.026  10.852  1.00  0.00           O  
ATOM   1370  CB  VAL A 173      -0.233   5.724   8.982  1.00  0.00           C  
ATOM   1371  CG1 VAL A 173      -0.541   7.204   9.198  1.00  0.00           C  
ATOM   1372  CG2 VAL A 173      -0.641   5.304   7.575  1.00  0.00           C  
ATOM   1373  N   LEU A 174       1.729   4.905  11.536  1.00  0.00           N  
ATOM   1374  CA  LEU A 174       2.228   5.172  12.883  1.00  0.00           C  
ATOM   1375  C   LEU A 174       3.679   5.630  12.862  1.00  0.00           C  
ATOM   1376  O   LEU A 174       4.127   6.322  13.782  1.00  0.00           O  
ATOM   1377  CB  LEU A 174       2.111   3.934  13.756  1.00  0.00           C  
ATOM   1378  CG  LEU A 174       0.705   3.371  13.972  1.00  0.00           C  
ATOM   1379  CD1 LEU A 174       0.763   2.117  14.847  1.00  0.00           C  
ATOM   1380  CD2 LEU A 174      -0.210   4.416  14.599  1.00  0.00           C  
ATOM   1381  N   TYR A 175       4.419   5.267  11.814  1.00  0.00           N  
ATOM   1382  CA  TYR A 175       5.839   5.577  11.725  1.00  0.00           C  
ATOM   1383  C   TYR A 175       6.140   6.729  10.766  1.00  0.00           C  
ATOM   1384  O   TYR A 175       7.297   7.134  10.637  1.00  0.00           O  
ATOM   1385  CB  TYR A 175       6.623   4.337  11.287  1.00  0.00           C  
ATOM   1386  CG  TYR A 175       6.297   3.084  12.076  1.00  0.00           C  
ATOM   1387  CD1 TYR A 175       6.034   3.150  13.434  1.00  0.00           C  
ATOM   1388  CD2 TYR A 175       6.271   1.839  11.461  1.00  0.00           C  
ATOM   1389  CE1 TYR A 175       5.738   2.003  14.167  1.00  0.00           C  
ATOM   1390  CE2 TYR A 175       5.992   0.693  12.179  1.00  0.00           C  
ATOM   1391  CZ  TYR A 175       5.720   0.778  13.524  1.00  0.00           C  
ATOM   1392  OH  TYR A 175       5.437  -0.355  14.242  1.00  0.00           O  
ATOM   1393  N   TYR A 176       5.133   7.244  10.101  1.00  0.00           N  
ATOM   1394  CA  TYR A 176       5.286   8.316   9.127  1.00  0.00           C  
ATOM   1395  C   TYR A 176       5.861   9.555   9.806  1.00  0.00           C  
ATOM   1396  O   TYR A 176       5.413   9.945  10.887  1.00  0.00           O  
ATOM   1397  CB  TYR A 176       3.922   8.628   8.504  1.00  0.00           C  
ATOM   1398  CG  TYR A 176       3.939   9.474   7.249  1.00  0.00           C  
ATOM   1399  CD1 TYR A 176       4.999   9.464   6.365  1.00  0.00           C  
ATOM   1400  CD2 TYR A 176       2.837  10.267   6.940  1.00  0.00           C  
ATOM   1401  CE1 TYR A 176       4.980  10.227   5.204  1.00  0.00           C  
ATOM   1402  CE2 TYR A 176       2.808  11.033   5.787  1.00  0.00           C  
ATOM   1403  CZ  TYR A 176       3.877  11.004   4.922  1.00  0.00           C  
ATOM   1404  OH  TYR A 176       3.846  11.757   3.778  1.00  0.00           O  
ATOM   1405  N   ASN A 177       6.845  10.199   9.172  1.00  0.00           N  
ATOM   1406  CA  ASN A 177       7.524  11.313   9.832  1.00  0.00           C  
ATOM   1407  C   ASN A 177       6.708  12.607   9.836  1.00  0.00           C  
ATOM   1408  O   ASN A 177       7.178  13.618  10.353  1.00  0.00           O  
ATOM   1409  CB  ASN A 177       8.921  11.544   9.235  1.00  0.00           C  
ATOM   1410  CG  ASN A 177       8.903  11.842   7.757  1.00  0.00           C  
ATOM   1411  OD1 ASN A 177       7.869  12.180   7.186  1.00  0.00           O  
ATOM   1412  ND2 ASN A 177      10.063  11.720   7.126  1.00  0.00           N  
ATOM   1413  N   TYR A 178       5.503  12.577   9.283  1.00  0.00           N  
ATOM   1414  CA  TYR A 178       4.563  13.681   9.452  1.00  0.00           C  
ATOM   1415  C   TYR A 178       3.566  13.403  10.572  1.00  0.00           C  
ATOM   1416  O   TYR A 178       2.716  14.246  10.872  1.00  0.00           O  
ATOM   1417  CB  TYR A 178       3.801  13.947   8.147  1.00  0.00           C  
ATOM   1418  CG  TYR A 178       4.621  14.625   7.065  1.00  0.00           C  
ATOM   1419  CD1 TYR A 178       5.715  15.409   7.379  1.00  0.00           C  
ATOM   1420  CD2 TYR A 178       4.282  14.489   5.732  1.00  0.00           C  
ATOM   1421  CE1 TYR A 178       6.456  16.032   6.384  1.00  0.00           C  
ATOM   1422  CE2 TYR A 178       5.007  15.113   4.735  1.00  0.00           C  
ATOM   1423  CZ  TYR A 178       6.093  15.882   5.063  1.00  0.00           C  
ATOM   1424  OH  TYR A 178       6.820  16.501   4.085  1.00  0.00           O  
ATOM   1425  N   ASN A 179       3.650  12.228  11.193  1.00  0.00           N  
ATOM   1426  CA  ASN A 179       2.744  11.839  12.267  1.00  0.00           C  
ATOM   1427  C   ASN A 179       3.313  12.322  13.599  1.00  0.00           C  
ATOM   1428  O   ASN A 179       4.201  11.693  14.168  1.00  0.00           O  
ATOM   1429  CB  ASN A 179       2.555  10.327  12.277  1.00  0.00           C  
ATOM   1430  CG  ASN A 179       1.502   9.864  13.257  1.00  0.00           C  
ATOM   1431  OD1 ASN A 179       1.070  10.620  14.133  1.00  0.00           O  
ATOM   1432  ND2 ASN A 179       1.084   8.614  13.122  1.00  0.00           N  
ATOM   1433  N   LYS A 180       2.791  13.440  14.084  1.00  0.00           N  
ATOM   1434  CA  LYS A 180       3.330  14.055  15.298  1.00  0.00           C  
ATOM   1435  C   LYS A 180       2.972  13.279  16.552  1.00  0.00           C  
ATOM   1436  O   LYS A 180       3.611  13.455  17.588  1.00  0.00           O  
ATOM   1437  CB  LYS A 180       2.832  15.495  15.423  1.00  0.00           C  
ATOM   1438  CG  LYS A 180       3.190  16.390  14.232  1.00  0.00           C  
ATOM   1439  CD  LYS A 180       4.685  16.445  14.022  1.00  0.00           C  
ATOM   1440  CE  LYS A 180       5.041  17.406  12.897  1.00  0.00           C  
ATOM   1441  NZ  LYS A 180       6.513  17.466  12.646  1.00  0.00           N  
ATOM   1442  N   GLN A 181       1.978  12.411  16.482  1.00  0.00           N  
ATOM   1443  CA  GLN A 181       1.519  11.692  17.670  1.00  0.00           C  
ATOM   1444  C   GLN A 181       2.514  10.642  18.140  1.00  0.00           C  
ATOM   1445  O   GLN A 181       2.468  10.228  19.296  1.00  0.00           O  
ATOM   1446  CB  GLN A 181       0.174  11.026  17.407  1.00  0.00           C  
ATOM   1447  CG  GLN A 181      -0.968  11.981  17.133  1.00  0.00           C  
ATOM   1448  CD  GLN A 181      -2.308  11.290  17.168  1.00  0.00           C  
ATOM   1449  OE1 GLN A 181      -2.503  10.310  17.891  1.00  0.00           O  
ATOM   1450  NE2 GLN A 181      -3.269  11.792  16.382  1.00  0.00           N  
ATOM   1451  N   THR A 182       3.399  10.202  17.258  1.00  0.00           N  
ATOM   1452  CA  THR A 182       4.270   9.071  17.555  1.00  0.00           C  
ATOM   1453  C   THR A 182       5.747   9.424  17.565  1.00  0.00           C  
ATOM   1454  O   THR A 182       6.592   8.543  17.708  1.00  0.00           O  
ATOM   1455  CB  THR A 182       4.044   7.934  16.539  1.00  0.00           C  
ATOM   1456  OG1 THR A 182       4.285   8.442  15.221  1.00  0.00           O  
ATOM   1457  CG2 THR A 182       2.610   7.427  16.629  1.00  0.00           C  
ATOM   1458  N   MET A 183       6.070  10.708  17.440  1.00  0.00           N  
ATOM   1459  CA  MET A 183       7.454  11.131  17.289  1.00  0.00           C  
ATOM   1460  C   MET A 183       8.345  10.690  18.452  1.00  0.00           C  
ATOM   1461  O   MET A 183       9.501  10.327  18.249  1.00  0.00           O  
ATOM   1462  CB  MET A 183       7.516  12.655  17.133  1.00  0.00           C  
ATOM   1463  CG  MET A 183       8.906  13.176  16.804  1.00  0.00           C  
ATOM   1464  SD  MET A 183       8.992  14.977  16.735  1.00  0.00           S  
ATOM   1465  CE  MET A 183       7.282  15.453  16.536  1.00  0.00           C  
ATOM   1466  N   ASP A 184       7.799  10.706  19.664  1.00  0.00           N  
ATOM   1467  CA  ASP A 184       8.594  10.444  20.854  1.00  0.00           C  
ATOM   1468  C   ASP A 184       8.396   9.037  21.409  1.00  0.00           C  
ATOM   1469  O   ASP A 184       8.921   8.713  22.476  1.00  0.00           O  
ATOM   1470  CB  ASP A 184       8.270  11.468  21.943  1.00  0.00           C  
ATOM   1471  CG  ASP A 184       8.644  12.875  21.544  1.00  0.00           C  
ATOM   1472  OD1 ASP A 184       9.672  13.049  20.861  1.00  0.00           O  
ATOM   1473  OD2 ASP A 184       7.907  13.814  21.916  1.00  0.00           O  
ATOM   1474  N   SER A 185       7.676   8.196  20.699  1.00  0.00           N  
ATOM   1475  CA  SER A 185       7.427   6.835  21.148  1.00  0.00           C  
ATOM   1476  C   SER A 185       8.560   5.911  20.701  1.00  0.00           C  
ATOM   1477  O   SER A 185       9.365   6.255  19.835  1.00  0.00           O  
ATOM   1478  CB  SER A 185       6.096   6.328  20.611  1.00  0.00           C  
ATOM   1479  OG  SER A 185       5.831   5.006  21.044  1.00  0.00           O  
ATOM   1480  N   THR A 186       8.626   4.732  21.328  1.00  0.00           N  
ATOM   1481  CA  THR A 186       9.565   3.708  20.902  1.00  0.00           C  
ATOM   1482  C   THR A 186       8.858   2.558  20.194  1.00  0.00           C  
ATOM   1483  O   THR A 186       9.458   1.899  19.344  1.00  0.00           O  
ATOM   1484  CB  THR A 186      10.351   3.148  22.101  1.00  0.00           C  
ATOM   1485  OG1 THR A 186       9.437   2.609  23.060  1.00  0.00           O  
ATOM   1486  CG2 THR A 186      11.180   4.250  22.747  1.00  0.00           C  
ATOM   1487  N   ASP A 187       7.599   2.314  20.536  1.00  0.00           N  
ATOM   1488  CA  ASP A 187       6.814   1.252  19.916  1.00  0.00           C  
ATOM   1489  C   ASP A 187       5.348   1.675  19.880  1.00  0.00           C  
ATOM   1490  O   ASP A 187       4.546   1.221  20.701  1.00  0.00           O  
ATOM   1491  CB  ASP A 187       6.980  -0.063  20.675  1.00  0.00           C  
ATOM   1492  CG  ASP A 187       6.331  -1.225  19.952  1.00  0.00           C  
ATOM   1493  OD1 ASP A 187       5.885  -1.052  18.798  1.00  0.00           O  
ATOM   1494  OD2 ASP A 187       6.269  -2.338  20.539  1.00  0.00           O  
ATOM   1495  N   PRO A 188       4.976   2.561  18.950  1.00  0.00           N  
ATOM   1496  CA  PRO A 188       3.618   3.092  18.916  1.00  0.00           C  
ATOM   1497  C   PRO A 188       2.567   1.991  18.869  1.00  0.00           C  
ATOM   1498  O   PRO A 188       2.598   1.125  17.990  1.00  0.00           O  
ATOM   1499  CB  PRO A 188       3.602   3.937  17.639  1.00  0.00           C  
ATOM   1500  CG  PRO A 188       5.023   4.338  17.445  1.00  0.00           C  
ATOM   1501  CD  PRO A 188       5.834   3.168  17.922  1.00  0.00           C  
ATOM   1502  N   LEU A 189       1.668   2.028  19.854  1.00  0.00           N  
ATOM   1503  CA  LEU A 189       0.554   1.082  19.960  1.00  0.00           C  
ATOM   1504  C   LEU A 189       1.021  -0.367  20.003  1.00  0.00           C  
ATOM   1505  O   LEU A 189       0.241  -1.282  19.714  1.00  0.00           O  
ATOM   1506  CB  LEU A 189      -0.455   1.307  18.841  1.00  0.00           C  
ATOM   1507  CG  LEU A 189      -1.140   2.677  18.855  1.00  0.00           C  
ATOM   1508  CD1 LEU A 189      -2.101   2.821  17.687  1.00  0.00           C  
ATOM   1509  CD2 LEU A 189      -1.860   2.908  20.175  1.00  0.00           C  
ATOM   1510  N   GLY A 190       2.285  -0.589  20.369  1.00  0.00           N  
ATOM   1511  CA  GLY A 190       2.808  -1.925  20.574  1.00  0.00           C  
ATOM   1512  C   GLY A 190       2.967  -2.768  19.316  1.00  0.00           C  
ATOM   1513  O   GLY A 190       3.066  -3.990  19.404  1.00  0.00           O  
ATOM   1514  N   GLN A 191       3.011  -2.121  18.163  1.00  0.00           N  
ATOM   1515  CA  GLN A 191       2.994  -2.873  16.910  1.00  0.00           C  
ATOM   1516  C   GLN A 191       4.261  -3.697  16.692  1.00  0.00           C  
ATOM   1517  O   GLN A 191       4.188  -4.825  16.204  1.00  0.00           O  
ATOM   1518  CB  GLN A 191       2.779  -1.934  15.724  1.00  0.00           C  
ATOM   1519  CG  GLN A 191       2.659  -2.667  14.392  1.00  0.00           C  
ATOM   1520  CD  GLN A 191       2.215  -1.772  13.251  1.00  0.00           C  
ATOM   1521  OE1 GLN A 191       1.232  -2.058  12.580  1.00  0.00           O  
ATOM   1522  NE2 GLN A 191       2.948  -0.685  13.048  1.00  0.00           N  
ATOM   1523  N   PHE A 192       5.436  -3.163  17.040  1.00  0.00           N  
ATOM   1524  CA  PHE A 192       6.667  -3.917  16.850  1.00  0.00           C  
ATOM   1525  C   PHE A 192       6.670  -5.178  17.702  1.00  0.00           C  
ATOM   1526  O   PHE A 192       7.013  -6.261  17.226  1.00  0.00           O  
ATOM   1527  CB  PHE A 192       7.891  -3.059  17.174  1.00  0.00           C  
ATOM   1528  CG  PHE A 192       8.285  -2.108  16.073  1.00  0.00           C  
ATOM   1529  CD1 PHE A 192       8.638  -2.582  14.827  1.00  0.00           C  
ATOM   1530  CD2 PHE A 192       8.309  -0.739  16.299  1.00  0.00           C  
ATOM   1531  CE1 PHE A 192       9.000  -1.711  13.810  1.00  0.00           C  
ATOM   1532  CE2 PHE A 192       8.682   0.135  15.289  1.00  0.00           C  
ATOM   1533  CZ  PHE A 192       9.025  -0.348  14.042  1.00  0.00           C  
ATOM   1534  N   GLU A 193       6.298  -5.044  18.977  1.00  0.00           N  
ATOM   1535  CA  GLU A 193       6.245  -6.201  19.869  1.00  0.00           C  
ATOM   1536  C   GLU A 193       5.202  -7.204  19.382  1.00  0.00           C  
ATOM   1537  O   GLU A 193       5.435  -8.418  19.395  1.00  0.00           O  
ATOM   1538  CB  GLU A 193       5.945  -5.763  21.299  1.00  0.00           C  
ATOM   1539  CG  GLU A 193       5.915  -6.906  22.309  1.00  0.00           C  
ATOM   1540  CD  GLU A 193       5.684  -6.429  23.726  1.00  0.00           C  
ATOM   1541  OE1 GLU A 193       5.537  -5.210  23.938  1.00  0.00           O  
ATOM   1542  OE2 GLU A 193       5.651  -7.284  24.641  1.00  0.00           O  
ATOM   1543  N   TRP A 194       4.051  -6.704  18.954  1.00  0.00           N  
ATOM   1544  CA  TRP A 194       3.003  -7.558  18.411  1.00  0.00           C  
ATOM   1545  C   TRP A 194       3.490  -8.307  17.177  1.00  0.00           C  
ATOM   1546  O   TRP A 194       3.271  -9.515  17.042  1.00  0.00           O  
ATOM   1547  CB  TRP A 194       1.770  -6.701  18.070  1.00  0.00           C  
ATOM   1548  CG  TRP A 194       0.705  -7.423  17.299  1.00  0.00           C  
ATOM   1549  CD1 TRP A 194      -0.313  -8.165  17.809  1.00  0.00           C  
ATOM   1550  CD2 TRP A 194       0.548  -7.441  15.872  1.00  0.00           C  
ATOM   1551  NE1 TRP A 194      -1.096  -8.650  16.797  1.00  0.00           N  
ATOM   1552  CE2 TRP A 194      -0.595  -8.222  15.593  1.00  0.00           C  
ATOM   1553  CE3 TRP A 194       1.260  -6.867  14.814  1.00  0.00           C  
ATOM   1554  CZ2 TRP A 194      -1.041  -8.448  14.288  1.00  0.00           C  
ATOM   1555  CZ3 TRP A 194       0.813  -7.102  13.515  1.00  0.00           C  
ATOM   1556  CH2 TRP A 194      -0.321  -7.882  13.266  1.00  0.00           C  
ATOM   1557  N   PHE A 195       4.152  -7.604  16.273  1.00  0.00           N  
ATOM   1558  CA  PHE A 195       4.656  -8.207  15.049  1.00  0.00           C  
ATOM   1559  C   PHE A 195       5.663  -9.307  15.358  1.00  0.00           C  
ATOM   1560  O   PHE A 195       5.640 -10.381  14.743  1.00  0.00           O  
ATOM   1561  CB  PHE A 195       5.285  -7.140  14.160  1.00  0.00           C  
ATOM   1562  CG  PHE A 195       5.777  -7.655  12.834  1.00  0.00           C  
ATOM   1563  CD1 PHE A 195       4.885  -8.007  11.833  1.00  0.00           C  
ATOM   1564  CD2 PHE A 195       7.131  -7.764  12.583  1.00  0.00           C  
ATOM   1565  CE1 PHE A 195       5.334  -8.474  10.610  1.00  0.00           C  
ATOM   1566  CE2 PHE A 195       7.587  -8.235  11.361  1.00  0.00           C  
ATOM   1567  CZ  PHE A 195       6.691  -8.590  10.369  1.00  0.00           C  
ATOM   1568  N   LYS A 196       6.551  -9.058  16.322  1.00  0.00           N  
ATOM   1569  CA  LYS A 196       7.534 -10.063  16.712  1.00  0.00           C  
ATOM   1570  C   LYS A 196       6.845 -11.312  17.253  1.00  0.00           C  
ATOM   1571  O   LYS A 196       7.231 -12.437  16.918  1.00  0.00           O  
ATOM   1572  CB  LYS A 196       8.488  -9.497  17.764  1.00  0.00           C  
ATOM   1573  CG  LYS A 196       9.578 -10.475  18.192  1.00  0.00           C  
ATOM   1574  CD  LYS A 196      10.513  -9.843  19.209  1.00  0.00           C  
ATOM   1575  CE  LYS A 196      11.666 -10.783  19.532  1.00  0.00           C  
ATOM   1576  NZ  LYS A 196      11.209 -12.076  20.105  1.00  0.00           N  
ATOM   1577  N   THR A 197       5.824 -11.121  18.080  1.00  0.00           N  
ATOM   1578  CA  THR A 197       5.085 -12.254  18.632  1.00  0.00           C  
ATOM   1579  C   THR A 197       4.421 -13.063  17.525  1.00  0.00           C  
ATOM   1580  O   THR A 197       4.478 -14.297  17.522  1.00  0.00           O  
ATOM   1581  CB  THR A 197       4.033 -11.760  19.633  1.00  0.00           C  
ATOM   1582  OG1 THR A 197       4.690 -11.116  20.733  1.00  0.00           O  
ATOM   1583  CG2 THR A 197       3.194 -12.914  20.152  1.00  0.00           C  
ATOM   1584  N   VAL A 198       3.797 -12.371  16.572  1.00  0.00           N  
ATOM   1585  CA  VAL A 198       3.136 -13.040  15.456  1.00  0.00           C  
ATOM   1586  C   VAL A 198       4.143 -13.818  14.618  1.00  0.00           C  
ATOM   1587  O   VAL A 198       3.939 -14.998  14.306  1.00  0.00           O  
ATOM   1588  CB  VAL A 198       2.374 -12.014  14.589  1.00  0.00           C  
ATOM   1589  CG1 VAL A 198       1.926 -12.649  13.279  1.00  0.00           C  
ATOM   1590  CG2 VAL A 198       1.184 -11.456  15.354  1.00  0.00           C  
ATOM   1591  N   MET A 199       5.240 -13.174  14.250  1.00  0.00           N  
ATOM   1592  CA  MET A 199       6.234 -13.805  13.399  1.00  0.00           C  
ATOM   1593  C   MET A 199       6.921 -14.972  14.097  1.00  0.00           C  
ATOM   1594  O   MET A 199       7.188 -16.000  13.473  1.00  0.00           O  
ATOM   1595  CB  MET A 199       7.280 -12.779  12.951  1.00  0.00           C  
ATOM   1596  CG  MET A 199       6.750 -11.708  12.010  1.00  0.00           C  
ATOM   1597  SD  MET A 199       6.257 -12.358  10.404  1.00  0.00           S  
ATOM   1598  CE  MET A 199       4.503 -12.045  10.443  1.00  0.00           C  
ATOM   1599  N   ASP A 200       7.219 -14.819  15.388  1.00  0.00           N  
ATOM   1600  CA  ASP A 200       7.807 -15.925  16.142  1.00  0.00           C  
ATOM   1601  C   ASP A 200       6.869 -17.128  16.137  1.00  0.00           C  
ATOM   1602  O   ASP A 200       7.312 -18.273  16.002  1.00  0.00           O  
ATOM   1603  CB  ASP A 200       8.101 -15.498  17.588  1.00  0.00           C  
ATOM   1604  CG  ASP A 200       9.341 -14.626  17.700  1.00  0.00           C  
ATOM   1605  OD1 ASP A 200      10.128 -14.574  16.734  1.00  0.00           O  
ATOM   1606  OD2 ASP A 200       9.532 -14.008  18.769  1.00  0.00           O  
ATOM   1607  N   GLY A 201       5.581 -16.871  16.288  1.00  0.00           N  
ATOM   1608  CA  GLY A 201       4.597 -17.944  16.255  1.00  0.00           C  
ATOM   1609  C   GLY A 201       4.548 -18.629  14.900  1.00  0.00           C  
ATOM   1610  O   GLY A 201       4.489 -19.859  14.816  1.00  0.00           O  
ATOM   1611  N   TYR A 202       4.570 -17.851  13.838  1.00  0.00           N  
ATOM   1612  CA  TYR A 202       4.573 -18.411  12.489  1.00  0.00           C  
ATOM   1613  C   TYR A 202       5.825 -19.246  12.249  1.00  0.00           C  
ATOM   1614  O   TYR A 202       5.753 -20.345  11.697  1.00  0.00           O  
ATOM   1615  CB  TYR A 202       4.480 -17.298  11.439  1.00  0.00           C  
ATOM   1616  CG  TYR A 202       3.143 -16.583  11.377  1.00  0.00           C  
ATOM   1617  CD1 TYR A 202       2.020 -17.086  12.003  1.00  0.00           C  
ATOM   1618  CD2 TYR A 202       3.015 -15.405  10.643  1.00  0.00           C  
ATOM   1619  CE1 TYR A 202       0.795 -16.429  11.929  1.00  0.00           C  
ATOM   1620  CE2 TYR A 202       1.806 -14.750  10.560  1.00  0.00           C  
ATOM   1621  CZ  TYR A 202       0.697 -15.253  11.206  1.00  0.00           C  
ATOM   1622  OH  TYR A 202      -0.501 -14.605  11.117  1.00  0.00           O  
ATOM   1623  N   ARG A 203       6.972 -18.734  12.660  1.00  0.00           N  
ATOM   1624  CA  ARG A 203       8.228 -19.457  12.483  1.00  0.00           C  
ATOM   1625  C   ARG A 203       8.196 -20.791  13.217  1.00  0.00           C  
ATOM   1626  O   ARG A 203       8.600 -21.818  12.680  1.00  0.00           O  
ATOM   1627  CB  ARG A 203       9.399 -18.601  12.969  1.00  0.00           C  
ATOM   1628  CG  ARG A 203      10.734 -19.328  13.006  1.00  0.00           C  
ATOM   1629  CD  ARG A 203      11.844 -18.383  13.464  1.00  0.00           C  
ATOM   1630  NE  ARG A 203      12.223 -17.428  12.426  1.00  0.00           N  
ATOM   1631  CZ  ARG A 203      12.885 -16.295  12.653  1.00  0.00           C  
ATOM   1632  NH1 ARG A 203      13.204 -15.945  13.892  1.00  0.00           N  
ATOM   1633  NH2 ARG A 203      13.209 -15.495  11.639  1.00  0.00           N  
ATOM   1634  N   LYS A 204       7.705 -20.774  14.445  1.00  0.00           N  
ATOM   1635  CA  LYS A 204       7.682 -21.981  15.266  1.00  0.00           C  
ATOM   1636  C   LYS A 204       6.774 -23.050  14.669  1.00  0.00           C  
ATOM   1637  O   LYS A 204       7.063 -24.247  14.786  1.00  0.00           O  
ATOM   1638  CB  LYS A 204       7.217 -21.638  16.684  1.00  0.00           C  
ATOM   1639  CG  LYS A 204       7.103 -22.832  17.612  1.00  0.00           C  
ATOM   1640  CD  LYS A 204       6.607 -22.422  18.995  1.00  0.00           C  
ATOM   1641  CE  LYS A 204       6.454 -23.612  19.913  1.00  0.00           C  
ATOM   1642  NZ  LYS A 204       5.945 -23.230  21.257  1.00  0.00           N  
ATOM   1643  N   THR A 205       5.695 -22.626  14.016  1.00  0.00           N  
ATOM   1644  CA  THR A 205       4.694 -23.559  13.505  1.00  0.00           C  
ATOM   1645  C   THR A 205       4.789 -23.762  11.997  1.00  0.00           C  
ATOM   1646  O   THR A 205       3.928 -24.418  11.408  1.00  0.00           O  
ATOM   1647  CB  THR A 205       3.283 -23.085  13.865  1.00  0.00           C  
ATOM   1648  OG1 THR A 205       3.080 -21.752  13.374  1.00  0.00           O  
ATOM   1649  CG2 THR A 205       3.088 -23.098  15.373  1.00  0.00           C  
ATOM   1650  N   GLY A 206       5.824 -23.215  11.364  1.00  0.00           N  
ATOM   1651  CA  GLY A 206       6.026 -23.423   9.940  1.00  0.00           C  
ATOM   1652  C   GLY A 206       5.064 -22.675   9.042  1.00  0.00           C  
ATOM   1653  O   GLY A 206       4.867 -23.058   7.891  1.00  0.00           O  
ATOM   1654  N   GLN A 207       4.466 -21.619   9.559  1.00  0.00           N  
ATOM   1655  CA  GLN A 207       3.570 -20.787   8.767  1.00  0.00           C  
ATOM   1656  C   GLN A 207       4.355 -19.695   8.055  1.00  0.00           C  
ATOM   1657  O   GLN A 207       5.474 -19.367   8.436  1.00  0.00           O  
ATOM   1658  CB  GLN A 207       2.486 -20.160   9.651  1.00  0.00           C  
ATOM   1659  CG  GLN A 207       1.699 -21.158  10.471  1.00  0.00           C  
ATOM   1660  CD  GLN A 207       0.501 -20.528  11.157  1.00  0.00           C  
ATOM   1661  OE1 GLN A 207      -0.289 -19.838  10.501  1.00  0.00           O  
ATOM   1662  NE2 GLN A 207       0.369 -20.749  12.450  1.00  0.00           N  
ATOM   1663  N   ARG A 208       3.748 -19.141   7.020  1.00  0.00           N  
ATOM   1664  CA  ARG A 208       4.385 -18.065   6.265  1.00  0.00           C  
ATOM   1665  C   ARG A 208       3.426 -16.899   6.124  1.00  0.00           C  
ATOM   1666  O   ARG A 208       2.246 -16.993   6.468  1.00  0.00           O  
ATOM   1667  CB  ARG A 208       4.862 -18.578   4.906  1.00  0.00           C  
ATOM   1668  CG  ARG A 208       5.907 -19.681   5.049  1.00  0.00           C  
ATOM   1669  CD  ARG A 208       6.469 -20.145   3.726  1.00  0.00           C  
ATOM   1670  NE  ARG A 208       7.397 -21.252   3.924  1.00  0.00           N  
ATOM   1671  CZ  ARG A 208       8.052 -21.865   2.946  1.00  0.00           C  
ATOM   1672  NH1 ARG A 208       7.893 -21.487   1.685  1.00  0.00           N  
ATOM   1673  NH2 ARG A 208       8.872 -22.866   3.225  1.00  0.00           N  
ATOM   1674  N   ALA A 209       3.936 -15.773   5.623  1.00  0.00           N  
ATOM   1675  CA  ALA A 209       3.151 -14.554   5.605  1.00  0.00           C  
ATOM   1676  C   ALA A 209       3.472 -13.686   4.402  1.00  0.00           C  
ATOM   1677  O   ALA A 209       4.601 -13.680   3.899  1.00  0.00           O  
ATOM   1678  CB  ALA A 209       3.384 -13.748   6.886  1.00  0.00           C  
ATOM   1679  N   ILE A 210       2.460 -12.979   3.946  1.00  0.00           N  
ATOM   1680  CA  ILE A 210       2.631 -11.851   3.045  1.00  0.00           C  
ATOM   1681  C   ILE A 210       2.257 -10.610   3.838  1.00  0.00           C  
ATOM   1682  O   ILE A 210       1.131 -10.507   4.337  1.00  0.00           O  
ATOM   1683  CB  ILE A 210       1.768 -11.989   1.783  1.00  0.00           C  
ATOM   1684  CG1 ILE A 210       2.240 -13.184   0.954  1.00  0.00           C  
ATOM   1685  CG2 ILE A 210       1.819 -10.705   0.955  1.00  0.00           C  
ATOM   1686  CD1 ILE A 210       1.359 -13.496  -0.240  1.00  0.00           C  
ATOM   1687  N   VAL A 211       3.201  -9.692   3.981  1.00  0.00           N  
ATOM   1688  CA  VAL A 211       3.004  -8.499   4.796  1.00  0.00           C  
ATOM   1689  C   VAL A 211       2.618  -7.332   3.902  1.00  0.00           C  
ATOM   1690  O   VAL A 211       3.208  -7.137   2.838  1.00  0.00           O  
ATOM   1691  CB  VAL A 211       4.266  -8.160   5.606  1.00  0.00           C  
ATOM   1692  CG1 VAL A 211       4.033  -6.941   6.485  1.00  0.00           C  
ATOM   1693  CG2 VAL A 211       4.679  -9.357   6.460  1.00  0.00           C  
ATOM   1694  N   SER A 212       1.624  -6.554   4.331  1.00  0.00           N  
ATOM   1695  CA  SER A 212       1.200  -5.380   3.590  1.00  0.00           C  
ATOM   1696  C   SER A 212       1.186  -4.170   4.515  1.00  0.00           C  
ATOM   1697  O   SER A 212       0.883  -4.281   5.703  1.00  0.00           O  
ATOM   1698  CB  SER A 212      -0.185  -5.580   2.979  1.00  0.00           C  
ATOM   1699  OG  SER A 212      -0.192  -6.665   2.072  1.00  0.00           O  
ATOM   1700  N   MET A 213       1.525  -3.011   3.967  1.00  0.00           N  
ATOM   1701  CA  MET A 213       1.564  -1.768   4.717  1.00  0.00           C  
ATOM   1702  C   MET A 213       1.413  -0.626   3.734  1.00  0.00           C  
ATOM   1703  O   MET A 213       1.737  -0.764   2.552  1.00  0.00           O  
ATOM   1704  CB  MET A 213       2.886  -1.638   5.486  1.00  0.00           C  
ATOM   1705  CG  MET A 213       4.109  -1.615   4.584  1.00  0.00           C  
ATOM   1706  SD  MET A 213       5.661  -1.907   5.467  1.00  0.00           S  
ATOM   1707  CE  MET A 213       5.466  -3.613   5.929  1.00  0.00           C  
ATOM   1708  N   HIS A 214       0.921   0.513   4.211  1.00  0.00           N  
ATOM   1709  CA  HIS A 214       0.730   1.625   3.290  1.00  0.00           C  
ATOM   1710  C   HIS A 214       2.061   2.258   2.906  1.00  0.00           C  
ATOM   1711  O   HIS A 214       2.331   2.481   1.721  1.00  0.00           O  
ATOM   1712  CB  HIS A 214      -0.200   2.678   3.888  1.00  0.00           C  
ATOM   1713  CG  HIS A 214      -0.534   3.773   2.925  1.00  0.00           C  
ATOM   1714  ND1 HIS A 214      -1.215   3.545   1.752  1.00  0.00           N  
ATOM   1715  CD2 HIS A 214      -0.253   5.094   2.945  1.00  0.00           C  
ATOM   1716  CE1 HIS A 214      -1.349   4.687   1.094  1.00  0.00           C  
ATOM   1717  NE2 HIS A 214      -0.775   5.640   1.801  1.00  0.00           N  
ATOM   1718  N   ILE A 215       2.897   2.548   3.893  1.00  0.00           N  
ATOM   1719  CA  ILE A 215       4.157   3.243   3.663  1.00  0.00           C  
ATOM   1720  C   ILE A 215       5.324   2.293   3.897  1.00  0.00           C  
ATOM   1721  O   ILE A 215       5.539   1.830   5.015  1.00  0.00           O  
ATOM   1722  CB  ILE A 215       4.297   4.479   4.573  1.00  0.00           C  
ATOM   1723  CG1 ILE A 215       3.044   5.350   4.492  1.00  0.00           C  
ATOM   1724  CG2 ILE A 215       5.540   5.276   4.184  1.00  0.00           C  
ATOM   1725  CD1 ILE A 215       3.085   6.582   5.386  1.00  0.00           C  
ATOM   1726  N   CYS A 216       6.081   2.017   2.858  1.00  0.00           N  
ATOM   1727  CA  CYS A 216       7.254   1.164   2.946  1.00  0.00           C  
ATOM   1728  C   CYS A 216       8.406   1.894   3.633  1.00  0.00           C  
ATOM   1729  O   CYS A 216       8.474   3.127   3.601  1.00  0.00           O  
ATOM   1730  CB  CYS A 216       7.710   0.746   1.547  1.00  0.00           C  
ATOM   1731  SG  CYS A 216       7.392  -0.964   1.070  1.00  0.00           S  
ATOM   1732  N   PRO A 217       9.341   1.172   4.240  1.00  0.00           N  
ATOM   1733  CA  PRO A 217      10.593   1.804   4.640  1.00  0.00           C  
ATOM   1734  C   PRO A 217      11.323   2.351   3.422  1.00  0.00           C  
ATOM   1735  O   PRO A 217      11.149   1.848   2.314  1.00  0.00           O  
ATOM   1736  CB  PRO A 217      11.392   0.662   5.280  1.00  0.00           C  
ATOM   1737  CG  PRO A 217      10.398  -0.412   5.562  1.00  0.00           C  
ATOM   1738  CD  PRO A 217       9.323  -0.265   4.531  1.00  0.00           C  
ATOM   1739  N   GLY A 218      12.121   3.387   3.626  1.00  0.00           N  
ATOM   1740  CA  GLY A 218      12.906   3.956   2.556  1.00  0.00           C  
ATOM   1741  C   GLY A 218      12.536   5.388   2.249  1.00  0.00           C  
ATOM   1742  O   GLY A 218      12.059   6.123   3.117  1.00  0.00           O  
ATOM   1743  N   VAL A 219      12.756   5.786   1.004  1.00  0.00           N  
ATOM   1744  CA  VAL A 219      12.642   7.176   0.595  1.00  0.00           C  
ATOM   1745  C   VAL A 219      11.681   7.315  -0.575  1.00  0.00           C  
ATOM   1746  O   VAL A 219      11.271   6.331  -1.187  1.00  0.00           O  
ATOM   1747  CB  VAL A 219      14.019   7.762   0.217  1.00  0.00           C  
ATOM   1748  CG1 VAL A 219      14.989   7.643   1.385  1.00  0.00           C  
ATOM   1749  CG2 VAL A 219      14.570   7.051  -1.019  1.00  0.00           C  
ATOM   1750  N   ALA A 220      11.338   8.569  -0.882  1.00  0.00           N  
ATOM   1751  CA  ALA A 220      10.516   8.890  -2.043  1.00  0.00           C  
ATOM   1752  C   ALA A 220      11.418   9.413  -3.147  1.00  0.00           C  
ATOM   1753  O   ALA A 220      11.886  10.553  -3.088  1.00  0.00           O  
ATOM   1754  CB  ALA A 220       9.448   9.914  -1.682  1.00  0.00           C  
ATOM   1755  N   GLU A 221      11.665   8.590  -4.157  1.00  0.00           N  
ATOM   1756  CA  GLU A 221      12.597   8.942  -5.220  1.00  0.00           C  
ATOM   1757  C   GLU A 221      12.191  10.220  -5.949  1.00  0.00           C  
ATOM   1758  O   GLU A 221      13.043  11.022  -6.331  1.00  0.00           O  
ATOM   1759  CB  GLU A 221      12.721   7.798  -6.218  1.00  0.00           C  
ATOM   1760  CG  GLU A 221      13.371   6.536  -5.673  1.00  0.00           C  
ATOM   1761  CD  GLU A 221      12.383   5.570  -5.043  1.00  0.00           C  
ATOM   1762  OE1 GLU A 221      11.308   6.002  -4.586  1.00  0.00           O  
ATOM   1763  OE2 GLU A 221      12.692   4.362  -5.009  1.00  0.00           O  
ATOM   1764  N   ARG A 222      10.888  10.411  -6.133  1.00  0.00           N  
ATOM   1765  CA  ARG A 222      10.398  11.566  -6.879  1.00  0.00           C  
ATOM   1766  C   ARG A 222      10.488  12.863  -6.088  1.00  0.00           C  
ATOM   1767  O   ARG A 222      10.366  13.942  -6.671  1.00  0.00           O  
ATOM   1768  CB  ARG A 222       8.943  11.344  -7.306  1.00  0.00           C  
ATOM   1769  CG  ARG A 222       8.757  10.403  -8.467  1.00  0.00           C  
ATOM   1770  CD  ARG A 222       7.304  10.395  -8.916  1.00  0.00           C  
ATOM   1771  NE  ARG A 222       6.852  11.729  -9.282  1.00  0.00           N  
ATOM   1772  CZ  ARG A 222       5.573  12.097  -9.369  1.00  0.00           C  
ATOM   1773  NH1 ARG A 222       4.612  11.220  -9.102  1.00  0.00           N  
ATOM   1774  NH2 ARG A 222       5.250  13.334  -9.713  1.00  0.00           N  
ATOM   1775  N   PHE A 223      10.693  12.777  -4.800  1.00  0.00           N  
ATOM   1776  CA  PHE A 223      10.689  13.950  -3.939  1.00  0.00           C  
ATOM   1777  C   PHE A 223      12.012  14.057  -3.186  1.00  0.00           C  
ATOM   1778  O   PHE A 223      12.072  14.009  -1.960  1.00  0.00           O  
ATOM   1779  CB  PHE A 223       9.493  13.914  -2.994  1.00  0.00           C  
ATOM   1780  CG  PHE A 223       8.170  13.874  -3.715  1.00  0.00           C  
ATOM   1781  CD1 PHE A 223       7.612  15.035  -4.225  1.00  0.00           C  
ATOM   1782  CD2 PHE A 223       7.506  12.676  -3.915  1.00  0.00           C  
ATOM   1783  CE1 PHE A 223       6.409  15.002  -4.903  1.00  0.00           C  
ATOM   1784  CE2 PHE A 223       6.301  12.639  -4.589  1.00  0.00           C  
ATOM   1785  CZ  PHE A 223       5.746  13.805  -5.086  1.00  0.00           C  
ATOM   1786  N   ASN A 224      13.089  14.199  -3.966  1.00  0.00           N  
ATOM   1787  CA  ASN A 224      14.435  14.415  -3.450  1.00  0.00           C  
ATOM   1788  C   ASN A 224      14.887  13.298  -2.512  1.00  0.00           C  
ATOM   1789  O   ASN A 224      15.672  13.526  -1.586  1.00  0.00           O  
ATOM   1790  CB  ASN A 224      14.535  15.771  -2.740  1.00  0.00           C  
ATOM   1791  CG  ASN A 224      14.258  16.930  -3.673  1.00  0.00           C  
ATOM   1792  OD1 ASN A 224      14.697  16.929  -4.818  1.00  0.00           O  
ATOM   1793  ND2 ASN A 224      13.519  17.918  -3.192  1.00  0.00           N  
ATOM   1794  N   TYR A 225      14.410  12.097  -2.776  1.00  0.00           N  
ATOM   1795  CA  TYR A 225      14.787  10.924  -1.977  1.00  0.00           C  
ATOM   1796  C   TYR A 225      14.548  11.178  -0.485  1.00  0.00           C  
ATOM   1797  O   TYR A 225      15.343  10.770   0.364  1.00  0.00           O  
ATOM   1798  CB  TYR A 225      16.244  10.540  -2.246  1.00  0.00           C  
ATOM   1799  CG  TYR A 225      16.502  10.228  -3.698  1.00  0.00           C  
ATOM   1800  CD1 TYR A 225      16.297   8.952  -4.202  1.00  0.00           C  
ATOM   1801  CD2 TYR A 225      16.937  11.212  -4.577  1.00  0.00           C  
ATOM   1802  CE1 TYR A 225      16.525   8.658  -5.539  1.00  0.00           C  
ATOM   1803  CE2 TYR A 225      17.165  10.932  -5.912  1.00  0.00           C  
ATOM   1804  CZ  TYR A 225      16.953   9.655  -6.385  1.00  0.00           C  
ATOM   1805  OH  TYR A 225      17.179   9.371  -7.708  1.00  0.00           O  
ATOM   1806  N   SER A 226      13.440  11.843  -0.181  1.00  0.00           N  
ATOM   1807  CA  SER A 226      13.137  12.217   1.190  1.00  0.00           C  
ATOM   1808  C   SER A 226      12.694  11.008   2.006  1.00  0.00           C  
ATOM   1809  O   SER A 226      11.960  10.147   1.514  1.00  0.00           O  
ATOM   1810  CB  SER A 226      12.049  13.285   1.209  1.00  0.00           C  
ATOM   1811  OG  SER A 226      10.886  12.842   0.526  1.00  0.00           O  
ATOM   1812  N   ASP A 227      13.160  10.943   3.259  1.00  0.00           N  
ATOM   1813  CA  ASP A 227      12.740   9.891   4.159  1.00  0.00           C  
ATOM   1814  C   ASP A 227      11.240   9.958   4.387  1.00  0.00           C  
ATOM   1815  O   ASP A 227      10.662  11.046   4.488  1.00  0.00           O  
ATOM   1816  CB  ASP A 227      13.469   9.999   5.497  1.00  0.00           C  
ATOM   1817  CG  ASP A 227      14.963   9.762   5.373  1.00  0.00           C  
ATOM   1818  OD1 ASP A 227      15.374   8.894   4.578  1.00  0.00           O  
ATOM   1819  OD2 ASP A 227      15.734  10.451   6.077  1.00  0.00           O  
ATOM   1820  N   GLN A 228      10.608   8.793   4.474  1.00  0.00           N  
ATOM   1821  CA  GLN A 228       9.166   8.724   4.698  1.00  0.00           C  
ATOM   1822  C   GLN A 228       8.817   8.377   6.136  1.00  0.00           C  
ATOM   1823  O   GLN A 228       7.789   8.819   6.652  1.00  0.00           O  
ATOM   1824  CB  GLN A 228       8.539   7.700   3.756  1.00  0.00           C  
ATOM   1825  CG  GLN A 228       8.706   8.054   2.296  1.00  0.00           C  
ATOM   1826  CD  GLN A 228       8.106   9.401   1.974  1.00  0.00           C  
ATOM   1827  OE1 GLN A 228       6.887   9.571   2.021  1.00  0.00           O  
ATOM   1828  NE2 GLN A 228       8.956  10.378   1.680  1.00  0.00           N  
ATOM   1829  N   LEU A 229       9.666   7.596   6.796  1.00  0.00           N  
ATOM   1830  CA  LEU A 229       9.441   7.199   8.172  1.00  0.00           C  
ATOM   1831  C   LEU A 229      10.470   7.853   9.085  1.00  0.00           C  
ATOM   1832  O   LEU A 229      11.576   8.178   8.658  1.00  0.00           O  
ATOM   1833  CB  LEU A 229       9.521   5.680   8.315  1.00  0.00           C  
ATOM   1834  CG  LEU A 229       8.663   4.845   7.350  1.00  0.00           C  
ATOM   1835  CD1 LEU A 229       8.834   3.362   7.646  1.00  0.00           C  
ATOM   1836  CD2 LEU A 229       7.207   5.258   7.434  1.00  0.00           C  
ATOM   1837  N   TYR A 230      10.096   8.053  10.352  1.00  0.00           N  
ATOM   1838  CA  TYR A 230      11.075   8.473  11.339  1.00  0.00           C  
ATOM   1839  C   TYR A 230      12.253   7.505  11.314  1.00  0.00           C  
ATOM   1840  O   TYR A 230      12.049   6.295  11.208  1.00  0.00           O  
ATOM   1841  CB  TYR A 230      10.470   8.506  12.737  1.00  0.00           C  
ATOM   1842  CG  TYR A 230       9.490   9.635  12.984  1.00  0.00           C  
ATOM   1843  CD1 TYR A 230       9.911  10.954  13.002  1.00  0.00           C  
ATOM   1844  CD2 TYR A 230       8.145   9.373  13.231  1.00  0.00           C  
ATOM   1845  CE1 TYR A 230       9.016  11.989  13.246  1.00  0.00           C  
ATOM   1846  CE2 TYR A 230       7.253  10.400  13.472  1.00  0.00           C  
ATOM   1847  CZ  TYR A 230       7.689  11.706  13.481  1.00  0.00           C  
ATOM   1848  OH  TYR A 230       6.806  12.721  13.725  1.00  0.00           O  
ATOM   1849  N   PRO A 231      13.490   8.005  11.403  1.00  0.00           N  
ATOM   1850  CA  PRO A 231      14.657   7.119  11.292  1.00  0.00           C  
ATOM   1851  C   PRO A 231      14.629   5.946  12.257  1.00  0.00           C  
ATOM   1852  O   PRO A 231      14.966   4.820  11.872  1.00  0.00           O  
ATOM   1853  CB  PRO A 231      15.829   8.060  11.576  1.00  0.00           C  
ATOM   1854  CG  PRO A 231      15.342   9.399  11.142  1.00  0.00           C  
ATOM   1855  CD  PRO A 231      13.873   9.425  11.479  1.00  0.00           C  
ATOM   1856  N   GLN A 232      14.230   6.181  13.507  1.00  0.00           N  
ATOM   1857  CA  GLN A 232      14.228   5.117  14.490  1.00  0.00           C  
ATOM   1858  C   GLN A 232      13.223   4.024  14.141  1.00  0.00           C  
ATOM   1859  O   GLN A 232      13.448   2.855  14.446  1.00  0.00           O  
ATOM   1860  CB  GLN A 232      13.945   5.671  15.895  1.00  0.00           C  
ATOM   1861  CG  GLN A 232      12.555   6.249  16.103  1.00  0.00           C  
ATOM   1862  CD  GLN A 232      12.470   7.734  15.797  1.00  0.00           C  
ATOM   1863  OE1 GLN A 232      13.226   8.248  14.961  1.00  0.00           O  
ATOM   1864  NE2 GLN A 232      11.546   8.427  16.456  1.00  0.00           N  
ATOM   1865  N   TYR A 233      12.115   4.402  13.501  1.00  0.00           N  
ATOM   1866  CA  TYR A 233      11.121   3.418  13.094  1.00  0.00           C  
ATOM   1867  C   TYR A 233      11.512   2.765  11.782  1.00  0.00           C  
ATOM   1868  O   TYR A 233      11.303   1.560  11.597  1.00  0.00           O  
ATOM   1869  CB  TYR A 233       9.740   4.061  12.966  1.00  0.00           C  
ATOM   1870  CG  TYR A 233       9.225   4.684  14.253  1.00  0.00           C  
ATOM   1871  CD1 TYR A 233       9.483   4.101  15.483  1.00  0.00           C  
ATOM   1872  CD2 TYR A 233       8.472   5.849  14.224  1.00  0.00           C  
ATOM   1873  CE1 TYR A 233       9.023   4.677  16.654  1.00  0.00           C  
ATOM   1874  CE2 TYR A 233       8.004   6.426  15.385  1.00  0.00           C  
ATOM   1875  CZ  TYR A 233       8.282   5.839  16.604  1.00  0.00           C  
ATOM   1876  OH  TYR A 233       7.816   6.411  17.756  1.00  0.00           O  
ATOM   1877  N   ASN A 234      12.078   3.533  10.871  1.00  0.00           N  
ATOM   1878  CA  ASN A 234      12.504   2.999   9.589  1.00  0.00           C  
ATOM   1879  C   ASN A 234      13.501   1.863   9.776  1.00  0.00           C  
ATOM   1880  O   ASN A 234      13.328   0.763   9.233  1.00  0.00           O  
ATOM   1881  CB  ASN A 234      13.119   4.095   8.728  1.00  0.00           C  
ATOM   1882  CG  ASN A 234      13.494   3.608   7.343  1.00  0.00           C  
ATOM   1883  OD1 ASN A 234      12.685   3.651   6.416  1.00  0.00           O  
ATOM   1884  ND2 ASN A 234      14.723   3.153   7.190  1.00  0.00           N  
ATOM   1885  N   ASP A 235      14.544   2.118  10.554  1.00  0.00           N  
ATOM   1886  CA  ASP A 235      15.590   1.119  10.745  1.00  0.00           C  
ATOM   1887  C   ASP A 235      15.045  -0.104  11.470  1.00  0.00           C  
ATOM   1888  O   ASP A 235      15.368  -1.239  11.120  1.00  0.00           O  
ATOM   1889  CB  ASP A 235      16.757   1.722  11.521  1.00  0.00           C  
ATOM   1890  CG  ASP A 235      17.446   2.835  10.755  1.00  0.00           C  
ATOM   1891  OD1 ASP A 235      17.208   2.961   9.539  1.00  0.00           O  
ATOM   1892  OD2 ASP A 235      18.231   3.579  11.373  1.00  0.00           O  
ATOM   1893  N   ARG A 236      14.214   0.118  12.484  1.00  0.00           N  
ATOM   1894  CA  ARG A 236      13.649  -0.999  13.231  1.00  0.00           C  
ATOM   1895  C   ARG A 236      12.707  -1.820  12.369  1.00  0.00           C  
ATOM   1896  O   ARG A 236      12.649  -3.046  12.489  1.00  0.00           O  
ATOM   1897  CB  ARG A 236      12.932  -0.493  14.485  1.00  0.00           C  
ATOM   1898  CG  ARG A 236      12.481  -1.599  15.425  1.00  0.00           C  
ATOM   1899  CD  ARG A 236      11.912  -1.041  16.715  1.00  0.00           C  
ATOM   1900  NE  ARG A 236      11.518  -2.100  17.636  1.00  0.00           N  
ATOM   1901  CZ  ARG A 236      10.958  -1.899  18.822  1.00  0.00           C  
ATOM   1902  NH1 ARG A 236      10.724  -0.659  19.247  1.00  0.00           N  
ATOM   1903  NH2 ARG A 236      10.635  -2.923  19.597  1.00  0.00           N  
ATOM   1904  N   LEU A 237      11.950  -1.152  11.494  1.00  0.00           N  
ATOM   1905  CA  LEU A 237      11.029  -1.857  10.611  1.00  0.00           C  
ATOM   1906  C   LEU A 237      11.789  -2.703   9.594  1.00  0.00           C  
ATOM   1907  O   LEU A 237      11.418  -3.857   9.342  1.00  0.00           O  
ATOM   1908  CB  LEU A 237      10.107  -0.863   9.902  1.00  0.00           C  
ATOM   1909  CG  LEU A 237       9.057  -1.463   8.963  1.00  0.00           C  
ATOM   1910  CD1 LEU A 237       8.175  -2.453   9.699  1.00  0.00           C  
ATOM   1911  CD2 LEU A 237       8.213  -0.355   8.340  1.00  0.00           C  
ATOM   1912  N   VAL A 238      12.851  -2.157   9.020  1.00  0.00           N  
ATOM   1913  CA  VAL A 238      13.675  -2.930   8.099  1.00  0.00           C  
ATOM   1914  C   VAL A 238      14.231  -4.160   8.800  1.00  0.00           C  
ATOM   1915  O   VAL A 238      14.154  -5.276   8.273  1.00  0.00           O  
ATOM   1916  CB  VAL A 238      14.821  -2.069   7.518  1.00  0.00           C  
ATOM   1917  CG1 VAL A 238      15.786  -2.934   6.727  1.00  0.00           C  
ATOM   1918  CG2 VAL A 238      14.253  -0.967   6.636  1.00  0.00           C  
ATOM   1919  N   ASP A 239      14.787  -3.962   9.994  1.00  0.00           N  
ATOM   1920  CA  ASP A 239      15.326  -5.082  10.759  1.00  0.00           C  
ATOM   1921  C   ASP A 239      14.247  -6.105  11.075  1.00  0.00           C  
ATOM   1922  O   ASP A 239      14.472  -7.316  10.971  1.00  0.00           O  
ATOM   1923  CB  ASP A 239      15.976  -4.589  12.054  1.00  0.00           C  
ATOM   1924  CG  ASP A 239      17.296  -3.886  11.818  1.00  0.00           C  
ATOM   1925  OD1 ASP A 239      17.816  -3.934  10.688  1.00  0.00           O  
ATOM   1926  OD2 ASP A 239      17.822  -3.288  12.775  1.00  0.00           O  
ATOM   1927  N   SER A 240      13.072  -5.626  11.474  1.00  0.00           N  
ATOM   1928  CA  SER A 240      11.981  -6.517  11.860  1.00  0.00           C  
ATOM   1929  C   SER A 240      11.519  -7.365  10.686  1.00  0.00           C  
ATOM   1930  O   SER A 240      11.250  -8.563  10.841  1.00  0.00           O  
ATOM   1931  CB  SER A 240      10.811  -5.707  12.420  1.00  0.00           C  
ATOM   1932  OG  SER A 240      11.167  -5.042  13.617  1.00  0.00           O  
ATOM   1933  N   LEU A 241      11.423  -6.765   9.508  1.00  0.00           N  
ATOM   1934  CA  LEU A 241      10.970  -7.500   8.335  1.00  0.00           C  
ATOM   1935  C   LEU A 241      12.031  -8.476   7.855  1.00  0.00           C  
ATOM   1936  O   LEU A 241      11.742  -9.643   7.591  1.00  0.00           O  
ATOM   1937  CB  LEU A 241      10.590  -6.519   7.222  1.00  0.00           C  
ATOM   1938  CG  LEU A 241       9.372  -5.643   7.504  1.00  0.00           C  
ATOM   1939  CD1 LEU A 241       9.263  -4.518   6.484  1.00  0.00           C  
ATOM   1940  CD2 LEU A 241       8.099  -6.471   7.507  1.00  0.00           C  
ATOM   1941  N   ALA A 242      13.278  -8.010   7.742  1.00  0.00           N  
ATOM   1942  CA  ALA A 242      14.348  -8.865   7.242  1.00  0.00           C  
ATOM   1943  C   ALA A 242      14.630 -10.033   8.179  1.00  0.00           C  
ATOM   1944  O   ALA A 242      14.988 -11.119   7.722  1.00  0.00           O  
ATOM   1945  CB  ALA A 242      15.615  -8.042   7.021  1.00  0.00           C  
ATOM   1946  N   GLU A 243      14.456  -9.820   9.481  1.00  0.00           N  
ATOM   1947  CA  GLU A 243      14.722 -10.855  10.472  1.00  0.00           C  
ATOM   1948  C   GLU A 243      13.880 -12.101  10.215  1.00  0.00           C  
ATOM   1949  O   GLU A 243      14.306 -13.218  10.517  1.00  0.00           O  
ATOM   1950  CB  GLU A 243      14.454 -10.319  11.882  1.00  0.00           C  
ATOM   1951  CG  GLU A 243      14.591 -11.359  12.998  1.00  0.00           C  
ATOM   1952  CD  GLU A 243      16.019 -11.832  13.181  1.00  0.00           C  
ATOM   1953  OE1 GLU A 243      16.954 -11.094  12.809  1.00  0.00           O  
ATOM   1954  OE2 GLU A 243      16.212 -12.946  13.710  1.00  0.00           O  
ATOM   1955  N   TYR A 244      12.694 -11.908   9.647  1.00  0.00           N  
ATOM   1956  CA  TYR A 244      11.772 -13.011   9.402  1.00  0.00           C  
ATOM   1957  C   TYR A 244      11.680 -13.352   7.919  1.00  0.00           C  
ATOM   1958  O   TYR A 244      10.605 -13.654   7.401  1.00  0.00           O  
ATOM   1959  CB  TYR A 244      10.397 -12.684   9.993  1.00  0.00           C  
ATOM   1960  CG  TYR A 244      10.438 -12.572  11.503  1.00  0.00           C  
ATOM   1961  CD1 TYR A 244      10.436 -13.708  12.291  1.00  0.00           C  
ATOM   1962  CD2 TYR A 244      10.511 -11.336  12.124  1.00  0.00           C  
ATOM   1963  CE1 TYR A 244      10.493 -13.622  13.675  1.00  0.00           C  
ATOM   1964  CE2 TYR A 244      10.573 -11.239  13.503  1.00  0.00           C  
ATOM   1965  CZ  TYR A 244      10.565 -12.384  14.268  1.00  0.00           C  
ATOM   1966  OH  TYR A 244      10.620 -12.291  15.640  1.00  0.00           O  
ATOM   1967  N   ASN A 245      12.812 -13.322   7.238  1.00  0.00           N  
ATOM   1968  CA  ASN A 245      12.840 -13.648   5.818  1.00  0.00           C  
ATOM   1969  C   ASN A 245      12.517 -15.113   5.550  1.00  0.00           C  
ATOM   1970  O   ASN A 245      12.225 -15.486   4.416  1.00  0.00           O  
ATOM   1971  CB  ASN A 245      14.200 -13.287   5.215  1.00  0.00           C  
ATOM   1972  CG  ASN A 245      15.298 -14.222   5.660  1.00  0.00           C  
ATOM   1973  OD1 ASN A 245      15.359 -14.642   6.808  1.00  0.00           O  
ATOM   1974  ND2 ASN A 245      16.201 -14.559   4.735  1.00  0.00           N  
ATOM   1975  N   ASP A 246      12.578 -15.938   6.588  1.00  0.00           N  
ATOM   1976  CA  ASP A 246      12.176 -17.331   6.464  1.00  0.00           C  
ATOM   1977  C   ASP A 246      10.668 -17.503   6.570  1.00  0.00           C  
ATOM   1978  O   ASP A 246      10.142 -18.580   6.270  1.00  0.00           O  
ATOM   1979  CB  ASP A 246      12.870 -18.186   7.538  1.00  0.00           C  
ATOM   1980  CG  ASP A 246      12.567 -17.697   8.946  1.00  0.00           C  
ATOM   1981  OD1 ASP A 246      12.543 -16.469   9.165  1.00  0.00           O  
ATOM   1982  OD2 ASP A 246      12.370 -18.545   9.837  1.00  0.00           O  
ATOM   1983  N   VAL A 247       9.971 -16.458   6.984  1.00  0.00           N  
ATOM   1984  CA  VAL A 247       8.517 -16.467   7.126  1.00  0.00           C  
ATOM   1985  C   VAL A 247       7.852 -15.620   6.048  1.00  0.00           C  
ATOM   1986  O   VAL A 247       6.825 -16.010   5.484  1.00  0.00           O  
ATOM   1987  CB  VAL A 247       8.102 -15.963   8.524  1.00  0.00           C  
ATOM   1988  CG1 VAL A 247       6.583 -15.874   8.639  1.00  0.00           C  
ATOM   1989  CG2 VAL A 247       8.678 -16.863   9.611  1.00  0.00           C  
ATOM   1990  N   ILE A 248       8.424 -14.462   5.757  1.00  0.00           N  
ATOM   1991  CA  ILE A 248       7.798 -13.475   4.883  1.00  0.00           C  
ATOM   1992  C   ILE A 248       8.155 -13.747   3.423  1.00  0.00           C  
ATOM   1993  O   ILE A 248       9.326 -13.707   3.043  1.00  0.00           O  
ATOM   1994  CB  ILE A 248       8.221 -12.055   5.280  1.00  0.00           C  
ATOM   1995  CG1 ILE A 248       7.769 -11.750   6.713  1.00  0.00           C  
ATOM   1996  CG2 ILE A 248       7.657 -11.034   4.300  1.00  0.00           C  
ATOM   1997  CD1 ILE A 248       8.296 -10.435   7.262  1.00  0.00           C  
ATOM   1998  N   LEU A 249       7.132 -14.004   2.615  1.00  0.00           N  
ATOM   1999  CA  LEU A 249       7.332 -14.241   1.191  1.00  0.00           C  
ATOM   2000  C   LEU A 249       7.524 -12.944   0.419  1.00  0.00           C  
ATOM   2001  O   LEU A 249       8.125 -12.948  -0.656  1.00  0.00           O  
ATOM   2002  CB  LEU A 249       6.158 -15.014   0.604  1.00  0.00           C  
ATOM   2003  CG  LEU A 249       5.816 -16.345   1.282  1.00  0.00           C  
ATOM   2004  CD1 LEU A 249       4.691 -17.040   0.521  1.00  0.00           C  
ATOM   2005  CD2 LEU A 249       7.036 -17.239   1.374  1.00  0.00           C  
ATOM   2006  N   GLY A 250       7.003 -11.848   0.945  1.00  0.00           N  
ATOM   2007  CA  GLY A 250       7.093 -10.565   0.284  1.00  0.00           C  
ATOM   2008  C   GLY A 250       6.296  -9.522   1.031  1.00  0.00           C  
ATOM   2009  O   GLY A 250       5.435  -9.847   1.858  1.00  0.00           O  
ATOM   2010  N   VAL A 251       6.577  -8.264   0.727  1.00  0.00           N  
ATOM   2011  CA  VAL A 251       5.907  -7.123   1.343  1.00  0.00           C  
ATOM   2012  C   VAL A 251       5.263  -6.286   0.248  1.00  0.00           C  
ATOM   2013  O   VAL A 251       5.874  -6.050  -0.799  1.00  0.00           O  
ATOM   2014  CB  VAL A 251       6.894  -6.261   2.151  1.00  0.00           C  
ATOM   2015  CG1 VAL A 251       6.179  -5.075   2.790  1.00  0.00           C  
ATOM   2016  CG2 VAL A 251       7.592  -7.106   3.212  1.00  0.00           C  
ATOM   2017  N   LEU A 252       4.023  -5.844   0.481  1.00  0.00           N  
ATOM   2018  CA  LEU A 252       3.314  -4.993  -0.463  1.00  0.00           C  
ATOM   2019  C   LEU A 252       3.074  -3.627   0.162  1.00  0.00           C  
ATOM   2020  O   LEU A 252       2.588  -3.532   1.290  1.00  0.00           O  
ATOM   2021  CB  LEU A 252       1.978  -5.617  -0.870  1.00  0.00           C  
ATOM   2022  CG  LEU A 252       2.011  -7.035  -1.440  1.00  0.00           C  
ATOM   2023  CD1 LEU A 252       0.633  -7.439  -1.924  1.00  0.00           C  
ATOM   2024  CD2 LEU A 252       3.030  -7.152  -2.561  1.00  0.00           C  
ATOM   2025  N   CYS A 253       3.403  -2.572  -0.584  1.00  0.00           N  
ATOM   2026  CA  CYS A 253       3.242  -1.204  -0.119  1.00  0.00           C  
ATOM   2027  C   CYS A 253       2.601  -0.337  -1.186  1.00  0.00           C  
ATOM   2028  O   CYS A 253       2.577  -0.688  -2.366  1.00  0.00           O  
ATOM   2029  CB  CYS A 253       4.594  -0.577   0.248  1.00  0.00           C  
ATOM   2030  SG  CYS A 253       5.575  -1.447   1.481  1.00  0.00           S  
ATOM   2031  N   GLY A 254       2.095   0.823  -0.775  1.00  0.00           N  
ATOM   2032  CA  GLY A 254       1.589   1.830  -1.680  1.00  0.00           C  
ATOM   2033  C   GLY A 254       2.233   3.169  -1.387  1.00  0.00           C  
ATOM   2034  O   GLY A 254       3.452   3.267  -1.269  1.00  0.00           O  
ATOM   2035  N   HIS A 255       1.409   4.210  -1.271  1.00  0.00           N  
ATOM   2036  CA  HIS A 255       1.803   5.533  -0.784  1.00  0.00           C  
ATOM   2037  C   HIS A 255       2.549   6.391  -1.800  1.00  0.00           C  
ATOM   2038  O   HIS A 255       2.235   7.567  -1.954  1.00  0.00           O  
ATOM   2039  CB  HIS A 255       2.633   5.409   0.506  1.00  0.00           C  
ATOM   2040  CG  HIS A 255       3.106   6.720   1.047  1.00  0.00           C  
ATOM   2041  ND1 HIS A 255       2.246   7.712   1.453  1.00  0.00           N  
ATOM   2042  CD2 HIS A 255       4.350   7.189   1.262  1.00  0.00           C  
ATOM   2043  CE1 HIS A 255       2.935   8.744   1.896  1.00  0.00           C  
ATOM   2044  NE2 HIS A 255       4.223   8.458   1.789  1.00  0.00           N  
ATOM   2045  N   LEU A 256       3.538   5.831  -2.485  1.00  0.00           N  
ATOM   2046  CA  LEU A 256       4.374   6.639  -3.368  1.00  0.00           C  
ATOM   2047  C   LEU A 256       3.767   6.859  -4.750  1.00  0.00           C  
ATOM   2048  O   LEU A 256       4.243   7.704  -5.507  1.00  0.00           O  
ATOM   2049  CB  LEU A 256       5.766   6.018  -3.518  1.00  0.00           C  
ATOM   2050  CG  LEU A 256       6.600   5.936  -2.239  1.00  0.00           C  
ATOM   2051  CD1 LEU A 256       7.995   5.424  -2.553  1.00  0.00           C  
ATOM   2052  CD2 LEU A 256       6.676   7.290  -1.551  1.00  0.00           C  
ATOM   2053  N   HIS A 257       2.730   6.101  -5.094  1.00  0.00           N  
ATOM   2054  CA  HIS A 257       2.032   6.205  -6.383  1.00  0.00           C  
ATOM   2055  C   HIS A 257       2.908   5.808  -7.560  1.00  0.00           C  
ATOM   2056  O   HIS A 257       2.551   6.058  -8.711  1.00  0.00           O  
ATOM   2057  CB  HIS A 257       1.491   7.628  -6.600  1.00  0.00           C  
ATOM   2058  CG  HIS A 257       0.426   8.026  -5.623  1.00  0.00           C  
ATOM   2059  ND1 HIS A 257      -0.766   8.593  -6.024  1.00  0.00           N  
ATOM   2060  CD2 HIS A 257       0.364   7.951  -4.281  1.00  0.00           C  
ATOM   2061  CE1 HIS A 257      -1.503   8.848  -4.963  1.00  0.00           C  
ATOM   2062  NE2 HIS A 257      -0.846   8.467  -3.893  1.00  0.00           N  
ATOM   2063  N   THR A 258       4.049   5.178  -7.289  1.00  0.00           N  
ATOM   2064  CA  THR A 258       4.976   4.773  -8.334  1.00  0.00           C  
ATOM   2065  C   THR A 258       5.270   3.282  -8.242  1.00  0.00           C  
ATOM   2066  O   THR A 258       5.007   2.640  -7.225  1.00  0.00           O  
ATOM   2067  CB  THR A 258       6.297   5.556  -8.249  1.00  0.00           C  
ATOM   2068  OG1 THR A 258       6.789   5.514  -6.907  1.00  0.00           O  
ATOM   2069  CG2 THR A 258       6.080   6.996  -8.672  1.00  0.00           C  
ATOM   2070  N   ASP A 259       5.818   2.739  -9.322  1.00  0.00           N  
ATOM   2071  CA  ASP A 259       6.149   1.328  -9.430  1.00  0.00           C  
ATOM   2072  C   ASP A 259       7.632   1.149  -9.132  1.00  0.00           C  
ATOM   2073  O   ASP A 259       8.482   1.442  -9.972  1.00  0.00           O  
ATOM   2074  CB  ASP A 259       5.791   0.830 -10.832  1.00  0.00           C  
ATOM   2075  CG  ASP A 259       6.318  -0.563 -11.128  1.00  0.00           C  
ATOM   2076  OD1 ASP A 259       6.855  -1.235 -10.223  1.00  0.00           O  
ATOM   2077  OD2 ASP A 259       6.187  -0.993 -12.294  1.00  0.00           O  
ATOM   2078  N   THR A 260       7.952   0.665  -7.936  1.00  0.00           N  
ATOM   2079  CA  THR A 260       9.337   0.426  -7.582  1.00  0.00           C  
ATOM   2080  C   THR A 260       9.407  -0.676  -6.533  1.00  0.00           C  
ATOM   2081  O   THR A 260       8.399  -1.289  -6.189  1.00  0.00           O  
ATOM   2082  CB  THR A 260      10.038   1.712  -7.093  1.00  0.00           C  
ATOM   2083  OG1 THR A 260      11.438   1.480  -6.974  1.00  0.00           O  
ATOM   2084  CG2 THR A 260       9.460   2.159  -5.753  1.00  0.00           C  
ATOM   2085  N   PHE A 261      10.617  -0.934  -6.040  1.00  0.00           N  
ATOM   2086  CA  PHE A 261      10.824  -2.027  -5.099  1.00  0.00           C  
ATOM   2087  C   PHE A 261      11.908  -1.672  -4.098  1.00  0.00           C  
ATOM   2088  O   PHE A 261      12.677  -0.727  -4.290  1.00  0.00           O  
ATOM   2089  CB  PHE A 261      11.189  -3.325  -5.834  1.00  0.00           C  
ATOM   2090  CG  PHE A 261      12.472  -3.224  -6.617  1.00  0.00           C  
ATOM   2091  CD1 PHE A 261      12.467  -2.807  -7.946  1.00  0.00           C  
ATOM   2092  CD2 PHE A 261      13.690  -3.570  -6.046  1.00  0.00           C  
ATOM   2093  CE1 PHE A 261      13.640  -2.714  -8.670  1.00  0.00           C  
ATOM   2094  CE2 PHE A 261      14.873  -3.488  -6.766  1.00  0.00           C  
ATOM   2095  CZ  PHE A 261      14.848  -3.057  -8.081  1.00  0.00           C  
ATOM   2096  N   ARG A 262      11.963  -2.448  -3.022  1.00  0.00           N  
ATOM   2097  CA  ARG A 262      12.980  -2.314  -1.997  1.00  0.00           C  
ATOM   2098  C   ARG A 262      13.519  -3.690  -1.658  1.00  0.00           C  
ATOM   2099  O   ARG A 262      12.763  -4.658  -1.579  1.00  0.00           O  
ATOM   2100  CB  ARG A 262      12.409  -1.673  -0.728  1.00  0.00           C  
ATOM   2101  CG  ARG A 262      11.681  -0.358  -0.941  1.00  0.00           C  
ATOM   2102  CD  ARG A 262      12.637   0.807  -1.004  1.00  0.00           C  
ATOM   2103  NE  ARG A 262      11.945   2.081  -1.176  1.00  0.00           N  
ATOM   2104  CZ  ARG A 262      11.825   2.728  -2.322  1.00  0.00           C  
ATOM   2105  NH1 ARG A 262      12.361   2.232  -3.426  1.00  0.00           N  
ATOM   2106  NH2 ARG A 262      11.169   3.870  -2.376  1.00  0.00           N  
ATOM   2107  N   ILE A 263      14.828  -3.767  -1.461  1.00  0.00           N  
ATOM   2108  CA  ILE A 263      15.449  -4.971  -0.921  1.00  0.00           C  
ATOM   2109  C   ILE A 263      15.802  -4.667   0.527  1.00  0.00           C  
ATOM   2110  O   ILE A 263      16.790  -3.980   0.806  1.00  0.00           O  
ATOM   2111  CB  ILE A 263      16.693  -5.383  -1.725  1.00  0.00           C  
ATOM   2112  CG1 ILE A 263      16.349  -5.508  -3.209  1.00  0.00           C  
ATOM   2113  CG2 ILE A 263      17.248  -6.692  -1.189  1.00  0.00           C  
ATOM   2114  CD1 ILE A 263      17.542  -5.826  -4.102  1.00  0.00           C  
ATOM   2115  N   LEU A 264      14.976  -5.136   1.444  1.00  0.00           N  
ATOM   2116  CA  LEU A 264      15.145  -4.858   2.855  1.00  0.00           C  
ATOM   2117  C   LEU A 264      16.101  -5.876   3.459  1.00  0.00           C  
ATOM   2118  O   LEU A 264      15.850  -7.080   3.387  1.00  0.00           O  
ATOM   2119  CB  LEU A 264      13.795  -4.900   3.570  1.00  0.00           C  
ATOM   2120  CG  LEU A 264      12.695  -4.043   2.937  1.00  0.00           C  
ATOM   2121  CD1 LEU A 264      11.381  -4.207   3.690  1.00  0.00           C  
ATOM   2122  CD2 LEU A 264      13.109  -2.577   2.891  1.00  0.00           C  
ATOM   2123  N   SER A 265      17.204  -5.395   4.049  1.00  0.00           N  
ATOM   2124  CA  SER A 265      18.284  -6.278   4.470  1.00  0.00           C  
ATOM   2125  C   SER A 265      18.688  -6.050   5.913  1.00  0.00           C  
ATOM   2126  O   SER A 265      18.709  -4.913   6.406  1.00  0.00           O  
ATOM   2127  CB  SER A 265      19.512  -6.091   3.573  1.00  0.00           C  
ATOM   2128  OG  SER A 265      19.199  -6.322   2.218  1.00  0.00           O  
ATOM   2129  N   LYS A 266      19.013  -7.139   6.594  1.00  0.00           N  
ATOM   2130  CA  LYS A 266      19.635  -7.131   7.902  1.00  0.00           C  
ATOM   2131  C   LYS A 266      20.710  -8.200   7.875  1.00  0.00           C  
ATOM   2132  O   LYS A 266      20.406  -9.395   7.992  1.00  0.00           O  
ATOM   2133  CB  LYS A 266      18.631  -7.393   9.011  1.00  0.00           C  
ATOM   2134  CG  LYS A 266      19.244  -7.422  10.409  1.00  0.00           C  
ATOM   2135  CD  LYS A 266      18.224  -7.809  11.469  1.00  0.00           C  
ATOM   2136  CE  LYS A 266      18.840  -7.847  12.848  1.00  0.00           C  
ATOM   2137  NZ  LYS A 266      17.870  -8.292  13.876  1.00  0.00           N  
ATOM   2138  N   GLY A 267      21.960  -7.789   7.684  1.00  0.00           N  
ATOM   2139  CA  GLY A 267      23.008  -8.759   7.481  1.00  0.00           C  
ATOM   2140  C   GLY A 267      22.770  -9.505   6.187  1.00  0.00           C  
ATOM   2141  O   GLY A 267      22.610  -8.902   5.129  1.00  0.00           O  
ATOM   2142  N   ASN A 268      22.726 -10.832   6.280  1.00  0.00           N  
ATOM   2143  CA  ASN A 268      22.485 -11.659   5.108  1.00  0.00           C  
ATOM   2144  C   ASN A 268      21.018 -12.033   4.948  1.00  0.00           C  
ATOM   2145  O   ASN A 268      20.671 -12.788   4.042  1.00  0.00           O  
ATOM   2146  CB  ASN A 268      23.338 -12.929   5.173  1.00  0.00           C  
ATOM   2147  CG  ASN A 268      23.005 -13.798   6.369  1.00  0.00           C  
ATOM   2148  OD1 ASN A 268      22.329 -13.365   7.297  1.00  0.00           O  
ATOM   2149  ND2 ASN A 268      23.492 -15.032   6.351  1.00  0.00           N  
ATOM   2150  N   LYS A 269      20.150 -11.499   5.809  1.00  0.00           N  
ATOM   2151  CA  LYS A 269      18.721 -11.769   5.724  1.00  0.00           C  
ATOM   2152  C   LYS A 269      18.050 -10.667   4.915  1.00  0.00           C  
ATOM   2153  O   LYS A 269      18.249  -9.481   5.184  1.00  0.00           O  
ATOM   2154  CB  LYS A 269      18.102 -11.855   7.118  1.00  0.00           C  
ATOM   2155  CG  LYS A 269      18.665 -12.983   7.968  1.00  0.00           C  
ATOM   2156  CD  LYS A 269      17.963 -13.067   9.303  1.00  0.00           C  
ATOM   2157  CE  LYS A 269      18.492 -14.214  10.141  1.00  0.00           C  
ATOM   2158  NZ  LYS A 269      17.761 -14.347  11.426  1.00  0.00           N  
ATOM   2159  N   LYS A 270      17.242 -11.071   3.926  1.00  0.00           N  
ATOM   2160  CA  LYS A 270      16.668 -10.114   2.998  1.00  0.00           C  
ATOM   2161  C   LYS A 270      15.219 -10.447   2.679  1.00  0.00           C  
ATOM   2162  O   LYS A 270      14.838 -11.615   2.634  1.00  0.00           O  
ATOM   2163  CB  LYS A 270      17.490 -10.067   1.704  1.00  0.00           C  
ATOM   2164  CG  LYS A 270      18.954  -9.693   1.926  1.00  0.00           C  
ATOM   2165  CD  LYS A 270      19.785  -9.882   0.666  1.00  0.00           C  
ATOM   2166  CE  LYS A 270      21.246  -9.600   0.953  1.00  0.00           C  
ATOM   2167  NZ  LYS A 270      22.122  -9.897  -0.218  1.00  0.00           N  
ATOM   2168  N   VAL A 271      14.428  -9.405   2.451  1.00  0.00           N  
ATOM   2169  CA  VAL A 271      13.016  -9.532   2.089  1.00  0.00           C  
ATOM   2170  C   VAL A 271      12.714  -8.510   0.998  1.00  0.00           C  
ATOM   2171  O   VAL A 271      13.211  -7.387   1.032  1.00  0.00           O  
ATOM   2172  CB  VAL A 271      12.091  -9.296   3.304  1.00  0.00           C  
ATOM   2173  CG1 VAL A 271      10.646  -9.173   2.865  1.00  0.00           C  
ATOM   2174  CG2 VAL A 271      12.248 -10.424   4.307  1.00  0.00           C  
ATOM   2175  N   MET A 272      11.893  -8.912   0.033  1.00  0.00           N  
ATOM   2176  CA  MET A 272      11.471  -8.005  -1.024  1.00  0.00           C  
ATOM   2177  C   MET A 272      10.230  -7.216  -0.614  1.00  0.00           C  
ATOM   2178  O   MET A 272       9.299  -7.769  -0.032  1.00  0.00           O  
ATOM   2179  CB  MET A 272      11.157  -8.754  -2.317  1.00  0.00           C  
ATOM   2180  CG  MET A 272      12.383  -9.266  -3.048  1.00  0.00           C  
ATOM   2181  SD  MET A 272      13.570  -7.963  -3.415  1.00  0.00           S  
ATOM   2182  CE  MET A 272      12.550  -6.790  -4.325  1.00  0.00           C  
ATOM   2183  N   ALA A 273      10.220  -5.929  -0.951  1.00  0.00           N  
ATOM   2184  CA  ALA A 273       9.045  -5.092  -0.795  1.00  0.00           C  
ATOM   2185  C   ALA A 273       8.703  -4.474  -2.140  1.00  0.00           C  
ATOM   2186  O   ALA A 273       9.586  -3.970  -2.841  1.00  0.00           O  
ATOM   2187  CB  ALA A 273       9.267  -4.005   0.252  1.00  0.00           C  
ATOM   2188  N   PHE A 274       7.428  -4.513  -2.498  1.00  0.00           N  
ATOM   2189  CA  PHE A 274       6.965  -4.023  -3.786  1.00  0.00           C  
ATOM   2190  C   PHE A 274       6.025  -2.853  -3.580  1.00  0.00           C  
ATOM   2191  O   PHE A 274       4.980  -2.990  -2.939  1.00  0.00           O  
ATOM   2192  CB  PHE A 274       6.270  -5.144  -4.565  1.00  0.00           C  
ATOM   2193  CG  PHE A 274       7.116  -6.366  -4.711  1.00  0.00           C  
ATOM   2194  CD1 PHE A 274       8.129  -6.408  -5.649  1.00  0.00           C  
ATOM   2195  CD2 PHE A 274       6.921  -7.471  -3.890  1.00  0.00           C  
ATOM   2196  CE1 PHE A 274       8.925  -7.525  -5.780  1.00  0.00           C  
ATOM   2197  CE2 PHE A 274       7.716  -8.585  -4.016  1.00  0.00           C  
ATOM   2198  CZ  PHE A 274       8.717  -8.618  -4.964  1.00  0.00           C  
ATOM   2199  N   ILE A 275       6.403  -1.707  -4.111  1.00  0.00           N  
ATOM   2200  CA  ILE A 275       5.588  -0.510  -4.038  1.00  0.00           C  
ATOM   2201  C   ILE A 275       4.742  -0.457  -5.299  1.00  0.00           C  
ATOM   2202  O   ILE A 275       5.265  -0.265  -6.403  1.00  0.00           O  
ATOM   2203  CB  ILE A 275       6.449   0.738  -3.875  1.00  0.00           C  
ATOM   2204  CG1 ILE A 275       7.258   0.647  -2.572  1.00  0.00           C  
ATOM   2205  CG2 ILE A 275       5.590   1.993  -3.890  1.00  0.00           C  
ATOM   2206  CD1 ILE A 275       8.301   1.728  -2.399  1.00  0.00           C  
ATOM   2207  N   GLY A 276       3.442  -0.654  -5.143  1.00  0.00           N  
ATOM   2208  CA  GLY A 276       2.548  -0.733  -6.276  1.00  0.00           C  
ATOM   2209  C   GLY A 276       2.109   0.628  -6.774  1.00  0.00           C  
ATOM   2210  O   GLY A 276       1.919   1.554  -5.988  1.00  0.00           O  
ATOM   2211  N   PRO A 277       1.930   0.766  -8.089  1.00  0.00           N  
ATOM   2212  CA  PRO A 277       1.472   2.032  -8.654  1.00  0.00           C  
ATOM   2213  C   PRO A 277       0.016   2.308  -8.291  1.00  0.00           C  
ATOM   2214  O   PRO A 277      -0.752   1.386  -8.024  1.00  0.00           O  
ATOM   2215  CB  PRO A 277       1.639   1.830 -10.158  1.00  0.00           C  
ATOM   2216  CG  PRO A 277       1.478   0.359 -10.334  1.00  0.00           C  
ATOM   2217  CD  PRO A 277       2.109  -0.266  -9.120  1.00  0.00           C  
ATOM   2218  N   SER A 278      -0.351   3.567  -8.312  1.00  0.00           N  
ATOM   2219  CA  SER A 278      -1.649   4.003  -7.828  1.00  0.00           C  
ATOM   2220  C   SER A 278      -2.728   3.949  -8.901  1.00  0.00           C  
ATOM   2221  O   SER A 278      -2.456   4.029 -10.101  1.00  0.00           O  
ATOM   2222  CB  SER A 278      -1.558   5.436  -7.303  1.00  0.00           C  
ATOM   2223  OG  SER A 278      -1.175   6.325  -8.337  1.00  0.00           O  
ATOM   2224  N   VAL A 279      -3.964   3.808  -8.458  1.00  0.00           N  
ATOM   2225  CA  VAL A 279      -5.106   4.100  -9.313  1.00  0.00           C  
ATOM   2226  C   VAL A 279      -5.170   5.604  -9.560  1.00  0.00           C  
ATOM   2227  O   VAL A 279      -5.480   6.059 -10.663  1.00  0.00           O  
ATOM   2228  CB  VAL A 279      -6.413   3.616  -8.668  1.00  0.00           C  
ATOM   2229  CG1 VAL A 279      -7.619   4.066  -9.493  1.00  0.00           C  
ATOM   2230  CG2 VAL A 279      -6.398   2.103  -8.527  1.00  0.00           C  
ATOM   2231  N   ASP A 280      -4.863   6.378  -8.528  1.00  0.00           N  
ATOM   2232  CA  ASP A 280      -4.922   7.829  -8.584  1.00  0.00           C  
ATOM   2233  C   ASP A 280      -4.019   8.400  -9.662  1.00  0.00           C  
ATOM   2234  O   ASP A 280      -2.951   7.864  -9.957  1.00  0.00           O  
ATOM   2235  CB  ASP A 280      -4.523   8.401  -7.225  1.00  0.00           C  
ATOM   2236  CG  ASP A 280      -4.792   9.895  -7.112  1.00  0.00           C  
ATOM   2237  OD1 ASP A 280      -5.690  10.389  -7.815  1.00  0.00           O  
ATOM   2238  OD2 ASP A 280      -4.112  10.557  -6.309  1.00  0.00           O  
ATOM   2239  N   THR A 281      -4.443   9.513 -10.256  1.00  0.00           N  
ATOM   2240  CA  THR A 281      -3.680  10.212 -11.279  1.00  0.00           C  
ATOM   2241  C   THR A 281      -3.108  11.537 -10.790  1.00  0.00           C  
ATOM   2242  O   THR A 281      -2.457  12.242 -11.552  1.00  0.00           O  
ATOM   2243  CB  THR A 281      -4.557  10.479 -12.511  1.00  0.00           C  
ATOM   2244  OG1 THR A 281      -5.784  11.081 -12.088  1.00  0.00           O  
ATOM   2245  CG2 THR A 281      -4.859   9.179 -13.241  1.00  0.00           C  
ATOM   2246  N   TRP A 282      -3.329  11.867  -9.519  1.00  0.00           N  
ATOM   2247  CA  TRP A 282      -2.968  13.169  -8.967  1.00  0.00           C  
ATOM   2248  C   TRP A 282      -1.512  13.537  -9.198  1.00  0.00           C  
ATOM   2249  O   TRP A 282      -1.195  14.693  -9.495  1.00  0.00           O  
ATOM   2250  CB  TRP A 282      -3.274  13.187  -7.465  1.00  0.00           C  
ATOM   2251  CG  TRP A 282      -2.767  14.400  -6.745  1.00  0.00           C  
ATOM   2252  CD1 TRP A 282      -1.664  14.488  -5.952  1.00  0.00           C  
ATOM   2253  CD2 TRP A 282      -3.362  15.710  -6.755  1.00  0.00           C  
ATOM   2254  NE1 TRP A 282      -1.522  15.764  -5.464  1.00  0.00           N  
ATOM   2255  CE2 TRP A 282      -2.551  16.531  -5.943  1.00  0.00           C  
ATOM   2256  CE3 TRP A 282      -4.492  16.255  -7.372  1.00  0.00           C  
ATOM   2257  CZ2 TRP A 282      -2.848  17.887  -5.735  1.00  0.00           C  
ATOM   2258  CZ3 TRP A 282      -4.773  17.596  -7.152  1.00  0.00           C  
ATOM   2259  CH2 TRP A 282      -3.956  18.394  -6.347  1.00  0.00           C  
ATOM   2260  N   LEU A 283      -0.607  12.574  -9.083  1.00  0.00           N  
ATOM   2261  CA  LEU A 283       0.817  12.836  -9.243  1.00  0.00           C  
ATOM   2262  C   LEU A 283       1.292  12.641 -10.680  1.00  0.00           C  
ATOM   2263  O   LEU A 283       2.490  12.501 -10.931  1.00  0.00           O  
ATOM   2264  CB  LEU A 283       1.637  11.970  -8.285  1.00  0.00           C  
ATOM   2265  CG  LEU A 283       1.407  12.244  -6.801  1.00  0.00           C  
ATOM   2266  CD1 LEU A 283       2.297  11.368  -5.936  1.00  0.00           C  
ATOM   2267  CD2 LEU A 283       1.630  13.720  -6.481  1.00  0.00           C  
ATOM   2268  N   GLY A 284       0.364  12.643 -11.619  1.00  0.00           N  
ATOM   2269  CA  GLY A 284       0.713  12.631 -13.027  1.00  0.00           C  
ATOM   2270  C   GLY A 284       1.006  11.268 -13.612  1.00  0.00           C  
ATOM   2271  O   GLY A 284       1.649  11.173 -14.650  1.00  0.00           O  
ATOM   2272  N   THR A 285       0.543  10.212 -12.956  1.00  0.00           N  
ATOM   2273  CA  THR A 285       0.759   8.859 -13.437  1.00  0.00           C  
ATOM   2274  C   THR A 285      -0.548   8.252 -13.930  1.00  0.00           C  
ATOM   2275  O   THR A 285      -1.630   8.586 -13.434  1.00  0.00           O  
ATOM   2276  CB  THR A 285       1.360   7.958 -12.350  1.00  0.00           C  
ATOM   2277  OG1 THR A 285       0.555   8.028 -11.171  1.00  0.00           O  
ATOM   2278  CG2 THR A 285       2.776   8.411 -12.019  1.00  0.00           C  
ATOM   2279  N   SER A 286      -0.449   7.359 -14.908  1.00  0.00           N  
ATOM   2280  CA  SER A 286      -1.625   6.716 -15.456  1.00  0.00           C  
ATOM   2281  C   SER A 286      -2.254   5.784 -14.432  1.00  0.00           C  
ATOM   2282  O   SER A 286      -1.548   5.162 -13.639  1.00  0.00           O  
ATOM   2283  CB  SER A 286      -1.266   5.926 -16.714  1.00  0.00           C  
ATOM   2284  OG  SER A 286      -0.829   6.788 -17.746  1.00  0.00           O  
ATOM   2285  N   PRO A 287      -3.584   5.666 -14.423  1.00  0.00           N  
ATOM   2286  CA  PRO A 287      -4.236   4.736 -13.493  1.00  0.00           C  
ATOM   2287  C   PRO A 287      -3.691   3.332 -13.687  1.00  0.00           C  
ATOM   2288  O   PRO A 287      -3.547   2.861 -14.817  1.00  0.00           O  
ATOM   2289  CB  PRO A 287      -5.714   4.817 -13.878  1.00  0.00           C  
ATOM   2290  CG  PRO A 287      -5.856   6.116 -14.600  1.00  0.00           C  
ATOM   2291  CD  PRO A 287      -4.553   6.349 -15.296  1.00  0.00           C  
ATOM   2292  N   SER A 288      -3.387   2.663 -12.579  1.00  0.00           N  
ATOM   2293  CA  SER A 288      -2.724   1.370 -12.642  1.00  0.00           C  
ATOM   2294  C   SER A 288      -3.323   0.395 -11.642  1.00  0.00           C  
ATOM   2295  O   SER A 288      -3.781   0.785 -10.567  1.00  0.00           O  
ATOM   2296  CB  SER A 288      -1.228   1.521 -12.370  1.00  0.00           C  
ATOM   2297  OG  SER A 288      -0.623   2.414 -13.291  1.00  0.00           O  
ATOM   2298  N   ILE A 289      -3.298  -0.877 -12.019  1.00  0.00           N  
ATOM   2299  CA  ILE A 289      -3.710  -1.955 -11.129  1.00  0.00           C  
ATOM   2300  C   ILE A 289      -2.757  -3.114 -11.354  1.00  0.00           C  
ATOM   2301  O   ILE A 289      -2.343  -3.385 -12.487  1.00  0.00           O  
ATOM   2302  CB  ILE A 289      -5.173  -2.360 -11.374  1.00  0.00           C  
ATOM   2303  CG1 ILE A 289      -5.622  -3.405 -10.346  1.00  0.00           C  
ATOM   2304  CG2 ILE A 289      -5.375  -2.866 -12.795  1.00  0.00           C  
ATOM   2305  CD1 ILE A 289      -5.797  -2.852  -8.957  1.00  0.00           C  
ATOM   2306  N   ARG A 290      -2.395  -3.814 -10.275  1.00  0.00           N  
ATOM   2307  CA  ARG A 290      -1.404  -4.875 -10.329  1.00  0.00           C  
ATOM   2308  C   ARG A 290      -1.989  -6.182  -9.824  1.00  0.00           C  
ATOM   2309  O   ARG A 290      -2.776  -6.201  -8.883  1.00  0.00           O  
ATOM   2310  CB  ARG A 290      -0.171  -4.490  -9.518  1.00  0.00           C  
ATOM   2311  CG  ARG A 290       0.865  -5.593  -9.367  1.00  0.00           C  
ATOM   2312  CD  ARG A 290       2.155  -5.077  -8.752  1.00  0.00           C  
ATOM   2313  NE  ARG A 290       2.863  -4.181  -9.650  1.00  0.00           N  
ATOM   2314  CZ  ARG A 290       4.045  -3.637  -9.380  1.00  0.00           C  
ATOM   2315  NH1 ARG A 290       4.648  -3.895  -8.231  1.00  0.00           N  
ATOM   2316  NH2 ARG A 290       4.628  -2.830 -10.268  1.00  0.00           N  
ATOM   2317  N   LYS A 291      -1.571  -7.273 -10.453  1.00  0.00           N  
ATOM   2318  CA  LYS A 291      -1.964  -8.600 -10.013  1.00  0.00           C  
ATOM   2319  C   LYS A 291      -0.736  -9.471  -9.873  1.00  0.00           C  
ATOM   2320  O   LYS A 291       0.107  -9.521 -10.775  1.00  0.00           O  
ATOM   2321  CB  LYS A 291      -2.966  -9.235 -10.980  1.00  0.00           C  
ATOM   2322  CG  LYS A 291      -3.518 -10.573 -10.502  1.00  0.00           C  
ATOM   2323  CD  LYS A 291      -4.657 -11.072 -11.389  1.00  0.00           C  
ATOM   2324  CE  LYS A 291      -4.190 -11.403 -12.780  1.00  0.00           C  
ATOM   2325  NZ  LYS A 291      -5.284 -11.988 -13.609  1.00  0.00           N  
ATOM   2326  N   TYR A 292      -0.629 -10.165  -8.738  1.00  0.00           N  
ATOM   2327  CA  TYR A 292       0.494 -11.045  -8.453  1.00  0.00           C  
ATOM   2328  C   TYR A 292       0.108 -12.493  -8.686  1.00  0.00           C  
ATOM   2329  O   TYR A 292      -0.997 -12.909  -8.355  1.00  0.00           O  
ATOM   2330  CB  TYR A 292       0.961 -10.894  -7.007  1.00  0.00           C  
ATOM   2331  CG  TYR A 292       1.533  -9.541  -6.668  1.00  0.00           C  
ATOM   2332  CD1 TYR A 292       0.703  -8.468  -6.360  1.00  0.00           C  
ATOM   2333  CD2 TYR A 292       2.902  -9.326  -6.633  1.00  0.00           C  
ATOM   2334  CE1 TYR A 292       1.222  -7.227  -6.048  1.00  0.00           C  
ATOM   2335  CE2 TYR A 292       3.436  -8.095  -6.322  1.00  0.00           C  
ATOM   2336  CZ  TYR A 292       2.595  -7.041  -6.033  1.00  0.00           C  
ATOM   2337  OH  TYR A 292       3.109  -5.813  -5.724  1.00  0.00           O  
ATOM   2338  N   ASP A 293       1.038 -13.255  -9.264  1.00  0.00           N  
ATOM   2339  CA  ASP A 293       0.967 -14.708  -9.238  1.00  0.00           C  
ATOM   2340  C   ASP A 293       1.705 -15.135  -7.977  1.00  0.00           C  
ATOM   2341  O   ASP A 293       2.936 -15.163  -7.941  1.00  0.00           O  
ATOM   2342  CB  ASP A 293       1.607 -15.301 -10.493  1.00  0.00           C  
ATOM   2343  CG  ASP A 293       1.533 -16.818 -10.516  1.00  0.00           C  
ATOM   2344  OD1 ASP A 293       1.077 -17.431  -9.529  1.00  0.00           O  
ATOM   2345  OD2 ASP A 293       1.949 -17.408 -11.540  1.00  0.00           O  
ATOM   2346  N   VAL A 294       0.956 -15.439  -6.921  1.00  0.00           N  
ATOM   2347  CA  VAL A 294       1.549 -15.710  -5.618  1.00  0.00           C  
ATOM   2348  C   VAL A 294       2.156 -17.100  -5.566  1.00  0.00           C  
ATOM   2349  O   VAL A 294       3.228 -17.304  -4.989  1.00  0.00           O  
ATOM   2350  CB  VAL A 294       0.509 -15.543  -4.497  1.00  0.00           C  
ATOM   2351  CG1 VAL A 294       1.127 -15.861  -3.140  1.00  0.00           C  
ATOM   2352  CG2 VAL A 294      -0.051 -14.121  -4.511  1.00  0.00           C  
ATOM   2353  N   GLY A 295       1.482 -18.068  -6.168  1.00  0.00           N  
ATOM   2354  CA  GLY A 295       1.901 -19.447  -6.056  1.00  0.00           C  
ATOM   2355  C   GLY A 295       1.169 -20.147  -4.931  1.00  0.00           C  
ATOM   2356  O   GLY A 295       0.068 -19.752  -4.550  1.00  0.00           O  
ATOM   2357  N   ASN A 296       1.794 -21.185  -4.380  1.00  0.00           N  
ATOM   2358  CA  ASN A 296       1.147 -22.005  -3.366  1.00  0.00           C  
ATOM   2359  C   ASN A 296       1.673 -21.751  -1.961  1.00  0.00           C  
ATOM   2360  O   ASN A 296       1.344 -22.494  -1.036  1.00  0.00           O  
ATOM   2361  CB  ASN A 296       1.292 -23.490  -3.710  1.00  0.00           C  
ATOM   2362  CG  ASN A 296       2.730 -23.953  -3.764  1.00  0.00           C  
ATOM   2363  OD1 ASN A 296       3.643 -23.245  -3.356  1.00  0.00           O  
ATOM   2364  ND2 ASN A 296       2.942 -25.156  -4.285  1.00  0.00           N  
ATOM   2365  N   GLY A 297       2.504 -20.726  -1.788  1.00  0.00           N  
ATOM   2366  CA  GLY A 297       2.995 -20.352  -0.477  1.00  0.00           C  
ATOM   2367  C   GLY A 297       4.274 -21.030  -0.049  1.00  0.00           C  
ATOM   2368  O   GLY A 297       4.828 -20.701   0.999  1.00  0.00           O  
ATOM   2369  N   GLN A 298       4.771 -21.989  -0.843  1.00  0.00           N  
ATOM   2370  CA  GLN A 298       5.983 -22.715  -0.484  1.00  0.00           C  
ATOM   2371  C   GLN A 298       7.256 -22.011  -0.943  1.00  0.00           C  
ATOM   2372  O   GLN A 298       8.357 -22.447  -0.605  1.00  0.00           O  
ATOM   2373  CB  GLN A 298       5.939 -24.137  -1.045  1.00  0.00           C  
ATOM   2374  CG  GLN A 298       4.911 -25.020  -0.369  1.00  0.00           C  
ATOM   2375  CD  GLN A 298       4.992 -26.461  -0.830  1.00  0.00           C  
ATOM   2376  OE1 GLN A 298       4.739 -26.765  -1.999  1.00  0.00           O  
ATOM   2377  NE2 GLN A 298       5.359 -27.351   0.075  1.00  0.00           N  
ATOM   2378  N   GLY A 299       7.124 -20.946  -1.709  1.00  0.00           N  
ATOM   2379  CA  GLY A 299       8.267 -20.190  -2.167  1.00  0.00           C  
ATOM   2380  C   GLY A 299       7.910 -18.738  -2.372  1.00  0.00           C  
ATOM   2381  O   GLY A 299       6.821 -18.295  -2.004  1.00  0.00           O  
ATOM   2382  N   TYR A 300       8.834 -18.000  -2.961  1.00  0.00           N  
ATOM   2383  CA  TYR A 300       8.573 -16.609  -3.274  1.00  0.00           C  
ATOM   2384  C   TYR A 300       7.448 -16.493  -4.294  1.00  0.00           C  
ATOM   2385  O   TYR A 300       7.159 -17.428  -5.038  1.00  0.00           O  
ATOM   2386  CB  TYR A 300       9.829 -15.935  -3.820  1.00  0.00           C  
ATOM   2387  CG  TYR A 300      10.958 -15.843  -2.825  1.00  0.00           C  
ATOM   2388  CD1 TYR A 300      10.920 -14.926  -1.785  1.00  0.00           C  
ATOM   2389  CD2 TYR A 300      12.067 -16.673  -2.921  1.00  0.00           C  
ATOM   2390  CE1 TYR A 300      11.950 -14.837  -0.862  1.00  0.00           C  
ATOM   2391  CE2 TYR A 300      13.103 -16.589  -2.010  1.00  0.00           C  
ATOM   2392  CZ  TYR A 300      13.038 -15.671  -0.986  1.00  0.00           C  
ATOM   2393  OH  TYR A 300      14.060 -15.587  -0.083  1.00  0.00           O  
ATOM   2394  N   MET A 301       6.817 -15.339  -4.324  1.00  0.00           N  
ATOM   2395  CA  MET A 301       5.839 -15.066  -5.359  1.00  0.00           C  
ATOM   2396  C   MET A 301       6.509 -15.165  -6.724  1.00  0.00           C  
ATOM   2397  O   MET A 301       7.714 -14.935  -6.865  1.00  0.00           O  
ATOM   2398  CB  MET A 301       5.210 -13.691  -5.146  1.00  0.00           C  
ATOM   2399  CG  MET A 301       4.385 -13.593  -3.867  1.00  0.00           C  
ATOM   2400  SD  MET A 301       3.502 -12.035  -3.698  1.00  0.00           S  
ATOM   2401  CE  MET A 301       4.832 -10.924  -3.296  1.00  0.00           C  
ATOM   2402  N   LYS A 302       5.719 -15.513  -7.738  1.00  0.00           N  
ATOM   2403  CA  LYS A 302       6.290 -15.865  -9.034  1.00  0.00           C  
ATOM   2404  C   LYS A 302       6.515 -14.655  -9.919  1.00  0.00           C  
ATOM   2405  O   LYS A 302       7.599 -14.479 -10.482  1.00  0.00           O  
ATOM   2406  CB  LYS A 302       5.385 -16.880  -9.735  1.00  0.00           C  
ATOM   2407  CG  LYS A 302       5.049 -18.098  -8.877  1.00  0.00           C  
ATOM   2408  CD  LYS A 302       6.309 -18.750  -8.330  1.00  0.00           C  
ATOM   2409  CE  LYS A 302       5.983 -19.907  -7.412  1.00  0.00           C  
ATOM   2410  NZ  LYS A 302       7.212 -20.503  -6.802  1.00  0.00           N  
ATOM   2411  N   GLU A 303       5.508 -13.824 -10.065  1.00  0.00           N  
ATOM   2412  CA  GLU A 303       5.615 -12.632 -10.890  1.00  0.00           C  
ATOM   2413  C   GLU A 303       4.446 -11.708 -10.601  1.00  0.00           C  
ATOM   2414  O   GLU A 303       3.512 -12.079  -9.882  1.00  0.00           O  
ATOM   2415  CB  GLU A 303       5.630 -12.977 -12.389  1.00  0.00           C  
ATOM   2416  CG  GLU A 303       4.332 -13.596 -12.887  1.00  0.00           C  
ATOM   2417  CD  GLU A 303       4.282 -13.717 -14.397  1.00  0.00           C  
ATOM   2418  OE1 GLU A 303       4.897 -12.874 -15.082  1.00  0.00           O  
ATOM   2419  OE2 GLU A 303       3.625 -14.646 -14.906  1.00  0.00           O  
ATOM   2420  N   PHE A 304       4.508 -10.503 -11.143  1.00  0.00           N  
ATOM   2421  CA  PHE A 304       3.355  -9.622 -11.137  1.00  0.00           C  
ATOM   2422  C   PHE A 304       3.113  -9.087 -12.533  1.00  0.00           C  
ATOM   2423  O   PHE A 304       4.014  -9.056 -13.382  1.00  0.00           O  
ATOM   2424  CB  PHE A 304       3.510  -8.473 -10.121  1.00  0.00           C  
ATOM   2425  CG  PHE A 304       4.663  -7.537 -10.409  1.00  0.00           C  
ATOM   2426  CD1 PHE A 304       4.584  -6.586 -11.415  1.00  0.00           C  
ATOM   2427  CD2 PHE A 304       5.807  -7.572  -9.626  1.00  0.00           C  
ATOM   2428  CE1 PHE A 304       5.636  -5.718 -11.662  1.00  0.00           C  
ATOM   2429  CE2 PHE A 304       6.860  -6.709  -9.869  1.00  0.00           C  
ATOM   2430  CZ  PHE A 304       6.771  -5.781 -10.889  1.00  0.00           C  
ATOM   2431  N   LYS A 305       1.881  -8.687 -12.776  1.00  0.00           N  
ATOM   2432  CA  LYS A 305       1.488  -8.053 -14.025  1.00  0.00           C  
ATOM   2433  C   LYS A 305       0.901  -6.699 -13.691  1.00  0.00           C  
ATOM   2434  O   LYS A 305      -0.048  -6.603 -12.906  1.00  0.00           O  
ATOM   2435  CB  LYS A 305       0.471  -8.902 -14.779  1.00  0.00           C  
ATOM   2436  CG  LYS A 305       0.934 -10.312 -15.091  1.00  0.00           C  
ATOM   2437  CD  LYS A 305      -0.109 -11.064 -15.904  1.00  0.00           C  
ATOM   2438  CE  LYS A 305       0.233 -12.530 -16.031  1.00  0.00           C  
ATOM   2439  NZ  LYS A 305       0.112 -13.253 -14.730  1.00  0.00           N  
ATOM   2440  N   ASN A 306       1.475  -5.657 -14.275  1.00  0.00           N  
ATOM   2441  CA  ASN A 306       0.977  -4.302 -14.085  1.00  0.00           C  
ATOM   2442  C   ASN A 306       0.179  -3.911 -15.320  1.00  0.00           C  
ATOM   2443  O   ASN A 306       0.718  -3.863 -16.429  1.00  0.00           O  
ATOM   2444  CB  ASN A 306       2.139  -3.328 -13.862  1.00  0.00           C  
ATOM   2445  CG  ASN A 306       1.684  -1.971 -13.381  1.00  0.00           C  
ATOM   2446  OD1 ASN A 306       0.738  -1.876 -12.597  1.00  0.00           O  
ATOM   2447  ND2 ASN A 306       2.365  -0.921 -13.830  1.00  0.00           N  
ATOM   2448  N   TYR A 307      -1.112  -3.653 -15.153  1.00  0.00           N  
ATOM   2449  CA  TYR A 307      -1.986  -3.431 -16.295  1.00  0.00           C  
ATOM   2450  C   TYR A 307      -2.031  -1.957 -16.677  1.00  0.00           C  
ATOM   2451  O   TYR A 307      -2.256  -1.100 -15.828  1.00  0.00           O  
ATOM   2452  CB  TYR A 307      -3.394  -3.939 -15.967  1.00  0.00           C  
ATOM   2453  CG  TYR A 307      -3.455  -5.439 -15.821  1.00  0.00           C  
ATOM   2454  CD1 TYR A 307      -3.195  -6.051 -14.604  1.00  0.00           C  
ATOM   2455  CD2 TYR A 307      -3.756  -6.244 -16.910  1.00  0.00           C  
ATOM   2456  CE1 TYR A 307      -3.243  -7.432 -14.470  1.00  0.00           C  
ATOM   2457  CE2 TYR A 307      -3.805  -7.624 -16.783  1.00  0.00           C  
ATOM   2458  CZ  TYR A 307      -3.547  -8.217 -15.567  1.00  0.00           C  
ATOM   2459  OH  TYR A 307      -3.600  -9.582 -15.439  1.00  0.00           O  
ATOM   2460  N   PHE A 308      -1.771  -1.675 -17.959  1.00  0.00           N  
ATOM   2461  CA  PHE A 308      -1.520  -2.665 -19.012  1.00  0.00           C  
ATOM   2462  C   PHE A 308      -0.068  -2.619 -19.495  1.00  0.00           C  
ATOM   2463  O   PHE A 308       0.231  -2.906 -20.658  1.00  0.00           O  
ATOM   2464  CB  PHE A 308      -2.453  -2.405 -20.196  1.00  0.00           C  
ATOM   2465  CG  PHE A 308      -3.892  -2.646 -19.892  1.00  0.00           C  
ATOM   2466  CD1 PHE A 308      -4.409  -3.932 -19.900  1.00  0.00           C  
ATOM   2467  CD2 PHE A 308      -4.737  -1.592 -19.577  1.00  0.00           C  
ATOM   2468  CE1 PHE A 308      -5.734  -4.164 -19.607  1.00  0.00           C  
ATOM   2469  CE2 PHE A 308      -6.064  -1.817 -19.283  1.00  0.00           C  
ATOM   2470  CZ  PHE A 308      -6.560  -3.106 -19.297  1.00  0.00           C  
ATOM   2471  N   ASN A 309       0.842  -2.299 -18.605  1.00  0.00           N  
ATOM   2472  CA  ASN A 309       2.219  -2.002 -18.977  1.00  0.00           C  
ATOM   2473  C   ASN A 309       3.042  -3.244 -19.294  1.00  0.00           C  
ATOM   2474  O   ASN A 309       3.536  -3.402 -20.411  1.00  0.00           O  
ATOM   2475  CB  ASN A 309       2.894  -1.202 -17.863  1.00  0.00           C  
ATOM   2476  CG  ASN A 309       2.062  -0.031 -17.400  1.00  0.00           C  
ATOM   2477  OD1 ASN A 309       1.242  -0.161 -16.497  1.00  0.00           O  
ATOM   2478  ND2 ASN A 309       2.268   1.110 -18.034  1.00  0.00           N  
ATOM   2479  N   TYR A 310       3.221  -4.131 -18.303  1.00  0.00           N  
ATOM   2480  CA  TYR A 310       4.198  -5.196 -18.439  1.00  0.00           C  
ATOM   2481  C   TYR A 310       4.014  -6.249 -17.353  1.00  0.00           C  
ATOM   2482  O   TYR A 310       3.289  -6.041 -16.375  1.00  0.00           O  
ATOM   2483  CB  TYR A 310       5.622  -4.639 -18.358  1.00  0.00           C  
ATOM   2484  CG  TYR A 310       6.014  -4.201 -16.962  1.00  0.00           C  
ATOM   2485  CD1 TYR A 310       5.609  -2.969 -16.444  1.00  0.00           C  
ATOM   2486  CD2 TYR A 310       6.795  -5.016 -16.154  1.00  0.00           C  
ATOM   2487  CE1 TYR A 310       5.959  -2.569 -15.170  1.00  0.00           C  
ATOM   2488  CE2 TYR A 310       7.156  -4.624 -14.873  1.00  0.00           C  
ATOM   2489  CZ  TYR A 310       6.741  -3.404 -14.386  1.00  0.00           C  
ATOM   2490  OH  TYR A 310       7.099  -3.013 -13.107  1.00  0.00           O  
ATOM   2491  N   GLY A 311       4.707  -7.381 -17.555  1.00  0.00           N  
ATOM   2492  CA  GLY A 311       4.841  -8.392 -16.529  1.00  0.00           C  
ATOM   2493  C   GLY A 311       6.291  -8.464 -16.081  1.00  0.00           C  
ATOM   2494  O   GLY A 311       7.208  -8.314 -16.887  1.00  0.00           O  
ATOM   2495  N   SER A 312       6.509  -8.714 -14.795  1.00  0.00           N  
ATOM   2496  CA  SER A 312       7.861  -8.692 -14.248  1.00  0.00           C  
ATOM   2497  C   SER A 312       8.754  -9.757 -14.886  1.00  0.00           C  
ATOM   2498  O   SER A 312       9.945  -9.536 -15.104  1.00  0.00           O  
ATOM   2499  CB  SER A 312       7.819  -8.880 -12.733  1.00  0.00           C  
ATOM   2500  OG  SER A 312       7.236 -10.125 -12.380  1.00  0.00           O  
ATOM   2501  N   SER A 313       8.184 -10.903 -15.194  1.00  0.00           N  
ATOM   2502  CA  SER A 313       8.972 -12.000 -15.757  1.00  0.00           C  
ATOM   2503  C   SER A 313       9.412 -11.690 -17.183  1.00  0.00           C  
ATOM   2504  O   SER A 313      10.595 -11.763 -17.513  1.00  0.00           O  
ATOM   2505  CB  SER A 313       8.171 -13.298 -15.722  1.00  0.00           C  
ATOM   2506  OG  SER A 313       8.906 -14.358 -16.299  1.00  0.00           O  
ATOM   2507  N   SER A 314       8.464 -11.331 -18.038  1.00  0.00           N  
ATOM   2508  CA  SER A 314       8.784 -11.087 -19.442  1.00  0.00           C  
ATOM   2509  C   SER A 314       9.621  -9.826 -19.624  1.00  0.00           C  
ATOM   2510  O   SER A 314      10.465  -9.768 -20.516  1.00  0.00           O  
ATOM   2511  CB  SER A 314       7.499 -10.981 -20.264  1.00  0.00           C  
ATOM   2512  OG  SER A 314       6.675  -9.926 -19.796  1.00  0.00           O  
ATOM   2513  N   GLU A 315       9.402  -8.814 -18.786  1.00  0.00           N  
ATOM   2514  CA  GLU A 315      10.059  -7.528 -18.961  1.00  0.00           C  
ATOM   2515  C   GLU A 315      11.475  -7.510 -18.394  1.00  0.00           C  
ATOM   2516  O   GLU A 315      12.384  -6.958 -19.014  1.00  0.00           O  
ATOM   2517  CB  GLU A 315       9.234  -6.418 -18.315  1.00  0.00           C  
ATOM   2518  CG  GLU A 315       9.643  -5.007 -18.708  1.00  0.00           C  
ATOM   2519  CD  GLU A 315       9.190  -4.642 -20.123  1.00  0.00           C  
ATOM   2520  OE1 GLU A 315       8.888  -5.554 -20.921  1.00  0.00           O  
ATOM   2521  OE2 GLU A 315       9.131  -3.441 -20.428  1.00  0.00           O  
ATOM   2522  N   TYR A 316      11.677  -8.114 -17.224  1.00  0.00           N  
ATOM   2523  CA  TYR A 316      12.959  -8.053 -16.536  1.00  0.00           C  
ATOM   2524  C   TYR A 316      13.696  -9.389 -16.503  1.00  0.00           C  
ATOM   2525  O   TYR A 316      14.844  -9.445 -16.051  1.00  0.00           O  
ATOM   2526  CB  TYR A 316      12.767  -7.550 -15.103  1.00  0.00           C  
ATOM   2527  CG  TYR A 316      12.207  -6.142 -15.007  1.00  0.00           C  
ATOM   2528  CD1 TYR A 316      12.706  -5.122 -15.800  1.00  0.00           C  
ATOM   2529  CD2 TYR A 316      11.212  -5.841 -14.102  1.00  0.00           C  
ATOM   2530  CE1 TYR A 316      12.210  -3.830 -15.698  1.00  0.00           C  
ATOM   2531  CE2 TYR A 316      10.703  -4.551 -13.988  1.00  0.00           C  
ATOM   2532  CZ  TYR A 316      11.206  -3.550 -14.793  1.00  0.00           C  
ATOM   2533  OH  TYR A 316      10.716  -2.280 -14.685  1.00  0.00           O  
ATOM   2534  N   GLY A 317      13.063 -10.446 -16.957  1.00  0.00           N  
ATOM   2535  CA  GLY A 317      13.692 -11.756 -16.938  1.00  0.00           C  
ATOM   2536  C   GLY A 317      13.792 -12.362 -15.557  1.00  0.00           C  
ATOM   2537  O   GLY A 317      14.629 -13.236 -15.324  1.00  0.00           O  
ATOM   2538  N   LEU A 318      12.948 -11.923 -14.639  1.00  0.00           N  
ATOM   2539  CA  LEU A 318      12.979 -12.415 -13.271  1.00  0.00           C  
ATOM   2540  C   LEU A 318      12.413 -13.823 -13.202  1.00  0.00           C  
ATOM   2541  O   LEU A 318      11.340 -14.100 -13.748  1.00  0.00           O  
ATOM   2542  CB  LEU A 318      12.174 -11.493 -12.352  1.00  0.00           C  
ATOM   2543  CG  LEU A 318      12.663 -10.049 -12.263  1.00  0.00           C  
ATOM   2544  CD1 LEU A 318      11.633  -9.184 -11.538  1.00  0.00           C  
ATOM   2545  CD2 LEU A 318      14.005  -9.982 -11.557  1.00  0.00           C  
ATOM   2546  N   LYS A 319      13.143 -14.723 -12.538  1.00  0.00           N  
ATOM   2547  CA  LYS A 319      12.673 -16.096 -12.361  1.00  0.00           C  
ATOM   2548  C   LYS A 319      11.629 -16.186 -11.259  1.00  0.00           C  
ATOM   2549  O   LYS A 319      10.784 -17.082 -11.275  1.00  0.00           O  
ATOM   2550  CB  LYS A 319      13.854 -17.008 -12.043  1.00  0.00           C  
ATOM   2551  CG  LYS A 319      14.921 -17.033 -13.123  1.00  0.00           C  
ATOM   2552  CD  LYS A 319      16.096 -17.903 -12.718  1.00  0.00           C  
ATOM   2553  CE  LYS A 319      17.184 -17.895 -13.778  1.00  0.00           C  
ATOM   2554  NZ  LYS A 319      18.354 -18.723 -13.385  1.00  0.00           N  
ATOM   2555  N   GLU A 320      11.694 -15.275 -10.314  1.00  0.00           N  
ATOM   2556  CA  GLU A 320      10.753 -15.191  -9.215  1.00  0.00           C  
ATOM   2557  C   GLU A 320      10.936 -13.829  -8.551  1.00  0.00           C  
ATOM   2558  O   GLU A 320      11.877 -13.092  -8.866  1.00  0.00           O  
ATOM   2559  CB  GLU A 320      10.984 -16.313  -8.193  1.00  0.00           C  
ATOM   2560  CG  GLU A 320      12.349 -16.241  -7.535  1.00  0.00           C  
ATOM   2561  CD  GLU A 320      12.637 -17.414  -6.618  1.00  0.00           C  
ATOM   2562  OE1 GLU A 320      11.776 -18.309  -6.501  1.00  0.00           O  
ATOM   2563  OE2 GLU A 320      13.728 -17.438  -6.024  1.00  0.00           O  
ATOM   2564  N   LEU A 321      10.043 -13.490  -7.636  1.00  0.00           N  
ATOM   2565  CA  LEU A 321      10.107 -12.200  -6.950  1.00  0.00           C  
ATOM   2566  C   LEU A 321      10.893 -12.335  -5.647  1.00  0.00           C  
ATOM   2567  O   LEU A 321      10.365 -12.132  -4.553  1.00  0.00           O  
ATOM   2568  CB  LEU A 321       8.693 -11.662  -6.703  1.00  0.00           C  
ATOM   2569  CG  LEU A 321       7.846 -11.455  -7.956  1.00  0.00           C  
ATOM   2570  CD1 LEU A 321       6.471 -10.888  -7.606  1.00  0.00           C  
ATOM   2571  CD2 LEU A 321       8.553 -10.553  -8.959  1.00  0.00           C  
ATOM   2572  N   SER A 322      12.170 -12.670  -5.774  1.00  0.00           N  
ATOM   2573  CA  SER A 322      13.035 -12.918  -4.636  1.00  0.00           C  
ATOM   2574  C   SER A 322      14.131 -11.867  -4.537  1.00  0.00           C  
ATOM   2575  O   SER A 322      14.469 -11.208  -5.523  1.00  0.00           O  
ATOM   2576  CB  SER A 322      13.676 -14.307  -4.742  1.00  0.00           C  
ATOM   2577  OG  SER A 322      14.586 -14.346  -5.820  1.00  0.00           O  
ATOM   2578  N   PRO A 323      14.722 -11.689  -3.352  1.00  0.00           N  
ATOM   2579  CA  PRO A 323      15.834 -10.753  -3.207  1.00  0.00           C  
ATOM   2580  C   PRO A 323      16.978 -11.050  -4.160  1.00  0.00           C  
ATOM   2581  O   PRO A 323      17.569 -10.130  -4.729  1.00  0.00           O  
ATOM   2582  CB  PRO A 323      16.255 -10.923  -1.745  1.00  0.00           C  
ATOM   2583  CG  PRO A 323      15.013 -11.367  -1.055  1.00  0.00           C  
ATOM   2584  CD  PRO A 323      14.302 -12.249  -2.049  1.00  0.00           C  
ATOM   2585  N   LYS A 324      17.315 -12.325  -4.346  1.00  0.00           N  
ATOM   2586  CA  LYS A 324      18.428 -12.684  -5.216  1.00  0.00           C  
ATOM   2587  C   LYS A 324      18.174 -12.241  -6.653  1.00  0.00           C  
ATOM   2588  O   LYS A 324      19.063 -11.696  -7.311  1.00  0.00           O  
ATOM   2589  CB  LYS A 324      18.687 -14.191  -5.160  1.00  0.00           C  
ATOM   2590  CG  LYS A 324      19.876 -14.642  -5.991  1.00  0.00           C  
ATOM   2591  CD  LYS A 324      20.147 -16.122  -5.826  1.00  0.00           C  
ATOM   2592  CE  LYS A 324      21.373 -16.553  -6.618  1.00  0.00           C  
ATOM   2593  NZ  LYS A 324      21.666 -17.999  -6.440  1.00  0.00           N  
ATOM   2594  N   GLU A 325      16.966 -12.464  -7.145  1.00  0.00           N  
ATOM   2595  CA  GLU A 325      16.627 -12.076  -8.507  1.00  0.00           C  
ATOM   2596  C   GLU A 325      16.657 -10.564  -8.678  1.00  0.00           C  
ATOM   2597  O   GLU A 325      17.120 -10.054  -9.703  1.00  0.00           O  
ATOM   2598  CB  GLU A 325      15.258 -12.637  -8.893  1.00  0.00           C  
ATOM   2599  CG  GLU A 325      15.264 -14.133  -9.156  1.00  0.00           C  
ATOM   2600  CD  GLU A 325      16.097 -14.485 -10.368  1.00  0.00           C  
ATOM   2601  OE1 GLU A 325      15.770 -14.007 -11.471  1.00  0.00           O  
ATOM   2602  OE2 GLU A 325      17.081 -15.236 -10.218  1.00  0.00           O  
ATOM   2603  N   PHE A 326      16.174  -9.831  -7.683  1.00  0.00           N  
ATOM   2604  CA  PHE A 326      16.160  -8.380  -7.784  1.00  0.00           C  
ATOM   2605  C   PHE A 326      17.552  -7.782  -7.571  1.00  0.00           C  
ATOM   2606  O   PHE A 326      17.844  -6.711  -8.097  1.00  0.00           O  
ATOM   2607  CB  PHE A 326      15.148  -7.782  -6.812  1.00  0.00           C  
ATOM   2608  CG  PHE A 326      13.754  -7.732  -7.376  1.00  0.00           C  
ATOM   2609  CD1 PHE A 326      12.887  -8.801  -7.234  1.00  0.00           C  
ATOM   2610  CD2 PHE A 326      13.328  -6.610  -8.069  1.00  0.00           C  
ATOM   2611  CE1 PHE A 326      11.623  -8.759  -7.766  1.00  0.00           C  
ATOM   2612  CE2 PHE A 326      12.057  -6.561  -8.603  1.00  0.00           C  
ATOM   2613  CZ  PHE A 326      11.199  -7.637  -8.452  1.00  0.00           C  
ATOM   2614  N   GLU A 327      18.408  -8.449  -6.822  1.00  0.00           N  
ATOM   2615  CA  GLU A 327      19.803  -8.018  -6.724  1.00  0.00           C  
ATOM   2616  C   GLU A 327      20.492  -8.157  -8.070  1.00  0.00           C  
ATOM   2617  O   GLU A 327      21.272  -7.290  -8.479  1.00  0.00           O  
ATOM   2618  CB  GLU A 327      20.537  -8.821  -5.656  1.00  0.00           C  
ATOM   2619  CG  GLU A 327      20.159  -8.431  -4.236  1.00  0.00           C  
ATOM   2620  CD  GLU A 327      20.915  -9.227  -3.190  1.00  0.00           C  
ATOM   2621  OE1 GLU A 327      21.276 -10.384  -3.477  1.00  0.00           O  
ATOM   2622  OE2 GLU A 327      21.147  -8.686  -2.099  1.00  0.00           O  
ATOM   2623  N   ILE A 328      20.204  -9.236  -8.775  1.00  0.00           N  
ATOM   2624  CA  ILE A 328      20.736  -9.426 -10.118  1.00  0.00           C  
ATOM   2625  C   ILE A 328      20.208  -8.340 -11.044  1.00  0.00           C  
ATOM   2626  O   ILE A 328      20.958  -7.759 -11.833  1.00  0.00           O  
ATOM   2627  CB  ILE A 328      20.384 -10.822 -10.653  1.00  0.00           C  
ATOM   2628  CG1 ILE A 328      21.120 -11.893  -9.848  1.00  0.00           C  
ATOM   2629  CG2 ILE A 328      20.710 -10.939 -12.136  1.00  0.00           C  
ATOM   2630  CD1 ILE A 328      20.691 -13.312 -10.169  1.00  0.00           C  
ATOM   2631  N   LEU A 329      18.914  -8.040 -10.942  1.00  0.00           N  
ATOM   2632  CA  LEU A 329      18.310  -6.998 -11.764  1.00  0.00           C  
ATOM   2633  C   LEU A 329      18.945  -5.638 -11.483  1.00  0.00           C  
ATOM   2634  O   LEU A 329      19.256  -4.888 -12.407  1.00  0.00           O  
ATOM   2635  CB  LEU A 329      16.804  -6.935 -11.524  1.00  0.00           C  
ATOM   2636  CG  LEU A 329      16.058  -5.830 -12.279  1.00  0.00           C  
ATOM   2637  CD1 LEU A 329      16.204  -6.023 -13.777  1.00  0.00           C  
ATOM   2638  CD2 LEU A 329      14.597  -5.808 -11.880  1.00  0.00           C  
ATOM   2639  N   ALA A 330      19.140  -5.316 -10.207  1.00  0.00           N  
ATOM   2640  CA  ALA A 330      19.742  -4.044  -9.835  1.00  0.00           C  
ATOM   2641  C   ALA A 330      21.162  -3.936 -10.385  1.00  0.00           C  
ATOM   2642  O   ALA A 330      21.564  -2.881 -10.888  1.00  0.00           O  
ATOM   2643  CB  ALA A 330      19.744  -3.887  -8.318  1.00  0.00           C  
ATOM   2644  N   ALA A 331      21.920  -5.013 -10.309  1.00  0.00           N  
ATOM   2645  CA  ALA A 331      23.275  -5.019 -10.840  1.00  0.00           C  
ATOM   2646  C   ALA A 331      23.270  -4.834 -12.350  1.00  0.00           C  
ATOM   2647  O   ALA A 331      24.127  -4.137 -12.904  1.00  0.00           O  
ATOM   2648  CB  ALA A 331      23.987  -6.315 -10.458  1.00  0.00           C  
ATOM   2649  N   ARG A 332      22.317  -5.447 -13.026  1.00  0.00           N  
ATOM   2650  CA  ARG A 332      22.195  -5.287 -14.471  1.00  0.00           C  
ATOM   2651  C   ARG A 332      21.877  -3.848 -14.839  1.00  0.00           C  
ATOM   2652  O   ARG A 332      22.474  -3.284 -15.757  1.00  0.00           O  
ATOM   2653  CB  ARG A 332      21.116  -6.227 -15.020  1.00  0.00           C  
ATOM   2654  CG  ARG A 332      21.487  -7.700 -14.993  1.00  0.00           C  
ATOM   2655  CD  ARG A 332      20.290  -8.556 -15.382  1.00  0.00           C  
ATOM   2656  NE  ARG A 332      19.774  -8.197 -16.698  1.00  0.00           N  
ATOM   2657  CZ  ARG A 332      18.507  -8.351 -17.092  1.00  0.00           C  
ATOM   2658  NH1 ARG A 332      17.616  -8.847 -16.255  1.00  0.00           N  
ATOM   2659  NH2 ARG A 332      18.145  -7.998 -18.313  1.00  0.00           N  
ATOM   2660  N   MET A 333      20.944  -3.236 -14.124  1.00  0.00           N  
ATOM   2661  CA  MET A 333      20.553  -1.865 -14.422  1.00  0.00           C  
ATOM   2662  C   MET A 333      21.698  -0.885 -14.183  1.00  0.00           C  
ATOM   2663  O   MET A 333      21.771   0.158 -14.834  1.00  0.00           O  
ATOM   2664  CB  MET A 333      19.326  -1.456 -13.600  1.00  0.00           C  
ATOM   2665  CG  MET A 333      18.051  -2.166 -14.018  1.00  0.00           C  
ATOM   2666  SD  MET A 333      16.553  -1.442 -13.284  1.00  0.00           S  
ATOM   2667  CE  MET A 333      16.830  -1.750 -11.554  1.00  0.00           C  
ATOM   2668  N   ASP A 334      22.575  -1.221 -13.259  1.00  0.00           N  
ATOM   2669  CA  ASP A 334      23.714  -0.351 -12.970  1.00  0.00           C  
ATOM   2670  C   ASP A 334      24.658  -0.245 -14.158  1.00  0.00           C  
ATOM   2671  O   ASP A 334      25.391   0.745 -14.286  1.00  0.00           O  
ATOM   2672  CB  ASP A 334      24.470  -0.866 -11.745  1.00  0.00           C  
ATOM   2673  CG  ASP A 334      25.583   0.058 -11.313  1.00  0.00           C  
ATOM   2674  OD1 ASP A 334      25.288   1.205 -10.917  1.00  0.00           O  
ATOM   2675  OD2 ASP A 334      26.760  -0.354 -11.358  1.00  0.00           O  
ATOM   2676  N   LYS A 335      24.635  -1.226 -15.038  1.00  0.00           N  
ATOM   2677  CA  LYS A 335      25.525  -1.261 -16.197  1.00  0.00           C  
ATOM   2678  C   LYS A 335      24.775  -1.183 -17.520  1.00  0.00           C  
ATOM   2679  O   LYS A 335      25.413  -1.144 -18.580  1.00  0.00           O  
ATOM   2680  CB  LYS A 335      26.377  -2.534 -16.168  1.00  0.00           C  
ATOM   2681  CG  LYS A 335      27.257  -2.672 -14.940  1.00  0.00           C  
ATOM   2682  CD  LYS A 335      28.065  -3.963 -14.983  1.00  0.00           C  
ATOM   2683  CE  LYS A 335      28.964  -4.084 -13.770  1.00  0.00           C  
ATOM   2684  NZ  LYS A 335      29.956  -2.974 -13.701  1.00  0.00           N  
ATOM   2685  N   ASP A 336      23.461  -1.145 -17.480  1.00  0.00           N  
ATOM   2686  CA  ASP A 336      22.634  -1.170 -18.681  1.00  0.00           C  
ATOM   2687  C   ASP A 336      21.635  -0.020 -18.614  1.00  0.00           C  
ATOM   2688  O   ASP A 336      20.577  -0.143 -17.998  1.00  0.00           O  
ATOM   2689  CB  ASP A 336      21.918  -2.514 -18.810  1.00  0.00           C  
ATOM   2690  CG  ASP A 336      21.181  -2.664 -20.130  1.00  0.00           C  
ATOM   2691  OD1 ASP A 336      20.939  -1.650 -20.814  1.00  0.00           O  
ATOM   2692  OD2 ASP A 336      20.834  -3.814 -20.484  1.00  0.00           O  
ATOM   2693  N   LEU A 337      21.988   1.097 -19.255  1.00  0.00           N  
ATOM   2694  CA  LEU A 337      21.138   2.278 -19.190  1.00  0.00           C  
ATOM   2695  C   LEU A 337      19.783   2.030 -19.844  1.00  0.00           C  
ATOM   2696  O   LEU A 337      18.765   2.554 -19.386  1.00  0.00           O  
ATOM   2697  CB  LEU A 337      21.836   3.469 -19.851  1.00  0.00           C  
ATOM   2698  CG  LEU A 337      21.103   4.804 -19.772  1.00  0.00           C  
ATOM   2699  CD1 LEU A 337      20.818   5.175 -18.327  1.00  0.00           C  
ATOM   2700  CD2 LEU A 337      21.902   5.903 -20.462  1.00  0.00           C  
ATOM   2701  N   GLN A 338      19.755   1.251 -20.917  1.00  0.00           N  
ATOM   2702  CA  GLN A 338      18.487   0.939 -21.570  1.00  0.00           C  
ATOM   2703  C   GLN A 338      17.558   0.188 -20.622  1.00  0.00           C  
ATOM   2704  O   GLN A 338      16.359   0.456 -20.574  1.00  0.00           O  
ATOM   2705  CB  GLN A 338      18.724   0.116 -22.835  1.00  0.00           C  
ATOM   2706  CG  GLN A 338      19.274   0.912 -24.005  1.00  0.00           C  
ATOM   2707  CD  GLN A 338      19.347   0.096 -25.272  1.00  0.00           C  
ATOM   2708  OE1 GLN A 338      19.330  -1.135 -25.240  1.00  0.00           O  
ATOM   2709  NE2 GLN A 338      19.416   0.769 -26.413  1.00  0.00           N  
ATOM   2710  N   LEU A 339      18.121  -0.738 -19.867  1.00  0.00           N  
ATOM   2711  CA  LEU A 339      17.322  -1.490 -18.912  1.00  0.00           C  
ATOM   2712  C   LEU A 339      16.829  -0.585 -17.793  1.00  0.00           C  
ATOM   2713  O   LEU A 339      15.675  -0.672 -17.373  1.00  0.00           O  
ATOM   2714  CB  LEU A 339      18.131  -2.653 -18.341  1.00  0.00           C  
ATOM   2715  CG  LEU A 339      17.413  -3.544 -17.336  1.00  0.00           C  
ATOM   2716  CD1 LEU A 339      16.167  -4.161 -17.951  1.00  0.00           C  
ATOM   2717  CD2 LEU A 339      18.354  -4.635 -16.837  1.00  0.00           C  
ATOM   2718  N   PHE A 340      17.699   0.291 -17.303  1.00  0.00           N  
ATOM   2719  CA  PHE A 340      17.279   1.223 -16.266  1.00  0.00           C  
ATOM   2720  C   PHE A 340      16.192   2.164 -16.777  1.00  0.00           C  
ATOM   2721  O   PHE A 340      15.234   2.460 -16.068  1.00  0.00           O  
ATOM   2722  CB  PHE A 340      18.455   2.042 -15.740  1.00  0.00           C  
ATOM   2723  CG  PHE A 340      18.044   3.092 -14.753  1.00  0.00           C  
ATOM   2724  CD1 PHE A 340      17.783   2.763 -13.425  1.00  0.00           C  
ATOM   2725  CD2 PHE A 340      17.888   4.422 -15.135  1.00  0.00           C  
ATOM   2726  CE1 PHE A 340      17.395   3.718 -12.518  1.00  0.00           C  
ATOM   2727  CE2 PHE A 340      17.490   5.386 -14.229  1.00  0.00           C  
ATOM   2728  CZ  PHE A 340      17.250   5.032 -12.916  1.00  0.00           C  
ATOM   2729  N   ASN A 341      16.340   2.645 -18.015  1.00  0.00           N  
ATOM   2730  CA  ASN A 341      15.334   3.532 -18.582  1.00  0.00           C  
ATOM   2731  C   ASN A 341      13.994   2.824 -18.731  1.00  0.00           C  
ATOM   2732  O   ASN A 341      12.935   3.449 -18.601  1.00  0.00           O  
ATOM   2733  CB  ASN A 341      15.806   4.077 -19.928  1.00  0.00           C  
ATOM   2734  CG  ASN A 341      16.890   5.129 -19.790  1.00  0.00           C  
ATOM   2735  OD1 ASN A 341      17.073   5.696 -18.715  1.00  0.00           O  
ATOM   2736  ND2 ASN A 341      17.596   5.399 -20.875  1.00  0.00           N  
ATOM   2737  N   LYS A 342      14.032   1.531 -19.007  1.00  0.00           N  
ATOM   2738  CA  LYS A 342      12.804   0.749 -19.065  1.00  0.00           C  
ATOM   2739  C   LYS A 342      12.132   0.723 -17.690  1.00  0.00           C  
ATOM   2740  O   LYS A 342      10.929   0.950 -17.570  1.00  0.00           O  
ATOM   2741  CB  LYS A 342      13.104  -0.672 -19.533  1.00  0.00           C  
ATOM   2742  CG  LYS A 342      11.874  -1.558 -19.620  1.00  0.00           C  
ATOM   2743  CD  LYS A 342      12.261  -2.995 -19.965  1.00  0.00           C  
ATOM   2744  CE  LYS A 342      12.890  -3.089 -21.332  1.00  0.00           C  
ATOM   2745  NZ  LYS A 342      13.210  -4.501 -21.698  1.00  0.00           N  
ATOM   2746  N   TYR A 343      12.924   0.455 -16.661  1.00  0.00           N  
ATOM   2747  CA  TYR A 343      12.414   0.499 -15.291  1.00  0.00           C  
ATOM   2748  C   TYR A 343      11.878   1.885 -14.959  1.00  0.00           C  
ATOM   2749  O   TYR A 343      10.804   2.028 -14.366  1.00  0.00           O  
ATOM   2750  CB  TYR A 343      13.512   0.099 -14.304  1.00  0.00           C  
ATOM   2751  CG  TYR A 343      13.287   0.608 -12.896  1.00  0.00           C  
ATOM   2752  CD1 TYR A 343      12.462  -0.069 -12.010  1.00  0.00           C  
ATOM   2753  CD2 TYR A 343      13.895   1.779 -12.457  1.00  0.00           C  
ATOM   2754  CE1 TYR A 343      12.257   0.395 -10.733  1.00  0.00           C  
ATOM   2755  CE2 TYR A 343      13.691   2.252 -11.180  1.00  0.00           C  
ATOM   2756  CZ  TYR A 343      12.875   1.560 -10.317  1.00  0.00           C  
ATOM   2757  OH  TYR A 343      12.667   2.030  -9.043  1.00  0.00           O  
ATOM   2758  N   HIS A 344      12.620   2.918 -15.346  1.00  0.00           N  
ATOM   2759  CA  HIS A 344      12.228   4.288 -15.048  1.00  0.00           C  
ATOM   2760  C   HIS A 344      10.914   4.657 -15.738  1.00  0.00           C  
ATOM   2761  O   HIS A 344      10.105   5.409 -15.196  1.00  0.00           O  
ATOM   2762  CB  HIS A 344      13.337   5.246 -15.474  1.00  0.00           C  
ATOM   2763  CG  HIS A 344      13.146   6.649 -14.991  1.00  0.00           C  
ATOM   2764  ND1 HIS A 344      12.746   7.671 -15.815  1.00  0.00           N  
ATOM   2765  CD2 HIS A 344      13.306   7.194 -13.774  1.00  0.00           C  
ATOM   2766  CE1 HIS A 344      12.669   8.791 -15.129  1.00  0.00           C  
ATOM   2767  NE2 HIS A 344      12.990   8.536 -13.877  1.00  0.00           N  
ATOM   2768  N   LEU A 345      10.701   4.124 -16.933  1.00  0.00           N  
ATOM   2769  CA  LEU A 345       9.444   4.335 -17.640  1.00  0.00           C  
ATOM   2770  C   LEU A 345       8.284   3.706 -16.881  1.00  0.00           C  
ATOM   2771  O   LEU A 345       7.254   4.345 -16.648  1.00  0.00           O  
ATOM   2772  CB  LEU A 345       9.533   3.762 -19.052  1.00  0.00           C  
ATOM   2773  CG  LEU A 345       8.283   3.893 -19.928  1.00  0.00           C  
ATOM   2774  CD1 LEU A 345       8.027   5.354 -20.266  1.00  0.00           C  
ATOM   2775  CD2 LEU A 345       8.431   3.063 -21.191  1.00  0.00           C  
ATOM   2776  N   HIS A 346       8.451   2.450 -16.476  1.00  0.00           N  
ATOM   2777  CA  HIS A 346       7.411   1.763 -15.725  1.00  0.00           C  
ATOM   2778  C   HIS A 346       7.210   2.383 -14.347  1.00  0.00           C  
ATOM   2779  O   HIS A 346       6.095   2.374 -13.816  1.00  0.00           O  
ATOM   2780  CB  HIS A 346       7.751   0.273 -15.584  1.00  0.00           C  
ATOM   2781  CG  HIS A 346       7.826  -0.451 -16.889  1.00  0.00           C  
ATOM   2782  ND1 HIS A 346       6.970  -0.214 -17.939  1.00  0.00           N  
ATOM   2783  CD2 HIS A 346       8.668  -1.426 -17.312  1.00  0.00           C  
ATOM   2784  CE1 HIS A 346       7.269  -1.001 -18.951  1.00  0.00           C  
ATOM   2785  NE2 HIS A 346       8.296  -1.751 -18.594  1.00  0.00           N  
ATOM   2786  N   PHE A 347       8.277   2.909 -13.776  1.00  0.00           N  
ATOM   2787  CA  PHE A 347       8.230   3.604 -12.491  1.00  0.00           C  
ATOM   2788  C   PHE A 347       7.106   4.635 -12.471  1.00  0.00           C  
ATOM   2789  O   PHE A 347       6.455   4.833 -11.438  1.00  0.00           O  
ATOM   2790  CB  PHE A 347       9.588   4.255 -12.230  1.00  0.00           C  
ATOM   2791  CG  PHE A 347       9.674   5.064 -10.971  1.00  0.00           C  
ATOM   2792  CD1 PHE A 347       9.899   4.459  -9.734  1.00  0.00           C  
ATOM   2793  CD2 PHE A 347       9.573   6.449 -11.012  1.00  0.00           C  
ATOM   2794  CE1 PHE A 347      10.003   5.210  -8.585  1.00  0.00           C  
ATOM   2795  CE2 PHE A 347       9.681   7.210  -9.857  1.00  0.00           C  
ATOM   2796  CZ  PHE A 347       9.891   6.587  -8.644  1.00  0.00           C  
ATOM   2797  N   ARG A 348       6.853   5.265 -13.604  1.00  0.00           N  
ATOM   2798  CA  ARG A 348       5.809   6.279 -13.733  1.00  0.00           C  
ATOM   2799  C   ARG A 348       4.649   5.790 -14.600  1.00  0.00           C  
ATOM   2800  O   ARG A 348       3.979   6.575 -15.275  1.00  0.00           O  
ATOM   2801  CB  ARG A 348       6.403   7.571 -14.289  1.00  0.00           C  
ATOM   2802  CG  ARG A 348       7.303   8.275 -13.292  1.00  0.00           C  
ATOM   2803  CD  ARG A 348       8.076   9.412 -13.915  1.00  0.00           C  
ATOM   2804  NE  ARG A 348       8.772  10.212 -12.906  1.00  0.00           N  
ATOM   2805  CZ  ARG A 348       9.911   9.874 -12.332  1.00  0.00           C  
ATOM   2806  NH1 ARG A 348      10.510   8.741 -12.666  1.00  0.00           N  
ATOM   2807  NH2 ARG A 348      10.459  10.655 -11.418  1.00  0.00           N  
ATOM   2808  N   ALA A 349       4.416   4.491 -14.593  1.00  0.00           N  
ATOM   2809  CA  ALA A 349       3.281   3.890 -15.281  1.00  0.00           C  
ATOM   2810  C   ALA A 349       3.258   4.232 -16.772  1.00  0.00           C  
ATOM   2811  O   ALA A 349       2.198   4.412 -17.364  1.00  0.00           O  
ATOM   2812  CB  ALA A 349       1.966   4.287 -14.615  1.00  0.00           C  
ATOM   2813  N   ASP A 350       4.446   4.323 -17.365  1.00  0.00           N  
ATOM   2814  CA  ASP A 350       4.602   4.579 -18.796  1.00  0.00           C  
ATOM   2815  C   ASP A 350       3.982   5.906 -19.230  1.00  0.00           C  
ATOM   2816  O   ASP A 350       3.637   6.089 -20.396  1.00  0.00           O  
ATOM   2817  CB  ASP A 350       4.005   3.438 -19.626  1.00  0.00           C  
ATOM   2818  CG  ASP A 350       4.741   2.127 -19.429  1.00  0.00           C  
ATOM   2819  OD1 ASP A 350       5.535   2.010 -18.472  1.00  0.00           O  
ATOM   2820  OD2 ASP A 350       4.528   1.196 -20.235  1.00  0.00           O  
ATOM   2821  N   THR A 351       3.853   6.838 -18.299  1.00  0.00           N  
ATOM   2822  CA  THR A 351       3.279   8.141 -18.616  1.00  0.00           C  
ATOM   2823  C   THR A 351       4.335   9.012 -19.280  1.00  0.00           C  
ATOM   2824  O   THR A 351       5.354   9.324 -18.665  1.00  0.00           O  
ATOM   2825  CB  THR A 351       2.750   8.826 -17.359  1.00  0.00           C  
ATOM   2826  OG1 THR A 351       1.864   7.944 -16.669  1.00  0.00           O  
ATOM   2827  CG2 THR A 351       2.012  10.107 -17.730  1.00  0.00           C  
ATOM   2828  N   PRO A 352       4.124   9.431 -20.537  1.00  0.00           N  
ATOM   2829  CA  PRO A 352       5.138  10.203 -21.243  1.00  0.00           C  
ATOM   2830  C   PRO A 352       5.178  11.669 -20.825  1.00  0.00           C  
ATOM   2831  O   PRO A 352       4.179  12.214 -20.352  1.00  0.00           O  
ATOM   2832  CB  PRO A 352       4.715  10.073 -22.706  1.00  0.00           C  
ATOM   2833  CG  PRO A 352       3.234   9.916 -22.642  1.00  0.00           C  
ATOM   2834  CD  PRO A 352       2.959   9.137 -21.387  1.00  0.00           C  
ATOM   2835  N   GLY A 353       6.345  12.294 -21.019  1.00  0.00           N  
ATOM   2836  CA  GLY A 353       6.508  13.709 -20.747  1.00  0.00           C  
ATOM   2837  C   GLY A 353       6.216  14.085 -19.309  1.00  0.00           C  
ATOM   2838  O   GLY A 353       5.583  15.105 -19.048  1.00  0.00           O  
ATOM   2839  N   PHE A 354       6.696  13.251 -18.383  1.00  0.00           N  
ATOM   2840  CA  PHE A 354       6.359  13.448 -16.978  1.00  0.00           C  
ATOM   2841  C   PHE A 354       7.547  13.161 -16.076  1.00  0.00           C  
ATOM   2842  O   PHE A 354       8.327  12.248 -16.325  1.00  0.00           O  
ATOM   2843  CB  PHE A 354       5.189  12.548 -16.584  1.00  0.00           C  
ATOM   2844  CG  PHE A 354       4.954  12.481 -15.105  1.00  0.00           C  
ATOM   2845  CD1 PHE A 354       4.328  13.519 -14.453  1.00  0.00           C  
ATOM   2846  CD2 PHE A 354       5.365  11.378 -14.373  1.00  0.00           C  
ATOM   2847  CE1 PHE A 354       4.112  13.467 -13.095  1.00  0.00           C  
ATOM   2848  CE2 PHE A 354       5.149  11.323 -13.020  1.00  0.00           C  
ATOM   2849  CZ  PHE A 354       4.521  12.365 -12.367  1.00  0.00           C  
ATOM   2850  N   THR A 355       7.657  13.959 -15.027  1.00  0.00           N  
ATOM   2851  CA  THR A 355       8.659  13.751 -13.982  1.00  0.00           C  
ATOM   2852  C   THR A 355       7.996  13.944 -12.628  1.00  0.00           C  
ATOM   2853  O   THR A 355       8.311  13.206 -11.688  1.00  0.00           O  
ATOM   2854  CB  THR A 355       9.845  14.707 -14.118  1.00  0.00           C  
ATOM   2855  OG1 THR A 355      10.468  14.516 -15.378  1.00  0.00           O  
ATOM   2856  CG2 THR A 355      10.846  14.468 -13.015  1.00  0.00           C  
ATOM   2857  OXT THR A 355       7.164  14.833 -12.476  1.00  0.00           O  
ATOM   2858  MG  MG  B   0      -1.679   8.214  -1.639  1.00  0.00           *  
CONECT    1    2                                                      
CONECT    2    3    1    5                                            
CONECT    3   12    4    4    2                                       
CONECT    4    3    3                                                 
CONECT    5    2    6                                                 
CONECT    6    5    8    8    7                                       
CONECT    7    6    9    9                                            
CONECT    8    6    6   10                                            
CONECT    9    7    7   11                                            
CONECT   10    8   11   11                                            
CONECT   11   10   10    9                                            
CONECT   12   13    3                                                 
CONECT   13   16   12   14                                            
CONECT   14   13   21   15   15                                       
CONECT   15   14   14                                                 
CONECT   16   17   13                                                 
CONECT   17   18   16                                                 
CONECT   18   20   20   19   17                                       
CONECT   19   18                                                      
CONECT   20   18   18                                                 
CONECT   21   14   22                                                 
CONECT   22   21   23   25                                            
CONECT   23   24   24   29   22                                       
CONECT   24   23   23                                                 
CONECT   25   22   26                                                 
CONECT   26   25   27                                                 
CONECT   27   26   28                                                 
CONECT   28   27                                                      
CONECT   29   30   23                                                 
CONECT   30   33   29   31                                            
CONECT   31   30   43   32   32                                       
CONECT   32   31   31                                                 
CONECT   33   34   30                                                 
CONECT   34   36   36   35   33                                       
CONECT   35   37   34                                                 
CONECT   36   38   39   34   34                                       
CONECT   37   38   38   35                                            
CONECT   38   40   36   37   37                                       
CONECT   39   41   41   36                                            
CONECT   40   42   42   38                                            
CONECT   41   42   39   39                                            
CONECT   42   40   40   41                                            
CONECT   43   31   44                                                 
CONECT   44   43   45   47                                            
CONECT   45   46   46   44   52                                       
CONECT   46   45   45                                                 
CONECT   47   44   48                                                 
CONECT   48   47   49                                                 
CONECT   49   50   50   48   51                                       
CONECT   50   49   49                                                 
CONECT   51   49                                                      
CONECT   52   45   53                                                 
CONECT   53   56   52   54                                            
CONECT   54   53   60   55   55                                       
CONECT   55   54   54                                                 
CONECT   56   57   53                                                 
CONECT   57   58   56   59                                            
CONECT   58   57                                                      
CONECT   59   57                                                      
CONECT   60   54   61                                                 
CONECT   61   60   62   64                                            
CONECT   62   63   63   61   67                                       
CONECT   63   62   62                                                 
CONECT   64   66   61   65                                            
CONECT   65   64                                                      
CONECT   66   64                                                      
CONECT   67   62   68                                                 
CONECT   68   69   71   67                                            
CONECT   69   70   70   75   68                                       
CONECT   70   69   69                                                 
CONECT   71   68   72                                                 
CONECT   72   71   73   73   74                                       
CONECT   73   72   72                                                 
CONECT   74   72                                                      
CONECT   75   76   69                                                 
CONECT   76   77   79   75                                            
CONECT   77   78   78   76   83                                       
CONECT   78   77   77                                                 
CONECT   79   81   76   80                                            
CONECT   80   79   82                                                 
CONECT   81   79                                                      
CONECT   82   80                                                      
CONECT   83   77   84                                                 
CONECT   84   85   87   83                                            
CONECT   85   86   86   93   84                                       
CONECT   86   85   85                                                 
CONECT   87   84   88                                                 
CONECT   88   87   90   90   89                                       
CONECT   89   88   91                                                 
CONECT   90   88   88   92                                            
CONECT   91   92   92   89                                            
CONECT   92   90   91   91                                            
CONECT   93   94   85                                                 
CONECT   94   95   97   93                                            
CONECT   95  101   94   96   96                                       
CONECT   96   95   95                                                 
CONECT   97   98   94                                                 
CONECT   98   99  100   97                                            
CONECT   99   98                                                      
CONECT  100   98                                                      
CONECT  101  102   95                                                 
CONECT  102  105  103  101                                            
CONECT  103  104  104  102  109                                       
CONECT  104  103  103                                                 
CONECT  105  106  102                                                 
CONECT  106  108  108  105  107                                       
CONECT  107  106                                                      
CONECT  108  106  106                                                 
CONECT  109  103  110  115                                            
CONECT  110  111  109  113                                            
CONECT  111  112  112  116  110                                       
CONECT  112  111  111                                                 
CONECT  113  110  114                                                 
CONECT  114  113  115                                                 
CONECT  115  109  114                                                 
CONECT  116  117  111                                                 
CONECT  117  118  116  120                                            
CONECT  118  119  119  124  117                                       
CONECT  119  118  118                                                 
CONECT  120  117  121                                                 
CONECT  121  120  122                                                 
CONECT  122  123  121                                                 
CONECT  123  122                                                      
CONECT  124  125  118                                                 
CONECT  125  126  128  124                                            
CONECT  126  136  127  127  125                                       
CONECT  127  126  126                                                 
CONECT  128  129  125                                                 
CONECT  129  130  130  131  128                                       
CONECT  130  132  129  129                                            
CONECT  131  133  133  129                                            
CONECT  132  134  134  130                                            
CONECT  133  134  131  131                                            
CONECT  134  135  132  132  133                                       
CONECT  135  134                                                      
CONECT  136  137  126                                                 
CONECT  137  138  140  136                                            
CONECT  138  143  139  139  137                                       
CONECT  139  138  138                                                 
CONECT  140  142  137  141                                            
CONECT  141  140                                                      
CONECT  142  140                                                      
CONECT  143  144  138                                                 
CONECT  144  147  145  143                                            
CONECT  145  150  146  146  144                                       
CONECT  146  145  145                                                 
CONECT  147  148  149  144                                            
CONECT  148  147                                                      
CONECT  149  147                                                      
CONECT  150  151  145                                                 
CONECT  151  150  152                                                 
CONECT  152  151  153  153  154                                       
CONECT  153  152  152                                                 
CONECT  154  152  155                                                 
CONECT  155  154  156  158                                            
CONECT  156  157  157  155  160                                       
CONECT  157  156  156                                                 
CONECT  158  155  159                                                 
CONECT  159  158                                                      
CONECT  160  156  161                                                 
CONECT  161  160  164  162                                            
CONECT  162  161  168  163  163                                       
CONECT  163  162  162                                                 
CONECT  164  161  165                                                 
CONECT  165  166  166  167  164                                       
CONECT  166  165  165                                                 
CONECT  167  165                                                      
CONECT  168  174  162  169                                            
CONECT  169  172  168  170                                            
CONECT  170  169  175  171  171                                       
CONECT  171  170  170                                                 
CONECT  172  173  169                                                 
CONECT  173  174  172                                                 
CONECT  174  173  168                                                 
CONECT  175  170  176                                                 
CONECT  176  175  179  177                                            
CONECT  177  176  183  178  178                                       
CONECT  178  177  177                                                 
CONECT  179  180  176                                                 
CONECT  180  181  182  179                                            
CONECT  181  180                                                      
CONECT  182  180                                                      
CONECT  183  177  184                                                 
CONECT  184  183  187  185                                            
CONECT  185  184  192  186  186                                       
CONECT  186  185  185                                                 
CONECT  187  188  184                                                 
CONECT  188  189  187                                                 
CONECT  189  190  188                                                 
CONECT  190  191  189                                                 
CONECT  191  190                                                      
CONECT  192  185  193                                                 
CONECT  193  194  192  196                                            
CONECT  194  200  195  195  193                                       
CONECT  195  194  194                                                 
CONECT  196  193  197                                                 
CONECT  197  196  199  198                                            
CONECT  198  197                                                      
CONECT  199  197                                                      
CONECT  200  201  194                                                 
CONECT  201  204  202  200                                            
CONECT  202  201  203  203  206                                       
CONECT  203  202  202                                                 
CONECT  204  205  201                                                 
CONECT  205  204  316                                                 
CONECT  206  202  207                                                 
CONECT  207  206  208  210                                            
CONECT  208  217  209  209  207                                       
CONECT  209  208  208                                                 
CONECT  210  207  211                                                 
CONECT  211  210  212                                                 
CONECT  212  211  213                                                 
CONECT  213  212  214  214                                            
CONECT  214  213  213  216  215                                       
CONECT  215  214                                                      
CONECT  216  214                                                      
CONECT  217  218  208                                                 
CONECT  218  219  217  221                                            
CONECT  219  220  220  226  218                                       
CONECT  220  219  219                                                 
CONECT  221  218  222                                                 
CONECT  222  221  223                                                 
CONECT  223  222  224  224  225                                       
CONECT  224  223  223                                                 
CONECT  225  223                                                      
CONECT  226  227  219                                                 
CONECT  227  228  226                                                 
CONECT  228  230  229  229  227                                       
CONECT  229  228  228                                                 
CONECT  230  231  228                                                 
CONECT  231  234  232  230                                            
CONECT  232  239  233  233  231                                       
CONECT  233  232  232                                                 
CONECT  234  235  231                                                 
CONECT  235  236  234                                                 
CONECT  236  237  235                                                 
CONECT  237  238  236                                                 
CONECT  238  237                                                      
CONECT  239  240  232                                                 
CONECT  240  241  239                                                 
CONECT  241  242  242  243  240                                       
CONECT  242  241  241                                                 
CONECT  243  244  241                                                 
CONECT  244  247  243  245                                            
CONECT  245  244  246  246  251                                       
CONECT  246  245  245                                                 
CONECT  247  248  244                                                 
CONECT  248  250  247  249  249                                       
CONECT  249  248  248                                                 
CONECT  250  248                                                      
CONECT  251  245  252                                                 
CONECT  252  251  253  255                                            
CONECT  253  254  254  256  252                                       
CONECT  254  253  253                                                 
CONECT  255  252                                                      
CONECT  256  257  253                                                 
CONECT  257  258  256                                                 
CONECT  258  260  257  259  259                                       
CONECT  259  258  258                                                 
CONECT  260  261  258                                                 
CONECT  261  264  260  262                                            
CONECT  262  261  269  263  263                                       
CONECT  263  262  262                                                 
CONECT  264  265  261                                                 
CONECT  265  266  264                                                 
CONECT  266  267  265                                                 
CONECT  267  268  266                                                 
CONECT  268  267                                                      
CONECT  269  262  270                                                 
CONECT  270  269  273  271                                            
CONECT  271  270  281  272  272                                       
CONECT  272  271  271                                                 
CONECT  273  274  270                                                 
CONECT  274  276  276  273  275                                       
CONECT  275  274  277  277                                            
CONECT  276  278  274  274                                            
CONECT  277  279  275  275                                            
CONECT  278  276  279  279                                            
CONECT  279  278  278  280  277                                       
CONECT  280  279                                                      
CONECT  281  271  282                                                 
CONECT  282  281  283                                                 
CONECT  283  284  284  282  285                                       
CONECT  284  283  283                                                 
CONECT  285  283  286                                                 
CONECT  286  289  285  287                                            
CONECT  287  286  293  288  288                                       
CONECT  288  287  287                                                 
CONECT  289  290  286                                                 
CONECT  290  292  292  291  289                                       
CONECT  291  290                                                      
CONECT  292  290  290                                                 
CONECT  293  287  294                                                 
CONECT  294  297  293  295                                            
CONECT  295  294  305  296  296                                       
CONECT  296  295  295                                                 
CONECT  297  298  294                                                 
CONECT  298  300  300  299  297                                       
CONECT  299  301  301  298                                            
CONECT  300  302  298  298                                            
CONECT  301  303  299  299                                            
CONECT  302  303  303  300                                            
CONECT  303  304  302  302  301                                       
CONECT  304  303                                                      
CONECT  305  295  306                                                 
CONECT  306  305  309  307                                            
CONECT  307  306  311  308  308                                       
CONECT  308  307  307                                                 
CONECT  309  310  306                                                 
CONECT  310  309                                                      
CONECT  311  307  312                                                 
CONECT  312  311  315  313                                            
CONECT  313  312  314  314  317                                       
CONECT  314  313  313                                                 
CONECT  315  316  312                                                 
CONECT  316  205  315                                                 
CONECT  317  313  318                                                 
CONECT  318  319  317  321                                            
CONECT  319  320  320  325  318                                       
CONECT  320  319  319                                                 
CONECT  321  318  322                                                 
CONECT  322  321  323  323  324                                       
CONECT  323  322  322                                                 
CONECT  324  322                                                      
CONECT  325  326  319                                                 
CONECT  326  327  329  325                                            
CONECT  327  330  326  328  328                                       
CONECT  328  327  327                                                 
CONECT  329  326                                                      
CONECT  330  331  327                                                 
CONECT  331  334  332  330                                            
CONECT  332  333  333  331  338                                       
CONECT  333  332  332                                                 
CONECT  334  335  331                                                 
CONECT  335  337  336  336  334                                       
CONECT  336  335  335                                                 
CONECT  337  335                                                      
CONECT  338  332  339                                                 
CONECT  339  340  338  342                                            
CONECT  340  346  341  341  339                                       
CONECT  341  340  340                                                 
CONECT  342  339  343                                                 
CONECT  343  342  344                                                 
CONECT  344  343  345                                                 
CONECT  345  344                                                      
CONECT  346  347  340                                                 
CONECT  347  350  348  346                                            
CONECT  348  349  349  347  351                                       
CONECT  349  348  348                                                 
CONECT  350  347                                                      
CONECT  351  348  352                                                 
CONECT  352  351  355  353                                            
CONECT  353  352  354  354  359                                       
CONECT  354  353  353                                                 
CONECT  355  352  356                                                 
CONECT  356  357  355  358                                            
CONECT  357  356                                                      
CONECT  358  356                                                      
CONECT  359  353  360                                                 
CONECT  360  359  361  363                                            
CONECT  361  367  362  362  360                                       
CONECT  362  361  361                                                 
CONECT  363  360  364                                                 
CONECT  364  363  366  365                                            
CONECT  365  364                                                      
CONECT  366  364                                                      
CONECT  367  368  361                                                 
CONECT  368  369  371  367                                            
CONECT  369  375  370  370  368                                       
CONECT  370  369  369                                                 
CONECT  371  368  372                                                 
CONECT  372  371  374  374  373                                       
CONECT  373  372                                                      
CONECT  374  372  372                                                 
CONECT  375  376  369                                                 
CONECT  376  379  377  375                                            
CONECT  377  376  378  378  381                                       
CONECT  378  377  377                                                 
CONECT  379  380  376                                                 
CONECT  380  379                                                      
CONECT  381  377  382                                                 
CONECT  382  381  383  385                                            
CONECT  383  382  384  384  389                                       
CONECT  384  383  383                                                 
CONECT  385  382  386                                                 
CONECT  386  387  385  388                                            
CONECT  387  386                                                      
CONECT  388  386                                                      
CONECT  389  383  390                                                 
CONECT  390  391  389  393                                            
CONECT  391  396  392  392  390                                       
CONECT  392  391  391                                                 
CONECT  393  390  394  395                                            
CONECT  394  393                                                      
CONECT  395  393                                                      
CONECT  396  397  391                                                 
CONECT  397  400  398  396                                            
CONECT  398  399  399  405  397                                       
CONECT  399  398  398                                                 
CONECT  400  401  397                                                 
CONECT  401  402  400                                                 
CONECT  402  403  401                                                 
CONECT  403  404  402                                                 
CONECT  404  403                                                      
CONECT  405  406  398                                                 
CONECT  406  409  405  407                                            
CONECT  407  406  408  408  416                                       
CONECT  408  407  407                                                 
CONECT  409  410  406                                                 
CONECT  410  411  411  409  412                                       
CONECT  411  413  410  410                                            
CONECT  412  410  414  414                                            
CONECT  413  411  415  415                                            
CONECT  414  415  412  412                                            
CONECT  415  413  413  414                                            
CONECT  416  407  417                                                 
CONECT  417  416  418  420                                            
CONECT  418  419  419  417  424                                       
CONECT  419  418  418                                                 
CONECT  420  417  421  422                                            
CONECT  421  420  423                                                 
CONECT  422  420                                                      
CONECT  423  421                                                      
CONECT  424  418  425                                                 
CONECT  425  426  424  428                                            
CONECT  426  433  427  427  425                                       
CONECT  427  426  426                                                 
CONECT  428  425  429                                                 
CONECT  429  428  430                                                 
CONECT  430  429  431                                                 
CONECT  431  430  432                                                 
CONECT  432  431                                                      
CONECT  433  434  426                                                 
CONECT  434  437  435  433                                            
CONECT  435  436  436  434  444                                       
CONECT  436  435  435                                                 
CONECT  437  438  434                                                 
CONECT  438  439  437                                                 
CONECT  439  440  438                                                 
CONECT  440  441  441  439                                            
CONECT  441  442  443  440  440                                       
CONECT  442  441                                                      
CONECT  443  441                                                      
CONECT  444  435  445                                                 
CONECT  445  448  444  446                                            
CONECT  446  445  447  447  452                                       
CONECT  447  446  446                                                 
CONECT  448  449  445                                                 
CONECT  449  450  450  451  448                                       
CONECT  450  449  449                                                 
CONECT  451  449                                                      
CONECT  452  446  453                                                 
CONECT  453  452  454  456                                            
CONECT  454  455  455  453  459                                       
CONECT  455  454  454                                                 
CONECT  456  453  457  458                                            
CONECT  457  456                                                      
CONECT  458  456                                                      
CONECT  459  454  460                                                 
CONECT  460  463  459  461                                            
CONECT  461  460  467  462  462                                       
CONECT  462  461  461                                                 
CONECT  463  460  464                                                 
CONECT  464  463  466  466  465                                       
CONECT  465  464                                                      
CONECT  466  464  464                                                 
CONECT  467  461  468                                                 
CONECT  468  467  471  469                                            
CONECT  469  468  474  470  470                                       
CONECT  470  469  469                                                 
CONECT  471  472  468  473                                            
CONECT  472  471                                                      
CONECT  473  471                                                      
CONECT  474  469  475                                                 
CONECT  475  474  478  476                                            
CONECT  476  482  475  477  477                                       
CONECT  477  476  476                                                 
CONECT  478  475  479                                                 
CONECT  479  481  478  480  480                                       
CONECT  480  479  479                                                 
CONECT  481  479                                                      
CONECT  482  483  476                                                 
CONECT  483  482  484                                                 
CONECT  484  483  485  485  486                                       
CONECT  485  484  484                                                 
CONECT  486  484  487                                                 
CONECT  487  486  490  488                                            
CONECT  488  487  495  489  489                                       
CONECT  489  488  488                                                 
CONECT  490  491  487                                                 
CONECT  491  492  490                                                 
CONECT  492  493  491                                                 
CONECT  493  494  492                                                 
CONECT  494  493                                                      
CONECT  495  488  496                                                 
CONECT  496  495  497  499                                            
CONECT  497  498  498  496  502                                       
CONECT  498  497  497                                                 
CONECT  499  496  501  500                                            
CONECT  500  499                                                      
CONECT  501  499                                                      
CONECT  502  497  503                                                 
CONECT  503  506  502  504                                            
CONECT  504  503  510  505  505                                       
CONECT  505  504  504                                                 
CONECT  506  507  503                                                 
CONECT  507  508  506                                                 
CONECT  508  509  507                                                 
CONECT  509  508                                                      
CONECT  510  504  511                                                 
CONECT  511  510  512  514                                            
CONECT  512  513  513  511  517                                       
CONECT  513  512  512                                                 
CONECT  514  511  516  515                                            
CONECT  515  514                                                      
CONECT  516  514                                                      
CONECT  517  512  518                                                 
CONECT  518  517  521  519                                            
CONECT  519  518  529  520  520                                       
CONECT  520  519  519                                                 
CONECT  521  518  522                                                 
CONECT  522  523  523  521  524                                       
CONECT  523  525  522  522                                            
CONECT  524  522  526  526                                            
CONECT  525  523  527  527                                            
CONECT  526  527  524  524                                            
CONECT  527  525  525  528  526                                       
CONECT  528  527                                                      
CONECT  529  530  519                                                 
CONECT  530  533  529  531                                            
CONECT  531  530  537  532  532                                       
CONECT  532  531  531                                                 
CONECT  533  534  530                                                 
CONECT  534  535  535  533  536                                       
CONECT  535  534  534                                                 
CONECT  536  534                                                      
CONECT  537  531  538                                                 
CONECT  538  539  537                                                 
CONECT  539  540  540  541  538                                       
CONECT  540  539  539                                                 
CONECT  541  539  542                                                 
CONECT  542  543  545  541                                            
CONECT  543  544  544  549  542                                       
CONECT  544  543  543                                                 
CONECT  545  542  546                                                 
CONECT  546  545  548  548  547                                       
CONECT  547  546                                                      
CONECT  548  546  546                                                 
CONECT  549  550  543                                                 
CONECT  550  551  553  549                                            
CONECT  551  552  552  550  557                                       
CONECT  552  551  551                                                 
CONECT  553  554  550  555                                            
CONECT  554  556  553                                                 
CONECT  555  553                                                      
CONECT  556  554                                                      
CONECT  557  551  558                                                 
CONECT  558  559  557  561                                            
CONECT  559  564  560  560  558                                       
CONECT  560  559  559                                                 
CONECT  561  558  562  563                                            
CONECT  562  561                                                      
CONECT  563  561                                                      
CONECT  564  565  559                                                 
CONECT  565  568  566  564                                            
CONECT  566  570  565  567  567                                       
CONECT  567  566  566                                                 
CONECT  568  569  565                                                 
CONECT  569  568                                                      
CONECT  570  571  566                                                 
CONECT  571  574  570  572                                            
CONECT  572  573  573  571  581                                       
CONECT  573  572  572                                                 
CONECT  574  575  571                                                 
CONECT  575  576  574                                                 
CONECT  576  577  575                                                 
CONECT  577  578  578  576                                            
CONECT  578  579  580  577  577                                       
CONECT  579  578                                                      
CONECT  580  578                                                      
CONECT  581  572  582                                                 
CONECT  582  581  583  585                                            
CONECT  583  582  586  584  584                                       
CONECT  584  583  583                                                 
CONECT  585  582                                                      
CONECT  586  583  587                                                 
CONECT  587  590  586  588                                            
CONECT  588  587  594  589  589                                       
CONECT  589  588  588                                                 
CONECT  590  591  592  587                                            
CONECT  591  593  590                                                 
CONECT  592  590                                                      
CONECT  593  591                                                      
CONECT  594  600  588  595                                            
CONECT  595  594  598  596                                            
CONECT  596  595  601  597  597                                       
CONECT  597  596  596                                                 
CONECT  598  599  595                                                 
CONECT  599  600  598                                                 
CONECT  600  599  594                                                 
CONECT  601  596  602                                                 
CONECT  602  605  601  603                                            
CONECT  603  602  610  604  604                                       
CONECT  604  603  603                                                 
CONECT  605  606  602                                                 
CONECT  606  607  605                                                 
CONECT  607  608  606                                                 
CONECT  608  609  607                                                 
CONECT  609  608                                                      
CONECT  610  603  611                                                 
CONECT  611  610  614  612                                            
CONECT  612  611  622  613  613                                       
CONECT  613  612  612                                                 
CONECT  614  615  611                                                 
CONECT  615  617  617  614  616                                       
CONECT  616  615  618  618                                            
CONECT  617  619  615  615                                            
CONECT  618  620  616  616                                            
CONECT  619  617  620  620                                            
CONECT  620  619  619  621  618                                       
CONECT  621  620                                                      
CONECT  622  612  623                                                 
CONECT  623  622  626  624                                            
CONECT  624  625  625  623  630                                       
CONECT  625  624  624                                                 
CONECT  626  627  623                                                 
CONECT  627  629  628  628  626                                       
CONECT  628  627  627                                                 
CONECT  629  627                                                      
CONECT  630  624  631                                                 
CONECT  631  632  630  634                                            
CONECT  632  638  633  633  631                                       
CONECT  633  632  632                                                 
CONECT  634  631  635                                                 
CONECT  635  634  636  637                                            
CONECT  636  635                                                      
CONECT  637  635                                                      
CONECT  638  639  632                                                 
CONECT  639  640  642  638                                            
CONECT  640  646  641  641  639                                       
CONECT  641  640  640                                                 
CONECT  642  639  643                                                 
CONECT  643  642  645  645  644                                       
CONECT  644  643                                                      
CONECT  645  643  643                                                 
CONECT  646  647  640                                                 
CONECT  647  650  648  646                                            
CONECT  648  649  649  647  658                                       
CONECT  649  648  648                                                 
CONECT  650  651  647                                                 
CONECT  651  652  652  653  650                                       
CONECT  652  654  651  651                                            
CONECT  653  655  655  651                                            
CONECT  654  656  656  652                                            
CONECT  655  656  653  653                                            
CONECT  656  657  654  654  655                                       
CONECT  657  656                                                      
CONECT  658  648  659                                                 
CONECT  659  658  660  662                                            
CONECT  660  661  661  659  665                                       
CONECT  661  660  660                                                 
CONECT  662  659  664  663                                            
CONECT  663  662                                                      
CONECT  664  662                                                      
CONECT  665  660  666                                                 
CONECT  666  667  665  669                                            
CONECT  667  674  668  668  666                                       
CONECT  668  667  667                                                 
CONECT  669  666  670                                                 
CONECT  670  669  671                                                 
CONECT  671  670  672                                                 
CONECT  672  671  673                                                 
CONECT  673  672                                                      
CONECT  674  675  667                                                 
CONECT  675  676  678  674                                            
CONECT  676  677  677  683  675                                       
CONECT  677  676  676                                                 
CONECT  678  679  675                                                 
CONECT  679  680  678                                                 
CONECT  680  682  679  681  681                                       
CONECT  681  680  680                                                 
CONECT  682  680                                                      
CONECT  683  684  676                                                 
CONECT  684  687  685  683                                            
CONECT  685  686  686  684  689                                       
CONECT  686  685  685                                                 
CONECT  687  688  684                                                 
CONECT  688  687                                                      
CONECT  689  685  690                                                 
CONECT  690  689  691  693                                            
CONECT  691  692  692  697  690                                       
CONECT  692  691  691                                                 
CONECT  693  690  694  695                                            
CONECT  694  693  696                                                 
CONECT  695  693                                                      
CONECT  696  694                                                      
CONECT  697  698  691                                                 
CONECT  698  699  697  701                                            
CONECT  699  704  700  700  698                                       
CONECT  700  699  699                                                 
CONECT  701  702  698  703                                            
CONECT  702  701                                                      
CONECT  703  701                                                      
CONECT  704  705  699                                                 
CONECT  705  708  706  704                                            
CONECT  706  707  707  705  712                                       
CONECT  707  706  706                                                 
CONECT  708  709  705                                                 
CONECT  709  711  708  710  710                                       
CONECT  710  709  709                                                 
CONECT  711  709                                                      
CONECT  712  706  713                                                 
CONECT  713  712  714  716                                            
CONECT  714  715  715  713  717                                       
CONECT  715  714  714                                                 
CONECT  716  713                                                      
CONECT  717  714  718                                                 
CONECT  718  719  717  721                                            
CONECT  719  724  720  720  718                                       
CONECT  720  719  719                                                 
CONECT  721  718  723  722                                            
CONECT  722  721                                                      
CONECT  723  721                                                      
CONECT  724  725  719                                                 
CONECT  725  726  728  724                                            
CONECT  726  727  727  729  725                                       
CONECT  727  726  726                                                 
CONECT  728  725                                                      
CONECT  729  730  726                                                 
CONECT  730  733  731  729                                            
CONECT  731  732  732  730  737                                       
CONECT  732  731  731                                                 
CONECT  733  734  730                                                 
CONECT  734  735  736  733                                            
CONECT  735  734                                                      
CONECT  736  734                                                      
CONECT  737  731  738                                                 
CONECT  738  737  739  741                                            
CONECT  739  740  740  738  745                                       
CONECT  740  739  739                                                 
CONECT  741  738  742                                                 
CONECT  742  744  741  743                                            
CONECT  743  742                                                      
CONECT  744  742                                                      
CONECT  745  739  746                                                 
CONECT  746  747  745  749                                            
CONECT  747  754  748  748  746                                       
CONECT  748  747  747                                                 
CONECT  749  746  750                                                 
CONECT  750  749  751                                                 
CONECT  751  750  752                                                 
CONECT  752  751  753                                                 
CONECT  753  752                                                      
CONECT  754  755  747                                                 
CONECT  755  758  756  754                                            
CONECT  756  757  757  755  763                                       
CONECT  757  756  756                                                 
CONECT  758  759  755                                                 
CONECT  759  760  758                                                 
CONECT  760  761  759                                                 
CONECT  761  762  760                                                 
CONECT  762  761                                                      
CONECT  763  756  764                                                 
CONECT  764  767  763  765                                            
CONECT  765  764  774  766  766                                       
CONECT  766  765  765                                                 
CONECT  767  768  764                                                 
CONECT  768  769  769  770  767                                       
CONECT  769  771  768  768                                            
CONECT  770  772  772  768                                            
CONECT  771  773  773  769                                            
CONECT  772  773  770  770                                            
CONECT  773  771  771  772                                            
CONECT  774  765  775                                                 
CONECT  775  774  776  778                                            
CONECT  776  783  775  777  777                                       
CONECT  777  776  776                                                 
CONECT  778  779  775                                                 
CONECT  779  780  778                                                 
CONECT  780  782  782  779  781                                       
CONECT  781  780                                                      
CONECT  782  780  780                                                 
CONECT  783  784  776                                                 
CONECT  784  787  785  783                                            
CONECT  785  786  786  784  791                                       
CONECT  786  785  785                                                 
CONECT  787  788  784                                                 
CONECT  788  790  790  789  787                                       
CONECT  789  788                                                      
CONECT  790  788  788                                                 
CONECT  791  785  792                                                 
CONECT  792  795  791  793                                            
CONECT  793  792  802  794  794                                       
CONECT  794  793  793                                                 
CONECT  795  796  792                                                 
CONECT  796  797  797  798  795                                       
CONECT  797  799  796  796                                            
CONECT  798  800  800  796                                            
CONECT  799  801  801  797                                            
CONECT  800  801  798  798                                            
CONECT  801  799  799  800                                            
CONECT  802  793  803                                                 
CONECT  803  802  804  806                                            
CONECT  804  805  805  803  813                                       
CONECT  805  804  804                                                 
CONECT  806  803  807                                                 
CONECT  807  806  809  809  808                                       
CONECT  808  807  810  810                                            
CONECT  809  807  807  811                                            
CONECT  810  808  808  812                                            
CONECT  811  809  812  812                                            
CONECT  812  811  811  810                                            
CONECT  813  804  814                                                 
CONECT  814  817  813  815                                            
CONECT  815  814  821  816  816                                       
CONECT  816  815  815                                                 
CONECT  817  818  819  814                                            
CONECT  818  820  817                                                 
CONECT  819  817                                                      
CONECT  820  818                                                      
CONECT  821  815  822                                                 
CONECT  822  821  825  823                                            
CONECT  823  824  824  822  829                                       
CONECT  824  823  823                                                 
CONECT  825  826  822  827                                            
CONECT  826  828  825                                                 
CONECT  827  825                                                      
CONECT  828  826                                                      
CONECT  829  823  830  835                                            
CONECT  830  829  833  831                                            
CONECT  831  830  836  832  832                                       
CONECT  832  831  831                                                 
CONECT  833  830  834                                                 
CONECT  834  833  835                                                 
CONECT  835  829  834                                                 
CONECT  836  831  837                                                 
CONECT  837  836  840  838                                            
CONECT  838  839  839  837  844                                       
CONECT  839  838  838                                                 
CONECT  840  841  837                                                 
CONECT  841  842  840                                                 
CONECT  842  843  841                                                 
CONECT  843  842                                                      
CONECT  844  838  845                                                 
CONECT  845  846  844  848                                            
CONECT  846  852  847  847  845                                       
CONECT  847  846  846                                                 
CONECT  848  845  849                                                 
CONECT  849  851  848  850                                            
CONECT  850  849                                                      
CONECT  851  849                                                      
CONECT  852  853  846                                                 
CONECT  853  852  854                                                 
CONECT  854  853  856  855  855                                       
CONECT  855  854  854                                                 
CONECT  856  854  857                                                 
CONECT  857  856  860  858                                            
CONECT  858  864  857  859  859                                       
CONECT  859  858  858                                                 
CONECT  860  861  857                                                 
CONECT  861  862  862  863  860                                       
CONECT  862  861  861                                                 
CONECT  863  861                                                      
CONECT  864  865  858                                                 
CONECT  865  868  864  866                                            
CONECT  866  865  867  867  874                                       
CONECT  867  866  866                                                 
CONECT  868  869  865                                                 
CONECT  869  871  871  870  868                                       
CONECT  870  872  869                                                 
CONECT  871  873  869  869                                            
CONECT  872  873  873  870                                            
CONECT  873  872  872  871                                            
CONECT  874  866  875                                                 
CONECT  875  874  878  876                                            
CONECT  876  875  882  877  877                                       
CONECT  877  876  876                                                 
CONECT  878  879  875                                                 
CONECT  879  880  880  881  878                                       
CONECT  880  879  879                                                 
CONECT  881  879                                                      
CONECT  882  876  883                                                 
CONECT  883  882  884  886                                            
CONECT  884  885  885  883  889                                       
CONECT  885  884  884                                                 
CONECT  886  883  887  888                                            
CONECT  887  886                                                      
CONECT  888  886                                                      
CONECT  889  884  890                                                 
CONECT  890  893  889  891                                            
CONECT  891  890  901  892  892                                       
CONECT  892  891  891                                                 
CONECT  893  894  890                                                 
CONECT  894  895  895  893  896                                       
CONECT  895  897  894  894                                            
CONECT  896  894  898  898                                            
CONECT  897  895  899  899                                            
CONECT  898  899  896  896                                            
CONECT  899  897  897  900  898                                       
CONECT  900  899                                                      
CONECT  901  902  891  907                                            
CONECT  902  903  905  901                                            
CONECT  903  908  904  904  902                                       
CONECT  904  903  903                                                 
CONECT  905  902  906                                                 
CONECT  906  905  907                                                 
CONECT  907  901  906                                                 
CONECT  908  909  903                                                 
CONECT  909  912  910  908                                            
CONECT  910  909  913  911  911                                       
CONECT  911  910  910                                                 
CONECT  912  909                                                      
CONECT  913  910  914                                                 
CONECT  914  913  917  915                                            
CONECT  915  914  916  916  921                                       
CONECT  916  915  915                                                 
CONECT  917  918  914                                                 
CONECT  918  919  919  920  917                                       
CONECT  919  918  918                                                 
CONECT  920  918                                                      
CONECT  921  915  922                                                 
CONECT  922  921  923  925                                            
CONECT  923  922  930  924  924                                       
CONECT  924  923  923                                                 
CONECT  925  926  922                                                 
CONECT  926  927  925                                                 
CONECT  927  929  926  928  928                                       
CONECT  928  927  927                                                 
CONECT  929  927                                                      
CONECT  930  923  931                                                 
CONECT  931  934  930  932                                            
CONECT  932  931  933  933  938                                       
CONECT  933  932  932                                                 
CONECT  934  935  931                                                 
CONECT  935  936  934                                                 
CONECT  936  937  935                                                 
CONECT  937  936                                                      
CONECT  938  932  939                                                 
CONECT  939  938  942  940                                            
CONECT  940  939  941  941  943                                       
CONECT  941  940  940                                                 
CONECT  942  939                                                      
CONECT  943  940  944                                                 
CONECT  944  943  945  947                                            
CONECT  945  951  944  946  946                                       
CONECT  946  945  945                                                 
CONECT  947  944  948  949                                            
CONECT  948  947  950                                                 
CONECT  949  947                                                      
CONECT  950  948                                                      
CONECT  951  952  945                                                 
CONECT  952  953  951  955                                            
CONECT  953  959  954  954  952                                       
CONECT  954  953  953                                                 
CONECT  955  952  956                                                 
CONECT  956  955  958  957  957                                       
CONECT  957  956  956                                                 
CONECT  958  956                                                      
CONECT  959  960  953                                                 
CONECT  960  963  961  959                                            
CONECT  961  962  962  960  965                                       
CONECT  962  961  961                                                 
CONECT  963  964  960                                                 
CONECT  964  963                                                      
CONECT  965  961  966                                                 
CONECT  966  967  965  969                                            
CONECT  967  968  968  974  966                                       
CONECT  968  967  967                                                 
CONECT  969  966  970                                                 
CONECT  970  969  971                                                 
CONECT  971  970  973  972  972                                       
CONECT  972  971  971                                                 
CONECT  973  971                                                      
CONECT  974  975  967                                                 
CONECT  975  976  978  974                                            
CONECT  976  988  977  977  975                                       
CONECT  977  976  976                                                 
CONECT  978  979  975                                                 
CONECT  979  981  981  980  978                                       
CONECT  980  982  979                                                 
CONECT  981  984  983  979  979                                       
CONECT  982  983  983  980                                            
CONECT  983  985  981  982  982                                       
CONECT  984  986  986  981                                            
CONECT  985  987  987  983                                            
CONECT  986  987  984  984                                            
CONECT  987  986  985  985                                            
CONECT  988  989  976                                                 
CONECT  989  992  990  988                                            
CONECT  990  991  991  989  996                                       
CONECT  991  990  990                                                 
CONECT  992  993  994  989                                            
CONECT  993  995  992                                                 
CONECT  994  992                                                      
CONECT  995  993                                                      
CONECT  996  990  997                                                 
CONECT  997  996  998 1000                                            
CONECT  998  999  999  997 1007                                       
CONECT  999  998  998                                                 
CONECT 1000  997 1001                                                 
CONECT 1001 1002 1002 1000 1003                                       
CONECT 1002 1004 1001 1001                                            
CONECT 1003 1001 1005 1005                                            
CONECT 1004 1002 1006 1006                                            
CONECT 1005 1006 1003 1003                                            
CONECT 1006 1004 1004 1005                                            
CONECT 1007  998 1008                                                 
CONECT 1008 1009 1007 1011                                            
CONECT 1009 1016 1010 1010 1008                                       
CONECT 1010 1009 1009                                                 
CONECT 1011 1008 1012                                                 
CONECT 1012 1011 1013                                                 
CONECT 1013 1012 1015 1014 1014                                       
CONECT 1014 1013 1013                                                 
CONECT 1015 1013                                                      
CONECT 1016 1017 1009                                                 
CONECT 1017 1018 1020 1016                                            
CONECT 1018 1019 1019 1027 1017                                       
CONECT 1019 1018 1018                                                 
CONECT 1020 1021 1017                                                 
CONECT 1021 1023 1023 1022 1020                                       
CONECT 1022 1024 1024 1021                                            
CONECT 1023 1025 1021 1021                                            
CONECT 1024 1026 1022 1022                                            
CONECT 1025 1026 1026 1023                                            
CONECT 1026 1025 1025 1024                                            
CONECT 1027 1028 1018                                                 
CONECT 1028 1031 1029 1027                                            
CONECT 1029 1030 1030 1028 1032                                       
CONECT 1030 1029 1029                                                 
CONECT 1031 1028                                                      
CONECT 1032 1029 1033                                                 
CONECT 1033 1032 1034 1036                                            
CONECT 1034 1035 1035 1033 1037                                       
CONECT 1035 1034 1034                                                 
CONECT 1036 1033                                                      
CONECT 1037 1034 1038                                                 
CONECT 1038 1039 1037 1041                                            
CONECT 1039 1046 1040 1040 1038                                       
CONECT 1040 1039 1039                                                 
CONECT 1041 1038 1042                                                 
CONECT 1042 1041 1043                                                 
CONECT 1043 1042 1044 1044 1045                                       
CONECT 1044 1043 1043                                                 
CONECT 1045 1043                                                      
CONECT 1046 1047 1039                                                 
CONECT 1047 1048 1050 1046                                            
CONECT 1048 1049 1049 1055 1047                                       
CONECT 1049 1048 1048                                                 
CONECT 1050 1051 1047                                                 
CONECT 1051 1050 1052                                                 
CONECT 1052 1053 1053 1051 1054                                       
CONECT 1053 1052 1052                                                 
CONECT 1054 1052                                                      
CONECT 1055 1056 1048                                                 
CONECT 1056 1059 1057 1055                                            
CONECT 1057 1056 1058 1058 1066                                       
CONECT 1058 1057 1057                                                 
CONECT 1059 1060 1056                                                 
CONECT 1060 1061 1061 1062 1059                                       
CONECT 1061 1063 1060 1060                                            
CONECT 1062 1064 1064 1060                                            
CONECT 1063 1065 1065 1061                                            
CONECT 1064 1065 1062 1062                                            
CONECT 1065 1063 1063 1064                                            
CONECT 1066 1057 1067                                                 
CONECT 1067 1068 1066 1070                                            
CONECT 1068 1071 1069 1069 1067                                       
CONECT 1069 1068 1068                                                 
CONECT 1070 1067                                                      
CONECT 1071 1072 1077 1068                                            
CONECT 1072 1075 1073 1071                                            
CONECT 1073 1074 1074 1078 1072                                       
CONECT 1074 1073 1073                                                 
CONECT 1075 1076 1072                                                 
CONECT 1076 1075 1077                                                 
CONECT 1077 1076 1071                                                 
CONECT 1078 1079 1073                                                 
CONECT 1079 1082 1078 1080                                            
CONECT 1080 1079 1081 1081 1089                                       
CONECT 1081 1080 1080                                                 
CONECT 1082 1083 1079                                                 
CONECT 1083 1084 1084 1085 1082                                       
CONECT 1084 1086 1083 1083                                            
CONECT 1085 1087 1087 1083                                            
CONECT 1086 1088 1088 1084                                            
CONECT 1087 1088 1085 1085                                            
CONECT 1088 1086 1086 1087                                            
CONECT 1089 1080 1090                                                 
CONECT 1090 1089 1093 1091                                            
CONECT 1091 1090 1092 1092 1097                                       
CONECT 1092 1091 1091                                                 
CONECT 1093 1090 1094                                                 
CONECT 1094 1096 1093 1095                                            
CONECT 1095 1094                                                      
CONECT 1096 1094                                                      
CONECT 1097 1091 1098                                                 
CONECT 1098 1097 1101 1099                                            
CONECT 1099 1098 1100 1100 1103                                       
CONECT 1100 1099 1099                                                 
CONECT 1101 1098 1102                                                 
CONECT 1102 1101                                                      
CONECT 1103 1099 1104                                                 
CONECT 1104 1103 1105 1107                                            
CONECT 1105 1104 1112 1106 1106                                       
CONECT 1106 1105 1105                                                 
CONECT 1107 1104 1108                                                 
CONECT 1108 1107 1109                                                 
CONECT 1109 1110 1110 1108 1111                                       
CONECT 1110 1109 1109                                                 
CONECT 1111 1109                                                      
CONECT 1112 1105 1113                                                 
CONECT 1113 1114 1112 1116                                            
CONECT 1114 1120 1115 1115 1113                                       
CONECT 1115 1114 1114                                                 
CONECT 1116 1113 1117                                                 
CONECT 1117 1116 1119 1118 1118                                       
CONECT 1118 1117 1117                                                 
CONECT 1119 1117                                                      
CONECT 1120 1121 1114                                                 
CONECT 1121 1124 1122 1120                                            
CONECT 1122 1121 1123 1123 1125                                       
CONECT 1123 1122 1122                                                 
CONECT 1124 1121                                                      
CONECT 1125 1122 1126                                                 
CONECT 1126 1125 1129 1127                                            
CONECT 1127 1126 1128 1128 1133                                       
CONECT 1128 1127 1127                                                 
CONECT 1129 1130 1126 1131                                            
CONECT 1130 1132 1129                                                 
CONECT 1131 1129                                                      
CONECT 1132 1130                                                      
CONECT 1133 1127 1134                                                 
CONECT 1134 1133 1135 1137                                            
CONECT 1135 1142 1134 1136 1136                                       
CONECT 1136 1135 1135                                                 
CONECT 1137 1134 1138                                                 
CONECT 1138 1137 1139                                                 
CONECT 1139 1138 1141 1141 1140                                       
CONECT 1140 1139                                                      
CONECT 1141 1139 1139                                                 
CONECT 1142 1143 1135                                                 
CONECT 1143 1144 1146 1142                                            
CONECT 1144 1148 1145 1145 1143                                       
CONECT 1145 1144 1144                                                 
CONECT 1146 1147 1143                                                 
CONECT 1147 1146                                                      
CONECT 1148 1149 1144                                                 
CONECT 1149 1152 1148 1150                                            
CONECT 1150 1149 1151 1151 1159                                       
CONECT 1151 1150 1150                                                 
CONECT 1152 1153 1149                                                 
CONECT 1153 1155 1155 1154 1152                                       
CONECT 1154 1156 1156 1153                                            
CONECT 1155 1157 1153 1153                                            
CONECT 1156 1158 1154 1154                                            
CONECT 1157 1158 1158 1155                                            
CONECT 1158 1157 1157 1156                                            
CONECT 1159 1150 1160                                                 
CONECT 1160 1159 1163 1161                                            
CONECT 1161 1160 1168 1162 1162                                       
CONECT 1162 1161 1161                                                 
CONECT 1163 1160 1164                                                 
CONECT 1164 1163 1165                                                 
CONECT 1165 1164 1166                                                 
CONECT 1166 1165 1167                                                 
CONECT 1167 1166                                                      
CONECT 1168 1161 1169                                                 
CONECT 1169 1168 1170 1172                                            
CONECT 1170 1178 1171 1171 1169                                       
CONECT 1171 1170 1170                                                 
CONECT 1172 1169 1173                                                 
CONECT 1173 1172 1175 1175 1174                                       
CONECT 1174 1173 1176                                                 
CONECT 1175 1173 1173 1177                                            
CONECT 1176 1177 1177 1174                                            
CONECT 1177 1175 1176 1176                                            
CONECT 1178 1179 1170                                                 
CONECT 1179 1180 1178                                                 
CONECT 1180 1182 1181 1181 1179                                       
CONECT 1181 1180 1180                                                 
CONECT 1182 1183 1180                                                 
CONECT 1183 1184 1182                                                 
CONECT 1184 1185 1185 1183 1186                                       
CONECT 1185 1184 1184                                                 
CONECT 1186 1184 1187                                                 
CONECT 1187 1188 1186 1190                                            
CONECT 1188 1198 1187 1189 1189                                       
CONECT 1189 1188 1188                                                 
CONECT 1190 1187 1191                                                 
CONECT 1191 1190 1193 1193 1192                                       
CONECT 1192 1191 1194 1194                                            
CONECT 1193 1191 1191 1195                                            
CONECT 1194 1192 1192 1196                                            
CONECT 1195 1193 1196 1196                                            
CONECT 1196 1195 1195 1194 1197                                       
CONECT 1197 1196                                                      
CONECT 1198 1199 1188                                                 
CONECT 1199 1200 1202 1198                                            
CONECT 1200 1201 1201 1210 1199                                       
CONECT 1201 1200 1200                                                 
CONECT 1202 1203 1199                                                 
CONECT 1203 1205 1205 1204 1202                                       
CONECT 1204 1206 1206 1203                                            
CONECT 1205 1207 1203 1203                                            
CONECT 1206 1208 1204 1204                                            
CONECT 1207 1208 1208 1205                                            
CONECT 1208 1209 1207 1207 1206                                       
CONECT 1209 1208                                                      
CONECT 1210 1211 1200                                                 
CONECT 1211 1212 1214 1210                                            
CONECT 1212 1217 1211 1213 1213                                       
CONECT 1213 1212 1212                                                 
CONECT 1214 1211 1216 1215                                            
CONECT 1215 1214                                                      
CONECT 1216 1214                                                      
CONECT 1217 1218 1212                                                 
CONECT 1218 1221 1219 1217                                            
CONECT 1219 1220 1220 1225 1218                                       
CONECT 1220 1219 1219                                                 
CONECT 1221 1222 1218                                                 
CONECT 1222 1223 1221                                                 
CONECT 1223 1224 1222                                                 
CONECT 1224 1223                                                      
CONECT 1225 1226 1219 1231                                            
CONECT 1226 1227 1229 1225                                            
CONECT 1227 1232 1228 1228 1226                                       
CONECT 1228 1227 1227                                                 
CONECT 1229 1226 1230                                                 
CONECT 1230 1229 1231                                                 
CONECT 1231 1225 1230                                                 
CONECT 1232 1233 1227                                                 
CONECT 1233 1236 1234 1232                                            
CONECT 1234 1243 1233 1235 1235                                       
CONECT 1235 1234 1234                                                 
CONECT 1236 1237 1233                                                 
CONECT 1237 1238 1238 1236 1239                                       
CONECT 1238 1240 1237 1237                                            
CONECT 1239 1237 1241 1241                                            
CONECT 1240 1238 1242 1242                                            
CONECT 1241 1242 1239 1239                                            
CONECT 1242 1240 1240 1241                                            
CONECT 1243 1249 1244 1234                                            
CONECT 1244 1247 1245 1243                                            
CONECT 1245 1246 1246 1244 1250                                       
CONECT 1246 1245 1245                                                 
CONECT 1247 1248 1244                                                 
CONECT 1248 1247 1249                                                 
CONECT 1249 1248 1243                                                 
CONECT 1250 1245 1251                                                 
CONECT 1251 1252 1250 1254                                            
CONECT 1252 1253 1253 1255 1251                                       
CONECT 1253 1252 1252                                                 
CONECT 1254 1251                                                      
CONECT 1255 1256 1252                                                 
CONECT 1256 1257 1259 1255                                            
CONECT 1257 1258 1258 1265 1256                                       
CONECT 1258 1257 1257                                                 
CONECT 1259 1260 1256                                                 
CONECT 1260 1261 1261 1259 1262                                       
CONECT 1261 1263 1260 1260                                            
CONECT 1262 1260 1264                                                 
CONECT 1263 1261 1264 1264                                            
CONECT 1264 1263 1263 1262                                            
CONECT 1265 1266 1257                                                 
CONECT 1266 1267 1269 1265                                            
CONECT 1267 1268 1268 1266 1273                                       
CONECT 1268 1267 1267                                                 
CONECT 1269 1266 1270                                                 
CONECT 1270 1272 1269 1271                                            
CONECT 1271 1270                                                      
CONECT 1272 1270                                                      
CONECT 1273 1267 1274                                                 
CONECT 1274 1273 1275                                                 
CONECT 1275 1274 1276 1276 1277                                       
CONECT 1276 1275 1275                                                 
CONECT 1277 1275 1278                                                 
CONECT 1278 1277 1279 1281                                            
CONECT 1279 1278 1285 1280 1280                                       
CONECT 1280 1279 1279                                                 
CONECT 1281 1278 1282 1283                                            
CONECT 1282 1281 1284                                                 
CONECT 1283 1281                                                      
CONECT 1284 1282                                                      
CONECT 1285 1279 1286                                                 
CONECT 1286 1289 1285 1287                                            
CONECT 1287 1286 1294 1288 1288                                       
CONECT 1288 1287 1287                                                 
CONECT 1289 1290 1286                                                 
CONECT 1290 1291 1289                                                 
CONECT 1291 1292 1290                                                 
CONECT 1292 1293 1291                                                 
CONECT 1293 1292                                                      
CONECT 1294 1287 1295                                                 
CONECT 1295 1294 1298 1296                                            
CONECT 1296 1297 1297 1295 1301                                       
CONECT 1297 1296 1296                                                 
CONECT 1298 1299 1295 1300                                            
CONECT 1299 1298                                                      
CONECT 1300 1298                                                      
CONECT 1301 1296 1302 1307                                            
CONECT 1302 1301 1303 1305                                            
CONECT 1303 1308 1304 1304 1302                                       
CONECT 1304 1303 1303                                                 
CONECT 1305 1302 1306                                                 
CONECT 1306 1307 1305                                                 
CONECT 1307 1301 1306                                                 
CONECT 1308 1309 1303                                                 
CONECT 1309 1312 1308 1310                                            
CONECT 1310 1309 1311 1311 1316                                       
CONECT 1311 1310 1310                                                 
CONECT 1312 1313 1309                                                 
CONECT 1313 1315 1314 1312                                            
CONECT 1314 1313                                                      
CONECT 1315 1313                                                      
CONECT 1316 1310 1317                                                 
CONECT 1317 1316 1318 1320                                            
CONECT 1318 1319 1319 1324 1317                                       
CONECT 1319 1318 1318                                                 
CONECT 1320 1317 1321                                                 
CONECT 1321 1320 1323 1322 1322                                       
CONECT 1322 1321 1321                                                 
CONECT 1323 1321                                                      
CONECT 1324 1325 1318                                                 
CONECT 1325 1328 1324 1326                                            
CONECT 1326 1325 1329 1327 1327                                       
CONECT 1327 1326 1326                                                 
CONECT 1328 1325                                                      
CONECT 1329 1326 1330                                                 
CONECT 1330 1329 1331 1333                                            
CONECT 1331 1332 1332 1330 1336                                       
CONECT 1332 1331 1331                                                 
CONECT 1333 1330 1335 1334                                            
CONECT 1334 1333                                                      
CONECT 1335 1333                                                      
CONECT 1336 1331 1337                                                 
CONECT 1337 1340 1336 1338                                            
CONECT 1338 1337 1343 1339 1339                                       
CONECT 1339 1338 1338                                                 
CONECT 1340 1342 1341 1337                                            
CONECT 1341 1340                                                      
CONECT 1342 1340                                                      
CONECT 1343 1338 1344                                                 
CONECT 1344 1343 1345 1347                                            
CONECT 1345 1346 1346 1344 1351                                       
CONECT 1346 1345 1345                                                 
CONECT 1347 1344 1348                                                 
CONECT 1348 1347 1349 1350                                            
CONECT 1349 1348                                                      
CONECT 1350 1348                                                      
CONECT 1351 1345 1352                                                 
CONECT 1352 1353 1351 1355                                            
CONECT 1353 1359 1352 1354 1354                                       
CONECT 1354 1353 1353                                                 
CONECT 1355 1352 1356                                                 
CONECT 1356 1357 1357 1355 1358                                       
CONECT 1357 1356 1356                                                 
CONECT 1358 1356                                                      
CONECT 1359 1360 1353                                                 
CONECT 1360 1363 1361 1359                                            
CONECT 1361 1366 1360 1362 1362                                       
CONECT 1362 1361 1361                                                 
CONECT 1363 1364 1365 1360                                            
CONECT 1364 1363                                                      
CONECT 1365 1363                                                      
CONECT 1366 1361 1367                                                 
CONECT 1367 1370 1366 1368                                            
CONECT 1368 1367 1369 1369 1373                                       
CONECT 1369 1368 1368                                                 
CONECT 1370 1372 1371 1367                                            
CONECT 1371 1370                                                      
CONECT 1372 1370                                                      
CONECT 1373 1368 1374                                                 
CONECT 1374 1373 1375 1377                                            
CONECT 1375 1381 1374 1376 1376                                       
CONECT 1376 1375 1375                                                 
CONECT 1377 1374 1378                                                 
CONECT 1378 1377 1380 1379                                            
CONECT 1379 1378                                                      
CONECT 1380 1378                                                      
CONECT 1381 1382 1375                                                 
CONECT 1382 1383 1385 1381                                            
CONECT 1383 1393 1384 1384 1382                                       
CONECT 1384 1383 1383                                                 
CONECT 1385 1382 1386                                                 
CONECT 1386 1385 1388 1388 1387                                       
CONECT 1387 1386 1389 1389                                            
CONECT 1388 1386 1386 1390                                            
CONECT 1389 1387 1387 1391                                            
CONECT 1390 1388 1391 1391                                            
CONECT 1391 1390 1390 1389 1392                                       
CONECT 1392 1391                                                      
CONECT 1393 1394 1383                                                 
CONECT 1394 1397 1395 1393                                            
CONECT 1395 1394 1405 1396 1396                                       
CONECT 1396 1395 1395                                                 
CONECT 1397 1398 1394                                                 
CONECT 1398 1399 1399 1400 1397                                       
CONECT 1399 1401 1398 1398                                            
CONECT 1400 1402 1402 1398                                            
CONECT 1401 1403 1403 1399                                            
CONECT 1402 1403 1400 1400                                            
CONECT 1403 1404 1401 1401 1402                                       
CONECT 1404 1403                                                      
CONECT 1405 1395 1406                                                 
CONECT 1406 1405 1409 1407                                            
CONECT 1407 1413 1406 1408 1408                                       
CONECT 1408 1407 1407                                                 
CONECT 1409 1410 1406                                                 
CONECT 1410 1412 1411 1411 1409                                       
CONECT 1411 1410 1410                                                 
CONECT 1412 1410                                                      
CONECT 1413 1414 1407                                                 
CONECT 1414 1417 1413 1415                                            
CONECT 1415 1414 1416 1416 1425                                       
CONECT 1416 1415 1415                                                 
CONECT 1417 1418 1414                                                 
CONECT 1418 1420 1420 1419 1417                                       
CONECT 1419 1421 1421 1418                                            
CONECT 1420 1422 1418 1418                                            
CONECT 1421 1423 1419 1419                                            
CONECT 1422 1423 1423 1420                                            
CONECT 1423 1424 1422 1422 1421                                       
CONECT 1424 1423                                                      
CONECT 1425 1415 1426                                                 
CONECT 1426 1425 1429 1427                                            
CONECT 1427 1426 1433 1428 1428                                       
CONECT 1428 1427 1427                                                 
CONECT 1429 1426 1430                                                 
CONECT 1430 1429 1432 1431 1431                                       
CONECT 1431 1430 1430                                                 
CONECT 1432 1430                                                      
CONECT 1433 1427 1434                                                 
CONECT 1434 1433 1437 1435                                            
CONECT 1435 1434 1442 1436 1436                                       
CONECT 1436 1435 1435                                                 
CONECT 1437 1438 1434                                                 
CONECT 1438 1439 1437                                                 
CONECT 1439 1440 1438                                                 
CONECT 1440 1441 1439                                                 
CONECT 1441 1440                                                      
CONECT 1442 1435 1443                                                 
CONECT 1443 1442 1446 1444                                            
CONECT 1444 1451 1443 1445 1445                                       
CONECT 1445 1444 1444                                                 
CONECT 1446 1447 1443                                                 
CONECT 1447 1448 1446                                                 
CONECT 1448 1450 1447 1449 1449                                       
CONECT 1449 1448 1448                                                 
CONECT 1450 1448                                                      
CONECT 1451 1452 1444                                                 
CONECT 1452 1455 1451 1453                                            
CONECT 1453 1458 1452 1454 1454                                       
CONECT 1454 1453 1453                                                 
CONECT 1455 1456 1457 1452                                            
CONECT 1456 1455                                                      
CONECT 1457 1455                                                      
CONECT 1458 1459 1453                                                 
CONECT 1459 1462 1458 1460                                            
CONECT 1460 1459 1461 1461 1466                                       
CONECT 1461 1460 1460                                                 
CONECT 1462 1463 1459                                                 
CONECT 1463 1464 1462                                                 
CONECT 1464 1465 1463                                                 
CONECT 1465 1464                                                      
CONECT 1466 1460 1467                                                 
CONECT 1467 1466 1468 1470                                            
CONECT 1468 1474 1467 1469 1469                                       
CONECT 1469 1468 1468                                                 
CONECT 1470 1467 1471                                                 
CONECT 1471 1472 1472 1473 1470                                       
CONECT 1472 1471 1471                                                 
CONECT 1473 1471                                                      
CONECT 1474 1475 1468                                                 
CONECT 1475 1478 1474 1476                                            
CONECT 1476 1477 1477 1475 1480                                       
CONECT 1477 1476 1476                                                 
CONECT 1478 1479 1475                                                 
CONECT 1479 1478                                                      
CONECT 1480 1476 1481                                                 
CONECT 1481 1482 1480 1484                                            
CONECT 1482 1483 1483 1487 1481                                       
CONECT 1483 1482 1482                                                 
CONECT 1484 1481 1486 1485                                            
CONECT 1485 1484                                                      
CONECT 1486 1484                                                      
CONECT 1487 1488 1482                                                 
CONECT 1488 1489 1487 1491                                            
CONECT 1489 1495 1488 1490 1490                                       
CONECT 1490 1489 1489                                                 
CONECT 1491 1488 1492                                                 
CONECT 1492 1493 1493 1494 1491                                       
CONECT 1493 1492 1492                                                 
CONECT 1494 1492                                                      
CONECT 1495 1501 1496 1489                                            
CONECT 1496 1499 1497 1495                                            
CONECT 1497 1498 1498 1496 1502                                       
CONECT 1498 1497 1497                                                 
CONECT 1499 1500 1496                                                 
CONECT 1500 1499 1501                                                 
CONECT 1501 1500 1495                                                 
CONECT 1502 1497 1503                                                 
CONECT 1503 1506 1502 1504                                            
CONECT 1504 1505 1505 1503 1510                                       
CONECT 1505 1504 1504                                                 
CONECT 1506 1507 1503                                                 
CONECT 1507 1508 1506 1509                                            
CONECT 1508 1507                                                      
CONECT 1509 1507                                                      
CONECT 1510 1504 1511                                                 
CONECT 1511 1512 1510                                                 
CONECT 1512 1514 1513 1513 1511                                       
CONECT 1513 1512 1512                                                 
CONECT 1514 1515 1512                                                 
CONECT 1515 1518 1516 1514                                            
CONECT 1516 1517 1517 1515 1523                                       
CONECT 1517 1516 1516                                                 
CONECT 1518 1519 1515                                                 
CONECT 1519 1520 1518                                                 
CONECT 1520 1521 1521 1522 1519                                       
CONECT 1521 1520 1520                                                 
CONECT 1522 1520                                                      
CONECT 1523 1516 1524                                                 
CONECT 1524 1523 1527 1525                                            
CONECT 1525 1524 1526 1526 1534                                       
CONECT 1526 1525 1525                                                 
CONECT 1527 1528 1524                                                 
CONECT 1528 1529 1529 1530 1527                                       
CONECT 1529 1531 1528 1528                                            
CONECT 1530 1532 1532 1528                                            
CONECT 1531 1533 1533 1529                                            
CONECT 1532 1533 1530 1530                                            
CONECT 1533 1531 1531 1532                                            
CONECT 1534 1525 1535                                                 
CONECT 1535 1534 1536 1538                                            
CONECT 1536 1543 1537 1537 1535                                       
CONECT 1537 1536 1536                                                 
CONECT 1538 1535 1539                                                 
CONECT 1539 1538 1540                                                 
CONECT 1540 1539 1541 1541 1542                                       
CONECT 1541 1540 1540                                                 
CONECT 1542 1540                                                      
CONECT 1543 1544 1536                                                 
CONECT 1544 1545 1547 1543                                            
CONECT 1545 1557 1546 1546 1544                                       
CONECT 1546 1545 1545                                                 
CONECT 1547 1548 1544                                                 
CONECT 1548 1550 1550 1549 1547                                       
CONECT 1549 1551 1548                                                 
CONECT 1550 1553 1552 1548 1548                                       
CONECT 1551 1552 1552 1549                                            
CONECT 1552 1554 1550 1551 1551                                       
CONECT 1553 1555 1555 1550                                            
CONECT 1554 1556 1556 1552                                            
CONECT 1555 1556 1553 1553                                            
CONECT 1556 1555 1554 1554                                            
CONECT 1557 1558 1545                                                 
CONECT 1558 1561 1559 1557                                            
CONECT 1559 1560 1560 1558 1568                                       
CONECT 1560 1559 1559                                                 
CONECT 1561 1562 1558                                                 
CONECT 1562 1563 1563 1564 1561                                       
CONECT 1563 1565 1562 1562                                            
CONECT 1564 1566 1566 1562                                            
CONECT 1565 1567 1567 1563                                            
CONECT 1566 1567 1564 1564                                            
CONECT 1567 1565 1565 1566                                            
CONECT 1568 1559 1569                                                 
CONECT 1569 1568 1570 1572                                            
CONECT 1570 1569 1571 1571 1577                                       
CONECT 1571 1570 1570                                                 
CONECT 1572 1569 1573                                                 
CONECT 1573 1572 1574                                                 
CONECT 1574 1573 1575                                                 
CONECT 1575 1574 1576                                                 
CONECT 1576 1575                                                      
CONECT 1577 1570 1578                                                 
CONECT 1578 1579 1577 1581                                            
CONECT 1579 1584 1580 1580 1578                                       
CONECT 1580 1579 1579                                                 
CONECT 1581 1578 1583 1582                                            
CONECT 1582 1581                                                      
CONECT 1583 1581                                                      
CONECT 1584 1585 1579                                                 
CONECT 1585 1588 1586 1584                                            
CONECT 1586 1591 1587 1587 1585                                       
CONECT 1587 1586 1586                                                 
CONECT 1588 1589 1590 1585                                            
CONECT 1589 1588                                                      
CONECT 1590 1588                                                      
CONECT 1591 1592 1586                                                 
CONECT 1592 1595 1593 1591                                            
CONECT 1593 1592 1594 1594 1599                                       
CONECT 1594 1593 1593                                                 
CONECT 1595 1596 1592                                                 
CONECT 1596 1597 1595                                                 
CONECT 1597 1598 1596                                                 
CONECT 1598 1597                                                      
CONECT 1599 1593 1600                                                 
CONECT 1600 1599 1601 1603                                            
CONECT 1601 1602 1602 1600 1607                                       
CONECT 1602 1601 1601                                                 
CONECT 1603 1600 1604                                                 
CONECT 1604 1605 1605 1603 1606                                       
CONECT 1605 1604 1604                                                 
CONECT 1606 1604                                                      
CONECT 1607 1601 1608                                                 
CONECT 1608 1609 1607                                                 
CONECT 1609 1611 1610 1610 1608                                       
CONECT 1610 1609 1609                                                 
CONECT 1611 1612 1609                                                 
CONECT 1612 1615 1613 1611                                            
CONECT 1613 1614 1614 1612 1623                                       
CONECT 1614 1613 1613                                                 
CONECT 1615 1616 1612                                                 
CONECT 1616 1618 1618 1615 1617                                       
CONECT 1617 1616 1619 1619                                            
CONECT 1618 1620 1616 1616                                            
CONECT 1619 1621 1617 1617                                            
CONECT 1620 1618 1621 1621                                            
CONECT 1621 1620 1620 1622 1619                                       
CONECT 1622 1621                                                      
CONECT 1623 1613 1624                                                 
CONECT 1624 1623 1627 1625                                            
CONECT 1625 1624 1626 1626 1634                                       
CONECT 1626 1625 1625                                                 
CONECT 1627 1624 1628                                                 
CONECT 1628 1627 1629                                                 
CONECT 1629 1630 1628                                                 
CONECT 1630 1631 1631 1629                                            
CONECT 1631 1633 1630 1630 1632                                       
CONECT 1632 1631                                                      
CONECT 1633 1631                                                      
CONECT 1634 1625 1635                                                 
CONECT 1635 1634 1636 1638                                            
CONECT 1636 1643 1637 1637 1635                                       
CONECT 1637 1636 1636                                                 
CONECT 1638 1635 1639                                                 
CONECT 1639 1638 1640                                                 
CONECT 1640 1639 1641                                                 
CONECT 1641 1640 1642                                                 
CONECT 1642 1641                                                      
CONECT 1643 1644 1636                                                 
CONECT 1644 1645 1647 1643                                            
CONECT 1645 1650 1646 1646 1644                                       
CONECT 1646 1645 1645                                                 
CONECT 1647 1648 1644 1649                                            
CONECT 1648 1647                                                      
CONECT 1649 1647                                                      
CONECT 1650 1651 1645                                                 
CONECT 1651 1652 1650                                                 
CONECT 1652 1653 1653 1654 1651                                       
CONECT 1653 1652 1652                                                 
CONECT 1654 1655 1652                                                 
CONECT 1655 1656 1654 1658                                            
CONECT 1656 1663 1657 1657 1655                                       
CONECT 1657 1656 1656                                                 
CONECT 1658 1655 1659                                                 
CONECT 1659 1658 1660                                                 
CONECT 1660 1659 1661 1661 1662                                       
CONECT 1661 1660 1660                                                 
CONECT 1662 1660                                                      
CONECT 1663 1664 1656                                                 
CONECT 1664 1667 1665 1663                                            
CONECT 1665 1674 1664 1666 1666                                       
CONECT 1666 1665 1665                                                 
CONECT 1667 1668 1664                                                 
CONECT 1668 1669 1667                                                 
CONECT 1669 1670 1668                                                 
CONECT 1670 1671 1671 1669                                            
CONECT 1671 1672 1673 1670 1670                                       
CONECT 1672 1671                                                      
CONECT 1673 1671                                                      
CONECT 1674 1675 1665                                                 
CONECT 1675 1676 1674 1678                                            
CONECT 1676 1677 1677 1679 1675                                       
CONECT 1677 1676 1676                                                 
CONECT 1678 1675                                                      
CONECT 1679 1680 1676                                                 
CONECT 1680 1683 1681 1679                                            
CONECT 1681 1680 1687 1682 1682                                       
CONECT 1682 1681 1681                                                 
CONECT 1683 1684 1685 1680                                            
CONECT 1684 1686 1683                                                 
CONECT 1685 1683                                                      
CONECT 1686 1684                                                      
CONECT 1687 1681 1688                                                 
CONECT 1688 1689 1687 1691                                            
CONECT 1689 1690 1690 1694 1688                                       
CONECT 1690 1689 1689                                                 
CONECT 1691 1688 1693 1692                                            
CONECT 1692 1691                                                      
CONECT 1693 1691                                                      
CONECT 1694 1695 1689                                                 
CONECT 1695 1698 1694 1696                                            
CONECT 1696 1695 1700 1697 1697                                       
CONECT 1697 1696 1696                                                 
CONECT 1698 1699 1695                                                 
CONECT 1699 1698                                                      
CONECT 1700 1696 1701                                                 
CONECT 1701 1702 1700 1704                                            
CONECT 1702 1703 1703 1708 1701                                       
CONECT 1703 1702 1702                                                 
CONECT 1704 1705 1701                                                 
CONECT 1705 1706 1704                                                 
CONECT 1706 1705 1707                                                 
CONECT 1707 1706                                                      
CONECT 1708 1709 1702                                                 
CONECT 1709 1710 1712 1708                                            
CONECT 1710 1711 1711 1709 1718                                       
CONECT 1711 1710 1710                                                 
CONECT 1712 1713 1709                                                 
CONECT 1713 1714 1714 1715 1712                                       
CONECT 1714 1716 1713 1713                                            
CONECT 1715 1717 1713                                                 
CONECT 1716 1714 1717 1717                                            
CONECT 1717 1716 1716 1715                                            
CONECT 1718 1710 1719                                                 
CONECT 1719 1718 1720 1722                                            
CONECT 1720 1726 1719 1721 1721                                       
CONECT 1721 1720 1720                                                 
CONECT 1722 1719 1724 1723                                            
CONECT 1723 1722 1725                                                 
CONECT 1724 1722                                                      
CONECT 1725 1723                                                      
CONECT 1726 1727 1720                                                 
CONECT 1727 1730 1726 1728                                            
CONECT 1728 1727 1729 1729 1732                                       
CONECT 1729 1728 1728                                                 
CONECT 1730 1731 1727                                                 
CONECT 1731 2030 1730                                                 
CONECT 1732 1728 1738 1733                                            
CONECT 1733 1734 1732 1736                                            
CONECT 1734 1735 1735 1739 1733                                       
CONECT 1735 1734 1734                                                 
CONECT 1736 1733 1737                                                 
CONECT 1737 1738 1736                                                 
CONECT 1738 1732 1737                                                 
CONECT 1739 1740 1734                                                 
CONECT 1740 1741 1739                                                 
CONECT 1741 1743 1740 1742 1742                                       
CONECT 1742 1741 1741                                                 
CONECT 1743 1744 1741                                                 
CONECT 1744 1745 1747 1743                                            
CONECT 1745 1746 1746 1750 1744                                       
CONECT 1746 1745 1745                                                 
CONECT 1747 1749 1744 1748                                            
CONECT 1748 1747                                                      
CONECT 1749 1747                                                      
CONECT 1750 1751 1745                                                 
CONECT 1751 1752 1754 1750                                            
CONECT 1752 1755 1753 1753 1751                                       
CONECT 1753 1752 1752                                                 
CONECT 1754 1751                                                      
CONECT 1755 1756 1752                                                 
CONECT 1756 1759 1757 1755                                            
CONECT 1757 1758 1758 1764 1756                                       
CONECT 1758 1757 1757                                                 
CONECT 1759 1760 1756                                                 
CONECT 1760 1759 1761                                                 
CONECT 1761 1760 1763 1763 1762                                       
CONECT 1762 1761                                                      
CONECT 1763 1761 1761                                                 
CONECT 1764 1765 1757                                                 
CONECT 1765 1768 1764 1766                                            
CONECT 1766 1765 1767 1767 1775                                       
CONECT 1767 1766 1766                                                 
CONECT 1768 1769 1765                                                 
CONECT 1769 1770 1768                                                 
CONECT 1770 1771 1769                                                 
CONECT 1771 1772 1772 1770                                            
CONECT 1772 1774 1771 1771 1773                                       
CONECT 1773 1772                                                      
CONECT 1774 1772                                                      
CONECT 1775 1766 1776                                                 
CONECT 1776 1775 1777 1779                                            
CONECT 1777 1786 1776 1778 1778                                       
CONECT 1778 1777 1777                                                 
CONECT 1779 1776 1780                                                 
CONECT 1780 1781 1781 1782 1779                                       
CONECT 1781 1783 1780 1780                                            
CONECT 1782 1784 1784 1780                                            
CONECT 1783 1785 1785 1781                                            
CONECT 1784 1785 1782 1782                                            
CONECT 1785 1783 1783 1784                                            
CONECT 1786 1787 1777                                                 
CONECT 1787 1786 1790 1788                                            
CONECT 1788 1787 1794 1789 1789                                       
CONECT 1789 1788 1788                                                 
CONECT 1790 1791 1787                                                 
CONECT 1791 1792 1792 1793 1790                                       
CONECT 1792 1791 1791                                                 
CONECT 1793 1791                                                      
CONECT 1794 1788 1795                                                 
CONECT 1795 1794 1798 1796                                            
CONECT 1796 1795 1806 1797 1797                                       
CONECT 1797 1796 1796                                                 
CONECT 1798 1799 1795                                                 
CONECT 1799 1801 1801 1800 1798                                       
CONECT 1800 1802 1802 1799                                            
CONECT 1801 1803 1799 1799                                            
CONECT 1802 1804 1800 1800                                            
CONECT 1803 1804 1804 1801                                            
CONECT 1804 1805 1803 1803 1802                                       
CONECT 1805 1804                                                      
CONECT 1806 1796 1807                                                 
CONECT 1807 1806 1810 1808                                            
CONECT 1808 1807 1809 1809 1812                                       
CONECT 1809 1808 1808                                                 
CONECT 1810 1811 1807                                                 
CONECT 1811 1810                                                      
CONECT 1812 1808 1813                                                 
CONECT 1813 1812 1814 1816                                            
CONECT 1814 1813 1820 1815 1815                                       
CONECT 1815 1814 1814                                                 
CONECT 1816 1813 1817                                                 
CONECT 1817 1818 1818 1816 1819                                       
CONECT 1818 1817 1817                                                 
CONECT 1819 1817                                                      
CONECT 1820 1814 1821                                                 
CONECT 1821 1824 1820 1822                                            
CONECT 1822 1821 1823 1823 1829                                       
CONECT 1823 1822 1822                                                 
CONECT 1824 1825 1821                                                 
CONECT 1825 1826 1824                                                 
CONECT 1826 1828 1827 1827 1825                                       
CONECT 1827 1826 1826                                                 
CONECT 1828 1826                                                      
CONECT 1829 1822 1830                                                 
CONECT 1830 1829 1833 1831                                            
CONECT 1831 1830 1832 1832 1837                                       
CONECT 1832 1831 1831                                                 
CONECT 1833 1834 1830                                                 
CONECT 1834 1836 1835 1833                                            
CONECT 1835 1834                                                      
CONECT 1836 1834                                                      
CONECT 1837 1831 1838                                                 
CONECT 1838 1837 1839 1841                                            
CONECT 1839 1840 1840 1838 1849                                       
CONECT 1840 1839 1839                                                 
CONECT 1841 1838 1842                                                 
CONECT 1842 1841 1843 1843 1844                                       
CONECT 1843 1842 1842 1845                                            
CONECT 1844 1842 1846 1846                                            
CONECT 1845 1843 1847 1847                                            
CONECT 1846 1844 1844 1847                                            
CONECT 1847 1845 1845 1846 1848                                       
CONECT 1848 1847                                                      
CONECT 1849 1850 1839 1855                                            
CONECT 1850 1849 1853 1851                                            
CONECT 1851 1850 1852 1852 1856                                       
CONECT 1852 1851 1851                                                 
CONECT 1853 1854 1850                                                 
CONECT 1854 1855 1853                                                 
CONECT 1855 1854 1849                                                 
CONECT 1856 1851 1857                                                 
CONECT 1857 1856 1858 1860                                            
CONECT 1858 1865 1859 1859 1857                                       
CONECT 1859 1858 1858                                                 
CONECT 1860 1857 1861                                                 
CONECT 1861 1862 1860                                                 
CONECT 1862 1863 1863 1861 1864                                       
CONECT 1863 1862 1862                                                 
CONECT 1864 1862                                                      
CONECT 1865 1866 1858                                                 
CONECT 1866 1867 1869 1865                                            
CONECT 1867 1877 1868 1868 1866                                       
CONECT 1868 1867 1867                                                 
CONECT 1869 1866 1870                                                 
CONECT 1870 1869 1872 1872 1871                                       
CONECT 1871 1870 1873 1873                                            
CONECT 1872 1870 1870 1874                                            
CONECT 1873 1871 1871 1875                                            
CONECT 1874 1872 1875 1875                                            
CONECT 1875 1874 1874 1873 1876                                       
CONECT 1876 1875                                                      
CONECT 1877 1878 1867                                                 
CONECT 1878 1881 1879 1877                                            
CONECT 1879 1880 1880 1878 1885                                       
CONECT 1880 1879 1879                                                 
CONECT 1881 1882 1878                                                 
CONECT 1882 1883 1883 1884 1881                                       
CONECT 1883 1882 1882                                                 
CONECT 1884 1882                                                      
CONECT 1885 1879 1886                                                 
CONECT 1886 1885 1887 1889                                            
CONECT 1887 1886 1888 1888 1893                                       
CONECT 1888 1887 1887                                                 
CONECT 1889 1886 1890                                                 
CONECT 1890 1891 1891 1892 1889                                       
CONECT 1891 1890 1890                                                 
CONECT 1892 1890                                                      
CONECT 1893 1887 1894                                                 
CONECT 1894 1895 1893 1897                                            
CONECT 1895 1904 1896 1896 1894                                       
CONECT 1896 1895 1895                                                 
CONECT 1897 1894 1898                                                 
CONECT 1898 1897 1899                                                 
CONECT 1899 1898 1900                                                 
CONECT 1900 1899 1901 1901                                            
CONECT 1901 1900 1900 1902 1903                                       
CONECT 1902 1901                                                      
CONECT 1903 1901                                                      
CONECT 1904 1905 1895                                                 
CONECT 1905 1906 1908 1904                                            
CONECT 1906 1912 1907 1907 1905                                       
CONECT 1907 1906 1906                                                 
CONECT 1908 1909 1905                                                 
CONECT 1909 1911 1910 1908                                            
CONECT 1910 1909                                                      
CONECT 1911 1909                                                      
CONECT 1912 1913 1906                                                 
CONECT 1913 1916 1914 1912                                            
CONECT 1914 1913 1915 1915 1919                                       
CONECT 1915 1914 1914                                                 
CONECT 1916 1918 1917 1913                                            
CONECT 1917 1916                                                      
CONECT 1918 1916                                                      
CONECT 1919 1914 1920                                                 
CONECT 1920 1919 1921 1923                                            
CONECT 1921 1920 1922 1922 1927                                       
CONECT 1922 1921 1921                                                 
CONECT 1923 1920 1924                                                 
CONECT 1924 1925 1925 1923 1926                                       
CONECT 1925 1924 1924                                                 
CONECT 1926 1924                                                      
CONECT 1927 1921 1928                                                 
CONECT 1928 1929 1927 1931                                            
CONECT 1929 1933 1930 1930 1928                                       
CONECT 1930 1929 1929                                                 
CONECT 1931 1928 1932                                                 
CONECT 1932 1931                                                      
CONECT 1933 1934 1929                                                 
CONECT 1934 1937 1935 1933                                            
CONECT 1935 1936 1936 1941 1934                                       
CONECT 1936 1935 1935                                                 
CONECT 1937 1938 1934                                                 
CONECT 1938 1939 1937 1940                                            
CONECT 1939 1938                                                      
CONECT 1940 1938                                                      
CONECT 1941 1942 1935                                                 
CONECT 1942 1945 1941 1943                                            
CONECT 1943 1942 1944 1944 1946                                       
CONECT 1944 1943 1943                                                 
CONECT 1945 1942                                                      
CONECT 1946 1943 1947                                                 
CONECT 1947 1946 1948 1950                                            
CONECT 1948 1955 1947 1949 1949                                       
CONECT 1949 1948 1948                                                 
CONECT 1950 1947 1951                                                 
CONECT 1951 1950 1952                                                 
CONECT 1952 1953 1953 1951 1954                                       
CONECT 1953 1952 1952                                                 
CONECT 1954 1952                                                      
CONECT 1955 1956 1948                                                 
CONECT 1956 1957 1955 1959                                            
CONECT 1957 1967 1958 1958 1956                                       
CONECT 1958 1957 1957                                                 
CONECT 1959 1956 1960                                                 
CONECT 1960 1959 1962 1962 1961                                       
CONECT 1961 1960 1963 1963                                            
CONECT 1962 1960 1960 1964                                            
CONECT 1963 1961 1961 1965                                            
CONECT 1964 1962 1965 1965                                            
CONECT 1965 1964 1964 1963 1966                                       
CONECT 1966 1965                                                      
CONECT 1967 1968 1957                                                 
CONECT 1968 1971 1969 1967                                            
CONECT 1969 1970 1970 1968 1975                                       
CONECT 1970 1969 1969                                                 
CONECT 1971 1972 1968                                                 
CONECT 1972 1974 1971 1973 1973                                       
CONECT 1973 1972 1972                                                 
CONECT 1974 1972                                                      
CONECT 1975 1969 1976                                                 
CONECT 1976 1977 1975 1979                                            
CONECT 1977 1978 1978 1976 1983                                       
CONECT 1978 1977 1977                                                 
CONECT 1979 1976 1980                                                 
CONECT 1980 1979 1981 1981 1982                                       
CONECT 1981 1980 1980                                                 
CONECT 1982 1980                                                      
CONECT 1983 1977 1984                                                 
CONECT 1984 1985 1983 1987                                            
CONECT 1985 1986 1986 1990 1984                                       
CONECT 1986 1985 1985                                                 
CONECT 1987 1984 1988 1989                                            
CONECT 1988 1987                                                      
CONECT 1989 1987                                                      
CONECT 1990 1991 1985                                                 
CONECT 1991 1992 1994 1990                                            
CONECT 1992 1998 1993 1993 1991                                       
CONECT 1993 1992 1992                                                 
CONECT 1994 1996 1991 1995                                            
CONECT 1995 1994 1997                                                 
CONECT 1996 1994                                                      
CONECT 1997 1995                                                      
CONECT 1998 1999 1992                                                 
CONECT 1999 2000 2002 1998                                            
CONECT 2000 2001 2001 2006 1999                                       
CONECT 2001 2000 2000                                                 
CONECT 2002 1999 2003                                                 
CONECT 2003 2004 2002 2005                                            
CONECT 2004 2003                                                      
CONECT 2005 2003                                                      
CONECT 2006 2007 2000                                                 
CONECT 2007 2006 2008                                                 
CONECT 2008 2007 2010 2009 2009                                       
CONECT 2009 2008 2008                                                 
CONECT 2010 2008 2011                                                 
CONECT 2011 2012 2010 2014                                            
CONECT 2012 2013 2013 2017 2011                                       
CONECT 2013 2012 2012                                                 
CONECT 2014 2011 2015 2016                                            
CONECT 2015 2014                                                      
CONECT 2016 2014                                                      
CONECT 2017 2018 2012                                                 
CONECT 2018 2021 2019 2017                                            
CONECT 2019 2025 2018 2020 2020                                       
CONECT 2020 2019 2019                                                 
CONECT 2021 2022 2018                                                 
CONECT 2022 2024 2023 2021                                            
CONECT 2023 2022                                                      
CONECT 2024 2022                                                      
CONECT 2025 2026 2019                                                 
CONECT 2026 2027 2025 2029                                            
CONECT 2027 2028 2028 2031 2026                                       
CONECT 2028 2027 2027                                                 
CONECT 2029 2026 2030                                                 
CONECT 2030 2029 1731                                                 
CONECT 2031 2032 2027                                                 
CONECT 2032 2033 2031                                                 
CONECT 2033 2032 2035 2034 2034                                       
CONECT 2034 2033 2033                                                 
CONECT 2035 2033 2036                                                 
CONECT 2036 2037 2035 2039                                            
CONECT 2037 2045 2038 2038 2036                                       
CONECT 2038 2037 2037                                                 
CONECT 2039 2036 2040                                                 
CONECT 2040 2039 2042 2042 2041                                       
CONECT 2041 2040 2043                                                 
CONECT 2042 2040 2040 2044                                            
CONECT 2043 2041 2044 2044                                            
CONECT 2044 2042 2043 2043                                            
CONECT 2045 2046 2037                                                 
CONECT 2046 2047 2049 2045                                            
CONECT 2047 2048 2048 2053 2046                                       
CONECT 2048 2047 2047                                                 
CONECT 2049 2046 2050                                                 
CONECT 2050 2049 2051 2052                                            
CONECT 2051 2050                                                      
CONECT 2052 2050                                                      
CONECT 2053 2054 2047                                                 
CONECT 2054 2055 2057 2053                                            
CONECT 2055 2056 2056 2063 2054                                       
CONECT 2056 2055 2055                                                 
CONECT 2057 2054 2058                                                 
CONECT 2058 2057 2059 2059 2060                                       
CONECT 2059 2058 2058 2061                                            
CONECT 2060 2058 2062                                                 
CONECT 2061 2059 2062 2062                                            
CONECT 2062 2061 2061 2060                                            
CONECT 2063 2064 2055                                                 
CONECT 2064 2067 2065 2063                                            
CONECT 2065 2070 2064 2066 2066                                       
CONECT 2066 2065 2065                                                 
CONECT 2067 2069 2064 2068                                            
CONECT 2068 2067                                                      
CONECT 2069 2067                                                      
CONECT 2070 2071 2065                                                 
CONECT 2071 2074 2070 2072                                            
CONECT 2072 2073 2073 2071 2078                                       
CONECT 2073 2072 2072                                                 
CONECT 2074 2075 2071                                                 
CONECT 2075 2077 2077 2074 2076                                       
CONECT 2076 2075                                                      
CONECT 2077 2075 2075                                                 
CONECT 2078 2072 2079                                                 
CONECT 2079 2078 2082 2080                                            
CONECT 2080 2079 2081 2081 2085                                       
CONECT 2081 2080 2080                                                 
CONECT 2082 2079 2083 2084                                            
CONECT 2083 2082                                                      
CONECT 2084 2082                                                      
CONECT 2085 2080 2086                                                 
CONECT 2086 2085 2089 2087                                            
CONECT 2087 2086 2088 2088 2096                                       
CONECT 2088 2087 2087                                                 
CONECT 2089 2090 2086                                                 
CONECT 2090 2091 2091 2092 2089                                       
CONECT 2091 2093 2090 2090                                            
CONECT 2092 2094 2094 2090                                            
CONECT 2093 2095 2095 2091                                            
CONECT 2094 2095 2092 2092                                            
CONECT 2095 2093 2093 2094                                            
CONECT 2096 2087 2097                                                 
CONECT 2097 2096 2098 2100                                            
CONECT 2098 2097 2099 2099 2107                                       
CONECT 2099 2098 2098                                                 
CONECT 2100 2097 2101                                                 
CONECT 2101 2102 2100                                                 
CONECT 2102 2103 2101                                                 
CONECT 2103 2104 2104 2102                                            
CONECT 2104 2105 2106 2103 2103                                       
CONECT 2105 2104                                                      
CONECT 2106 2104                                                      
CONECT 2107 2098 2108                                                 
CONECT 2108 2111 2107 2109                                            
CONECT 2109 2108 2110 2110 2115                                       
CONECT 2110 2109 2109                                                 
CONECT 2111 2112 2113 2108                                            
CONECT 2112 2114 2111                                                 
CONECT 2113 2111                                                      
CONECT 2114 2112                                                      
CONECT 2115 2109 2116                                                 
CONECT 2116 2115 2117 2119                                            
CONECT 2117 2116 2118 2118 2123                                       
CONECT 2118 2117 2117                                                 
CONECT 2119 2116 2120                                                 
CONECT 2120 2122 2119 2121                                            
CONECT 2121 2120                                                      
CONECT 2122 2120                                                      
CONECT 2123 2117 2124                                                 
CONECT 2124 2127 2123 2125                                            
CONECT 2125 2124 2126 2126 2129                                       
CONECT 2126 2125 2125                                                 
CONECT 2127 2128 2124                                                 
CONECT 2128 2127                                                      
CONECT 2129 2125 2130                                                 
CONECT 2130 2129 2131 2133                                            
CONECT 2131 2138 2130 2132 2132                                       
CONECT 2132 2131 2131                                                 
CONECT 2133 2130 2134                                                 
CONECT 2134 2133 2135                                                 
CONECT 2135 2134 2136                                                 
CONECT 2136 2135 2137                                                 
CONECT 2137 2136                                                      
CONECT 2138 2139 2131                                                 
CONECT 2139 2140 2138                                                 
CONECT 2140 2141 2141 2142 2139                                       
CONECT 2141 2140 2140                                                 
CONECT 2142 2143 2140                                                 
CONECT 2143 2144 2146 2142                                            
CONECT 2144 2145 2145 2143 2150                                       
CONECT 2145 2144 2144                                                 
CONECT 2146 2143 2147                                                 
CONECT 2147 2146 2149 2148 2148                                       
CONECT 2148 2147 2147                                                 
CONECT 2149 2147                                                      
CONECT 2150 2144 2151                                                 
CONECT 2151 2152 2150 2154                                            
CONECT 2152 2159 2153 2153 2151                                       
CONECT 2153 2152 2152                                                 
CONECT 2154 2151 2155                                                 
CONECT 2155 2154 2156                                                 
CONECT 2156 2155 2157                                                 
CONECT 2157 2156 2158                                                 
CONECT 2158 2157                                                      
CONECT 2159 2160 2152                                                 
CONECT 2160 2163 2161 2159                                            
CONECT 2161 2168 2162 2162 2160                                       
CONECT 2162 2161 2161                                                 
CONECT 2163 2164 2160                                                 
CONECT 2164 2165 2163                                                 
CONECT 2165 2166 2164                                                 
CONECT 2166 2167 2165                                                 
CONECT 2167 2166                                                      
CONECT 2168 2169 2161                                                 
CONECT 2169 2170 2168 2172                                            
CONECT 2170 2175 2171 2171 2169                                       
CONECT 2171 2170 2170                                                 
CONECT 2172 2169 2173 2174                                            
CONECT 2173 2172                                                      
CONECT 2174 2172                                                      
CONECT 2175 2176 2170                                                 
CONECT 2176 2179 2177 2175                                            
CONECT 2177 2176 2183 2178 2178                                       
CONECT 2178 2177 2177                                                 
CONECT 2179 2180 2176                                                 
CONECT 2180 2181 2179                                                 
CONECT 2181 2182 2180                                                 
CONECT 2182 2181                                                      
CONECT 2183 2184 2177                                                 
CONECT 2184 2185 2183 2187                                            
CONECT 2185 2186 2186 2188 2184                                       
CONECT 2186 2185 2185                                                 
CONECT 2187 2184                                                      
CONECT 2188 2189 2185                                                 
CONECT 2189 2192 2190 2188                                            
CONECT 2190 2199 2189 2191 2191                                       
CONECT 2191 2190 2190                                                 
CONECT 2192 2193 2189                                                 
CONECT 2193 2194 2194 2192 2195                                       
CONECT 2194 2196 2193 2193                                            
CONECT 2195 2193 2197 2197                                            
CONECT 2196 2194 2198 2198                                            
CONECT 2197 2198 2195 2195                                            
CONECT 2198 2196 2196 2197                                            
CONECT 2199 2200 2190                                                 
CONECT 2200 2201 2199 2203                                            
CONECT 2201 2202 2202 2207 2200                                       
CONECT 2202 2201 2201                                                 
CONECT 2203 2200 2205 2204                                            
CONECT 2204 2203 2206                                                 
CONECT 2205 2203                                                      
CONECT 2206 2204                                                      
CONECT 2207 2208 2201                                                 
CONECT 2208 2209 2207                                                 
CONECT 2209 2211 2208 2210 2210                                       
CONECT 2210 2209 2209                                                 
CONECT 2211 2217 2212 2209                                            
CONECT 2212 2215 2213 2211                                            
CONECT 2213 2212 2218 2214 2214                                       
CONECT 2214 2213 2213                                                 
CONECT 2215 2216 2212                                                 
CONECT 2216 2215 2217                                                 
CONECT 2217 2216 2211                                                 
CONECT 2218 2213 2219                                                 
CONECT 2219 2220 2218 2222                                            
CONECT 2220 2221 2221 2224 2219                                       
CONECT 2221 2220 2220                                                 
CONECT 2222 2223 2219                                                 
CONECT 2223 2222                                                      
CONECT 2224 2225 2220                                                 
CONECT 2225 2226 2228 2224                                            
CONECT 2226 2227 2227 2225 2231                                       
CONECT 2227 2226 2226                                                 
CONECT 2228 2229 2225 2230                                            
CONECT 2229 2228                                                      
CONECT 2230 2228                                                      
CONECT 2231 2226 2232                                                 
CONECT 2232 2233 2231 2235                                            
CONECT 2233 2239 2234 2234 2232                                       
CONECT 2234 2233 2233                                                 
CONECT 2235 2232 2236                                                 
CONECT 2236 2237 2237 2235 2238                                       
CONECT 2237 2236 2236                                                 
CONECT 2238 2236                                                      
CONECT 2239 2240 2233                                                 
CONECT 2240 2243 2241 2239                                            
CONECT 2241 2242 2242 2240 2246                                       
CONECT 2242 2241 2241                                                 
CONECT 2243 2245 2244 2240                                            
CONECT 2244 2243                                                      
CONECT 2245 2243                                                      
CONECT 2246 2241 2247                                                 
CONECT 2247 2246 2248 2250                                            
CONECT 2248 2249 2249 2260 2247                                       
CONECT 2249 2248 2248                                                 
CONECT 2250 2247 2251                                                 
CONECT 2251 2250 2253 2253 2252                                       
CONECT 2252 2251 2254                                                 
CONECT 2253 2256 2251 2251 2255                                       
CONECT 2254 2252 2255 2255                                            
CONECT 2255 2253 2257 2254 2254                                       
CONECT 2256 2258 2258 2253                                            
CONECT 2257 2259 2259 2255                                            
CONECT 2258 2256 2256 2259                                            
CONECT 2259 2258 2257 2257                                            
CONECT 2260 2261 2248                                                 
CONECT 2261 2262 2260 2264                                            
CONECT 2262 2268 2263 2263 2261                                       
CONECT 2263 2262 2262                                                 
CONECT 2264 2261 2265                                                 
CONECT 2265 2264 2267 2266                                            
CONECT 2266 2265                                                      
CONECT 2267 2265                                                      
CONECT 2268 2269 2262                                                 
CONECT 2269 2270 2268                                                 
CONECT 2270 2271 2271 2269 2272                                       
CONECT 2271 2270 2270                                                 
CONECT 2272 2270 2273                                                 
CONECT 2273 2274 2272 2276                                            
CONECT 2274 2279 2273 2275 2275                                       
CONECT 2275 2274 2274                                                 
CONECT 2276 2273 2278 2277                                            
CONECT 2277 2276                                                      
CONECT 2278 2276                                                      
CONECT 2279 2280 2274                                                 
CONECT 2280 2283 2279 2281                                            
CONECT 2281 2280 2285 2282 2282                                       
CONECT 2282 2281 2281                                                 
CONECT 2283 2284 2280                                                 
CONECT 2284 2283                                                      
CONECT 2285 2291 2281 2286                                            
CONECT 2286 2285 2289 2287                                            
CONECT 2287 2288 2288 2286 2292                                       
CONECT 2288 2287 2287                                                 
CONECT 2289 2290 2286                                                 
CONECT 2290 2291 2289                                                 
CONECT 2291 2290 2285                                                 
CONECT 2292 2287 2293                                                 
CONECT 2293 2292 2296 2294                                            
CONECT 2294 2293 2298 2295 2295                                       
CONECT 2295 2294 2294                                                 
CONECT 2296 2297 2293                                                 
CONECT 2297 2296                                                      
CONECT 2298 2294 2299                                                 
CONECT 2299 2298 2302 2300                                            
CONECT 2300 2301 2301 2299 2306                                       
CONECT 2301 2300 2300                                                 
CONECT 2302 2304 2299 2303                                            
CONECT 2303 2302 2305                                                 
CONECT 2304 2302                                                      
CONECT 2305 2303                                                      
CONECT 2306 2300 2307                                                 
CONECT 2307 2306 2308 2310                                            
CONECT 2308 2317 2307 2309 2309                                       
CONECT 2309 2308 2308                                                 
CONECT 2310 2307 2311                                                 
CONECT 2311 2310 2312                                                 
CONECT 2312 2313 2311                                                 
CONECT 2313 2314 2314 2312                                            
CONECT 2314 2316 2313 2313 2315                                       
CONECT 2315 2314                                                      
CONECT 2316 2314                                                      
CONECT 2317 2318 2308                                                 
CONECT 2318 2321 2317 2319                                            
CONECT 2319 2320 2320 2318 2326                                       
CONECT 2320 2319 2319                                                 
CONECT 2321 2322 2318                                                 
CONECT 2322 2323 2321                                                 
CONECT 2323 2324 2322                                                 
CONECT 2324 2325 2323                                                 
CONECT 2325 2324                                                      
CONECT 2326 2319 2327                                                 
CONECT 2327 2326 2328 2330                                            
CONECT 2328 2338 2327 2329 2329                                       
CONECT 2329 2328 2328                                                 
CONECT 2330 2327 2331                                                 
CONECT 2331 2330 2333 2333 2332                                       
CONECT 2332 2331 2334 2334                                            
CONECT 2333 2331 2331 2335                                            
CONECT 2334 2332 2332 2336                                            
CONECT 2335 2333 2336 2336                                            
CONECT 2336 2335 2335 2334 2337                                       
CONECT 2337 2336                                                      
CONECT 2338 2339 2328                                                 
CONECT 2339 2342 2338 2340                                            
CONECT 2340 2339 2341 2341 2346                                       
CONECT 2341 2340 2340                                                 
CONECT 2342 2343 2339                                                 
CONECT 2343 2345 2345 2342 2344                                       
CONECT 2344 2343                                                      
CONECT 2345 2343 2343                                                 
CONECT 2346 2340 2347                                                 
CONECT 2347 2346 2348 2350                                            
CONECT 2348 2353 2347 2349 2349                                       
CONECT 2349 2348 2348                                                 
CONECT 2350 2347 2352 2351                                            
CONECT 2351 2350                                                      
CONECT 2352 2350                                                      
CONECT 2353 2354 2348                                                 
CONECT 2354 2353 2355                                                 
CONECT 2355 2354 2356 2356 2357                                       
CONECT 2356 2355 2355                                                 
CONECT 2357 2355 2358                                                 
CONECT 2358 2357 2361 2359                                            
CONECT 2359 2358 2365 2360 2360                                       
CONECT 2360 2359 2359                                                 
CONECT 2361 2362 2358                                                 
CONECT 2362 2364 2361 2363 2363                                       
CONECT 2363 2362 2362                                                 
CONECT 2364 2362                                                      
CONECT 2365 2359 2366                                                 
CONECT 2366 2365 2367                                                 
CONECT 2367 2369 2366 2368 2368                                       
CONECT 2368 2367 2367                                                 
CONECT 2369 2370 2367                                                 
CONECT 2370 2373 2371 2369                                            
CONECT 2371 2378 2372 2372 2370                                       
CONECT 2372 2371 2371
[truncated: 34,511 more chars]
