# Supplementary material for: Theoretical Study of Sphingomyelinases from Entamoeba histolytica and Trichomonas vaginalis Sheds Light on the Evolution of Enzymes Needed for Survival and Colonization
Source: Pathogens. 2025 Jan 5;14(1):32. doi: 10.3390/pathogens14010032 (PMC11768322; doi:10.3390/pathogens14010032)
Supplement: Supplementary file 1 [file pathogens-14-00032-s001.zip › Supplementary structural Files/16_SMase6nosigpeptnoloopnoctermglycMg.pdb]

COMPND    a6fbd2577330610 
AUTHOR    GENERATED BY OPEN BABEL 3.1.1
ATOM      1  N   PHE A   1     -17.551   9.106  -8.462  1.00  0.00           N  
ATOM      2  CA  PHE A   1     -16.730   9.756  -7.441  1.00  0.00           C  
ATOM      3  C   PHE A   1     -15.259   9.445  -7.676  1.00  0.00           C  
ATOM      4  O   PHE A   1     -14.919   8.581  -8.499  1.00  0.00           O  
ATOM      5  CB  PHE A   1     -17.158   9.336  -6.035  1.00  0.00           C  
ATOM      6  CG  PHE A   1     -16.857   7.897  -5.700  1.00  0.00           C  
ATOM      7  CD1 PHE A   1     -15.702   7.567  -5.001  1.00  0.00           C  
ATOM      8  CD2 PHE A   1     -17.730   6.875  -6.045  1.00  0.00           C  
ATOM      9  CE1 PHE A   1     -15.425   6.248  -4.667  1.00  0.00           C  
ATOM     10  CE2 PHE A   1     -17.453   5.559  -5.715  1.00  0.00           C  
ATOM     11  CZ  PHE A   1     -16.300   5.240  -5.027  1.00  0.00           C  
ATOM     12  N   GLU A   2     -14.378  10.158  -6.979  1.00  0.00           N  
ATOM     13  CA  GLU A   2     -12.949   9.954  -7.096  1.00  0.00           C  
ATOM     14  C   GLU A   2     -12.378   9.417  -5.788  1.00  0.00           C  
ATOM     15  O   GLU A   2     -12.922   9.674  -4.713  1.00  0.00           O  
ATOM     16  CB  GLU A   2     -12.254  11.254  -7.504  1.00  0.00           C  
ATOM     17  CG  GLU A   2     -12.631  11.734  -8.898  1.00  0.00           C  
ATOM     18  CD  GLU A   2     -11.922  13.020  -9.297  1.00  0.00           C  
ATOM     19  OE1 GLU A   2     -11.709  13.875  -8.423  1.00  0.00           O  
ATOM     20  OE2 GLU A   2     -11.585  13.160 -10.488  1.00  0.00           O  
ATOM     21  N   MET A   3     -11.267   8.683  -5.894  1.00  0.00           N  
ATOM     22  CA  MET A   3     -10.700   8.004  -4.738  1.00  0.00           C  
ATOM     23  C   MET A   3      -9.179   7.993  -4.805  1.00  0.00           C  
ATOM     24  O   MET A   3      -8.596   7.529  -5.780  1.00  0.00           O  
ATOM     25  CB  MET A   3     -11.230   6.566  -4.657  1.00  0.00           C  
ATOM     26  CG  MET A   3     -10.662   5.746  -3.510  1.00  0.00           C  
ATOM     27  SD  MET A   3     -11.439   4.115  -3.384  1.00  0.00           S  
ATOM     28  CE  MET A   3     -10.867   3.351  -4.892  1.00  0.00           C  
ATOM     29  N   TRP A   4      -8.537   8.490  -3.748  1.00  0.00           N  
ATOM     30  CA  TRP A   4      -7.084   8.497  -3.657  1.00  0.00           C  
ATOM     31  C   TRP A   4      -6.552   7.135  -3.214  1.00  0.00           C  
ATOM     32  O   TRP A   4      -7.223   6.398  -2.491  1.00  0.00           O  
ATOM     33  CB  TRP A   4      -6.616   9.559  -2.658  1.00  0.00           C  
ATOM     34  CG  TRP A   4      -6.931  10.965  -3.061  1.00  0.00           C  
ATOM     35  CD1 TRP A   4      -8.043  11.690  -2.748  1.00  0.00           C  
ATOM     36  CD2 TRP A   4      -6.106  11.832  -3.850  1.00  0.00           C  
ATOM     37  NE1 TRP A   4      -7.971  12.950  -3.289  1.00  0.00           N  
ATOM     38  CE2 TRP A   4      -6.787  13.066  -3.972  1.00  0.00           C  
ATOM     39  CE3 TRP A   4      -4.854  11.690  -4.473  1.00  0.00           C  
ATOM     40  CZ2 TRP A   4      -6.257  14.142  -4.686  1.00  0.00           C  
ATOM     41  CZ3 TRP A   4      -4.343  12.759  -5.176  1.00  0.00           C  
ATOM     42  CH2 TRP A   4      -5.037  13.968  -5.280  1.00  0.00           C  
ATOM     43  N   GLN A   5      -5.323   6.819  -3.648  1.00  0.00           N  
ATOM     44  CA  GLN A   5      -4.609   5.639  -3.164  1.00  0.00           C  
ATOM     45  C   GLN A   5      -3.271   6.088  -2.589  1.00  0.00           C  
ATOM     46  O   GLN A   5      -2.394   6.530  -3.325  1.00  0.00           O  
ATOM     47  CB  GLN A   5      -4.394   4.620  -4.281  1.00  0.00           C  
ATOM     48  CG  GLN A   5      -3.693   3.350  -3.805  1.00  0.00           C  
ATOM     49  CD  GLN A   5      -3.395   2.377  -4.927  1.00  0.00           C  
ATOM     50  OE1 GLN A   5      -3.371   2.743  -6.101  1.00  0.00           O  
ATOM     51  NE2 GLN A   5      -3.156   1.117  -4.566  1.00  0.00           N  
ATOM     52  N   LEU A   6      -3.134   5.964  -1.281  1.00  0.00           N  
ATOM     53  CA  LEU A   6      -1.949   6.385  -0.555  1.00  0.00           C  
ATOM     54  C   LEU A   6      -1.258   5.151   0.009  1.00  0.00           C  
ATOM     55  O   LEU A   6      -1.843   4.446   0.839  1.00  0.00           O  
ATOM     56  CB  LEU A   6      -2.346   7.343   0.575  1.00  0.00           C  
ATOM     57  CG  LEU A   6      -1.263   7.798   1.550  1.00  0.00           C  
ATOM     58  CD1 LEU A   6      -0.162   8.554   0.836  1.00  0.00           C  
ATOM     59  CD2 LEU A   6      -1.880   8.658   2.651  1.00  0.00           C  
ATOM     60  N   THR A   7      -0.032   4.875  -0.430  1.00  0.00           N  
ATOM     61  CA  THR A   7       0.594   3.613  -0.048  1.00  0.00           C  
ATOM     62  C   THR A   7       2.096   3.744   0.191  1.00  0.00           C  
ATOM     63  O   THR A   7       2.768   4.578  -0.426  1.00  0.00           O  
ATOM     64  CB  THR A   7       0.328   2.518  -1.098  1.00  0.00           C  
ATOM     65  OG1 THR A   7       0.755   1.251  -0.598  1.00  0.00           O  
ATOM     66  CG2 THR A   7       1.042   2.827  -2.411  1.00  0.00           C  
ATOM     67  N   ASP A   8       2.603   2.916   1.111  1.00  0.00           N  
ATOM     68  CA  ASP A   8       4.025   2.738   1.338  1.00  0.00           C  
ATOM     69  C   ASP A   8       4.766   4.043   1.625  1.00  0.00           C  
ATOM     70  O   ASP A   8       5.622   4.478   0.862  1.00  0.00           O  
ATOM     71  CB  ASP A   8       4.653   1.982   0.172  1.00  0.00           C  
ATOM     72  CG  ASP A   8       4.133   0.563   0.074  1.00  0.00           C  
ATOM     73  OD1 ASP A   8       4.695  -0.323   0.752  1.00  0.00           O  
ATOM     74  OD2 ASP A   8       3.152   0.333  -0.663  1.00  0.00           O  
ATOM     75  N   ILE A   9       4.417   4.639   2.752  1.00  0.00           N  
ATOM     76  CA  ILE A   9       5.040   5.894   3.165  1.00  0.00           C  
ATOM     77  C   ILE A   9       6.428   5.651   3.757  1.00  0.00           C  
ATOM     78  O   ILE A   9       7.390   6.330   3.396  1.00  0.00           O  
ATOM     79  CB  ILE A   9       4.153   6.640   4.180  1.00  0.00           C  
ATOM     80  CG1 ILE A   9       2.808   7.005   3.539  1.00  0.00           C  
ATOM     81  CG2 ILE A   9       4.861   7.884   4.690  1.00  0.00           C  
ATOM     82  CD1 ILE A   9       1.806   7.593   4.516  1.00  0.00           C  
ATOM     83  N   HIS A  10       6.538   4.682   4.672  1.00  0.00           N  
ATOM     84  CA  HIS A  10       7.789   4.373   5.363  1.00  0.00           C  
ATOM     85  C   HIS A  10       8.431   5.637   5.938  1.00  0.00           C  
ATOM     86  O   HIS A  10       9.539   6.022   5.562  1.00  0.00           O  
ATOM     87  CB  HIS A  10       8.766   3.644   4.439  1.00  0.00           C  
ATOM     88  CG  HIS A  10       8.298   2.296   3.995  1.00  0.00           C  
ATOM     89  ND1 HIS A  10       8.397   1.167   4.786  1.00  0.00           N  
ATOM     90  CD2 HIS A  10       7.737   1.890   2.834  1.00  0.00           C  
ATOM     91  CE1 HIS A  10       7.916   0.130   4.129  1.00  0.00           C  
ATOM     92  NE2 HIS A  10       7.508   0.537   2.939  1.00  0.00           N  
ATOM     93  N   LEU A  11       7.713   6.266   6.850  1.00  0.00           N  
ATOM     94  CA  LEU A  11       8.145   7.549   7.409  1.00  0.00           C  
ATOM     95  C   LEU A  11       9.322   7.391   8.369  1.00  0.00           C  
ATOM     96  O   LEU A  11       9.239   6.635   9.340  1.00  0.00           O  
ATOM     97  CB  LEU A  11       6.983   8.218   8.142  1.00  0.00           C  
ATOM     98  CG  LEU A  11       7.325   9.504   8.909  1.00  0.00           C  
ATOM     99  CD1 LEU A  11       7.798  10.586   7.955  1.00  0.00           C  
ATOM    100  CD2 LEU A  11       6.128   9.974   9.714  1.00  0.00           C  
ATOM    101  N   ASP A  12      10.398   8.112   8.105  1.00  0.00           N  
ATOM    102  CA  ASP A  12      11.525   8.176   9.017  1.00  0.00           C  
ATOM    103  C   ASP A  12      11.537   9.544   9.695  1.00  0.00           C  
ATOM    104  O   ASP A  12      11.908  10.544   9.075  1.00  0.00           O  
ATOM    105  CB  ASP A  12      12.851   7.949   8.286  1.00  0.00           C  
ATOM    106  CG  ASP A  12      14.046   7.939   9.225  1.00  0.00           C  
ATOM    107  OD1 ASP A  12      13.847   8.085  10.447  1.00  0.00           O  
ATOM    108  OD2 ASP A  12      15.183   7.777   8.743  1.00  0.00           O  
ATOM    109  N   PRO A  13      11.159   9.604  10.966  1.00  0.00           N  
ATOM    110  CA  PRO A  13      11.105  10.891  11.663  1.00  0.00           C  
ATOM    111  C   PRO A  13      12.484  11.487  11.918  1.00  0.00           C  
ATOM    112  O   PRO A  13      12.581  12.658  12.281  1.00  0.00           O  
ATOM    113  CB  PRO A  13      10.402  10.544  12.979  1.00  0.00           C  
ATOM    114  CG  PRO A  13      10.745   9.115  13.216  1.00  0.00           C  
ATOM    115  CD  PRO A  13      10.766   8.484  11.845  1.00  0.00           C  
ATOM    116  N   MET A  14      13.538  10.697  11.730  1.00  0.00           N  
ATOM    117  CA  MET A  14      14.894  11.159  12.008  1.00  0.00           C  
ATOM    118  C   MET A  14      15.586  11.725  10.778  1.00  0.00           C  
ATOM    119  O   MET A  14      16.743  12.158  10.860  1.00  0.00           O  
ATOM    120  CB  MET A  14      15.728  10.012  12.595  1.00  0.00           C  
ATOM    121  CG  MET A  14      15.215   9.502  13.929  1.00  0.00           C  
ATOM    122  SD  MET A  14      16.229   8.182  14.616  1.00  0.00           S  
ATOM    123  CE  MET A  14      17.798   9.016  14.828  1.00  0.00           C  
ATOM    124  N   TYR A  15      14.891  11.740   9.635  1.00  0.00           N  
ATOM    125  CA  TYR A  15      15.468  12.289   8.410  1.00  0.00           C  
ATOM    126  C   TYR A  15      15.966  13.716   8.654  1.00  0.00           C  
ATOM    127  O   TYR A  15      15.251  14.548   9.214  1.00  0.00           O  
ATOM    128  CB  TYR A  15      14.437  12.282   7.284  1.00  0.00           C  
ATOM    129  CG  TYR A  15      14.980  12.757   5.948  1.00  0.00           C  
ATOM    130  CD1 TYR A  15      15.305  11.840   4.949  1.00  0.00           C  
ATOM    131  CD2 TYR A  15      15.161  14.100   5.685  1.00  0.00           C  
ATOM    132  CE1 TYR A  15      15.802  12.260   3.727  1.00  0.00           C  
ATOM    133  CE2 TYR A  15      15.664  14.536   4.464  1.00  0.00           C  
ATOM    134  CZ  TYR A  15      15.984  13.613   3.493  1.00  0.00           C  
ATOM    135  OH  TYR A  15      16.474  14.034   2.273  1.00  0.00           O  
ATOM    136  N   THR A  16      17.192  13.983   8.213  1.00  0.00           N  
ATOM    137  CA  THR A  16      17.808  15.284   8.422  1.00  0.00           C  
ATOM    138  C   THR A  16      18.304  15.854   7.099  1.00  0.00           C  
ATOM    139  O   THR A  16      19.111  15.231   6.413  1.00  0.00           O  
ATOM    140  CB  THR A  16      18.982  15.182   9.414  1.00  0.00           C  
ATOM    141  OG1 THR A  16      18.520  14.659  10.660  1.00  0.00           O  
ATOM    142  CG2 THR A  16      19.613  16.550   9.647  1.00  0.00           C  
ATOM    143  N   VAL A  17      17.821  17.035   6.745  1.00  0.00           N  
ATOM    144  CA  VAL A  17      18.247  17.692   5.526  1.00  0.00           C  
ATOM    145  C   VAL A  17      19.748  17.984   5.585  1.00  0.00           C  
ATOM    146  O   VAL A  17      20.262  18.431   6.612  1.00  0.00           O  
ATOM    147  CB  VAL A  17      17.470  19.007   5.306  1.00  0.00           C  
ATOM    148  CG1 VAL A  17      17.965  19.723   4.057  1.00  0.00           C  
ATOM    149  CG2 VAL A  17      15.978  18.720   5.197  1.00  0.00           C  
ATOM    150  N   GLY A  18      20.442  17.716   4.481  1.00  0.00           N  
ATOM    151  CA  GLY A  18      21.871  17.974   4.409  1.00  0.00           C  
ATOM    152  C   GLY A  18      22.738  16.858   4.958  1.00  0.00           C  
ATOM    153  O   GLY A  18      23.961  16.993   5.008  1.00  0.00           O  
ATOM    154  N   SER A  19      22.118  15.760   5.376  1.00  0.00           N  
ATOM    155  CA  SER A  19      22.853  14.620   5.901  1.00  0.00           C  
ATOM    156  C   SER A  19      23.329  13.710   4.771  1.00  0.00           C  
ATOM    157  O   SER A  19      23.094  13.977   3.594  1.00  0.00           O  
ATOM    158  CB  SER A  19      21.985  13.840   6.888  1.00  0.00           C  
ATOM    159  OG  SER A  19      20.829  13.339   6.249  1.00  0.00           O  
ATOM    160  N   ASP A  20      24.007  12.622   5.145  1.00  0.00           N  
ATOM    161  CA  ASP A  20      24.586  11.681   4.200  1.00  0.00           C  
ATOM    162  C   ASP A  20      23.561  10.607   3.820  1.00  0.00           C  
ATOM    163  O   ASP A  20      23.142   9.836   4.686  1.00  0.00           O  
ATOM    164  CB  ASP A  20      25.829  11.036   4.813  1.00  0.00           C  
ATOM    165  CG  ASP A  20      26.607  10.179   3.826  1.00  0.00           C  
ATOM    166  OD1 ASP A  20      26.107   9.921   2.717  1.00  0.00           O  
ATOM    167  OD2 ASP A  20      27.728   9.762   4.174  1.00  0.00           O  
ATOM    168  N   PRO A  21      23.151  10.540   2.550  1.00  0.00           N  
ATOM    169  CA  PRO A  21      22.188   9.516   2.123  1.00  0.00           C  
ATOM    170  C   PRO A  21      22.679   8.097   2.363  1.00  0.00           C  
ATOM    171  O   PRO A  21      21.866   7.194   2.555  1.00  0.00           O  
ATOM    172  CB  PRO A  21      22.025   9.794   0.629  1.00  0.00           C  
ATOM    173  CG  PRO A  21      22.334  11.245   0.485  1.00  0.00           C  
ATOM    174  CD  PRO A  21      23.435  11.511   1.473  1.00  0.00           C  
ATOM    175  N   LEU A  22      23.996   7.890   2.369  1.00  0.00           N  
ATOM    176  CA  LEU A  22      24.549   6.568   2.635  1.00  0.00           C  
ATOM    177  C   LEU A  22      24.474   6.214   4.112  1.00  0.00           C  
ATOM    178  O   LEU A  22      24.734   5.073   4.497  1.00  0.00           O  
ATOM    179  CB  LEU A  22      25.999   6.486   2.146  1.00  0.00           C  
ATOM    180  CG  LEU A  22      26.193   6.640   0.642  1.00  0.00           C  
ATOM    181  CD1 LEU A  22      27.675   6.567   0.280  1.00  0.00           C  
ATOM    182  CD2 LEU A  22      25.403   5.587  -0.121  1.00  0.00           C  
ATOM    183  N   LYS A  23      24.114   7.185   4.946  1.00  0.00           N  
ATOM    184  CA  LYS A  23      23.913   6.966   6.371  1.00  0.00           C  
ATOM    185  C   LYS A  23      22.456   7.206   6.749  1.00  0.00           C  
ATOM    186  O   LYS A  23      22.153   7.830   7.766  1.00  0.00           O  
ATOM    187  CB  LYS A  23      24.853   7.859   7.189  1.00  0.00           C  
ATOM    188  CG  LYS A  23      26.324   7.559   6.950  1.00  0.00           C  
ATOM    189  CD  LYS A  23      27.236   8.426   7.805  1.00  0.00           C  
ATOM    190  CE  LYS A  23      28.696   8.078   7.580  1.00  0.00           C  
ATOM    191  NZ  LYS A  23      29.601   8.911   8.400  1.00  0.00           N  
ATOM    192  N   LEU A  24      21.558   6.712   5.884  1.00  0.00           N  
ATOM    193  CA  LEU A  24      20.115   6.740   6.108  1.00  0.00           C  
ATOM    194  C   LEU A  24      19.532   8.153   6.178  1.00  0.00           C  
ATOM    195  O   LEU A  24      18.427   8.349   6.667  1.00  0.00           O  
ATOM    196  CB  LEU A  24      19.734   5.961   7.371  1.00  0.00           C  
ATOM    197  CG  LEU A  24      20.196   4.506   7.432  1.00  0.00           C  
ATOM    198  CD1 LEU A  24      19.804   3.879   8.767  1.00  0.00           C  
ATOM    199  CD2 LEU A  24      19.614   3.712   6.273  1.00  0.00           C  
ATOM    200  N   CYS A  25      20.281   9.140   5.677  1.00  0.00           N  
ATOM    201  CA  CYS A  25      19.860  10.536   5.742  1.00  0.00           C  
ATOM    202  C   CYS A  25      19.606  10.989   7.180  1.00  0.00           C  
ATOM    203  O   CYS A  25      18.721  11.812   7.438  1.00  0.00           O  
ATOM    204  CB  CYS A  25      18.610  10.772   4.885  1.00  0.00           C  
ATOM    205  SG  CYS A  25      18.835  10.481   3.122  1.00  0.00           S  
ATOM    206  N   ARG A  26      20.391  10.455   8.111  1.00  0.00           N  
ATOM    207  CA  ARG A  26      20.204  10.781   9.523  1.00  0.00           C  
ATOM    208  C   ARG A  26      21.395  11.502  10.127  1.00  0.00           C  
ATOM    209  O   ARG A  26      21.246  12.265  11.083  1.00  0.00           O  
ATOM    210  CB  ARG A  26      19.938   9.508  10.329  1.00  0.00           C  
ATOM    211  CG  ARG A  26      18.604   8.851  10.027  1.00  0.00           C  
ATOM    212  CD  ARG A  26      18.417   7.606  10.872  1.00  0.00           C  
ATOM    213  NE  ARG A  26      17.078   7.040  10.727  1.00  0.00           N  
ATOM    214  CZ  ARG A  26      16.644   5.976  11.374  1.00  0.00           C  
ATOM    215  NH1 ARG A  26      17.443   5.336  12.223  1.00  0.00           N  
ATOM    216  NH2 ARG A  26      15.415   5.539  11.184  1.00  0.00           N  
ATOM    217  N   GLU A  27      22.577  11.267   9.587  1.00  0.00           N  
ATOM    218  CA  GLU A  27      23.784  11.847  10.157  1.00  0.00           C  
ATOM    219  C   GLU A  27      24.807  12.132   9.068  1.00  0.00           C  
ATOM    220  O   GLU A  27      24.574  11.857   7.888  1.00  0.00           O  
ATOM    221  CB  GLU A  27      24.380  10.901  11.212  1.00  0.00           C  
ATOM    222  CG  GLU A  27      24.778   9.546  10.663  1.00  0.00           C  
ATOM    223  CD  GLU A  27      25.257   8.600  11.744  1.00  0.00           C  
ATOM    224  OE1 GLU A  27      24.728   8.668  12.874  1.00  0.00           O  
ATOM    225  OE2 GLU A  27      26.152   7.782  11.475  1.00  0.00           O  
ATOM    226  N   GLY A  28      25.940  12.700   9.465  1.00  0.00           N  
ATOM    227  CA  GLY A  28      26.973  13.047   8.518  1.00  0.00           C  
ATOM    228  C   GLY A  28      26.573  14.244   7.678  1.00  0.00           C  
ATOM    229  O   GLY A  28      25.598  14.933   7.970  1.00  0.00           O  
ATOM    230  N   LYS A  29      27.335  14.479   6.615  1.00  0.00           N  
ATOM    231  CA  LYS A  29      27.066  15.586   5.709  1.00  0.00           C  
ATOM    232  C   LYS A  29      26.952  15.073   4.283  1.00  0.00           C  
ATOM    233  O   LYS A  29      27.749  14.244   3.841  1.00  0.00           O  
ATOM    234  CB  LYS A  29      28.163  16.647   5.797  1.00  0.00           C  
ATOM    235  CG  LYS A  29      28.211  17.372   7.137  1.00  0.00           C  
ATOM    236  CD  LYS A  29      29.261  18.473   7.126  1.00  0.00           C  
ATOM    237  CE  LYS A  29      29.274  19.233   8.444  1.00  0.00           C  
ATOM    238  NZ  LYS A  29      30.280  20.332   8.444  1.00  0.00           N  
ATOM    239  N   GLY A  30      25.961  15.569   3.566  1.00  0.00           N  
ATOM    240  CA  GLY A  30      25.730  15.165   2.195  1.00  0.00           C  
ATOM    241  C   GLY A  30      24.645  16.002   1.565  1.00  0.00           C  
ATOM    242  O   GLY A  30      24.363  17.111   2.011  1.00  0.00           O  
ATOM    243  N   ASN A  31      24.026  15.463   0.521  1.00  0.00           N  
ATOM    244  CA  ASN A  31      23.046  16.216  -0.242  1.00  0.00           C  
ATOM    245  C   ASN A  31      21.619  15.711  -0.025  1.00  0.00           C  
ATOM    246  O   ASN A  31      20.779  15.832  -0.917  1.00  0.00           O  
ATOM    247  CB  ASN A  31      23.395  16.191  -1.728  1.00  0.00           C  
ATOM    248  CG  ASN A  31      23.333  14.796  -2.331  1.00  0.00           C  
ATOM    249  OD1 ASN A  31      23.340  13.806  -1.609  1.00  0.00           O  
ATOM    250  ND2 ASN A  31      23.268  14.724  -3.651  1.00  0.00           N  
ATOM    251  N   ALA A  32      21.335  15.150   1.139  1.00  0.00           N  
ATOM    252  CA  ALA A  32      19.978  14.749   1.473  1.00  0.00           C  
ATOM    253  C   ALA A  32      19.053  15.954   1.324  1.00  0.00           C  
ATOM    254  O   ALA A  32      19.240  16.973   1.989  1.00  0.00           O  
ATOM    255  CB  ALA A  32      19.911  14.189   2.889  1.00  0.00           C  
ATOM    256  N   GLY A  33      18.058  15.843   0.448  1.00  0.00           N  
ATOM    257  CA  GLY A  33      17.230  16.973   0.077  1.00  0.00           C  
ATOM    258  C   GLY A  33      16.136  17.314   1.070  1.00  0.00           C  
ATOM    259  O   GLY A  33      15.840  16.539   1.987  1.00  0.00           O  
ATOM    260  N   LYS A  34      15.527  18.468   0.868  1.00  0.00           N  
ATOM    261  CA  LYS A  34      14.463  18.933   1.754  1.00  0.00           C  
ATOM    262  C   LYS A  34      13.291  17.964   1.799  1.00  0.00           C  
ATOM    263  O   LYS A  34      12.712  17.724   2.862  1.00  0.00           O  
ATOM    264  CB  LYS A  34      13.968  20.314   1.317  1.00  0.00           C  
ATOM    265  CG  LYS A  34      12.812  20.856   2.135  1.00  0.00           C  
ATOM    266  CD  LYS A  34      12.376  22.223   1.657  1.00  0.00           C  
ATOM    267  CE  LYS A  34      11.208  22.754   2.479  1.00  0.00           C  
ATOM    268  NZ  LYS A  34      10.765  24.102   2.019  1.00  0.00           N  
ATOM    269  N   TYR A  35      12.948  17.385   0.635  1.00  0.00           N  
ATOM    270  CA  TYR A  35      11.782  16.520   0.517  1.00  0.00           C  
ATOM    271  C   TYR A  35      12.144  15.047   0.370  1.00  0.00           C  
ATOM    272  O   TYR A  35      11.285  14.226   0.038  1.00  0.00           O  
ATOM    273  CB  TYR A  35      10.896  16.972  -0.640  1.00  0.00           C  
ATOM    274  CG  TYR A  35      10.314  18.348  -0.434  1.00  0.00           C  
ATOM    275  CD1 TYR A  35       9.304  18.562   0.486  1.00  0.00           C  
ATOM    276  CD2 TYR A  35      10.786  19.440  -1.154  1.00  0.00           C  
ATOM    277  CE1 TYR A  35       8.761  19.827   0.687  1.00  0.00           C  
ATOM    278  CE2 TYR A  35      10.252  20.707  -0.965  1.00  0.00           C  
ATOM    279  CZ  TYR A  35       9.243  20.890  -0.043  1.00  0.00           C  
ATOM    280  OH  TYR A  35       8.714  22.135   0.156  1.00  0.00           O  
ATOM    281  N   GLY A  36      13.398  14.704   0.613  1.00  0.00           N  
ATOM    282  CA  GLY A  36      13.803  13.316   0.597  1.00  0.00           C  
ATOM    283  C   GLY A  36      15.024  13.036  -0.249  1.00  0.00           C  
ATOM    284  O   GLY A  36      15.678  13.943  -0.773  1.00  0.00           O  
ATOM    285  N   ASP A  37      15.331  11.743  -0.370  1.00  0.00           N  
ATOM    286  CA  ASP A  37      16.454  11.265  -1.161  1.00  0.00           C  
ATOM    287  C   ASP A  37      16.129   9.851  -1.626  1.00  0.00           C  
ATOM    288  O   ASP A  37      15.484   9.100  -0.908  1.00  0.00           O  
ATOM    289  CB  ASP A  37      17.743  11.274  -0.331  1.00  0.00           C  
ATOM    290  CG  ASP A  37      18.963  10.966  -1.169  1.00  0.00           C  
ATOM    291  OD1 ASP A  37      19.623  11.924  -1.620  1.00  0.00           O  
ATOM    292  OD2 ASP A  37      19.259   9.772  -1.371  1.00  0.00           O  
ATOM    293  N   TYR A  38      16.599   9.501  -2.822  1.00  0.00           N  
ATOM    294  CA  TYR A  38      16.278   8.196  -3.391  1.00  0.00           C  
ATOM    295  C   TYR A  38      16.894   7.026  -2.622  1.00  0.00           C  
ATOM    296  O   TYR A  38      16.570   5.870  -2.892  1.00  0.00           O  
ATOM    297  CB  TYR A  38      16.697   8.139  -4.859  1.00  0.00           C  
ATOM    298  CG  TYR A  38      15.858   9.007  -5.773  1.00  0.00           C  
ATOM    299  CD1 TYR A  38      14.495   8.792  -5.897  1.00  0.00           C  
ATOM    300  CD2 TYR A  38      16.427  10.040  -6.503  1.00  0.00           C  
ATOM    301  CE1 TYR A  38      13.724   9.584  -6.729  1.00  0.00           C  
ATOM    302  CE2 TYR A  38      15.665  10.833  -7.336  1.00  0.00           C  
ATOM    303  CZ  TYR A  38      14.311  10.595  -7.447  1.00  0.00           C  
ATOM    304  OH  TYR A  38      13.547  11.379  -8.271  1.00  0.00           O  
ATOM    305  N   SER A  39      17.775   7.321  -1.683  1.00  0.00           N  
ATOM    306  CA  SER A  39      18.398   6.291  -0.865  1.00  0.00           C  
ATOM    307  C   SER A  39      17.810   6.226   0.541  1.00  0.00           C  
ATOM    308  O   SER A  39      18.290   5.459   1.382  1.00  0.00           O  
ATOM    309  CB  SER A  39      19.912   6.520  -0.766  1.00  0.00           C  
ATOM    310  OG  SER A  39      20.523   6.426  -2.038  1.00  0.00           O  
ATOM    311  N   CYS A  40      16.767   7.007   0.799  1.00  0.00           N  
ATOM    312  CA  CYS A  40      16.232   7.131   2.148  1.00  0.00           C  
ATOM    313  C   CYS A  40      14.710   7.052   2.190  1.00  0.00           C  
ATOM    314  O   CYS A  40      14.029   7.346   1.205  1.00  0.00           O  
ATOM    315  CB  CYS A  40      16.686   8.449   2.773  1.00  0.00           C  
ATOM    316  SG  CYS A  40      18.482   8.604   2.927  1.00  0.00           S  
ATOM    317  N   ASP A  41      14.180   6.658   3.345  1.00  0.00           N  
ATOM    318  CA  ASP A  41      12.744   6.651   3.566  1.00  0.00           C  
ATOM    319  C   ASP A  41      12.206   8.077   3.648  1.00  0.00           C  
ATOM    320  O   ASP A  41      12.956   9.034   3.843  1.00  0.00           O  
ATOM    321  CB  ASP A  41      12.387   5.865   4.824  1.00  0.00           C  
ATOM    322  CG  ASP A  41      12.284   4.373   4.576  1.00  0.00           C  
ATOM    323  OD1 ASP A  41      12.049   3.971   3.416  1.00  0.00           O  
ATOM    324  OD2 ASP A  41      12.422   3.597   5.539  1.00  0.00           O  
ATOM    325  N   ALA A  42      10.898   8.210   3.516  1.00  0.00           N  
ATOM    326  CA  ALA A  42      10.256   9.515   3.422  1.00  0.00           C  
ATOM    327  C   ALA A  42      10.394  10.327   4.708  1.00  0.00           C  
ATOM    328  O   ALA A  42      10.467   9.775   5.807  1.00  0.00           O  
ATOM    329  CB  ALA A  42       8.779   9.347   3.076  1.00  0.00           C  
ATOM    330  N   ASN A  43      10.424  11.649   4.561  1.00  0.00           N  
ATOM    331  CA  ASN A  43      10.510  12.552   5.700  1.00  0.00           C  
ATOM    332  C   ASN A  43       9.213  13.324   5.901  1.00  0.00           C  
ATOM    333  O   ASN A  43       8.311  13.300   5.062  1.00  0.00           O  
ATOM    334  CB  ASN A  43      11.702  13.508   5.554  1.00  0.00           C  
ATOM    335  CG  ASN A  43      11.501  14.533   4.456  1.00  0.00           C  
ATOM    336  OD1 ASN A  43      10.689  14.362   3.556  1.00  0.00           O  
ATOM    337  ND2 ASN A  43      12.247  15.631   4.542  1.00  0.00           N  
ATOM    338  N   MET A  44       9.118  14.006   7.027  1.00  0.00           N  
ATOM    339  CA  MET A  44       7.885  14.709   7.378  1.00  0.00           C  
ATOM    340  C   MET A  44       7.583  15.867   6.429  1.00  0.00           C  
ATOM    341  O   MET A  44       6.420  16.146   6.137  1.00  0.00           O  
ATOM    342  CB  MET A  44       7.951  15.218   8.818  1.00  0.00           C  
ATOM    343  CG  MET A  44       6.632  15.767   9.338  1.00  0.00           C  
ATOM    344  SD  MET A  44       5.327  14.497   9.421  1.00  0.00           S  
ATOM    345  CE  MET A  44       5.962  13.442  10.727  1.00  0.00           C  
ATOM    346  N   ALA A  45       8.612  16.537   5.949  1.00  0.00           N  
ATOM    347  CA  ALA A  45       8.409  17.642   5.016  1.00  0.00           C  
ATOM    348  C   ALA A  45       7.693  17.172   3.759  1.00  0.00           C  
ATOM    349  O   ALA A  45       6.796  17.851   3.246  1.00  0.00           O  
ATOM    350  CB  ALA A  45       9.753  18.290   4.660  1.00  0.00           C  
ATOM    351  N   LEU A  46       8.069  16.003   3.262  1.00  0.00           N  
ATOM    352  CA  LEU A  46       7.413  15.422   2.101  1.00  0.00           C  
ATOM    353  C   LEU A  46       5.946  15.136   2.402  1.00  0.00           C  
ATOM    354  O   LEU A  46       5.069  15.425   1.578  1.00  0.00           O  
ATOM    355  CB  LEU A  46       8.128  14.137   1.674  1.00  0.00           C  
ATOM    356  CG  LEU A  46       7.467  13.341   0.539  1.00  0.00           C  
ATOM    357  CD1 LEU A  46       7.417  14.169  -0.732  1.00  0.00           C  
ATOM    358  CD2 LEU A  46       8.203  12.035   0.310  1.00  0.00           C  
ATOM    359  N   LEU A  47       5.669  14.582   3.570  1.00  0.00           N  
ATOM    360  CA  LEU A  47       4.298  14.271   3.946  1.00  0.00           C  
ATOM    361  C   LEU A  47       3.455  15.530   4.094  1.00  0.00           C  
ATOM    362  O   LEU A  47       2.296  15.553   3.677  1.00  0.00           O  
ATOM    363  CB  LEU A  47       4.257  13.451   5.237  1.00  0.00           C  
ATOM    364  CG  LEU A  47       4.855  12.052   5.157  1.00  0.00           C  
ATOM    365  CD1 LEU A  47       4.546  11.274   6.437  1.00  0.00           C  
ATOM    366  CD2 LEU A  47       4.325  11.297   3.950  1.00  0.00           C  
ATOM    367  N   ASP A  48       4.020  16.564   4.690  1.00  0.00           N  
ATOM    368  CA  ASP A  48       3.305  17.832   4.818  1.00  0.00           C  
ATOM    369  C   ASP A  48       2.924  18.370   3.443  1.00  0.00           C  
ATOM    370  O   ASP A  48       1.802  18.822   3.229  1.00  0.00           O  
ATOM    371  CB  ASP A  48       4.164  18.863   5.565  1.00  0.00           C  
ATOM    372  CG  ASP A  48       4.309  18.542   7.039  1.00  0.00           C  
ATOM    373  OD1 ASP A  48       3.500  17.747   7.573  1.00  0.00           O  
ATOM    374  OD2 ASP A  48       5.233  19.097   7.676  1.00  0.00           O  
ATOM    375  N   SER A  49       3.861  18.304   2.502  1.00  0.00           N  
ATOM    376  CA  SER A  49       3.604  18.746   1.135  1.00  0.00           C  
ATOM    377  C   SER A  49       2.537  17.875   0.481  1.00  0.00           C  
ATOM    378  O   SER A  49       1.652  18.377  -0.219  1.00  0.00           O  
ATOM    379  CB  SER A  49       4.898  18.708   0.316  1.00  0.00           C  
ATOM    380  OG  SER A  49       4.675  19.104  -1.015  1.00  0.00           O  
ATOM    381  N   LEU A  50       2.608  16.566   0.709  1.00  0.00           N  
ATOM    382  CA  LEU A  50       1.664  15.631   0.131  1.00  0.00           C  
ATOM    383  C   LEU A  50       0.245  15.876   0.639  1.00  0.00           C  
ATOM    384  O   LEU A  50      -0.709  15.876  -0.141  1.00  0.00           O  
ATOM    385  CB  LEU A  50       2.090  14.194   0.435  1.00  0.00           C  
ATOM    386  CG  LEU A  50       1.173  13.089  -0.101  1.00  0.00           C  
ATOM    387  CD1 LEU A  50       1.142  13.121  -1.618  1.00  0.00           C  
ATOM    388  CD2 LEU A  50       1.634  11.731   0.399  1.00  0.00           C  
ATOM    389  N   VAL A  51       0.112  16.088   1.934  1.00  0.00           N  
ATOM    390  CA  VAL A  51      -1.200  16.349   2.520  1.00  0.00           C  
ATOM    391  C   VAL A  51      -1.818  17.599   1.899  1.00  0.00           C  
ATOM    392  O   VAL A  51      -2.991  17.601   1.511  1.00  0.00           O  
ATOM    393  CB  VAL A  51      -1.100  16.508   4.053  1.00  0.00           C  
ATOM    394  CG1 VAL A  51      -2.412  17.031   4.625  1.00  0.00           C  
ATOM    395  CG2 VAL A  51      -0.739  15.182   4.699  1.00  0.00           C  
ATOM    396  N   LYS A  52      -1.030  18.664   1.796  1.00  0.00           N  
ATOM    397  CA  LYS A  52      -1.518  19.903   1.207  1.00  0.00           C  
ATOM    398  C   LYS A  52      -1.936  19.693  -0.241  1.00  0.00           C  
ATOM    399  O   LYS A  52      -2.967  20.208  -0.682  1.00  0.00           O  
ATOM    400  CB  LYS A  52      -0.451  20.994   1.296  1.00  0.00           C  
ATOM    401  CG  LYS A  52      -0.171  21.474   2.708  1.00  0.00           C  
ATOM    402  CD  LYS A  52       0.903  22.548   2.732  1.00  0.00           C  
ATOM    403  CE  LYS A  52       1.183  23.026   4.149  1.00  0.00           C  
ATOM    404  NZ  LYS A  52       2.257  24.062   4.193  1.00  0.00           N  
ATOM    405  N   PHE A  53      -1.158  18.913  -0.986  1.00  0.00           N  
ATOM    406  CA  PHE A  53      -1.470  18.649  -2.390  1.00  0.00           C  
ATOM    407  C   PHE A  53      -2.786  17.890  -2.533  1.00  0.00           C  
ATOM    408  O   PHE A  53      -3.632  18.241  -3.361  1.00  0.00           O  
ATOM    409  CB  PHE A  53      -0.349  17.865  -3.063  1.00  0.00           C  
ATOM    410  CG  PHE A  53      -0.683  17.438  -4.469  1.00  0.00           C  
ATOM    411  CD1 PHE A  53      -0.505  18.311  -5.527  1.00  0.00           C  
ATOM    412  CD2 PHE A  53      -1.205  16.181  -4.722  1.00  0.00           C  
ATOM    413  CE1 PHE A  53      -0.829  17.937  -6.812  1.00  0.00           C  
ATOM    414  CE2 PHE A  53      -1.533  15.797  -6.017  1.00  0.00           C  
ATOM    415  CZ  PHE A  53      -1.343  16.680  -7.059  1.00  0.00           C  
ATOM    416  N   ILE A  54      -2.957  16.837  -1.738  1.00  0.00           N  
ATOM    417  CA  ILE A  54      -4.163  16.026  -1.824  1.00  0.00           C  
ATOM    418  C   ILE A  54      -5.400  16.860  -1.508  1.00  0.00           C  
ATOM    419  O   ILE A  54      -6.387  16.829  -2.242  1.00  0.00           O  
ATOM    420  CB  ILE A  54      -4.079  14.806  -0.881  1.00  0.00           C  
ATOM    421  CG1 ILE A  54      -3.008  13.828  -1.379  1.00  0.00           C  
ATOM    422  CG2 ILE A  54      -5.440  14.105  -0.781  1.00  0.00           C  
ATOM    423  CD1 ILE A  54      -2.734  12.675  -0.429  1.00  0.00           C  
ATOM    424  N   LYS A  55      -5.344  17.620  -0.427  1.00  0.00           N  
ATOM    425  CA  LYS A  55      -6.485  18.431  -0.022  1.00  0.00           C  
ATOM    426  C   LYS A  55      -6.787  19.503  -1.067  1.00  0.00           C  
ATOM    427  O   LYS A  55      -7.945  19.810  -1.342  1.00  0.00           O  
ATOM    428  CB  LYS A  55      -6.236  19.047   1.350  1.00  0.00           C  
ATOM    429  CG  LYS A  55      -6.093  18.004   2.466  1.00  0.00           C  
ATOM    430  CD  LYS A  55      -5.716  18.620   3.794  1.00  0.00           C  
ATOM    431  CE  LYS A  55      -6.895  19.305   4.454  1.00  0.00           C  
ATOM    432  NZ  LYS A  55      -6.567  19.759   5.838  1.00  0.00           N  
ATOM    433  N   ARG A  56      -5.745  20.066  -1.668  1.00  0.00           N  
ATOM    434  CA  ARG A  56      -5.899  21.091  -2.696  1.00  0.00           C  
ATOM    435  C   ARG A  56      -6.538  20.528  -3.960  1.00  0.00           C  
ATOM    436  O   ARG A  56      -7.223  21.247  -4.700  1.00  0.00           O  
ATOM    437  CB  ARG A  56      -4.538  21.706  -3.018  1.00  0.00           C  
ATOM    438  CG  ARG A  56      -4.535  22.711  -4.165  1.00  0.00           C  
ATOM    439  CD  ARG A  56      -3.163  23.336  -4.320  1.00  0.00           C  
ATOM    440  NE  ARG A  56      -3.052  24.187  -5.507  1.00  0.00           N  
ATOM    441  CZ  ARG A  56      -2.624  23.762  -6.690  1.00  0.00           C  
ATOM    442  NH1 ARG A  56      -2.253  22.504  -6.843  1.00  0.00           N  
ATOM    443  NH2 ARG A  56      -2.571  24.598  -7.709  1.00  0.00           N  
ATOM    444  N   ASN A  57      -6.333  19.240  -4.211  1.00  0.00           N  
ATOM    445  CA  ASN A  57      -6.806  18.601  -5.436  1.00  0.00           C  
ATOM    446  C   ASN A  57      -7.967  17.634  -5.190  1.00  0.00           C  
ATOM    447  O   ASN A  57      -8.179  16.706  -5.966  1.00  0.00           O  
ATOM    448  CB  ASN A  57      -5.652  17.892  -6.139  1.00  0.00           C  
ATOM    449  CG  ASN A  57      -4.667  18.859  -6.751  1.00  0.00           C  
ATOM    450  OD1 ASN A  57      -4.848  19.322  -7.873  1.00  0.00           O  
ATOM    451  ND2 ASN A  57      -3.624  19.181  -6.002  1.00  0.00           N  
ATOM    452  N   THR A  58      -8.717  17.870  -4.125  1.00  0.00           N  
ATOM    453  CA  THR A  58      -9.882  17.066  -3.795  1.00  0.00           C  
ATOM    454  C   THR A  58     -11.130  17.941  -3.819  1.00  0.00           C  
ATOM    455  O   THR A  58     -11.188  18.950  -3.123  1.00  0.00           O  
ATOM    456  CB  THR A  58      -9.738  16.416  -2.413  1.00  0.00           C  
ATOM    457  OG1 THR A  58      -8.625  15.525  -2.408  1.00  0.00           O  
ATOM    458  CG2 THR A  58     -11.004  15.645  -2.052  1.00  0.00           C  
ATOM    459  N   ASP A  59     -12.122  17.537  -4.629  1.00  0.00           N  
ATOM    460  CA  ASP A  59     -13.396  18.239  -4.622  1.00  0.00           C  
ATOM    461  C   ASP A  59     -14.394  17.508  -3.733  1.00  0.00           C  
ATOM    462  O   ASP A  59     -14.050  16.543  -3.054  1.00  0.00           O  
ATOM    463  CB  ASP A  59     -13.936  18.426  -6.050  1.00  0.00           C  
ATOM    464  CG  ASP A  59     -14.279  17.112  -6.736  1.00  0.00           C  
ATOM    465  OD1 ASP A  59     -14.251  16.052  -6.090  1.00  0.00           O  
ATOM    466  OD2 ASP A  59     -14.601  17.155  -7.948  1.00  0.00           O  
ATOM    467  N   VAL A  60     -15.641  17.976  -3.732  1.00  0.00           N  
ATOM    468  CA  VAL A  60     -16.644  17.445  -2.819  1.00  0.00           C  
ATOM    469  C   VAL A  60     -16.901  15.961  -3.056  1.00  0.00           C  
ATOM    470  O   VAL A  60     -17.287  15.238  -2.141  1.00  0.00           O  
ATOM    471  CB  VAL A  60     -17.963  18.246  -2.927  1.00  0.00           C  
ATOM    472  CG1 VAL A  60     -18.589  18.065  -4.302  1.00  0.00           C  
ATOM    473  CG2 VAL A  60     -18.936  17.841  -1.832  1.00  0.00           C  
ATOM    474  N   ASN A  61     -16.674  15.483  -4.283  1.00  0.00           N  
ATOM    475  CA  ASN A  61     -16.909  14.090  -4.629  1.00  0.00           C  
ATOM    476  C   ASN A  61     -15.630  13.257  -4.635  1.00  0.00           C  
ATOM    477  O   ASN A  61     -15.612  12.131  -5.145  1.00  0.00           O  
ATOM    478  CB  ASN A  61     -17.599  13.989  -5.994  1.00  0.00           C  
ATOM    479  CG  ASN A  61     -18.981  14.601  -5.990  1.00  0.00           C  
ATOM    480  OD1 ASN A  61     -19.758  14.392  -5.059  1.00  0.00           O  
ATOM    481  ND2 ASN A  61     -19.304  15.357  -7.028  1.00  0.00           N  
ATOM    482  N   GLY A  62     -14.550  13.801  -4.064  1.00  0.00           N  
ATOM    483  CA  GLY A  62     -13.268  13.118  -4.068  1.00  0.00           C  
ATOM    484  C   GLY A  62     -12.701  12.852  -2.688  1.00  0.00           C  
ATOM    485  O   GLY A  62     -11.536  12.484  -2.565  1.00  0.00           O  
ATOM    486  N   LYS A  63     -13.515  13.050  -1.648  1.00  0.00           N  
ATOM    487  CA  LYS A  63     -13.054  12.859  -0.276  1.00  0.00           C  
ATOM    488  C   LYS A  63     -13.111  11.383   0.114  1.00  0.00           C  
ATOM    489  O   LYS A  63     -13.821  10.979   1.037  1.00  0.00           O  
ATOM    490  CB  LYS A  63     -13.877  13.719   0.689  1.00  0.00           C  
ATOM    491  CG  LYS A  63     -13.703  15.204   0.463  1.00  0.00           C  
ATOM    492  CD  LYS A  63     -14.511  16.020   1.460  1.00  0.00           C  
ATOM    493  CE  LYS A  63     -14.309  17.505   1.231  1.00  0.00           C  
ATOM    494  NZ  LYS A  63     -15.093  18.326   2.197  1.00  0.00           N  
ATOM    495  N   VAL A  64     -12.342  10.590  -0.621  1.00  0.00           N  
ATOM    496  CA  VAL A  64     -12.280   9.141  -0.428  1.00  0.00           C  
ATOM    497  C   VAL A  64     -10.825   8.717  -0.586  1.00  0.00           C  
ATOM    498  O   VAL A  64     -10.129   9.197  -1.482  1.00  0.00           O  
ATOM    499  CB  VAL A  64     -13.147   8.389  -1.456  1.00  0.00           C  
ATOM    500  CG1 VAL A  64     -13.159   6.899  -1.160  1.00  0.00           C  
ATOM    501  CG2 VAL A  64     -14.573   8.936  -1.462  1.00  0.00           C  
ATOM    502  N   MET A  65     -10.369   7.823   0.287  1.00  0.00           N  
ATOM    503  CA  MET A  65      -8.965   7.428   0.248  1.00  0.00           C  
ATOM    504  C   MET A  65      -8.771   6.001   0.739  1.00  0.00           C  
ATOM    505  O   MET A  65      -9.250   5.638   1.821  1.00  0.00           O  
ATOM    506  CB  MET A  65      -8.104   8.375   1.088  1.00  0.00           C  
ATOM    507  CG  MET A  65      -6.640   7.954   1.211  1.00  0.00           C  
ATOM    508  SD  MET A  65      -5.659   9.108   2.189  1.00  0.00           S  
ATOM    509  CE  MET A  65      -5.633  10.519   1.096  1.00  0.00           C  
ATOM    510  N   VAL A  66      -8.044   5.211  -0.046  1.00  0.00           N  
ATOM    511  CA  VAL A  66      -7.547   3.928   0.410  1.00  0.00           C  
ATOM    512  C   VAL A  66      -6.132   4.133   0.934  1.00  0.00           C  
ATOM    513  O   VAL A  66      -5.265   4.616   0.209  1.00  0.00           O  
ATOM    514  CB  VAL A  66      -7.540   2.872  -0.717  1.00  0.00           C  
ATOM    515  CG1 VAL A  66      -6.894   1.582  -0.231  1.00  0.00           C  
ATOM    516  CG2 VAL A  66      -8.948   2.607  -1.202  1.00  0.00           C  
ATOM    517  N   TYR A  67      -5.915   3.787   2.200  1.00  0.00           N  
ATOM    518  CA  TYR A  67      -4.590   3.854   2.798  1.00  0.00           C  
ATOM    519  C   TYR A  67      -4.008   2.451   2.836  1.00  0.00           C  
ATOM    520  O   TYR A  67      -4.456   1.600   3.610  1.00  0.00           O  
ATOM    521  CB  TYR A  67      -4.657   4.467   4.204  1.00  0.00           C  
ATOM    522  CG  TYR A  67      -3.358   4.353   4.958  1.00  0.00           C  
ATOM    523  CD1 TYR A  67      -2.249   5.086   4.560  1.00  0.00           C  
ATOM    524  CD2 TYR A  67      -3.238   3.510   6.043  1.00  0.00           C  
ATOM    525  CE1 TYR A  67      -1.040   4.977   5.242  1.00  0.00           C  
ATOM    526  CE2 TYR A  67      -2.041   3.392   6.734  1.00  0.00           C  
ATOM    527  CZ  TYR A  67      -0.947   4.125   6.323  1.00  0.00           C  
ATOM    528  OH  TYR A  67       0.241   4.013   6.993  1.00  0.00           O  
ATOM    529  N   ASN A  68      -3.004   2.191   1.984  1.00  0.00           N  
ATOM    530  CA  ASN A  68      -2.535   0.835   1.708  1.00  0.00           C  
ATOM    531  C   ASN A  68      -1.434   0.327   2.638  1.00  0.00           C  
ATOM    532  O   ASN A  68      -0.833  -0.712   2.365  1.00  0.00           O  
ATOM    533  CB  ASN A  68      -2.068   0.727   0.252  1.00  0.00           C  
ATOM    534  CG  ASN A  68      -3.180   0.326  -0.689  1.00  0.00           C  
ATOM    535  OD1 ASN A  68      -3.849   1.175  -1.286  1.00  0.00           O  
ATOM    536  ND2 ASN A  68      -3.388  -0.972  -0.833  1.00  0.00           N  
ATOM    537  N   GLY A  69      -1.160   1.035   3.729  1.00  0.00           N  
ATOM    538  CA  GLY A  69      -0.259   0.530   4.748  1.00  0.00           C  
ATOM    539  C   GLY A  69       1.218   0.829   4.543  1.00  0.00           C  
ATOM    540  O   GLY A  69       1.600   1.594   3.657  1.00  0.00           O  
ATOM    541  N   ASP A  70       2.051   0.204   5.406  1.00  0.00           N  
ATOM    542  CA  ASP A  70       3.494   0.370   5.442  1.00  0.00           C  
ATOM    543  C   ASP A  70       3.934   1.794   5.800  1.00  0.00           C  
ATOM    544  O   ASP A  70       4.640   2.461   5.046  1.00  0.00           O  
ATOM    545  CB  ASP A  70       4.152  -0.111   4.147  1.00  0.00           C  
ATOM    546  CG  ASP A  70       4.754  -1.503   4.298  1.00  0.00           C  
ATOM    547  OD1 ASP A  70       4.518  -2.157   5.342  1.00  0.00           O  
ATOM    548  OD2 ASP A  70       5.478  -1.950   3.377  1.00  0.00           O  
ATOM    549  N   ILE A  71       3.539   2.220   6.987  1.00  0.00           N  
ATOM    550  CA  ILE A  71       4.005   3.485   7.540  1.00  0.00           C  
ATOM    551  C   ILE A  71       5.407   3.341   8.129  1.00  0.00           C  
ATOM    552  O   ILE A  71       6.197   4.285   8.110  1.00  0.00           O  
ATOM    553  CB  ILE A  71       3.039   4.012   8.627  1.00  0.00           C  
ATOM    554  CG1 ILE A  71       3.526   5.342   9.204  1.00  0.00           C  
ATOM    555  CG2 ILE A  71       2.862   3.003   9.758  1.00  0.00           C  
ATOM    556  CD1 ILE A  71       3.532   6.492   8.210  1.00  0.00           C  
ATOM    557  N   VAL A  72       5.729   2.156   8.653  1.00  0.00           N  
ATOM    558  CA  VAL A  72       6.958   1.979   9.417  1.00  0.00           C  
ATOM    559  C   VAL A  72       8.188   2.072   8.529  1.00  0.00           C  
ATOM    560  O   VAL A  72       8.290   1.399   7.508  1.00  0.00           O  
ATOM    561  CB  VAL A  72       6.957   0.630  10.167  1.00  0.00           C  
ATOM    562  CG1 VAL A  72       8.257   0.444  10.936  1.00  0.00           C  
ATOM    563  CG2 VAL A  72       5.763   0.547  11.106  1.00  0.00           C  
ATOM    564  N   SER A  73       9.142   2.914   8.939  1.00  0.00           N  
ATOM    565  CA  SER A  73      10.418   3.009   8.245  1.00  0.00           C  
ATOM    566  C   SER A  73      11.159   1.687   8.347  1.00  0.00           C  
ATOM    567  O   SER A  73      11.176   1.058   9.409  1.00  0.00           O  
ATOM    568  CB  SER A  73      11.272   4.126   8.821  1.00  0.00           C  
ATOM    569  OG  SER A  73      12.577   4.115   8.264  1.00  0.00           O  
ATOM    570  N   ARG A  74      11.788   1.278   7.256  1.00  0.00           N  
ATOM    571  CA  ARG A  74      12.484  -0.002   7.208  1.00  0.00           C  
ATOM    572  C   ARG A  74      13.900   0.076   7.750  1.00  0.00           C  
ATOM    573  O   ARG A  74      14.637  -0.912   7.706  1.00  0.00           O  
ATOM    574  CB  ARG A  74      12.487  -0.532   5.775  1.00  0.00           C  
ATOM    575  CG  ARG A  74      11.093  -0.843   5.242  1.00  0.00           C  
ATOM    576  CD  ARG A  74      11.153  -1.290   3.788  1.00  0.00           C  
ATOM    577  NE  ARG A  74      11.592  -0.214   2.921  1.00  0.00           N  
ATOM    578  CZ  ARG A  74      11.985  -0.384   1.656  1.00  0.00           C  
ATOM    579  NH1 ARG A  74      11.999  -1.602   1.135  1.00  0.00           N  
ATOM    580  NH2 ARG A  74      12.356   0.657   0.933  1.00  0.00           N  
ATOM    581  N   ALA A  75      14.294   1.232   8.270  1.00  0.00           N  
ATOM    582  CA  ALA A  75      15.623   1.399   8.841  1.00  0.00           C  
ATOM    583  C   ALA A  75      15.763   0.522  10.084  1.00  0.00           C  
ATOM    584  O   ALA A  75      15.092   0.737  11.086  1.00  0.00           O  
ATOM    585  CB  ALA A  75      15.874   2.866   9.184  1.00  0.00           C  
ATOM    586  N   ILE A  76      16.649  -0.469  10.016  1.00  0.00           N  
ATOM    587  CA  ILE A  76      16.785  -1.483  11.062  1.00  0.00           C  
ATOM    588  C   ILE A  76      17.192  -0.927  12.435  1.00  0.00           C  
ATOM    589  O   ILE A  76      16.653  -1.379  13.449  1.00  0.00           O  
ATOM    590  CB  ILE A  76      17.761  -2.593  10.616  1.00  0.00           C  
ATOM    591  CG1 ILE A  76      17.194  -3.331   9.408  1.00  0.00           C  
ATOM    592  CG2 ILE A  76      18.047  -3.564  11.752  1.00  0.00           C  
ATOM    593  CD1 ILE A  76      18.108  -4.402   8.850  1.00  0.00           C  
ATOM    594  N   PRO A  77      18.123   0.029  12.513  1.00  0.00           N  
ATOM    595  CA  PRO A  77      18.607   0.467  13.834  1.00  0.00           C  
ATOM    596  C   PRO A  77      17.518   0.958  14.782  1.00  0.00           C  
ATOM    597  O   PRO A  77      17.671   0.832  15.992  1.00  0.00           O  
ATOM    598  CB  PRO A  77      19.572   1.599  13.489  1.00  0.00           C  
ATOM    599  CG  PRO A  77      20.077   1.263  12.132  1.00  0.00           C  
ATOM    600  CD  PRO A  77      18.893   0.654  11.422  1.00  0.00           C  
ATOM    601  N   LYS A  78      16.426   1.504  14.250  1.00  0.00           N  
ATOM    602  CA  LYS A  78      15.380   2.089  15.073  1.00  0.00           C  
ATOM    603  C   LYS A  78      14.185   1.155  15.241  1.00  0.00           C  
ATOM    604  O   LYS A  78      13.263   1.440  16.006  1.00  0.00           O  
ATOM    605  CB  LYS A  78      14.923   3.416  14.471  1.00  0.00           C  
ATOM    606  CG  LYS A  78      13.994   4.256  15.341  1.00  0.00           C  
ATOM    607  CD  LYS A  78      14.715   4.827  16.548  1.00  0.00           C  
ATOM    608  CE  LYS A  78      13.818   5.785  17.307  1.00  0.00           C  
ATOM    609  NZ  LYS A  78      14.485   6.358  18.510  1.00  0.00           N  
ATOM    610  N   TYR A  79      14.199   0.019  14.546  1.00  0.00           N  
ATOM    611  CA  TYR A  79      13.035  -0.848  14.450  1.00  0.00           C  
ATOM    612  C   TYR A  79      12.837  -1.694  15.711  1.00  0.00           C  
ATOM    613  O   TYR A  79      13.638  -2.582  16.007  1.00  0.00           O  
ATOM    614  CB  TYR A  79      13.157  -1.746  13.224  1.00  0.00           C  
ATOM    615  CG  TYR A  79      11.888  -2.487  12.860  1.00  0.00           C  
ATOM    616  CD1 TYR A  79      10.837  -1.834  12.236  1.00  0.00           C  
ATOM    617  CD2 TYR A  79      11.751  -3.842  13.125  1.00  0.00           C  
ATOM    618  CE1 TYR A  79       9.679  -2.500  11.895  1.00  0.00           C  
ATOM    619  CE2 TYR A  79      10.597  -4.522  12.788  1.00  0.00           C  
ATOM    620  CZ  TYR A  79       9.561  -3.852  12.169  1.00  0.00           C  
ATOM    621  OH  TYR A  79       8.413  -4.518  11.831  1.00  0.00           O  
ATOM    622  N   ASN A  80      11.773  -1.408  16.456  1.00  0.00           N  
ATOM    623  CA  ASN A  80      11.394  -2.195  17.616  1.00  0.00           C  
ATOM    624  C   ASN A  80       9.896  -2.041  17.869  1.00  0.00           C  
ATOM    625  O   ASN A  80       9.206  -1.316  17.140  1.00  0.00           O  
ATOM    626  CB  ASN A  80      12.225  -1.799  18.849  1.00  0.00           C  
ATOM    627  CG  ASN A  80      12.111  -0.327  19.188  1.00  0.00           C  
ATOM    628  OD1 ASN A  80      11.016   0.235  19.250  1.00  0.00           O  
ATOM    629  ND2 ASN A  80      13.244   0.312  19.428  1.00  0.00           N  
ATOM    630  N   LEU A  81       9.386  -2.721  18.886  1.00  0.00           N  
ATOM    631  CA  LEU A  81       7.946  -2.741  19.149  1.00  0.00           C  
ATOM    632  C   LEU A  81       7.373  -1.347  19.377  1.00  0.00           C  
ATOM    633  O   LEU A  81       6.360  -0.983  18.775  1.00  0.00           O  
ATOM    634  CB  LEU A  81       7.651  -3.636  20.355  1.00  0.00           C  
ATOM    635  CG  LEU A  81       6.181  -3.710  20.797  1.00  0.00           C  
ATOM    636  CD1 LEU A  81       5.319  -4.240  19.670  1.00  0.00           C  
ATOM    637  CD2 LEU A  81       6.047  -4.584  22.031  1.00  0.00           C  
ATOM    638  N   ASP A  82       8.014  -0.569  20.244  1.00  0.00           N  
ATOM    639  CA  ASP A  82       7.515   0.763  20.550  1.00  0.00           C  
ATOM    640  C   ASP A  82       7.564   1.670  19.325  1.00  0.00           C  
ATOM    641  O   ASP A  82       6.673   2.504  19.121  1.00  0.00           O  
ATOM    642  CB  ASP A  82       8.325   1.385  21.690  1.00  0.00           C  
ATOM    643  CG  ASP A  82       8.043   0.722  23.027  1.00  0.00           C  
ATOM    644  OD1 ASP A  82       6.956   0.131  23.193  1.00  0.00           O  
ATOM    645  OD2 ASP A  82       8.917   0.796  23.922  1.00  0.00           O  
ATOM    646  N   TYR A  83       8.576   1.499  18.500  1.00  0.00           N  
ATOM    647  CA  TYR A  83       8.719   2.282  17.276  1.00  0.00           C  
ATOM    648  C   TYR A  83       7.581   1.970  16.304  1.00  0.00           C  
ATOM    649  O   TYR A  83       7.022   2.879  15.674  1.00  0.00           O  
ATOM    650  CB  TYR A  83      10.073   1.997  16.631  1.00  0.00           C  
ATOM    651  CG  TYR A  83      10.398   2.857  15.431  1.00  0.00           C  
ATOM    652  CD1 TYR A  83      10.735   4.197  15.575  1.00  0.00           C  
ATOM    653  CD2 TYR A  83      10.395   2.321  14.150  1.00  0.00           C  
ATOM    654  CE1 TYR A  83      11.050   4.979  14.480  1.00  0.00           C  
ATOM    655  CE2 TYR A  83      10.708   3.099  13.047  1.00  0.00           C  
ATOM    656  CZ  TYR A  83      11.037   4.428  13.221  1.00  0.00           C  
ATOM    657  OH  TYR A  83      11.348   5.199  12.124  1.00  0.00           O  
ATOM    658  N   VAL A  84       7.242   0.690  16.177  1.00  0.00           N  
ATOM    659  CA  VAL A  84       6.140   0.282  15.313  1.00  0.00           C  
ATOM    660  C   VAL A  84       4.824   0.871  15.809  1.00  0.00           C  
ATOM    661  O   VAL A  84       4.045   1.429  15.029  1.00  0.00           O  
ATOM    662  CB  VAL A  84       6.040  -1.253  15.216  1.00  0.00           C  
ATOM    663  CG1 VAL A  84       4.758  -1.675  14.514  1.00  0.00           C  
ATOM    664  CG2 VAL A  84       7.253  -1.813  14.479  1.00  0.00           C  
ATOM    665  N   LYS A  85       4.571   0.748  17.111  1.00  0.00           N  
ATOM    666  CA  LYS A  85       3.345   1.283  17.683  1.00  0.00           C  
ATOM    667  C   LYS A  85       3.249   2.793  17.461  1.00  0.00           C  
ATOM    668  O   LYS A  85       2.206   3.307  17.066  1.00  0.00           O  
ATOM    669  CB  LYS A  85       3.260   0.962  19.174  1.00  0.00           C  
ATOM    670  CG  LYS A  85       2.982  -0.504  19.479  1.00  0.00           C  
ATOM    671  CD  LYS A  85       2.813  -0.731  20.970  1.00  0.00           C  
ATOM    672  CE  LYS A  85       2.415  -2.162  21.282  1.00  0.00           C  
ATOM    673  NZ  LYS A  85       2.250  -2.389  22.740  1.00  0.00           N  
ATOM    674  N   GLN A  86       4.341   3.505  17.723  1.00  0.00           N  
ATOM    675  CA  GLN A  86       4.348   4.952  17.547  1.00  0.00           C  
ATOM    676  C   GLN A  86       4.131   5.336  16.085  1.00  0.00           C  
ATOM    677  O   GLN A  86       3.478   6.335  15.792  1.00  0.00           O  
ATOM    678  CB  GLN A  86       5.658   5.553  18.059  1.00  0.00           C  
ATOM    679  CG  GLN A  86       5.681   7.082  18.038  1.00  0.00           C  
ATOM    680  CD  GLN A  86       4.607   7.681  18.920  1.00  0.00           C  
ATOM    681  OE1 GLN A  86       4.585   7.456  20.122  1.00  0.00           O  
ATOM    682  NE2 GLN A  86       3.719   8.449  18.325  1.00  0.00           N  
ATOM    683  N   SER A  87       4.680   4.537  15.173  1.00  0.00           N  
ATOM    684  CA  SER A  87       4.494   4.786  13.747  1.00  0.00           C  
ATOM    685  C   SER A  87       3.024   4.691  13.360  1.00  0.00           C  
ATOM    686  O   SER A  87       2.523   5.493  12.569  1.00  0.00           O  
ATOM    687  CB  SER A  87       5.318   3.805  12.916  1.00  0.00           C  
ATOM    688  OG  SER A  87       6.707   4.009  13.105  1.00  0.00           O  
ATOM    689  N   ILE A  88       2.315   3.710  13.926  1.00  0.00           N  
ATOM    690  CA  ILE A  88       0.901   3.541  13.636  1.00  0.00           C  
ATOM    691  C   ILE A  88       0.090   4.684  14.231  1.00  0.00           C  
ATOM    692  O   ILE A  88      -0.837   5.197  13.601  1.00  0.00           O  
ATOM    693  CB  ILE A  88       0.395   2.176  14.146  1.00  0.00           C  
ATOM    694  CG1 ILE A  88       1.098   1.052  13.377  1.00  0.00           C  
ATOM    695  CG2 ILE A  88      -1.115   2.054  14.005  1.00  0.00           C  
ATOM    696  CD1 ILE A  88       0.872  -0.333  13.946  1.00  0.00           C  
ATOM    697  N   VAL A  89       0.446   5.101  15.437  1.00  0.00           N  
ATOM    698  CA  VAL A  89      -0.172   6.280  16.040  1.00  0.00           C  
ATOM    699  C   VAL A  89       0.004   7.491  15.125  1.00  0.00           C  
ATOM    700  O   VAL A  89      -0.938   8.241  14.874  1.00  0.00           O  
ATOM    701  CB  VAL A  89       0.423   6.572  17.429  1.00  0.00           C  
ATOM    702  CG1 VAL A  89      -0.058   7.922  17.952  1.00  0.00           C  
ATOM    703  CG2 VAL A  89       0.058   5.462  18.406  1.00  0.00           C  
ATOM    704  N   ASN A  90       1.248   7.670  14.614  1.00  0.00           N  
ATOM    705  CA  ASN A  90       1.549   8.737  13.754  1.00  0.00           C  
ATOM    706  C   ASN A  90       0.853   8.662  12.428  1.00  0.00           C  
ATOM    707  O   ASN A  90       0.479   9.637  11.854  1.00  0.00           O  
ATOM    708  CB  ASN A  90       3.057   8.888  13.612  1.00  0.00           C  
ATOM    709  CG  ASN A  90       3.707   9.390  14.788  1.00  0.00           C  
ATOM    710  OD1 ASN A  90       3.076   9.631  15.861  1.00  0.00           O  
ATOM    711  ND2 ASN A  90       4.758   9.675  14.989  1.00  0.00           N  
ATOM    712  N   ALA A  91       0.643   7.449  11.900  1.00  0.00           N  
ATOM    713  CA  ALA A  91      -0.099   7.250  10.665  1.00  0.00           C  
ATOM    714  C   ALA A  91      -1.542   7.698  10.838  1.00  0.00           C  
ATOM    715  O   ALA A  91      -2.120   8.348   9.964  1.00  0.00           O  
ATOM    716  CB  ALA A  91      -0.045   5.785  10.241  1.00  0.00           C  
ATOM    717  N   THR A  92      -2.141   7.360  11.979  1.00  0.00           N  
ATOM    718  CA  THR A  92      -3.504   7.767  12.270  1.00  0.00           C  
ATOM    719  C   THR A  92      -3.624   9.285  12.336  1.00  0.00           C  
ATOM    720  O   THR A  92      -4.566   9.868  11.802  1.00  0.00           O  
ATOM    721  CB  THR A  92      -3.993   7.138  13.582  1.00  0.00           C  
ATOM    722  OG1 THR A  92      -3.992   5.714  13.453  1.00  0.00           O  
ATOM    723  CG2 THR A  92      -5.399   7.606  13.924  1.00  0.00           C  
ATOM    724  N   ALA A  93      -2.652   9.928  12.984  1.00  0.00           N  
ATOM    725  CA  ALA A  93      -2.633  11.385  13.058  1.00  0.00           C  
ATOM    726  C   ALA A  93      -2.551  12.002  11.665  1.00  0.00           C  
ATOM    727  O   ALA A  93      -3.215  13.004  11.380  1.00  0.00           O  
ATOM    728  CB  ALA A  93      -1.463  11.854  13.918  1.00  0.00           C  
ATOM    729  N   LEU A  94      -1.755  11.392  10.800  1.00  0.00           N  
ATOM    730  CA  LEU A  94      -1.645  11.853   9.415  1.00  0.00           C  
ATOM    731  C   LEU A  94      -2.989  11.743   8.699  1.00  0.00           C  
ATOM    732  O   LEU A  94      -3.434  12.692   8.045  1.00  0.00           O  
ATOM    733  CB  LEU A  94      -0.592  11.028   8.670  1.00  0.00           C  
ATOM    734  CG  LEU A  94      -0.445  11.314   7.178  1.00  0.00           C  
ATOM    735  CD1 LEU A  94       0.207  12.669   6.965  1.00  0.00           C  
ATOM    736  CD2 LEU A  94       0.366  10.220   6.502  1.00  0.00           C  
ATOM    737  N   LEU A  95      -3.651  10.600   8.829  1.00  0.00           N  
ATOM    738  CA  LEU A  95      -4.918  10.371   8.146  1.00  0.00           C  
ATOM    739  C   LEU A  95      -6.017  11.298   8.664  1.00  0.00           C  
ATOM    740  O   LEU A  95      -6.913  11.682   7.912  1.00  0.00           O  
ATOM    741  CB  LEU A  95      -5.338   8.910   8.283  1.00  0.00           C  
ATOM    742  CG  LEU A  95      -4.412   7.900   7.586  1.00  0.00           C  
ATOM    743  CD1 LEU A  95      -4.834   6.477   7.900  1.00  0.00           C  
ATOM    744  CD2 LEU A  95      -4.396   8.140   6.084  1.00  0.00           C  
ATOM    745  N   LYS A  96      -5.943  11.660   9.940  1.00  0.00           N  
ATOM    746  CA  LYS A  96      -6.932  12.553  10.521  1.00  0.00           C  
ATOM    747  C   LYS A  96      -6.892  13.948   9.908  1.00  0.00           C  
ATOM    748  O   LYS A  96      -7.841  14.717  10.045  1.00  0.00           O  
ATOM    749  CB  LYS A  96      -6.752  12.649  12.038  1.00  0.00           C  
ATOM    750  CG  LYS A  96      -7.278  11.441  12.801  1.00  0.00           C  
ATOM    751  CD  LYS A  96      -7.115  11.628  14.302  1.00  0.00           C  
ATOM    752  CE  LYS A  96      -7.725  10.473  15.081  1.00  0.00           C  
ATOM    753  NZ  LYS A  96      -7.541  10.637  16.543  1.00  0.00           N  
ATOM    754  N   LYS A  97      -5.798  14.277   9.233  1.00  0.00           N  
ATOM    755  CA  LYS A  97      -5.686  15.570   8.570  1.00  0.00           C  
ATOM    756  C   LYS A  97      -6.653  15.676   7.395  1.00  0.00           C  
ATOM    757  O   LYS A  97      -6.994  16.783   6.967  1.00  0.00           O  
ATOM    758  CB  LYS A  97      -4.250  15.799   8.078  1.00  0.00           C  
ATOM    759  CG  LYS A  97      -3.228  15.922   9.187  1.00  0.00           C  
ATOM    760  CD  LYS A  97      -1.826  16.121   8.620  1.00  0.00           C  
ATOM    761  CE  LYS A  97      -0.786  16.240   9.717  1.00  0.00           C  
ATOM    762  NZ  LYS A  97      -0.983  17.461  10.559  1.00  0.00           N  
ATOM    763  N   PHE A  98      -7.099  14.547   6.871  1.00  0.00           N  
ATOM    764  CA  PHE A  98      -8.058  14.519   5.772  1.00  0.00           C  
ATOM    765  C   PHE A  98      -9.475  14.502   6.342  1.00  0.00           C  
ATOM    766  O   PHE A  98     -10.167  13.482   6.330  1.00  0.00           O  
ATOM    767  CB  PHE A  98      -7.798  13.322   4.868  1.00  0.00           C  
ATOM    768  CG  PHE A  98      -6.413  13.306   4.280  1.00  0.00           C  
ATOM    769  CD1 PHE A  98      -6.066  14.199   3.284  1.00  0.00           C  
ATOM    770  CD2 PHE A  98      -5.459  12.413   4.744  1.00  0.00           C  
ATOM    771  CE1 PHE A  98      -4.783  14.201   2.749  1.00  0.00           C  
ATOM    772  CE2 PHE A  98      -4.182  12.406   4.212  1.00  0.00           C  
ATOM    773  CZ  PHE A  98      -3.840  13.300   3.211  1.00  0.00           C  
ATOM    774  N   GLU A  99      -9.892  15.647   6.859  1.00  0.00           N  
ATOM    775  CA  GLU A  99     -11.182  15.760   7.521  1.00  0.00           C  
ATOM    776  C   GLU A  99     -12.321  15.493   6.549  1.00  0.00           C  
ATOM    777  O   GLU A  99     -12.286  15.920   5.396  1.00  0.00           O  
ATOM    778  CB  GLU A  99     -11.336  17.153   8.144  1.00  0.00           C  
ATOM    779  CG  GLU A  99     -10.258  17.479   9.177  1.00  0.00           C  
ATOM    780  CD  GLU A  99     -10.427  18.856   9.776  1.00  0.00           C  
ATOM    781  OE1 GLU A  99     -11.513  19.457   9.627  1.00  0.00           O  
ATOM    782  OE2 GLU A  99      -9.467  19.346  10.400  1.00  0.00           O  
ATOM    783  N   ASP A 100     -13.316  14.757   7.032  1.00  0.00           N  
ATOM    784  CA  ASP A 100     -14.517  14.413   6.268  1.00  0.00           C  
ATOM    785  C   ASP A 100     -14.256  13.408   5.146  1.00  0.00           C  
ATOM    786  O   ASP A 100     -15.159  13.117   4.362  1.00  0.00           O  
ATOM    787  CB  ASP A 100     -15.181  15.668   5.691  1.00  0.00           C  
ATOM    788  CG  ASP A 100     -15.601  16.646   6.775  1.00  0.00           C  
ATOM    789  OD1 ASP A 100     -16.071  16.201   7.836  1.00  0.00           O  
ATOM    790  OD2 ASP A 100     -15.452  17.874   6.559  1.00  0.00           O  
ATOM    791  N   PHE A 101     -13.044  12.877   5.057  1.00  0.00           N  
ATOM    792  CA  PHE A 101     -12.746  11.826   4.087  1.00  0.00           C  
ATOM    793  C   PHE A 101     -13.314  10.488   4.543  1.00  0.00           C  
ATOM    794  O   PHE A 101     -13.327  10.179   5.736  1.00  0.00           O  
ATOM    795  CB  PHE A 101     -11.235  11.664   3.884  1.00  0.00           C  
ATOM    796  CG  PHE A 101     -10.637  12.570   2.844  1.00  0.00           C  
ATOM    797  CD1 PHE A 101     -10.795  13.945   2.912  1.00  0.00           C  
ATOM    798  CD2 PHE A 101      -9.879  12.036   1.809  1.00  0.00           C  
ATOM    799  CE1 PHE A 101     -10.226  14.774   1.964  1.00  0.00           C  
ATOM    800  CE2 PHE A 101      -9.295  12.862   0.860  1.00  0.00           C  
ATOM    801  CZ  PHE A 101      -9.472  14.233   0.936  1.00  0.00           C  
ATOM    802  N   PHE A 102     -13.771   9.687   3.586  1.00  0.00           N  
ATOM    803  CA  PHE A 102     -14.034   8.273   3.818  1.00  0.00           C  
ATOM    804  C   PHE A 102     -12.711   7.541   3.620  1.00  0.00           C  
ATOM    805  O   PHE A 102     -12.224   7.419   2.502  1.00  0.00           O  
ATOM    806  CB  PHE A 102     -15.097   7.759   2.846  1.00  0.00           C  
ATOM    807  CG  PHE A 102     -15.429   6.301   3.015  1.00  0.00           C  
ATOM    808  CD1 PHE A 102     -16.119   5.856   4.129  1.00  0.00           C  
ATOM    809  CD2 PHE A 102     -15.056   5.382   2.050  1.00  0.00           C  
ATOM    810  CE1 PHE A 102     -16.431   4.520   4.283  1.00  0.00           C  
ATOM    811  CE2 PHE A 102     -15.365   4.035   2.192  1.00  0.00           C  
ATOM    812  CZ  PHE A 102     -16.052   3.611   3.311  1.00  0.00           C  
ATOM    813  N   ILE A 103     -12.114   7.098   4.722  1.00  0.00           N  
ATOM    814  CA  ILE A 103     -10.769   6.528   4.695  1.00  0.00           C  
ATOM    815  C   ILE A 103     -10.829   5.029   4.953  1.00  0.00           C  
ATOM    816  O   ILE A 103     -11.519   4.569   5.867  1.00  0.00           O  
ATOM    817  CB  ILE A 103      -9.856   7.218   5.725  1.00  0.00           C  
ATOM    818  CG1 ILE A 103      -9.671   8.688   5.334  1.00  0.00           C  
ATOM    819  CG2 ILE A 103      -8.509   6.513   5.829  1.00  0.00           C  
ATOM    820  CD1 ILE A 103      -8.850   9.504   6.315  1.00  0.00           C  
ATOM    821  N   ILE A 104     -10.107   4.275   4.132  1.00  0.00           N  
ATOM    822  CA  ILE A 104     -10.074   2.819   4.198  1.00  0.00           C  
ATOM    823  C   ILE A 104      -8.659   2.390   4.579  1.00  0.00           C  
ATOM    824  O   ILE A 104      -7.806   2.210   3.707  1.00  0.00           O  
ATOM    825  CB  ILE A 104     -10.481   2.208   2.839  1.00  0.00           C  
ATOM    826  CG1 ILE A 104     -11.841   2.754   2.395  1.00  0.00           C  
ATOM    827  CG2 ILE A 104     -10.512   0.680   2.916  1.00  0.00           C  
ATOM    828  CD1 ILE A 104     -12.102   2.627   0.901  1.00  0.00           C  
ATOM    829  N   PRO A 105      -8.365   2.242   5.877  1.00  0.00           N  
ATOM    830  CA  PRO A 105      -7.005   1.947   6.326  1.00  0.00           C  
ATOM    831  C   PRO A 105      -6.691   0.460   6.369  1.00  0.00           C  
ATOM    832  O   PRO A 105      -7.589  -0.372   6.484  1.00  0.00           O  
ATOM    833  CB  PRO A 105      -6.975   2.540   7.729  1.00  0.00           C  
ATOM    834  CG  PRO A 105      -8.376   2.344   8.223  1.00  0.00           C  
ATOM    835  CD  PRO A 105      -9.265   2.512   7.014  1.00  0.00           C  
ATOM    836  N   MET A 106      -5.404   0.127   6.301  1.00  0.00           N  
ATOM    837  CA  MET A 106      -4.958  -1.251   6.429  1.00  0.00           C  
ATOM    838  C   MET A 106      -3.517  -1.286   6.933  1.00  0.00           C  
ATOM    839  O   MET A 106      -2.856  -0.250   7.049  1.00  0.00           O  
ATOM    840  CB  MET A 106      -5.068  -1.998   5.093  1.00  0.00           C  
ATOM    841  CG  MET A 106      -3.997  -1.620   4.082  1.00  0.00           C  
ATOM    842  SD  MET A 106      -4.253  -2.383   2.461  1.00  0.00           S  
ATOM    843  CE  MET A 106      -5.729  -1.528   1.933  1.00  0.00           C  
ATOM    844  N   LEU A 107      -3.040  -2.494   7.227  1.00  0.00           N  
ATOM    845  CA  LEU A 107      -1.674  -2.708   7.680  1.00  0.00           C  
ATOM    846  C   LEU A 107      -0.828  -3.316   6.567  1.00  0.00           C  
ATOM    847  O   LEU A 107      -1.298  -4.157   5.804  1.00  0.00           O  
ATOM    848  CB  LEU A 107      -1.643  -3.635   8.888  1.00  0.00           C  
ATOM    849  CG  LEU A 107      -2.275  -3.111  10.179  1.00  0.00           C  
ATOM    850  CD1 LEU A 107      -2.430  -4.249  11.185  1.00  0.00           C  
ATOM    851  CD2 LEU A 107      -1.440  -1.988  10.755  1.00  0.00           C  
ATOM    852  N   GLY A 108       0.427  -2.886   6.482  1.00  0.00           N  
ATOM    853  CA  GLY A 108       1.400  -3.499   5.601  1.00  0.00           C  
ATOM    854  C   GLY A 108       2.290  -4.471   6.359  1.00  0.00           C  
ATOM    855  O   GLY A 108       2.170  -4.622   7.572  1.00  0.00           O  
ATOM    856  N   ASN A 109       3.200  -5.135   5.650  1.00  0.00           N  
ATOM    857  CA  ASN A 109       4.030  -6.167   6.258  1.00  0.00           C  
ATOM    858  C   ASN A 109       5.073  -5.602   7.225  1.00  0.00           C  
ATOM    859  O   ASN A 109       5.627  -6.348   8.034  1.00  0.00           O  
ATOM    860  CB  ASN A 109       4.714  -7.030   5.189  1.00  0.00           C  
ATOM    861  CG  ASN A 109       5.557  -6.226   4.231  1.00  0.00           C  
ATOM    862  OD1 ASN A 109       5.044  -5.454   3.430  1.00  0.00           O  
ATOM    863  ND2 ASN A 109       6.871  -6.417   4.299  1.00  0.00           N  
ATOM    864  N   HIS A 110       5.344  -4.306   7.157  1.00  0.00           N  
ATOM    865  CA  HIS A 110       6.265  -3.685   8.100  1.00  0.00           C  
ATOM    866  C   HIS A 110       5.553  -3.066   9.300  1.00  0.00           C  
ATOM    867  O   HIS A 110       6.205  -2.580  10.225  1.00  0.00           O  
ATOM    868  CB  HIS A 110       7.127  -2.626   7.404  1.00  0.00           C  
ATOM    869  CG  HIS A 110       8.163  -3.209   6.491  1.00  0.00           C  
ATOM    870  ND1 HIS A 110       9.358  -3.702   6.950  1.00  0.00           N  
ATOM    871  CD2 HIS A 110       8.169  -3.396   5.160  1.00  0.00           C  
ATOM    872  CE1 HIS A 110      10.063  -4.160   5.936  1.00  0.00           C  
ATOM    873  NE2 HIS A 110       9.366  -3.983   4.836  1.00  0.00           N  
ATOM    874  N   ASP A 111       4.227  -3.109   9.289  1.00  0.00           N  
ATOM    875  CA  ASP A 111       3.436  -2.488  10.351  1.00  0.00           C  
ATOM    876  C   ASP A 111       3.171  -3.450  11.506  1.00  0.00           C  
ATOM    877  O   ASP A 111       2.101  -3.440  12.118  1.00  0.00           O  
ATOM    878  CB  ASP A 111       2.128  -1.949   9.786  1.00  0.00           C  
ATOM    879  CG  ASP A 111       2.350  -0.868   8.740  1.00  0.00           C  
ATOM    880  OD1 ASP A 111       3.399  -0.199   8.796  1.00  0.00           O  
ATOM    881  OD2 ASP A 111       1.473  -0.703   7.860  1.00  0.00           O  
ATOM    882  N   VAL A 112       4.160  -4.288  11.814  1.00  0.00           N  
ATOM    883  CA  VAL A 112       4.078  -5.256  12.903  1.00  0.00           C  
ATOM    884  C   VAL A 112       5.497  -5.535  13.373  1.00  0.00           C  
ATOM    885  O   VAL A 112       6.466  -5.278  12.661  1.00  0.00           O  
ATOM    886  CB  VAL A 112       3.377  -6.564  12.450  1.00  0.00           C  
ATOM    887  CG1 VAL A 112       4.208  -7.271  11.380  1.00  0.00           C  
ATOM    888  CG2 VAL A 112       3.119  -7.486  13.639  1.00  0.00           C  
ATOM    889  N   TYR A 113       5.630  -6.028  14.616  1.00  0.00           N  
ATOM    890  CA  TYR A 113       6.936  -6.397  15.134  1.00  0.00           C  
ATOM    891  C   TYR A 113       6.912  -7.812  15.689  1.00  0.00           C  
ATOM    892  O   TYR A 113       6.057  -8.129  16.519  1.00  0.00           O  
ATOM    893  CB  TYR A 113       7.384  -5.424  16.227  1.00  0.00           C  
ATOM    894  CG  TYR A 113       8.759  -5.758  16.759  1.00  0.00           C  
ATOM    895  CD1 TYR A 113       9.903  -5.299  16.114  1.00  0.00           C  
ATOM    896  CD2 TYR A 113       8.917  -6.557  17.890  1.00  0.00           C  
ATOM    897  CE1 TYR A 113      11.164  -5.620  16.582  1.00  0.00           C  
ATOM    898  CE2 TYR A 113      10.170  -6.881  18.357  1.00  0.00           C  
ATOM    899  CZ  TYR A 113      11.296  -6.408  17.708  1.00  0.00           C  
ATOM    900  OH  TYR A 113      12.540  -6.720  18.168  1.00  0.00           O  
ATOM    901  N   PRO A 114       7.845  -8.671  15.267  1.00  0.00           N  
ATOM    902  CA  PRO A 114       8.832  -8.432  14.210  1.00  0.00           C  
ATOM    903  C   PRO A 114       8.180  -8.284  12.842  1.00  0.00           C  
ATOM    904  O   PRO A 114       7.044  -8.713  12.644  1.00  0.00           O  
ATOM    905  CB  PRO A 114       9.710  -9.690  14.245  1.00  0.00           C  
ATOM    906  CG  PRO A 114       9.479 -10.297  15.583  1.00  0.00           C  
ATOM    907  CD  PRO A 114       8.051  -9.977  15.918  1.00  0.00           C  
ATOM    908  N   ALA A 115       8.903  -7.688  11.915  1.00  0.00           N  
ATOM    909  CA  ALA A 115       8.369  -7.451  10.582  1.00  0.00           C  
ATOM    910  C   ALA A 115       7.877  -8.747   9.945  1.00  0.00           C  
ATOM    911  O   ALA A 115       8.475  -9.809  10.127  1.00  0.00           O  
ATOM    912  CB  ALA A 115       9.426  -6.804   9.691  1.00  0.00           C  
ATOM    913  N   ASN A 116       6.765  -8.658   9.213  1.00  0.00           N  
ATOM    914  CA  ASN A 116       6.184  -9.754   8.440  1.00  0.00           C  
ATOM    915  C   ASN A 116       5.444 -10.800   9.268  1.00  0.00           C  
ATOM    916  O   ASN A 116       4.681 -11.588   8.716  1.00  0.00           O  
ATOM    917  CB  ASN A 116       7.244 -10.466   7.586  1.00  0.00           C  
ATOM    918  CG  ASN A 116       8.062  -9.503   6.751  1.00  0.00           C  
ATOM    919  OD1 ASN A 116       7.540  -8.545   6.196  1.00  0.00           O  
ATOM    920  ND2 ASN A 116       9.362  -9.763   6.658  1.00  0.00           N  
ATOM    921  N   GLN A 117       5.659 -10.828  10.581  1.00  0.00           N  
ATOM    922  CA  GLN A 117       5.119 -11.891  11.421  1.00  0.00           C  
ATOM    923  C   GLN A 117       3.749 -11.496  11.975  1.00  0.00           C  
ATOM    924  O   GLN A 117       3.612 -11.078  13.128  1.00  0.00           O  
ATOM    925  CB  GLN A 117       6.089 -12.225  12.550  1.00  0.00           C  
ATOM    926  CG  GLN A 117       7.534 -12.430  12.086  1.00  0.00           C  
ATOM    927  CD  GLN A 117       7.638 -13.388  10.909  1.00  0.00           C  
ATOM    928  OE1 GLN A 117       7.056 -14.468  10.921  1.00  0.00           O  
ATOM    929  NE2 GLN A 117       8.378 -12.979   9.889  1.00  0.00           N  
ATOM    930  N   MET A 118       2.732 -11.636  11.137  1.00  0.00           N  
ATOM    931  CA  MET A 118       1.396 -11.144  11.451  1.00  0.00           C  
ATOM    932  C   MET A 118       0.362 -12.262  11.328  1.00  0.00           C  
ATOM    933  O   MET A 118      -0.035 -12.625  10.224  1.00  0.00           O  
ATOM    934  CB  MET A 118       1.038  -9.991  10.520  1.00  0.00           C  
ATOM    935  CG  MET A 118      -0.282  -9.305  10.832  1.00  0.00           C  
ATOM    936  SD  MET A 118      -0.695  -8.013   9.642  1.00  0.00           S  
ATOM    937  CE  MET A 118       0.600  -6.819   9.956  1.00  0.00           C  
ATOM    938  N   ALA A 119      -0.057 -12.802  12.473  1.00  0.00           N  
ATOM    939  CA  ALA A 119      -1.094 -13.836  12.504  1.00  0.00           C  
ATOM    940  C   ALA A 119      -1.459 -14.152  13.952  1.00  0.00           C  
ATOM    941  O   ALA A 119      -1.517 -13.267  14.796  1.00  0.00           O  
ATOM    942  CB  ALA A 119      -0.630 -15.085  11.760  1.00  0.00           C  
ATOM    943  N   ILE A 120      -1.701 -15.425  14.237  1.00  0.00           N  
ATOM    944  CA  ILE A 120      -2.226 -15.830  15.534  1.00  0.00           C  
ATOM    945  C   ILE A 120      -1.274 -15.538  16.689  1.00  0.00           C  
ATOM    946  O   ILE A 120      -1.718 -15.358  17.824  1.00  0.00           O  
ATOM    947  CB  ILE A 120      -2.603 -17.324  15.546  1.00  0.00           C  
ATOM    948  CG1 ILE A 120      -1.400 -18.195  15.176  1.00  0.00           C  
ATOM    949  CG2 ILE A 120      -3.760 -17.590  14.584  1.00  0.00           C  
ATOM    950  CD1 ILE A 120      -1.684 -19.688  15.216  1.00  0.00           C  
ATOM    951  N   ASN A 121       0.017 -15.483  16.422  1.00  0.00           N  
ATOM    952  CA  ASN A 121       1.002 -15.216  17.465  1.00  0.00           C  
ATOM    953  C   ASN A 121       1.356 -13.736  17.583  1.00  0.00           C  
ATOM    954  O   ASN A 121       2.244 -13.370  18.340  1.00  0.00           O  
ATOM    955  CB  ASN A 121       2.268 -16.046  17.226  1.00  0.00           C  
ATOM    956  CG  ASN A 121       2.034 -17.530  17.412  1.00  0.00           C  
ATOM    957  OD1 ASN A 121       1.295 -17.943  18.299  1.00  0.00           O  
ATOM    958  ND2 ASN A 121       2.663 -18.343  16.569  1.00  0.00           N  
ATOM    959  N   SER A 122       0.663 -12.896  16.829  1.00  0.00           N  
ATOM    960  CA  SER A 122       0.906 -11.462  16.876  1.00  0.00           C  
ATOM    961  C   SER A 122      -0.404 -10.671  16.755  1.00  0.00           C  
ATOM    962  O   SER A 122      -0.443  -9.592  16.164  1.00  0.00           O  
ATOM    963  CB  SER A 122       1.870 -11.043  15.769  1.00  0.00           C  
ATOM    964  OG  SER A 122       1.395 -11.448  14.502  1.00  0.00           O  
ATOM    965  N   GLN A 123      -1.471 -11.208  17.327  1.00  0.00           N  
ATOM    966  CA  GLN A 123      -2.783 -10.584  17.181  1.00  0.00           C  
ATOM    967  C   GLN A 123      -2.897  -9.256  17.918  1.00  0.00           C  
ATOM    968  O   GLN A 123      -3.859  -8.514  17.726  1.00  0.00           O  
ATOM    969  CB  GLN A 123      -3.889 -11.532  17.631  1.00  0.00           C  
ATOM    970  CG  GLN A 123      -4.183 -12.634  16.621  1.00  0.00           C  
ATOM    971  CD  GLN A 123      -5.368 -13.491  17.004  1.00  0.00           C  
ATOM    972  OE1 GLN A 123      -5.273 -14.328  17.903  1.00  0.00           O  
ATOM    973  NE2 GLN A 123      -6.485 -13.265  16.341  1.00  0.00           N  
ATOM    974  N   TRP A 124      -1.909  -8.936  18.759  1.00  0.00           N  
ATOM    975  CA  TRP A 124      -1.870  -7.635  19.403  1.00  0.00           C  
ATOM    976  C   TRP A 124      -1.947  -6.519  18.371  1.00  0.00           C  
ATOM    977  O   TRP A 124      -2.509  -5.459  18.639  1.00  0.00           O  
ATOM    978  CB  TRP A 124      -0.581  -7.485  20.235  1.00  0.00           C  
ATOM    979  CG  TRP A 124       0.670  -7.432  19.403  1.00  0.00           C  
ATOM    980  CD1 TRP A 124       1.478  -8.480  19.079  1.00  0.00           C  
ATOM    981  CD2 TRP A 124       1.244  -6.271  18.788  1.00  0.00           C  
ATOM    982  NE1 TRP A 124       2.523  -8.048  18.298  1.00  0.00           N  
ATOM    983  CE2 TRP A 124       2.404  -6.696  18.095  1.00  0.00           C  
ATOM    984  CE3 TRP A 124       0.897  -4.915  18.749  1.00  0.00           C  
ATOM    985  CZ2 TRP A 124       3.209  -5.813  17.377  1.00  0.00           C  
ATOM    986  CZ3 TRP A 124       1.705  -4.036  18.025  1.00  0.00           C  
ATOM    987  CH2 TRP A 124       2.841  -4.489  17.354  1.00  0.00           C  
ATOM    988  N   ILE A 125      -1.398  -6.759  17.191  1.00  0.00           N  
ATOM    989  CA  ILE A 125      -1.351  -5.717  16.174  1.00  0.00           C  
ATOM    990  C   ILE A 125      -2.748  -5.376  15.666  1.00  0.00           C  
ATOM    991  O   ILE A 125      -3.039  -4.218  15.365  1.00  0.00           O  
ATOM    992  CB  ILE A 125      -0.423  -6.109  14.991  1.00  0.00           C  
ATOM    993  CG1 ILE A 125      -0.202  -4.901  14.078  1.00  0.00           C  
ATOM    994  CG2 ILE A 125      -0.999  -7.286  14.199  1.00  0.00           C  
ATOM    995  CD1 ILE A 125       0.438  -3.725  14.760  1.00  0.00           C  
ATOM    996  N   PHE A 126      -3.625  -6.374  15.576  1.00  0.00           N  
ATOM    997  CA  PHE A 126      -4.972  -6.134  15.081  1.00  0.00           C  
ATOM    998  C   PHE A 126      -5.786  -5.329  16.092  1.00  0.00           C  
ATOM    999  O   PHE A 126      -6.524  -4.416  15.720  1.00  0.00           O  
ATOM   1000  CB  PHE A 126      -5.671  -7.459  14.760  1.00  0.00           C  
ATOM   1001  CG  PHE A 126      -4.901  -8.330  13.809  1.00  0.00           C  
ATOM   1002  CD1 PHE A 126      -4.356  -7.813  12.643  1.00  0.00           C  
ATOM   1003  CD2 PHE A 126      -4.722  -9.684  14.078  1.00  0.00           C  
ATOM   1004  CE1 PHE A 126      -3.641  -8.618  11.771  1.00  0.00           C  
ATOM   1005  CE2 PHE A 126      -4.016 -10.493  13.215  1.00  0.00           C  
ATOM   1006  CZ  PHE A 126      -3.472  -9.958  12.055  1.00  0.00           C  
ATOM   1007  N   GLN A 127      -5.641  -5.662  17.372  1.00  0.00           N  
ATOM   1008  CA  GLN A 127      -6.311  -4.911  18.428  1.00  0.00           C  
ATOM   1009  C   GLN A 127      -5.792  -3.474  18.475  1.00  0.00           C  
ATOM   1010  O   GLN A 127      -6.581  -2.523  18.507  1.00  0.00           O  
ATOM   1011  CB  GLN A 127      -6.096  -5.594  19.782  1.00  0.00           C  
ATOM   1012  CG  GLN A 127      -6.637  -4.809  20.974  1.00  0.00           C  
ATOM   1013  CD  GLN A 127      -8.151  -4.769  21.012  1.00  0.00           C  
ATOM   1014  OE1 GLN A 127      -8.816  -5.688  20.531  1.00  0.00           O  
ATOM   1015  NE2 GLN A 127      -8.700  -3.710  21.584  1.00  0.00           N  
ATOM   1016  N   PHE A 128      -4.471  -3.329  18.469  1.00  0.00           N  
ATOM   1017  CA  PHE A 128      -3.859  -2.011  18.566  1.00  0.00           C  
ATOM   1018  C   PHE A 128      -4.216  -1.138  17.372  1.00  0.00           C  
ATOM   1019  O   PHE A 128      -4.626   0.018  17.529  1.00  0.00           O  
ATOM   1020  CB  PHE A 128      -2.340  -2.139  18.695  1.00  0.00           C  
ATOM   1021  CG  PHE A 128      -1.629  -0.813  18.832  1.00  0.00           C  
ATOM   1022  CD1 PHE A 128      -1.551  -0.193  20.065  1.00  0.00           C  
ATOM   1023  CD2 PHE A 128      -1.055  -0.204  17.737  1.00  0.00           C  
ATOM   1024  CE1 PHE A 128      -0.906   1.023  20.197  1.00  0.00           C  
ATOM   1025  CE2 PHE A 128      -0.406   1.020  17.865  1.00  0.00           C  
ATOM   1026  CZ  PHE A 128      -0.333   1.632  19.099  1.00  0.00           C  
ATOM   1027  N   ALA A 129      -4.062  -1.677  16.166  1.00  0.00           N  
ATOM   1028  CA  ALA A 129      -4.341  -0.905  14.961  1.00  0.00           C  
ATOM   1029  C   ALA A 129      -5.824  -0.581  14.838  1.00  0.00           C  
ATOM   1030  O   ALA A 129      -6.183   0.512  14.391  1.00  0.00           O  
ATOM   1031  CB  ALA A 129      -3.847  -1.652  13.726  1.00  0.00           C  
ATOM   1032  N   ALA A 130      -6.687  -1.513  15.232  1.00  0.00           N  
ATOM   1033  CA  ALA A 130      -8.120  -1.256  15.204  1.00  0.00           C  
ATOM   1034  C   ALA A 130      -8.471  -0.090  16.120  1.00  0.00           C  
ATOM   1035  O   ALA A 130      -9.315   0.745  15.787  1.00  0.00           O  
ATOM   1036  CB  ALA A 130      -8.899  -2.503  15.610  1.00  0.00           C  
ATOM   1037  N   GLU A 131      -7.824  -0.029  17.284  1.00  0.00           N  
ATOM   1038  CA  GLU A 131      -8.045   1.071  18.218  1.00  0.00           C  
ATOM   1039  C   GLU A 131      -7.590   2.402  17.625  1.00  0.00           C  
ATOM   1040  O   GLU A 131      -8.263   3.424  17.771  1.00  0.00           O  
ATOM   1041  CB  GLU A 131      -7.310   0.800  19.537  1.00  0.00           C  
ATOM   1042  CG  GLU A 131      -7.920  -0.336  20.351  1.00  0.00           C  
ATOM   1043  CD  GLU A 131      -7.067  -0.722  21.551  1.00  0.00           C  
ATOM   1044  OE1 GLU A 131      -5.947  -0.185  21.696  1.00  0.00           O  
ATOM   1045  OE2 GLU A 131      -7.524  -1.569  22.347  1.00  0.00           O  
ATOM   1046  N   GLN A 132      -6.451   2.393  16.940  1.00  0.00           N  
ATOM   1047  CA  GLN A 132      -5.938   3.609  16.336  1.00  0.00           C  
ATOM   1048  C   GLN A 132      -6.785   4.041  15.137  1.00  0.00           C  
ATOM   1049  O   GLN A 132      -7.105   5.223  14.986  1.00  0.00           O  
ATOM   1050  CB  GLN A 132      -4.476   3.430  15.912  1.00  0.00           C  
ATOM   1051  CG  GLN A 132      -3.520   3.172  17.071  1.00  0.00           C  
ATOM   1052  CD  GLN A 132      -3.597   4.259  18.123  1.00  0.00           C  
ATOM   1053  OE1 GLN A 132      -3.577   5.440  17.809  1.00  0.00           O  
ATOM   1054  NE2 GLN A 132      -3.693   3.851  19.376  1.00  0.00           N  
ATOM   1055  N   PHE A 133      -7.170   3.083  14.290  1.00  0.00           N  
ATOM   1056  CA  PHE A 133      -7.942   3.372  13.082  1.00  0.00           C  
ATOM   1057  C   PHE A 133      -9.436   3.539  13.354  1.00  0.00           C  
ATOM   1058  O   PHE A 133     -10.200   3.846  12.431  1.00  0.00           O  
ATOM   1059  CB  PHE A 133      -7.750   2.261  12.041  1.00  0.00           C  
ATOM   1060  CG  PHE A 133      -6.355   2.170  11.473  1.00  0.00           C  
ATOM   1061  CD1 PHE A 133      -5.553   3.292  11.350  1.00  0.00           C  
ATOM   1062  CD2 PHE A 133      -5.855   0.950  11.036  1.00  0.00           C  
ATOM   1063  CE1 PHE A 133      -4.278   3.205  10.815  1.00  0.00           C  
ATOM   1064  CE2 PHE A 133      -4.589   0.855  10.495  1.00  0.00           C  
ATOM   1065  CZ  PHE A 133      -3.794   1.982  10.388  1.00  0.00           C  
ATOM   1066  N   ALA A 134      -9.858   3.334  14.589  1.00  0.00           N  
ATOM   1067  CA  ALA A 134     -11.273   3.355  14.949  1.00  0.00           C  
ATOM   1068  C   ALA A 134     -12.059   4.562  14.418  1.00  0.00           C  
ATOM   1069  O   ALA A 134     -13.202   4.394  13.985  1.00  0.00           O  
ATOM   1070  CB  ALA A 134     -11.436   3.242  16.467  1.00  0.00           C  
ATOM   1071  N   PRO A 135     -11.489   5.777  14.439  1.00  0.00           N  
ATOM   1072  CA  PRO A 135     -12.246   6.928  13.932  1.00  0.00           C  
ATOM   1073  C   PRO A 135     -12.676   6.792  12.473  1.00  0.00           C  
ATOM   1074  O   PRO A 135     -13.607   7.482  12.046  1.00  0.00           O  
ATOM   1075  CB  PRO A 135     -11.275   8.097  14.099  1.00  0.00           C  
ATOM   1076  CG  PRO A 135     -10.384   7.674  15.214  1.00  0.00           C  
ATOM   1077  CD  PRO A 135     -10.205   6.190  15.036  1.00  0.00           C  
ATOM   1078  N   PHE A 136     -12.010   5.919  11.709  1.00  0.00           N  
ATOM   1079  CA  PHE A 136     -12.310   5.752  10.291  1.00  0.00           C  
ATOM   1080  C   PHE A 136     -13.195   4.542  10.007  1.00  0.00           C  
ATOM   1081  O   PHE A 136     -13.651   4.357   8.875  1.00  0.00           O  
ATOM   1082  CB  PHE A 136     -11.017   5.605   9.490  1.00  0.00           C  
ATOM   1083  CG  PHE A 136      -9.941   6.596   9.863  1.00  0.00           C  
ATOM   1084  CD1 PHE A 136     -10.153   7.954   9.703  1.00  0.00           C  
ATOM   1085  CD2 PHE A 136      -8.732   6.162  10.378  1.00  0.00           C  
ATOM   1086  CE1 PHE A 136      -9.170   8.866  10.054  1.00  0.00           C  
ATOM   1087  CE2 PHE A 136      -7.751   7.069  10.723  1.00  0.00           C  
ATOM   1088  CZ  PHE A 136      -7.969   8.425  10.563  1.00  0.00           C  
ATOM   1089  N   LEU A 137     -13.452   3.727  11.015  1.00  0.00           N  
ATOM   1090  CA  LEU A 137     -14.098   2.441  10.823  1.00  0.00           C  
ATOM   1091  C   LEU A 137     -15.485   2.387  11.461  1.00  0.00           C  
ATOM   1092  O   LEU A 137     -15.726   3.000  12.496  1.00  0.00           O  
ATOM   1093  CB  LEU A 137     -13.238   1.317  11.412  1.00  0.00           C  
ATOM   1094  CG  LEU A 137     -11.813   1.184  10.866  1.00  0.00           C  
ATOM   1095  CD1 LEU A 137     -11.043   0.114  11.639  1.00  0.00           C  
ATOM   1096  CD2 LEU A 137     -11.837   0.855   9.385  1.00  0.00           C  
ATOM   1097  N   SER A 138     -16.380   1.629  10.828  1.00  0.00           N  
ATOM   1098  CA  SER A 138     -17.659   1.303  11.445  1.00  0.00           C  
ATOM   1099  C   SER A 138     -17.427   0.314  12.577  1.00  0.00           C  
ATOM   1100  O   SER A 138     -16.368  -0.315  12.662  1.00  0.00           O  
ATOM   1101  CB  SER A 138     -18.612   0.703  10.416  1.00  0.00           C  
ATOM   1102  OG  SER A 138     -18.149  -0.559   9.982  1.00  0.00           O  
ATOM   1103  N   GLN A 139     -18.422   0.157  13.456  1.00  0.00           N  
ATOM   1104  CA  GLN A 139     -18.296  -0.775  14.568  1.00  0.00           C  
ATOM   1105  C   GLN A 139     -18.044  -2.199  14.066  1.00  0.00           C  
ATOM   1106  O   GLN A 139     -17.216  -2.926  14.619  1.00  0.00           O  
ATOM   1107  CB  GLN A 139     -19.541  -0.733  15.448  1.00  0.00           C  
ATOM   1108  CG  GLN A 139     -19.655   0.520  16.296  1.00  0.00           C  
ATOM   1109  CD  GLN A 139     -20.812   0.457  17.279  1.00  0.00           C  
ATOM   1110  OE1 GLN A 139     -21.666  -0.426  17.199  1.00  0.00           O  
ATOM   1111  NE2 GLN A 139     -20.840   1.394  18.216  1.00  0.00           N  
ATOM   1112  N   ASN A 140     -18.771  -2.611  13.026  1.00  0.00           N  
ATOM   1113  CA  ASN A 140     -18.573  -3.938  12.466  1.00  0.00           C  
ATOM   1114  C   ASN A 140     -17.170  -4.096  11.882  1.00  0.00           C  
ATOM   1115  O   ASN A 140     -16.538  -5.148  12.033  1.00  0.00           O  
ATOM   1116  CB  ASN A 140     -19.624  -4.236  11.393  1.00  0.00           C  
ATOM   1117  CG  ASN A 140     -20.995  -4.489  11.978  1.00  0.00           C  
ATOM   1118  OD1 ASN A 140     -21.135  -4.800  13.163  1.00  0.00           O  
ATOM   1119  ND2 ASN A 140     -22.029  -4.362  11.152  1.00  0.00           N  
ATOM   1120  N   ALA A 141     -16.672  -3.058  11.228  1.00  0.00           N  
ATOM   1121  CA  ALA A 141     -15.335  -3.089  10.653  1.00  0.00           C  
ATOM   1122  C   ALA A 141     -14.274  -3.185  11.743  1.00  0.00           C  
ATOM   1123  O   ALA A 141     -13.277  -3.883  11.587  1.00  0.00           O  
ATOM   1124  CB  ALA A 141     -15.097  -1.860   9.783  1.00  0.00           C  
ATOM   1125  N   ILE A 142     -14.499  -2.489  12.854  1.00  0.00           N  
ATOM   1126  CA  ILE A 142     -13.574  -2.554  13.989  1.00  0.00           C  
ATOM   1127  C   ILE A 142     -13.466  -3.978  14.515  1.00  0.00           C  
ATOM   1128  O   ILE A 142     -12.368  -4.496  14.737  1.00  0.00           O  
ATOM   1129  CB  ILE A 142     -14.002  -1.591  15.118  1.00  0.00           C  
ATOM   1130  CG1 ILE A 142     -13.811  -0.140  14.682  1.00  0.00           C  
ATOM   1131  CG2 ILE A 142     -13.222  -1.873  16.396  1.00  0.00           C  
ATOM   1132  CD1 ILE A 142     -14.400   0.881  15.636  1.00  0.00           C  
ATOM   1133  N   GLU A 143     -14.607  -4.628  14.719  1.00  0.00           N  
ATOM   1134  CA  GLU A 143     -14.617  -5.998  15.231  1.00  0.00           C  
ATOM   1135  C   GLU A 143     -13.923  -6.957  14.264  1.00  0.00           C  
ATOM   1136  O   GLU A 143     -13.167  -7.837  14.686  1.00  0.00           O  
ATOM   1137  CB  GLU A 143     -16.043  -6.456  15.506  1.00  0.00           C  
ATOM   1138  CG  GLU A 143     -16.675  -5.771  16.709  1.00  0.00           C  
ATOM   1139  CD  GLU A 143     -15.858  -5.961  17.974  1.00  0.00           C  
ATOM   1140  OE1 GLU A 143     -15.545  -4.946  18.631  1.00  0.00           O  
ATOM   1141  OE2 GLU A 143     -15.517  -7.116  18.288  1.00  0.00           O  
ATOM   1142  N   SER A 144     -14.170  -6.781  12.980  1.00  0.00           N  
ATOM   1143  CA  SER A 144     -13.538  -7.627  11.973  1.00  0.00           C  
ATOM   1144  C   SER A 144     -12.028  -7.379  11.922  1.00  0.00           C  
ATOM   1145  O   SER A 144     -11.237  -8.321  11.845  1.00  0.00           O  
ATOM   1146  CB  SER A 144     -14.165  -7.379  10.601  1.00  0.00           C  
ATOM   1147  OG  SER A 144     -13.703  -8.319   9.645  1.00  0.00           O  
ATOM   1148  N   PHE A 145     -11.640  -6.120  12.000  1.00  0.00           N  
ATOM   1149  CA  PHE A 145     -10.224  -5.745  11.993  1.00  0.00           C  
ATOM   1150  C   PHE A 145      -9.506  -6.386  13.178  1.00  0.00           C  
ATOM   1151  O   PHE A 145      -8.390  -6.900  13.038  1.00  0.00           O  
ATOM   1152  CB  PHE A 145     -10.080  -4.214  12.027  1.00  0.00           C  
ATOM   1153  CG  PHE A 145      -8.740  -3.717  11.557  1.00  0.00           C  
ATOM   1154  CD1 PHE A 145      -8.634  -2.965  10.391  1.00  0.00           C  
ATOM   1155  CD2 PHE A 145      -7.584  -3.970  12.272  1.00  0.00           C  
ATOM   1156  CE1 PHE A 145      -7.412  -2.497   9.948  1.00  0.00           C  
ATOM   1157  CE2 PHE A 145      -6.344  -3.517  11.833  1.00  0.00           C  
ATOM   1158  CZ  PHE A 145      -6.258  -2.779  10.669  1.00  0.00           C  
ATOM   1159  N   LYS A 146     -10.143  -6.356  14.344  1.00  0.00           N  
ATOM   1160  CA  LYS A 146      -9.549  -6.937  15.545  1.00  0.00           C  
ATOM   1161  C   LYS A 146      -9.286  -8.430  15.378  1.00  0.00           C  
ATOM   1162  O   LYS A 146      -8.359  -8.969  15.979  1.00  0.00           O  
ATOM   1163  CB  LYS A 146     -10.458  -6.713  16.759  1.00  0.00           C  
ATOM   1164  CG  LYS A 146     -10.469  -5.283  17.279  1.00  0.00           C  
ATOM   1165  CD  LYS A 146     -11.419  -5.148  18.462  1.00  0.00           C  
ATOM   1166  CE  LYS A 146     -11.409  -3.749  19.029  1.00  0.00           C  
ATOM   1167  NZ  LYS A 146     -12.380  -3.596  20.153  1.00  0.00           N  
ATOM   1168  N   HIS A 147     -10.092  -9.095  14.560  1.00  0.00           N  
ATOM   1169  CA  HIS A 147      -9.942 -10.534  14.361  1.00  0.00           C  
ATOM   1170  C   HIS A 147      -8.729 -10.868  13.500  1.00  0.00           C  
ATOM   1171  O   HIS A 147      -7.958 -11.768  13.834  1.00  0.00           O  
ATOM   1172  CB  HIS A 147     -11.208 -11.121  13.741  1.00  0.00           C  
ATOM   1173  CG  HIS A 147     -11.113 -12.596  13.483  1.00  0.00           C  
ATOM   1174  ND1 HIS A 147     -11.061 -13.527  14.502  1.00  0.00           N  
ATOM   1175  CD2 HIS A 147     -11.047 -13.297  12.332  1.00  0.00           C  
ATOM   1176  CE1 HIS A 147     -10.973 -14.739  13.976  1.00  0.00           C  
ATOM   1177  NE2 HIS A 147     -10.966 -14.627  12.668  1.00  0.00           N  
ATOM   1178  N   GLY A 148      -8.556 -10.149  12.383  1.00  0.00           N  
ATOM   1179  CA  GLY A 148      -7.484 -10.500  11.464  1.00  0.00           C  
ATOM   1180  C   GLY A 148      -6.987  -9.395  10.554  1.00  0.00           C  
ATOM   1181  O   GLY A 148      -6.194  -9.658   9.646  1.00  0.00           O  
ATOM   1182  N   GLY A 149      -7.437  -8.162  10.772  1.00  0.00           N  
ATOM   1183  CA  GLY A 149      -6.986  -7.051   9.959  1.00  0.00           C  
ATOM   1184  C   GLY A 149      -7.735  -6.897   8.649  1.00  0.00           C  
ATOM   1185  O   GLY A 149      -7.329  -6.099   7.794  1.00  0.00           O  
ATOM   1186  N   TYR A 150      -8.816  -7.636   8.473  1.00  0.00           N  
ATOM   1187  CA  TYR A 150      -9.654  -7.537   7.280  1.00  0.00           C  
ATOM   1188  C   TYR A 150     -11.064  -7.109   7.660  1.00  0.00           C  
ATOM   1189  O   TYR A 150     -11.504  -7.333   8.792  1.00  0.00           O  
ATOM   1190  CB  TYR A 150      -9.669  -8.858   6.501  1.00  0.00           C  
ATOM   1191  CG  TYR A 150     -10.088 -10.081   7.296  1.00  0.00           C  
ATOM   1192  CD1 TYR A 150     -11.434 -10.378   7.501  1.00  0.00           C  
ATOM   1193  CD2 TYR A 150      -9.145 -10.972   7.800  1.00  0.00           C  
ATOM   1194  CE1 TYR A 150     -11.822 -11.507   8.211  1.00  0.00           C  
ATOM   1195  CE2 TYR A 150      -9.519 -12.103   8.508  1.00  0.00           C  
ATOM   1196  CZ  TYR A 150     -10.862 -12.368   8.703  1.00  0.00           C  
ATOM   1197  OH  TYR A 150     -11.240 -13.495   9.399  1.00  0.00           O  
ATOM   1198  N   TYR A 151     -11.780  -6.494   6.719  1.00  0.00           N  
ATOM   1199  CA  TYR A 151     -13.100  -5.942   7.025  1.00  0.00           C  
ATOM   1200  C   TYR A 151     -13.775  -5.418   5.761  1.00  0.00           C  
ATOM   1201  O   TYR A 151     -13.169  -5.368   4.688  1.00  0.00           O  
ATOM   1202  CB  TYR A 151     -12.982  -4.800   8.051  1.00  0.00           C  
ATOM   1203  CG  TYR A 151     -12.212  -3.598   7.543  1.00  0.00           C  
ATOM   1204  CD1 TYR A 151     -12.866  -2.511   6.973  1.00  0.00           C  
ATOM   1205  CD2 TYR A 151     -10.820  -3.550   7.634  1.00  0.00           C  
ATOM   1206  CE1 TYR A 151     -12.166  -1.409   6.510  1.00  0.00           C  
ATOM   1207  CE2 TYR A 151     -10.110  -2.453   7.172  1.00  0.00           C  
ATOM   1208  CZ  TYR A 151     -10.788  -1.385   6.612  1.00  0.00           C  
ATOM   1209  OH  TYR A 151     -10.094  -0.286   6.153  1.00  0.00           O  
ATOM   1210  N   THR A 152     -15.028  -5.021   5.903  1.00  0.00           N  
ATOM   1211  CA  THR A 152     -15.753  -4.347   4.835  1.00  0.00           C  
ATOM   1212  C   THR A 152     -16.439  -3.103   5.381  1.00  0.00           C  
ATOM   1213  O   THR A 152     -16.766  -3.030   6.572  1.00  0.00           O  
ATOM   1214  CB  THR A 152     -16.836  -5.240   4.187  1.00  0.00           C  
ATOM   1215  OG1 THR A 152     -17.918  -5.438   5.106  1.00  0.00           O  
ATOM   1216  CG2 THR A 152     -16.263  -6.595   3.798  1.00  0.00           C  
ATOM   1217  N   MET A 153     -16.657  -2.128   4.505  1.00  0.00           N  
ATOM   1218  CA  MET A 153     -17.464  -0.951   4.807  1.00  0.00           C  
ATOM   1219  C   MET A 153     -18.155  -0.499   3.536  1.00  0.00           C  
ATOM   1220  O   MET A 153     -17.537  -0.462   2.475  1.00  0.00           O  
ATOM   1221  CB  MET A 153     -16.618   0.209   5.348  1.00  0.00           C  
ATOM   1222  CG  MET A 153     -16.054   0.004   6.743  1.00  0.00           C  
ATOM   1223  SD  MET A 153     -15.435   1.547   7.467  1.00  0.00           S  
ATOM   1224  CE  MET A 153     -14.141   1.995   6.313  1.00  0.00           C  
ATOM   1225  N   PRO A 154     -19.435  -0.133   3.612  1.00  0.00           N  
ATOM   1226  CA  PRO A 154     -20.104   0.401   2.428  1.00  0.00           C  
ATOM   1227  C   PRO A 154     -19.604   1.804   2.109  1.00  0.00           C  
ATOM   1228  O   PRO A 154     -19.375   2.612   3.018  1.00  0.00           O  
ATOM   1229  CB  PRO A 154     -21.577   0.427   2.834  1.00  0.00           C  
ATOM   1230  CG  PRO A 154     -21.551   0.556   4.322  1.00  0.00           C  
ATOM   1231  CD  PRO A 154     -20.333  -0.197   4.781  1.00  0.00           C  
ATOM   1232  N   PHE A 155     -19.417   2.098   0.832  1.00  0.00           N  
ATOM   1233  CA  PHE A 155     -19.094   3.458   0.432  1.00  0.00           C  
ATOM   1234  C   PHE A 155     -20.289   4.359   0.736  1.00  0.00           C  
ATOM   1235  O   PHE A 155     -21.433   3.937   0.598  1.00  0.00           O  
ATOM   1236  CB  PHE A 155     -18.744   3.523  -1.054  1.00  0.00           C  
ATOM   1237  CG  PHE A 155     -17.348   3.068  -1.386  1.00  0.00           C  
ATOM   1238  CD1 PHE A 155     -16.303   3.966  -1.386  1.00  0.00           C  
ATOM   1239  CD2 PHE A 155     -17.095   1.739  -1.691  1.00  0.00           C  
ATOM   1240  CE1 PHE A 155     -15.011   3.552  -1.691  1.00  0.00           C  
ATOM   1241  CE2 PHE A 155     -15.816   1.319  -1.994  1.00  0.00           C  
ATOM   1242  CZ  PHE A 155     -14.768   2.228  -1.994  1.00  0.00           C  
ATOM   1243  N   PRO A 156     -20.052   5.606   1.159  1.00  0.00           N  
ATOM   1244  CA  PRO A 156     -21.146   6.528   1.480  1.00  0.00           C  
ATOM   1245  C   PRO A 156     -22.071   6.770   0.291  1.00  0.00           C  
ATOM   1246  O   PRO A 156     -21.611   6.928  -0.836  1.00  0.00           O  
ATOM   1247  CB  PRO A 156     -20.418   7.815   1.874  1.00  0.00           C  
ATOM   1248  CG  PRO A 156     -19.080   7.353   2.347  1.00  0.00           C  
ATOM   1249  CD  PRO A 156     -18.736   6.179   1.479  1.00  0.00           C  
ATOM   1250  N   ALA A 157     -23.364   6.812   0.558  1.00  0.00           N  
ATOM   1251  CA  ALA A 157     -24.361   6.956  -0.501  1.00  0.00           C  
ATOM   1252  C   ALA A 157     -24.285   8.316  -1.191  1.00  0.00           C  
ATOM   1253  O   ALA A 157     -24.651   8.439  -2.362  1.00  0.00           O  
ATOM   1254  CB  ALA A 157     -25.758   6.729   0.060  1.00  0.00           C  
ATOM   1255  N   HIS A 158     -23.804   9.333  -0.485  1.00  0.00           N  
ATOM   1256  CA  HIS A 158     -23.790  10.690  -1.026  1.00  0.00           C  
ATOM   1257  C   HIS A 158     -22.789  10.861  -2.160  1.00  0.00           C  
ATOM   1258  O   HIS A 158     -22.727  11.928  -2.780  1.00  0.00           O  
ATOM   1259  CB  HIS A 158     -23.513  11.710   0.082  1.00  0.00           C  
ATOM   1260  CG  HIS A 158     -22.117  11.663   0.622  1.00  0.00           C  
ATOM   1261  ND1 HIS A 158     -21.803  11.084   1.829  1.00  0.00           N  
ATOM   1262  CD2 HIS A 158     -20.952  12.135   0.122  1.00  0.00           C  
ATOM   1263  CE1 HIS A 158     -20.505  11.198   2.050  1.00  0.00           C  
ATOM   1264  NE2 HIS A 158     -19.964  11.826   1.026  1.00  0.00           N  
ATOM   1265  N   LEU A 159     -21.997   9.830  -2.450  1.00  0.00           N  
ATOM   1266  CA  LEU A 159     -21.009   9.894  -3.520  1.00  0.00           C  
ATOM   1267  C   LEU A 159     -21.625   9.701  -4.902  1.00  0.00           C  
ATOM   1268  O   LEU A 159     -20.919   9.741  -5.912  1.00  0.00           O  
ATOM   1269  CB  LEU A 159     -19.914   8.853  -3.289  1.00  0.00           C  
ATOM   1270  CG  LEU A 159     -19.049   9.047  -2.051  1.00  0.00           C  
ATOM   1271  CD1 LEU A 159     -18.117   7.862  -1.843  1.00  0.00           C  
ATOM   1272  CD2 LEU A 159     -18.244  10.343  -2.153  1.00  0.00           C  
ATOM   1273  N   GLY A 160     -22.925   9.488  -4.967  1.00  0.00           N  
ATOM   1274  CA  GLY A 160     -23.607   9.329  -6.242  1.00  0.00           C  
ATOM   1275  C   GLY A 160     -23.539   7.919  -6.789  1.00  0.00           C  
ATOM   1276  O   GLY A 160     -23.646   7.710  -8.005  1.00  0.00           O  
ATOM   1277  N   ILE A 161     -23.369   6.945  -5.916  1.00  0.00           N  
ATOM   1278  CA  ILE A 161     -23.265   5.547  -6.304  1.00  0.00           C  
ATOM   1279  C   ILE A 161     -24.641   5.015  -6.694  1.00  0.00           C  
ATOM   1280  O   ILE A 161     -25.619   5.213  -5.975  1.00  0.00           O  
ATOM   1281  CB  ILE A 161     -22.672   4.708  -5.163  1.00  0.00           C  
ATOM   1282  CG1 ILE A 161     -21.252   5.189  -4.847  1.00  0.00           C  
ATOM   1283  CG2 ILE A 161     -22.675   3.232  -5.505  1.00  0.00           C  
ATOM   1284  CD1 ILE A 161     -20.724   4.719  -3.514  1.00  0.00           C  
ATOM   1285  N   LYS A 162     -24.709   4.338  -7.853  1.00  0.00           N  
ATOM   1286  CA  LYS A 162     -25.976   3.845  -8.384  1.00  0.00           C  
ATOM   1287  C   LYS A 162     -26.222   2.374  -8.056  1.00  0.00           C  
ATOM   1288  O   LYS A 162     -27.355   1.888  -8.177  1.00  0.00           O  
ATOM   1289  CB  LYS A 162     -26.024   4.047  -9.894  1.00  0.00           C  
ATOM   1290  CG  LYS A 162     -25.935   5.501 -10.328  1.00  0.00           C  
ATOM   1291  CD  LYS A 162     -27.102   6.314  -9.790  1.00  0.00           C  
ATOM   1292  CE  LYS A 162     -27.049   7.750 -10.284  1.00  0.00           C  
ATOM   1293  NZ  LYS A 162     -28.184   8.568  -9.761  1.00  0.00           N  
ATOM   1294  N   VAL A 163     -25.180   1.668  -7.663  1.00  0.00           N  
ATOM   1295  CA  VAL A 163     -25.278   0.281  -7.232  1.00  0.00           C  
ATOM   1296  C   VAL A 163     -24.573   0.180  -5.883  1.00  0.00           C  
ATOM   1297  O   VAL A 163     -23.492   0.741  -5.729  1.00  0.00           O  
ATOM   1298  CB  VAL A 163     -24.613  -0.680  -8.241  1.00  0.00           C  
ATOM   1299  CG1 VAL A 163     -24.630  -2.107  -7.717  1.00  0.00           C  
ATOM   1300  CG2 VAL A 163     -25.308  -0.593  -9.590  1.00  0.00           C  
ATOM   1301  N   PRO A 164     -25.165  -0.520  -4.902  1.00  0.00           N  
ATOM   1302  CA  PRO A 164     -24.502  -0.638  -3.593  1.00  0.00           C  
ATOM   1303  C   PRO A 164     -23.055  -1.093  -3.753  1.00  0.00           C  
ATOM   1304  O   PRO A 164     -22.788  -2.162  -4.302  1.00  0.00           O  
ATOM   1305  CB  PRO A 164     -25.348  -1.687  -2.872  1.00  0.00           C  
ATOM   1306  CG  PRO A 164     -26.708  -1.535  -3.467  1.00  0.00           C  
ATOM   1307  CD  PRO A 164     -26.474  -1.201  -4.914  1.00  0.00           C  
ATOM   1308  N   LEU A 165     -22.130  -0.260  -3.271  1.00  0.00           N  
ATOM   1309  CA  LEU A 165     -20.709  -0.496  -3.465  1.00  0.00           C  
ATOM   1310  C   LEU A 165     -20.010  -0.571  -2.120  1.00  0.00           C  
ATOM   1311  O   LEU A 165     -20.253   0.262  -1.241  1.00  0.00           O  
ATOM   1312  CB  LEU A 165     -20.101   0.621  -4.319  1.00  0.00           C  
ATOM   1313  CG  LEU A 165     -18.619   0.505  -4.660  1.00  0.00           C  
ATOM   1314  CD1 LEU A 165     -18.358  -0.709  -5.529  1.00  0.00           C  
ATOM   1315  CD2 LEU A 165     -18.133   1.776  -5.356  1.00  0.00           C  
ATOM   1316  N   ASN A 166     -19.141  -1.564  -1.961  1.00  0.00           N  
ATOM   1317  CA  ASN A 166     -18.472  -1.810  -0.695  1.00  0.00           C  
ATOM   1318  C   ASN A 166     -16.960  -1.773  -0.824  1.00  0.00           C  
ATOM   1319  O   ASN A 166     -16.399  -2.245  -1.808  1.00  0.00           O  
ATOM   1320  CB  ASN A 166     -18.890  -3.165  -0.127  1.00  0.00           C  
ATOM   1321  CG  ASN A 166     -20.380  -3.257   0.122  1.00  0.00           C  
ATOM   1322  OD1 ASN A 166     -20.862  -2.877   1.185  1.00  0.00           O  
ATOM   1323  ND2 ASN A 166     -21.112  -3.756  -0.860  1.00  0.00           N  
ATOM   1324  N   ALA A 167     -16.311  -1.211   0.189  1.00  0.00           N  
ATOM   1325  CA  ALA A 167     -14.863  -1.329   0.334  1.00  0.00           C  
ATOM   1326  C   ALA A 167     -14.581  -2.628   1.067  1.00  0.00           C  
ATOM   1327  O   ALA A 167     -15.139  -2.876   2.134  1.00  0.00           O  
ATOM   1328  CB  ALA A 167     -14.299  -0.146   1.103  1.00  0.00           C  
ATOM   1329  N   VAL A 168     -13.729  -3.470   0.493  1.00  0.00           N  
ATOM   1330  CA  VAL A 168     -13.347  -4.735   1.104  1.00  0.00           C  
ATOM   1331  C   VAL A 168     -11.839  -4.764   1.256  1.00  0.00           C  
ATOM   1332  O   VAL A 168     -11.112  -4.648   0.269  1.00  0.00           O  
ATOM   1333  CB  VAL A 168     -13.811  -5.941   0.260  1.00  0.00           C  
ATOM   1334  CG1 VAL A 168     -13.364  -7.244   0.904  1.00  0.00           C  
ATOM   1335  CG2 VAL A 168     -15.326  -5.919   0.090  1.00  0.00           C  
ATOM   1336  N   VAL A 169     -11.366  -4.901   2.488  1.00  0.00           N  
ATOM   1337  CA  VAL A 169      -9.937  -4.941   2.774  1.00  0.00           C  
ATOM   1338  C   VAL A 169      -9.524  -6.357   3.141  1.00  0.00           C  
ATOM   1339  O   VAL A 169     -10.090  -6.953   4.051  1.00  0.00           O  
ATOM   1340  CB  VAL A 169      -9.556  -3.968   3.903  1.00  0.00           C  
ATOM   1341  CG1 VAL A 169      -8.111  -4.188   4.353  1.00  0.00           C  
ATOM   1342  CG2 VAL A 169      -9.750  -2.533   3.444  1.00  0.00           C  
ATOM   1343  N   LEU A 170      -8.529  -6.886   2.427  1.00  0.00           N  
ATOM   1344  CA  LEU A 170      -7.943  -8.179   2.739  1.00  0.00           C  
ATOM   1345  C   LEU A 170      -6.566  -7.990   3.355  1.00  0.00           C  
ATOM   1346  O   LEU A 170      -5.784  -7.150   2.901  1.00  0.00           O  
ATOM   1347  CB  LEU A 170      -7.825  -9.050   1.486  1.00  0.00           C  
ATOM   1348  CG  LEU A 170      -9.136  -9.473   0.815  1.00  0.00           C  
ATOM   1349  CD1 LEU A 170      -8.841 -10.323  -0.421  1.00  0.00           C  
ATOM   1350  CD2 LEU A 170     -10.010 -10.242   1.788  1.00  0.00           C  
ATOM   1351  N   ASN A 171      -6.266  -8.786   4.380  1.00  0.00           N  
ATOM   1352  CA  ASN A 171      -4.942  -8.780   4.993  1.00  0.00           C  
ATOM   1353  C   ASN A 171      -4.081  -9.853   4.329  1.00  0.00           C  
ATOM   1354  O   ASN A 171      -4.010 -10.990   4.792  1.00  0.00           O  
ATOM   1355  CB  ASN A 171      -5.043  -9.024   6.489  1.00  0.00           C  
ATOM   1356  CG  ASN A 171      -3.692  -9.001   7.174  1.00  0.00           C  
ATOM   1357  OD1 ASN A 171      -2.668  -8.735   6.542  1.00  0.00           O  
ATOM   1358  ND2 ASN A 171      -3.677  -9.285   8.468  1.00  0.00           N  
ATOM   1359  N   THR A 172      -3.422  -9.487   3.229  1.00  0.00           N  
ATOM   1360  CA  THR A 172      -2.616 -10.455   2.498  1.00  0.00           C  
ATOM   1361  C   THR A 172      -1.217 -10.608   3.089  1.00  0.00           C  
ATOM   1362  O   THR A 172      -0.442 -11.444   2.615  1.00  0.00           O  
ATOM   1363  CB  THR A 172      -2.510 -10.099   1.002  1.00  0.00           C  
ATOM   1364  OG1 THR A 172      -2.075  -8.748   0.856  1.00  0.00           O  
ATOM   1365  CG2 THR A 172      -3.862 -10.277   0.339  1.00  0.00           C  
ATOM   1366  N   VAL A 173      -0.898  -9.851   4.130  1.00  0.00           N  
ATOM   1367  CA  VAL A 173       0.332 -10.109   4.877  1.00  0.00           C  
ATOM   1368  C   VAL A 173       0.266 -11.504   5.487  1.00  0.00           C  
ATOM   1369  O   VAL A 173       1.296 -12.143   5.710  1.00  0.00           O  
ATOM   1370  CB  VAL A 173       0.569  -9.048   5.969  1.00  0.00           C  
ATOM   1371  CG1 VAL A 173       1.853  -9.344   6.746  1.00  0.00           C  
ATOM   1372  CG2 VAL A 173       0.638  -7.660   5.349  1.00  0.00           C  
ATOM   1373  N   LEU A 174      -0.940 -12.001   5.720  1.00  0.00           N  
ATOM   1374  CA  LEU A 174      -1.125 -13.368   6.199  1.00  0.00           C  
ATOM   1375  C   LEU A 174      -0.584 -14.392   5.213  1.00  0.00           C  
ATOM   1376  O   LEU A 174      -0.207 -15.497   5.600  1.00  0.00           O  
ATOM   1377  CB  LEU A 174      -2.606 -13.655   6.456  1.00  0.00           C  
ATOM   1378  CG  LEU A 174      -3.303 -12.786   7.508  1.00  0.00           C  
ATOM   1379  CD1 LEU A 174      -4.781 -13.176   7.617  1.00  0.00           C  
ATOM   1380  CD2 LEU A 174      -2.613 -12.911   8.856  1.00  0.00           C  
ATOM   1381  N   TYR A 175      -0.526 -14.016   3.939  1.00  0.00           N  
ATOM   1382  CA  TYR A 175      -0.102 -14.928   2.877  1.00  0.00           C  
ATOM   1383  C   TYR A 175       1.333 -14.686   2.419  1.00  0.00           C  
ATOM   1384  O   TYR A 175       1.853 -15.431   1.588  1.00  0.00           O  
ATOM   1385  CB  TYR A 175      -1.036 -14.812   1.672  1.00  0.00           C  
ATOM   1386  CG  TYR A 175      -2.507 -14.920   2.014  1.00  0.00           C  
ATOM   1387  CD1 TYR A 175      -2.961 -15.779   3.009  1.00  0.00           C  
ATOM   1388  CD2 TYR A 175      -3.452 -14.162   1.327  1.00  0.00           C  
ATOM   1389  CE1 TYR A 175      -4.303 -15.879   3.319  1.00  0.00           C  
ATOM   1390  CE2 TYR A 175      -4.802 -14.258   1.622  1.00  0.00           C  
ATOM   1391  CZ  TYR A 175      -5.223 -15.115   2.618  1.00  0.00           C  
ATOM   1392  OH  TYR A 175      -6.560 -15.218   2.919  1.00  0.00           O  
ATOM   1393  N   TYR A 176       1.976 -13.660   2.943  1.00  0.00           N  
ATOM   1394  CA  TYR A 176       3.336 -13.286   2.553  1.00  0.00           C  
ATOM   1395  C   TYR A 176       4.312 -14.411   2.881  1.00  0.00           C  
ATOM   1396  O   TYR A 176       4.269 -14.978   3.978  1.00  0.00           O  
ATOM   1397  CB  TYR A 176       3.734 -12.002   3.285  1.00  0.00           C  
ATOM   1398  CG  TYR A 176       4.965 -11.302   2.763  1.00  0.00           C  
ATOM   1399  CD1 TYR A 176       5.343 -11.350   1.429  1.00  0.00           C  
ATOM   1400  CD2 TYR A 176       5.742 -10.534   3.625  1.00  0.00           C  
ATOM   1401  CE1 TYR A 176       6.461 -10.684   0.964  1.00  0.00           C  
ATOM   1402  CE2 TYR A 176       6.863  -9.853   3.174  1.00  0.00           C  
ATOM   1403  CZ  TYR A 176       7.220  -9.928   1.846  1.00  0.00           C  
ATOM   1404  OH  TYR A 176       8.320  -9.265   1.390  1.00  0.00           O  
ATOM   1405  N   ASN A 177       5.200 -14.750   1.949  1.00  0.00           N  
ATOM   1406  CA  ASN A 177       6.071 -15.903   2.153  1.00  0.00           C  
ATOM   1407  C   ASN A 177       7.209 -15.654   3.142  1.00  0.00           C  
ATOM   1408  O   ASN A 177       7.986 -16.560   3.421  1.00  0.00           O  
ATOM   1409  CB  ASN A 177       6.603 -16.451   0.815  1.00  0.00           C  
ATOM   1410  CG  ASN A 177       7.355 -15.422   0.001  1.00  0.00           C  
ATOM   1411  OD1 ASN A 177       7.797 -14.408   0.522  1.00  0.00           O  
ATOM   1412  ND2 ASN A 177       7.490 -15.703  -1.287  1.00  0.00           N  
ATOM   1413  N   TYR A 178       7.299 -14.442   3.685  1.00  0.00           N  
ATOM   1414  CA  TYR A 178       8.199 -14.170   4.801  1.00  0.00           C  
ATOM   1415  C   TYR A 178       7.483 -14.271   6.143  1.00  0.00           C  
ATOM   1416  O   TYR A 178       8.108 -14.112   7.197  1.00  0.00           O  
ATOM   1417  CB  TYR A 178       8.842 -12.782   4.661  1.00  0.00           C  
ATOM   1418  CG  TYR A 178       9.996 -12.721   3.687  1.00  0.00           C  
ATOM   1419  CD1 TYR A 178      11.261 -13.176   4.051  1.00  0.00           C  
ATOM   1420  CD2 TYR A 178       9.834 -12.203   2.417  1.00  0.00           C  
ATOM   1421  CE1 TYR A 178      12.320 -13.126   3.167  1.00  0.00           C  
ATOM   1422  CE2 TYR A 178      10.900 -12.141   1.523  1.00  0.00           C  
ATOM   1423  CZ  TYR A 178      12.137 -12.601   1.906  1.00  0.00           C  
ATOM   1424  OH  TYR A 178      13.189 -12.547   1.030  1.00  0.00           O  
ATOM   1425  N   ASN A 179       6.182 -14.532   6.110  1.00  0.00           N  
ATOM   1426  CA  ASN A 179       5.389 -14.657   7.328  1.00  0.00           C  
ATOM   1427  C   ASN A 179       5.450 -16.098   7.831  1.00  0.00           C  
ATOM   1428  O   ASN A 179       4.744 -16.972   7.328  1.00  0.00           O  
ATOM   1429  CB  ASN A 179       3.945 -14.236   7.073  1.00  0.00           C  
ATOM   1430  CG  ASN A 179       3.114 -14.162   8.338  1.00  0.00           C  
ATOM   1431  OD1 ASN A 179       3.498 -14.679   9.384  1.00  0.00           O  
ATOM   1432  ND2 ASN A 179       1.955 -13.511   8.245  1.00  0.00           N  
ATOM   1433  N   LYS A 180       6.287 -16.333   8.838  1.00  0.00           N  
ATOM   1434  CA  LYS A 180       6.506 -17.681   9.347  1.00  0.00           C  
ATOM   1435  C   LYS A 180       5.327 -18.195  10.169  1.00  0.00           C  
ATOM   1436  O   LYS A 180       5.260 -19.380  10.489  1.00  0.00           O  
ATOM   1437  CB  LYS A 180       7.785 -17.726  10.190  1.00  0.00           C  
ATOM   1438  CG  LYS A 180       9.045 -17.347   9.429  1.00  0.00           C  
ATOM   1439  CD  LYS A 180      10.263 -17.353  10.338  1.00  0.00           C  
ATOM   1440  CE  LYS A 180      11.521 -16.950   9.587  1.00  0.00           C  
ATOM   1441  NZ  LYS A 180      12.718 -16.915  10.480  1.00  0.00           N  
ATOM   1442  N   GLN A 181       4.395 -17.314  10.502  1.00  0.00           N  
ATOM   1443  CA  GLN A 181       3.270 -17.681  11.351  1.00  0.00           C  
ATOM   1444  C   GLN A 181       2.179 -18.433  10.597  1.00  0.00           C  
ATOM   1445  O   GLN A 181       1.300 -19.032  11.212  1.00  0.00           O  
ATOM   1446  CB  GLN A 181       2.659 -16.435  11.996  1.00  0.00           C  
ATOM   1447  CG  GLN A 181       3.663 -15.542  12.721  1.00  0.00           C  
ATOM   1448  CD  GLN A 181       4.416 -16.277  13.799  1.00  0.00           C  
ATOM   1449  OE1 GLN A 181       3.843 -17.056  14.563  1.00  0.00           O  
ATOM   1450  NE2 GLN A 181       5.716 -16.038  13.872  1.00  0.00           N  
ATOM   1451  N   THR A 182       2.231 -18.404   9.262  1.00  0.00           N  
ATOM   1452  CA  THR A 182       1.121 -18.916   8.453  1.00  0.00           C  
ATOM   1453  C   THR A 182       1.526 -19.940   7.403  1.00  0.00           C  
ATOM   1454  O   THR A 182       0.674 -20.420   6.657  1.00  0.00           O  
ATOM   1455  CB  THR A 182       0.404 -17.763   7.732  1.00  0.00           C  
ATOM   1456  OG1 THR A 182       1.354 -17.036   6.941  1.00  0.00           O  
ATOM   1457  CG2 THR A 182      -0.234 -16.815   8.737  1.00  0.00           C  
ATOM   1458  N   MET A 183       2.800 -20.300   7.336  1.00  0.00           N  
ATOM   1459  CA  MET A 183       3.288 -21.133   6.241  1.00  0.00           C  
ATOM   1460  C   MET A 183       2.646 -22.517   6.195  1.00  0.00           C  
ATOM   1461  O   MET A 183       2.549 -23.118   5.131  1.00  0.00           O  
ATOM   1462  CB  MET A 183       4.816 -21.268   6.310  1.00  0.00           C  
ATOM   1463  CG  MET A 183       5.340 -21.907   7.582  1.00  0.00           C  
ATOM   1464  SD  MET A 183       7.160 -22.012   7.590  1.00  0.00           S  
ATOM   1465  CE  MET A 183       7.426 -23.100   6.193  1.00  0.00           C  
ATOM   1466  N   ASP A 184       2.180 -23.010   7.334  1.00  0.00           N  
ATOM   1467  CA  ASP A 184       1.602 -24.349   7.403  1.00  0.00           C  
ATOM   1468  C   ASP A 184       0.098 -24.328   7.656  1.00  0.00           C  
ATOM   1469  O   ASP A 184      -0.495 -25.347   7.998  1.00  0.00           O  
ATOM   1470  CB  ASP A 184       2.295 -25.173   8.491  1.00  0.00           C  
ATOM   1471  CG  ASP A 184       3.751 -25.462   8.165  1.00  0.00           C  
ATOM   1472  OD1 ASP A 184       4.045 -25.760   6.994  1.00  0.00           O  
ATOM   1473  OD2 ASP A 184       4.587 -25.389   9.078  1.00  0.00           O  
ATOM   1474  N   SER A 185      -0.522 -23.180   7.470  1.00  0.00           N  
ATOM   1475  CA  SER A 185      -1.963 -23.050   7.636  1.00  0.00           C  
ATOM   1476  C   SER A 185      -2.671 -23.295   6.310  1.00  0.00           C  
ATOM   1477  O   SER A 185      -2.054 -23.260   5.243  1.00  0.00           O  
ATOM   1478  CB  SER A 185      -2.317 -21.663   8.168  1.00  0.00           C  
ATOM   1479  OG  SER A 185      -3.704 -21.530   8.402  1.00  0.00           O  
ATOM   1480  N   THR A 186      -3.976 -23.560   6.382  1.00  0.00           N  
ATOM   1481  CA  THR A 186      -4.770 -23.728   5.171  1.00  0.00           C  
ATOM   1482  C   THR A 186      -5.594 -22.487   4.873  1.00  0.00           C  
ATOM   1483  O   THR A 186      -5.724 -22.081   3.724  1.00  0.00           O  
ATOM   1484  CB  THR A 186      -5.714 -24.941   5.290  1.00  0.00           C  
ATOM   1485  OG1 THR A 186      -6.520 -24.814   6.466  1.00  0.00           O  
ATOM   1486  CG2 THR A 186      -4.909 -26.234   5.375  1.00  0.00           C  
ATOM   1487  N   ASP A 187      -6.148 -21.864   5.921  1.00  0.00           N  
ATOM   1488  CA  ASP A 187      -6.932 -20.642   5.778  1.00  0.00           C  
ATOM   1489  C   ASP A 187      -6.650 -19.734   6.973  1.00  0.00           C  
ATOM   1490  O   ASP A 187      -7.441 -19.696   7.921  1.00  0.00           O  
ATOM   1491  CB  ASP A 187      -8.424 -20.969   5.683  1.00  0.00           C  
ATOM   1492  CG  ASP A 187      -9.264 -19.731   5.369  1.00  0.00           C  
ATOM   1493  OD1 ASP A 187      -8.677 -18.676   5.059  1.00  0.00           O  
ATOM   1494  OD2 ASP A 187     -10.502 -19.835   5.442  1.00  0.00           O  
ATOM   1495  N   PRO A 188      -5.526 -19.025   6.957  1.00  0.00           N  
ATOM   1496  CA  PRO A 188      -5.123 -18.213   8.107  1.00  0.00           C  
ATOM   1497  C   PRO A 188      -6.217 -17.248   8.549  1.00  0.00           C  
ATOM   1498  O   PRO A 188      -6.690 -16.429   7.757  1.00  0.00           O  
ATOM   1499  CB  PRO A 188      -3.893 -17.460   7.596  1.00  0.00           C  
ATOM   1500  CG  PRO A 188      -3.321 -18.354   6.543  1.00  0.00           C  
ATOM   1501  CD  PRO A 188      -4.518 -18.987   5.881  1.00  0.00           C  
ATOM   1502  N   LEU A 189      -6.624 -17.386   9.816  1.00  0.00           N  
ATOM   1503  CA  LEU A 189      -7.634 -16.537  10.439  1.00  0.00           C  
ATOM   1504  C   LEU A 189      -8.962 -16.543   9.682  1.00  0.00           C  
ATOM   1505  O   LEU A 189      -9.775 -15.630   9.837  1.00  0.00           O  
ATOM   1506  CB  LEU A 189      -7.106 -15.111  10.612  1.00  0.00           C  
ATOM   1507  CG  LEU A 189      -5.881 -14.987  11.525  1.00  0.00           C  
ATOM   1508  CD1 LEU A 189      -5.411 -13.545  11.619  1.00  0.00           C  
ATOM   1509  CD2 LEU A 189      -6.171 -15.538  12.915  1.00  0.00           C  
ATOM   1510  N   GLY A 190      -9.189 -17.586   8.866  1.00  0.00           N  
ATOM   1511  CA  GLY A 190     -10.458 -17.786   8.201  1.00  0.00           C  
ATOM   1512  C   GLY A 190     -10.786 -16.783   7.108  1.00  0.00           C  
ATOM   1513  O   GLY A 190     -11.953 -16.631   6.735  1.00  0.00           O  
ATOM   1514  N   GLN A 191      -9.773 -16.107   6.589  1.00  0.00           N  
ATOM   1515  CA  GLN A 191     -10.018 -15.014   5.651  1.00  0.00           C  
ATOM   1516  C   GLN A 191     -10.604 -15.477   4.323  1.00  0.00           C  
ATOM   1517  O   GLN A 191     -11.483 -14.812   3.769  1.00  0.00           O  
ATOM   1518  CB  GLN A 191      -8.743 -14.208   5.412  1.00  0.00           C  
ATOM   1519  CG  GLN A 191      -8.956 -12.988   4.511  1.00  0.00           C  
ATOM   1520  CD  GLN A 191      -7.761 -12.072   4.450  1.00  0.00           C  
ATOM   1521  OE1 GLN A 191      -7.885 -10.858   4.655  1.00  0.00           O  
ATOM   1522  NE2 GLN A 191      -6.594 -12.643   4.170  1.00  0.00           N  
ATOM   1523  N   PHE A 192     -10.139 -16.604   3.778  1.00  0.00           N  
ATOM   1524  CA  PHE A 192     -10.682 -17.095   2.512  1.00  0.00           C  
ATOM   1525  C   PHE A 192     -12.160 -17.426   2.642  1.00  0.00           C  
ATOM   1526  O   PHE A 192     -12.973 -17.045   1.799  1.00  0.00           O  
ATOM   1527  CB  PHE A 192      -9.907 -18.322   2.019  1.00  0.00           C  
ATOM   1528  CG  PHE A 192      -8.591 -18.001   1.360  1.00  0.00           C  
ATOM   1529  CD1 PHE A 192      -8.537 -17.206   0.230  1.00  0.00           C  
ATOM   1530  CD2 PHE A 192      -7.405 -18.506   1.869  1.00  0.00           C  
ATOM   1531  CE1 PHE A 192      -7.329 -16.911  -0.379  1.00  0.00           C  
ATOM   1532  CE2 PHE A 192      -6.192 -18.219   1.268  1.00  0.00           C  
ATOM   1533  CZ  PHE A 192      -6.155 -17.415   0.143  1.00  0.00           C  
ATOM   1534  N   GLU A 193     -12.524 -18.149   3.708  1.00  0.00           N  
ATOM   1535  CA  GLU A 193     -13.916 -18.504   3.946  1.00  0.00           C  
ATOM   1536  C   GLU A 193     -14.764 -17.251   4.153  1.00  0.00           C  
ATOM   1537  O   GLU A 193     -15.871 -17.132   3.615  1.00  0.00           O  
ATOM   1538  CB  GLU A 193     -14.040 -19.432   5.154  1.00  0.00           C  
ATOM   1539  CG  GLU A 193     -15.465 -19.889   5.441  1.00  0.00           C  
ATOM   1540  CD  GLU A 193     -15.560 -20.816   6.648  1.00  0.00           C  
ATOM   1541  OE1 GLU A 193     -14.569 -20.917   7.398  1.00  0.00           O  
ATOM   1542  OE2 GLU A 193     -16.623 -21.427   6.836  1.00  0.00           O  
ATOM   1543  N   TRP A 194     -14.243 -16.317   4.934  1.00  0.00           N  
ATOM   1544  CA  TRP A 194     -14.919 -15.044   5.178  1.00  0.00           C  
ATOM   1545  C   TRP A 194     -15.153 -14.280   3.878  1.00  0.00           C  
ATOM   1546  O   TRP A 194     -16.246 -13.774   3.630  1.00  0.00           O  
ATOM   1547  CB  TRP A 194     -14.096 -14.204   6.161  1.00  0.00           C  
ATOM   1548  CG  TRP A 194     -14.572 -12.789   6.331  1.00  0.00           C  
ATOM   1549  CD1 TRP A 194     -15.539 -12.340   7.186  1.00  0.00           C  
ATOM   1550  CD2 TRP A 194     -14.093 -11.634   5.626  1.00  0.00           C  
ATOM   1551  NE1 TRP A 194     -15.687 -10.992   7.068  1.00  0.00           N  
ATOM   1552  CE2 TRP A 194     -14.811 -10.518   6.121  1.00  0.00           C  
ATOM   1553  CE3 TRP A 194     -13.118 -11.436   4.639  1.00  0.00           C  
ATOM   1554  CZ2 TRP A 194     -14.589  -9.222   5.643  1.00  0.00           C  
ATOM   1555  CZ3 TRP A 194     -12.907 -10.145   4.174  1.00  0.00           C  
ATOM   1556  CH2 TRP A 194     -13.635  -9.057   4.675  1.00  0.00           C  
ATOM   1557  N   PHE A 195     -14.129 -14.214   3.043  1.00  0.00           N  
ATOM   1558  CA  PHE A 195     -14.219 -13.495   1.779  1.00  0.00           C  
ATOM   1559  C   PHE A 195     -15.272 -14.114   0.866  1.00  0.00           C  
ATOM   1560  O   PHE A 195     -16.054 -13.401   0.231  1.00  0.00           O  
ATOM   1561  CB  PHE A 195     -12.857 -13.471   1.081  1.00  0.00           C  
ATOM   1562  CG  PHE A 195     -12.836 -12.667  -0.190  1.00  0.00           C  
ATOM   1563  CD1 PHE A 195     -12.900 -11.284  -0.160  1.00  0.00           C  
ATOM   1564  CD2 PHE A 195     -12.743 -13.301  -1.416  1.00  0.00           C  
ATOM   1565  CE1 PHE A 195     -12.870 -10.546  -1.328  1.00  0.00           C  
ATOM   1566  CE2 PHE A 195     -12.712 -12.572  -2.590  1.00  0.00           C  
ATOM   1567  CZ  PHE A 195     -12.778 -11.193  -2.549  1.00  0.00           C  
ATOM   1568  N   LYS A 196     -15.295 -15.444   0.814  1.00  0.00           N  
ATOM   1569  CA  LYS A 196     -16.287 -16.140  -0.005  1.00  0.00           C  
ATOM   1570  C   LYS A 196     -17.701 -15.820   0.474  1.00  0.00           C  
ATOM   1571  O   LYS A 196     -18.600 -15.576  -0.331  1.00  0.00           O  
ATOM   1572  CB  LYS A 196     -16.052 -17.647   0.033  1.00  0.00           C  
ATOM   1573  CG  LYS A 196     -17.008 -18.440  -0.855  1.00  0.00           C  
ATOM   1574  CD  LYS A 196     -16.729 -19.938  -0.783  1.00  0.00           C  
ATOM   1575  CE  LYS A 196     -17.588 -20.704  -1.781  1.00  0.00           C  
ATOM   1576  NZ  LYS A 196     -19.044 -20.504  -1.561  1.00  0.00           N  
ATOM   1577  N   THR A 197     -17.899 -15.826   1.784  1.00  0.00           N  
ATOM   1578  CA  THR A 197     -19.203 -15.525   2.364  1.00  0.00           C  
ATOM   1579  C   THR A 197     -19.643 -14.101   2.014  1.00  0.00           C  
ATOM   1580  O   THR A 197     -20.789 -13.872   1.614  1.00  0.00           O  
ATOM   1581  CB  THR A 197     -19.180 -15.707   3.892  1.00  0.00           C  
ATOM   1582  OG1 THR A 197     -18.910 -17.074   4.198  1.00  0.00           O  
ATOM   1583  CG2 THR A 197     -20.513 -15.302   4.502  1.00  0.00           C  
ATOM   1584  N   VAL A 198     -18.716 -13.154   2.147  1.00  0.00           N  
ATOM   1585  CA  VAL A 198     -19.001 -11.762   1.828  1.00  0.00           C  
ATOM   1586  C   VAL A 198     -19.358 -11.603   0.354  1.00  0.00           C  
ATOM   1587  O   VAL A 198     -20.366 -10.983   0.006  1.00  0.00           O  
ATOM   1588  CB  VAL A 198     -17.799 -10.862   2.193  1.00  0.00           C  
ATOM   1589  CG1 VAL A 198     -17.970  -9.470   1.601  1.00  0.00           C  
ATOM   1590  CG2 VAL A 198     -17.635 -10.784   3.705  1.00  0.00           C  
ATOM   1591  N   MET A 199     -18.548 -12.174  -0.519  1.00  0.00           N  
ATOM   1592  CA  MET A 199     -18.758 -12.037  -1.956  1.00  0.00           C  
ATOM   1593  C   MET A 199     -20.031 -12.737  -2.418  1.00  0.00           C  
ATOM   1594  O   MET A 199     -20.750 -12.215  -3.274  1.00  0.00           O  
ATOM   1595  CB  MET A 199     -17.548 -12.578  -2.719  1.00  0.00           C  
ATOM   1596  CG  MET A 199     -16.294 -11.735  -2.566  1.00  0.00           C  
ATOM   1597  SD  MET A 199     -16.445 -10.124  -3.367  1.00  0.00           S  
ATOM   1598  CE  MET A 199     -15.887  -9.048  -2.070  1.00  0.00           C  
ATOM   1599  N   ASP A 200     -20.310 -13.913  -1.867  1.00  0.00           N  
ATOM   1600  CA  ASP A 200     -21.558 -14.605  -2.184  1.00  0.00           C  
ATOM   1601  C   ASP A 200     -22.752 -13.732  -1.813  1.00  0.00           C  
ATOM   1602  O   ASP A 200     -23.725 -13.638  -2.561  1.00  0.00           O  
ATOM   1603  CB  ASP A 200     -21.642 -15.945  -1.445  1.00  0.00           C  
ATOM   1604  CG  ASP A 200     -20.791 -17.026  -2.092  1.00  0.00           C  
ATOM   1605  OD1 ASP A 200     -20.367 -16.849  -3.247  1.00  0.00           O  
ATOM   1606  OD2 ASP A 200     -20.559 -18.069  -1.436  1.00  0.00           O  
ATOM   1607  N   GLY A 201     -22.668 -13.090  -0.655  1.00  0.00           N  
ATOM   1608  CA  GLY A 201     -23.727 -12.197  -0.220  1.00  0.00           C  
ATOM   1609  C   GLY A 201     -23.912 -11.019  -1.155  1.00  0.00           C  
ATOM   1610  O   GLY A 201     -25.041 -10.644  -1.494  1.00  0.00           O  
ATOM   1611  N   TYR A 202     -22.818 -10.425  -1.572  1.00  0.00           N  
ATOM   1612  CA  TYR A 202     -22.869  -9.301  -2.505  1.00  0.00           C  
ATOM   1613  C   TYR A 202     -23.479  -9.730  -3.840  1.00  0.00           C  
ATOM   1614  O   TYR A 202     -24.318  -9.026  -4.407  1.00  0.00           O  
ATOM   1615  CB  TYR A 202     -21.476  -8.718  -2.744  1.00  0.00           C  
ATOM   1616  CG  TYR A 202     -20.874  -7.976  -1.565  1.00  0.00           C  
ATOM   1617  CD1 TYR A 202     -21.634  -7.621  -0.463  1.00  0.00           C  
ATOM   1618  CD2 TYR A 202     -19.530  -7.617  -1.576  1.00  0.00           C  
ATOM   1619  CE1 TYR A 202     -21.076  -6.931   0.602  1.00  0.00           C  
ATOM   1620  CE2 TYR A 202     -18.966  -6.929  -0.520  1.00  0.00           C  
ATOM   1621  CZ  TYR A 202     -19.736  -6.590   0.572  1.00  0.00           C  
ATOM   1622  OH  TYR A 202     -19.177  -5.913   1.625  1.00  0.00           O  
ATOM   1623  N   ARG A 203     -23.069 -10.888  -4.339  1.00  0.00           N  
ATOM   1624  CA  ARG A 203     -23.581 -11.395  -5.611  1.00  0.00           C  
ATOM   1625  C   ARG A 203     -25.089 -11.616  -5.534  1.00  0.00           C  
ATOM   1626  O   ARG A 203     -25.823 -11.244  -6.455  1.00  0.00           O  
ATOM   1627  CB  ARG A 203     -22.865 -12.696  -5.990  1.00  0.00           C  
ATOM   1628  CG  ARG A 203     -23.447 -13.404  -7.204  1.00  0.00           C  
ATOM   1629  CD  ARG A 203     -22.620 -14.640  -7.556  1.00  0.00           C  
ATOM   1630  NE  ARG A 203     -21.373 -14.289  -8.221  1.00  0.00           N  
ATOM   1631  CZ  ARG A 203     -20.322 -15.110  -8.332  1.00  0.00           C  
ATOM   1632  NH1 ARG A 203     -20.353 -16.316  -7.780  1.00  0.00           N  
ATOM   1633  NH2 ARG A 203     -19.234 -14.721  -8.988  1.00  0.00           N  
ATOM   1634  N   LYS A 204     -25.554 -12.213  -4.443  1.00  0.00           N  
ATOM   1635  CA  LYS A 204     -26.967 -12.525  -4.294  1.00  0.00           C  
ATOM   1636  C   LYS A 204     -27.832 -11.278  -4.181  1.00  0.00           C  
ATOM   1637  O   LYS A 204     -29.009 -11.296  -4.553  1.00  0.00           O  
ATOM   1638  CB  LYS A 204     -27.189 -13.417  -3.066  1.00  0.00           C  
ATOM   1639  CG  LYS A 204     -26.644 -14.820  -3.203  1.00  0.00           C  
ATOM   1640  CD  LYS A 204     -26.847 -15.625  -1.929  1.00  0.00           C  
ATOM   1641  CE  LYS A 204     -26.274 -17.021  -2.052  1.00  0.00           C  
ATOM   1642  NZ  LYS A 204     -26.446 -17.810  -0.804  1.00  0.00           N  
ATOM   1643  N   THR A 205     -27.254 -10.192  -3.673  1.00  0.00           N  
ATOM   1644  CA  THR A 205     -28.015  -8.967  -3.431  1.00  0.00           C  
ATOM   1645  C   THR A 205     -27.678  -7.855  -4.420  1.00  0.00           C  
ATOM   1646  O   THR A 205     -28.127  -6.720  -4.253  1.00  0.00           O  
ATOM   1647  CB  THR A 205     -27.788  -8.458  -2.001  1.00  0.00           C  
ATOM   1648  OG1 THR A 205     -26.395  -8.275  -1.763  1.00  0.00           O  
ATOM   1649  CG2 THR A 205     -28.337  -9.460  -0.989  1.00  0.00           C  
ATOM   1650  N   GLY A 206     -26.890  -8.168  -5.446  1.00  0.00           N  
ATOM   1651  CA  GLY A 206     -26.581  -7.201  -6.487  1.00  0.00           C  
ATOM   1652  C   GLY A 206     -25.640  -6.098  -6.060  1.00  0.00           C  
ATOM   1653  O   GLY A 206     -25.628  -5.019  -6.660  1.00  0.00           O  
ATOM   1654  N   GLN A 207     -24.841  -6.351  -5.032  1.00  0.00           N  
ATOM   1655  CA  GLN A 207     -23.856  -5.388  -4.567  1.00  0.00           C  
ATOM   1656  C   GLN A 207     -22.522  -5.599  -5.276  1.00  0.00           C  
ATOM   1657  O   GLN A 207     -22.256  -6.672  -5.824  1.00  0.00           O  
ATOM   1658  CB  GLN A 207     -23.657  -5.493  -3.051  1.00  0.00           C  
ATOM   1659  CG  GLN A 207     -24.927  -5.319  -2.245  1.00  0.00           C  
ATOM   1660  CD  GLN A 207     -24.664  -5.236  -0.761  1.00  0.00           C  
ATOM   1661  OE1 GLN A 207     -23.909  -4.370  -0.319  1.00  0.00           O  
ATOM   1662  NE2 GLN A 207     -25.269  -6.128   0.006  1.00  0.00           N  
ATOM   1663  N   ARG A 208     -21.693  -4.562  -5.255  1.00  0.00           N  
ATOM   1664  CA  ARG A 208     -20.371  -4.654  -5.869  1.00  0.00           C  
ATOM   1665  C   ARG A 208     -19.312  -4.203  -4.883  1.00  0.00           C  
ATOM   1666  O   ARG A 208     -19.620  -3.672  -3.817  1.00  0.00           O  
ATOM   1667  CB  ARG A 208     -20.327  -3.846  -7.166  1.00  0.00           C  
ATOM   1668  CG  ARG A 208     -21.244  -4.437  -8.230  1.00  0.00           C  
ATOM   1669  CD  ARG A 208     -21.204  -3.681  -9.536  1.00  0.00           C  
ATOM   1670  NE  ARG A 208     -22.076  -4.301 -10.526  1.00  0.00           N  
ATOM   1671  CZ  ARG A 208     -22.321  -3.824 -11.733  1.00  0.00           C  
ATOM   1672  NH1 ARG A 208     -21.753  -2.696 -12.133  1.00  0.00           N  
ATOM   1673  NH2 ARG A 208     -23.134  -4.470 -12.557  1.00  0.00           N  
ATOM   1674  N   ALA A 209     -18.039  -4.423  -5.250  1.00  0.00           N  
ATOM   1675  CA  ALA A 209     -16.953  -4.174  -4.320  1.00  0.00           C  
ATOM   1676  C   ALA A 209     -15.696  -3.675  -5.006  1.00  0.00           C  
ATOM   1677  O   ALA A 209     -15.419  -4.022  -6.158  1.00  0.00           O  
ATOM   1678  CB  ALA A 209     -16.630  -5.442  -3.532  1.00  0.00           C  
ATOM   1679  N   ILE A 210     -14.960  -2.851  -4.284  1.00  0.00           N  
ATOM   1680  CA  ILE A 210     -13.586  -2.538  -4.624  1.00  0.00           C  
ATOM   1681  C   ILE A 210     -12.733  -3.154  -3.530  1.00  0.00           C  
ATOM   1682  O   ILE A 210     -12.893  -2.835  -2.352  1.00  0.00           O  
ATOM   1683  CB  ILE A 210     -13.344  -1.021  -4.721  1.00  0.00           C  
ATOM   1684  CG1 ILE A 210     -14.137  -0.446  -5.898  1.00  0.00           C  
ATOM   1685  CG2 ILE A 210     -11.853  -0.722  -4.873  1.00  0.00           C  
ATOM   1686  CD1 ILE A 210     -14.093   1.069  -5.993  1.00  0.00           C  
ATOM   1687  N   VAL A 211     -11.841  -4.068  -3.915  1.00  0.00           N  
ATOM   1688  CA  VAL A 211     -11.025  -4.808  -2.958  1.00  0.00           C  
ATOM   1689  C   VAL A 211      -9.647  -4.177  -2.856  1.00  0.00           C  
ATOM   1690  O   VAL A 211      -9.045  -3.823  -3.867  1.00  0.00           O  
ATOM   1691  CB  VAL A 211     -10.902  -6.289  -3.365  1.00  0.00           C  
ATOM   1692  CG1 VAL A 211     -10.086  -7.065  -2.339  1.00  0.00           C  
ATOM   1693  CG2 VAL A 211     -12.286  -6.917  -3.525  1.00  0.00           C  
ATOM   1694  N   SER A 212      -9.147  -4.035  -1.622  1.00  0.00           N  
ATOM   1695  CA  SER A 212      -7.817  -3.489  -1.401  1.00  0.00           C  
ATOM   1696  C   SER A 212      -7.012  -4.430  -0.512  1.00  0.00           C  
ATOM   1697  O   SER A 212      -7.559  -5.100   0.367  1.00  0.00           O  
ATOM   1698  CB  SER A 212      -7.893  -2.103  -0.764  1.00  0.00           C  
ATOM   1699  OG  SER A 212      -8.580  -1.193  -1.591  1.00  0.00           O  
ATOM   1700  N   MET A 213      -5.703  -4.482  -0.744  1.00  0.00           N  
ATOM   1701  CA  MET A 213      -4.803  -5.332   0.017  1.00  0.00           C  
ATOM   1702  C   MET A 213      -3.399  -4.774  -0.122  1.00  0.00           C  
ATOM   1703  O   MET A 213      -3.091  -4.073  -1.088  1.00  0.00           O  
ATOM   1704  CB  MET A 213      -4.852  -6.776  -0.506  1.00  0.00           C  
ATOM   1705  CG  MET A 213      -4.415  -6.910  -1.960  1.00  0.00           C  
ATOM   1706  SD  MET A 213      -4.872  -8.485  -2.712  1.00  0.00           S  
ATOM   1707  CE  MET A 213      -6.638  -8.317  -2.795  1.00  0.00           C  
ATOM   1708  N   HIS A 214      -2.532  -5.078   0.850  1.00  0.00           N  
ATOM   1709  CA  HIS A 214      -1.184  -4.541   0.765  1.00  0.00           C  
ATOM   1710  C   HIS A 214      -0.357  -5.256  -0.298  1.00  0.00           C  
ATOM   1711  O   HIS A 214       0.294  -4.619  -1.119  1.00  0.00           O  
ATOM   1712  CB  HIS A 214      -0.476  -4.615   2.120  1.00  0.00           C  
ATOM   1713  CG  HIS A 214       0.859  -3.941   2.114  1.00  0.00           C  
ATOM   1714  ND1 HIS A 214       1.014  -2.592   1.899  1.00  0.00           N  
ATOM   1715  CD2 HIS A 214       2.108  -4.443   2.263  1.00  0.00           C  
ATOM   1716  CE1 HIS A 214       2.296  -2.280   1.933  1.00  0.00           C  
ATOM   1717  NE2 HIS A 214       2.984  -3.387   2.145  1.00  0.00           N  
ATOM   1718  N   ILE A 215      -0.397  -6.583  -0.286  1.00  0.00           N  
ATOM   1719  CA  ILE A 215       0.427  -7.391  -1.183  1.00  0.00           C  
ATOM   1720  C   ILE A 215      -0.454  -8.114  -2.204  1.00  0.00           C  
ATOM   1721  O   ILE A 215      -1.250  -8.977  -1.842  1.00  0.00           O  
ATOM   1722  CB  ILE A 215       1.274  -8.420  -0.418  1.00  0.00           C  
ATOM   1723  CG1 ILE A 215       2.030  -7.740   0.733  1.00  0.00           C  
ATOM   1724  CG2 ILE A 215       2.242  -9.123  -1.367  1.00  0.00           C  
ATOM   1725  CD1 ILE A 215       2.850  -8.695   1.586  1.00  0.00           C  
ATOM   1726  N   CYS A 216      -0.308  -7.766  -3.465  1.00  0.00           N  
ATOM   1727  CA  CYS A 216      -1.025  -8.420  -4.550  1.00  0.00           C  
ATOM   1728  C   CYS A 216      -0.457  -9.807  -4.808  1.00  0.00           C  
ATOM   1729  O   CYS A 216       0.720 -10.063  -4.571  1.00  0.00           O  
ATOM   1730  CB  CYS A 216      -0.902  -7.595  -5.836  1.00  0.00           C  
ATOM   1731  SG  CYS A 216      -2.363  -6.659  -6.343  1.00  0.00           S  
ATOM   1732  N   PRO A 217      -1.280 -10.743  -5.314  1.00  0.00           N  
ATOM   1733  CA  PRO A 217      -0.713 -11.985  -5.826  1.00  0.00           C  
ATOM   1734  C   PRO A 217       0.173 -11.692  -7.031  1.00  0.00           C  
ATOM   1735  O   PRO A 217      -0.023 -10.689  -7.716  1.00  0.00           O  
ATOM   1736  CB  PRO A 217      -1.944 -12.801  -6.231  1.00  0.00           C  
ATOM   1737  CG  PRO A 217      -2.997 -11.778  -6.497  1.00  0.00           C  
ATOM   1738  CD  PRO A 217      -2.733 -10.663  -5.525  1.00  0.00           C  
ATOM   1739  N   GLY A 218       1.145 -12.564  -7.278  1.00  0.00           N  
ATOM   1740  CA  GLY A 218       2.064 -12.373  -8.380  1.00  0.00           C  
ATOM   1741  C   GLY A 218       3.500 -12.307  -7.905  1.00  0.00           C  
ATOM   1742  O   GLY A 218       3.849 -12.833  -6.850  1.00  0.00           O  
ATOM   1743  N   VAL A 219       4.334 -11.646  -8.702  1.00  0.00           N  
ATOM   1744  CA  VAL A 219       5.766 -11.625  -8.459  1.00  0.00           C  
ATOM   1745  C   VAL A 219       6.281 -10.193  -8.375  1.00  0.00           C  
ATOM   1746  O   VAL A 219       5.586  -9.243  -8.738  1.00  0.00           O  
ATOM   1747  CB  VAL A 219       6.539 -12.381  -9.552  1.00  0.00           C  
ATOM   1748  CG1 VAL A 219       6.072 -13.830  -9.625  1.00  0.00           C  
ATOM   1749  CG2 VAL A 219       6.363 -11.685 -10.901  1.00  0.00           C  
ATOM   1750  N   ALA A 220       7.521 -10.058  -7.895  1.00  0.00           N  
ATOM   1751  CA  ALA A 220       8.190  -8.765  -7.847  1.00  0.00           C  
ATOM   1752  C   ALA A 220       9.206  -8.690  -8.975  1.00  0.00           C  
ATOM   1753  O   ALA A 220      10.265  -9.323  -8.907  1.00  0.00           O  
ATOM   1754  CB  ALA A 220       8.874  -8.560  -6.496  1.00  0.00           C  
ATOM   1755  N   GLU A 221       8.891  -7.924 -10.005  1.00  0.00           N  
ATOM   1756  CA  GLU A 221       9.743  -7.835 -11.188  1.00  0.00           C  
ATOM   1757  C   GLU A 221      11.160  -7.393 -10.857  1.00  0.00           C  
ATOM   1758  O   GLU A 221      12.124  -7.879 -11.445  1.00  0.00           O  
ATOM   1759  CB  GLU A 221       9.133  -6.871 -12.213  1.00  0.00           C  
ATOM   1760  CG  GLU A 221       7.841  -7.340 -12.853  1.00  0.00           C  
ATOM   1761  CD  GLU A 221       6.589  -6.917 -12.099  1.00  0.00           C  
ATOM   1762  OE1 GLU A 221       6.654  -6.709 -10.869  1.00  0.00           O  
ATOM   1763  OE2 GLU A 221       5.534  -6.791 -12.743  1.00  0.00           O  
ATOM   1764  N   ARG A 222      11.289  -6.464  -9.906  1.00  0.00           N  
ATOM   1765  CA  ARG A 222      12.587  -5.898  -9.579  1.00  0.00           C  
ATOM   1766  C   ARG A 222      13.453  -6.831  -8.747  1.00  0.00           C  
ATOM   1767  O   ARG A 222      14.646  -6.597  -8.587  1.00  0.00           O  
ATOM   1768  CB  ARG A 222      12.414  -4.562  -8.836  1.00  0.00           C  
ATOM   1769  CG  ARG A 222      11.683  -3.505  -9.640  1.00  0.00           C  
ATOM   1770  CD  ARG A 222      11.287  -2.333  -8.762  1.00  0.00           C  
ATOM   1771  NE  ARG A 222      12.425  -1.489  -8.413  1.00  0.00           N  
ATOM   1772  CZ  ARG A 222      12.370  -0.506  -7.507  1.00  0.00           C  
ATOM   1773  NH1 ARG A 222      11.250  -0.272  -6.845  1.00  0.00           N  
ATOM   1774  NH2 ARG A 222      13.441   0.225  -7.268  1.00  0.00           N  
ATOM   1775  N   PHE A 223      12.857  -7.897  -8.230  1.00  0.00           N  
ATOM   1776  CA  PHE A 223      13.575  -8.848  -7.384  1.00  0.00           C  
ATOM   1777  C   PHE A 223      13.523 -10.247  -7.983  1.00  0.00           C  
ATOM   1778  O   PHE A 223      13.147 -11.221  -7.329  1.00  0.00           O  
ATOM   1779  CB  PHE A 223      13.014  -8.824  -5.969  1.00  0.00           C  
ATOM   1780  CG  PHE A 223      13.094  -7.462  -5.326  1.00  0.00           C  
ATOM   1781  CD1 PHE A 223      14.288  -7.006  -4.787  1.00  0.00           C  
ATOM   1782  CD2 PHE A 223      11.987  -6.638  -5.275  1.00  0.00           C  
ATOM   1783  CE1 PHE A 223      14.379  -5.755  -4.204  1.00  0.00           C  
ATOM   1784  CE2 PHE A 223      12.064  -5.380  -4.697  1.00  0.00           C  
ATOM   1785  CZ  PHE A 223      13.260  -4.934  -4.153  1.00  0.00           C  
ATOM   1786  N   ASN A 224      13.987 -10.384  -9.278  1.00  0.00           N  
ATOM   1787  CA  ASN A 224      14.090 -11.518 -10.048  1.00  0.00           C  
ATOM   1788  C   ASN A 224      12.821 -12.301 -10.222  1.00  0.00           C  
ATOM   1789  O   ASN A 224      12.785 -13.519 -10.296  1.00  0.00           O  
ATOM   1790  CB  ASN A 224      15.204 -12.422  -9.556  1.00  0.00           C  
ATOM   1791  CG  ASN A 224      15.997 -13.007 -10.553  1.00  0.00           C  
ATOM   1792  OD1 ASN A 224      15.924 -12.648 -11.776  1.00  0.00           O  
ATOM   1793  ND2 ASN A 224      16.776 -13.744 -10.543  1.00  0.00           N  
ATOM   1794  N   TYR A 225      11.679 -11.552 -10.315  1.00  0.00           N  
ATOM   1795  CA  TYR A 225      10.358 -12.133 -10.488  1.00  0.00           C  
ATOM   1796  C   TYR A 225      10.039 -13.115  -9.367  1.00  0.00           C  
ATOM   1797  O   TYR A 225       9.442 -14.168  -9.588  1.00  0.00           O  
ATOM   1798  CB  TYR A 225      10.233 -12.811 -11.861  1.00  0.00           C  
ATOM   1799  CG  TYR A 225      10.426 -11.846 -13.015  1.00  0.00           C  
ATOM   1800  CD1 TYR A 225       9.344 -11.156 -13.546  1.00  0.00           C  
ATOM   1801  CD2 TYR A 225      11.677 -11.622 -13.556  1.00  0.00           C  
ATOM   1802  CE1 TYR A 225       9.509 -10.267 -14.590  1.00  0.00           C  
ATOM   1803  CE2 TYR A 225      11.855 -10.731 -14.604  1.00  0.00           C  
ATOM   1804  CZ  TYR A 225      10.770 -10.054 -15.119  1.00  0.00           C  
ATOM   1805  OH  TYR A 225      10.935  -9.173 -16.156  1.00  0.00           O  
ATOM   1806  N   SER A 226      10.435 -12.751  -8.148  1.00  0.00           N  
ATOM   1807  CA  SER A 226      10.261 -13.632  -7.000  1.00  0.00           C  
ATOM   1808  C   SER A 226       8.813 -13.630  -6.513  1.00  0.00           C  
ATOM   1809  O   SER A 226       8.159 -12.587  -6.483  1.00  0.00           O  
ATOM   1810  CB  SER A 226      11.181 -13.200  -5.864  1.00  0.00           C  
ATOM   1811  OG  SER A 226      10.940 -11.859  -5.492  1.00  0.00           O  
ATOM   1812  N   ASP A 227       8.322 -14.825  -6.134  1.00  0.00           N  
ATOM   1813  CA  ASP A 227       6.999 -14.935  -5.540  1.00  0.00           C  
ATOM   1814  C   ASP A 227       6.928 -14.102  -4.276  1.00  0.00           C  
ATOM   1815  O   ASP A 227       7.870 -14.063  -3.487  1.00  0.00           O  
ATOM   1816  CB  ASP A 227       6.676 -16.394  -5.192  1.00  0.00           C  
ATOM   1817  CG  ASP A 227       6.551 -17.270  -6.421  1.00  0.00           C  
ATOM   1818  OD1 ASP A 227       6.242 -16.750  -7.515  1.00  0.00           O  
ATOM   1819  OD2 ASP A 227       6.750 -18.498  -6.289  1.00  0.00           O  
ATOM   1820  N   GLN A 228       5.787 -13.424  -4.073  1.00  0.00           N  
ATOM   1821  CA  GLN A 228       5.575 -12.639  -2.875  1.00  0.00           C  
ATOM   1822  C   GLN A 228       4.715 -13.375  -1.855  1.00  0.00           C  
ATOM   1823  O   GLN A 228       4.902 -13.231  -0.649  1.00  0.00           O  
ATOM   1824  CB  GLN A 228       4.938 -11.292  -3.230  1.00  0.00           C  
ATOM   1825  CG  GLN A 228       5.823 -10.427  -4.114  1.00  0.00           C  
ATOM   1826  CD  GLN A 228       7.166 -10.178  -3.472  1.00  0.00           C  
ATOM   1827  OE1 GLN A 228       7.265  -9.441  -2.494  1.00  0.00           O  
ATOM   1828  NE2 GLN A 228       8.204 -10.818  -3.999  1.00  0.00           N  
ATOM   1829  N   LEU A 229       3.777 -14.177  -2.342  1.00  0.00           N  
ATOM   1830  CA  LEU A 229       2.920 -14.967  -1.479  1.00  0.00           C  
ATOM   1831  C   LEU A 229       3.311 -16.439  -1.548  1.00  0.00           C  
ATOM   1832  O   LEU A 229       3.852 -16.890  -2.555  1.00  0.00           O  
ATOM   1833  CB  LEU A 229       1.453 -14.794  -1.876  1.00  0.00           C  
ATOM   1834  CG  LEU A 229       0.938 -13.361  -2.027  1.00  0.00           C  
ATOM   1835  CD1 LEU A 229      -0.539 -13.366  -2.385  1.00  0.00           C  
ATOM   1836  CD2 LEU A 229       1.189 -12.559  -0.759  1.00  0.00           C  
ATOM   1837  N   TYR A 230       3.044 -17.193  -0.479  1.00  0.00           N  
ATOM   1838  CA  TYR A 230       3.185 -18.638  -0.551  1.00  0.00           C  
ATOM   1839  C   TYR A 230       2.383 -19.142  -1.750  1.00  0.00           C  
ATOM   1840  O   TYR A 230       1.260 -18.680  -1.977  1.00  0.00           O  
ATOM   1841  CB  TYR A 230       2.675 -19.301   0.729  1.00  0.00           C  
ATOM   1842  CG  TYR A 230       3.560 -19.104   1.934  1.00  0.00           C  
ATOM   1843  CD1 TYR A 230       4.794 -19.734   2.033  1.00  0.00           C  
ATOM   1844  CD2 TYR A 230       3.159 -18.305   2.998  1.00  0.00           C  
ATOM   1845  CE1 TYR A 230       5.605 -19.568   3.147  1.00  0.00           C  
ATOM   1846  CE2 TYR A 230       3.957 -18.131   4.119  1.00  0.00           C  
ATOM   1847  CZ  TYR A 230       5.176 -18.770   4.182  1.00  0.00           C  
ATOM   1848  OH  TYR A 230       5.974 -18.601   5.290  1.00  0.00           O  
ATOM   1849  N   PRO A 231       2.933 -20.068  -2.535  1.00  0.00           N  
ATOM   1850  CA  PRO A 231       2.272 -20.504  -3.772  1.00  0.00           C  
ATOM   1851  C   PRO A 231       0.820 -20.930  -3.581  1.00  0.00           C  
ATOM   1852  O   PRO A 231      -0.034 -20.574  -4.395  1.00  0.00           O  
ATOM   1853  CB  PRO A 231       3.141 -21.677  -4.233  1.00  0.00           C  
ATOM   1854  CG  PRO A 231       4.498 -21.352  -3.714  1.00  0.00           C  
ATOM   1855  CD  PRO A 231       4.272 -20.680  -2.388  1.00  0.00           C  
ATOM   1856  N   GLN A 232       0.529 -21.690  -2.524  1.00  0.00           N  
ATOM   1857  CA  GLN A 232      -0.828 -22.168  -2.300  1.00  0.00           C  
ATOM   1858  C   GLN A 232      -1.792 -21.020  -2.015  1.00  0.00           C  
ATOM   1859  O   GLN A 232      -2.949 -21.058  -2.433  1.00  0.00           O  
ATOM   1860  CB  GLN A 232      -0.864 -23.197  -1.162  1.00  0.00           C  
ATOM   1861  CG  GLN A 232      -0.507 -22.675   0.223  1.00  0.00           C  
ATOM   1862  CD  GLN A 232       0.980 -22.752   0.520  1.00  0.00           C  
ATOM   1863  OE1 GLN A 232       1.816 -22.709  -0.385  1.00  0.00           O  
ATOM   1864  NE2 GLN A 232       1.315 -22.871   1.797  1.00  0.00           N  
ATOM   1865  N   TYR A 233      -1.327 -20.002  -1.295  1.00  0.00           N  
ATOM   1866  CA  TYR A 233      -2.167 -18.842  -1.023  1.00  0.00           C  
ATOM   1867  C   TYR A 233      -2.305 -17.966  -2.261  1.00  0.00           C  
ATOM   1868  O   TYR A 233      -3.375 -17.417  -2.517  1.00  0.00           O  
ATOM   1869  CB  TYR A 233      -1.595 -18.014   0.138  1.00  0.00           C  
ATOM   1870  CG  TYR A 233      -1.509 -18.756   1.454  1.00  0.00           C  
ATOM   1871  CD1 TYR A 233      -2.446 -19.724   1.807  1.00  0.00           C  
ATOM   1872  CD2 TYR A 233      -0.492 -18.478   2.365  1.00  0.00           C  
ATOM   1873  CE1 TYR A 233      -2.364 -20.407   3.009  1.00  0.00           C  
ATOM   1874  CE2 TYR A 233      -0.407 -19.144   3.564  1.00  0.00           C  
ATOM   1875  CZ  TYR A 233      -1.341 -20.107   3.883  1.00  0.00           C  
ATOM   1876  OH  TYR A 233      -1.250 -20.780   5.076  1.00  0.00           O  
ATOM   1877  N   ASN A 234      -1.234 -17.841  -3.024  1.00  0.00           N  
ATOM   1878  CA  ASN A 234      -1.266 -17.073  -4.257  1.00  0.00           C  
ATOM   1879  C   ASN A 234      -2.342 -17.594  -5.196  1.00  0.00           C  
ATOM   1880  O   ASN A 234      -3.185 -16.834  -5.684  1.00  0.00           O  
ATOM   1881  CB  ASN A 234       0.102 -17.113  -4.947  1.00  0.00           C  
ATOM   1882  CG  ASN A 234       0.171 -16.184  -6.141  1.00  0.00           C  
ATOM   1883  OD1 ASN A 234       0.514 -15.011  -6.007  1.00  0.00           O  
ATOM   1884  ND2 ASN A 234      -0.140 -16.705  -7.315  1.00  0.00           N  
ATOM   1885  N   ASP A 235      -2.321 -18.900  -5.448  1.00  0.00           N  
ATOM   1886  CA  ASP A 235      -3.273 -19.506  -6.374  1.00  0.00           C  
ATOM   1887  C   ASP A 235      -4.710 -19.357  -5.863  1.00  0.00           C  
ATOM   1888  O   ASP A 235      -5.615 -19.033  -6.638  1.00  0.00           O  
ATOM   1889  CB  ASP A 235      -2.941 -20.982  -6.595  1.00  0.00           C  
ATOM   1890  CG  ASP A 235      -1.612 -21.178  -7.310  1.00  0.00           C  
ATOM   1891  OD1 ASP A 235      -1.095 -20.200  -7.887  1.00  0.00           O  
ATOM   1892  OD2 ASP A 235      -1.092 -22.313  -7.290  1.00  0.00           O  
ATOM   1893  N   ARG A 236      -4.915 -19.594  -4.572  1.00  0.00           N  
ATOM   1894  CA  ARG A 236      -6.257 -19.489  -4.005  1.00  0.00           C  
ATOM   1895  C   ARG A 236      -6.755 -18.054  -4.031  1.00  0.00           C  
ATOM   1896  O   ARG A 236      -7.949 -17.809  -4.229  1.00  0.00           O  
ATOM   1897  CB  ARG A 236      -6.271 -20.031  -2.564  1.00  0.00           C  
ATOM   1898  CG  ARG A 236      -6.050 -21.523  -2.477  1.00  0.00           C  
ATOM   1899  CD  ARG A 236      -6.041 -21.999  -1.025  1.00  0.00           C  
ATOM   1900  NE  ARG A 236      -7.333 -21.849  -0.382  1.00  0.00           N  
ATOM   1901  CZ  ARG A 236      -7.559 -22.091   0.912  1.00  0.00           C  
ATOM   1902  NH1 ARG A 236      -6.577 -22.480   1.705  1.00  0.00           N  
ATOM   1903  NH2 ARG A 236      -8.775 -21.930   1.409  1.00  0.00           N  
ATOM   1904  N   LEU A 237      -5.859 -17.093  -3.818  1.00  0.00           N  
ATOM   1905  CA  LEU A 237      -6.256 -15.690  -3.833  1.00  0.00           C  
ATOM   1906  C   LEU A 237      -6.648 -15.252  -5.237  1.00  0.00           C  
ATOM   1907  O   LEU A 237      -7.655 -14.565  -5.423  1.00  0.00           O  
ATOM   1908  CB  LEU A 237      -5.130 -14.807  -3.286  1.00  0.00           C  
ATOM   1909  CG  LEU A 237      -5.429 -13.307  -3.207  1.00  0.00           C  
ATOM   1910  CD1 LEU A 237      -6.665 -13.041  -2.362  1.00  0.00           C  
ATOM   1911  CD2 LEU A 237      -4.227 -12.553  -2.653  1.00  0.00           C  
ATOM   1912  N   VAL A 238      -5.855 -15.648  -6.233  1.00  0.00           N  
ATOM   1913  CA  VAL A 238      -6.193 -15.338  -7.616  1.00  0.00           C  
ATOM   1914  C   VAL A 238      -7.559 -15.920  -7.971  1.00  0.00           C  
ATOM   1915  O   VAL A 238      -8.418 -15.224  -8.525  1.00  0.00           O  
ATOM   1916  CB  VAL A 238      -5.118 -15.866  -8.591  1.00  0.00           C  
ATOM   1917  CG1 VAL A 238      -5.584 -15.721 -10.041  1.00  0.00           C  
ATOM   1918  CG2 VAL A 238      -3.806 -15.112  -8.390  1.00  0.00           C  
ATOM   1919  N   ASP A 239      -7.766 -17.188  -7.640  1.00  0.00           N  
ATOM   1920  CA  ASP A 239      -9.048 -17.838  -7.922  1.00  0.00           C  
ATOM   1921  C   ASP A 239     -10.186 -17.148  -7.179  1.00  0.00           C  
ATOM   1922  O   ASP A 239     -11.258 -16.933  -7.747  1.00  0.00           O  
ATOM   1923  CB  ASP A 239      -8.996 -19.318  -7.528  1.00  0.00           C  
ATOM   1924  CG  ASP A 239      -8.192 -20.161  -8.500  1.00  0.00           C  
ATOM   1925  OD1 ASP A 239      -7.812 -19.653  -9.573  1.00  0.00           O  
ATOM   1926  OD2 ASP A 239      -7.950 -21.342  -8.189  1.00  0.00           O  
ATOM   1927  N   SER A 240      -9.958 -16.808  -5.918  1.00  0.00           N  
ATOM   1928  CA  SER A 240     -10.990 -16.188  -5.100  1.00  0.00           C  
ATOM   1929  C   SER A 240     -11.420 -14.841  -5.666  1.00  0.00           C  
ATOM   1930  O   SER A 240     -12.605 -14.504  -5.668  1.00  0.00           O  
ATOM   1931  CB  SER A 240     -10.511 -16.018  -3.660  1.00  0.00           C  
ATOM   1932  OG  SER A 240     -10.295 -17.272  -3.036  1.00  0.00           O  
ATOM   1933  N   LEU A 241     -10.453 -14.055  -6.135  1.00  0.00           N  
ATOM   1934  CA  LEU A 241     -10.768 -12.744  -6.692  1.00  0.00           C  
ATOM   1935  C   LEU A 241     -11.425 -12.854  -8.057  1.00  0.00           C  
ATOM   1936  O   LEU A 241     -12.453 -12.230  -8.316  1.00  0.00           O  
ATOM   1937  CB  LEU A 241      -9.490 -11.894  -6.774  1.00  0.00           C  
ATOM   1938  CG  LEU A 241      -8.873 -11.509  -5.425  1.00  0.00           C  
ATOM   1939  CD1 LEU A 241      -7.471 -10.942  -5.617  1.00  0.00           C  
ATOM   1940  CD2 LEU A 241      -9.755 -10.510  -4.696  1.00  0.00           C  
ATOM   1941  N   ALA A 242     -10.842 -13.667  -8.944  1.00  0.00           N  
ATOM   1942  CA  ALA A 242     -11.355 -13.793 -10.307  1.00  0.00           C  
ATOM   1943  C   ALA A 242     -12.758 -14.399 -10.338  1.00  0.00           C  
ATOM   1944  O   ALA A 242     -13.559 -14.055 -11.210  1.00  0.00           O  
ATOM   1945  CB  ALA A 242     -10.402 -14.624 -11.164  1.00  0.00           C  
ATOM   1946  N   GLU A 243     -13.045 -15.284  -9.391  1.00  0.00           N  
ATOM   1947  CA  GLU A 243     -14.347 -15.947  -9.327  1.00  0.00           C  
ATOM   1948  C   GLU A 243     -15.481 -14.933  -9.218  1.00  0.00           C  
ATOM   1949  O   GLU A 243     -16.594 -15.174  -9.702  1.00  0.00           O  
ATOM   1950  CB  GLU A 243     -14.396 -16.920  -8.135  1.00  0.00           C  
ATOM   1951  CG  GLU A 243     -15.764 -17.542  -7.864  1.00  0.00           C  
ATOM   1952  CD  GLU A 243     -16.225 -18.462  -8.982  1.00  0.00           C  
ATOM   1953  OE1 GLU A 243     -15.370 -19.021  -9.699  1.00  0.00           O  
ATOM   1954  OE2 GLU A 243     -17.440 -18.630  -9.140  1.00  0.00           O  
ATOM   1955  N   TYR A 244     -15.207 -13.796  -8.601  1.00  0.00           N  
ATOM   1956  CA  TYR A 244     -16.215 -12.770  -8.380  1.00  0.00           C  
ATOM   1957  C   TYR A 244     -15.998 -11.552  -9.277  1.00  0.00           C  
ATOM   1958  O   TYR A 244     -16.146 -10.403  -8.843  1.00  0.00           O  
ATOM   1959  CB  TYR A 244     -16.259 -12.383  -6.897  1.00  0.00           C  
ATOM   1960  CG  TYR A 244     -16.686 -13.543  -6.030  1.00  0.00           C  
ATOM   1961  CD1 TYR A 244     -18.034 -13.871  -5.886  1.00  0.00           C  
ATOM   1962  CD2 TYR A 244     -15.752 -14.338  -5.380  1.00  0.00           C  
ATOM   1963  CE1 TYR A 244     -18.435 -14.947  -5.112  1.00  0.00           C  
ATOM   1964  CE2 TYR A 244     -16.147 -15.417  -4.607  1.00  0.00           C  
ATOM   1965  CZ  TYR A 244     -17.486 -15.716  -4.474  1.00  0.00           C  
ATOM   1966  OH  TYR A 244     -17.883 -16.777  -3.708  1.00  0.00           O  
ATOM   1967  N   ASN A 245     -15.657 -11.808 -10.535  1.00  0.00           N  
ATOM   1968  CA  ASN A 245     -15.446 -10.743 -11.502  1.00  0.00           C  
ATOM   1969  C   ASN A 245     -16.719  -9.951 -11.777  1.00  0.00           C  
ATOM   1970  O   ASN A 245     -16.659  -8.823 -12.276  1.00  0.00           O  
ATOM   1971  CB  ASN A 245     -14.887 -11.298 -12.813  1.00  0.00           C  
ATOM   1972  CG  ASN A 245     -15.887 -12.160 -13.555  1.00  0.00           C  
ATOM   1973  OD1 ASN A 245     -16.508 -13.054 -12.986  1.00  0.00           O  
ATOM   1974  ND2 ASN A 245     -16.052 -11.889 -14.843  1.00  0.00           N  
ATOM   1975  N   ASP A 246     -17.871 -10.532 -11.465  1.00  0.00           N  
ATOM   1976  CA  ASP A 246     -19.151  -9.855 -11.613  1.00  0.00           C  
ATOM   1977  C   ASP A 246     -19.441  -8.927 -10.440  1.00  0.00           C  
ATOM   1978  O   ASP A 246     -20.347  -8.097 -10.508  1.00  0.00           O  
ATOM   1979  CB  ASP A 246     -20.284 -10.874 -11.767  1.00  0.00           C  
ATOM   1980  CG  ASP A 246     -20.354 -11.848 -10.602  1.00  0.00           C  
ATOM   1981  OD1 ASP A 246     -19.297 -12.311 -10.129  1.00  0.00           O  
ATOM   1982  OD2 ASP A 246     -21.473 -12.160 -10.155  1.00  0.00           O  
ATOM   1983  N   VAL A 247     -18.682  -9.067  -9.365  1.00  0.00           N  
ATOM   1984  CA  VAL A 247     -18.861  -8.259  -8.158  1.00  0.00           C  
ATOM   1985  C   VAL A 247     -17.744  -7.228  -8.008  1.00  0.00           C  
ATOM   1986  O   VAL A 247     -17.990  -6.077  -7.639  1.00  0.00           O  
ATOM   1987  CB  VAL A 247     -18.909  -9.155  -6.900  1.00  0.00           C  
ATOM   1988  CG1 VAL A 247     -18.988  -8.307  -5.633  1.00  0.00           C  
ATOM   1989  CG2 VAL A 247     -20.089 -10.119  -6.978  1.00  0.00           C  
ATOM   1990  N   ILE A 248     -16.518  -7.629  -8.297  1.00  0.00           N  
ATOM   1991  CA  ILE A 248     -15.343  -6.813  -8.031  1.00  0.00           C  
ATOM   1992  C   ILE A 248     -15.035  -5.884  -9.204  1.00  0.00           C  
ATOM   1993  O   ILE A 248     -14.760  -6.343 -10.313  1.00  0.00           O  
ATOM   1994  CB  ILE A 248     -14.122  -7.696  -7.722  1.00  0.00           C  
ATOM   1995  CG1 ILE A 248     -14.388  -8.544  -6.473  1.00  0.00           C  
ATOM   1996  CG2 ILE A 248     -12.869  -6.845  -7.551  1.00  0.00           C  
ATOM   1997  CD1 ILE A 248     -13.318  -9.588  -6.185  1.00  0.00           C  
ATOM   1998  N   LEU A 249     -15.061  -4.575  -8.946  1.00  0.00           N  
ATOM   1999  CA  LEU A 249     -14.763  -3.583  -9.965  1.00  0.00           C  
ATOM   2000  C   LEU A 249     -13.270  -3.435 -10.194  1.00  0.00           C  
ATOM   2001  O   LEU A 249     -12.841  -3.006 -11.268  1.00  0.00           O  
ATOM   2002  CB  LEU A 249     -15.358  -2.224  -9.590  1.00  0.00           C  
ATOM   2003  CG  LEU A 249     -16.866  -2.184  -9.330  1.00  0.00           C  
ATOM   2004  CD1 LEU A 249     -17.313  -0.752  -9.075  1.00  0.00           C  
ATOM   2005  CD2 LEU A 249     -17.635  -2.788 -10.490  1.00  0.00           C  
ATOM   2006  N   GLY A 250     -12.474  -3.779  -9.194  1.00  0.00           N  
ATOM   2007  CA  GLY A 250     -11.034  -3.650  -9.282  1.00  0.00           C  
ATOM   2008  C   GLY A 250     -10.383  -3.930  -7.948  1.00  0.00           C  
ATOM   2009  O   GLY A 250     -11.036  -3.898  -6.904  1.00  0.00           O  
ATOM   2010  N   VAL A 251      -9.074  -4.193  -7.986  1.00  0.00           N  
ATOM   2011  CA  VAL A 251      -8.279  -4.479  -6.799  1.00  0.00           C  
ATOM   2012  C   VAL A 251      -7.152  -3.458  -6.700  1.00  0.00           C  
ATOM   2013  O   VAL A 251      -6.507  -3.147  -7.703  1.00  0.00           O  
ATOM   2014  CB  VAL A 251      -7.697  -5.905  -6.841  1.00  0.00           C  
ATOM   2015  CG1 VAL A 251      -6.870  -6.195  -5.593  1.00  0.00           C  
ATOM   2016  CG2 VAL A 251      -8.809  -6.932  -7.000  1.00  0.00           C  
ATOM   2017  N   LEU A 252      -6.911  -2.936  -5.494  1.00  0.00           N  
ATOM   2018  CA  LEU A 252      -5.837  -1.976  -5.263  1.00  0.00           C  
ATOM   2019  C   LEU A 252      -4.796  -2.573  -4.326  1.00  0.00           C  
ATOM   2020  O   LEU A 252      -5.137  -3.102  -3.271  1.00  0.00           O  
ATOM   2021  CB  LEU A 252      -6.384  -0.674  -4.668  1.00  0.00           C  
ATOM   2022  CG  LEU A 252      -7.010   0.339  -5.636  1.00  0.00           C  
ATOM   2023  CD1 LEU A 252      -8.207  -0.234  -6.367  1.00  0.00           C  
ATOM   2024  CD2 LEU A 252      -7.409   1.599  -4.882  1.00  0.00           C  
ATOM   2025  N   CYS A 253      -3.521  -2.482  -4.722  1.00  0.00           N  
ATOM   2026  CA  CYS A 253      -2.416  -3.029  -3.952  1.00  0.00           C  
ATOM   2027  C   CYS A 253      -1.271  -2.029  -3.844  1.00  0.00           C  
ATOM   2028  O   CYS A 253      -1.195  -1.063  -4.601  1.00  0.00           O  
ATOM   2029  CB  CYS A 253      -1.863  -4.304  -4.603  1.00  0.00           C  
ATOM   2030  SG  CYS A 253      -3.035  -5.643  -4.858  1.00  0.00           S  
ATOM   2031  N   GLY A 254      -0.354  -2.290  -2.910  1.00  0.00           N  
ATOM   2032  CA  GLY A 254       0.877  -1.533  -2.785  1.00  0.00           C  
ATOM   2033  C   GLY A 254       2.066  -2.473  -2.732  1.00  0.00           C  
ATOM   2034  O   GLY A 254       2.194  -3.366  -3.572  1.00  0.00           O  
ATOM   2035  N   HIS A 255       2.943  -2.276  -1.738  1.00  0.00           N  
ATOM   2036  CA  HIS A 255       4.021  -3.197  -1.382  1.00  0.00           C  
ATOM   2037  C   HIS A 255       5.247  -3.150  -2.298  1.00  0.00           C  
ATOM   2038  O   HIS A 255       6.372  -3.136  -1.813  1.00  0.00           O  
ATOM   2039  CB  HIS A 255       3.501  -4.639  -1.291  1.00  0.00           C  
ATOM   2040  CG  HIS A 255       4.555  -5.648  -0.938  1.00  0.00           C  
ATOM   2041  ND1 HIS A 255       5.257  -5.601   0.239  1.00  0.00           N  
ATOM   2042  CD2 HIS A 255       5.013  -6.718  -1.616  1.00  0.00           C  
ATOM   2043  CE1 HIS A 255       6.108  -6.623   0.277  1.00  0.00           C  
ATOM   2044  NE2 HIS A 255       5.983  -7.312  -0.841  1.00  0.00           N  
ATOM   2045  N   LEU A 256       5.049  -3.139  -3.610  1.00  0.00           N  
ATOM   2046  CA  LEU A 256       6.182  -3.235  -4.533  1.00  0.00           C  
ATOM   2047  C   LEU A 256       6.866  -1.897  -4.790  1.00  0.00           C  
ATOM   2048  O   LEU A 256       7.968  -1.864  -5.340  1.00  0.00           O  
ATOM   2049  CB  LEU A 256       5.746  -3.858  -5.862  1.00  0.00           C  
ATOM   2050  CG  LEU A 256       5.235  -5.297  -5.802  1.00  0.00           C  
ATOM   2051  CD1 LEU A 256       4.996  -5.832  -7.207  1.00  0.00           C  
ATOM   2052  CD2 LEU A 256       6.203  -6.197  -5.050  1.00  0.00           C  
ATOM   2053  N   HIS A 257       6.214  -0.792  -4.411  1.00  0.00           N  
ATOM   2054  CA  HIS A 257       6.754   0.561  -4.578  1.00  0.00           C  
ATOM   2055  C   HIS A 257       6.860   0.977  -6.045  1.00  0.00           C  
ATOM   2056  O   HIS A 257       7.484   1.987  -6.361  1.00  0.00           O  
ATOM   2057  CB  HIS A 257       8.122   0.710  -3.902  1.00  0.00           C  
ATOM   2058  CG  HIS A 257       8.073   0.578  -2.404  1.00  0.00           C  
ATOM   2059  ND1 HIS A 257       8.812   1.393  -1.567  1.00  0.00           N  
ATOM   2060  CD2 HIS A 257       7.383  -0.252  -1.601  1.00  0.00           C  
ATOM   2061  CE1 HIS A 257       8.580   1.052  -0.318  1.00  0.00           C  
ATOM   2062  NE2 HIS A 257       7.717   0.065  -0.310  1.00  0.00           N  
ATOM   2063  N   THR A 258       6.251   0.196  -6.934  1.00  0.00           N  
ATOM   2064  CA  THR A 258       6.288   0.473  -8.356  1.00  0.00           C  
ATOM   2065  C   THR A 258       4.885   0.547  -8.934  1.00  0.00           C  
ATOM   2066  O   THR A 258       3.924   0.051  -8.344  1.00  0.00           O  
ATOM   2067  CB  THR A 258       7.094  -0.593  -9.124  1.00  0.00           C  
ATOM   2068  OG1 THR A 258       6.710  -1.899  -8.684  1.00  0.00           O  
ATOM   2069  CG2 THR A 258       8.585  -0.399  -8.890  1.00  0.00           C  
ATOM   2070  N   ASP A 259       4.775   1.173 -10.103  1.00  0.00           N  
ATOM   2071  CA  ASP A 259       3.513   1.364 -10.804  1.00  0.00           C  
ATOM   2072  C   ASP A 259       3.347   0.242 -11.821  1.00  0.00           C  
ATOM   2073  O   ASP A 259       3.992   0.242 -12.872  1.00  0.00           O  
ATOM   2074  CB  ASP A 259       3.518   2.738 -11.477  1.00  0.00           C  
ATOM   2075  CG  ASP A 259       2.341   2.964 -12.400  1.00  0.00           C  
ATOM   2076  OD1 ASP A 259       1.454   2.094 -12.518  1.00  0.00           O  
ATOM   2077  OD2 ASP A 259       2.300   4.050 -13.033  1.00  0.00           O  
ATOM   2078  N   THR A 260       2.485  -0.720 -11.520  1.00  0.00           N  
ATOM   2079  CA  THR A 260       2.223  -1.801 -12.462  1.00  0.00           C  
ATOM   2080  C   THR A 260       0.834  -2.365 -12.225  1.00  0.00           C  
ATOM   2081  O   THR A 260       0.047  -1.833 -11.432  1.00  0.00           O  
ATOM   2082  CB  THR A 260       3.303  -2.908 -12.380  1.00  0.00           C  
ATOM   2083  OG1 THR A 260       3.135  -3.819 -13.461  1.00  0.00           O  
ATOM   2084  CG2 THR A 260       3.235  -3.640 -11.054  1.00  0.00           C  
ATOM   2085  N   PHE A 261       0.505  -3.439 -12.943  1.00  0.00           N  
ATOM   2086  CA  PHE A 261      -0.822  -4.026 -12.853  1.00  0.00           C  
ATOM   2087  C   PHE A 261      -0.750  -5.541 -12.968  1.00  0.00           C  
ATOM   2088  O   PHE A 261       0.254  -6.107 -13.400  1.00  0.00           O  
ATOM   2089  CB  PHE A 261      -1.749  -3.459 -13.943  1.00  0.00           C  
ATOM   2090  CG  PHE A 261      -1.288  -3.755 -15.347  1.00  0.00           C  
ATOM   2091  CD1 PHE A 261      -1.716  -4.899 -16.003  1.00  0.00           C  
ATOM   2092  CD2 PHE A 261      -0.450  -2.879 -16.018  1.00  0.00           C  
ATOM   2093  CE1 PHE A 261      -1.300  -5.176 -17.299  1.00  0.00           C  
ATOM   2094  CE2 PHE A 261      -0.034  -3.146 -17.316  1.00  0.00           C  
ATOM   2095  CZ  PHE A 261      -0.458  -4.296 -17.960  1.00  0.00           C  
ATOM   2096  N   ARG A 262      -1.838  -6.198 -12.564  1.00  0.00           N  
ATOM   2097  CA  ARG A 262      -1.982  -7.638 -12.688  1.00  0.00           C  
ATOM   2098  C   ARG A 262      -3.350  -7.941 -13.269  1.00  0.00           C  
ATOM   2099  O   ARG A 262      -4.342  -7.315 -12.905  1.00  0.00           O  
ATOM   2100  CB  ARG A 262      -1.852  -8.320 -11.321  1.00  0.00           C  
ATOM   2101  CG  ARG A 262      -0.570  -7.988 -10.561  1.00  0.00           C  
ATOM   2102  CD  ARG A 262       0.620  -8.745 -11.110  1.00  0.00           C  
ATOM   2103  NE  ARG A 262       1.854  -8.464 -10.375  1.00  0.00           N  
ATOM   2104  CZ  ARG A 262       2.858  -7.728 -10.827  1.00  0.00           C  
ATOM   2105  NH1 ARG A 262       2.804  -7.168 -12.027  1.00  0.00           N  
ATOM   2106  NH2 ARG A 262       3.931  -7.538 -10.081  1.00  0.00           N  
ATOM   2107  N   ILE A 263      -3.397  -8.904 -14.188  1.00  0.00           N  
ATOM   2108  CA  ILE A 263      -4.657  -9.411 -14.697  1.00  0.00           C  
ATOM   2109  C   ILE A 263      -4.885 -10.765 -14.039  1.00  0.00           C  
ATOM   2110  O   ILE A 263      -4.225 -11.750 -14.379  1.00  0.00           O  
ATOM   2111  CB  ILE A 263      -4.650  -9.545 -16.230  1.00  0.00           C  
ATOM   2112  CG1 ILE A 263      -4.255  -8.213 -16.885  1.00  0.00           C  
ATOM   2113  CG2 ILE A 263      -6.020 -10.000 -16.728  1.00  0.00           C  
ATOM   2114  CD1 ILE A 263      -4.101  -8.274 -18.388  1.00  0.00           C  
ATOM   2115  N   LEU A 264      -5.787 -10.801 -13.065  1.00  0.00           N  
ATOM   2116  CA  LEU A 264      -6.037 -12.002 -12.286  1.00  0.00           C  
ATOM   2117  C   LEU A 264      -7.120 -12.831 -12.963  1.00  0.00           C  
ATOM   2118  O   LEU A 264      -8.234 -12.349 -13.159  1.00  0.00           O  
ATOM   2119  CB  LEU A 264      -6.448 -11.627 -10.866  1.00  0.00           C  
ATOM   2120  CG  LEU A 264      -5.516 -10.642 -10.150  1.00  0.00           C  
ATOM   2121  CD1 LEU A 264      -6.045 -10.304  -8.771  1.00  0.00           C  
ATOM   2122  CD2 LEU A 264      -4.103 -11.198 -10.069  1.00  0.00           C  
ATOM   2123  N   SER A 265      -6.790 -14.077 -13.333  1.00  0.00           N  
ATOM   2124  CA  SER A 265      -7.670 -14.884 -14.169  1.00  0.00           C  
ATOM   2125  C   SER A 265      -7.979 -16.250 -13.567  1.00  0.00           C  
ATOM   2126  O   SER A 265      -7.115 -16.889 -12.963  1.00  0.00           O  
ATOM   2127  CB  SER A 265      -7.058 -15.086 -15.554  1.00  0.00           C  
ATOM   2128  OG  SER A 265      -6.790 -13.849 -16.189  1.00  0.00           O  
ATOM   2129  N   LYS A 266      -9.214 -16.677 -13.745  1.00  0.00           N  
ATOM   2130  CA  LYS A 266      -9.643 -18.035 -13.469  1.00  0.00           C  
ATOM   2131  C   LYS A 266     -10.522 -18.450 -14.636  1.00  0.00           C  
ATOM   2132  O   LYS A 266     -11.705 -18.107 -14.683  1.00  0.00           O  
ATOM   2133  CB  LYS A 266     -10.407 -18.127 -12.147  1.00  0.00           C  
ATOM   2134  CG  LYS A 266     -10.900 -19.527 -11.809  1.00  0.00           C  
ATOM   2135  CD  LYS A 266     -11.737 -19.534 -10.547  1.00  0.00           C  
ATOM   2136  CE  LYS A 266     -12.250 -20.927 -10.221  1.00  0.00           C  
ATOM   2137  NZ  LYS A 266     -13.118 -20.928  -9.013  1.00  0.00           N  
ATOM   2138  N   GLY A 267      -9.936 -19.172 -15.597  1.00  0.00           N  
ATOM   2139  CA  GLY A 267     -10.649 -19.460 -16.824  1.00  0.00           C  
ATOM   2140  C   GLY A 267     -10.914 -18.168 -17.569  1.00  0.00           C  
ATOM   2141  O   GLY A 267     -10.003 -17.391 -17.829  1.00  0.00           O  
ATOM   2142  N   ASN A 268     -12.185 -17.929 -17.895  1.00  0.00           N  
ATOM   2143  CA  ASN A 268     -12.567 -16.719 -18.606  1.00  0.00           C  
ATOM   2144  C   ASN A 268     -12.969 -15.588 -17.655  1.00  0.00           C  
ATOM   2145  O   ASN A 268     -13.360 -14.512 -18.110  1.00  0.00           O  
ATOM   2146  CB  ASN A 268     -13.712 -17.009 -19.582  1.00  0.00           C  
ATOM   2147  CG  ASN A 268     -14.983 -17.456 -18.883  1.00  0.00           C  
ATOM   2148  OD1 ASN A 268     -14.959 -17.868 -17.725  1.00  0.00           O  
ATOM   2149  ND2 ASN A 268     -16.102 -17.382 -19.594  1.00  0.00           N  
ATOM   2150  N   LYS A 269     -12.874 -15.831 -16.354  1.00  0.00           N  
ATOM   2151  CA  LYS A 269     -13.209 -14.814 -15.363  1.00  0.00           C  
ATOM   2152  C   LYS A 269     -11.960 -14.041 -14.983  1.00  0.00           C  
ATOM   2153  O   LYS A 269     -10.944 -14.629 -14.610  1.00  0.00           O  
ATOM   2154  CB  LYS A 269     -13.832 -15.454 -14.119  1.00  0.00           C  
ATOM   2155  CG  LYS A 269     -15.126 -16.202 -14.404  1.00  0.00           C  
ATOM   2156  CD  LYS A 269     -15.697 -16.819 -13.141  1.00  0.00           C  
ATOM   2157  CE  LYS A 269     -16.982 -17.559 -13.418  1.00  0.00           C  
ATOM   2158  NZ  LYS A 269     -17.556 -18.162 -12.184  1.00  0.00           N  
ATOM   2159  N   LYS A 270     -12.036 -12.709 -15.081  1.00  0.00           N  
ATOM   2160  CA  LYS A 270     -10.865 -11.878 -14.880  1.00  0.00           C  
ATOM   2161  C   LYS A 270     -11.195 -10.620 -14.087  1.00  0.00           C  
ATOM   2162  O   LYS A 270     -12.275 -10.055 -14.227  1.00  0.00           O  
ATOM   2163  CB  LYS A 270     -10.250 -11.485 -16.229  1.00  0.00           C  
ATOM   2164  CG  LYS A 270      -9.850 -12.668 -17.103  1.00  0.00           C  
ATOM   2165  CD  LYS A 270      -9.473 -12.238 -18.502  1.00  0.00           C  
ATOM   2166  CE  LYS A 270      -9.164 -13.436 -19.374  1.00  0.00           C  
ATOM   2167  NZ  LYS A 270      -8.916 -13.064 -20.790  1.00  0.00           N  
ATOM   2168  N   VAL A 271     -10.244 -10.180 -13.263  1.00  0.00           N  
ATOM   2169  CA  VAL A 271     -10.334  -8.901 -12.570  1.00  0.00           C  
ATOM   2170  C   VAL A 271      -8.986  -8.201 -12.652  1.00  0.00           C  
ATOM   2171  O   VAL A 271      -7.944  -8.844 -12.779  1.00  0.00           O  
ATOM   2172  CB  VAL A 271     -10.751  -9.048 -11.085  1.00  0.00           C  
ATOM   2173  CG1 VAL A 271     -12.153  -9.630 -10.972  1.00  0.00           C  
ATOM   2174  CG2 VAL A 271      -9.745  -9.894 -10.320  1.00  0.00           C  
ATOM   2175  N   MET A 272      -9.023  -6.870 -12.587  1.00  0.00           N  
ATOM   2176  CA  MET A 272      -7.806  -6.074 -12.615  1.00  0.00           C  
ATOM   2177  C   MET A 272      -7.316  -5.774 -11.205  1.00  0.00           C  
ATOM   2178  O   MET A 272      -8.105  -5.486 -10.310  1.00  0.00           O  
ATOM   2179  CB  MET A 272      -8.033  -4.748 -13.348  1.00  0.00           C  
ATOM   2180  CG  MET A 272      -8.154  -4.875 -14.854  1.00  0.00           C  
ATOM   2181  SD  MET A 272      -6.731  -5.715 -15.591  1.00  0.00           S  
ATOM   2182  CE  MET A 272      -5.370  -4.699 -15.012  1.00  0.00           C  
ATOM   2183  N   ALA A 273      -5.993  -5.826 -11.033  1.00  0.00           N  
ATOM   2184  CA  ALA A 273      -5.357  -5.360  -9.813  1.00  0.00           C  
ATOM   2185  C   ALA A 273      -4.341  -4.289 -10.174  1.00  0.00           C  
ATOM   2186  O   ALA A 273      -3.556  -4.459 -11.105  1.00  0.00           O  
ATOM   2187  CB  ALA A 273      -4.686  -6.509  -9.069  1.00  0.00           C  
ATOM   2188  N   PHE A 274      -4.356  -3.191  -9.434  1.00  0.00           N  
ATOM   2189  CA  PHE A 274      -3.491  -2.050  -9.694  1.00  0.00           C  
ATOM   2190  C   PHE A 274      -2.530  -1.860  -8.537  1.00  0.00           C  
ATOM   2191  O   PHE A 274      -2.949  -1.621  -7.404  1.00  0.00           O  
ATOM   2192  CB  PHE A 274      -4.320  -0.790  -9.915  1.00  0.00           C  
ATOM   2193  CG  PHE A 274      -5.385  -0.960 -10.955  1.00  0.00           C  
ATOM   2194  CD1 PHE A 274      -5.071  -0.926 -12.302  1.00  0.00           C  
ATOM   2195  CD2 PHE A 274      -6.707  -1.183 -10.585  1.00  0.00           C  
ATOM   2196  CE1 PHE A 274      -6.042  -1.099 -13.269  1.00  0.00           C  
ATOM   2197  CE2 PHE A 274      -7.686  -1.361 -11.551  1.00  0.00           C  
ATOM   2198  CZ  PHE A 274      -7.350  -1.313 -12.888  1.00  0.00           C  
ATOM   2199  N   ILE A 275      -1.239  -1.990  -8.820  1.00  0.00           N  
ATOM   2200  CA  ILE A 275      -0.214  -1.782  -7.820  1.00  0.00           C  
ATOM   2201  C   ILE A 275       0.215  -0.325  -7.892  1.00  0.00           C  
ATOM   2202  O   ILE A 275       0.827   0.108  -8.868  1.00  0.00           O  
ATOM   2203  CB  ILE A 275       0.973  -2.731  -8.031  1.00  0.00           C  
ATOM   2204  CG1 ILE A 275       0.498  -4.177  -7.867  1.00  0.00           C  
ATOM   2205  CG2 ILE A 275       2.095  -2.418  -7.055  1.00  0.00           C  
ATOM   2206  CD1 ILE A 275       1.516  -5.225  -8.259  1.00  0.00           C  
ATOM   2207  N   GLY A 276      -0.146   0.438  -6.862  1.00  0.00           N  
ATOM   2208  CA  GLY A 276       0.141   1.860  -6.845  1.00  0.00           C  
ATOM   2209  C   GLY A 276       1.555   2.149  -6.404  1.00  0.00           C  
ATOM   2210  O   GLY A 276       2.087   1.485  -5.513  1.00  0.00           O  
ATOM   2211  N   PRO A 277       2.200   3.149  -7.020  1.00  0.00           N  
ATOM   2212  CA  PRO A 277       3.559   3.517  -6.632  1.00  0.00           C  
ATOM   2213  C   PRO A 277       3.589   4.152  -5.248  1.00  0.00           C  
ATOM   2214  O   PRO A 277       2.591   4.700  -4.778  1.00  0.00           O  
ATOM   2215  CB  PRO A 277       3.965   4.527  -7.708  1.00  0.00           C  
ATOM   2216  CG  PRO A 277       2.671   5.132  -8.146  1.00  0.00           C  
ATOM   2217  CD  PRO A 277       1.669   4.017  -8.087  1.00  0.00           C  
ATOM   2218  N   SER A 278       4.738   4.075  -4.607  1.00  0.00           N  
ATOM   2219  CA  SER A 278       4.885   4.473  -3.214  1.00  0.00           C  
ATOM   2220  C   SER A 278       5.148   5.960  -3.026  1.00  0.00           C  
ATOM   2221  O   SER A 278       5.627   6.654  -3.927  1.00  0.00           O  
ATOM   2222  CB  SER A 278       6.029   3.692  -2.577  1.00  0.00           C  
ATOM   2223  OG  SER A 278       7.250   3.962  -3.243  1.00  0.00           O  
ATOM   2224  N   VAL A 279       4.830   6.441  -1.835  1.00  0.00           N  
ATOM   2225  CA  VAL A 279       5.347   7.728  -1.380  1.00  0.00           C  
ATOM   2226  C   VAL A 279       6.838   7.591  -1.094  1.00  0.00           C  
ATOM   2227  O   VAL A 279       7.626   8.489  -1.380  1.00  0.00           O  
ATOM   2228  CB  VAL A 279       4.614   8.201  -0.111  1.00  0.00           C  
ATOM   2229  CG1 VAL A 279       5.238   9.479   0.430  1.00  0.00           C  
ATOM   2230  CG2 VAL A 279       3.131   8.417  -0.406  1.00  0.00           C  
ATOM   2231  N   ASP A 280       7.228   6.449  -0.543  1.00  0.00           N  
ATOM   2232  CA  ASP A 280       8.606   6.172  -0.170  1.00  0.00           C  
ATOM   2233  C   ASP A 280       9.561   6.267  -1.354  1.00  0.00           C  
ATOM   2234  O   ASP A 280       9.184   5.985  -2.489  1.00  0.00           O  
ATOM   2235  CB  ASP A 280       8.705   4.781   0.455  1.00  0.00           C  
ATOM   2236  CG  ASP A 280      10.065   4.509   1.063  1.00  0.00           C  
ATOM   2237  OD1 ASP A 280      10.639   5.433   1.666  1.00  0.00           O  
ATOM   2238  OD2 ASP A 280      10.554   3.368   0.946  1.00  0.00           O  
ATOM   2239  N   THR A 281      10.799   6.650  -1.078  1.00  0.00           N  
ATOM   2240  CA  THR A 281      11.802   6.862  -2.111  1.00  0.00           C  
ATOM   2241  C   THR A 281      13.019   5.954  -1.997  1.00  0.00           C  
ATOM   2242  O   THR A 281      13.865   5.953  -2.889  1.00  0.00           O  
ATOM   2243  CB  THR A 281      12.296   8.311  -2.090  1.00  0.00           C  
ATOM   2244  OG1 THR A 281      12.668   8.668  -0.760  1.00  0.00           O  
ATOM   2245  CG2 THR A 281      11.209   9.259  -2.579  1.00  0.00           C  
ATOM   2246  N   TRP A 282      13.120   5.164  -0.933  1.00  0.00           N  
ATOM   2247  CA  TRP A 282      14.334   4.406  -0.656  1.00  0.00           C  
ATOM   2248  C   TRP A 282      14.740   3.474  -1.803  1.00  0.00           C  
ATOM   2249  O   TRP A 282      15.922   3.313  -2.099  1.00  0.00           O  
ATOM   2250  CB  TRP A 282      14.176   3.594   0.635  1.00  0.00           C  
ATOM   2251  CG  TRP A 282      15.485   3.157   1.244  1.00  0.00           C  
ATOM   2252  CD1 TRP A 282      16.674   2.950   0.611  1.00  0.00           C  
ATOM   2253  CD2 TRP A 282      15.743   2.879   2.633  1.00  0.00           C  
ATOM   2254  NE1 TRP A 282      17.650   2.559   1.499  1.00  0.00           N  
ATOM   2255  CE2 TRP A 282      17.096   2.504   2.744  1.00  0.00           C  
ATOM   2256  CE3 TRP A 282      14.955   2.910   3.777  1.00  0.00           C  
ATOM   2257  CZ2 TRP A 282      17.673   2.168   3.977  1.00  0.00           C  
ATOM   2258  CZ3 TRP A 282      15.530   2.567   4.994  1.00  0.00           C  
ATOM   2259  CH2 TRP A 282      16.874   2.208   5.077  1.00  0.00           C  
ATOM   2260  N   LEU A 283      13.781   2.868  -2.465  1.00  0.00           N  
ATOM   2261  CA  LEU A 283      14.080   1.929  -3.544  1.00  0.00           C  
ATOM   2262  C   LEU A 283      14.311   2.620  -4.877  1.00  0.00           C  
ATOM   2263  O   LEU A 283      14.350   1.968  -5.924  1.00  0.00           O  
ATOM   2264  CB  LEU A 283      12.975   0.881  -3.667  1.00  0.00           C  
ATOM   2265  CG  LEU A 283      12.810  -0.037  -2.456  1.00  0.00           C  
ATOM   2266  CD1 LEU A 283      11.734  -1.081  -2.708  1.00  0.00           C  
ATOM   2267  CD2 LEU A 283      14.128  -0.698  -2.097  1.00  0.00           C  
ATOM   2268  N   GLY A 284      14.477   3.942  -4.854  1.00  0.00           N  
ATOM   2269  CA  GLY A 284      14.880   4.674  -6.037  1.00  0.00           C  
ATOM   2270  C   GLY A 284      13.742   5.138  -6.919  1.00  0.00           C  
ATOM   2271  O   GLY A 284      13.902   5.237  -8.135  1.00  0.00           O  
ATOM   2272  N   THR A 285      12.587   5.415  -6.320  1.00  0.00           N  
ATOM   2273  CA  THR A 285      11.437   5.909  -7.064  1.00  0.00           C  
ATOM   2274  C   THR A 285      10.984   7.249  -6.507  1.00  0.00           C  
ATOM   2275  O   THR A 285      11.097   7.509  -5.310  1.00  0.00           O  
ATOM   2276  CB  THR A 285      10.268   4.917  -7.021  1.00  0.00           C  
ATOM   2277  OG1 THR A 285       9.961   4.587  -5.662  1.00  0.00           O  
ATOM   2278  CG2 THR A 285      10.616   3.650  -7.773  1.00  0.00           C  
ATOM   2279  N   SER A 286      10.470   8.105  -7.388  1.00  0.00           N  
ATOM   2280  CA  SER A 286       9.987   9.411  -6.976  1.00  0.00           C  
ATOM   2281  C   SER A 286       8.688   9.277  -6.185  1.00  0.00           C  
ATOM   2282  O   SER A 286       7.891   8.377  -6.449  1.00  0.00           O  
ATOM   2283  CB  SER A 286       9.765  10.306  -8.191  1.00  0.00           C  
ATOM   2284  OG  SER A 286      10.990  10.613  -8.822  1.00  0.00           O  
ATOM   2285  N   PRO A 287       8.452  10.169  -5.219  1.00  0.00           N  
ATOM   2286  CA  PRO A 287       7.209  10.109  -4.445  1.00  0.00           C  
ATOM   2287  C   PRO A 287       6.004  10.207  -5.368  1.00  0.00           C  
ATOM   2288  O   PRO A 287       6.002  10.996  -6.310  1.00  0.00           O  
ATOM   2289  CB  PRO A 287       7.294  11.336  -3.535  1.00  0.00           C  
ATOM   2290  CG  PRO A 287       8.740  11.687  -3.489  1.00  0.00           C  
ATOM   2291  CD  PRO A 287       9.304  11.299  -4.815  1.00  0.00           C  
ATOM   2292  N   SER A 288       4.990   9.397  -5.094  1.00  0.00           N  
ATOM   2293  CA  SER A 288       3.846   9.310  -5.985  1.00  0.00           C  
ATOM   2294  C   SER A 288       2.538   9.273  -5.215  1.00  0.00           C  
ATOM   2295  O   SER A 288       2.463   8.742  -4.104  1.00  0.00           O  
ATOM   2296  CB  SER A 288       3.947   8.060  -6.859  1.00  0.00           C  
ATOM   2297  OG  SER A 288       5.152   8.055  -7.602  1.00  0.00           O  
ATOM   2298  N   ILE A 289       1.498   9.832  -5.832  1.00  0.00           N  
ATOM   2299  CA  ILE A 289       0.146   9.729  -5.299  1.00  0.00           C  
ATOM   2300  C   ILE A 289      -0.806   9.562  -6.474  1.00  0.00           C  
ATOM   2301  O   ILE A 289      -0.648  10.203  -7.516  1.00  0.00           O  
ATOM   2302  CB  ILE A 289      -0.219  10.960  -4.440  1.00  0.00           C  
ATOM   2303  CG1 ILE A 289      -1.592  10.761  -3.784  1.00  0.00           C  
ATOM   2304  CG2 ILE A 289      -0.172  12.247  -5.258  1.00  0.00           C  
ATOM   2305  CD1 ILE A 289      -1.623   9.715  -2.716  1.00  0.00           C  
ATOM   2306  N   ARG A 290      -1.807   8.686  -6.313  1.00  0.00           N  
ATOM   2307  CA  ARG A 290      -2.707   8.327  -7.399  1.00  0.00           C  
ATOM   2308  C   ARG A 290      -4.155   8.610  -7.014  1.00  0.00           C  
ATOM   2309  O   ARG A 290      -4.553   8.395  -5.867  1.00  0.00           O  
ATOM   2310  CB  ARG A 290      -2.538   6.852  -7.763  1.00  0.00           C  
ATOM   2311  CG  ARG A 290      -3.539   6.315  -8.777  1.00  0.00           C  
ATOM   2312  CD  ARG A 290      -3.175   4.919  -9.236  1.00  0.00           C  
ATOM   2313  NE  ARG A 290      -1.964   4.914 -10.045  1.00  0.00           N  
ATOM   2314  CZ  ARG A 290      -1.448   3.828 -10.606  1.00  0.00           C  
ATOM   2315  NH1 ARG A 290      -2.028   2.648 -10.434  1.00  0.00           N  
ATOM   2316  NH2 ARG A 290      -0.340   3.915 -11.334  1.00  0.00           N  
ATOM   2317  N   LYS A 291      -4.933   9.064  -7.986  1.00  0.00           N  
ATOM   2318  CA  LYS A 291      -6.362   9.255  -7.782  1.00  0.00           C  
ATOM   2319  C   LYS A 291      -7.123   8.577  -8.902  1.00  0.00           C  
ATOM   2320  O   LYS A 291      -6.819   8.758 -10.078  1.00  0.00           O  
ATOM   2321  CB  LYS A 291      -6.723  10.738  -7.704  1.00  0.00           C  
ATOM   2322  CG  LYS A 291      -8.180  10.988  -7.316  1.00  0.00           C  
ATOM   2323  CD  LYS A 291      -8.445  12.453  -6.998  1.00  0.00           C  
ATOM   2324  CE  LYS A 291      -8.377  13.329  -8.231  1.00  0.00           C  
ATOM   2325  NZ  LYS A 291      -8.794  14.724  -7.931  1.00  0.00           N  
ATOM   2326  N   TYR A 292      -8.138   7.792  -8.535  1.00  0.00           N  
ATOM   2327  CA  TYR A 292      -8.981   7.080  -9.489  1.00  0.00           C  
ATOM   2328  C   TYR A 292     -10.276   7.828  -9.733  1.00  0.00           C  
ATOM   2329  O   TYR A 292     -10.854   8.390  -8.802  1.00  0.00           O  
ATOM   2330  CB  TYR A 292      -9.324   5.678  -8.972  1.00  0.00           C  
ATOM   2331  CG  TYR A 292      -8.135   4.755  -8.817  1.00  0.00           C  
ATOM   2332  CD1 TYR A 292      -7.824   3.834  -9.802  1.00  0.00           C  
ATOM   2333  CD2 TYR A 292      -7.344   4.806  -7.686  1.00  0.00           C  
ATOM   2334  CE1 TYR A 292      -6.740   2.989  -9.670  1.00  0.00           C  
ATOM   2335  CE2 TYR A 292      -6.254   3.963  -7.543  1.00  0.00           C  
ATOM   2336  CZ  TYR A 292      -5.956   3.051  -8.536  1.00  0.00           C  
ATOM   2337  OH  TYR A 292      -4.875   2.212  -8.401  1.00  0.00           O  
ATOM   2338  N   ASP A 293     -10.718   7.833 -10.995  1.00  0.00           N  
ATOM   2339  CA  ASP A 293     -12.087   8.186 -11.325  1.00  0.00           C  
ATOM   2340  C   ASP A 293     -12.873   6.876 -11.281  1.00  0.00           C  
ATOM   2341  O   ASP A 293     -12.806   6.074 -12.210  1.00  0.00           O  
ATOM   2342  CB  ASP A 293     -12.160   8.840 -12.703  1.00  0.00           C  
ATOM   2343  CG  ASP A 293     -13.587   9.229 -13.095  1.00  0.00           C  
ATOM   2344  OD1 ASP A 293     -14.533   8.903 -12.354  1.00  0.00           O  
ATOM   2345  OD2 ASP A 293     -13.741   9.865 -14.159  1.00  0.00           O  
ATOM   2346  N   VAL A 294     -13.586   6.652 -10.184  1.00  0.00           N  
ATOM   2347  CA  VAL A 294     -14.254   5.374  -9.966  1.00  0.00           C  
ATOM   2348  C   VAL A 294     -15.524   5.260 -10.799  1.00  0.00           C  
ATOM   2349  O   VAL A 294     -15.832   4.206 -11.347  1.00  0.00           O  
ATOM   2350  CB  VAL A 294     -14.589   5.170  -8.477  1.00  0.00           C  
ATOM   2351  CG1 VAL A 294     -15.330   3.856  -8.266  1.00  0.00           C  
ATOM   2352  CG2 VAL A 294     -13.312   5.201  -7.643  1.00  0.00           C  
ATOM   2353  N   GLY A 295     -16.247   6.362 -10.915  1.00  0.00           N  
ATOM   2354  CA  GLY A 295     -17.546   6.338 -11.559  1.00  0.00           C  
ATOM   2355  C   GLY A 295     -18.648   6.105 -10.543  1.00  0.00           C  
ATOM   2356  O   GLY A 295     -18.470   6.354  -9.349  1.00  0.00           O  
ATOM   2357  N   ASN A 296     -19.799   5.610 -11.007  1.00  0.00           N  
ATOM   2358  CA  ASN A 296     -20.960   5.448 -10.146  1.00  0.00           C  
ATOM   2359  C   ASN A 296     -21.189   4.005  -9.696  1.00  0.00           C  
ATOM   2360  O   ASN A 296     -22.236   3.689  -9.133  1.00  0.00           O  
ATOM   2361  CB  ASN A 296     -22.217   5.974 -10.843  1.00  0.00           C  
ATOM   2362  CG  ASN A 296     -22.539   5.232 -12.127  1.00  0.00           C  
ATOM   2363  OD1 ASN A 296     -21.918   4.220 -12.449  1.00  0.00           O  
ATOM   2364  ND2 ASN A 296     -23.510   5.738 -12.866  1.00  0.00           N  
ATOM   2365  N   GLY A 297     -20.220   3.129  -9.967  1.00  0.00           N  
ATOM   2366  CA  GLY A 297     -20.300   1.747  -9.522  1.00  0.00           C  
ATOM   2367  C   GLY A 297     -21.005   0.811 -10.484  1.00  0.00           C  
ATOM   2368  O   GLY A 297     -21.106  -0.384 -10.221  1.00  0.00           O  
ATOM   2369  N   GLN A 298     -21.488   1.332 -11.612  1.00  0.00           N  
ATOM   2370  CA  GLN A 298     -22.218   0.523 -12.577  1.00  0.00           C  
ATOM   2371  C   GLN A 298     -21.316  -0.106 -13.633  1.00  0.00           C  
ATOM   2372  O   GLN A 298     -21.796  -0.670 -14.616  1.00  0.00           O  
ATOM   2373  CB  GLN A 298     -23.322   1.352 -13.250  1.00  0.00           C  
ATOM   2374  CG  GLN A 298     -24.477   1.696 -12.323  1.00  0.00           C  
ATOM   2375  CD  GLN A 298     -25.613   2.401 -13.042  1.00  0.00           C  
ATOM   2376  OE1 GLN A 298     -25.382   3.383 -13.750  1.00  0.00           O  
ATOM   2377  NE2 GLN A 298     -26.818   1.902 -12.865  1.00  0.00           N  
ATOM   2378  N   GLY A 299     -20.012  -0.017 -13.440  1.00  0.00           N  
ATOM   2379  CA  GLY A 299     -19.068  -0.606 -14.366  1.00  0.00           C  
ATOM   2380  C   GLY A 299     -17.658  -0.514 -13.823  1.00  0.00           C  
ATOM   2381  O   GLY A 299     -17.452  -0.191 -12.654  1.00  0.00           O  
ATOM   2382  N   TYR A 300     -16.695  -0.817 -14.677  1.00  0.00           N  
ATOM   2383  CA  TYR A 300     -15.299  -0.696 -14.292  1.00  0.00           C  
ATOM   2384  C   TYR A 300     -14.951   0.760 -13.990  1.00  0.00           C  
ATOM   2385  O   TYR A 300     -15.619   1.679 -14.460  1.00  0.00           O  
ATOM   2386  CB  TYR A 300     -14.385  -1.221 -15.395  1.00  0.00           C  
ATOM   2387  CG  TYR A 300     -14.539  -2.696 -15.672  1.00  0.00           C  
ATOM   2388  CD1 TYR A 300     -14.025  -3.635 -14.794  1.00  0.00           C  
ATOM   2389  CD2 TYR A 300     -15.199  -3.143 -16.808  1.00  0.00           C  
ATOM   2390  CE1 TYR A 300     -14.167  -4.992 -15.040  1.00  0.00           C  
ATOM   2391  CE2 TYR A 300     -15.341  -4.502 -17.065  1.00  0.00           C  
ATOM   2392  CZ  TYR A 300     -14.819  -5.414 -16.173  1.00  0.00           C  
ATOM   2393  OH  TYR A 300     -14.960  -6.760 -16.423  1.00  0.00           O  
ATOM   2394  N   MET A 301     -13.908   0.957 -13.207  1.00  0.00           N  
ATOM   2395  CA  MET A 301     -13.399   2.297 -12.973  1.00  0.00           C  
ATOM   2396  C   MET A 301     -12.966   2.908 -14.303  1.00  0.00           C  
ATOM   2397  O   MET A 301     -12.600   2.189 -15.245  1.00  0.00           O  
ATOM   2398  CB  MET A 301     -12.254   2.262 -11.967  1.00  0.00           C  
ATOM   2399  CG  MET A 301     -12.690   1.805 -10.581  1.00  0.00           C  
ATOM   2400  SD  MET A 301     -11.388   1.920  -9.336  1.00  0.00           S  
ATOM   2401  CE  MET A 301     -10.353   0.547  -9.794  1.00  0.00           C  
ATOM   2402  N   LYS A 302     -13.007   4.240 -14.388  1.00  0.00           N  
ATOM   2403  CA  LYS A 302     -12.829   4.920 -15.670  1.00  0.00           C  
ATOM   2404  C   LYS A 302     -11.360   5.140 -16.007  1.00  0.00           C  
ATOM   2405  O   LYS A 302     -10.911   4.801 -17.097  1.00  0.00           O  
ATOM   2406  CB  LYS A 302     -13.571   6.260 -15.652  1.00  0.00           C  
ATOM   2407  CG  LYS A 302     -15.015   6.168 -15.171  1.00  0.00           C  
ATOM   2408  CD  LYS A 302     -15.812   5.164 -15.998  1.00  0.00           C  
ATOM   2409  CE  LYS A 302     -17.238   5.065 -15.498  1.00  0.00           C  
ATOM   2410  NZ  LYS A 302     -18.032   4.056 -16.252  1.00  0.00           N  
ATOM   2411  N   GLU A 303     -10.619   5.708 -15.080  1.00  0.00           N  
ATOM   2412  CA  GLU A 303      -9.207   5.994 -15.295  1.00  0.00           C  
ATOM   2413  C   GLU A 303      -8.538   6.280 -13.962  1.00  0.00           C  
ATOM   2414  O   GLU A 303      -9.209   6.395 -12.930  1.00  0.00           O  
ATOM   2415  CB  GLU A 303      -9.013   7.202 -16.229  1.00  0.00           C  
ATOM   2416  CG  GLU A 303      -9.488   8.518 -15.624  1.00  0.00           C  
ATOM   2417  CD  GLU A 303      -9.010   9.740 -16.402  1.00  0.00           C  
ATOM   2418  OE1 GLU A 303      -8.124   9.583 -17.272  1.00  0.00           O  
ATOM   2419  OE2 GLU A 303      -9.512  10.840 -16.125  1.00  0.00           O  
ATOM   2420  N   PHE A 304      -7.212   6.381 -13.985  1.00  0.00           N  
ATOM   2421  CA  PHE A 304      -6.494   6.926 -12.850  1.00  0.00           C  
ATOM   2422  C   PHE A 304      -5.519   7.988 -13.325  1.00  0.00           C  
ATOM   2423  O   PHE A 304      -5.088   7.985 -14.483  1.00  0.00           O  
ATOM   2424  CB  PHE A 304      -5.773   5.839 -12.029  1.00  0.00           C  
ATOM   2425  CG  PHE A 304      -4.679   5.119 -12.778  1.00  0.00           C  
ATOM   2426  CD1 PHE A 304      -4.860   3.811 -13.220  1.00  0.00           C  
ATOM   2427  CD2 PHE A 304      -3.449   5.719 -13.010  1.00  0.00           C  
ATOM   2428  CE1 PHE A 304      -3.863   3.138 -13.895  1.00  0.00           C  
ATOM   2429  CE2 PHE A 304      -2.439   5.054 -13.693  1.00  0.00           C  
ATOM   2430  CZ  PHE A 304      -2.645   3.768 -14.134  1.00  0.00           C  
ATOM   2431  N   LYS A 305      -5.183   8.896 -12.430  1.00  0.00           N  
ATOM   2432  CA  LYS A 305      -4.166   9.902 -12.678  1.00  0.00           C  
ATOM   2433  C   LYS A 305      -3.091   9.770 -11.620  1.00  0.00           C  
ATOM   2434  O   LYS A 305      -3.385   9.804 -10.423  1.00  0.00           O  
ATOM   2435  CB  LYS A 305      -4.769  11.308 -12.661  1.00  0.00           C  
ATOM   2436  CG  LYS A 305      -5.717  11.587 -13.815  1.00  0.00           C  
ATOM   2437  CD  LYS A 305      -6.255  13.008 -13.758  1.00  0.00           C  
ATOM   2438  CE  LYS A 305      -7.232  13.288 -14.890  1.00  0.00           C  
ATOM   2439  NZ  LYS A 305      -6.577  13.260 -16.220  1.00  0.00           N  
ATOM   2440  N   ASN A 306      -1.864   9.583 -12.074  1.00  0.00           N  
ATOM   2441  CA  ASN A 306      -0.717   9.545 -11.187  1.00  0.00           C  
ATOM   2442  C   ASN A 306      -0.096  10.930 -11.238  1.00  0.00           C  
ATOM   2443  O   ASN A 306       0.526  11.313 -12.235  1.00  0.00           O  
ATOM   2444  CB  ASN A 306       0.280   8.479 -11.648  1.00  0.00           C  
ATOM   2445  CG  ASN A 306       1.092   7.906 -10.517  1.00  0.00           C  
ATOM   2446  OD1 ASN A 306       0.562   7.575  -9.457  1.00  0.00           O  
ATOM   2447  ND2 ASN A 306       2.390   7.780 -10.730  1.00  0.00           N  
ATOM   2448  N   TYR A 307      -0.280  11.730 -10.195  1.00  0.00           N  
ATOM   2449  CA  TYR A 307       0.002  13.151 -10.296  1.00  0.00           C  
ATOM   2450  C   TYR A 307       1.483  13.457 -10.478  1.00  0.00           C  
ATOM   2451  O   TYR A 307       2.348  12.735  -9.988  1.00  0.00           O  
ATOM   2452  CB  TYR A 307      -0.579  13.893  -9.097  1.00  0.00           C  
ATOM   2453  CG  TYR A 307      -2.059  14.123  -9.259  1.00  0.00           C  
ATOM   2454  CD1 TYR A 307      -2.535  15.217  -9.964  1.00  0.00           C  
ATOM   2455  CD2 TYR A 307      -2.981  13.220  -8.745  1.00  0.00           C  
ATOM   2456  CE1 TYR A 307      -3.895  15.414 -10.138  1.00  0.00           C  
ATOM   2457  CE2 TYR A 307      -4.338  13.414  -8.919  1.00  0.00           C  
ATOM   2458  CZ  TYR A 307      -4.789  14.521  -9.615  1.00  0.00           C  
ATOM   2459  OH  TYR A 307      -6.134  14.725  -9.787  1.00  0.00           O  
ATOM   2460  N   PHE A 308       1.749  14.534 -11.214  1.00  0.00           N  
ATOM   2461  CA  PHE A 308       3.072  14.936 -11.667  1.00  0.00           C  
ATOM   2462  C   PHE A 308       3.667  13.914 -12.623  1.00  0.00           C  
ATOM   2463  O   PHE A 308       4.875  13.880 -12.852  1.00  0.00           O  
ATOM   2464  CB  PHE A 308       4.025  15.163 -10.492  1.00  0.00           C  
ATOM   2465  CG  PHE A 308       3.496  16.106  -9.460  1.00  0.00           C  
ATOM   2466  CD1 PHE A 308       3.229  17.425  -9.769  1.00  0.00           C  
ATOM   2467  CD2 PHE A 308       3.262  15.671  -8.157  1.00  0.00           C  
ATOM   2468  CE1 PHE A 308       2.741  18.305  -8.817  1.00  0.00           C  
ATOM   2469  CE2 PHE A 308       2.779  16.537  -7.200  1.00  0.00           C  
ATOM   2470  CZ  PHE A 308       2.521  17.856  -7.526  1.00  0.00           C  
ATOM   2471  N   ASN A 309       2.801  13.092 -13.207  1.00  0.00           N  
ATOM   2472  CA  ASN A 309       3.246  11.966 -14.016  1.00  0.00           C  
ATOM   2473  C   ASN A 309       2.346  11.805 -15.240  1.00  0.00           C  
ATOM   2474  O   ASN A 309       2.598  12.420 -16.278  1.00  0.00           O  
ATOM   2475  CB  ASN A 309       3.274  10.697 -13.140  1.00  0.00           C  
ATOM   2476  CG  ASN A 309       4.040   9.557 -13.781  1.00  0.00           C  
ATOM   2477  OD1 ASN A 309       4.176   9.496 -14.991  1.00  0.00           O  
ATOM   2478  ND2 ASN A 309       4.524   8.638 -12.953  1.00  0.00           N  
ATOM   2479  N   TYR A 310       1.277  10.988 -15.130  1.00  0.00           N  
ATOM   2480  CA  TYR A 310       0.450  10.695 -16.292  1.00  0.00           C  
ATOM   2481  C   TYR A 310      -0.950  10.251 -15.880  1.00  0.00           C  
ATOM   2482  O   TYR A 310      -1.211   9.937 -14.714  1.00  0.00           O  
ATOM   2483  CB  TYR A 310       1.096   9.605 -17.154  1.00  0.00           C  
ATOM   2484  CG  TYR A 310       1.000   8.219 -16.544  1.00  0.00           C  
ATOM   2485  CD1 TYR A 310       0.041   7.307 -16.987  1.00  0.00           C  
ATOM   2486  CD2 TYR A 310       1.863   7.807 -15.539  1.00  0.00           C  
ATOM   2487  CE1 TYR A 310      -0.058   6.041 -16.446  1.00  0.00           C  
ATOM   2488  CE2 TYR A 310       1.774   6.540 -14.981  1.00  0.00           C  
ATOM   2489  CZ  TYR A 310       0.815   5.662 -15.439  1.00  0.00           C  
ATOM   2490  OH  TYR A 310       0.723   4.400 -14.902  1.00  0.00           O  
ATOM   2491  N   GLY A 311      -1.839  10.223 -16.874  1.00  0.00           N  
ATOM   2492  CA  GLY A 311      -3.162   9.639 -16.716  1.00  0.00           C  
ATOM   2493  C   GLY A 311      -3.282   8.392 -17.571  1.00  0.00           C  
ATOM   2494  O   GLY A 311      -2.751   8.338 -18.683  1.00  0.00           O  
ATOM   2495  N   SER A 312      -3.973   7.375 -17.067  1.00  0.00           N  
ATOM   2496  CA  SER A 312      -4.072   6.103 -17.774  1.00  0.00           C  
ATOM   2497  C   SER A 312      -4.748   6.249 -19.133  1.00  0.00           C  
ATOM   2498  O   SER A 312      -4.375   5.583 -20.101  1.00  0.00           O  
ATOM   2499  CB  SER A 312      -4.822   5.077 -16.925  1.00  0.00           C  
ATOM   2500  OG  SER A 312      -6.135   5.514 -16.625  1.00  0.00           O  
ATOM   2501  N   SER A 313      -5.731   7.123 -19.209  1.00  0.00           N  
ATOM   2502  CA  SER A 313      -6.461   7.314 -20.454  1.00  0.00           C  
ATOM   2503  C   SER A 313      -5.611   8.023 -21.498  1.00  0.00           C  
ATOM   2504  O   SER A 313      -5.471   7.555 -22.630  1.00  0.00           O  
ATOM   2505  CB  SER A 313      -7.745   8.102 -20.205  1.00  0.00           C  
ATOM   2506  OG  SER A 313      -8.444   8.331 -21.417  1.00  0.00           O  
ATOM   2507  N   SER A 314      -5.021   9.153 -21.134  1.00  0.00           N  
ATOM   2508  CA  SER A 314      -4.254   9.948 -22.084  1.00  0.00           C  
ATOM   2509  C   SER A 314      -2.957   9.251 -22.494  1.00  0.00           C  
ATOM   2510  O   SER A 314      -2.518   9.373 -23.636  1.00  0.00           O  
ATOM   2511  CB  SER A 314      -3.939  11.322 -21.500  1.00  0.00           C  
ATOM   2512  OG  SER A 314      -3.175  11.220 -20.311  1.00  0.00           O  
ATOM   2513  N   GLU A 315      -2.342   8.512 -21.576  1.00  0.00           N  
ATOM   2514  CA  GLU A 315      -1.043   7.895 -21.841  1.00  0.00           C  
ATOM   2515  C   GLU A 315      -1.159   6.596 -22.634  1.00  0.00           C  
ATOM   2516  O   GLU A 315      -0.368   6.351 -23.543  1.00  0.00           O  
ATOM   2517  CB  GLU A 315      -0.302   7.633 -20.537  1.00  0.00           C  
ATOM   2518  CG  GLU A 315       1.157   7.208 -20.703  1.00  0.00           C  
ATOM   2519  CD  GLU A 315       2.066   8.374 -21.073  1.00  0.00           C  
ATOM   2520  OE1 GLU A 315       1.561   9.457 -21.434  1.00  0.00           O  
ATOM   2521  OE2 GLU A 315       3.298   8.200 -20.992  1.00  0.00           O  
ATOM   2522  N   TYR A 316      -2.146   5.772 -22.302  1.00  0.00           N  
ATOM   2523  CA  TYR A 316      -2.260   4.438 -22.886  1.00  0.00           C  
ATOM   2524  C   TYR A 316      -3.485   4.264 -23.777  1.00  0.00           C  
ATOM   2525  O   TYR A 316      -3.620   3.228 -24.436  1.00  0.00           O  
ATOM   2526  CB  TYR A 316      -2.286   3.378 -21.779  1.00  0.00           C  
ATOM   2527  CG  TYR A 316      -1.045   3.348 -20.912  1.00  0.00           C  
ATOM   2528  CD1 TYR A 316       0.226   3.368 -21.477  1.00  0.00           C  
ATOM   2529  CD2 TYR A 316      -1.142   3.282 -19.529  1.00  0.00           C  
ATOM   2530  CE1 TYR A 316       1.361   3.322 -20.687  1.00  0.00           C  
ATOM   2531  CE2 TYR A 316      -0.013   3.233 -18.733  1.00  0.00           C  
ATOM   2532  CZ  TYR A 316       1.240   3.251 -19.312  1.00  0.00           C  
ATOM   2533  OH  TYR A 316       2.366   3.209 -18.532  1.00  0.00           O  
ATOM   2534  N   GLY A 317      -4.360   5.238 -23.810  1.00  0.00           N  
ATOM   2535  CA  GLY A 317      -5.558   5.141 -24.622  1.00  0.00           C  
ATOM   2536  C   GLY A 317      -6.592   4.182 -24.069  1.00  0.00           C  
ATOM   2537  O   GLY A 317      -7.447   3.692 -24.805  1.00  0.00           O  
ATOM   2538  N   LEU A 318      -6.528   3.914 -22.772  1.00  0.00           N  
ATOM   2539  CA  LEU A 318      -7.456   2.984 -22.143  1.00  0.00           C  
ATOM   2540  C   LEU A 318      -8.854   3.592 -22.077  1.00  0.00           C  
ATOM   2541  O   LEU A 318      -9.028   4.729 -21.637  1.00  0.00           O  
ATOM   2542  CB  LEU A 318      -6.983   2.640 -20.728  1.00  0.00           C  
ATOM   2543  CG  LEU A 318      -5.625   1.946 -20.628  1.00  0.00           C  
ATOM   2544  CD1 LEU A 318      -5.172   1.878 -19.175  1.00  0.00           C  
ATOM   2545  CD2 LEU A 318      -5.688   0.555 -21.226  1.00  0.00           C  
ATOM   2546  N   LYS A 319      -9.846   2.826 -22.523  1.00  0.00           N  
ATOM   2547  CA  LYS A 319     -11.232   3.285 -22.487  1.00  0.00           C  
ATOM   2548  C   LYS A 319     -11.813   3.160 -21.086  1.00  0.00           C  
ATOM   2549  O   LYS A 319     -12.729   3.892 -20.714  1.00  0.00           O  
ATOM   2550  CB  LYS A 319     -12.074   2.487 -23.481  1.00  0.00           C  
ATOM   2551  CG  LYS A 319     -11.609   2.613 -24.929  1.00  0.00           C  
ATOM   2552  CD  LYS A 319     -12.437   1.735 -25.852  1.00  0.00           C  
ATOM   2553  CE  LYS A 319     -11.949   1.841 -27.283  1.00  0.00           C  
ATOM   2554  NZ  LYS A 319     -12.726   0.957 -28.208  1.00  0.00           N  
ATOM   2555  N   GLU A 320     -11.290   2.232 -20.323  1.00  0.00           N  
ATOM   2556  CA  GLU A 320     -11.689   1.999 -18.942  1.00  0.00           C  
ATOM   2557  C   GLU A 320     -10.643   1.097 -18.296  1.00  0.00           C  
ATOM   2558  O   GLU A 320      -9.757   0.568 -18.980  1.00  0.00           O  
ATOM   2559  CB  GLU A 320     -13.073   1.325 -18.879  1.00  0.00           C  
ATOM   2560  CG  GLU A 320     -13.080  -0.047 -19.540  1.00  0.00           C  
ATOM   2561  CD  GLU A 320     -14.468  -0.667 -19.601  1.00  0.00           C  
ATOM   2562  OE1 GLU A 320     -15.443  -0.005 -19.177  1.00  0.00           O  
ATOM   2563  OE2 GLU A 320     -14.581  -1.810 -20.075  1.00  0.00           O  
ATOM   2564  N   LEU A 321     -10.729   0.924 -16.984  1.00  0.00           N  
ATOM   2565  CA  LEU A 321      -9.756   0.101 -16.264  1.00  0.00           C  
ATOM   2566  C   LEU A 321     -10.257  -1.341 -16.161  1.00  0.00           C  
ATOM   2567  O   LEU A 321     -10.505  -1.853 -15.067  1.00  0.00           O  
ATOM   2568  CB  LEU A 321      -9.473   0.699 -14.884  1.00  0.00           C  
ATOM   2569  CG  LEU A 321      -8.929   2.133 -14.894  1.00  0.00           C  
ATOM   2570  CD1 LEU A 321      -8.658   2.623 -13.474  1.00  0.00           C  
ATOM   2571  CD2 LEU A 321      -7.671   2.235 -15.742  1.00  0.00           C  
ATOM   2572  N   SER A 322     -10.391  -1.986 -17.314  1.00  0.00           N  
ATOM   2573  CA  SER A 322     -10.943  -3.332 -17.396  1.00  0.00           C  
ATOM   2574  C   SER A 322      -9.892  -4.344 -17.848  1.00  0.00           C  
ATOM   2575  O   SER A 322      -8.895  -3.975 -18.476  1.00  0.00           O  
ATOM   2576  CB  SER A 322     -12.121  -3.363 -18.377  1.00  0.00           C  
ATOM   2577  OG  SER A 322     -11.677  -3.131 -19.697  1.00  0.00           O  
ATOM   2578  N   PRO A 323     -10.102  -5.632 -17.548  1.00  0.00           N  
ATOM   2579  CA  PRO A 323      -9.185  -6.670 -18.025  1.00  0.00           C  
ATOM   2580  C   PRO A 323      -9.009  -6.640 -19.542  1.00  0.00           C  
ATOM   2581  O   PRO A 323      -7.892  -6.817 -20.030  1.00  0.00           O  
ATOM   2582  CB  PRO A 323      -9.852  -7.971 -17.566  1.00  0.00           C  
ATOM   2583  CG  PRO A 323     -10.623  -7.573 -16.361  1.00  0.00           C  
ATOM   2584  CD  PRO A 323     -11.131  -6.191 -16.645  1.00  0.00           C  
ATOM   2585  N   LYS A 324     -10.094  -6.423 -20.281  1.00  0.00           N  
ATOM   2586  CA  LYS A 324     -10.019  -6.396 -21.739  1.00  0.00           C  
ATOM   2587  C   LYS A 324      -9.077  -5.293 -22.217  1.00  0.00           C  
ATOM   2588  O   LYS A 324      -8.241  -5.523 -23.097  1.00  0.00           O  
ATOM   2589  CB  LYS A 324     -11.412  -6.196 -22.337  1.00  0.00           C  
ATOM   2590  CG  LYS A 324     -11.429  -6.176 -23.862  1.00  0.00           C  
ATOM   2591  CD  LYS A 324     -12.843  -6.028 -24.400  1.00  0.00           C  
ATOM   2592  CE  LYS A 324     -12.867  -6.029 -25.923  1.00  0.00           C  
ATOM   2593  NZ  LYS A 324     -14.247  -5.908 -26.457  1.00  0.00           N  
ATOM   2594  N   GLU A 325      -9.206  -4.109 -21.653  1.00  0.00           N  
ATOM   2595  CA  GLU A 325      -8.369  -2.982 -22.054  1.00  0.00           C  
ATOM   2596  C   GLU A 325      -6.900  -3.220 -21.701  1.00  0.00           C  
ATOM   2597  O   GLU A 325      -6.004  -2.879 -22.479  1.00  0.00           O  
ATOM   2598  CB  GLU A 325      -8.874  -1.686 -21.418  1.00  0.00           C  
ATOM   2599  CG  GLU A 325     -10.174  -1.179 -22.001  1.00  0.00           C  
ATOM   2600  CD  GLU A 325     -10.018  -0.754 -23.451  1.00  0.00           C  
ATOM   2601  OE1 GLU A 325      -9.204   0.157 -23.714  1.00  0.00           O  
ATOM   2602  OE2 GLU A 325     -10.702  -1.326 -24.319  1.00  0.00           O  
ATOM   2603  N   PHE A 326      -6.642  -3.807 -20.544  1.00  0.00           N  
ATOM   2604  CA  PHE A 326      -5.261  -4.042 -20.138  1.00  0.00           C  
ATOM   2605  C   PHE A 326      -4.637  -5.224 -20.871  1.00  0.00           C  
ATOM   2606  O   PHE A 326      -3.420  -5.253 -21.067  1.00  0.00           O  
ATOM   2607  CB  PHE A 326      -5.169  -4.212 -18.622  1.00  0.00           C  
ATOM   2608  CG  PHE A 326      -5.054  -2.907 -17.882  1.00  0.00           C  
ATOM   2609  CD1 PHE A 326      -3.810  -2.346 -17.653  1.00  0.00           C  
ATOM   2610  CD2 PHE A 326      -6.180  -2.228 -17.463  1.00  0.00           C  
ATOM   2611  CE1 PHE A 326      -3.689  -1.136 -16.998  1.00  0.00           C  
ATOM   2612  CE2 PHE A 326      -6.069  -1.019 -16.810  1.00  0.00           C  
ATOM   2613  CZ  PHE A 326      -4.830  -0.468 -16.572  1.00  0.00           C  
ATOM   2614  N   GLU A 327      -5.438  -6.193 -21.285  1.00  0.00           N  
ATOM   2615  CA  GLU A 327      -4.927  -7.262 -22.139  1.00  0.00           C  
ATOM   2616  C   GLU A 327      -4.483  -6.693 -23.484  1.00  0.00           C  
ATOM   2617  O   GLU A 327      -3.447  -7.079 -24.026  1.00  0.00           O  
ATOM   2618  CB  GLU A 327      -5.986  -8.349 -22.337  1.00  0.00           C  
ATOM   2619  CG  GLU A 327      -6.177  -9.240 -21.121  1.00  0.00           C  
ATOM   2620  CD  GLU A 327      -7.193 -10.344 -21.354  1.00  0.00           C  
ATOM   2621  OE1 GLU A 327      -8.137 -10.125 -22.137  1.00  0.00           O  
ATOM   2622  OE2 GLU A 327      -7.035 -11.421 -20.752  1.00  0.00           O  
ATOM   2623  N   ILE A 328      -5.269  -5.768 -24.018  1.00  0.00           N  
ATOM   2624  CA  ILE A 328      -4.904  -5.091 -25.254  1.00  0.00           C  
ATOM   2625  C   ILE A 328      -3.620  -4.287 -25.062  1.00  0.00           C  
ATOM   2626  O   ILE A 328      -2.725  -4.320 -25.901  1.00  0.00           O  
ATOM   2627  CB  ILE A 328      -6.051  -4.182 -25.742  1.00  0.00           C  
ATOM   2628  CG1 ILE A 328      -7.248  -5.032 -26.183  1.00  0.00           C  
ATOM   2629  CG2 ILE A 328      -5.585  -3.276 -26.877  1.00  0.00           C  
ATOM   2630  CD1 ILE A 328      -8.497  -4.232 -26.489  1.00  0.00           C  
ATOM   2631  N   LEU A 329      -3.525  -3.579 -23.940  1.00  0.00           N  
ATOM   2632  CA  LEU A 329      -2.333  -2.788 -23.643  1.00  0.00           C  
ATOM   2633  C   LEU A 329      -1.089  -3.666 -23.540  1.00  0.00           C  
ATOM   2634  O   LEU A 329      -0.045  -3.336 -24.096  1.00  0.00           O  
ATOM   2635  CB  LEU A 329      -2.525  -1.994 -22.345  1.00  0.00           C  
ATOM   2636  CG  LEU A 329      -1.312  -1.179 -21.892  1.00  0.00           C  
ATOM   2637  CD1 LEU A 329      -0.937  -0.142 -22.939  1.00  0.00           C  
ATOM   2638  CD2 LEU A 329      -1.591  -0.505 -20.553  1.00  0.00           C  
ATOM   2639  N   ALA A 330      -1.204  -4.790 -22.837  1.00  0.00           N  
ATOM   2640  CA  ALA A 330      -0.081  -5.705 -22.683  1.00  0.00           C  
ATOM   2641  C   ALA A 330       0.379  -6.243 -24.037  1.00  0.00           C  
ATOM   2642  O   ALA A 330       1.575  -6.329 -24.313  1.00  0.00           O  
ATOM   2643  CB  ALA A 330      -0.455  -6.852 -21.746  1.00  0.00           C  
ATOM   2644  N   ALA A 331      -0.574  -6.595 -24.892  1.00  0.00           N  
ATOM   2645  CA  ALA A 331      -0.254  -7.092 -26.224  1.00  0.00           C  
ATOM   2646  C   ALA A 331       0.425  -6.012 -27.058  1.00  0.00           C  
ATOM   2647  O   ALA A 331       1.370  -6.293 -27.801  1.00  0.00           O  
ATOM   2648  CB  ALA A 331      -1.517  -7.594 -26.920  1.00  0.00           C  
ATOM   2649  N   ARG A 332      -0.044  -4.776 -26.939  1.00  0.00           N  
ATOM   2650  CA  ARG A 332       0.563  -3.662 -27.661  1.00  0.00           C  
ATOM   2651  C   ARG A 332       2.002  -3.435 -27.209  1.00  0.00           C  
ATOM   2652  O   ARG A 332       2.898  -3.240 -28.034  1.00  0.00           O  
ATOM   2653  CB  ARG A 332      -0.257  -2.385 -27.466  1.00  0.00           C  
ATOM   2654  CG  ARG A 332      -1.600  -2.371 -28.187  1.00  0.00           C  
ATOM   2655  CD  ARG A 332      -2.413  -1.143 -27.779  1.00  0.00           C  
ATOM   2656  NE  ARG A 332      -1.710   0.101 -28.066  1.00  0.00           N  
ATOM   2657  CZ  ARG A 332      -1.892   1.246 -27.411  1.00  0.00           C  
ATOM   2658  NH1 ARG A 332      -2.752   1.306 -26.414  1.00  0.00           N  
ATOM   2659  NH2 ARG A 332      -1.194   2.330 -27.744  1.00  0.00           N  
ATOM   2660  N   MET A 333       2.238  -3.478 -25.903  1.00  0.00           N  
ATOM   2661  CA  MET A 333       3.580  -3.246 -25.369  1.00  0.00           C  
ATOM   2662  C   MET A 333       4.548  -4.346 -25.797  1.00  0.00           C  
ATOM   2663  O   MET A 333       5.741  -4.092 -25.958  1.00  0.00           O  
ATOM   2664  CB  MET A 333       3.549  -3.138 -23.844  1.00  0.00           C  
ATOM   2665  CG  MET A 333       2.865  -1.873 -23.342  1.00  0.00           C  
ATOM   2666  SD  MET A 333       3.128  -1.568 -21.577  1.00  0.00           S  
ATOM   2667  CE  MET A 333       2.368  -3.008 -20.844  1.00  0.00           C  
ATOM   2668  N   ASP A 334       4.031  -5.548 -25.984  1.00  0.00           N  
ATOM   2669  CA  ASP A 334       4.869  -6.661 -26.418  1.00  0.00           C  
ATOM   2670  C   ASP A 334       5.410  -6.442 -27.829  1.00  0.00           C  
ATOM   2671  O   ASP A 334       6.429  -7.017 -28.207  1.00  0.00           O  
ATOM   2672  CB  ASP A 334       4.075  -7.972 -26.354  1.00  0.00           C  
ATOM   2673  CG  ASP A 334       4.946  -9.191 -26.579  1.00  0.00           C  
ATOM   2674  OD1 ASP A 334       5.938  -9.360 -25.847  1.00  0.00           O  
ATOM   2675  OD2 ASP A 334       4.631  -9.988 -27.489  1.00  0.00           O  
ATOM   2676  N   LYS A 335       4.726  -5.605 -28.606  1.00  0.00           N  
ATOM   2677  CA  LYS A 335       5.094  -5.357 -29.997  1.00  0.00           C  
ATOM   2678  C   LYS A 335       5.609  -3.941 -30.232  1.00  0.00           C  
ATOM   2679  O   LYS A 335       6.135  -3.652 -31.310  1.00  0.00           O  
ATOM   2680  CB  LYS A 335       3.888  -5.620 -30.909  1.00  0.00           C  
ATOM   2681  CG  LYS A 335       3.330  -7.024 -30.823  1.00  0.00           C  
ATOM   2682  CD  LYS A 335       2.075  -7.176 -31.679  1.00  0.00           C  
ATOM   2683  CE  LYS A 335       1.501  -8.576 -31.576  1.00  0.00           C  
ATOM   2684  NZ  LYS A 335       0.259  -8.730 -32.366  1.00  0.00           N  
ATOM   2685  N   ASP A 336       5.471  -3.074 -29.252  1.00  0.00           N  
ATOM   2686  CA  ASP A 336       5.811  -1.668 -29.388  1.00  0.00           C  
ATOM   2687  C   ASP A 336       6.770  -1.277 -28.267  1.00  0.00           C  
ATOM   2688  O   ASP A 336       6.349  -1.001 -27.146  1.00  0.00           O  
ATOM   2689  CB  ASP A 336       4.539  -0.813 -29.345  1.00  0.00           C  
ATOM   2690  CG  ASP A 336       4.806   0.655 -29.638  1.00  0.00           C  
ATOM   2691  OD1 ASP A 336       5.961   1.100 -29.532  1.00  0.00           O  
ATOM   2692  OD2 ASP A 336       3.832   1.365 -29.974  1.00  0.00           O  
ATOM   2693  N   LEU A 337       8.062  -1.250 -28.594  1.00  0.00           N  
ATOM   2694  CA  LEU A 337       9.079  -0.972 -27.581  1.00  0.00           C  
ATOM   2695  C   LEU A 337       8.943   0.432 -27.009  1.00  0.00           C  
ATOM   2696  O   LEU A 337       9.186   0.643 -25.818  1.00  0.00           O  
ATOM   2697  CB  LEU A 337      10.484  -1.168 -28.175  1.00  0.00           C  
ATOM   2698  CG  LEU A 337      11.648  -0.991 -27.195  1.00  0.00           C  
ATOM   2699  CD1 LEU A 337      11.509  -1.947 -26.026  1.00  0.00           C  
ATOM   2700  CD2 LEU A 337      12.975  -1.204 -27.912  1.00  0.00           C  
ATOM   2701  N   GLN A 338       8.556   1.398 -27.854  1.00  0.00           N  
ATOM   2702  CA  GLN A 338       8.380   2.762 -27.366  1.00  0.00           C  
ATOM   2703  C   GLN A 338       7.263   2.825 -26.323  1.00  0.00           C  
ATOM   2704  O   GLN A 338       7.388   3.528 -25.318  1.00  0.00           O  
ATOM   2705  CB  GLN A 338       8.078   3.714 -28.529  1.00  0.00           C  
ATOM   2706  CG  GLN A 338       9.260   3.946 -29.454  1.00  0.00           C  
ATOM   2707  CD  GLN A 338       8.978   5.004 -30.504  1.00  0.00           C  
ATOM   2708  OE1 GLN A 338       7.893   5.595 -30.534  1.00  0.00           O  
ATOM   2709  NE2 GLN A 338       9.950   5.257 -31.373  1.00  0.00           N  
ATOM   2710  N   LEU A 339       6.191   2.096 -26.576  1.00  0.00           N  
ATOM   2711  CA  LEU A 339       5.085   2.048 -25.624  1.00  0.00           C  
ATOM   2712  C   LEU A 339       5.511   1.349 -24.342  1.00  0.00           C  
ATOM   2713  O   LEU A 339       5.194   1.802 -23.241  1.00  0.00           O  
ATOM   2714  CB  LEU A 339       3.876   1.345 -26.236  1.00  0.00           C  
ATOM   2715  CG  LEU A 339       2.635   1.268 -25.359  1.00  0.00           C  
ATOM   2716  CD1 LEU A 339       2.138   2.658 -24.995  1.00  0.00           C  
ATOM   2717  CD2 LEU A 339       1.529   0.481 -26.065  1.00  0.00           C  
ATOM   2718  N   PHE A 340       6.238   0.242 -24.479  1.00  0.00           N  
ATOM   2719  CA  PHE A 340       6.739  -0.451 -23.294  1.00  0.00           C  
ATOM   2720  C   PHE A 340       7.655   0.448 -22.479  1.00  0.00           C  
ATOM   2721  O   PHE A 340       7.615   0.445 -21.248  1.00  0.00           O  
ATOM   2722  CB  PHE A 340       7.480  -1.734 -23.660  1.00  0.00           C  
ATOM   2723  CG  PHE A 340       8.142  -2.385 -22.483  1.00  0.00           C  
ATOM   2724  CD1 PHE A 340       7.403  -3.170 -21.608  1.00  0.00           C  
ATOM   2725  CD2 PHE A 340       9.496  -2.194 -22.227  1.00  0.00           C  
ATOM   2726  CE1 PHE A 340       8.003  -3.760 -20.506  1.00  0.00           C  
ATOM   2727  CE2 PHE A 340      10.101  -2.782 -21.125  1.00  0.00           C  
ATOM   2728  CZ  PHE A 340       9.355  -3.565 -20.270  1.00  0.00           C  
ATOM   2729  N   ASN A 341       8.500   1.226 -23.172  1.00  0.00           N  
ATOM   2730  CA  ASN A 341       9.416   2.119 -22.471  1.00  0.00           C  
ATOM   2731  C   ASN A 341       8.673   3.201 -21.699  1.00  0.00           C  
ATOM   2732  O   ASN A 341       9.135   3.633 -20.642  1.00  0.00           O  
ATOM   2733  CB  ASN A 341      10.409   2.744 -23.458  1.00  0.00           C  
ATOM   2734  CG  ASN A 341      11.477   1.763 -23.906  1.00  0.00           C  
ATOM   2735  OD1 ASN A 341      11.702   0.738 -23.264  1.00  0.00           O  
ATOM   2736  ND2 ASN A 341      12.158   2.086 -25.001  1.00  0.00           N  
ATOM   2737  N   LYS A 342       7.526   3.637 -22.207  1.00  0.00           N  
ATOM   2738  CA  LYS A 342       6.680   4.559 -21.459  1.00  0.00           C  
ATOM   2739  C   LYS A 342       6.212   3.903 -20.165  1.00  0.00           C  
ATOM   2740  O   LYS A 342       6.311   4.484 -19.090  1.00  0.00           O  
ATOM   2741  CB  LYS A 342       5.465   4.994 -22.293  1.00  0.00           C  
ATOM   2742  CG  LYS A 342       5.773   5.965 -23.406  1.00  0.00           C  
ATOM   2743  CD  LYS A 342       4.488   6.421 -24.080  1.00  0.00           C  
ATOM   2744  CE  LYS A 342       4.755   7.427 -25.188  1.00  0.00           C  
ATOM   2745  NZ  LYS A 342       3.499   7.895 -25.825  1.00  0.00           N  
ATOM   2746  N   TYR A 343       5.698   2.686 -20.289  1.00  0.00           N  
ATOM   2747  CA  TYR A 343       5.260   1.923 -19.129  1.00  0.00           C  
ATOM   2748  C   TYR A 343       6.416   1.730 -18.145  1.00  0.00           C  
ATOM   2749  O   TYR A 343       6.251   1.892 -16.937  1.00  0.00           O  
ATOM   2750  CB  TYR A 343       4.690   0.569 -19.552  1.00  0.00           C  
ATOM   2751  CG  TYR A 343       4.706  -0.471 -18.447  1.00  0.00           C  
ATOM   2752  CD1 TYR A 343       3.702  -0.511 -17.492  1.00  0.00           C  
ATOM   2753  CD2 TYR A 343       5.728  -1.397 -18.363  1.00  0.00           C  
ATOM   2754  CE1 TYR A 343       3.717  -1.452 -16.480  1.00  0.00           C  
ATOM   2755  CE2 TYR A 343       5.758  -2.344 -17.354  1.00  0.00           C  
ATOM   2756  CZ  TYR A 343       4.751  -2.368 -16.411  1.00  0.00           C  
ATOM   2757  OH  TYR A 343       4.779  -3.304 -15.406  1.00  0.00           O  
ATOM   2758  N   HIS A 344       7.581   1.379 -18.669  1.00  0.00           N  
ATOM   2759  CA  HIS A 344       8.736   1.112 -17.810  1.00  0.00           C  
ATOM   2760  C   HIS A 344       9.181   2.369 -17.075  1.00  0.00           C  
ATOM   2761  O   HIS A 344       9.624   2.308 -15.925  1.00  0.00           O  
ATOM   2762  CB  HIS A 344       9.885   0.543 -18.645  1.00  0.00           C  
ATOM   2763  CG  HIS A 344      11.013   0.022 -17.818  1.00  0.00           C  
ATOM   2764  ND1 HIS A 344      12.204   0.698 -17.649  1.00  0.00           N  
ATOM   2765  CD2 HIS A 344      11.135  -1.118 -17.108  1.00  0.00           C  
ATOM   2766  CE1 HIS A 344      13.005   0.005 -16.873  1.00  0.00           C  
ATOM   2767  NE2 HIS A 344      12.386  -1.109 -16.528  1.00  0.00           N  
ATOM   2768  N   LEU A 345       9.082   3.513 -17.742  1.00  0.00           N  
ATOM   2769  CA  LEU A 345       9.393   4.778 -17.094  1.00  0.00           C  
ATOM   2770  C   LEU A 345       8.430   5.045 -15.940  1.00  0.00           C  
ATOM   2771  O   LEU A 345       8.847   5.381 -14.830  1.00  0.00           O  
ATOM   2772  CB  LEU A 345       9.334   5.925 -18.111  1.00  0.00           C  
ATOM   2773  CG  LEU A 345       9.682   7.316 -17.583  1.00  0.00           C  
ATOM   2774  CD1 LEU A 345      11.142   7.386 -17.172  1.00  0.00           C  
ATOM   2775  CD2 LEU A 345       9.372   8.383 -18.633  1.00  0.00           C  
ATOM   2776  N   HIS A 346       7.139   4.873 -16.195  1.00  0.00           N  
ATOM   2777  CA  HIS A 346       6.133   5.077 -15.159  1.00  0.00           C  
ATOM   2778  C   HIS A 346       6.237   4.016 -14.064  1.00  0.00           C  
ATOM   2779  O   HIS A 346       5.937   4.294 -12.894  1.00  0.00           O  
ATOM   2780  CB  HIS A 346       4.730   5.069 -15.775  1.00  0.00           C  
ATOM   2781  CG  HIS A 346       4.513   6.128 -16.808  1.00  0.00           C  
ATOM   2782  ND1 HIS A 346       5.003   7.408 -16.682  1.00  0.00           N  
ATOM   2783  CD2 HIS A 346       3.848   6.098 -17.983  1.00  0.00           C  
ATOM   2784  CE1 HIS A 346       4.655   8.123 -17.738  1.00  0.00           C  
ATOM   2785  NE2 HIS A 346       3.954   7.347 -18.541  1.00  0.00           N  
ATOM   2786  N   PHE A 347       6.649   2.819 -14.437  1.00  0.00           N  
ATOM   2787  CA  PHE A 347       6.881   1.727 -13.495  1.00  0.00           C  
ATOM   2788  C   PHE A 347       7.758   2.198 -12.340  1.00  0.00           C  
ATOM   2789  O   PHE A 347       7.529   1.841 -11.187  1.00  0.00           O  
ATOM   2790  CB  PHE A 347       7.514   0.544 -14.236  1.00  0.00           C  
ATOM   2791  CG  PHE A 347       7.912  -0.615 -13.364  1.00  0.00           C  
ATOM   2792  CD1 PHE A 347       6.977  -1.574 -12.986  1.00  0.00           C  
ATOM   2793  CD2 PHE A 347       9.222  -0.780 -12.963  1.00  0.00           C  
ATOM   2794  CE1 PHE A 347       7.347  -2.651 -12.210  1.00  0.00           C  
ATOM   2795  CE2 PHE A 347       9.600  -1.860 -12.183  1.00  0.00           C  
ATOM   2796  CZ  PHE A 347       8.662  -2.803 -11.802  1.00  0.00           C  
ATOM   2797  N   ARG A 348       8.747   3.032 -12.650  1.00  0.00           N  
ATOM   2798  CA  ARG A 348       9.638   3.587 -11.642  1.00  0.00           C  
ATOM   2799  C   ARG A 348       9.317   5.059 -11.348  1.00  0.00           C  
ATOM   2800  O   ARG A 348      10.207   5.843 -10.988  1.00  0.00           O  
ATOM   2801  CB  ARG A 348      11.101   3.422 -12.053  1.00  0.00           C  
ATOM   2802  CG  ARG A 348      11.576   1.972 -12.042  1.00  0.00           C  
ATOM   2803  CD  ARG A 348      13.092   1.876 -12.090  1.00  0.00           C  
ATOM   2804  NE  ARG A 348      13.568   0.514 -11.865  1.00  0.00           N  
ATOM   2805  CZ  ARG A 348      13.941  -0.320 -12.818  1.00  0.00           C  
ATOM   2806  NH1 ARG A 348      13.895   0.062 -14.082  1.00  0.00           N  
ATOM   2807  NH2 ARG A 348      14.350  -1.541 -12.515  1.00  0.00           N  
ATOM   2808  N   ALA A 349       8.066   5.436 -11.516  1.00  0.00           N  
ATOM   2809  CA  ALA A 349       7.592   6.771 -11.178  1.00  0.00           C  
ATOM   2810  C   ALA A 349       8.390   7.873 -11.885  1.00  0.00           C  
ATOM   2811  O   ALA A 349       8.707   8.909 -11.298  1.00  0.00           O  
ATOM   2812  CB  ALA A 349       7.607   6.985  -9.666  1.00  0.00           C  
ATOM   2813  N   ASP A 350       8.702   7.624 -13.149  1.00  0.00           N  
ATOM   2814  CA  ASP A 350       9.418   8.590 -13.991  1.00  0.00           C  
ATOM   2815  C   ASP A 350      10.757   9.005 -13.398  1.00  0.00           C  
ATOM   2816  O   ASP A 350      11.235  10.115 -13.639  1.00  0.00           O  
ATOM   2817  CB  ASP A 350       8.553   9.825 -14.259  1.00  0.00           C  
ATOM   2818  CG  ASP A 350       7.357   9.519 -15.146  1.00  0.00           C  
ATOM   2819  OD1 ASP A 350       7.073   8.337 -15.387  1.00  0.00           O  
ATOM   2820  OD2 ASP A 350       6.708  10.480 -15.611  1.00  0.00           O  
ATOM   2821  N   THR A 351      11.380   8.119 -12.636  1.00  0.00           N  
ATOM   2822  CA  THR A 351      12.685   8.391 -12.049  1.00  0.00           C  
ATOM   2823  C   THR A 351      13.765   8.019 -13.061  1.00  0.00           C  
ATOM   2824  O   THR A 351      13.972   6.842 -13.341  1.00  0.00           O  
ATOM   2825  CB  THR A 351      12.893   7.604 -10.758  1.00  0.00           C  
ATOM   2826  OG1 THR A 351      11.800   7.844  -9.873  1.00  0.00           O  
ATOM   2827  CG2 THR A 351      14.193   8.024 -10.085  1.00  0.00           C  
ATOM   2828  N   PRO A 352      14.477   9.010 -13.618  1.00  0.00           N  
ATOM   2829  CA  PRO A 352      15.447   8.719 -14.664  1.00  0.00           C  
ATOM   2830  C   PRO A 352      16.742   8.123 -14.133  1.00  0.00           C  
ATOM   2831  O   PRO A 352      17.163   8.433 -13.019  1.00  0.00           O  
ATOM   2832  CB  PRO A 352      15.714  10.101 -15.280  1.00  0.00           C  
ATOM   2833  CG  PRO A 352      15.486  11.046 -14.160  1.00  0.00           C  
ATOM   2834  CD  PRO A 352      14.375  10.452 -13.339  1.00  0.00           C  
ATOM   2835  N   GLY A 353      17.361   7.265 -14.945  1.00  0.00           N  
ATOM   2836  CA  GLY A 353      18.689   6.764 -14.645  1.00  0.00           C  
ATOM   2837  C   GLY A 353      18.753   5.617 -13.660  1.00  0.00           C  
ATOM   2838  O   GLY A 353      19.842   5.130 -13.350  1.00  0.00           O  
ATOM   2839  N   PHE A 354      17.604   5.169 -13.172  1.00  0.00           N  
ATOM   2840  CA  PHE A 354      17.581   4.059 -12.220  1.00  0.00           C  
ATOM   2841  C   PHE A 354      17.361   2.744 -12.965  1.00  0.00           C  
ATOM   2842  O   PHE A 354      16.300   2.520 -13.532  1.00  0.00           O  
ATOM   2843  CB  PHE A 354      16.495   4.270 -11.170  1.00  0.00           C  
ATOM   2844  CG  PHE A 354      16.544   3.272 -10.052  1.00  0.00           C  
ATOM   2845  CD1 PHE A 354      17.448   3.424  -9.017  1.00  0.00           C  
ATOM   2846  CD2 PHE A 354      15.688   2.185 -10.031  1.00  0.00           C  
ATOM   2847  CE1 PHE A 354      17.503   2.506  -7.987  1.00  0.00           C  
ATOM   2848  CE2 PHE A 354      15.737   1.260  -8.998  1.00  0.00           C  
ATOM   2849  CZ  PHE A 354      16.646   1.419  -7.979  1.00  0.00           C  
ATOM   2850  N   THR A 355      18.357   1.892 -12.952  1.00  0.00           N  
ATOM   2851  CA  THR A 355      18.289   0.609 -13.659  1.00  0.00           C  
ATOM   2852  C   THR A 355      18.601  -0.544 -12.728  1.00  0.00           C  
ATOM   2853  O   THR A 355      18.485  -1.706 -13.128  1.00  0.00           O  
ATOM   2854  CB  THR A 355      19.270   0.570 -14.836  1.00  0.00           C  
ATOM   2855  OG1 THR A 355      20.585   0.824 -14.360  1.00  0.00           O  
ATOM   2856  CG2 THR A 355      18.906   1.644 -15.869  1.00  0.00           C  
ATOM   2857  OXT THR A 355      18.947  -0.313 -11.574  1.00  0.00           O  
ATOM   2858  MG  MG  B   0       6.524  -1.045   1.584  1.00  0.00           *  
ATOM   2859  C1  NAG C   0       5.786  10.303  15.694  1.00  0.00           C  
ATOM   2860  C2  NAG C   0       7.253  10.061  15.443  1.00  0.00           C  
ATOM   2861  C3  NAG C   0       8.098  10.898  16.373  1.00  0.00           C  
ATOM   2862  C4  NAG C   0       7.655  12.368  16.297  1.00  0.00           C  
ATOM   2863  C5  NAG C   0       6.179  12.471  16.552  1.00  0.00           C  
ATOM   2864  C6  NAG C   0       5.658  13.882  16.404  1.00  0.00           C  
ATOM   2865  C7  NAG C   0       7.636   7.810  14.587  1.00  0.00           C  
ATOM   2866  C8  NAG C   0       8.030   6.411  14.901  1.00  0.00           C  
ATOM   2867  N2  NAG C   0       7.591   8.664  15.617  1.00  0.00           N  
ATOM   2868  O3  NAG C   0       9.450  10.774  16.017  1.00  0.00           O  
ATOM   2869  O4  NAG C   0       8.341  13.112  17.294  1.00  0.00           O  
ATOM   2870  O5  NAG C   0       5.491  11.661  15.600  1.00  0.00           O  
ATOM   2871  O6  NAG C   0       5.972  14.385  15.125  1.00  0.00           O  
ATOM   2872  O7  NAG C   0       7.373   8.142  13.449  1.00  0.00           O  
ATOM   2873  C1  NAG C   0       9.008  14.233  16.775  1.00  0.00           C  
ATOM   2874  C2  NAG C   0       9.308  15.252  17.869  1.00  0.00           C  
ATOM   2875  C3  NAG C   0      10.023  16.445  17.285  1.00  0.00           C  
ATOM   2876  C4  NAG C   0      11.218  16.020  16.466  1.00  0.00           C  
ATOM   2877  C5  NAG C   0      10.838  14.921  15.495  1.00  0.00           C  
ATOM   2878  C6  NAG C   0      12.034  14.340  14.780  1.00  0.00           C  
ATOM   2879  C7  NAG C   0       7.660  15.231  19.652  1.00  0.00           C  
ATOM   2880  C8  NAG C   0       6.383  15.809  20.177  1.00  0.00           C  
ATOM   2881  N2  NAG C   0       8.089  15.709  18.507  1.00  0.00           N  
ATOM   2882  O3  NAG C   0      10.422  17.298  18.327  1.00  0.00           O  
ATOM   2883  O4  NAG C   0      11.657  17.150  15.702  1.00  0.00           O  
ATOM   2884  O5  NAG C   0      10.213  13.841  16.159  1.00  0.00           O  
ATOM   2885  O6  NAG C   0      12.897  13.751  15.701  1.00  0.00           O  
ATOM   2886  O7  NAG C   0       8.255  14.361  20.247  1.00  0.00           O  
ATOM   2887  C1  NAG C   0      12.850  17.673  16.030  1.00  0.00           C  
ATOM   2888  C2  NAG C   0      13.374  18.462  14.822  1.00  0.00           C  
ATOM   2889  C3  NAG C   0      14.766  18.882  15.142  1.00  0.00           C  
ATOM   2890  C4  NAG C   0      14.771  19.736  16.392  1.00  0.00           C  
ATOM   2891  C5  NAG C   0      14.098  18.992  17.552  1.00  0.00           C  
ATOM   2892  C6  NAG C   0      13.900  19.904  18.731  1.00  0.00           C  
ATOM   2893  O2  NAG C   0      12.593  19.641  14.578  1.00  0.00           O  
ATOM   2894  O3  NAG C   0      15.292  19.620  14.057  1.00  0.00           O  
ATOM   2895  O4  NAG C   0      16.091  20.021  16.762  1.00  0.00           O  
ATOM   2896  O5  NAG C   0      12.814  18.531  17.155  1.00  0.00           O  
ATOM   2897  O6  NAG C   0      13.239  19.201  19.745  1.00  0.00           O  
ATOM   2898  C1  NAG C   0      11.766  19.697  13.374  1.00  0.00           C  
ATOM   2899  C2  NAG C   0      11.567  21.135  12.869  1.00  0.00           C  
ATOM   2900  C3  NAG C   0      10.894  21.956  13.975  1.00  0.00           C  
ATOM   2901  C4  NAG C   0       9.555  21.314  14.365  1.00  0.00           C  
ATOM   2902  C5  NAG C   0       9.810  19.858  14.770  1.00  0.00           C  
ATOM   2903  C6  NAG C   0       8.508  19.139  15.019  1.00  0.00           C  
ATOM   2904  O2  NAG C   0      10.698  21.198  11.759  1.00  0.00           O  
ATOM   2905  O3  NAG C   0      10.661  23.296  13.510  1.00  0.00           O  
ATOM   2906  O4  NAG C   0       9.010  22.030  15.462  1.00  0.00           O  
ATOM   2907  O5  NAG C   0      10.505  19.175  13.717  1.00  0.00           O  
ATOM   2908  O6  NAG C   0       7.706  19.219  13.859  1.00  0.00           O  
ATOM   2909  C1  NAG C   0      11.329  21.288  10.491  1.00  0.00           C  
ATOM   2910  C2  NAG C   0      10.436  22.109   9.549  1.00  0.00           C  
ATOM   2911  C3  NAG C   0       9.110  21.379   9.350  1.00  0.00           C  
ATOM   2912  C4  NAG C   0       9.344  19.942   8.874  1.00  0.00           C  
ATOM   2913  C5  NAG C   0      10.307  19.239   9.832  1.00  0.00           C  
ATOM   2914  C6  NAG C   0      10.666  17.858   9.332  1.00  0.00           C  
ATOM   2915  O2  NAG C   0      11.062  22.261   8.273  1.00  0.00           O  
ATOM   2916  O3  NAG C   0       8.307  22.076   8.403  1.00  0.00           O  
ATOM   2917  O4  NAG C   0       8.107  19.249   8.836  1.00  0.00           O  
ATOM   2918  O5  NAG C   0      11.519  19.987   9.982  1.00  0.00           O  
ATOM   2919  O6  NAG C   0      11.423  17.190  10.328  1.00  0.00           O  
ATOM   2920  C1  NAG C   0       6.407  18.766  14.091  1.00  0.00           C  
ATOM   2921  C2  NAG C   0       5.599  18.875  12.795  1.00  0.00           C  
ATOM   2922  C3  NAG C   0       5.431  20.359  12.432  1.00  0.00           C  
ATOM   2923  C4  NAG C   0       4.751  21.093  13.595  1.00  0.00           C  
ATOM   2924  C5  NAG C   0       5.564  20.870  14.865  1.00  0.00           C  
ATOM   2925  C6  NAG C   0       4.852  21.437  16.065  1.00  0.00           C  
ATOM   2926  O2  NAG C   0       4.307  18.371  12.952  1.00  0.00           O  
ATOM   2927  O3  NAG C   0       4.640  20.481  11.268  1.00  0.00           O  
ATOM   2928  O4  NAG C   0       4.683  22.470  13.300  1.00  0.00           O  
ATOM   2929  O5  NAG C   0       5.735  19.463  15.123  1.00  0.00           O  
ATOM   2930  O6  NAG C   0       3.585  20.782  16.181  1.00  0.00           O  
ATOM   2931  C1  NAG C   0       4.191  16.984  13.011  1.00  0.00           C  
ATOM   2932  C2  NAG C   0       2.886  16.636  12.299  1.00  0.00           C  
ATOM   2933  C3  NAG C   0       1.704  17.165  13.093  1.00  0.00           C  
ATOM   2934  C4  NAG C   0       1.762  16.661  14.537  1.00  0.00           C  
ATOM   2935  C5  NAG C   0       3.107  17.011  15.151  1.00  0.00           C  
ATOM   2936  C6  NAG C   0       3.251  16.412  16.549  1.00  0.00           C  
ATOM   2937  O2  NAG C   0       2.746  15.227  12.199  1.00  0.00           O  
ATOM   2938  O3  NAG C   0       0.489  16.760  12.512  1.00  0.00           O  
ATOM   2939  O4  NAG C   0       0.725  17.243  15.289  1.00  0.00           O  
ATOM   2940  O5  NAG C   0       4.172  16.474  14.345  1.00  0.00           O  
ATOM   2941  O6  NAG C   0       4.461  16.874  17.139  1.00  0.00           O  
ATOM   2942  C1  NAG C   0       2.864  21.078  17.370  1.00  0.00           C  
ATOM   2943  C2  NAG C   0       1.650  20.133  17.391  1.00  0.00           C  
ATOM   2944  C3  NAG C   0       0.718  20.484  16.230  1.00  0.00           C  
ATOM   2945  C4  NAG C   0       0.357  21.962  16.262  1.00  0.00           C  
ATOM   2946  C5  NAG C   0       1.617  22.816  16.303  1.00  0.00           C  
ATOM   2947  C6  NAG C   0       1.282  24.285  16.457  1.00  0.00           C  
ATOM   2948  O2  NAG C   0       0.926  20.287  18.617  1.00  0.00           O  
ATOM   2949  O3  NAG C   0      -0.449  19.692  16.285  1.00  0.00           O  
ATOM   2950  O4  NAG C   0      -0.381  22.294  15.107  1.00  0.00           O  
ATOM   2951  O5  NAG C   0       2.436  22.431  17.409  1.00  0.00           O  
ATOM   2952  O6  NAG C   0       2.482  25.040  16.465  1.00  0.00           O  
ATOM   2953  C1  NAG D   0      17.885 -14.479 -10.951  1.00  0.00           C  
ATOM   2954  C2  NAG D   0      19.083 -14.900 -10.144  1.00  0.00           C  
ATOM   2955  C3  NAG D   0      20.145 -15.494 -11.038  1.00  0.00           C  
ATOM   2956  C4  NAG D   0      19.562 -16.559 -11.992  1.00  0.00           C  
ATOM   2957  C5  NAG D   0      18.370 -15.990 -12.722  1.00  0.00           C  
ATOM   2958  C6  NAG D   0      17.708 -17.019 -13.643  1.00  0.00           C  
ATOM   2959  C7  NAG D   0      19.757 -13.714  -8.126  1.00  0.00           C  
ATOM   2960  C8  NAG D   0      20.366 -12.465  -7.559  1.00  0.00           C  
ATOM   2961  N2  NAG D   0      19.643 -13.768  -9.440  1.00  0.00           N  
ATOM   2962  O3  NAG D   0      21.149 -16.088 -10.246  1.00  0.00           O  
ATOM   2963  O4  NAG D   0      20.563 -16.908 -12.930  1.00  0.00           O  
ATOM   2964  O5  NAG D   0      17.417 -15.545 -11.769  1.00  0.00           O  
ATOM   2965  O6  NAG D   0      17.332 -18.167 -12.904  1.00  0.00           O  
ATOM   2966  O7  NAG D   0      19.397 -14.640  -7.408  1.00  0.00           O  
ATOM   2967  C1  NAG D   0      20.831 -18.339 -13.037  1.00  0.00           C  
ATOM   2968  C2  NAG D   0      21.646 -18.583 -14.281  1.00  0.00           C  
ATOM   2969  C3  NAG D   0      22.042 -20.025 -14.383  1.00  0.00           C  
ATOM   2970  C4  NAG D   0      22.680 -20.493 -13.088  1.00  0.00           C  
ATOM   2971  C5  NAG D   0      21.782 -20.174 -11.908  1.00  0.00           C  
ATOM   2972  C6  NAG D   0      22.400 -20.531 -10.592  1.00  0.00           C  
ATOM   2973  C7  NAG D   0      21.077 -17.096 -16.130  1.00  0.00           C  
ATOM   2974  C8  NAG D   0      20.199 -16.872 -17.337  1.00  0.00           C  
ATOM   2975  N2  NAG D   0      20.889 -18.220 -15.480  1.00  0.00           N  
ATOM   2976  O3  NAG D   0      22.942 -20.183 -15.450  1.00  0.00           O  
ATOM   2977  O4  NAG D   0      22.837 -21.900 -13.182  1.00  0.00           O  
ATOM   2978  O5  NAG D   0      21.537 -18.774 -11.903  1.00  0.00           O  
ATOM   2979  O6  NAG D   0      21.473 -20.374  -9.561  1.00  0.00           O  
ATOM   2980  O7  NAG D   0      21.897 -16.273 -15.793  1.00  0.00           O  
ATOM   2981  C1  NAG D   0      24.152 -22.278 -13.001  1.00  0.00           C  
ATOM   2982  C2  NAG D   0      24.151 -23.766 -12.660  1.00  0.00           C  
ATOM   2983  C3  NAG D   0      25.575 -24.153 -12.344  1.00  0.00           C  
ATOM   2984  C4  NAG D   0      26.477 -23.810 -13.523  1.00  0.00           C  
ATOM   2985  C5  NAG D   0      26.325 -22.332 -13.919  1.00  0.00           C  
ATOM   2986  C6  NAG D   0      27.071 -22.024 -15.201  1.00  0.00           C  
ATOM   2987  O2  NAG D   0      23.701 -24.474 -13.804  1.00  0.00           O  
ATOM   2988  O3  NAG D   0      25.644 -25.533 -12.053  1.00  0.00           O  
ATOM   2989  O4  NAG D   0      27.812 -24.045 -13.174  1.00  0.00           O  
ATOM   2990  O5  NAG D   0      24.949 -22.039 -14.136  1.00  0.00           O  
ATOM   2991  O6  NAG D   0      26.475 -20.970 -15.890  1.00  0.00           O  
ATOM   2992  C1  NAG D   0      22.754 -25.460 -13.573  1.00  0.00           C  
ATOM   2993  C2  NAG D   0      22.909 -26.421 -14.740  1.00  0.00           C  
ATOM   2994  C3  NAG D   0      22.467 -25.711 -16.011  1.00  0.00           C  
ATOM   2995  C4  NAG D   0      21.023 -25.249 -15.870  1.00  0.00           C  
ATOM   2996  C5  NAG D   0      20.867 -24.381 -14.630  1.00  0.00           C  
ATOM   2997  C6  NAG D   0      19.411 -24.123 -14.353  1.00  0.00           C  
ATOM   2998  O2  NAG D   0      22.042 -27.528 -14.567  1.00  0.00           O  
ATOM   2999  O3  NAG D   0      22.570 -26.612 -17.108  1.00  0.00           O  
ATOM   3000  O4  NAG D   0      20.660 -24.494 -17.016  1.00  0.00           O  
ATOM   3001  O5  NAG D   0      21.386 -25.054 -13.468  1.00  0.00           O  
ATOM   3002  O6  NAG D   0      18.752 -25.373 -14.252  1.00  0.00           O  
ATOM   3003  C1  NAG D   0      22.652 -28.594 -13.855  1.00  0.00           C  
ATOM   3004  C2  NAG D   0      21.918 -29.862 -14.292  1.00  0.00           C  
ATOM   3005  C3  NAG D   0      20.462 -29.780 -13.845  1.00  0.00           C  
ATOM   3006  C4  NAG D   0      20.370 -29.499 -12.343  1.00  0.00           C  
ATOM   3007  C5  NAG D   0      21.186 -28.274 -11.997  1.00  0.00           C  
ATOM   3008  C6  NAG D   0      21.226 -28.023 -10.505  1.00  0.00           C  
ATOM   3009  O2  NAG D   0      22.519 -30.997 -13.703  1.00  0.00           O  
ATOM   3010  O3  NAG D   0      19.796 -30.996 -14.134  1.00  0.00           O  
ATOM   3011  O4  NAG D   0      19.022 -29.322 -11.981  1.00  0.00           O  
ATOM   3012  O5  NAG D   0      22.537 -28.414 -12.457  1.00  0.00           O  
ATOM   3013  O6  NAG D   0      21.926 -26.818 -10.242  1.00  0.00           O  
ATOM   3014  C1  NAG D   0      17.384 -25.387 -14.056  1.00  0.00           C  
ATOM   3015  C2  NAG D   0      16.903 -26.845 -14.010  1.00  0.00           C  
ATOM   3016  C3  NAG D   0      17.132 -27.472 -15.385  1.00  0.00           C  
ATOM   3017  C4  NAG D   0      16.416 -26.669 -16.461  1.00  0.00           C  
ATOM   3018  C5  NAG D   0      16.878 -25.212 -16.390  1.00  0.00           C  
ATOM   3019  C6  NAG D   0      16.059 -24.334 -17.308  1.00  0.00           C  
ATOM   3020  O2  NAG D   0      15.518 -26.942 -13.786  1.00  0.00           O  
ATOM   3021  O3  NAG D   0      16.664 -28.818 -15.383  1.00  0.00           O  
ATOM   3022  O4  NAG D   0      16.729 -27.202 -17.734  1.00  0.00           O  
ATOM   3023  O5  NAG D   0      16.675 -24.689 -15.066  1.00  0.00           O  
ATOM   3024  O6  NAG D   0      14.692 -24.519 -16.950  1.00  0.00           O  
ATOM   3025  C1  NAG D   0      15.106 -26.849 -12.420  1.00  0.00           C  
ATOM   3026  C2  NAG D   0      13.920 -27.790 -12.235  1.00  0.00           C  
ATOM   3027  C3  NAG D   0      12.748 -27.311 -13.089  1.00  0.00           C  
ATOM   3028  C4  NAG D   0      12.439 -25.852 -12.791  1.00  0.00           C  
ATOM   3029  C5  NAG D   0      13.686 -25.002 -12.942  1.00  0.00           C  
ATOM   3030  C6  NAG D   0      13.451 -23.580 -12.511  1.00  0.00           C  
ATOM   3031  O2  NAG D   0      13.516 -27.806 -10.877  1.00  0.00           O  
ATOM   3032  O3  NAG D   0      11.602 -28.097 -12.847  1.00  0.00           O  
ATOM   3033  O4  NAG D   0      11.445 -25.382 -13.683  1.00  0.00           O  
ATOM   3034  O5  NAG D   0      14.742 -25.532 -12.104  1.00  0.00           O  
ATOM   3035  O6  NAG D   0      14.599 -22.801 -12.829  1.00  0.00           O  
ATOM   3036  C1  NAG D   0      13.729 -23.674 -17.622  1.00  0.00           C  
ATOM   3037  C2  NAG D   0      12.385 -24.000 -16.949  1.00  0.00           C  
ATOM   3038  C3  NAG D   0      11.994 -25.445 -17.247  1.00  0.00           C  
ATOM   3039  C4  NAG D   0      12.012 -25.722 -18.732  1.00  0.00           C  
ATOM   3040  C5  NAG D   0      13.367 -25.314 -19.336  1.00  0.00           C  
ATOM   3041  C6  NAG D   0      13.366 -25.441 -20.827  1.00  0.00           C  
ATOM   3042  O2  NAG D   0      11.358 -23.136 -17.468  1.00  0.00           O  
ATOM   3043  O3  NAG D   0      10.721 -25.740 -16.702  1.00  0.00           O  
ATOM   3044  O4  NAG D   0      11.800 -27.096 -18.962  1.00  0.00           O  
ATOM   3045  O5  NAG D   0      13.659 -23.953 -19.009  1.00  0.00           O  
ATOM   3046  O6  NAG D   0      14.652 -25.123 -21.325  1.00  0.00           O  
CONECT    1    2                                                      
CONECT    2    1    3    5                                            
CONECT    3    4    4    2   12                                       
CONECT    4    3    3                                                 
CONECT    5    2    6                                                 
CONECT    6    8    8    5    7                                       
CONECT    7    6    9    9                                            
CONECT    8   10    6    6                                            
CONECT    9   11    7    7                                            
CONECT   10    8   11   11                                            
CONECT   11   10   10    9                                            
CONECT   12    3   13                                                 
CONECT   13   16   12   14                                            
CONECT   14   13   21   15   15                                       
CONECT   15   14   14                                                 
CONECT   16   17   13                                                 
CONECT   17   18   16                                                 
CONECT   18   20   20   17   19                                       
CONECT   19   18                                                      
CONECT   20   18   18                                                 
CONECT   21   14   22                                                 
CONECT   22   21   23   25                                            
CONECT   23   24   24   22   29                                       
CONECT   24   23   23                                                 
CONECT   25   22   26                                                 
CONECT   26   25   27                                                 
CONECT   27   28   26                                                 
CONECT   28   27                                                      
CONECT   29   23   30                                                 
CONECT   30   29   31   33                                            
CONECT   31   30   43   32   32                                       
CONECT   32   31   31                                                 
CONECT   33   30   34                                                 
CONECT   34   36   36   35   33                                       
CONECT   35   37   34                                                 
CONECT   36   39   38   34   34                                       
CONECT   37   38   38   35                                            
CONECT   38   40   36   37   37                                       
CONECT   39   41   41   36                                            
CONECT   40   42   42   38                                            
CONECT   41   42   39   39                                            
CONECT   42   41   40   40                                            
CONECT   43   31   44                                                 
CONECT   44   47   43   45                                            
CONECT   45   46   46   44   52                                       
CONECT   46   45   45                                                 
CONECT   47   48   44                                                 
CONECT   48   49   47                                                 
CONECT   49   50   50   51   48                                       
CONECT   50   49   49                                                 
CONECT   51   49                                                      
CONECT   52   45   53                                                 
CONECT   53   52   54   56                                            
CONECT   54   53   60   55   55                                       
CONECT   55   54   54                                                 
CONECT   56   53   57                                                 
CONECT   57   56   58   59                                            
CONECT   58   57                                                      
CONECT   59   57                                                      
CONECT   60   61   54                                                 
CONECT   61   64   60   62                                            
CONECT   62   63   63   61   67                                       
CONECT   63   62   62                                                 
CONECT   64   66   65   61                                            
CONECT   65   64                                                      
CONECT   66   64                                                      
CONECT   67   62   68                                                 
CONECT   68   71   67   69                                            
CONECT   69   70   70   68   75                                       
CONECT   70   69   69                                                 
CONECT   71   72   68                                                 
CONECT   72   74   74   71   73                                       
CONECT   73   72                                                      
CONECT   74   72   72                                                 
CONECT   75   69   76                                                 
CONECT   76   75   77   79                                            
CONECT   77   76   78   78   83                                       
CONECT   78   77   77                                                 
CONECT   79   76   80   81                                            
CONECT   80   79   82                                                 
CONECT   81   79                                                      
CONECT   82   80                                                      
CONECT   83   77   84                                                 
CONECT   84   87   83   85                                            
CONECT   85   84   86   86   93                                       
CONECT   86   85   85                                                 
CONECT   87   88   84                                                 
CONECT   88   90   90   87   89                                       
CONECT   89   88   91                                                 
CONECT   90   92   88   88                                            
CONECT   91   92   92   89                                            
CONECT   92   90   91   91                                            
CONECT   93   85   94                                                 
CONECT   94   93   97   95                                            
CONECT   95   94  101   96   96                                       
CONECT   96   95   95                                                 
CONECT   97   94   98                                                 
CONECT   98   99   97  100                                            
CONECT   99   98                                                      
CONECT  100   98                                                      
CONECT  101   95  102                                                 
CONECT  102  101  105  103                                            
CONECT  103  102  104  104  109                                       
CONECT  104  103  103                                                 
CONECT  105  102  106                                                 
CONECT  106  105  108  108  107                                       
CONECT  107  106                                                      
CONECT  108  106  106                                                 
CONECT  109  103  110  115                                            
CONECT  110  109  111  113                                            
CONECT  111  110  116  112  112                                       
CONECT  112  111  111                                                 
CONECT  113  110  114                                                 
CONECT  114  115  113                                                 
CONECT  115  109  114                                                 
CONECT  116  111  117                                                 
CONECT  117  118  116  120                                            
CONECT  118  124  119  119  117                                       
CONECT  119  118  118                                                 
CONECT  120  117  121                                                 
CONECT  121  120  122                                                 
CONECT  122  121  123                                                 
CONECT  123  122                                                      
CONECT  124  125  118                                                 
CONECT  125  128  126  124                                            
CONECT  126  136  125  127  127                                       
CONECT  127  126  126                                                 
CONECT  128  129  125                                                 
CONECT  129  130  130  131  128                                       
CONECT  130  132  129  129                                            
CONECT  131  133  133  129                                            
CONECT  132  134  134  130                                            
CONECT  133  134  131  131                                            
CONECT  134  135  132  132  133                                       
CONECT  135  134                                                      
CONECT  136  137  126                                                 
CONECT  137  138  136  140                                            
CONECT  138  139  139  143  137                                       
CONECT  139  138  138                                                 
CONECT  140  137  142  141                                            
CONECT  141  140                                                      
CONECT  142  140                                                      
CONECT  143  144  138                                                 
CONECT  144  147  145  143                                            
CONECT  145  150  144  146  146                                       
CONECT  146  145  145                                                 
CONECT  147  148  149  144                                            
CONECT  148  147                                                      
CONECT  149  147                                                      
CONECT  150  151  145                                                 
CONECT  151  150  152                                                 
CONECT  152  151  153  153  154                                       
CONECT  153  152  152                                                 
CONECT  154  152  155                                                 
CONECT  155  156  154  158                                            
CONECT  156  157  157  160  155                                       
CONECT  157  156  156                                                 
CONECT  158  155  159                                                 
CONECT  159  158                                                      
CONECT  160  161  156                                                 
CONECT  161  162  164  160                                            
CONECT  162  168  161  163  163                                       
CONECT  163  162  162                                                 
CONECT  164  165  161                                                 
CONECT  165  166  166  167  164                                       
CONECT  166  165  165                                                 
CONECT  167  165                                                      
CONECT  168  174  169  162                                            
CONECT  169  172  170  168                                            
CONECT  170  169  175  171  171                                       
CONECT  171  170  170                                                 
CONECT  172  173  169                                                 
CONECT  173  172  174                                                 
CONECT  174  173  168                                                 
CONECT  175  170  176                                                 
CONECT  176  179  175  177                                            
CONECT  177  176  178  178  183                                       
CONECT  178  177  177                                                 
CONECT  179  180  176                                                 
CONECT  180  182  181  179                                            
CONECT  181  180                                                      
CONECT  182  180                                                      
CONECT  183  177  184                                                 
CONECT  184  183  185  187                                            
CONECT  185  192  184  186  186                                       
CONECT  186  185  185                                                 
CONECT  187  184  188                                                 
CONECT  188  187  189                                                 
CONECT  189  188  190                                                 
CONECT  190  189  191                                                 
CONECT  191  190                                                      
CONECT  192  193  185                                                 
CONECT  193  192  194  196                                            
CONECT  194  200  193  195  195                                       
CONECT  195  194  194                                                 
CONECT  196  193  197                                                 
CONECT  197  199  196  198                                            
CONECT  198  197                                                      
CONECT  199  197                                                      
CONECT  200  201  194                                                 
CONECT  201  204  200  202                                            
CONECT  202  201  203  203  206                                       
CONECT  203  202  202                                                 
CONECT  204  205  201                                                 
CONECT  205  316  204                                                 
CONECT  206  202  207                                                 
CONECT  207  206  208  210                                            
CONECT  208  207  217  209  209                                       
CONECT  209  208  208                                                 
CONECT  210  207  211                                                 
CONECT  211  210  212                                                 
CONECT  212  211  213                                                 
CONECT  213  212  214  214                                            
CONECT  214  213  213  216  215                                       
CONECT  215  214                                                      
CONECT  216  214                                                      
CONECT  217  208  218                                                 
CONECT  218  219  217  221                                            
CONECT  219  220  220  226  218                                       
CONECT  220  219  219                                                 
CONECT  221  218  222                                                 
CONECT  222  221  223                                                 
CONECT  223  222  225  225  224                                       
CONECT  224  223                                                      
CONECT  225  223  223                                                 
CONECT  226  227  219                                                 
CONECT  227  228  226                                                 
CONECT  228  230  229  229  227                                       
CONECT  229  228  228                                                 
CONECT  230  231  228                                                 
CONECT  231  232  234  230                                            
CONECT  232  239  233  233  231                                       
CONECT  233  232  232                                                 
CONECT  234  231  235                                                 
CONECT  235  234  236                                                 
CONECT  236  235  237                                                 
CONECT  237  236  238                                                 
CONECT  238  237                                                      
CONECT  239  240  232                                                 
CONECT  240  241  239                                                 
CONECT  241  243  242  242  240                                       
CONECT  242  241  241                                                 
CONECT  243  244  241                                                 
CONECT  244  247  245  243                                            
CONECT  245  246  246  244  251                                       
CONECT  246  245  245                                                 
CONECT  247  248  244                                                 
CONECT  248  250  247  249  249                                       
CONECT  249  248  248                                                 
CONECT  250  248                                                      
CONECT  251  245  252                                                 
CONECT  252  251  253  255                                            
CONECT  253  256  252  254  254                                       
CONECT  254  253  253                                                 
CONECT  255  252                                                      
CONECT  256  257  253                                                 
CONECT  257  256  258                                                 
CONECT  258  257  260  259  259                                       
CONECT  259  258  258                                                 
CONECT  260  258  261                                                 
CONECT  261  260  264  262                                            
CONECT  262  269  261  263  263                                       
CONECT  263  262  262                                                 
CONECT  264  261  265                                                 
CONECT  265  264  266                                                 
CONECT  266  265  267                                                 
CONECT  267  266  268                                                 
CONECT  268  267                                                      
CONECT  269  270  262                                                 
CONECT  270  273  271  269                                            
CONECT  271  272  272  270  281                                       
CONECT  272  271  271                                                 
CONECT  273  274  270                                                 
CONECT  274  276  276  273  275                                       
CONECT  275  274  277  277                                            
CONECT  276  278  274  274                                            
CONECT  277  279  275  275                                            
CONECT  278  276  279  279                                            
CONECT  279  278  278  280  277                                       
CONECT  280  279                                                      
CONECT  281  271  282                                                 
CONECT  282  283  281                                                 
CONECT  283  284  284  285  282                                       
CONECT  284  283  283                                                 
CONECT  285  286  283                                                 
CONECT  286  287  285  289                                            
CONECT  287  293  286  288  288                                       
CONECT  288  287  287                                                 
CONECT  289  290  286                                                 
CONECT  290  291  291  292  289                                       
CONECT  291  290  290                                                 
CONECT  292  290                                                      
CONECT  293  294  287                                                 
CONECT  294  297  293  295                                            
CONECT  295  294  296  296  305                                       
CONECT  296  295  295                                                 
CONECT  297  298  294                                                 
CONECT  298  300  300  299  297                                       
CONECT  299  301  301  298                                            
CONECT  300  302  298  298                                            
CONECT  301  303  299  299                                            
CONECT  302  303  303  300                                            
CONECT  303  304  302  302  301                                       
CONECT  304  303                                                      
CONECT  305  295  306                                                 
CONECT  306  305  309  307                                            
CONECT  307  306  311  308  308                                       
CONECT  308  307  307                                                 
CONECT  309  310  306                                                 
CONECT  310  309                                                      
CONECT  311  307  312                                                 
CONECT  312  311  313  315                                            
CONECT  313  314  314  312  317                                       
CONECT  314  313  313                                                 
CONECT  315  312  316                                                 
CONECT  316  315  205                                                 
CONECT  317  313  318                                                 
CONECT  318  317  319  321                                            
CONECT  319  325  318  320  320                                       
CONECT  320  319  319                                                 
CONECT  321  318  322                                                 
CONECT  322  323  323  321  324                                       
CONECT  323  322  322                                                 
CONECT  324  322                                                      
CONECT  325  326  319                                                 
CONECT  326  329  325  327                                            
CONECT  327  326  330  328  328                                       
CONECT  328  327  327                                                 
CONECT  329  326                                                      
CONECT  330  327  331                                                 
CONECT  331  330  334  332                                            
CONECT  332  333  333  331  338                                       
CONECT  333  332  332                                                 
CONECT  334  335  331                                                 
CONECT  335  336  336  337  334                                       
CONECT  336  335  335                                                 
CONECT  337  335                                                      
CONECT  338  332  339                                                 
CONECT  339  340  338  342                                            
CONECT  340  346  341  341  339                                       
CONECT  341  340  340                                                 
CONECT  342  339  343                                                 
CONECT  343  342  344                                                 
CONECT  344  343  345                                                 
CONECT  345  344                                                      
CONECT  346  347  340                                                 
CONECT  347  348  350  346                                            
CONECT  348  349  349  351  347                                       
CONECT  349  348  348                                                 
CONECT  350  347                                                      
CONECT  351  352  348                                                 
CONECT  352  355  353  351                                            
CONECT  353  354  354  352  359                                       
CONECT  354  353  353                                                 
CONECT  355  356  352                                                 
CONECT  356  357  358  355                                            
CONECT  357  356                                                      
CONECT  358  356                                                      
CONECT  359  353  360                                                 
CONECT  360  359  361  363                                            
CONECT  361  362  362  360  367                                       
CONECT  362  361  361                                                 
CONECT  363  360  364                                                 
CONECT  364  366  363  365                                            
CONECT  365  364                                                      
CONECT  366  364                                                      
CONECT  367  361  368                                                 
CONECT  368  369  367  371                                            
CONECT  369  375  370  370  368                                       
CONECT  370  369  369                                                 
CONECT  371  368  372                                                 
CONECT  372  371  373  373  374                                       
CONECT  373  372  372                                                 
CONECT  374  372                                                      
CONECT  375  376  369                                                 
CONECT  376  379  377  375                                            
CONECT  377  378  378  381  376                                       
CONECT  378  377  377                                                 
CONECT  379  380  376                                                 
CONECT  380  379                                                      
CONECT  381  382  377                                                 
CONECT  382  385  383  381                                            
CONECT  383  384  384  382  389                                       
CONECT  384  383  383                                                 
CONECT  385  386  382                                                 
CONECT  386  387  388  385                                            
CONECT  387  386                                                      
CONECT  388  386                                                      
CONECT  389  383  390                                                 
CONECT  390  391  389  393                                            
CONECT  391  392  392  396  390                                       
CONECT  392  391  391                                                 
CONECT  393  390  394  395                                            
CONECT  394  393                                                      
CONECT  395  393                                                      
CONECT  396  397  391                                                 
CONECT  397  398  400  396                                            
CONECT  398  405  399  399  397                                       
CONECT  399  398  398                                                 
CONECT  400  397  401                                                 
CONECT  401  400  402                                                 
CONECT  402  401  403                                                 
CONECT  403  402  404                                                 
CONECT  404  403                                                      
CONECT  405  406  398                                                 
CONECT  406  409  407  405                                            
CONECT  407  408  408  406  416                                       
CONECT  408  407  407                                                 
CONECT  409  410  406                                                 
CONECT  410  411  411  412  409                                       
CONECT  411  413  410  410                                            
CONECT  412  414  414  410                                            
CONECT  413  415  415  411                                            
CONECT  414  415  412  412                                            
CONECT  415  413  413  414                                            
CONECT  416  407  417                                                 
CONECT  417  416  418  420                                            
CONECT  418  419  419  417  424                                       
CONECT  419  418  418                                                 
CONECT  420  417  421  422                                            
CONECT  421  420  423                                                 
CONECT  422  420                                                      
CONECT  423  421                                                      
CONECT  424  418  425                                                 
CONECT  425  426  424  428                                            
CONECT  426  433  427  427  425                                       
CONECT  427  426  426                                                 
CONECT  428  425  429                                                 
CONECT  429  428  430                                                 
CONECT  430  429  431                                                 
CONECT  431  430  432                                                 
CONECT  432  431                                                      
CONECT  433  434  426                                                 
CONECT  434  435  437  433                                            
CONECT  435  436  436  444  434                                       
CONECT  436  435  435                                                 
CONECT  437  438  434                                                 
CONECT  438  439  437                                                 
CONECT  439  440  438                                                 
CONECT  440  441  441  439                                            
CONECT  441  443  442  440  440                                       
CONECT  442  441                                                      
CONECT  443  441                                                      
CONECT  444  445  435                                                 
CONECT  445  448  446  444                                            
CONECT  446  447  447  445  452                                       
CONECT  447  446  446                                                 
CONECT  448  449  445                                                 
CONECT  449  450  450  448  451                                       
CONECT  450  449  449                                                 
CONECT  451  449                                                      
CONECT  452  446  453                                                 
CONECT  453  452  454  456                                            
CONECT  454  459  453  455  455                                       
CONECT  455  454  454                                                 
CONECT  456  453  457  458                                            
CONECT  457  456                                                      
CONECT  458  456                                                      
CONECT  459  460  454                                                 
CONECT  460  463  459  461                                            
CONECT  461  460  467  462  462                                       
CONECT  462  461  461                                                 
CONECT  463  464  460                                                 
CONECT  464  466  466  465  463                                       
CONECT  465  464                                                      
CONECT  466  464  464                                                 
CONECT  467  461  468                                                 
CONECT  468  467  469  471                                            
CONECT  469  474  468  470  470                                       
CONECT  470  469  469                                                 
CONECT  471  472  468  473                                            
CONECT  472  471                                                      
CONECT  473  471                                                      
CONECT  474  475  469                                                 
CONECT  475  478  476  474                                            
CONECT  476  477  477  475  482                                       
CONECT  477  476  476                                                 
CONECT  478  479  475                                                 
CONECT  479  481  478  480  480                                       
CONECT  480  479  479                                                 
CONECT  481  479                                                      
CONECT  482  476  483                                                 
CONECT  483  482  484                                                 
CONECT  484  483  485  485  486                                       
CONECT  485  484  484                                                 
CONECT  486  484  487                                                 
CONECT  487  486  488  490                                            
CONECT  488  495  487  489  489                                       
CONECT  489  488  488                                                 
CONECT  490  487  491                                                 
CONECT  491  490  492                                                 
CONECT  492  491  493                                                 
CONECT  493  492  494                                                 
CONECT  494  493                                                      
CONECT  495  496  488                                                 
CONECT  496  499  495  497                                            
CONECT  497  498  498  496  502                                       
CONECT  498  497  497                                                 
CONECT  499  501  500  496                                            
CONECT  500  499                                                      
CONECT  501  499                                                      
CONECT  502  497  503                                                 
CONECT  503  502  504  506                                            
CONECT  504  510  503  505  505                                       
CONECT  505  504  504                                                 
CONECT  506  503  507                                                 
CONECT  507  506  508                                                 
CONECT  508  509  507                                                 
CONECT  509  508                                                      
CONECT  510  511  504                                                 
CONECT  511  514  510  512                                            
CONECT  512  513  513  511  517                                       
CONECT  513  512  512                                                 
CONECT  514  516  515  511                                            
CONECT  515  514                                                      
CONECT  516  514                                                      
CONECT  517  512  518                                                 
CONECT  518  517  519  521                                            
CONECT  519  529  518  520  520                                       
CONECT  520  519  519                                                 
CONECT  521  518  522                                                 
CONECT  522  521  523  523  524                                       
CONECT  523  522  522  525                                            
CONECT  524  522  526  526                                            
CONECT  525  523  527  527                                            
CONECT  526  524  524  527                                            
CONECT  527  525  525  526  528                                       
CONECT  528  527                                                      
CONECT  529  530  519                                                 
CONECT  530  533  529  531                                            
CONECT  531  530  532  532  537                                       
CONECT  532  531  531                                                 
CONECT  533  534  530                                                 
CONECT  534  535  535  536  533                                       
CONECT  535  534  534                                                 
CONECT  536  534                                                      
CONECT  537  531  538                                                 
CONECT  538  537  539                                                 
CONECT  539  540  540  538  541                                       
CONECT  540  539  539                                                 
CONECT  541  539  542                                                 
CONECT  542  545  541  543                                            
CONECT  543  544  544  542  549                                       
CONECT  544  543  543                                                 
CONECT  545  546  542                                                 
CONECT  546  548  548  545  547                                       
CONECT  547  546                                                      
CONECT  548  546  546                                                 
CONECT  549  543  550                                                 
CONECT  550  549  551  553                                            
CONECT  551  550  552  552  557                                       
CONECT  552  551  551                                                 
CONECT  553  550  554  555                                            
CONECT  554  556  553                                                 
CONECT  555  553                                                      
CONECT  556  554                                                      
CONECT  557  551  558                                                 
CONECT  558  559  557  561                                            
CONECT  559  560  560  564  558                                       
CONECT  560  559  559                                                 
CONECT  561  558  562  563                                            
CONECT  562  561                                                      
CONECT  563  561                                                      
CONECT  564  565  559                                                 
CONECT  565  566  568  564                                            
CONECT  566  570  565  567  567                                       
CONECT  567  566  566                                                 
CONECT  568  565  569                                                 
CONECT  569  568                                                      
CONECT  570  571  566                                                 
CONECT  571  574  570  572                                            
CONECT  572  571  573  573  581                                       
CONECT  573  572  572                                                 
CONECT  574  575  571                                                 
CONECT  575  576  574                                                 
CONECT  576  577  575                                                 
CONECT  577  578  578  576                                            
CONECT  578  580  579  577  577                                       
CONECT  579  578                                                      
CONECT  580  578                                                      
CONECT  581  572  582                                                 
CONECT  582  581  585  583                                            
CONECT  583  582  586  584  584                                       
CONECT  584  583  583                                                 
CONECT  585  582                                                      
CONECT  586  583  587                                                 
CONECT  587  586  590  588                                            
CONECT  588  587  594  589  589                                       
CONECT  589  588  588                                                 
CONECT  590  591  587  592                                            
CONECT  591  593  590                                                 
CONECT  592  590                                                      
CONECT  593  591                                                      
CONECT  594  600  588  595                                            
CONECT  595  594  598  596                                            
CONECT  596  595  601  597  597                                       
CONECT  597  596  596                                                 
CONECT  598  599  595                                                 
CONECT  599  600  598                                                 
CONECT  600  599  594                                                 
CONECT  601  596  602                                                 
CONECT  602  601  605  603                                            
CONECT  603  610  602  604  604                                       
CONECT  604  603  603                                                 
CONECT  605  602  606                                                 
CONECT  606  605  607                                                 
CONECT  607  606  608                                                 
CONECT  608  607  609                                                 
CONECT  609  608                                                      
CONECT  610  611  603                                                 
CONECT  611  614  610  612                                            
CONECT  612  611  613  613  622                                       
CONECT  613  612  612                                                 
CONECT  614  615  611                                                 
CONECT  615  616  616  617  614                                       
CONECT  616  618  615  615                                            
CONECT  617  619  619  615                                            
CONECT  618  620  620  616                                            
CONECT  619  620  617  617                                            
CONECT  620  621  618  618  619                                       
CONECT  621  620                                                      
CONECT  622  612  623                                                 
CONECT  623  622  624  626                                            
CONECT  624  625  625  623  630                                       
CONECT  625  624  624                                                 
CONECT  626  623  627                                                 
CONECT  627  626  628  628  629                                       
CONECT  628  627  627                                                 
CONECT  629  627                                                      
CONECT  630  624  631                                                 
CONECT  631  630  632  634                                            
CONECT  632  633  633  631  638                                       
CONECT  633  632  632                                                 
CONECT  634  631  635                                                 
CONECT  635  636  634  637                                            
CONECT  636  635                                                      
CONECT  637  635                                                      
CONECT  638  632  639                                                 
CONECT  639  640  638  642                                            
CONECT  640  646  641  641  639                                       
CONECT  641  640  640                                                 
CONECT  642  639  643                                                 
CONECT  643  642  644  644  645                                       
CONECT  644  643  643                                                 
CONECT  645  643                                                      
CONECT  646  647  640                                                 
CONECT  647  648  650  646                                            
CONECT  648  649  649  658  647                                       
CONECT  649  648  648                                                 
CONECT  650  651  647                                                 
CONECT  651  653  653  652  650                                       
CONECT  652  654  654  651                                            
CONECT  653  655  651  651                                            
CONECT  654  656  652  652                                            
CONECT  655  656  656  653                                            
CONECT  656  657  655  655  654                                       
CONECT  657  656                                                      
CONECT  658  659  648                                                 
CONECT  659  662  660  658                                            
CONECT  660  661  661  659  665                                       
CONECT  661  660  660                                                 
CONECT  662  664  663  659                                            
CONECT  663  662                                                      
CONECT  664  662                                                      
CONECT  665  660  666                                                 
CONECT  666  665  667  669                                            
CONECT  667  668  668  666  674                                       
CONECT  668  667  667                                                 
CONECT  669  666  670                                                 
CONECT  670  669  671                                                 
CONECT  671  670  672                                                 
CONECT  672  671  673                                                 
CONECT  673  672                                                      
CONECT  674  667  675                                                 
CONECT  675  676  674  678                                            
CONECT  676  683  677  677  675                                       
CONECT  677  676  676                                                 
CONECT  678  675  679                                                 
CONECT  679  678  680                                                 
CONECT  680  679  682  681  681                                       
CONECT  681  680  680                                                 
CONECT  682  680                                                      
CONECT  683  684  676                                                 
CONECT  684  687  685  683                                            
CONECT  685  686  686  684  689                                       
CONECT  686  685  685                                                 
CONECT  687  688  684                                                 
CONECT  688  687                                                      
CONECT  689  685  690                                                 
CONECT  690  689  693  691                                            
CONECT  691  692  692  690  697                                       
CONECT  692  691  691                                                 
CONECT  693  694  690  695                                            
CONECT  694  696  693                                                 
CONECT  695  693                                                      
CONECT  696  694                                                      
CONECT  697  691  698                                                 
CONECT  698  699  697  701                                            
CONECT  699  704  700  700  698                                       
CONECT  700  699  699                                                 
CONECT  701  698  702  703                                            
CONECT  702  701                                                      
CONECT  703  701                                                      
CONECT  704  705  699                                                 
CONECT  705  706  708  704                                            
CONECT  706  707  707  712  705                                       
CONECT  707  706  706                                                 
CONECT  708  705  709                                                 
CONECT  709  708  711  710  710                                       
CONECT  710  709  709                                                 
CONECT  711  709 2859                                                 
CONECT  712  713  706                                                 
CONECT  713  716  714  712                                            
CONECT  714  715  715  713  717                                       
CONECT  715  714  714                                                 
CONECT  716  713                                                      
CONECT  717  714  718                                                 
CONECT  718  717  719  721                                            
CONECT  719  720  720  718  724                                       
CONECT  720  719  719                                                 
CONECT  721  718  722  723                                            
CONECT  722  721                                                      
CONECT  723  721                                                      
CONECT  724  719  725                                                 
CONECT  725  726  724  728                                            
CONECT  726  729  727  727  725                                       
CONECT  727  726  726                                                 
CONECT  728  725                                                      
CONECT  729  730  726                                                 
CONECT  730  733  731  729                                            
CONECT  731  732  732  737  730                                       
CONECT  732  731  731                                                 
CONECT  733  734  730                                                 
CONECT  734  736  735  733                                            
CONECT  735  734                                                      
CONECT  736  734                                                      
CONECT  737  738  731                                                 
CONECT  738  741  739  737                                            
CONECT  739  740  740  738  745                                       
CONECT  740  739  739                                                 
CONECT  741  742  738                                                 
CONECT  742  744  743  741                                            
CONECT  743  742                                                      
CONECT  744  742                                                      
CONECT  745  739  746                                                 
CONECT  746  747  745  749                                            
CONECT  747  754  748  748  746                                       
CONECT  748  747  747                                                 
CONECT  749  746  750                                                 
CONECT  750  749  751                                                 
CONECT  751  750  752                                                 
CONECT  752  751  753                                                 
CONECT  753  752                                                      
CONECT  754  755  747                                                 
CONECT  755  756  758  754                                            
CONECT  756  763  757  757  755                                       
CONECT  757  756  756                                                 
CONECT  758  755  759                                                 
CONECT  759  758  760                                                 
CONECT  760  759  761                                                 
CONECT  761  760  762                                                 
CONECT  762  761                                                      
CONECT  763  764  756                                                 
CONECT  764  767  765  763                                            
CONECT  765  764  766  766  774                                       
CONECT  766  765  765                                                 
CONECT  767  768  764                                                 
CONECT  768  769  769  770  767                                       
CONECT  769  771  768  768                                            
CONECT  770  772  772  768                                            
CONECT  771  773  773  769                                            
CONECT  772  773  770  770                                            
CONECT  773  771  771  772                                            
CONECT  774  765  775                                                 
CONECT  775  776  774  778                                            
CONECT  776  777  777  783  775                                       
CONECT  777  776  776                                                 
CONECT  778  775  779                                                 
CONECT  779  778  780                                                 
CONECT  780  779  781  781  782                                       
CONECT  781  780  780                                                 
CONECT  782  780                                                      
CONECT  783  784  776                                                 
CONECT  784  785  787  783                                            
CONECT  785  786  786  791  784                                       
CONECT  786  785  785                                                 
CONECT  787  784  788                                                 
CONECT  788  787  790  790  789                                       
CONECT  789  788                                                      
CONECT  790  788  788                                                 
CONECT  791  792  785                                                 
CONECT  792  795  793  791                                            
CONECT  793  802  792  794  794                                       
CONECT  794  793  793                                                 
CONECT  795  796  792                                                 
CONECT  796  798  798  797  795                                       
CONECT  797  799  799  796                                            
CONECT  798  800  796  796                                            
CONECT  799  801  797  797                                            
CONECT  800  801  801  798                                            
CONECT  801  800  800  799                                            
CONECT  802  803  793                                                 
CONECT  803  806  802  804                                            
CONECT  804  805  805  803  813                                       
CONECT  805  804  804                                                 
CONECT  806  807  803                                                 
CONECT  807  809  809  806  808                                       
CONECT  808  807  810  810                                            
CONECT  809  811  807  807                                            
CONECT  810  812  808  808                                            
CONECT  811  809  812  812                                            
CONECT  812  811  811  810                                            
CONECT  813  804  814                                                 
CONECT  814  813  815  817                                            
CONECT  815  821  814  816  816                                       
CONECT  816  815  815                                                 
CONECT  817  814  818  819                                            
CONECT  818  817  820                                                 
CONECT  819  817                                                      
CONECT  820  818                                                      
CONECT  821  822  815                                                 
CONECT  822  825  821  823                                            
CONECT  823  824  824  822  829                                       
CONECT  824  823  823                                                 
CONECT  825  826  827  822                                            
CONECT  826  828  825                                                 
CONECT  827  825                                                      
CONECT  828  826                                                      
CONECT  829  823  830  835                                            
CONECT  830  829  831  833                                            
CONECT  831  836  830  832  832                                       
CONECT  832  831  831                                                 
CONECT  833  830  834                                                 
CONECT  834  835  833                                                 
CONECT  835  829  834                                                 
CONECT  836  831  837                                                 
CONECT  837  840  836  838                                            
CONECT  838  837  839  839  844                                       
CONECT  839  838  838                                                 
CONECT  840  841  837                                                 
CONECT  841  842  840                                                 
CONECT  842  843  841                                                 
CONECT  843  842                                                      
CONECT  844  838  845                                                 
CONECT  845  846  844  848                                            
CONECT  846  847  847  852  845                                       
CONECT  847  846  846                                                 
CONECT  848  845  849                                                 
CONECT  849  848  851  850                                            
CONECT  850  849                                                      
CONECT  851  849                                                      
CONECT  852  853  846                                                 
CONECT  853  854  852                                                 
CONECT  854  853  856  855  855                                       
CONECT  855  854  854                                                 
CONECT  856  857  854                                                 
CONECT  857  860  856  858                                            
CONECT  858  857  864  859  859                                       
CONECT  859  858  858                                                 
CONECT  860  861  857                                                 
CONECT  861  862  862  863  860                                       
CONECT  862  861  861                                                 
CONECT  863  861                                                      
CONECT  864  858  865                                                 
CONECT  865  864  868  866                                            
CONECT  866  865  874  867  867                                       
CONECT  867  866  866                                                 
CONECT  868  869  865                                                 
CONECT  869  871  871  870  868                                       
CONECT  870  872  869                                                 
CONECT  871  873  869  869                                            
CONECT  872  873  873  870                                            
CONECT  873  871  872  872                                            
CONECT  874  866  875                                                 
CONECT  875  874  878  876                                            
CONECT  876  875  882  877  877                                       
CONECT  877  876  876                                                 
CONECT  878  879  875                                                 
CONECT  879  881  881  880  878                                       
CONECT  880  879                                                      
CONECT  881  879  879                                                 
CONECT  882  876  883                                                 
CONECT  883  882  886  884                                            
CONECT  884  885  885  883  889                                       
CONECT  885  884  884                                                 
CONECT  886  887  883  888                                            
CONECT  887  886                                                      
CONECT  888  886                                                      
CONECT  889  884  890                                                 
CONECT  890  889  891  893                                            
CONECT  891  890  901  892  892                                       
CONECT  892  891  891                                                 
CONECT  893  890  894                                                 
CONECT  894  895  895  893  896                                       
CONECT  895  897  894  894                                            
CONECT  896  894  898  898                                            
CONECT  897  895  899  899                                            
CONECT  898  899  896  896                                            
CONECT  899  897  897  900  898                                       
CONECT  900  899                                                      
CONECT  901  902  891  907                                            
CONECT  902  903  905  901                                            
CONECT  903  908  904  904  902                                       
CONECT  904  903  903                                                 
CONECT  905  902  906                                                 
CONECT  906  905  907                                                 
CONECT  907  901  906                                                 
CONECT  908  909  903                                                 
CONECT  909  912  910  908                                            
CONECT  910  913  911  911  909                                       
CONECT  911  910  910                                                 
CONECT  912  909                                                      
CONECT  913  914  910                                                 
CONECT  914  917  913  915                                            
CONECT  915  914  916  916  921                                       
CONECT  916  915  915                                                 
CONECT  917  918  914                                                 
CONECT  918  919  919  920  917                                       
CONECT  919  918  918                                                 
CONECT  920  918                                                      
CONECT  921  915  922                                                 
CONECT  922  921  923  925                                            
CONECT  923  930  922  924  924                                       
CONECT  924  923  923                                                 
CONECT  925  922  926                                                 
CONECT  926  927  925                                                 
CONECT  927  929  928  928  926                                       
CONECT  928  927  927                                                 
CONECT  929  927                                                      
CONECT  930  931  923                                                 
CONECT  931  934  930  932                                            
CONECT  932  933  933  931  938                                       
CONECT  933  932  932                                                 
CONECT  934  935  931                                                 
CONECT  935  936  934                                                 
CONECT  936  937  935                                                 
CONECT  937  936                                                      
CONECT  938  932  939                                                 
CONECT  939  942  938  940                                            
CONECT  940  939  943  941  941                                       
CONECT  941  940  940                                                 
CONECT  942  939                                                      
CONECT  943  940  944                                                 
CONECT  944  943  947  945                                            
CONECT  945  944  951  946  946                                       
CONECT  946  945  945                                                 
CONECT  947  949  948  944                                            
CONECT  948  950  947                                                 
CONECT  949  947                                                      
CONECT  950  948                                                      
CONECT  951  945  952                                                 
CONECT  952  951  955  953                                            
CONECT  953  959  952  954  954                                       
CONECT  954  953  953                                                 
CONECT  955  956  952                                                 
CONECT  956  958  955  957  957                                       
CONECT  957  956  956                                                 
CONECT  958  956                                                      
CONECT  959  960  953                                                 
CONECT  960  963  961  959                                            
CONECT  961  962  962  960  965                                       
CONECT  962  961  961                                                 
CONECT  963  964  960                                                 
CONECT  964  963                                                      
CONECT  965  961  966                                                 
CONECT  966  965  969  967                                            
CONECT  967  966  968  968  974                                       
CONECT  968  967  967                                                 
CONECT  969  970  966                                                 
CONECT  970  971  969                                                 
CONECT  971  973  970  972  972                                       
CONECT  972  971  971                                                 
CONECT  973  971                                                      
CONECT  974  967  975                                                 
CONECT  975  976  974  978                                            
CONECT  976  988  977  977  975                                       
CONECT  977  976  976                                                 
CONECT  978  979  975                                                 
CONECT  979  981  981  980  978                                       
CONECT  980  982  979                                                 
CONECT  981  983  984  979  979                                       
CONECT  982  983  983  980                                            
CONECT  983  985  982  982  981                                       
CONECT  984  986  986  981                                            
CONECT  985  987  987  983                                            
CONECT  986  987  984  984                                            
CONECT  987  985  985  986                                            
CONECT  988  989  976                                                 
CONECT  989  992  990  988                                            
CONECT  990  991  991  996  989                                       
CONECT  991  990  990                                                 
CONECT  992  993  994  989                                            
CONECT  993  995  992                                                 
CONECT  994  992                                                      
CONECT  995  993                                                      
CONECT  996  997  990                                                 
CONECT  997 1000  996  998                                            
CONECT  998  997  999  999 1007                                       
CONECT  999  998  998                                                 
CONECT 1000 1001  997                                                 
CONECT 1001 1002 1002 1003 1000                                       
CONECT 1002 1004 1001 1001                                            
CONECT 1003 1005 1005 1001                                            
CONECT 1004 1006 1006 1002                                            
CONECT 1005 1006 1003 1003                                            
CONECT 1006 1004 1004 1005                                            
CONECT 1007  998 1008                                                 
CONECT 1008 1007 1009 1011                                            
CONECT 1009 1008 1016 1010 1010                                       
CONECT 1010 1009 1009                                                 
CONECT 1011 1008 1012                                                 
CONECT 1012 1011 1013                                                 
CONECT 1013 1014 1014 1012 1015                                       
CONECT 1014 1013 1013                                                 
CONECT 1015 1013                                                      
CONECT 1016 1009 1017                                                 
CONECT 1017 1018 1016 1020                                            
CONECT 1018 1027 1019 1019 1017                                       
CONECT 1019 1018 1018                                                 
CONECT 1020 1017 1021                                                 
CONECT 1021 1023 1023 1020 1022                                       
CONECT 1022 1021 1024 1024                                            
CONECT 1023 1025 1021 1021                                            
CONECT 1024 1026 1022 1022                                            
CONECT 1025 1023 1026 1026                                            
CONECT 1026 1025 1025 1024                                            
CONECT 1027 1028 1018                                                 
CONECT 1028 1031 1029 1027                                            
CONECT 1029 1030 1030 1028 1032                                       
CONECT 1030 1029 1029                                                 
CONECT 1031 1028                                                      
CONECT 1032 1029 1033                                                 
CONECT 1033 1032 1036 1034                                            
CONECT 1034 1033 1035 1035 1037                                       
CONECT 1035 1034 1034                                                 
CONECT 1036 1033                                                      
CONECT 1037 1034 1038                                                 
CONECT 1038 1037 1039 1041                                            
CONECT 1039 1046 1040 1040 1038                                       
CONECT 1040 1039 1039                                                 
CONECT 1041 1038 1042                                                 
CONECT 1042 1041 1043                                                 
CONECT 1043 1042 1044 1044 1045                                       
CONECT 1044 1043 1043                                                 
CONECT 1045 1043                                                      
CONECT 1046 1047 1039                                                 
CONECT 1047 1048 1050 1046                                            
CONECT 1048 1055 1049 1049 1047                                       
CONECT 1049 1048 1048                                                 
CONECT 1050 1047 1051                                                 
CONECT 1051 1050 1052                                                 
CONECT 1052 1051 1053 1053 1054                                       
CONECT 1053 1052 1052                                                 
CONECT 1054 1052                                                      
CONECT 1055 1056 1048                                                 
CONECT 1056 1059 1057 1055                                            
CONECT 1057 1058 1058 1056 1066                                       
CONECT 1058 1057 1057                                                 
CONECT 1059 1060 1056                                                 
CONECT 1060 1062 1062 1061 1059                                       
CONECT 1061 1063 1063 1060                                            
CONECT 1062 1064 1060 1060                                            
CONECT 1063 1065 1061 1061                                            
CONECT 1064 1065 1065 1062                                            
CONECT 1065 1064 1064 1063                                            
CONECT 1066 1057 1067                                                 
CONECT 1067 1068 1066 1070                                            
CONECT 1068 1069 1069 1071 1067                                       
CONECT 1069 1068 1068                                                 
CONECT 1070 1067                                                      
CONECT 1071 1072 1068 1077                                            
CONECT 1072 1073 1075 1071                                            
CONECT 1073 1078 1074 1074 1072                                       
CONECT 1074 1073 1073                                                 
CONECT 1075 1072 1076                                                 
CONECT 1076 1075 1077                                                 
CONECT 1077 1071 1076                                                 
CONECT 1078 1079 1073                                                 
CONECT 1079 1082 1080 1078                                            
CONECT 1080 1081 1081 1079 1089                                       
CONECT 1081 1080 1080                                                 
CONECT 1082 1083 1079                                                 
CONECT 1083 1082 1084 1084 1085                                       
CONECT 1084 1083 1083 1086                                            
CONECT 1085 1083 1087 1087                                            
CONECT 1086 1084 1088 1088                                            
CONECT 1087 1085 1085 1088                                            
CONECT 1088 1086 1086 1087                                            
CONECT 1089 1080 1090                                                 
CONECT 1090 1089 1093 1091                                            
CONECT 1091 1090 1097 1092 1092                                       
CONECT 1092 1091 1091                                                 
CONECT 1093 1090 1094                                                 
CONECT 1094 1096 1093 1095                                            
CONECT 1095 1094                                                      
CONECT 1096 1094                                                      
CONECT 1097 1098 1091                                                 
CONECT 1098 1101 1097 1099                                            
CONECT 1099 1098 1100 1100 1103                                       
CONECT 1100 1099 1099                                                 
CONECT 1101 1102 1098                                                 
CONECT 1102 1101                                                      
CONECT 1103 1099 1104                                                 
CONECT 1104 1103 1105 1107                                            
CONECT 1105 1112 1104 1106 1106                                       
CONECT 1106 1105 1105                                                 
CONECT 1107 1104 1108                                                 
CONECT 1108 1107 1109                                                 
CONECT 1109 1108 1110 1110 1111                                       
CONECT 1110 1109 1109                                                 
CONECT 1111 1109                                                      
CONECT 1112 1113 1105                                                 
CONECT 1113 1116 1114 1112                                            
CONECT 1114 1120 1115 1115 1113                                       
CONECT 1115 1114 1114                                                 
CONECT 1116 1117 1113                                                 
CONECT 1117 1119 1116 1118 1118                                       
CONECT 1118 1117 1117                                                 
CONECT 1119 1117                                                      
CONECT 1120 1121 1114                                                 
CONECT 1121 1124 1120 1122                                            
CONECT 1122 1121 1123 1123 1125                                       
CONECT 1123 1122 1122                                                 
CONECT 1124 1121                                                      
CONECT 1125 1122 1126                                                 
CONECT 1126 1125 1127 1129                                            
CONECT 1127 1126 1133 1128 1128                                       
CONECT 1128 1127 1127                                                 
CONECT 1129 1126 1130 1131                                            
CONECT 1130 1129 1132                                                 
CONECT 1131 1129                                                      
CONECT 1132 1130                                                      
CONECT 1133 1127 1134                                                 
CONECT 1134 1135 1133 1137                                            
CONECT 1135 1142 1136 1136 1134                                       
CONECT 1136 1135 1135                                                 
CONECT 1137 1134 1138                                                 
CONECT 1138 1137 1139                                                 
CONECT 1139 1138 1141 1141 1140                                       
CONECT 1140 1139                                                      
CONECT 1141 1139 1139                                                 
CONECT 1142 1143 1135                                                 
CONECT 1143 1146 1144 1142                                            
CONECT 1144 1145 1145 1143 1148                                       
CONECT 1145 1144 1144                                                 
CONECT 1146 1147 1143                                                 
CONECT 1147 1146                                                      
CONECT 1148 1144 1149                                                 
CONECT 1149 1148 1152 1150                                            
CONECT 1150 1149 1151 1151 1159                                       
CONECT 1151 1150 1150                                                 
CONECT 1152 1153 1149                                                 
CONECT 1153 1154 1154 1152 1155                                       
CONECT 1154 1156 1153 1153                                            
CONECT 1155 1153 1157 1157                                            
CONECT 1156 1154 1158 1158                                            
CONECT 1157 1158 1155 1155                                            
CONECT 1158 1156 1156 1157                                            
CONECT 1159 1150 1160                                                 
CONECT 1160 1159 1161 1163                                            
CONECT 1161 1168 1160 1162 1162                                       
CONECT 1162 1161 1161                                                 
CONECT 1163 1160 1164                                                 
CONECT 1164 1163 1165                                                 
CONECT 1165 1164 1166                                                 
CONECT 1166 1165 1167                                                 
CONECT 1167 1166                                                      
CONECT 1168 1169 1161                                                 
CONECT 1169 1170 1172 1168                                            
CONECT 1170 1178 1171 1171 1169                                       
CONECT 1171 1170 1170                                                 
CONECT 1172 1173 1169                                                 
CONECT 1173 1175 1175 1172 1174                                       
CONECT 1174 1173 1176                                                 
CONECT 1175 1177 1173 1173                                            
CONECT 1176 1177 1177 1174                                            
CONECT 1177 1175 1176 1176                                            
CONECT 1178 1179 1170                                                 
CONECT 1179 1180 1178                                                 
CONECT 1180 1181 1181 1182 1179                                       
CONECT 1181 1180 1180                                                 
CONECT 1182 1183 1180                                                 
CONECT 1183 1184 1182                                                 
CONECT 1184 1185 1185 1186 1183                                       
CONECT 1185 1184 1184                                                 
CONECT 1186 1187 1184                                                 
CONECT 1187 1190 1188 1186                                            
CONECT 1188 1198 1187 1189 1189                                       
CONECT 1189 1188 1188                                                 
CONECT 1190 1187 1191                                                 
CONECT 1191 1190 1192 1192 1193                                       
CONECT 1192 1191 1191 1194                                            
CONECT 1193 1191 1195 1195                                            
CONECT 1194 1192 1196 1196                                            
CONECT 1195 1193 1193 1196                                            
CONECT 1196 1194 1194 1195 1197                                       
CONECT 1197 1196                                                      
CONECT 1198 1199 1188                                                 
CONECT 1199 1200 1198 1202                                            
CONECT 1200 1201 1201 1210 1199                                       
CONECT 1201 1200 1200                                                 
CONECT 1202 1199 1203                                                 
CONECT 1203 1204 1204 1205 1202                                       
CONECT 1204 1206 1203 1203                                            
CONECT 1205 1207 1207 1203                                            
CONECT 1206 1208 1208 1204                                            
CONECT 1207 1208 1205 1205                                            
CONECT 1208 1209 1206 1206 1207                                       
CONECT 1209 1208                                                      
CONECT 1210 1211 1200                                                 
CONECT 1211 1214 1212 1210                                            
CONECT 1212 1217 1211 1213 1213                                       
CONECT 1213 1212 1212                                                 
CONECT 1214 1216 1211 1215                                            
CONECT 1215 1214                                                      
CONECT 1216 1214                                                      
CONECT 1217 1218 1212                                                 
CONECT 1218 1219 1217 1221                                            
CONECT 1219 1220 1220 1225 1218                                       
CONECT 1220 1219 1219                                                 
CONECT 1221 1218 1222                                                 
CONECT 1222 1221 1223                                                 
CONECT 1223 1224 1222                                                 
CONECT 1224 1223                                                      
CONECT 1225 1226 1219 1231                                            
CONECT 1226 1227 1229 1225                                            
CONECT 1227 1232 1226 1228 1228                                       
CONECT 1228 1227 1227                                                 
CONECT 1229 1226 1230                                                 
CONECT 1230 1229 1231                                                 
CONECT 1231 1225 1230                                                 
CONECT 1232 1233 1227                                                 
CONECT 1233 1236 1234 1232                                            
CONECT 1234 1233 1235 1235 1243                                       
CONECT 1235 1234 1234                                                 
CONECT 1236 1237 1233                                                 
CONECT 1237 1239 1239 1238 1236                                       
CONECT 1238 1240 1240 1237                                            
CONECT 1239 1241 1237 1237                                            
CONECT 1240 1242 1238 1238                                            
CONECT 1241 1242 1242 1239                                            
CONECT 1242 1241 1241 1240                                            
CONECT 1243 1234 1249 1244                                            
CONECT 1244 1245 1243 1247                                            
CONECT 1245 1246 1246 1250 1244                                       
CONECT 1246 1245 1245                                                 
CONECT 1247 1244 1248                                                 
CONECT 1248 1249 1247                                                 
CONECT 1249 1243 1248                                                 
CONECT 1250 1251 1245                                                 
CONECT 1251 1252 1254 1250                                            
CONECT 1252 1253 1253 1251 1255                                       
CONECT 1253 1252 1252                                                 
CONECT 1254 1251                                                      
CONECT 1255 1252 1256                                                 
CONECT 1256 1257 1255 1259                                            
CONECT 1257 1258 1258 1265 1256                                       
CONECT 1258 1257 1257                                                 
CONECT 1259 1256 1260                                                 
CONECT 1260 1259 1262 1262 1261                                       
CONECT 1261 1260 1263                                                 
CONECT 1262 1260 1260 1264                                            
CONECT 1263 1264 1264 1261                                            
CONECT 1264 1262 1263 1263                                            
CONECT 1265 1266 1257                                                 
CONECT 1266 1267 1269 1265                                            
CONECT 1267 1268 1268 1273 1266                                       
CONECT 1268 1267 1267                                                 
CONECT 1269 1266 1270                                                 
CONECT 1270 1269 1272 1271                                            
CONECT 1271 1270                                                      
CONECT 1272 1270                                                      
CONECT 1273 1274 1267                                                 
CONECT 1274 1275 1273                                                 
CONECT 1275 1276 1276 1274 1277                                       
CONECT 1276 1275 1275                                                 
CONECT 1277 1275 1278                                                 
CONECT 1278 1279 1277 1281                                            
CONECT 1279 1285 1278 1280 1280                                       
CONECT 1280 1279 1279                                                 
CONECT 1281 1278 1283 1282                                            
CONECT 1282 1281 1284                                                 
CONECT 1283 1281                                                      
CONECT 1284 1282                                                      
CONECT 1285 1286 1279                                                 
CONECT 1286 1289 1287 1285                                            
CONECT 1287 1286 1288 1288 1294                                       
CONECT 1288 1287 1287                                                 
CONECT 1289 1290 1286                                                 
CONECT 1290 1289 1291                                                 
CONECT 1291 1290 1292                                                 
CONECT 1292 1291 1293                                                 
CONECT 1293 1292                                                      
CONECT 1294 1287 1295                                                 
CONECT 1295 1298 1294 1296                                            
CONECT 1296 1295 1297 1297 1301                                       
CONECT 1297 1296 1296                                                 
CONECT 1298 1300 1299 1295                                            
CONECT 1299 1298                                                      
CONECT 1300 1298                                                      
CONECT 1301 1296 1307 1302                                            
CONECT 1302 1301 1303 1305                                            
CONECT 1303 1304 1304 1302 1308                                       
CONECT 1304 1303 1303                                                 
CONECT 1305 1302 1306                                                 
CONECT 1306 1307 1305                                                 
CONECT 1307 1301 1306                                                 
CONECT 1308 1303 1309                                                 
CONECT 1309 1312 1308 1310                                            
CONECT 1310 1309 1316 1311 1311                                       
CONECT 1311 1310 1310                                                 
CONECT 1312 1313 1309                                                 
CONECT 1313 1314 1315 1312                                            
CONECT 1314 1313                                                      
CONECT 1315 1313                                                      
CONECT 1316 1310 1317                                                 
CONECT 1317 1316 1318 1320                                            
CONECT 1318 1319 1319 1317 1324                                       
CONECT 1319 1318 1318                                                 
CONECT 1320 1317 1321                                                 
CONECT 1321 1323 1320 1322 1322                                       
CONECT 1322 1321 1321                                                 
CONECT 1323 1321                                                      
CONECT 1324 1318 1325                                                 
CONECT 1325 1324 1326 1328                                            
CONECT 1326 1325 1329 1327 1327                                       
CONECT 1327 1326 1326                                                 
CONECT 1328 1325                                                      
CONECT 1329 1326 1330                                                 
CONECT 1330 1333 1329 1331                                            
CONECT 1331 1332 1332 1330 1336                                       
CONECT 1332 1331 1331                                                 
CONECT 1333 1335 1334 1330                                            
CONECT 1334 1333                                                      
CONECT 1335 1333                                                      
CONECT 1336 1331 1337                                                 
CONECT 1337 1336 1338 1340                                            
CONECT 1338 1343 1337 1339 1339                                       
CONECT 1339 1338 1338                                                 
CONECT 1340 1337 1342 1341                                            
CONECT 1341 1340                                                      
CONECT 1342 1340                                                      
CONECT 1343 1344 1338                                                 
CONECT 1344 1347 1343 1345                                            
CONECT 1345 1344 1346 1346 1351                                       
CONECT 1346 1345 1345                                                 
CONECT 1347 1348 1344                                                 
CONECT 1348 1349 1347 1350                                            
CONECT 1349 1348                                                      
CONECT 1350 1348                                                      
CONECT 1351 1345 1352                                                 
CONECT 1352 1353 1351 1355                                            
CONECT 1353 1359 1354 1354 1352                                       
CONECT 1354 1353 1353                                                 
CONECT 1355 1352 1356                                                 
CONECT 1356 1355 1357 1357 1358                                       
CONECT 1357 1356 1356                                                 
CONECT 1358 1356                                                      
CONECT 1359 1360 1353                                                 
CONECT 1360 1363 1361 1359                                            
CONECT 1361 1360 1362 1362 1366                                       
CONECT 1362 1361 1361                                                 
CONECT 1363 1365 1364 1360                                            
CONECT 1364 1363                                                      
CONECT 1365 1363                                                      
CONECT 1366 1361 1367                                                 
CONECT 1367 1366 1368 1370                                            
CONECT 1368 1367 1369 1369 1373                                       
CONECT 1369 1368 1368                                                 
CONECT 1370 1367 1372 1371                                            
CONECT 1371 1370                                                      
CONECT 1372 1370                                                      
CONECT 1373 1368 1374                                                 
CONECT 1374 1375 1373 1377                                            
CONECT 1375 1381 1376 1376 1374                                       
CONECT 1376 1375 1375                                                 
CONECT 1377 1374 1378                                                 
CONECT 1378 1377 1379 1380                                            
CONECT 1379 1378                                                      
CONECT 1380 1378                                                      
CONECT 1381 1382 1375                                                 
CONECT 1382 1385 1383 1381                                            
CONECT 1383 1384 1384 1382 1393                                       
CONECT 1384 1383 1383                                                 
CONECT 1385 1386 1382                                                 
CONECT 1386 1388 1388 1385 1387                                       
CONECT 1387 1386 1389 1389                                            
CONECT 1388 1390 1386 1386                                            
CONECT 1389 1391 1387 1387                                            
CONECT 1390 1388 1391 1391                                            
CONECT 1391 1390 1390 1392 1389                                       
CONECT 1392 1391                                                      
CONECT 1393 1383 1394                                                 
CONECT 1394 1395 1393 1397                                            
CONECT 1395 1405 1394 1396 1396                                       
CONECT 1396 1395 1395                                                 
CONECT 1397 1394 1398                                                 
CONECT 1398 1399 1399 1397 1400                                       
CONECT 1399 1401 1398 1398                                            
CONECT 1400 1398 1402 1402                                            
CONECT 1401 1399 1403 1403                                            
CONECT 1402 1403 1400 1400                                            
CONECT 1403 1401 1401 1404 1402                                       
CONECT 1404 1403                                                      
CONECT 1405 1406 1395                                                 
CONECT 1406 1409 1405 1407                                            
CONECT 1407 1406 1408 1408 1413                                       
CONECT 1408 1407 1407                                                 
CONECT 1409 1410 1406                                                 
CONECT 1410 1412 1411 1411 1409                                       
CONECT 1411 1410 1410                                                 
CONECT 1412 1410                                                      
CONECT 1413 1407 1414                                                 
CONECT 1414 1413 1417 1415                                            
CONECT 1415 1414 1425 1416 1416                                       
CONECT 1416 1415 1415                                                 
CONECT 1417 1418 1414                                                 
CONECT 1418 1420 1420 1419 1417                                       
CONECT 1419 1421 1421 1418                                            
CONECT 1420 1422 1418 1418                                            
CONECT 1421 1423 1419 1419                                            
CONECT 1422 1423 1423 1420                                            
CONECT 1423 1424 1422 1422 1421                                       
CONECT 1424 1423                                                      
CONECT 1425 1415 1426                                                 
CONECT 1426 1425 1429 1427                                            
CONECT 1427 1426 1428 1428 1433                                       
CONECT 1428 1427 1427                                                 
CONECT 1429 1426 1430                                                 
CONECT 1430 1429 1432 1431 1431                                       
CONECT 1431 1430 1430                                                 
CONECT 1432 1430                                                      
CONECT 1433 1427 1434                                                 
CONECT 1434 1433 1435 1437                                            
CONECT 1435 1434 1436 1436 1442                                       
CONECT 1436 1435 1435                                                 
CONECT 1437 1434 1438                                                 
CONECT 1438 1437 1439                                                 
CONECT 1439 1438 1440                                                 
CONECT 1440 1439 1441                                                 
CONECT 1441 1440                                                      
CONECT 1442 1435 1443                                                 
CONECT 1443 1442 1444 1446                                            
CONECT 1444 1451 1445 1445 1443                                       
CONECT 1445 1444 1444                                                 
CONECT 1446 1443 1447                                                 
CONECT 1447 1446 1448                                                 
CONECT 1448 1447 1450 1449 1449                                       
CONECT 1449 1448 1448                                                 
CONECT 1450 1448                                                      
CONECT 1451 1452 1444                                                 
CONECT 1452 1453 1455 1451                                            
CONECT 1453 1454 1454 1458 1452                                       
CONECT 1454 1453 1453                                                 
CONECT 1455 1456 1452 1457                                            
CONECT 1456 1455                                                      
CONECT 1457 1455                                                      
CONECT 1458 1459 1453                                                 
CONECT 1459 1460 1462 1458                                            
CONECT 1460 1461 1461 1459 1466                                       
CONECT 1461 1460 1460                                                 
CONECT 1462 1459 1463                                                 
CONECT 1463 1462 1464                                                 
CONECT 1464 1465 1463                                                 
CONECT 1465 1464                                                      
CONECT 1466 1460 1467                                                 
CONECT 1467 1466 1468 1470                                            
CONECT 1468 1467 1474 1469 1469                                       
CONECT 1469 1468 1468                                                 
CONECT 1470 1467 1471                                                 
CONECT 1471 1472 1472 1470 1473                                       
CONECT 1472 1471 1471                                                 
CONECT 1473 1471                                                      
CONECT 1474 1475 1468                                                 
CONECT 1475 1476 1474 1478                                            
CONECT 1476 1477 1477 1480 1475                                       
CONECT 1477 1476 1476                                                 
CONECT 1478 1475 1479                                                 
CONECT 1479 1478                                                      
CONECT 1480 1481 1476                                                 
CONECT 1481 1482 1484 1480                                            
CONECT 1482 1483 1483 1481 1487                                       
CONECT 1483 1482 1482                                                 
CONECT 1484 1481 1486 1485                                            
CONECT 1485 1484                                                      
CONECT 1486 1484                                                      
CONECT 1487 1482 1488                                                 
CONECT 1488 1491 1487 1489                                            
CONECT 1489 1488 1495 1490 1490                                       
CONECT 1490 1489 1489                                                 
CONECT 1491 1492 1488                                                 
CONECT 1492 1493 1493 1494 1491                                       
CONECT 1493 1492 1492                                                 
CONECT 1494 1492                                                      
CONECT 1495 1501 1489 1496                                            
CONECT 1496 1495 1499 1497                                            
CONECT 1497 1498 1498 1496 1502                                       
CONECT 1498 1497 1497                                                 
CONECT 1499 1500 1496                                                 
CONECT 1500 1501 1499                                                 
CONECT 1501 1500 1495                                                 
CONECT 1502 1497 1503                                                 
CONECT 1503 1504 1502 1506                                            
CONECT 1504 1510 1505 1505 1503                                       
CONECT 1505 1504 1504                                                 
CONECT 1506 1503 1507                                                 
CONECT 1507 1506 1508 1509                                            
CONECT 1508 1507                                                      
CONECT 1509 1507                                                      
CONECT 1510 1511 1504                                                 
CONECT 1511 1512 1510                                                 
CONECT 1512 1514 1513 1513 1511                                       
CONECT 1513 1512 1512                                                 
CONECT 1514 1515 1512                                                 
CONECT 1515 1516 1518 1514                                            
CONECT 1516 1517 1517 1523 1515                                       
CONECT 1517 1516 1516                                                 
CONECT 1518 1519 1515                                                 
CONECT 1519 1520 1518                                                 
CONECT 1520 1522 1519 1521 1521                                       
CONECT 1521 1520 1520                                                 
CONECT 1522 1520                                                      
CONECT 1523 1524 1516                                                 
CONECT 1524 1527 1525 1523                                            
CONECT 1525 1526 1526 1524 1534                                       
CONECT 1526 1525 1525                                                 
CONECT 1527 1528 1524                                                 
CONECT 1528 1529 1529 1530 1527                                       
CONECT 1529 1531 1528 1528                                            
CONECT 1530 1532 1532 1528                                            
CONECT 1531 1533 1533 1529                                            
CONECT 1532 1533 1530 1530                                            
CONECT 1533 1531 1531 1532                                            
CONECT 1534 1525 1535                                                 
CONECT 1535 1534 1536 1538                                            
CONECT 1536 1537 1537 1535 1543                                       
CONECT 1537 1536 1536                                                 
CONECT 1538 1535 1539                                                 
CONECT 1539 1538 1540                                                 
CONECT 1540 1539 1542 1542 1541                                       
CONECT 1541 1540                                                      
CONECT 1542 1540 1540                                                 
CONECT 1543 1536 1544                                                 
CONECT 1544 1545 1543 1547                                            
CONECT 1545 1557 1546 1546 1544                                       
CONECT 1546 1545 1545                                                 
CONECT 1547 1544 1548                                                 
CONECT 1548 1550 1550 1547 1549                                       
CONECT 1549 1548 1551                                                 
CONECT 1550 1553 1552 1548 1548                                       
CONECT 1551 1552 1552 1549                                            
CONECT 1552 1550 1554 1551 1551                                       
CONECT 1553 1555 1555 1550                                            
CONECT 1554 1556 1556 1552                                            
CONECT 1555 1553 1553 1556                                            
CONECT 1556 1555 1554 1554                                            
CONECT 1557 1558 1545                                                 
CONECT 1558 1559 1561 1557                                            
CONECT 1559 1560 1560 1568 1558                                       
CONECT 1560 1559 1559                                                 
CONECT 1561 1562 1558                                                 
CONECT 1562 1564 1564 1563 1561                                       
CONECT 1563 1565 1565 1562                                            
CONECT 1564 1566 1562 1562                                            
CONECT 1565 1567 1563 1563                                            
CONECT 1566 1567 1567 1564                                            
CONECT 1567 1566 1566 1565                                            
CONECT 1568 1569 1559                                                 
CONECT 1569 1572 1570 1568                                            
CONECT 1570 1571 1571 1569 1577                                       
CONECT 1571 1570 1570                                                 
CONECT 1572 1573 1569                                                 
CONECT 1573 1574 1572                                                 
CONECT 1574 1575 1573                                                 
CONECT 1575 1576 1574                                                 
CONECT 1576 1575                                                      
CONECT 1577 1570 1578                                                 
CONECT 1578 1577 1579 1581                                            
CONECT 1579 1580 1580 1584 1578                                       
CONECT 1580 1579 1579                                                 
CONECT 1581 1578 1582 1583                                            
CONECT 1582 1581                                                      
CONECT 1583 1581                                                      
CONECT 1584 1585 1579                                                 
CONECT 1585 1586 1584 1588                                            
CONECT 1586 1591 1587 1587 1585                                       
CONECT 1587 1586 1586                                                 
CONECT 1588 1589 1585 1590                                            
CONECT 1589 1588                                                      
CONECT 1590 1588                                                      
CONECT 1591 1592 1586                                                 
CONECT 1592 1595 1593 1591                                            
CONECT 1593 1594 1594 1592 1599                                       
CONECT 1594 1593 1593                                                 
CONECT 1595 1596 1592                                                 
CONECT 1596 1597 1595                                                 
CONECT 1597 1596 1598                                                 
CONECT 1598 1597                                                      
CONECT 1599 1593 1600                                                 
CONECT 1600 1599 1601 1603                                            
CONECT 1601 1602 1602 1600 1607                                       
CONECT 1602 1601 1601                                                 
CONECT 1603 1600 1604                                                 
CONECT 1604 1605 1605 1603 1606                                       
CONECT 1605 1604 1604                                                 
CONECT 1606 1604                                                      
CONECT 1607 1601 1608                                                 
CONECT 1608 1609 1607                                                 
CONECT 1609 1611 1610 1610 1608                                       
CONECT 1610 1609 1609                                                 
CONECT 1611 1612 1609                                                 
CONECT 1612 1613 1615 1611                                            
CONECT 1613 1614 1614 1623 1612                                       
CONECT 1614 1613 1613                                                 
CONECT 1615 1612 1616                                                 
CONECT 1616 1615 1618 1618 1617                                       
CONECT 1617 1616 1619 1619                                            
CONECT 1618 1616 1616 1620                                            
CONECT 1619 1617 1617 1621                                            
CONECT 1620 1618 1621 1621                                            
CONECT 1621 1620 1620 1619 1622                                       
CONECT 1622 1621                                                      
CONECT 1623 1624 1613                                                 
CONECT 1624 1627 1625 1623                                            
CONECT 1625 1626 1626 1624 1634                                       
CONECT 1626 1625 1625                                                 
CONECT 1627 1628 1624                                                 
CONECT 1628 1629 1627                                                 
CONECT 1629 1630 1628                                                 
CONECT 1630 1631 1631 1629                                            
CONECT 1631 1633 1630 1630 1632                                       
CONECT 1632 1631                                                      
CONECT 1633 1631                                                      
CONECT 1634 1625 1635                                                 
CONECT 1635 1634 1636 1638                                            
CONECT 1636 1637 1637 1635 1643                                       
CONECT 1637 1636 1636                                                 
CONECT 1638 1635 1639                                                 
CONECT 1639 1638 1640                                                 
CONECT 1640 1639 1641                                                 
CONECT 1641 1640 1642                                                 
CONECT 1642 1641                                                      
CONECT 1643 1636 1644                                                 
CONECT 1644 1645 1643 1647                                            
CONECT 1645 1650 1646 1646 1644                                       
CONECT 1646 1645 1645                                                 
CONECT 1647 1644 1648 1649                                            
CONECT 1648 1647                                                      
CONECT 1649 1647                                                      
CONECT 1650 1651 1645                                                 
CONECT 1651 1652 1650                                                 
CONECT 1652 1653 1653 1651 1654                                       
CONECT 1653 1652 1652                                                 
CONECT 1654 1652 1655                                                 
CONECT 1655 1656 1654 1658                                            
CONECT 1656 1657 1657 1663 1655                                       
CONECT 1657 1656 1656                                                 
CONECT 1658 1655 1659                                                 
CONECT 1659 1658 1660                                                 
CONECT 1660 1659 1661 1661 1662                                       
CONECT 1661 1660 1660                                                 
CONECT 1662 1660                                                      
CONECT 1663 1664 1656                                                 
CONECT 1664 1667 1663 1665                                            
CONECT 1665 1664 1674 1666 1666                                       
CONECT 1666 1665 1665                                                 
CONECT 1667 1668 1664                                                 
CONECT 1668 1669 1667                                                 
CONECT 1669 1670 1668                                                 
CONECT 1670 1671 1671 1669                                            
CONECT 1671 1673 1672 1670 1670                                       
CONECT 1672 1671                                                      
CONECT 1673 1671                                                      
CONECT 1674 1665 1675                                                 
CONECT 1675 1674 1676 1678                                            
CONECT 1676 1677 1677 1675 1679                                       
CONECT 1677 1676 1676                                                 
CONECT 1678 1675                                                      
CONECT 1679 1676 1680                                                 
CONECT 1680 1683 1679 1681                                            
CONECT 1681 1680 1687 1682 1682                                       
CONECT 1682 1681 1681                                                 
CONECT 1683 1684 1685 1680                                            
CONECT 1684 1686 1683                                                 
CONECT 1685 1683                                                      
CONECT 1686 1684                                                      
CONECT 1687 1681 1688                                                 
CONECT 1688 1687 1691 1689                                            
CONECT 1689 1690 1690 1688 1694                                       
CONECT 1690 1689 1689                                                 
CONECT 1691 1693 1688 1692                                            
CONECT 1692 1691                                                      
CONECT 1693 1691                                                      
CONECT 1694 1689 1695                                                 
CONECT 1695 1694 1698 1696                                            
CONECT 1696 1695 1700 1697 1697                                       
CONECT 1697 1696 1696                                                 
CONECT 1698 1699 1695                                                 
CONECT 1699 1698                                                      
CONECT 1700 1696 1701                                                 
CONECT 1701 1700 1704 1702                                            
CONECT 1702 1703 1703 1701 1708                                       
CONECT 1703 1702 1702                                                 
CONECT 1704 1705 1701                                                 
CONECT 1705 1706 1704                                                 
CONECT 1706 1707 1705                                                 
CONECT 1707 1706                                                      
CONECT 1708 1702 1709                                                 
CONECT 1709 1710 1708 1712                                            
CONECT 1710 1711 1711 1718 1709                                       
CONECT 1711 1710 1710                                                 
CONECT 1712 1709 1713                                                 
CONECT 1713 1714 1714 1712 1715                                       
CONECT 1714 1716 1713 1713                                            
CONECT 1715 1713 1717                                                 
CONECT 1716 1714 1717 1717                                            
CONECT 1717 1716 1716 1715                                            
CONECT 1718 1719 1710                                                 
CONECT 1719 1720 1722 1718                                            
CONECT 1720 1726 1721 1721 1719                                       
CONECT 1721 1720 1720                                                 
CONECT 1722 1724 1719 1723                                            
CONECT 1723 1722 1725                                                 
CONECT 1724 1722                                                      
CONECT 1725 1723                                                      
CONECT 1726 1727 1720                                                 
CONECT 1727 1730 1728 1726                                            
CONECT 1728 1732 1729 1729 1727                                       
CONECT 1729 1728 1728                                                 
CONECT 1730 1731 1727                                                 
CONECT 1731 1730 2030                                                 
CONECT 1732 1733 1738 1728                                            
CONECT 1733 1734 1736 1732                                            
CONECT 1734 1735 1735 1739 1733                                       
CONECT 1735 1734 1734                                                 
CONECT 1736 1737 1733                                                 
CONECT 1737 1736 1738                                                 
CONECT 1738 1737 1732                                                 
CONECT 1739 1740 1734                                                 
CONECT 1740 1741 1739                                                 
CONECT 1741 1743 1740 1742 1742                                       
CONECT 1742 1741 1741                                                 
CONECT 1743 1744 1741                                                 
CONECT 1744 1747 1743 1745                                            
CONECT 1745 1746 1746 1744 1750                                       
CONECT 1746 1745 1745                                                 
CONECT 1747 1749 1748 1744                                            
CONECT 1748 1747                                                      
CONECT 1749 1747                                                      
CONECT 1750 1745 1751                                                 
CONECT 1751 1752 1750 1754                                            
CONECT 1752 1755 1753 1753 1751                                       
CONECT 1753 1752 1752                                                 
CONECT 1754 1751                                                      
CONECT 1755 1756 1752                                                 
CONECT 1756 1759 1757 1755                                            
CONECT 1757 1758 1758 1756 1764                                       
CONECT 1758 1757 1757                                                 
CONECT 1759 1760 1756                                                 
CONECT 1760 1759 1761                                                 
CONECT 1761 1760 1763 1763 1762                                       
CONECT 1762 1761                                                      
CONECT 1763 1761 1761                                                 
CONECT 1764 1757 1765                                                 
CONECT 1765 1764 1768 1766                                            
CONECT 1766 1765 1767 1767 1775                                       
CONECT 1767 1766 1766                                                 
CONECT 1768 1769 1765                                                 
CONECT 1769 1768 1770                                                 
CONECT 1770 1769 1771                                                 
CONECT 1771 1770 1772 1772                                            
CONECT 1772 1771 1771 1774 1773                                       
CONECT 1773 1772                                                      
CONECT 1774 1772                                                      
CONECT 1775 1766 1776                                                 
CONECT 1776 1775 1777 1779                                            
CONECT 1777 1786 1776 1778 1778                                       
CONECT 1778 1777 1777                                                 
CONECT 1779 1776 1780                                                 
CONECT 1780 1779 1782 1782 1781                                       
CONECT 1781 1780 1783 1783                                            
CONECT 1782 1780 1780 1784                                            
CONECT 1783 1781 1781 1785                                            
CONECT 1784 1782 1785 1785                                            
CONECT 1785 1784 1784 1783                                            
CONECT 1786 1787 1777                                                 
CONECT 1787 1788 1790 1786                                            
CONECT 1788 1794 1789 1789 1787                                       
CONECT 1789 1788 1788                                                 
CONECT 1790 1791 1787                                                 
CONECT 1791 1792 1792 1793 1790                                       
CONECT 1792 1791 1791                                                 
CONECT 1793 2953 1791                                                 
CONECT 1794 1795 1788                                                 
CONECT 1795 1798 1794 1796                                            
CONECT 1796 1795 1797 1797 1806                                       
CONECT 1797 1796 1796                                                 
CONECT 1798 1799 1795                                                 
CONECT 1799 1801 1801 1800 1798                                       
CONECT 1800 1802 1802 1799                                            
CONECT 1801 1803 1799 1799                                            
CONECT 1802 1804 1800 1800                                            
CONECT 1803 1804 1804 1801                                            
CONECT 1804 1805 1803 1803 1802                                       
CONECT 1805 1804                                                      
CONECT 1806 1796 1807                                                 
CONECT 1807 1806 1808 1810                                            
CONECT 1808 1807 1809 1809 1812                                       
CONECT 1809 1808 1808                                                 
CONECT 1810 1807 1811                                                 
CONECT 1811 1810                                                      
CONECT 1812 1808 1813                                                 
CONECT 1813 1812 1816 1814                                            
CONECT 1814 1813 1820 1815 1815                                       
CONECT 1815 1814 1814                                                 
CONECT 1816 1817 1813                                                 
CONECT 1817 1818 1818 1819 1816                                       
CONECT 1818 1817 1817                                                 
CONECT 1819 1817                                                      
CONECT 1820 1814 1821                                                 
CONECT 1821 1820 1824 1822                                            
CONECT 1822 1821 1829 1823 1823                                       
CONECT 1823 1822 1822                                                 
CONECT 1824 1825 1821                                                 
CONECT 1825 1826 1824                                                 
CONECT 1826 1825 1828 1827 1827                                       
CONECT 1827 1826 1826                                                 
CONECT 1828 1826                                                      
CONECT 1829 1822 1830                                                 
CONECT 1830 1829 1833 1831                                            
CONECT 1831 1832 1832 1830 1837                                       
CONECT 1832 1831 1831                                                 
CONECT 1833 1834 1830                                                 
CONECT 1834 1835 1833 1836                                            
CONECT 1835 1834                                                      
CONECT 1836 1834                                                      
CONECT 1837 1831 1838                                                 
CONECT 1838 1839 1837 1841                                            
CONECT 1839 1849 1840 1840 1838                                       
CONECT 1840 1839 1839                                                 
CONECT 1841 1838 1842                                                 
CONECT 1842 1841 1843 1843 1844                                       
CONECT 1843 1842 1842 1845                                            
CONECT 1844 1842 1846 1846                                            
CONECT 1845 1843 1847 1847                                            
CONECT 1846 1844 1844 1847                                            
CONECT 1847 1845 1845 1846 1848                                       
CONECT 1848 1847                                                      
CONECT 1849 1850 1855 1839                                            
CONECT 1850 1853 1851 1849                                            
CONECT 1851 1852 1852 1850 1856                                       
CONECT 1852 1851 1851                                                 
CONECT 1853 1850 1854                                                 
CONECT 1854 1853 1855                                                 
CONECT 1855 1854 1849                                                 
CONECT 1856 1851 1857                                                 
CONECT 1857 1856 1858 1860                                            
CONECT 1858 1859 1859 1857 1865                                       
CONECT 1859 1858 1858                                                 
CONECT 1860 1857 1861                                                 
CONECT 1861 1860 1862                                                 
CONECT 1862 1863 1863 1861 1864                                       
CONECT 1863 1862 1862                                                 
CONECT 1864 1862                                                      
CONECT 1865 1858 1866                                                 
CONECT 1866 1867 1865 1869                                            
CONECT 1867 1877 1868 1868 1866                                       
CONECT 1868 1867 1867                                                 
CONECT 1869 1866 1870                                                 
CONECT 1870 1869 1871 1871 1872                                       
CONECT 1871 1870 1870 1873                                            
CONECT 1872 1870 1874 1874                                            
CONECT 1873 1871 1875 1875                                            
CONECT 1874 1872 1872 1875                                            
CONECT 1875 1873 1873 1874 1876                                       
CONECT 1876 1875                                                      
CONECT 1877 1878 1867                                                 
CONECT 1878 1879 1881 1877                                            
CONECT 1879 1880 1880 1885 1878                                       
CONECT 1880 1879 1879                                                 
CONECT 1881 1882 1878                                                 
CONECT 1882 1884 1883 1883 1881                                       
CONECT 1883 1882 1882                                                 
CONECT 1884 1882                                                      
CONECT 1885 1886 1879                                                 
CONECT 1886 1889 1887 1885                                            
CONECT 1887 1888 1888 1886 1893                                       
CONECT 1888 1887 1887                                                 
CONECT 1889 1890 1886                                                 
CONECT 1890 1891 1891 1892 1889                                       
CONECT 1891 1890 1890                                                 
CONECT 1892 1890                                                      
CONECT 1893 1887 1894                                                 
CONECT 1894 1893 1895 1897                                            
CONECT 1895 1896 1896 1894 1904                                       
CONECT 1896 1895 1895                                                 
CONECT 1897 1894 1898                                                 
CONECT 1898 1897 1899                                                 
CONECT 1899 1898 1900                                                 
CONECT 1900 1899 1901 1901                                            
CONECT 1901 1900 1900 1903 1902                                       
CONECT 1902 1901                                                      
CONECT 1903 1901                                                      
CONECT 1904 1895 1905                                                 
CONECT 1905 1906 1904 1908                                            
CONECT 1906 1912 1907 1907 1905                                       
CONECT 1907 1906 1906                                                 
CONECT 1908 1905 1909                                                 
CONECT 1909 1908 1911 1910                                            
CONECT 1910 1909                                                      
CONECT 1911 1909                                                      
CONECT 1912 1913 1906                                                 
CONECT 1913 1916 1914 1912                                            
CONECT 1914 1915 1915 1919 1913                                       
CONECT 1915 1914 1914                                                 
CONECT 1916 1917 1918 1913                                            
CONECT 1917 1916                                                      
CONECT 1918 1916                                                      
CONECT 1919 1914 1920                                                 
CONECT 1920 1919 1923 1921                                            
CONECT 1921 1920 1922 1922 1927                                       
CONECT 1922 1921 1921                                                 
CONECT 1923 1924 1920                                                 
CONECT 1924 1925 1925 1926 1923                                       
CONECT 1925 1924 1924                                                 
CONECT 1926 1924                                                      
CONECT 1927 1921 1928                                                 
CONECT 1928 1927 1929 1931                                            
CONECT 1929 1933 1930 1930 1928                                       
CONECT 1930 1929 1929                                                 
CONECT 1931 1928 1932                                                 
CONECT 1932 1931                                                      
CONECT 1933 1934 1929                                                 
CONECT 1934 1935 1937 1933                                            
CONECT 1935 1941 1936 1936 1934                                       
CONECT 1936 1935 1935                                                 
CONECT 1937 1934 1938                                                 
CONECT 1938 1937 1939 1940                                            
CONECT 1939 1938                                                      
CONECT 1940 1938                                                      
CONECT 1941 1942 1935                                                 
CONECT 1942 1945 1943 1941                                            
CONECT 1943 1944 1944 1942 1946                                       
CONECT 1944 1943 1943                                                 
CONECT 1945 1942                                                      
CONECT 1946 1943 1947                                                 
CONECT 1947 1946 1948 1950                                            
CONECT 1948 1949 1949 1947 1955                                       
CONECT 1949 1948 1948                                                 
CONECT 1950 1947 1951                                                 
CONECT 1951 1952 1950                                                 
CONECT 1952 1953 1953 1954 1951                                       
CONECT 1953 1952 1952                                                 
CONECT 1954 1952                                                      
CONECT 1955 1948 1956                                                 
CONECT 1956 1957 1955 1959                                            
CONECT 1957 1967 1958 1958 1956                                       
CONECT 1958 1957 1957                                                 
CONECT 1959 1956 1960                                                 
CONECT 1960 1959 1961 1961 1962                                       
CONECT 1961 1960 1960 1963                                            
CONECT 1962 1960 1964 1964                                            
CONECT 1963 1961 1965 1965                                            
CONECT 1964 1962 1962 1965                                            
CONECT 1965 1963 1963 1964 1966                                       
CONECT 1966 1965                                                      
CONECT 1967 1968 1957                                                 
CONECT 1968 1971 1969 1967                                            
CONECT 1969 1970 1970 1968 1975                                       
CONECT 1970 1969 1969                                                 
CONECT 1971 1972 1968                                                 
CONECT 1972 1974 1973 1973 1971                                       
CONECT 1973 1972 1972                                                 
CONECT 1974 1972                                                      
CONECT 1975 1969 1976                                                 
CONECT 1976 1979 1975 1977                                            
CONECT 1977 1976 1978 1978 1983                                       
CONECT 1978 1977 1977                                                 
CONECT 1979 1976 1980                                                 
CONECT 1980 1979 1982 1982 1981                                       
CONECT 1981 1980                                                      
CONECT 1982 1980 1980                                                 
CONECT 1983 1977 1984                                                 
CONECT 1984 1983 1985 1987                                            
CONECT 1985 1990 1984 1986 1986                                       
CONECT 1986 1985 1985                                                 
CONECT 1987 1984 1989 1988                                            
CONECT 1988 1987                                                      
CONECT 1989 1987                                                      
CONECT 1990 1991 1985                                                 
CONECT 1991 1992 1990 1994                                            
CONECT 1992 1993 1993 1998 1991                                       
CONECT 1993 1992 1992                                                 
CONECT 1994 1991 1996 1995                                            
CONECT 1995 1994 1997                                                 
CONECT 1996 1994                                                      
CONECT 1997 1995                                                      
CONECT 1998 1999 1992                                                 
CONECT 1999 2000 2002 1998                                            
CONECT 2000 2001 2001 1999 2006                                       
CONECT 2001 2000 2000                                                 
CONECT 2002 1999 2003                                                 
CONECT 2003 2005 2002 2004                                            
CONECT 2004 2003                                                      
CONECT 2005 2003                                                      
CONECT 2006 2000 2007                                                 
CONECT 2007 2006 2008                                                 
CONECT 2008 2007 2010 2009 2009                                       
CONECT 2009 2008 2008                                                 
CONECT 2010 2008 2011                                                 
CONECT 2011 2010 2014 2012                                            
CONECT 2012 2013 2013 2011 2017                                       
CONECT 2013 2012 2012                                                 
CONECT 2014 2016 2011 2015                                            
CONECT 2015 2014                                                      
CONECT 2016 2014                                                      
CONECT 2017 2012 2018                                                 
CONECT 2018 2017 2021 2019                                            
CONECT 2019 2018 2025 2020 2020                                       
CONECT 2020 2019 2019                                                 
CONECT 2021 2022 2018                                                 
CONECT 2022 2023 2024 2021                                            
CONECT 2023 2022                                                      
CONECT 2024 2022                                                      
CONECT 2025 2019 2026                                                 
CONECT 2026 2025 2029 2027                                            
CONECT 2027 2028 2028 2026 2031                                       
CONECT 2028 2027 2027                                                 
CONECT 2029 2030 2026                                                 
CONECT 2030 1731 2029                                                 
CONECT 2031 2027 2032                                                 
CONECT 2032 2031 2033                                                 
CONECT 2033 2034 2034 2032 2035                                       
CONECT 2034 2033 2033                                                 
CONECT 2035 2033 2036                                                 
CONECT 2036 2037 2035 2039                                            
CONECT 2037 2045 2038 2038 2036                                       
CONECT 2038 2037 2037                                                 
CONECT 2039 2036 2040                                                 
CONECT 2040 2042 2042 2039 2041                                       
CONECT 2041 2040 2043                                                 
CONECT 2042 2040 2040 2044                                            
CONECT 2043 2044 2044 2041                                            
CONECT 2044 2042 2043 2043                                            
CONECT 2045 2046 2037                                                 
CONECT 2046 2049 2047 2045                                            
CONECT 2047 2048 2048 2046 2053                                       
CONECT 2048 2047 2047                                                 
CONECT 2049 2050 2046                                                 
CONECT 2050 2051 2049 2052                                            
CONECT 2051 2050                                                      
CONECT 2052 2050                                                      
CONECT 2053 2047 2054                                                 
CONECT 2054 2055 2053 2057                                            
CONECT 2055 2063 2056 2056 2054                                       
CONECT 2056 2055 2055                                                 
CONECT 2057 2054 2058                                                 
CONECT 2058 2057 2060 2060 2059                                       
CONECT 2059 2058 2061                                                 
CONECT 2060 2058 2058 2062                                            
CONECT 2061 2059 2062 2062                                            
CONECT 2062 2060 2061 2061                                            
CONECT 2063 2064 2055                                                 
CONECT 2064 2067 2065 2063                                            
CONECT 2065 2070 2064 2066 2066                                       
CONECT 2066 2065 2065                                                 
CONECT 2067 2069 2068 2064                                            
CONECT 2068 2067                                                      
CONECT 2069 2067                                                      
CONECT 2070 2071 2065                                                 
CONECT 2071 2072 2074 2070                                            
CONECT 2072 2073 2073 2078 2071                                       
CONECT 2073 2072 2072                                                 
CONECT 2074 2075 2071                                                 
CONECT 2075 2077 2077 2076 2074                                       
CONECT 2076 2075                                                      
CONECT 2077 2075 2075                                                 
CONECT 2078 2079 2072                                                 
CONECT 2079 2082 2080 2078                                            
CONECT 2080 2085 2079 2081 2081                                       
CONECT 2081 2080 2080                                                 
CONECT 2082 2083 2079 2084                                            
CONECT 2083 2082                                                      
CONECT 2084 2082                                                      
CONECT 2085 2086 2080                                                 
CONECT 2086 2089 2087 2085                                            
CONECT 2087 2088 2088 2086 2096                                       
CONECT 2088 2087 2087                                                 
CONECT 2089 2090 2086                                                 
CONECT 2090 2092 2092 2091 2089                                       
CONECT 2091 2093 2093 2090                                            
CONECT 2092 2094 2090 2090                                            
CONECT 2093 2095 2091 2091                                            
CONECT 2094 2095 2095 2092                                            
CONECT 2095 2094 2094 2093                                            
CONECT 2096 2087 2097                                                 
CONECT 2097 2098 2096 2100                                            
CONECT 2098 2107 2099 2099 2097                                       
CONECT 2099 2098 2098                                                 
CONECT 2100 2097 2101                                                 
CONECT 2101 2100 2102                                                 
CONECT 2102 2101 2103                                                 
CONECT 2103 2102 2104 2104                                            
CONECT 2104 2105 2103 2103 2106                                       
CONECT 2105 2104                                                      
CONECT 2106 2104                                                      
CONECT 2107 2108 2098                                                 
CONECT 2108 2111 2107 2109                                            
CONECT 2109 2108 2110 2110 2115                                       
CONECT 2110 2109 2109                                                 
CONECT 2111 2112 2113 2108                                            
CONECT 2112 2114 2111                                                 
CONECT 2113 2111                                                      
CONECT 2114 2112                                                      
CONECT 2115 2109 2116                                                 
CONECT 2116 2115 2117 2119                                            
CONECT 2117 2123 2118 2118 2116                                       
CONECT 2118 2117 2117                                                 
CONECT 2119 2116 2120                                                 
CONECT 2120 2119 2122 2121                                            
CONECT 2121 2120                                                      
CONECT 2122 2120                                                      
CONECT 2123 2124 2117                                                 
CONECT 2124 2127 2125 2123                                            
CONECT 2125 2124 2129 2126 2126                                       
CONECT 2126 2125 2125                                                 
CONECT 2127 2128 2124                                                 
CONECT 2128 2127                                                      
CONECT 2129 2125 2130                                                 
CONECT 2130 2131 2129 2133                                            
CONECT 2131 2138 2132 2132 2130                                       
CONECT 2132 2131 2131                                                 
CONECT 2133 2130 2134                                                 
CONECT 2134 2133 2135                                                 
CONECT 2135 2134 2136                                                 
CONECT 2136 2135 2137                                                 
CONECT 2137 2136                                                      
CONECT 2138 2139 2131                                                 
CONECT 2139 2140 2138                                                 
CONECT 2140 2142 2141 2141 2139                                       
CONECT 2141 2140 2140                                                 
CONECT 2142 2143 2140                                                 
CONECT 2143 2146 2142 2144                                            
CONECT 2144 2143 2145 2145 2150                                       
CONECT 2145 2144 2144                                                 
CONECT 2146 2147 2143                                                 
CONECT 2147 2149 2146 2148 2148                                       
CONECT 2148 2147 2147                                                 
CONECT 2149 2147                                                      
CONECT 2150 2144 2151                                                 
CONECT 2151 2150 2152 2154                                            
CONECT 2152 2151 2159 2153 2153                                       
CONECT 2153 2152 2152                                                 
CONECT 2154 2151 2155                                                 
CONECT 2155 2154 2156                                                 
CONECT 2156 2155 2157                                                 
CONECT 2157 2156 2158
[truncated: 63,124 more chars]
