# Supplementary material for: Theoretical Study of Sphingomyelinases from Entamoeba histolytica and Trichomonas vaginalis Sheds Light on the Evolution of Enzymes Needed for Survival and Colonization
Source: Pathogens. 2025 Jan 5;14(1):32. doi: 10.3390/pathogens14010032 (PMC11768322; doi:10.3390/pathogens14010032)
Supplement: Supplementary file 1 [file pathogens-14-00032-s001.zip › Supplementary structural Files/1_SMase6_nosignalpeptide.pdb]

COMPND    7f31de71ea366380 
AUTHOR    GENERATED BY OPEN BABEL 3.1.1
ATOM      1  N   MET A   1      46.179  33.982 -14.411  1.00  0.00           N  
ATOM      2  CA  MET A   1      44.785  33.892 -14.877  1.00  0.00           C  
ATOM      3  C   MET A   1      44.187  32.641 -14.242  1.00  0.00           C  
ATOM      4  O   MET A   1      44.471  31.545 -14.699  1.00  0.00           O  
ATOM      5  CB  MET A   1      44.774  33.894 -16.416  1.00  0.00           C  
ATOM      6  CG  MET A   1      43.445  34.303 -17.035  1.00  0.00           C  
ATOM      7  SD  MET A   1      43.608  34.524 -18.836  1.00  0.00           S  
ATOM      8  CE  MET A   1      41.869  34.650 -19.338  1.00  0.00           C  
ATOM      9  N   VAL A   2      43.513  32.792 -13.101  1.00  0.00           N  
ATOM     10  CA  VAL A   2      42.961  31.664 -12.323  1.00  0.00           C  
ATOM     11  C   VAL A   2      41.554  31.387 -12.847  1.00  0.00           C  
ATOM     12  O   VAL A   2      40.674  32.236 -12.710  1.00  0.00           O  
ATOM     13  CB  VAL A   2      42.968  31.985 -10.812  1.00  0.00           C  
ATOM     14  CG1 VAL A   2      42.333  30.872  -9.974  1.00  0.00           C  
ATOM     15  CG2 VAL A   2      44.404  32.196 -10.301  1.00  0.00           C  
ATOM     16  N   PHE A   3      41.350  30.245 -13.496  1.00  0.00           N  
ATOM     17  CA  PHE A   3      40.022  29.784 -13.903  1.00  0.00           C  
ATOM     18  C   PHE A   3      39.286  29.262 -12.661  1.00  0.00           C  
ATOM     19  O   PHE A   3      39.587  28.188 -12.148  1.00  0.00           O  
ATOM     20  CB  PHE A   3      40.144  28.715 -15.005  1.00  0.00           C  
ATOM     21  CG  PHE A   3      39.863  29.234 -16.402  1.00  0.00           C  
ATOM     22  CD1 PHE A   3      38.572  29.125 -16.947  1.00  0.00           C  
ATOM     23  CD2 PHE A   3      40.893  29.822 -17.176  1.00  0.00           C  
ATOM     24  CE1 PHE A   3      38.298  29.582 -18.258  1.00  0.00           C  
ATOM     25  CE2 PHE A   3      40.615  30.278 -18.474  1.00  0.00           C  
ATOM     26  CZ  PHE A   3      39.330  30.159 -19.022  1.00  0.00           C  
ATOM     27  N   GLN A   4      38.322  30.046 -12.171  1.00  0.00           N  
ATOM     28  CA  GLN A   4      37.339  29.569 -11.203  1.00  0.00           C  
ATOM     29  C   GLN A   4      36.341  28.652 -11.924  1.00  0.00           C  
ATOM     30  O   GLN A   4      35.515  29.110 -12.705  1.00  0.00           O  
ATOM     31  CB  GLN A   4      36.634  30.758 -10.523  1.00  0.00           C  
ATOM     32  CG  GLN A   4      37.118  31.001  -9.093  1.00  0.00           C  
ATOM     33  CD  GLN A   4      36.519  32.254  -8.458  1.00  0.00           C  
ATOM     34  OE1 GLN A   4      36.113  33.186  -9.131  1.00  0.00           O  
ATOM     35  NE2 GLN A   4      36.455  32.349  -7.148  1.00  0.00           N  
ATOM     36  N   ILE A   5      36.434  27.360 -11.666  1.00  0.00           N  
ATOM     37  CA  ILE A   5      35.405  26.399 -12.071  1.00  0.00           C  
ATOM     38  C   ILE A   5      34.229  26.566 -11.099  1.00  0.00           C  
ATOM     39  O   ILE A   5      34.299  26.121  -9.954  1.00  0.00           O  
ATOM     40  CB  ILE A   5      35.978  24.954 -12.100  1.00  0.00           C  
ATOM     41  CG1 ILE A   5      37.110  24.857 -13.146  1.00  0.00           C  
ATOM     42  CG2 ILE A   5      34.865  23.933 -12.399  1.00  0.00           C  
ATOM     43  CD1 ILE A   5      37.861  23.515 -13.142  1.00  0.00           C  
ATOM     44  N   LEU A   6      33.170  27.249 -11.532  1.00  0.00           N  
ATOM     45  CA  LEU A   6      31.888  27.228 -10.829  1.00  0.00           C  
ATOM     46  C   LEU A   6      31.285  25.824 -10.975  1.00  0.00           C  
ATOM     47  O   LEU A   6      30.801  25.446 -12.041  1.00  0.00           O  
ATOM     48  CB  LEU A   6      30.940  28.313 -11.380  1.00  0.00           C  
ATOM     49  CG  LEU A   6      30.981  29.634 -10.591  1.00  0.00           C  
ATOM     50  CD1 LEU A   6      31.522  30.786 -11.440  1.00  0.00           C  
ATOM     51  CD2 LEU A   6      29.582  30.014 -10.094  1.00  0.00           C  
ATOM     52  N   LEU A   7      31.314  25.043  -9.891  1.00  0.00           N  
ATOM     53  CA  LEU A   7      30.506  23.833  -9.783  1.00  0.00           C  
ATOM     54  C   LEU A   7      29.031  24.252  -9.684  1.00  0.00           C  
ATOM     55  O   LEU A   7      28.570  24.712  -8.640  1.00  0.00           O  
ATOM     56  CB  LEU A   7      30.931  22.983  -8.556  1.00  0.00           C  
ATOM     57  CG  LEU A   7      31.658  21.670  -8.918  1.00  0.00           C  
ATOM     58  CD1 LEU A   7      33.165  21.824  -8.778  1.00  0.00           C  
ATOM     59  CD2 LEU A   7      31.200  20.528  -8.020  1.00  0.00           C  
ATOM     60  N   PHE A   8      28.284  24.090 -10.770  1.00  0.00           N  
ATOM     61  CA  PHE A   8      26.828  24.125 -10.710  1.00  0.00           C  
ATOM     62  C   PHE A   8      26.343  22.846 -10.026  1.00  0.00           C  
ATOM     63  O   PHE A   8      26.327  21.770 -10.618  1.00  0.00           O  
ATOM     64  CB  PHE A   8      26.223  24.290 -12.119  1.00  0.00           C  
ATOM     65  CG  PHE A   8      26.212  25.728 -12.609  1.00  0.00           C  
ATOM     66  CD1 PHE A   8      25.105  26.549 -12.318  1.00  0.00           C  
ATOM     67  CD2 PHE A   8      27.289  26.238 -13.347  1.00  0.00           C  
ATOM     68  CE1 PHE A   8      25.085  27.885 -12.772  1.00  0.00           C  
ATOM     69  CE2 PHE A   8      27.274  27.575 -13.793  1.00  0.00           C  
ATOM     70  CZ  PHE A   8      26.166  28.386 -13.506  1.00  0.00           C  
ATOM     71  N   ILE A   9      25.950  22.959  -8.751  1.00  0.00           N  
ATOM     72  CA  ILE A   9      25.191  21.906  -8.072  1.00  0.00           C  
ATOM     73  C   ILE A   9      23.790  21.920  -8.695  1.00  0.00           C  
ATOM     74  O   ILE A   9      22.966  22.783  -8.380  1.00  0.00           O  
ATOM     75  CB  ILE A   9      25.186  22.102  -6.538  1.00  0.00           C  
ATOM     76  CG1 ILE A   9      26.627  22.080  -5.987  1.00  0.00           C  
ATOM     77  CG2 ILE A   9      24.332  21.006  -5.874  1.00  0.00           C  
ATOM     78  CD1 ILE A   9      26.735  22.375  -4.484  1.00  0.00           C  
ATOM     79  N   VAL A  10      23.536  20.993  -9.608  1.00  0.00           N  
ATOM     80  CA  VAL A  10      22.189  20.749 -10.120  1.00  0.00           C  
ATOM     81  C   VAL A  10      21.407  20.064  -9.004  1.00  0.00           C  
ATOM     82  O   VAL A  10      21.584  18.873  -8.759  1.00  0.00           O  
ATOM     83  CB  VAL A  10      22.204  19.910 -11.416  1.00  0.00           C  
ATOM     84  CG1 VAL A  10      20.788  19.686 -11.954  1.00  0.00           C  
ATOM     85  CG2 VAL A  10      23.014  20.616 -12.523  1.00  0.00           C  
ATOM     86  N   PHE A  11      20.577  20.827  -8.294  1.00  0.00           N  
ATOM     87  CA  PHE A  11      19.594  20.244  -7.385  1.00  0.00           C  
ATOM     88  C   PHE A  11      18.573  19.467  -8.220  1.00  0.00           C  
ATOM     89  O   PHE A  11      17.684  20.045  -8.851  1.00  0.00           O  
ATOM     90  CB  PHE A  11      18.934  21.325  -6.520  1.00  0.00           C  
ATOM     91  CG  PHE A  11      19.807  21.821  -5.381  1.00  0.00           C  
ATOM     92  CD1 PHE A  11      19.812  21.139  -4.143  1.00  0.00           C  
ATOM     93  CD2 PHE A  11      20.625  22.963  -5.551  1.00  0.00           C  
ATOM     94  CE1 PHE A  11      20.618  21.601  -3.086  1.00  0.00           C  
ATOM     95  CE2 PHE A  11      21.430  23.414  -4.494  1.00  0.00           C  
ATOM     96  CZ  PHE A  11      21.426  22.732  -3.265  1.00  0.00           C  
ATOM     97  N   THR A  12      18.702  18.147  -8.264  1.00  0.00           N  
ATOM     98  CA  THR A  12      17.647  17.277  -8.778  1.00  0.00           C  
ATOM     99  C   THR A  12      16.536  17.243  -7.742  1.00  0.00           C  
ATOM    100  O   THR A  12      16.645  16.551  -6.735  1.00  0.00           O  
ATOM    101  CB  THR A  12      18.157  15.859  -9.081  1.00  0.00           C  
ATOM    102  OG1 THR A  12      18.864  15.339  -7.992  1.00  0.00           O  
ATOM    103  CG2 THR A  12      19.102  15.863 -10.291  1.00  0.00           C  
ATOM    104  N   TYR A  13      15.479  18.022  -7.974  1.00  0.00           N  
ATOM    105  CA  TYR A  13      14.267  17.929  -7.169  1.00  0.00           C  
ATOM    106  C   TYR A  13      13.669  16.529  -7.355  1.00  0.00           C  
ATOM    107  O   TYR A  13      13.391  16.128  -8.486  1.00  0.00           O  
ATOM    108  CB  TYR A  13      13.274  19.025  -7.566  1.00  0.00           C  
ATOM    109  CG  TYR A  13      13.748  20.436  -7.266  1.00  0.00           C  
ATOM    110  CD1 TYR A  13      13.525  21.000  -5.993  1.00  0.00           C  
ATOM    111  CD2 TYR A  13      14.426  21.183  -8.248  1.00  0.00           C  
ATOM    112  CE1 TYR A  13      13.969  22.303  -5.708  1.00  0.00           C  
ATOM    113  CE2 TYR A  13      14.884  22.486  -7.964  1.00  0.00           C  
ATOM    114  CZ  TYR A  13      14.652  23.048  -6.690  1.00  0.00           C  
ATOM    115  OH  TYR A  13      15.088  24.304  -6.417  1.00  0.00           O  
ATOM    116  N   SER A  14      13.492  15.814  -6.258  1.00  0.00           N  
ATOM    117  CA  SER A  14      12.719  14.577  -6.184  1.00  0.00           C  
ATOM    118  C   SER A  14      11.810  14.646  -4.969  1.00  0.00           C  
ATOM    119  O   SER A  14      12.121  15.346  -4.001  1.00  0.00           O  
ATOM    120  CB  SER A  14      13.611  13.329  -6.148  1.00  0.00           C  
ATOM    121  OG  SER A  14      14.430  13.261  -5.002  1.00  0.00           O  
ATOM    122  N   PHE A  15      10.668  13.965  -5.034  1.00  0.00           N  
ATOM    123  CA  PHE A  15       9.801  13.793  -3.882  1.00  0.00           C  
ATOM    124  C   PHE A  15       9.638  12.319  -3.538  1.00  0.00           C  
ATOM    125  O   PHE A  15       9.690  11.438  -4.406  1.00  0.00           O  
ATOM    126  CB  PHE A  15       8.460  14.515  -4.075  1.00  0.00           C  
ATOM    127  CG  PHE A  15       7.468  13.810  -4.965  1.00  0.00           C  
ATOM    128  CD1 PHE A  15       7.495  14.002  -6.357  1.00  0.00           C  
ATOM    129  CD2 PHE A  15       6.474  12.990  -4.393  1.00  0.00           C  
ATOM    130  CE1 PHE A  15       6.521  13.390  -7.169  1.00  0.00           C  
ATOM    131  CE2 PHE A  15       5.500  12.383  -5.206  1.00  0.00           C  
ATOM    132  CZ  PHE A  15       5.527  12.596  -6.591  1.00  0.00           C  
ATOM    133  N   GLU A  16       9.448  12.054  -2.262  1.00  0.00           N  
ATOM    134  CA  GLU A  16       9.204  10.717  -1.751  1.00  0.00           C  
ATOM    135  C   GLU A  16       7.712  10.508  -1.452  1.00  0.00           C  
ATOM    136  O   GLU A  16       6.992  11.435  -1.095  1.00  0.00           O  
ATOM    137  CB  GLU A  16      10.075  10.440  -0.520  1.00  0.00           C  
ATOM    138  CG  GLU A  16      11.594  10.477  -0.788  1.00  0.00           C  
ATOM    139  CD  GLU A  16      12.362  10.008   0.460  1.00  0.00           C  
ATOM    140  OE1 GLU A  16      13.154   9.032   0.380  1.00  0.00           O  
ATOM    141  OE2 GLU A  16      12.066  10.463   1.581  1.00  0.00           O  
ATOM    142  N   MET A  17       7.257   9.282  -1.569  1.00  0.00           N  
ATOM    143  CA  MET A  17       5.865   8.915  -1.330  1.00  0.00           C  
ATOM    144  C   MET A  17       5.772   7.613  -0.551  1.00  0.00           C  
ATOM    145  O   MET A  17       6.324   6.591  -0.947  1.00  0.00           O  
ATOM    146  CB  MET A  17       5.135   8.844  -2.676  1.00  0.00           C  
ATOM    147  CG  MET A  17       3.675   8.440  -2.532  1.00  0.00           C  
ATOM    148  SD  MET A  17       2.780   8.408  -4.113  1.00  0.00           S  
ATOM    149  CE  MET A  17       3.661   7.060  -4.937  1.00  0.00           C  
ATOM    150  N   TRP A  18       5.023   7.628   0.547  1.00  0.00           N  
ATOM    151  CA  TRP A  18       4.699   6.435   1.320  1.00  0.00           C  
ATOM    152  C   TRP A  18       3.542   5.659   0.690  1.00  0.00           C  
ATOM    153  O   TRP A  18       2.554   6.254   0.272  1.00  0.00           O  
ATOM    154  CB  TRP A  18       4.372   6.837   2.755  1.00  0.00           C  
ATOM    155  CG  TRP A  18       5.534   7.395   3.515  1.00  0.00           C  
ATOM    156  CD1 TRP A  18       5.810   8.703   3.698  1.00  0.00           C  
ATOM    157  CD2 TRP A  18       6.602   6.662   4.183  1.00  0.00           C  
ATOM    158  NE1 TRP A  18       6.968   8.837   4.433  1.00  0.00           N  
ATOM    159  CE2 TRP A  18       7.500   7.608   4.765  1.00  0.00           C  
ATOM    160  CE3 TRP A  18       6.910   5.294   4.353  1.00  0.00           C  
ATOM    161  CZ2 TRP A  18       8.629   7.210   5.500  1.00  0.00           C  
ATOM    162  CZ3 TRP A  18       8.047   4.882   5.090  1.00  0.00           C  
ATOM    163  CH2 TRP A  18       8.897   5.842   5.661  1.00  0.00           C  
ATOM    164  N   GLN A  19       3.631   4.337   0.678  1.00  0.00           N  
ATOM    165  CA  GLN A  19       2.527   3.437   0.378  1.00  0.00           C  
ATOM    166  C   GLN A  19       2.118   2.697   1.654  1.00  0.00           C  
ATOM    167  O   GLN A  19       2.872   1.876   2.170  1.00  0.00           O  
ATOM    168  CB  GLN A  19       2.924   2.478  -0.746  1.00  0.00           C  
ATOM    169  CG  GLN A  19       1.740   1.601  -1.167  1.00  0.00           C  
ATOM    170  CD  GLN A  19       2.112   0.565  -2.222  1.00  0.00           C  
ATOM    171  OE1 GLN A  19       3.272   0.302  -2.513  1.00  0.00           O  
ATOM    172  NE2 GLN A  19       1.136  -0.081  -2.822  1.00  0.00           N  
ATOM    173  N   LEU A  20       0.919   2.992   2.124  1.00  0.00           N  
ATOM    174  CA  LEU A  20       0.266   2.367   3.268  1.00  0.00           C  
ATOM    175  C   LEU A  20      -0.877   1.480   2.753  1.00  0.00           C  
ATOM    176  O   LEU A  20      -1.744   1.972   2.046  1.00  0.00           O  
ATOM    177  CB  LEU A  20      -0.238   3.498   4.185  1.00  0.00           C  
ATOM    178  CG  LEU A  20      -0.968   3.018   5.441  1.00  0.00           C  
ATOM    179  CD1 LEU A  20      -0.045   2.213   6.355  1.00  0.00           C  
ATOM    180  CD2 LEU A  20      -1.476   4.227   6.233  1.00  0.00           C  
ATOM    181  N   THR A  21      -0.887   0.199   3.108  1.00  0.00           N  
ATOM    182  CA  THR A  21      -1.915  -0.728   2.621  1.00  0.00           C  
ATOM    183  C   THR A  21      -2.236  -1.814   3.648  1.00  0.00           C  
ATOM    184  O   THR A  21      -1.399  -2.094   4.510  1.00  0.00           O  
ATOM    185  CB  THR A  21      -1.510  -1.318   1.262  1.00  0.00           C  
ATOM    186  OG1 THR A  21      -2.596  -1.968   0.660  1.00  0.00           O  
ATOM    187  CG2 THR A  21      -0.319  -2.273   1.310  1.00  0.00           C  
ATOM    188  N   ASP A  22      -3.442  -2.402   3.550  1.00  0.00           N  
ATOM    189  CA  ASP A  22      -3.852  -3.597   4.275  1.00  0.00           C  
ATOM    190  C   ASP A  22      -3.535  -3.513   5.773  1.00  0.00           C  
ATOM    191  O   ASP A  22      -2.683  -4.226   6.312  1.00  0.00           O  
ATOM    192  CB  ASP A  22      -3.262  -4.839   3.610  1.00  0.00           C  
ATOM    193  CG  ASP A  22      -3.634  -4.944   2.128  1.00  0.00           C  
ATOM    194  OD1 ASP A  22      -4.709  -5.477   1.820  1.00  0.00           O  
ATOM    195  OD2 ASP A  22      -2.811  -4.507   1.291  1.00  0.00           O  
ATOM    196  N   ILE A  23      -4.182  -2.573   6.450  1.00  0.00           N  
ATOM    197  CA  ILE A  23      -3.965  -2.332   7.878  1.00  0.00           C  
ATOM    198  C   ILE A  23      -4.711  -3.367   8.714  1.00  0.00           C  
ATOM    199  O   ILE A  23      -4.157  -3.846   9.694  1.00  0.00           O  
ATOM    200  CB  ILE A  23      -4.388  -0.894   8.252  1.00  0.00           C  
ATOM    201  CG1 ILE A  23      -3.501   0.142   7.533  1.00  0.00           C  
ATOM    202  CG2 ILE A  23      -4.328  -0.690   9.776  1.00  0.00           C  
ATOM    203  CD1 ILE A  23      -3.979   1.592   7.719  1.00  0.00           C  
ATOM    204  N   HIS A  24      -5.960  -3.668   8.362  1.00  0.00           N  
ATOM    205  CA  HIS A  24      -6.872  -4.551   9.093  1.00  0.00           C  
ATOM    206  C   HIS A  24      -6.847  -4.305  10.606  1.00  0.00           C  
ATOM    207  O   HIS A  24      -6.466  -5.156  11.404  1.00  0.00           O  
ATOM    208  CB  HIS A  24      -6.608  -6.004   8.712  1.00  0.00           C  
ATOM    209  CG  HIS A  24      -6.924  -6.311   7.272  1.00  0.00           C  
ATOM    210  ND1 HIS A  24      -8.185  -6.542   6.758  1.00  0.00           N  
ATOM    211  CD2 HIS A  24      -6.016  -6.461   6.266  1.00  0.00           C  
ATOM    212  CE1 HIS A  24      -8.029  -6.837   5.452  1.00  0.00           C  
ATOM    213  NE2 HIS A  24      -6.730  -6.804   5.124  1.00  0.00           N  
ATOM    214  N   LEU A  25      -7.218  -3.083  11.016  1.00  0.00           N  
ATOM    215  CA  LEU A  25      -7.186  -2.686  12.422  1.00  0.00           C  
ATOM    216  C   LEU A  25      -8.227  -3.440  13.238  1.00  0.00           C  
ATOM    217  O   LEU A  25      -9.428  -3.208  13.075  1.00  0.00           O  
ATOM    218  CB  LEU A  25      -7.377  -1.169  12.520  1.00  0.00           C  
ATOM    219  CG  LEU A  25      -7.496  -0.652  13.966  1.00  0.00           C  
ATOM    220  CD1 LEU A  25      -6.255  -0.960  14.800  1.00  0.00           C  
ATOM    221  CD2 LEU A  25      -7.722   0.858  13.954  1.00  0.00           C  
ATOM    222  N   ASP A  26      -7.784  -4.259  14.191  1.00  0.00           N  
ATOM    223  CA  ASP A  26      -8.662  -4.900  15.166  1.00  0.00           C  
ATOM    224  C   ASP A  26      -8.801  -4.050  16.440  1.00  0.00           C  
ATOM    225  O   ASP A  26      -7.880  -4.024  17.272  1.00  0.00           O  
ATOM    226  CB  ASP A  26      -8.185  -6.319  15.481  1.00  0.00           C  
ATOM    227  CG  ASP A  26      -9.237  -7.111  16.274  1.00  0.00           C  
ATOM    228  OD1 ASP A  26     -10.256  -6.524  16.707  1.00  0.00           O  
ATOM    229  OD2 ASP A  26      -9.071  -8.336  16.422  1.00  0.00           O  
ATOM    230  N   PRO A  27      -9.951  -3.381  16.667  1.00  0.00           N  
ATOM    231  CA  PRO A  27     -10.192  -2.618  17.883  1.00  0.00           C  
ATOM    232  C   PRO A  27     -10.426  -3.507  19.113  1.00  0.00           C  
ATOM    233  O   PRO A  27     -10.388  -3.011  20.232  1.00  0.00           O  
ATOM    234  CB  PRO A  27     -11.423  -1.763  17.562  1.00  0.00           C  
ATOM    235  CG  PRO A  27     -12.207  -2.646  16.602  1.00  0.00           C  
ATOM    236  CD  PRO A  27     -11.112  -3.341  15.788  1.00  0.00           C  
ATOM    237  N   MET A  28     -10.647  -4.808  18.921  1.00  0.00           N  
ATOM    238  CA  MET A  28     -10.884  -5.773  19.999  1.00  0.00           C  
ATOM    239  C   MET A  28      -9.600  -6.467  20.471  1.00  0.00           C  
ATOM    240  O   MET A  28      -9.647  -7.240  21.432  1.00  0.00           O  
ATOM    241  CB  MET A  28     -11.920  -6.816  19.545  1.00  0.00           C  
ATOM    242  CG  MET A  28     -13.261  -6.204  19.127  1.00  0.00           C  
ATOM    243  SD  MET A  28     -14.514  -7.421  18.610  1.00  0.00           S  
ATOM    244  CE  MET A  28     -14.734  -8.358  20.145  1.00  0.00           C  
ATOM    245  N   TYR A  29      -8.447  -6.198  19.833  1.00  0.00           N  
ATOM    246  CA  TYR A  29      -7.169  -6.814  20.184  1.00  0.00           C  
ATOM    247  C   TYR A  29      -6.818  -6.578  21.658  1.00  0.00           C  
ATOM    248  O   TYR A  29      -6.704  -5.440  22.126  1.00  0.00           O  
ATOM    249  CB  TYR A  29      -6.058  -6.307  19.272  1.00  0.00           C  
ATOM    250  CG  TYR A  29      -4.736  -7.020  19.486  1.00  0.00           C  
ATOM    251  CD1 TYR A  29      -3.920  -6.708  20.590  1.00  0.00           C  
ATOM    252  CD2 TYR A  29      -4.336  -8.021  18.592  1.00  0.00           C  
ATOM    253  CE1 TYR A  29      -2.717  -7.407  20.808  1.00  0.00           C  
ATOM    254  CE2 TYR A  29      -3.130  -8.722  18.795  1.00  0.00           C  
ATOM    255  CZ  TYR A  29      -2.321  -8.421  19.908  1.00  0.00           C  
ATOM    256  OH  TYR A  29      -1.167  -9.102  20.108  1.00  0.00           O  
ATOM    257  N   THR A  30      -6.538  -7.648  22.392  1.00  0.00           N  
ATOM    258  CA  THR A  30      -6.206  -7.603  23.816  1.00  0.00           C  
ATOM    259  C   THR A  30      -4.834  -8.232  24.071  1.00  0.00           C  
ATOM    260  O   THR A  30      -4.602  -9.404  23.793  1.00  0.00           O  
ATOM    261  CB  THR A  30      -7.310  -8.277  24.643  1.00  0.00           C  
ATOM    262  OG1 THR A  30      -8.508  -7.576  24.465  1.00  0.00           O  
ATOM    263  CG2 THR A  30      -7.017  -8.245  26.144  1.00  0.00           C  
ATOM    264  N   VAL A  31      -3.908  -7.467  24.629  1.00  0.00           N  
ATOM    265  CA  VAL A  31      -2.565  -7.955  24.998  1.00  0.00           C  
ATOM    266  C   VAL A  31      -2.673  -9.067  26.044  1.00  0.00           C  
ATOM    267  O   VAL A  31      -3.359  -8.911  27.047  1.00  0.00           O  
ATOM    268  CB  VAL A  31      -1.669  -6.810  25.511  1.00  0.00           C  
ATOM    269  CG1 VAL A  31      -0.269  -7.311  25.897  1.00  0.00           C  
ATOM    270  CG2 VAL A  31      -1.485  -5.718  24.441  1.00  0.00           C  
ATOM    271  N   GLY A  32      -1.959 -10.169  25.850  1.00  0.00           N  
ATOM    272  CA  GLY A  32      -1.980 -11.322  26.751  1.00  0.00           C  
ATOM    273  C   GLY A  32      -3.154 -12.288  26.537  1.00  0.00           C  
ATOM    274  O   GLY A  32      -3.267 -13.263  27.288  1.00  0.00           O  
ATOM    275  N   SER A  33      -3.998 -12.034  25.535  1.00  0.00           N  
ATOM    276  CA  SER A  33      -5.050 -12.959  25.104  1.00  0.00           C  
ATOM    277  C   SER A  33      -4.503 -14.128  24.270  1.00  0.00           C  
ATOM    278  O   SER A  33      -3.294 -14.219  24.004  1.00  0.00           O  
ATOM    279  CB  SER A  33      -6.137 -12.194  24.345  1.00  0.00           C  
ATOM    280  OG  SER A  33      -5.564 -11.679  23.171  1.00  0.00           O  
ATOM    281  N   ASP A  34      -5.396 -15.060  23.898  1.00  0.00           N  
ATOM    282  CA  ASP A  34      -5.071 -16.244  23.111  1.00  0.00           C  
ATOM    283  C   ASP A  34      -5.032 -15.929  21.600  1.00  0.00           C  
ATOM    284  O   ASP A  34      -6.072 -15.564  21.042  1.00  0.00           O  
ATOM    285  CB  ASP A  34      -6.088 -17.344  23.443  1.00  0.00           C  
ATOM    286  CG  ASP A  34      -5.750 -18.697  22.822  1.00  0.00           C  
ATOM    287  OD1 ASP A  34      -4.793 -18.769  22.015  1.00  0.00           O  
ATOM    288  OD2 ASP A  34      -6.449 -19.665  23.190  1.00  0.00           O  
ATOM    289  N   PRO A  35      -3.890 -16.088  20.907  1.00  0.00           N  
ATOM    290  CA  PRO A  35      -3.818 -15.905  19.461  1.00  0.00           C  
ATOM    291  C   PRO A  35      -4.727 -16.836  18.656  1.00  0.00           C  
ATOM    292  O   PRO A  35      -5.207 -16.440  17.607  1.00  0.00           O  
ATOM    293  CB  PRO A  35      -2.351 -16.138  19.099  1.00  0.00           C  
ATOM    294  CG  PRO A  35      -1.615 -15.755  20.377  1.00  0.00           C  
ATOM    295  CD  PRO A  35      -2.557 -16.280  21.456  1.00  0.00           C  
ATOM    296  N   LEU A  36      -5.027 -18.037  19.151  1.00  0.00           N  
ATOM    297  CA  LEU A  36      -5.966 -18.955  18.494  1.00  0.00           C  
ATOM    298  C   LEU A  36      -7.419 -18.471  18.588  1.00  0.00           C  
ATOM    299  O   LEU A  36      -8.278 -18.938  17.847  1.00  0.00           O  
ATOM    300  CB  LEU A  36      -5.841 -20.364  19.118  1.00  0.00           C  
ATOM    301  CG  LEU A  36      -4.458 -21.010  18.990  1.00  0.00           C  
ATOM    302  CD1 LEU A  36      -4.480 -22.392  19.651  1.00  0.00           C  
ATOM    303  CD2 LEU A  36      -4.028 -21.200  17.526  1.00  0.00           C  
ATOM    304  N   LYS A  37      -7.684 -17.499  19.452  1.00  0.00           N  
ATOM    305  CA  LYS A  37      -8.950 -16.772  19.584  1.00  0.00           C  
ATOM    306  C   LYS A  37      -8.848 -15.357  19.022  1.00  0.00           C  
ATOM    307  O   LYS A  37      -9.451 -14.424  19.558  1.00  0.00           O  
ATOM    308  CB  LYS A  37      -9.390 -16.796  21.047  1.00  0.00           C  
ATOM    309  CG  LYS A  37      -9.665 -18.217  21.542  1.00  0.00           C  
ATOM    310  CD  LYS A  37     -10.185 -18.108  22.965  1.00  0.00           C  
ATOM    311  CE  LYS A  37     -10.909 -19.366  23.417  1.00  0.00           C  
ATOM    312  NZ  LYS A  37     -12.017 -18.970  24.308  1.00  0.00           N  
ATOM    313  N   LEU A  38      -8.040 -15.201  17.955  1.00  0.00           N  
ATOM    314  CA  LEU A  38      -7.851 -13.963  17.203  1.00  0.00           C  
ATOM    315  C   LEU A  38      -7.338 -12.791  18.063  1.00  0.00           C  
ATOM    316  O   LEU A  38      -7.573 -11.635  17.737  1.00  0.00           O  
ATOM    317  CB  LEU A  38      -9.138 -13.619  16.422  1.00  0.00           C  
ATOM    318  CG  LEU A  38      -9.716 -14.772  15.584  1.00  0.00           C  
ATOM    319  CD1 LEU A  38     -10.999 -14.308  14.908  1.00  0.00           C  
ATOM    320  CD2 LEU A  38      -8.731 -15.252  14.524  1.00  0.00           C  
ATOM    321  N   CYS A  39      -6.641 -13.087  19.155  1.00  0.00           N  
ATOM    322  CA  CYS A  39      -6.142 -12.096  20.100  1.00  0.00           C  
ATOM    323  C   CYS A  39      -7.224 -11.224  20.758  1.00  0.00           C  
ATOM    324  O   CYS A  39      -6.945 -10.094  21.149  1.00  0.00           O  
ATOM    325  CB  CYS A  39      -5.021 -11.263  19.449  1.00  0.00           C  
ATOM    326  SG  CYS A  39      -3.630 -12.226  18.811  1.00  0.00           S  
ATOM    327  N   ARG A  40      -8.446 -11.732  20.908  1.00  0.00           N  
ATOM    328  CA  ARG A  40      -9.586 -10.982  21.479  1.00  0.00           C  
ATOM    329  C   ARG A  40      -9.975 -11.447  22.873  1.00  0.00           C  
ATOM    330  O   ARG A  40     -10.378 -10.634  23.702  1.00  0.00           O  
ATOM    331  CB  ARG A  40     -10.780 -11.072  20.521  1.00  0.00           C  
ATOM    332  CG  ARG A  40     -10.468 -10.383  19.188  1.00  0.00           C  
ATOM    333  CD  ARG A  40     -11.593 -10.571  18.176  1.00  0.00           C  
ATOM    334  NE  ARG A  40     -11.206  -9.955  16.900  1.00  0.00           N  
ATOM    335  CZ  ARG A  40     -11.595 -10.286  15.695  1.00  0.00           C  
ATOM    336  NH1 ARG A  40     -12.503 -11.180  15.454  1.00  0.00           N  
ATOM    337  NH2 ARG A  40     -11.043  -9.694  14.681  1.00  0.00           N  
ATOM    338  N   GLU A  41      -9.836 -12.727  23.164  1.00  0.00           N  
ATOM    339  CA  GLU A  41     -10.253 -13.320  24.433  1.00  0.00           C  
ATOM    340  C   GLU A  41      -9.321 -14.447  24.908  1.00  0.00           C  
ATOM    341  O   GLU A  41      -8.344 -14.812  24.245  1.00  0.00           O  
ATOM    342  CB  GLU A  41     -11.715 -13.802  24.331  1.00  0.00           C  
ATOM    343  CG  GLU A  41     -11.971 -14.805  23.194  1.00  0.00           C  
ATOM    344  CD  GLU A  41     -13.298 -15.545  23.377  1.00  0.00           C  
ATOM    345  OE1 GLU A  41     -13.277 -16.792  23.197  1.00  0.00           O  
ATOM    346  OE2 GLU A  41     -14.266 -14.908  23.804  1.00  0.00           O  
ATOM    347  N   GLY A  42      -9.605 -15.012  26.083  1.00  0.00           N  
ATOM    348  CA  GLY A  42      -8.816 -16.088  26.683  1.00  0.00           C  
ATOM    349  C   GLY A  42      -7.487 -15.605  27.262  1.00  0.00           C  
ATOM    350  O   GLY A  42      -7.209 -14.413  27.351  1.00  0.00           O  
ATOM    351  N   LYS A  43      -6.652 -16.557  27.703  1.00  0.00           N  
ATOM    352  CA  LYS A  43      -5.311 -16.294  28.236  1.00  0.00           C  
ATOM    353  C   LYS A  43      -4.265 -16.895  27.311  1.00  0.00           C  
ATOM    354  O   LYS A  43      -4.317 -18.093  27.037  1.00  0.00           O  
ATOM    355  CB  LYS A  43      -5.151 -16.841  29.658  1.00  0.00           C  
ATOM    356  CG  LYS A  43      -6.009 -16.090  30.691  1.00  0.00           C  
ATOM    357  CD  LYS A  43      -5.758 -16.635  32.104  1.00  0.00           C  
ATOM    358  CE  LYS A  43      -6.640 -15.888  33.114  1.00  0.00           C  
ATOM    359  NZ  LYS A  43      -6.490 -16.419  34.487  1.00  0.00           N  
ATOM    360  N   GLY A  44      -3.291 -16.102  26.894  1.00  0.00           N  
ATOM    361  CA  GLY A  44      -2.261 -16.520  25.961  1.00  0.00           C  
ATOM    362  C   GLY A  44      -1.030 -15.631  26.026  1.00  0.00           C  
ATOM    363  O   GLY A  44      -0.609 -15.193  27.098  1.00  0.00           O  
ATOM    364  N   ASN A  45      -0.432 -15.409  24.877  1.00  0.00           N  
ATOM    365  CA  ASN A  45       0.807 -14.648  24.728  1.00  0.00           C  
ATOM    366  C   ASN A  45       0.750 -13.631  23.578  1.00  0.00           C  
ATOM    367  O   ASN A  45       1.795 -13.285  23.028  1.00  0.00           O  
ATOM    368  CB  ASN A  45       1.990 -15.634  24.624  1.00  0.00           C  
ATOM    369  CG  ASN A  45       1.898 -16.604  23.453  1.00  0.00           C  
ATOM    370  OD1 ASN A  45       0.939 -16.666  22.708  1.00  0.00           O  
ATOM    371  ND2 ASN A  45       2.887 -17.444  23.281  1.00  0.00           N  
ATOM    372  N   ALA A  46      -0.443 -13.138  23.234  1.00  0.00           N  
ATOM    373  CA  ALA A  46      -0.629 -12.038  22.304  1.00  0.00           C  
ATOM    374  C   ALA A  46       0.234 -10.839  22.728  1.00  0.00           C  
ATOM    375  O   ALA A  46       0.142 -10.329  23.847  1.00  0.00           O  
ATOM    376  CB  ALA A  46      -2.113 -11.686  22.240  1.00  0.00           C  
ATOM    377  N   GLY A  47       1.150 -10.421  21.837  1.00  0.00           N  
ATOM    378  CA  GLY A  47       2.166  -9.416  22.105  1.00  0.00           C  
ATOM    379  C   GLY A  47       1.607  -7.988  22.110  1.00  0.00           C  
ATOM    380  O   GLY A  47       0.548  -7.717  21.562  1.00  0.00           O  
ATOM    381  N   LYS A  48       2.360  -7.044  22.677  1.00  0.00           N  
ATOM    382  CA  LYS A  48       1.958  -5.619  22.708  1.00  0.00           C  
ATOM    383  C   LYS A  48       1.674  -5.032  21.318  1.00  0.00           C  
ATOM    384  O   LYS A  48       0.788  -4.205  21.183  1.00  0.00           O  
ATOM    385  CB  LYS A  48       3.033  -4.794  23.438  1.00  0.00           C  
ATOM    386  CG  LYS A  48       2.680  -3.306  23.468  1.00  0.00           C  
ATOM    387  CD  LYS A  48       3.703  -2.470  24.253  1.00  0.00           C  
ATOM    388  CE  LYS A  48       3.284  -1.006  24.147  1.00  0.00           C  
ATOM    389  NZ  LYS A  48       4.229  -0.099  24.837  1.00  0.00           N  
ATOM    390  N   TYR A  49       2.464  -5.426  20.309  1.00  0.00           N  
ATOM    391  CA  TYR A  49       2.415  -4.855  18.961  1.00  0.00           C  
ATOM    392  C   TYR A  49       1.767  -5.775  17.926  1.00  0.00           C  
ATOM    393  O   TYR A  49       1.813  -5.460  16.746  1.00  0.00           O  
ATOM    394  CB  TYR A  49       3.828  -4.434  18.538  1.00  0.00           C  
ATOM    395  CG  TYR A  49       4.454  -3.361  19.415  1.00  0.00           C  
ATOM    396  CD1 TYR A  49       3.975  -2.040  19.343  1.00  0.00           C  
ATOM    397  CD2 TYR A  49       5.509  -3.681  20.280  1.00  0.00           C  
ATOM    398  CE1 TYR A  49       4.550  -1.034  20.133  1.00  0.00           C  
ATOM    399  CE2 TYR A  49       6.096  -2.677  21.079  1.00  0.00           C  
ATOM    400  CZ  TYR A  49       5.621  -1.350  21.007  1.00  0.00           C  
ATOM    401  OH  TYR A  49       6.187  -0.383  21.769  1.00  0.00           O  
ATOM    402  N   GLY A  50       1.195  -6.911  18.342  1.00  0.00           N  
ATOM    403  CA  GLY A  50       0.569  -7.842  17.422  1.00  0.00           C  
ATOM    404  C   GLY A  50       0.994  -9.288  17.635  1.00  0.00           C  
ATOM    405  O   GLY A  50       1.821  -9.604  18.504  1.00  0.00           O  
ATOM    406  N   ASP A  51       0.412 -10.149  16.822  1.00  0.00           N  
ATOM    407  CA  ASP A  51       0.718 -11.573  16.699  1.00  0.00           C  
ATOM    408  C   ASP A  51       0.520 -11.994  15.239  1.00  0.00           C  
ATOM    409  O   ASP A  51      -0.409 -11.511  14.592  1.00  0.00           O  
ATOM    410  CB  ASP A  51      -0.220 -12.370  17.604  1.00  0.00           C  
ATOM    411  CG  ASP A  51       0.275 -13.792  17.804  1.00  0.00           C  
ATOM    412  OD1 ASP A  51       0.168 -14.658  16.904  1.00  0.00           O  
ATOM    413  OD2 ASP A  51       0.829 -14.052  18.893  1.00  0.00           O  
ATOM    414  N   TYR A  52       1.344 -12.909  14.728  1.00  0.00           N  
ATOM    415  CA  TYR A  52       1.247 -13.383  13.344  1.00  0.00           C  
ATOM    416  C   TYR A  52      -0.043 -14.157  13.006  1.00  0.00           C  
ATOM    417  O   TYR A  52      -0.237 -14.548  11.853  1.00  0.00           O  
ATOM    418  CB  TYR A  52       2.492 -14.221  13.018  1.00  0.00           C  
ATOM    419  CG  TYR A  52       3.785 -13.428  12.952  1.00  0.00           C  
ATOM    420  CD1 TYR A  52       3.938 -12.426  11.972  1.00  0.00           C  
ATOM    421  CD2 TYR A  52       4.841 -13.700  13.838  1.00  0.00           C  
ATOM    422  CE1 TYR A  52       5.138 -11.706  11.882  1.00  0.00           C  
ATOM    423  CE2 TYR A  52       6.052 -12.983  13.742  1.00  0.00           C  
ATOM    424  CZ  TYR A  52       6.202 -11.980  12.760  1.00  0.00           C  
ATOM    425  OH  TYR A  52       7.365 -11.286  12.662  1.00  0.00           O  
ATOM    426  N   SER A  53      -0.898 -14.379  13.985  1.00  0.00           N  
ATOM    427  CA  SER A  53      -2.203 -15.023  13.833  1.00  0.00           C  
ATOM    428  C   SER A  53      -3.379 -14.051  13.982  1.00  0.00           C  
ATOM    429  O   SER A  53      -4.526 -14.493  14.013  1.00  0.00           O  
ATOM    430  CB  SER A  53      -2.352 -16.160  14.855  1.00  0.00           C  
ATOM    431  OG  SER A  53      -1.205 -16.992  14.873  1.00  0.00           O  
ATOM    432  N   CYS A  54      -3.119 -12.750  14.138  1.00  0.00           N  
ATOM    433  CA  CYS A  54      -4.132 -11.745  14.442  1.00  0.00           C  
ATOM    434  C   CYS A  54      -3.968 -10.505  13.559  1.00  0.00           C  
ATOM    435  O   CYS A  54      -2.850 -10.199  13.142  1.00  0.00           O  
ATOM    436  CB  CYS A  54      -4.034 -11.380  15.928  1.00  0.00           C  
ATOM    437  SG  CYS A  54      -4.211 -12.820  17.026  1.00  0.00           S  
ATOM    438  N   ASP A  55      -5.058  -9.775  13.333  1.00  0.00           N  
ATOM    439  CA  ASP A  55      -5.023  -8.471  12.672  1.00  0.00           C  
ATOM    440  C   ASP A  55      -4.260  -7.421  13.510  1.00  0.00           C  
ATOM    441  O   ASP A  55      -4.038  -7.577  14.716  1.00  0.00           O  
ATOM    442  CB  ASP A  55      -6.447  -8.007  12.356  1.00  0.00           C  
ATOM    443  CG  ASP A  55      -7.070  -8.679  11.123  1.00  0.00           C  
ATOM    444  OD1 ASP A  55      -6.341  -9.052  10.187  1.00  0.00           O  
ATOM    445  OD2 ASP A  55      -8.319  -8.770  11.062  1.00  0.00           O  
ATOM    446  N   ALA A  56      -3.834  -6.331  12.851  1.00  0.00           N  
ATOM    447  CA  ALA A  56      -3.033  -5.286  13.465  1.00  0.00           C  
ATOM    448  C   ALA A  56      -3.767  -4.575  14.618  1.00  0.00           C  
ATOM    449  O   ALA A  56      -4.984  -4.422  14.624  1.00  0.00           O  
ATOM    450  CB  ALA A  56      -2.580  -4.287  12.403  1.00  0.00           C  
ATOM    451  N   ASN A  57      -3.006  -4.080  15.593  1.00  0.00           N  
ATOM    452  CA  ASN A  57      -3.551  -3.361  16.743  1.00  0.00           C  
ATOM    453  C   ASN A  57      -3.124  -1.889  16.790  1.00  0.00           C  
ATOM    454  O   ASN A  57      -2.171  -1.462  16.136  1.00  0.00           O  
ATOM    455  CB  ASN A  57      -3.233  -4.151  18.026  1.00  0.00           C  
ATOM    456  CG  ASN A  57      -1.793  -4.088  18.502  1.00  0.00           C  
ATOM    457  OD1 ASN A  57      -1.008  -3.194  18.220  1.00  0.00           O  
ATOM    458  ND2 ASN A  57      -1.399  -5.018  19.333  1.00  0.00           N  
ATOM    459  N   MET A  58      -3.789  -1.099  17.638  1.00  0.00           N  
ATOM    460  CA  MET A  58      -3.499   0.327  17.785  1.00  0.00           C  
ATOM    461  C   MET A  58      -2.057   0.632  18.218  1.00  0.00           C  
ATOM    462  O   MET A  58      -1.480   1.619  17.780  1.00  0.00           O  
ATOM    463  CB  MET A  58      -4.471   0.962  18.789  1.00  0.00           C  
ATOM    464  CG  MET A  58      -5.865   1.186  18.198  1.00  0.00           C  
ATOM    465  SD  MET A  58      -5.920   2.194  16.681  1.00  0.00           S  
ATOM    466  CE  MET A  58      -5.129   3.721  17.208  1.00  0.00           C  
ATOM    467  N   ALA A  59      -1.434  -0.208  19.053  1.00  0.00           N  
ATOM    468  CA  ALA A  59      -0.063   0.026  19.502  1.00  0.00           C  
ATOM    469  C   ALA A  59       0.944  -0.076  18.348  1.00  0.00           C  
ATOM    470  O   ALA A  59       1.914   0.697  18.304  1.00  0.00           O  
ATOM    471  CB  ALA A  59       0.269  -0.961  20.627  1.00  0.00           C  
ATOM    472  N   LEU A  60       0.717  -1.001  17.408  1.00  0.00           N  
ATOM    473  CA  LEU A  60       1.492  -1.101  16.177  1.00  0.00           C  
ATOM    474  C   LEU A  60       1.292   0.146  15.308  1.00  0.00           C  
ATOM    475  O   LEU A  60       2.286   0.761  14.916  1.00  0.00           O  
ATOM    476  CB  LEU A  60       1.107  -2.400  15.432  1.00  0.00           C  
ATOM    477  CG  LEU A  60       1.838  -2.588  14.095  1.00  0.00           C  
ATOM    478  CD1 LEU A  60       3.352  -2.748  14.274  1.00  0.00           C  
ATOM    479  CD2 LEU A  60       1.292  -3.833  13.400  1.00  0.00           C  
ATOM    480  N   LEU A  61       0.044   0.574  15.083  1.00  0.00           N  
ATOM    481  CA  LEU A  61      -0.256   1.765  14.280  1.00  0.00           C  
ATOM    482  C   LEU A  61       0.332   3.043  14.876  1.00  0.00           C  
ATOM    483  O   LEU A  61       0.947   3.827  14.160  1.00  0.00           O  
ATOM    484  CB  LEU A  61      -1.779   1.916  14.104  1.00  0.00           C  
ATOM    485  CG  LEU A  61      -2.448   0.780  13.312  1.00  0.00           C  
ATOM    486  CD1 LEU A  61      -3.888   1.184  13.032  1.00  0.00           C  
ATOM    487  CD2 LEU A  61      -1.757   0.504  11.980  1.00  0.00           C  
ATOM    488  N   ASP A  62       0.258   3.240  16.180  1.00  0.00           N  
ATOM    489  CA  ASP A  62       0.875   4.386  16.838  1.00  0.00           C  
ATOM    490  C   ASP A  62       2.407   4.391  16.686  1.00  0.00           C  
ATOM    491  O   ASP A  62       3.034   5.450  16.578  1.00  0.00           O  
ATOM    492  CB  ASP A  62       0.516   4.406  18.321  1.00  0.00           C  
ATOM    493  CG  ASP A  62      -0.902   4.902  18.615  1.00  0.00           C  
ATOM    494  OD1 ASP A  62      -1.458   5.653  17.773  1.00  0.00           O  
ATOM    495  OD2 ASP A  62      -1.352   4.629  19.748  1.00  0.00           O  
ATOM    496  N   SER A  63       3.032   3.198  16.686  1.00  0.00           N  
ATOM    497  CA  SER A  63       4.459   3.074  16.406  1.00  0.00           C  
ATOM    498  C   SER A  63       4.795   3.394  14.945  1.00  0.00           C  
ATOM    499  O   SER A  63       5.808   4.058  14.695  1.00  0.00           O  
ATOM    500  CB  SER A  63       4.983   1.687  16.830  1.00  0.00           C  
ATOM    501  OG  SER A  63       4.739   0.688  15.867  1.00  0.00           O  
ATOM    502  N   LEU A  64       3.925   3.002  13.999  1.00  0.00           N  
ATOM    503  CA  LEU A  64       4.057   3.287  12.579  1.00  0.00           C  
ATOM    504  C   LEU A  64       3.946   4.781  12.291  1.00  0.00           C  
ATOM    505  O   LEU A  64       4.827   5.336  11.640  1.00  0.00           O  
ATOM    506  CB  LEU A  64       2.995   2.478  11.804  1.00  0.00           C  
ATOM    507  CG  LEU A  64       3.014   2.720  10.285  1.00  0.00           C  
ATOM    508  CD1 LEU A  64       4.355   2.345   9.665  1.00  0.00           C  
ATOM    509  CD2 LEU A  64       1.917   1.895   9.625  1.00  0.00           C  
ATOM    510  N   VAL A  65       2.947   5.454  12.840  1.00  0.00           N  
ATOM    511  CA  VAL A  65       2.766   6.911  12.698  1.00  0.00           C  
ATOM    512  C   VAL A  65       4.016   7.660  13.149  1.00  0.00           C  
ATOM    513  O   VAL A  65       4.525   8.532  12.437  1.00  0.00           O  
ATOM    514  CB  VAL A  65       1.534   7.385  13.496  1.00  0.00           C  
ATOM    515  CG1 VAL A  65       1.429   8.918  13.546  1.00  0.00           C  
ATOM    516  CG2 VAL A  65       0.243   6.859  12.872  1.00  0.00           C  
ATOM    517  N   LYS A  66       4.558   7.301  14.323  1.00  0.00           N  
ATOM    518  CA  LYS A  66       5.801   7.903  14.828  1.00  0.00           C  
ATOM    519  C   LYS A  66       6.989   7.631  13.908  1.00  0.00           C  
ATOM    520  O   LYS A  66       7.828   8.507  13.722  1.00  0.00           O  
ATOM    521  CB  LYS A  66       6.105   7.365  16.231  1.00  0.00           C  
ATOM    522  CG  LYS A  66       5.133   7.921  17.281  1.00  0.00           C  
ATOM    523  CD  LYS A  66       5.333   7.218  18.627  1.00  0.00           C  
ATOM    524  CE  LYS A  66       4.268   7.704  19.605  1.00  0.00           C  
ATOM    525  NZ  LYS A  66       4.336   7.011  20.908  1.00  0.00           N  
ATOM    526  N   PHE A  67       7.073   6.422  13.357  1.00  0.00           N  
ATOM    527  CA  PHE A  67       8.131   6.041  12.428  1.00  0.00           C  
ATOM    528  C   PHE A  67       8.060   6.849  11.135  1.00  0.00           C  
ATOM    529  O   PHE A  67       9.068   7.429  10.754  1.00  0.00           O  
ATOM    530  CB  PHE A  67       8.072   4.534  12.162  1.00  0.00           C  
ATOM    531  CG  PHE A  67       9.079   4.098  11.123  1.00  0.00           C  
ATOM    532  CD1 PHE A  67       8.677   3.906   9.788  1.00  0.00           C  
ATOM    533  CD2 PHE A  67      10.431   3.941  11.479  1.00  0.00           C  
ATOM    534  CE1 PHE A  67       9.626   3.565   8.818  1.00  0.00           C  
ATOM    535  CE2 PHE A  67      11.375   3.594  10.510  1.00  0.00           C  
ATOM    536  CZ  PHE A  67      10.977   3.401   9.177  1.00  0.00           C  
ATOM    537  N   ILE A  68       6.887   6.921  10.491  1.00  0.00           N  
ATOM    538  CA  ILE A  68       6.677   7.670   9.250  1.00  0.00           C  
ATOM    539  C   ILE A  68       7.051   9.138   9.461  1.00  0.00           C  
ATOM    540  O   ILE A  68       7.934   9.629   8.769  1.00  0.00           O  
ATOM    541  CB  ILE A  68       5.235   7.511   8.728  1.00  0.00           C  
ATOM    542  CG1 ILE A  68       4.975   6.063   8.276  1.00  0.00           C  
ATOM    543  CG2 ILE A  68       4.967   8.471   7.548  1.00  0.00           C  
ATOM    544  CD1 ILE A  68       3.493   5.754   8.018  1.00  0.00           C  
ATOM    545  N   LYS A  69       6.480   9.799  10.474  1.00  0.00           N  
ATOM    546  CA  LYS A  69       6.776  11.216  10.765  1.00  0.00           C  
ATOM    547  C   LYS A  69       8.267  11.498  10.962  1.00  0.00           C  
ATOM    548  O   LYS A  69       8.768  12.499  10.481  1.00  0.00           O  
ATOM    549  CB  LYS A  69       5.998  11.688  12.002  1.00  0.00           C  
ATOM    550  CG  LYS A  69       4.508  11.866  11.693  1.00  0.00           C  
ATOM    551  CD  LYS A  69       3.779  12.546  12.851  1.00  0.00           C  
ATOM    552  CE  LYS A  69       2.362  12.840  12.382  1.00  0.00           C  
ATOM    553  NZ  LYS A  69       1.654  13.850  13.197  1.00  0.00           N  
ATOM    554  N   ARG A  70       8.978  10.610  11.658  1.00  0.00           N  
ATOM    555  CA  ARG A  70      10.425  10.768  11.898  1.00  0.00           C  
ATOM    556  C   ARG A  70      11.276  10.537  10.642  1.00  0.00           C  
ATOM    557  O   ARG A  70      12.407  11.024  10.597  1.00  0.00           O  
ATOM    558  CB  ARG A  70      10.843   9.832  13.036  1.00  0.00           C  
ATOM    559  CG  ARG A  70      12.299  10.049  13.466  1.00  0.00           C  
ATOM    560  CD  ARG A  70      12.699   9.103  14.603  1.00  0.00           C  
ATOM    561  NE  ARG A  70      12.653   7.698  14.159  1.00  0.00           N  
ATOM    562  CZ  ARG A  70      12.693   6.622  14.918  1.00  0.00           C  
ATOM    563  NH1 ARG A  70      12.805   6.709  16.214  1.00  0.00           N  
ATOM    564  NH2 ARG A  70      12.624   5.444  14.373  1.00  0.00           N  
ATOM    565  N   ASN A  71      10.781   9.772   9.681  1.00  0.00           N  
ATOM    566  CA  ASN A  71      11.502   9.391   8.460  1.00  0.00           C  
ATOM    567  C   ASN A  71      10.933  10.078   7.211  1.00  0.00           C  
ATOM    568  O   ASN A  71      11.099   9.568   6.100  1.00  0.00           O  
ATOM    569  CB  ASN A  71      11.569   7.858   8.337  1.00  0.00           C  
ATOM    570  CG  ASN A  71      12.362   7.213   9.458  1.00  0.00           C  
ATOM    571  OD1 ASN A  71      13.567   7.055   9.427  1.00  0.00           O  
ATOM    572  ND2 ASN A  71      11.701   6.822  10.511  1.00  0.00           N  
ATOM    573  N   THR A  72      10.247  11.208   7.389  1.00  0.00           N  
ATOM    574  CA  THR A  72       9.689  12.044   6.331  1.00  0.00           C  
ATOM    575  C   THR A  72      10.288  13.440   6.436  1.00  0.00           C  
ATOM    576  O   THR A  72      10.182  14.082   7.483  1.00  0.00           O  
ATOM    577  CB  THR A  72       8.175  12.109   6.432  1.00  0.00           C  
ATOM    578  OG1 THR A  72       7.617  10.809   6.358  1.00  0.00           O  
ATOM    579  CG2 THR A  72       7.561  12.911   5.301  1.00  0.00           C  
ATOM    580  N   ASP A  73      10.913  13.895   5.363  1.00  0.00           N  
ATOM    581  CA  ASP A  73      11.326  15.285   5.216  1.00  0.00           C  
ATOM    582  C   ASP A  73      10.223  16.136   4.556  1.00  0.00           C  
ATOM    583  O   ASP A  73       9.098  15.669   4.332  1.00  0.00           O  
ATOM    584  CB  ASP A  73      12.682  15.349   4.494  1.00  0.00           C  
ATOM    585  CG  ASP A  73      12.661  14.918   3.025  1.00  0.00           C  
ATOM    586  OD1 ASP A  73      11.595  15.059   2.388  1.00  0.00           O  
ATOM    587  OD2 ASP A  73      13.739  14.524   2.539  1.00  0.00           O  
ATOM    588  N   VAL A  74      10.526  17.412   4.268  1.00  0.00           N  
ATOM    589  CA  VAL A  74       9.557  18.344   3.683  1.00  0.00           C  
ATOM    590  C   VAL A  74       9.030  17.891   2.308  1.00  0.00           C  
ATOM    591  O   VAL A  74       7.881  18.158   1.987  1.00  0.00           O  
ATOM    592  CB  VAL A  74      10.167  19.762   3.634  1.00  0.00           C  
ATOM    593  CG1 VAL A  74      11.339  19.890   2.665  1.00  0.00           C  
ATOM    594  CG2 VAL A  74       9.113  20.826   3.300  1.00  0.00           C  
ATOM    595  N   ASN A  75       9.838  17.158   1.536  1.00  0.00           N  
ATOM    596  CA  ASN A  75       9.491  16.665   0.203  1.00  0.00           C  
ATOM    597  C   ASN A  75       8.896  15.250   0.227  1.00  0.00           C  
ATOM    598  O   ASN A  75       8.473  14.747  -0.807  1.00  0.00           O  
ATOM    599  CB  ASN A  75      10.738  16.729  -0.694  1.00  0.00           C  
ATOM    600  CG  ASN A  75      11.250  18.141  -0.929  1.00  0.00           C  
ATOM    601  OD1 ASN A  75      10.533  19.125  -0.889  1.00  0.00           O  
ATOM    602  ND2 ASN A  75      12.530  18.274  -1.185  1.00  0.00           N  
ATOM    603  N   GLY A  76       8.842  14.603   1.403  1.00  0.00           N  
ATOM    604  CA  GLY A  76       8.303  13.251   1.588  1.00  0.00           C  
ATOM    605  C   GLY A  76       6.856  13.204   2.088  1.00  0.00           C  
ATOM    606  O   GLY A  76       6.364  12.123   2.391  1.00  0.00           O  
ATOM    607  N   LYS A  77       6.177  14.358   2.208  1.00  0.00           N  
ATOM    608  CA  LYS A  77       4.812  14.470   2.749  1.00  0.00           C  
ATOM    609  C   LYS A  77       3.737  14.078   1.727  1.00  0.00           C  
ATOM    610  O   LYS A  77       2.820  14.848   1.429  1.00  0.00           O  
ATOM    611  CB  LYS A  77       4.587  15.877   3.321  1.00  0.00           C  
ATOM    612  CG  LYS A  77       5.476  16.144   4.531  1.00  0.00           C  
ATOM    613  CD  LYS A  77       5.087  17.484   5.136  1.00  0.00           C  
ATOM    614  CE  LYS A  77       6.005  17.810   6.310  1.00  0.00           C  
ATOM    615  NZ  LYS A  77       5.498  19.009   7.020  1.00  0.00           N  
ATOM    616  N   VAL A  78       3.861  12.874   1.185  1.00  0.00           N  
ATOM    617  CA  VAL A  78       2.917  12.268   0.246  1.00  0.00           C  
ATOM    618  C   VAL A  78       2.626  10.836   0.688  1.00  0.00           C  
ATOM    619  O   VAL A  78       3.543  10.093   1.051  1.00  0.00           O  
ATOM    620  CB  VAL A  78       3.442  12.298  -1.198  1.00  0.00           C  
ATOM    621  CG1 VAL A  78       2.376  11.794  -2.176  1.00  0.00           C  
ATOM    622  CG2 VAL A  78       3.843  13.711  -1.635  1.00  0.00           C  
ATOM    623  N   MET A  79       1.359  10.438   0.661  1.00  0.00           N  
ATOM    624  CA  MET A  79       0.948   9.093   1.043  1.00  0.00           C  
ATOM    625  C   MET A  79      -0.169   8.573   0.139  1.00  0.00           C  
ATOM    626  O   MET A  79      -1.207   9.211  -0.003  1.00  0.00           O  
ATOM    627  CB  MET A  79       0.523   9.088   2.517  1.00  0.00           C  
ATOM    628  CG  MET A  79       0.137   7.695   3.023  1.00  0.00           C  
ATOM    629  SD  MET A  79      -0.284   7.634   4.791  1.00  0.00           S  
ATOM    630  CE  MET A  79       1.322   8.008   5.522  1.00  0.00           C  
ATOM    631  N   VAL A  80       0.019   7.374  -0.388  1.00  0.00           N  
ATOM    632  CA  VAL A  80      -1.065   6.565  -0.951  1.00  0.00           C  
ATOM    633  C   VAL A  80      -1.548   5.593   0.120  1.00  0.00           C  
ATOM    634  O   VAL A  80      -0.732   4.888   0.712  1.00  0.00           O  
ATOM    635  CB  VAL A  80      -0.621   5.820  -2.218  1.00  0.00           C  
ATOM    636  CG1 VAL A  80      -1.761   4.977  -2.782  1.00  0.00           C  
ATOM    637  CG2 VAL A  80      -0.198   6.804  -3.305  1.00  0.00           C  
ATOM    638  N   TYR A  81      -2.857   5.562   0.359  1.00  0.00           N  
ATOM    639  CA  TYR A  81      -3.499   4.595   1.233  1.00  0.00           C  
ATOM    640  C   TYR A  81      -4.366   3.645   0.401  1.00  0.00           C  
ATOM    641  O   TYR A  81      -5.400   4.047  -0.118  1.00  0.00           O  
ATOM    642  CB  TYR A  81      -4.305   5.331   2.316  1.00  0.00           C  
ATOM    643  CG  TYR A  81      -5.205   4.413   3.112  1.00  0.00           C  
ATOM    644  CD1 TYR A  81      -6.603   4.606   3.095  1.00  0.00           C  
ATOM    645  CD2 TYR A  81      -4.659   3.323   3.809  1.00  0.00           C  
ATOM    646  CE1 TYR A  81      -7.449   3.709   3.765  1.00  0.00           C  
ATOM    647  CE2 TYR A  81      -5.501   2.413   4.467  1.00  0.00           C  
ATOM    648  CZ  TYR A  81      -6.894   2.601   4.439  1.00  0.00           C  
ATOM    649  OH  TYR A  81      -7.715   1.710   5.050  1.00  0.00           O  
ATOM    650  N   ASN A  82      -3.926   2.385   0.256  1.00  0.00           N  
ATOM    651  CA  ASN A  82      -4.528   1.398  -0.653  1.00  0.00           C  
ATOM    652  C   ASN A  82      -5.731   0.621  -0.079  1.00  0.00           C  
ATOM    653  O   ASN A  82      -6.111  -0.387  -0.670  1.00  0.00           O  
ATOM    654  CB  ASN A  82      -3.427   0.467  -1.198  1.00  0.00           C  
ATOM    655  CG  ASN A  82      -2.521   1.121  -2.210  1.00  0.00           C  
ATOM    656  OD1 ASN A  82      -1.395   1.491  -1.931  1.00  0.00           O  
ATOM    657  ND2 ASN A  82      -2.965   1.261  -3.438  1.00  0.00           N  
ATOM    658  N   GLY A  83      -6.343   1.075   1.026  1.00  0.00           N  
ATOM    659  CA  GLY A  83      -7.541   0.433   1.586  1.00  0.00           C  
ATOM    660  C   GLY A  83      -7.276  -0.716   2.562  1.00  0.00           C  
ATOM    661  O   GLY A  83      -6.158  -0.882   3.061  1.00  0.00           O  
ATOM    662  N   ASP A  84      -8.351  -1.472   2.842  1.00  0.00           N  
ATOM    663  CA  ASP A  84      -8.431  -2.568   3.809  1.00  0.00           C  
ATOM    664  C   ASP A  84      -8.059  -2.170   5.256  1.00  0.00           C  
ATOM    665  O   ASP A  84      -7.095  -2.645   5.862  1.00  0.00           O  
ATOM    666  CB  ASP A  84      -7.767  -3.854   3.276  1.00  0.00           C  
ATOM    667  CG  ASP A  84      -8.713  -4.744   2.469  1.00  0.00           C  
ATOM    668  OD1 ASP A  84      -9.831  -4.301   2.104  1.00  0.00           O  
ATOM    669  OD2 ASP A  84      -8.385  -5.934   2.264  1.00  0.00           O  
ATOM    670  N   ILE A  85      -8.886  -1.297   5.840  1.00  0.00           N  
ATOM    671  CA  ILE A  85      -8.831  -0.983   7.279  1.00  0.00           C  
ATOM    672  C   ILE A  85      -9.619  -1.989   8.117  1.00  0.00           C  
ATOM    673  O   ILE A  85      -9.315  -2.190   9.292  1.00  0.00           O  
ATOM    674  CB  ILE A  85      -9.335   0.457   7.547  1.00  0.00           C  
ATOM    675  CG1 ILE A  85      -9.148   0.942   9.001  1.00  0.00           C  
ATOM    676  CG2 ILE A  85     -10.823   0.634   7.188  1.00  0.00           C  
ATOM    677  CD1 ILE A  85      -7.683   1.000   9.477  1.00  0.00           C  
ATOM    678  N   VAL A  86     -10.670  -2.583   7.542  1.00  0.00           N  
ATOM    679  CA  VAL A  86     -11.611  -3.414   8.275  1.00  0.00           C  
ATOM    680  C   VAL A  86     -10.943  -4.717   8.711  1.00  0.00           C  
ATOM    681  O   VAL A  86     -10.469  -5.489   7.883  1.00  0.00           O  
ATOM    682  CB  VAL A  86     -12.878  -3.687   7.437  1.00  0.00           C  
ATOM    683  CG1 VAL A  86     -13.840  -4.652   8.124  1.00  0.00           C  
ATOM    684  CG2 VAL A  86     -13.642  -2.391   7.173  1.00  0.00           C  
ATOM    685  N   SER A  87     -10.943  -4.977  10.021  1.00  0.00           N  
ATOM    686  CA  SER A  87     -10.463  -6.237  10.576  1.00  0.00           C  
ATOM    687  C   SER A  87     -11.328  -7.415  10.119  1.00  0.00           C  
ATOM    688  O   SER A  87     -12.558  -7.317  10.021  1.00  0.00           O  
ATOM    689  CB  SER A  87     -10.415  -6.168  12.100  1.00  0.00           C  
ATOM    690  OG  SER A  87     -10.082  -7.402  12.702  1.00  0.00           O  
ATOM    691  N   ARG A  88     -10.665  -8.547   9.865  1.00  0.00           N  
ATOM    692  CA  ARG A  88     -11.331  -9.788   9.461  1.00  0.00           C  
ATOM    693  C   ARG A  88     -11.935 -10.532  10.644  1.00  0.00           C  
ATOM    694  O   ARG A  88     -11.586 -10.316  11.807  1.00  0.00           O  
ATOM    695  CB  ARG A  88     -10.320 -10.660   8.698  1.00  0.00           C  
ATOM    696  CG  ARG A  88      -9.943 -10.037   7.349  1.00  0.00           C  
ATOM    697  CD  ARG A  88      -8.717 -10.715   6.740  1.00  0.00           C  
ATOM    698  NE  ARG A  88      -7.551 -10.471   7.572  1.00  0.00           N  
ATOM    699  CZ  ARG A  88      -6.312 -10.237   7.212  1.00  0.00           C  
ATOM    700  NH1 ARG A  88      -5.905 -10.324   5.983  1.00  0.00           N  
ATOM    701  NH2 ARG A  88      -5.464  -9.885   8.118  1.00  0.00           N  
ATOM    702  N   ALA A  89     -12.846 -11.445  10.339  1.00  0.00           N  
ATOM    703  CA  ALA A  89     -13.472 -12.348  11.310  1.00  0.00           C  
ATOM    704  C   ALA A  89     -14.044 -11.644  12.566  1.00  0.00           C  
ATOM    705  O   ALA A  89     -13.981 -12.179  13.671  1.00  0.00           O  
ATOM    706  CB  ALA A  89     -12.498 -13.497  11.612  1.00  0.00           C  
ATOM    707  N   ILE A  90     -14.588 -10.438  12.393  1.00  0.00           N  
ATOM    708  CA  ILE A  90     -15.214  -9.683  13.479  1.00  0.00           C  
ATOM    709  C   ILE A  90     -16.552 -10.320  13.873  1.00  0.00           C  
ATOM    710  O   ILE A  90     -17.400 -10.574  13.014  1.00  0.00           O  
ATOM    711  CB  ILE A  90     -15.367  -8.203  13.082  1.00  0.00           C  
ATOM    712  CG1 ILE A  90     -13.994  -7.510  13.000  1.00  0.00           C  
ATOM    713  CG2 ILE A  90     -16.286  -7.422  14.030  1.00  0.00           C  
ATOM    714  CD1 ILE A  90     -13.287  -7.255  14.344  1.00  0.00           C  
ATOM    715  N   PRO A  91     -16.807 -10.549  15.179  1.00  0.00           N  
ATOM    716  CA  PRO A  91     -18.122 -10.933  15.655  1.00  0.00           C  
ATOM    717  C   PRO A  91     -19.153  -9.851  15.293  1.00  0.00           C  
ATOM    718  O   PRO A  91     -18.944  -8.674  15.581  1.00  0.00           O  
ATOM    719  CB  PRO A  91     -17.980 -11.099  17.172  1.00  0.00           C  
ATOM    720  CG  PRO A  91     -16.489 -11.335  17.383  1.00  0.00           C  
ATOM    721  CD  PRO A  91     -15.853 -10.502  16.274  1.00  0.00           C  
ATOM    722  N   LYS A  92     -20.285 -10.261  14.713  1.00  0.00           N  
ATOM    723  CA  LYS A  92     -21.343  -9.339  14.267  1.00  0.00           C  
ATOM    724  C   LYS A  92     -20.873  -8.333  13.199  1.00  0.00           C  
ATOM    725  O   LYS A  92     -21.272  -7.170  13.232  1.00  0.00           O  
ATOM    726  CB  LYS A  92     -22.013  -8.613  15.451  1.00  0.00           C  
ATOM    727  CG  LYS A  92     -22.467  -9.526  16.593  1.00  0.00           C  
ATOM    728  CD  LYS A  92     -23.044  -8.660  17.725  1.00  0.00           C  
ATOM    729  CE  LYS A  92     -23.509  -9.542  18.883  1.00  0.00           C  
ATOM    730  NZ  LYS A  92     -24.043  -8.724  20.001  1.00  0.00           N  
ATOM    731  N   TYR A  93     -20.040  -8.788  12.243  1.00  0.00           N  
ATOM    732  CA  TYR A  93     -19.705  -8.009  11.052  1.00  0.00           C  
ATOM    733  C   TYR A  93     -20.974  -7.483  10.362  1.00  0.00           C  
ATOM    734  O   TYR A  93     -21.847  -8.261   9.973  1.00  0.00           O  
ATOM    735  CB  TYR A  93     -18.877  -8.871  10.091  1.00  0.00           C  
ATOM    736  CG  TYR A  93     -18.498  -8.168   8.806  1.00  0.00           C  
ATOM    737  CD1 TYR A  93     -19.085  -8.549   7.585  1.00  0.00           C  
ATOM    738  CD2 TYR A  93     -17.558  -7.118   8.840  1.00  0.00           C  
ATOM    739  CE1 TYR A  93     -18.724  -7.884   6.399  1.00  0.00           C  
ATOM    740  CE2 TYR A  93     -17.200  -6.454   7.655  1.00  0.00           C  
ATOM    741  CZ  TYR A  93     -17.779  -6.841   6.435  1.00  0.00           C  
ATOM    742  OH  TYR A  93     -17.420  -6.201   5.293  1.00  0.00           O  
ATOM    743  N   ASN A  94     -21.101  -6.162  10.273  1.00  0.00           N  
ATOM    744  CA  ASN A  94     -22.282  -5.472   9.765  1.00  0.00           C  
ATOM    745  C   ASN A  94     -21.924  -4.081   9.218  1.00  0.00           C  
ATOM    746  O   ASN A  94     -20.767  -3.647   9.261  1.00  0.00           O  
ATOM    747  CB  ASN A  94     -23.357  -5.441  10.874  1.00  0.00           C  
ATOM    748  CG  ASN A  94     -22.991  -4.602  12.091  1.00  0.00           C  
ATOM    749  OD1 ASN A  94     -22.283  -3.621  12.026  1.00  0.00           O  
ATOM    750  ND2 ASN A  94     -23.483  -4.956  13.252  1.00  0.00           N  
ATOM    751  N   LEU A  95     -22.940  -3.389   8.698  1.00  0.00           N  
ATOM    752  CA  LEU A  95     -22.821  -2.050   8.114  1.00  0.00           C  
ATOM    753  C   LEU A  95     -22.197  -1.027   9.077  1.00  0.00           C  
ATOM    754  O   LEU A  95     -21.318  -0.265   8.672  1.00  0.00           O  
ATOM    755  CB  LEU A  95     -24.244  -1.630   7.700  1.00  0.00           C  
ATOM    756  CG  LEU A  95     -24.332  -0.218   7.090  1.00  0.00           C  
ATOM    757  CD1 LEU A  95     -23.562  -0.162   5.780  1.00  0.00           C  
ATOM    758  CD2 LEU A  95     -25.786   0.126   6.791  1.00  0.00           C  
ATOM    759  N   ASP A  96     -22.624  -1.006  10.331  1.00  0.00           N  
ATOM    760  CA  ASP A  96     -22.162  -0.014  11.315  1.00  0.00           C  
ATOM    761  C   ASP A  96     -20.696  -0.235  11.681  1.00  0.00           C  
ATOM    762  O   ASP A  96     -19.940   0.725  11.816  1.00  0.00           O  
ATOM    763  CB  ASP A  96     -23.043  -0.071  12.573  1.00  0.00           C  
ATOM    764  CG  ASP A  96     -24.492   0.343  12.305  1.00  0.00           C  
ATOM    765  OD1 ASP A  96     -24.705   1.163  11.382  1.00  0.00           O  
ATOM    766  OD2 ASP A  96     -25.363  -0.186  13.023  1.00  0.00           O  
ATOM    767  N   TYR A  97     -20.274  -1.504  11.761  1.00  0.00           N  
ATOM    768  CA  TYR A  97     -18.873  -1.845  11.981  1.00  0.00           C  
ATOM    769  C   TYR A  97     -17.977  -1.352  10.834  1.00  0.00           C  
ATOM    770  O   TYR A  97     -16.926  -0.763  11.086  1.00  0.00           O  
ATOM    771  CB  TYR A  97     -18.738  -3.355  12.184  1.00  0.00           C  
ATOM    772  CG  TYR A  97     -17.290  -3.752  12.425  1.00  0.00           C  
ATOM    773  CD1 TYR A  97     -16.494  -4.184  11.353  1.00  0.00           C  
ATOM    774  CD2 TYR A  97     -16.726  -3.568  13.701  1.00  0.00           C  
ATOM    775  CE1 TYR A  97     -15.122  -4.436  11.547  1.00  0.00           C  
ATOM    776  CE2 TYR A  97     -15.352  -3.811  13.898  1.00  0.00           C  
ATOM    777  CZ  TYR A  97     -14.548  -4.235  12.820  1.00  0.00           C  
ATOM    778  OH  TYR A  97     -13.222  -4.435  13.002  1.00  0.00           O  
ATOM    779  N   VAL A  98     -18.399  -1.546   9.578  1.00  0.00           N  
ATOM    780  CA  VAL A  98     -17.658  -1.046   8.408  1.00  0.00           C  
ATOM    781  C   VAL A  98     -17.583   0.479   8.437  1.00  0.00           C  
ATOM    782  O   VAL A  98     -16.491   1.029   8.328  1.00  0.00           O  
ATOM    783  CB  VAL A  98     -18.265  -1.558   7.092  1.00  0.00           C  
ATOM    784  CG1 VAL A  98     -17.603  -0.925   5.863  1.00  0.00           C  
ATOM    785  CG2 VAL A  98     -18.082  -3.074   6.978  1.00  0.00           C  
ATOM    786  N   LYS A  99     -18.703   1.179   8.679  1.00  0.00           N  
ATOM    787  CA  LYS A  99     -18.716   2.641   8.809  1.00  0.00           C  
ATOM    788  C   LYS A  99     -17.747   3.130   9.888  1.00  0.00           C  
ATOM    789  O   LYS A  99     -16.924   4.013   9.626  1.00  0.00           O  
ATOM    790  CB  LYS A  99     -20.130   3.136   9.118  1.00  0.00           C  
ATOM    791  CG  LYS A  99     -21.036   3.106   7.885  1.00  0.00           C  
ATOM    792  CD  LYS A  99     -22.437   3.599   8.270  1.00  0.00           C  
ATOM    793  CE  LYS A  99     -23.321   3.705   7.035  1.00  0.00           C  
ATOM    794  NZ  LYS A  99     -24.693   4.137   7.411  1.00  0.00           N  
ATOM    795  N   GLN A 100     -17.780   2.523  11.066  1.00  0.00           N  
ATOM    796  CA  GLN A 100     -16.863   2.886  12.148  1.00  0.00           C  
ATOM    797  C   GLN A 100     -15.395   2.629  11.777  1.00  0.00           C  
ATOM    798  O   GLN A 100     -14.523   3.410  12.144  1.00  0.00           O  
ATOM    799  CB  GLN A 100     -17.247   2.124  13.429  1.00  0.00           C  
ATOM    800  CG  GLN A 100     -16.426   2.570  14.642  1.00  0.00           C  
ATOM    801  CD  GLN A 100     -16.589   4.065  14.939  1.00  0.00           C  
ATOM    802  OE1 GLN A 100     -17.682   4.555  15.148  1.00  0.00           O  
ATOM    803  NE2 GLN A 100     -15.534   4.852  14.934  1.00  0.00           N  
ATOM    804  N   SER A 101     -15.123   1.572  11.010  1.00  0.00           N  
ATOM    805  CA  SER A 101     -13.767   1.273  10.532  1.00  0.00           C  
ATOM    806  C   SER A 101     -13.268   2.336   9.543  1.00  0.00           C  
ATOM    807  O   SER A 101     -12.137   2.790   9.668  1.00  0.00           O  
ATOM    808  CB  SER A 101     -13.713  -0.128   9.924  1.00  0.00           C  
ATOM    809  OG  SER A 101     -14.108  -1.079  10.902  1.00  0.00           O  
ATOM    810  N   ILE A 102     -14.123   2.838   8.645  1.00  0.00           N  
ATOM    811  CA  ILE A 102     -13.783   3.964   7.751  1.00  0.00           C  
ATOM    812  C   ILE A 102     -13.533   5.259   8.545  1.00  0.00           C  
ATOM    813  O   ILE A 102     -12.591   5.999   8.249  1.00  0.00           O  
ATOM    814  CB  ILE A 102     -14.881   4.161   6.679  1.00  0.00           C  
ATOM    815  CG1 ILE A 102     -15.089   2.910   5.783  1.00  0.00           C  
ATOM    816  CG2 ILE A 102     -14.576   5.376   5.782  1.00  0.00           C  
ATOM    817  CD1 ILE A 102     -13.847   2.410   5.050  1.00  0.00           C  
ATOM    818  N   VAL A 103     -14.306   5.520   9.607  1.00  0.00           N  
ATOM    819  CA  VAL A 103     -14.037   6.634  10.534  1.00  0.00           C  
ATOM    820  C   VAL A 103     -12.666   6.476  11.194  1.00  0.00           C  
ATOM    821  O   VAL A 103     -11.905   7.442  11.282  1.00  0.00           O  
ATOM    822  CB  VAL A 103     -15.150   6.766  11.592  1.00  0.00           C  
ATOM    823  CG1 VAL A 103     -14.823   7.806  12.672  1.00  0.00           C  
ATOM    824  CG2 VAL A 103     -16.480   7.180  10.955  1.00  0.00           C  
ATOM    825  N   ASN A 104     -12.305   5.257  11.615  1.00  0.00           N  
ATOM    826  CA  ASN A 104     -10.995   4.970  12.197  1.00  0.00           C  
ATOM    827  C   ASN A 104      -9.854   5.159  11.182  1.00  0.00           C  
ATOM    828  O   ASN A 104      -8.818   5.723  11.534  1.00  0.00           O  
ATOM    829  CB  ASN A 104     -10.980   3.538  12.768  1.00  0.00           C  
ATOM    830  CG  ASN A 104     -11.917   3.321  13.933  1.00  0.00           C  
ATOM    831  OD1 ASN A 104     -12.399   4.231  14.596  1.00  0.00           O  
ATOM    832  ND2 ASN A 104     -12.190   2.072  14.261  1.00  0.00           N  
ATOM    833  N   ALA A 105     -10.050   4.756   9.914  1.00  0.00           N  
ATOM    834  CA  ALA A 105      -9.108   5.021   8.824  1.00  0.00           C  
ATOM    835  C   ALA A 105      -8.901   6.528   8.647  1.00  0.00           C  
ATOM    836  O   ALA A 105      -7.764   7.011   8.653  1.00  0.00           O  
ATOM    837  CB  ALA A 105      -9.626   4.400   7.520  1.00  0.00           C  
ATOM    838  N   THR A 106      -9.984   7.293   8.585  1.00  0.00           N  
ATOM    839  CA  THR A 106      -9.940   8.757   8.465  1.00  0.00           C  
ATOM    840  C   THR A 106      -9.207   9.393   9.643  1.00  0.00           C  
ATOM    841  O   THR A 106      -8.360  10.264   9.448  1.00  0.00           O  
ATOM    842  CB  THR A 106     -11.361   9.320   8.385  1.00  0.00           C  
ATOM    843  OG1 THR A 106     -12.057   8.692   7.343  1.00  0.00           O  
ATOM    844  CG2 THR A 106     -11.359  10.826   8.092  1.00  0.00           C  
ATOM    845  N   ALA A 107      -9.469   8.944  10.872  1.00  0.00           N  
ATOM    846  CA  ALA A 107      -8.778   9.425  12.066  1.00  0.00           C  
ATOM    847  C   ALA A 107      -7.267   9.106  12.040  1.00  0.00           C  
ATOM    848  O   ALA A 107      -6.463   9.921  12.487  1.00  0.00           O  
ATOM    849  CB  ALA A 107      -9.461   8.822  13.296  1.00  0.00           C  
ATOM    850  N   LEU A 108      -6.878   7.936  11.498  1.00  0.00           N  
ATOM    851  CA  LEU A 108      -5.481   7.586  11.280  1.00  0.00           C  
ATOM    852  C   LEU A 108      -4.830   8.517  10.242  1.00  0.00           C  
ATOM    853  O   LEU A 108      -3.766   9.070  10.516  1.00  0.00           O  
ATOM    854  CB  LEU A 108      -5.377   6.112  10.866  1.00  0.00           C  
ATOM    855  CG  LEU A 108      -3.959   5.656  10.495  1.00  0.00           C  
ATOM    856  CD1 LEU A 108      -3.026   5.668  11.706  1.00  0.00           C  
ATOM    857  CD2 LEU A 108      -4.001   4.240   9.931  1.00  0.00           C  
ATOM    858  N   LEU A 109      -5.474   8.727   9.089  1.00  0.00           N  
ATOM    859  CA  LEU A 109      -4.965   9.581   8.015  1.00  0.00           C  
ATOM    860  C   LEU A 109      -4.859  11.052   8.460  1.00  0.00           C  
ATOM    861  O   LEU A 109      -3.868  11.714   8.144  1.00  0.00           O  
ATOM    862  CB  LEU A 109      -5.843   9.425   6.763  1.00  0.00           C  
ATOM    863  CG  LEU A 109      -5.836   8.013   6.127  1.00  0.00           C  
ATOM    864  CD1 LEU A 109      -6.803   7.986   4.947  1.00  0.00           C  
ATOM    865  CD2 LEU A 109      -4.454   7.588   5.639  1.00  0.00           C  
ATOM    866  N   LYS A 110      -5.785  11.544   9.283  1.00  0.00           N  
ATOM    867  CA  LYS A 110      -5.709  12.888   9.891  1.00  0.00           C  
ATOM    868  C   LYS A 110      -4.482  13.094  10.784  1.00  0.00           C  
ATOM    869  O   LYS A 110      -4.082  14.233  11.005  1.00  0.00           O  
ATOM    870  CB  LYS A 110      -6.998  13.181  10.675  1.00  0.00           C  
ATOM    871  CG  LYS A 110      -8.148  13.580   9.741  1.00  0.00           C  
ATOM    872  CD  LYS A 110      -9.428  13.868  10.539  1.00  0.00           C  
ATOM    873  CE  LYS A 110     -10.533  14.322   9.578  1.00  0.00           C  
ATOM    874  NZ  LYS A 110     -11.814  14.604  10.272  1.00  0.00           N  
ATOM    875  N   LYS A 111      -3.823  12.030  11.267  1.00  0.00           N  
ATOM    876  CA  LYS A 111      -2.525  12.162  11.940  1.00  0.00           C  
ATOM    877  C   LYS A 111      -1.421  12.658  10.991  1.00  0.00           C  
ATOM    878  O   LYS A 111      -0.357  13.030  11.475  1.00  0.00           O  
ATOM    879  CB  LYS A 111      -2.097  10.852  12.628  1.00  0.00           C  
ATOM    880  CG  LYS A 111      -3.062  10.367  13.717  1.00  0.00           C  
ATOM    881  CD  LYS A 111      -2.524   9.087  14.401  1.00  0.00           C  
ATOM    882  CE  LYS A 111      -3.463   8.593  15.506  1.00  0.00           C  
ATOM    883  NZ  LYS A 111      -2.947   7.373  16.192  1.00  0.00           N  
ATOM    884  N   PHE A 112      -1.671  12.679   9.682  1.00  0.00           N  
ATOM    885  CA  PHE A 112      -0.806  13.176   8.619  1.00  0.00           C  
ATOM    886  C   PHE A 112      -1.473  14.336   7.845  1.00  0.00           C  
ATOM    887  O   PHE A 112      -1.430  14.370   6.628  1.00  0.00           O  
ATOM    888  CB  PHE A 112      -0.422  12.019   7.692  1.00  0.00           C  
ATOM    889  CG  PHE A 112       0.173  10.800   8.380  1.00  0.00           C  
ATOM    890  CD1 PHE A 112       1.531  10.798   8.753  1.00  0.00           C  
ATOM    891  CD2 PHE A 112      -0.625   9.668   8.615  1.00  0.00           C  
ATOM    892  CE1 PHE A 112       2.092   9.655   9.333  1.00  0.00           C  
ATOM    893  CE2 PHE A 112      -0.060   8.523   9.198  1.00  0.00           C  
ATOM    894  CZ  PHE A 112       1.298   8.511   9.550  1.00  0.00           C  
ATOM    895  N   GLU A 113      -2.135  15.260   8.549  1.00  0.00           N  
ATOM    896  CA  GLU A 113      -2.905  16.367   7.935  1.00  0.00           C  
ATOM    897  C   GLU A 113      -2.072  17.301   7.041  1.00  0.00           C  
ATOM    898  O   GLU A 113      -2.615  17.971   6.180  1.00  0.00           O  
ATOM    899  CB  GLU A 113      -3.607  17.157   9.043  1.00  0.00           C  
ATOM    900  CG  GLU A 113      -2.643  17.863  10.018  1.00  0.00           C  
ATOM    901  CD  GLU A 113      -3.339  18.509  11.229  1.00  0.00           C  
ATOM    902  OE1 GLU A 113      -2.595  19.036  12.087  1.00  0.00           O  
ATOM    903  OE2 GLU A 113      -4.583  18.434  11.322  1.00  0.00           O  
ATOM    904  N   ASP A 114      -0.753  17.326   7.232  1.00  0.00           N  
ATOM    905  CA  ASP A 114       0.201  18.079   6.432  1.00  0.00           C  
ATOM    906  C   ASP A 114       0.755  17.293   5.224  1.00  0.00           C  
ATOM    907  O   ASP A 114       1.638  17.785   4.522  1.00  0.00           O  
ATOM    908  CB  ASP A 114       1.315  18.613   7.357  1.00  0.00           C  
ATOM    909  CG  ASP A 114       2.208  17.531   7.981  1.00  0.00           C  
ATOM    910  OD1 ASP A 114       1.724  16.409   8.269  1.00  0.00           O  
ATOM    911  OD2 ASP A 114       3.395  17.843   8.222  1.00  0.00           O  
ATOM    912  N   PHE A 115       0.236  16.076   4.962  1.00  0.00           N  
ATOM    913  CA  PHE A 115       0.564  15.252   3.801  1.00  0.00           C  
ATOM    914  C   PHE A 115      -0.484  15.419   2.700  1.00  0.00           C  
ATOM    915  O   PHE A 115      -1.677  15.563   2.956  1.00  0.00           O  
ATOM    916  CB  PHE A 115       0.690  13.759   4.178  1.00  0.00           C  
ATOM    917  CG  PHE A 115       1.913  13.334   4.970  1.00  0.00           C  
ATOM    918  CD1 PHE A 115       2.634  12.183   4.570  1.00  0.00           C  
ATOM    919  CD2 PHE A 115       2.329  14.022   6.115  1.00  0.00           C  
ATOM    920  CE1 PHE A 115       3.750  11.743   5.304  1.00  0.00           C  
ATOM    921  CE2 PHE A 115       3.449  13.592   6.848  1.00  0.00           C  
ATOM    922  CZ  PHE A 115       4.157  12.453   6.447  1.00  0.00           C  
ATOM    923  N   PHE A 116      -0.054  15.292   1.454  1.00  0.00           N  
ATOM    924  CA  PHE A 116      -0.957  15.010   0.349  1.00  0.00           C  
ATOM    925  C   PHE A 116      -1.327  13.522   0.389  1.00  0.00           C  
ATOM    926  O   PHE A 116      -0.468  12.661   0.174  1.00  0.00           O  
ATOM    927  CB  PHE A 116      -0.302  15.410  -0.970  1.00  0.00           C  
ATOM    928  CG  PHE A 116      -1.171  15.143  -2.186  1.00  0.00           C  
ATOM    929  CD1 PHE A 116      -0.823  14.124  -3.098  1.00  0.00           C  
ATOM    930  CD2 PHE A 116      -2.328  15.902  -2.395  1.00  0.00           C  
ATOM    931  CE1 PHE A 116      -1.625  13.894  -4.228  1.00  0.00           C  
ATOM    932  CE2 PHE A 116      -3.134  15.664  -3.524  1.00  0.00           C  
ATOM    933  CZ  PHE A 116      -2.782  14.668  -4.443  1.00  0.00           C  
ATOM    934  N   ILE A 117      -2.582  13.224   0.706  1.00  0.00           N  
ATOM    935  CA  ILE A 117      -3.066  11.853   0.909  1.00  0.00           C  
ATOM    936  C   ILE A 117      -3.994  11.448  -0.229  1.00  0.00           C  
ATOM    937  O   ILE A 117      -4.896  12.191  -0.600  1.00  0.00           O  
ATOM    938  CB  ILE A 117      -3.720  11.685   2.298  1.00  0.00           C  
ATOM    939  CG1 ILE A 117      -2.705  12.060   3.408  1.00  0.00           C  
ATOM    940  CG2 ILE A 117      -4.233  10.242   2.485  1.00  0.00           C  
ATOM    941  CD1 ILE A 117      -3.211  11.900   4.836  1.00  0.00           C  
ATOM    942  N   ILE A 118      -3.784  10.244  -0.753  1.00  0.00           N  
ATOM    943  CA  ILE A 118      -4.562   9.615  -1.820  1.00  0.00           C  
ATOM    944  C   ILE A 118      -5.253   8.388  -1.216  1.00  0.00           C  
ATOM    945  O   ILE A 118      -4.654   7.309  -1.184  1.00  0.00           O  
ATOM    946  CB  ILE A 118      -3.631   9.271  -3.009  1.00  0.00           C  
ATOM    947  CG1 ILE A 118      -2.884  10.512  -3.562  1.00  0.00           C  
ATOM    948  CG2 ILE A 118      -4.431   8.604  -4.141  1.00  0.00           C  
ATOM    949  CD1 ILE A 118      -1.575  10.138  -4.275  1.00  0.00           C  
ATOM    950  N   PRO A 119      -6.480   8.513  -0.666  1.00  0.00           N  
ATOM    951  CA  PRO A 119      -7.180   7.408  -0.022  1.00  0.00           C  
ATOM    952  C   PRO A 119      -7.991   6.577  -1.025  1.00  0.00           C  
ATOM    953  O   PRO A 119      -8.476   7.090  -2.027  1.00  0.00           O  
ATOM    954  CB  PRO A 119      -8.081   8.070   1.020  1.00  0.00           C  
ATOM    955  CG  PRO A 119      -8.473   9.390   0.345  1.00  0.00           C  
ATOM    956  CD  PRO A 119      -7.227   9.757  -0.467  1.00  0.00           C  
ATOM    957  N   MET A 120      -8.198   5.291  -0.724  1.00  0.00           N  
ATOM    958  CA  MET A 120      -9.132   4.418  -1.448  1.00  0.00           C  
ATOM    959  C   MET A 120      -9.726   3.363  -0.518  1.00  0.00           C  
ATOM    960  O   MET A 120      -9.360   3.290   0.654  1.00  0.00           O  
ATOM    961  CB  MET A 120      -8.454   3.793  -2.681  1.00  0.00           C  
ATOM    962  CG  MET A 120      -7.366   2.778  -2.316  1.00  0.00           C  
ATOM    963  SD  MET A 120      -6.279   2.350  -3.709  1.00  0.00           S  
ATOM    964  CE  MET A 120      -5.363   3.902  -3.805  1.00  0.00           C  
ATOM    965  N   LEU A 121     -10.645   2.559  -1.052  1.00  0.00           N  
ATOM    966  CA  LEU A 121     -11.274   1.446  -0.357  1.00  0.00           C  
ATOM    967  C   LEU A 121     -10.688   0.117  -0.850  1.00  0.00           C  
ATOM    968  O   LEU A 121     -10.438  -0.043  -2.046  1.00  0.00           O  
ATOM    969  CB  LEU A 121     -12.789   1.483  -0.583  1.00  0.00           C  
ATOM    970  CG  LEU A 121     -13.507   2.717  -0.004  1.00  0.00           C  
ATOM    971  CD1 LEU A 121     -14.973   2.710  -0.457  1.00  0.00           C  
ATOM    972  CD2 LEU A 121     -13.477   2.739   1.522  1.00  0.00           C  
ATOM    973  N   GLY A 122     -10.542  -0.837   0.054  1.00  0.00           N  
ATOM    974  CA  GLY A 122     -10.257  -2.230  -0.252  1.00  0.00           C  
ATOM    975  C   GLY A 122     -11.510  -3.115  -0.212  1.00  0.00           C  
ATOM    976  O   GLY A 122     -12.625  -2.657   0.042  1.00  0.00           O  
ATOM    977  N   ASN A 123     -11.350  -4.406  -0.473  1.00  0.00           N  
ATOM    978  CA  ASN A 123     -12.474  -5.343  -0.584  1.00  0.00           C  
ATOM    979  C   ASN A 123     -13.153  -5.660   0.755  1.00  0.00           C  
ATOM    980  O   ASN A 123     -14.301  -6.123   0.764  1.00  0.00           O  
ATOM    981  CB  ASN A 123     -12.025  -6.616  -1.315  1.00  0.00           C  
ATOM    982  CG  ASN A 123     -10.969  -7.388  -0.559  1.00  0.00           C  
ATOM    983  OD1 ASN A 123      -9.794  -7.091  -0.635  1.00  0.00           O  
ATOM    984  ND2 ASN A 123     -11.336  -8.400   0.183  1.00  0.00           N  
ATOM    985  N   HIS A 124     -12.482  -5.418   1.884  1.00  0.00           N  
ATOM    986  CA  HIS A 124     -13.081  -5.553   3.205  1.00  0.00           C  
ATOM    987  C   HIS A 124     -13.809  -4.278   3.667  1.00  0.00           C  
ATOM    988  O   HIS A 124     -14.646  -4.350   4.564  1.00  0.00           O  
ATOM    989  CB  HIS A 124     -12.020  -6.021   4.206  1.00  0.00           C  
ATOM    990  CG  HIS A 124     -11.674  -7.481   4.032  1.00  0.00           C  
ATOM    991  ND1 HIS A 124     -12.367  -8.525   4.598  1.00  0.00           N  
ATOM    992  CD2 HIS A 124     -10.669  -8.026   3.291  1.00  0.00           C  
ATOM    993  CE1 HIS A 124     -11.786  -9.671   4.202  1.00  0.00           C  
ATOM    994  NE2 HIS A 124     -10.749  -9.421   3.398  1.00  0.00           N  
ATOM    995  N   ASP A 125     -13.575  -3.151   3.005  1.00  0.00           N  
ATOM    996  CA  ASP A 125     -14.133  -1.840   3.367  1.00  0.00           C  
ATOM    997  C   ASP A 125     -15.585  -1.637   2.882  1.00  0.00           C  
ATOM    998  O   ASP A 125     -16.036  -0.510   2.663  1.00  0.00           O  
ATOM    999  CB  ASP A 125     -13.177  -0.728   2.890  1.00  0.00           C  
ATOM   1000  CG  ASP A 125     -11.781  -0.792   3.522  1.00  0.00           C  
ATOM   1001  OD1 ASP A 125     -11.653  -1.276   4.673  1.00  0.00           O  
ATOM   1002  OD2 ASP A 125     -10.827  -0.312   2.874  1.00  0.00           O  
ATOM   1003  N   VAL A 126     -16.354  -2.720   2.714  1.00  0.00           N  
ATOM   1004  CA  VAL A 126     -17.769  -2.722   2.311  1.00  0.00           C  
ATOM   1005  C   VAL A 126     -18.536  -3.830   3.039  1.00  0.00           C  
ATOM   1006  O   VAL A 126     -17.963  -4.837   3.439  1.00  0.00           O  
ATOM   1007  CB  VAL A 126     -17.896  -2.852   0.782  1.00  0.00           C  
ATOM   1008  CG1 VAL A 126     -17.363  -4.189   0.243  1.00  0.00           C  
ATOM   1009  CG2 VAL A 126     -19.338  -2.672   0.297  1.00  0.00           C  
ATOM   1010  N   TYR A 127     -19.847  -3.654   3.211  1.00  0.00           N  
ATOM   1011  CA  TYR A 127     -20.741  -4.689   3.737  1.00  0.00           C  
ATOM   1012  C   TYR A 127     -21.827  -5.076   2.723  1.00  0.00           C  
ATOM   1013  O   TYR A 127     -22.561  -4.195   2.271  1.00  0.00           O  
ATOM   1014  CB  TYR A 127     -21.368  -4.235   5.051  1.00  0.00           C  
ATOM   1015  CG  TYR A 127     -22.309  -5.273   5.635  1.00  0.00           C  
ATOM   1016  CD1 TYR A 127     -23.698  -5.182   5.397  1.00  0.00           C  
ATOM   1017  CD2 TYR A 127     -21.792  -6.364   6.357  1.00  0.00           C  
ATOM   1018  CE1 TYR A 127     -24.567  -6.169   5.899  1.00  0.00           C  
ATOM   1019  CE2 TYR A 127     -22.656  -7.354   6.859  1.00  0.00           C  
ATOM   1020  CZ  TYR A 127     -24.047  -7.256   6.635  1.00  0.00           C  
ATOM   1021  OH  TYR A 127     -24.883  -8.212   7.118  1.00  0.00           O  
ATOM   1022  N   PRO A 128     -22.004  -6.374   2.409  1.00  0.00           N  
ATOM   1023  CA  PRO A 128     -21.113  -7.483   2.744  1.00  0.00           C  
ATOM   1024  C   PRO A 128     -19.719  -7.337   2.105  1.00  0.00           C  
ATOM   1025  O   PRO A 128     -19.589  -6.682   1.076  1.00  0.00           O  
ATOM   1026  CB  PRO A 128     -21.828  -8.749   2.255  1.00  0.00           C  
ATOM   1027  CG  PRO A 128     -23.293  -8.330   2.121  1.00  0.00           C  
ATOM   1028  CD  PRO A 128     -23.179  -6.864   1.715  1.00  0.00           C  
ATOM   1029  N   ALA A 129     -18.702  -7.955   2.691  1.00  0.00           N  
ATOM   1030  CA  ALA A 129     -17.339  -7.889   2.166  1.00  0.00           C  
ATOM   1031  C   ALA A 129     -17.281  -8.294   0.685  1.00  0.00           C  
ATOM   1032  O   ALA A 129     -18.039  -9.157   0.238  1.00  0.00           O  
ATOM   1033  CB  ALA A 129     -16.396  -8.755   3.019  1.00  0.00           C  
ATOM   1034  N   ASN A 130     -16.379  -7.676  -0.074  1.00  0.00           N  
ATOM   1035  CA  ASN A 130     -16.165  -7.874  -1.508  1.00  0.00           C  
ATOM   1036  C   ASN A 130     -17.281  -7.361  -2.431  1.00  0.00           C  
ATOM   1037  O   ASN A 130     -17.084  -7.332  -3.642  1.00  0.00           O  
ATOM   1038  CB  ASN A 130     -15.828  -9.352  -1.807  1.00  0.00           C  
ATOM   1039  CG  ASN A 130     -14.884  -9.979  -0.796  1.00  0.00           C  
ATOM   1040  OD1 ASN A 130     -13.838  -9.458  -0.470  1.00  0.00           O  
ATOM   1041  ND2 ASN A 130     -15.241 -11.109  -0.238  1.00  0.00           N  
ATOM   1042  N   GLN A 131     -18.440  -6.962  -1.916  1.00  0.00           N  
ATOM   1043  CA  GLN A 131     -19.634  -6.679  -2.723  1.00  0.00           C  
ATOM   1044  C   GLN A 131     -19.791  -5.178  -3.018  1.00  0.00           C  
ATOM   1045  O   GLN A 131     -20.696  -4.523  -2.498  1.00  0.00           O  
ATOM   1046  CB  GLN A 131     -20.898  -7.284  -2.073  1.00  0.00           C  
ATOM   1047  CG  GLN A 131     -20.797  -8.778  -1.711  1.00  0.00           C  
ATOM   1048  CD  GLN A 131     -20.381  -9.666  -2.886  1.00  0.00           C  
ATOM   1049  OE1 GLN A 131     -21.017  -9.731  -3.922  1.00  0.00           O  
ATOM   1050  NE2 GLN A 131     -19.293 -10.401  -2.752  1.00  0.00           N  
ATOM   1051  N   MET A 132     -18.915  -4.606  -3.865  1.00  0.00           N  
ATOM   1052  CA  MET A 132     -19.044  -3.228  -4.347  1.00  0.00           C  
ATOM   1053  C   MET A 132     -19.727  -3.184  -5.722  1.00  0.00           C  
ATOM   1054  O   MET A 132     -19.274  -3.830  -6.666  1.00  0.00           O  
ATOM   1055  CB  MET A 132     -17.687  -2.523  -4.406  1.00  0.00           C  
ATOM   1056  CG  MET A 132     -17.132  -2.233  -3.002  1.00  0.00           C  
ATOM   1057  SD  MET A 132     -15.638  -1.218  -3.062  1.00  0.00           S  
ATOM   1058  CE  MET A 132     -15.170  -1.240  -1.310  1.00  0.00           C  
ATOM   1059  N   ALA A 133     -20.821  -2.424  -5.840  1.00  0.00           N  
ATOM   1060  CA  ALA A 133     -21.589  -2.208  -7.070  1.00  0.00           C  
ATOM   1061  C   ALA A 133     -22.567  -1.031  -6.901  1.00  0.00           C  
ATOM   1062  O   ALA A 133     -22.503  -0.289  -5.919  1.00  0.00           O  
ATOM   1063  CB  ALA A 133     -22.347  -3.502  -7.405  1.00  0.00           C  
ATOM   1064  N   ILE A 134     -23.523  -0.877  -7.827  1.00  0.00           N  
ATOM   1065  CA  ILE A 134     -24.545   0.186  -7.780  1.00  0.00           C  
ATOM   1066  C   ILE A 134     -25.412   0.135  -6.505  1.00  0.00           C  
ATOM   1067  O   ILE A 134     -25.741   1.168  -5.934  1.00  0.00           O  
ATOM   1068  CB  ILE A 134     -25.399   0.130  -9.073  1.00  0.00           C  
ATOM   1069  CG1 ILE A 134     -26.307   1.359  -9.258  1.00  0.00           C  
ATOM   1070  CG2 ILE A 134     -26.271  -1.155  -9.143  1.00  0.00           C  
ATOM   1071  CD1 ILE A 134     -25.522   2.655  -9.467  1.00  0.00           C  
ATOM   1072  N   ASN A 135     -25.726  -1.053  -6.009  1.00  0.00           N  
ATOM   1073  CA  ASN A 135     -26.529  -1.245  -4.794  1.00  0.00           C  
ATOM   1074  C   ASN A 135     -25.733  -1.036  -3.486  1.00  0.00           C  
ATOM   1075  O   ASN A 135     -26.332  -0.969  -2.416  1.00  0.00           O  
ATOM   1076  CB  ASN A 135     -27.187  -2.640  -4.852  1.00  0.00           C  
ATOM   1077  CG  ASN A 135     -26.170  -3.758  -4.828  1.00  0.00           C  
ATOM   1078  OD1 ASN A 135     -24.982  -3.527  -4.969  1.00  0.00           O  
ATOM   1079  ND2 ASN A 135     -26.581  -4.992  -4.665  1.00  0.00           N  
ATOM   1080  N   SER A 136     -24.407  -0.906  -3.561  1.00  0.00           N  
ATOM   1081  CA  SER A 136     -23.524  -0.577  -2.438  1.00  0.00           C  
ATOM   1082  C   SER A 136     -22.988   0.856  -2.505  1.00  0.00           C  
ATOM   1083  O   SER A 136     -22.052   1.189  -1.789  1.00  0.00           O  
ATOM   1084  CB  SER A 136     -22.408  -1.626  -2.295  1.00  0.00           C  
ATOM   1085  OG  SER A 136     -21.620  -1.668  -3.462  1.00  0.00           O  
ATOM   1086  N   GLN A 137     -23.616   1.743  -3.304  1.00  0.00           N  
ATOM   1087  CA  GLN A 137     -23.223   3.160  -3.404  1.00  0.00           C  
ATOM   1088  C   GLN A 137     -23.171   3.890  -2.054  1.00  0.00           C  
ATOM   1089  O   GLN A 137     -22.438   4.869  -1.923  1.00  0.00           O  
ATOM   1090  CB  GLN A 137     -24.182   3.917  -4.322  1.00  0.00           C  
ATOM   1091  CG  GLN A 137     -23.741   3.826  -5.788  1.00  0.00           C  
ATOM   1092  CD  GLN A 137     -24.582   4.720  -6.681  1.00  0.00           C  
ATOM   1093  OE1 GLN A 137     -25.757   4.970  -6.443  1.00  0.00           O  
ATOM   1094  NE2 GLN A 137     -24.014   5.261  -7.735  1.00  0.00           N  
ATOM   1095  N   TRP A 138     -23.893   3.414  -1.037  1.00  0.00           N  
ATOM   1096  CA  TRP A 138     -23.817   3.966   0.309  1.00  0.00           C  
ATOM   1097  C   TRP A 138     -22.369   4.055   0.833  1.00  0.00           C  
ATOM   1098  O   TRP A 138     -22.042   5.023   1.513  1.00  0.00           O  
ATOM   1099  CB  TRP A 138     -24.688   3.129   1.256  1.00  0.00           C  
ATOM   1100  CG  TRP A 138     -24.142   1.759   1.567  1.00  0.00           C  
ATOM   1101  CD1 TRP A 138     -24.476   0.606   0.943  1.00  0.00           C  
ATOM   1102  CD2 TRP A 138     -23.094   1.411   2.522  1.00  0.00           C  
ATOM   1103  NE1 TRP A 138     -23.699  -0.420   1.426  1.00  0.00           N  
ATOM   1104  CE2 TRP A 138     -22.816   0.018   2.385  1.00  0.00           C  
ATOM   1105  CE3 TRP A 138     -22.332   2.134   3.461  1.00  0.00           C  
ATOM   1106  CZ2 TRP A 138     -21.796  -0.614   3.118  1.00  0.00           C  
ATOM   1107  CZ3 TRP A 138     -21.306   1.507   4.213  1.00  0.00           C  
ATOM   1108  CH2 TRP A 138     -21.034   0.146   4.032  1.00  0.00           C  
ATOM   1109  N   ILE A 139     -21.499   3.086   0.504  1.00  0.00           N  
ATOM   1110  CA  ILE A 139     -20.102   3.106   0.961  1.00  0.00           C  
ATOM   1111  C   ILE A 139     -19.304   4.193   0.251  1.00  0.00           C  
ATOM   1112  O   ILE A 139     -18.503   4.863   0.892  1.00  0.00           O  
ATOM   1113  CB  ILE A 139     -19.415   1.724   0.859  1.00  0.00           C  
ATOM   1114  CG1 ILE A 139     -18.050   1.698   1.581  1.00  0.00           C  
ATOM   1115  CG2 ILE A 139     -19.198   1.238  -0.588  1.00  0.00           C  
ATOM   1116  CD1 ILE A 139     -18.107   2.015   3.076  1.00  0.00           C  
ATOM   1117  N   PHE A 140     -19.567   4.426  -1.036  1.00  0.00           N  
ATOM   1118  CA  PHE A 140     -18.883   5.473  -1.789  1.00  0.00           C  
ATOM   1119  C   PHE A 140     -19.282   6.859  -1.286  1.00  0.00           C  
ATOM   1120  O   PHE A 140     -18.418   7.707  -1.089  1.00  0.00           O  
ATOM   1121  CB  PHE A 140     -19.166   5.327  -3.293  1.00  0.00           C  
ATOM   1122  CG  PHE A 140     -18.924   3.949  -3.886  1.00  0.00           C  
ATOM   1123  CD1 PHE A 140     -17.834   3.159  -3.475  1.00  0.00           C  
ATOM   1124  CD2 PHE A 140     -19.802   3.458  -4.873  1.00  0.00           C  
ATOM   1125  CE1 PHE A 140     -17.642   1.884  -4.023  1.00  0.00           C  
ATOM   1126  CE2 PHE A 140     -19.606   2.190  -5.420  1.00  0.00           C  
ATOM   1127  CZ  PHE A 140     -18.528   1.391  -4.996  1.00  0.00           C  
ATOM   1128  N   GLN A 141     -20.578   7.072  -1.005  1.00  0.00           N  
ATOM   1129  CA  GLN A 141     -21.081   8.309  -0.400  1.00  0.00           C  
ATOM   1130  C   GLN A 141     -20.448   8.539   0.976  1.00  0.00           C  
ATOM   1131  O   GLN A 141     -19.824   9.576   1.213  1.00  0.00           O  
ATOM   1132  CB  GLN A 141     -22.614   8.257  -0.283  1.00  0.00           C  
ATOM   1133  CG  GLN A 141     -23.342   8.184  -1.636  1.00  0.00           C  
ATOM   1134  CD  GLN A 141     -23.232   9.444  -2.483  1.00  0.00           C  
ATOM   1135  OE1 GLN A 141     -22.940  10.530  -2.018  1.00  0.00           O  
ATOM   1136  NE2 GLN A 141     -23.488   9.347  -3.765  1.00  0.00           N  
ATOM   1137  N   PHE A 142     -20.543   7.546   1.856  1.00  0.00           N  
ATOM   1138  CA  PHE A 142     -20.033   7.645   3.217  1.00  0.00           C  
ATOM   1139  C   PHE A 142     -18.512   7.845   3.254  1.00  0.00           C  
ATOM   1140  O   PHE A 142     -18.018   8.724   3.952  1.00  0.00           O  
ATOM   1141  CB  PHE A 142     -20.442   6.389   3.990  1.00  0.00           C  
ATOM   1142  CG  PHE A 142     -20.012   6.428   5.441  1.00  0.00           C  
ATOM   1143  CD1 PHE A 142     -18.842   5.764   5.855  1.00  0.00           C  
ATOM   1144  CD2 PHE A 142     -20.760   7.172   6.369  1.00  0.00           C  
ATOM   1145  CE1 PHE A 142     -18.419   5.850   7.194  1.00  0.00           C  
ATOM   1146  CE2 PHE A 142     -20.343   7.258   7.704  1.00  0.00           C  
ATOM   1147  CZ  PHE A 142     -19.174   6.597   8.117  1.00  0.00           C  
ATOM   1148  N   ALA A 143     -17.752   7.063   2.490  1.00  0.00           N  
ATOM   1149  CA  ALA A 143     -16.301   7.181   2.463  1.00  0.00           C  
ATOM   1150  C   ALA A 143     -15.843   8.497   1.813  1.00  0.00           C  
ATOM   1151  O   ALA A 143     -14.899   9.104   2.303  1.00  0.00           O  
ATOM   1152  CB  ALA A 143     -15.702   5.959   1.767  1.00  0.00           C  
ATOM   1153  N   ALA A 144     -16.534   8.989   0.770  1.00  0.00           N  
ATOM   1154  CA  ALA A 144     -16.248  10.297   0.190  1.00  0.00           C  
ATOM   1155  C   ALA A 144     -16.429  11.436   1.202  1.00  0.00           C  
ATOM   1156  O   ALA A 144     -15.621  12.364   1.237  1.00  0.00           O  
ATOM   1157  CB  ALA A 144     -17.142  10.514  -1.035  1.00  0.00           C  
ATOM   1158  N   GLU A 145     -17.460  11.365   2.057  1.00  0.00           N  
ATOM   1159  CA  GLU A 145     -17.667  12.319   3.157  1.00  0.00           C  
ATOM   1160  C   GLU A 145     -16.555  12.231   4.211  1.00  0.00           C  
ATOM   1161  O   GLU A 145     -16.040  13.258   4.649  1.00  0.00           O  
ATOM   1162  CB  GLU A 145     -19.025  12.059   3.817  1.00  0.00           C  
ATOM   1163  CG  GLU A 145     -20.196  12.496   2.922  1.00  0.00           C  
ATOM   1164  CD  GLU A 145     -21.568  12.012   3.439  1.00  0.00           C  
ATOM   1165  OE1 GLU A 145     -22.536  12.183   2.655  1.00  0.00           O  
ATOM   1166  OE2 GLU A 145     -21.629  11.494   4.569  1.00  0.00           O  
ATOM   1167  N   GLN A 146     -16.152  11.019   4.589  1.00  0.00           N  
ATOM   1168  CA  GLN A 146     -15.061  10.827   5.549  1.00  0.00           C  
ATOM   1169  C   GLN A 146     -13.711  11.289   4.982  1.00  0.00           C  
ATOM   1170  O   GLN A 146     -12.939  11.951   5.681  1.00  0.00           O  
ATOM   1171  CB  GLN A 146     -14.980   9.357   5.993  1.00  0.00           C  
ATOM   1172  CG  GLN A 146     -16.187   8.865   6.805  1.00  0.00           C  
ATOM   1173  CD  GLN A 146     -16.525   9.770   7.985  1.00  0.00           C  
ATOM   1174  OE1 GLN A 146     -15.732   9.982   8.889  1.00  0.00           O  
ATOM   1175  NE2 GLN A 146     -17.700  10.365   7.994  1.00  0.00           N  
ATOM   1176  N   PHE A 147     -13.429  10.987   3.713  1.00  0.00           N  
ATOM   1177  CA  PHE A 147     -12.190  11.341   3.035  1.00  0.00           C  
ATOM   1178  C   PHE A 147     -12.186  12.757   2.450  1.00  0.00           C  
ATOM   1179  O   PHE A 147     -11.152  13.185   1.942  1.00  0.00           O  
ATOM   1180  CB  PHE A 147     -11.858  10.273   1.980  1.00  0.00           C  
ATOM   1181  CG  PHE A 147     -11.621   8.853   2.485  1.00  0.00           C  
ATOM   1182  CD1 PHE A 147     -11.189   8.585   3.798  1.00  0.00           C  
ATOM   1183  CD2 PHE A 147     -11.796   7.774   1.591  1.00  0.00           C  
ATOM   1184  CE1 PHE A 147     -10.945   7.265   4.221  1.00  0.00           C  
ATOM   1185  CE2 PHE A 147     -11.550   6.460   2.007  1.00  0.00           C  
ATOM   1186  CZ  PHE A 147     -11.125   6.196   3.320  1.00  0.00           C  
ATOM   1187  N   ALA A 148     -13.277  13.518   2.561  1.00  0.00           N  
ATOM   1188  CA  ALA A 148     -13.394  14.879   2.050  1.00  0.00           C  
ATOM   1189  C   ALA A 148     -12.216  15.818   2.412  1.00  0.00           C  
ATOM   1190  O   ALA A 148     -11.821  16.595   1.547  1.00  0.00           O  
ATOM   1191  CB  ALA A 148     -14.743  15.473   2.489  1.00  0.00           C  
ATOM   1192  N   PRO A 149     -11.595  15.747   3.611  1.00  0.00           N  
ATOM   1193  CA  PRO A 149     -10.425  16.571   3.928  1.00  0.00           C  
ATOM   1194  C   PRO A 149      -9.204  16.343   3.023  1.00  0.00           C  
ATOM   1195  O   PRO A 149      -8.330  17.195   2.965  1.00  0.00           O  
ATOM   1196  CB  PRO A 149     -10.075  16.244   5.386  1.00  0.00           C  
ATOM   1197  CG  PRO A 149     -11.395  15.750   5.971  1.00  0.00           C  
ATOM   1198  CD  PRO A 149     -12.000  15.000   4.793  1.00  0.00           C  
ATOM   1199  N   PHE A 150      -9.146  15.201   2.333  1.00  0.00           N  
ATOM   1200  CA  PHE A 150      -8.023  14.811   1.484  1.00  0.00           C  
ATOM   1201  C   PHE A 150      -8.338  14.902  -0.013  1.00  0.00           C  
ATOM   1202  O   PHE A 150      -7.426  14.794  -0.837  1.00  0.00           O  
ATOM   1203  CB  PHE A 150      -7.614  13.377   1.841  1.00  0.00           C  
ATOM   1204  CG  PHE A 150      -7.498  13.092   3.326  1.00  0.00           C  
ATOM   1205  CD1 PHE A 150      -6.567  13.794   4.116  1.00  0.00           C  
ATOM   1206  CD2 PHE A 150      -8.343  12.142   3.929  1.00  0.00           C  
ATOM   1207  CE1 PHE A 150      -6.485  13.548   5.497  1.00  0.00           C  
ATOM   1208  CE2 PHE A 150      -8.261  11.894   5.305  1.00  0.00           C  
ATOM   1209  CZ  PHE A 150      -7.334  12.599   6.088  1.00  0.00           C  
ATOM   1210  N   LEU A 151      -9.597  15.076  -0.394  1.00  0.00           N  
ATOM   1211  CA  LEU A 151     -10.072  15.002  -1.768  1.00  0.00           C  
ATOM   1212  C   LEU A 151     -10.436  16.391  -2.310  1.00  0.00           C  
ATOM   1213  O   LEU A 151     -11.005  17.219  -1.612  1.00  0.00           O  
ATOM   1214  CB  LEU A 151     -11.275  14.044  -1.841  1.00  0.00           C  
ATOM   1215  CG  LEU A 151     -10.986  12.574  -1.470  1.00  0.00           C  
ATOM   1216  CD1 LEU A 151     -12.279  11.757  -1.559  1.00  0.00           C  
ATOM   1217  CD2 LEU A 151      -9.961  11.920  -2.400  1.00  0.00           C  
ATOM   1218  N   SER A 152     -10.143  16.630  -3.595  1.00  0.00           N  
ATOM   1219  CA  SER A 152     -10.724  17.767  -4.314  1.00  0.00           C  
ATOM   1220  C   SER A 152     -12.223  17.557  -4.551  1.00  0.00           C  
ATOM   1221  O   SER A 152     -12.694  16.419  -4.567  1.00  0.00           O  
ATOM   1222  CB  SER A 152      -9.996  18.000  -5.649  1.00  0.00           C  
ATOM   1223  OG  SER A 152     -10.248  16.949  -6.565  1.00  0.00           O  
ATOM   1224  N   GLN A 153     -12.979  18.627  -4.824  1.00  0.00           N  
ATOM   1225  CA  GLN A 153     -14.417  18.534  -5.089  1.00  0.00           C  
ATOM   1226  C   GLN A 153     -14.749  17.560  -6.240  1.00  0.00           C  
ATOM   1227  O   GLN A 153     -15.589  16.678  -6.087  1.00  0.00           O  
ATOM   1228  CB  GLN A 153     -14.967  19.951  -5.362  1.00  0.00           C  
ATOM   1229  CG  GLN A 153     -16.483  19.973  -5.572  1.00  0.00           C  
ATOM   1230  CD  GLN A 153     -17.276  19.416  -4.392  1.00  0.00           C  
ATOM   1231  OE1 GLN A 153     -16.894  19.530  -3.237  1.00  0.00           O  
ATOM   1232  NE2 GLN A 153     -18.397  18.787  -4.649  1.00  0.00           N  
ATOM   1233  N   ASN A 154     -14.000  17.626  -7.354  1.00  0.00           N  
ATOM   1234  CA  ASN A 154     -14.176  16.713  -8.488  1.00  0.00           C  
ATOM   1235  C   ASN A 154     -13.860  15.254  -8.108  1.00  0.00           C  
ATOM   1236  O   ASN A 154     -14.521  14.323  -8.565  1.00  0.00           O  
ATOM   1237  CB  ASN A 154     -13.269  17.159  -9.645  1.00  0.00           C  
ATOM   1238  CG  ASN A 154     -13.624  18.518 -10.240  1.00  0.00           C  
ATOM   1239  OD1 ASN A 154     -14.565  19.180  -9.866  1.00  0.00           O  
ATOM   1240  ND2 ASN A 154     -12.844  18.994 -11.174  1.00  0.00           N  
ATOM   1241  N   ALA A 155     -12.850  15.044  -7.254  1.00  0.00           N  
ATOM   1242  CA  ALA A 155     -12.528  13.716  -6.755  1.00  0.00           C  
ATOM   1243  C   ALA A 155     -13.642  13.166  -5.854  1.00  0.00           C  
ATOM   1244  O   ALA A 155     -13.978  12.000  -5.986  1.00  0.00           O  
ATOM   1245  CB  ALA A 155     -11.173  13.754  -6.035  1.00  0.00           C  
ATOM   1246  N   ILE A 156     -14.253  14.001  -4.999  1.00  0.00           N  
ATOM   1247  CA  ILE A 156     -15.404  13.626  -4.170  1.00  0.00           C  
ATOM   1248  C   ILE A 156     -16.578  13.173  -5.048  1.00  0.00           C  
ATOM   1249  O   ILE A 156     -17.158  12.122  -4.791  1.00  0.00           O  
ATOM   1250  CB  ILE A 156     -15.818  14.797  -3.239  1.00  0.00           C  
ATOM   1251  CG1 ILE A 156     -14.743  15.020  -2.153  1.00  0.00           C  
ATOM   1252  CG2 ILE A 156     -17.185  14.550  -2.578  1.00  0.00           C  
ATOM   1253  CD1 ILE A 156     -14.893  16.330  -1.376  1.00  0.00           C  
ATOM   1254  N   GLU A 157     -16.920  13.928  -6.084  1.00  0.00           N  
ATOM   1255  CA  GLU A 157     -18.025  13.602  -6.992  1.00  0.00           C  
ATOM   1256  C   GLU A 157     -17.790  12.273  -7.728  1.00  0.00           C  
ATOM   1257  O   GLU A 157     -18.663  11.410  -7.745  1.00  0.00           O  
ATOM   1258  CB  GLU A 157     -18.224  14.750  -7.986  1.00  0.00           C  
ATOM   1259  CG  GLU A 157     -18.831  15.980  -7.290  1.00  0.00           C  
ATOM   1260  CD  GLU A 157     -18.831  17.250  -8.153  1.00  0.00           C  
ATOM   1261  OE1 GLU A 157     -19.075  18.312  -7.543  1.00  0.00           O  
ATOM   1262  OE2 GLU A 157     -18.569  17.151  -9.363  1.00  0.00           O  
ATOM   1263  N   SER A 158     -16.586  12.073  -8.264  1.00  0.00           N  
ATOM   1264  CA  SER A 158     -16.222  10.818  -8.930  1.00  0.00           C  
ATOM   1265  C   SER A 158     -16.180   9.632  -7.949  1.00  0.00           C  
ATOM   1266  O   SER A 158     -16.689   8.556  -8.251  1.00  0.00           O  
ATOM   1267  CB  SER A 158     -14.875  11.005  -9.628  1.00  0.00           C  
ATOM   1268  OG  SER A 158     -14.592   9.908 -10.459  1.00  0.00           O  
ATOM   1269  N   PHE A 159     -15.659   9.844  -6.744  1.00  0.00           N  
ATOM   1270  CA  PHE A 159     -15.620   8.822  -5.696  1.00  0.00           C  
ATOM   1271  C   PHE A 159     -17.031   8.390  -5.288  1.00  0.00           C  
ATOM   1272  O   PHE A 159     -17.296   7.186  -5.178  1.00  0.00           O  
ATOM   1273  CB  PHE A 159     -14.835   9.353  -4.483  1.00  0.00           C  
ATOM   1274  CG  PHE A 159     -14.388   8.295  -3.493  1.00  0.00           C  
ATOM   1275  CD1 PHE A 159     -15.318   7.539  -2.762  1.00  0.00           C  
ATOM   1276  CD2 PHE A 159     -13.011   8.050  -3.302  1.00  0.00           C  
ATOM   1277  CE1 PHE A 159     -14.885   6.534  -1.873  1.00  0.00           C  
ATOM   1278  CE2 PHE A 159     -12.580   7.057  -2.407  1.00  0.00           C  
ATOM   1279  CZ  PHE A 159     -13.517   6.287  -1.699  1.00  0.00           C  
ATOM   1280  N   LYS A 160     -17.965   9.345  -5.134  1.00  0.00           N  
ATOM   1281  CA  LYS A 160     -19.372   9.067  -4.828  1.00  0.00           C  
ATOM   1282  C   LYS A 160     -20.069   8.223  -5.897  1.00  0.00           C  
ATOM   1283  O   LYS A 160     -20.982   7.473  -5.569  1.00  0.00           O  
ATOM   1284  CB  LYS A 160     -20.124  10.392  -4.643  1.00  0.00           C  
ATOM   1285  CG  LYS A 160     -19.871  11.002  -3.257  1.00  0.00           C  
ATOM   1286  CD  LYS A 160     -20.600  12.333  -3.089  1.00  0.00           C  
ATOM   1287  CE  LYS A 160     -20.435  12.790  -1.637  1.00  0.00           C  
ATOM   1288  NZ  LYS A 160     -21.205  14.016  -1.335  1.00  0.00           N  
ATOM   1289  N   HIS A 161     -19.625   8.318  -7.151  1.00  0.00           N  
ATOM   1290  CA  HIS A 161     -20.176   7.513  -8.241  1.00  0.00           C  
ATOM   1291  C   HIS A 161     -19.730   6.043  -8.166  1.00  0.00           C  
ATOM   1292  O   HIS A 161     -20.586   5.156  -8.238  1.00  0.00           O  
ATOM   1293  CB  HIS A 161     -19.805   8.158  -9.579  1.00  0.00           C  
ATOM   1294  CG  HIS A 161     -20.361   7.388 -10.741  1.00  0.00           C  
ATOM   1295  ND1 HIS A 161     -21.697   7.264 -11.078  1.00  0.00           N  
ATOM   1296  CD2 HIS A 161     -19.646   6.636 -11.632  1.00  0.00           C  
ATOM   1297  CE1 HIS A 161     -21.772   6.456 -12.139  1.00  0.00           C  
ATOM   1298  NE2 HIS A 161     -20.552   6.049 -12.512  1.00  0.00           N  
ATOM   1299  N   GLY A 162     -18.432   5.775  -7.995  1.00  0.00           N  
ATOM   1300  CA  GLY A 162     -17.917   4.400  -8.094  1.00  0.00           C  
ATOM   1301  C   GLY A 162     -16.678   4.065  -7.259  1.00  0.00           C  
ATOM   1302  O   GLY A 162     -16.098   2.995  -7.438  1.00  0.00           O  
ATOM   1303  N   GLY A 163     -16.235   4.956  -6.363  1.00  0.00           N  
ATOM   1304  CA  GLY A 163     -15.027   4.751  -5.561  1.00  0.00           C  
ATOM   1305  C   GLY A 163     -13.710   4.951  -6.330  1.00  0.00           C  
ATOM   1306  O   GLY A 163     -12.653   4.596  -5.826  1.00  0.00           O  
ATOM   1307  N   TYR A 164     -13.764   5.514  -7.538  1.00  0.00           N  
ATOM   1308  CA  TYR A 164     -12.607   5.871  -8.367  1.00  0.00           C  
ATOM   1309  C   TYR A 164     -12.549   7.383  -8.600  1.00  0.00           C  
ATOM   1310  O   TYR A 164     -13.569   8.064  -8.584  1.00  0.00           O  
ATOM   1311  CB  TYR A 164     -12.636   5.078  -9.676  1.00  0.00           C  
ATOM   1312  CG  TYR A 164     -13.861   5.305 -10.537  1.00  0.00           C  
ATOM   1313  CD1 TYR A 164     -14.874   4.315 -10.600  1.00  0.00           C  
ATOM   1314  CD2 TYR A 164     -13.990   6.478 -11.303  1.00  0.00           C  
ATOM   1315  CE1 TYR A 164     -16.001   4.507 -11.424  1.00  0.00           C  
ATOM   1316  CE2 TYR A 164     -15.112   6.672 -12.118  1.00  0.00           C  
ATOM   1317  CZ  TYR A 164     -16.117   5.688 -12.192  1.00  0.00           C  
ATOM   1318  OH  TYR A 164     -17.176   5.878 -12.998  1.00  0.00           O  
ATOM   1319  N   TYR A 165     -11.357   7.937  -8.818  1.00  0.00           N  
ATOM   1320  CA  TYR A 165     -11.166   9.379  -9.021  1.00  0.00           C  
ATOM   1321  C   TYR A 165      -9.759   9.713  -9.524  1.00  0.00           C  
ATOM   1322  O   TYR A 165      -8.876   8.863  -9.575  1.00  0.00           O  
ATOM   1323  CB  TYR A 165     -11.457  10.128  -7.715  1.00  0.00           C  
ATOM   1324  CG  TYR A 165     -10.479   9.862  -6.589  1.00  0.00           C  
ATOM   1325  CD1 TYR A 165     -10.628   8.739  -5.755  1.00  0.00           C  
ATOM   1326  CD2 TYR A 165      -9.407  10.750  -6.374  1.00  0.00           C  
ATOM   1327  CE1 TYR A 165      -9.726   8.500  -4.712  1.00  0.00           C  
ATOM   1328  CE2 TYR A 165      -8.499  10.520  -5.333  1.00  0.00           C  
ATOM   1329  CZ  TYR A 165      -8.653   9.399  -4.497  1.00  0.00           C  
ATOM   1330  OH  TYR A 165      -7.773   9.185  -3.490  1.00  0.00           O  
ATOM   1331  N   THR A 166      -9.531  10.989  -9.838  1.00  0.00           N  
ATOM   1332  CA  THR A 166      -8.204  11.529 -10.138  1.00  0.00           C  
ATOM   1333  C   THR A 166      -7.945  12.834  -9.375  1.00  0.00           C  
ATOM   1334  O   THR A 166      -8.876  13.595  -9.116  1.00  0.00           O  
ATOM   1335  CB  THR A 166      -7.990  11.694 -11.648  1.00  0.00           C  
ATOM   1336  OG1 THR A 166      -6.681  12.149 -11.897  1.00  0.00           O  
ATOM   1337  CG2 THR A 166      -8.948  12.681 -12.305  1.00  0.00           C  
ATOM   1338  N   MET A 167      -6.682  13.099  -9.025  1.00  0.00           N  
ATOM   1339  CA  MET A 167      -6.233  14.356  -8.426  1.00  0.00           C  
ATOM   1340  C   MET A 167      -4.824  14.728  -8.908  1.00  0.00           C  
ATOM   1341  O   MET A 167      -3.968  13.851  -8.963  1.00  0.00           O  
ATOM   1342  CB  MET A 167      -6.217  14.284  -6.894  1.00  0.00           C  
ATOM   1343  CG  MET A 167      -7.608  14.143  -6.279  1.00  0.00           C  
ATOM   1344  SD  MET A 167      -7.661  14.412  -4.488  1.00  0.00           S  
ATOM   1345  CE  MET A 167      -6.498  13.156  -3.892  1.00  0.00           C  
ATOM   1346  N   PRO A 168      -4.546  15.998  -9.193  1.00  0.00           N  
ATOM   1347  CA  PRO A 168      -3.196  16.448  -9.490  1.00  0.00           C  
ATOM   1348  C   PRO A 168      -2.322  16.416  -8.227  1.00  0.00           C  
ATOM   1349  O   PRO A 168      -2.753  16.832  -7.148  1.00  0.00           O  
ATOM   1350  CB  PRO A 168      -3.347  17.868 -10.045  1.00  0.00           C  
ATOM   1351  CG  PRO A 168      -4.611  18.376  -9.344  1.00  0.00           C  
ATOM   1352  CD  PRO A 168      -5.468  17.124  -9.192  1.00  0.00           C  
ATOM   1353  N   PHE A 169      -1.071  15.978  -8.365  1.00  0.00           N  
ATOM   1354  CA  PHE A 169      -0.082  16.141  -7.307  1.00  0.00           C  
ATOM   1355  C   PHE A 169       0.243  17.633  -7.100  1.00  0.00           C  
ATOM   1356  O   PHE A 169       0.291  18.397  -8.069  1.00  0.00           O  
ATOM   1357  CB  PHE A 169       1.188  15.341  -7.611  1.00  0.00           C  
ATOM   1358  CG  PHE A 169       1.085  13.855  -7.332  1.00  0.00           C  
ATOM   1359  CD1 PHE A 169       1.580  13.327  -6.122  1.00  0.00           C  
ATOM   1360  CD2 PHE A 169       0.515  12.992  -8.280  1.00  0.00           C  
ATOM   1361  CE1 PHE A 169       1.501  11.953  -5.869  1.00  0.00           C  
ATOM   1362  CE2 PHE A 169       0.431  11.618  -8.021  1.00  0.00           C  
ATOM   1363  CZ  PHE A 169       0.927  11.093  -6.823  1.00  0.00           C  
ATOM   1364  N   PRO A 170       0.526  18.085  -5.860  1.00  0.00           N  
ATOM   1365  CA  PRO A 170       0.850  19.472  -5.569  1.00  0.00           C  
ATOM   1366  C   PRO A 170       2.119  19.961  -6.287  1.00  0.00           C  
ATOM   1367  O   PRO A 170       3.171  19.324  -6.213  1.00  0.00           O  
ATOM   1368  CB  PRO A 170       1.003  19.550  -4.053  1.00  0.00           C  
ATOM   1369  CG  PRO A 170       0.146  18.393  -3.535  1.00  0.00           C  
ATOM   1370  CD  PRO A 170       0.338  17.343  -4.624  1.00  0.00           C  
ATOM   1371  N   ALA A 171       2.068  21.141  -6.896  1.00  0.00           N  
ATOM   1372  CA  ALA A 171       3.201  21.713  -7.639  1.00  0.00           C  
ATOM   1373  C   ALA A 171       4.455  21.962  -6.775  1.00  0.00           C  
ATOM   1374  O   ALA A 171       5.574  21.911  -7.282  1.00  0.00           O  
ATOM   1375  CB  ALA A 171       2.722  23.006  -8.303  1.00  0.00           C  
ATOM   1376  N   HIS A 172       4.286  22.194  -5.464  1.00  0.00           N  
ATOM   1377  CA  HIS A 172       5.392  22.440  -4.538  1.00  0.00           C  
ATOM   1378  C   HIS A 172       6.334  21.241  -4.347  1.00  0.00           C  
ATOM   1379  O   HIS A 172       7.424  21.415  -3.817  1.00  0.00           O  
ATOM   1380  CB  HIS A 172       4.850  22.943  -3.189  1.00  0.00           C  
ATOM   1381  CG  HIS A 172       4.098  21.903  -2.405  1.00  0.00           C  
ATOM   1382  ND1 HIS A 172       2.726  21.817  -2.257  1.00  0.00           N  
ATOM   1383  CD2 HIS A 172       4.637  20.879  -1.668  1.00  0.00           C  
ATOM   1384  CE1 HIS A 172       2.460  20.781  -1.457  1.00  0.00           C  
ATOM   1385  NE2 HIS A 172       3.592  20.171  -1.079  1.00  0.00           N  
ATOM   1386  N   LEU A 173       5.957  20.049  -4.818  1.00  0.00           N  
ATOM   1387  CA  LEU A 173       6.794  18.841  -4.788  1.00  0.00           C  
ATOM   1388  C   LEU A 173       7.948  18.867  -5.818  1.00  0.00           C  
ATOM   1389  O   LEU A 173       8.685  17.888  -5.949  1.00  0.00           O  
ATOM   1390  CB  LEU A 173       5.893  17.608  -4.988  1.00  0.00           C  
ATOM   1391  CG  LEU A 173       4.823  17.399  -3.909  1.00  0.00           C  
ATOM   1392  CD1 LEU A 173       3.932  16.220  -4.309  1.00  0.00           C  
ATOM   1393  CD2 LEU A 173       5.425  17.112  -2.533  1.00  0.00           C  
ATOM   1394  N   GLY A 174       8.099  19.955  -6.571  1.00  0.00           N  
ATOM   1395  CA  GLY A 174       9.177  20.090  -7.559  1.00  0.00           C  
ATOM   1396  C   GLY A 174       8.955  19.283  -8.846  1.00  0.00           C  
ATOM   1397  O   GLY A 174       9.893  19.041  -9.603  1.00  0.00           O  
ATOM   1398  N   ILE A 175       7.706  18.890  -9.111  1.00  0.00           N  
ATOM   1399  CA  ILE A 175       7.277  18.152 -10.301  1.00  0.00           C  
ATOM   1400  C   ILE A 175       7.513  19.013 -11.549  1.00  0.00           C  
ATOM   1401  O   ILE A 175       7.116  20.178 -11.602  1.00  0.00           O  
ATOM   1402  CB  ILE A 175       5.800  17.724 -10.138  1.00  0.00           C  
ATOM   1403  CG1 ILE A 175       5.656  16.719  -8.972  1.00  0.00           C  
ATOM   1404  CG2 ILE A 175       5.255  17.100 -11.434  1.00  0.00           C  
ATOM   1405  CD1 ILE A 175       4.209  16.508  -8.521  1.00  0.00           C  
ATOM   1406  N   LYS A 176       8.170  18.443 -12.569  1.00  0.00           N  
ATOM   1407  CA  LYS A 176       8.522  19.135 -13.825  1.00  0.00           C  
ATOM   1408  C   LYS A 176       7.545  18.862 -14.966  1.00  0.00           C  
ATOM   1409  O   LYS A 176       7.474  19.648 -15.909  1.00  0.00           O  
ATOM   1410  CB  LYS A 176       9.950  18.766 -14.245  1.00  0.00           C  
ATOM   1411  CG  LYS A 176      11.039  19.179 -13.242  1.00  0.00           C  
ATOM   1412  CD  LYS A 176      11.047  20.689 -12.960  1.00  0.00           C  
ATOM   1413  CE  LYS A 176      12.210  21.045 -12.023  1.00  0.00           C  
ATOM   1414  NZ  LYS A 176      12.143  22.466 -11.600  1.00  0.00           N  
ATOM   1415  N   VAL A 177       6.805  17.767 -14.884  1.00  0.00           N  
ATOM   1416  CA  VAL A 177       5.725  17.409 -15.811  1.00  0.00           C  
ATOM   1417  C   VAL A 177       4.467  17.225 -14.963  1.00  0.00           C  
ATOM   1418  O   VAL A 177       4.567  16.521 -13.959  1.00  0.00           O  
ATOM   1419  CB  VAL A 177       6.064  16.114 -16.579  1.00  0.00           C  
ATOM   1420  CG1 VAL A 177       4.940  15.716 -17.530  1.00  0.00           C  
ATOM   1421  CG2 VAL A 177       7.338  16.278 -17.401  1.00  0.00           C  
ATOM   1422  N   PRO A 178       3.306  17.815 -15.334  1.00  0.00           N  
ATOM   1423  CA  PRO A 178       2.084  17.644 -14.554  1.00  0.00           C  
ATOM   1424  C   PRO A 178       1.809  16.161 -14.272  1.00  0.00           C  
ATOM   1425  O   PRO A 178       1.692  15.350 -15.189  1.00  0.00           O  
ATOM   1426  CB  PRO A 178       0.969  18.302 -15.370  1.00  0.00           C  
ATOM   1427  CG  PRO A 178       1.715  19.361 -16.177  1.00  0.00           C  
ATOM   1428  CD  PRO A 178       3.068  18.707 -16.456  1.00  0.00           C  
ATOM   1429  N   LEU A 179       1.752  15.810 -12.983  1.00  0.00           N  
ATOM   1430  CA  LEU A 179       1.598  14.446 -12.503  1.00  0.00           C  
ATOM   1431  C   LEU A 179       0.272  14.313 -11.760  1.00  0.00           C  
ATOM   1432  O   LEU A 179      -0.066  15.169 -10.948  1.00  0.00           O  
ATOM   1433  CB  LEU A 179       2.806  14.088 -11.616  1.00  0.00           C  
ATOM   1434  CG  LEU A 179       2.793  12.657 -11.054  1.00  0.00           C  
ATOM   1435  CD1 LEU A 179       2.906  11.607 -12.154  1.00  0.00           C  
ATOM   1436  CD2 LEU A 179       3.968  12.469 -10.100  1.00  0.00           C  
ATOM   1437  N   ASN A 180      -0.454  13.241 -12.016  1.00  0.00           N  
ATOM   1438  CA  ASN A 180      -1.771  12.986 -11.441  1.00  0.00           C  
ATOM   1439  C   ASN A 180      -1.806  11.642 -10.720  1.00  0.00           C  
ATOM   1440  O   ASN A 180      -1.240  10.656 -11.193  1.00  0.00           O  
ATOM   1441  CB  ASN A 180      -2.837  13.063 -12.542  1.00  0.00           C  
ATOM   1442  CG  ASN A 180      -2.840  14.412 -13.246  1.00  0.00           C  
ATOM   1443  OD1 ASN A 180      -3.436  15.364 -12.778  1.00  0.00           O  
ATOM   1444  ND2 ASN A 180      -2.165  14.526 -14.361  1.00  0.00           N  
ATOM   1445  N   ALA A 181      -2.505  11.590  -9.587  1.00  0.00           N  
ATOM   1446  CA  ALA A 181      -2.959  10.345  -8.996  1.00  0.00           C  
ATOM   1447  C   ALA A 181      -4.239   9.900  -9.717  1.00  0.00           C  
ATOM   1448  O   ALA A 181      -5.167  10.694  -9.860  1.00  0.00           O  
ATOM   1449  CB  ALA A 181      -3.194  10.554  -7.502  1.00  0.00           C  
ATOM   1450  N   VAL A 182      -4.287   8.655 -10.162  1.00  0.00           N  
ATOM   1451  CA  VAL A 182      -5.476   8.022 -10.749  1.00  0.00           C  
ATOM   1452  C   VAL A 182      -5.813   6.800  -9.906  1.00  0.00           C  
ATOM   1453  O   VAL A 182      -5.066   5.827  -9.898  1.00  0.00           O  
ATOM   1454  CB  VAL A 182      -5.247   7.645 -12.226  1.00  0.00           C  
ATOM   1455  CG1 VAL A 182      -6.494   6.988 -12.828  1.00  0.00           C  
ATOM   1456  CG2 VAL A 182      -4.912   8.874 -13.074  1.00  0.00           C  
ATOM   1457  N   VAL A 183      -6.920   6.855  -9.183  1.00  0.00           N  
ATOM   1458  CA  VAL A 183      -7.379   5.781  -8.299  1.00  0.00           C  
ATOM   1459  C   VAL A 183      -8.447   4.962  -9.006  1.00  0.00           C  
ATOM   1460  O   VAL A 183      -9.437   5.525  -9.472  1.00  0.00           O  
ATOM   1461  CB  VAL A 183      -7.886   6.344  -6.965  1.00  0.00           C  
ATOM   1462  CG1 VAL A 183      -8.491   5.252  -6.072  1.00  0.00           C  
ATOM   1463  CG2 VAL A 183      -6.721   7.000  -6.205  1.00  0.00           C  
ATOM   1464  N   LEU A 184      -8.262   3.647  -9.059  1.00  0.00           N  
ATOM   1465  CA  LEU A 184      -9.224   2.688  -9.597  1.00  0.00           C  
ATOM   1466  C   LEU A 184      -9.817   1.840  -8.466  1.00  0.00           C  
ATOM   1467  O   LEU A 184      -9.083   1.284  -7.643  1.00  0.00           O  
ATOM   1468  CB  LEU A 184      -8.568   1.789 -10.656  1.00  0.00           C  
ATOM   1469  CG  LEU A 184      -7.951   2.520 -11.863  1.00  0.00           C  
ATOM   1470  CD1 LEU A 184      -7.383   1.492 -12.849  1.00  0.00           C  
ATOM   1471  CD2 LEU A 184      -8.972   3.372 -12.613  1.00  0.00           C  
ATOM   1472  N   ASN A 185     -11.144   1.677  -8.481  1.00  0.00           N  
ATOM   1473  CA  ASN A 185     -11.831   0.725  -7.617  1.00  0.00           C  
ATOM   1474  C   ASN A 185     -11.828  -0.673  -8.261  1.00  0.00           C  
ATOM   1475  O   ASN A 185     -12.788  -1.071  -8.931  1.00  0.00           O  
ATOM   1476  CB  ASN A 185     -13.239   1.244  -7.303  1.00  0.00           C  
ATOM   1477  CG  ASN A 185     -13.986   0.319  -6.367  1.00  0.00           C  
ATOM   1478  OD1 ASN A 185     -13.468  -0.675  -5.870  1.00  0.00           O  
ATOM   1479  ND2 ASN A 185     -15.227   0.613  -6.102  1.00  0.00           N  
ATOM   1480  N   THR A 186     -10.757  -1.441  -8.066  1.00  0.00           N  
ATOM   1481  CA  THR A 186     -10.651  -2.796  -8.624  1.00  0.00           C  
ATOM   1482  C   THR A 186     -11.431  -3.851  -7.846  1.00  0.00           C  
ATOM   1483  O   THR A 186     -11.551  -4.979  -8.317  1.00  0.00           O  
ATOM   1484  CB  THR A 186      -9.198  -3.228  -8.797  1.00  0.00           C  
ATOM   1485  OG1 THR A 186      -8.465  -2.974  -7.621  1.00  0.00           O  
ATOM   1486  CG2 THR A 186      -8.547  -2.440  -9.936  1.00  0.00           C  
ATOM   1487  N   VAL A 187     -12.057  -3.497  -6.712  1.00  0.00           N  
ATOM   1488  CA  VAL A 187     -13.028  -4.379  -6.039  1.00  0.00           C  
ATOM   1489  C   VAL A 187     -14.241  -4.646  -6.943  1.00  0.00           C  
ATOM   1490  O   VAL A 187     -14.824  -5.720  -6.875  1.00  0.00           O  
ATOM   1491  CB  VAL A 187     -13.476  -3.808  -4.684  1.00  0.00           C  
ATOM   1492  CG1 VAL A 187     -14.386  -4.786  -3.924  1.00  0.00           C  
ATOM   1493  CG2 VAL A 187     -12.272  -3.491  -3.776  1.00  0.00           C  
ATOM   1494  N   LEU A 188     -14.556  -3.732  -7.866  1.00  0.00           N  
ATOM   1495  CA  LEU A 188     -15.565  -3.942  -8.912  1.00  0.00           C  
ATOM   1496  C   LEU A 188     -15.228  -5.126  -9.841  1.00  0.00           C  
ATOM   1497  O   LEU A 188     -16.125  -5.702 -10.444  1.00  0.00           O  
ATOM   1498  CB  LEU A 188     -15.704  -2.664  -9.765  1.00  0.00           C  
ATOM   1499  CG  LEU A 188     -16.190  -1.420  -9.008  1.00  0.00           C  
ATOM   1500  CD1 LEU A 188     -16.193  -0.220  -9.959  1.00  0.00           C  
ATOM   1501  CD2 LEU A 188     -17.602  -1.593  -8.451  1.00  0.00           C  
ATOM   1502  N   TYR A 189     -13.956  -5.477  -9.953  1.00  0.00           N  
ATOM   1503  CA  TYR A 189     -13.454  -6.530 -10.841  1.00  0.00           C  
ATOM   1504  C   TYR A 189     -13.103  -7.824 -10.098  1.00  0.00           C  
ATOM   1505  O   TYR A 189     -12.770  -8.822 -10.733  1.00  0.00           O  
ATOM   1506  CB  TYR A 189     -12.247  -5.986 -11.604  1.00  0.00           C  
ATOM   1507  CG  TYR A 189     -12.419  -4.637 -12.289  1.00  0.00           C  
ATOM   1508  CD1 TYR A 189     -13.678  -4.235 -12.771  1.00  0.00           C  
ATOM   1509  CD2 TYR A 189     -11.305  -3.796 -12.446  1.00  0.00           C  
ATOM   1510  CE1 TYR A 189     -13.824  -2.994 -13.419  1.00  0.00           C  
ATOM   1511  CE2 TYR A 189     -11.449  -2.556 -13.098  1.00  0.00           C  
ATOM   1512  CZ  TYR A 189     -12.704  -2.149 -13.589  1.00  0.00           C  
ATOM   1513  OH  TYR A 189     -12.851  -0.978 -14.236  1.00  0.00           O  
ATOM   1514  N   TYR A 190     -13.167  -7.817  -8.775  1.00  0.00           N  
ATOM   1515  CA  TYR A 190     -12.724  -8.923  -7.930  1.00  0.00           C  
ATOM   1516  C   TYR A 190     -13.574 -10.176  -8.155  1.00  0.00           C  
ATOM   1517  O   TYR A 190     -14.804 -10.098  -8.183  1.00  0.00           O  
ATOM   1518  CB  TYR A 190     -12.752  -8.476  -6.464  1.00  0.00           C  
ATOM   1519  CG  TYR A 190     -12.139  -9.444  -5.463  1.00  0.00           C  
ATOM   1520  CD1 TYR A 190     -12.660  -9.504  -4.157  1.00  0.00           C  
ATOM   1521  CD2 TYR A 190     -11.035 -10.235  -5.804  1.00  0.00           C  
ATOM   1522  CE1 TYR A 190     -12.055 -10.341  -3.194  1.00  0.00           C  
ATOM   1523  CE2 TYR A 190     -10.442 -11.081  -4.854  1.00  0.00           C  
ATOM   1524  CZ  TYR A 190     -10.941 -11.132  -3.534  1.00  0.00           C  
ATOM   1525  OH  TYR A 190     -10.349 -11.928  -2.616  1.00  0.00           O  
ATOM   1526  N   ASN A 191     -12.945 -11.343  -8.264  1.00  0.00           N  
ATOM   1527  CA  ASN A 191     -13.638 -12.605  -8.543  1.00  0.00           C  
ATOM   1528  C   ASN A 191     -14.563 -13.097  -7.404  1.00  0.00           C  
ATOM   1529  O   ASN A 191     -15.353 -14.013  -7.605  1.00  0.00           O  
ATOM   1530  CB  ASN A 191     -12.603 -13.660  -8.968  1.00  0.00           C  
ATOM   1531  CG  ASN A 191     -11.668 -14.103  -7.859  1.00  0.00           C  
ATOM   1532  OD1 ASN A 191     -11.671 -13.603  -6.745  1.00  0.00           O  
ATOM   1533  ND2 ASN A 191     -10.832 -15.073  -8.137  1.00  0.00           N  
ATOM   1534  N   TYR A 192     -14.514 -12.453  -6.242  1.00  0.00           N  
ATOM   1535  CA  TYR A 192     -15.478 -12.655  -5.157  1.00  0.00           C  
ATOM   1536  C   TYR A 192     -16.623 -11.630  -5.145  1.00  0.00           C  
ATOM   1537  O   TYR A 192     -17.553 -11.762  -4.347  1.00  0.00           O  
ATOM   1538  CB  TYR A 192     -14.749 -12.707  -3.807  1.00  0.00           C  
ATOM   1539  CG  TYR A 192     -13.933 -13.971  -3.602  1.00  0.00           C  
ATOM   1540  CD1 TYR A 192     -14.523 -15.091  -2.985  1.00  0.00           C  
ATOM   1541  CD2 TYR A 192     -12.597 -14.033  -4.034  1.00  0.00           C  
ATOM   1542  CE1 TYR A 192     -13.770 -16.273  -2.804  1.00  0.00           C  
ATOM   1543  CE2 TYR A 192     -11.850 -15.212  -3.864  1.00  0.00           C  
ATOM   1544  CZ  TYR A 192     -12.429 -16.333  -3.244  1.00  0.00           C  
ATOM   1545  OH  TYR A 192     -11.705 -17.472  -3.077  1.00  0.00           O  
ATOM   1546  N   ASN A 193     -16.607 -10.619  -6.039  1.00  0.00           N  
ATOM   1547  CA  ASN A 193     -17.695  -9.649  -6.182  1.00  0.00           C  
ATOM   1548  C   ASN A 193     -18.778 -10.170  -7.138  1.00  0.00           C  
ATOM   1549  O   ASN A 193     -18.794  -9.862  -8.331  1.00  0.00           O  
ATOM   1550  CB  ASN A 193     -17.142  -8.288  -6.609  1.00  0.00           C  
ATOM   1551  CG  ASN A 193     -18.216  -7.215  -6.587  1.00  0.00           C  
ATOM   1552  OD1 ASN A 193     -19.381  -7.449  -6.302  1.00  0.00           O  
ATOM   1553  ND2 ASN A 193     -17.840  -5.990  -6.851  1.00  0.00           N  
ATOM   1554  N   LYS A 194     -19.732 -10.923  -6.603  1.00  0.00           N  
ATOM   1555  CA  LYS A 194     -20.808 -11.547  -7.386  1.00  0.00           C  
ATOM   1556  C   LYS A 194     -21.749 -10.549  -8.059  1.00  0.00           C  
ATOM   1557  O   LYS A 194     -22.492 -10.929  -8.952  1.00  0.00           O  
ATOM   1558  CB  LYS A 194     -21.613 -12.497  -6.492  1.00  0.00           C  
ATOM   1559  CG  LYS A 194     -20.751 -13.637  -5.948  1.00  0.00           C  
ATOM   1560  CD  LYS A 194     -21.609 -14.601  -5.124  1.00  0.00           C  
ATOM   1561  CE  LYS A 194     -20.730 -15.727  -4.582  1.00  0.00           C  
ATOM   1562  NZ  LYS A 194     -21.529 -16.702  -3.801  1.00  0.00           N  
ATOM   1563  N   GLN A 195     -21.744  -9.289  -7.632  1.00  0.00           N  
ATOM   1564  CA  GLN A 195     -22.677  -8.276  -8.129  1.00  0.00           C  
ATOM   1565  C   GLN A 195     -22.259  -7.675  -9.475  1.00  0.00           C  
ATOM   1566  O   GLN A 195     -23.065  -7.021 -10.122  1.00  0.00           O  
ATOM   1567  CB  GLN A 195     -22.820  -7.160  -7.090  1.00  0.00           C  
ATOM   1568  CG  GLN A 195     -23.260  -7.685  -5.714  1.00  0.00           C  
ATOM   1569  CD  GLN A 195     -23.541  -6.552  -4.752  1.00  0.00           C  
ATOM   1570  OE1 GLN A 195     -23.783  -5.427  -5.136  1.00  0.00           O  
ATOM   1571  NE2 GLN A 195     -23.566  -6.792  -3.465  1.00  0.00           N  
ATOM   1572  N   THR A 196     -21.017  -7.872  -9.878  1.00  0.00           N  
ATOM   1573  CA  THR A 196     -20.446  -7.296 -11.094  1.00  0.00           C  
ATOM   1574  C   THR A 196     -19.984  -8.337 -12.104  1.00  0.00           C  
ATOM   1575  O   THR A 196     -19.527  -7.966 -13.175  1.00  0.00           O  
ATOM   1576  CB  THR A 196     -19.289  -6.345 -10.749  1.00  0.00           C  
ATOM   1577  OG1 THR A 196     -18.326  -7.024  -9.984  1.00  0.00           O  
ATOM   1578  CG2 THR A 196     -19.763  -5.140  -9.941  1.00  0.00           C  
ATOM   1579  N   MET A 197     -20.110  -9.622 -11.803  1.00  0.00           N  
ATOM   1580  CA  MET A 197     -19.552 -10.716 -12.611  1.00  0.00           C  
ATOM   1581  C   MET A 197     -20.022 -10.733 -14.065  1.00  0.00           C  
ATOM   1582  O   MET A 197     -19.238 -11.064 -14.952  1.00  0.00           O  
ATOM   1583  CB  MET A 197     -19.817 -12.069 -11.937  1.00  0.00           C  
ATOM   1584  CG  MET A 197     -21.290 -12.472 -11.870  1.00  0.00           C  
ATOM   1585  SD  MET A 197     -21.591 -14.048 -11.005  1.00  0.00           S  
ATOM   1586  CE  MET A 197     -21.009 -15.182 -12.291  1.00  0.00           C  
ATOM   1587  N   ASP A 198     -21.255 -10.292 -14.332  1.00  0.00           N  
ATOM   1588  CA  ASP A 198     -21.872 -10.274 -15.668  1.00  0.00           C  
ATOM   1589  C   ASP A 198     -21.820  -8.895 -16.342  1.00  0.00           C  
ATOM   1590  O   ASP A 198     -22.300  -8.715 -17.466  1.00  0.00           O  
ATOM   1591  CB  ASP A 198     -23.323 -10.780 -15.563  1.00  0.00           C  
ATOM   1592  CG  ASP A 198     -23.422 -12.189 -14.979  1.00  0.00           C  
ATOM   1593  OD1 ASP A 198     -22.652 -13.068 -15.410  1.00  0.00           O  
ATOM   1594  OD2 ASP A 198     -24.266 -12.369 -14.074  1.00  0.00           O  
ATOM   1595  N   SER A 199     -21.258  -7.890 -15.681  1.00  0.00           N  
ATOM   1596  CA  SER A 199     -21.137  -6.548 -16.251  1.00  0.00           C  
ATOM   1597  C   SER A 199     -19.995  -6.489 -17.268  1.00  0.00           C  
ATOM   1598  O   SER A 199     -18.947  -7.100 -17.089  1.00  0.00           O  
ATOM   1599  CB  SER A 199     -20.943  -5.508 -15.150  1.00  0.00           C  
ATOM   1600  OG  SER A 199     -20.900  -4.210 -15.693  1.00  0.00           O  
ATOM   1601  N   THR A 200     -20.165  -5.696 -18.326  1.00  0.00           N  
ATOM   1602  CA  THR A 200     -19.080  -5.436 -19.291  1.00  0.00           C  
ATOM   1603  C   THR A 200     -18.165  -4.300 -18.846  1.00  0.00           C  
ATOM   1604  O   THR A 200     -16.971  -4.330 -19.120  1.00  0.00           O  
ATOM   1605  CB  THR A 200     -19.653  -5.132 -20.679  1.00  0.00           C  
ATOM   1606  OG1 THR A 200     -20.590  -4.080 -20.598  1.00  0.00           O  
ATOM   1607  CG2 THR A 200     -20.366  -6.339 -21.275  1.00  0.00           C  
ATOM   1608  N   ASP A 201     -18.709  -3.300 -18.140  1.00  0.00           N  
ATOM   1609  CA  ASP A 201     -17.977  -2.175 -17.563  1.00  0.00           C  
ATOM   1610  C   ASP A 201     -18.654  -1.709 -16.259  1.00  0.00           C  
ATOM   1611  O   ASP A 201     -19.507  -0.818 -16.298  1.00  0.00           O  
ATOM   1612  CB  ASP A 201     -17.852  -1.040 -18.597  1.00  0.00           C  
ATOM   1613  CG  ASP A 201     -16.884   0.053 -18.122  1.00  0.00           C  
ATOM   1614  OD1 ASP A 201     -16.263  -0.115 -17.041  1.00  0.00           O  
ATOM   1615  OD2 ASP A 201     -16.687   1.023 -18.881  1.00  0.00           O  
ATOM   1616  N   PRO A 202     -18.341  -2.322 -15.109  1.00  0.00           N  
ATOM   1617  CA  PRO A 202     -18.976  -1.984 -13.842  1.00  0.00           C  
ATOM   1618  C   PRO A 202     -18.797  -0.506 -13.495  1.00  0.00           C  
ATOM   1619  O   PRO A 202     -17.666  -0.018 -13.385  1.00  0.00           O  
ATOM   1620  CB  PRO A 202     -18.341  -2.899 -12.794  1.00  0.00           C  
ATOM   1621  CG  PRO A 202     -17.846  -4.089 -13.603  1.00  0.00           C  
ATOM   1622  CD  PRO A 202     -17.448  -3.462 -14.933  1.00  0.00           C  
ATOM   1623  N   LEU A 203     -19.911   0.209 -13.342  1.00  0.00           N  
ATOM   1624  CA  LEU A 203     -19.975   1.646 -13.054  1.00  0.00           C  
ATOM   1625  C   LEU A 203     -19.229   2.530 -14.070  1.00  0.00           C  
ATOM   1626  O   LEU A 203     -18.880   3.666 -13.750  1.00  0.00           O  
ATOM   1627  CB  LEU A 203     -19.578   1.914 -11.585  1.00  0.00           C  
ATOM   1628  CG  LEU A 203     -20.424   1.171 -10.537  1.00  0.00           C  
ATOM   1629  CD1 LEU A 203     -19.889   1.444  -9.135  1.00  0.00           C  
ATOM   1630  CD2 LEU A 203     -21.886   1.618 -10.565  1.00  0.00           C  
ATOM   1631  N   GLY A 204     -18.976   2.041 -15.292  1.00  0.00           N  
ATOM   1632  CA  GLY A 204     -18.338   2.804 -16.369  1.00  0.00           C  
ATOM   1633  C   GLY A 204     -16.847   3.112 -16.151  1.00  0.00           C  
ATOM   1634  O   GLY A 204     -16.304   4.020 -16.782  1.00  0.00           O  
ATOM   1635  N   GLN A 205     -16.171   2.388 -15.250  1.00  0.00           N  
ATOM   1636  CA  GLN A 205     -14.801   2.726 -14.848  1.00  0.00           C  
ATOM   1637  C   GLN A 205     -13.772   2.554 -15.976  1.00  0.00           C  
ATOM   1638  O   GLN A 205     -12.834   3.349 -16.054  1.00  0.00           O  
ATOM   1639  CB  GLN A 205     -14.402   1.896 -13.617  1.00  0.00           C  
ATOM   1640  CG  GLN A 205     -13.012   2.289 -13.094  1.00  0.00           C  
ATOM   1641  CD  GLN A 205     -12.660   1.584 -11.784  1.00  0.00           C  
ATOM   1642  OE1 GLN A 205     -12.490   2.200 -10.754  1.00  0.00           O  
ATOM   1643  NE2 GLN A 205     -12.508   0.277 -11.781  1.00  0.00           N  
ATOM   1644  N   PHE A 206     -13.906   1.562 -16.849  1.00  0.00           N  
ATOM   1645  CA  PHE A 206     -12.977   1.390 -17.970  1.00  0.00           C  
ATOM   1646  C   PHE A 206     -13.062   2.545 -18.975  1.00  0.00           C  
ATOM   1647  O   PHE A 206     -12.036   3.052 -19.406  1.00  0.00           O  
ATOM   1648  CB  PHE A 206     -13.216   0.052 -18.684  1.00  0.00           C  
ATOM   1649  CG  PHE A 206     -12.629  -1.162 -17.993  1.00  0.00           C  
ATOM   1650  CD1 PHE A 206     -11.234  -1.332 -17.961  1.00  0.00           C  
ATOM   1651  CD2 PHE A 206     -13.470  -2.137 -17.436  1.00  0.00           C  
ATOM   1652  CE1 PHE A 206     -10.681  -2.481 -17.354  1.00  0.00           C  
ATOM   1653  CE2 PHE A 206     -12.915  -3.276 -16.833  1.00  0.00           C  
ATOM   1654  CZ  PHE A 206     -11.520  -3.457 -16.793  1.00  0.00           C  
ATOM   1655  N   GLU A 207     -14.279   2.982 -19.316  1.00  0.00           N  
ATOM   1656  CA  GLU A 207     -14.486   4.104 -20.233  1.00  0.00           C  
ATOM   1657  C   GLU A 207     -14.045   5.437 -19.605  1.00  0.00           C  
ATOM   1658  O   GLU A 207     -13.383   6.255 -20.247  1.00  0.00           O  
ATOM   1659  CB  GLU A 207     -15.951   4.147 -20.680  1.00  0.00           C  
ATOM   1660  CG  GLU A 207     -16.221   5.183 -21.790  1.00  0.00           C  
ATOM   1661  CD  GLU A 207     -15.350   4.982 -23.050  1.00  0.00           C  
ATOM   1662  OE1 GLU A 207     -15.022   5.989 -23.715  1.00  0.00           O  
ATOM   1663  OE2 GLU A 207     -14.971   3.821 -23.338  1.00  0.00           O  
ATOM   1664  N   TRP A 208     -14.332   5.626 -18.323  1.00  0.00           N  
ATOM   1665  CA  TRP A 208     -13.823   6.769 -17.559  1.00  0.00           C  
ATOM   1666  C   TRP A 208     -12.288   6.799 -17.555  1.00  0.00           C  
ATOM   1667  O   TRP A 208     -11.698   7.826 -17.880  1.00  0.00           O  
ATOM   1668  CB  TRP A 208     -14.373   6.714 -16.132  1.00  0.00           C  
ATOM   1669  CG  TRP A 208     -13.750   7.707 -15.202  1.00  0.00           C  
ATOM   1670  CD1 TRP A 208     -14.137   8.989 -15.034  1.00  0.00           C  
ATOM   1671  CD2 TRP A 208     -12.582   7.525 -14.343  1.00  0.00           C  
ATOM   1672  NE1 TRP A 208     -13.307   9.612 -14.126  1.00  0.00           N  
ATOM   1673  CE2 TRP A 208     -12.325   8.757 -13.669  1.00  0.00           C  
ATOM   1674  CE3 TRP A 208     -11.714   6.442 -14.068  1.00  0.00           C  
ATOM   1675  CZ2 TRP A 208     -11.262   8.911 -12.762  1.00  0.00           C  
ATOM   1676  CZ3 TRP A 208     -10.650   6.589 -13.159  1.00  0.00           C  
ATOM   1677  CH2 TRP A 208     -10.418   7.815 -12.508  1.00  0.00           C  
ATOM   1678  N   PHE A 209     -11.640   5.678 -17.253  1.00  0.00           N  
ATOM   1679  CA  PHE A 209     -10.181   5.573 -17.243  1.00  0.00           C  
ATOM   1680  C   PHE A 209      -9.585   5.912 -18.610  1.00  0.00           C  
ATOM   1681  O   PHE A 209      -8.678   6.741 -18.691  1.00  0.00           O  
ATOM   1682  CB  PHE A 209      -9.757   4.167 -16.800  1.00  0.00           C  
ATOM   1683  CG  PHE A 209      -8.249   3.963 -16.812  1.00  0.00           C  
ATOM   1684  CD1 PHE A 209      -7.643   3.183 -17.818  1.00  0.00           C  
ATOM   1685  CD2 PHE A 209      -7.456   4.564 -15.825  1.00  0.00           C  
ATOM   1686  CE1 PHE A 209      -6.247   3.001 -17.827  1.00  0.00           C  
ATOM   1687  CE2 PHE A 209      -6.065   4.380 -15.829  1.00  0.00           C  
ATOM   1688  CZ  PHE A 209      -5.457   3.603 -16.826  1.00  0.00           C  
ATOM   1689  N   LYS A 210     -10.141   5.348 -19.682  1.00  0.00           N  
ATOM   1690  CA  LYS A 210      -9.728   5.655 -21.050  1.00  0.00           C  
ATOM   1691  C   LYS A 210      -9.823   7.151 -21.345  1.00  0.00           C  
ATOM   1692  O   LYS A 210      -8.856   7.740 -21.814  1.00  0.00           O  
ATOM   1693  CB  LYS A 210     -10.592   4.835 -22.021  1.00  0.00           C  
ATOM   1694  CG  LYS A 210     -10.135   5.048 -23.469  1.00  0.00           C  
ATOM   1695  CD  LYS A 210     -11.060   4.346 -24.459  1.00  0.00           C  
ATOM   1696  CE  LYS A 210     -10.697   4.743 -25.895  1.00  0.00           C  
ATOM   1697  NZ  LYS A 210     -10.859   6.202 -26.098  1.00  0.00           N  
ATOM   1698  N   THR A 211     -10.944   7.777 -21.010  1.00  0.00           N  
ATOM   1699  CA  THR A 211     -11.180   9.218 -21.233  1.00  0.00           C  
ATOM   1700  C   THR A 211     -10.157  10.083 -20.492  1.00  0.00           C  
ATOM   1701  O   THR A 211      -9.570  10.998 -21.077  1.00  0.00           O  
ATOM   1702  CB  THR A 211     -12.604   9.587 -20.795  1.00  0.00           C  
ATOM   1703  OG1 THR A 211     -13.540   8.859 -21.561  1.00  0.00           O  
ATOM   1704  CG2 THR A 211     -12.921  11.064 -21.000  1.00  0.00           C  
ATOM   1705  N   VAL A 212      -9.888   9.777 -19.216  1.00  0.00           N  
ATOM   1706  CA  VAL A 212      -8.886  10.483 -18.399  1.00  0.00           C  
ATOM   1707  C   VAL A 212      -7.487  10.333 -18.999  1.00  0.00           C  
ATOM   1708  O   VAL A 212      -6.779  11.323 -19.183  1.00  0.00           O  
ATOM   1709  CB  VAL A 212      -8.935   9.966 -16.943  1.00  0.00           C  
ATOM   1710  CG1 VAL A 212      -7.742  10.440 -16.098  1.00  0.00           C  
ATOM   1711  CG2 VAL A 212     -10.211  10.447 -16.246  1.00  0.00           C  
ATOM   1712  N   MET A 213      -7.086   9.115 -19.346  1.00  0.00           N  
ATOM   1713  CA  MET A 213      -5.734   8.817 -19.821  1.00  0.00           C  
ATOM   1714  C   MET A 213      -5.482   9.354 -21.241  1.00  0.00           C  
ATOM   1715  O   MET A 213      -4.388   9.850 -21.508  1.00  0.00           O  
ATOM   1716  CB  MET A 213      -5.469   7.317 -19.730  1.00  0.00           C  
ATOM   1717  CG  MET A 213      -5.541   6.782 -18.282  1.00  0.00           C  
ATOM   1718  SD  MET A 213      -4.455   7.558 -17.067  1.00  0.00           S  
ATOM   1719  CE  MET A 213      -2.889   6.860 -17.610  1.00  0.00           C  
ATOM   1720  N   ASP A 214      -6.488   9.345 -22.127  1.00  0.00           N  
ATOM   1721  CA  ASP A 214      -6.424  10.014 -23.432  1.00  0.00           C  
ATOM   1722  C   ASP A 214      -6.220  11.533 -23.264  1.00  0.00           C  
ATOM   1723  O   ASP A 214      -5.394  12.139 -23.956  1.00  0.00           O  
ATOM   1724  CB  ASP A 214      -7.714   9.746 -24.240  1.00  0.00           C  
ATOM   1725  CG  ASP A 214      -7.791   8.353 -24.881  1.00  0.00           C  
ATOM   1726  OD1 ASP A 214      -6.731   7.711 -25.063  1.00  0.00           O  
ATOM   1727  OD2 ASP A 214      -8.909   7.943 -25.294  1.00  0.00           O  
ATOM   1728  N   GLY A 215      -6.912  12.144 -22.299  1.00  0.00           N  
ATOM   1729  CA  GLY A 215      -6.727  13.555 -21.936  1.00  0.00           C  
ATOM   1730  C   GLY A 215      -5.308  13.853 -21.450  1.00  0.00           C  
ATOM   1731  O   GLY A 215      -4.688  14.822 -21.907  1.00  0.00           O  
ATOM   1732  N   TYR A 216      -4.755  13.014 -20.586  1.00  0.00           N  
ATOM   1733  CA  TYR A 216      -3.389  13.157 -20.088  1.00  0.00           C  
ATOM   1734  C   TYR A 216      -2.341  12.971 -21.188  1.00  0.00           C  
ATOM   1735  O   TYR A 216      -1.434  13.803 -21.298  1.00  0.00           O  
ATOM   1736  CB  TYR A 216      -3.135  12.192 -18.926  1.00  0.00           C  
ATOM   1737  CG  TYR A 216      -3.895  12.477 -17.645  1.00  0.00           C  
ATOM   1738  CD1 TYR A 216      -4.511  13.723 -17.405  1.00  0.00           C  
ATOM   1739  CD2 TYR A 216      -3.956  11.477 -16.658  1.00  0.00           C  
ATOM   1740  CE1 TYR A 216      -5.197  13.970 -16.203  1.00  0.00           C  
ATOM   1741  CE2 TYR A 216      -4.636  11.720 -15.441  1.00  0.00           C  
ATOM   1742  CZ  TYR A 216      -5.258  12.967 -15.223  1.00  0.00           C  
ATOM   1743  OH  TYR A 216      -5.921  13.209 -14.063  1.00  0.00           O  
ATOM   1744  N   ARG A 217      -2.508  11.979 -22.046  1.00  0.00           N  
ATOM   1745  CA  ARG A 217      -1.634  11.772 -23.210  1.00  0.00           C  
ATOM   1746  C   ARG A 217      -1.638  12.995 -24.132  1.00  0.00           C  
ATOM   1747  O   ARG A 217      -0.569  13.488 -24.489  1.00  0.00           O  
ATOM   1748  CB  ARG A 217      -2.069  10.497 -23.947  1.00  0.00           C  
ATOM   1749  CG  ARG A 217      -1.163  10.217 -25.155  1.00  0.00           C  
ATOM   1750  CD  ARG A 217      -1.629   8.950 -25.876  1.00  0.00           C  
ATOM   1751  NE  ARG A 217      -1.190   7.748 -25.166  1.00  0.00           N  
ATOM   1752  CZ  ARG A 217      -1.748   6.558 -25.179  1.00  0.00           C  
ATOM   1753  NH1 ARG A 217      -2.895   6.316 -25.756  1.00  0.00           N  
ATOM   1754  NH2 ARG A 217      -1.122   5.570 -24.619  1.00  0.00           N  
ATOM   1755  N   LYS A 218      -2.825  13.501 -24.479  1.00  0.00           N  
ATOM   1756  CA  LYS A 218      -2.978  14.673 -25.362  1.00  0.00           C  
ATOM   1757  C   LYS A 218      -2.322  15.933 -24.803  1.00  0.00           C  
ATOM   1758  O   LYS A 218      -1.853  16.772 -25.567  1.00  0.00           O  
ATOM   1759  CB  LYS A 218      -4.479  14.888 -25.616  1.00  0.00           C  
ATOM   1760  CG  LYS A 218      -4.744  16.037 -26.602  1.00  0.00           C  
ATOM   1761  CD  LYS A 218      -6.248  16.192 -26.855  1.00  0.00           C  
ATOM   1762  CE  LYS A 218      -6.488  17.370 -27.793  1.00  0.00           C  
ATOM   1763  NZ  LYS A 218      -7.940  17.572 -28.040  1.00  0.00           N  
ATOM   1764  N   THR A 219      -2.289  16.092 -23.488  1.00  0.00           N  
ATOM   1765  CA  THR A 219      -1.756  17.275 -22.792  1.00  0.00           C  
ATOM   1766  C   THR A 219      -0.350  17.068 -22.215  1.00  0.00           C  
ATOM   1767  O   THR A 219       0.161  17.954 -21.545  1.00  0.00           O  
ATOM   1768  CB  THR A 219      -2.736  17.770 -21.724  1.00  0.00           C  
ATOM   1769  OG1 THR A 219      -3.057  16.733 -20.828  1.00  0.00           O  
ATOM   1770  CG2 THR A 219      -4.052  18.262 -22.336  1.00  0.00           C  
ATOM   1771  N   GLY A 220       0.297  15.931 -22.481  1.00  0.00           N  
ATOM   1772  CA  GLY A 220       1.645  15.619 -22.000  1.00  0.00           C  
ATOM   1773  C   GLY A 220       1.740  15.421 -20.478  1.00  0.00           C  
ATOM   1774  O   GLY A 220       2.823  15.566 -19.910  1.00  0.00           O  
ATOM   1775  N   GLN A 221       0.622  15.127 -19.813  1.00  0.00           N  
ATOM   1776  CA  GLN A 221       0.591  14.846 -18.382  1.00  0.00           C  
ATOM   1777  C   GLN A 221       0.978  13.392 -18.094  1.00  0.00           C  
ATOM   1778  O   GLN A 221       0.860  12.515 -18.947  1.00  0.00           O  
ATOM   1779  CB  GLN A 221      -0.781  15.167 -17.767  1.00  0.00           C  
ATOM   1780  CG  GLN A 221      -1.285  16.573 -18.109  1.00  0.00           C  
ATOM   1781  CD  GLN A 221      -2.563  16.945 -17.357  1.00  0.00           C  
ATOM   1782  OE1 GLN A 221      -2.722  16.659 -16.179  1.00  0.00           O  
ATOM   1783  NE2 GLN A 221      -3.498  17.587 -17.996  1.00  0.00           N  
ATOM   1784  N   ARG A 222       1.434  13.142 -16.882  1.00  0.00           N  
ATOM   1785  CA  ARG A 222       1.811  11.800 -16.400  1.00  0.00           C  
ATOM   1786  C   ARG A 222       0.899  11.364 -15.257  1.00  0.00           C  
ATOM   1787  O   ARG A 222       0.229  12.183 -14.633  1.00  0.00           O  
ATOM   1788  CB  ARG A 222       3.290  11.797 -15.994  1.00  0.00           C  
ATOM   1789  CG  ARG A 222       4.276  12.196 -17.109  1.00  0.00           C  
ATOM   1790  CD  ARG A 222       4.314  11.231 -18.299  1.00  0.00           C  
ATOM   1791  NE  ARG A 222       4.792   9.872 -17.953  1.00  0.00           N  
ATOM   1792  CZ  ARG A 222       6.036   9.484 -17.765  1.00  0.00           C  
ATOM   1793  NH1 ARG A 222       7.047  10.294 -17.863  1.00  0.00           N  
ATOM   1794  NH2 ARG A 222       6.296   8.250 -17.471  1.00  0.00           N  
ATOM   1795  N   ALA A 223       0.891  10.069 -14.959  1.00  0.00           N  
ATOM   1796  CA  ALA A 223       0.059   9.503 -13.904  1.00  0.00           C  
ATOM   1797  C   ALA A 223       0.787   8.444 -13.064  1.00  0.00           C  
ATOM   1798  O   ALA A 223       1.579   7.651 -13.575  1.00  0.00           O  
ATOM   1799  CB  ALA A 223      -1.220   8.941 -14.527  1.00  0.00           C  
ATOM   1800  N   ILE A 224       0.455   8.407 -11.786  1.00  0.00           N  
ATOM   1801  CA  ILE A 224       0.636   7.232 -10.935  1.00  0.00           C  
ATOM   1802  C   ILE A 224      -0.756   6.632 -10.742  1.00  0.00           C  
ATOM   1803  O   ILE A 224      -1.654   7.290 -10.211  1.00  0.00           O  
ATOM   1804  CB  ILE A 224       1.329   7.592  -9.605  1.00  0.00           C  
ATOM   1805  CG1 ILE A 224       2.774   8.061  -9.890  1.00  0.00           C  
ATOM   1806  CG2 ILE A 224       1.332   6.380  -8.651  1.00  0.00           C  
ATOM   1807  CD1 ILE A 224       3.509   8.610  -8.668  1.00  0.00           C  
ATOM   1808  N   VAL A 225      -0.943   5.400 -11.197  1.00  0.00           N  
ATOM   1809  CA  VAL A 225      -2.210   4.683 -11.024  1.00  0.00           C  
ATOM   1810  C   VAL A 225      -2.169   3.923  -9.706  1.00  0.00           C  
ATOM   1811  O   VAL A 225      -1.148   3.319  -9.369  1.00  0.00           O  
ATOM   1812  CB  VAL A 225      -2.523   3.765 -12.218  1.00  0.00           C  
ATOM   1813  CG1 VAL A 225      -3.881   3.090 -12.063  1.00  0.00           C  
ATOM   1814  CG2 VAL A 225      -2.543   4.561 -13.533  1.00  0.00           C  
ATOM   1815  N   SER A 226      -3.261   3.945  -8.952  1.00  0.00           N  
ATOM   1816  CA  SER A 226      -3.358   3.207  -7.703  1.00  0.00           C  
ATOM   1817  C   SER A 226      -4.669   2.431  -7.617  1.00  0.00           C  
ATOM   1818  O   SER A 226      -5.706   2.896  -8.082  1.00  0.00           O  
ATOM   1819  CB  SER A 226      -3.181   4.156  -6.521  1.00  0.00           C  
ATOM   1820  OG  SER A 226      -2.883   3.390  -5.387  1.00  0.00           O  
ATOM   1821  N   MET A 227      -4.612   1.238  -7.051  1.00  0.00           N  
ATOM   1822  CA  MET A 227      -5.754   0.335  -6.885  1.00  0.00           C  
ATOM   1823  C   MET A 227      -5.515  -0.595  -5.702  1.00  0.00           C  
ATOM   1824  O   MET A 227      -4.373  -0.774  -5.271  1.00  0.00           O  
ATOM   1825  CB  MET A 227      -5.988  -0.448  -8.188  1.00  0.00           C  
ATOM   1826  CG  MET A 227      -4.818  -1.345  -8.598  1.00  0.00           C  
ATOM   1827  SD  MET A 227      -4.934  -2.026 -10.284  1.00  0.00           S  
ATOM   1828  CE  MET A 227      -4.609  -0.532 -11.237  1.00  0.00           C  
ATOM   1829  N   HIS A 228      -6.580  -1.200  -5.170  1.00  0.00           N  
ATOM   1830  CA  HIS A 228      -6.409  -2.164  -4.084  1.00  0.00           C  
ATOM   1831  C   HIS A 228      -5.919  -3.521  -4.612  1.00  0.00           C  
ATOM   1832  O   HIS A 228      -4.874  -4.000  -4.193  1.00  0.00           O  
ATOM   1833  CB  HIS A 228      -7.708  -2.266  -3.284  1.00  0.00           C  
ATOM   1834  CG  HIS A 228      -7.553  -3.192  -2.108  1.00  0.00           C  
ATOM   1835  ND1 HIS A 228      -6.677  -3.025  -1.058  1.00  0.00           N  
ATOM   1836  CD2 HIS A 228      -8.210  -4.369  -1.927  1.00  0.00           C  
ATOM   1837  CE1 HIS A 228      -6.806  -4.088  -0.258  1.00  0.00           C  
ATOM   1838  NE2 HIS A 228      -7.728  -4.933  -0.746  1.00  0.00           N  
ATOM   1839  N   ILE A 229      -6.619  -4.087  -5.600  1.00  0.00           N  
ATOM   1840  CA  ILE A 229      -6.346  -5.417  -6.165  1.00  0.00           C  
ATOM   1841  C   ILE A 229      -5.665  -5.267  -7.532  1.00  0.00           C  
ATOM   1842  O   ILE A 229      -6.259  -4.741  -8.469  1.00  0.00           O  
ATOM   1843  CB  ILE A 229      -7.641  -6.260  -6.251  1.00  0.00           C  
ATOM   1844  CG1 ILE A 229      -8.451  -6.209  -4.939  1.00  0.00           C  
ATOM   1845  CG2 ILE A 229      -7.275  -7.711  -6.629  1.00  0.00           C  
ATOM   1846  CD1 ILE A 229      -9.769  -6.988  -4.965  1.00  0.00           C  
ATOM   1847  N   CYS A 230      -4.431  -5.752  -7.654  1.00  0.00           N  
ATOM   1848  CA  CYS A 230      -3.715  -5.806  -8.927  1.00  0.00           C  
ATOM   1849  C   CYS A 230      -4.238  -6.941  -9.835  1.00  0.00           C  
ATOM   1850  O   CYS A 230      -4.686  -7.973  -9.325  1.00  0.00           O  
ATOM   1851  CB  CYS A 230      -2.216  -5.986  -8.661  1.00  0.00           C  
ATOM   1852  SG  CYS A 230      -1.145  -4.562  -8.981  1.00  0.00           S  
ATOM   1853  N   PRO A 231      -4.139  -6.804 -11.177  1.00  0.00           N  
ATOM   1854  CA  PRO A 231      -4.349  -7.930 -12.076  1.00  0.00           C  
ATOM   1855  C   PRO A 231      -3.259  -9.004 -11.898  1.00  0.00           C  
ATOM   1856  O   PRO A 231      -2.155  -8.726 -11.423  1.00  0.00           O  
ATOM   1857  CB  PRO A 231      -4.339  -7.329 -13.485  1.00  0.00           C  
ATOM   1858  CG  PRO A 231      -3.406  -6.133 -13.341  1.00  0.00           C  
ATOM   1859  CD  PRO A 231      -3.697  -5.638 -11.928  1.00  0.00           C  
ATOM   1860  N   GLY A 232      -3.566 -10.225 -12.331  1.00  0.00           N  
ATOM   1861  CA  GLY A 232      -2.731 -11.409 -12.198  1.00  0.00           C  
ATOM   1862  C   GLY A 232      -3.174 -12.342 -11.077  1.00  0.00           C  
ATOM   1863  O   GLY A 232      -4.296 -12.276 -10.584  1.00  0.00           O  
ATOM   1864  N   VAL A 233      -2.267 -13.229 -10.680  1.00  0.00           N  
ATOM   1865  CA  VAL A 233      -2.523 -14.288  -9.695  1.00  0.00           C  
ATOM   1866  C   VAL A 233      -1.880 -13.986  -8.340  1.00  0.00           C  
ATOM   1867  O   VAL A 233      -0.923 -13.221  -8.237  1.00  0.00           O  
ATOM   1868  CB  VAL A 233      -2.083 -15.664 -10.214  1.00  0.00           C  
ATOM   1869  CG1 VAL A 233      -2.817 -16.040 -11.505  1.00  0.00           C  
ATOM   1870  CG2 VAL A 233      -0.566 -15.735 -10.456  1.00  0.00           C  
ATOM   1871  N   ALA A 234      -2.380 -14.642  -7.286  1.00  0.00           N  
ATOM   1872  CA  ALA A 234      -1.807 -14.561  -5.953  1.00  0.00           C  
ATOM   1873  C   ALA A 234      -0.788 -15.682  -5.703  1.00  0.00           C  
ATOM   1874  O   ALA A 234      -1.158 -16.809  -5.373  1.00  0.00           O  
ATOM   1875  CB  ALA A 234      -2.938 -14.602  -4.927  1.00  0.00           C  
ATOM   1876  N   GLU A 235       0.510 -15.368  -5.749  1.00  0.00           N  
ATOM   1877  CA  GLU A 235       1.582 -16.331  -5.468  1.00  0.00           C  
ATOM   1878  C   GLU A 235       1.491 -16.927  -4.067  1.00  0.00           C  
ATOM   1879  O   GLU A 235       1.881 -18.068  -3.833  1.00  0.00           O  
ATOM   1880  CB  GLU A 235       2.964 -15.663  -5.593  1.00  0.00           C  
ATOM   1881  CG  GLU A 235       3.272 -15.036  -6.945  1.00  0.00           C  
ATOM   1882  CD  GLU A 235       2.930 -13.544  -7.009  1.00  0.00           C  
ATOM   1883  OE1 GLU A 235       3.726 -12.772  -7.573  1.00  0.00           O  
ATOM   1884  OE2 GLU A 235       1.848 -13.134  -6.524  1.00  0.00           O  
ATOM   1885  N   ARG A 236       0.932 -16.166  -3.126  1.00  0.00           N  
ATOM   1886  CA  ARG A 236       0.716 -16.603  -1.749  1.00  0.00           C  
ATOM   1887  C   ARG A 236      -0.355 -17.678  -1.605  1.00  0.00           C  
ATOM   1888  O   ARG A 236      -0.263 -18.510  -0.708  1.00  0.00           O  
ATOM   1889  CB  ARG A 236       0.351 -15.362  -0.926  1.00  0.00           C  
ATOM   1890  CG  ARG A 236       0.298 -15.684   0.560  1.00  0.00           C  
ATOM   1891  CD  ARG A 236      -0.136 -14.436   1.324  1.00  0.00           C  
ATOM   1892  NE  ARG A 236       0.150 -14.586   2.750  1.00  0.00           N  
ATOM   1893  CZ  ARG A 236       0.630 -13.634   3.516  1.00  0.00           C  
ATOM   1894  NH1 ARG A 236       0.718 -12.397   3.116  1.00  0.00           N  
ATOM   1895  NH2 ARG A 236       1.073 -13.905   4.688  1.00  0.00           N  
ATOM   1896  N   PHE A 237      -1.395 -17.625  -2.438  1.00  0.00           N  
ATOM   1897  CA  PHE A 237      -2.616 -18.422  -2.330  1.00  0.00           C  
ATOM   1898  C   PHE A 237      -2.718 -19.429  -3.483  1.00  0.00           C  
ATOM   1899  O   PHE A 237      -3.698 -19.448  -4.218  1.00  0.00           O  
ATOM   1900  CB  PHE A 237      -3.836 -17.493  -2.238  1.00  0.00           C  
ATOM   1901  CG  PHE A 237      -3.803 -16.515  -1.080  1.00  0.00           C  
ATOM   1902  CD1 PHE A 237      -3.897 -16.983   0.239  1.00  0.00           C  
ATOM   1903  CD2 PHE A 237      -3.707 -15.135  -1.327  1.00  0.00           C  
ATOM   1904  CE1 PHE A 237      -3.897 -16.077   1.316  1.00  0.00           C  
ATOM   1905  CE2 PHE A 237      -3.715 -14.228  -0.260  1.00  0.00           C  
ATOM   1906  CZ  PHE A 237      -3.814 -14.697   1.065  1.00  0.00           C  
ATOM   1907  N   ASN A 238      -1.682 -20.234  -3.667  1.00  0.00           N  
ATOM   1908  CA  ASN A 238      -1.622 -21.261  -4.705  1.00  0.00           C  
ATOM   1909  C   ASN A 238      -1.925 -20.730  -6.119  1.00  0.00           C  
ATOM   1910  O   ASN A 238      -2.518 -21.430  -6.929  1.00  0.00           O  
ATOM   1911  CB  ASN A 238      -2.501 -22.462  -4.307  1.00  0.00           C  
ATOM   1912  CG  ASN A 238      -2.106 -23.089  -2.981  1.00  0.00           C  
ATOM   1913  OD1 ASN A 238      -0.984 -22.976  -2.510  1.00  0.00           O  
ATOM   1914  ND2 ASN A 238      -3.014 -23.758  -2.332  1.00  0.00           N  
ATOM   1915  N   TYR A 239      -1.503 -19.487  -6.385  1.00  0.00           N  
ATOM   1916  CA  TYR A 239      -1.637 -18.847  -7.694  1.00  0.00           C  
ATOM   1917  C   TYR A 239      -3.096 -18.679  -8.155  1.00  0.00           C  
ATOM   1918  O   TYR A 239      -3.389 -18.746  -9.341  1.00  0.00           O  
ATOM   1919  CB  TYR A 239      -0.731 -19.550  -8.718  1.00  0.00           C  
ATOM   1920  CG  TYR A 239       0.651 -19.856  -8.183  1.00  0.00           C  
ATOM   1921  CD1 TYR A 239       1.625 -18.846  -8.144  1.00  0.00           C  
ATOM   1922  CD2 TYR A 239       0.934 -21.133  -7.646  1.00  0.00           C  
ATOM   1923  CE1 TYR A 239       2.887 -19.101  -7.576  1.00  0.00           C  
ATOM   1924  CE2 TYR A 239       2.188 -21.386  -7.071  1.00  0.00           C  
ATOM   1925  CZ  TYR A 239       3.167 -20.371  -7.023  1.00  0.00           C  
ATOM   1926  OH  TYR A 239       4.366 -20.612  -6.444  1.00  0.00           O  
ATOM   1927  N   SER A 240      -4.021 -18.441  -7.210  1.00  0.00           N  
ATOM   1928  CA  SER A 240      -5.416 -18.170  -7.537  1.00  0.00           C  
ATOM   1929  C   SER A 240      -5.584 -16.831  -8.264  1.00  0.00           C  
ATOM   1930  O   SER A 240      -4.961 -15.828  -7.887  1.00  0.00           O  
ATOM   1931  CB  SER A 240      -6.297 -18.206  -6.286  1.00  0.00           C  
ATOM   1932  OG  SER A 240      -5.865 -17.265  -5.310  1.00  0.00           O  
ATOM   1933  N   ASP A 241      -6.470 -16.797  -9.262  1.00  0.00           N  
ATOM   1934  CA  ASP A 241      -6.883 -15.569  -9.936  1.00  0.00           C  
ATOM   1935  C   ASP A 241      -7.510 -14.590  -8.949  1.00  0.00           C  
ATOM   1936  O   ASP A 241      -8.274 -14.979  -8.060  1.00  0.00           O  
ATOM   1937  CB  ASP A 241      -7.890 -15.887 -11.053  1.00  0.00           C  
ATOM   1938  CG  ASP A 241      -7.256 -16.663 -12.200  1.00  0.00           C  
ATOM   1939  OD1 ASP A 241      -6.125 -16.295 -12.591  1.00  0.00           O  
ATOM   1940  OD2 ASP A 241      -7.924 -17.590 -12.704  1.00  0.00           O  
ATOM   1941  N   GLN A 242      -7.206 -13.293  -9.111  1.00  0.00           N  
ATOM   1942  CA  GLN A 242      -7.729 -12.245  -8.237  1.00  0.00           C  
ATOM   1943  C   GLN A 242      -8.918 -11.524  -8.857  1.00  0.00           C  
ATOM   1944  O   GLN A 242      -9.862 -11.169  -8.149  1.00  0.00           O  
ATOM   1945  CB  GLN A 242      -6.608 -11.273  -7.861  1.00  0.00           C  
ATOM   1946  CG  GLN A 242      -5.458 -11.941  -7.099  1.00  0.00           C  
ATOM   1947  CD  GLN A 242      -5.962 -12.677  -5.850  1.00  0.00           C  
ATOM   1948  OE1 GLN A 242      -6.352 -12.074  -4.865  1.00  0.00           O  
ATOM   1949  NE2 GLN A 242      -6.022 -13.988  -5.868  1.00  0.00           N  
ATOM   1950  N   LEU A 243      -8.915 -11.317 -10.162  1.00  0.00           N  
ATOM   1951  CA  LEU A 243      -9.984 -10.658 -10.895  1.00  0.00           C  
ATOM   1952  C   LEU A 243     -10.721 -11.667 -11.779  1.00  0.00           C  
ATOM   1953  O   LEU A 243     -10.142 -12.680 -12.178  1.00  0.00           O  
ATOM   1954  CB  LEU A 243      -9.405  -9.482 -11.705  1.00  0.00           C  
ATOM   1955  CG  LEU A 243      -8.551  -8.483 -10.913  1.00  0.00           C  
ATOM   1956  CD1 LEU A 243      -8.131  -7.326 -11.822  1.00  0.00           C  
ATOM   1957  CD2 LEU A 243      -9.293  -7.888  -9.714  1.00  0.00           C  
ATOM   1958  N   TYR A 244     -11.974 -11.384 -12.124  1.00  0.00           N  
ATOM   1959  CA  TYR A 244     -12.664 -12.145 -13.163  1.00  0.00           C  
ATOM   1960  C   TYR A 244     -11.870 -12.092 -14.485  1.00  0.00           C  
ATOM   1961  O   TYR A 244     -11.333 -11.031 -14.805  1.00  0.00           O  
ATOM   1962  CB  TYR A 244     -14.078 -11.602 -13.377  1.00  0.00           C  
ATOM   1963  CG  TYR A 244     -15.072 -11.988 -12.296  1.00  0.00           C  
ATOM   1964  CD1 TYR A 244     -15.434 -13.335 -12.133  1.00  0.00           C  
ATOM   1965  CD2 TYR A 244     -15.654 -10.999 -11.488  1.00  0.00           C  
ATOM   1966  CE1 TYR A 244     -16.370 -13.697 -11.153  1.00  0.00           C  
ATOM   1967  CE2 TYR A 244     -16.594 -11.359 -10.505  1.00  0.00           C  
ATOM   1968  CZ  TYR A 244     -16.948 -12.711 -10.335  1.00  0.00           C  
ATOM   1969  OH  TYR A 244     -17.838 -13.058  -9.383  1.00  0.00           O  
ATOM   1970  N   PRO A 245     -11.830 -13.177 -15.277  1.00  0.00           N  
ATOM   1971  CA  PRO A 245     -11.024 -13.247 -16.505  1.00  0.00           C  
ATOM   1972  C   PRO A 245     -11.225 -12.069 -17.458  1.00  0.00           C  
ATOM   1973  O   PRO A 245     -10.263 -11.467 -17.929  1.00  0.00           O  
ATOM   1974  CB  PRO A 245     -11.420 -14.573 -17.169  1.00  0.00           C  
ATOM   1975  CG  PRO A 245     -11.852 -15.455 -15.998  1.00  0.00           C  
ATOM   1976  CD  PRO A 245     -12.442 -14.465 -14.994  1.00  0.00           C  
ATOM   1977  N   GLN A 246     -12.491 -11.692 -17.695  1.00  0.00           N  
ATOM   1978  CA  GLN A 246     -12.849 -10.596 -18.594  1.00  0.00           C  
ATOM   1979  C   GLN A 246     -12.358  -9.223 -18.110  1.00  0.00           C  
ATOM   1980  O   GLN A 246     -12.154  -8.328 -18.927  1.00  0.00           O  
ATOM   1981  CB  GLN A 246     -14.369 -10.595 -18.844  1.00  0.00           C  
ATOM   1982  CG  GLN A 246     -15.299 -10.199 -17.676  1.00  0.00           C  
ATOM   1983  CD  GLN A 246     -15.635 -11.320 -16.696  1.00  0.00           C  
ATOM   1984  OE1 GLN A 246     -14.937 -12.310 -16.559  1.00  0.00           O  
ATOM   1985  NE2 GLN A 246     -16.726 -11.202 -15.977  1.00  0.00           N  
ATOM   1986  N   TYR A 247     -12.172  -9.036 -16.807  1.00  0.00           N  
ATOM   1987  CA  TYR A 247     -11.656  -7.787 -16.252  1.00  0.00           C  
ATOM   1988  C   TYR A 247     -10.138  -7.811 -16.124  1.00  0.00           C  
ATOM   1989  O   TYR A 247      -9.510  -6.789 -16.401  1.00  0.00           O  
ATOM   1990  CB  TYR A 247     -12.298  -7.489 -14.902  1.00  0.00           C  
ATOM   1991  CG  TYR A 247     -13.811  -7.407 -14.895  1.00  0.00           C  
ATOM   1992  CD1 TYR A 247     -14.514  -6.804 -15.952  1.00  0.00           C  
ATOM   1993  CD2 TYR A 247     -14.514  -7.934 -13.799  1.00  0.00           C  
ATOM   1994  CE1 TYR A 247     -15.917  -6.763 -15.937  1.00  0.00           C  
ATOM   1995  CE2 TYR A 247     -15.919  -7.892 -13.774  1.00  0.00           C  
ATOM   1996  CZ  TYR A 247     -16.617  -7.320 -14.850  1.00  0.00           C  
ATOM   1997  OH  TYR A 247     -17.960  -7.327 -14.837  1.00  0.00           O  
ATOM   1998  N   ASN A 248      -9.539  -8.937 -15.753  1.00  0.00           N  
ATOM   1999  CA  ASN A 248      -8.101  -9.075 -15.598  1.00  0.00           C  
ATOM   2000  C   ASN A 248      -7.354  -8.650 -16.864  1.00  0.00           C  
ATOM   2001  O   ASN A 248      -6.562  -7.702 -16.835  1.00  0.00           O  
ATOM   2002  CB  ASN A 248      -7.768 -10.526 -15.213  1.00  0.00           C  
ATOM   2003  CG  ASN A 248      -6.276 -10.669 -14.984  1.00  0.00           C  
ATOM   2004  OD1 ASN A 248      -5.775 -10.288 -13.942  1.00  0.00           O  
ATOM   2005  ND2 ASN A 248      -5.533 -11.126 -15.958  1.00  0.00           N  
ATOM   2006  N   ASP A 249      -7.642  -9.308 -17.976  1.00  0.00           N  
ATOM   2007  CA  ASP A 249      -6.906  -9.102 -19.220  1.00  0.00           C  
ATOM   2008  C   ASP A 249      -7.206  -7.723 -19.818  1.00  0.00           C  
ATOM   2009  O   ASP A 249      -6.300  -7.034 -20.283  1.00  0.00           O  
ATOM   2010  CB  ASP A 249      -7.203 -10.250 -20.196  1.00  0.00           C  
ATOM   2011  CG  ASP A 249      -6.544 -11.576 -19.787  1.00  0.00           C  
ATOM   2012  OD1 ASP A 249      -5.964 -11.660 -18.675  1.00  0.00           O  
ATOM   2013  OD2 ASP A 249      -6.573 -12.499 -20.619  1.00  0.00           O  
ATOM   2014  N   ARG A 250      -8.470  -7.257 -19.718  1.00  0.00           N  
ATOM   2015  CA  ARG A 250      -8.852  -5.894 -20.115  1.00  0.00           C  
ATOM   2016  C   ARG A 250      -8.133  -4.822 -19.283  1.00  0.00           C  
ATOM   2017  O   ARG A 250      -7.750  -3.791 -19.833  1.00  0.00           O  
ATOM   2018  CB  ARG A 250     -10.378  -5.743 -20.041  1.00  0.00           C  
ATOM   2019  CG  ARG A 250     -10.855  -4.396 -20.579  1.00  0.00           C  
ATOM   2020  CD  ARG A 250     -12.392  -4.300 -20.554  1.00  0.00           C  
ATOM   2021  NE  ARG A 250     -12.871  -2.987 -21.001  1.00  0.00           N  
ATOM   2022  CZ  ARG A 250     -14.119  -2.526 -20.926  1.00  0.00           C  
ATOM   2023  NH1 ARG A 250     -15.079  -3.265 -20.449  1.00  0.00           N  
ATOM   2024  NH2 ARG A 250     -14.410  -1.332 -21.322  1.00  0.00           N  
ATOM   2025  N   LEU A 251      -7.924  -5.048 -17.986  1.00  0.00           N  
ATOM   2026  CA  LEU A 251      -7.192  -4.121 -17.123  1.00  0.00           C  
ATOM   2027  C   LEU A 251      -5.699  -4.109 -17.468  1.00  0.00           C  
ATOM   2028  O   LEU A 251      -5.124  -3.025 -17.592  1.00  0.00           O  
ATOM   2029  CB  LEU A 251      -7.455  -4.480 -15.648  1.00  0.00           C  
ATOM   2030  CG  LEU A 251      -6.793  -3.522 -14.643  1.00  0.00           C  
ATOM   2031  CD1 LEU A 251      -7.264  -2.074 -14.799  1.00  0.00           C  
ATOM   2032  CD2 LEU A 251      -7.110  -3.973 -13.219  1.00  0.00           C  
ATOM   2033  N   VAL A 252      -5.088  -5.274 -17.712  1.00  0.00           N  
ATOM   2034  CA  VAL A 252      -3.700  -5.371 -18.200  1.00  0.00           C  
ATOM   2035  C   VAL A 252      -3.536  -4.597 -19.505  1.00  0.00           C  
ATOM   2036  O   VAL A 252      -2.628  -3.768 -19.613  1.00  0.00           O  
ATOM   2037  CB  VAL A 252      -3.268  -6.844 -18.376  1.00  0.00           C  
ATOM   2038  CG1 VAL A 252      -1.888  -6.969 -19.042  1.00  0.00           C  
ATOM   2039  CG2 VAL A 252      -3.175  -7.557 -17.019  1.00  0.00           C  
ATOM   2040  N   ASP A 253      -4.440  -4.799 -20.469  1.00  0.00           N  
ATOM   2041  CA  ASP A 253      -4.442  -4.066 -21.743  1.00  0.00           C  
ATOM   2042  C   ASP A 253      -4.561  -2.562 -21.545  1.00  0.00           C  
ATOM   2043  O   ASP A 253      -3.795  -1.802 -22.130  1.00  0.00           O  
ATOM   2044  CB  ASP A 253      -5.612  -4.527 -22.630  1.00  0.00           C  
ATOM   2045  CG  ASP A 253      -5.277  -5.759 -23.456  1.00  0.00           C  
ATOM   2046  OD1 ASP A 253      -4.124  -5.821 -23.934  1.00  0.00           O  
ATOM   2047  OD2 ASP A 253      -6.145  -6.615 -23.685  1.00  0.00           O  
ATOM   2048  N   SER A 254      -5.521  -2.135 -20.711  1.00  0.00           N  
ATOM   2049  CA  SER A 254      -5.815  -0.726 -20.479  1.00  0.00           C  
ATOM   2050  C   SER A 254      -4.647  -0.005 -19.813  1.00  0.00           C  
ATOM   2051  O   SER A 254      -4.313   1.103 -20.207  1.00  0.00           O  
ATOM   2052  CB  SER A 254      -7.076  -0.568 -19.616  1.00  0.00           C  
ATOM   2053  OG  SER A 254      -8.182  -1.178 -20.244  1.00  0.00           O  
ATOM   2054  N   LEU A 255      -3.979  -0.639 -18.855  1.00  0.00           N  
ATOM   2055  CA  LEU A 255      -2.812  -0.068 -18.190  1.00  0.00           C  
ATOM   2056  C   LEU A 255      -1.606  -0.014 -19.134  1.00  0.00           C  
ATOM   2057  O   LEU A 255      -0.966   1.026 -19.261  1.00  0.00           O  
ATOM   2058  CB  LEU A 255      -2.509  -0.882 -16.921  1.00  0.00           C  
ATOM   2059  CG  LEU A 255      -3.572  -0.734 -15.813  1.00  0.00           C  
ATOM   2060  CD1 LEU A 255      -3.354  -1.808 -14.751  1.00  0.00           C  
ATOM   2061  CD2 LEU A 255      -3.514   0.626 -15.133  1.00  0.00           C  
ATOM   2062  N   ALA A 256      -1.308  -1.109 -19.839  1.00  0.00           N  
ATOM   2063  CA  ALA A 256      -0.168  -1.170 -20.748  1.00  0.00           C  
ATOM   2064  C   ALA A 256      -0.304  -0.201 -21.942  1.00  0.00           C  
ATOM   2065  O   ALA A 256       0.693   0.373 -22.380  1.00  0.00           O  
ATOM   2066  CB  ALA A 256       0.002  -2.618 -21.217  1.00  0.00           C  
ATOM   2067  N   GLU A 257      -1.528   0.042 -22.428  1.00  0.00           N  
ATOM   2068  CA  GLU A 257      -1.810   0.987 -23.525  1.00  0.00           C  
ATOM   2069  C   GLU A 257      -1.326   2.407 -23.219  1.00  0.00           C  
ATOM   2070  O   GLU A 257      -0.920   3.125 -24.134  1.00  0.00           O  
ATOM   2071  CB  GLU A 257      -3.330   0.962 -23.801  1.00  0.00           C  
ATOM   2072  CG  GLU A 257      -3.797   1.888 -24.943  1.00  0.00           C  
ATOM   2073  CD  GLU A 257      -3.056   1.615 -26.269  1.00  0.00           C  
ATOM   2074  OE1 GLU A 257      -2.736   2.584 -26.985  1.00  0.00           O  
ATOM   2075  OE2 GLU A 257      -2.717   0.446 -26.556  1.00  0.00           O  
ATOM   2076  N   TYR A 258      -1.289   2.807 -21.948  1.00  0.00           N  
ATOM   2077  CA  TYR A 258      -0.854   4.121 -21.480  1.00  0.00           C  
ATOM   2078  C   TYR A 258       0.547   4.113 -20.857  1.00  0.00           C  
ATOM   2079  O   TYR A 258       0.841   4.892 -19.957  1.00  0.00           O  
ATOM   2080  CB  TYR A 258      -1.933   4.731 -20.579  1.00  0.00           C  
ATOM   2081  CG  TYR A 258      -3.242   4.972 -21.291  1.00  0.00           C  
ATOM   2082  CD1 TYR A 258      -3.392   6.045 -22.185  1.00  0.00           C  
ATOM   2083  CD2 TYR A 258      -4.320   4.091 -21.075  1.00  0.00           C  
ATOM   2084  CE1 TYR A 258      -4.604   6.236 -22.867  1.00  0.00           C  
ATOM   2085  CE2 TYR A 258      -5.534   4.276 -21.759  1.00  0.00           C  
ATOM   2086  CZ  TYR A 258      -5.677   5.348 -22.665  1.00  0.00           C  
ATOM   2087  OH  TYR A 258      -6.844   5.500 -23.334  1.00  0.00           O  
ATOM   2088  N   ASN A 259       1.446   3.245 -21.330  1.00  0.00           N  
ATOM   2089  CA  ASN A 259       2.828   3.151 -20.831  1.00  0.00           C  
ATOM   2090  C   ASN A 259       3.652   4.440 -20.988  1.00  0.00           C  
ATOM   2091  O   ASN A 259       4.640   4.634 -20.282  1.00  0.00           O  
ATOM   2092  CB  ASN A 259       3.522   1.979 -21.543  1.00  0.00           C  
ATOM   2093  CG  ASN A 259       3.922   2.293 -22.974  1.00  0.00           C  
ATOM   2094  OD1 ASN A 259       3.121   2.629 -23.828  1.00  0.00           O  
ATOM   2095  ND2 ASN A 259       5.189   2.221 -23.281  1.00  0.00           N  
ATOM   2096  N   ASP A 260       3.262   5.326 -21.911  1.00  0.00           N  
ATOM   2097  CA  ASP A 260       3.820   6.651 -22.113  1.00  0.00           C  
ATOM   2098  C   ASP A 260       3.341   7.674 -21.073  1.00  0.00           C  
ATOM   2099  O   ASP A 260       4.040   8.654 -20.799  1.00  0.00           O  
ATOM   2100  CB  ASP A 260       3.475   7.109 -23.544  1.00  0.00           C  
ATOM   2101  CG  ASP A 260       1.964   7.144 -23.846  1.00  0.00           C  
ATOM   2102  OD1 ASP A 260       1.262   6.137 -23.572  1.00  0.00           O  
ATOM   2103  OD2 ASP A 260       1.481   8.138 -24.411  1.00  0.00           O  
ATOM   2104  N   VAL A 261       2.195   7.437 -20.445  1.00  0.00           N  
ATOM   2105  CA  VAL A 261       1.586   8.288 -19.412  1.00  0.00           C  
ATOM   2106  C   VAL A 261       1.899   7.770 -18.003  1.00  0.00           C  
ATOM   2107  O   VAL A 261       2.223   8.558 -17.115  1.00  0.00           O  
ATOM   2108  CB  VAL A 261       0.059   8.396 -19.637  1.00  0.00           C  
ATOM   2109  CG1 VAL A 261      -0.594   9.310 -18.605  1.00  0.00           C  
ATOM   2110  CG2 VAL A 261      -0.269   8.946 -21.030  1.00  0.00           C  
ATOM   2111  N   ILE A 262       1.840   6.455 -17.770  1.00  0.00           N  
ATOM   2112  CA  ILE A 262       1.929   5.849 -16.443  1.00  0.00           C  
ATOM   2113  C   ILE A 262       3.385   5.696 -15.983  1.00  0.00           C  
ATOM   2114  O   ILE A 262       4.186   5.021 -16.629  1.00  0.00           O  
ATOM   2115  CB  ILE A 262       1.142   4.516 -16.412  1.00  0.00           C  
ATOM   2116  CG1 ILE A 262      -0.366   4.756 -16.704  1.00  0.00           C  
ATOM   2117  CG2 ILE A 262       1.300   3.827 -15.044  1.00  0.00           C  
ATOM   2118  CD1 ILE A 262      -1.182   3.469 -16.899  1.00  0.00           C  
ATOM   2119  N   LEU A 263       3.729   6.273 -14.821  1.00  0.00           N  
ATOM   2120  CA  LEU A 263       5.026   6.073 -14.154  1.00  0.00           C  
ATOM   2121  C   LEU A 263       5.111   4.706 -13.463  1.00  0.00           C  
ATOM   2122  O   LEU A 263       6.191   4.131 -13.365  1.00  0.00           O  
ATOM   2123  CB  LEU A 263       5.268   7.155 -13.094  1.00  0.00           C  
ATOM   2124  CG  LEU A 263       5.856   8.472 -13.627  1.00  0.00           C  
ATOM   2125  CD1 LEU A 263       4.845   9.220 -14.483  1.00  0.00           C  
ATOM   2126  CD2 LEU A 263       6.257   9.377 -12.469  1.00  0.00           C  
ATOM   2127  N   GLY A 264       3.987   4.231 -12.940  1.00  0.00           N  
ATOM   2128  CA  GLY A 264       3.860   2.978 -12.208  1.00  0.00           C  
ATOM   2129  C   GLY A 264       2.451   2.798 -11.645  1.00  0.00           C  
ATOM   2130  O   GLY A 264       1.696   3.764 -11.496  1.00  0.00           O  
ATOM   2131  N   VAL A 265       2.115   1.558 -11.323  1.00  0.00           N  
ATOM   2132  CA  VAL A 265       0.856   1.149 -10.696  1.00  0.00           C  
ATOM   2133  C   VAL A 265       1.157   0.674  -9.275  1.00  0.00           C  
ATOM   2134  O   VAL A 265       2.087  -0.101  -9.074  1.00  0.00           O  
ATOM   2135  CB  VAL A 265       0.162   0.057 -11.524  1.00  0.00           C  
ATOM   2136  CG1 VAL A 265      -1.195  -0.325 -10.919  1.00  0.00           C  
ATOM   2137  CG2 VAL A 265      -0.066   0.490 -12.977  1.00  0.00           C  
ATOM   2138  N   LEU A 266       0.384   1.129  -8.286  1.00  0.00           N  
ATOM   2139  CA  LEU A 266       0.544   0.761  -6.885  1.00  0.00           C  
ATOM   2140  C   LEU A 266      -0.672  -0.029  -6.407  1.00  0.00           C  
ATOM   2141  O   LEU A 266      -1.800   0.441  -6.556  1.00  0.00           O  
ATOM   2142  CB  LEU A 266       0.746   2.021  -6.025  1.00  0.00           C  
ATOM   2143  CG  LEU A 266       1.866   2.965  -6.497  1.00  0.00           C  
ATOM   2144  CD1 LEU A 266       2.004   4.092  -5.476  1.00  0.00           C  
ATOM   2145  CD2 LEU A 266       3.220   2.289  -6.631  1.00  0.00           C  
ATOM   2146  N   CYS A 267      -0.444  -1.205  -5.825  1.00  0.00           N  
ATOM   2147  CA  CYS A 267      -1.489  -2.109  -5.354  1.00  0.00           C  
ATOM   2148  C   CYS A 267      -1.210  -2.612  -3.929  1.00  0.00           C  
ATOM   2149  O   CYS A 267      -0.086  -2.537  -3.452  1.00  0.00           O  
ATOM   2150  CB  CYS A 267      -1.613  -3.300  -6.304  1.00  0.00           C  
ATOM   2151  SG  CYS A 267      -1.831  -2.924  -8.056  1.00  0.00           S  
ATOM   2152  N   GLY A 268      -2.227  -3.172  -3.270  1.00  0.00           N  
ATOM   2153  CA  GLY A 268      -2.149  -3.873  -1.987  1.00  0.00           C  
ATOM   2154  C   GLY A 268      -2.708  -5.295  -2.083  1.00  0.00           C  
ATOM   2155  O   GLY A 268      -2.335  -6.046  -2.988  1.00  0.00           O  
ATOM   2156  N   HIS A 269      -3.640  -5.648  -1.181  1.00  0.00           N  
ATOM   2157  CA  HIS A 269      -4.492  -6.846  -1.154  1.00  0.00           C  
ATOM   2158  C   HIS A 269      -3.784  -8.173  -0.846  1.00  0.00           C  
ATOM   2159  O   HIS A 269      -4.279  -8.978  -0.060  1.00  0.00           O  
ATOM   2160  CB  HIS A 269      -5.279  -6.932  -2.474  1.00  0.00           C  
ATOM   2161  CG  HIS A 269      -6.268  -8.059  -2.514  1.00  0.00           C  
ATOM   2162  ND1 HIS A 269      -7.361  -8.176  -1.695  1.00  0.00           N  
ATOM   2163  CD2 HIS A 269      -6.255  -9.142  -3.344  1.00  0.00           C  
ATOM   2164  CE1 HIS A 269      -7.995  -9.310  -2.024  1.00  0.00           C  
ATOM   2165  NE2 HIS A 269      -7.356  -9.934  -3.029  1.00  0.00           N  
ATOM   2166  N   LEU A 270      -2.631  -8.448  -1.455  1.00  0.00           N  
ATOM   2167  CA  LEU A 270      -1.957  -9.744  -1.298  1.00  0.00           C  
ATOM   2168  C   LEU A 270      -1.141  -9.868  -0.006  1.00  0.00           C  
ATOM   2169  O   LEU A 270      -0.719 -10.972   0.340  1.00  0.00           O  
ATOM   2170  CB  LEU A 270      -1.092 -10.043  -2.534  1.00  0.00           C  
ATOM   2171  CG  LEU A 270      -1.860 -10.164  -3.862  1.00  0.00           C  
ATOM   2172  CD1 LEU A 270      -0.895 -10.662  -4.948  1.00  0.00           C  
ATOM   2173  CD2 LEU A 270      -3.027 -11.157  -3.794  1.00  0.00           C  
ATOM   2174  N   HIS A 271      -0.905  -8.758   0.694  1.00  0.00           N  
ATOM   2175  CA  HIS A 271      -0.063  -8.696   1.895  1.00  0.00           C  
ATOM   2176  C   HIS A 271       1.377  -9.185   1.649  1.00  0.00           C  
ATOM   2177  O   HIS A 271       2.027  -9.730   2.541  1.00  0.00           O  
ATOM   2178  CB  HIS A 271      -0.728  -9.435   3.065  1.00  0.00           C  
ATOM   2179  CG  HIS A 271      -2.063  -8.913   3.508  1.00  0.00           C  
ATOM   2180  ND1 HIS A 271      -2.391  -8.653   4.827  1.00  0.00           N  
ATOM   2181  CD2 HIS A 271      -3.164  -8.661   2.753  1.00  0.00           C  
ATOM   2182  CE1 HIS A 271      -3.652  -8.241   4.845  1.00  0.00           C  
ATOM   2183  NE2 HIS A 271      -4.169  -8.237   3.607  1.00  0.00           N  
ATOM   2184  N   THR A 272       1.842  -9.057   0.410  1.00  0.00           N  
ATOM   2185  CA  THR A 272       3.153  -9.524  -0.032  1.00  0.00           C  
ATOM   2186  C   THR A 272       3.900  -8.432  -0.778  1.00  0.00           C  
ATOM   2187  O   THR A 272       3.308  -7.534  -1.367  1.00  0.00           O  
ATOM   2188  CB  THR A 272       3.055 -10.777  -0.916  1.00  0.00           C  
ATOM   2189  OG1 THR A 272       2.122 -10.623  -1.950  1.00  0.00           O  
ATOM   2190  CG2 THR A 272       2.635 -11.987  -0.096  1.00  0.00           C  
ATOM   2191  N   ASP A 273       5.219  -8.522  -0.746  1.00  0.00           N  
ATOM   2192  CA  ASP A 273       6.117  -7.670  -1.506  1.00  0.00           C  
ATOM   2193  C   ASP A 273       6.427  -8.340  -2.850  1.00  0.00           C  
ATOM   2194  O   ASP A 273       7.252  -9.241  -2.937  1.00  0.00           O  
ATOM   2195  CB  ASP A 273       7.366  -7.421  -0.657  1.00  0.00           C  
ATOM   2196  CG  ASP A 273       8.353  -6.482  -1.316  1.00  0.00           C  
ATOM   2197  OD1 ASP A 273       8.229  -6.162  -2.522  1.00  0.00           O  
ATOM   2198  OD2 ASP A 273       9.223  -5.958  -0.586  1.00  0.00           O  
ATOM   2199  N   THR A 274       5.716  -7.932  -3.908  1.00  0.00           N  
ATOM   2200  CA  THR A 274       5.914  -8.481  -5.248  1.00  0.00           C  
ATOM   2201  C   THR A 274       5.631  -7.422  -6.323  1.00  0.00           C  
ATOM   2202  O   THR A 274       5.320  -6.266  -6.023  1.00  0.00           O  
ATOM   2203  CB  THR A 274       5.100  -9.773  -5.442  1.00  0.00           C  
ATOM   2204  OG1 THR A 274       5.449 -10.423  -6.645  1.00  0.00           O  
ATOM   2205  CG2 THR A 274       3.593  -9.563  -5.454  1.00  0.00           C  
ATOM   2206  N   PHE A 275       5.768  -7.807  -7.586  1.00  0.00           N  
ATOM   2207  CA  PHE A 275       5.546  -6.940  -8.737  1.00  0.00           C  
ATOM   2208  C   PHE A 275       4.874  -7.689  -9.884  1.00  0.00           C  
ATOM   2209  O   PHE A 275       4.803  -8.917  -9.889  1.00  0.00           O  
ATOM   2210  CB  PHE A 275       6.877  -6.301  -9.155  1.00  0.00           C  
ATOM   2211  CG  PHE A 275       7.922  -7.279  -9.669  1.00  0.00           C  
ATOM   2212  CD1 PHE A 275       8.833  -7.873  -8.778  1.00  0.00           C  
ATOM   2213  CD2 PHE A 275       7.993  -7.573 -11.043  1.00  0.00           C  
ATOM   2214  CE1 PHE A 275       9.815  -8.756  -9.264  1.00  0.00           C  
ATOM   2215  CE2 PHE A 275       8.976  -8.456 -11.524  1.00  0.00           C  
ATOM   2216  CZ  PHE A 275       9.893  -9.049 -10.639  1.00  0.00           C  
ATOM   2217  N   ARG A 276       4.385  -6.949 -10.884  1.00  0.00           N  
ATOM   2218  CA  ARG A 276       3.876  -7.454 -12.156  1.00  0.00           C  
ATOM   2219  C   ARG A 276       4.439  -6.639 -13.296  1.00  0.00           C  
ATOM   2220  O   ARG A 276       4.466  -5.411 -13.219  1.00  0.00           O  
ATOM   2221  CB  ARG A 276       2.334  -7.397 -12.203  1.00  0.00           C  
ATOM   2222  CG  ARG A 276       1.613  -8.167 -11.107  1.00  0.00           C  
ATOM   2223  CD  ARG A 276       1.734  -9.674 -11.295  1.00  0.00           C  
ATOM   2224  NE  ARG A 276       1.051 -10.381 -10.208  1.00  0.00           N  
ATOM   2225  CZ  ARG A 276       1.610 -10.838  -9.107  1.00  0.00           C  
ATOM   2226  NH1 ARG A 276       2.864 -10.662  -8.816  1.00  0.00           N  
ATOM   2227  NH2 ARG A 276       0.895 -11.513  -8.256  1.00  0.00           N  
ATOM   2228  N   ILE A 277       4.834  -7.309 -14.368  1.00  0.00           N  
ATOM   2229  CA  ILE A 277       5.151  -6.670 -15.649  1.00  0.00           C  
ATOM   2230  C   ILE A 277       3.881  -6.756 -16.506  1.00  0.00           C  
ATOM   2231  O   ILE A 277       3.595  -7.786 -17.105  1.00  0.00           O  
ATOM   2232  CB  ILE A 277       6.384  -7.333 -16.317  1.00  0.00           C  
ATOM   2233  CG1 ILE A 277       7.597  -7.340 -15.354  1.00  0.00           C  
ATOM   2234  CG2 ILE A 277       6.711  -6.575 -17.612  1.00  0.00           C  
ATOM   2235  CD1 ILE A 277       8.824  -8.089 -15.891  1.00  0.00           C  
ATOM   2236  N   LEU A 278       3.097  -5.677 -16.521  1.00  0.00           N  
ATOM   2237  CA  LEU A 278       1.873  -5.586 -17.309  1.00  0.00           C  
ATOM   2238  C   LEU A 278       2.241  -5.271 -18.756  1.00  0.00           C  
ATOM   2239  O   LEU A 278       2.938  -4.279 -18.993  1.00  0.00           O  
ATOM   2240  CB  LEU A 278       0.950  -4.501 -16.729  1.00  0.00           C  
ATOM   2241  CG  LEU A 278       0.676  -4.596 -15.217  1.00  0.00           C  
ATOM   2242  CD1 LEU A 278      -0.293  -3.478 -14.812  1.00  0.00           C  
ATOM   2243  CD2 LEU A 278       0.063  -5.930 -14.819  1.00  0.00           C  
ATOM   2244  N   SER A 279       1.795  -6.063 -19.721  1.00  0.00           N  
ATOM   2245  CA  SER A 279       2.192  -5.909 -21.123  1.00  0.00           C  
ATOM   2246  C   SER A 279       1.041  -6.032 -22.117  1.00  0.00           C  
ATOM   2247  O   SER A 279       0.098  -6.799 -21.929  1.00  0.00           O  
ATOM   2248  CB  SER A 279       3.332  -6.871 -21.482  1.00  0.00           C  
ATOM   2249  OG  SER A 279       2.922  -8.219 -21.334  1.00  0.00           O  
ATOM   2250  N   LYS A 280       1.142  -5.256 -23.225  1.00  0.00           N  
ATOM   2251  CA  LYS A 280       0.332  -5.367 -24.435  1.00  0.00           C  
ATOM   2252  C   LYS A 280       1.243  -5.166 -25.641  1.00  0.00           C  
ATOM   2253  O   LYS A 280       1.620  -4.043 -25.972  1.00  0.00           O  
ATOM   2254  CB  LYS A 280      -0.797  -4.326 -24.382  1.00  0.00           C  
ATOM   2255  CG  LYS A 280      -1.731  -4.422 -25.595  1.00  0.00           C  
ATOM   2256  CD  LYS A 280      -2.795  -3.332 -25.484  1.00  0.00           C  
ATOM   2257  CE  LYS A 280      -3.794  -3.390 -26.657  1.00  0.00           C  
ATOM   2258  NZ  LYS A 280      -4.769  -2.295 -26.522  1.00  0.00           N  
ATOM   2259  N   GLY A 281       1.658  -6.265 -26.267  1.00  0.00           N  
ATOM   2260  CA  GLY A 281       2.709  -6.237 -27.288  1.00  0.00           C  
ATOM   2261  C   GLY A 281       4.015  -5.693 -26.708  1.00  0.00           C  
ATOM   2262  O   GLY A 281       4.535  -6.211 -25.728  1.00  0.00           O  
ATOM   2263  N   ASN A 282       4.548  -4.619 -27.299  1.00  0.00           N  
ATOM   2264  CA  ASN A 282       5.774  -3.961 -26.834  1.00  0.00           C  
ATOM   2265  C   ASN A 282       5.547  -2.905 -25.731  1.00  0.00           C  
ATOM   2266  O   ASN A 282       6.520  -2.398 -25.175  1.00  0.00           O  
ATOM   2267  CB  ASN A 282       6.517  -3.375 -28.046  1.00  0.00           C  
ATOM   2268  CG  ASN A 282       5.776  -2.238 -28.738  1.00  0.00           C  
ATOM   2269  OD1 ASN A 282       4.591  -2.045 -28.593  1.00  0.00           O  
ATOM   2270  ND2 ASN A 282       6.456  -1.458 -29.547  1.00  0.00           N  
ATOM   2271  N   LYS A 283       4.292  -2.554 -25.425  1.00  0.00           N  
ATOM   2272  CA  LYS A 283       3.941  -1.598 -24.373  1.00  0.00           C  
ATOM   2273  C   LYS A 283       3.951  -2.281 -23.016  1.00  0.00           C  
ATOM   2274  O   LYS A 283       3.317  -3.329 -22.857  1.00  0.00           O  
ATOM   2275  CB  LYS A 283       2.580  -0.955 -24.651  1.00  0.00           C  
ATOM   2276  CG  LYS A 283       2.536  -0.164 -25.973  1.00  0.00           C  
ATOM   2277  CD  LYS A 283       1.163   0.482 -26.136  1.00  0.00           C  
ATOM   2278  CE  LYS A 283       1.086   1.298 -27.423  1.00  0.00           C  
ATOM   2279  NZ  LYS A 283      -0.224   1.978 -27.543  1.00  0.00           N  
ATOM   2280  N   LYS A 284       4.654  -1.705 -22.038  1.00  0.00           N  
ATOM   2281  CA  LYS A 284       4.828  -2.301 -20.714  1.00  0.00           C  
ATOM   2282  C   LYS A 284       4.741  -1.254 -19.608  1.00  0.00           C  
ATOM   2283  O   LYS A 284       5.271  -0.160 -19.752  1.00  0.00           O  
ATOM   2284  CB  LYS A 284       6.177  -3.047 -20.623  1.00  0.00           C  
ATOM   2285  CG  LYS A 284       6.255  -4.229 -21.597  1.00  0.00           C  
ATOM   2286  CD  LYS A 284       7.618  -4.914 -21.540  1.00  0.00           C  
ATOM   2287  CE  LYS A 284       7.663  -5.972 -22.642  1.00  0.00           C  
ATOM   2288  NZ  LYS A 284       9.027  -6.510 -22.828  1.00  0.00           N  
ATOM   2289  N   VAL A 285       4.124  -1.631 -18.494  1.00  0.00           N  
ATOM   2290  CA  VAL A 285       4.012  -0.835 -17.267  1.00  0.00           C  
ATOM   2291  C   VAL A 285       4.340  -1.720 -16.068  1.00  0.00           C  
ATOM   2292  O   VAL A 285       3.993  -2.896 -16.047  1.00  0.00           O  
ATOM   2293  CB  VAL A 285       2.614  -0.208 -17.133  1.00  0.00           C  
ATOM   2294  CG1 VAL A 285       2.397   0.501 -15.793  1.00  0.00           C  
ATOM   2295  CG2 VAL A 285       2.388   0.835 -18.229  1.00  0.00           C  
ATOM   2296  N   MET A 286       5.007  -1.153 -15.058  1.00  0.00           N  
ATOM   2297  CA  MET A 286       5.259  -1.850 -13.800  1.00  0.00           C  
ATOM   2298  C   MET A 286       4.101  -1.667 -12.822  1.00  0.00           C  
ATOM   2299  O   MET A 286       3.698  -0.535 -12.564  1.00  0.00           O  
ATOM   2300  CB  MET A 286       6.557  -1.357 -13.153  1.00  0.00           C  
ATOM   2301  CG  MET A 286       7.792  -1.827 -13.917  1.00  0.00           C  
ATOM   2302  SD  MET A 286       7.907  -3.604 -14.217  1.00  0.00           S  
ATOM   2303  CE  MET A 286       7.762  -4.254 -12.531  1.00  0.00           C  
ATOM   2304  N   ALA A 287       3.649  -2.757 -12.223  1.00  0.00           N  
ATOM   2305  CA  ALA A 287       2.796  -2.735 -11.042  1.00  0.00           C  
ATOM   2306  C   ALA A 287       3.552  -3.264  -9.822  1.00  0.00           C  
ATOM   2307  O   ALA A 287       4.212  -4.308  -9.885  1.00  0.00           O  
ATOM   2308  CB  ALA A 287       1.501  -3.489 -11.319  1.00  0.00           C  
ATOM   2309  N   PHE A 288       3.447  -2.546  -8.707  1.00  0.00           N  
ATOM   2310  CA  PHE A 288       4.099  -2.850  -7.444  1.00  0.00           C  
ATOM   2311  C   PHE A 288       3.048  -3.171  -6.390  1.00  0.00           C  
ATOM   2312  O   PHE A 288       2.251  -2.301  -6.030  1.00  0.00           O  
ATOM   2313  CB  PHE A 288       4.969  -1.665  -7.014  1.00  0.00           C  
ATOM   2314  CG  PHE A 288       6.010  -1.271  -8.038  1.00  0.00           C  
ATOM   2315  CD1 PHE A 288       7.151  -2.074  -8.208  1.00  0.00           C  
ATOM   2316  CD2 PHE A 288       5.811  -0.143  -8.854  1.00  0.00           C  
ATOM   2317  CE1 PHE A 288       8.096  -1.740  -9.198  1.00  0.00           C  
ATOM   2318  CE2 PHE A 288       6.756   0.181  -9.844  1.00  0.00           C  
ATOM   2319  CZ  PHE A 288       7.893  -0.620 -10.020  1.00  0.00           C  
ATOM   2320  N   ILE A 289       3.057  -4.389  -5.898  1.00  0.00           N  
ATOM   2321  CA  ILE A 289       2.199  -4.817  -4.799  1.00  0.00           C  
ATOM   2322  C   ILE A 289       2.958  -4.554  -3.501  1.00  0.00           C  
ATOM   2323  O   ILE A 289       4.054  -5.078  -3.285  1.00  0.00           O  
ATOM   2324  CB  ILE A 289       1.752  -6.274  -4.995  1.00  0.00           C  
ATOM   2325  CG1 ILE A 289       0.954  -6.418  -6.319  1.00  0.00           C  
ATOM   2326  CG2 ILE A 289       0.887  -6.718  -3.805  1.00  0.00           C  
ATOM   2327  CD1 ILE A 289       0.768  -7.855  -6.790  1.00  0.00           C  
ATOM   2328  N   GLY A 290       2.417  -3.651  -2.682  1.00  0.00           N  
ATOM   2329  CA  GLY A 290       3.018  -3.241  -1.421  1.00  0.00           C  
ATOM   2330  C   GLY A 290       2.792  -4.267  -0.310  1.00  0.00           C  
ATOM   2331  O   GLY A 290       1.739  -4.889  -0.263  1.00  0.00           O  
ATOM   2332  N   PRO A 291       3.769  -4.445   0.598  1.00  0.00           N  
ATOM   2333  CA  PRO A 291       3.590  -5.307   1.759  1.00  0.00           C  
ATOM   2334  C   PRO A 291       2.628  -4.662   2.767  1.00  0.00           C  
ATOM   2335  O   PRO A 291       2.555  -3.442   2.885  1.00  0.00           O  
ATOM   2336  CB  PRO A 291       4.996  -5.481   2.322  1.00  0.00           C  
ATOM   2337  CG  PRO A 291       5.660  -4.143   2.012  1.00  0.00           C  
ATOM   2338  CD  PRO A 291       5.063  -3.771   0.659  1.00  0.00           C  
ATOM   2339  N   SER A 292       1.899  -5.486   3.521  1.00  0.00           N  
ATOM   2340  CA  SER A 292       0.875  -5.038   4.472  1.00  0.00           C  
ATOM   2341  C   SER A 292       1.439  -4.567   5.814  1.00  0.00           C  
ATOM   2342  O   SER A 292       2.474  -5.029   6.280  1.00  0.00           O  
ATOM   2343  CB  SER A 292      -0.143  -6.148   4.710  1.00  0.00           C  
ATOM   2344  OG  SER A 292       0.466  -7.293   5.285  1.00  0.00           O  
ATOM   2345  N   VAL A 293       0.668  -3.716   6.500  1.00  0.00           N  
ATOM   2346  CA  VAL A 293       0.860  -3.454   7.935  1.00  0.00           C  
ATOM   2347  C   VAL A 293       0.319  -4.610   8.781  1.00  0.00           C  
ATOM   2348  O   VAL A 293       0.832  -4.875   9.864  1.00  0.00           O  
ATOM   2349  CB  VAL A 293       0.186  -2.132   8.334  1.00  0.00           C  
ATOM   2350  CG1 VAL A 293       0.283  -1.841   9.842  1.00  0.00           C  
ATOM   2351  CG2 VAL A 293       0.837  -0.960   7.599  1.00  0.00           C  
ATOM   2352  N   ASP A 294      -0.696  -5.295   8.279  1.00  0.00           N  
ATOM   2353  CA  ASP A 294      -1.323  -6.422   8.957  1.00  0.00           C  
ATOM   2354  C   ASP A 294      -0.393  -7.643   9.127  1.00  0.00           C  
ATOM   2355  O   ASP A 294       0.492  -7.907   8.315  1.00  0.00           O  
ATOM   2356  CB  ASP A 294      -2.592  -6.804   8.197  1.00  0.00           C  
ATOM   2357  CG  ASP A 294      -3.199  -8.036   8.832  1.00  0.00           C  
ATOM   2358  OD1 ASP A 294      -3.493  -7.984  10.041  1.00  0.00           O  
ATOM   2359  OD2 ASP A 294      -3.233  -9.081   8.149  1.00  0.00           O  
ATOM   2360  N   THR A 295      -0.632  -8.409  10.190  1.00  0.00           N  
ATOM   2361  CA  THR A 295       0.171  -9.567  10.595  1.00  0.00           C  
ATOM   2362  C   THR A 295      -0.525 -10.914  10.413  1.00  0.00           C  
ATOM   2363  O   THR A 295       0.175 -11.928  10.369  1.00  0.00           O  
ATOM   2364  CB  THR A 295       0.603  -9.434  12.061  1.00  0.00           C  
ATOM   2365  OG1 THR A 295      -0.488  -9.212  12.916  1.00  0.00           O  
ATOM   2366  CG2 THR A 295       1.532  -8.259  12.274  1.00  0.00           C  
ATOM   2367  N   TRP A 296      -1.843 -10.956  10.282  1.00  0.00           N  
ATOM   2368  CA  TRP A 296      -2.656 -12.181  10.317  1.00  0.00           C  
ATOM   2369  C   TRP A 296      -2.133 -13.293   9.409  1.00  0.00           C  
ATOM   2370  O   TRP A 296      -2.083 -14.458   9.788  1.00  0.00           O  
ATOM   2371  CB  TRP A 296      -4.079 -11.831   9.895  1.00  0.00           C  
ATOM   2372  CG  TRP A 296      -5.087 -12.947   9.861  1.00  0.00           C  
ATOM   2373  CD1 TRP A 296      -5.036 -14.052   9.101  1.00  0.00           C  
ATOM   2374  CD2 TRP A 296      -6.338 -13.046  10.593  1.00  0.00           C  
ATOM   2375  NE1 TRP A 296      -6.149 -14.826   9.312  1.00  0.00           N  
ATOM   2376  CE2 TRP A 296      -6.998 -14.237  10.206  1.00  0.00           C  
ATOM   2377  CE3 TRP A 296      -6.989 -12.230  11.527  1.00  0.00           C  
ATOM   2378  CZ2 TRP A 296      -8.254 -14.600  10.717  1.00  0.00           C  
ATOM   2379  CZ3 TRP A 296      -8.247 -12.569  12.042  1.00  0.00           C  
ATOM   2380  CH2 TRP A 296      -8.877 -13.750  11.637  1.00  0.00           C  
ATOM   2381  N   LEU A 297      -1.738 -12.950   8.189  1.00  0.00           N  
ATOM   2382  CA  LEU A 297      -1.318 -13.946   7.208  1.00  0.00           C  
ATOM   2383  C   LEU A 297       0.134 -14.425   7.423  1.00  0.00           C  
ATOM   2384  O   LEU A 297       0.730 -15.018   6.520  1.00  0.00           O  
ATOM   2385  CB  LEU A 297      -1.602 -13.398   5.799  1.00  0.00           C  
ATOM   2386  CG  LEU A 297      -3.083 -13.098   5.505  1.00  0.00           C  
ATOM   2387  CD1 LEU A 297      -3.218 -12.483   4.110  1.00  0.00           C  
ATOM   2388  CD2 LEU A 297      -3.950 -14.356   5.542  1.00  0.00           C  
ATOM   2389  N   GLY A 298       0.718 -14.186   8.587  1.00  0.00           N  
ATOM   2390  CA  GLY A 298       2.070 -14.602   8.921  1.00  0.00           C  
ATOM   2391  C   GLY A 298       3.135 -13.780   8.195  1.00  0.00           C  
ATOM   2392  O   GLY A 298       4.105 -14.346   7.708  1.00  0.00           O  
ATOM   2393  N   THR A 299       2.939 -12.464   8.075  1.00  0.00           N  
ATOM   2394  CA  THR A 299       3.941 -11.531   7.552  1.00  0.00           C  
ATOM   2395  C   THR A 299       4.277 -10.463   8.575  1.00  0.00           C  
ATOM   2396  O   THR A 299       3.417 -10.013   9.331  1.00  0.00           O  
ATOM   2397  CB  THR A 299       3.539 -10.882   6.221  1.00  0.00           C  
ATOM   2398  OG1 THR A 299       2.179 -10.509   6.192  1.00  0.00           O  
ATOM   2399  CG2 THR A 299       3.767 -11.844   5.072  1.00  0.00           C  
ATOM   2400  N   SER A 300       5.538 -10.058   8.609  1.00  0.00           N  
ATOM   2401  CA  SER A 300       5.965  -8.944   9.451  1.00  0.00           C  
ATOM   2402  C   SER A 300       5.334  -7.647   8.943  1.00  0.00           C  
ATOM   2403  O   SER A 300       5.395  -7.395   7.739  1.00  0.00           O  
ATOM   2404  CB  SER A 300       7.486  -8.823   9.443  1.00  0.00           C  
ATOM   2405  OG  SER A 300       8.057  -9.956  10.075  1.00  0.00           O  
ATOM   2406  N   PRO A 301       4.753  -6.803   9.825  1.00  0.00           N  
ATOM   2407  CA  PRO A 301       4.240  -5.490   9.443  1.00  0.00           C  
ATOM   2408  C   PRO A 301       5.273  -4.723   8.631  1.00  0.00           C  
ATOM   2409  O   PRO A 301       6.440  -4.665   9.020  1.00  0.00           O  
ATOM   2410  CB  PRO A 301       3.938  -4.749  10.744  1.00  0.00           C  
ATOM   2411  CG  PRO A 301       3.685  -5.880  11.729  1.00  0.00           C  
ATOM   2412  CD  PRO A 301       4.589  -7.012  11.244  1.00  0.00           C  
ATOM   2413  N   SER A 302       4.847  -4.145   7.515  1.00  0.00           N  
ATOM   2414  CA  SER A 302       5.750  -3.490   6.586  1.00  0.00           C  
ATOM   2415  C   SER A 302       5.123  -2.260   5.945  1.00  0.00           C  
ATOM   2416  O   SER A 302       3.909  -2.138   5.831  1.00  0.00           O  
ATOM   2417  CB  SER A 302       6.232  -4.473   5.519  1.00  0.00           C  
ATOM   2418  OG  SER A 302       6.998  -5.481   6.133  1.00  0.00           O  
ATOM   2419  N   ILE A 303       5.983  -1.339   5.523  1.00  0.00           N  
ATOM   2420  CA  ILE A 303       5.603  -0.151   4.764  1.00  0.00           C  
ATOM   2421  C   ILE A 303       6.674   0.145   3.716  1.00  0.00           C  
ATOM   2422  O   ILE A 303       7.860  -0.098   3.943  1.00  0.00           O  
ATOM   2423  CB  ILE A 303       5.328   1.040   5.706  1.00  0.00           C  
ATOM   2424  CG1 ILE A 303       4.686   2.195   4.905  1.00  0.00           C  
ATOM   2425  CG2 ILE A 303       6.592   1.499   6.458  1.00  0.00           C  
ATOM   2426  CD1 ILE A 303       4.075   3.278   5.778  1.00  0.00           C  
ATOM   2427  N   ARG A 304       6.247   0.688   2.572  1.00  0.00           N  
ATOM   2428  CA  ARG A 304       7.121   1.054   1.461  1.00  0.00           C  
ATOM   2429  C   ARG A 304       7.173   2.566   1.281  1.00  0.00           C  
ATOM   2430  O   ARG A 304       6.167   3.254   1.422  1.00  0.00           O  
ATOM   2431  CB  ARG A 304       6.658   0.305   0.203  1.00  0.00           C  
ATOM   2432  CG  ARG A 304       7.560   0.581  -1.002  1.00  0.00           C  
ATOM   2433  CD  ARG A 304       7.132  -0.251  -2.212  1.00  0.00           C  
ATOM   2434  NE  ARG A 304       7.470  -1.672  -2.058  1.00  0.00           N  
ATOM   2435  CZ  ARG A 304       7.032  -2.649  -2.827  1.00  0.00           C  
ATOM   2436  NH1 ARG A 304       6.198  -2.448  -3.806  1.00  0.00           N  
ATOM   2437  NH2 ARG A 304       7.420  -3.866  -2.648  1.00  0.00           N  
ATOM   2438  N   LYS A 305       8.353   3.078   0.925  1.00  0.00           N  
ATOM   2439  CA  LYS A 305       8.582   4.457   0.502  1.00  0.00           C  
ATOM   2440  C   LYS A 305       9.214   4.470  -0.884  1.00  0.00           C  
ATOM   2441  O   LYS A 305      10.196   3.771  -1.097  1.00  0.00           O  
ATOM   2442  CB  LYS A 305       9.434   5.184   1.548  1.00  0.00           C  
ATOM   2443  CG  LYS A 305       9.410   6.709   1.316  1.00  0.00           C  
ATOM   2444  CD  LYS A 305      10.052   7.498   2.459  1.00  0.00           C  
ATOM   2445  CE  LYS A 305      11.567   7.283   2.551  1.00  0.00           C  
ATOM   2446  NZ  LYS A 305      12.225   8.415   3.217  1.00  0.00           N  
ATOM   2447  N   TYR A 306       8.660   5.253  -1.806  1.00  0.00           N  
ATOM   2448  CA  TYR A 306       9.179   5.445  -3.155  1.00  0.00           C  
ATOM   2449  C   TYR A 306       9.943   6.766  -3.240  1.00  0.00           C  
ATOM   2450  O   TYR A 306       9.460   7.762  -2.716  1.00  0.00           O  
ATOM   2451  CB  TYR A 306       8.035   5.435  -4.179  1.00  0.00           C  
ATOM   2452  CG  TYR A 306       7.312   4.108  -4.264  1.00  0.00           C  
ATOM   2453  CD1 TYR A 306       7.746   3.133  -5.179  1.00  0.00           C  
ATOM   2454  CD2 TYR A 306       6.211   3.847  -3.435  1.00  0.00           C  
ATOM   2455  CE1 TYR A 306       7.086   1.898  -5.269  1.00  0.00           C  
ATOM   2456  CE2 TYR A 306       5.547   2.611  -3.515  1.00  0.00           C  
ATOM   2457  CZ  TYR A 306       5.983   1.629  -4.437  1.00  0.00           C  
ATOM   2458  OH  TYR A 306       5.349   0.445  -4.526  1.00  0.00           O  
ATOM   2459  N   ASP A 307      11.056   6.776  -3.955  1.00  0.00           N  
ATOM   2460  CA  ASP A 307      11.592   7.979  -4.588  1.00  0.00           C  
ATOM   2461  C   ASP A 307      10.935   8.087  -5.974  1.00  0.00           C  
ATOM   2462  O   ASP A 307      11.201   7.285  -6.877  1.00  0.00           O  
ATOM   2463  CB  ASP A 307      13.125   7.924  -4.647  1.00  0.00           C  
ATOM   2464  CG  ASP A 307      13.769   9.167  -5.278  1.00  0.00           C  
ATOM   2465  OD1 ASP A 307      13.044  10.023  -5.837  1.00  0.00           O  
ATOM   2466  OD2 ASP A 307      15.017   9.250  -5.228  1.00  0.00           O  
ATOM   2467  N   VAL A 308      10.028   9.044  -6.126  1.00  0.00           N  
ATOM   2468  CA  VAL A 308       9.249   9.243  -7.353  1.00  0.00           C  
ATOM   2469  C   VAL A 308      10.046  10.051  -8.383  1.00  0.00           C  
ATOM   2470  O   VAL A 308       9.783   9.960  -9.585  1.00  0.00           O  
ATOM   2471  CB  VAL A 308       7.893   9.891  -7.037  1.00  0.00           C  
ATOM   2472  CG1 VAL A 308       7.024  10.079  -8.287  1.00  0.00           C  
ATOM   2473  CG2 VAL A 308       7.092   9.033  -6.047  1.00  0.00           C  
ATOM   2474  N   GLY A 309      11.050  10.811  -7.949  1.00  0.00           N  
ATOM   2475  CA  GLY A 309      11.733  11.779  -8.793  1.00  0.00           C  
ATOM   2476  C   GLY A 309      10.862  13.012  -9.051  1.00  0.00           C  
ATOM   2477  O   GLY A 309      10.066  13.425  -8.215  1.00  0.00           O  
ATOM   2478  N   ASN A 310      11.016  13.626 -10.221  1.00  0.00           N  
ATOM   2479  CA  ASN A 310      10.331  14.870 -10.588  1.00  0.00           C  
ATOM   2480  C   ASN A 310       9.204  14.690 -11.630  1.00  0.00           C  
ATOM   2481  O   ASN A 310       8.813  15.656 -12.293  1.00  0.00           O  
ATOM   2482  CB  ASN A 310      11.397  15.898 -11.016  1.00  0.00           C  
ATOM   2483  CG  ASN A 310      12.132  15.512 -12.294  1.00  0.00           C  
ATOM   2484  OD1 ASN A 310      11.833  14.540 -12.965  1.00  0.00           O  
ATOM   2485  ND2 ASN A 310      13.139  16.268 -12.675  1.00  0.00           N  
ATOM   2486  N   GLY A 311       8.731  13.462 -11.821  1.00  0.00           N  
ATOM   2487  CA  GLY A 311       7.703  13.109 -12.804  1.00  0.00           C  
ATOM   2488  C   GLY A 311       8.237  12.845 -14.221  1.00  0.00           C  
ATOM   2489  O   GLY A 311       7.484  12.407 -15.089  1.00  0.00           O  
ATOM   2490  N   GLN A 312       9.533  13.067 -14.476  1.00  0.00           N  
ATOM   2491  CA  GLN A 312      10.181  12.722 -15.743  1.00  0.00           C  
ATOM   2492  C   GLN A 312      10.757  11.299 -15.687  1.00  0.00           C  
ATOM   2493  O   GLN A 312      11.514  10.957 -14.779  1.00  0.00           O  
ATOM   2494  CB  GLN A 312      11.284  13.736 -16.092  1.00  0.00           C  
ATOM   2495  CG  GLN A 312      10.755  15.163 -16.278  1.00  0.00           C  
ATOM   2496  CD  GLN A 312      11.851  16.159 -16.648  1.00  0.00           C  
ATOM   2497  OE1 GLN A 312      13.017  16.015 -16.314  1.00  0.00           O  
ATOM   2498  NE2 GLN A 312      11.529  17.219 -17.341  1.00  0.00           N  
ATOM   2499  N   GLY A 313      10.461  10.483 -16.687  1.00  0.00           N  
ATOM   2500  CA  GLY A 313      10.916   9.088 -16.750  1.00  0.00           C  
ATOM   2501  C   GLY A 313      10.180   8.174 -15.772  1.00  0.00           C  
ATOM   2502  O   GLY A 313       8.985   8.357 -15.539  1.00  0.00           O  
ATOM   2503  N   TYR A 314      10.869   7.178 -15.233  1.00  0.00           N  
ATOM   2504  CA  TYR A 314      10.333   6.237 -14.244  1.00  0.00           C  
ATOM   2505  C   TYR A 314      10.666   6.681 -12.820  1.00  0.00           C  
ATOM   2506  O   TYR A 314      11.593   7.461 -12.597  1.00  0.00           O  
ATOM   2507  CB  TYR A 314      10.870   4.831 -14.537  1.00  0.00           C  
ATOM   2508  CG  TYR A 314      10.463   4.306 -15.903  1.00  0.00           C  
ATOM   2509  CD1 TYR A 314       9.150   3.833 -16.105  1.00  0.00           C  
ATOM   2510  CD2 TYR A 314      11.381   4.316 -16.966  1.00  0.00           C  
ATOM   2511  CE1 TYR A 314       8.756   3.374 -17.372  1.00  0.00           C  
ATOM   2512  CE2 TYR A 314      10.988   3.849 -18.241  1.00  0.00           C  
ATOM   2513  CZ  TYR A 314       9.672   3.375 -18.445  1.00  0.00           C  
ATOM   2514  OH  TYR A 314       9.296   2.923 -19.666  1.00  0.00           O  
ATOM   2515  N   MET A 315       9.938   6.154 -11.836  1.00  0.00           N  
ATOM   2516  CA  MET A 315      10.297   6.282 -10.423  1.00  0.00           C  
ATOM   2517  C   MET A 315      11.707   5.715 -10.180  1.00  0.00           C  
ATOM   2518  O   MET A 315      12.124   4.773 -10.859  1.00  0.00           O  
ATOM   2519  CB  MET A 315       9.274   5.565  -9.531  1.00  0.00           C  
ATOM   2520  CG  MET A 315       7.864   6.142  -9.643  1.00  0.00           C  
ATOM   2521  SD  MET A 315       6.675   5.432  -8.466  1.00  0.00           S  
ATOM   2522  CE  MET A 315       6.434   3.786  -9.171  1.00  0.00           C  
ATOM   2523  N   LYS A 316      12.451   6.282  -9.219  1.00  0.00           N  
ATOM   2524  CA  LYS A 316      13.875   5.991  -9.051  1.00  0.00           C  
ATOM   2525  C   LYS A 316      14.127   4.734  -8.236  1.00  0.00           C  
ATOM   2526  O   LYS A 316      14.847   3.847  -8.675  1.00  0.00           O  
ATOM   2527  CB  LYS A 316      14.595   7.202  -8.431  1.00  0.00           C  
ATOM   2528  CG  LYS A 316      14.476   8.480  -9.278  1.00  0.00           C  
ATOM   2529  CD  LYS A 316      14.999   8.259 -10.707  1.00  0.00           C  
ATOM   2530  CE  LYS A 316      14.874   9.509 -11.550  1.00  0.00           C  
ATOM   2531  NZ  LYS A 316      15.161   9.171 -12.980  1.00  0.00           N  
ATOM   2532  N   GLU A 317      13.519   4.650  -7.069  1.00  0.00           N  
ATOM   2533  CA  GLU A 317      13.778   3.572  -6.115  1.00  0.00           C  
ATOM   2534  C   GLU A 317      12.539   3.324  -5.257  1.00  0.00           C  
ATOM   2535  O   GLU A 317      11.681   4.190  -5.113  1.00  0.00           O  
ATOM   2536  CB  GLU A 317      15.013   3.950  -5.252  1.00  0.00           C  
ATOM   2537  CG  GLU A 317      15.442   2.836  -4.304  1.00  0.00           C  
ATOM   2538  CD  GLU A 317      16.705   3.110  -3.478  1.00  0.00           C  
ATOM   2539  OE1 GLU A 317      17.395   2.102  -3.157  1.00  0.00           O  
ATOM   2540  OE2 GLU A 317      16.937   4.256  -3.061  1.00  0.00           O  
ATOM   2541  N   PHE A 318      12.446   2.154  -4.634  1.00  0.00           N  
ATOM   2542  CA  PHE A 318      11.654   1.977  -3.431  1.00  0.00           C  
ATOM   2543  C   PHE A 318      12.513   1.437  -2.286  1.00  0.00           C  
ATOM   2544  O   PHE A 318      13.493   0.717  -2.500  1.00  0.00           O  
ATOM   2545  CB  PHE A 318      10.400   1.120  -3.686  1.00  0.00           C  
ATOM   2546  CG  PHE A 318      10.673  -0.337  -3.988  1.00  0.00           C  
ATOM   2547  CD1 PHE A 318      10.515  -0.828  -5.304  1.00  0.00           C  
ATOM   2548  CD2 PHE A 318      11.047  -1.224  -2.964  1.00  0.00           C  
ATOM   2549  CE1 PHE A 318      10.756  -2.176  -5.588  1.00  0.00           C  
ATOM   2550  CE2 PHE A 318      11.299  -2.577  -3.250  1.00  0.00           C  
ATOM   2551  CZ  PHE A 318      11.161  -3.057  -4.565  1.00  0.00           C  
ATOM   2552  N   LYS A 319      12.111   1.769  -1.064  1.00  0.00           N  
ATOM   2553  CA  LYS A 319      12.681   1.281   0.182  1.00  0.00           C  
ATOM   2554  C   LYS A 319      11.583   0.649   1.017  1.00  0.00           C  
ATOM   2555  O   LYS A 319      10.562   1.284   1.270  1.00  0.00           O  
ATOM   2556  CB  LYS A 319      13.361   2.422   0.937  1.00  0.00           C  
ATOM   2557  CG  LYS A 319      14.622   2.898   0.201  1.00  0.00           C  
ATOM   2558  CD  LYS A 319      15.225   4.151   0.835  1.00  0.00           C  
ATOM   2559  CE  LYS A 319      16.395   4.578  -0.065  1.00  0.00           C  
ATOM   2560  NZ  LYS A 319      16.842   5.969   0.177  1.00  0.00           N  
ATOM   2561  N   ASN A 320      11.803  -0.573   1.473  1.00  0.00           N  
ATOM   2562  CA  ASN A 320      10.908  -1.252   2.399  1.00  0.00           C  
ATOM   2563  C   ASN A 320      11.429  -1.150   3.823  1.00  0.00           C  
ATOM   2564  O   ASN A 320      12.627  -1.219   4.091  1.00  0.00           O  
ATOM   2565  CB  ASN A 320      10.683  -2.699   1.957  1.00  0.00           C  
ATOM   2566  CG  ASN A 320       9.721  -2.810   0.790  1.00  0.00           C  
ATOM   2567  OD1 ASN A 320       8.924  -1.928   0.513  1.00  0.00           O  
ATOM   2568  ND2 ASN A 320       9.753  -3.900   0.082  1.00  0.00           N  
ATOM   2569  N   TYR A 321      10.485  -1.008   4.741  1.00  0.00           N  
ATOM   2570  CA  TYR A 321      10.718  -1.017   6.175  1.00  0.00           C  
ATOM   2571  C   TYR A 321       9.793  -2.050   6.804  1.00  0.00           C  
ATOM   2572  O   TYR A 321       8.634  -2.145   6.425  1.00  0.00           O  
ATOM   2573  CB  TYR A 321      10.474   0.367   6.763  1.00  0.00           C  
ATOM   2574  CG  TYR A 321      11.286   1.474   6.125  1.00  0.00           C  
ATOM   2575  CD1 TYR A 321      12.506   1.885   6.698  1.00  0.00           C  
ATOM   2576  CD2 TYR A 321      10.822   2.092   4.949  1.00  0.00           C  
ATOM   2577  CE1 TYR A 321      13.252   2.918   6.107  1.00  0.00           C  
ATOM   2578  CE2 TYR A 321      11.572   3.121   4.347  1.00  0.00           C  
ATOM   2579  CZ  TYR A 321      12.780   3.534   4.932  1.00  0.00           C  
ATOM   2580  OH  TYR A 321      13.494   4.544   4.359  1.00  0.00           O  
ATOM   2581  N   HIS A 322      10.302  -2.791   7.769  1.00  0.00           N  
ATOM   2582  CA  HIS A 322       9.531  -3.823   8.459  1.00  0.00           C  
ATOM   2583  C   HIS A 322       9.591  -3.684   9.978  1.00  0.00           C  
ATOM   2584  O   HIS A 322      10.454  -3.008  10.545  1.00  0.00           O  
ATOM   2585  CB  HIS A 322       9.936  -5.222   7.957  1.00  0.00           C  
ATOM   2586  CG  HIS A 322      11.317  -5.701   8.308  1.00  0.00           C  
ATOM   2587  ND1 HIS A 322      11.845  -6.923   7.944  1.00  0.00           N  
ATOM   2588  CD2 HIS A 322      12.290  -5.067   9.036  1.00  0.00           C  
ATOM   2589  CE1 HIS A 322      13.087  -7.017   8.433  1.00  0.00           C  
ATOM   2590  NE2 HIS A 322      13.400  -5.908   9.121  1.00  0.00           N  
ATOM   2591  N   PHE A 323       8.653  -4.345  10.652  1.00  0.00           N  
ATOM   2592  CA  PHE A 323       8.550  -4.448  12.101  1.00  0.00           C  
ATOM   2593  C   PHE A 323       8.501  -5.929  12.491  1.00  0.00           C  
ATOM   2594  O   PHE A 323       7.434  -6.543  12.564  1.00  0.00           O  
ATOM   2595  CB  PHE A 323       7.321  -3.675  12.568  1.00  0.00           C  
ATOM   2596  CG  PHE A 323       7.227  -3.462  14.063  1.00  0.00           C  
ATOM   2597  CD1 PHE A 323       6.790  -4.496  14.910  1.00  0.00           C  
ATOM   2598  CD2 PHE A 323       7.529  -2.205  14.599  1.00  0.00           C  
ATOM   2599  CE1 PHE A 323       6.644  -4.256  16.292  1.00  0.00           C  
ATOM   2600  CE2 PHE A 323       7.381  -1.963  15.974  1.00  0.00           C  
ATOM   2601  CZ  PHE A 323       6.935  -2.988  16.818  1.00  0.00           C  
ATOM   2602  N   GLN A 324       9.655  -6.527  12.757  1.00  0.00           N  
ATOM   2603  CA  GLN A 324       9.696  -7.920  13.189  1.00  0.00           C  
ATOM   2604  C   GLN A 324       9.161  -8.050  14.621  1.00  0.00           C  
ATOM   2605  O   GLN A 324       9.731  -7.505  15.572  1.00  0.00           O  
ATOM   2606  CB  GLN A 324      11.105  -8.492  13.052  1.00  0.00           C  
ATOM   2607  CG  GLN A 324      11.488  -8.692  11.574  1.00  0.00           C  
ATOM   2608  CD  GLN A 324      12.890  -9.259  11.398  1.00  0.00           C  
ATOM   2609  OE1 GLN A 324      13.756  -9.121  12.256  1.00  0.00           O  
ATOM   2610  NE2 GLN A 324      13.174  -9.888  10.293  1.00  0.00           N  
ATOM   2611  N   LEU A 325       8.060  -8.786  14.766  1.00  0.00           N  
ATOM   2612  CA  LEU A 325       7.528  -9.138  16.070  1.00  0.00           C  
ATOM   2613  C   LEU A 325       8.509 -10.067  16.796  1.00  0.00           C  
ATOM   2614  O   LEU A 325       9.111 -10.956  16.204  1.00  0.00           O  
ATOM   2615  CB  LEU A 325       6.138  -9.788  15.933  1.00  0.00           C  
ATOM   2616  CG  LEU A 325       5.055  -8.882  15.330  1.00  0.00           C  
ATOM   2617  CD1 LEU A 325       3.751  -9.673  15.216  1.00  0.00           C  
ATOM   2618  CD2 LEU A 325       4.782  -7.649  16.192  1.00  0.00           C  
ATOM   2619  N   ARG A 326       8.671  -9.855  18.097  1.00  0.00           N  
ATOM   2620  CA  ARG A 326       9.554 -10.697  18.912  1.00  0.00           C  
ATOM   2621  C   ARG A 326       9.046 -12.140  18.921  1.00  0.00           C  
ATOM   2622  O   ARG A 326       7.893 -12.336  19.304  1.00  0.00           O  
ATOM   2623  CB  ARG A 326       9.646 -10.103  20.322  1.00  0.00           C  
ATOM   2624  CG  ARG A 326      10.593 -10.898  21.222  1.00  0.00           C  
ATOM   2625  CD  ARG A 326      10.650 -10.281  22.628  1.00  0.00           C  
ATOM   2626  NE  ARG A 326      11.300  -8.946  22.611  1.00  0.00           N  
ATOM   2627  CZ  ARG A 326      12.572  -8.703  22.790  1.00  0.00           C  
ATOM   2628  NH1 ARG A 326      13.408  -9.624  23.140  1.00  0.00           N  
ATOM   2629  NH2 ARG A 326      13.066  -7.527  22.598  1.00  0.00           N  
ATOM   2630  N   PRO A 327       9.888 -13.137  18.603  1.00  0.00           N  
ATOM   2631  CA  PRO A 327       9.513 -14.537  18.706  1.00  0.00           C  
ATOM   2632  C   PRO A 327       9.049 -14.885  20.126  1.00  0.00           C  
ATOM   2633  O   PRO A 327       9.618 -14.418  21.125  1.00  0.00           O  
ATOM   2634  CB  PRO A 327      10.743 -15.356  18.304  1.00  0.00           C  
ATOM   2635  CG  PRO A 327      11.523 -14.396  17.408  1.00  0.00           C  
ATOM   2636  CD  PRO A 327      11.223 -13.027  18.027  1.00  0.00           C  
ATOM   2637  N   LYS A 328       8.005 -15.710  20.214  1.00  0.00           N  
ATOM   2638  CA  LYS A 328       7.511 -16.227  21.488  1.00  0.00           C  
ATOM   2639  C   LYS A 328       8.614 -17.084  22.120  1.00  0.00           C  
ATOM   2640  O   LYS A 328       9.081 -18.042  21.512  1.00  0.00           O  
ATOM   2641  CB  LYS A 328       6.212 -17.019  21.260  1.00  0.00           C  
ATOM   2642  CG  LYS A 328       5.077 -16.121  20.715  1.00  0.00           C  
ATOM   2643  CD  LYS A 328       3.805 -16.903  20.356  1.00  0.00           C  
ATOM   2644  CE  LYS A 328       2.800 -15.911  19.763  1.00  0.00           C  
ATOM   2645  NZ  LYS A 328       1.550 -16.533  19.263  1.00  0.00           N  
ATOM   2646  N   LYS A 329       9.071 -16.750  23.336  1.00  0.00           N  
ATOM   2647  CA  LYS A 329       9.968 -17.621  24.101  1.00  0.00           C  
ATOM   2648  C   LYS A 329       9.116 -18.745  24.705  1.00  0.00           C  
ATOM   2649  O   LYS A 329       8.102 -18.451  25.338  1.00  0.00           O  
ATOM   2650  CB  LYS A 329      10.737 -16.855  25.190  1.00  0.00           C  
ATOM   2651  CG  LYS A 329      11.832 -15.937  24.616  1.00  0.00           C  
ATOM   2652  CD  LYS A 329      12.701 -15.321  25.722  1.00  0.00           C  
ATOM   2653  CE  LYS A 329      13.816 -14.456  25.110  1.00  0.00           C  
ATOM   2654  NZ  LYS A 329      14.756 -13.907  26.131  1.00  0.00           N  
ATOM   2655  N   ASP A 330       9.562 -19.990  24.551  1.00  0.00           N  
ATOM   2656  CA  ASP A 330       9.016 -21.106  25.318  1.00  0.00           C  
ATOM   2657  C   ASP A 330       9.071 -20.786  26.811  1.00  0.00           C  
ATOM   2658  O   ASP A 330      10.104 -20.345  27.333  1.00  0.00           O  
ATOM   2659  CB  ASP A 330       9.768 -22.413  25.017  1.00  0.00           C  
ATOM   2660  CG  ASP A 330       9.357 -23.022  23.682  1.00  0.00           C  
ATOM   2661  OD1 ASP A 330       8.158 -22.905  23.357  1.00  0.00           O  
ATOM   2662  OD2 ASP A 330      10.264 -23.569  23.016  1.00  0.00           O  
ATOM   2663  N   LYS A 331       7.966 -21.032  27.523  1.00  0.00           N  
ATOM   2664  CA  LYS A 331       7.796 -20.737  28.960  1.00  0.00           C  
ATOM   2665  C   LYS A 331       8.761 -21.512  29.882  1.00  0.00           C  
ATOM   2666  O   LYS A 331       8.707 -21.322  31.090  1.00  0.00           O  
ATOM   2667  CB  LYS A 331       6.334 -20.977  29.373  1.00  0.00           C  
ATOM   2668  CG  LYS A 331       5.356 -19.902  28.872  1.00  0.00           C  
ATOM   2669  CD  LYS A 331       3.937 -20.196  29.387  1.00  0.00           C  
ATOM   2670  CE  LYS A 331       2.946 -19.116  28.957  1.00  0.00           C  
ATOM   2671  NZ  LYS A 331       1.550 -19.432  29.399  1.00  0.00           N  
ATOM   2672  N   LEU A 332       9.643 -22.358  29.333  1.00  0.00           N  
ATOM   2673  CA  LEU A 332      10.482 -23.292  30.082  1.00  0.00           C  
ATOM   2674  C   LEU A 332      11.892 -22.772  30.440  1.00  0.00           C  
ATOM   2675  O   LEU A 332      12.646 -23.499  31.079  1.00  0.00           O  
ATOM   2676  CB  LEU A 332      10.532 -24.625  29.309  1.00  0.00           C  
ATOM   2677  CG  LEU A 332       9.196 -25.394  29.325  1.00  0.00           C  
ATOM   2678  CD1 LEU A 332       9.222 -26.502  28.276  1.00  0.00           C  
ATOM   2679  CD2 LEU A 332       8.935 -26.033  30.694  1.00  0.00           C  
ATOM   2680  N   LYS A 333      12.276 -21.533  30.074  1.00  0.00           N  
ATOM   2681  CA  LYS A 333      13.580 -20.974  30.489  1.00  0.00           C  
ATOM   2682  C   LYS A 333      13.419 -19.882  31.551  1.00  0.00           C  
ATOM   2683  O   LYS A 333      12.641 -18.951  31.342  1.00  0.00           O  
ATOM   2684  CB  LYS A 333      14.413 -20.533  29.271  1.00  0.00           C  
ATOM   2685  CG  LYS A 333      14.864 -21.758  28.463  1.00  0.00           C  
ATOM   2686  CD  LYS A 333      15.865 -21.416  27.341  1.00  0.00           C  
ATOM   2687  CE  LYS A 333      16.228 -22.711  26.603  1.00  0.00           C  
ATOM   2688  NZ  LYS A 333      17.225 -22.504  25.524  1.00  0.00           N  
ATOM   2689  N   PRO A 334      14.157 -19.956  32.674  1.00  0.00           N  
ATOM   2690  CA  PRO A 334      14.076 -18.970  33.743  1.00  0.00           C  
ATOM   2691  C   PRO A 334      14.460 -17.573  33.231  1.00  0.00           C  
ATOM   2692  O   PRO A 334      15.374 -17.406  32.426  1.00  0.00           O  
ATOM   2693  CB  PRO A 334      14.983 -19.476  34.877  1.00  0.00           C  
ATOM   2694  CG  PRO A 334      15.915 -20.474  34.199  1.00  0.00           C  
ATOM   2695  CD  PRO A 334      15.129 -20.991  33.006  1.00  0.00           C  
ATOM   2696  N   LYS A 335      13.720 -16.559  33.691  1.00  0.00           N  
ATOM   2697  CA  LYS A 335      13.995 -15.146  33.416  1.00  0.00           C  
ATOM   2698  C   LYS A 335      15.321 -14.765  34.079  1.00  0.00           C  
ATOM   2699  O   LYS A 335      15.350 -14.491  35.273  1.00  0.00           O  
ATOM   2700  CB  LYS A 335      12.859 -14.258  33.954  1.00  0.00           C  
ATOM   2701  CG  LYS A 335      11.546 -14.340  33.165  1.00  0.00           C  
ATOM   2702  CD  LYS A 335      10.489 -13.429  33.815  1.00  0.00           C  
ATOM   2703  CE  LYS A 335       9.170 -13.452  33.046  1.00  0.00           C  
ATOM   2704  NZ  LYS A 335       8.125 -12.627  33.728  1.00  0.00           N  
ATOM   2705  N   THR A 336      16.410 -14.701  33.314  1.00  0.00           N  
ATOM   2706  CA  THR A 336      17.605 -13.977  33.763  1.00  0.00           C  
ATOM   2707  C   THR A 336      17.303 -12.475  33.769  1.00  0.00           C  
ATOM   2708  O   THR A 336      16.809 -11.917  32.787  1.00  0.00           O  
ATOM   2709  CB  THR A 336      18.837 -14.325  32.922  1.00  0.00           C  
ATOM   2710  OG1 THR A 336      18.542 -14.291  31.545  1.00  0.00           O  
ATOM   2711  CG2 THR A 336      19.337 -15.740  33.226  1.00  0.00           C  
ATOM   2712  N   THR A 337      17.557 -11.821  34.894  1.00  0.00           N  
ATOM   2713  CA  THR A 337      17.323 -10.389  35.159  1.00  0.00           C  
ATOM   2714  C   THR A 337      18.315  -9.446  34.469  1.00  0.00           C  
ATOM   2715  O   THR A 337      18.348  -8.252  34.754  1.00  0.00           O  
ATOM   2716  CB  THR A 337      17.332 -10.147  36.687  1.00  0.00           C  
ATOM   2717  OG1 THR A 337      18.315 -10.952  37.287  1.00  0.00           O  
ATOM   2718  CG2 THR A 337      15.995 -10.516  37.322  1.00  0.00           C  
ATOM   2719  N   ILE A 338      19.127  -9.954  33.548  1.00  0.00           N  
ATOM   2720  CA  ILE A 338      20.074  -9.149  32.788  1.00  0.00           C  
ATOM   2721  C   ILE A 338      19.304  -8.398  31.701  1.00  0.00           C  
ATOM   2722  O   ILE A 338      18.667  -9.006  30.839  1.00  0.00           O  
ATOM   2723  CB  ILE A 338      21.237 -10.005  32.240  1.00  0.00           C  
ATOM   2724  CG1 ILE A 338      21.939 -10.763  33.397  1.00  0.00           C  
ATOM   2725  CG2 ILE A 338      22.240  -9.111  31.486  1.00  0.00           C  
ATOM   2726  CD1 ILE A 338      23.026 -11.748  32.950  1.00  0.00           C  
ATOM   2727  N   LYS A 339      19.361  -7.071  31.761  1.00  0.00           N  
ATOM   2728  CA  LYS A 339      18.824  -6.149  30.755  1.00  0.00           C  
ATOM   2729  C   LYS A 339      19.480  -6.492  29.405  1.00  0.00           C  
ATOM   2730  O   LYS A 339      20.604  -6.080  29.152  1.00  0.00           O  
ATOM   2731  CB  LYS A 339      19.103  -4.708  31.240  1.00  0.00           C  
ATOM   2732  CG  LYS A 339      18.142  -3.643  30.710  1.00  0.00           C  
ATOM   2733  CD  LYS A 339      18.510  -2.273  31.319  1.00  0.00           C  
ATOM   2734  CE  LYS A 339      17.478  -1.193  31.018  1.00  0.00           C  
ATOM   2735  NZ  LYS A 339      17.848   0.118  31.622  1.00  0.00           N  
ATOM   2736  N   GLN A 340      18.812  -7.297  28.568  1.00  0.00           N  
ATOM   2737  CA  GLN A 340      19.364  -7.702  27.276  1.00  0.00           C  
ATOM   2738  C   GLN A 340      19.528  -6.461  26.386  1.00  0.00           C  
ATOM   2739  O   GLN A 340      18.630  -5.598  26.389  1.00  0.00           O  
ATOM   2740  CB  GLN A 340      18.510  -8.792  26.592  1.00  0.00           C  
ATOM   2741  CG  GLN A 340      18.651 -10.151  27.309  1.00  0.00           C  
ATOM   2742  CD  GLN A 340      18.143 -11.352  26.502  1.00  0.00           C  
ATOM   2743  OE1 GLN A 340      17.181 -11.309  25.737  1.00  0.00           O  
ATOM   2744  NE2 GLN A 340      18.757 -12.492  26.674  1.00  0.00           N  
ATOM   2745  N   PRO A 341      20.658  -6.331  25.664  1.00  0.00           N  
ATOM   2746  CA  PRO A 341      20.814  -5.272  24.681  1.00  0.00           C  
ATOM   2747  C   PRO A 341      19.639  -5.318  23.700  1.00  0.00           C  
ATOM   2748  O   PRO A 341      19.051  -6.379  23.464  1.00  0.00           O  
ATOM   2749  CB  PRO A 341      22.175  -5.496  24.012  1.00  0.00           C  
ATOM   2750  CG  PRO A 341      22.470  -6.970  24.266  1.00  0.00           C  
ATOM   2751  CD  PRO A 341      21.778  -7.268  25.586  1.00  0.00           C  
ATOM   2752  N   SER A 342      19.244  -4.154  23.168  1.00  0.00           N  
ATOM   2753  CA  SER A 342      18.081  -4.081  22.279  1.00  0.00           C  
ATOM   2754  C   SER A 342      18.314  -4.965  21.054  1.00  0.00           C  
ATOM   2755  O   SER A 342      19.037  -4.583  20.136  1.00  0.00           O  
ATOM   2756  CB  SER A 342      17.757  -2.623  21.903  1.00  0.00           C  
ATOM   2757  OG  SER A 342      18.620  -2.058  20.945  1.00  0.00           O  
ATOM   2758  N   ASP A 343      17.695  -6.139  21.035  1.00  0.00           N  
ATOM   2759  CA  ASP A 343      17.848  -7.194  20.027  1.00  0.00           C  
ATOM   2760  C   ASP A 343      17.185  -6.864  18.687  1.00  0.00           C  
ATOM   2761  O   ASP A 343      17.185  -7.666  17.762  1.00  0.00           O  
ATOM   2762  CB  ASP A 343      17.301  -8.501  20.623  1.00  0.00           C  
ATOM   2763  CG  ASP A 343      15.850  -8.404  21.101  1.00  0.00           C  
ATOM   2764  OD1 ASP A 343      15.158  -7.373  20.902  1.00  0.00           O  
ATOM   2765  OD2 ASP A 343      15.402  -9.331  21.795  1.00  0.00           O  
ATOM   2766  N   GLY A 344      16.641  -5.643  18.582  1.00  0.00           N  
ATOM   2767  CA  GLY A 344      16.084  -5.100  17.367  1.00  0.00           C  
ATOM   2768  C   GLY A 344      14.699  -5.624  16.972  1.00  0.00           C  
ATOM   2769  O   GLY A 344      14.206  -5.200  15.931  1.00  0.00           O  
ATOM   2770  N   PHE A 345      14.051  -6.469  17.766  1.00  0.00           N  
ATOM   2771  CA  PHE A 345      12.627  -6.795  17.603  1.00  0.00           C  
ATOM   2772  C   PHE A 345      11.730  -5.658  18.107  1.00  0.00           C  
ATOM   2773  O   PHE A 345      12.161  -4.808  18.891  1.00  0.00           O  
ATOM   2774  CB  PHE A 345      12.300  -8.111  18.304  1.00  0.00           C  
ATOM   2775  CG  PHE A 345      12.996  -9.310  17.706  1.00  0.00           C  
ATOM   2776  CD1 PHE A 345      12.517  -9.863  16.505  1.00  0.00           C  
ATOM   2777  CD2 PHE A 345      14.129  -9.867  18.326  1.00  0.00           C  
ATOM   2778  CE1 PHE A 345      13.160 -10.973  15.925  1.00  0.00           C  
ATOM   2779  CE2 PHE A 345      14.773 -10.972  17.750  1.00  0.00           C  
ATOM   2780  CZ  PHE A 345      14.294 -11.526  16.551  1.00  0.00           C  
ATOM   2781  N   ASN A 346      10.464  -5.667  17.680  1.00  0.00           N  
ATOM   2782  CA  ASN A 346       9.448  -4.685  18.053  1.00  0.00           C  
ATOM   2783  C   ASN A 346       9.850  -3.225  17.752  1.00  0.00           C  
ATOM   2784  O   ASN A 346       9.577  -2.319  18.539  1.00  0.00           O  
ATOM   2785  CB  ASN A 346       9.013  -4.914  19.511  1.00  0.00           C  
ATOM   2786  CG  ASN A 346       8.363  -6.259  19.756  1.00  0.00           C  
ATOM   2787  OD1 ASN A 346       7.833  -6.919  18.888  1.00  0.00           O  
ATOM   2788  ND2 ASN A 346       8.342  -6.703  20.991  1.00  0.00           N  
ATOM   2789  N   LYS A 347      10.543  -3.020  16.616  1.00  0.00           N  
ATOM   2790  CA  LYS A 347      10.970  -1.715  16.113  1.00  0.00           C  
ATOM   2791  C   LYS A 347      10.896  -1.697  14.596  1.00  0.00           C  
ATOM   2792  O   LYS A 347      11.306  -2.663  13.957  1.00  0.00           O  
ATOM   2793  CB  LYS A 347      12.408  -1.406  16.549  1.00  0.00           C  
ATOM   2794  CG  LYS A 347      12.570  -1.253  18.064  1.00  0.00           C  
ATOM   2795  CD  LYS A 347      14.030  -0.944  18.422  1.00  0.00           C  
ATOM   2796  CE  LYS A 347      14.184  -0.877  19.942  1.00  0.00           C  
ATOM   2797  NZ  LYS A 347      15.605  -0.684  20.317  1.00  0.00           N  
ATOM   2798  N   TRP A 348      10.446  -0.579  14.026  1.00  0.00           N  
ATOM   2799  CA  TRP A 348      10.544  -0.309  12.600  1.00  0.00           C  
ATOM   2800  C   TRP A 348      12.007  -0.128  12.195  1.00  0.00           C  
ATOM   2801  O   TRP A 348      12.746   0.633  12.833  1.00  0.00           O  
ATOM   2802  CB  TRP A 348       9.723   0.939  12.251  1.00  0.00           C  
ATOM   2803  CG  TRP A 348       8.254   0.737  12.392  1.00  0.00           C  
ATOM   2804  CD1 TRP A 348       7.486   1.090  13.449  1.00  0.00           C  
ATOM   2805  CD2 TRP A 348       7.362   0.051  11.459  1.00  0.00           C  
ATOM   2806  NE1 TRP A 348       6.197   0.673  13.246  1.00  0.00           N  
ATOM   2807  CE2 TRP A 348       6.063   0.013  12.046  1.00  0.00           C  
ATOM   2808  CE3 TRP A 348       7.531  -0.552  10.208  1.00  0.00           C  
ATOM   2809  CZ2 TRP A 348       4.980  -0.618  11.412  1.00  0.00           C  
ATOM   2810  CZ3 TRP A 348       6.454  -1.183   9.557  1.00  0.00           C  
ATOM   2811  CH2 TRP A 348       5.183  -1.226  10.161  1.00  0.00           C  
ATOM   2812  N   LYS A 349      12.414  -0.833  11.140  1.00  0.00           N  
ATOM   2813  CA  LYS A 349      13.764  -0.800  10.579  1.00  0.00           C  
ATOM   2814  C   LYS A 349      13.702  -0.771   9.063  1.00  0.00           C  
ATOM   2815  O   LYS A 349      12.761  -1.305   8.478  1.00  0.00           O  
ATOM   2816  CB  LYS A 349      14.541  -2.045  11.002  1.00  0.00           C  
ATOM   2817  CG  LYS A 349      14.766  -2.145  12.501  1.00  0.00           C  
ATOM   2818  CD  LYS A 349      15.543  -3.445  12.739  1.00  0.00           C  
ATOM   2819  CE  LYS A 349      15.772  -3.698  14.205  1.00  0.00           C  
ATOM   2820  NZ  LYS A 349      16.373  -5.044  14.347  1.00  0.00           N  
ATOM   2821  N   PHE A 350      14.742  -0.211   8.460  1.00  0.00           N  
ATOM   2822  CA  PHE A 350      15.025  -0.437   7.056  1.00  0.00           C  
ATOM   2823  C   PHE A 350      15.181  -1.937   6.800  1.00  0.00           C  
ATOM   2824  O   PHE A 350      15.930  -2.601   7.522  1.00  0.00           O  
ATOM   2825  CB  PHE A 350      16.301   0.327   6.678  1.00  0.00           C  
ATOM   2826  CG  PHE A 350      16.731   0.106   5.249  1.00  0.00           C  
ATOM   2827  CD1 PHE A 350      17.847  -0.705   4.960  1.00  0.00           C  
ATOM   2828  CD2 PHE A 350      16.018   0.716   4.201  1.00  0.00           C  
ATOM   2829  CE1 PHE A 350      18.248  -0.896   3.627  1.00  0.00           C  
ATOM   2830  CE2 PHE A 350      16.422   0.523   2.871  1.00  0.00           C  
ATOM   2831  CZ  PHE A 350      17.535  -0.271   2.585  1.00  0.00           C  
ATOM   2832  N   ASN A 351      14.444  -2.460   5.822  1.00  0.00           N  
ATOM   2833  CA  ASN A 351      14.551  -3.839   5.381  1.00  0.00           C  
ATOM   2834  C   ASN A 351      15.522  -3.919   4.203  1.00  0.00           C  
ATOM   2835  O   ASN A 351      16.636  -4.414   4.352  1.00  0.00           O  
ATOM   2836  CB  ASN A 351      13.151  -4.409   5.076  1.00  0.00           C  
ATOM   2837  CG  ASN A 351      13.247  -5.900   4.840  1.00  0.00           C  
ATOM   2838  OD1 ASN A 351      14.260  -6.501   5.127  1.00  0.00           O  
ATOM   2839  ND2 ASN A 351      12.228  -6.561   4.355  1.00  0.00           N  
ATOM   2840  N   TYR A 352      15.132  -3.367   3.050  1.00  0.00           N  
ATOM   2841  CA  TYR A 352      15.978  -3.293   1.861  1.00  0.00           C  
ATOM   2842  C   TYR A 352      15.506  -2.191   0.904  1.00  0.00           C  
ATOM   2843  O   TYR A 352      14.386  -1.690   1.006  1.00  0.00           O  
ATOM   2844  CB  TYR A 352      15.991  -4.661   1.167  1.00  0.00           C  
ATOM   2845  CG  TYR A 352      14.749  -4.970   0.361  1.00  0.00           C  
ATOM   2846  CD1 TYR A 352      13.573  -5.457   0.969  1.00  0.00           C  
ATOM   2847  CD2 TYR A 352      14.786  -4.766  -1.030  1.00  0.00           C  
ATOM   2848  CE1 TYR A 352      12.440  -5.742   0.188  1.00  0.00           C  
ATOM   2849  CE2 TYR A 352      13.658  -5.044  -1.816  1.00  0.00           C  
ATOM   2850  CZ  TYR A 352      12.491  -5.534  -1.204  1.00  0.00           C  
ATOM   2851  OH  TYR A 352      11.420  -5.800  -1.993  1.00  0.00           O  
ATOM   2852  N   GLY A 353      16.361  -1.817  -0.054  1.00  0.00           N  
ATOM   2853  CA  GLY A 353      16.039  -0.925  -1.164  1.00  0.00           C  
ATOM   2854  C   GLY A 353      16.187  -1.638  -2.506  1.00  0.00           C  
ATOM   2855  O   GLY A 353      17.056  -2.490  -2.672  1.00  0.00           O  
ATOM   2856  N   SER A 354      15.370  -1.279  -3.503  1.00  0.00           N  
ATOM   2857  CA  SER A 354      15.401  -1.910  -4.825  1.00  0.00           C  
ATOM   2858  C   SER A 354      16.757  -1.751  -5.534  1.00  0.00           C  
ATOM   2859  O   SER A 354      17.209  -2.674  -6.206  1.00  0.00           O  
ATOM   2860  CB  SER A 354      14.272  -1.351  -5.694  1.00  0.00           C  
ATOM   2861  OG  SER A 354      14.387   0.050  -5.866  1.00  0.00           O  
ATOM   2862  N   SER A 355      17.412  -0.607  -5.343  1.00  0.00           N  
ATOM   2863  CA  SER A 355      18.745  -0.362  -5.890  1.00  0.00           C  
ATOM   2864  C   SER A 355      19.823  -1.164  -5.148  1.00  0.00           C  
ATOM   2865  O   SER A 355      20.573  -1.901  -5.767  1.00  0.00           O  
ATOM   2866  CB  SER A 355      19.045   1.133  -5.849  1.00  0.00           C  
ATOM   2867  OG  SER A 355      20.317   1.399  -6.412  1.00  0.00           O  
ATOM   2868  N   SER A 356      19.866  -1.084  -3.817  1.00  0.00           N  
ATOM   2869  CA  SER A 356      20.917  -1.733  -3.019  1.00  0.00           C  
ATOM   2870  C   SER A 356      20.818  -3.265  -3.003  1.00  0.00           C  
ATOM   2871  O   SER A 356      21.839  -3.933  -2.966  1.00  0.00           O  
ATOM   2872  CB  SER A 356      20.910  -1.199  -1.582  1.00  0.00           C  
ATOM   2873  OG  SER A 356      19.657  -1.392  -0.945  1.00  0.00           O  
ATOM   2874  N   GLU A 357      19.602  -3.817  -3.054  1.00  0.00           N  
ATOM   2875  CA  GLU A 357      19.378  -5.268  -2.977  1.00  0.00           C  
ATOM   2876  C   GLU A 357      19.467  -5.947  -4.341  1.00  0.00           C  
ATOM   2877  O   GLU A 357      20.055  -7.030  -4.459  1.00  0.00           O  
ATOM   2878  CB  GLU A 357      18.016  -5.530  -2.329  1.00  0.00           C  
ATOM   2879  CG  GLU A 357      17.840  -6.987  -1.864  1.00  0.00           C  
ATOM   2880  CD  GLU A 357      18.862  -7.368  -0.773  1.00  0.00           C  
ATOM   2881  OE1 GLU A 357      19.498  -8.442  -0.895  1.00  0.00           O  
ATOM   2882  OE2 GLU A 357      19.063  -6.568   0.164  1.00  0.00           O  
ATOM   2883  N   TYR A 358      18.905  -5.317  -5.381  1.00  0.00           N  
ATOM   2884  CA  TYR A 358      18.774  -5.925  -6.704  1.00  0.00           C  
ATOM   2885  C   TYR A 358      19.635  -5.267  -7.786  1.00  0.00           C  
ATOM   2886  O   TYR A 358      19.743  -5.815  -8.891  1.00  0.00           O  
ATOM   2887  CB  TYR A 358      17.292  -5.967  -7.098  1.00  0.00           C  
ATOM   2888  CG  TYR A 358      16.371  -6.642  -6.098  1.00  0.00           C  
ATOM   2889  CD1 TYR A 358      16.691  -7.910  -5.566  1.00  0.00           C  
ATOM   2890  CD2 TYR A 358      15.175  -6.010  -5.710  1.00  0.00           C  
ATOM   2891  CE1 TYR A 358      15.833  -8.533  -4.648  1.00  0.00           C  
ATOM   2892  CE2 TYR A 358      14.309  -6.633  -4.798  1.00  0.00           C  
ATOM   2893  CZ  TYR A 358      14.633  -7.900  -4.260  1.00  0.00           C  
ATOM   2894  OH  TYR A 358      13.809  -8.506  -3.376  1.00  0.00           O  
ATOM   2895  N   GLY A 359      20.274  -4.145  -7.484  1.00  0.00           N  
ATOM   2896  CA  GLY A 359      21.066  -3.372  -8.435  1.00  0.00           C  
ATOM   2897  C   GLY A 359      20.225  -2.643  -9.489  1.00  0.00           C  
ATOM   2898  O   GLY A 359      20.732  -2.387 -10.577  1.00  0.00           O  
ATOM   2899  N   LEU A 360      18.952  -2.346  -9.207  1.00  0.00           N  
ATOM   2900  CA  LEU A 360      18.075  -1.612 -10.119  1.00  0.00           C  
ATOM   2901  C   LEU A 360      18.488  -0.142 -10.188  1.00  0.00           C  
ATOM   2902  O   LEU A 360      18.734   0.482  -9.158  1.00  0.00           O  
ATOM   2903  CB  LEU A 360      16.603  -1.731  -9.696  1.00  0.00           C  
ATOM   2904  CG  LEU A 360      16.056  -3.170  -9.612  1.00  0.00           C  
ATOM   2905  CD1 LEU A 360      14.591  -3.141  -9.196  1.00  0.00           C  
ATOM   2906  CD2 LEU A 360      16.149  -3.909 -10.938  1.00  0.00           C  
ATOM   2907  N   LYS A 361      18.534   0.410 -11.396  1.00  0.00           N  
ATOM   2908  CA  LYS A 361      18.858   1.829 -11.637  1.00  0.00           C  
ATOM   2909  C   LYS A 361      17.628   2.730 -11.548  1.00  0.00           C  
ATOM   2910  O   LYS A 361      17.743   3.908 -11.236  1.00  0.00           O  
ATOM   2911  CB  LYS A 361      19.504   1.977 -13.016  1.00  0.00           C  
ATOM   2912  CG  LYS A 361      20.814   1.190 -13.134  1.00  0.00           C  
ATOM   2913  CD  LYS A 361      21.365   1.326 -14.547  1.00  0.00           C  
ATOM   2914  CE  LYS A 361      22.639   0.487 -14.680  1.00  0.00           C  
ATOM   2915  NZ  LYS A 361      23.138   0.517 -16.066  1.00  0.00           N  
ATOM   2916  N   GLU A 362      16.463   2.165 -11.854  1.00  0.00           N  
ATOM   2917  CA  GLU A 362      15.146   2.799 -11.804  1.00  0.00           C  
ATOM   2918  C   GLU A 362      14.047   1.722 -11.769  1.00  0.00           C  
ATOM   2919  O   GLU A 362      14.320   0.531 -11.983  1.00  0.00           O  
ATOM   2920  CB  GLU A 362      14.959   3.744 -13.008  1.00  0.00           C  
ATOM   2921  CG  GLU A 362      15.087   3.035 -14.366  1.00  0.00           C  
ATOM   2922  CD  GLU A 362      14.819   3.956 -15.559  1.00  0.00           C  
ATOM   2923  OE1 GLU A 362      14.586   3.383 -16.656  1.00  0.00           O  
ATOM   2924  OE2 GLU A 362      14.815   5.199 -15.402  1.00  0.00           O  
ATOM   2925  N   LEU A 363      12.801   2.125 -11.528  1.00  0.00           N  
ATOM   2926  CA  LEU A 363      11.650   1.221 -11.461  1.00  0.00           C  
ATOM   2927  C   LEU A 363      10.973   1.027 -12.836  1.00  0.00           C  
ATOM   2928  O   LEU A 363       9.750   1.105 -12.956  1.00  0.00           O  
ATOM   2929  CB  LEU A 363      10.688   1.678 -10.344  1.00  0.00           C  
ATOM   2930  CG  LEU A 363      11.319   1.849  -8.949  1.00  0.00           C  
ATOM   2931  CD1 LEU A 363      10.218   2.138  -7.927  1.00  0.00           C  
ATOM   2932  CD2 LEU A 363      12.083   0.615  -8.467  1.00  0.00           C  
ATOM   2933  N   SER A 364      11.761   0.794 -13.887  1.00  0.00           N  
ATOM   2934  CA  SER A 364      11.255   0.596 -15.247  1.00  0.00           C  
ATOM   2935  C   SER A 364      10.982  -0.875 -15.580  1.00  0.00           C  
ATOM   2936  O   SER A 364      11.641  -1.770 -15.032  1.00  0.00           O  
ATOM   2937  CB  SER A 364      12.207   1.199 -16.277  1.00  0.00           C  
ATOM   2938  OG  SER A 364      13.430   0.512 -16.375  1.00  0.00           O  
ATOM   2939  N   PRO A 365      10.076  -1.172 -16.536  1.00  0.00           N  
ATOM   2940  CA  PRO A 365       9.839  -2.537 -17.006  1.00  0.00           C  
ATOM   2941  C   PRO A 365      11.128  -3.244 -17.447  1.00  0.00           C  
ATOM   2942  O   PRO A 365      11.336  -4.408 -17.112  1.00  0.00           O  
ATOM   2943  CB  PRO A 365       8.849  -2.418 -18.164  1.00  0.00           C  
ATOM   2944  CG  PRO A 365       8.077  -1.145 -17.837  1.00  0.00           C  
ATOM   2945  CD  PRO A 365       9.138  -0.255 -17.182  1.00  0.00           C  
ATOM   2946  N   LYS A 366      12.027  -2.535 -18.119  1.00  0.00           N  
ATOM   2947  CA  LYS A 366      13.314  -3.065 -18.580  1.00  0.00           C  
ATOM   2948  C   LYS A 366      14.197  -3.561 -17.435  1.00  0.00           C  
ATOM   2949  O   LYS A 366      14.754  -4.650 -17.524  1.00  0.00           O  
ATOM   2950  CB  LYS A 366      14.023  -1.977 -19.402  1.00  0.00           C  
ATOM   2951  CG  LYS A 366      15.373  -2.460 -19.944  1.00  0.00           C  
ATOM   2952  CD  LYS A 366      16.055  -1.348 -20.748  1.00  0.00           C  
ATOM   2953  CE  LYS A 366      17.420  -1.831 -21.223  1.00  0.00           C  
ATOM   2954  NZ  LYS A 366      18.119  -0.769 -21.981  1.00  0.00           N  
ATOM   2955  N   GLU A 367      14.321  -2.788 -16.357  1.00  0.00           N  
ATOM   2956  CA  GLU A 367      15.137  -3.177 -15.199  1.00  0.00           C  
ATOM   2957  C   GLU A 367      14.549  -4.400 -14.492  1.00  0.00           C  
ATOM   2958  O   GLU A 367      15.272  -5.321 -14.107  1.00  0.00           O  
ATOM   2959  CB  GLU A 367      15.278  -1.989 -14.236  1.00  0.00           C  
ATOM   2960  CG  GLU A 367      16.169  -0.846 -14.767  1.00  0.00           C  
ATOM   2961  CD  GLU A 367      17.664  -1.187 -14.806  1.00  0.00           C  
ATOM   2962  OE1 GLU A 367      18.321  -0.912 -15.829  1.00  0.00           O  
ATOM   2963  OE2 GLU A 367      18.187  -1.670 -13.784  1.00  0.00           O  
ATOM   2964  N   PHE A 368      13.213  -4.484 -14.393  1.00  0.00           N  
ATOM   2965  CA  PHE A 368      12.535  -5.636 -13.796  1.00  0.00           C  
ATOM   2966  C   PHE A 368      12.549  -6.886 -14.691  1.00  0.00           C  
ATOM   2967  O   PHE A 368      12.646  -7.998 -14.169  1.00  0.00           O  
ATOM   2968  CB  PHE A 368      11.115  -5.244 -13.385  1.00  0.00           C  
ATOM   2969  CG  PHE A 368      11.081  -4.566 -12.025  1.00  0.00           C  
ATOM   2970  CD1 PHE A 368      10.871  -5.327 -10.869  1.00  0.00           C  
ATOM   2971  CD2 PHE A 368      11.308  -3.185 -11.922  1.00  0.00           C  
ATOM   2972  CE1 PHE A 368      10.878  -4.715  -9.605  1.00  0.00           C  
ATOM   2973  CE2 PHE A 368      11.324  -2.570 -10.657  1.00  0.00           C  
ATOM   2974  CZ  PHE A 368      11.108  -3.333  -9.499  1.00  0.00           C  
ATOM   2975  N   GLU A 369      12.539  -6.748 -16.009  1.00  0.00           N  
ATOM   2976  CA  GLU A 369      12.776  -7.871 -16.929  1.00  0.00           C  
ATOM   2977  C   GLU A 369      14.195  -8.432 -16.780  1.00  0.00           C  
ATOM   2978  O   GLU A 369      14.370  -9.656 -16.714  1.00  0.00           O  
ATOM   2979  CB  GLU A 369      12.561  -7.430 -18.384  1.00  0.00           C  
ATOM   2980  CG  GLU A 369      11.070  -7.232 -18.681  1.00  0.00           C  
ATOM   2981  CD  GLU A 369      10.819  -6.889 -20.151  1.00  0.00           C  
ATOM   2982  OE1 GLU A 369       9.956  -7.572 -20.741  1.00  0.00           O  
ATOM   2983  OE2 GLU A 369      11.420  -5.961 -20.725  1.00  0.00           O  
ATOM   2984  N   ILE A 370      15.202  -7.554 -16.652  1.00  0.00           N  
ATOM   2985  CA  ILE A 370      16.579  -7.959 -16.366  1.00  0.00           C  
ATOM   2986  C   ILE A 370      16.666  -8.652 -15.011  1.00  0.00           C  
ATOM   2987  O   ILE A 370      17.296  -9.710 -14.904  1.00  0.00           O  
ATOM   2988  CB  ILE A 370      17.533  -6.739 -16.462  1.00  0.00           C  
ATOM   2989  CG1 ILE A 370      17.642  -6.255 -17.930  1.00  0.00           C  
ATOM   2990  CG2 ILE A 370      18.933  -7.071 -15.916  1.00  0.00           C  
ATOM   2991  CD1 ILE A 370      18.274  -4.859 -18.071  1.00  0.00           C  
ATOM   2992  N   LEU A 371      16.020  -8.109 -13.972  1.00  0.00           N  
ATOM   2993  CA  LEU A 371      15.967  -8.725 -12.645  1.00  0.00           C  
ATOM   2994  C   LEU A 371      15.335 -10.116 -12.705  1.00  0.00           C  
ATOM   2995  O   LEU A 371      15.922 -11.073 -12.196  1.00  0.00           O  
ATOM   2996  CB  LEU A 371      15.200  -7.803 -11.675  1.00  0.00           C  
ATOM   2997  CG  LEU A 371      15.006  -8.404 -10.278  1.00  0.00           C  
ATOM   2998  CD1 LEU A 371      16.329  -8.736  -9.593  1.00  0.00           C  
ATOM   2999  CD2 LEU A 371      14.222  -7.439  -9.391  1.00  0.00           C  
ATOM   3000  N   ALA A 372      14.188 -10.267 -13.369  1.00  0.00           N  
ATOM   3001  CA  ALA A 372      13.512 -11.542 -13.529  1.00  0.00           C  
ATOM   3002  C   ALA A 372      14.398 -12.567 -14.262  1.00  0.00           C  
ATOM   3003  O   ALA A 372      14.557 -13.699 -13.805  1.00  0.00           O  
ATOM   3004  CB  ALA A 372      12.175 -11.292 -14.237  1.00  0.00           C  
ATOM   3005  N   ALA A 373      15.068 -12.162 -15.333  1.00  0.00           N  
ATOM   3006  CA  ALA A 373      16.009 -13.016 -16.066  1.00  0.00           C  
ATOM   3007  C   ALA A 373      17.242 -13.420 -15.241  1.00  0.00           C  
ATOM   3008  O   ALA A 373      17.777 -14.516 -15.406  1.00  0.00           O  
ATOM   3009  CB  ALA A 373      16.413 -12.294 -17.357  1.00  0.00           C  
ATOM   3010  N   ARG A 374      17.703 -12.547 -14.332  1.00  0.00           N  
ATOM   3011  CA  ARG A 374      18.773 -12.870 -13.375  1.00  0.00           C  
ATOM   3012  C   ARG A 374      18.287 -13.871 -12.326  1.00  0.00           C  
ATOM   3013  O   ARG A 374      18.983 -14.847 -12.075  1.00  0.00           O  
ATOM   3014  CB  ARG A 374      19.307 -11.601 -12.710  1.00  0.00           C  
ATOM   3015  CG  ARG A 374      20.173 -10.749 -13.656  1.00  0.00           C  
ATOM   3016  CD  ARG A 374      20.447  -9.358 -13.049  1.00  0.00           C  
ATOM   3017  NE  ARG A 374      21.170  -9.438 -11.766  1.00  0.00           N  
ATOM   3018  CZ  ARG A 374      21.208  -8.515 -10.823  1.00  0.00           C  
ATOM   3019  NH1 ARG A 374      20.622  -7.354 -10.948  1.00  0.00           N  
ATOM   3020  NH2 ARG A 374      21.844  -8.724  -9.712  1.00  0.00           N  
ATOM   3021  N   MET A 375      17.080 -13.684 -11.772  1.00  0.00           N  
ATOM   3022  CA  MET A 375      16.492 -14.602 -10.789  1.00  0.00           C  
ATOM   3023  C   MET A 375      16.245 -16.015 -11.349  1.00  0.00           C  
ATOM   3024  O   MET A 375      16.340 -16.991 -10.605  1.00  0.00           O  
ATOM   3025  CB  MET A 375      15.180 -14.038 -10.232  1.00  0.00           C  
ATOM   3026  CG  MET A 375      15.405 -12.842  -9.302  1.00  0.00           C  
ATOM   3027  SD  MET A 375      13.951 -12.335  -8.358  1.00  0.00           S  
ATOM   3028  CE  MET A 375      12.833 -11.761  -9.652  1.00  0.00           C  
ATOM   3029  N   ASP A 376      16.000 -16.168 -12.653  1.00  0.00           N  
ATOM   3030  CA  ASP A 376      15.917 -17.496 -13.278  1.00  0.00           C  
ATOM   3031  C   ASP A 376      17.224 -18.283 -13.135  1.00  0.00           C  
ATOM   3032  O   ASP A 376      17.201 -19.487 -12.862  1.00  0.00           O  
ATOM   3033  CB  ASP A 376      15.615 -17.383 -14.771  1.00  0.00           C  
ATOM   3034  CG  ASP A 376      14.178 -16.998 -15.083  1.00  0.00           C  
ATOM   3035  OD1 ASP A 376      13.294 -17.071 -14.205  1.00  0.00           O  
ATOM   3036  OD2 ASP A 376      13.961 -16.590 -16.250  1.00  0.00           O  
ATOM   3037  N   LYS A 377      18.359 -17.590 -13.301  1.00  0.00           N  
ATOM   3038  CA  LYS A 377      19.699 -18.190 -13.344  1.00  0.00           C  
ATOM   3039  C   LYS A 377      20.391 -18.204 -11.978  1.00  0.00           C  
ATOM   3040  O   LYS A 377      21.230 -19.063 -11.744  1.00  0.00           O  
ATOM   3041  CB  LYS A 377      20.544 -17.427 -14.373  1.00  0.00           C  
ATOM   3042  CG  LYS A 377      19.950 -17.524 -15.786  1.00  0.00           C  
ATOM   3043  CD  LYS A 377      20.789 -16.728 -16.788  1.00  0.00           C  
ATOM   3044  CE  LYS A 377      20.113 -16.792 -18.159  1.00  0.00           C  
ATOM   3045  NZ  LYS A 377      20.880 -16.043 -19.189  1.00  0.00           N  
ATOM   3046  N   ASP A 378      20.050 -17.281 -11.103  1.00  0.00           N  
ATOM   3047  CA  ASP A 378      20.664 -17.096  -9.792  1.00  0.00           C  
ATOM   3048  C   ASP A 378      19.654 -17.425  -8.677  1.00  0.00           C  
ATOM   3049  O   ASP A 378      18.765 -16.639  -8.339  1.00  0.00           O  
ATOM   3050  CB  ASP A 378      21.246 -15.683  -9.696  1.00  0.00           C  
ATOM   3051  CG  ASP A 378      21.980 -15.412  -8.386  1.00  0.00           C  
ATOM   3052  OD1 ASP A 378      21.846 -16.218  -7.433  1.00  0.00           O  
ATOM   3053  OD2 ASP A 378      22.657 -14.362  -8.315  1.00  0.00           O  
ATOM   3054  N   LEU A 379      19.816 -18.610  -8.095  1.00  0.00           N  
ATOM   3055  CA  LEU A 379      18.973 -19.077  -6.999  1.00  0.00           C  
ATOM   3056  C   LEU A 379      19.144 -18.229  -5.731  1.00  0.00           C  
ATOM   3057  O   LEU A 379      18.189 -18.084  -4.975  1.00  0.00           O  
ATOM   3058  CB  LEU A 379      19.269 -20.563  -6.737  1.00  0.00           C  
ATOM   3059  CG  LEU A 379      18.400 -21.205  -5.633  1.00  0.00           C  
ATOM   3060  CD1 LEU A 379      16.908 -21.169  -5.973  1.00  0.00           C  
ATOM   3061  CD2 LEU A 379      18.809 -22.666  -5.440  1.00  0.00           C  
ATOM   3062  N   GLN A 380      20.329 -17.669  -5.476  1.00  0.00           N  
ATOM   3063  CA  GLN A 380      20.551 -16.833  -4.295  1.00  0.00           C  
ATOM   3064  C   GLN A 380      19.791 -15.514  -4.420  1.00  0.00           C  
ATOM   3065  O   GLN A 380      19.139 -15.101  -3.463  1.00  0.00           O  
ATOM   3066  CB  GLN A 380      22.043 -16.560  -4.084  1.00  0.00           C  
ATOM   3067  CG  GLN A 380      22.849 -17.830  -3.774  1.00  0.00           C  
ATOM   3068  CD  GLN A 380      24.311 -17.526  -3.457  1.00  0.00           C  
ATOM   3069  OE1 GLN A 380      24.790 -16.409  -3.516  1.00  0.00           O  
ATOM   3070  NE2 GLN A 380      25.094 -18.516  -3.085  1.00  0.00           N  
ATOM   3071  N   LEU A 381      19.814 -14.908  -5.613  1.00  0.00           N  
ATOM   3072  CA  LEU A 381      19.037 -13.701  -5.898  1.00  0.00           C  
ATOM   3073  C   LEU A 381      17.526 -13.962  -5.795  1.00  0.00           C  
ATOM   3074  O   LEU A 381      16.810 -13.176  -5.180  1.00  0.00           O  
ATOM   3075  CB  LEU A 381      19.434 -13.197  -7.285  1.00  0.00           C  
ATOM   3076  CG  LEU A 381      18.752 -11.875  -7.689  1.00  0.00           C  
ATOM   3077  CD1 LEU A 381      19.131 -10.730  -6.758  1.00  0.00           C  
ATOM   3078  CD2 LEU A 381      19.190 -11.509  -9.110  1.00  0.00           C  
ATOM   3079  N   PHE A 382      17.030 -15.074  -6.343  1.00  0.00           N  
ATOM   3080  CA  PHE A 382      15.637 -15.467  -6.175  1.00  0.00           C  
ATOM   3081  C   PHE A 382      15.266 -15.694  -4.699  1.00  0.00           C  
ATOM   3082  O   PHE A 382      14.212 -15.257  -4.251  1.00  0.00           O  
ATOM   3083  CB  PHE A 382      15.339 -16.723  -7.002  1.00  0.00           C  
ATOM   3084  CG  PHE A 382      13.946 -17.253  -6.739  1.00  0.00           C  
ATOM   3085  CD1 PHE A 382      13.746 -18.269  -5.787  1.00  0.00           C  
ATOM   3086  CD2 PHE A 382      12.830 -16.639  -7.347  1.00  0.00           C  
ATOM   3087  CE1 PHE A 382      12.451 -18.660  -5.435  1.00  0.00           C  
ATOM   3088  CE2 PHE A 382      11.532 -17.038  -6.996  1.00  0.00           C  
ATOM   3089  CZ  PHE A 382      11.340 -18.040  -6.034  1.00  0.00           C  
ATOM   3090  N   ASN A 383      16.133 -16.349  -3.919  1.00  0.00           N  
ATOM   3091  CA  ASN A 383      15.876 -16.591  -2.501  1.00  0.00           C  
ATOM   3092  C   ASN A 383      15.799 -15.288  -1.696  1.00  0.00           C  
ATOM   3093  O   ASN A 383      14.986 -15.210  -0.781  1.00  0.00           O  
ATOM   3094  CB  ASN A 383      16.951 -17.525  -1.932  1.00  0.00           C  
ATOM   3095  CG  ASN A 383      16.797 -18.973  -2.362  1.00  0.00           C  
ATOM   3096  OD1 ASN A 383      15.771 -19.431  -2.836  1.00  0.00           O  
ATOM   3097  ND2 ASN A 383      17.820 -19.773  -2.157  1.00  0.00           N  
ATOM   3098  N   LYS A 384      16.583 -14.263  -2.054  1.00  0.00           N  
ATOM   3099  CA  LYS A 384      16.437 -12.916  -1.479  1.00  0.00           C  
ATOM   3100  C   LYS A 384      15.066 -12.321  -1.790  1.00  0.00           C  
ATOM   3101  O   LYS A 384      14.365 -11.917  -0.872  1.00  0.00           O  
ATOM   3102  CB  LYS A 384      17.522 -11.973  -2.002  1.00  0.00           C  
ATOM   3103  CG  LYS A 384      18.906 -12.280  -1.426  1.00  0.00           C  
ATOM   3104  CD  LYS A 384      19.894 -11.319  -2.097  1.00  0.00           C  
ATOM   3105  CE  LYS A 384      21.243 -11.298  -1.386  1.00  0.00           C  
ATOM   3106  NZ  LYS A 384      21.809  -9.931  -1.518  1.00  0.00           N  
ATOM   3107  N   TYR A 385      14.639 -12.354  -3.061  1.00  0.00           N  
ATOM   3108  CA  TYR A 385      13.302 -11.915  -3.450  1.00  0.00           C  
ATOM   3109  C   TYR A 385      12.214 -12.672  -2.670  1.00  0.00           C  
ATOM   3110  O   TYR A 385      11.312 -12.061  -2.110  1.00  0.00           O  
ATOM   3111  CB  TYR A 385      13.121 -12.096  -4.968  1.00  0.00           C  
ATOM   3112  CG  TYR A 385      11.679 -12.075  -5.415  1.00  0.00           C  
ATOM   3113  CD1 TYR A 385      10.999 -13.290  -5.663  1.00  0.00           C  
ATOM   3114  CD2 TYR A 385      10.988 -10.855  -5.523  1.00  0.00           C  
ATOM   3115  CE1 TYR A 385       9.645 -13.285  -6.014  1.00  0.00           C  
ATOM   3116  CE2 TYR A 385       9.619 -10.845  -5.876  1.00  0.00           C  
ATOM   3117  CZ  TYR A 385       8.951 -12.060  -6.117  1.00  0.00           C  
ATOM   3118  OH  TYR A 385       7.632 -12.066  -6.445  1.00  0.00           O  
ATOM   3119  N   HIS A 386      12.318 -13.992  -2.568  1.00  0.00           N  
ATOM   3120  CA  HIS A 386      11.324 -14.802  -1.862  1.00  0.00           C  
ATOM   3121  C   HIS A 386      11.328 -14.572  -0.336  1.00  0.00           C  
ATOM   3122  O   HIS A 386      10.279 -14.695   0.304  1.00  0.00           O  
ATOM   3123  CB  HIS A 386      11.559 -16.277  -2.198  1.00  0.00           C  
ATOM   3124  CG  HIS A 386      10.493 -17.164  -1.616  1.00  0.00           C  
ATOM   3125  ND1 HIS A 386      10.536 -17.776  -0.390  1.00  0.00           N  
ATOM   3126  CD2 HIS A 386       9.272 -17.431  -2.170  1.00  0.00           C  
ATOM   3127  CE1 HIS A 386       9.355 -18.402  -0.198  1.00  0.00           C  
ATOM   3128  NE2 HIS A 386       8.561 -18.221  -1.256  1.00  0.00           N  
ATOM   3129  N   LEU A 387      12.466 -14.213   0.257  1.00  0.00           N  
ATOM   3130  CA  LEU A 387      12.534 -13.778   1.652  1.00  0.00           C  
ATOM   3131  C   LEU A 387      11.759 -12.468   1.843  1.00  0.00           C  
ATOM   3132  O   LEU A 387      10.870 -12.403   2.698  1.00  0.00           O  
ATOM   3133  CB  LEU A 387      14.018 -13.656   2.057  1.00  0.00           C  
ATOM   3134  CG  LEU A 387      14.239 -13.237   3.514  1.00  0.00           C  
ATOM   3135  CD1 LEU A 387      13.764 -14.313   4.498  1.00  0.00           C  
ATOM   3136  CD2 LEU A 387      15.726 -12.983   3.763  1.00  0.00           C  
ATOM   3137  N   HIS A 388      12.033 -11.466   1.002  1.00  0.00           N  
ATOM   3138  CA  HIS A 388      11.363 -10.167   1.039  1.00  0.00           C  
ATOM   3139  C   HIS A 388       9.875 -10.244   0.699  1.00  0.00           C  
ATOM   3140  O   HIS A 388       9.082  -9.521   1.295  1.00  0.00           O  
ATOM   3141  CB  HIS A 388      12.078  -9.193   0.093  1.00  0.00           C  
ATOM   3142  CG  HIS A 388      13.506  -8.933   0.488  1.00  0.00           C  
ATOM   3143  ND1 HIS A 388      13.977  -8.774   1.772  1.00  0.00           N  
ATOM   3144  CD2 HIS A 388      14.569  -8.819  -0.369  1.00  0.00           C  
ATOM   3145  CE1 HIS A 388      15.302  -8.585   1.691  1.00  0.00           C  
ATOM   3146  NE2 HIS A 388      15.699  -8.603   0.410  1.00  0.00           N  
ATOM   3147  N   PHE A 389       9.466 -11.181  -0.161  1.00  0.00           N  
ATOM   3148  CA  PHE A 389       8.064 -11.446  -0.509  1.00  0.00           C  
ATOM   3149  C   PHE A 389       7.148 -11.566   0.724  1.00  0.00           C  
ATOM   3150  O   PHE A 389       5.981 -11.191   0.685  1.00  0.00           O  
ATOM   3151  CB  PHE A 389       8.032 -12.729  -1.347  1.00  0.00           C  
ATOM   3152  CG  PHE A 389       6.651 -13.211  -1.714  1.00  0.00           C  
ATOM   3153  CD1 PHE A 389       6.036 -14.246  -0.990  1.00  0.00           C  
ATOM   3154  CD2 PHE A 389       5.962 -12.615  -2.785  1.00  0.00           C  
ATOM   3155  CE1 PHE A 389       4.746 -14.679  -1.332  1.00  0.00           C  
ATOM   3156  CE2 PHE A 389       4.670 -13.043  -3.127  1.00  0.00           C  
ATOM   3157  CZ  PHE A 389       4.063 -14.079  -2.398  1.00  0.00           C  
ATOM   3158  N   ARG A 390       7.682 -12.063   1.847  1.00  0.00           N  
ATOM   3159  CA  ARG A 390       6.984 -12.169   3.146  1.00  0.00           C  
ATOM   3160  C   ARG A 390       7.592 -11.268   4.223  1.00  0.00           C  
ATOM   3161  O   ARG A 390       7.529 -11.602   5.407  1.00  0.00           O  
ATOM   3162  CB  ARG A 390       6.905 -13.634   3.579  1.00  0.00           C  
ATOM   3163  CG  ARG A 390       5.975 -14.431   2.651  1.00  0.00           C  
ATOM   3164  CD  ARG A 390       5.775 -15.839   3.206  1.00  0.00           C  
ATOM   3165  NE  ARG A 390       4.895 -16.642   2.356  1.00  0.00           N  
ATOM   3166  CZ  ARG A 390       3.640 -16.976   2.584  1.00  0.00           C  
ATOM   3167  NH1 ARG A 390       2.977 -16.563   3.627  1.00  0.00           N  
ATOM   3168  NH2 ARG A 390       3.009 -17.761   1.755  1.00  0.00           N  
ATOM   3169  N   ALA A 391       8.171 -10.146   3.820  1.00  0.00           N  
ATOM   3170  CA  ALA A 391       8.752  -9.150   4.720  1.00  0.00           C  
ATOM   3171  C   ALA A 391       9.768  -9.743   5.716  1.00  0.00           C  
ATOM   3172  O   ALA A 391       9.746  -9.446   6.909  1.00  0.00           O  
ATOM   3173  CB  ALA A 391       7.609  -8.382   5.380  1.00  0.00           C  
ATOM   3174  N   ASP A 392      10.626 -10.635   5.213  1.00  0.00           N  
ATOM   3175  CA  ASP A 392      11.671 -11.337   5.970  1.00  0.00           C  
ATOM   3176  C   ASP A 392      11.159 -12.164   7.162  1.00  0.00           C  
ATOM   3177  O   ASP A 392      11.890 -12.462   8.107  1.00  0.00           O  
ATOM   3178  CB  ASP A 392      12.810 -10.387   6.348  1.00  0.00           C  
ATOM   3179  CG  ASP A 392      13.498  -9.716   5.166  1.00  0.00           C  
ATOM   3180  OD1 ASP A 392      12.986  -9.785   4.022  1.00  0.00           O  
ATOM   3181  OD2 ASP A 392      14.524  -9.054   5.416  1.00  0.00           O  
ATOM   3182  N   THR A 393       9.884 -12.549   7.117  1.00  0.00           N  
ATOM   3183  CA  THR A 393       9.322 -13.417   8.155  1.00  0.00           C  
ATOM   3184  C   THR A 393       9.929 -14.818   8.035  1.00  0.00           C  
ATOM   3185  O   THR A 393       9.824 -15.453   6.980  1.00  0.00           O  
ATOM   3186  CB  THR A 393       7.804 -13.484   8.079  1.00  0.00           C  
ATOM   3187  OG1 THR A 393       7.280 -12.181   8.131  1.00  0.00           O  
ATOM   3188  CG2 THR A 393       7.212 -14.234   9.268  1.00  0.00           C  
ATOM   3189  N   PRO A 394      10.557 -15.356   9.101  1.00  0.00           N  
ATOM   3190  CA  PRO A 394      11.212 -16.659   9.043  1.00  0.00           C  
ATOM   3191  C   PRO A 394      10.210 -17.817   8.923  1.00  0.00           C  
ATOM   3192  O   PRO A 394       9.052 -17.711   9.320  1.00  0.00           O  
ATOM   3193  CB  PRO A 394      12.052 -16.737  10.322  1.00  0.00           C  
ATOM   3194  CG  PRO A 394      11.280 -15.857  11.305  1.00  0.00           C  
ATOM   3195  CD  PRO A 394      10.721 -14.753  10.415  1.00  0.00           C  
ATOM   3196  N   GLY A 395      10.687 -18.959   8.423  1.00  0.00           N  
ATOM   3197  CA  GLY A 395       9.918 -20.209   8.383  1.00  0.00           C  
ATOM   3198  C   GLY A 395       9.250 -20.524   7.043  1.00  0.00           C  
ATOM   3199  O   GLY A 395       8.700 -21.612   6.887  1.00  0.00           O  
ATOM   3200  N   PHE A 396       9.352 -19.633   6.051  1.00  0.00           N  
ATOM   3201  CA  PHE A 396       8.842 -19.878   4.705  1.00  0.00           C  
ATOM   3202  C   PHE A 396       9.964 -20.307   3.757  1.00  0.00           C  
ATOM   3203  O   PHE A 396      11.038 -19.716   3.732  1.00  0.00           O  
ATOM   3204  CB  PHE A 396       8.088 -18.647   4.198  1.00  0.00           C  
ATOM   3205  CG  PHE A 396       6.902 -18.307   5.072  1.00  0.00           C  
ATOM   3206  CD1 PHE A 396       5.697 -19.024   4.938  1.00  0.00           C  
ATOM   3207  CD2 PHE A 396       7.019 -17.314   6.060  1.00  0.00           C  
ATOM   3208  CE1 PHE A 396       4.612 -18.744   5.784  1.00  0.00           C  
ATOM   3209  CE2 PHE A 396       5.929 -17.033   6.910  1.00  0.00           C  
ATOM   3210  CZ  PHE A 396       4.732 -17.752   6.775  1.00  0.00           C  
ATOM   3211  N   THR A 397       9.719 -21.366   2.971  1.00  0.00           N  
ATOM   3212  CA  THR A 397      10.679 -21.877   1.987  1.00  0.00           C  
ATOM   3213  C   THR A 397      10.001 -22.089   0.639  1.00  0.00           C  
ATOM   3214  O   THR A 397       8.851 -22.517   0.586  1.00  0.00           O  
ATOM   3215  CB  THR A 397      11.353 -23.183   2.439  1.00  0.00           C  
ATOM   3216  OG1 THR A 397      10.414 -24.213   2.671  1.00  0.00           O  
ATOM   3217  CG2 THR A 397      12.168 -23.017   3.718  1.00  0.00           C  
ATOM   3218  N   CYS A 398      10.718 -21.817  -0.450  1.00  0.00           N  
ATOM   3219  CA  CYS A 398      10.257 -22.066  -1.810  1.00  0.00           C  
ATOM   3220  C   CYS A 398      10.908 -23.357  -2.324  1.00  0.00           C  
ATOM   3221  O   CYS A 398      12.120 -23.411  -2.514  1.00  0.00           O  
ATOM   3222  CB  CYS A 398      10.594 -20.838  -2.655  1.00  0.00           C  
ATOM   3223  SG  CYS A 398       9.729 -20.738  -4.236  1.00  0.00           S  
ATOM   3224  N   LYS A 399      10.117 -24.422  -2.482  1.00  0.00           N  
ATOM   3225  CA  LYS A 399      10.570 -25.761  -2.906  1.00  0.00           C  
ATOM   3226  C   LYS A 399       9.775 -26.241  -4.128  1.00  0.00           C  
ATOM   3227  O   LYS A 399       8.692 -25.744  -4.389  1.00  0.00           O  
ATOM   3228  CB  LYS A 399      10.444 -26.764  -1.745  1.00  0.00           C  
ATOM   3229  CG  LYS A 399      11.340 -26.432  -0.544  1.00  0.00           C  
ATOM   3230  CD  LYS A 399      11.218 -27.522   0.536  1.00  0.00           C  
ATOM   3231  CE  LYS A 399      12.084 -27.174   1.748  1.00  0.00           C  
ATOM   3232  NZ  LYS A 399      11.972 -28.202   2.816  1.00  0.00           N  
ATOM   3233  N   GLY A 400      10.311 -27.239  -4.842  1.00  0.00           N  
ATOM   3234  CA  GLY A 400       9.672 -27.788  -6.038  1.00  0.00           C  
ATOM   3235  C   GLY A 400       9.445 -26.714  -7.106  1.00  0.00           C  
ATOM   3236  O   GLY A 400      10.351 -25.934  -7.394  1.00  0.00           O  
ATOM   3237  N   ASN A 401       8.232 -26.636  -7.634  1.00  0.00           N  
ATOM   3238  CA  ASN A 401       7.840 -25.699  -8.691  1.00  0.00           C  
ATOM   3239  C   ASN A 401       7.602 -24.258  -8.204  1.00  0.00           C  
ATOM   3240  O   ASN A 401       7.347 -23.375  -9.019  1.00  0.00           O  
ATOM   3241  CB  ASN A 401       6.608 -26.284  -9.403  1.00  0.00           C  
ATOM   3242  CG  ASN A 401       6.922 -27.599 -10.075  1.00  0.00           C  
ATOM   3243  OD1 ASN A 401       8.034 -27.849 -10.513  1.00  0.00           O  
ATOM   3244  ND2 ASN A 401       5.975 -28.504 -10.140  1.00  0.00           N  
ATOM   3245  N   CYS A 402       7.742 -23.982  -6.908  1.00  0.00           N  
ATOM   3246  CA  CYS A 402       7.498 -22.660  -6.324  1.00  0.00           C  
ATOM   3247  C   CYS A 402       8.273 -21.546  -7.033  1.00  0.00           C  
ATOM   3248  O   CYS A 402       7.676 -20.539  -7.392  1.00  0.00           O  
ATOM   3249  CB  CYS A 402       7.847 -22.733  -4.832  1.00  0.00           C  
ATOM   3250  SG  CYS A 402       7.967 -21.137  -3.974  1.00  0.00           S  
ATOM   3251  N   LYS A 403       9.584 -21.742  -7.294  1.00  0.00           N  
ATOM   3252  CA  LYS A 403      10.392 -20.733  -8.001  1.00  0.00           C  
ATOM   3253  C   LYS A 403       9.843 -20.456  -9.393  1.00  0.00           C  
ATOM   3254  O   LYS A 403       9.619 -19.307  -9.728  1.00  0.00           O  
ATOM   3255  CB  LYS A 403      11.873 -21.148  -8.046  1.00  0.00           C  
ATOM   3256  CG  LYS A 403      12.707 -20.129  -8.838  1.00  0.00           C  
ATOM   3257  CD  LYS A 403      14.187 -20.516  -8.952  1.00  0.00           C  
ATOM   3258  CE  LYS A 403      14.844 -19.497  -9.883  1.00  0.00           C  
ATOM   3259  NZ  LYS A 403      16.240 -19.829 -10.233  1.00  0.00           N  
ATOM   3260  N   ASN A 404       9.613 -21.504 -10.186  1.00  0.00           N  
ATOM   3261  CA  ASN A 404       9.062 -21.372 -11.532  1.00  0.00           C  
ATOM   3262  C   ASN A 404       7.737 -20.597 -11.500  1.00  0.00           C  
ATOM   3263  O   ASN A 404       7.587 -19.617 -12.218  1.00  0.00           O  
ATOM   3264  CB  ASN A 404       8.869 -22.770 -12.134  1.00  0.00           C  
ATOM   3265  CG  ASN A 404       8.328 -22.657 -13.546  1.00  0.00           C  
ATOM   3266  OD1 ASN A 404       9.078 -22.350 -14.449  1.00  0.00           O  
ATOM   3267  ND2 ASN A 404       7.048 -22.849 -13.751  1.00  0.00           N  
ATOM   3268  N   ASN A 405       6.836 -20.989 -10.627  1.00  0.00           N  
ATOM   3269  CA  ASN A 405       5.495 -20.436 -10.570  1.00  0.00           C  
ATOM   3270  C   ASN A 405       5.496 -18.975 -10.077  1.00  0.00           C  
ATOM   3271  O   ASN A 405       4.778 -18.157 -10.640  1.00  0.00           O  
ATOM   3272  CB  ASN A 405       4.626 -21.368  -9.722  1.00  0.00           C  
ATOM   3273  CG  ASN A 405       4.457 -22.753 -10.324  1.00  0.00           C  
ATOM   3274  OD1 ASN A 405       4.917 -23.062 -11.407  1.00  0.00           O  
ATOM   3275  ND2 ASN A 405       3.775 -23.633  -9.631  1.00  0.00           N  
ATOM   3276  N   CYS A 406       6.349 -18.604  -9.122  1.00  0.00           N  
ATOM   3277  CA  CYS A 406       6.569 -17.197  -8.764  1.00  0.00           C  
ATOM   3278  C   CYS A 406       7.082 -16.375  -9.959  1.00  0.00           C  
ATOM   3279  O   CYS A 406       6.612 -15.271 -10.196  1.00  0.00           O  
ATOM   3280  CB  CYS A 406       7.568 -17.105  -7.600  1.00  0.00           C  
ATOM   3281  SG  CYS A 406       6.839 -17.688  -6.047  1.00  0.00           S  
ATOM   3282  N   MET A 407       8.019 -16.944 -10.741  1.00  0.00           N  
ATOM   3283  CA  MET A 407       8.542 -16.265 -11.928  1.00  0.00           C  
ATOM   3284  C   MET A 407       7.503 -16.145 -13.052  1.00  0.00           C  
ATOM   3285  O   MET A 407       7.483 -15.129 -13.747  1.00  0.00           O  
ATOM   3286  CB  MET A 407       9.812 -16.965 -12.430  1.00  0.00           C  
ATOM   3287  CG  MET A 407      10.996 -16.893 -11.446  1.00  0.00           C  
ATOM   3288  SD  MET A 407      11.398 -15.275 -10.747  1.00  0.00           S  
ATOM   3289  CE  MET A 407      11.606 -14.325 -12.264  1.00  0.00           C  
ATOM   3290  N   CYS A 408       6.615 -17.126 -13.200  1.00  0.00           N  
ATOM   3291  CA  CYS A 408       5.455 -17.031 -14.081  1.00  0.00           C  
ATOM   3292  C   CYS A 408       4.515 -15.902 -13.637  1.00  0.00           C  
ATOM   3293  O   CYS A 408       4.153 -15.058 -14.448  1.00  0.00           O  
ATOM   3294  CB  CYS A 408       4.712 -18.369 -14.128  1.00  0.00           C  
ATOM   3295  SG  CYS A 408       5.645 -19.732 -14.864  1.00  0.00           S  
ATOM   3296  N   ALA A 409       4.184 -15.830 -12.347  1.00  0.00           N  
ATOM   3297  CA  ALA A 409       3.246 -14.843 -11.818  1.00  0.00           C  
ATOM   3298  C   ALA A 409       3.705 -13.384 -12.025  1.00  0.00           C  
ATOM   3299  O   ALA A 409       2.890 -12.516 -12.342  1.00  0.00           O  
ATOM   3300  CB  ALA A 409       3.024 -15.146 -10.336  1.00  0.00           C  
ATOM   3301  N   VAL A 410       5.014 -13.094 -11.896  1.00  0.00           N  
ATOM   3302  CA  VAL A 410       5.536 -11.729 -12.096  1.00  0.00           C  
ATOM   3303  C   VAL A 410       5.600 -11.316 -13.576  1.00  0.00           C  
ATOM   3304  O   VAL A 410       5.519 -10.128 -13.873  1.00  0.00           O  
ATOM   3305  CB  VAL A 410       6.892 -11.498 -11.403  1.00  0.00           C  
ATOM   3306  CG1 VAL A 410       6.790 -11.716  -9.891  1.00  0.00           C  
ATOM   3307  CG2 VAL A 410       8.028 -12.353 -11.954  1.00  0.00           C  
ATOM   3308  N   ARG A 411       5.744 -12.284 -14.505  1.00  0.00           N  
ATOM   3309  CA  ARG A 411       5.902 -12.025 -15.949  1.00  0.00           C  
ATOM   3310  C   ARG A 411       4.602 -12.095 -16.737  1.00  0.00           C  
ATOM   3311  O   ARG A 411       4.481 -11.394 -17.738  1.00  0.00           O  
ATOM   3312  CB  ARG A 411       6.877 -13.040 -16.539  1.00  0.00           C  
ATOM   3313  CG  ARG A 411       8.308 -12.778 -16.090  1.00  0.00           C  
ATOM   3314  CD  ARG A 411       9.185 -13.877 -16.661  1.00  0.00           C  
ATOM   3315  NE  ARG A 411      10.598 -13.630 -16.349  1.00  0.00           N  
ATOM   3316  CZ  ARG A 411      11.546 -14.536 -16.375  1.00  0.00           C  
ATOM   3317  NH1 ARG A 411      11.313 -15.767 -16.694  1.00  0.00           N  
ATOM   3318  NH2 ARG A 411      12.751 -14.215 -16.081  1.00  0.00           N  
ATOM   3319  N   TYR A 412       3.688 -12.943 -16.309  1.00  0.00           N  
ATOM   3320  CA  TYR A 412       2.490 -13.299 -17.048  1.00  0.00           C  
ATOM   3321  C   TYR A 412       1.230 -12.995 -16.228  1.00  0.00           C  
ATOM   3322  O   TYR A 412       0.600 -13.900 -15.678  1.00  0.00           O  
ATOM   3323  CB  TYR A 412       2.585 -14.764 -17.489  1.00  0.00           C  
ATOM   3324  CG  TYR A 412       3.846 -15.102 -18.258  1.00  0.00           C  
ATOM   3325  CD1 TYR A 412       4.137 -14.460 -19.480  1.00  0.00           C  
ATOM   3326  CD2 TYR A 412       4.749 -16.057 -17.747  1.00  0.00           C  
ATOM   3327  CE1 TYR A 412       5.313 -14.776 -20.182  1.00  0.00           C  
ATOM   3328  CE2 TYR A 412       5.915 -16.378 -18.445  1.00  0.00           C  
ATOM   3329  CZ  TYR A 412       6.203 -15.739 -19.666  1.00  0.00           C  
ATOM   3330  OH  TYR A 412       7.341 -16.051 -20.345  1.00  0.00           O  
ATOM   3331  N   PRO A 413       0.856 -11.710 -16.099  1.00  0.00           N  
ATOM   3332  CA  PRO A 413      -0.341 -11.323 -15.354  1.00  0.00           C  
ATOM   3333  C   PRO A 413      -1.649 -11.660 -16.086  1.00  0.00           C  
ATOM   3334  O   PRO A 413      -2.704 -11.575 -15.479  1.00  0.00           O  
ATOM   3335  CB  PRO A 413      -0.184  -9.818 -15.132  1.00  0.00           C  
ATOM   3336  CG  PRO A 413       0.582  -9.382 -16.376  1.00  0.00           C  
ATOM   3337  CD  PRO A 413       1.535 -10.543 -16.611  1.00  0.00           C  
ATOM   3338  N   ARG A 414      -1.607 -12.038 -17.376  1.00  0.00           N  
ATOM   3339  CA  ARG A 414      -2.778 -12.555 -18.094  1.00  0.00           C  
ATOM   3340  C   ARG A 414      -3.008 -14.014 -17.748  1.00  0.00           C  
ATOM   3341  O   ARG A 414      -2.062 -14.795 -17.697  1.00  0.00           O  
ATOM   3342  CB  ARG A 414      -2.609 -12.426 -19.606  1.00  0.00           C  
ATOM   3343  CG  ARG A 414      -2.532 -10.977 -20.056  1.00  0.00           C  
ATOM   3344  CD  ARG A 414      -2.401 -10.975 -21.574  1.00  0.00           C  
ATOM   3345  NE  ARG A 414      -2.198  -9.624 -22.050  1.00  0.00           N  
ATOM   3346  CZ  ARG A 414      -3.109  -8.771 -22.449  1.00  0.00           C  
ATOM   3347  NH1 ARG A 414      -4.382  -9.055 -22.514  1.00  0.00           N  
ATOM   3348  NH2 ARG A 414      -2.733  -7.600 -22.779  1.00  0.00           N  
ATOM   3349  N   GLN A 415      -4.275 -14.388 -17.600  1.00  0.00           N  
ATOM   3350  CA  GLN A 415      -4.628 -15.725 -17.132  1.00  0.00           C  
ATOM   3351  C   GLN A 415      -4.133 -16.837 -18.063  1.00  0.00           C  
ATOM   3352  O   GLN A 415      -3.495 -17.782 -17.612  1.00  0.00           O  
ATOM   3353  CB  GLN A 415      -6.139 -15.819 -16.923  1.00  0.00           C  
ATOM   3354  CG  GLN A 415      -6.575 -14.934 -15.749  1.00  0.00           C  
ATOM   3355  CD  GLN A 415      -8.027 -15.131 -15.375  1.00  0.00           C  
ATOM   3356  OE1 GLN A 415      -8.815 -15.755 -16.071  1.00  0.00           O  
ATOM   3357  NE2 GLN A 415      -8.440 -14.618 -14.242  1.00  0.00           N  
ATOM   3358  N   ASN A 416      -4.344 -16.700 -19.378  1.00  0.00           N  
ATOM   3359  CA  ASN A 416      -3.903 -17.711 -20.341  1.00  0.00           C  
ATOM   3360  C   ASN A 416      -2.375 -17.825 -20.428  1.00  0.00           C  
ATOM   3361  O   ASN A 416      -1.833 -18.914 -20.541  1.00  0.00           O  
ATOM   3362  CB  ASN A 416      -4.506 -17.393 -21.719  1.00  0.00           C  
ATOM   3363  CG  ASN A 416      -5.998 -17.647 -21.790  1.00  0.00           C  
ATOM   3364  OD1 ASN A 416      -6.579 -18.390 -21.034  1.00  0.00           O  
ATOM   3365  ND2 ASN A 416      -6.674 -17.050 -22.741  1.00  0.00           N  
ATOM   3366  N   GLU A 417      -1.665 -16.698 -20.353  1.00  0.00           N  
ATOM   3367  CA  GLU A 417      -0.201 -16.696 -20.376  1.00  0.00           C  
ATOM   3368  C   GLU A 417       0.366 -17.331 -19.106  1.00  0.00           C  
ATOM   3369  O   GLU A 417       1.289 -18.147 -19.181  1.00  0.00           O  
ATOM   3370  CB  GLU A 417       0.338 -15.262 -20.510  1.00  0.00           C  
ATOM   3371  CG  GLU A 417      -0.004 -14.585 -21.845  1.00  0.00           C  
ATOM   3372  CD  GLU A 417       0.421 -13.105 -21.890  1.00  0.00           C  
ATOM   3373  OE1 GLU A 417       0.055 -12.422 -22.867  1.00  0.00           O  
ATOM   3374  OE2 GLU A 417       1.066 -12.627 -20.922  1.00  0.00           O  
ATOM   3375  N   PHE A 418      -0.219 -17.023 -17.954  1.00  0.00           N  
ATOM   3376  CA  PHE A 418       0.139 -17.659 -16.703  1.00  0.00           C  
ATOM   3377  C   PHE A 418      -0.136 -19.167 -16.730  1.00  0.00           C  
ATOM   3378  O   PHE A 418       0.754 -19.947 -16.402  1.00  0.00           O  
ATOM   3379  CB  PHE A 418      -0.601 -16.985 -15.538  1.00  0.00           C  
ATOM   3380  CG  PHE A 418      -0.304 -17.662 -14.219  1.00  0.00           C  
ATOM   3381  CD1 PHE A 418      -1.233 -18.590 -13.672  1.00  0.00           C  
ATOM   3382  CD2 PHE A 418       0.926 -17.454 -13.587  1.00  0.00           C  
ATOM   3383  CE1 PHE A 418      -0.902 -19.289 -12.520  1.00  0.00           C  
ATOM   3384  CE2 PHE A 418       1.249 -18.168 -12.425  1.00  0.00           C  
ATOM   3385  CZ  PHE A 418       0.339 -19.093 -11.885  1.00  0.00           C  
ATOM   3386  N   ALA A 419      -1.316 -19.590 -17.192  1.00  0.00           N  
ATOM   3387  CA  ALA A 419      -1.709 -20.997 -17.278  1.00  0.00           C  
ATOM   3388  C   ALA A 419      -0.772 -21.823 -18.178  1.00  0.00           C  
ATOM   3389  O   ALA A 419      -0.500 -22.981 -17.880  1.00  0.00           O  
ATOM   3390  CB  ALA A 419      -3.156 -21.070 -17.774  1.00  0.00           C  
ATOM   3391  N   ASN A 420      -0.215 -21.217 -19.232  1.00  0.00           N  
ATOM   3392  CA  ASN A 420       0.766 -21.859 -20.109  1.00  0.00           C  
ATOM   3393  C   ASN A 420       2.182 -21.931 -19.504  1.00  0.00           C  
ATOM   3394  O   ASN A 420       3.020 -22.681 -20.002  1.00  0.00           O  
ATOM   3395  CB  ASN A 420       0.785 -21.092 -21.440  1.00  0.00           C  
ATOM   3396  CG  ASN A 420      -0.465 -21.302 -22.270  1.00  0.00           C  
ATOM   3397  OD1 ASN A 420      -1.123 -22.324 -22.232  1.00  0.00           O  
ATOM   3398  ND2 ASN A 420      -0.813 -20.349 -23.101  1.00  0.00           N  
ATOM   3399  N   CYS A 421       2.478 -21.139 -18.477  1.00  0.00           N  
ATOM   3400  CA  CYS A 421       3.792 -21.085 -17.829  1.00  0.00           C  
ATOM   3401  C   CYS A 421       3.851 -21.930 -16.551  1.00  0.00           C  
ATOM   3402  O   CYS A 421       4.879 -22.547 -16.262  1.00  0.00           O  
ATOM   3403  CB  CYS A 421       4.107 -19.617 -17.521  1.00  0.00           C  
ATOM   3404  SG  CYS A 421       5.733 -19.294 -16.787  1.00  0.00           S  
ATOM   3405  N   VAL A 422       2.776 -21.932 -15.766  1.00  0.00           N  
ATOM   3406  CA  VAL A 422       2.728 -22.543 -14.437  1.00  0.00           C  
ATOM   3407  C   VAL A 422       2.868 -24.066 -14.512  1.00  0.00           C  
ATOM   3408  O   VAL A 422       2.336 -24.722 -15.411  1.00  0.00           O  
ATOM   3409  CB  VAL A 422       1.450 -22.114 -13.693  1.00  0.00           C  
ATOM   3410  CG1 VAL A 422       0.160 -22.695 -14.278  1.00  0.00           C  
ATOM   3411  CG2 VAL A 422       1.515 -22.481 -12.210  1.00  0.00           C  
ATOM   3412  N   VAL A 423       3.574 -24.633 -13.545  1.00  0.00           N  
ATOM   3413  CA  VAL A 423       3.700 -26.084 -13.383  1.00  0.00           C  
ATOM   3414  C   VAL A 423       2.973 -26.496 -12.109  1.00  0.00           C  
ATOM   3415  O   VAL A 423       3.395 -26.147 -11.005  1.00  0.00           O  
ATOM   3416  CB  VAL A 423       5.176 -26.522 -13.383  1.00  0.00           C  
ATOM   3417  CG1 VAL A 423       5.290 -28.046 -13.297  1.00  0.00           C  
ATOM   3418  CG2 VAL A 423       5.901 -26.071 -14.662  1.00  0.00           C  
ATOM   3419  N   TRP A 424       1.877 -27.232 -12.274  1.00  0.00           N  
ATOM   3420  CA  TRP A 424       1.107 -27.801 -11.162  1.00  0.00           C  
ATOM   3421  C   TRP A 424       1.789 -29.071 -10.631  1.00  0.00           C  
ATOM   3422  O   TRP A 424       2.396 -29.816 -11.396  1.00  0.00           O  
ATOM   3423  CB  TRP A 424      -0.337 -28.034 -11.610  1.00  0.00           C  
ATOM   3424  CG  TRP A 424      -1.011 -26.805 -12.150  1.00  0.00           C  
ATOM   3425  CD1 TRP A 424      -1.296 -26.560 -13.449  1.00  0.00           C  
ATOM   3426  CD2 TRP A 424      -1.447 -25.611 -11.424  1.00  0.00           C  
ATOM   3427  NE1 TRP A 424      -1.870 -25.310 -13.579  1.00  0.00           N  
ATOM   3428  CE2 TRP A 424      -1.982 -24.680 -12.365  1.00  0.00           C  
ATOM   3429  CE3 TRP A 424      -1.424 -25.209 -10.064  1.00  0.00           C  
ATOM   3430  CZ2 TRP A 424      -2.481 -23.422 -11.976  1.00  0.00           C  
ATOM   3431  CZ3 TRP A 424      -1.922 -23.952  -9.672  1.00  0.00           C  
ATOM   3432  CH2 TRP A 424      -2.444 -23.059 -10.616  1.00  0.00           C  
ATOM   3433  N   ASN A 425       1.732 -29.260  -9.323  1.00  0.00           N  
ATOM   3434  CA  ASN A 425       2.274 -30.453  -8.652  1.00  0.00           C  
ATOM   3435  C   ASN A 425       1.286 -31.619  -8.672  1.00  0.00           C  
ATOM   3436  O   ASN A 425       0.070 -31.362  -8.581  1.00  0.00           O  
ATOM   3437  CB  ASN A 425       2.660 -30.122  -7.202  1.00  0.00           C  
ATOM   3438  CG  ASN A 425       3.863 -29.229  -7.028  1.00  0.00           C  
ATOM   3439  OD1 ASN A 425       4.845 -29.233  -7.754  1.00  0.00           O  
ATOM   3440  ND2 ASN A 425       3.868 -28.428  -5.991  1.00  0.00           N  
ATOM   3441  OXT ASN A 425       1.829 -32.750  -8.697  1.00  0.00           O  
CONECT    1    2                                                      
CONECT    2    5    1    3                                            
CONECT    3    2    4    4    9                                       
CONECT    4    3    3                                                 
CONECT    5    6    2                                                 
CONECT    6    7    5                                                 
CONECT    7    8    6                                                 
CONECT    8    7                                                      
CONECT    9    3   10                                                 
CONECT   10    9   11   13                                            
CONECT   11   16   12   12   10                                       
CONECT   12   11   11                                                 
CONECT   13   10   15   14                                            
CONECT   14   13                                                      
CONECT   15   13                                                      
CONECT   16   17   11                                                 
CONECT   17   20   16   18                                            
CONECT   18   17   27   19   19                                       
CONECT   19   18   18                                                 
CONECT   20   21   17                                                 
CONECT   21   23   23   22   20                                       
CONECT   22   24   24   21                                            
CONECT   23   25   21   21                                            
CONECT   24   26   22   22                                            
CONECT   25   26   26   23                                            
CONECT   26   25   25   24                                            
CONECT   27   18   28                                                 
CONECT   28   27   29   31                                            
CONECT   29   30   30   36   28                                       
CONECT   30   29   29                                                 
CONECT   31   28   32                                                 
CONECT   32   31   33                                                 
CONECT   33   34   34   32   35                                       
CONECT   34   33   33                                                 
CONECT   35   33                                                      
CONECT   36   37   29                                                 
CONECT   37   40   36   38                                            
CONECT   38   37   44   39   39                                       
CONECT   39   38   38                                                 
CONECT   40   41   42   37                                            
CONECT   41   43   40                                                 
CONECT   42   40                                                      
CONECT   43   41                                                      
CONECT   44   38   45                                                 
CONECT   45   44   48   46                                            
CONECT   46   47   47   45   52                                       
CONECT   47   46   46                                                 
CONECT   48   45   49                                                 
CONECT   49   50   48   51                                            
CONECT   50   49                                                      
CONECT   51   49                                                      
CONECT   52   46   53                                                 
CONECT   53   52   54   56                                            
CONECT   54   60   53   55   55                                       
CONECT   55   54   54                                                 
CONECT   56   53   57                                                 
CONECT   57   58   56   59                                            
CONECT   58   57                                                      
CONECT   59   57                                                      
CONECT   60   61   54                                                 
CONECT   61   64   60   62                                            
CONECT   62   61   63   63   71                                       
CONECT   63   62   62                                                 
CONECT   64   65   61                                                 
CONECT   65   67   67   66   64                                       
CONECT   66   68   68   65                                            
CONECT   67   69   65   65                                            
CONECT   68   70   66   66                                            
CONECT   69   70   70   67                                            
CONECT   70   69   69   68                                            
CONECT   71   62   72                                                 
CONECT   72   71   73   75                                            
CONECT   73   79   74   74   72                                       
CONECT   74   73   73                                                 
CONECT   75   72   76   77                                            
CONECT   76   75   78                                                 
CONECT   77   75                                                      
CONECT   78   76                                                      
CONECT   79   80   73                                                 
CONECT   80   83   79   81                                            
CONECT   81   80   82   82   86                                       
CONECT   82   81   81                                                 
CONECT   83   85   84   80                                            
CONECT   84   83                                                      
CONECT   85   83                                                      
CONECT   86   81   87                                                 
CONECT   87   86   88   90                                            
CONECT   88   89   89   97   87                                       
CONECT   89   88   88                                                 
CONECT   90   87   91                                                 
CONECT   91   90   93   93   92                                       
CONECT   92   91   94   94                                            
CONECT   93   91   91   95                                            
CONECT   94   92   92   96                                            
CONECT   95   93   96   96                                            
CONECT   96   95   95   94                                            
CONECT   97   98   88                                                 
CONECT   98  101   97   99                                            
CONECT   99   98  104  100  100                                       
CONECT  100   99   99                                                 
CONECT  101  103   98  102                                            
CONECT  102  101                                                      
CONECT  103  101                                                      
CONECT  104   99  105                                                 
CONECT  105  104  108  106                                            
CONECT  106  107  107  105  116                                       
CONECT  107  106  106                                                 
CONECT  108  109  105                                                 
CONECT  109  111  111  108  110                                       
CONECT  110  109  112  112                                            
CONECT  111  113  109  109                                            
CONECT  112  114  110  110                                            
CONECT  113  111  114  114                                            
CONECT  114  113  113  115  112                                       
CONECT  115  114                                                      
CONECT  116  106  117                                                 
CONECT  117  116  120  118                                            
CONECT  118  117  122  119  119                                       
CONECT  119  118  118                                                 
CONECT  120  117  121                                                 
CONECT  121  120                                                      
CONECT  122  118  123                                                 
CONECT  123  122  126  124                                            
CONECT  124  125  125  123  133                                       
CONECT  125  124  124                                                 
CONECT  126  127  123                                                 
CONECT  127  128  128  129  126                                       
CONECT  128  130  127  127                                            
CONECT  129  131  131  127                                            
CONECT  130  132  132  128                                            
CONECT  131  132  129  129                                            
CONECT  132  130  130  131                                            
CONECT  133  124  134                                                 
CONECT  134  133  135  137                                            
CONECT  135  134  142  136  136                                       
CONECT  136  135  135                                                 
CONECT  137  134  138                                                 
CONECT  138  137  139                                                 
CONECT  139  138  140  140  141                                       
CONECT  140  139  139                                                 
CONECT  141  139                                                      
CONECT  142  135  143                                                 
CONECT  143  146  142  144                                            
CONECT  144  143  145  145  150                                       
CONECT  145  144  144                                                 
CONECT  146  147  143                                                 
CONECT  147  148  146                                                 
CONECT  148  149  147                                                 
CONECT  149  148                                                      
CONECT  150  144  151                                                 
CONECT  151  150  152  154                                            
CONECT  152  153  153  164  151                                       
CONECT  153  152  152                                                 
CONECT  154  151  155                                                 
CONECT  155  154  156  156  157                                       
CONECT  156  155  155  158                                            
CONECT  157  155  160  159                                            
CONECT  158  156  159  159                                            
CONECT  159  157  158  158  161                                       
CONECT  160  157  162  162                                            
CONECT  161  159  163  163                                            
CONECT  162  160  160  163                                            
CONECT  163  162  161  161                                            
CONECT  164  165  152                                                 
CONECT  165  168  164  166                                            
CONECT  166  165  173  167  167                                       
CONECT  167  166  166                                                 
CONECT  168  169  165                                                 
CONECT  169  170  168                                                 
CONECT  170  172  171  171  169                                       
CONECT  171  170  170                                                 
CONECT  172  170                                                      
CONECT  173  166  174                                                 
CONECT  174  173  175  177                                            
CONECT  175  176  176  181  174                                       
CONECT  176  175  175                                                 
CONECT  177  174  178                                                 
CONECT  178  177  180  179                                            
CONECT  179  178                                                      
CONECT  180  178                                                      
CONECT  181  182  175                                                 
CONECT  182  185  181  183                                            
CONECT  183  182  188  184  184                                       
CONECT  184  183  183                                                 
CONECT  185  186  187  182                                            
CONECT  186  185                                                      
CONECT  187  185                                                      
CONECT  188  183  189                                                 
CONECT  189  188  192  190                                            
CONECT  190  189  191  191  196                                       
CONECT  191  190  190                                                 
CONECT  192  193  189                                                 
CONECT  193  195  195  194  192                                       
CONECT  194  193                                                      
CONECT  195  193  193                                                 
CONECT  196  190  197                                                 
CONECT  197  196  200  198                                            
CONECT  198  197  204  199  199                                       
CONECT  199  198  198                                                 
CONECT  200  201  197  202                                            
CONECT  201  203  200                                                 
CONECT  202  200                                                      
CONECT  203  201                                                      
CONECT  204  198  205                                                 
CONECT  205  204  208  206                                            
CONECT  206  205  214  207  207                                       
CONECT  207  206  206                                                 
CONECT  208  209  205                                                 
CONECT  209  211  211  210  208                                       
CONECT  210  212  209                                                 
CONECT  211  213  209  209                                            
CONECT  212  213  213  210                                            
CONECT  213  212  212  211                                            
CONECT  214  206  215                                                 
CONECT  215  214  218  216                                            
CONECT  216  215  217  217  222                                       
CONECT  217  216  216                                                 
CONECT  218  215  219                                                 
CONECT  219  218  221  220                                            
CONECT  220  219                                                      
CONECT  221  219                                                      
CONECT  222  216  223                                                 
CONECT  223  222  226  224                                            
CONECT  224  223  230  225  225                                       
CONECT  225  224  224                                                 
CONECT  226  223  227                                                 
CONECT  227  226  229  229  228                                       
CONECT  228  227                                                      
CONECT  229  227  227                                                 
CONECT  230  236  224  231                                            
CONECT  231  230  234  232                                            
CONECT  232  231  237  233  233                                       
CONECT  233  232  232                                                 
CONECT  234  235  231                                                 
CONECT  235  236  234                                                 
CONECT  236  235  230                                                 
CONECT  237  232  238                                                 
CONECT  238  237  241  239                                            
CONECT  239  245  238  240  240                                       
CONECT  240  239  239                                                 
CONECT  241  242  238                                                 
CONECT  242  243  241                                                 
CONECT  243  242  244                                                 
CONECT  244  243                                                      
CONECT  245  246  239                                                 
CONECT  246  249  245  247                                            
CONECT  247  246  248  248  257                                       
CONECT  248  247  247                                                 
CONECT  249  250  246                                                 
CONECT  250  252  252  249  251                                       
CONECT  251  250  253  253                                            
CONECT  252  254  250  250                                            
CONECT  253  255  251  251                                            
CONECT  254  252  255  255                                            
CONECT  255  254  254  256  253                                       
CONECT  256  255                                                      
CONECT  257  247  258                                                 
CONECT  258  257  259  261                                            
CONECT  259  260  260  258  264                                       
CONECT  260  259  259                                                 
CONECT  261  258  262  263                                            
CONECT  262  261                                                      
CONECT  263  261                                                      
CONECT  264  259  265                                                 
CONECT  265  264  268  266                                            
CONECT  266  265  271  267  267                                       
CONECT  267  266  266                                                 
CONECT  268  270  265  269                                            
CONECT  269  268                                                      
CONECT  270  268                                                      
CONECT  271  266  272                                                 
CONECT  272  271  273                                                 
CONECT  273  275  272  274  274                                       
CONECT  274  273  273                                                 
CONECT  275  276  273                                                 
CONECT  276  277  279  275                                            
CONECT  277  281  278  278  276                                       
CONECT  278  277  277                                                 
CONECT  279  280  276                                                 
CONECT  280  279                                                      
CONECT  281  282  277                                                 
CONECT  282  283  285  281                                            
CONECT  283  289  284  284  282                                       
CONECT  284  283  283                                                 
CONECT  285  286  282                                                 
CONECT  286  287  287  288  285                                       
CONECT  287  286  286                                                 
CONECT  288  286                                                      
CONECT  289  290  295  283                                            
CONECT  290  291  293  289                                            
CONECT  291  292  292  296  290                                       
CONECT  292  291  291                                                 
CONECT  293  290  294                                                 
CONECT  294  293  295                                                 
CONECT  295  294  289                                                 
CONECT  296  297  291                                                 
CONECT  297  298  300  296                                            
CONECT  298  299  299  297  304                                       
CONECT  299  298  298                                                 
CONECT  300  297  301                                                 
CONECT  301  303  300  302                                            
CONECT  302  301                                                      
CONECT  303  301                                                      
CONECT  304  298  305                                                 
CONECT  305  306  304  308                                            
CONECT  306  313  307  307  305                                       
CONECT  307  306  306                                                 
CONECT  308  305  309                                                 
CONECT  309  308  310                                                 
CONECT  310  309  311                                                 
CONECT  311  310  312                                                 
CONECT  312  311                                                      
CONECT  313  314  306                                                 
CONECT  314  317  313  315                                            
CONECT  315  314  316  316  321                                       
CONECT  316  315  315                                                 
CONECT  317  318  314                                                 
CONECT  318  320  319  317                                            
CONECT  319  318                                                      
CONECT  320  318                                                      
CONECT  321  315  322                                                 
CONECT  322  321  325  323                                            
CONECT  323  322  327  324  324                                       
CONECT  324  323  323                                                 
CONECT  325  326  322                                                 
CONECT  326  437  325                                                 
CONECT  327  323  328                                                 
CONECT  328  331  327  329                                            
CONECT  329  328  338  330  330                                       
CONECT  330  329  329                                                 
CONECT  331  332  328                                                 
CONECT  332  333  331                                                 
CONECT  333  334  332                                                 
CONECT  334  335  335  333                                            
CONECT  335  337  336  334  334                                       
CONECT  336  335                                                      
CONECT  337  335                                                      
CONECT  338  329  339                                                 
CONECT  339  338  342  340                                            
CONECT  340  341  341  339  347                                       
CONECT  341  340  340                                                 
CONECT  342  343  339                                                 
CONECT  343  344  342                                                 
CONECT  344  343  345  345  346                                       
CONECT  345  344  344                                                 
CONECT  346  344                                                      
CONECT  347  340  348                                                 
CONECT  348  347  349                                                 
CONECT  349  348  350  350  351                                       
CONECT  350  349  349                                                 
CONECT  351  349  352                                                 
CONECT  352  353  351  355                                            
CONECT  353  360  354  354  352                                       
CONECT  354  353  353                                                 
CONECT  355  352  356                                                 
CONECT  356  355  357                                                 
CONECT  357  356  358                                                 
CONECT  358  357  359                                                 
CONECT  359  358                                                      
CONECT  360  361  353                                                 
CONECT  361  362  360                                                 
CONECT  362  364  361  363  363                                       
CONECT  363  362  362                                                 
CONECT  364  365  362                                                 
CONECT  365  366  368  364                                            
CONECT  366  367  367  372  365                                       
CONECT  367  366  366                                                 
CONECT  368  369  365                                                 
CONECT  369  370  370  371  368                                       
CONECT  370  369  369                                                 
CONECT  371  369                                                      
CONECT  372  373  366                                                 
CONECT  373  376  374  372                                            
CONECT  374  377  373  375  375                                       
CONECT  375  374  374                                                 
CONECT  376  373                                                      
CONECT  377  378  374                                                 
CONECT  378  377  379                                                 
CONECT  379  380  380  378  381                                       
CONECT  380  379  379                                                 
CONECT  381  379  382                                                 
CONECT  382  383  381  385                                            
CONECT  383  390  384  384  382                                       
CONECT  384  383  383                                                 
CONECT  385  382  386                                                 
CONECT  386  385  387                                                 
CONECT  387  386  388                                                 
CONECT  388  387  389                                                 
CONECT  389  388                                                      
CONECT  390  391  383                                                 
CONECT  391  392  394  390                                            
CONECT  392  393  393  402  391                                       
CONECT  393  392  392                                                 
CONECT  394  391  395                                                 
CONECT  395  394  396  396  397                                       
CONECT  396  395  395  398                                            
CONECT  397  395  399  399                                            
CONECT  398  396  400  400                                            
CONECT  399  397  397  400                                            
CONECT  400  398  398  399  401                                       
CONECT  401  400                                                      
CONECT  402  403  392                                                 
CONECT  403  404  402                                                 
CONECT  404  406  403  405  405                                       
CONECT  405  404  404                                                 
CONECT  406  407  404                                                 
CONECT  407  408  406  410                                            
CONECT  408  409  409  414  407                                       
CONECT  409  408  408                                                 
CONECT  410  407  411                                                 
CONECT  411  412  412  410  413                                       
CONECT  412  411  411                                                 
CONECT  413  411                                                      
CONECT  414  415  408                                                 
CONECT  415  416  418  414                                            
CONECT  416  417  417  415  426                                       
CONECT  417  416  416                                                 
CONECT  418  419  415                                                 
CONECT  419  420  420  418  421                                       
CONECT  420  422  419  419                                            
CONECT  421  419  423  423                                            
CONECT  422  420  424  424                                            
CONECT  423  424  421  421                                            
CONECT  424  422  422  425  423                                       
CONECT  425  424                                                      
CONECT  426  416  427                                                 
CONECT  427  428  426  430                                            
CONECT  428  427  429  429  432                                       
CONECT  429  428  428                                                 
CONECT  430  427  431                                                 
CONECT  431  430                                                      
CONECT  432  428  433                                                 
CONECT  433  434  432  436                                            
CONECT  434  435  435  438  433                                       
CONECT  435  434  434                                                 
CONECT  436  433  437                                                 
CONECT  437  436  326                                                 
CONECT  438  439  434                                                 
CONECT  439  442  438  440                                            
CONECT  440  439  446  441  441                                       
CONECT  441  440  440                                                 
CONECT  442  443  439                                                 
CONECT  443  444  444  445  442                                       
CONECT  444  443  443                                                 
CONECT  445  443                                                      
CONECT  446  447  440                                                 
CONECT  447  450  446  448                                            
CONECT  448  447  449  449  451                                       
CONECT  449  448  448                                                 
CONECT  450  447                                                      
CONECT  451  448  452                                                 
CONECT  452  451  453  455                                            
CONECT  453  454  454  452  459                                       
CONECT  454  453  453                                                 
CONECT  455  452  456                                                 
CONECT  456  455  457  457  458                                       
CONECT  457  456  456                                                 
CONECT  458  456                                                      
CONECT  459  453  460                                                 
CONECT  460  459  461  463                                            
CONECT  461  462  462  460  467                                       
CONECT  462  461  461                                                 
CONECT  463  460  464                                                 
CONECT  464  465  463                                                 
CONECT  465  466  464                                                 
CONECT  466  465                                                      
CONECT  467  461  468                                                 
CONECT  468  469  467  471                                            
CONECT  469  472  470  470  468                                       
CONECT  470  469  469                                                 
CONECT  471  468                                                      
CONECT  472  473  469                                                 
CONECT  473  474  476  472                                            
CONECT  474  475  475  480  473                                       
CONECT  475  474  474                                                 
CONECT  476  477  473                                                 
CONECT  477  479  478  476                                            
CONECT  478  477                                                      
CONECT  479  477                                                      
CONECT  480  481  474                                                 
CONECT  481  484  482  480                                            
CONECT  482  483  483  481  488                                       
CONECT  483  482  482                                                 
CONECT  484  485  481                                                 
CONECT  485  487  486  484                                            
CONECT  486  485                                                      
CONECT  487  485                                                      
CONECT  488  482  489                                                 
CONECT  489  488  490  492                                            
CONECT  490  491  491  496  489                                       
CONECT  491  490  490                                                 
CONECT  492  489  493                                                 
CONECT  493  494  494  492  495                                       
CONECT  494  493  493                                                 
CONECT  495  493                                                      
CONECT  496  497  490                                                 
CONECT  497  498  496  500                                            
CONECT  498  502  499  499  497                                       
CONECT  499  498  498                                                 
CONECT  500  501  497                                                 
CONECT  501  500                                                      
CONECT  502  503  498                                                 
CONECT  503  506  504  502                                            
CONECT  504  505  505  503  510                                       
CONECT  505  504  504                                                 
CONECT  506  507  503                                                 
CONECT  507  509  508  506                                            
CONECT  508  507                                                      
CONECT  509  507                                                      
CONECT  510  504  511                                                 
CONECT  511  510  512  514                                            
CONECT  512  513  513  511  517                                       
CONECT  513  512  512                                                 
CONECT  514  511  516  515                                            
CONECT  515  514                                                      
CONECT  516  514                                                      
CONECT  517  512  518                                                 
CONECT  518  519  517  521                                            
CONECT  519  526  520  520  518                                       
CONECT  520  519  519                                                 
CONECT  521  518  522                                                 
CONECT  522  521  523                                                 
CONECT  523  522  524                                                 
CONECT  524  523  525                                                 
CONECT  525  524                                                      
CONECT  526  527  519                                                 
CONECT  527  528  530  526                                            
CONECT  528  537  529  529  527                                       
CONECT  529  528  528                                                 
CONECT  530  531  527                                                 
CONECT  531  532  532  533  530                                       
CONECT  532  534  531  531                                            
CONECT  533  535  535  531                                            
CONECT  534  536  536  532                                            
CONECT  535  536  533  533                                            
CONECT  536  534  534  535                                            
CONECT  537  538  528                                                 
CONECT  538  541  539  537                                            
CONECT  539  540  540  538  545                                       
CONECT  540  539  539                                                 
CONECT  541  543  542  538                                            
CONECT  542  544  541                                                 
CONECT  543  541                                                      
CONECT  544  542                                                      
CONECT  545  539  546                                                 
CONECT  546  545  547  549                                            
CONECT  547  548  548  546  554                                       
CONECT  548  547  547                                                 
CONECT  549  546  550                                                 
CONECT  550  549  551                                                 
CONECT  551  550  552                                                 
CONECT  552  551  553                                                 
CONECT  553  552                                                      
CONECT  554  547  555                                                 
CONECT  555  556  554  558                                            
CONECT  556  565  557  557  555                                       
CONECT  557  556  556                                                 
CONECT  558  555  559                                                 
CONECT  559  558  560                                                 
CONECT  560  559  561                                                 
CONECT  561  560  562  562                                            
CONECT  562  561  561  564  563                                       
CONECT  563  562                                                      
CONECT  564  562                                                      
CONECT  565  566  556                                                 
CONECT  566  567  569  565                                            
CONECT  567  568  568  573  566                                       
CONECT  568  567  567                                                 
CONECT  569  566  570                                                 
CONECT  570  569  571  571  572                                       
CONECT  571  570  570                                                 
CONECT  572  570                                                      
CONECT  573  574  567                                                 
CONECT  574  577  575  573                                            
CONECT  575  580  574  576  576                                       
CONECT  576  575  575                                                 
CONECT  577  579  574  578                                            
CONECT  578  577                                                      
CONECT  579  577                                                      
CONECT  580  581  575                                                 
CONECT  581  584  582  580                                            
CONECT  582  588  583  583  581                                       
CONECT  583  582  582                                                 
CONECT  584  585  581                                                 
CONECT  585  586  586  587  584                                       
CONECT  586  585  585                                                 
CONECT  587  585                                                      
CONECT  588  589  582                                                 
CONECT  589  590  592  588                                            
CONECT  590  595  591  591  589                                       
CONECT  591  590  590                                                 
CONECT  592  593  594  589                                            
CONECT  593  592                                                      
CONECT  594  592                                                      
CONECT  595  596  590                                                 
CONECT  596  599  597  595                                            
CONECT  597  598  598  596  603                                       
CONECT  598  597  597                                                 
CONECT  599  600  596                                                 
CONECT  600  602  601  601  599                                       
CONECT  601  600  600                                                 
CONECT  602  600                                                      
CONECT  603  597  604                                                 
CONECT  604  603  605                                                 
CONECT  605  604  607  606  606                                       
CONECT  606  605  605                                                 
CONECT  607  605  608                                                 
CONECT  608  609  607  611                                            
CONECT  609  616  610  610  608                                       
CONECT  610  609  609                                                 
CONECT  611  608  612                                                 
CONECT  612  611  613                                                 
CONECT  613  612  614                                                 
CONECT  614  613  615                                                 
CONECT  615  614                                                      
CONECT  616  617  609                                                 
CONECT  617  620  618  616                                            
CONECT  618  617  623  619  619                                       
CONECT  619  618  618                                                 
CONECT  620  621  622  617                                            
CONECT  621  620                                                      
CONECT  622  620                                                      
CONECT  623  618  624                                                 
CONECT  624  625  623  627                                            
CONECT  625  631  626  626  624                                       
CONECT  626  625  625                                                 
CONECT  627  624  628                                                 
CONECT  628  627  629                                                 
CONECT  629  628  630                                                 
CONECT  630  629                                                      
CONECT  631  632  625                                                 
CONECT  632  635  631  633                                            
CONECT  633  632  638  634  634                                       
CONECT  634  633  633                                                 
CONECT  635  637  636  632                                            
CONECT  636  635                                                      
CONECT  637  635                                                      
CONECT  638  633  639                                                 
CONECT  639  638  640  642                                            
CONECT  640  641  641  650  639                                       
CONECT  641  640  640                                                 
CONECT  642  639  643                                                 
CONECT  643  642  644  644  645                                       
CONECT  644  643  643  646                                            
CONECT  645  643  647  647                                            
CONECT  646  644  648  648                                            
CONECT  647  645  645  648                                            
CONECT  648  646  646  647  649                                       
CONECT  649  648                                                      
CONECT  650  651  640                                                 
CONECT  651  654  652  650                                            
CONECT  652  653  653  651  658                                       
CONECT  653  652  652                                                 
CONECT  654  655  651                                                 
CONECT  655  657  656  656  654                                       
CONECT  656  655  655                                                 
CONECT  657  655                                                      
CONECT  658  652  659                                                 
CONECT  659  658  660                                                 
CONECT  660  659  662  661  661                                       
CONECT  661  660  660                                                 
CONECT  662  660  663                                                 
CONECT  663  662  666  664                                            
CONECT  664  663  670  665  665                                       
CONECT  665  664  664                                                 
CONECT  666  667  663                                                 
CONECT  667  668  668  669  666                                       
CONECT  668  667  667                                                 
CONECT  669  667                                                      
CONECT  670  664  671                                                 
CONECT  671  670  674  672                                            
CONECT  672  671  678  673  673                                       
CONECT  673  672  672                                                 
CONECT  674  676  671  675                                            
CONECT  675  674  677                                                 
CONECT  676  674                                                      
CONECT  677  675                                                      
CONECT  678  672  679                                                 
CONECT  679  682  678  680                                            
CONECT  680  681  681  679  685                                       
CONECT  681  680  680                                                 
CONECT  682  684  683  679                                            
CONECT  683  682                                                      
CONECT  684  682                                                      
CONECT  685  680  686                                                 
CONECT  686  685  687  689                                            
CONECT  687  691  688  688  686                                       
CONECT  688  687  687                                                 
CONECT  689  686  690                                                 
CONECT  690  689                                                      
CONECT  691  692  687                                                 
CONECT  692  695  691  693                                            
CONECT  693  692  702  694  694                                       
CONECT  694  693  693                                                 
CONECT  695  696  692                                                 
CONECT  696  697  695                                                 
CONECT  697  696  698                                                 
CONECT  698  697  699  699                                            
CONECT  699  700  698  698  701                                       
CONECT  700  699                                                      
CONECT  701  699                                                      
CONECT  702  693  703                                                 
CONECT  703  702  706  704                                            
CONECT  704  703  707  705  705                                       
CONECT  705  704  704                                                 
CONECT  706  703                                                      
CONECT  707  704  708                                                 
CONECT  708  707  711  709                                            
CONECT  709  710  710  708  715                                       
CONECT  710  709  709                                                 
CONECT  711  712  708  713                                            
CONECT  712  711  714                                                 
CONECT  713  711                                                      
CONECT  714  712                                                      
CONECT  715  709  716  721                                            
CONECT  716  715  717  719                                            
CONECT  717  722  718  718  716                                       
CONECT  718  717  717                                                 
CONECT  719  716  720                                                 
CONECT  720  721  719                                                 
CONECT  721  715  720                                                 
CONECT  722  723  717                                                 
CONECT  723  724  722  726                                            
CONECT  724  731  725  725  723                                       
CONECT  725  724  724                                                 
CONECT  726  723  727                                                 
CONECT  727  726  728                                                 
CONECT  728  727  729                                                 
CONECT  729  728  730                                                 
CONECT  730  729                                                      
CONECT  731  732  724                                                 
CONECT  732  735  733  731                                            
CONECT  733  734  734  743  732                                       
CONECT  734  733  733                                                 
CONECT  735  736  732                                                 
CONECT  736  737  737  738  735                                       
CONECT  737  739  736  736                                            
CONECT  738  740  740  736                                            
CONECT  739  741  741  737                                            
CONECT  740  741  738  738                                            
CONECT  741  742  739  739  740                                       
CONECT  742  741                                                      
CONECT  743  744  733                                                 
CONECT  744  745  743  747                                            
CONECT  745  751  746  746  744                                       
CONECT  746  745  745                                                 
CONECT  747  744  748                                                 
CONECT  748  747  749  749  750                                       
CONECT  749  748  748                                                 
CONECT  750  748                                                      
CONECT  751  752  745                                                 
CONECT  752  755  751  753                                            
CONECT  753  752  754  754  759                                       
CONECT  754  753  753                                                 
CONECT  755  756  752                                                 
CONECT  756  757  758  755                                            
CONECT  757  756                                                      
CONECT  758  756                                                      
CONECT  759  753  760                                                 
CONECT  760  759  761  763                                            
CONECT  761  760  767  762  762                                       
CONECT  762  761  761                                                 
CONECT  763  760  764                                                 
CONECT  764  765  765  763  766                                       
CONECT  765  764  764                                                 
CONECT  766  764                                                      
CONECT  767  761  768                                                 
CONECT  768  769  767  771                                            
CONECT  769  779  770  770  768                                       
CONECT  770  769  769                                                 
CONECT  771  768  772                                                 
CONECT  772  773  773  771  774                                       
CONECT  773  775  772  772                                            
CONECT  774  772  776  776                                            
CONECT  775  773  777  777                                            
CONECT  776  777  774  774                                            
CONECT  777  775  775  778  776                                       
CONECT  778  777                                                      
CONECT  779  780  769                                                 
CONECT  780  783  781  779                                            
CONECT  781  782  782  780  786                                       
CONECT  782  781  781                                                 
CONECT  783  784  785  780                                            
CONECT  784  783                                                      
CONECT  785  783                                                      
CONECT  786  781  787                                                 
CONECT  787  786  790  788                                            
CONECT  788  787  789  789  795                                       
CONECT  789  788  788                                                 
CONECT  790  791  787                                                 
CONECT  791  792  790                                                 
CONECT  792  793  791                                                 
CONECT  793  794  792                                                 
CONECT  794  793                                                      
CONECT  795  788  796                                                 
CONECT  796  795  797  799                                            
CONECT  797  804  798  798  796                                       
CONECT  798  797  797                                                 
CONECT  799  796  800                                                 
CONECT  800  799  801                                                 
CONECT  801  800  803  802  802                                       
CONECT  802  801  801                                                 
CONECT  803  801                                                      
CONECT  804  805  797                                                 
CONECT  805  806  808  804                                            
CONECT  806  810  807  807  805                                       
CONECT  807  806  806                                                 
CONECT  808  805  809                                                 
CONECT  809  808                                                      
CONECT  810  811  806                                                 
CONECT  811  814  812  810                                            
CONECT  812  811  813  813  818                                       
CONECT  813  812  812                                                 
CONECT  814  816  815  811                                            
CONECT  815  817  814                                                 
CONECT  816  814                                                      
CONECT  817  815                                                      
CONECT  818  812  819                                                 
CONECT  819  818  820  822                                            
CONECT  820  819  821  821  825                                       
CONECT  821  820  820                                                 
CONECT  822  819  824  823                                            
CONECT  823  822                                                      
CONECT  824  822                                                      
CONECT  825  820  826                                                 
CONECT  826  827  825  829                                            
CONECT  827  833  828  828  826                                       
CONECT  828  827  827                                                 
CONECT  829  826  830                                                 
CONECT  830  829  832  831  831                                       
CONECT  831  830  830                                                 
CONECT  832  830                                                      
CONECT  833  834  827                                                 
CONECT  834  837  835  833                                            
CONECT  835  838  836  836  834                                       
CONECT  836  835  835                                                 
CONECT  837  834                                                      
CONECT  838  839  835                                                 
CONECT  839  842  838  840                                            
CONECT  840  839  841  841  845                                       
CONECT  841  840  840                                                 
CONECT  842  843  844  839                                            
CONECT  843  842                                                      
CONECT  844  842                                                      
CONECT  845  840  846                                                 
CONECT  846  845  847  849                                            
CONECT  847  850  846  848  848                                       
CONECT  848  847  847                                                 
CONECT  849  846                                                      
CONECT  850  851  847                                                 
CONECT  851  852  854  850                                            
CONECT  852  858  853  853  851                                       
CONECT  853  852  852                                                 
CONECT  854  855  851                                                 
CONECT  855  857  854  856                                            
CONECT  856  855                                                      
CONECT  857  855                                                      
CONECT  858  859  852                                                 
CONECT  859  862  860  858                                            
CONECT  860  859  861  861  866                                       
CONECT  861  860  860                                                 
CONECT  862  863  859                                                 
CONECT  863  864  865  862                                            
CONECT  864  863                                                      
CONECT  865  863                                                      
CONECT  866  860  867                                                 
CONECT  867  866  870  868                                            
CONECT  868  867  869  869  875                                       
CONECT  869  868  868                                                 
CONECT  870  871  867                                                 
CONECT  871  872  870                                                 
CONECT  872  873  871                                                 
CONECT  873  874  872                                                 
CONECT  874  873                                                      
CONECT  875  868  876                                                 
CONECT  876  877  875  879                                            
CONECT  877  884  878  878  876                                       
CONECT  878  877  877                                                 
CONECT  879  876  880                                                 
CONECT  880  879  881                                                 
CONECT  881  880  882                                                 
CONECT  882  881  883                                                 
CONECT  883  882                                                      
CONECT  884  885  877                                                 
CONECT  885  888  886  884                                            
CONECT  886  887  887  895  885                                       
CONECT  887  886  886                                                 
CONECT  888  889  885                                                 
CONECT  889  888  891  891  890                                       
CONECT  890  889  892  892                                            
CONECT  891  889  889  893                                            
CONECT  892  890  890  894                                            
CONECT  893  891  894  894                                            
CONECT  894  893  893  892                                            
CONECT  895  886  896                                                 
CONECT  896  897  895  899                                            
CONECT  897  898  898  904  896                                       
CONECT  898  897  897                                                 
CONECT  899  896  900                                                 
CONECT  900  899  901                                                 
CONECT  901  900  903  903  902                                       
CONECT  902  901                                                      
CONECT  903  901  901                                                 
CONECT  904  905  897                                                 
CONECT  905  906  904  908                                            
CONECT  906  907  907  912  905                                       
CONECT  907  906  906                                                 
CONECT  908  905  909                                                 
CONECT  909  908  911  911  910                                       
CONECT  910  909                                                      
CONECT  911  909  909                                                 
CONECT  912  913  906                                                 
CONECT  913  914  916  912                                            
CONECT  914  923  915  915  913                                       
CONECT  915  914  914                                                 
CONECT  916  913  917                                                 
CONECT  917  916  918  918  919                                       
CONECT  918  917  917  920                                            
CONECT  919  917  921  921                                            
CONECT  920  918  922  922                                            
CONECT  921  919  919  922                                            
CONECT  922  920  920  921                                            
CONECT  923  924  914                                                 
CONECT  924  927  925  923                                            
CONECT  925  926  926  924  934                                       
CONECT  926  925  925                                                 
CONECT  927  928  924                                                 
CONECT  928  929  929  930  927                                       
CONECT  929  931  928  928                                            
CONECT  930  932  932  928                                            
CONECT  931  933  933  929                                            
CONECT  932  933  930  930                                            
CONECT  933  931  931  932                                            
CONECT  934  925  935                                                 
CONECT  935  936  934  938                                            
CONECT  936  942  937  937  935                                       
CONECT  937  936  936                                                 
CONECT  938  935  940  939                                            
CONECT  939  938  941                                                 
CONECT  940  938                                                      
CONECT  941  939                                                      
CONECT  942  943  936                                                 
CONECT  943  946  944  942                                            
CONECT  944  943  945  945  950                                       
CONECT  945  944  944                                                 
CONECT  946  948  947  943                                            
CONECT  947  949  946                                                 
CONECT  948  946                                                      
CONECT  949  947                                                      
CONECT  950  944  956  951                                            
CONECT  951  952  950  954                                            
CONECT  952  953  953  957  951                                       
CONECT  953  952  952                                                 
CONECT  954  951  955                                                 
CONECT  955  956  954                                                 
CONECT  956  950  955                                                 
CONECT  957  958  952                                                 
CONECT  958  961  957  959                                            
CONECT  959  958  965  960  960                                       
CONECT  960  959  959                                                 
CONECT  961  962  958                                                 
CONECT  962  963  961                                                 
CONECT  963  964  962                                                 
CONECT  964  963                                                      
CONECT  965  959  966                                                 
CONECT  966  965  967  969                                            
CONECT  967  968  968  966  973                                       
CONECT  968  967  967                                                 
CONECT  969  966  970                                                 
CONECT  970  969  971  972                                            
CONECT  971  970                                                      
CONECT  972  970                                                      
CONECT  973  967  974                                                 
CONECT  974  975  973                                                 
CONECT  975  977  974  976  976                                       
CONECT  976  975  975                                                 
CONECT  977  978  975                                                 
CONECT  978  981  977  979                                            
CONECT  979  978  980  980  985                                       
CONECT  980  979  979                                                 
CONECT  981  978  982                                                 
CONECT  982  981  983  983  984                                       
CONECT  983  982  982                                                 
CONECT  984  982                                                      
CONECT  985  979  986                                                 
CONECT  986  985  987  989                                            
CONECT  987  995  986  988  988                                       
CONECT  988  987  987                                                 
CONECT  989  986  990                                                 
CONECT  990  992  992  989  991                                       
CONECT  991  990  993                                                 
CONECT  992  994  990  990                                            
CONECT  993  994  994  991                                            
CONECT  994  992  993  993                                            
CONECT  995  996  987                                                 
CONECT  996  997  999  995                                            
CONECT  997  998  998 1003  996                                       
CONECT  998  997  997                                                 
CONECT  999  996 1000                                                 
CONECT 1000 1002 1002  999 1001                                       
CONECT 1001 1000                                                      
CONECT 1002 1000 1000                                                 
CONECT 1003 1004  997                                                 
CONECT 1004 1007 1003 1005                                            
CONECT 1005 1004 1010 1006 1006                                       
CONECT 1006 1005 1005                                                 
CONECT 1007 1008 1009 1004                                            
CONECT 1008 1007                                                      
CONECT 1009 1007                                                      
CONECT 1010 1005 1011                                                 
CONECT 1011 1012 1010 1014                                            
CONECT 1012 1013 1013 1022 1011                                       
CONECT 1013 1012 1012                                                 
CONECT 1014 1011 1015                                                 
CONECT 1015 1014 1016 1016 1017                                       
CONECT 1016 1015 1015 1018                                            
CONECT 1017 1015 1019 1019                                            
CONECT 1018 1016 1020 1020                                            
CONECT 1019 1017 1017 1020                                            
CONECT 1020 1018 1018 1019 1021                                       
CONECT 1021 1020                                                      
CONECT 1022 1028 1012 1023                                            
CONECT 1023 1024 1026 1022                                            
CONECT 1024 1025 1025 1029 1023                                       
CONECT 1025 1024 1024                                                 
CONECT 1026 1027 1023                                                 
CONECT 1027 1028 1026                                                 
CONECT 1028 1027 1022                                                 
CONECT 1029 1024 1030                                                 
CONECT 1030 1031 1029 1033                                            
CONECT 1031 1034 1032 1032 1030                                       
CONECT 1032 1031 1031                                                 
CONECT 1033 1030                                                      
CONECT 1034 1035 1031                                                 
CONECT 1035 1036 1038 1034                                            
CONECT 1036 1037 1037 1042 1035                                       
CONECT 1037 1036 1036                                                 
CONECT 1038 1035 1039                                                 
CONECT 1039 1038 1040 1040 1041                                       
CONECT 1040 1039 1039                                                 
CONECT 1041 1039                                                      
CONECT 1042 1043 1036                                                 
CONECT 1043 1044 1046 1042                                            
CONECT 1044 1051 1043 1045 1045                                       
CONECT 1045 1044 1044                                                 
CONECT 1046 1043 1047                                                 
CONECT 1047 1048 1046                                                 
CONECT 1048 1049 1049 1050 1047                                       
CONECT 1049 1048 1048                                                 
CONECT 1050 1048                                                      
CONECT 1051 1052 1044                                                 
CONECT 1052 1053 1055 1051                                            
CONECT 1053 1054 1054 1059 1052                                       
CONECT 1054 1053 1053                                                 
CONECT 1055 1052 1056                                                 
CONECT 1056 1055 1057                                                 
CONECT 1057 1056 1058                                                 
CONECT 1058 1057                                                      
CONECT 1059 1060 1053                                                 
CONECT 1060 1063 1061 1059                                            
CONECT 1061 1064 1060 1062 1062                                       
CONECT 1062 1061 1061                                                 
CONECT 1063 1060                                                      
CONECT 1064 1065 1061                                                 
CONECT 1065 1068 1064 1066                                            
CONECT 1066 1065 1072 1067 1067                                       
CONECT 1067 1066 1066                                                 
CONECT 1068 1069 1070 1065                                            
CONECT 1069 1071 1068                                                 
CONECT 1070 1068                                                      
CONECT 1071 1069                                                      
CONECT 1072 1066 1073                                                 
CONECT 1073 1072 1076 1074                                            
CONECT 1074 1073 1080 1075 1075                                       
CONECT 1075 1074 1074                                                 
CONECT 1076 1077 1073                                                 
CONECT 1077 1078 1078 1076 1079                                       
CONECT 1078 1077 1077                                                 
CONECT 1079 1077                                                      
CONECT 1080 1074 1081                                                 
CONECT 1081 1080 1082 1084                                            
CONECT 1082 1086 1081 1083 1083                                       
CONECT 1083 1082 1082                                                 
CONECT 1084 1085 1081                                                 
CONECT 1085 1084                                                      
CONECT 1086 1087 1082                                                 
CONECT 1087 1090 1086 1088                                            
CONECT 1088 1087 1089 1089 1095                                       
CONECT 1089 1088 1088                                                 
CONECT 1090 1091 1087                                                 
CONECT 1091 1092 1090                                                 
CONECT 1092 1094 1093 1093 1091                                       
CONECT 1093 1092 1092                                                 
CONECT 1094 1092                                                      
CONECT 1095 1088 1096                                                 
CONECT 1096 1095 1097 1099                                            
CONECT 1097 1096 1109 1098 1098                                       
CONECT 1098 1097 1097                                                 
CONECT 1099 1096 1100                                                 
CONECT 1100 1101 1101 1099 1102                                       
CONECT 1101 1103 1100 1100                                            
CONECT 1102 1100 1104 1105                                            
CONECT 1103 1101 1104 1104                                            
CONECT 1104 1103 1103 1102 1106                                       
CONECT 1105 1102 1107 1107                                            
CONECT 1106 1104 1108 1108                                            
CONECT 1107 1105 1105 1108                                            
CONECT 1108 1106 1106 1107                                            
CONECT 1109 1097 1110                                                 
CONECT 1110 1111 1109 1113                                            
CONECT 1111 1117 1112 1112 1110                                       
CONECT 1112 1111 1111                                                 
CONECT 1113 1115 1110 1114                                            
CONECT 1114 1113 1116                                                 
CONECT 1115 1113                                                      
CONECT 1116 1114                                                      
CONECT 1117 1118 1111                                                 
CONECT 1118 1121 1119 1117                                            
CONECT 1119 1118 1120 1120 1128                                       
CONECT 1120 1119 1119                                                 
CONECT 1121 1122 1118                                                 
CONECT 1122 1124 1124 1123 1121                                       
CONECT 1123 1125 1125 1122                                            
CONECT 1124 1126 1122 1122                                            
CONECT 1125 1127 1123 1123                                            
CONECT 1126 1127 1127 1124                                            
CONECT 1127 1126 1126 1125                                            
CONECT 1128 1119 1129                                                 
CONECT 1129 1128 1132 1130                                            
CONECT 1130 1129 1131 1131 1137                                       
CONECT 1131 1130 1130                                                 
CONECT 1132 1133 1129                                                 
CONECT 1133 1134 1132                                                 
CONECT 1134 1136 1135 1135 1133                                       
CONECT 1135 1134 1134                                                 
CONECT 1136 1134                                                      
CONECT 1137 1130 1138                                                 
CONECT 1138 1137 1139 1141                                            
CONECT 1139 1148 1138 1140 1140                                       
CONECT 1140 1139 1139                                                 
CONECT 1141 1138 1142                                                 
CONECT 1142 1141 1143 1143 1144                                       
CONECT 1143 1142 1142 1145                                            
CONECT 1144 1142 1146 1146                                            
CONECT 1145 1143 1147 1147                                            
CONECT 1146 1144 1144 1147                                            
CONECT 1147 1145 1145 1146                                            
CONECT 1148 1149 1139                                                 
CONECT 1149 1152 1150 1148                                            
CONECT 1150 1153 1151 1151 1149                                       
CONECT 1151 1150 1150                                                 
CONECT 1152 1149                                                      
CONECT 1153 1154 1150                                                 
CONECT 1154 1157 1153 1155                                            
CONECT 1155 1154 1156 1156 1158                                       
CONECT 1156 1155 1155                                                 
CONECT 1157 1154                                                      
CONECT 1158 1155 1159                                                 
CONECT 1159 1158 1162 1160                                            
CONECT 1160 1159 1167 1161 1161                                       
CONECT 1161 1160 1160                                                 
CONECT 1162 1163 1159                                                 
CONECT 1163 1164 1162                                                 
CONECT 1164 1165 1165 1163 1166                                       
CONECT 1165 1164 1164                                                 
CONECT 1166 1164                                                      
CONECT 1167 1160 1168                                                 
CONECT 1168 1167 1169 1171                                            
CONECT 1169 1176 1168 1170 1170                                       
CONECT 1170 1169 1169                                                 
CONECT 1171 1168 1172                                                 
CONECT 1172 1171 1173                                                 
CONECT 1173 1172 1175 1174 1174                                       
CONECT 1174 1173 1173                                                 
CONECT 1175 1173                                                      
CONECT 1176 1177 1169                                                 
CONECT 1177 1180 1178 1176                                            
CONECT 1178 1179 1179 1187 1177                                       
CONECT 1179 1178 1178                                                 
CONECT 1180 1181 1177                                                 
CONECT 1181 1183 1183 1180 1182                                       
CONECT 1182 1181 1184 1184                                            
CONECT 1183 1185 1181 1181                                            
CONECT 1184 1186 1182 1182                                            
CONECT 1185 1183 1186 1186                                            
CONECT 1186 1185 1185 1184                                            
CONECT 1187 1188 1178                                                 
CONECT 1188 1189 1191 1187                                            
CONECT 1189 1190 1190 1188 1192                                       
CONECT 1190 1189 1189                                                 
CONECT 1191 1188                                                      
CONECT 1192 1189 1193 1198                                            
CONECT 1193 1194 1192 1196                                            
CONECT 1194 1199 1195 1195 1193                                       
CONECT 1195 1194 1194                                                 
CONECT 1196 1193 1197                                                 
CONECT 1197 1198 1196                                                 
CONECT 1198 1192 1197                                                 
CONECT 1199 1200 1194                                                 
CONECT 1200 1201 1203 1199                                            
CONECT 1201 1202 1202 1210 1200                                       
CONECT 1202 1201 1201                                                 
CONECT 1203 1200 1204                                                 
CONECT 1204 1203 1206 1206 1205                                       
CONECT 1205 1204 1207 1207                                            
CONECT 1206 1204 1204 1208                                            
CONECT 1207 1205 1205 1209                                            
CONECT 1208 1206 1209 1209                                            
CONECT 1209 1208 1208 1207                                            
CONECT 1210 1211 1201                                                 
CONECT 1211 1212 1214 1210                                            
CONECT 1212 1218 1211 1213 1213                                       
CONECT 1213 1212 1212                                                 
CONECT 1214 1211 1215                                                 
CONECT 1215 1217 1214 1216                                            
CONECT 1216 1215                                                      
CONECT 1217 1215                                                      
CONECT 1218 1219 1212                                                 
CONECT 1219 1222 1220 1218                                            
CONECT 1220 1224 1221 1221 1219                                       
CONECT 1221 1220 1220                                                 
CONECT 1222 1223 1219                                                 
CONECT 1223 1222                                                      
CONECT 1224 1225 1220                                                 
CONECT 1225 1226 1228 1224                                            
CONECT 1226 1233 1227 1227 1225                                       
CONECT 1227 1226 1226                                                 
CONECT 1228 1229 1225                                                 
CONECT 1229 1228 1230                                                 
CONECT 1230 1229 1232 1231 1231                                       
CONECT 1231 1230 1230                                                 
CONECT 1232 1230                                                      
CONECT 1233 1234 1226                                                 
CONECT 1234 1237 1235 1233                                            
CONECT 1235 1236 1236 1234 1241                                       
CONECT 1236 1235 1235                                                 
CONECT 1237 1238 1234                                                 
CONECT 1238 1240 1239 1239 1237                                       
CONECT 1239 1238 1238                                                 
CONECT 1240 1238                                                      
CONECT 1241 1235 1242                                                 
CONECT 1242 1241 1245 1243                                            
CONECT 1243 1242 1244 1244 1246                                       
CONECT 1244 1243 1243                                                 
CONECT 1245 1242                                                      
CONECT 1246 1243 1247                                                 
CONECT 1247 1248 1246 1250                                            
CONECT 1248 1254 1249 1249 1247                                       
CONECT 1249 1248 1248                                                 
CONECT 1250 1247 1252 1251                                            
CONECT 1251 1250 1253                                                 
CONECT 1252 1250                                                      
CONECT 1253 1251                                                      
CONECT 1254 1255 1248                                                 
CONECT 1255 1258 1256 1254                                            
CONECT 1256 1263 1257 1257 1255                                       
CONECT 1257 1256 1256                                                 
CONECT 1258 1259 1255                                                 
CONECT 1259 1260 1258                                                 
CONECT 1260 1262 1262 1261 1259                                       
CONECT 1261 1260                                                      
CONECT 1262 1260 1260                                                 
CONECT 1263 1264 1256                                                 
CONECT 1264 1267 1263 1265                                            
CONECT 1265 1264 1266 1266 1269                                       
CONECT 1266 1265 1265                                                 
CONECT 1267 1268 1264                                                 
CONECT 1268 1267                                                      
CONECT 1269 1265 1270                                                 
CONECT 1270 1269 1271 1273                                            
CONECT 1271 1270 1272 1272 1280                                       
CONECT 1272 1271 1271                                                 
CONECT 1273 1270 1274                                                 
CONECT 1274 1273 1276 1276 1275                                       
CONECT 1275 1274 1277 1277                                            
CONECT 1276 1274 1274 1278                                            
CONECT 1277 1275 1275 1279                                            
CONECT 1278 1276 1279 1279                                            
CONECT 1279 1278 1278 1277                                            
CONECT 1280 1271 1281                                                 
CONECT 1281 1282 1280 1284                                            
CONECT 1282 1289 1283 1283 1281                                       
CONECT 1283 1282 1282                                                 
CONECT 1284 1281 1285                                                 
CONECT 1285 1284 1286                                                 
CONECT 1286 1285 1287                                                 
CONECT 1287 1286 1288                                                 
CONECT 1288 1287                                                      
CONECT 1289 1290 1282                                                 
CONECT 1290 1293 1291 1289                                            
CONECT 1291 1290 1292 1292 1299                                       
CONECT 1292 1291 1291                                                 
CONECT 1293 1294 1290                                                 
CONECT 1294 1296 1296 1295 1293                                       
CONECT 1295 1297 1294                                                 
CONECT 1296 1298 1294 1294                                            
CONECT 1297 1298 1298 1295                                            
CONECT 1298 1297 1297 1296                                            
CONECT 1299 1291 1300                                                 
CONECT 1300 1299 1301                                                 
CONECT 1301 1300 1302 1302 1303                                       
CONECT 1302 1301 1301                                                 
CONECT 1303 1301 1304                                                 
CONECT 1304 1303 1305                                                 
CONECT 1305 1307 1306 1306 1304                                       
CONECT 1306 1305 1305                                                 
CONECT 1307 1308 1305                                                 
CONECT 1308 1311 1309 1307                                            
CONECT 1309 1319 1310 1310 1308                                       
CONECT 1310 1309 1309                                                 
CONECT 1311 1312 1308                                                 
CONECT 1312 1314 1314 1313 1311                                       
CONECT 1313 1315 1315 1312                                            
CONECT 1314 1316 1312 1312                                            
CONECT 1315 1317 1313 1313                                            
CONECT 1316 1317 1317 1314                                            
CONECT 1317 1318 1316 1316 1315                                       
CONECT 1318 1317                                                      
CONECT 1319 1320 1309                                                 
CONECT 1320 1321 1319 1323                                            
CONECT 1321 1331 1322 1322 1320                                       
CONECT 1322 1321 1321                                                 
CONECT 1323 1320 1324                                                 
CONECT 1324 1323 1326 1326 1325                                       
CONECT 1325 1324 1327 1327                                            
CONECT 1326 1324 1324 1328                                            
CONECT 1327 1325 1325 1329                                            
CONECT 1328 1326 1329 1329                                            
CONECT 1329 1328 1328 1327 1330                                       
CONECT 1330 1329                                                      
CONECT 1331 1332 1321                                                 
CONECT 1332 1335 1331 1333                                            
CONECT 1333 1332 1334 1334 1338                                       
CONECT 1334 1333 1333                                                 
CONECT 1335 1337 1336 1332                                            
CONECT 1336 1335                                                      
CONECT 1337 1335                                                      
CONECT 1338 1333 1339                                                 
CONECT 1339 1338 1340 1342                                            
CONECT 1340 1346 1341 1341 1339                                       
CONECT 1341 1340 1340                                                 
CONECT 1342 1339 1343                                                 
CONECT 1343 1342 1344                                                 
CONECT 1344 1343 1345                                                 
CONECT 1345 1344                                                      
CONECT 1346 1347 1352 1340                                            
CONECT 1347 1350 1346 1348                                            
CONECT 1348 1347 1353 1349 1349                                       
CONECT 1349 1348 1348                                                 
CONECT 1350 1347 1351                                                 
CONECT 1351 1350 1352                                                 
CONECT 1352 1351 1346                                                 
CONECT 1353 1348 1354                                                 
CONECT 1354 1353 1357 1355                                            
CONECT 1355 1356 1356 1354 1364                                       
CONECT 1356 1355 1355                                                 
CONECT 1357 1358 1354                                                 
CONECT 1358 1360 1360 1357 1359                                       
CONECT 1359 1358 1361 1361                                            
CONECT 1360 1362 1358 1358                                            
CONECT 1361 1363 1359 1359                                            
CONECT 1362 1360 1363 1363                                            
CONECT 1363 1362 1362 1361                                            
CONECT 1364 1355 1365 1370                                            
CONECT 1365 1366 1364 1368                                            
CONECT 1366 1371 1367 1367 1365                                       
CONECT 1367 1366 1366                                                 
CONECT 1368 1365 1369                                                 
CONECT 1369 1370 1368                                                 
CONECT 1370 1364 1369                                                 
CONECT 1371 1372 1366                                                 
CONECT 1372 1375 1371 1373                                            
CONECT 1373 1372 1374 1374 1376                                       
CONECT 1374 1373 1373                                                 
CONECT 1375 1372                                                      
CONECT 1376 1373 1377                                                 
CONECT 1377 1376 1378 1380                                            
CONECT 1378 1386 1377 1379 1379                                       
CONECT 1379 1378 1378                                                 
CONECT 1380 1377 1381                                                 
CONECT 1381 1380 1382 1382 1383                                       
CONECT 1382 1381 1381 1384                                            
CONECT 1383 1381 1385                                                 
CONECT 1384 1382 1385 1385                                            
CONECT 1385 1383 1384 1384                                            
CONECT 1386 1387 1378                                                 
CONECT 1387 1388 1390 1386                                            
CONECT 1388 1394 1389 1389 1387                                       
CONECT 1389 1388 1388                                                 
CONECT 1390 1387 1391                                                 
CONECT 1391 1390 1392 1393                                            
CONECT 1392 1391                                                      
CONECT 1393 1391                                                      
CONECT 1394 1395 1388                                                 
CONECT 1395 1396 1394                                                 
CONECT 1396 1397 1397 1398 1395                                       
CONECT 1397 1396 1396                                                 
CONECT 1398 1399 1396                                                 
CONECT 1399 1400 1402 1398                                            
CONECT 1400 1406 1401 1401 1399                                       
CONECT 1401 1400 1400                                                 
CONECT 1402 1404 1399 1403                                            
CONECT 1403 1402 1405                                                 
CONECT 1404 1402                                                      
CONECT 1405 1403                                                      
CONECT 1406 1407 1400                                                 
CONECT 1407 1408 1410 1406                                            
CONECT 1408 1409 1409 1415 1407                                       
CONECT 1409 1408 1408                                                 
CONECT 1410 1407 1411                                                 
CONECT 1411 1410 1412                                                 
CONECT 1412 1411 1413                                                 
CONECT 1413 1412 1414                                                 
CONECT 1414 1413                                                      
CONECT 1415 1416 1408                                                 
CONECT 1416 1419 1417 1415                                            
CONECT 1417 1416 1422 1418 1418                                       
CONECT 1418 1417 1417                                                 
CONECT 1419 1420 1421 1416                                            
CONECT 1420 1419                                                      
CONECT 1421 1419                                                      
CONECT 1422 1428 1417 1423                                            
CONECT 1423 1426 1422 1424                                            
CONECT 1424 1425 1425 1423 1429                                       
CONECT 1425 1424 1424                                                 
CONECT 1426 1427 1423                                                 
CONECT 1427 1428 1426                                                 
CONECT 1428 1427 1422                                                 
CONECT 1429 1424 1430                                                 
CONECT 1430 1429 1431 1433                                            
CONECT 1431 1430 1437 1432 1432                                       
CONECT 1432 1431 1431                                                 
CONECT 1433 1430 1434                                                 
CONECT 1434 1435 1433 1436                                            
CONECT 1435 1434                                                      
CONECT 1436 1434                                                      
CONECT 1437 1431 1438                                                 
CONECT 1438 1441 1437 1439                                            
CONECT 1439 1438 1440 1440 1445                                       
CONECT 1440 1439 1439                                                 
CONECT 1441 1442 1438                                                 
CONECT 1442 1444 1443 1443 1441                                       
CONECT 1443 1442 1442                                                 
CONECT 1444 1442                                                      
CONECT 1445 1439 1446                                                 
CONECT 1446 1447 1445 1449                                            
CONECT 1447 1450 1448 1448 1446                                       
CONECT 1448 1447 1447                                                 
CONECT 1449 1446                                                      
CONECT 1450 1451 1447                                                 
CONECT 1451 1454 1450 1452                                            
CONECT 1452 1451 1453 1453 1457                                       
CONECT 1453 1452 1452                                                 
CONECT 1454 1456 1455 1451                                            
CONECT 1455 1454                                                      
CONECT 1456 1454                                                      
CONECT 1457 1452 1458                                                 
CONECT 1458 1457 1459 1461                                            
CONECT 1459 1460 1460 1464 1458                                       
CONECT 1460 1459 1459                                                 
CONECT 1461 1458 1463 1462                                            
CONECT 1462 1461                                                      
CONECT 1463 1461                                                      
CONECT 1464 1465 1459                                                 
CONECT 1465 1468 1464 1466                                            
CONECT 1466 1465 1472 1467 1467                                       
CONECT 1467 1466 1466                                                 
CONECT 1468 1469 1465                                                 
CONECT 1469 1470 1471 1468                                            
CONECT 1470 1469                                                      
CONECT 1471 1469                                                      
CONECT 1472 1466 1473                                                 
CONECT 1473 1472 1474 1476                                            
CONECT 1474 1475 1475 1480 1473                                       
CONECT 1475 1474 1474                                                 
CONECT 1476 1473 1477                                                 
CONECT 1477 1476 1479 1478 1478                                       
CONECT 1478 1477 1477                                                 
CONECT 1479 1477                                                      
CONECT 1480 1481 1474                                                 
CONECT 1481 1484 1480 1482                                            
CONECT 1482 1481 1483 1483 1487                                       
CONECT 1483 1482 1482                                                 
CONECT 1484 1486 1481 1485                                            
CONECT 1485 1484                                                      
CONECT 1486 1484                                                      
CONECT 1487 1482 1488                                                 
CONECT 1488 1489 1487 1491                                            
CONECT 1489 1494 1490 1490 1488                                       
CONECT 1490 1489 1489                                                 
CONECT 1491 1488 1492 1493                                            
CONECT 1492 1491                                                      
CONECT 1493 1491                                                      
CONECT 1494 1495 1489                                                 
CONECT 1495 1496 1498 1494                                            
CONECT 1496 1497 1497 1502 1495                                       
CONECT 1497 1496 1496                                                 
CONECT 1498 1499 1495                                                 
CONECT 1499 1500 1498 1501                                            
CONECT 1500 1499                                                      
CONECT 1501 1499                                                      
CONECT 1502 1503 1496                                                 
CONECT 1503 1506 1504 1502                                            
CONECT 1504 1503 1505 1505 1514                                       
CONECT 1505 1504 1504                                                 
CONECT 1506 1507 1503                                                 
CONECT 1507 1508 1508 1509 1506                                       
CONECT 1508 1510 1507 1507                                            
CONECT 1509 1511 1511 1507                                            
CONECT 1510 1512 1512 1508                                            
CONECT 1511 1512 1509 1509                                            
CONECT 1512 1513 1510 1510 1511                                       
CONECT 1513 1512                                                      
CONECT 1514 1504 1515                                                 
CONECT 1515 1514 1516 1518                                            
CONECT 1516 1526 1517 1517 1515                                       
CONECT 1517 1516 1516                                                 
CONECT 1518 1515 1519                                                 
CONECT 1519 1518 1521 1521 1520                                       
CONECT 1520 1519 1522 1522                                            
CONECT 1521 1519 1519 1523                                            
CONECT 1522 1520 1520 1524                                            
CONECT 1523 1521 1524 1524                                            
CONECT 1524 1523 1523 1522 1525                                       
CONECT 1525 1524                                                      
CONECT 1526 1527 1516                                                 
CONECT 1527 1530 1526 1528                                            
CONECT 1528 1527 1529 1529 1534                                       
CONECT 1529 1528 1528                                                 
CONECT 1530 1527 1531                                                 
CONECT 1531 1530 1533 1532 1532                                       
CONECT 1532 1531 1531                                                 
CONECT 1533 1531                                                      
CONECT 1534 1528 1535                                                 
CONECT 1535 1534 1536 1538                                            
CONECT 1536 1546 1535 1537 1537                                       
CONECT 1537 1536 1536                                                 
CONECT 1538 1535 1539                                                 
CONECT 1539 1541 1541 1538 1540                                       
CONECT 1540 1539 1542 1542                                            
CONECT 1541 1543 1539 1539                                            
CONECT 1542 1544 1540 1540                                            
CONECT 1543 1541 1544 1544                                            
CONECT 1544 1543 1543 1545 1542                                       
CONECT 1545 1544                                                      
CONECT 1546 1547 1536                                                 
CONECT 1547 1548 1550 1546                                            
CONECT 1548 1549 1549 1554 1547                                       
CONECT 1549 1548 1548                                                 
CONECT 1550 1551 1547                                                 
CONECT 1551 1553 1550 1552 1552                                       
CONECT 1552 1551 1551                                                 
CONECT 1553 1551                                                      
CONECT 1554 1555 1548                                                 
CONECT 1555 1556 1554 1558                                            
CONECT 1556 1557 1557 1563 1555                                       
CONECT 1557 1556 1556                                                 
CONECT 1558 1555 1559                                                 
CONECT 1559 1558 1560                                                 
CONECT 1560 1559 1561                                                 
CONECT 1561 1560 1562                                                 
CONECT 1562 1561                                                      
CONECT 1563 1564 1556                                                 
CONECT 1564 1565 1563 1567                                            
CONECT 1565 1566 1566 1572 1564                                       
CONECT 1566 1565 1565                                                 
CONECT 1567 1564 1568                                                 
CONECT 1568 1567 1569                                                 
CONECT 1569 1568 1570 1570 1571                                       
CONECT 1570 1569 1569                                                 
CONECT 1571 1569                                                      
CONECT 1572 1573 1565                                                 
CONECT 1573 1574 1576 1572                                            
CONECT 1574 1575 1575 1579 1573                                       
CONECT 1575 1574 1574                                                 
CONECT 1576 1573 1577 1578                                            
CONECT 1577 1576                                                      
CONECT 1578 1576                                                      
CONECT 1579 1580 1574                                                 
CONECT 1580 1581 1583 1579                                            
CONECT 1581 1582 1582 1587 1580                                       
CONECT 1582 1581 1581                                                 
CONECT 1583 1580 1584                                                 
CONECT 1584 1583 1585                                                 
CONECT 1585 1586 1584                                                 
CONECT 1586 1585                                                      
CONECT 1587 1588 1581                                                 
CONECT 1588 1589 1591 1587                                            
CONECT 1589 1590 1590 1595 1588                                       
CONECT 1590 1589 1589                                                 
CONECT 1591 1588 1592                                                 
CONECT 1592 1591 1593 1593 1594                                       
CONECT 1593 1592 1592                                                 
CONECT 1594 1592                                                      
CONECT 1595 1589 1596                                                 
CONECT 1596 1597 1595 1599                                            
CONECT 1597 1601 1598 1598 1596                                       
CONECT 1598 1597 1597                                                 
CONECT 1599 1596 1600                                                 
CONECT 1600 1599                                                      
CONECT 1601 1602 1597                                                 
CONECT 1602 1605 1603 1601                                            
CONECT 1603 1602 1604 1604 1608                                       
CONECT 1604 1603 1603                                                 
CONECT 1605 1607 1606 1602                                            
CONECT 1606 1605                                                      
CONECT 1607 1605                                                      
CONECT 1608 1603 1609                                                 
CONECT 1609 1612 1608 1610                                            
CONECT 1610 1609 1611 1611 1616                                       
CONECT 1611 1610 1610                                                 
CONECT 1612 1613 1609                                                 
CONECT 1613 1615 1615 1612 1614                                       
CONECT 1614 1613                                                      
CONECT 1615 1613 1613                                                 
CONECT 1616 1610 1622 1617                                            
CONECT 1617 1616 1618 1620                                            
CONECT 1618 1617 1619 1619 1623                                       
CONECT 1619 1618 1618                                                 
CONECT 1620 1617 1621                                                 
CONECT 1621 1622 1620                                                 
CONECT 1622 1616 1621                                                 
CONECT 1623 1618 1624                                                 
CONECT 1624 1625 1623 1627                                            
CONECT 1625 1631 1626 1626 1624                                       
CONECT 1626 1625 1625                                                 
CONECT 1627 1624 1628                                                 
CONECT 1628 1627 1630 1629                                            
CONECT 1629 1628                                                      
CONECT 1630 1628                                                      
CONECT 1631 1632 1625                                                 
CONECT 1632 1633 1631                                                 
CONECT 1633 1634 1634 1632 1635                                       
CONECT 1634 1633 1633                                                 
CONECT 1635 1633 1636                                                 
CONECT 1636 1637 1635 1639                                            
CONECT 1637 1644 1638 1638 1636                                       
CONECT 1638 1637 1637                                                 
CONECT 1639 1636 1640                                                 
CONECT 1640 1639 1641                                                 
CONECT 1641 1640 1643 1642 1642                                       
CONECT 1642 1641 1641                                                 
CONECT 1643 1641                                                      
CONECT 1644 1645 1637                                                 
CONECT 1645 1646 1648 1644                                            
CONECT 1646 1647 1647 1655 1645                                       
CONECT 1647 1646 1646                                                 
CONECT 1648 1649 1645                                                 
CONECT 1649 1648 1650 1650 1651                                       
CONECT 1650 1649 1649 1652                                            
CONECT 1651 1649 1653 1653                                            
CONECT 1652 1650 1654 1654                                            
CONECT 1653 1651 1651 1654                                            
CONECT 1654 1652 1652 1653                                            
CONECT 1655 1656 1646                                                 
CONECT 1656 1659 1657 1655                                            
CONECT 1657 1658 1658 1656 1664                                       
CONECT 1658 1657 1657                                                 
CONECT 1659 1660 1656                                                 
CONECT 1660 1661 1659                                                 
CONECT 1661 1662 1662 1663 1660                                       
CONECT 1662 1661 1661                                                 
CONECT 1663 1661                                                      
CONECT 1664 1657 1665                                                 
CONECT 1665 1664 1666 1668                                            
CONECT 1666 1667 1667 1665 1678                                       
CONECT 1667 1666 1666                                                 
CONECT 1668 1665 1669                                                 
CONECT 1669 1668 1670 1670 1671                                       
CONECT 1670 1669 1669 1672                                            
CONECT 1671 1669 1674 1673                                            
CONECT 1672 1670 1673 1673                                            
CONECT 1673 1671 1672 1672 1675                                       
CONECT 1674 1671 1676 1676                                            
CONECT 1675 1673 1677 1677                                            
CONECT 1676 1674 1674 1677                                            
CONECT 1677 1676 1675 1675                                            
CONECT 1678 1666 1679                                                 
CONECT 1679 1680 1678 1682                                            
CONECT 1680 1689 1681 1681 1679                                       
CONECT 1681 1680 1680                                                 
CONECT 1682 1679 1683                                                 
CONECT 1683 1684 1684 1682 1685                                       
CONECT 1684 1686 1683 1683                                            
CONECT 1685 1683 1687 1687                                            
CONECT 1686 1684 1688 1688                                            
CONECT 1687 1688 1685 1685                                            
CONECT 1688 1686 1686 1687                                            
CONECT 1689 1690 1680                                                 
CONECT 1690 1693 1691 1689                                            
CONECT 1691 1692 1692 1690 1698                                       
CONECT 1692 1691 1691                                                 
CONECT 1693 1694 1690                                                 
CONECT 1694 1695 1693                                                 
CONECT 1695 1696 1694                                                 
CONECT 1696 1697 1695                                                 
CONECT 1697 1696                                                      
CONECT 1698 1691 1699                                                 
CONECT 1699 1698 1702 1700                                            
CONECT 1700 1699 1701 1701 1705                                       
CONECT 1701 1700 1700                                                 
CONECT 1702 1703 1699 1704                                            
CONECT 1703 1702                                                      
CONECT 1704 1702                                                      
CONECT 1705 1700 1706                                                 
CONECT 1706 1705 1707 1709                                            
CONECT 1707 1712 1708 1708 1706
[truncated: 123,190 more chars]
