# Supplementary material for: Theoretical Study of Sphingomyelinases from Entamoeba histolytica and Trichomonas vaginalis Sheds Light on the Evolution of Enzymes Needed for Survival and Colonization
Source: Pathogens. 2025 Jan 5;14(1):32. doi: 10.3390/pathogens14010032 (PMC11768322; doi:10.3390/pathogens14010032)
Supplement: Supplementary file 1 [file pathogens-14-00032-s001.zip › Supplementary structural Files/2_Smase6_nosignalpeptideMg.pdb]

COMPND    17412ece4fdc9674 
AUTHOR    GENERATED BY OPEN BABEL 3.1.1
ATOM      1  N   PHE A   1     -10.853  16.577  -6.325  1.00  0.00           N  
ATOM      2  CA  PHE A   1      -9.818  16.713  -5.294  1.00  0.00           C  
ATOM      3  C   PHE A   1      -8.744  15.646  -5.465  1.00  0.00           C  
ATOM      4  O   PHE A   1      -8.968  14.662  -6.172  1.00  0.00           O  
ATOM      5  CB  PHE A   1     -10.434  16.672  -3.895  1.00  0.00           C  
ATOM      6  CG  PHE A   1     -10.970  15.322  -3.467  1.00  0.00           C  
ATOM      7  CD1 PHE A   1     -12.269  14.902  -3.826  1.00  0.00           C  
ATOM      8  CD2 PHE A   1     -10.178  14.481  -2.660  1.00  0.00           C  
ATOM      9  CE1 PHE A   1     -12.775  13.682  -3.387  1.00  0.00           C  
ATOM     10  CE2 PHE A   1     -10.685  13.243  -2.208  1.00  0.00           C  
ATOM     11  CZ  PHE A   1     -11.977  12.853  -2.568  1.00  0.00           C  
ATOM     12  N   GLU A   2      -7.583  15.835  -4.848  1.00  0.00           N  
ATOM     13  CA  GLU A   2      -6.515  14.841  -4.815  1.00  0.00           C  
ATOM     14  C   GLU A   2      -6.445  14.161  -3.445  1.00  0.00           C  
ATOM     15  O   GLU A   2      -6.801  14.742  -2.415  1.00  0.00           O  
ATOM     16  CB  GLU A   2      -5.171  15.467  -5.199  1.00  0.00           C  
ATOM     17  CG  GLU A   2      -5.127  16.002  -6.645  1.00  0.00           C  
ATOM     18  CD  GLU A   2      -3.686  16.394  -7.030  1.00  0.00           C  
ATOM     19  OE1 GLU A   2      -3.216  16.006  -8.134  1.00  0.00           O  
ATOM     20  OE2 GLU A   2      -2.949  16.965  -6.200  1.00  0.00           O  
ATOM     21  N   MET A   3      -5.964  12.911  -3.428  1.00  0.00           N  
ATOM     22  CA  MET A   3      -5.849  12.107  -2.214  1.00  0.00           C  
ATOM     23  C   MET A   3      -4.579  11.268  -2.229  1.00  0.00           C  
ATOM     24  O   MET A   3      -4.324  10.514  -3.170  1.00  0.00           O  
ATOM     25  CB  MET A   3      -7.104  11.238  -2.077  1.00  0.00           C  
ATOM     26  CG  MET A   3      -7.075  10.312  -0.860  1.00  0.00           C  
ATOM     27  SD  MET A   3      -8.629   9.393  -0.614  1.00  0.00           S  
ATOM     28  CE  MET A   3      -8.582   8.313  -2.061  1.00  0.00           C  
ATOM     29  N   TRP A   4      -3.795  11.350  -1.157  1.00  0.00           N  
ATOM     30  CA  TRP A   4      -2.615  10.525  -0.949  1.00  0.00           C  
ATOM     31  C   TRP A   4      -2.988   9.152  -0.376  1.00  0.00           C  
ATOM     32  O   TRP A   4      -3.893   9.047   0.445  1.00  0.00           O  
ATOM     33  CB  TRP A   4      -1.636  11.256  -0.037  1.00  0.00           C  
ATOM     34  CG  TRP A   4      -1.094  12.535  -0.605  1.00  0.00           C  
ATOM     35  CD1 TRP A   4      -1.611  13.771  -0.394  1.00  0.00           C  
ATOM     36  CD2 TRP A   4       0.044  12.713  -1.493  1.00  0.00           C  
ATOM     37  NE1 TRP A   4      -0.865  14.715  -1.088  1.00  0.00           N  
ATOM     38  CE2 TRP A   4       0.164  14.105  -1.768  1.00  0.00           C  
ATOM     39  CE3 TRP A   4       0.989  11.840  -2.079  1.00  0.00           C  
ATOM     40  CZ2 TRP A   4       1.196  14.613  -2.600  1.00  0.00           C  
ATOM     41  CZ3 TRP A   4       2.016  12.354  -2.904  1.00  0.00           C  
ATOM     42  CH2 TRP A   4       2.107  13.720  -3.157  1.00  0.00           C  
ATOM     43  N   GLN A   5      -2.245   8.116  -0.754  1.00  0.00           N  
ATOM     44  CA  GLN A   5      -2.278   6.797  -0.130  1.00  0.00           C  
ATOM     45  C   GLN A   5      -0.912   6.503   0.493  1.00  0.00           C  
ATOM     46  O   GLN A   5       0.068   6.294  -0.218  1.00  0.00           O  
ATOM     47  CB  GLN A   5      -2.681   5.746  -1.169  1.00  0.00           C  
ATOM     48  CG  GLN A   5      -2.819   4.351  -0.549  1.00  0.00           C  
ATOM     49  CD  GLN A   5      -3.142   3.266  -1.578  1.00  0.00           C  
ATOM     50  OE1 GLN A   5      -2.975   3.428  -2.780  1.00  0.00           O  
ATOM     51  NE2 GLN A   5      -3.590   2.121  -1.135  1.00  0.00           N  
ATOM     52  N   LEU A   6      -0.877   6.487   1.818  1.00  0.00           N  
ATOM     53  CA  LEU A   6       0.300   6.192   2.628  1.00  0.00           C  
ATOM     54  C   LEU A   6       0.115   4.804   3.250  1.00  0.00           C  
ATOM     55  O   LEU A   6      -0.797   4.621   4.052  1.00  0.00           O  
ATOM     56  CB  LEU A   6       0.427   7.301   3.681  1.00  0.00           C  
ATOM     57  CG  LEU A   6       1.595   7.116   4.668  1.00  0.00           C  
ATOM     58  CD1 LEU A   6       2.942   7.168   3.955  1.00  0.00           C  
ATOM     59  CD2 LEU A   6       1.571   8.233   5.707  1.00  0.00           C  
ATOM     60  N   THR A   7       0.965   3.841   2.895  1.00  0.00           N  
ATOM     61  CA  THR A   7       0.783   2.454   3.340  1.00  0.00           C  
ATOM     62  C   THR A   7       2.091   1.775   3.707  1.00  0.00           C  
ATOM     63  O   THR A   7       3.145   2.153   3.180  1.00  0.00           O  
ATOM     64  CB  THR A   7      -0.010   1.662   2.292  1.00  0.00           C  
ATOM     65  OG1 THR A   7      -0.510   0.477   2.857  1.00  0.00           O  
ATOM     66  CG2 THR A   7       0.781   1.313   1.028  1.00  0.00           C  
ATOM     67  N   ASP A   8       2.023   0.794   4.617  1.00  0.00           N  
ATOM     68  CA  ASP A   8       3.097  -0.126   4.973  1.00  0.00           C  
ATOM     69  C   ASP A   8       4.428   0.589   5.272  1.00  0.00           C  
ATOM     70  O   ASP A   8       5.429   0.434   4.576  1.00  0.00           O  
ATOM     71  CB  ASP A   8       3.223  -1.213   3.906  1.00  0.00           C  
ATOM     72  CG  ASP A   8       1.902  -1.955   3.698  1.00  0.00           C  
ATOM     73  OD1 ASP A   8       1.611  -2.879   4.473  1.00  0.00           O  
ATOM     74  OD2 ASP A   8       1.172  -1.583   2.750  1.00  0.00           O  
ATOM     75  N   ILE A   9       4.413   1.424   6.301  1.00  0.00           N  
ATOM     76  CA  ILE A   9       5.592   2.205   6.688  1.00  0.00           C  
ATOM     77  C   ILE A   9       6.618   1.312   7.387  1.00  0.00           C  
ATOM     78  O   ILE A   9       7.807   1.455   7.121  1.00  0.00           O  
ATOM     79  CB  ILE A   9       5.187   3.397   7.577  1.00  0.00           C  
ATOM     80  CG1 ILE A   9       4.261   4.363   6.800  1.00  0.00           C  
ATOM     81  CG2 ILE A   9       6.431   4.135   8.086  1.00  0.00           C  
ATOM     82  CD1 ILE A   9       3.701   5.501   7.665  1.00  0.00           C  
ATOM     83  N   HIS A  10       6.178   0.435   8.291  1.00  0.00           N  
ATOM     84  CA  HIS A  10       7.018  -0.402   9.148  1.00  0.00           C  
ATOM     85  C   HIS A  10       8.198   0.370   9.760  1.00  0.00           C  
ATOM     86  O   HIS A  10       9.363   0.024   9.573  1.00  0.00           O  
ATOM     87  CB  HIS A  10       7.450  -1.659   8.395  1.00  0.00           C  
ATOM     88  CG  HIS A  10       6.311  -2.576   8.044  1.00  0.00           C  
ATOM     89  ND1 HIS A  10       5.738  -3.515   8.890  1.00  0.00           N  
ATOM     90  CD2 HIS A  10       5.704  -2.684   6.826  1.00  0.00           C  
ATOM     91  CE1 HIS A  10       4.810  -4.163   8.175  1.00  0.00           C  
ATOM     92  NE2 HIS A  10       4.763  -3.695   6.927  1.00  0.00           N  
ATOM     93  N   LEU A  11       7.900   1.456  10.474  1.00  0.00           N  
ATOM     94  CA  LEU A  11       8.940   2.316  11.035  1.00  0.00           C  
ATOM     95  C   LEU A  11       9.769   1.570  12.078  1.00  0.00           C  
ATOM     96  O   LEU A  11       9.266   1.220  13.145  1.00  0.00           O  
ATOM     97  CB  LEU A  11       8.297   3.578  11.633  1.00  0.00           C  
ATOM     98  CG  LEU A  11       9.286   4.487  12.379  1.00  0.00           C  
ATOM     99  CD1 LEU A  11      10.404   5.021  11.481  1.00  0.00           C  
ATOM    100  CD2 LEU A  11       8.539   5.689  12.965  1.00  0.00           C  
ATOM    101  N   ASP A  12      11.072   1.437  11.846  1.00  0.00           N  
ATOM    102  CA  ASP A  12      12.015   0.996  12.855  1.00  0.00           C  
ATOM    103  C   ASP A  12      12.669   2.190  13.566  1.00  0.00           C  
ATOM    104  O   ASP A  12      13.606   2.798  13.027  1.00  0.00           O  
ATOM    105  CB  ASP A  12      13.057   0.035  12.269  1.00  0.00           C  
ATOM    106  CG  ASP A  12      13.932  -0.554  13.385  1.00  0.00           C  
ATOM    107  OD1 ASP A  12      13.634  -0.317  14.580  1.00  0.00           O  
ATOM    108  OD2 ASP A  12      14.894  -1.286  13.097  1.00  0.00           O  
ATOM    109  N   PRO A  13      12.258   2.524  14.800  1.00  0.00           N  
ATOM    110  CA  PRO A  13      12.898   3.587  15.571  1.00  0.00           C  
ATOM    111  C   PRO A  13      14.323   3.234  16.012  1.00  0.00           C  
ATOM    112  O   PRO A  13      15.071   4.114  16.411  1.00  0.00           O  
ATOM    113  CB  PRO A  13      11.965   3.810  16.761  1.00  0.00           C  
ATOM    114  CG  PRO A  13      11.338   2.437  16.984  1.00  0.00           C  
ATOM    115  CD  PRO A  13      11.202   1.886  15.571  1.00  0.00           C  
ATOM    116  N   MET A  14      14.714   1.959  15.938  1.00  0.00           N  
ATOM    117  CA  MET A  14      16.046   1.478  16.312  1.00  0.00           C  
ATOM    118  C   MET A  14      17.019   1.399  15.126  1.00  0.00           C  
ATOM    119  O   MET A  14      18.180   1.046  15.329  1.00  0.00           O  
ATOM    120  CB  MET A  14      15.937   0.123  17.018  1.00  0.00           C  
ATOM    121  CG  MET A  14      15.090   0.186  18.294  1.00  0.00           C  
ATOM    122  SD  MET A  14      15.066  -1.344  19.279  1.00  0.00           S  
ATOM    123  CE  MET A  14      16.829  -1.566  19.612  1.00  0.00           C  
ATOM    124  N   TYR A  15      16.583   1.740  13.904  1.00  0.00           N  
ATOM    125  CA  TYR A  15      17.440   1.723  12.723  1.00  0.00           C  
ATOM    126  C   TYR A  15      18.706   2.558  12.950  1.00  0.00           C  
ATOM    127  O   TYR A  15      18.647   3.745  13.274  1.00  0.00           O  
ATOM    128  CB  TYR A  15      16.677   2.216  11.497  1.00  0.00           C  
ATOM    129  CG  TYR A  15      17.481   2.138  10.210  1.00  0.00           C  
ATOM    130  CD1 TYR A  15      18.481   3.083   9.919  1.00  0.00           C  
ATOM    131  CD2 TYR A  15      17.243   1.096   9.287  1.00  0.00           C  
ATOM    132  CE1 TYR A  15      19.249   2.988   8.744  1.00  0.00           C  
ATOM    133  CE2 TYR A  15      17.993   0.992   8.113  1.00  0.00           C  
ATOM    134  CZ  TYR A  15      18.998   1.940   7.836  1.00  0.00           C  
ATOM    135  OH  TYR A  15      19.734   1.852   6.688  1.00  0.00           O  
ATOM    136  N   THR A  16      19.852   1.945  12.710  1.00  0.00           N  
ATOM    137  CA  THR A  16      21.157   2.575  12.921  1.00  0.00           C  
ATOM    138  C   THR A  16      21.934   2.641  11.615  1.00  0.00           C  
ATOM    139  O   THR A  16      22.252   1.623  10.998  1.00  0.00           O  
ATOM    140  CB  THR A  16      21.940   1.846  14.021  1.00  0.00           C  
ATOM    141  OG1 THR A  16      21.204   1.899  15.223  1.00  0.00           O  
ATOM    142  CG2 THR A  16      23.286   2.497  14.305  1.00  0.00           C  
ATOM    143  N   VAL A  17      22.288   3.844  11.169  1.00  0.00           N  
ATOM    144  CA  VAL A  17      23.098   4.054   9.963  1.00  0.00           C  
ATOM    145  C   VAL A  17      24.477   3.419  10.144  1.00  0.00           C  
ATOM    146  O   VAL A  17      25.139   3.635  11.157  1.00  0.00           O  
ATOM    147  CB  VAL A  17      23.225   5.547   9.628  1.00  0.00           C  
ATOM    148  CG1 VAL A  17      24.067   5.777   8.363  1.00  0.00           C  
ATOM    149  CG2 VAL A  17      21.850   6.183   9.388  1.00  0.00           C  
ATOM    150  N   GLY A  18      24.942   2.654   9.146  1.00  0.00           N  
ATOM    151  CA  GLY A  18      26.231   1.957   9.191  1.00  0.00           C  
ATOM    152  C   GLY A  18      26.223   0.633   9.961  1.00  0.00           C  
ATOM    153  O   GLY A  18      27.292   0.039  10.137  1.00  0.00           O  
ATOM    154  N   SER A  19      25.055   0.180  10.410  1.00  0.00           N  
ATOM    155  CA  SER A  19      24.858  -1.152  10.988  1.00  0.00           C  
ATOM    156  C   SER A  19      24.857  -2.257   9.920  1.00  0.00           C  
ATOM    157  O   SER A  19      24.972  -1.993   8.714  1.00  0.00           O  
ATOM    158  CB  SER A  19      23.561  -1.177  11.795  1.00  0.00           C  
ATOM    159  OG  SER A  19      22.481  -0.938  10.923  1.00  0.00           O  
ATOM    160  N   ASP A  20      24.750  -3.511  10.368  1.00  0.00           N  
ATOM    161  CA  ASP A  20      24.659  -4.688   9.515  1.00  0.00           C  
ATOM    162  C   ASP A  20      23.207  -4.942   9.074  1.00  0.00           C  
ATOM    163  O   ASP A  20      22.363  -5.234   9.926  1.00  0.00           O  
ATOM    164  CB  ASP A  20      25.251  -5.886  10.272  1.00  0.00           C  
ATOM    165  CG  ASP A  20      25.369  -7.146   9.419  1.00  0.00           C  
ATOM    166  OD1 ASP A  20      24.895  -7.141   8.261  1.00  0.00           O  
ATOM    167  OD2 ASP A  20      25.968  -8.117   9.930  1.00  0.00           O  
ATOM    168  N   PRO A  21      22.898  -4.904   7.768  1.00  0.00           N  
ATOM    169  CA  PRO A  21      21.568  -5.240   7.266  1.00  0.00           C  
ATOM    170  C   PRO A  21      21.103  -6.653   7.619  1.00  0.00           C  
ATOM    171  O   PRO A  21      19.916  -6.870   7.815  1.00  0.00           O  
ATOM    172  CB  PRO A  21      21.657  -5.060   5.750  1.00  0.00           C  
ATOM    173  CG  PRO A  21      22.755  -4.021   5.586  1.00  0.00           C  
ATOM    174  CD  PRO A  21      23.730  -4.399   6.688  1.00  0.00           C  
ATOM    175  N   LEU A  22      22.024  -7.609   7.767  1.00  0.00           N  
ATOM    176  CA  LEU A  22      21.696  -8.973   8.193  1.00  0.00           C  
ATOM    177  C   LEU A  22      21.291  -9.053   9.671  1.00  0.00           C  
ATOM    178  O   LEU A  22      20.727 -10.053  10.103  1.00  0.00           O  
ATOM    179  CB  LEU A  22      22.893  -9.901   7.921  1.00  0.00           C  
ATOM    180  CG  LEU A  22      23.312 -10.018   6.451  1.00  0.00           C  
ATOM    181  CD1 LEU A  22      24.545 -10.917   6.339  1.00  0.00           C  
ATOM    182  CD2 LEU A  22      22.203 -10.614   5.580  1.00  0.00           C  
ATOM    183  N   LYS A  23      21.528  -7.994  10.443  1.00  0.00           N  
ATOM    184  CA  LYS A  23      21.094  -7.814  11.833  1.00  0.00           C  
ATOM    185  C   LYS A  23      19.976  -6.770  11.933  1.00  0.00           C  
ATOM    186  O   LYS A  23      19.959  -5.952  12.853  1.00  0.00           O  
ATOM    187  CB  LYS A  23      22.294  -7.486  12.727  1.00  0.00           C  
ATOM    188  CG  LYS A  23      23.321  -8.612  12.737  1.00  0.00           C  
ATOM    189  CD  LYS A  23      24.394  -8.288  13.774  1.00  0.00           C  
ATOM    190  CE  LYS A  23      25.406  -9.420  13.852  1.00  0.00           C  
ATOM    191  NZ  LYS A  23      26.352  -9.188  14.967  1.00  0.00           N  
ATOM    192  N   LEU A  24      19.065  -6.771  10.986  1.00  0.00           N  
ATOM    193  CA  LEU A  24      17.897  -5.888  10.919  1.00  0.00           C  
ATOM    194  C   LEU A  24      18.244  -4.387  10.917  1.00  0.00           C  
ATOM    195  O   LEU A  24      17.441  -3.568  11.336  1.00  0.00           O  
ATOM    196  CB  LEU A  24      16.888  -6.256  12.026  1.00  0.00           C  
ATOM    197  CG  LEU A  24      16.400  -7.715  12.017  1.00  0.00           C  
ATOM    198  CD1 LEU A  24      15.587  -7.974  13.281  1.00  0.00           C  
ATOM    199  CD2 LEU A  24      15.520  -7.997  10.802  1.00  0.00           C  
ATOM    200  N   CYS A  25      19.442  -4.025  10.463  1.00  0.00           N  
ATOM    201  CA  CYS A  25      19.935  -2.651  10.473  1.00  0.00           C  
ATOM    202  C   CYS A  25      19.966  -1.996  11.868  1.00  0.00           C  
ATOM    203  O   CYS A  25      19.816  -0.785  11.990  1.00  0.00           O  
ATOM    204  CB  CYS A  25      19.178  -1.813   9.438  1.00  0.00           C  
ATOM    205  SG  CYS A  25      19.370  -2.399   7.738  1.00  0.00           S  
ATOM    206  N   ARG A  26      20.177  -2.774  12.931  1.00  0.00           N  
ATOM    207  CA  ARG A  26      20.203  -2.283  14.321  1.00  0.00           C  
ATOM    208  C   ARG A  26      21.557  -2.416  14.997  1.00  0.00           C  
ATOM    209  O   ARG A  26      21.922  -1.605  15.833  1.00  0.00           O  
ATOM    210  CB  ARG A  26      19.158  -3.040  15.141  1.00  0.00           C  
ATOM    211  CG  ARG A  26      17.750  -2.753  14.625  1.00  0.00           C  
ATOM    212  CD  ARG A  26      16.727  -3.551  15.413  1.00  0.00           C  
ATOM    213  NE  ARG A  26      15.385  -3.131  15.058  1.00  0.00           N  
ATOM    214  CZ  ARG A  26      14.327  -3.152  15.830  1.00  0.00           C  
ATOM    215  NH1 ARG A  26      14.340  -3.717  16.999  1.00  0.00           N  
ATOM    216  NH2 ARG A  26      13.229  -2.584  15.446  1.00  0.00           N  
ATOM    217  N   GLU A  27      22.293  -3.456  14.635  1.00  0.00           N  
ATOM    218  CA  GLU A  27      23.517  -3.856  15.308  1.00  0.00           C  
ATOM    219  C   GLU A  27      24.665  -4.129  14.336  1.00  0.00           C  
ATOM    220  O   GLU A  27      24.491  -4.189  13.113  1.00  0.00           O  
ATOM    221  CB  GLU A  27      23.260  -5.113  16.157  1.00  0.00           C  
ATOM    222  CG  GLU A  27      22.248  -4.898  17.287  1.00  0.00           C  
ATOM    223  CD  GLU A  27      22.071  -6.145  18.163  1.00  0.00           C  
ATOM    224  OE1 GLU A  27      21.160  -6.120  19.005  1.00  0.00           O  
ATOM    225  OE2 GLU A  27      22.869  -7.100  17.982  1.00  0.00           O  
ATOM    226  N   GLY A  28      25.867  -4.326  14.884  1.00  0.00           N  
ATOM    227  CA  GLY A  28      27.052  -4.666  14.112  1.00  0.00           C  
ATOM    228  C   GLY A  28      27.561  -3.516  13.241  1.00  0.00           C  
ATOM    229  O   GLY A  28      27.224  -2.352  13.428  1.00  0.00           O  
ATOM    230  N   LYS A  29      28.449  -3.861  12.292  1.00  0.00           N  
ATOM    231  CA  LYS A  29      29.015  -2.927  11.324  1.00  0.00           C  
ATOM    232  C   LYS A  29      28.693  -3.406   9.918  1.00  0.00           C  
ATOM    233  O   LYS A  29      28.921  -4.562   9.593  1.00  0.00           O  
ATOM    234  CB  LYS A  29      30.531  -2.785  11.506  1.00  0.00           C  
ATOM    235  CG  LYS A  29      30.905  -2.066  12.806  1.00  0.00           C  
ATOM    236  CD  LYS A  29      32.426  -1.870  12.882  1.00  0.00           C  
ATOM    237  CE  LYS A  29      32.790  -1.149  14.173  1.00  0.00           C  
ATOM    238  NZ  LYS A  29      34.259  -0.961  14.311  1.00  0.00           N  
ATOM    239  N   GLY A  30      28.227  -2.493   9.087  1.00  0.00           N  
ATOM    240  CA  GLY A  30      27.835  -2.785   7.724  1.00  0.00           C  
ATOM    241  C   GLY A  30      27.652  -1.518   6.907  1.00  0.00           C  
ATOM    242  O   GLY A  30      28.331  -0.512   7.109  1.00  0.00           O  
ATOM    243  N   ASN A  31      26.730  -1.582   5.960  1.00  0.00           N  
ATOM    244  CA  ASN A  31      26.470  -0.516   4.996  1.00  0.00           C  
ATOM    245  C   ASN A  31      24.987  -0.120   4.947  1.00  0.00           C  
ATOM    246  O   ASN A  31      24.500   0.287   3.897  1.00  0.00           O  
ATOM    247  CB  ASN A  31      27.075  -0.916   3.640  1.00  0.00           C  
ATOM    248  CG  ASN A  31      26.547  -2.234   3.088  1.00  0.00           C  
ATOM    249  OD1 ASN A  31      25.724  -2.924   3.658  1.00  0.00           O  
ATOM    250  ND2 ASN A  31      27.053  -2.654   1.949  1.00  0.00           N  
ATOM    251  N   ALA A  32      24.284  -0.238   6.065  1.00  0.00           N  
ATOM    252  CA  ALA A  32      22.928   0.289   6.218  1.00  0.00           C  
ATOM    253  C   ALA A  32      22.920   1.788   5.896  1.00  0.00           C  
ATOM    254  O   ALA A  32      23.663   2.587   6.480  1.00  0.00           O  
ATOM    255  CB  ALA A  32      22.431  -0.017   7.629  1.00  0.00           C  
ATOM    256  N   GLY A  33      22.131   2.176   4.904  1.00  0.00           N  
ATOM    257  CA  GLY A  33      22.142   3.510   4.317  1.00  0.00           C  
ATOM    258  C   GLY A  33      21.463   4.564   5.193  1.00  0.00           C  
ATOM    259  O   GLY A  33      20.634   4.250   6.042  1.00  0.00           O  
ATOM    260  N   LYS A  34      21.754   5.837   4.935  1.00  0.00           N  
ATOM    261  CA  LYS A  34      21.135   6.951   5.671  1.00  0.00           C  
ATOM    262  C   LYS A  34      19.600   6.931   5.661  1.00  0.00           C  
ATOM    263  O   LYS A  34      18.978   7.323   6.641  1.00  0.00           O  
ATOM    264  CB  LYS A  34      21.652   8.291   5.110  1.00  0.00           C  
ATOM    265  CG  LYS A  34      21.060   9.492   5.858  1.00  0.00           C  
ATOM    266  CD  LYS A  34      21.576  10.835   5.342  1.00  0.00           C  
ATOM    267  CE  LYS A  34      20.817  11.923   6.112  1.00  0.00           C  
ATOM    268  NZ  LYS A  34      21.113  13.295   5.620  1.00  0.00           N  
ATOM    269  N   TYR A  35      19.008   6.533   4.531  1.00  0.00           N  
ATOM    270  CA  TYR A  35      17.562   6.579   4.302  1.00  0.00           C  
ATOM    271  C   TYR A  35      16.906   5.195   4.281  1.00  0.00           C  
ATOM    272  O   TYR A  35      15.752   5.092   3.886  1.00  0.00           O  
ATOM    273  CB  TYR A  35      17.283   7.360   3.009  1.00  0.00           C  
ATOM    274  CG  TYR A  35      17.705   8.807   3.059  1.00  0.00           C  
ATOM    275  CD1 TYR A  35      16.962   9.731   3.814  1.00  0.00           C  
ATOM    276  CD2 TYR A  35      18.825   9.249   2.337  1.00  0.00           C  
ATOM    277  CE1 TYR A  35      17.322  11.082   3.842  1.00  0.00           C  
ATOM    278  CE2 TYR A  35      19.199  10.603   2.353  1.00  0.00           C  
ATOM    279  CZ  TYR A  35      18.441  11.516   3.108  1.00  0.00           C  
ATOM    280  OH  TYR A  35      18.795  12.837   3.126  1.00  0.00           O  
ATOM    281  N   GLY A  36      17.633   4.141   4.674  1.00  0.00           N  
ATOM    282  CA  GLY A  36      17.122   2.782   4.656  1.00  0.00           C  
ATOM    283  C   GLY A  36      18.032   1.795   3.936  1.00  0.00           C  
ATOM    284  O   GLY A  36      19.090   2.149   3.408  1.00  0.00           O  
ATOM    285  N   ASP A  37      17.603   0.536   3.958  1.00  0.00           N  
ATOM    286  CA  ASP A  37      18.236  -0.593   3.294  1.00  0.00           C  
ATOM    287  C   ASP A  37      17.157  -1.566   2.825  1.00  0.00           C  
ATOM    288  O   ASP A  37      16.214  -1.814   3.567  1.00  0.00           O  
ATOM    289  CB  ASP A  37      19.175  -1.290   4.283  1.00  0.00           C  
ATOM    290  CG  ASP A  37      20.143  -2.227   3.576  1.00  0.00           C  
ATOM    291  OD1 ASP A  37      19.752  -3.295   3.052  1.00  0.00           O  
ATOM    292  OD2 ASP A  37      21.333  -1.872   3.506  1.00  0.00           O  
ATOM    293  N   TYR A  38      17.291  -2.137   1.626  1.00  0.00           N  
ATOM    294  CA  TYR A  38      16.289  -3.059   1.077  1.00  0.00           C  
ATOM    295  C   TYR A  38      16.093  -4.361   1.878  1.00  0.00           C  
ATOM    296  O   TYR A  38      15.179  -5.130   1.580  1.00  0.00           O  
ATOM    297  CB  TYR A  38      16.636  -3.372  -0.377  1.00  0.00           C  
ATOM    298  CG  TYR A  38      16.469  -2.201  -1.328  1.00  0.00           C  
ATOM    299  CD1 TYR A  38      15.194  -1.646  -1.528  1.00  0.00           C  
ATOM    300  CD2 TYR A  38      17.565  -1.675  -2.028  1.00  0.00           C  
ATOM    301  CE1 TYR A  38      15.011  -0.580  -2.423  1.00  0.00           C  
ATOM    302  CE2 TYR A  38      17.393  -0.610  -2.932  1.00  0.00           C  
ATOM    303  CZ  TYR A  38      16.114  -0.075  -3.123  1.00  0.00           C  
ATOM    304  OH  TYR A  38      15.934   0.971  -4.006  1.00  0.00           O  
ATOM    305  N   SER A  39      16.931  -4.612   2.872  1.00  0.00           N  
ATOM    306  CA  SER A  39      16.823  -5.759   3.779  1.00  0.00           C  
ATOM    307  C   SER A  39      16.182  -5.402   5.125  1.00  0.00           C  
ATOM    308  O   SER A  39      16.073  -6.274   5.986  1.00  0.00           O  
ATOM    309  CB  SER A  39      18.202  -6.375   4.025  1.00  0.00           C  
ATOM    310  OG  SER A  39      18.905  -6.565   2.814  1.00  0.00           O  
ATOM    311  N   CYS A  40      15.808  -4.143   5.328  1.00  0.00           N  
ATOM    312  CA  CYS A  40      15.359  -3.624   6.617  1.00  0.00           C  
ATOM    313  C   CYS A  40      14.075  -2.799   6.473  1.00  0.00           C  
ATOM    314  O   CYS A  40      13.732  -2.355   5.375  1.00  0.00           O  
ATOM    315  CB  CYS A  40      16.493  -2.785   7.227  1.00  0.00           C  
ATOM    316  SG  CYS A  40      18.007  -3.745   7.506  1.00  0.00           S  
ATOM    317  N   ASP A  41      13.408  -2.566   7.607  1.00  0.00           N  
ATOM    318  CA  ASP A  41      12.262  -1.671   7.679  1.00  0.00           C  
ATOM    319  C   ASP A  41      12.673  -0.192   7.585  1.00  0.00           C  
ATOM    320  O   ASP A  41      13.840   0.181   7.748  1.00  0.00           O  
ATOM    321  CB  ASP A  41      11.457  -1.969   8.945  1.00  0.00           C  
ATOM    322  CG  ASP A  41      10.681  -3.289   8.879  1.00  0.00           C  
ATOM    323  OD1 ASP A  41      10.326  -3.734   7.777  1.00  0.00           O  
ATOM    324  OD2 ASP A  41      10.407  -3.855   9.967  1.00  0.00           O  
ATOM    325  N   ALA A  42      11.694   0.665   7.310  1.00  0.00           N  
ATOM    326  CA  ALA A  42      11.910   2.081   7.074  1.00  0.00           C  
ATOM    327  C   ALA A  42      12.440   2.823   8.309  1.00  0.00           C  
ATOM    328  O   ALA A  42      12.120   2.509   9.454  1.00  0.00           O  
ATOM    329  CB  ALA A  42      10.616   2.706   6.559  1.00  0.00           C  
ATOM    330  N   ASN A  43      13.227   3.864   8.079  1.00  0.00           N  
ATOM    331  CA  ASN A  43      13.782   4.694   9.145  1.00  0.00           C  
ATOM    332  C   ASN A  43      13.160   6.098   9.182  1.00  0.00           C  
ATOM    333  O   ASN A  43      12.573   6.585   8.215  1.00  0.00           O  
ATOM    334  CB  ASN A  43      15.313   4.676   9.074  1.00  0.00           C  
ATOM    335  CG  ASN A  43      15.927   5.526   7.974  1.00  0.00           C  
ATOM    336  OD1 ASN A  43      15.329   6.347   7.317  1.00  0.00           O  
ATOM    337  ND2 ASN A  43      17.221   5.383   7.781  1.00  0.00           N  
ATOM    338  N   MET A  44      13.369   6.788  10.304  1.00  0.00           N  
ATOM    339  CA  MET A  44      12.806   8.122  10.506  1.00  0.00           C  
ATOM    340  C   MET A  44      13.331   9.159   9.499  1.00  0.00           C  
ATOM    341  O   MET A  44      12.597  10.059   9.100  1.00  0.00           O  
ATOM    342  CB  MET A  44      13.076   8.567  11.946  1.00  0.00           C  
ATOM    343  CG  MET A  44      12.194   9.755  12.336  1.00  0.00           C  
ATOM    344  SD  MET A  44      10.426   9.357  12.361  1.00  0.00           S  
ATOM    345  CE  MET A  44       9.741  10.930  11.856  1.00  0.00           C  
ATOM    346  N   ALA A  45      14.581   9.037   9.038  1.00  0.00           N  
ATOM    347  CA  ALA A  45      15.151   9.973   8.062  1.00  0.00           C  
ATOM    348  C   ALA A  45      14.420   9.914   6.705  1.00  0.00           C  
ATOM    349  O   ALA A  45      14.222  10.949   6.069  1.00  0.00           O  
ATOM    350  CB  ALA A  45      16.643   9.685   7.900  1.00  0.00           C  
ATOM    351  N   LEU A  46      14.012   8.715   6.287  1.00  0.00           N  
ATOM    352  CA  LEU A  46      13.171   8.528   5.106  1.00  0.00           C  
ATOM    353  C   LEU A  46      11.805   9.181   5.313  1.00  0.00           C  
ATOM    354  O   LEU A  46      11.381   9.976   4.468  1.00  0.00           O  
ATOM    355  CB  LEU A  46      13.052   7.023   4.802  1.00  0.00           C  
ATOM    356  CG  LEU A  46      12.149   6.703   3.595  1.00  0.00           C  
ATOM    357  CD1 LEU A  46      12.776   7.172   2.280  1.00  0.00           C  
ATOM    358  CD2 LEU A  46      11.921   5.191   3.519  1.00  0.00           C  
ATOM    359  N   LEU A  47      11.149   8.920   6.450  1.00  0.00           N  
ATOM    360  CA  LEU A  47       9.829   9.480   6.757  1.00  0.00           C  
ATOM    361  C   LEU A  47       9.836  11.004   6.837  1.00  0.00           C  
ATOM    362  O   LEU A  47       8.975  11.648   6.254  1.00  0.00           O  
ATOM    363  CB  LEU A  47       9.310   8.885   8.071  1.00  0.00           C  
ATOM    364  CG  LEU A  47       8.923   7.403   7.973  1.00  0.00           C  
ATOM    365  CD1 LEU A  47       8.396   6.967   9.333  1.00  0.00           C  
ATOM    366  CD2 LEU A  47       7.839   7.163   6.931  1.00  0.00           C  
ATOM    367  N   ASP A  48      10.838  11.607   7.455  1.00  0.00           N  
ATOM    368  CA  ASP A  48      10.969  13.063   7.490  1.00  0.00           C  
ATOM    369  C   ASP A  48      11.113  13.666   6.087  1.00  0.00           C  
ATOM    370  O   ASP A  48      10.625  14.769   5.810  1.00  0.00           O  
ATOM    371  CB  ASP A  48      12.192  13.457   8.331  1.00  0.00           C  
ATOM    372  CG  ASP A  48      11.954  13.394   9.838  1.00  0.00           C  
ATOM    373  OD1 ASP A  48      10.780  13.539  10.261  1.00  0.00           O  
ATOM    374  OD2 ASP A  48      12.973  13.333  10.555  1.00  0.00           O  
ATOM    375  N   SER A  49      11.783  12.946   5.175  1.00  0.00           N  
ATOM    376  CA  SER A  49      11.878  13.353   3.777  1.00  0.00           C  
ATOM    377  C   SER A  49      10.541  13.210   3.046  1.00  0.00           C  
ATOM    378  O   SER A  49      10.188  14.100   2.271  1.00  0.00           O  
ATOM    379  CB  SER A  49      13.017  12.615   3.064  1.00  0.00           C  
ATOM    380  OG  SER A  49      12.655  11.325   2.629  1.00  0.00           O  
ATOM    381  N   LEU A  50       9.775  12.157   3.349  1.00  0.00           N  
ATOM    382  CA  LEU A  50       8.457  11.915   2.774  1.00  0.00           C  
ATOM    383  C   LEU A  50       7.445  12.979   3.208  1.00  0.00           C  
ATOM    384  O   LEU A  50       6.779  13.561   2.363  1.00  0.00           O  
ATOM    385  CB  LEU A  50       7.990  10.502   3.159  1.00  0.00           C  
ATOM    386  CG  LEU A  50       6.579  10.157   2.653  1.00  0.00           C  
ATOM    387  CD1 LEU A  50       6.457  10.254   1.140  1.00  0.00           C  
ATOM    388  CD2 LEU A  50       6.230   8.738   3.079  1.00  0.00           C  
ATOM    389  N   VAL A  51       7.376  13.291   4.496  1.00  0.00           N  
ATOM    390  CA  VAL A  51       6.492  14.337   5.025  1.00  0.00           C  
ATOM    391  C   VAL A  51       6.744  15.667   4.311  1.00  0.00           C  
ATOM    392  O   VAL A  51       5.806  16.329   3.860  1.00  0.00           O  
ATOM    393  CB  VAL A  51       6.688  14.505   6.543  1.00  0.00           C  
ATOM    394  CG1 VAL A  51       5.928  15.715   7.103  1.00  0.00           C  
ATOM    395  CG2 VAL A  51       6.194  13.270   7.298  1.00  0.00           C  
ATOM    396  N   LYS A  52       8.015  16.049   4.150  1.00  0.00           N  
ATOM    397  CA  LYS A  52       8.388  17.267   3.422  1.00  0.00           C  
ATOM    398  C   LYS A  52       7.972  17.205   1.951  1.00  0.00           C  
ATOM    399  O   LYS A  52       7.560  18.226   1.403  1.00  0.00           O  
ATOM    400  CB  LYS A  52       9.902  17.515   3.525  1.00  0.00           C  
ATOM    401  CG  LYS A  52      10.313  17.965   4.930  1.00  0.00           C  
ATOM    402  CD  LYS A  52      11.841  18.015   5.054  1.00  0.00           C  
ATOM    403  CE  LYS A  52      12.218  18.334   6.494  1.00  0.00           C  
ATOM    404  NZ  LYS A  52      13.675  18.224   6.746  1.00  0.00           N  
ATOM    405  N   PHE A  53       8.122  16.049   1.311  1.00  0.00           N  
ATOM    406  CA  PHE A  53       7.737  15.851  -0.083  1.00  0.00           C  
ATOM    407  C   PHE A  53       6.228  15.979  -0.274  1.00  0.00           C  
ATOM    408  O   PHE A  53       5.807  16.764  -1.112  1.00  0.00           O  
ATOM    409  CB  PHE A  53       8.259  14.500  -0.577  1.00  0.00           C  
ATOM    410  CG  PHE A  53       7.868  14.230  -2.015  1.00  0.00           C  
ATOM    411  CD1 PHE A  53       6.768  13.410  -2.310  1.00  0.00           C  
ATOM    412  CD2 PHE A  53       8.580  14.847  -3.062  1.00  0.00           C  
ATOM    413  CE1 PHE A  53       6.381  13.208  -3.640  1.00  0.00           C  
ATOM    414  CE2 PHE A  53       8.194  14.647  -4.390  1.00  0.00           C  
ATOM    415  CZ  PHE A  53       7.091  13.822  -4.689  1.00  0.00           C  
ATOM    416  N   ILE A  54       5.428  15.282   0.539  1.00  0.00           N  
ATOM    417  CA  ILE A  54       3.962  15.334   0.474  1.00  0.00           C  
ATOM    418  C   ILE A  54       3.480  16.771   0.669  1.00  0.00           C  
ATOM    419  O   ILE A  54       2.796  17.294  -0.205  1.00  0.00           O  
ATOM    420  CB  ILE A  54       3.322  14.362   1.489  1.00  0.00           C  
ATOM    421  CG1 ILE A  54       3.616  12.899   1.081  1.00  0.00           C  
ATOM    422  CG2 ILE A  54       1.800  14.592   1.577  1.00  0.00           C  
ATOM    423  CD1 ILE A  54       3.220  11.870   2.148  1.00  0.00           C  
ATOM    424  N   LYS A  55       3.903  17.446   1.729  1.00  0.00           N  
ATOM    425  CA  LYS A  55       3.499  18.839   1.998  1.00  0.00           C  
ATOM    426  C   LYS A  55       3.823  19.796   0.840  1.00  0.00           C  
ATOM    427  O   LYS A  55       3.048  20.696   0.560  1.00  0.00           O  
ATOM    428  CB  LYS A  55       4.147  19.353   3.293  1.00  0.00           C  
ATOM    429  CG  LYS A  55       3.487  18.764   4.549  1.00  0.00           C  
ATOM    430  CD  LYS A  55       4.039  19.439   5.821  1.00  0.00           C  
ATOM    431  CE  LYS A  55       3.169  19.068   7.013  1.00  0.00           C  
ATOM    432  NZ  LYS A  55       3.351  19.960   8.203  1.00  0.00           N  
ATOM    433  N   ARG A  56       4.952  19.608   0.156  1.00  0.00           N  
ATOM    434  CA  ARG A  56       5.359  20.444  -0.990  1.00  0.00           C  
ATOM    435  C   ARG A  56       4.600  20.141  -2.277  1.00  0.00           C  
ATOM    436  O   ARG A  56       4.636  20.965  -3.182  1.00  0.00           O  
ATOM    437  CB  ARG A  56       6.856  20.286  -1.253  1.00  0.00           C  
ATOM    438  CG  ARG A  56       7.707  21.026  -0.221  1.00  0.00           C  
ATOM    439  CD  ARG A  56       9.172  20.723  -0.494  1.00  0.00           C  
ATOM    440  NE  ARG A  56      10.054  21.396   0.468  1.00  0.00           N  
ATOM    441  CZ  ARG A  56      11.377  21.354   0.460  1.00  0.00           C  
ATOM    442  NH1 ARG A  56      12.039  20.679  -0.446  1.00  0.00           N  
ATOM    443  NH2 ARG A  56      12.055  21.999   1.361  1.00  0.00           N  
ATOM    444  N   ASN A  57       3.976  18.972  -2.379  1.00  0.00           N  
ATOM    445  CA  ASN A  57       3.254  18.498  -3.557  1.00  0.00           C  
ATOM    446  C   ASN A  57       1.757  18.334  -3.278  1.00  0.00           C  
ATOM    447  O   ASN A  57       1.088  17.549  -3.948  1.00  0.00           O  
ATOM    448  CB  ASN A  57       3.909  17.217  -4.096  1.00  0.00           C  
ATOM    449  CG  ASN A  57       5.313  17.460  -4.627  1.00  0.00           C  
ATOM    450  OD1 ASN A  57       5.533  17.805  -5.774  1.00  0.00           O  
ATOM    451  ND2 ASN A  57       6.311  17.291  -3.799  1.00  0.00           N  
ATOM    452  N   THR A  58       1.243  19.034  -2.278  1.00  0.00           N  
ATOM    453  CA  THR A  58      -0.177  19.086  -1.934  1.00  0.00           C  
ATOM    454  C   THR A  58      -0.694  20.500  -2.141  1.00  0.00           C  
ATOM    455  O   THR A  58      -0.240  21.446  -1.498  1.00  0.00           O  
ATOM    456  CB  THR A  58      -0.420  18.632  -0.497  1.00  0.00           C  
ATOM    457  OG1 THR A  58       0.046  17.312  -0.312  1.00  0.00           O  
ATOM    458  CG2 THR A  58      -1.903  18.632  -0.147  1.00  0.00           C  
ATOM    459  N   ASP A  59      -1.664  20.621  -3.018  1.00  0.00           N  
ATOM    460  CA  ASP A  59      -2.437  21.821  -3.289  1.00  0.00           C  
ATOM    461  C   ASP A  59      -3.652  21.929  -2.351  1.00  0.00           C  
ATOM    462  O   ASP A  59      -3.932  21.040  -1.549  1.00  0.00           O  
ATOM    463  CB  ASP A  59      -2.783  21.900  -4.795  1.00  0.00           C  
ATOM    464  CG  ASP A  59      -2.916  20.595  -5.600  1.00  0.00           C  
ATOM    465  OD1 ASP A  59      -2.240  19.599  -5.276  1.00  0.00           O  
ATOM    466  OD2 ASP A  59      -3.621  20.641  -6.634  1.00  0.00           O  
ATOM    467  N   VAL A  60      -4.384  23.047  -2.412  1.00  0.00           N  
ATOM    468  CA  VAL A  60      -5.479  23.359  -1.473  1.00  0.00           C  
ATOM    469  C   VAL A  60      -6.515  22.234  -1.382  1.00  0.00           C  
ATOM    470  O   VAL A  60      -6.929  21.864  -0.281  1.00  0.00           O  
ATOM    471  CB  VAL A  60      -6.164  24.683  -1.882  1.00  0.00           C  
ATOM    472  CG1 VAL A  60      -7.351  25.021  -0.982  1.00  0.00           C  
ATOM    473  CG2 VAL A  60      -5.171  25.848  -1.809  1.00  0.00           C  
ATOM    474  N   ASN A  61      -6.883  21.634  -2.519  1.00  0.00           N  
ATOM    475  CA  ASN A  61      -7.834  20.524  -2.600  1.00  0.00           C  
ATOM    476  C   ASN A  61      -7.157  19.139  -2.584  1.00  0.00           C  
ATOM    477  O   ASN A  61      -7.776  18.154  -2.958  1.00  0.00           O  
ATOM    478  CB  ASN A  61      -8.744  20.713  -3.822  1.00  0.00           C  
ATOM    479  CG  ASN A  61      -9.641  21.935  -3.713  1.00  0.00           C  
ATOM    480  OD1 ASN A  61      -9.845  22.525  -2.674  1.00  0.00           O  
ATOM    481  ND2 ASN A  61     -10.222  22.348  -4.814  1.00  0.00           N  
ATOM    482  N   GLY A  62      -5.884  19.058  -2.168  1.00  0.00           N  
ATOM    483  CA  GLY A  62      -5.112  17.817  -2.076  1.00  0.00           C  
ATOM    484  C   GLY A  62      -4.802  17.385  -0.641  1.00  0.00           C  
ATOM    485  O   GLY A  62      -4.108  16.390  -0.435  1.00  0.00           O  
ATOM    486  N   LYS A  63      -5.313  18.117   0.364  1.00  0.00           N  
ATOM    487  CA  LYS A  63      -5.100  17.831   1.790  1.00  0.00           C  
ATOM    488  C   LYS A  63      -5.975  16.652   2.270  1.00  0.00           C  
ATOM    489  O   LYS A  63      -6.776  16.778   3.187  1.00  0.00           O  
ATOM    490  CB  LYS A  63      -5.327  19.101   2.637  1.00  0.00           C  
ATOM    491  CG  LYS A  63      -4.287  20.201   2.412  1.00  0.00           C  
ATOM    492  CD  LYS A  63      -4.535  21.318   3.438  1.00  0.00           C  
ATOM    493  CE  LYS A  63      -3.482  22.418   3.432  1.00  0.00           C  
ATOM    494  NZ  LYS A  63      -3.678  23.340   4.592  1.00  0.00           N  
ATOM    495  N   VAL A  64      -5.830  15.511   1.614  1.00  0.00           N  
ATOM    496  CA  VAL A  64      -6.558  14.282   1.896  1.00  0.00           C  
ATOM    497  C   VAL A  64      -5.590  13.102   1.873  1.00  0.00           C  
ATOM    498  O   VAL A  64      -4.739  13.010   0.989  1.00  0.00           O  
ATOM    499  CB  VAL A  64      -7.707  14.052   0.886  1.00  0.00           C  
ATOM    500  CG1 VAL A  64      -8.582  12.871   1.310  1.00  0.00           C  
ATOM    501  CG2 VAL A  64      -8.621  15.279   0.755  1.00  0.00           C  
ATOM    502  N   MET A  65      -5.702  12.193   2.840  1.00  0.00           N  
ATOM    503  CA  MET A  65      -4.813  11.044   2.943  1.00  0.00           C  
ATOM    504  C   MET A  65      -5.530   9.819   3.499  1.00  0.00           C  
ATOM    505  O   MET A  65      -6.106   9.872   4.590  1.00  0.00           O  
ATOM    506  CB  MET A  65      -3.599  11.422   3.804  1.00  0.00           C  
ATOM    507  CG  MET A  65      -2.577  10.288   3.937  1.00  0.00           C  
ATOM    508  SD  MET A  65      -1.076  10.759   4.857  1.00  0.00           S  
ATOM    509  CE  MET A  65      -0.341  11.930   3.699  1.00  0.00           C  
ATOM    510  N   VAL A  66      -5.415   8.697   2.795  1.00  0.00           N  
ATOM    511  CA  VAL A  66      -5.674   7.376   3.363  1.00  0.00           C  
ATOM    512  C   VAL A  66      -4.374   6.853   3.950  1.00  0.00           C  
ATOM    513  O   VAL A  66      -3.362   6.776   3.257  1.00  0.00           O  
ATOM    514  CB  VAL A  66      -6.249   6.399   2.323  1.00  0.00           C  
ATOM    515  CG1 VAL A  66      -6.511   5.027   2.941  1.00  0.00           C  
ATOM    516  CG2 VAL A  66      -7.578   6.917   1.766  1.00  0.00           C  
ATOM    517  N   TYR A  67      -4.402   6.486   5.227  1.00  0.00           N  
ATOM    518  CA  TYR A  67      -3.316   5.798   5.900  1.00  0.00           C  
ATOM    519  C   TYR A  67      -3.692   4.319   6.049  1.00  0.00           C  
ATOM    520  O   TYR A  67      -4.554   3.966   6.851  1.00  0.00           O  
ATOM    521  CB  TYR A  67      -3.029   6.487   7.238  1.00  0.00           C  
ATOM    522  CG  TYR A  67      -2.071   5.706   8.105  1.00  0.00           C  
ATOM    523  CD1 TYR A  67      -2.556   5.005   9.227  1.00  0.00           C  
ATOM    524  CD2 TYR A  67      -0.711   5.615   7.767  1.00  0.00           C  
ATOM    525  CE1 TYR A  67      -1.692   4.222   9.998  1.00  0.00           C  
ATOM    526  CE2 TYR A  67       0.161   4.825   8.531  1.00  0.00           C  
ATOM    527  CZ  TYR A  67      -0.337   4.124   9.647  1.00  0.00           C  
ATOM    528  OH  TYR A  67       0.495   3.334  10.375  1.00  0.00           O  
ATOM    529  N   ASN A  68      -3.053   3.454   5.244  1.00  0.00           N  
ATOM    530  CA  ASN A  68      -3.437   2.047   5.085  1.00  0.00           C  
ATOM    531  C   ASN A  68      -2.860   1.081   6.139  1.00  0.00           C  
ATOM    532  O   ASN A  68      -2.922  -0.131   5.933  1.00  0.00           O  
ATOM    533  CB  ASN A  68      -3.119   1.588   3.646  1.00  0.00           C  
ATOM    534  CG  ASN A  68      -4.265   1.797   2.671  1.00  0.00           C  
ATOM    535  OD1 ASN A  68      -4.312   2.737   1.901  1.00  0.00           O  
ATOM    536  ND2 ASN A  68      -5.208   0.885   2.635  1.00  0.00           N  
ATOM    537  N   GLY A  69      -2.314   1.572   7.248  1.00  0.00           N  
ATOM    538  CA  GLY A  69      -1.808   0.746   8.340  1.00  0.00           C  
ATOM    539  C   GLY A  69      -0.375   0.233   8.164  1.00  0.00           C  
ATOM    540  O   GLY A  69       0.387   0.744   7.332  1.00  0.00           O  
ATOM    541  N   ASP A  70      -0.016  -0.755   8.991  1.00  0.00           N  
ATOM    542  CA  ASP A  70       1.306  -1.366   9.132  1.00  0.00           C  
ATOM    543  C   ASP A  70       2.442  -0.369   9.454  1.00  0.00           C  
ATOM    544  O   ASP A  70       3.416  -0.190   8.717  1.00  0.00           O  
ATOM    545  CB  ASP A  70       1.601  -2.368   7.998  1.00  0.00           C  
ATOM    546  CG  ASP A  70       1.230  -3.812   8.339  1.00  0.00           C  
ATOM    547  OD1 ASP A  70       0.583  -4.061   9.382  1.00  0.00           O  
ATOM    548  OD2 ASP A  70       1.666  -4.725   7.596  1.00  0.00           O  
ATOM    549  N   ILE A  71       2.334   0.253  10.622  1.00  0.00           N  
ATOM    550  CA  ILE A  71       3.417   1.065  11.196  1.00  0.00           C  
ATOM    551  C   ILE A  71       4.466   0.209  11.904  1.00  0.00           C  
ATOM    552  O   ILE A  71       5.620   0.612  12.022  1.00  0.00           O  
ATOM    553  CB  ILE A  71       2.845   2.134  12.151  1.00  0.00           C  
ATOM    554  CG1 ILE A  71       3.885   3.146  12.677  1.00  0.00           C  
ATOM    555  CG2 ILE A  71       2.128   1.515  13.367  1.00  0.00           C  
ATOM    556  CD1 ILE A  71       4.573   3.965  11.581  1.00  0.00           C  
ATOM    557  N   VAL A  72       4.069  -0.957  12.442  1.00  0.00           N  
ATOM    558  CA  VAL A  72       4.912  -1.747  13.339  1.00  0.00           C  
ATOM    559  C   VAL A  72       6.028  -2.429  12.554  1.00  0.00           C  
ATOM    560  O   VAL A  72       5.778  -3.226  11.659  1.00  0.00           O  
ATOM    561  CB  VAL A  72       4.083  -2.761  14.150  1.00  0.00           C  
ATOM    562  CG1 VAL A  72       4.962  -3.637  15.044  1.00  0.00           C  
ATOM    563  CG2 VAL A  72       3.084  -2.039  15.059  1.00  0.00           C  
ATOM    564  N   SER A  73       7.276  -2.143  12.935  1.00  0.00           N  
ATOM    565  CA  SER A  73       8.445  -2.840  12.398  1.00  0.00           C  
ATOM    566  C   SER A  73       8.478  -4.304  12.839  1.00  0.00           C  
ATOM    567  O   SER A  73       8.138  -4.638  13.975  1.00  0.00           O  
ATOM    568  CB  SER A  73       9.728  -2.120  12.831  1.00  0.00           C  
ATOM    569  OG  SER A  73      10.886  -2.874  12.548  1.00  0.00           O  
ATOM    570  N   ARG A  74       8.984  -5.184  11.961  1.00  0.00           N  
ATOM    571  CA  ARG A  74       9.101  -6.636  12.179  1.00  0.00           C  
ATOM    572  C   ARG A  74      10.245  -7.048  13.110  1.00  0.00           C  
ATOM    573  O   ARG A  74      10.716  -8.173  13.079  1.00  0.00           O  
ATOM    574  CB  ARG A  74       9.231  -7.304  10.816  1.00  0.00           C  
ATOM    575  CG  ARG A  74       7.888  -7.277  10.089  1.00  0.00           C  
ATOM    576  CD  ARG A  74       8.051  -7.724   8.649  1.00  0.00           C  
ATOM    577  NE  ARG A  74       8.469  -6.585   7.829  1.00  0.00           N  
ATOM    578  CZ  ARG A  74       8.192  -6.440   6.544  1.00  0.00           C  
ATOM    579  NH1 ARG A  74       7.717  -7.427   5.848  1.00  0.00           N  
ATOM    580  NH2 ARG A  74       8.370  -5.295   5.972  1.00  0.00           N  
ATOM    581  N   ALA A  75      10.728  -6.135  13.912  1.00  0.00           N  
ATOM    582  CA  ALA A  75      11.926  -6.372  14.696  1.00  0.00           C  
ATOM    583  C   ALA A  75      11.689  -7.284  15.910  1.00  0.00           C  
ATOM    584  O   ALA A  75      11.173  -6.879  16.941  1.00  0.00           O  
ATOM    585  CB  ALA A  75      12.490  -5.040  15.052  1.00  0.00           C  
ATOM    586  N   ILE A  76      12.177  -8.500  15.770  1.00  0.00           N  
ATOM    587  CA  ILE A  76      12.006  -9.635  16.678  1.00  0.00           C  
ATOM    588  C   ILE A  76      12.294  -9.346  18.165  1.00  0.00           C  
ATOM    589  O   ILE A  76      11.448  -9.691  18.983  1.00  0.00           O  
ATOM    590  CB  ILE A  76      12.828 -10.836  16.154  1.00  0.00           C  
ATOM    591  CG1 ILE A  76      12.418 -11.193  14.699  1.00  0.00           C  
ATOM    592  CG2 ILE A  76      12.688 -12.057  17.067  1.00  0.00           C  
ATOM    593  CD1 ILE A  76      13.323 -12.237  14.031  1.00  0.00           C  
ATOM    594  N   PRO A  77      13.423  -8.738  18.579  1.00  0.00           N  
ATOM    595  CA  PRO A  77      13.810  -8.773  19.998  1.00  0.00           C  
ATOM    596  C   PRO A  77      12.906  -7.982  20.951  1.00  0.00           C  
ATOM    597  O   PRO A  77      12.934  -8.223  22.155  1.00  0.00           O  
ATOM    598  CB  PRO A  77      15.242  -8.222  20.052  1.00  0.00           C  
ATOM    599  CG  PRO A  77      15.767  -8.388  18.637  1.00  0.00           C  
ATOM    600  CD  PRO A  77      14.512  -8.207  17.786  1.00  0.00           C  
ATOM    601  N   LYS A  78      12.149  -7.030  20.448  1.00  0.00           N  
ATOM    602  CA  LYS A  78      11.294  -6.134  21.243  1.00  0.00           C  
ATOM    603  C   LYS A  78       9.833  -6.141  20.784  1.00  0.00           C  
ATOM    604  O   LYS A  78       9.091  -5.244  21.165  1.00  0.00           O  
ATOM    605  CB  LYS A  78      11.864  -4.711  21.264  1.00  0.00           C  
ATOM    606  CG  LYS A  78      13.202  -4.638  22.004  1.00  0.00           C  
ATOM    607  CD  LYS A  78      13.575  -3.172  22.213  1.00  0.00           C  
ATOM    608  CE  LYS A  78      14.893  -3.054  22.984  1.00  0.00           C  
ATOM    609  NZ  LYS A  78      15.219  -1.645  23.251  1.00  0.00           N  
ATOM    610  N   TYR A  79       9.436  -7.128  20.004  1.00  0.00           N  
ATOM    611  CA  TYR A  79       8.046  -7.241  19.568  1.00  0.00           C  
ATOM    612  C   TYR A  79       7.167  -7.695  20.739  1.00  0.00           C  
ATOM    613  O   TYR A  79       7.107  -8.877  21.077  1.00  0.00           O  
ATOM    614  CB  TYR A  79       7.953  -8.152  18.348  1.00  0.00           C  
ATOM    615  CG  TYR A  79       6.557  -8.149  17.769  1.00  0.00           C  
ATOM    616  CD1 TYR A  79       5.685  -9.232  18.001  1.00  0.00           C  
ATOM    617  CD2 TYR A  79       6.094  -7.027  17.051  1.00  0.00           C  
ATOM    618  CE1 TYR A  79       4.360  -9.178  17.544  1.00  0.00           C  
ATOM    619  CE2 TYR A  79       4.772  -6.964  16.596  1.00  0.00           C  
ATOM    620  CZ  TYR A  79       3.906  -8.040  16.855  1.00  0.00           C  
ATOM    621  OH  TYR A  79       2.603  -7.957  16.451  1.00  0.00           O  
ATOM    622  N   ASN A  80       6.531  -6.740  21.395  1.00  0.00           N  
ATOM    623  CA  ASN A  80       5.655  -6.943  22.536  1.00  0.00           C  
ATOM    624  C   ASN A  80       4.524  -5.897  22.531  1.00  0.00           C  
ATOM    625  O   ASN A  80       4.471  -5.031  21.650  1.00  0.00           O  
ATOM    626  CB  ASN A  80       6.508  -6.958  23.827  1.00  0.00           C  
ATOM    627  CG  ASN A  80       7.195  -5.637  24.140  1.00  0.00           C  
ATOM    628  OD1 ASN A  80       6.749  -4.566  23.792  1.00  0.00           O  
ATOM    629  ND2 ASN A  80       8.312  -5.673  24.833  1.00  0.00           N  
ATOM    630  N   LEU A  81       3.635  -5.979  23.510  1.00  0.00           N  
ATOM    631  CA  LEU A  81       2.490  -5.081  23.639  1.00  0.00           C  
ATOM    632  C   LEU A  81       2.898  -3.602  23.676  1.00  0.00           C  
ATOM    633  O   LEU A  81       2.305  -2.783  22.976  1.00  0.00           O  
ATOM    634  CB  LEU A  81       1.736  -5.487  24.920  1.00  0.00           C  
ATOM    635  CG  LEU A  81       0.473  -4.646  25.196  1.00  0.00           C  
ATOM    636  CD1 LEU A  81      -0.584  -4.892  24.125  1.00  0.00           C  
ATOM    637  CD2 LEU A  81      -0.123  -5.043  26.547  1.00  0.00           C  
ATOM    638  N   ASP A  82       3.914  -3.261  24.464  1.00  0.00           N  
ATOM    639  CA  ASP A  82       4.350  -1.872  24.629  1.00  0.00           C  
ATOM    640  C   ASP A  82       5.003  -1.336  23.357  1.00  0.00           C  
ATOM    641  O   ASP A  82       4.782  -0.183  22.982  1.00  0.00           O  
ATOM    642  CB  ASP A  82       5.318  -1.770  25.812  1.00  0.00           C  
ATOM    643  CG  ASP A  82       4.666  -2.068  27.157  1.00  0.00           C  
ATOM    644  OD1 ASP A  82       3.437  -1.844  27.280  1.00  0.00           O  
ATOM    645  OD2 ASP A  82       5.401  -2.532  28.050  1.00  0.00           O  
ATOM    646  N   TYR A  83       5.746  -2.187  22.650  1.00  0.00           N  
ATOM    647  CA  TYR A  83       6.330  -1.838  21.357  1.00  0.00           C  
ATOM    648  C   TYR A  83       5.250  -1.523  20.313  1.00  0.00           C  
ATOM    649  O   TYR A  83       5.352  -0.518  19.605  1.00  0.00           O  
ATOM    650  CB  TYR A  83       7.248  -2.970  20.888  1.00  0.00           C  
ATOM    651  CG  TYR A  83       7.881  -2.687  19.541  1.00  0.00           C  
ATOM    652  CD1 TYR A  83       7.326  -3.231  18.364  1.00  0.00           C  
ATOM    653  CD2 TYR A  83       8.984  -1.821  19.462  1.00  0.00           C  
ATOM    654  CE1 TYR A  83       7.868  -2.901  17.112  1.00  0.00           C  
ATOM    655  CE2 TYR A  83       9.534  -1.484  18.209  1.00  0.00           C  
ATOM    656  CZ  TYR A  83       8.972  -2.027  17.036  1.00  0.00           C  
ATOM    657  OH  TYR A  83       9.482  -1.679  15.812  1.00  0.00           O  
ATOM    658  N   VAL A  84       4.193  -2.340  20.242  1.00  0.00           N  
ATOM    659  CA  VAL A  84       3.060  -2.096  19.341  1.00  0.00           C  
ATOM    660  C   VAL A  84       2.356  -0.790  19.710  1.00  0.00           C  
ATOM    661  O   VAL A  84       2.180   0.068  18.847  1.00  0.00           O  
ATOM    662  CB  VAL A  84       2.078  -3.281  19.334  1.00  0.00           C  
ATOM    663  CG1 VAL A  84       0.802  -2.975  18.545  1.00  0.00           C  
ATOM    664  CG2 VAL A  84       2.744  -4.508  18.687  1.00  0.00           C  
ATOM    665  N   LYS A  85       2.032  -0.585  20.985  1.00  0.00           N  
ATOM    666  CA  LYS A  85       1.402   0.660  21.449  1.00  0.00           C  
ATOM    667  C   LYS A  85       2.239   1.891  21.090  1.00  0.00           C  
ATOM    668  O   LYS A  85       1.715   2.847  20.520  1.00  0.00           O  
ATOM    669  CB  LYS A  85       1.172   0.605  22.967  1.00  0.00           C  
ATOM    670  CG  LYS A  85      -0.008  -0.293  23.338  1.00  0.00           C  
ATOM    671  CD  LYS A  85      -0.200  -0.266  24.860  1.00  0.00           C  
ATOM    672  CE  LYS A  85      -1.468  -1.014  25.252  1.00  0.00           C  
ATOM    673  NZ  LYS A  85      -1.701  -0.918  26.717  1.00  0.00           N  
ATOM    674  N   GLN A  86       3.538   1.851  21.362  1.00  0.00           N  
ATOM    675  CA  GLN A  86       4.438   2.950  21.010  1.00  0.00           C  
ATOM    676  C   GLN A  86       4.497   3.191  19.499  1.00  0.00           C  
ATOM    677  O   GLN A  86       4.593   4.336  19.060  1.00  0.00           O  
ATOM    678  CB  GLN A  86       5.837   2.666  21.583  1.00  0.00           C  
ATOM    679  CG  GLN A  86       6.793   3.855  21.393  1.00  0.00           C  
ATOM    680  CD  GLN A  86       6.268   5.122  22.077  1.00  0.00           C  
ATOM    681  OE1 GLN A  86       6.002   5.138  23.264  1.00  0.00           O  
ATOM    682  NE2 GLN A  86       6.085   6.209  21.365  1.00  0.00           N  
ATOM    683  N   SER A  87       4.397   2.128  18.691  1.00  0.00           N  
ATOM    684  CA  SER A  87       4.365   2.247  17.231  1.00  0.00           C  
ATOM    685  C   SER A  87       3.095   2.948  16.741  1.00  0.00           C  
ATOM    686  O   SER A  87       3.190   3.838  15.903  1.00  0.00           O  
ATOM    687  CB  SER A  87       4.529   0.875  16.578  1.00  0.00           C  
ATOM    688  OG  SER A  87       5.752   0.293  16.992  1.00  0.00           O  
ATOM    689  N   ILE A  88       1.930   2.658  17.328  1.00  0.00           N  
ATOM    690  CA  ILE A  88       0.682   3.381  17.034  1.00  0.00           C  
ATOM    691  C   ILE A  88       0.786   4.860  17.444  1.00  0.00           C  
ATOM    692  O   ILE A  88       0.365   5.742  16.694  1.00  0.00           O  
ATOM    693  CB  ILE A  88      -0.525   2.689  17.714  1.00  0.00           C  
ATOM    694  CG1 ILE A  88      -0.708   1.206  17.298  1.00  0.00           C  
ATOM    695  CG2 ILE A  88      -1.831   3.458  17.431  1.00  0.00           C  
ATOM    696  CD1 ILE A  88      -0.911   0.959  15.810  1.00  0.00           C  
ATOM    697  N   VAL A  89       1.410   5.155  18.588  1.00  0.00           N  
ATOM    698  CA  VAL A  89       1.701   6.541  18.993  1.00  0.00           C  
ATOM    699  C   VAL A  89       2.608   7.233  17.960  1.00  0.00           C  
ATOM    700  O   VAL A  89       2.358   8.385  17.597  1.00  0.00           O  
ATOM    701  CB  VAL A  89       2.334   6.584  20.399  1.00  0.00           C  
ATOM    702  CG1 VAL A  89       2.794   7.990  20.792  1.00  0.00           C  
ATOM    703  CG2 VAL A  89       1.346   6.119  21.467  1.00  0.00           C  
ATOM    704  N   ASN A  90       3.617   6.532  17.444  1.00  0.00           N  
ATOM    705  CA  ASN A  90       4.505   7.055  16.409  1.00  0.00           C  
ATOM    706  C   ASN A  90       3.760   7.314  15.086  1.00  0.00           C  
ATOM    707  O   ASN A  90       4.005   8.344  14.450  1.00  0.00           O  
ATOM    708  CB  ASN A  90       5.681   6.089  16.187  1.00  0.00           C  
ATOM    709  CG  ASN A  90       6.608   5.938  17.378  1.00  0.00           C  
ATOM    710  OD1 ASN A  90       6.626   6.716  18.315  1.00  0.00           O  
ATOM    711  ND2 ASN A  90       7.442   4.921  17.354  1.00  0.00           N  
ATOM    712  N   ALA A  91       2.831   6.433  14.693  1.00  0.00           N  
ATOM    713  CA  ALA A  91       1.968   6.638  13.536  1.00  0.00           C  
ATOM    714  C   ALA A  91       1.115   7.901  13.701  1.00  0.00           C  
ATOM    715  O   ALA A  91       1.125   8.784  12.845  1.00  0.00           O  
ATOM    716  CB  ALA A  91       1.075   5.412  13.323  1.00  0.00           C  
ATOM    717  N   THR A  92       0.467   8.052  14.848  1.00  0.00           N  
ATOM    718  CA  THR A  92      -0.327   9.241  15.171  1.00  0.00           C  
ATOM    719  C   THR A  92       0.511  10.518  15.134  1.00  0.00           C  
ATOM    720  O   THR A  92       0.097  11.517  14.555  1.00  0.00           O  
ATOM    721  CB  THR A  92      -0.963   9.084  16.553  1.00  0.00           C  
ATOM    722  OG1 THR A  92      -1.770   7.939  16.567  1.00  0.00           O  
ATOM    723  CG2 THR A  92      -1.871  10.255  16.912  1.00  0.00           C  
ATOM    724  N   ALA A  93       1.719  10.488  15.706  1.00  0.00           N  
ATOM    725  CA  ALA A  93       2.632  11.624  15.676  1.00  0.00           C  
ATOM    726  C   ALA A  93       3.087  11.986  14.248  1.00  0.00           C  
ATOM    727  O   ALA A  93       3.237  13.172  13.927  1.00  0.00           O  
ATOM    728  CB  ALA A  93       3.830  11.308  16.575  1.00  0.00           C  
ATOM    729  N   LEU A  94       3.277  10.978  13.383  1.00  0.00           N  
ATOM    730  CA  LEU A  94       3.575  11.183  11.972  1.00  0.00           C  
ATOM    731  C   LEU A  94       2.391  11.832  11.247  1.00  0.00           C  
ATOM    732  O   LEU A  94       2.578  12.844  10.571  1.00  0.00           O  
ATOM    733  CB  LEU A  94       3.954   9.832  11.343  1.00  0.00           C  
ATOM    734  CG  LEU A  94       4.207   9.905   9.826  1.00  0.00           C  
ATOM    735  CD1 LEU A  94       5.528  10.610   9.518  1.00  0.00           C  
ATOM    736  CD2 LEU A  94       4.269   8.489   9.251  1.00  0.00           C  
ATOM    737  N   LEU A  95       1.180  11.298  11.416  1.00  0.00           N  
ATOM    738  CA  LEU A  95      -0.034  11.787  10.763  1.00  0.00           C  
ATOM    739  C   LEU A  95      -0.378  13.215  11.211  1.00  0.00           C  
ATOM    740  O   LEU A  95      -0.749  14.034  10.374  1.00  0.00           O  
ATOM    741  CB  LEU A  95      -1.188  10.809  11.024  1.00  0.00           C  
ATOM    742  CG  LEU A  95      -1.012   9.422  10.385  1.00  0.00           C  
ATOM    743  CD1 LEU A  95      -2.148   8.507  10.829  1.00  0.00           C  
ATOM    744  CD2 LEU A  95      -0.996   9.475   8.856  1.00  0.00           C  
ATOM    745  N   LYS A  96      -0.155  13.560  12.477  1.00  0.00           N  
ATOM    746  CA  LYS A  96      -0.319  14.932  12.988  1.00  0.00           C  
ATOM    747  C   LYS A  96       0.590  15.966  12.307  1.00  0.00           C  
ATOM    748  O   LYS A  96       0.300  17.156  12.371  1.00  0.00           O  
ATOM    749  CB  LYS A  96      -0.093  14.963  14.507  1.00  0.00           C  
ATOM    750  CG  LYS A  96      -1.311  14.441  15.276  1.00  0.00           C  
ATOM    751  CD  LYS A  96      -1.037  14.426  16.785  1.00  0.00           C  
ATOM    752  CE  LYS A  96      -2.274  13.935  17.527  1.00  0.00           C  
ATOM    753  NZ  LYS A  96      -2.058  13.838  18.997  1.00  0.00           N  
ATOM    754  N   LYS A  97       1.663  15.545  11.627  1.00  0.00           N  
ATOM    755  CA  LYS A  97       2.505  16.461  10.843  1.00  0.00           C  
ATOM    756  C   LYS A  97       1.785  16.983   9.589  1.00  0.00           C  
ATOM    757  O   LYS A  97       2.204  18.008   9.062  1.00  0.00           O  
ATOM    758  CB  LYS A  97       3.847  15.811  10.464  1.00  0.00           C  
ATOM    759  CG  LYS A  97       4.704  15.412  11.672  1.00  0.00           C  
ATOM    760  CD  LYS A  97       6.009  14.741  11.214  1.00  0.00           C  
ATOM    761  CE  LYS A  97       6.862  14.327  12.409  1.00  0.00           C  
ATOM    762  NZ  LYS A  97       8.137  13.665  11.997  1.00  0.00           N  
ATOM    763  N   PHE A  98       0.739  16.307   9.122  1.00  0.00           N  
ATOM    764  CA  PHE A  98      -0.097  16.741   8.019  1.00  0.00           C  
ATOM    765  C   PHE A  98      -1.263  17.595   8.538  1.00  0.00           C  
ATOM    766  O   PHE A  98      -2.402  17.163   8.610  1.00  0.00           O  
ATOM    767  CB  PHE A  98      -0.560  15.520   7.206  1.00  0.00           C  
ATOM    768  CG  PHE A  98       0.581  14.676   6.679  1.00  0.00           C  
ATOM    769  CD1 PHE A  98       1.391  15.144   5.629  1.00  0.00           C  
ATOM    770  CD2 PHE A  98       0.851  13.421   7.259  1.00  0.00           C  
ATOM    771  CE1 PHE A  98       2.454  14.359   5.155  1.00  0.00           C  
ATOM    772  CE2 PHE A  98       1.908  12.631   6.779  1.00  0.00           C  
ATOM    773  CZ  PHE A  98       2.708  13.101   5.729  1.00  0.00           C  
ATOM    774  N   GLU A  99      -0.946  18.829   8.931  1.00  0.00           N  
ATOM    775  CA  GLU A  99      -1.925  19.793   9.417  1.00  0.00           C  
ATOM    776  C   GLU A  99      -2.993  20.089   8.360  1.00  0.00           C  
ATOM    777  O   GLU A  99      -2.693  20.179   7.164  1.00  0.00           O  
ATOM    778  CB  GLU A  99      -1.221  21.080   9.852  1.00  0.00           C  
ATOM    779  CG  GLU A  99      -0.319  20.860  11.073  1.00  0.00           C  
ATOM    780  CD  GLU A  99       0.601  22.044  11.380  1.00  0.00           C  
ATOM    781  OE1 GLU A  99       1.251  21.995  12.448  1.00  0.00           O  
ATOM    782  OE2 GLU A  99       0.741  22.923  10.508  1.00  0.00           O  
ATOM    783  N   ASP A 100      -4.231  20.230   8.793  1.00  0.00           N  
ATOM    784  CA  ASP A 100      -5.436  20.466   7.998  1.00  0.00           C  
ATOM    785  C   ASP A 100      -5.796  19.362   6.990  1.00  0.00           C  
ATOM    786  O   ASP A 100      -6.669  19.570   6.137  1.00  0.00           O  
ATOM    787  CB  ASP A 100      -5.405  21.824   7.285  1.00  0.00           C  
ATOM    788  CG  ASP A 100      -4.868  22.982   8.095  1.00  0.00           C  
ATOM    789  OD1 ASP A 100      -5.257  23.084   9.277  1.00  0.00           O  
ATOM    790  OD2 ASP A 100      -4.102  23.746   7.469  1.00  0.00           O  
ATOM    791  N   PHE A 101      -5.141  18.196   7.035  1.00  0.00           N  
ATOM    792  CA  PHE A 101      -5.507  17.074   6.183  1.00  0.00           C  
ATOM    793  C   PHE A 101      -6.739  16.354   6.724  1.00  0.00           C  
ATOM    794  O   PHE A 101      -6.853  16.087   7.918  1.00  0.00           O  
ATOM    795  CB  PHE A 101      -4.349  16.088   5.995  1.00  0.00           C  
ATOM    796  CG  PHE A 101      -3.297  16.484   4.967  1.00  0.00           C  
ATOM    797  CD1 PHE A 101      -2.952  15.583   3.932  1.00  0.00           C  
ATOM    798  CD2 PHE A 101      -2.635  17.717   5.036  1.00  0.00           C  
ATOM    799  CE1 PHE A 101      -1.963  15.908   2.998  1.00  0.00           C  
ATOM    800  CE2 PHE A 101      -1.649  18.050   4.098  1.00  0.00           C  
ATOM    801  CZ  PHE A 101      -1.306  17.147   3.081  1.00  0.00           C  
ATOM    802  N   PHE A 102      -7.634  15.939   5.812  1.00  0.00           N  
ATOM    803  CA  PHE A 102      -8.604  14.897   6.095  1.00  0.00           C  
ATOM    804  C   PHE A 102      -7.900  13.544   6.010  1.00  0.00           C  
ATOM    805  O   PHE A 102      -7.501  13.107   4.927  1.00  0.00           O  
ATOM    806  CB  PHE A 102      -9.776  15.005   5.119  1.00  0.00           C  
ATOM    807  CG  PHE A 102     -10.858  13.979   5.367  1.00  0.00           C  
ATOM    808  CD1 PHE A 102     -11.058  12.924   4.459  1.00  0.00           C  
ATOM    809  CD2 PHE A 102     -11.659  14.068   6.517  1.00  0.00           C  
ATOM    810  CE1 PHE A 102     -12.074  11.982   4.688  1.00  0.00           C  
ATOM    811  CE2 PHE A 102     -12.670  13.123   6.752  1.00  0.00           C  
ATOM    812  CZ  PHE A 102     -12.878  12.082   5.840  1.00  0.00           C  
ATOM    813  N   ILE A 103      -7.674  12.915   7.156  1.00  0.00           N  
ATOM    814  CA  ILE A 103      -6.913  11.670   7.285  1.00  0.00           C  
ATOM    815  C   ILE A 103      -7.870  10.529   7.613  1.00  0.00           C  
ATOM    816  O   ILE A 103      -8.721  10.656   8.486  1.00  0.00           O  
ATOM    817  CB  ILE A 103      -5.772  11.814   8.316  1.00  0.00           C  
ATOM    818  CG1 ILE A 103      -4.775  12.900   7.836  1.00  0.00           C  
ATOM    819  CG2 ILE A 103      -5.057  10.469   8.533  1.00  0.00           C  
ATOM    820  CD1 ILE A 103      -3.619  13.194   8.786  1.00  0.00           C  
ATOM    821  N   ILE A 104      -7.695   9.407   6.915  1.00  0.00           N  
ATOM    822  CA  ILE A 104      -8.488   8.187   7.047  1.00  0.00           C  
ATOM    823  C   ILE A 104      -7.549   7.083   7.547  1.00  0.00           C  
ATOM    824  O   ILE A 104      -6.929   6.399   6.733  1.00  0.00           O  
ATOM    825  CB  ILE A 104      -9.147   7.847   5.686  1.00  0.00           C  
ATOM    826  CG1 ILE A 104      -9.986   9.015   5.115  1.00  0.00           C  
ATOM    827  CG2 ILE A 104     -10.028   6.597   5.825  1.00  0.00           C  
ATOM    828  CD1 ILE A 104     -10.202   8.891   3.600  1.00  0.00           C  
ATOM    829  N   PRO A 105      -7.366   6.930   8.871  1.00  0.00           N  
ATOM    830  CA  PRO A 105      -6.429   5.960   9.436  1.00  0.00           C  
ATOM    831  C   PRO A 105      -7.033   4.561   9.540  1.00  0.00           C  
ATOM    832  O   PRO A 105      -8.234   4.398   9.702  1.00  0.00           O  
ATOM    833  CB  PRO A 105      -6.062   6.532  10.806  1.00  0.00           C  
ATOM    834  CG  PRO A 105      -7.341   7.232  11.242  1.00  0.00           C  
ATOM    835  CD  PRO A 105      -7.909   7.771   9.928  1.00  0.00           C  
ATOM    836  N   MET A 106      -6.173   3.530   9.512  1.00  0.00           N  
ATOM    837  CA  MET A 106      -6.553   2.147   9.805  1.00  0.00           C  
ATOM    838  C   MET A 106      -5.404   1.371  10.449  1.00  0.00           C  
ATOM    839  O   MET A 106      -4.284   1.875  10.553  1.00  0.00           O  
ATOM    840  CB  MET A 106      -7.074   1.443   8.529  1.00  0.00           C  
ATOM    841  CG  MET A 106      -5.962   1.153   7.511  1.00  0.00           C  
ATOM    842  SD  MET A 106      -6.552   0.419   5.949  1.00  0.00           S  
ATOM    843  CE  MET A 106      -7.485   1.819   5.294  1.00  0.00           C  
ATOM    844  N   LEU A 107      -5.695   0.131  10.871  1.00  0.00           N  
ATOM    845  CA  LEU A 107      -4.711  -0.817  11.374  1.00  0.00           C  
ATOM    846  C   LEU A 107      -4.337  -1.824  10.284  1.00  0.00           C  
ATOM    847  O   LEU A 107      -5.205  -2.309   9.559  1.00  0.00           O  
ATOM    848  CB  LEU A 107      -5.268  -1.536  12.610  1.00  0.00           C  
ATOM    849  CG  LEU A 107      -5.495  -0.638  13.833  1.00  0.00           C  
ATOM    850  CD1 LEU A 107      -6.240  -1.419  14.918  1.00  0.00           C  
ATOM    851  CD2 LEU A 107      -4.174  -0.130  14.422  1.00  0.00           C  
ATOM    852  N   GLY A 108      -3.061  -2.185  10.221  1.00  0.00           N  
ATOM    853  CA  GLY A 108      -2.551  -3.322   9.481  1.00  0.00           C  
ATOM    854  C   GLY A 108      -2.408  -4.576  10.362  1.00  0.00           C  
ATOM    855  O   GLY A 108      -2.701  -4.569  11.560  1.00  0.00           O  
ATOM    856  N   ASN A 109      -1.961  -5.678   9.762  1.00  0.00           N  
ATOM    857  CA  ASN A 109      -1.831  -6.965  10.462  1.00  0.00           C  
ATOM    858  C   ASN A 109      -0.640  -7.022  11.437  1.00  0.00           C  
ATOM    859  O   ASN A 109      -0.595  -7.898  12.296  1.00  0.00           O  
ATOM    860  CB  ASN A 109      -1.786  -8.110   9.438  1.00  0.00           C  
ATOM    861  CG  ASN A 109      -0.568  -8.057   8.541  1.00  0.00           C  
ATOM    862  OD1 ASN A 109      -0.551  -7.404   7.518  1.00  0.00           O  
ATOM    863  ND2 ASN A 109       0.498  -8.741   8.897  1.00  0.00           N  
ATOM    864  N   HIS A 110       0.317  -6.105  11.316  1.00  0.00           N  
ATOM    865  CA  HIS A 110       1.413  -5.953  12.268  1.00  0.00           C  
ATOM    866  C   HIS A 110       1.076  -5.009  13.425  1.00  0.00           C  
ATOM    867  O   HIS A 110       1.753  -5.042  14.449  1.00  0.00           O  
ATOM    868  CB  HIS A 110       2.690  -5.547  11.524  1.00  0.00           C  
ATOM    869  CG  HIS A 110       3.282  -6.679  10.736  1.00  0.00           C  
ATOM    870  ND1 HIS A 110       4.104  -7.657  11.251  1.00  0.00           N  
ATOM    871  CD2 HIS A 110       3.106  -6.986   9.409  1.00  0.00           C  
ATOM    872  CE1 HIS A 110       4.415  -8.514  10.266  1.00  0.00           C  
ATOM    873  NE2 HIS A 110       3.825  -8.148   9.129  1.00  0.00           N  
ATOM    874  N   ASP A 111       0.000  -4.235  13.317  1.00  0.00           N  
ATOM    875  CA  ASP A 111      -0.405  -3.215  14.294  1.00  0.00           C  
ATOM    876  C   ASP A 111      -1.168  -3.798  15.505  1.00  0.00           C  
ATOM    877  O   ASP A 111      -2.033  -3.151  16.100  1.00  0.00           O  
ATOM    878  CB  ASP A 111      -1.194  -2.101  13.586  1.00  0.00           C  
ATOM    879  CG  ASP A 111      -0.394  -1.396  12.486  1.00  0.00           C  
ATOM    880  OD1 ASP A 111       0.853  -1.316  12.583  1.00  0.00           O  
ATOM    881  OD2 ASP A 111      -1.035  -0.890  11.549  1.00  0.00           O  
ATOM    882  N   VAL A 112      -0.851  -5.044  15.895  1.00  0.00           N  
ATOM    883  CA  VAL A 112      -1.435  -5.742  17.044  1.00  0.00           C  
ATOM    884  C   VAL A 112      -0.399  -6.670  17.679  1.00  0.00           C  
ATOM    885  O   VAL A 112       0.569  -7.084  17.033  1.00  0.00           O  
ATOM    886  CB  VAL A 112      -2.710  -6.498  16.621  1.00  0.00           C  
ATOM    887  CG1 VAL A 112      -2.438  -7.650  15.648  1.00  0.00           C  
ATOM    888  CG2 VAL A 112      -3.495  -7.041  17.816  1.00  0.00           C  
ATOM    889  N   TYR A 113      -0.572  -7.004  18.959  1.00  0.00           N  
ATOM    890  CA  TYR A 113       0.238  -8.014  19.636  1.00  0.00           C  
ATOM    891  C   TYR A 113      -0.629  -9.155  20.180  1.00  0.00           C  
ATOM    892  O   TYR A 113      -1.548  -8.893  20.961  1.00  0.00           O  
ATOM    893  CB  TYR A 113       1.055  -7.369  20.751  1.00  0.00           C  
ATOM    894  CG  TYR A 113       1.927  -8.370  21.469  1.00  0.00           C  
ATOM    895  CD1 TYR A 113       1.492  -8.964  22.668  1.00  0.00           C  
ATOM    896  CD2 TYR A 113       3.151  -8.775  20.899  1.00  0.00           C  
ATOM    897  CE1 TYR A 113       2.273  -9.937  23.310  1.00  0.00           C  
ATOM    898  CE2 TYR A 113       3.943  -9.752  21.531  1.00  0.00           C  
ATOM    899  CZ  TYR A 113       3.503 -10.327  22.734  1.00  0.00           C  
ATOM    900  OH  TYR A 113       4.277 -11.278  23.358  1.00  0.00           O  
ATOM    901  N   PRO A 114      -0.333 -10.433  19.840  1.00  0.00           N  
ATOM    902  CA  PRO A 114       0.635 -10.875  18.835  1.00  0.00           C  
ATOM    903  C   PRO A 114       0.253 -10.473  17.404  1.00  0.00           C  
ATOM    904  O   PRO A 114      -0.914 -10.227  17.141  1.00  0.00           O  
ATOM    905  CB  PRO A 114       0.711 -12.399  18.988  1.00  0.00           C  
ATOM    906  CG  PRO A 114       0.123 -12.679  20.363  1.00  0.00           C  
ATOM    907  CD  PRO A 114      -0.909 -11.571  20.519  1.00  0.00           C  
ATOM    908  N   ALA A 115       1.217 -10.452  16.488  1.00  0.00           N  
ATOM    909  CA  ALA A 115       0.959 -10.100  15.091  1.00  0.00           C  
ATOM    910  C   ALA A 115      -0.177 -10.934  14.499  1.00  0.00           C  
ATOM    911  O   ALA A 115      -0.340 -12.110  14.827  1.00  0.00           O  
ATOM    912  CB  ALA A 115       2.234 -10.258  14.245  1.00  0.00           C  
ATOM    913  N   ASN A 116      -0.963 -10.329  13.627  1.00  0.00           N  
ATOM    914  CA  ASN A 116      -2.097 -10.931  12.922  1.00  0.00           C  
ATOM    915  C   ASN A 116      -3.288 -11.322  13.813  1.00  0.00           C  
ATOM    916  O   ASN A 116      -4.367 -11.569  13.286  1.00  0.00           O  
ATOM    917  CB  ASN A 116      -1.625 -12.121  12.065  1.00  0.00           C  
ATOM    918  CG  ASN A 116      -0.296 -11.888  11.356  1.00  0.00           C  
ATOM    919  OD1 ASN A 116      -0.064 -10.884  10.715  1.00  0.00           O  
ATOM    920  ND2 ASN A 116       0.629 -12.814  11.474  1.00  0.00           N  
ATOM    921  N   GLN A 117      -3.135 -11.389  15.129  1.00  0.00           N  
ATOM    922  CA  GLN A 117      -4.157 -11.891  16.058  1.00  0.00           C  
ATOM    923  C   GLN A 117      -5.109 -10.771  16.496  1.00  0.00           C  
ATOM    924  O   GLN A 117      -5.020 -10.260  17.611  1.00  0.00           O  
ATOM    925  CB  GLN A 117      -3.507 -12.613  17.255  1.00  0.00           C  
ATOM    926  CG  GLN A 117      -2.442 -13.653  16.891  1.00  0.00           C  
ATOM    927  CD  GLN A 117      -2.890 -14.630  15.804  1.00  0.00           C  
ATOM    928  OE1 GLN A 117      -3.906 -15.287  15.909  1.00  0.00           O  
ATOM    929  NE2 GLN A 117      -2.144 -14.747  14.726  1.00  0.00           N  
ATOM    930  N   MET A 118      -6.015 -10.371  15.603  1.00  0.00           N  
ATOM    931  CA  MET A 118      -6.893  -9.220  15.795  1.00  0.00           C  
ATOM    932  C   MET A 118      -8.367  -9.624  15.711  1.00  0.00           C  
ATOM    933  O   MET A 118      -8.846  -9.937  14.631  1.00  0.00           O  
ATOM    934  CB  MET A 118      -6.522  -8.154  14.758  1.00  0.00           C  
ATOM    935  CG  MET A 118      -7.213  -6.824  15.021  1.00  0.00           C  
ATOM    936  SD  MET A 118      -6.897  -5.556  13.760  1.00  0.00           S  
ATOM    937  CE  MET A 118      -5.136  -5.250  13.992  1.00  0.00           C  
ATOM    938  N   ALA A 119      -9.073  -9.646  16.841  1.00  0.00           N  
ATOM    939  CA  ALA A 119     -10.538  -9.768  16.959  1.00  0.00           C  
ATOM    940  C   ALA A 119     -10.982  -9.653  18.429  1.00  0.00           C  
ATOM    941  O   ALA A 119     -10.535  -8.767  19.155  1.00  0.00           O  
ATOM    942  CB  ALA A 119     -11.023 -11.088  16.316  1.00  0.00           C  
ATOM    943  N   ILE A 120     -11.834 -10.566  18.881  1.00  0.00           N  
ATOM    944  CA  ILE A 120     -12.463 -10.571  20.212  1.00  0.00           C  
ATOM    945  C   ILE A 120     -11.437 -10.551  21.350  1.00  0.00           C  
ATOM    946  O   ILE A 120     -11.580  -9.785  22.298  1.00  0.00           O  
ATOM    947  CB  ILE A 120     -13.417 -11.785  20.327  1.00  0.00           C  
ATOM    948  CG1 ILE A 120     -14.532 -11.711  19.256  1.00  0.00           C  
ATOM    949  CG2 ILE A 120     -14.029 -11.880  21.735  1.00  0.00           C  
ATOM    950  CD1 ILE A 120     -15.378 -12.987  19.129  1.00  0.00           C  
ATOM    951  N   ASN A 121     -10.381 -11.354  21.258  1.00  0.00           N  
ATOM    952  CA  ASN A 121      -9.359 -11.450  22.307  1.00  0.00           C  
ATOM    953  C   ASN A 121      -8.310 -10.324  22.265  1.00  0.00           C  
ATOM    954  O   ASN A 121      -7.379 -10.311  23.064  1.00  0.00           O  
ATOM    955  CB  ASN A 121      -8.709 -12.846  22.256  1.00  0.00           C  
ATOM    956  CG  ASN A 121      -9.695 -13.970  22.532  1.00  0.00           C  
ATOM    957  OD1 ASN A 121     -10.713 -13.805  23.167  1.00  0.00           O  
ATOM    958  ND2 ASN A 121      -9.404 -15.162  22.061  1.00  0.00           N  
ATOM    959  N   SER A 122      -8.446  -9.389  21.341  1.00  0.00           N  
ATOM    960  CA  SER A 122      -7.531  -8.263  21.157  1.00  0.00           C  
ATOM    961  C   SER A 122      -8.273  -6.923  21.026  1.00  0.00           C  
ATOM    962  O   SER A 122      -7.741  -5.990  20.444  1.00  0.00           O  
ATOM    963  CB  SER A 122      -6.593  -8.522  19.974  1.00  0.00           C  
ATOM    964  OG  SER A 122      -7.346  -8.792  18.815  1.00  0.00           O  
ATOM    965  N   GLN A 123      -9.480  -6.802  21.596  1.00  0.00           N  
ATOM    966  CA  GLN A 123     -10.267  -5.558  21.550  1.00  0.00           C  
ATOM    967  C   GLN A 123      -9.515  -4.334  22.091  1.00  0.00           C  
ATOM    968  O   GLN A 123      -9.798  -3.207  21.687  1.00  0.00           O  
ATOM    969  CB  GLN A 123     -11.558  -5.734  22.354  1.00  0.00           C  
ATOM    970  CG  GLN A 123     -12.598  -6.559  21.592  1.00  0.00           C  
ATOM    971  CD  GLN A 123     -13.898  -6.703  22.366  1.00  0.00           C  
ATOM    972  OE1 GLN A 123     -14.000  -6.406  23.549  1.00  0.00           O  
ATOM    973  NE2 GLN A 123     -14.950  -7.174  21.729  1.00  0.00           N  
ATOM    974  N   TRP A 124      -8.518  -4.547  22.952  1.00  0.00           N  
ATOM    975  CA  TRP A 124      -7.656  -3.479  23.451  1.00  0.00           C  
ATOM    976  C   TRP A 124      -7.017  -2.662  22.312  1.00  0.00           C  
ATOM    977  O   TRP A 124      -6.851  -1.454  22.473  1.00  0.00           O  
ATOM    978  CB  TRP A 124      -6.569  -4.080  24.359  1.00  0.00           C  
ATOM    979  CG  TRP A 124      -5.514  -4.869  23.634  1.00  0.00           C  
ATOM    980  CD1 TRP A 124      -5.505  -6.203  23.440  1.00  0.00           C  
ATOM    981  CD2 TRP A 124      -4.329  -4.349  22.948  1.00  0.00           C  
ATOM    982  NE1 TRP A 124      -4.403  -6.563  22.673  1.00  0.00           N  
ATOM    983  CE2 TRP A 124      -3.673  -5.449  22.338  1.00  0.00           C  
ATOM    984  CE3 TRP A 124      -3.770  -3.067  22.773  1.00  0.00           C  
ATOM    985  CZ2 TRP A 124      -2.510  -5.273  21.532  1.00  0.00           C  
ATOM    986  CZ3 TRP A 124      -2.614  -2.894  21.983  1.00  0.00           C  
ATOM    987  CH2 TRP A 124      -2.009  -3.986  21.366  1.00  0.00           C  
ATOM    988  N   ILE A 125      -6.693  -3.282  21.172  1.00  0.00           N  
ATOM    989  CA  ILE A 125      -6.055  -2.567  20.062  1.00  0.00           C  
ATOM    990  C   ILE A 125      -7.028  -1.599  19.408  1.00  0.00           C  
ATOM    991  O   ILE A 125      -6.634  -0.489  19.065  1.00  0.00           O  
ATOM    992  CB  ILE A 125      -5.413  -3.520  19.033  1.00  0.00           C  
ATOM    993  CG1 ILE A 125      -4.482  -2.784  18.036  1.00  0.00           C  
ATOM    994  CG2 ILE A 125      -6.446  -4.322  18.221  1.00  0.00           C  
ATOM    995  CD1 ILE A 125      -3.331  -2.020  18.687  1.00  0.00           C  
ATOM    996  N   PHE A 126      -8.302  -1.966  19.293  1.00  0.00           N  
ATOM    997  CA  PHE A 126      -9.313  -1.100  18.707  1.00  0.00           C  
ATOM    998  C   PHE A 126      -9.577   0.122  19.583  1.00  0.00           C  
ATOM    999  O   PHE A 126      -9.626   1.239  19.072  1.00  0.00           O  
ATOM   1000  CB  PHE A 126     -10.617  -1.880  18.469  1.00  0.00           C  
ATOM   1001  CG  PHE A 126     -10.475  -3.147  17.655  1.00  0.00           C  
ATOM   1002  CD1 PHE A 126      -9.703  -3.166  16.477  1.00  0.00           C  
ATOM   1003  CD2 PHE A 126     -11.125  -4.321  18.074  1.00  0.00           C  
ATOM   1004  CE1 PHE A 126      -9.574  -4.342  15.729  1.00  0.00           C  
ATOM   1005  CE2 PHE A 126     -11.006  -5.503  17.330  1.00  0.00           C  
ATOM   1006  CZ  PHE A 126     -10.226  -5.518  16.154  1.00  0.00           C  
ATOM   1007  N   GLN A 127      -9.676  -0.071  20.905  1.00  0.00           N  
ATOM   1008  CA  GLN A 127      -9.830   1.025  21.856  1.00  0.00           C  
ATOM   1009  C   GLN A 127      -8.603   1.941  21.839  1.00  0.00           C  
ATOM   1010  O   GLN A 127      -8.739   3.143  21.631  1.00  0.00           O  
ATOM   1011  CB  GLN A 127     -10.076   0.475  23.261  1.00  0.00           C  
ATOM   1012  CG  GLN A 127     -11.437  -0.231  23.369  1.00  0.00           C  
ATOM   1013  CD  GLN A 127     -11.712  -0.763  24.775  1.00  0.00           C  
ATOM   1014  OE1 GLN A 127     -10.886  -0.740  25.672  1.00  0.00           O  
ATOM   1015  NE2 GLN A 127     -12.897  -1.266  25.022  1.00  0.00           N  
ATOM   1016  N   PHE A 128      -7.404   1.360  21.975  1.00  0.00           N  
ATOM   1017  CA  PHE A 128      -6.164   2.123  21.999  1.00  0.00           C  
ATOM   1018  C   PHE A 128      -5.933   2.891  20.694  1.00  0.00           C  
ATOM   1019  O   PHE A 128      -5.633   4.085  20.726  1.00  0.00           O  
ATOM   1020  CB  PHE A 128      -4.998   1.172  22.289  1.00  0.00           C  
ATOM   1021  CG  PHE A 128      -3.674   1.895  22.425  1.00  0.00           C  
ATOM   1022  CD1 PHE A 128      -2.789   1.991  21.335  1.00  0.00           C  
ATOM   1023  CD2 PHE A 128      -3.346   2.521  23.640  1.00  0.00           C  
ATOM   1024  CE1 PHE A 128      -1.591   2.701  21.451  1.00  0.00           C  
ATOM   1025  CE2 PHE A 128      -2.135   3.233  23.769  1.00  0.00           C  
ATOM   1026  CZ  PHE A 128      -1.266   3.320  22.678  1.00  0.00           C  
ATOM   1027  N   ALA A 129      -6.107   2.251  19.540  1.00  0.00           N  
ATOM   1028  CA  ALA A 129      -5.928   2.917  18.253  1.00  0.00           C  
ATOM   1029  C   ALA A 129      -7.005   3.978  17.997  1.00  0.00           C  
ATOM   1030  O   ALA A 129      -6.678   5.050  17.492  1.00  0.00           O  
ATOM   1031  CB  ALA A 129      -5.873   1.869  17.145  1.00  0.00           C  
ATOM   1032  N   ALA A 130      -8.269   3.741  18.393  1.00  0.00           N  
ATOM   1033  CA  ALA A 130      -9.320   4.752  18.302  1.00  0.00           C  
ATOM   1034  C   ALA A 130      -8.986   5.998  19.138  1.00  0.00           C  
ATOM   1035  O   ALA A 130      -9.179   7.115  18.669  1.00  0.00           O  
ATOM   1036  CB  ALA A 130     -10.652   4.142  18.737  1.00  0.00           C  
ATOM   1037  N   GLU A 131      -8.435   5.824  20.345  1.00  0.00           N  
ATOM   1038  CA  GLU A 131      -7.967   6.933  21.184  1.00  0.00           C  
ATOM   1039  C   GLU A 131      -6.799   7.694  20.535  1.00  0.00           C  
ATOM   1040  O   GLU A 131      -6.789   8.926  20.525  1.00  0.00           O  
ATOM   1041  CB  GLU A 131      -7.533   6.406  22.557  1.00  0.00           C  
ATOM   1042  CG  GLU A 131      -8.719   5.989  23.430  1.00  0.00           C  
ATOM   1043  CD  GLU A 131      -8.292   5.257  24.713  1.00  0.00           C  
ATOM   1044  OE1 GLU A 131      -9.210   4.787  25.426  1.00  0.00           O  
ATOM   1045  OE2 GLU A 131      -7.073   5.167  24.980  1.00  0.00           O  
ATOM   1046  N   GLN A 132      -5.835   6.974  19.948  1.00  0.00           N  
ATOM   1047  CA  GLN A 132      -4.707   7.610  19.261  1.00  0.00           C  
ATOM   1048  C   GLN A 132      -5.149   8.341  17.994  1.00  0.00           C  
ATOM   1049  O   GLN A 132      -4.727   9.472  17.752  1.00  0.00           O  
ATOM   1050  CB  GLN A 132      -3.618   6.576  18.936  1.00  0.00           C  
ATOM   1051  CG  GLN A 132      -2.917   5.964  20.161  1.00  0.00           C  
ATOM   1052  CD  GLN A 132      -2.416   7.007  21.148  1.00  0.00           C  
ATOM   1053  OE1 GLN A 132      -1.611   7.873  20.832  1.00  0.00           O  
ATOM   1054  NE2 GLN A 132      -2.890   6.973  22.368  1.00  0.00           N  
ATOM   1055  N   PHE A 133      -6.034   7.741  17.193  1.00  0.00           N  
ATOM   1056  CA  PHE A 133      -6.532   8.306  15.942  1.00  0.00           C  
ATOM   1057  C   PHE A 133      -7.699   9.280  16.124  1.00  0.00           C  
ATOM   1058  O   PHE A 133      -8.105   9.921  15.145  1.00  0.00           O  
ATOM   1059  CB  PHE A 133      -6.886   7.170  14.966  1.00  0.00           C  
ATOM   1060  CG  PHE A 133      -5.744   6.257  14.548  1.00  0.00           C  
ATOM   1061  CD1 PHE A 133      -4.425   6.731  14.400  1.00  0.00           C  
ATOM   1062  CD2 PHE A 133      -6.021   4.902  14.253  1.00  0.00           C  
ATOM   1063  CE1 PHE A 133      -3.394   5.874  13.978  1.00  0.00           C  
ATOM   1064  CE2 PHE A 133      -4.999   4.045  13.822  1.00  0.00           C  
ATOM   1065  CZ  PHE A 133      -3.681   4.526  13.686  1.00  0.00           C  
ATOM   1066  N   ALA A 134      -8.213   9.463  17.337  1.00  0.00           N  
ATOM   1067  CA  ALA A 134      -9.338  10.341  17.635  1.00  0.00           C  
ATOM   1068  C   ALA A 134      -9.253  11.758  17.010  1.00  0.00           C  
ATOM   1069  O   ALA A 134     -10.281  12.233  16.533  1.00  0.00           O  
ATOM   1070  CB  ALA A 134      -9.533  10.413  19.153  1.00  0.00           C  
ATOM   1071  N   PRO A 135      -8.079  12.419  16.925  1.00  0.00           N  
ATOM   1072  CA  PRO A 135      -7.968  13.726  16.267  1.00  0.00           C  
ATOM   1073  C   PRO A 135      -8.351  13.734  14.781  1.00  0.00           C  
ATOM   1074  O   PRO A 135      -8.628  14.800  14.243  1.00  0.00           O  
ATOM   1075  CB  PRO A 135      -6.511  14.150  16.446  1.00  0.00           C  
ATOM   1076  CG  PRO A 135      -6.061  13.379  17.678  1.00  0.00           C  
ATOM   1077  CD  PRO A 135      -6.812  12.060  17.536  1.00  0.00           C  
ATOM   1078  N   PHE A 136      -8.356  12.572  14.127  1.00  0.00           N  
ATOM   1079  CA  PHE A 136      -8.677  12.421  12.705  1.00  0.00           C  
ATOM   1080  C   PHE A 136     -10.101  11.908  12.456  1.00  0.00           C  
ATOM   1081  O   PHE A 136     -10.581  11.950  11.321  1.00  0.00           O  
ATOM   1082  CB  PHE A 136      -7.655  11.480  12.058  1.00  0.00           C  
ATOM   1083  CG  PHE A 136      -6.215  11.758  12.425  1.00  0.00           C  
ATOM   1084  CD1 PHE A 136      -5.633  13.005  12.131  1.00  0.00           C  
ATOM   1085  CD2 PHE A 136      -5.455  10.779  13.095  1.00  0.00           C  
ATOM   1086  CE1 PHE A 136      -4.310  13.278  12.510  1.00  0.00           C  
ATOM   1087  CE2 PHE A 136      -4.131  11.042  13.474  1.00  0.00           C  
ATOM   1088  CZ  PHE A 136      -3.556  12.293  13.183  1.00  0.00           C  
ATOM   1089  N   LEU A 137     -10.763  11.398  13.479  1.00  0.00           N  
ATOM   1090  CA  LEU A 137     -12.015  10.668  13.377  1.00  0.00           C  
ATOM   1091  C   LEU A 137     -13.196  11.510  13.874  1.00  0.00           C  
ATOM   1092  O   LEU A 137     -13.100  12.256  14.842  1.00  0.00           O  
ATOM   1093  CB  LEU A 137     -11.899   9.340  14.153  1.00  0.00           C  
ATOM   1094  CG  LEU A 137     -10.816   8.365  13.650  1.00  0.00           C  
ATOM   1095  CD1 LEU A 137     -10.810   7.111  14.517  1.00  0.00           C  
ATOM   1096  CD2 LEU A 137     -11.039   7.939  12.199  1.00  0.00           C  
ATOM   1097  N   SER A 138     -14.357  11.331  13.231  1.00  0.00           N  
ATOM   1098  CA  SER A 138     -15.625  11.784  13.804  1.00  0.00           C  
ATOM   1099  C   SER A 138     -16.003  10.925  15.014  1.00  0.00           C  
ATOM   1100  O   SER A 138     -15.578   9.772  15.113  1.00  0.00           O  
ATOM   1101  CB  SER A 138     -16.742  11.747  12.750  1.00  0.00           C  
ATOM   1102  OG  SER A 138     -17.065  10.415  12.389  1.00  0.00           O  
ATOM   1103  N   GLN A 139     -16.876  11.420  15.891  1.00  0.00           N  
ATOM   1104  CA  GLN A 139     -17.314  10.655  17.059  1.00  0.00           C  
ATOM   1105  C   GLN A 139     -17.926   9.299  16.676  1.00  0.00           C  
ATOM   1106  O   GLN A 139     -17.603   8.279  17.280  1.00  0.00           O  
ATOM   1107  CB  GLN A 139     -18.310  11.499  17.883  1.00  0.00           C  
ATOM   1108  CG  GLN A 139     -18.669  10.825  19.219  1.00  0.00           C  
ATOM   1109  CD  GLN A 139     -17.431  10.620  20.125  1.00  0.00           C  
ATOM   1110  OE1 GLN A 139     -16.523  11.436  20.131  1.00  0.00           O  
ATOM   1111  NE2 GLN A 139     -17.368   9.548  20.870  1.00  0.00           N  
ATOM   1112  N   ASN A 140     -18.750   9.251  15.628  1.00  0.00           N  
ATOM   1113  CA  ASN A 140     -19.329   7.994  15.147  1.00  0.00           C  
ATOM   1114  C   ASN A 140     -18.256   7.027  14.624  1.00  0.00           C  
ATOM   1115  O   ASN A 140     -18.354   5.819  14.828  1.00  0.00           O  
ATOM   1116  CB  ASN A 140     -20.351   8.293  14.034  1.00  0.00           C  
ATOM   1117  CG  ASN A 140     -21.592   9.006  14.534  1.00  0.00           C  
ATOM   1118  OD1 ASN A 140     -21.842   9.186  15.705  1.00  0.00           O  
ATOM   1119  ND2 ASN A 140     -22.443   9.448  13.624  1.00  0.00           N  
ATOM   1120  N   ALA A 141     -17.218   7.551  13.965  1.00  0.00           N  
ATOM   1121  CA  ALA A 141     -16.101   6.740  13.495  1.00  0.00           C  
ATOM   1122  C   ALA A 141     -15.283   6.181  14.665  1.00  0.00           C  
ATOM   1123  O   ALA A 141     -14.910   5.015  14.620  1.00  0.00           O  
ATOM   1124  CB  ALA A 141     -15.248   7.563  12.528  1.00  0.00           C  
ATOM   1125  N   ILE A 142     -15.066   6.962  15.736  1.00  0.00           N  
ATOM   1126  CA  ILE A 142     -14.389   6.505  16.953  1.00  0.00           C  
ATOM   1127  C   ILE A 142     -15.133   5.317  17.571  1.00  0.00           C  
ATOM   1128  O   ILE A 142     -14.517   4.290  17.839  1.00  0.00           O  
ATOM   1129  CB  ILE A 142     -14.232   7.662  17.974  1.00  0.00           C  
ATOM   1130  CG1 ILE A 142     -13.249   8.719  17.445  1.00  0.00           C  
ATOM   1131  CG2 ILE A 142     -13.757   7.145  19.347  1.00  0.00           C  
ATOM   1132  CD1 ILE A 142     -13.273  10.039  18.221  1.00  0.00           C  
ATOM   1133  N   GLU A 143     -16.443   5.420  17.756  1.00  0.00           N  
ATOM   1134  CA  GLU A 143     -17.229   4.341  18.368  1.00  0.00           C  
ATOM   1135  C   GLU A 143     -17.252   3.080  17.491  1.00  0.00           C  
ATOM   1136  O   GLU A 143     -17.078   1.966  17.987  1.00  0.00           O  
ATOM   1137  CB  GLU A 143     -18.646   4.840  18.681  1.00  0.00           C  
ATOM   1138  CG  GLU A 143     -18.676   5.941  19.766  1.00  0.00           C  
ATOM   1139  CD  GLU A 143     -17.907   5.550  21.042  1.00  0.00           C  
ATOM   1140  OE1 GLU A 143     -17.017   6.324  21.486  1.00  0.00           O  
ATOM   1141  OE2 GLU A 143     -18.130   4.439  21.548  1.00  0.00           O  
ATOM   1142  N   SER A 144     -17.366   3.235  16.177  1.00  0.00           N  
ATOM   1143  CA  SER A 144     -17.279   2.102  15.247  1.00  0.00           C  
ATOM   1144  C   SER A 144     -15.878   1.465  15.242  1.00  0.00           C  
ATOM   1145  O   SER A 144     -15.748   0.240  15.238  1.00  0.00           O  
ATOM   1146  CB  SER A 144     -17.676   2.565  13.846  1.00  0.00           C  
ATOM   1147  OG  SER A 144     -17.857   1.461  12.985  1.00  0.00           O  
ATOM   1148  N   PHE A 145     -14.819   2.280  15.301  1.00  0.00           N  
ATOM   1149  CA  PHE A 145     -13.441   1.810  15.355  1.00  0.00           C  
ATOM   1150  C   PHE A 145     -13.175   1.002  16.629  1.00  0.00           C  
ATOM   1151  O   PHE A 145     -12.577  -0.071  16.556  1.00  0.00           O  
ATOM   1152  CB  PHE A 145     -12.477   2.994  15.230  1.00  0.00           C  
ATOM   1153  CG  PHE A 145     -11.063   2.628  14.817  1.00  0.00           C  
ATOM   1154  CD1 PHE A 145     -10.243   1.834  15.636  1.00  0.00           C  
ATOM   1155  CD2 PHE A 145     -10.550   3.076  13.578  1.00  0.00           C  
ATOM   1156  CE1 PHE A 145      -8.958   1.460  15.221  1.00  0.00           C  
ATOM   1157  CE2 PHE A 145      -9.264   2.714  13.158  1.00  0.00           C  
ATOM   1158  CZ  PHE A 145      -8.473   1.898  13.976  1.00  0.00           C  
ATOM   1159  N   LYS A 146     -13.666   1.467  17.780  1.00  0.00           N  
ATOM   1160  CA  LYS A 146     -13.556   0.747  19.058  1.00  0.00           C  
ATOM   1161  C   LYS A 146     -14.193  -0.645  19.020  1.00  0.00           C  
ATOM   1162  O   LYS A 146     -13.725  -1.543  19.712  1.00  0.00           O  
ATOM   1163  CB  LYS A 146     -14.223   1.558  20.176  1.00  0.00           C  
ATOM   1164  CG  LYS A 146     -13.393   2.756  20.643  1.00  0.00           C  
ATOM   1165  CD  LYS A 146     -14.236   3.543  21.648  1.00  0.00           C  
ATOM   1166  CE  LYS A 146     -13.535   4.808  22.146  1.00  0.00           C  
ATOM   1167  NZ  LYS A 146     -14.509   5.636  22.887  1.00  0.00           N  
ATOM   1168  N   HIS A 147     -15.232  -0.830  18.206  1.00  0.00           N  
ATOM   1169  CA  HIS A 147     -15.893  -2.120  18.066  1.00  0.00           C  
ATOM   1170  C   HIS A 147     -15.054  -3.135  17.277  1.00  0.00           C  
ATOM   1171  O   HIS A 147     -14.900  -4.276  17.721  1.00  0.00           O  
ATOM   1172  CB  HIS A 147     -17.282  -1.918  17.457  1.00  0.00           C  
ATOM   1173  CG  HIS A 147     -18.035  -3.212  17.344  1.00  0.00           C  
ATOM   1174  ND1 HIS A 147     -18.499  -3.989  18.393  1.00  0.00           N  
ATOM   1175  CD2 HIS A 147     -18.342  -3.896  16.184  1.00  0.00           C  
ATOM   1176  CE1 HIS A 147     -19.063  -5.089  17.875  1.00  0.00           C  
ATOM   1177  NE2 HIS A 147     -18.987  -5.060  16.540  1.00  0.00           N  
ATOM   1178  N   GLY A 148     -14.493  -2.740  16.118  1.00  0.00           N  
ATOM   1179  CA  GLY A 148     -13.817  -3.699  15.234  1.00  0.00           C  
ATOM   1180  C   GLY A 148     -12.746  -3.129  14.291  1.00  0.00           C  
ATOM   1181  O   GLY A 148     -12.291  -3.839  13.403  1.00  0.00           O  
ATOM   1182  N   GLY A 149     -12.359  -1.864  14.435  1.00  0.00           N  
ATOM   1183  CA  GLY A 149     -11.380  -1.220  13.561  1.00  0.00           C  
ATOM   1184  C   GLY A 149     -11.922  -0.827  12.177  1.00  0.00           C  
ATOM   1185  O   GLY A 149     -11.150  -0.455  11.304  1.00  0.00           O  
ATOM   1186  N   TYR A 150     -13.240  -0.895  11.976  1.00  0.00           N  
ATOM   1187  CA  TYR A 150     -13.928  -0.446  10.769  1.00  0.00           C  
ATOM   1188  C   TYR A 150     -14.836   0.757  11.059  1.00  0.00           C  
ATOM   1189  O   TYR A 150     -15.338   0.911  12.175  1.00  0.00           O  
ATOM   1190  CB  TYR A 150     -14.710  -1.610  10.143  1.00  0.00           C  
ATOM   1191  CG  TYR A 150     -15.773  -2.228  11.022  1.00  0.00           C  
ATOM   1192  CD1 TYR A 150     -15.536  -3.470  11.654  1.00  0.00           C  
ATOM   1193  CD2 TYR A 150     -17.017  -1.597  11.201  1.00  0.00           C  
ATOM   1194  CE1 TYR A 150     -16.529  -4.079  12.439  1.00  0.00           C  
ATOM   1195  CE2 TYR A 150     -18.019  -2.188  11.993  1.00  0.00           C  
ATOM   1196  CZ  TYR A 150     -17.773  -3.436  12.602  1.00  0.00           C  
ATOM   1197  OH  TYR A 150     -18.762  -4.027  13.350  1.00  0.00           O  
ATOM   1198  N   TYR A 151     -15.048   1.617  10.070  1.00  0.00           N  
ATOM   1199  CA  TYR A 151     -15.858   2.829  10.239  1.00  0.00           C  
ATOM   1200  C   TYR A 151     -16.182   3.506   8.902  1.00  0.00           C  
ATOM   1201  O   TYR A 151     -15.654   3.143   7.849  1.00  0.00           O  
ATOM   1202  CB  TYR A 151     -15.132   3.810  11.171  1.00  0.00           C  
ATOM   1203  CG  TYR A 151     -13.818   4.336  10.640  1.00  0.00           C  
ATOM   1204  CD1 TYR A 151     -12.624   3.600  10.807  1.00  0.00           C  
ATOM   1205  CD2 TYR A 151     -13.768   5.573   9.969  1.00  0.00           C  
ATOM   1206  CE1 TYR A 151     -11.408   4.087  10.329  1.00  0.00           C  
ATOM   1207  CE2 TYR A 151     -12.550   6.075   9.481  1.00  0.00           C  
ATOM   1208  CZ  TYR A 151     -11.375   5.323   9.664  1.00  0.00           C  
ATOM   1209  OH  TYR A 151     -10.185   5.822   9.185  1.00  0.00           O  
ATOM   1210  N   THR A 152     -16.995   4.552   8.965  1.00  0.00           N  
ATOM   1211  CA  THR A 152     -17.239   5.462   7.842  1.00  0.00           C  
ATOM   1212  C   THR A 152     -17.041   6.915   8.266  1.00  0.00           C  
ATOM   1213  O   THR A 152     -17.304   7.279   9.411  1.00  0.00           O  
ATOM   1214  CB  THR A 152     -18.637   5.286   7.222  1.00  0.00           C  
ATOM   1215  OG1 THR A 152     -19.644   5.714   8.107  1.00  0.00           O  
ATOM   1216  CG2 THR A 152     -18.936   3.840   6.868  1.00  0.00           C  
ATOM   1217  N   MET A 153     -16.631   7.765   7.327  1.00  0.00           N  
ATOM   1218  CA  MET A 153     -16.639   9.222   7.485  1.00  0.00           C  
ATOM   1219  C   MET A 153     -16.994   9.890   6.156  1.00  0.00           C  
ATOM   1220  O   MET A 153     -16.456   9.497   5.124  1.00  0.00           O  
ATOM   1221  CB  MET A 153     -15.276   9.750   7.953  1.00  0.00           C  
ATOM   1222  CG  MET A 153     -14.937   9.364   9.397  1.00  0.00           C  
ATOM   1223  SD  MET A 153     -13.533  10.273  10.100  1.00  0.00           S  
ATOM   1224  CE  MET A 153     -12.194   9.786   8.978  1.00  0.00           C  
ATOM   1225  N   PRO A 154     -17.841  10.925   6.146  1.00  0.00           N  
ATOM   1226  CA  PRO A 154     -18.067  11.704   4.940  1.00  0.00           C  
ATOM   1227  C   PRO A 154     -16.801  12.494   4.580  1.00  0.00           C  
ATOM   1228  O   PRO A 154     -16.165  13.089   5.448  1.00  0.00           O  
ATOM   1229  CB  PRO A 154     -19.249  12.614   5.267  1.00  0.00           C  
ATOM   1230  CG  PRO A 154     -19.142  12.803   6.782  1.00  0.00           C  
ATOM   1231  CD  PRO A 154     -18.562  11.482   7.276  1.00  0.00           C  
ATOM   1232  N   PHE A 155     -16.455  12.538   3.288  1.00  0.00           N  
ATOM   1233  CA  PHE A 155     -15.431  13.461   2.818  1.00  0.00           C  
ATOM   1234  C   PHE A 155     -15.900  14.910   3.010  1.00  0.00           C  
ATOM   1235  O   PHE A 155     -17.084  15.202   2.819  1.00  0.00           O  
ATOM   1236  CB  PHE A 155     -15.086  13.190   1.352  1.00  0.00           C  
ATOM   1237  CG  PHE A 155     -14.170  12.002   1.132  1.00  0.00           C  
ATOM   1238  CD1 PHE A 155     -12.771  12.187   1.135  1.00  0.00           C  
ATOM   1239  CD2 PHE A 155     -14.696  10.719   0.919  1.00  0.00           C  
ATOM   1240  CE1 PHE A 155     -11.916  11.096   0.913  1.00  0.00           C  
ATOM   1241  CE2 PHE A 155     -13.846   9.629   0.700  1.00  0.00           C  
ATOM   1242  CZ  PHE A 155     -12.452   9.814   0.698  1.00  0.00           C  
ATOM   1243  N   PRO A 156     -15.009  15.858   3.342  1.00  0.00           N  
ATOM   1244  CA  PRO A 156     -15.364  17.257   3.532  1.00  0.00           C  
ATOM   1245  C   PRO A 156     -15.979  17.891   2.275  1.00  0.00           C  
ATOM   1246  O   PRO A 156     -15.400  17.824   1.186  1.00  0.00           O  
ATOM   1247  CB  PRO A 156     -14.062  17.954   3.935  1.00  0.00           C  
ATOM   1248  CG  PRO A 156     -13.228  16.839   4.558  1.00  0.00           C  
ATOM   1249  CD  PRO A 156     -13.626  15.621   3.730  1.00  0.00           C  
ATOM   1250  N   ALA A 157     -17.109  18.570   2.415  1.00  0.00           N  
ATOM   1251  CA  ALA A 157     -17.823  19.187   1.291  1.00  0.00           C  
ATOM   1252  C   ALA A 157     -16.995  20.248   0.542  1.00  0.00           C  
ATOM   1253  O   ALA A 157     -17.155  20.423  -0.669  1.00  0.00           O  
ATOM   1254  CB  ALA A 157     -19.130  19.773   1.829  1.00  0.00           C  
ATOM   1255  N   HIS A 158     -16.069  20.917   1.228  1.00  0.00           N  
ATOM   1256  CA  HIS A 158     -15.210  21.951   0.641  1.00  0.00           C  
ATOM   1257  C   HIS A 158     -14.228  21.431  -0.426  1.00  0.00           C  
ATOM   1258  O   HIS A 158     -13.621  22.227  -1.137  1.00  0.00           O  
ATOM   1259  CB  HIS A 158     -14.472  22.697   1.762  1.00  0.00           C  
ATOM   1260  CG  HIS A 158     -13.404  21.874   2.429  1.00  0.00           C  
ATOM   1261  ND1 HIS A 158     -12.187  21.506   1.888  1.00  0.00           N  
ATOM   1262  CD2 HIS A 158     -13.441  21.345   3.701  1.00  0.00           C  
ATOM   1263  CE1 HIS A 158     -11.520  20.779   2.788  1.00  0.00           C  
ATOM   1264  NE2 HIS A 158     -12.248  20.667   3.909  1.00  0.00           N  
ATOM   1265  N   LEU A 159     -14.095  20.114  -0.595  1.00  0.00           N  
ATOM   1266  CA  LEU A 159     -13.248  19.491  -1.623  1.00  0.00           C  
ATOM   1267  C   LEU A 159     -13.829  19.591  -3.049  1.00  0.00           C  
ATOM   1268  O   LEU A 159     -13.248  19.058  -3.995  1.00  0.00           O  
ATOM   1269  CB  LEU A 159     -12.978  18.029  -1.237  1.00  0.00           C  
ATOM   1270  CG  LEU A 159     -12.161  17.838   0.054  1.00  0.00           C  
ATOM   1271  CD1 LEU A 159     -12.107  16.344   0.389  1.00  0.00           C  
ATOM   1272  CD2 LEU A 159     -10.728  18.356  -0.088  1.00  0.00           C  
ATOM   1273  N   GLY A 160     -14.973  20.236  -3.233  1.00  0.00           N  
ATOM   1274  CA  GLY A 160     -15.610  20.378  -4.548  1.00  0.00           C  
ATOM   1275  C   GLY A 160     -16.374  19.129  -5.012  1.00  0.00           C  
ATOM   1276  O   GLY A 160     -16.624  18.960  -6.212  1.00  0.00           O  
ATOM   1277  N   ILE A 161     -16.761  18.270  -4.078  1.00  0.00           N  
ATOM   1278  CA  ILE A 161     -17.539  17.058  -4.316  1.00  0.00           C  
ATOM   1279  C   ILE A 161     -18.951  17.439  -4.788  1.00  0.00           C  
ATOM   1280  O   ILE A 161     -19.592  18.320  -4.222  1.00  0.00           O  
ATOM   1281  CB  ILE A 161     -17.562  16.189  -3.042  1.00  0.00           C  
ATOM   1282  CG1 ILE A 161     -16.127  15.760  -2.647  1.00  0.00           C  
ATOM   1283  CG2 ILE A 161     -18.433  14.936  -3.240  1.00  0.00           C  
ATOM   1284  CD1 ILE A 161     -16.030  15.207  -1.222  1.00  0.00           C  
ATOM   1285  N   LYS A 162     -19.435  16.753  -5.846  1.00  0.00           N  
ATOM   1286  CA  LYS A 162     -20.747  17.002  -6.470  1.00  0.00           C  
ATOM   1287  C   LYS A 162     -21.811  15.975  -6.074  1.00  0.00           C  
ATOM   1288  O   LYS A 162     -23.002  16.233  -6.248  1.00  0.00           O  
ATOM   1289  CB  LYS A 162     -20.588  17.039  -7.992  1.00  0.00           C  
ATOM   1290  CG  LYS A 162     -19.725  18.204  -8.514  1.00  0.00           C  
ATOM   1291  CD  LYS A 162     -20.371  19.564  -8.241  1.00  0.00           C  
ATOM   1292  CE  LYS A 162     -19.545  20.670  -8.912  1.00  0.00           C  
ATOM   1293  NZ  LYS A 162     -20.137  22.013  -8.663  1.00  0.00           N  
ATOM   1294  N   VAL A 163     -21.391  14.836  -5.566  1.00  0.00           N  
ATOM   1295  CA  VAL A 163     -22.243  13.775  -5.032  1.00  0.00           C  
ATOM   1296  C   VAL A 163     -21.722  13.448  -3.635  1.00  0.00           C  
ATOM   1297  O   VAL A 163     -20.503  13.363  -3.485  1.00  0.00           O  
ATOM   1298  CB  VAL A 163     -22.204  12.524  -5.944  1.00  0.00           C  
ATOM   1299  CG1 VAL A 163     -23.051  11.385  -5.394  1.00  0.00           C  
ATOM   1300  CG2 VAL A 163     -22.718  12.851  -7.349  1.00  0.00           C  
ATOM   1301  N   PRO A 164     -22.585  13.249  -2.614  1.00  0.00           N  
ATOM   1302  CA  PRO A 164     -22.121  12.878  -1.279  1.00  0.00           C  
ATOM   1303  C   PRO A 164     -21.185  11.660  -1.341  1.00  0.00           C  
ATOM   1304  O   PRO A 164     -21.568  10.600  -1.825  1.00  0.00           O  
ATOM   1305  CB  PRO A 164     -23.383  12.595  -0.456  1.00  0.00           C  
ATOM   1306  CG  PRO A 164     -24.448  13.429  -1.161  1.00  0.00           C  
ATOM   1307  CD  PRO A 164     -24.034  13.361  -2.628  1.00  0.00           C  
ATOM   1308  N   LEU A 165     -19.949  11.846  -0.885  1.00  0.00           N  
ATOM   1309  CA  LEU A 165     -18.895  10.843  -0.960  1.00  0.00           C  
ATOM   1310  C   LEU A 165     -18.427  10.495   0.451  1.00  0.00           C  
ATOM   1311  O   LEU A 165     -18.177  11.390   1.261  1.00  0.00           O  
ATOM   1312  CB  LEU A 165     -17.753  11.372  -1.845  1.00  0.00           C  
ATOM   1313  CG  LEU A 165     -16.585  10.389  -2.036  1.00  0.00           C  
ATOM   1314  CD1 LEU A 165     -16.997   9.160  -2.842  1.00  0.00           C  
ATOM   1315  CD2 LEU A 165     -15.445  11.079  -2.795  1.00  0.00           C  
ATOM   1316  N   ASN A 166     -18.264   9.209   0.728  1.00  0.00           N  
ATOM   1317  CA  ASN A 166     -17.875   8.696   2.025  1.00  0.00           C  
ATOM   1318  C   ASN A 166     -16.582   7.885   1.938  1.00  0.00           C  
ATOM   1319  O   ASN A 166     -16.409   7.079   1.025  1.00  0.00           O  
ATOM   1320  CB  ASN A 166     -19.025   7.863   2.608  1.00  0.00           C  
ATOM   1321  CG  ASN A 166     -20.295   8.678   2.773  1.00  0.00           C  
ATOM   1322  OD1 ASN A 166     -20.486   9.370   3.754  1.00  0.00           O  
ATOM   1323  ND2 ASN A 166     -21.196   8.626   1.809  1.00  0.00           N  
ATOM   1324  N   ALA A 167     -15.701   8.071   2.911  1.00  0.00           N  
ATOM   1325  CA  ALA A 167     -14.640   7.123   3.201  1.00  0.00           C  
ATOM   1326  C   ALA A 167     -15.228   5.959   4.010  1.00  0.00           C  
ATOM   1327  O   ALA A 167     -15.921   6.185   4.995  1.00  0.00           O  
ATOM   1328  CB  ALA A 167     -13.521   7.828   3.967  1.00  0.00           C  
ATOM   1329  N   VAL A 168     -14.965   4.726   3.580  1.00  0.00           N  
ATOM   1330  CA  VAL A 168     -15.361   3.505   4.278  1.00  0.00           C  
ATOM   1331  C   VAL A 168     -14.112   2.674   4.512  1.00  0.00           C  
ATOM   1332  O   VAL A 168     -13.446   2.287   3.562  1.00  0.00           O  
ATOM   1333  CB  VAL A 168     -16.410   2.713   3.479  1.00  0.00           C  
ATOM   1334  CG1 VAL A 168     -16.845   1.454   4.233  1.00  0.00           C  
ATOM   1335  CG2 VAL A 168     -17.653   3.567   3.200  1.00  0.00           C  
ATOM   1336  N   VAL A 169     -13.802   2.402   5.771  1.00  0.00           N  
ATOM   1337  CA  VAL A 169     -12.663   1.572   6.164  1.00  0.00           C  
ATOM   1338  C   VAL A 169     -13.169   0.210   6.608  1.00  0.00           C  
ATOM   1339  O   VAL A 169     -14.015   0.129   7.492  1.00  0.00           O  
ATOM   1340  CB  VAL A 169     -11.820   2.256   7.250  1.00  0.00           C  
ATOM   1341  CG1 VAL A 169     -10.717   1.345   7.795  1.00  0.00           C  
ATOM   1342  CG2 VAL A 169     -11.153   3.513   6.669  1.00  0.00           C  
ATOM   1343  N   LEU A 170     -12.634  -0.851   6.001  1.00  0.00           N  
ATOM   1344  CA  LEU A 170     -12.826  -2.226   6.432  1.00  0.00           C  
ATOM   1345  C   LEU A 170     -11.571  -2.755   7.123  1.00  0.00           C  
ATOM   1346  O   LEU A 170     -10.459  -2.596   6.611  1.00  0.00           O  
ATOM   1347  CB  LEU A 170     -13.195  -3.123   5.234  1.00  0.00           C  
ATOM   1348  CG  LEU A 170     -14.536  -2.799   4.551  1.00  0.00           C  
ATOM   1349  CD1 LEU A 170     -14.778  -3.785   3.403  1.00  0.00           C  
ATOM   1350  CD2 LEU A 170     -15.721  -2.906   5.516  1.00  0.00           C  
ATOM   1351  N   ASN A 171     -11.755  -3.444   8.245  1.00  0.00           N  
ATOM   1352  CA  ASN A 171     -10.680  -4.173   8.912  1.00  0.00           C  
ATOM   1353  C   ASN A 171     -10.570  -5.592   8.334  1.00  0.00           C  
ATOM   1354  O   ASN A 171     -11.125  -6.550   8.866  1.00  0.00           O  
ATOM   1355  CB  ASN A 171     -10.908  -4.154  10.426  1.00  0.00           C  
ATOM   1356  CG  ASN A 171      -9.778  -4.844  11.166  1.00  0.00           C  
ATOM   1357  OD1 ASN A 171      -8.770  -5.241  10.601  1.00  0.00           O  
ATOM   1358  ND2 ASN A 171      -9.921  -5.008  12.451  1.00  0.00           N  
ATOM   1359  N   THR A 172      -9.831  -5.747   7.232  1.00  0.00           N  
ATOM   1360  CA  THR A 172      -9.631  -7.066   6.615  1.00  0.00           C  
ATOM   1361  C   THR A 172      -8.570  -7.917   7.309  1.00  0.00           C  
ATOM   1362  O   THR A 172      -8.435  -9.090   6.972  1.00  0.00           O  
ATOM   1363  CB  THR A 172      -9.335  -6.961   5.113  1.00  0.00           C  
ATOM   1364  OG1 THR A 172      -8.257  -6.090   4.882  1.00  0.00           O  
ATOM   1365  CG2 THR A 172     -10.553  -6.414   4.370  1.00  0.00           C  
ATOM   1366  N   VAL A 173      -7.886  -7.400   8.328  1.00  0.00           N  
ATOM   1367  CA  VAL A 173      -7.049  -8.224   9.222  1.00  0.00           C  
ATOM   1368  C   VAL A 173      -7.902  -9.274   9.944  1.00  0.00           C  
ATOM   1369  O   VAL A 173      -7.424 -10.364  10.225  1.00  0.00           O  
ATOM   1370  CB  VAL A 173      -6.284  -7.366  10.237  1.00  0.00           C  
ATOM   1371  CG1 VAL A 173      -5.327  -8.212  11.094  1.00  0.00           C  
ATOM   1372  CG2 VAL A 173      -5.437  -6.286   9.539  1.00  0.00           C  
ATOM   1373  N   LEU A 174      -9.200  -9.009  10.144  1.00  0.00           N  
ATOM   1374  CA  LEU A 174     -10.165  -9.995  10.648  1.00  0.00           C  
ATOM   1375  C   LEU A 174     -10.297 -11.218   9.734  1.00  0.00           C  
ATOM   1376  O   LEU A 174     -10.636 -12.294  10.206  1.00  0.00           O  
ATOM   1377  CB  LEU A 174     -11.551  -9.341  10.791  1.00  0.00           C  
ATOM   1378  CG  LEU A 174     -11.623  -8.146  11.764  1.00  0.00           C  
ATOM   1379  CD1 LEU A 174     -13.066  -7.623  11.821  1.00  0.00           C  
ATOM   1380  CD2 LEU A 174     -11.192  -8.524  13.182  1.00  0.00           C  
ATOM   1381  N   TYR A 175      -9.997 -11.070   8.447  1.00  0.00           N  
ATOM   1382  CA  TYR A 175     -10.124 -12.126   7.444  1.00  0.00           C  
ATOM   1383  C   TYR A 175      -8.783 -12.767   7.070  1.00  0.00           C  
ATOM   1384  O   TYR A 175      -8.760 -13.734   6.311  1.00  0.00           O  
ATOM   1385  CB  TYR A 175     -10.834 -11.568   6.205  1.00  0.00           C  
ATOM   1386  CG  TYR A 175     -12.115 -10.808   6.473  1.00  0.00           C  
ATOM   1387  CD1 TYR A 175     -12.974 -11.180   7.532  1.00  0.00           C  
ATOM   1388  CD2 TYR A 175     -12.465  -9.709   5.662  1.00  0.00           C  
ATOM   1389  CE1 TYR A 175     -14.157 -10.468   7.784  1.00  0.00           C  
ATOM   1390  CE2 TYR A 175     -13.648  -8.996   5.896  1.00  0.00           C  
ATOM   1391  CZ  TYR A 175     -14.492  -9.374   6.961  1.00  0.00           C  
ATOM   1392  OH  TYR A 175     -15.655  -8.691   7.199  1.00  0.00           O  
ATOM   1393  N   TYR A 176      -7.675 -12.252   7.584  1.00  0.00           N  
ATOM   1394  CA  TYR A 176      -6.341 -12.716   7.229  1.00  0.00           C  
ATOM   1395  C   TYR A 176      -6.116 -14.157   7.697  1.00  0.00           C  
ATOM   1396  O   TYR A 176      -6.403 -14.502   8.842  1.00  0.00           O  
ATOM   1397  CB  TYR A 176      -5.293 -11.764   7.823  1.00  0.00           C  
ATOM   1398  CG  TYR A 176      -3.864 -12.009   7.383  1.00  0.00           C  
ATOM   1399  CD1 TYR A 176      -2.802 -11.787   8.284  1.00  0.00           C  
ATOM   1400  CD2 TYR A 176      -3.562 -12.400   6.060  1.00  0.00           C  
ATOM   1401  CE1 TYR A 176      -1.463 -11.929   7.868  1.00  0.00           C  
ATOM   1402  CE2 TYR A 176      -2.230 -12.558   5.642  1.00  0.00           C  
ATOM   1403  CZ  TYR A 176      -1.186 -12.309   6.547  1.00  0.00           C  
ATOM   1404  OH  TYR A 176       0.119 -12.425   6.122  1.00  0.00           O  
ATOM   1405  N   ASN A 177      -5.565 -15.011   6.834  1.00  0.00           N  
ATOM   1406  CA  ASN A 177      -5.415 -16.441   7.102  1.00  0.00           C  
ATOM   1407  C   ASN A 177      -4.339 -16.797   8.148  1.00  0.00           C  
ATOM   1408  O   ASN A 177      -4.198 -17.958   8.526  1.00  0.00           O  
ATOM   1409  CB  ASN A 177      -5.248 -17.194   5.772  1.00  0.00           C  
ATOM   1410  CG  ASN A 177      -3.983 -16.864   5.006  1.00  0.00           C  
ATOM   1411  OD1 ASN A 177      -3.064 -16.226   5.489  1.00  0.00           O  
ATOM   1412  ND2 ASN A 177      -3.911 -17.303   3.773  1.00  0.00           N  
ATOM   1413  N   TYR A 178      -3.630 -15.800   8.680  1.00  0.00           N  
ATOM   1414  CA  TYR A 178      -2.786 -15.941   9.870  1.00  0.00           C  
ATOM   1415  C   TYR A 178      -3.505 -15.522  11.167  1.00  0.00           C  
ATOM   1416  O   TYR A 178      -2.951 -15.692  12.260  1.00  0.00           O  
ATOM   1417  CB  TYR A 178      -1.477 -15.178   9.673  1.00  0.00           C  
ATOM   1418  CG  TYR A 178      -0.536 -15.819   8.677  1.00  0.00           C  
ATOM   1419  CD1 TYR A 178       0.415 -16.759   9.107  1.00  0.00           C  
ATOM   1420  CD2 TYR A 178      -0.616 -15.493   7.308  1.00  0.00           C  
ATOM   1421  CE1 TYR A 178       1.287 -17.370   8.193  1.00  0.00           C  
ATOM   1422  CE2 TYR A 178       0.248 -16.104   6.378  1.00  0.00           C  
ATOM   1423  CZ  TYR A 178       1.201 -17.044   6.824  1.00  0.00           C  
ATOM   1424  OH  TYR A 178       2.040 -17.641   5.922  1.00  0.00           O  
ATOM   1425  N   ASN A 179      -4.725 -14.987  11.087  1.00  0.00           N  
ATOM   1426  CA  ASN A 179      -5.507 -14.568  12.247  1.00  0.00           C  
ATOM   1427  C   ASN A 179      -6.292 -15.750  12.841  1.00  0.00           C  
ATOM   1428  O   ASN A 179      -7.431 -16.032  12.463  1.00  0.00           O  
ATOM   1429  CB  ASN A 179      -6.405 -13.391  11.861  1.00  0.00           C  
ATOM   1430  CG  ASN A 179      -7.124 -12.802  13.056  1.00  0.00           C  
ATOM   1431  OD1 ASN A 179      -7.092 -13.307  14.176  1.00  0.00           O  
ATOM   1432  ND2 ASN A 179      -7.774 -11.678  12.852  1.00  0.00           N  
ATOM   1433  N   LYS A 180      -5.699 -16.412  13.823  1.00  0.00           N  
ATOM   1434  CA  LYS A 180      -6.289 -17.592  14.466  1.00  0.00           C  
ATOM   1435  C   LYS A 180      -7.567 -17.295  15.254  1.00  0.00           C  
ATOM   1436  O   LYS A 180      -8.310 -18.216  15.541  1.00  0.00           O  
ATOM   1437  CB  LYS A 180      -5.256 -18.264  15.385  1.00  0.00           C  
ATOM   1438  CG  LYS A 180      -4.037 -18.774  14.600  1.00  0.00           C  
ATOM   1439  CD  LYS A 180      -3.082 -19.502  15.551  1.00  0.00           C  
ATOM   1440  CE  LYS A 180      -1.872 -20.013  14.767  1.00  0.00           C  
ATOM   1441  NZ  LYS A 180      -0.946 -20.763  15.645  1.00  0.00           N  
ATOM   1442  N   GLN A 181      -7.834 -16.041  15.607  1.00  0.00           N  
ATOM   1443  CA  GLN A 181      -9.040 -15.672  16.359  1.00  0.00           C  
ATOM   1444  C   GLN A 181     -10.318 -15.753  15.518  1.00  0.00           C  
ATOM   1445  O   GLN A 181     -11.411 -15.769  16.079  1.00  0.00           O  
ATOM   1446  CB  GLN A 181      -8.905 -14.258  16.932  1.00  0.00           C  
ATOM   1447  CG  GLN A 181      -7.729 -14.093  17.906  1.00  0.00           C  
ATOM   1448  CD  GLN A 181      -7.782 -12.763  18.642  1.00  0.00           C  
ATOM   1449  OE1 GLN A 181      -8.817 -12.132  18.792  1.00  0.00           O  
ATOM   1450  NE2 GLN A 181      -6.672 -12.287  19.159  1.00  0.00           N  
ATOM   1451  N   THR A 182     -10.183 -15.781  14.194  1.00  0.00           N  
ATOM   1452  CA  THR A 182     -11.313 -15.681  13.266  1.00  0.00           C  
ATOM   1453  C   THR A 182     -11.420 -16.859  12.306  1.00  0.00           C  
ATOM   1454  O   THR A 182     -12.321 -16.875  11.474  1.00  0.00           O  
ATOM   1455  CB  THR A 182     -11.246 -14.365  12.479  1.00  0.00           C  
ATOM   1456  OG1 THR A 182     -10.040 -14.287  11.756  1.00  0.00           O  
ATOM   1457  CG2 THR A 182     -11.317 -13.150  13.399  1.00  0.00           C  
ATOM   1458  N   MET A 183     -10.541 -17.865  12.410  1.00  0.00           N  
ATOM   1459  CA  MET A 183     -10.437 -18.965  11.444  1.00  0.00           C  
ATOM   1460  C   MET A 183     -11.729 -19.763  11.251  1.00  0.00           C  
ATOM   1461  O   MET A 183     -12.015 -20.168  10.124  1.00  0.00           O  
ATOM   1462  CB  MET A 183      -9.268 -19.888  11.830  1.00  0.00           C  
ATOM   1463  CG  MET A 183      -9.419 -20.596  13.173  1.00  0.00           C  
ATOM   1464  SD  MET A 183      -7.948 -21.575  13.663  1.00  0.00           S  
ATOM   1465  CE  MET A 183      -8.120 -22.941  12.488  1.00  0.00           C  
ATOM   1466  N   ASP A 184     -12.544 -19.913  12.293  1.00  0.00           N  
ATOM   1467  CA  ASP A 184     -13.791 -20.687  12.283  1.00  0.00           C  
ATOM   1468  C   ASP A 184     -15.049 -19.801  12.335  1.00  0.00           C  
ATOM   1469  O   ASP A 184     -16.165 -20.289  12.523  1.00  0.00           O  
ATOM   1470  CB  ASP A 184     -13.777 -21.704  13.432  1.00  0.00           C  
ATOM   1471  CG  ASP A 184     -12.579 -22.660  13.371  1.00  0.00           C  
ATOM   1472  OD1 ASP A 184     -12.324 -23.219  12.282  1.00  0.00           O  
ATOM   1473  OD2 ASP A 184     -11.917 -22.813  14.413  1.00  0.00           O  
ATOM   1474  N   SER A 185     -14.900 -18.488  12.186  1.00  0.00           N  
ATOM   1475  CA  SER A 185     -16.027 -17.561  12.216  1.00  0.00           C  
ATOM   1476  C   SER A 185     -16.705 -17.444  10.844  1.00  0.00           C  
ATOM   1477  O   SER A 185     -16.147 -17.809   9.807  1.00  0.00           O  
ATOM   1478  CB  SER A 185     -15.571 -16.201  12.759  1.00  0.00           C  
ATOM   1479  OG  SER A 185     -16.688 -15.362  13.004  1.00  0.00           O  
ATOM   1480  N   THR A 186     -17.923 -16.913  10.832  1.00  0.00           N  
ATOM   1481  CA  THR A 186     -18.675 -16.625   9.602  1.00  0.00           C  
ATOM   1482  C   THR A 186     -18.746 -15.135   9.302  1.00  0.00           C  
ATOM   1483  O   THR A 186     -18.628 -14.741   8.148  1.00  0.00           O  
ATOM   1484  CB  THR A 186     -20.102 -17.203   9.681  1.00  0.00           C  
ATOM   1485  OG1 THR A 186     -20.751 -16.732  10.846  1.00  0.00           O  
ATOM   1486  CG2 THR A 186     -20.096 -18.725   9.741  1.00  0.00           C  
ATOM   1487  N   ASP A 187     -18.899 -14.295  10.333  1.00  0.00           N  
ATOM   1488  CA  ASP A 187     -18.898 -12.835  10.216  1.00  0.00           C  
ATOM   1489  C   ASP A 187     -18.187 -12.196  11.424  1.00  0.00           C  
ATOM   1490  O   ASP A 187     -18.834 -11.754  12.371  1.00  0.00           O  
ATOM   1491  CB  ASP A 187     -20.324 -12.305  10.024  1.00  0.00           C  
ATOM   1492  CG  ASP A 187     -20.319 -10.839   9.577  1.00  0.00           C  
ATOM   1493  OD1 ASP A 187     -19.215 -10.296   9.312  1.00  0.00           O  
ATOM   1494  OD2 ASP A 187     -21.416 -10.268   9.387  1.00  0.00           O  
ATOM   1495  N   PRO A 188     -16.842 -12.169  11.428  1.00  0.00           N  
ATOM   1496  CA  PRO A 188     -16.069 -11.622  12.535  1.00  0.00           C  
ATOM   1497  C   PRO A 188     -16.475 -10.183  12.853  1.00  0.00           C  
ATOM   1498  O   PRO A 188     -16.403  -9.307  11.988  1.00  0.00           O  
ATOM   1499  CB  PRO A 188     -14.606 -11.725  12.110  1.00  0.00           C  
ATOM   1500  CG  PRO A 188     -14.598 -12.876  11.111  1.00  0.00           C  
ATOM   1501  CD  PRO A 188     -15.952 -12.734  10.423  1.00  0.00           C  
ATOM   1502  N   LEU A 189     -16.881  -9.958  14.089  1.00  0.00           N  
ATOM   1503  CA  LEU A 189     -17.323  -8.659  14.616  1.00  0.00           C  
ATOM   1504  C   LEU A 189     -18.468  -8.004  13.806  1.00  0.00           C  
ATOM   1505  O   LEU A 189     -18.626  -6.787  13.855  1.00  0.00           O  
ATOM   1506  CB  LEU A 189     -16.109  -7.737  14.829  1.00  0.00           C  
ATOM   1507  CG  LEU A 189     -15.030  -8.296  15.769  1.00  0.00           C  
ATOM   1508  CD1 LEU A 189     -13.830  -7.354  15.805  1.00  0.00           C  
ATOM   1509  CD2 LEU A 189     -15.540  -8.449  17.204  1.00  0.00           C  
ATOM   1510  N   GLY A 190     -19.256  -8.789  13.055  1.00  0.00           N  
ATOM   1511  CA  GLY A 190     -20.417  -8.315  12.298  1.00  0.00           C  
ATOM   1512  C   GLY A 190     -20.085  -7.414  11.101  1.00  0.00           C  
ATOM   1513  O   GLY A 190     -20.960  -6.703  10.597  1.00  0.00           O  
ATOM   1514  N   GLN A 191     -18.831  -7.393  10.636  1.00  0.00           N  
ATOM   1515  CA  GLN A 191     -18.384  -6.433   9.622  1.00  0.00           C  
ATOM   1516  C   GLN A 191     -19.086  -6.589   8.270  1.00  0.00           C  
ATOM   1517  O   GLN A 191     -19.381  -5.586   7.630  1.00  0.00           O  
ATOM   1518  CB  GLN A 191     -16.859  -6.522   9.469  1.00  0.00           C  
ATOM   1519  CG  GLN A 191     -16.334  -5.467   8.486  1.00  0.00           C  
ATOM   1520  CD  GLN A 191     -14.805  -5.412   8.418  1.00  0.00           C  
ATOM   1521  OE1 GLN A 191     -14.212  -4.368   8.577  1.00  0.00           O  
ATOM   1522  NE2 GLN A 191     -14.143  -6.508   8.165  1.00  0.00           N  
ATOM   1523  N   PHE A 192     -19.369  -7.815   7.812  1.00  0.00           N  
ATOM   1524  CA  PHE A 192     -20.065  -8.023   6.540  1.00  0.00           C  
ATOM   1525  C   PHE A 192     -21.501  -7.487   6.568  1.00  0.00           C  
ATOM   1526  O   PHE A 192     -21.934  -6.835   5.622  1.00  0.00           O  
ATOM   1527  CB  PHE A 192     -20.073  -9.508   6.160  1.00  0.00           C  
ATOM   1528  CG  PHE A 192     -18.776 -10.034   5.584  1.00  0.00           C  
ATOM   1529  CD1 PHE A 192     -18.340  -9.585   4.324  1.00  0.00           C  
ATOM   1530  CD2 PHE A 192     -18.030 -11.009   6.267  1.00  0.00           C  
ATOM   1531  CE1 PHE A 192     -17.164 -10.096   3.756  1.00  0.00           C  
ATOM   1532  CE2 PHE A 192     -16.849 -11.526   5.705  1.00  0.00           C  
ATOM   1533  CZ  PHE A 192     -16.416 -11.073   4.446  1.00  0.00           C  
ATOM   1534  N   GLU A 193     -22.234  -7.746   7.661  1.00  0.00           N  
ATOM   1535  CA  GLU A 193     -23.602  -7.260   7.833  1.00  0.00           C  
ATOM   1536  C   GLU A 193     -23.639  -5.733   8.004  1.00  0.00           C  
ATOM   1537  O   GLU A 193     -24.455  -5.041   7.381  1.00  0.00           O  
ATOM   1538  CB  GLU A 193     -24.236  -7.990   9.015  1.00  0.00           C  
ATOM   1539  CG  GLU A 193     -25.737  -7.661   9.143  1.00  0.00           C  
ATOM   1540  CD  GLU A 193     -26.472  -8.555  10.146  1.00  0.00           C  
ATOM   1541  OE1 GLU A 193     -27.729  -8.585  10.067  1.00  0.00           O  
ATOM   1542  OE2 GLU A 193     -25.805  -9.220  10.971  1.00  0.00           O  
ATOM   1543  N   TRP A 194     -22.702  -5.184   8.769  1.00  0.00           N  
ATOM   1544  CA  TRP A 194     -22.498  -3.738   8.890  1.00  0.00           C  
ATOM   1545  C   TRP A 194     -22.213  -3.097   7.531  1.00  0.00           C  
ATOM   1546  O   TRP A 194     -22.877  -2.135   7.152  1.00  0.00           O  
ATOM   1547  CB  TRP A 194     -21.359  -3.470   9.876  1.00  0.00           C  
ATOM   1548  CG  TRP A 194     -20.939  -2.036   9.928  1.00  0.00           C  
ATOM   1549  CD1 TRP A 194     -21.494  -1.080  10.700  1.00  0.00           C  
ATOM   1550  CD2 TRP A 194     -19.883  -1.380   9.154  1.00  0.00           C  
ATOM   1551  NE1 TRP A 194     -20.850   0.130  10.469  1.00  0.00           N  
ATOM   1552  CE2 TRP A 194     -19.855  -0.014   9.531  1.00  0.00           C  
ATOM   1553  CE3 TRP A 194     -18.951  -1.821   8.188  1.00  0.00           C  
ATOM   1554  CZ2 TRP A 194     -18.924   0.899   8.973  1.00  0.00           C  
ATOM   1555  CZ3 TRP A 194     -18.027  -0.915   7.632  1.00  0.00           C  
ATOM   1556  CH2 TRP A 194     -18.016   0.423   8.022  1.00  0.00           C  
ATOM   1557  N   PHE A 195     -21.286  -3.657   6.750  1.00  0.00           N  
ATOM   1558  CA  PHE A 195     -20.927  -3.129   5.434  1.00  0.00           C  
ATOM   1559  C   PHE A 195     -22.113  -3.143   4.476  1.00  0.00           C  
ATOM   1560  O   PHE A 195     -22.375  -2.136   3.816  1.00  0.00           O  
ATOM   1561  CB  PHE A 195     -19.760  -3.939   4.860  1.00  0.00           C  
ATOM   1562  CG  PHE A 195     -19.297  -3.425   3.509  1.00  0.00           C  
ATOM   1563  CD1 PHE A 195     -19.601  -4.132   2.334  1.00  0.00           C  
ATOM   1564  CD2 PHE A 195     -18.567  -2.228   3.432  1.00  0.00           C  
ATOM   1565  CE1 PHE A 195     -19.153  -3.655   1.084  1.00  0.00           C  
ATOM   1566  CE2 PHE A 195     -18.121  -1.745   2.194  1.00  0.00           C  
ATOM   1567  CZ  PHE A 195     -18.405  -2.464   1.020  1.00  0.00           C  
ATOM   1568  N   LYS A 196     -22.877  -4.239   4.454  1.00  0.00           N  
ATOM   1569  CA  LYS A 196     -24.113  -4.332   3.670  1.00  0.00           C  
ATOM   1570  C   LYS A 196     -25.094  -3.226   4.049  1.00  0.00           C  
ATOM   1571  O   LYS A 196     -25.609  -2.539   3.172  1.00  0.00           O  
ATOM   1572  CB  LYS A 196     -24.734  -5.718   3.862  1.00  0.00           C  
ATOM   1573  CG  LYS A 196     -25.981  -5.885   2.986  1.00  0.00           C  
ATOM   1574  CD  LYS A 196     -26.670  -7.236   3.210  1.00  0.00           C  
ATOM   1575  CE  LYS A 196     -27.910  -7.348   2.322  1.00  0.00           C  
ATOM   1576  NZ  LYS A 196     -28.893  -6.247   2.576  1.00  0.00           N  
ATOM   1577  N   THR A 197     -25.324  -3.008   5.342  1.00  0.00           N  
ATOM   1578  CA  THR A 197     -26.247  -1.971   5.848  1.00  0.00           C  
ATOM   1579  C   THR A 197     -25.803  -0.564   5.427  1.00  0.00           C  
ATOM   1580  O   THR A 197     -26.613   0.227   4.944  1.00  0.00           O  
ATOM   1581  CB  THR A 197     -26.345  -2.061   7.380  1.00  0.00           C  
ATOM   1582  OG1 THR A 197     -26.815  -3.348   7.741  1.00  0.00           O  
ATOM   1583  CG2 THR A 197     -27.326  -1.045   7.960  1.00  0.00           C  
ATOM   1584  N   VAL A 198     -24.503  -0.260   5.529  1.00  0.00           N  
ATOM   1585  CA  VAL A 198     -23.920   1.015   5.110  1.00  0.00           C  
ATOM   1586  C   VAL A 198     -24.086   1.222   3.603  1.00  0.00           C  
ATOM   1587  O   VAL A 198     -24.568   2.272   3.172  1.00  0.00           O  
ATOM   1588  CB  VAL A 198     -22.435   1.084   5.534  1.00  0.00           C  
ATOM   1589  CG1 VAL A 198     -21.688   2.255   4.888  1.00  0.00           C  
ATOM   1590  CG2 VAL A 198     -22.321   1.242   7.056  1.00  0.00           C  
ATOM   1591  N   MET A 199     -23.734   0.230   2.790  1.00  0.00           N  
ATOM   1592  CA  MET A 199     -23.793   0.316   1.331  1.00  0.00           C  
ATOM   1593  C   MET A 199     -25.230   0.395   0.803  1.00  0.00           C  
ATOM   1594  O   MET A 199     -25.502   1.182  -0.103  1.00  0.00           O  
ATOM   1595  CB  MET A 199     -23.063  -0.875   0.707  1.00  0.00           C  
ATOM   1596  CG  MET A 199     -21.545  -0.828   0.906  1.00  0.00           C  
ATOM   1597  SD  MET A 199     -20.715   0.549   0.079  1.00  0.00           S  
ATOM   1598  CE  MET A 199     -19.867   1.245   1.492  1.00  0.00           C  
ATOM   1599  N   ASP A 200     -26.165  -0.359   1.385  1.00  0.00           N  
ATOM   1600  CA  ASP A 200     -27.589  -0.266   1.059  1.00  0.00           C  
ATOM   1601  C   ASP A 200     -28.123   1.148   1.361  1.00  0.00           C  
ATOM   1602  O   ASP A 200     -28.859   1.731   0.555  1.00  0.00           O  
ATOM   1603  CB  ASP A 200     -28.396  -1.324   1.846  1.00  0.00           C  
ATOM   1604  CG  ASP A 200     -28.272  -2.764   1.320  1.00  0.00           C  
ATOM   1605  OD1 ASP A 200     -27.899  -2.944   0.137  1.00  0.00           O  
ATOM   1606  OD2 ASP A 200     -28.636  -3.703   2.057  1.00  0.00           O  
ATOM   1607  N   GLY A 201     -27.704   1.734   2.469  1.00  0.00           N  
ATOM   1608  CA  GLY A 201     -28.025   3.118   2.825  1.00  0.00           C  
ATOM   1609  C   GLY A 201     -27.489   4.132   1.812  1.00  0.00           C  
ATOM   1610  O   GLY A 201     -28.234   5.014   1.373  1.00  0.00           O  
ATOM   1611  N   TYR A 202     -26.244   3.982   1.382  1.00  0.00           N  
ATOM   1612  CA  TYR A 202     -25.639   4.856   0.372  1.00  0.00           C  
ATOM   1613  C   TYR A 202     -26.322   4.724  -0.993  1.00  0.00           C  
ATOM   1614  O   TYR A 202     -26.669   5.738  -1.596  1.00  0.00           O  
ATOM   1615  CB  TYR A 202     -24.141   4.577   0.254  1.00  0.00           C  
ATOM   1616  CG  TYR A 202     -23.286   4.950   1.456  1.00  0.00           C  
ATOM   1617  CD1 TYR A 202     -23.756   5.820   2.469  1.00  0.00           C  
ATOM   1618  CD2 TYR A 202     -21.974   4.449   1.544  1.00  0.00           C  
ATOM   1619  CE1 TYR A 202     -22.931   6.172   3.553  1.00  0.00           C  
ATOM   1620  CE2 TYR A 202     -21.141   4.793   2.621  1.00  0.00           C  
ATOM   1621  CZ  TYR A 202     -21.629   5.654   3.624  1.00  0.00           C  
ATOM   1622  OH  TYR A 202     -20.819   5.988   4.683  1.00  0.00           O  
ATOM   1623  N   ARG A 203     -26.582   3.496  -1.439  1.00  0.00           N  
ATOM   1624  CA  ARG A 203     -27.320   3.236  -2.688  1.00  0.00           C  
ATOM   1625  C   ARG A 203     -28.696   3.910  -2.667  1.00  0.00           C  
ATOM   1626  O   ARG A 203     -29.034   4.633  -3.598  1.00  0.00           O  
ATOM   1627  CB  ARG A 203     -27.443   1.722  -2.894  1.00  0.00           C  
ATOM   1628  CG  ARG A 203     -28.239   1.388  -4.169  1.00  0.00           C  
ATOM   1629  CD  ARG A 203     -28.330  -0.128  -4.362  1.00  0.00           C  
ATOM   1630  NE  ARG A 203     -27.064  -0.672  -4.846  1.00  0.00           N  
ATOM   1631  CZ  ARG A 203     -26.596  -1.892  -4.681  1.00  0.00           C  
ATOM   1632  NH1 ARG A 203     -27.201  -2.784  -3.945  1.00  0.00           N  
ATOM   1633  NH2 ARG A 203     -25.489  -2.220  -5.277  1.00  0.00           N  
ATOM   1634  N   LYS A 204     -29.464   3.715  -1.597  1.00  0.00           N  
ATOM   1635  CA  LYS A 204     -30.818   4.264  -1.462  1.00  0.00           C  
ATOM   1636  C   LYS A 204     -30.849   5.796  -1.466  1.00  0.00           C  
ATOM   1637  O   LYS A 204     -31.838   6.383  -1.903  1.00  0.00           O  
ATOM   1638  CB  LYS A 204     -31.437   3.694  -0.175  1.00  0.00           C  
ATOM   1639  CG  LYS A 204     -32.914   4.091  -0.012  1.00  0.00           C  
ATOM   1640  CD  LYS A 204     -33.496   3.435   1.250  1.00  0.00           C  
ATOM   1641  CE  LYS A 204     -34.969   3.830   1.408  1.00  0.00           C  
ATOM   1642  NZ  LYS A 204     -35.555   3.227   2.633  1.00  0.00           N  
ATOM   1643  N   THR A 205     -29.789   6.437  -0.998  1.00  0.00           N  
ATOM   1644  CA  THR A 205     -29.688   7.906  -0.879  1.00  0.00           C  
ATOM   1645  C   THR A 205     -28.824   8.553  -1.976  1.00  0.00           C  
ATOM   1646  O   THR A 205     -28.602   9.760  -1.937  1.00  0.00           O  
ATOM   1647  CB  THR A 205     -29.209   8.312   0.522  1.00  0.00           C  
ATOM   1648  OG1 THR A 205     -27.982   7.690   0.828  1.00  0.00           O  
ATOM   1649  CG2 THR A 205     -30.204   7.902   1.608  1.00  0.00           C  
ATOM   1650  N   GLY A 206     -28.340   7.785  -2.954  1.00  0.00           N  
ATOM   1651  CA  GLY A 206     -27.515   8.287  -4.059  1.00  0.00           C  
ATOM   1652  C   GLY A 206     -26.102   8.718  -3.643  1.00  0.00           C  
ATOM   1653  O   GLY A 206     -25.477   9.520  -4.337  1.00  0.00           O  
ATOM   1654  N   GLN A 207     -25.614   8.228  -2.521  1.00  0.00           N  
ATOM   1655  CA  GLN A 207     -24.255   8.486  -2.050  1.00  0.00           C  
ATOM   1656  C   GLN A 207     -23.247   7.536  -2.708  1.00  0.00           C  
ATOM   1657  O   GLN A 207     -23.590   6.465  -3.207  1.00  0.00           O  
ATOM   1658  CB  GLN A 207     -24.170   8.397  -0.515  1.00  0.00           C  
ATOM   1659  CG  GLN A 207     -25.157   9.329   0.186  1.00  0.00           C  
ATOM   1660  CD  GLN A 207     -24.930   9.368   1.696  1.00  0.00           C  
ATOM   1661  OE1 GLN A 207     -23.827   9.612   2.165  1.00  0.00           O  
ATOM   1662  NE2 GLN A 207     -25.943   9.133   2.484  1.00  0.00           N  
ATOM   1663  N   ARG A 208     -21.974   7.939  -2.674  1.00  0.00           N  
ATOM   1664  CA  ARG A 208     -20.846   7.160  -3.191  1.00  0.00           C  
ATOM   1665  C   ARG A 208     -19.844   6.860  -2.076  1.00  0.00           C  
ATOM   1666  O   ARG A 208     -19.845   7.522  -1.034  1.00  0.00           O  
ATOM   1667  CB  ARG A 208     -20.181   7.939  -4.338  1.00  0.00           C  
ATOM   1668  CG  ARG A 208     -21.105   8.163  -5.550  1.00  0.00           C  
ATOM   1669  CD  ARG A 208     -20.945   7.093  -6.611  1.00  0.00           C  
ATOM   1670  NE  ARG A 208     -21.746   7.405  -7.797  1.00  0.00           N  
ATOM   1671  CZ  ARG A 208     -21.393   7.244  -9.074  1.00  0.00           C  
ATOM   1672  NH1 ARG A 208     -20.248   6.715  -9.424  1.00  0.00           N  
ATOM   1673  NH2 ARG A 208     -22.189   7.619 -10.021  1.00  0.00           N  
ATOM   1674  N   ALA A 209     -18.969   5.892  -2.325  1.00  0.00           N  
ATOM   1675  CA  ALA A 209     -17.931   5.509  -1.384  1.00  0.00           C  
ATOM   1676  C   ALA A 209     -16.575   5.259  -2.060  1.00  0.00           C  
ATOM   1677  O   ALA A 209     -16.500   4.712  -3.168  1.00  0.00           O  
ATOM   1678  CB  ALA A 209     -18.404   4.289  -0.593  1.00  0.00           C  
ATOM   1679  N   ILE A 210     -15.519   5.611  -1.358  1.00  0.00           N  
ATOM   1680  CA  ILE A 210     -14.188   5.045  -1.558  1.00  0.00           C  
ATOM   1681  C   ILE A 210     -13.936   4.106  -0.380  1.00  0.00           C  
ATOM   1682  O   ILE A 210     -13.959   4.531   0.773  1.00  0.00           O  
ATOM   1683  CB  ILE A 210     -13.116   6.141  -1.689  1.00  0.00           C  
ATOM   1684  CG1 ILE A 210     -13.385   6.985  -2.951  1.00  0.00           C  
ATOM   1685  CG2 ILE A 210     -11.710   5.511  -1.743  1.00  0.00           C  
ATOM   1686  CD1 ILE A 210     -12.493   8.223  -3.078  1.00  0.00           C  
ATOM   1687  N   VAL A 211     -13.728   2.829  -0.673  1.00  0.00           N  
ATOM   1688  CA  VAL A 211     -13.472   1.809   0.348  1.00  0.00           C  
ATOM   1689  C   VAL A 211     -11.968   1.638   0.516  1.00  0.00           C  
ATOM   1690  O   VAL A 211     -11.234   1.613  -0.470  1.00  0.00           O  
ATOM   1691  CB  VAL A 211     -14.177   0.485   0.020  1.00  0.00           C  
ATOM   1692  CG1 VAL A 211     -14.015  -0.530   1.156  1.00  0.00           C  
ATOM   1693  CG2 VAL A 211     -15.685   0.687  -0.196  1.00  0.00           C  
ATOM   1694  N   SER A 212     -11.495   1.518   1.749  1.00  0.00           N  
ATOM   1695  CA  SER A 212     -10.095   1.232   2.039  1.00  0.00           C  
ATOM   1696  C   SER A 212      -9.984   0.076   3.016  1.00  0.00           C  
ATOM   1697  O   SER A 212     -10.807  -0.074   3.918  1.00  0.00           O  
ATOM   1698  CB  SER A 212      -9.381   2.472   2.574  1.00  0.00           C  
ATOM   1699  OG  SER A 212      -9.475   3.540   1.649  1.00  0.00           O  
ATOM   1700  N   MET A 213      -8.968  -0.772   2.831  1.00  0.00           N  
ATOM   1701  CA  MET A 213      -8.688  -1.923   3.680  1.00  0.00           C  
ATOM   1702  C   MET A 213      -7.205  -2.255   3.607  1.00  0.00           C  
ATOM   1703  O   MET A 213      -6.558  -1.948   2.603  1.00  0.00           O  
ATOM   1704  CB  MET A 213      -9.560  -3.123   3.245  1.00  0.00           C  
ATOM   1705  CG  MET A 213      -9.299  -3.578   1.803  1.00  0.00           C  
ATOM   1706  SD  MET A 213     -10.549  -4.709   1.125  1.00  0.00           S  
ATOM   1707  CE  MET A 213     -11.938  -3.582   0.992  1.00  0.00           C  
ATOM   1708  N   HIS A 214      -6.650  -2.883   4.647  1.00  0.00           N  
ATOM   1709  CA  HIS A 214      -5.225  -3.215   4.631  1.00  0.00           C  
ATOM   1710  C   HIS A 214      -4.930  -4.334   3.628  1.00  0.00           C  
ATOM   1711  O   HIS A 214      -4.095  -4.171   2.735  1.00  0.00           O  
ATOM   1712  CB  HIS A 214      -4.758  -3.544   6.041  1.00  0.00           C  
ATOM   1713  CG  HIS A 214      -3.270  -3.711   6.096  1.00  0.00           C  
ATOM   1714  ND1 HIS A 214      -2.326  -2.748   5.773  1.00  0.00           N  
ATOM   1715  CD2 HIS A 214      -2.584  -4.868   6.389  1.00  0.00           C  
ATOM   1716  CE1 HIS A 214      -1.119  -3.306   5.880  1.00  0.00           C  
ATOM   1717  NE2 HIS A 214      -1.237  -4.592   6.250  1.00  0.00           N  
ATOM   1718  N   ILE A 215      -5.671  -5.437   3.705  1.00  0.00           N  
ATOM   1719  CA  ILE A 215      -5.467  -6.647   2.898  1.00  0.00           C  
ATOM   1720  C   ILE A 215      -6.605  -6.790   1.883  1.00  0.00           C  
ATOM   1721  O   ILE A 215      -7.754  -7.019   2.257  1.00  0.00           O  
ATOM   1722  CB  ILE A 215      -5.318  -7.899   3.794  1.00  0.00           C  
ATOM   1723  CG1 ILE A 215      -4.371  -7.640   4.989  1.00  0.00           C  
ATOM   1724  CG2 ILE A 215      -4.828  -9.077   2.935  1.00  0.00           C  
ATOM   1725  CD1 ILE A 215      -4.168  -8.840   5.919  1.00  0.00           C  
ATOM   1726  N   CYS A 216      -6.286  -6.689   0.596  1.00  0.00           N  
ATOM   1727  CA  CYS A 216      -7.219  -6.981  -0.482  1.00  0.00           C  
ATOM   1728  C   CYS A 216      -7.471  -8.494  -0.629  1.00  0.00           C  
ATOM   1729  O   CYS A 216      -6.594  -9.299  -0.298  1.00  0.00           O  
ATOM   1730  CB  CYS A 216      -6.667  -6.413  -1.795  1.00  0.00           C  
ATOM   1731  SG  CYS A 216      -7.353  -4.849  -2.410  1.00  0.00           S  
ATOM   1732  N   PRO A 217      -8.614  -8.919  -1.195  1.00  0.00           N  
ATOM   1733  CA  PRO A 217      -8.815 -10.286  -1.655  1.00  0.00           C  
ATOM   1734  C   PRO A 217      -7.792 -10.697  -2.717  1.00  0.00           C  
ATOM   1735  O   PRO A 217      -7.282  -9.859  -3.472  1.00  0.00           O  
ATOM   1736  CB  PRO A 217     -10.235 -10.348  -2.230  1.00  0.00           C  
ATOM   1737  CG  PRO A 217     -10.922  -9.114  -1.667  1.00  0.00           C  
ATOM   1738  CD  PRO A 217      -9.786  -8.116  -1.488  1.00  0.00           C  
ATOM   1739  N   GLY A 218      -7.539 -12.001  -2.828  1.00  0.00           N  
ATOM   1740  CA  GLY A 218      -6.619 -12.595  -3.782  1.00  0.00           C  
ATOM   1741  C   GLY A 218      -5.298 -13.036  -3.155  1.00  0.00           C  
ATOM   1742  O   GLY A 218      -5.231 -13.364  -1.968  1.00  0.00           O  
ATOM   1743  N   VAL A 219      -4.251 -13.071  -3.979  1.00  0.00           N  
ATOM   1744  CA  VAL A 219      -2.965 -13.688  -3.644  1.00  0.00           C  
ATOM   1745  C   VAL A 219      -1.825 -12.671  -3.525  1.00  0.00           C  
ATOM   1746  O   VAL A 219      -1.912 -11.549  -4.021  1.00  0.00           O  
ATOM   1747  CB  VAL A 219      -2.606 -14.797  -4.648  1.00  0.00           C  
ATOM   1748  CG1 VAL A 219      -3.679 -15.890  -4.691  1.00  0.00           C  
ATOM   1749  CG2 VAL A 219      -2.385 -14.244  -6.063  1.00  0.00           C  
ATOM   1750  N   ALA A 220      -0.719 -13.090  -2.900  1.00  0.00           N  
ATOM   1751  CA  ALA A 220       0.519 -12.325  -2.843  1.00  0.00           C  
ATOM   1752  C   ALA A 220       1.549 -12.874  -3.842  1.00  0.00           C  
ATOM   1753  O   ALA A 220       2.215 -13.881  -3.587  1.00  0.00           O  
ATOM   1754  CB  ALA A 220       1.046 -12.345  -1.408  1.00  0.00           C  
ATOM   1755  N   GLU A 221       1.752 -12.180  -4.956  1.00  0.00           N  
ATOM   1756  CA  GLU A 221       2.628 -12.618  -6.046  1.00  0.00           C  
ATOM   1757  C   GLU A 221       4.068 -12.888  -5.590  1.00  0.00           C  
ATOM   1758  O   GLU A 221       4.688 -13.858  -6.006  1.00  0.00           O  
ATOM   1759  CB  GLU A 221       2.658 -11.548  -7.155  1.00  0.00           C  
ATOM   1760  CG  GLU A 221       1.323 -11.282  -7.866  1.00  0.00           C  
ATOM   1761  CD  GLU A 221       0.474 -10.164  -7.255  1.00  0.00           C  
ATOM   1762  OE1 GLU A 221      -0.204  -9.441  -8.015  1.00  0.00           O  
ATOM   1763  OE2 GLU A 221       0.433 -10.008  -6.013  1.00  0.00           O  
ATOM   1764  N   ARG A 222       4.589 -12.056  -4.687  1.00  0.00           N  
ATOM   1765  CA  ARG A 222       5.959 -12.212  -4.169  1.00  0.00           C  
ATOM   1766  C   ARG A 222       6.135 -13.331  -3.139  1.00  0.00           C  
ATOM   1767  O   ARG A 222       7.265 -13.655  -2.805  1.00  0.00           O  
ATOM   1768  CB  ARG A 222       6.477 -10.857  -3.642  1.00  0.00           C  
ATOM   1769  CG  ARG A 222       5.899 -10.475  -2.282  1.00  0.00           C  
ATOM   1770  CD  ARG A 222       6.509  -9.153  -1.799  1.00  0.00           C  
ATOM   1771  NE  ARG A 222       6.131  -8.865  -0.416  1.00  0.00           N  
ATOM   1772  CZ  ARG A 222       6.694  -7.961   0.374  1.00  0.00           C  
ATOM   1773  NH1 ARG A 222       7.653  -7.190  -0.037  1.00  0.00           N  
ATOM   1774  NH2 ARG A 222       6.297  -7.832   1.599  1.00  0.00           N  
ATOM   1775  N   PHE A 223       5.050 -13.905  -2.642  1.00  0.00           N  
ATOM   1776  CA  PHE A 223       5.028 -15.013  -1.689  1.00  0.00           C  
ATOM   1777  C   PHE A 223       4.403 -16.256  -2.317  1.00  0.00           C  
ATOM   1778  O   PHE A 223       3.441 -16.817  -1.797  1.00  0.00           O  
ATOM   1779  CB  PHE A 223       4.335 -14.584  -0.390  1.00  0.00           C  
ATOM   1780  CG  PHE A 223       5.024 -13.471   0.372  1.00  0.00           C  
ATOM   1781  CD1 PHE A 223       6.339 -13.645   0.849  1.00  0.00           C  
ATOM   1782  CD2 PHE A 223       4.341 -12.280   0.665  1.00  0.00           C  
ATOM   1783  CE1 PHE A 223       6.954 -12.649   1.623  1.00  0.00           C  
ATOM   1784  CE2 PHE A 223       4.944 -11.282   1.439  1.00  0.00           C  
ATOM   1785  CZ  PHE A 223       6.255 -11.466   1.925  1.00  0.00           C  
ATOM   1786  N   ASN A 224       4.923 -16.671  -3.473  1.00  0.00           N  
ATOM   1787  CA  ASN A 224       4.464 -17.829  -4.235  1.00  0.00           C  
ATOM   1788  C   ASN A 224       2.953 -17.815  -4.527  1.00  0.00           C  
ATOM   1789  O   ASN A 224       2.313 -18.861  -4.514  1.00  0.00           O  
ATOM   1790  CB  ASN A 224       4.934 -19.131  -3.558  1.00  0.00           C  
ATOM   1791  CG  ASN A 224       6.439 -19.273  -3.522  1.00  0.00           C  
ATOM   1792  OD1 ASN A 224       7.182 -18.678  -4.272  1.00  0.00           O  
ATOM   1793  ND2 ASN A 224       6.948 -20.108  -2.637  1.00  0.00           N  
ATOM   1794  N   TYR A 225       2.403 -16.635  -4.769  1.00  0.00           N  
ATOM   1795  CA  TYR A 225       0.975 -16.464  -5.042  1.00  0.00           C  
ATOM   1796  C   TYR A 225       0.086 -17.069  -3.935  1.00  0.00           C  
ATOM   1797  O   TYR A 225      -0.974 -17.611  -4.212  1.00  0.00           O  
ATOM   1798  CB  TYR A 225       0.635 -16.972  -6.454  1.00  0.00           C  
ATOM   1799  CG  TYR A 225       1.505 -16.396  -7.547  1.00  0.00           C  
ATOM   1800  CD1 TYR A 225       1.120 -15.213  -8.217  1.00  0.00           C  
ATOM   1801  CD2 TYR A 225       2.726 -17.023  -7.889  1.00  0.00           C  
ATOM   1802  CE1 TYR A 225       1.930 -14.668  -9.210  1.00  0.00           C  
ATOM   1803  CE2 TYR A 225       3.549 -16.473  -8.887  1.00  0.00           C  
ATOM   1804  CZ  TYR A 225       3.150 -15.291  -9.540  1.00  0.00           C  
ATOM   1805  OH  TYR A 225       3.966 -14.740 -10.508  1.00  0.00           O  
ATOM   1806  N   SER A 226       0.527 -16.988  -2.680  1.00  0.00           N  
ATOM   1807  CA  SER A 226      -0.240 -17.504  -1.545  1.00  0.00           C  
ATOM   1808  C   SER A 226      -1.505 -16.678  -1.300  1.00  0.00           C  
ATOM   1809  O   SER A 226      -1.456 -15.445  -1.329  1.00  0.00           O  
ATOM   1810  CB  SER A 226       0.617 -17.546  -0.275  1.00  0.00           C  
ATOM   1811  OG  SER A 226       1.158 -16.277   0.030  1.00  0.00           O  
ATOM   1812  N   ASP A 227      -2.619 -17.373  -0.996  1.00  0.00           N  
ATOM   1813  CA  ASP A 227      -3.838 -16.730  -0.527  1.00  0.00           C  
ATOM   1814  C   ASP A 227      -3.571 -15.917   0.740  1.00  0.00           C  
ATOM   1815  O   ASP A 227      -2.806 -16.327   1.613  1.00  0.00           O  
ATOM   1816  CB  ASP A 227      -4.926 -17.770  -0.253  1.00  0.00           C  
ATOM   1817  CG  ASP A 227      -5.415 -18.428  -1.543  1.00  0.00           C  
ATOM   1818  OD1 ASP A 227      -5.835 -17.675  -2.450  1.00  0.00           O  
ATOM   1819  OD2 ASP A 227      -5.379 -19.677  -1.604  1.00  0.00           O  
ATOM   1820  N   GLN A 228      -4.217 -14.753   0.838  1.00  0.00           N  
ATOM   1821  CA  GLN A 228      -4.043 -13.848   1.972  1.00  0.00           C  
ATOM   1822  C   GLN A 228      -5.207 -13.929   2.960  1.00  0.00           C  
ATOM   1823  O   GLN A 228      -5.006 -13.788   4.162  1.00  0.00           O  
ATOM   1824  CB  GLN A 228      -3.854 -12.416   1.459  1.00  0.00           C  
ATOM   1825  CG  GLN A 228      -2.635 -12.243   0.553  1.00  0.00           C  
ATOM   1826  CD  GLN A 228      -1.347 -12.723   1.244  1.00  0.00           C  
ATOM   1827  OE1 GLN A 228      -0.835 -12.099   2.158  1.00  0.00           O  
ATOM   1828  NE2 GLN A 228      -0.813 -13.867   0.863  1.00  0.00           N  
ATOM   1829  N   LEU A 229      -6.408 -14.172   2.472  1.00  0.00           N  
ATOM   1830  CA  LEU A 229      -7.611 -14.283   3.289  1.00  0.00           C  
ATOM   1831  C   LEU A 229      -8.043 -15.748   3.418  1.00  0.00           C  
ATOM   1832  O   LEU A 229      -7.780 -16.560   2.535  1.00  0.00           O  
ATOM   1833  CB  LEU A 229      -8.723 -13.398   2.708  1.00  0.00           C  
ATOM   1834  CG  LEU A 229      -8.337 -11.921   2.479  1.00  0.00           C  
ATOM   1835  CD1 LEU A 229      -9.573 -11.140   2.044  1.00  0.00           C  
ATOM   1836  CD2 LEU A 229      -7.774 -11.246   3.730  1.00  0.00           C  
ATOM   1837  N   TYR A 230      -8.732 -16.078   4.520  1.00  0.00           N  
ATOM   1838  CA  TYR A 230      -9.365 -17.386   4.650  1.00  0.00           C  
ATOM   1839  C   TYR A 230     -10.385 -17.621   3.526  1.00  0.00           C  
ATOM   1840  O   TYR A 230     -11.068 -16.677   3.125  1.00  0.00           O  
ATOM   1841  CB  TYR A 230     -10.067 -17.499   6.004  1.00  0.00           C  
ATOM   1842  CG  TYR A 230      -9.146 -17.729   7.181  1.00  0.00           C  
ATOM   1843  CD1 TYR A 230      -8.403 -18.922   7.274  1.00  0.00           C  
ATOM   1844  CD2 TYR A 230      -9.052 -16.776   8.212  1.00  0.00           C  
ATOM   1845  CE1 TYR A 230      -7.576 -19.163   8.381  1.00  0.00           C  
ATOM   1846  CE2 TYR A 230      -8.230 -17.004   9.322  1.00  0.00           C  
ATOM   1847  CZ  TYR A 230      -7.493 -18.203   9.407  1.00  0.00           C  
ATOM   1848  OH  TYR A 230      -6.692 -18.430  10.489  1.00  0.00           O  
ATOM   1849  N   PRO A 231     -10.561 -18.877   3.067  1.00  0.00           N  
ATOM   1850  CA  PRO A 231     -11.483 -19.205   1.975  1.00  0.00           C  
ATOM   1851  C   PRO A 231     -12.907 -18.682   2.176  1.00  0.00           C  
ATOM   1852  O   PRO A 231     -13.489 -18.103   1.260  1.00  0.00           O  
ATOM   1853  CB  PRO A 231     -11.461 -20.732   1.875  1.00  0.00           C  
ATOM   1854  CG  PRO A 231     -10.074 -21.106   2.390  1.00  0.00           C  
ATOM   1855  CD  PRO A 231      -9.802 -20.055   3.458  1.00  0.00           C  
ATOM   1856  N   GLN A 232     -13.459 -18.821   3.391  1.00  0.00           N  
ATOM   1857  CA  GLN A 232     -14.813 -18.388   3.713  1.00  0.00           C  
ATOM   1858  C   GLN A 232     -15.001 -16.855   3.722  1.00  0.00           C  
ATOM   1859  O   GLN A 232     -16.142 -16.389   3.708  1.00  0.00           O  
ATOM   1860  CB  GLN A 232     -15.279 -19.023   5.039  1.00  0.00           C  
ATOM   1861  CG  GLN A 232     -14.610 -18.524   6.333  1.00  0.00           C  
ATOM   1862  CD  GLN A 232     -13.297 -19.209   6.704  1.00  0.00           C  
ATOM   1863  OE1 GLN A 232     -12.556 -19.715   5.874  1.00  0.00           O  
ATOM   1864  NE2 GLN A 232     -12.968 -19.245   7.975  1.00  0.00           N  
ATOM   1865  N   TYR A 233     -13.916 -16.083   3.745  1.00  0.00           N  
ATOM   1866  CA  TYR A 233     -13.972 -14.618   3.717  1.00  0.00           C  
ATOM   1867  C   TYR A 233     -13.588 -14.035   2.368  1.00  0.00           C  
ATOM   1868  O   TYR A 233     -14.192 -13.043   1.954  1.00  0.00           O  
ATOM   1869  CB  TYR A 233     -13.083 -14.032   4.822  1.00  0.00           C  
ATOM   1870  CG  TYR A 233     -13.359 -14.543   6.220  1.00  0.00           C  
ATOM   1871  CD1 TYR A 233     -14.675 -14.708   6.690  1.00  0.00           C  
ATOM   1872  CD2 TYR A 233     -12.276 -14.863   7.063  1.00  0.00           C  
ATOM   1873  CE1 TYR A 233     -14.914 -15.218   7.971  1.00  0.00           C  
ATOM   1874  CE2 TYR A 233     -12.505 -15.372   8.346  1.00  0.00           C  
ATOM   1875  CZ  TYR A 233     -13.824 -15.557   8.797  1.00  0.00           C  
ATOM   1876  OH  TYR A 233     -14.044 -16.082  10.031  1.00  0.00           O  
ATOM   1877  N   ASN A 234     -12.620 -14.624   1.674  1.00  0.00           N  
ATOM   1878  CA  ASN A 234     -12.075 -14.089   0.433  1.00  0.00           C  
ATOM   1879  C   ASN A 234     -13.162 -13.823  -0.609  1.00  0.00           C  
ATOM   1880  O   ASN A 234     -13.393 -12.672  -0.992  1.00  0.00           O  
ATOM   1881  CB  ASN A 234     -10.995 -15.051  -0.092  1.00  0.00           C  
ATOM   1882  CG  ASN A 234     -10.321 -14.454  -1.318  1.00  0.00           C  
ATOM   1883  OD1 ASN A 234      -9.444 -13.618  -1.207  1.00  0.00           O  
ATOM   1884  ND2 ASN A 234     -10.747 -14.827  -2.500  1.00  0.00           N  
ATOM   1885  N   ASP A 235     -13.873 -14.858  -1.027  1.00  0.00           N  
ATOM   1886  CA  ASP A 235     -14.873 -14.754  -2.081  1.00  0.00           C  
ATOM   1887  C   ASP A 235     -16.104 -13.960  -1.615  1.00  0.00           C  
ATOM   1888  O   ASP A 235     -16.660 -13.171  -2.379  1.00  0.00           O  
ATOM   1889  CB  ASP A 235     -15.261 -16.151  -2.572  1.00  0.00           C  
ATOM   1890  CG  ASP A 235     -14.175 -16.821  -3.424  1.00  0.00           C  
ATOM   1891  OD1 ASP A 235     -13.021 -16.330  -3.436  1.00  0.00           O  
ATOM   1892  OD2 ASP A 235     -14.517 -17.804  -4.100  1.00  0.00           O  
ATOM   1893  N   ARG A 236     -16.479 -14.084  -0.331  1.00  0.00           N  
ATOM   1894  CA  ARG A 236     -17.548 -13.265   0.263  1.00  0.00           C  
ATOM   1895  C   ARG A 236     -17.198 -11.777   0.248  1.00  0.00           C  
ATOM   1896  O   ARG A 236     -18.082 -10.952   0.014  1.00  0.00           O  
ATOM   1897  CB  ARG A 236     -17.853 -13.764   1.688  1.00  0.00           C  
ATOM   1898  CG  ARG A 236     -19.066 -13.049   2.307  1.00  0.00           C  
ATOM   1899  CD  ARG A 236     -19.368 -13.601   3.701  1.00  0.00           C  
ATOM   1900  NE  ARG A 236     -20.499 -12.925   4.344  1.00  0.00           N  
ATOM   1901  CZ  ARG A 236     -20.897 -13.077   5.602  1.00  0.00           C  
ATOM   1902  NH1 ARG A 236     -20.300 -13.901   6.424  1.00  0.00           N  
ATOM   1903  NH2 ARG A 236     -21.899 -12.399   6.073  1.00  0.00           N  
ATOM   1904  N   LEU A 237     -15.941 -11.415   0.466  1.00  0.00           N  
ATOM   1905  CA  LEU A 237     -15.485 -10.031   0.381  1.00  0.00           C  
ATOM   1906  C   LEU A 237     -15.506  -9.529  -1.065  1.00  0.00           C  
ATOM   1907  O   LEU A 237     -15.995  -8.426  -1.318  1.00  0.00           O  
ATOM   1908  CB  LEU A 237     -14.106  -9.906   1.034  1.00  0.00           C  
ATOM   1909  CG  LEU A 237     -13.550  -8.470   1.047  1.00  0.00           C  
ATOM   1910  CD1 LEU A 237     -14.448  -7.487   1.786  1.00  0.00           C  
ATOM   1911  CD2 LEU A 237     -12.182  -8.474   1.725  1.00  0.00           C  
ATOM   1912  N   VAL A 238     -15.066 -10.346  -2.035  1.00  0.00           N  
ATOM   1913  CA  VAL A 238     -15.176 -10.028  -3.464  1.00  0.00           C  
ATOM   1914  C   VAL A 238     -16.637  -9.765  -3.842  1.00  0.00           C  
ATOM   1915  O   VAL A 238     -16.933  -8.723  -4.431  1.00  0.00           O  
ATOM   1916  CB  VAL A 238     -14.583 -11.153  -4.347  1.00  0.00           C  
ATOM   1917  CG1 VAL A 238     -14.798 -10.867  -5.843  1.00  0.00           C  
ATOM   1918  CG2 VAL A 238     -13.075 -11.293  -4.132  1.00  0.00           C  
ATOM   1919  N   ASP A 239     -17.551 -10.656  -3.452  1.00  0.00           N  
ATOM   1920  CA  ASP A 239     -18.981 -10.494  -3.691  1.00  0.00           C  
ATOM   1921  C   ASP A 239     -19.539  -9.226  -3.046  1.00  0.00           C  
ATOM   1922  O   ASP A 239     -20.244  -8.456  -3.695  1.00  0.00           O  
ATOM   1923  CB  ASP A 239     -19.761 -11.707  -3.160  1.00  0.00           C  
ATOM   1924  CG  ASP A 239     -19.700 -12.935  -4.066  1.00  0.00           C  
ATOM   1925  OD1 ASP A 239     -19.326 -12.786  -5.245  1.00  0.00           O  
ATOM   1926  OD2 ASP A 239     -20.129 -14.022  -3.631  1.00  0.00           O  
ATOM   1927  N   SER A 240     -19.189  -8.986  -1.778  1.00  0.00           N  
ATOM   1928  CA  SER A 240     -19.690  -7.850  -1.009  1.00  0.00           C  
ATOM   1929  C   SER A 240     -19.249  -6.511  -1.604  1.00  0.00           C  
ATOM   1930  O   SER A 240     -20.029  -5.566  -1.624  1.00  0.00           O  
ATOM   1931  CB  SER A 240     -19.217  -7.918   0.449  1.00  0.00           C  
ATOM   1932  OG  SER A 240     -19.682  -9.103   1.068  1.00  0.00           O  
ATOM   1933  N   LEU A 241     -18.021  -6.425  -2.128  1.00  0.00           N  
ATOM   1934  CA  LEU A 241     -17.522  -5.220  -2.785  1.00  0.00           C  
ATOM   1935  C   LEU A 241     -18.137  -5.052  -4.175  1.00  0.00           C  
ATOM   1936  O   LEU A 241     -18.679  -3.985  -4.492  1.00  0.00           O  
ATOM   1937  CB  LEU A 241     -15.986  -5.276  -2.844  1.00  0.00           C  
ATOM   1938  CG  LEU A 241     -15.300  -5.203  -1.470  1.00  0.00           C  
ATOM   1939  CD1 LEU A 241     -13.830  -5.565  -1.606  1.00  0.00           C  
ATOM   1940  CD2 LEU A 241     -15.388  -3.806  -0.853  1.00  0.00           C  
ATOM   1941  N   ALA A 242     -18.123  -6.089  -5.011  1.00  0.00           N  
ATOM   1942  CA  ALA A 242     -18.614  -6.020  -6.383  1.00  0.00           C  
ATOM   1943  C   ALA A 242     -20.137  -5.762  -6.471  1.00  0.00           C  
ATOM   1944  O   ALA A 242     -20.588  -5.075  -7.386  1.00  0.00           O  
ATOM   1945  CB  ALA A 242     -18.229  -7.314  -7.108  1.00  0.00           C  
ATOM   1946  N   GLU A 243     -20.916  -6.231  -5.497  1.00  0.00           N  
ATOM   1947  CA  GLU A 243     -22.360  -6.011  -5.403  1.00  0.00           C  
ATOM   1948  C   GLU A 243     -22.724  -4.518  -5.376  1.00  0.00           C  
ATOM   1949  O   GLU A 243     -23.782  -4.136  -5.880  1.00  0.00           O  
ATOM   1950  CB  GLU A 243     -22.889  -6.730  -4.147  1.00  0.00           C  
ATOM   1951  CG  GLU A 243     -24.407  -6.623  -3.930  1.00  0.00           C  
ATOM   1952  CD  GLU A 243     -25.219  -7.175  -5.117  1.00  0.00           C  
ATOM   1953  OE1 GLU A 243     -26.265  -6.586  -5.445  1.00  0.00           O  
ATOM   1954  OE2 GLU A 243     -24.801  -8.160  -5.754  1.00  0.00           O  
ATOM   1955  N   TYR A 244     -21.841  -3.669  -4.864  1.00  0.00           N  
ATOM   1956  CA  TYR A 244     -22.032  -2.223  -4.746  1.00  0.00           C  
ATOM   1957  C   TYR A 244     -21.199  -1.420  -5.756  1.00  0.00           C  
ATOM   1958  O   TYR A 244     -20.754  -0.312  -5.474  1.00  0.00           O  
ATOM   1959  CB  TYR A 244     -21.814  -1.789  -3.295  1.00  0.00           C  
ATOM   1960  CG  TYR A 244     -22.757  -2.456  -2.322  1.00  0.00           C  
ATOM   1961  CD1 TYR A 244     -24.096  -2.036  -2.210  1.00  0.00           C  
ATOM   1962  CD2 TYR A 244     -22.302  -3.531  -1.543  1.00  0.00           C  
ATOM   1963  CE1 TYR A 244     -24.975  -2.684  -1.332  1.00  0.00           C  
ATOM   1964  CE2 TYR A 244     -23.179  -4.193  -0.657  1.00  0.00           C  
ATOM   1965  CZ  TYR A 244     -24.511  -3.768  -0.561  1.00  0.00           C  
ATOM   1966  OH  TYR A 244     -25.366  -4.423   0.290  1.00  0.00           O  
ATOM   1967  N   ASN A 245     -21.015  -1.946  -6.961  1.00  0.00           N  
ATOM   1968  CA  ASN A 245     -20.274  -1.279  -8.044  1.00  0.00           C  
ATOM   1969  C   ASN A 245     -20.875   0.065  -8.500  1.00  0.00           C  
ATOM   1970  O   ASN A 245     -20.192   0.871  -9.130  1.00  0.00           O  
ATOM   1971  CB  ASN A 245     -20.165  -2.249  -9.225  1.00  0.00           C  
ATOM   1972  CG  ASN A 245     -21.460  -2.371 -10.019  1.00  0.00           C  
ATOM   1973  OD1 ASN A 245     -22.509  -2.738  -9.535  1.00  0.00           O  
ATOM   1974  ND2 ASN A 245     -21.422  -2.044 -11.291  1.00  0.00           N  
ATOM   1975  N   ASP A 246     -22.147   0.306  -8.195  1.00  0.00           N  
ATOM   1976  CA  ASP A 246     -22.857   1.564  -8.416  1.00  0.00           C  
ATOM   1977  C   ASP A 246     -22.577   2.611  -7.327  1.00  0.00           C  
ATOM   1978  O   ASP A 246     -22.787   3.806  -7.551  1.00  0.00           O  
ATOM   1979  CB  ASP A 246     -24.364   1.261  -8.518  1.00  0.00           C  
ATOM   1980  CG  ASP A 246     -24.939   0.578  -7.271  1.00  0.00           C  
ATOM   1981  OD1 ASP A 246     -24.346  -0.411  -6.776  1.00  0.00           O  
ATOM   1982  OD2 ASP A 246     -26.031   0.970  -6.806  1.00  0.00           O  
ATOM   1983  N   VAL A 247     -22.079   2.187  -6.179  1.00  0.00           N  
ATOM   1984  CA  VAL A 247     -21.730   3.037  -5.026  1.00  0.00           C  
ATOM   1985  C   VAL A 247     -20.224   3.262  -4.930  1.00  0.00           C  
ATOM   1986  O   VAL A 247     -19.776   4.381  -4.676  1.00  0.00           O  
ATOM   1987  CB  VAL A 247     -22.271   2.413  -3.720  1.00  0.00           C  
ATOM   1988  CG1 VAL A 247     -21.936   3.259  -2.489  1.00  0.00           C  
ATOM   1989  CG2 VAL A 247     -23.793   2.229  -3.764  1.00  0.00           C  
ATOM   1990  N   ILE A 248     -19.418   2.222  -5.142  1.00  0.00           N  
ATOM   1991  CA  ILE A 248     -17.975   2.220  -4.889  1.00  0.00           C  
ATOM   1992  C   ILE A 248     -17.215   2.763  -6.108  1.00  0.00           C  
ATOM   1993  O   ILE A 248     -17.204   2.150  -7.170  1.00  0.00           O  
ATOM   1994  CB  ILE A 248     -17.493   0.819  -4.457  1.00  0.00           C  
ATOM   1995  CG1 ILE A 248     -18.189   0.380  -3.144  1.00  0.00           C  
ATOM   1996  CG2 ILE A 248     -15.966   0.809  -4.286  1.00  0.00           C  
ATOM   1997  CD1 ILE A 248     -17.924  -1.079  -2.755  1.00  0.00           C  
ATOM   1998  N   LEU A 249     -16.510   3.877  -5.920  1.00  0.00           N  
ATOM   1999  CA  LEU A 249     -15.621   4.456  -6.947  1.00  0.00           C  
ATOM   2000  C   LEU A 249     -14.325   3.658  -7.112  1.00  0.00           C  
ATOM   2001  O   LEU A 249     -13.730   3.664  -8.189  1.00  0.00           O  
ATOM   2002  CB  LEU A 249     -15.277   5.913  -6.584  1.00  0.00           C  
ATOM   2003  CG  LEU A 249     -16.471   6.865  -6.410  1.00  0.00           C  
ATOM   2004  CD1 LEU A 249     -15.939   8.293  -6.245  1.00  0.00           C  
ATOM   2005  CD2 LEU A 249     -17.405   6.843  -7.612  1.00  0.00           C  
ATOM   2006  N   GLY A 250     -13.874   3.008  -6.054  1.00  0.00           N  
ATOM   2007  CA  GLY A 250     -12.645   2.222  -6.011  1.00  0.00           C  
ATOM   2008  C   GLY A 250     -12.338   1.743  -4.594  1.00  0.00           C  
ATOM   2009  O   GLY A 250     -12.879   2.262  -3.614  1.00  0.00           O  
ATOM   2010  N   VAL A 251     -11.449   0.763  -4.513  1.00  0.00           N  
ATOM   2011  CA  VAL A 251     -10.943   0.185  -3.265  1.00  0.00           C  
ATOM   2012  C   VAL A 251      -9.443   0.446  -3.179  1.00  0.00           C  
ATOM   2013  O   VAL A 251      -8.726   0.250  -4.152  1.00  0.00           O  
ATOM   2014  CB  VAL A 251     -11.255  -1.321  -3.184  1.00  0.00           C  
ATOM   2015  CG1 VAL A 251     -10.811  -1.917  -1.849  1.00  0.00           C  
ATOM   2016  CG2 VAL A 251     -12.759  -1.611  -3.356  1.00  0.00           C  
ATOM   2017  N   LEU A 252      -8.963   0.887  -2.016  1.00  0.00           N  
ATOM   2018  CA  LEU A 252      -7.541   1.107  -1.750  1.00  0.00           C  
ATOM   2019  C   LEU A 252      -7.045   0.075  -0.740  1.00  0.00           C  
ATOM   2020  O   LEU A 252      -7.618  -0.051   0.341  1.00  0.00           O  
ATOM   2021  CB  LEU A 252      -7.307   2.541  -1.250  1.00  0.00           C  
ATOM   2022  CG  LEU A 252      -7.832   3.666  -2.156  1.00  0.00           C  
ATOM   2023  CD1 LEU A 252      -7.390   5.013  -1.598  1.00  0.00           C  
ATOM   2024  CD2 LEU A 252      -7.326   3.565  -3.591  1.00  0.00           C  
ATOM   2025  N   CYS A 253      -5.965  -0.623  -1.090  1.00  0.00           N  
ATOM   2026  CA  CYS A 253      -5.323  -1.617  -0.239  1.00  0.00           C  
ATOM   2027  C   CYS A 253      -3.817  -1.376  -0.105  1.00  0.00           C  
ATOM   2028  O   CYS A 253      -3.209  -0.697  -0.938  1.00  0.00           O  
ATOM   2029  CB  CYS A 253      -5.588  -3.030  -0.792  1.00  0.00           C  
ATOM   2030  SG  CYS A 253      -7.319  -3.535  -0.967  1.00  0.00           S  
ATOM   2031  N   GLY A 254      -3.217  -1.975   0.914  1.00  0.00           N  
ATOM   2032  CA  GLY A 254      -1.775  -2.050   1.137  1.00  0.00           C  
ATOM   2033  C   GLY A 254      -1.310  -3.503   1.243  1.00  0.00           C  
ATOM   2034  O   GLY A 254      -1.608  -4.315   0.362  1.00  0.00           O  
ATOM   2035  N   HIS A 255      -0.610  -3.838   2.330  1.00  0.00           N  
ATOM   2036  CA  HIS A 255      -0.169  -5.174   2.765  1.00  0.00           C  
ATOM   2037  C   HIS A 255       0.891  -5.850   1.890  1.00  0.00           C  
ATOM   2038  O   HIS A 255       1.867  -6.401   2.392  1.00  0.00           O  
ATOM   2039  CB  HIS A 255      -1.401  -6.080   2.953  1.00  0.00           C  
ATOM   2040  CG  HIS A 255      -1.073  -7.464   3.416  1.00  0.00           C  
ATOM   2041  ND1 HIS A 255      -0.511  -7.794   4.626  1.00  0.00           N  
ATOM   2042  CD2 HIS A 255      -1.259  -8.638   2.728  1.00  0.00           C  
ATOM   2043  CE1 HIS A 255      -0.369  -9.126   4.669  1.00  0.00           C  
ATOM   2044  NE2 HIS A 255      -0.816  -9.675   3.523  1.00  0.00           N  
ATOM   2045  N   LEU A 256       0.729  -5.837   0.564  1.00  0.00           N  
ATOM   2046  CA  LEU A 256       1.632  -6.553  -0.335  1.00  0.00           C  
ATOM   2047  C   LEU A 256       2.973  -5.842  -0.548  1.00  0.00           C  
ATOM   2048  O   LEU A 256       3.927  -6.474  -1.000  1.00  0.00           O  
ATOM   2049  CB  LEU A 256       0.939  -6.849  -1.672  1.00  0.00           C  
ATOM   2050  CG  LEU A 256      -0.322  -7.728  -1.576  1.00  0.00           C  
ATOM   2051  CD1 LEU A 256      -0.744  -8.143  -2.989  1.00  0.00           C  
ATOM   2052  CD2 LEU A 256      -0.104  -9.007  -0.768  1.00  0.00           C  
ATOM   2053  N   HIS A 257       3.066  -4.558  -0.230  1.00  0.00           N  
ATOM   2054  CA  HIS A 257       4.231  -3.686  -0.470  1.00  0.00           C  
ATOM   2055  C   HIS A 257       4.589  -3.509  -1.950  1.00  0.00           C  
ATOM   2056  O   HIS A 257       5.675  -3.045  -2.279  1.00  0.00           O  
ATOM   2057  CB  HIS A 257       5.451  -4.141   0.343  1.00  0.00           C  
ATOM   2058  CG  HIS A 257       5.303  -4.189   1.833  1.00  0.00           C  
ATOM   2059  ND1 HIS A 257       6.373  -4.095   2.702  1.00  0.00           N  
ATOM   2060  CD2 HIS A 257       4.185  -4.336   2.580  1.00  0.00           C  
ATOM   2061  CE1 HIS A 257       5.892  -4.184   3.943  1.00  0.00           C  
ATOM   2062  NE2 HIS A 257       4.564  -4.344   3.911  1.00  0.00           N  
ATOM   2063  N   THR A 258       3.694  -3.909  -2.846  1.00  0.00           N  
ATOM   2064  CA  THR A 258       3.914  -3.913  -4.291  1.00  0.00           C  
ATOM   2065  C   THR A 258       2.823  -3.126  -5.004  1.00  0.00           C  
ATOM   2066  O   THR A 258       1.691  -3.039  -4.536  1.00  0.00           O  
ATOM   2067  CB  THR A 258       4.000  -5.342  -4.831  1.00  0.00           C  
ATOM   2068  OG1 THR A 258       2.928  -6.142  -4.381  1.00  0.00           O  
ATOM   2069  CG2 THR A 258       5.296  -6.022  -4.408  1.00  0.00           C  
ATOM   2070  N   ASP A 259       3.176  -2.541  -6.145  1.00  0.00           N  
ATOM   2071  CA  ASP A 259       2.257  -1.784  -6.986  1.00  0.00           C  
ATOM   2072  C   ASP A 259       1.510  -2.740  -7.922  1.00  0.00           C  
ATOM   2073  O   ASP A 259       2.056  -3.248  -8.901  1.00  0.00           O  
ATOM   2074  CB  ASP A 259       3.048  -0.714  -7.743  1.00  0.00           C  
ATOM   2075  CG  ASP A 259       2.181   0.183  -8.614  1.00  0.00           C  
ATOM   2076  OD1 ASP A 259       0.942   0.012  -8.691  1.00  0.00           O  
ATOM   2077  OD2 ASP A 259       2.737   1.140  -9.193  1.00  0.00           O  
ATOM   2078  N   THR A 260       0.245  -3.004  -7.598  1.00  0.00           N  
ATOM   2079  CA  THR A 260      -0.616  -3.849  -8.417  1.00  0.00           C  
ATOM   2080  C   THR A 260      -2.089  -3.464  -8.249  1.00  0.00           C  
ATOM   2081  O   THR A 260      -2.424  -2.480  -7.592  1.00  0.00           O  
ATOM   2082  CB  THR A 260      -0.329  -5.341  -8.143  1.00  0.00           C  
ATOM   2083  OG1 THR A 260      -0.979  -6.144  -9.102  1.00  0.00           O  
ATOM   2084  CG2 THR A 260      -0.755  -5.821  -6.766  1.00  0.00           C  
ATOM   2085  N   PHE A 261      -2.970  -4.225  -8.883  1.00  0.00           N  
ATOM   2086  CA  PHE A 261      -4.414  -4.034  -8.818  1.00  0.00           C  
ATOM   2087  C   PHE A 261      -5.134  -5.382  -8.815  1.00  0.00           C  
ATOM   2088  O   PHE A 261      -4.553  -6.420  -9.145  1.00  0.00           O  
ATOM   2089  CB  PHE A 261      -4.866  -3.139  -9.974  1.00  0.00           C  
ATOM   2090  CG  PHE A 261      -4.578  -3.691 -11.350  1.00  0.00           C  
ATOM   2091  CD1 PHE A 261      -3.357  -3.399 -12.003  1.00  0.00           C  
ATOM   2092  CD2 PHE A 261      -5.520  -4.493 -12.017  1.00  0.00           C  
ATOM   2093  CE1 PHE A 261      -3.088  -3.898 -13.284  1.00  0.00           C  
ATOM   2094  CE2 PHE A 261      -5.262  -5.001 -13.301  1.00  0.00           C  
ATOM   2095  CZ  PHE A 261      -4.051  -4.698 -13.931  1.00  0.00           C  
ATOM   2096  N   ARG A 262      -6.416  -5.367  -8.456  1.00  0.00           N  
ATOM   2097  CA  ARG A 262      -7.326  -6.511  -8.563  1.00  0.00           C  
ATOM   2098  C   ARG A 262      -8.631  -6.058  -9.217  1.00  0.00           C  
ATOM   2099  O   ARG A 262      -9.160  -5.010  -8.874  1.00  0.00           O  
ATOM   2100  CB  ARG A 262      -7.608  -7.121  -7.185  1.00  0.00           C  
ATOM   2101  CG  ARG A 262      -6.370  -7.573  -6.394  1.00  0.00           C  
ATOM   2102  CD  ARG A 262      -5.668  -8.772  -7.041  1.00  0.00           C  
ATOM   2103  NE  ARG A 262      -4.490  -9.166  -6.286  1.00  0.00           N  
ATOM   2104  CZ  ARG A 262      -3.210  -9.010  -6.630  1.00  0.00           C  
ATOM   2105  NH1 ARG A 262      -2.826  -8.363  -7.695  1.00  0.00           N  
ATOM   2106  NH2 ARG A 262      -2.288  -9.523  -5.911  1.00  0.00           N  
ATOM   2107  N   ILE A 263      -9.141  -6.874 -10.136  1.00  0.00           N  
ATOM   2108  CA  ILE A 263     -10.464  -6.693 -10.720  1.00  0.00           C  
ATOM   2109  C   ILE A 263     -11.432  -7.557  -9.908  1.00  0.00           C  
ATOM   2110  O   ILE A 263     -11.455  -8.779 -10.053  1.00  0.00           O  
ATOM   2111  CB  ILE A 263     -10.468  -7.041 -12.226  1.00  0.00           C  
ATOM   2112  CG1 ILE A 263      -9.395  -6.222 -12.989  1.00  0.00           C  
ATOM   2113  CG2 ILE A 263     -11.877  -6.773 -12.802  1.00  0.00           C  
ATOM   2114  CD1 ILE A 263      -9.236  -6.603 -14.470  1.00  0.00           C  
ATOM   2115  N   LEU A 264     -12.209  -6.938  -9.030  1.00  0.00           N  
ATOM   2116  CA  LEU A 264     -13.187  -7.624  -8.191  1.00  0.00           C  
ATOM   2117  C   LEU A 264     -14.506  -7.719  -8.952  1.00  0.00           C  
ATOM   2118  O   LEU A 264     -15.050  -6.683  -9.342  1.00  0.00           O  
ATOM   2119  CB  LEU A 264     -13.367  -6.882  -6.855  1.00  0.00           C  
ATOM   2120  CG  LEU A 264     -12.078  -6.562  -6.091  1.00  0.00           C  
ATOM   2121  CD1 LEU A 264     -12.413  -5.799  -4.813  1.00  0.00           C  
ATOM   2122  CD2 LEU A 264     -11.313  -7.824  -5.690  1.00  0.00           C  
ATOM   2123  N   SER A 265     -15.032  -8.926  -9.161  1.00  0.00           N  
ATOM   2124  CA  SER A 265     -16.246  -9.131  -9.949  1.00  0.00           C  
ATOM   2125  C   SER A 265     -17.232 -10.094  -9.304  1.00  0.00           C  
ATOM   2126  O   SER A 265     -16.872 -11.078  -8.665  1.00  0.00           O  
ATOM   2127  CB  SER A 265     -15.902  -9.571 -11.379  1.00  0.00           C  
ATOM   2128  OG  SER A 265     -15.203 -10.795 -11.396  1.00  0.00           O  
ATOM   2129  N   LYS A 266     -18.537  -9.817  -9.534  1.00  0.00           N  
ATOM   2130  CA  LYS A 266     -19.665 -10.700  -9.251  1.00  0.00           C  
ATOM   2131  C   LYS A 266     -20.604 -10.662 -10.455  1.00  0.00           C  
ATOM   2132  O   LYS A 266     -21.399  -9.732 -10.610  1.00  0.00           O  
ATOM   2133  CB  LYS A 266     -20.351 -10.260  -7.954  1.00  0.00           C  
ATOM   2134  CG  LYS A 266     -21.496 -11.202  -7.554  1.00  0.00           C  
ATOM   2135  CD  LYS A 266     -22.183 -10.656  -6.293  1.00  0.00           C  
ATOM   2136  CE  LYS A 266     -23.325 -11.554  -5.834  1.00  0.00           C  
ATOM   2137  NZ  LYS A 266     -24.016 -10.938  -4.682  1.00  0.00           N  
ATOM   2138  N   GLY A 267     -20.462 -11.637 -11.349  1.00  0.00           N  
ATOM   2139  CA  GLY A 267     -21.107 -11.599 -12.652  1.00  0.00           C  
ATOM   2140  C   GLY A 267     -20.639 -10.380 -13.458  1.00  0.00           C  
ATOM   2141  O   GLY A 267     -19.455 -10.213 -13.710  1.00  0.00           O  
ATOM   2142  N   ASN A 268     -21.590  -9.521 -13.852  1.00  0.00           N  
ATOM   2143  CA  ASN A 268     -21.298  -8.288 -14.598  1.00  0.00           C  
ATOM   2144  C   ASN A 268     -20.969  -7.076 -13.699  1.00  0.00           C  
ATOM   2145  O   ASN A 268     -20.555  -6.040 -14.219  1.00  0.00           O  
ATOM   2146  CB  ASN A 268     -22.484  -7.990 -15.532  1.00  0.00           C  
ATOM   2147  CG  ASN A 268     -23.782  -7.676 -14.796  1.00  0.00           C  
ATOM   2148  OD1 ASN A 268     -23.991  -8.011 -13.654  1.00  0.00           O  
ATOM   2149  ND2 ASN A 268     -24.713  -7.029 -15.460  1.00  0.00           N  
ATOM   2150  N   LYS A 269     -21.147  -7.187 -12.389  1.00  0.00           N  
ATOM   2151  CA  LYS A 269     -20.808  -6.130 -11.434  1.00  0.00           C  
ATOM   2152  C   LYS A 269     -19.319  -6.195 -11.113  1.00  0.00           C  
ATOM   2153  O   LYS A 269     -18.818  -7.255 -10.755  1.00  0.00           O  
ATOM   2154  CB  LYS A 269     -21.645  -6.253 -10.156  1.00  0.00           C  
ATOM   2155  CG  LYS A 269     -23.152  -6.085 -10.404  1.00  0.00           C  
ATOM   2156  CD  LYS A 269     -23.888  -6.135  -9.064  1.00  0.00           C  
ATOM   2157  CE  LYS A 269     -25.393  -5.914  -9.218  1.00  0.00           C  
ATOM   2158  NZ  LYS A 269     -26.037  -5.816  -7.894  1.00  0.00           N  
ATOM   2159  N   LYS A 270     -18.614  -5.067 -11.250  1.00  0.00           N  
ATOM   2160  CA  LYS A 270     -17.163  -5.000 -11.073  1.00  0.00           C  
ATOM   2161  C   LYS A 270     -16.753  -3.727 -10.335  1.00  0.00           C  
ATOM   2162  O   LYS A 270     -17.330  -2.668 -10.562  1.00  0.00           O  
ATOM   2163  CB  LYS A 270     -16.442  -5.077 -12.437  1.00  0.00           C  
ATOM   2164  CG  LYS A 270     -16.716  -6.395 -13.172  1.00  0.00           C  
ATOM   2165  CD  LYS A 270     -16.042  -6.423 -14.545  1.00  0.00           C  
ATOM   2166  CE  LYS A 270     -16.471  -7.682 -15.289  1.00  0.00           C  
ATOM   2167  NZ  LYS A 270     -16.065  -7.646 -16.710  1.00  0.00           N  
ATOM   2168  N   VAL A 271     -15.725  -3.840  -9.505  1.00  0.00           N  
ATOM   2169  CA  VAL A 271     -15.025  -2.713  -8.873  1.00  0.00           C  
ATOM   2170  C   VAL A 271     -13.520  -2.934  -8.954  1.00  0.00           C  
ATOM   2171  O   VAL A 271     -13.045  -4.063  -9.016  1.00  0.00           O  
ATOM   2172  CB  VAL A 271     -15.463  -2.473  -7.410  1.00  0.00           C  
ATOM   2173  CG1 VAL A 271     -16.906  -1.973  -7.343  1.00  0.00           C  
ATOM   2174  CG2 VAL A 271     -15.337  -3.715  -6.538  1.00  0.00           C  
ATOM   2175  N   MET A 272     -12.763  -1.834  -8.968  1.00  0.00           N  
ATOM   2176  CA  MET A 272     -11.307  -1.887  -8.947  1.00  0.00           C  
ATOM   2177  C   MET A 272     -10.764  -1.802  -7.528  1.00  0.00           C  
ATOM   2178  O   MET A 272     -11.179  -0.927  -6.770  1.00  0.00           O  
ATOM   2179  CB  MET A 272     -10.715  -0.765  -9.803  1.00  0.00           C  
ATOM   2180  CG  MET A 272     -10.885  -1.023 -11.303  1.00  0.00           C  
ATOM   2181  SD  MET A 272     -10.260  -2.619 -11.902  1.00  0.00           S  
ATOM   2182  CE  MET A 272      -8.541  -2.546 -11.324  1.00  0.00           C  
ATOM   2183  N   ALA A 273      -9.783  -2.638  -7.220  1.00  0.00           N  
ATOM   2184  CA  ALA A 273      -8.944  -2.494  -6.049  1.00  0.00           C  
ATOM   2185  C   ALA A 273      -7.506  -2.145  -6.468  1.00  0.00           C  
ATOM   2186  O   ALA A 273      -6.927  -2.790  -7.335  1.00  0.00           O  
ATOM   2187  CB  ALA A 273      -9.013  -3.755  -5.200  1.00  0.00           C  
ATOM   2188  N   PHE A 274      -6.943  -1.125  -5.837  1.00  0.00           N  
ATOM   2189  CA  PHE A 274      -5.600  -0.627  -6.086  1.00  0.00           C  
ATOM   2190  C   PHE A 274      -4.719  -0.936  -4.881  1.00  0.00           C  
ATOM   2191  O   PHE A 274      -4.961  -0.410  -3.796  1.00  0.00           O  
ATOM   2192  CB  PHE A 274      -5.647   0.873  -6.367  1.00  0.00           C  
ATOM   2193  CG  PHE A 274      -6.621   1.255  -7.455  1.00  0.00           C  
ATOM   2194  CD1 PHE A 274      -6.328   0.955  -8.793  1.00  0.00           C  
ATOM   2195  CD2 PHE A 274      -7.851   1.846  -7.124  1.00  0.00           C  
ATOM   2196  CE1 PHE A 274      -7.258   1.237  -9.801  1.00  0.00           C  
ATOM   2197  CE2 PHE A 274      -8.791   2.127  -8.125  1.00  0.00           C  
ATOM   2198  CZ  PHE A 274      -8.496   1.818  -9.465  1.00  0.00           C  
ATOM   2199  N   ILE A 275      -3.706  -1.757  -5.074  1.00  0.00           N  
ATOM   2200  CA  ILE A 275      -2.726  -2.089  -4.049  1.00  0.00           C  
ATOM   2201  C   ILE A 275      -1.565  -1.116  -4.206  1.00  0.00           C  
ATOM   2202  O   ILE A 275      -0.832  -1.157  -5.199  1.00  0.00           O  
ATOM   2203  CB  ILE A 275      -2.330  -3.574  -4.123  1.00  0.00           C  
ATOM   2204  CG1 ILE A 275      -3.581  -4.470  -3.930  1.00  0.00           C  
ATOM   2205  CG2 ILE A 275      -1.272  -3.882  -3.057  1.00  0.00           C  
ATOM   2206  CD1 ILE A 275      -3.361  -5.937  -4.275  1.00  0.00           C  
ATOM   2207  N   GLY A 276      -1.441  -0.194  -3.256  1.00  0.00           N  
ATOM   2208  CA  GLY A 276      -0.390   0.815  -3.256  1.00  0.00           C  
ATOM   2209  C   GLY A 276       0.949   0.236  -2.802  1.00  0.00           C  
ATOM   2210  O   GLY A 276       0.977  -0.566  -1.872  1.00  0.00           O  
ATOM   2211  N   PRO A 277       2.070   0.654  -3.428  1.00  0.00           N  
ATOM   2212  CA  PRO A 277       3.395   0.249  -2.970  1.00  0.00           C  
ATOM   2213  C   PRO A 277       3.716   0.879  -1.606  1.00  0.00           C  
ATOM   2214  O   PRO A 277       3.278   1.987  -1.292  1.00  0.00           O  
ATOM   2215  CB  PRO A 277       4.356   0.716  -4.061  1.00  0.00           C  
ATOM   2216  CG  PRO A 277       3.657   1.957  -4.613  1.00  0.00           C  
ATOM   2217  CD  PRO A 277       2.182   1.594  -4.531  1.00  0.00           C  
ATOM   2218  N   SER A 278       4.518   0.172  -0.822  1.00  0.00           N  
ATOM   2219  CA  SER A 278       4.887   0.565   0.534  1.00  0.00           C  
ATOM   2220  C   SER A 278       5.865   1.747   0.589  1.00  0.00           C  
ATOM   2221  O   SER A 278       6.648   1.993  -0.325  1.00  0.00           O  
ATOM   2222  CB  SER A 278       5.478  -0.632   1.279  1.00  0.00           C  
ATOM   2223  OG  SER A 278       6.650  -1.119   0.632  1.00  0.00           O  
ATOM   2224  N   VAL A 279       5.871   2.430   1.733  1.00  0.00           N  
ATOM   2225  CA  VAL A 279       7.029   3.239   2.146  1.00  0.00           C  
ATOM   2226  C   VAL A 279       8.177   2.329   2.567  1.00  0.00           C  
ATOM   2227  O   VAL A 279       9.338   2.661   2.320  1.00  0.00           O  
ATOM   2228  CB  VAL A 279       6.650   4.183   3.300  1.00  0.00           C  
ATOM   2229  CG1 VAL A 279       7.847   5.011   3.786  1.00  0.00           C  
ATOM   2230  CG2 VAL A 279       5.562   5.160   2.858  1.00  0.00           C  
ATOM   2231  N   ASP A 280       7.870   1.189   3.176  1.00  0.00           N  
ATOM   2232  CA  ASP A 280       8.851   0.209   3.617  1.00  0.00           C  
ATOM   2233  C   ASP A 280       9.699  -0.338   2.462  1.00  0.00           C  
ATOM   2234  O   ASP A 280       9.229  -0.534   1.343  1.00  0.00           O  
ATOM   2235  CB  ASP A 280       8.166  -0.935   4.373  1.00  0.00           C  
ATOM   2236  CG  ASP A 280       9.187  -1.867   5.043  1.00  0.00           C  
ATOM   2237  OD1 ASP A 280      10.258  -1.361   5.413  1.00  0.00           O  
ATOM   2238  OD2 ASP A 280       8.927  -3.080   5.122  1.00  0.00           O  
ATOM   2239  N   THR A 281      10.967  -0.594   2.763  1.00  0.00           N  
ATOM   2240  CA  THR A 281      11.973  -1.101   1.818  1.00  0.00           C  
ATOM   2241  C   THR A 281      12.088  -2.612   1.815  1.00  0.00           C  
ATOM   2242  O   THR A 281      12.797  -3.172   0.977  1.00  0.00           O  
ATOM   2243  CB  THR A 281      13.333  -0.479   2.140  1.00  0.00           C  
ATOM   2244  OG1 THR A 281      13.599  -0.506   3.521  1.00  0.00           O  
ATOM   2245  CG2 THR A 281      13.383   0.975   1.728  1.00  0.00           C  
ATOM   2246  N   TRP A 282      11.397  -3.294   2.721  1.00  0.00           N  
ATOM   2247  CA  TRP A 282      11.506  -4.733   2.912  1.00  0.00           C  
ATOM   2248  C   TRP A 282      11.287  -5.525   1.622  1.00  0.00           C  
ATOM   2249  O   TRP A 282      10.293  -5.339   0.904  1.00  0.00           O  
ATOM   2250  CB  TRP A 282      10.513  -5.168   3.980  1.00  0.00           C  
ATOM   2251  CG  TRP A 282      10.541  -6.627   4.295  1.00  0.00           C  
ATOM   2252  CD1 TRP A 282       9.695  -7.550   3.820  1.00  0.00           C  
ATOM   2253  CD2 TRP A 282      11.470  -7.334   5.187  1.00  0.00           C  
ATOM   2254  NE1 TRP A 282      10.002  -8.788   4.364  1.00  0.00           N  
ATOM   2255  CE2 TRP A 282      11.081  -8.700   5.216  1.00  0.00           C  
ATOM   2256  CE3 TRP A 282      12.567  -6.941   5.975  1.00  0.00           C  
ATOM   2257  CZ2 TRP A 282      11.745  -9.651   6.021  1.00  0.00           C  
ATOM   2258  CZ3 TRP A 282      13.230  -7.890   6.770  1.00  0.00           C  
ATOM   2259  CH2 TRP A 282      12.824  -9.225   6.797  1.00  0.00           C  
ATOM   2260  N   LEU A 283      12.192  -6.465   1.350  1.00  0.00           N  
ATOM   2261  CA  LEU A 283      12.204  -7.335   0.168  1.00  0.00           C  
ATOM   2262  C   LEU A 283      12.273  -6.586  -1.179  1.00  0.00           C  
ATOM   2263  O   LEU A 283      11.777  -7.060  -2.197  1.00  0.00           O  
ATOM   2264  CB  LEU A 283      11.050  -8.356   0.227  1.00  0.00           C  
ATOM   2265  CG  LEU A 283      11.087  -9.294   1.439  1.00  0.00           C  
ATOM   2266  CD1 LEU A 283       9.825 -10.150   1.477  1.00  0.00           C  
ATOM   2267  CD2 LEU A 283      12.285 -10.241   1.382  1.00  0.00           C  
ATOM   2268  N   GLY A 284      12.958  -5.445  -1.186  1.00  0.00           N  
ATOM   2269  CA  GLY A 284      13.356  -4.786  -2.424  1.00  0.00           C  
ATOM   2270  C   GLY A 284      12.248  -4.002  -3.116  1.00  0.00           C  
ATOM   2271  O   GLY A 284      12.199  -3.975  -4.342  1.00  0.00           O  
ATOM   2272  N   THR A 285      11.379  -3.350  -2.344  1.00  0.00           N  
ATOM   2273  CA  THR A 285      10.506  -2.297  -2.859  1.00  0.00           C  
ATOM   2274  C   THR A 285      11.152  -0.943  -2.582  1.00  0.00           C  
ATOM   2275  O   THR A 285      11.548  -0.663  -1.455  1.00  0.00           O  
ATOM   2276  CB  THR A 285       9.107  -2.383  -2.254  1.00  0.00           C  
ATOM   2277  OG1 THR A 285       8.561  -3.662  -2.519  1.00  0.00           O  
ATOM   2278  CG2 THR A 285       8.147  -1.370  -2.870  1.00  0.00           C  
ATOM   2279  N   SER A 286      11.277  -0.103  -3.597  1.00  0.00           N  
ATOM   2280  CA  SER A 286      11.732   1.269  -3.378  1.00  0.00           C  
ATOM   2281  C   SER A 286      10.633   2.057  -2.665  1.00  0.00           C  
ATOM   2282  O   SER A 286       9.491   2.008  -3.130  1.00  0.00           O  
ATOM   2283  CB  SER A 286      12.108   1.944  -4.695  1.00  0.00           C  
ATOM   2284  OG  SER A 286      13.291   1.367  -5.211  1.00  0.00           O  
ATOM   2285  N   PRO A 287      10.933   2.799  -1.580  1.00  0.00           N  
ATOM   2286  CA  PRO A 287       9.955   3.621  -0.875  1.00  0.00           C  
ATOM   2287  C   PRO A 287       9.074   4.415  -1.836  1.00  0.00           C  
ATOM   2288  O   PRO A 287       9.595   5.060  -2.748  1.00  0.00           O  
ATOM   2289  CB  PRO A 287      10.765   4.571  -0.001  1.00  0.00           C  
ATOM   2290  CG  PRO A 287      12.024   3.778   0.292  1.00  0.00           C  
ATOM   2291  CD  PRO A 287      12.227   2.915  -0.948  1.00  0.00           C  
ATOM   2292  N   SER A 288       7.767   4.356  -1.632  1.00  0.00           N  
ATOM   2293  CA  SER A 288       6.805   4.917  -2.567  1.00  0.00           C  
ATOM   2294  C   SER A 288       5.653   5.615  -1.868  1.00  0.00           C  
ATOM   2295  O   SER A 288       5.270   5.295  -0.750  1.00  0.00           O  
ATOM   2296  CB  SER A 288       6.274   3.822  -3.501  1.00  0.00           C  
ATOM   2297  OG  SER A 288       7.328   3.315  -4.290  1.00  0.00           O  
ATOM   2298  N   ILE A 289       5.075   6.582  -2.579  1.00  0.00           N  
ATOM   2299  CA  ILE A 289       3.832   7.242  -2.201  1.00  0.00           C  
ATOM   2300  C   ILE A 289       2.997   7.455  -3.463  1.00  0.00           C  
ATOM   2301  O   ILE A 289       3.522   7.810  -4.516  1.00  0.00           O  
ATOM   2302  CB  ILE A 289       4.122   8.541  -1.429  1.00  0.00           C  
ATOM   2303  CG1 ILE A 289       2.862   9.178  -0.818  1.00  0.00           C  
ATOM   2304  CG2 ILE A 289       4.865   9.588  -2.293  1.00  0.00           C  
ATOM   2305  CD1 ILE A 289       2.291   8.405   0.350  1.00  0.00           C  
ATOM   2306  N   ARG A 290       1.680   7.242  -3.356  1.00  0.00           N  
ATOM   2307  CA  ARG A 290       0.729   7.413  -4.445  1.00  0.00           C  
ATOM   2308  C   ARG A 290      -0.203   8.590  -4.161  1.00  0.00           C  
ATOM   2309  O   ARG A 290      -0.667   8.751  -3.044  1.00  0.00           O  
ATOM   2310  CB  ARG A 290      -0.018   6.092  -4.668  1.00  0.00           C  
ATOM   2311  CG  ARG A 290      -1.071   6.198  -5.775  1.00  0.00           C  
ATOM   2312  CD  ARG A 290      -1.695   4.831  -6.089  1.00  0.00           C  
ATOM   2313  NE  ARG A 290      -0.742   3.944  -6.763  1.00  0.00           N  
ATOM   2314  CZ  ARG A 290      -0.976   2.703  -7.157  1.00  0.00           C  
ATOM   2315  NH1 ARG A 290      -2.109   2.119  -6.954  1.00  0.00           N  
ATOM   2316  NH2 ARG A 290      -0.055   2.032  -7.778  1.00  0.00           N  
ATOM   2317  N   LYS A 291      -0.504   9.359  -5.203  1.00  0.00           N  
ATOM   2318  CA  LYS A 291      -1.514  10.409  -5.188  1.00  0.00           C  
ATOM   2319  C   LYS A 291      -2.563  10.132  -6.261  1.00  0.00           C  
ATOM   2320  O   LYS A 291      -2.199   9.913  -7.409  1.00  0.00           O  
ATOM   2321  CB  LYS A 291      -0.846  11.772  -5.373  1.00  0.00           C  
ATOM   2322  CG  LYS A 291      -1.829  12.933  -5.087  1.00  0.00           C  
ATOM   2323  CD  LYS A 291      -1.150  14.312  -5.118  1.00  0.00           C  
ATOM   2324  CE  LYS A 291      -0.703  14.702  -6.532  1.00  0.00           C  
ATOM   2325  NZ  LYS A 291      -0.517  16.174  -6.643  1.00  0.00           N  
ATOM   2326  N   TYR A 292      -3.839  10.151  -5.897  1.00  0.00           N  
ATOM   2327  CA  TYR A 292      -4.971   9.990  -6.804  1.00  0.00           C  
ATOM   2328  C   TYR A 292      -5.553  11.358  -7.156  1.00  0.00           C  
ATOM   2329  O   TYR A 292      -5.735  12.176  -6.259  1.00  0.00           O  
ATOM   2330  CB  TYR A 292      -6.053   9.115  -6.151  1.00  0.00           C  
ATOM   2331  CG  TYR A 292      -5.602   7.691  -5.852  1.00  0.00           C  
ATOM   2332  CD1 TYR A 292      -5.884   6.651  -6.762  1.00  0.00           C  
ATOM   2333  CD2 TYR A 292      -4.899   7.394  -4.668  1.00  0.00           C  
ATOM   2334  CE1 TYR A 292      -5.470   5.337  -6.502  1.00  0.00           C  
ATOM   2335  CE2 TYR A 292      -4.472   6.081  -4.400  1.00  0.00           C  
ATOM   2336  CZ  TYR A 292      -4.760   5.048  -5.325  1.00  0.00           C  
ATOM   2337  OH  TYR A 292      -4.347   3.772  -5.072  1.00  0.00           O  
ATOM   2338  N   ASP A 293      -5.913  11.578  -8.438  1.00  0.00           N  
ATOM   2339  CA  ASP A 293      -6.947  12.547  -8.803  1.00  0.00           C  
ATOM   2340  C   ASP A 293      -8.298  11.817  -8.712  1.00  0.00           C  
ATOM   2341  O   ASP A 293      -8.646  10.991  -9.560  1.00  0.00           O  
ATOM   2342  CB  ASP A 293      -6.700  13.159 -10.194  1.00  0.00           C  
ATOM   2343  CG  ASP A 293      -7.789  14.170 -10.634  1.00  0.00           C  
ATOM   2344  OD1 ASP A 293      -8.799  14.377  -9.925  1.00  0.00           O  
ATOM   2345  OD2 ASP A 293      -7.682  14.740 -11.750  1.00  0.00           O  
ATOM   2346  N   VAL A 294      -9.035  12.085  -7.636  1.00  0.00           N  
ATOM   2347  CA  VAL A 294     -10.331  11.457  -7.370  1.00  0.00           C  
ATOM   2348  C   VAL A 294     -11.413  12.053  -8.264  1.00  0.00           C  
ATOM   2349  O   VAL A 294     -12.370  11.372  -8.643  1.00  0.00           O  
ATOM   2350  CB  VAL A 294     -10.703  11.583  -5.881  1.00  0.00           C  
ATOM   2351  CG1 VAL A 294     -12.045  10.912  -5.561  1.00  0.00           C  
ATOM   2352  CG2 VAL A 294      -9.628  10.943  -4.981  1.00  0.00           C  
ATOM   2353  N   GLY A 295     -11.268  13.313  -8.641  1.00  0.00           N  
ATOM   2354  CA  GLY A 295     -12.315  14.079  -9.299  1.00  0.00           C  
ATOM   2355  C   GLY A 295     -13.358  14.588  -8.297  1.00  0.00           C  
ATOM   2356  O   GLY A 295     -13.034  14.948  -7.167  1.00  0.00           O  
ATOM   2357  N   ASN A 296     -14.626  14.651  -8.726  1.00  0.00           N  
ATOM   2358  CA  ASN A 296     -15.723  15.268  -7.963  1.00  0.00           C  
ATOM   2359  C   ASN A 296     -16.743  14.257  -7.387  1.00  0.00           C  
ATOM   2360  O   ASN A 296     -17.825  14.664  -6.965  1.00  0.00           O  
ATOM   2361  CB  ASN A 296     -16.376  16.343  -8.843  1.00  0.00           C  
ATOM   2362  CG  ASN A 296     -17.092  15.768 -10.057  1.00  0.00           C  
ATOM   2363  OD1 ASN A 296     -17.145  14.572 -10.284  1.00  0.00           O  
ATOM   2364  ND2 ASN A 296     -17.672  16.610 -10.880  1.00  0.00           N  
ATOM   2365  N   GLY A 297     -16.447  12.960  -7.435  1.00  0.00           N  
ATOM   2366  CA  GLY A 297     -17.324  11.893  -6.934  1.00  0.00           C  
ATOM   2367  C   GLY A 297     -18.429  11.441  -7.901  1.00  0.00           C  
ATOM   2368  O   GLY A 297     -19.127  10.473  -7.615  1.00  0.00           O  
ATOM   2369  N   GLN A 298     -18.609  12.102  -9.068  1.00  0.00           N  
ATOM   2370  CA  GLN A 298     -19.662  11.730 -10.027  1.00  0.00           C  
ATOM   2371  C   GLN A 298     -19.332  10.489 -10.873  1.00  0.00           C  
ATOM   2372  O   GLN A 298     -20.242   9.854 -11.417  1.00  0.00           O  
ATOM   2373  CB  GLN A 298     -19.963  12.910 -10.967  1.00  0.00           C  
ATOM   2374  CG  GLN A 298     -20.627  14.075 -10.225  1.00  0.00           C  
ATOM   2375  CD  GLN A 298     -21.011  15.219 -11.170  1.00  0.00           C  
ATOM   2376  OE1 GLN A 298     -20.275  15.601 -12.068  1.00  0.00           O  
ATOM   2377  NE2 GLN A 298     -22.160  15.814 -10.988  1.00  0.00           N  
ATOM   2378  N   GLY A 299     -18.066  10.142 -10.995  1.00  0.00           N  
ATOM   2379  CA  GLY A 299     -17.587   9.002 -11.768  1.00  0.00           C  
ATOM   2380  C   GLY A 299     -16.437   8.294 -11.061  1.00  0.00           C  
ATOM   2381  O   GLY A 299     -16.168   8.550  -9.888  1.00  0.00           O  
ATOM   2382  N   TYR A 300     -15.766   7.410 -11.795  1.00  0.00           N  
ATOM   2383  CA  TYR A 300     -14.533   6.785 -11.309  1.00  0.00           C  
ATOM   2384  C   TYR A 300     -13.452   7.833 -11.059  1.00  0.00           C  
ATOM   2385  O   TYR A 300     -13.474   8.941 -11.608  1.00  0.00           O  
ATOM   2386  CB  TYR A 300     -14.075   5.727 -12.321  1.00  0.00           C  
ATOM   2387  CG  TYR A 300     -15.040   4.575 -12.452  1.00  0.00           C  
ATOM   2388  CD1 TYR A 300     -15.143   3.616 -11.425  1.00  0.00           C  
ATOM   2389  CD2 TYR A 300     -15.863   4.451 -13.597  1.00  0.00           C  
ATOM   2390  CE1 TYR A 300     -16.048   2.554 -11.528  1.00  0.00           C  
ATOM   2391  CE2 TYR A 300     -16.769   3.390 -13.707  1.00  0.00           C  
ATOM   2392  CZ  TYR A 300     -16.864   2.439 -12.673  1.00  0.00           C  
ATOM   2393  OH  TYR A 300     -17.747   1.396 -12.777  1.00  0.00           O  
ATOM   2394  N   MET A 301     -12.466   7.484 -10.244  1.00  0.00           N  
ATOM   2395  CA  MET A 301     -11.252   8.279 -10.100  1.00  0.00           C  
ATOM   2396  C   MET A 301     -10.547   8.406 -11.458  1.00  0.00           C  
ATOM   2397  O   MET A 301     -10.579   7.475 -12.265  1.00  0.00           O  
ATOM   2398  CB  MET A 301     -10.318   7.658  -9.056  1.00  0.00           C  
ATOM   2399  CG  MET A 301     -10.938   7.605  -7.662  1.00  0.00           C  
ATOM   2400  SD  MET A 301      -9.789   7.033  -6.377  1.00  0.00           S  
ATOM   2401  CE  MET A 301      -9.750   5.266  -6.740  1.00  0.00           C  
ATOM   2402  N   LYS A 302      -9.904   9.536 -11.720  1.00  0.00           N  
ATOM   2403  CA  LYS A 302      -9.371   9.844 -13.052  1.00  0.00           C  
ATOM   2404  C   LYS A 302      -8.019   9.197 -13.304  1.00  0.00           C  
ATOM   2405  O   LYS A 302      -7.816   8.552 -14.330  1.00  0.00           O  
ATOM   2406  CB  LYS A 302      -9.256  11.354 -13.226  1.00  0.00           C  
ATOM   2407  CG  LYS A 302     -10.592  12.093 -13.128  1.00  0.00           C  
ATOM   2408  CD  LYS A 302     -10.280  13.561 -13.338  1.00  0.00           C  
ATOM   2409  CE  LYS A 302     -11.477  14.465 -13.098  1.00  0.00           C  
ATOM   2410  NZ  LYS A 302     -10.954  15.841 -12.928  1.00  0.00           N  
ATOM   2411  N   GLU A 303      -7.087   9.404 -12.396  1.00  0.00           N  
ATOM   2412  CA  GLU A 303      -5.737   8.857 -12.497  1.00  0.00           C  
ATOM   2413  C   GLU A 303      -5.105   8.703 -11.113  1.00  0.00           C  
ATOM   2414  O   GLU A 303      -5.599   9.210 -10.108  1.00  0.00           O  
ATOM   2415  CB  GLU A 303      -4.850   9.692 -13.439  1.00  0.00           C  
ATOM   2416  CG  GLU A 303      -4.508  11.120 -12.989  1.00  0.00           C  
ATOM   2417  CD  GLU A 303      -3.379  11.780 -13.825  1.00  0.00           C  
ATOM   2418  OE1 GLU A 303      -3.090  12.982 -13.618  1.00  0.00           O  
ATOM   2419  OE2 GLU A 303      -2.698  11.094 -14.618  1.00  0.00           O  
ATOM   2420  N   PHE A 304      -3.967   8.022 -11.077  1.00  0.00           N  
ATOM   2421  CA  PHE A 304      -3.024   8.128  -9.976  1.00  0.00           C  
ATOM   2422  C   PHE A 304      -1.623   8.434 -10.496  1.00  0.00           C  
ATOM   2423  O   PHE A 304      -1.265   8.116 -11.633  1.00  0.00           O  
ATOM   2424  CB  PHE A 304      -3.064   6.871  -9.085  1.00  0.00           C  
ATOM   2425  CG  PHE A 304      -2.549   5.603  -9.747  1.00  0.00           C  
ATOM   2426  CD1 PHE A 304      -3.460   4.613 -10.175  1.00  0.00           C  
ATOM   2427  CD2 PHE A 304      -1.174   5.398  -9.933  1.00  0.00           C  
ATOM   2428  CE1 PHE A 304      -2.995   3.443 -10.791  1.00  0.00           C  
ATOM   2429  CE2 PHE A 304      -0.699   4.223 -10.557  1.00  0.00           C  
ATOM   2430  CZ  PHE A 304      -1.610   3.249 -10.988  1.00  0.00           C  
ATOM   2431  N   LYS A 305      -0.805   9.029  -9.637  1.00  0.00           N  
ATOM   2432  CA  LYS A 305       0.614   9.284  -9.848  1.00  0.00           C  
ATOM   2433  C   LYS A 305       1.404   8.628  -8.724  1.00  0.00           C  
ATOM   2434  O   LYS A 305       1.109   8.844  -7.552  1.00  0.00           O  
ATOM   2435  CB  LYS A 305       0.869  10.790  -9.918  1.00  0.00           C  
ATOM   2436  CG  LYS A 305       0.275  11.384 -11.196  1.00  0.00           C  
ATOM   2437  CD  LYS A 305       0.335  12.919 -11.231  1.00  0.00           C  
ATOM   2438  CE  LYS A 305      -0.335  13.331 -12.540  1.00  0.00           C  
ATOM   2439  NZ  LYS A 305      -1.062  14.614 -12.476  1.00  0.00           N  
ATOM   2440  N   ASN A 306       2.420   7.853  -9.088  1.00  0.00           N  
ATOM   2441  CA  ASN A 306       3.366   7.290  -8.140  1.00  0.00           C  
ATOM   2442  C   ASN A 306       4.626   8.138  -8.086  1.00  0.00           C  
ATOM   2443  O   ASN A 306       5.151   8.584  -9.106  1.00  0.00           O  
ATOM   2444  CB  ASN A 306       3.682   5.828  -8.470  1.00  0.00           C  
ATOM   2445  CG  ASN A 306       2.581   4.869  -8.064  1.00  0.00           C  
ATOM   2446  OD1 ASN A 306       1.559   5.218  -7.514  1.00  0.00           O  
ATOM   2447  ND2 ASN A 306       2.787   3.593  -8.323  1.00  0.00           N  
ATOM   2448  N   TYR A 307       5.123   8.308  -6.876  1.00  0.00           N  
ATOM   2449  CA  TYR A 307       6.406   8.912  -6.573  1.00  0.00           C  
ATOM   2450  C   TYR A 307       7.230   7.902  -5.789  1.00  0.00           C  
ATOM   2451  O   TYR A 307       6.687   7.182  -4.953  1.00  0.00           O  
ATOM   2452  CB  TYR A 307       6.209  10.205  -5.793  1.00  0.00           C  
ATOM   2453  CG  TYR A 307       5.260  11.195  -6.437  1.00  0.00           C  
ATOM   2454  CD1 TYR A 307       5.747  12.220  -7.268  1.00  0.00           C  
ATOM   2455  CD2 TYR A 307       3.869  11.089  -6.210  1.00  0.00           C  
ATOM   2456  CE1 TYR A 307       4.868  13.141  -7.853  1.00  0.00           C  
ATOM   2457  CE2 TYR A 307       2.981  12.005  -6.792  1.00  0.00           C  
ATOM   2458  CZ  TYR A 307       3.486  13.036  -7.611  1.00  0.00           C  
ATOM   2459  OH  TYR A 307       2.621  13.935  -8.167  1.00  0.00           O  
ATOM   2460  N   HIS A 308       8.532   7.850  -6.055  1.00  0.00           N  
ATOM   2461  CA  HIS A 308       9.412   6.893  -5.399  1.00  0.00           C  
ATOM   2462  C   HIS A 308      10.724   7.517  -4.945  1.00  0.00           C  
ATOM   2463  O   HIS A 308      11.127   8.603  -5.375  1.00  0.00           O  
ATOM   2464  CB  HIS A 308       9.604   5.648  -6.280  1.00  0.00           C  
ATOM   2465  CG  HIS A 308      10.425   5.821  -7.531  1.00  0.00           C  
ATOM   2466  ND1 HIS A 308      10.839   4.770  -8.341  1.00  0.00           N  
ATOM   2467  CD2 HIS A 308      10.892   6.967  -8.123  1.00  0.00           C  
ATOM   2468  CE1 HIS A 308      11.518   5.275  -9.379  1.00  0.00           C  
ATOM   2469  NE2 HIS A 308      11.576   6.610  -9.281  1.00  0.00           N  
ATOM   2470  N   PHE A 309      11.406   6.802  -4.042  1.00  0.00           N  
ATOM   2471  CA  PHE A 309      12.701   7.144  -3.480  1.00  0.00           C  
ATOM   2472  C   PHE A 309      13.656   5.967  -3.681  1.00  0.00           C  
ATOM   2473  O   PHE A 309      13.801   5.093  -2.826  1.00  0.00           O  
ATOM   2474  CB  PHE A 309      12.505   7.518  -2.010  1.00  0.00           C  
ATOM   2475  CG  PHE A 309      13.705   8.151  -1.344  1.00  0.00           C  
ATOM   2476  CD1 PHE A 309      14.812   7.374  -0.954  1.00  0.00           C  
ATOM   2477  CD2 PHE A 309      13.674   9.525  -1.040  1.00  0.00           C  
ATOM   2478  CE1 PHE A 309      15.877   7.965  -0.262  1.00  0.00           C  
ATOM   2479  CE2 PHE A 309      14.733  10.114  -0.336  1.00  0.00           C  
ATOM   2480  CZ  PHE A 309      15.835   9.343   0.059  1.00  0.00           C  
ATOM   2481  N   GLN A 310      14.332   5.918  -4.831  1.00  0.00           N  
ATOM   2482  CA  GLN A 310      15.321   4.865  -5.066  1.00  0.00           C  
ATOM   2483  C   GLN A 310      16.524   5.063  -4.137  1.00  0.00           C  
ATOM   2484  O   GLN A 310      17.180   6.110  -4.154  1.00  0.00           O  
ATOM   2485  CB  GLN A 310      15.735   4.827  -6.544  1.00  0.00           C  
ATOM   2486  CG  GLN A 310      14.589   4.348  -7.442  1.00  0.00           C  
ATOM   2487  CD  GLN A 310      14.988   4.308  -8.910  1.00  0.00           C  
ATOM   2488  OE1 GLN A 310      15.475   5.278  -9.479  1.00  0.00           O  
ATOM   2489  NE2 GLN A 310      14.771   3.207  -9.600  1.00  0.00           N  
ATOM   2490  N   LEU A 311      16.803   4.046  -3.309  1.00  0.00           N  
ATOM   2491  CA  LEU A 311      17.964   4.062  -2.434  1.00  0.00           C  
ATOM   2492  C   LEU A 311      19.245   3.999  -3.262  1.00  0.00           C  
ATOM   2493  O   LEU A 311      19.338   3.286  -4.259  1.00  0.00           O  
ATOM   2494  CB  LEU A 311      17.907   2.913  -1.423  1.00  0.00           C  
ATOM   2495  CG  LEU A 311      16.721   2.959  -0.447  1.00  0.00           C  
ATOM   2496  CD1 LEU A 311      16.822   1.771   0.512  1.00  0.00           C  
ATOM   2497  CD2 LEU A 311      16.703   4.247   0.393  1.00  0.00           C  
ATOM   2498  N   ARG A 312      20.270   4.739  -2.838  1.00  0.00           N  
ATOM   2499  CA  ARG A 312      21.573   4.730  -3.494  1.00  0.00           C  
ATOM   2500  C   ARG A 312      22.167   3.322  -3.463  1.00  0.00           C  
ATOM   2501  O   ARG A 312      22.289   2.770  -2.366  1.00  0.00           O  
ATOM   2502  CB  ARG A 312      22.485   5.753  -2.814  1.00  0.00           C  
ATOM   2503  CG  ARG A 312      23.831   5.897  -3.540  1.00  0.00           C  
ATOM   2504  CD  ARG A 312      24.698   6.961  -2.846  1.00  0.00           C  
ATOM   2505  NE  ARG A 312      24.072   8.294  -2.902  1.00  0.00           N  
ATOM   2506  CZ  ARG A 312      24.190   9.181  -3.870  1.00  0.00           C  
ATOM   2507  NH1 ARG A 312      25.042   9.023  -4.824  1.00  0.00           N  
ATOM   2508  NH2 ARG A 312      23.432  10.234  -3.925  1.00  0.00           N  
ATOM   2509  N   PRO A 313      22.596   2.766  -4.616  1.00  0.00           N  
ATOM   2510  CA  PRO A 313      23.246   1.464  -4.656  1.00  0.00           C  
ATOM   2511  C   PRO A 313      24.452   1.417  -3.712  1.00  0.00           C  
ATOM   2512  O   PRO A 313      25.222   2.383  -3.600  1.00  0.00           O  
ATOM   2513  CB  PRO A 313      23.652   1.227  -6.109  1.00  0.00           C  
ATOM   2514  CG  PRO A 313      22.654   2.072  -6.892  1.00  0.00           C  
ATOM   2515  CD  PRO A 313      22.424   3.270  -5.969  1.00  0.00           C  
ATOM   2516  N   LYS A 314      24.635   0.272  -3.038  1.00  0.00           N  
ATOM   2517  CA  LYS A 314      25.827   0.016  -2.239  1.00  0.00           C  
ATOM   2518  C   LYS A 314      27.026   0.027  -3.178  1.00  0.00           C  
ATOM   2519  O   LYS A 314      27.031  -0.650  -4.204  1.00  0.00           O  
ATOM   2520  CB  LYS A 314      25.681  -1.317  -1.476  1.00  0.00           C  
ATOM   2521  CG  LYS A 314      24.560  -1.240  -0.426  1.00  0.00           C  
ATOM   2522  CD  LYS A 314      24.339  -2.565   0.314  1.00  0.00           C  
ATOM   2523  CE  LYS A 314      23.205  -2.364   1.330  1.00  0.00           C  
ATOM   2524  NZ  LYS A 314      22.824  -3.568   2.101  1.00  0.00           N  
ATOM   2525  N   LYS A 315      28.067   0.801  -2.853  1.00  0.00           N  
ATOM   2526  CA  LYS A 315      29.303   0.797  -3.641  1.00  0.00           C  
ATOM   2527  C   LYS A 315      29.950  -0.579  -3.490  1.00  0.00           C  
ATOM   2528  O   LYS A 315      30.208  -0.993  -2.361  1.00  0.00           O  
ATOM   2529  CB  LYS A 315      30.270   1.906  -3.208  1.00  0.00           C  
ATOM   2530  CG  LYS A 315      29.795   3.305  -3.640  1.00  0.00           C  
ATOM   2531  CD  LYS A 315      30.871   4.357  -3.361  1.00  0.00           C  
ATOM   2532  CE  LYS A 315      30.419   5.725  -3.884  1.00  0.00           C  
ATOM   2533  NZ  LYS A 315      31.497   6.746  -3.826  1.00  0.00           N  
ATOM   2534  N   ASP A 316      30.279  -1.223  -4.622  1.00  0.00           N  
ATOM   2535  CA  ASP A 316      31.181  -2.359  -4.609  1.00  0.00           C  
ATOM   2536  C   ASP A 316      32.495  -1.941  -3.952  1.00  0.00           C  
ATOM   2537  O   ASP A 316      33.112  -0.950  -4.352  1.00  0.00           O  
ATOM   2538  CB  ASP A 316      31.455  -2.867  -6.032  1.00  0.00           C  
ATOM   2539  CG  ASP A 316      30.345  -3.763  -6.572  1.00  0.00           C  
ATOM   2540  OD1 ASP A 316      29.751  -4.483  -5.738  1.00  0.00           O  
ATOM   2541  OD2 ASP A 316      30.134  -3.711  -7.798  1.00  0.00           O  
ATOM   2542  N   LYS A 317      32.960  -2.707  -2.957  1.00  0.00           N  
ATOM   2543  CA  LYS A 317      34.219  -2.438  -2.247  1.00  0.00           C  
ATOM   2544  C   LYS A 317      35.427  -2.364  -3.190  1.00  0.00           C  
ATOM   2545  O   LYS A 317      36.414  -1.726  -2.847  1.00  0.00           O  
ATOM   2546  CB  LYS A 317      34.490  -3.523  -1.187  1.00  0.00           C  
ATOM   2547  CG  LYS A 317      33.643  -3.385   0.083  1.00  0.00           C  
ATOM   2548  CD  LYS A 317      34.077  -4.460   1.088  1.00  0.00           C  
ATOM   2549  CE  LYS A 317      33.308  -4.349   2.403  1.00  0.00           C  
ATOM   2550  NZ  LYS A 317      33.676  -5.442   3.355  1.00  0.00           N  
ATOM   2551  N   LEU A 318      35.357  -3.054  -4.338  1.00  0.00           N  
ATOM   2552  CA  LEU A 318      36.460  -3.204  -5.277  1.00  0.00           C  
ATOM   2553  C   LEU A 318      36.709  -1.971  -6.155  1.00  0.00           C  
ATOM   2554  O   LEU A 318      37.838  -1.773  -6.593  1.00  0.00           O  
ATOM   2555  CB  LEU A 318      36.172  -4.424  -6.167  1.00  0.00           C  
ATOM   2556  CG  LEU A 318      36.351  -5.766  -5.446  1.00  0.00           C  
ATOM   2557  CD1 LEU A 318      35.721  -6.875  -6.280  1.00  0.00           C  
ATOM   2558  CD2 LEU A 318      37.828  -6.099  -5.239  1.00  0.00           C  
ATOM   2559  N   LYS A 319      35.689  -1.160  -6.448  1.00  0.00           N  
ATOM   2560  CA  LYS A 319      35.936   0.029  -7.272  1.00  0.00           C  
ATOM   2561  C   LYS A 319      36.546   1.135  -6.409  1.00  0.00           C  
ATOM   2562  O   LYS A 319      35.987   1.455  -5.354  1.00  0.00           O  
ATOM   2563  CB  LYS A 319      34.688   0.474  -8.045  1.00  0.00           C  
ATOM   2564  CG  LYS A 319      34.455  -0.471  -9.230  1.00  0.00           C  
ATOM   2565  CD  LYS A 319      33.295  -0.011 -10.129  1.00  0.00           C  
ATOM   2566  CE  LYS A 319      33.134  -1.008 -11.274  1.00  0.00           C  
ATOM   2567  NZ  LYS A 319      31.972  -0.701 -12.152  1.00  0.00           N  
ATOM   2568  N   PRO A 320      37.672   1.738  -6.847  1.00  0.00           N  
ATOM   2569  CA  PRO A 320      38.325   2.808  -6.112  1.00  0.00           C  
ATOM   2570  C   PRO A 320      37.326   3.918  -5.784  1.00  0.00           C  
ATOM   2571  O   PRO A 320      36.428   4.227  -6.574  1.00  0.00           O  
ATOM   2572  CB  PRO A 320      39.469   3.324  -7.002  1.00  0.00           C  
ATOM   2573  CG  PRO A 320      39.645   2.260  -8.070  1.00  0.00           C  
ATOM   2574  CD  PRO A 320      38.335   1.501  -8.115  1.00  0.00           C  
ATOM   2575  N   LYS A 321      37.502   4.556  -4.628  1.00  0.00           N  
ATOM   2576  CA  LYS A 321      36.803   5.793  -4.277  1.00  0.00           C  
ATOM   2577  C   LYS A 321      37.308   6.922  -5.184  1.00  0.00           C  
ATOM   2578  O   LYS A 321      38.036   7.797  -4.726  1.00  0.00           O  
ATOM   2579  CB  LYS A 321      37.027   6.163  -2.794  1.00  0.00           C  
ATOM   2580  CG  LYS A 321      36.329   5.271  -1.758  1.00  0.00           C  
ATOM   2581  CD  LYS A 321      36.678   5.801  -0.353  1.00  0.00           C  
ATOM   2582  CE  LYS A 321      36.044   4.972   0.753  1.00  0.00           C  
ATOM   2583  NZ  LYS A 321      36.491   5.423   2.112  1.00  0.00           N  
ATOM   2584  N   THR A 322      36.958   6.922  -6.454  1.00  0.00           N  
ATOM   2585  CA  THR A 322      37.055   8.148  -7.235  1.00  0.00           C  
ATOM   2586  C   THR A 322      36.060   9.125  -6.618  1.00  0.00           C  
ATOM   2587  O   THR A 322      34.844   8.990  -6.739  1.00  0.00           O  
ATOM   2588  CB  THR A 322      36.829   7.912  -8.738  1.00  0.00           C  
ATOM   2589  OG1 THR A 322      35.822   6.959  -8.958  1.00  0.00           O  
ATOM   2590  CG2 THR A 322      38.103   7.382  -9.398  1.00  0.00           C  
ATOM   2591  N   THR A 323      36.609  10.085  -5.874  1.00  0.00           N  
ATOM   2592  CA  THR A 323      35.912  11.164  -5.174  1.00  0.00           C  
ATOM   2593  C   THR A 323      35.281  12.186  -6.118  1.00  0.00           C  
ATOM   2594  O   THR A 323      34.919  13.277  -5.681  1.00  0.00           O  
ATOM   2595  CB  THR A 323      36.886  11.899  -4.231  1.00  0.00           C  
ATOM   2596  OG1 THR A 323      38.162  11.992  -4.832  1.00  0.00           O  
ATOM   2597  CG2 THR A 323      37.071  11.159  -2.909  1.00  0.00           C  
ATOM   2598  N   ILE A 324      35.156  11.856  -7.395  1.00  0.00           N  
ATOM   2599  CA  ILE A 324      34.433  12.700  -8.327  1.00  0.00           C  
ATOM   2600  C   ILE A 324      33.018  12.797  -7.762  1.00  0.00           C  
ATOM   2601  O   ILE A 324      32.335  11.788  -7.595  1.00  0.00           O  
ATOM   2602  CB  ILE A 324      34.483  12.153  -9.764  1.00  0.00           C  
ATOM   2603  CG1 ILE A 324      35.954  11.990 -10.230  1.00  0.00           C  
ATOM   2604  CG2 ILE A 324      33.725  13.109 -10.702  1.00  0.00           C  
ATOM   2605  CD1 ILE A 324      36.126  11.383 -11.623  1.00  0.00           C  
ATOM   2606  N   LYS A 325      32.608  14.023  -7.420  1.00  0.00           N  
ATOM   2607  CA  LYS A 325      31.219  14.343  -7.100  1.00  0.00           C  
ATOM   2608  C   LYS A 325      30.402  13.950  -8.333  1.00  0.00           C  
ATOM   2609  O   LYS A 325      30.290  14.744  -9.258  1.00  0.00           O  
ATOM   2610  CB  LYS A 325      31.039  15.843  -6.805  1.00  0.00           C  
ATOM   2611  CG  LYS A 325      31.457  16.282  -5.391  1.00  0.00           C  
ATOM   2612  CD  LYS A 325      31.211  17.790  -5.238  1.00  0.00           C  
ATOM   2613  CE  LYS A 325      31.543  18.282  -3.823  1.00  0.00           C  
ATOM   2614  NZ  LYS A 325      31.377  19.754  -3.692  1.00  0.00           N  
ATOM   2615  N   GLN A 326      29.905  12.725  -8.370  1.00  0.00           N  
ATOM   2616  CA  GLN A 326      28.994  12.334  -9.427  1.00  0.00           C  
ATOM   2617  C   GLN A 326      27.815  13.305  -9.382  1.00  0.00           C  
ATOM   2618  O   GLN A 326      27.373  13.673  -8.277  1.00  0.00           O  
ATOM   2619  CB  GLN A 326      28.559  10.866  -9.287  1.00  0.00           C  
ATOM   2620  CG  GLN A 326      29.638   9.930  -9.849  1.00  0.00           C  
ATOM   2621  CD  GLN A 326      29.212   8.458  -9.863  1.00  0.00           C  
ATOM   2622  OE1 GLN A 326      28.366   8.015  -9.096  1.00  0.00           O  
ATOM   2623  NE2 GLN A 326      29.787   7.658 -10.712  1.00  0.00           N  
ATOM   2624  N   PRO A 327      27.344  13.777 -10.538  1.00  0.00           N  
ATOM   2625  CA  PRO A 327      26.192  14.657 -10.620  1.00  0.00           C  
ATOM   2626  C   PRO A 327      24.998  14.026  -9.893  1.00  0.00           C  
ATOM   2627  O   PRO A 327      25.023  12.840  -9.556  1.00  0.00           O  
ATOM   2628  CB  PRO A 327      25.943  14.875 -12.121  1.00  0.00           C  
ATOM   2629  CG  PRO A 327      26.631  13.698 -12.787  1.00  0.00           C  
ATOM   2630  CD  PRO A 327      27.800  13.390 -11.872  1.00  0.00           C  
ATOM   2631  N   SER A 328      23.972  14.824  -9.602  1.00  0.00           N  
ATOM   2632  CA  SER A 328      22.806  14.341  -8.863  1.00  0.00           C  
ATOM   2633  C   SER A 328      22.188  13.145  -9.590  1.00  0.00           C  
ATOM   2634  O   SER A 328      21.426  13.315 -10.533  1.00  0.00           O  
ATOM   2635  CB  SER A 328      21.786  15.469  -8.678  1.00  0.00           C  
ATOM   2636  OG  SER A 328      21.279  15.931  -9.903  1.00  0.00           O  
ATOM   2637  N   ASP A 329      22.533  11.940  -9.136  1.00  0.00           N  
ATOM   2638  CA  ASP A 329      22.265  10.659  -9.791  1.00  0.00           C  
ATOM   2639  C   ASP A 329      20.810  10.192  -9.657  1.00  0.00           C  
ATOM   2640  O   ASP A 329      20.448   9.119 -10.108  1.00  0.00           O  
ATOM   2641  CB  ASP A 329      23.265   9.633  -9.232  1.00  0.00           C  
ATOM   2642  CG  ASP A 329      23.285   9.537  -7.703  1.00  0.00           C  
ATOM   2643  OD1 ASP A 329      22.498  10.200  -6.990  1.00  0.00           O  
ATOM   2644  OD2 ASP A 329      24.181   8.852  -7.173  1.00  0.00           O  
ATOM   2645  N   GLY A 330      19.962  11.023  -9.037  1.00  0.00           N  
ATOM   2646  CA  GLY A 330      18.553  10.729  -8.837  1.00  0.00           C  
ATOM   2647  C   GLY A 330      18.255   9.790  -7.660  1.00  0.00           C  
ATOM   2648  O   GLY A 330      17.089   9.615  -7.323  1.00  0.00           O  
ATOM   2649  N   PHE A 331      19.288   9.232  -7.001  1.00  0.00           N  
ATOM   2650  CA  PHE A 331      19.109   8.415  -5.803  1.00  0.00           C  
ATOM   2651  C   PHE A 331      18.927   9.262  -4.540  1.00  0.00           C  
ATOM   2652  O   PHE A 331      19.338  10.426  -4.474  1.00  0.00           O  
ATOM   2653  CB  PHE A 331      20.287   7.446  -5.639  1.00  0.00           C  
ATOM   2654  CG  PHE A 331      20.441   6.479  -6.785  1.00  0.00           C  
ATOM   2655  CD1 PHE A 331      19.514   5.445  -6.965  1.00  0.00           C  
ATOM   2656  CD2 PHE A 331      21.523   6.606  -7.684  1.00  0.00           C  
ATOM   2657  CE1 PHE A 331      19.644   4.551  -8.031  1.00  0.00           C  
ATOM   2658  CE2 PHE A 331      21.659   5.711  -8.758  1.00  0.00           C  
ATOM   2659  CZ  PHE A 331      20.721   4.683  -8.927  1.00  0.00           C  
ATOM   2660  N   ASN A 332      18.338   8.650  -3.509  1.00  0.00           N  
ATOM   2661  CA  ASN A 332      18.075   9.275  -2.216  1.00  0.00           C  
ATOM   2662  C   ASN A 332      17.270  10.584  -2.314  1.00  0.00           C  
ATOM   2663  O   ASN A 332      17.517  11.544  -1.579  1.00  0.00           O  
ATOM   2664  CB  ASN A 332      19.393   9.418  -1.432  1.00  0.00           C  
ATOM   2665  CG  ASN A 332      19.996   8.103  -0.983  1.00  0.00           C  
ATOM   2666  OD1 ASN A 332      19.471   7.026  -1.124  1.00  0.00           O  
ATOM   2667  ND2 ASN A 332      21.158   8.154  -0.369  1.00  0.00           N  
ATOM   2668  N   LYS A 333      16.316  10.627  -3.269  1.00  0.00           N  
ATOM   2669  CA  LYS A 333      15.421  11.759  -3.499  1.00  0.00           C  
ATOM   2670  C   LYS A 333      14.053  11.252  -3.932  1.00  0.00           C  
ATOM   2671  O   LYS A 333      13.973  10.379  -4.787  1.00  0.00           O  
ATOM   2672  CB  LYS A 333      15.983  12.686  -4.593  1.00  0.00           C  
ATOM   2673  CG  LYS A 333      17.297  13.368  -4.189  1.00  0.00           C  
ATOM   2674  CD  LYS A 333      17.804  14.262  -5.313  1.00  0.00           C  
ATOM   2675  CE  LYS A 333      19.159  14.835  -4.922  1.00  0.00           C  
ATOM   2676  NZ  LYS A 333      19.749  15.606  -6.038  1.00  0.00           N  
ATOM   2677  N   TRP A 334      12.996  11.853  -3.394  1.00  0.00           N  
ATOM   2678  CA  TRP A 334      11.645  11.672  -3.893  1.00  0.00           C  
ATOM   2679  C   TRP A 334      11.524  12.292  -5.281  1.00  0.00           C  
ATOM   2680  O   TRP A 334      11.911  13.442  -5.496  1.00  0.00           O  
ATOM   2681  CB  TRP A 334      10.640  12.284  -2.920  1.00  0.00           C  
ATOM   2682  CG  TRP A 334      10.523  11.522  -1.635  1.00  0.00           C  
ATOM   2683  CD1 TRP A 334      11.106  11.845  -0.456  1.00  0.00           C  
ATOM   2684  CD2 TRP A 334       9.832  10.258  -1.421  1.00  0.00           C  
ATOM   2685  NE1 TRP A 334      10.822  10.863   0.478  1.00  0.00           N  
ATOM   2686  CE2 TRP A 334      10.058   9.866  -0.078  1.00  0.00           C  
ATOM   2687  CE3 TRP A 334       9.059   9.409  -2.241  1.00  0.00           C  
ATOM   2688  CZ2 TRP A 334       9.558   8.657   0.439  1.00  0.00           C  
ATOM   2689  CZ3 TRP A 334       8.552   8.198  -1.724  1.00  0.00           C  
ATOM   2690  CH2 TRP A 334       8.809   7.827  -0.402  1.00  0.00           C  
ATOM   2691  N   LYS A 335      10.994  11.526  -6.240  1.00  0.00           N  
ATOM   2692  CA  LYS A 335      10.757  11.952  -7.614  1.00  0.00           C  
ATOM   2693  C   LYS A 335       9.488  11.289  -8.147  1.00  0.00           C  
ATOM   2694  O   LYS A 335       9.083  10.232  -7.660  1.00  0.00           O  
ATOM   2695  CB  LYS A 335      11.992  11.672  -8.493  1.00  0.00           C  
ATOM   2696  CG  LYS A 335      12.394  10.198  -8.510  1.00  0.00           C  
ATOM   2697  CD  LYS A 335      13.619   9.923  -9.390  1.00  0.00           C  
ATOM   2698  CE  LYS A 335      13.877   8.414  -9.328  1.00  0.00           C  
ATOM   2699  NZ  LYS A 335      14.983   7.954 -10.207  1.00  0.00           N  
ATOM   2700  N   PHE A 336       8.901  11.910  -9.168  1.00  0.00           N  
ATOM   2701  CA  PHE A 336       7.847  11.285  -9.943  1.00  0.00           C  
ATOM   2702  C   PHE A 336       8.362   9.982 -10.565  1.00  0.00           C  
ATOM   2703  O   PHE A 336       9.462   9.964 -11.133  1.00  0.00           O  
ATOM   2704  CB  PHE A 336       7.373  12.269 -11.022  1.00  0.00           C  
ATOM   2705  CG  PHE A 336       6.341  11.701 -11.959  1.00  0.00           C  
ATOM   2706  CD1 PHE A 336       6.701  11.330 -13.270  1.00  0.00           C  
ATOM   2707  CD2 PHE A 336       5.014  11.555 -11.541  1.00  0.00           C  
ATOM   2708  CE1 PHE A 336       5.734  10.828 -14.156  1.00  0.00           C  
ATOM   2709  CE2 PHE A 336       4.040  11.061 -12.425  1.00  0.00           C  
ATOM   2710  CZ  PHE A 336       4.402  10.707 -13.730  1.00  0.00           C  
ATOM   2711  N   ASN A 337       7.588   8.902 -10.440  1.00  0.00           N  
ATOM   2712  CA  ASN A 337       7.855   7.641 -11.105  1.00  0.00           C  
ATOM   2713  C   ASN A 337       7.043   7.556 -12.398  1.00  0.00           C  
ATOM   2714  O   ASN A 337       7.606   7.709 -13.485  1.00  0.00           O  
ATOM   2715  CB  ASN A 337       7.608   6.461 -10.135  1.00  0.00           C  
ATOM   2716  CG  ASN A 337       8.034   5.143 -10.775  1.00  0.00           C  
ATOM   2717  OD1 ASN A 337       8.552   5.119 -11.871  1.00  0.00           O  
ATOM   2718  ND2 ASN A 337       7.840   4.029 -10.116  1.00  0.00           N  
ATOM   2719  N   TYR A 338       5.722   7.389 -12.291  1.00  0.00           N  
ATOM   2720  CA  TYR A 338       4.819   7.315 -13.437  1.00  0.00           C  
ATOM   2721  C   TYR A 338       3.394   7.745 -13.057  1.00  0.00           C  
ATOM   2722  O   TYR A 338       3.026   7.784 -11.886  1.00  0.00           O  
ATOM   2723  CB  TYR A 338       4.841   5.896 -14.015  1.00  0.00           C  
ATOM   2724  CG  TYR A 338       4.037   4.877 -13.230  1.00  0.00           C  
ATOM   2725  CD1 TYR A 338       4.584   4.217 -12.112  1.00  0.00           C  
ATOM   2726  CD2 TYR A 338       2.724   4.586 -13.636  1.00  0.00           C  
ATOM   2727  CE1 TYR A 338       3.821   3.270 -11.415  1.00  0.00           C  
ATOM   2728  CE2 TYR A 338       1.953   3.643 -12.945  1.00  0.00           C  
ATOM   2729  CZ  TYR A 338       2.507   2.980 -11.837  1.00  0.00           C  
ATOM   2730  OH  TYR A 338       1.748   2.053 -11.186  1.00  0.00           O  
ATOM   2731  N   GLY A 339       2.576   8.026 -14.072  1.00  0.00           N  
ATOM   2732  CA  GLY A 339       1.140   8.242 -13.936  1.00  0.00           C  
ATOM   2733  C   GLY A 339       0.346   7.155 -14.661  1.00  0.00           C  
ATOM   2734  O   GLY A 339       0.744   6.718 -15.743  1.00  0.00           O  
ATOM   2735  N   SER A 340      -0.801   6.738 -14.128  1.00  0.00           N  
ATOM   2736  CA  SER A 340      -1.626   5.686 -14.730  1.00  0.00           C  
ATOM   2737  C   SER A 340      -2.078   6.022 -16.162  1.00  0.00           C  
ATOM   2738  O   SER A 340      -2.102   5.150 -17.025  1.00  0.00           O  
ATOM   2739  CB  SER A 340      -2.855   5.418 -13.851  1.00  0.00           C  
ATOM   2740  OG  SER A 340      -3.641   6.586 -13.691  1.00  0.00           O  
ATOM   2741  N   SER A 341      -2.387   7.287 -16.416  1.00  0.00           N  
ATOM   2742  CA  SER A 341      -2.780   7.760 -17.743  1.00  0.00           C  
ATOM   2743  C   SER A 341      -1.600   7.752 -18.722  1.00  0.00           C  
ATOM   2744  O   SER A 341      -1.697   7.175 -19.802  1.00  0.00           O  
ATOM   2745  CB  SER A 341      -3.386   9.161 -17.626  1.00  0.00           C  
ATOM   2746  OG  SER A 341      -3.810   9.627 -18.892  1.00  0.00           O  
ATOM   2747  N   SER A 342      -0.464   8.336 -18.351  1.00  0.00           N  
ATOM   2748  CA  SER A 342       0.694   8.456 -19.239  1.00  0.00           C  
ATOM   2749  C   SER A 342       1.402   7.123 -19.496  1.00  0.00           C  
ATOM   2750  O   SER A 342       1.889   6.897 -20.594  1.00  0.00           O  
ATOM   2751  CB  SER A 342       1.693   9.475 -18.682  1.00  0.00           C  
ATOM   2752  OG  SER A 342       2.114   9.134 -17.375  1.00  0.00           O  
ATOM   2753  N   GLU A 343       1.439   6.234 -18.506  1.00  0.00           N  
ATOM   2754  CA  GLU A 343       2.176   4.977 -18.604  1.00  0.00           C  
ATOM   2755  C   GLU A 343       1.374   3.863 -19.266  1.00  0.00           C  
ATOM   2756  O   GLU A 343       1.902   3.103 -20.082  1.00  0.00           O  
ATOM   2757  CB  GLU A 343       2.635   4.557 -17.199  1.00  0.00           C  
ATOM   2758  CG  GLU A 343       3.786   3.532 -17.211  1.00  0.00           C  
ATOM   2759  CD  GLU A 343       5.085   4.086 -17.830  1.00  0.00           C  
ATOM   2760  OE1 GLU A 343       5.975   3.278 -18.155  1.00  0.00           O  
ATOM   2761  OE2 GLU A 343       5.206   5.313 -18.024  1.00  0.00           O  
ATOM   2762  N   TYR A 344       0.076   3.778 -18.936  1.00  0.00           N  
ATOM   2763  CA  TYR A 344      -0.797   2.685 -19.363  1.00  0.00           C  
ATOM   2764  C   TYR A 344      -1.891   3.105 -20.356  1.00  0.00           C  
ATOM   2765  O   TYR A 344      -2.572   2.244 -20.916  1.00  0.00           O  
ATOM   2766  CB  TYR A 344      -1.381   1.999 -18.122  1.00  0.00           C  
ATOM   2767  CG  TYR A 344      -0.352   1.455 -17.145  1.00  0.00           C  
ATOM   2768  CD1 TYR A 344       0.762   0.718 -17.601  1.00  0.00           C  
ATOM   2769  CD2 TYR A 344      -0.523   1.652 -15.765  1.00  0.00           C  
ATOM   2770  CE1 TYR A 344       1.690   0.181 -16.701  1.00  0.00           C  
ATOM   2771  CE2 TYR A 344       0.394   1.117 -14.850  1.00  0.00           C  
ATOM   2772  CZ  TYR A 344       1.508   0.381 -15.314  1.00  0.00           C  
ATOM   2773  OH  TYR A 344       2.413  -0.150 -14.433  1.00  0.00           O  
ATOM   2774  N   GLY A 345      -2.058   4.394 -20.598  1.00  0.00           N  
ATOM   2775  CA  GLY A 345      -3.111   4.914 -21.464  1.00  0.00           C  
ATOM   2776  C   GLY A 345      -4.517   4.775 -20.876  1.00  0.00           C  
ATOM   2777  O   GLY A 345      -5.486   4.736 -21.639  1.00  0.00           O  
ATOM   2778  N   LEU A 346      -4.638   4.678 -19.554  1.00  0.00           N  
ATOM   2779  CA  LEU A 346      -5.922   4.619 -18.863  1.00  0.00           C  
ATOM   2780  C   LEU A 346      -6.611   5.983 -18.937  1.00  0.00           C  
ATOM   2781  O   LEU A 346      -6.009   7.004 -18.601  1.00  0.00           O  
ATOM   2782  CB  LEU A 346      -5.727   4.197 -17.401  1.00  0.00           C  
ATOM   2783  CG  LEU A 346      -5.111   2.793 -17.213  1.00  0.00           C  
ATOM   2784  CD1 LEU A 346      -4.734   2.576 -15.745  1.00  0.00           C  
ATOM   2785  CD2 LEU A 346      -6.083   1.688 -17.618  1.00  0.00           C  
ATOM   2786  N   LYS A 347      -7.886   5.986 -19.367  1.00  0.00           N  
ATOM   2787  CA  LYS A 347      -8.704   7.209 -19.430  1.00  0.00           C  
ATOM   2788  C   LYS A 347      -9.292   7.580 -18.068  1.00  0.00           C  
ATOM   2789  O   LYS A 347      -9.533   8.745 -17.791  1.00  0.00           O  
ATOM   2790  CB  LYS A 347      -9.840   7.009 -20.434  1.00  0.00           C  
ATOM   2791  CG  LYS A 347      -9.323   6.758 -21.852  1.00  0.00           C  
ATOM   2792  CD  LYS A 347     -10.517   6.481 -22.763  1.00  0.00           C  
ATOM   2793  CE  LYS A 347     -10.029   6.135 -24.156  1.00  0.00           C  
ATOM   2794  NZ  LYS A 347     -11.164   5.668 -24.991  1.00  0.00           N  
ATOM   2795  N   GLU A 348      -9.519   6.562 -17.243  1.00  0.00           N  
ATOM   2796  CA  GLU A 348     -10.007   6.649 -15.872  1.00  0.00           C  
ATOM   2797  C   GLU A 348      -9.626   5.353 -15.132  1.00  0.00           C  
ATOM   2798  O   GLU A 348      -9.209   4.363 -15.742  1.00  0.00           O  
ATOM   2799  CB  GLU A 348     -11.524   6.884 -15.852  1.00  0.00           C  
ATOM   2800  CG  GLU A 348     -12.320   5.765 -16.547  1.00  0.00           C  
ATOM   2801  CD  GLU A 348     -13.837   5.944 -16.492  1.00  0.00           C  
ATOM   2802  OE1 GLU A 348     -14.522   4.948 -16.837  1.00  0.00           O  
ATOM   2803  OE2 GLU A 348     -14.325   7.028 -16.097  1.00  0.00           O  
ATOM   2804  N   LEU A 349      -9.790   5.328 -13.811  1.00  0.00           N  
ATOM   2805  CA  LEU A 349      -9.516   4.156 -12.980  1.00  0.00           C  
ATOM   2806  C   LEU A 349     -10.756   3.254 -12.846  1.00  0.00           C  
ATOM   2807  O   LEU A 349     -11.211   2.944 -11.746  1.00  0.00           O  
ATOM   2808  CB  LEU A 349      -8.925   4.605 -11.625  1.00  0.00           C  
ATOM   2809  CG  LEU A 349      -7.645   5.460 -11.714  1.00  0.00           C  
ATOM   2810  CD1 LEU A 349      -7.145   5.766 -10.294  1.00  0.00           C  
ATOM   2811  CD2 LEU A 349      -6.516   4.762 -12.471  1.00  0.00           C  
ATOM   2812  N   SER A 350     -11.319   2.841 -13.989  1.00  0.00           N  
ATOM   2813  CA  SER A 350     -12.511   1.992 -14.045  1.00  0.00           C  
ATOM   2814  C   SER A 350     -12.189   0.519 -14.340  1.00  0.00           C  
ATOM   2815  O   SER A 350     -11.178   0.227 -14.994  1.00  0.00           O  
ATOM   2816  CB  SER A 350     -13.514   2.538 -15.071  1.00  0.00           C  
ATOM   2817  OG  SER A 350     -13.043   2.426 -16.392  1.00  0.00           O  
ATOM   2818  N   PRO A 351     -13.063  -0.427 -13.944  1.00  0.00           N  
ATOM   2819  CA  PRO A 351     -12.897  -1.841 -14.280  1.00  0.00           C  
ATOM   2820  C   PRO A 351     -12.717  -2.076 -15.777  1.00  0.00           C  
ATOM   2821  O   PRO A 351     -11.850  -2.833 -16.190  1.00  0.00           O  
ATOM   2822  CB  PRO A 351     -14.148  -2.545 -13.749  1.00  0.00           C  
ATOM   2823  CG  PRO A 351     -14.589  -1.657 -12.598  1.00  0.00           C  
ATOM   2824  CD  PRO A 351     -14.220  -0.252 -13.073  1.00  0.00           C  
ATOM   2825  N   LYS A 352     -13.492  -1.374 -16.611  1.00  0.00           N  
ATOM   2826  CA  LYS A 352     -13.409  -1.478 -18.067  1.00  0.00           C  
ATOM   2827  C   LYS A 352     -12.031  -1.103 -18.605  1.00  0.00           C  
ATOM   2828  O   LYS A 352     -11.486  -1.822 -19.438  1.00  0.00           O  
ATOM   2829  CB  LYS A 352     -14.508  -0.597 -18.687  1.00  0.00           C  
ATOM   2830  CG  LYS A 352     -14.528  -0.702 -20.220  1.00  0.00           C  
ATOM   2831  CD  LYS A 352     -15.626   0.193 -20.804  1.00  0.00           C  
ATOM   2832  CE  LYS A 352     -15.583   0.123 -22.326  1.00  0.00           C  
ATOM   2833  NZ  LYS A 352     -16.590   1.012 -22.941  1.00  0.00           N  
ATOM   2834  N   GLU A 353     -11.451   0.003 -18.135  1.00  0.00           N  
ATOM   2835  CA  GLU A 353     -10.127   0.447 -18.585  1.00  0.00           C  
ATOM   2836  C   GLU A 353      -9.025  -0.525 -18.121  1.00  0.00           C  
ATOM   2837  O   GLU A 353      -8.119  -0.852 -18.893  1.00  0.00           O  
ATOM   2838  CB  GLU A 353      -9.856   1.872 -18.102  1.00  0.00           C  
ATOM   2839  CG  GLU A 353     -10.695   2.943 -18.823  1.00  0.00           C  
ATOM   2840  CD  GLU A 353     -10.307   3.133 -20.297  1.00  0.00           C  
ATOM   2841  OE1 GLU A 353     -11.193   3.073 -21.172  1.00  0.00           O  
ATOM   2842  OE2 GLU A 353      -9.109   3.365 -20.577  1.00  0.00           O  
ATOM   2843  N   PHE A 354      -9.134  -1.075 -16.913  1.00  0.00           N  
ATOM   2844  CA  PHE A 354      -8.189  -2.078 -16.415  1.00  0.00           C  
ATOM   2845  C   PHE A 354      -8.344  -3.446 -17.091  1.00  0.00           C  
ATOM   2846  O   PHE A 354      -7.342  -4.124 -17.313  1.00  0.00           O  
ATOM   2847  CB  PHE A 354      -8.304  -2.187 -14.891  1.00  0.00           C  
ATOM   2848  CG  PHE A 354      -7.449  -1.166 -14.175  1.00  0.00           C  
ATOM   2849  CD1 PHE A 354      -6.101  -1.446 -13.899  1.00  0.00           C  
ATOM   2850  CD2 PHE A 354      -7.987   0.080 -13.797  1.00  0.00           C  
ATOM   2851  CE1 PHE A 354      -5.297  -0.493 -13.252  1.00  0.00           C  
ATOM   2852  CE2 PHE A 354      -7.190   1.031 -13.150  1.00  0.00           C  
ATOM   2853  CZ  PHE A 354      -5.842   0.748 -12.872  1.00  0.00           C  
ATOM   2854  N   GLU A 355      -9.545  -3.851 -17.500  1.00  0.00           N  
ATOM   2855  CA  GLU A 355      -9.742  -5.050 -18.331  1.00  0.00           C  
ATOM   2856  C   GLU A 355      -9.101  -4.885 -19.717  1.00  0.00           C  
ATOM   2857  O   GLU A 355      -8.439  -5.804 -20.207  1.00  0.00           O  
ATOM   2858  CB  GLU A 355     -11.230  -5.372 -18.487  1.00  0.00           C  
ATOM   2859  CG  GLU A 355     -11.806  -5.923 -17.184  1.00  0.00           C  
ATOM   2860  CD  GLU A 355     -13.245  -6.416 -17.342  1.00  0.00           C  
ATOM   2861  OE1 GLU A 355     -13.509  -7.557 -16.894  1.00  0.00           O  
ATOM   2862  OE2 GLU A 355     -14.127  -5.705 -17.878  1.00  0.00           O  
ATOM   2863  N   ILE A 356      -9.236  -3.700 -20.331  1.00  0.00           N  
ATOM   2864  CA  ILE A 356      -8.559  -3.365 -21.584  1.00  0.00           C  
ATOM   2865  C   ILE A 356      -7.035  -3.393 -21.383  1.00  0.00           C  
ATOM   2866  O   ILE A 356      -6.326  -3.971 -22.214  1.00  0.00           O  
ATOM   2867  CB  ILE A 356      -9.044  -2.003 -22.124  1.00  0.00           C  
ATOM   2868  CG1 ILE A 356     -10.510  -2.107 -22.603  1.00  0.00           C  
ATOM   2869  CG2 ILE A 356      -8.149  -1.506 -23.281  1.00  0.00           C  
ATOM   2870  CD1 ILE A 356     -11.190  -0.741 -22.816  1.00  0.00           C  
ATOM   2871  N   LEU A 357      -6.527  -2.821 -20.293  1.00  0.00           N  
ATOM   2872  CA  LEU A 357      -5.107  -2.857 -19.958  1.00  0.00           C  
ATOM   2873  C   LEU A 357      -4.597  -4.293 -19.804  1.00  0.00           C  
ATOM   2874  O   LEU A 357      -3.581  -4.646 -20.400  1.00  0.00           O  
ATOM   2875  CB  LEU A 357      -4.851  -2.034 -18.683  1.00  0.00           C  
ATOM   2876  CG  LEU A 357      -3.385  -2.073 -18.201  1.00  0.00           C  
ATOM   2877  CD1 LEU A 357      -2.425  -1.489 -19.245  1.00  0.00           C  
ATOM   2878  CD2 LEU A 357      -3.235  -1.280 -16.913  1.00  0.00           C  
ATOM   2879  N   ALA A 358      -5.314  -5.146 -19.066  1.00  0.00           N  
ATOM   2880  CA  ALA A 358      -4.953  -6.549 -18.889  1.00  0.00           C  
ATOM   2881  C   ALA A 358      -4.898  -7.290 -20.240  1.00  0.00           C  
ATOM   2882  O   ALA A 358      -3.903  -7.950 -20.540  1.00  0.00           O  
ATOM   2883  CB  ALA A 358      -5.936  -7.189 -17.901  1.00  0.00           C  
ATOM   2884  N   ALA A 359      -5.893  -7.100 -21.095  1.00  0.00           N  
ATOM   2885  CA  ALA A 359      -5.917  -7.693 -22.436  1.00  0.00           C  
ATOM   2886  C   ALA A 359      -4.787  -7.175 -23.348  1.00  0.00           C  
ATOM   2887  O   ALA A 359      -4.270  -7.919 -24.193  1.00  0.00           O  
ATOM   2888  CB  ALA A 359      -7.296  -7.425 -23.053  1.00  0.00           C  
ATOM   2889  N   ARG A 360      -4.375  -5.912 -23.188  1.00  0.00           N  
ATOM   2890  CA  ARG A 360      -3.198  -5.364 -23.875  1.00  0.00           C  
ATOM   2891  C   ARG A 360      -1.910  -5.992 -23.351  1.00  0.00           C  
ATOM   2892  O   ARG A 360      -1.097  -6.415 -24.167  1.00  0.00           O  
ATOM   2893  CB  ARG A 360      -3.158  -3.839 -23.749  1.00  0.00           C  
ATOM   2894  CG  ARG A 360      -4.213  -3.139 -24.623  1.00  0.00           C  
ATOM   2895  CD  ARG A 360      -4.264  -1.627 -24.326  1.00  0.00           C  
ATOM   2896  NE  ARG A 360      -2.996  -0.950 -24.642  1.00  0.00           N  
ATOM   2897  CZ  ARG A 360      -2.509   0.141 -24.066  1.00  0.00           C  
ATOM   2898  NH1 ARG A 360      -3.167   0.801 -23.155  1.00  0.00           N  
ATOM   2899  NH2 ARG A 360      -1.333   0.589 -24.396  1.00  0.00           N  
ATOM   2900  N   MET A 361      -1.742  -6.124 -22.032  1.00  0.00           N  
ATOM   2901  CA  MET A 361      -0.560  -6.752 -21.429  1.00  0.00           C  
ATOM   2902  C   MET A 361      -0.398  -8.229 -21.815  1.00  0.00           C  
ATOM   2903  O   MET A 361       0.726  -8.694 -21.980  1.00  0.00           O  
ATOM   2904  CB  MET A 361      -0.588  -6.611 -19.900  1.00  0.00           C  
ATOM   2905  CG  MET A 361      -0.345  -5.173 -19.448  1.00  0.00           C  
ATOM   2906  SD  MET A 361      -0.024  -4.972 -17.672  1.00  0.00           S  
ATOM   2907  CE  MET A 361      -1.599  -5.481 -16.949  1.00  0.00           C  
ATOM   2908  N   ASP A 362      -1.484  -8.963 -22.040  1.00  0.00           N  
ATOM   2909  CA  ASP A 362      -1.407 -10.341 -22.554  1.00  0.00           C  
ATOM   2910  C   ASP A 362      -0.676 -10.421 -23.901  1.00  0.00           C  
ATOM   2911  O   ASP A 362       0.091 -11.351 -24.149  1.00  0.00           O  
ATOM   2912  CB  ASP A 362      -2.806 -10.929 -22.741  1.00  0.00           C  
ATOM   2913  CG  ASP A 362      -3.538 -11.236 -21.438  1.00  0.00           C  
ATOM   2914  OD1 ASP A 362      -2.914 -11.298 -20.357  1.00  0.00           O  
ATOM   2915  OD2 ASP A 362      -4.770 -11.399 -21.527  1.00  0.00           O  
ATOM   2916  N   LYS A 363      -0.919  -9.431 -24.774  1.00  0.00           N  
ATOM   2917  CA  LYS A 363      -0.414  -9.388 -26.145  1.00  0.00           C  
ATOM   2918  C   LYS A 363       0.874  -8.575 -26.295  1.00  0.00           C  
ATOM   2919  O   LYS A 363       1.631  -8.803 -27.227  1.00  0.00           O  
ATOM   2920  CB  LYS A 363      -1.510  -8.827 -27.064  1.00  0.00           C  
ATOM   2921  CG  LYS A 363      -2.765  -9.710 -27.059  1.00  0.00           C  
ATOM   2922  CD  LYS A 363      -3.844  -9.116 -27.963  1.00  0.00           C  
ATOM   2923  CE  LYS A 363      -5.106  -9.979 -27.859  1.00  0.00           C  
ATOM   2924  NZ  LYS A 363      -6.207  -9.466 -28.719  1.00  0.00           N  
ATOM   2925  N   ASP A 364       1.119  -7.641 -25.410  1.00  0.00           N  
ATOM   2926  CA  ASP A 364       2.243  -6.709 -25.443  1.00  0.00           C  
ATOM   2927  C   ASP A 364       3.169  -6.938 -24.248  1.00  0.00           C  
ATOM   2928  O   ASP A 364       2.935  -6.498 -23.120  1.00  0.00           O  
ATOM   2929  CB  ASP A 364       1.703  -5.271 -25.539  1.00  0.00           C  
ATOM   2930  CG  ASP A 364       2.812  -4.230 -25.682  1.00  0.00           C  
ATOM   2931  OD1 ASP A 364       4.004  -4.561 -25.470  1.00  0.00           O  
ATOM   2932  OD2 ASP A 364       2.462  -3.062 -25.980  1.00  0.00           O  
ATOM   2933  N   LEU A 365       4.272  -7.648 -24.515  1.00  0.00           N  
ATOM   2934  CA  LEU A 365       5.285  -7.947 -23.505  1.00  0.00           C  
ATOM   2935  C   LEU A 365       5.983  -6.677 -22.990  1.00  0.00           C  
ATOM   2936  O   LEU A 365       6.385  -6.639 -21.829  1.00  0.00           O  
ATOM   2937  CB  LEU A 365       6.292  -8.949 -24.091  1.00  0.00           C  
ATOM   2938  CG  LEU A 365       7.381  -9.398 -23.105  1.00  0.00           C  
ATOM   2939  CD1 LEU A 365       6.802 -10.129 -21.893  1.00  0.00           C  
ATOM   2940  CD2 LEU A 365       8.359 -10.348 -23.808  1.00  0.00           C  
ATOM   2941  N   GLN A 366       6.150  -5.640 -23.816  1.00  0.00           N  
ATOM   2942  CA  GLN A 366       6.784  -4.401 -23.381  1.00  0.00           C  
ATOM   2943  C   GLN A 366       5.901  -3.664 -22.375  1.00  0.00           C  
ATOM   2944  O   GLN A 366       6.406  -3.206 -21.346  1.00  0.00           O  
ATOM   2945  CB  GLN A 366       7.091  -3.486 -24.571  1.00  0.00           C  
ATOM   2946  CG  GLN A 366       8.163  -4.068 -25.507  1.00  0.00           C  
ATOM   2947  CD  GLN A 366       8.553  -3.082 -26.619  1.00  0.00           C  
ATOM   2948  OE1 GLN A 366       7.986  -2.020 -26.791  1.00  0.00           O  
ATOM   2949  NE2 GLN A 366       9.553  -3.398 -27.411  1.00  0.00           N  
ATOM   2950  N   LEU A 367       4.595  -3.637 -22.620  1.00  0.00           N  
ATOM   2951  CA  LEU A 367       3.630  -3.059 -21.687  1.00  0.00           C  
ATOM   2952  C   LEU A 367       3.575  -3.842 -20.364  1.00  0.00           C  
ATOM   2953  O   LEU A 367       3.596  -3.246 -19.295  1.00  0.00           O  
ATOM   2954  CB  LEU A 367       2.262  -3.019 -22.370  1.00  0.00           C  
ATOM   2955  CG  LEU A 367       1.164  -2.341 -21.539  1.00  0.00           C  
ATOM   2956  CD1 LEU A 367       1.459  -0.872 -21.273  1.00  0.00           C  
ATOM   2957  CD2 LEU A 367      -0.152  -2.434 -22.311  1.00  0.00           C  
ATOM   2958  N   PHE A 368       3.577  -5.177 -20.423  1.00  0.00           N  
ATOM   2959  CA  PHE A 368       3.669  -6.003 -19.223  1.00  0.00           C  
ATOM   2960  C   PHE A 368       4.976  -5.762 -18.457  1.00  0.00           C  
ATOM   2961  O   PHE A 368       4.969  -5.674 -17.229  1.00  0.00           O  
ATOM   2962  CB  PHE A 368       3.519  -7.483 -19.596  1.00  0.00           C  
ATOM   2963  CG  PHE A 368       3.737  -8.388 -18.394  1.00  0.00           C  
ATOM   2964  CD1 PHE A 368       5.001  -8.952 -18.169  1.00  0.00           C  
ATOM   2965  CD2 PHE A 368       2.717  -8.554 -17.447  1.00  0.00           C  
ATOM   2966  CE1 PHE A 368       5.239  -9.675 -16.986  1.00  0.00           C  
ATOM   2967  CE2 PHE A 368       2.955  -9.278 -16.266  1.00  0.00           C  
ATOM   2968  CZ  PHE A 368       4.221  -9.834 -16.037  1.00  0.00           C  
ATOM   2969  N   ASN A 369       6.102  -5.619 -19.156  1.00  0.00           N  
ATOM   2970  CA  ASN A 369       7.393  -5.359 -18.519  1.00  0.00           C  
ATOM   2971  C   ASN A 369       7.424  -4.002 -17.801  1.00  0.00           C  
ATOM   2972  O   ASN A 369       8.054  -3.909 -16.758  1.00  0.00           O  
ATOM   2973  CB  ASN A 369       8.513  -5.460 -19.558  1.00  0.00           C  
ATOM   2974  CG  ASN A 369       8.837  -6.886 -19.966  1.00  0.00           C  
ATOM   2975  OD1 ASN A 369       8.478  -7.867 -19.349  1.00  0.00           O  
ATOM   2976  ND2 ASN A 369       9.605  -7.039 -21.034  1.00  0.00           N  
ATOM   2977  N   LYS A 370       6.719  -2.984 -18.305  1.00  0.00           N  
ATOM   2978  CA  LYS A 370       6.520  -1.722 -17.574  1.00  0.00           C  
ATOM   2979  C   LYS A 370       5.771  -1.961 -16.259  1.00  0.00           C  
ATOM   2980  O   LYS A 370       6.255  -1.561 -15.213  1.00  0.00           O  
ATOM   2981  CB  LYS A 370       5.744  -0.705 -18.415  1.00  0.00           C  
ATOM   2982  CG  LYS A 370       6.547  -0.137 -19.585  1.00  0.00           C  
ATOM   2983  CD  LYS A 370       5.638   0.847 -20.331  1.00  0.00           C  
ATOM   2984  CE  LYS A 370       6.409   1.709 -21.312  1.00  0.00           C  
ATOM   2985  NZ  LYS A 370       5.720   3.015 -21.426  1.00  0.00           N  
ATOM   2986  N   TYR A 371       4.655  -2.684 -16.300  1.00  0.00           N  
ATOM   2987  CA  TYR A 371       3.907  -3.062 -15.105  1.00  0.00           C  
ATOM   2988  C   TYR A 371       4.790  -3.825 -14.101  1.00  0.00           C  
ATOM   2989  O   TYR A 371       4.816  -3.494 -12.925  1.00  0.00           O  
ATOM   2990  CB  TYR A 371       2.673  -3.882 -15.510  1.00  0.00           C  
ATOM   2991  CG  TYR A 371       2.051  -4.637 -14.354  1.00  0.00           C  
ATOM   2992  CD1 TYR A 371       2.393  -5.991 -14.136  1.00  0.00           C  
ATOM   2993  CD2 TYR A 371       1.189  -3.983 -13.456  1.00  0.00           C  
ATOM   2994  CE1 TYR A 371       1.881  -6.681 -13.030  1.00  0.00           C  
ATOM   2995  CE2 TYR A 371       0.672  -4.669 -12.345  1.00  0.00           C  
ATOM   2996  CZ  TYR A 371       1.021  -6.019 -12.131  1.00  0.00           C  
ATOM   2997  OH  TYR A 371       0.540  -6.695 -11.051  1.00  0.00           O  
ATOM   2998  N   HIS A 372       5.561  -4.799 -14.575  1.00  0.00           N  
ATOM   2999  CA  HIS A 372       6.423  -5.597 -13.706  1.00  0.00           C  
ATOM   3000  C   HIS A 372       7.617  -4.803 -13.139  1.00  0.00           C  
ATOM   3001  O   HIS A 372       8.081  -5.095 -12.035  1.00  0.00           O  
ATOM   3002  CB  HIS A 372       6.898  -6.840 -14.466  1.00  0.00           C  
ATOM   3003  CG  HIS A 372       7.652  -7.788 -13.583  1.00  0.00           C  
ATOM   3004  ND1 HIS A 372       9.002  -7.751 -13.294  1.00  0.00           N  
ATOM   3005  CD2 HIS A 372       7.112  -8.797 -12.806  1.00  0.00           C  
ATOM   3006  CE1 HIS A 372       9.261  -8.694 -12.387  1.00  0.00           C  
ATOM   3007  NE2 HIS A 372       8.145  -9.351 -12.059  1.00  0.00           N  
ATOM   3008  N   LEU A 373       8.116  -3.796 -13.865  1.00  0.00           N  
ATOM   3009  CA  LEU A 373       9.112  -2.858 -13.342  1.00  0.00           C  
ATOM   3010  C   LEU A 373       8.524  -2.041 -12.185  1.00  0.00           C  
ATOM   3011  O   LEU A 373       9.113  -1.987 -11.104  1.00  0.00           O  
ATOM   3012  CB  LEU A 373       9.600  -1.964 -14.497  1.00  0.00           C  
ATOM   3013  CG  LEU A 373      10.648  -0.907 -14.083  1.00  0.00           C  
ATOM   3014  CD1 LEU A 373      11.964  -1.560 -13.660  1.00  0.00           C  
ATOM   3015  CD2 LEU A 373      10.920   0.032 -15.251  1.00  0.00           C  
ATOM   3016  N   HIS A 374       7.338  -1.475 -12.388  1.00  0.00           N  
ATOM   3017  CA  HIS A 374       6.651  -0.664 -11.381  1.00  0.00           C  
ATOM   3018  C   HIS A 374       6.148  -1.474 -10.186  1.00  0.00           C  
ATOM   3019  O   HIS A 374       6.029  -0.929  -9.095  1.00  0.00           O  
ATOM   3020  CB  HIS A 374       5.504   0.098 -12.048  1.00  0.00           C  
ATOM   3021  CG  HIS A 374       5.974   1.080 -13.086  1.00  0.00           C  
ATOM   3022  ND1 HIS A 374       7.120   1.868 -13.017  1.00  0.00           N  
ATOM   3023  CD2 HIS A 374       5.358   1.356 -14.281  1.00  0.00           C  
ATOM   3024  CE1 HIS A 374       7.181   2.589 -14.149  1.00  0.00           C  
ATOM   3025  NE2 HIS A 374       6.132   2.307 -14.925  1.00  0.00           N  
ATOM   3026  N   PHE A 375       5.949  -2.795 -10.319  1.00  0.00           N  
ATOM   3027  CA  PHE A 375       5.521  -3.698  -9.251  1.00  0.00           C  
ATOM   3028  C   PHE A 375       6.375  -3.568  -7.971  1.00  0.00           C  
ATOM   3029  O   PHE A 375       5.855  -3.684  -6.868  1.00  0.00           O  
ATOM   3030  CB  PHE A 375       5.571  -5.126  -9.794  1.00  0.00           C  
ATOM   3031  CG  PHE A 375       5.086  -6.180  -8.823  1.00  0.00           C  
ATOM   3032  CD1 PHE A 375       6.006  -6.936  -8.067  1.00  0.00           C  
ATOM   3033  CD2 PHE A 375       3.713  -6.423  -8.681  1.00  0.00           C  
ATOM   3034  CE1 PHE A 375       5.544  -7.920  -7.184  1.00  0.00           C  
ATOM   3035  CE2 PHE A 375       3.252  -7.411  -7.802  1.00  0.00           C  
ATOM   3036  CZ  PHE A 375       4.168  -8.159  -7.051  1.00  0.00           C  
ATOM   3037  N   ARG A 376       7.676  -3.279  -8.095  1.00  0.00           N  
ATOM   3038  CA  ARG A 376       8.595  -2.989  -6.979  1.00  0.00           C  
ATOM   3039  C   ARG A 376       9.132  -1.556  -7.021  1.00  0.00           C  
ATOM   3040  O   ARG A 376      10.251  -1.296  -6.571  1.00  0.00           O  
ATOM   3041  CB  ARG A 376       9.710  -4.037  -6.914  1.00  0.00           C  
ATOM   3042  CG  ARG A 376       9.201  -5.379  -6.397  1.00  0.00           C  
ATOM   3043  CD  ARG A 376      10.382  -6.328  -6.205  1.00  0.00           C  
ATOM   3044  NE  ARG A 376      10.010  -7.583  -5.537  1.00  0.00           N  
ATOM   3045  CZ  ARG A 376       9.485  -8.661  -6.098  1.00  0.00           C  
ATOM   3046  NH1 ARG A 376       9.190  -8.703  -7.367  1.00  0.00           N  
ATOM   3047  NH2 ARG A 376       9.255  -9.718  -5.383  1.00  0.00           N  
ATOM   3048  N   ALA A 377       8.369  -0.638  -7.571  1.00  0.00           N  
ATOM   3049  CA  ALA A 377       8.705   0.777  -7.699  1.00  0.00           C  
ATOM   3050  C   ALA A 377      10.077   1.014  -8.358  1.00  0.00           C  
ATOM   3051  O   ALA A 377      10.897   1.804  -7.887  1.00  0.00           O  
ATOM   3052  CB  ALA A 377       8.520   1.447  -6.347  1.00  0.00           C  
ATOM   3053  N   ASP A 378      10.320   0.280  -9.449  1.00  0.00           N  
ATOM   3054  CA  ASP A 378      11.523   0.372 -10.288  1.00  0.00           C  
ATOM   3055  C   ASP A 378      12.824  -0.079  -9.598  1.00  0.00           C  
ATOM   3056  O   ASP A 378      13.926   0.268 -10.036  1.00  0.00           O  
ATOM   3057  CB  ASP A 378      11.644   1.758 -10.935  1.00  0.00           C  
ATOM   3058  CG  ASP A 378      10.405   2.259 -11.682  1.00  0.00           C  
ATOM   3059  OD1 ASP A 378       9.316   1.664 -11.587  1.00  0.00           O  
ATOM   3060  OD2 ASP A 378      10.540   3.314 -12.332  1.00  0.00           O  
ATOM   3061  N   THR A 379      12.727  -0.873  -8.531  1.00  0.00           N  
ATOM   3062  CA  THR A 379      13.912  -1.477  -7.917  1.00  0.00           C  
ATOM   3063  C   THR A 379      14.560  -2.452  -8.906  1.00  0.00           C  
ATOM   3064  O   THR A 379      13.898  -3.395  -9.362  1.00  0.00           O  
ATOM   3065  CB  THR A 379      13.593  -2.187  -6.605  1.00  0.00           C  
ATOM   3066  OG1 THR A 379      12.980  -1.282  -5.718  1.00  0.00           O  
ATOM   3067  CG2 THR A 379      14.863  -2.680  -5.907  1.00  0.00           C  
ATOM   3068  N   PRO A 380      15.848  -2.281  -9.257  1.00  0.00           N  
ATOM   3069  CA  PRO A 380      16.498  -3.119 -10.249  1.00  0.00           C  
ATOM   3070  C   PRO A 380      16.755  -4.544  -9.729  1.00  0.00           C  
ATOM   3071  O   PRO A 380      16.806  -4.795  -8.528  1.00  0.00           O  
ATOM   3072  CB  PRO A 380      17.796  -2.388 -10.596  1.00  0.00           C  
ATOM   3073  CG  PRO A 380      18.131  -1.647  -9.306  1.00  0.00           C  
ATOM   3074  CD  PRO A 380      16.756  -1.256  -8.771  1.00  0.00           C  
ATOM   3075  N   GLY A 381      16.986  -5.482 -10.670  1.00  0.00           N  
ATOM   3076  CA  GLY A 381      17.401  -6.860 -10.366  1.00  0.00           C  
ATOM   3077  C   GLY A 381      16.271  -7.886 -10.334  1.00  0.00           C  
ATOM   3078  O   GLY A 381      16.540  -9.084 -10.253  1.00  0.00           O  
ATOM   3079  N   PHE A 382      15.012  -7.456 -10.458  1.00  0.00           N  
ATOM   3080  CA  PHE A 382      13.868  -8.350 -10.546  1.00  0.00           C  
ATOM   3081  C   PHE A 382      13.500  -8.643 -12.000  1.00  0.00           C  
ATOM   3082  O   PHE A 382      13.427  -7.745 -12.835  1.00  0.00           O  
ATOM   3083  CB  PHE A 382      12.697  -7.774  -9.742  1.00  0.00           C  
ATOM   3084  CG  PHE A 382      13.023  -7.640  -8.270  1.00  0.00           C  
ATOM   3085  CD1 PHE A 382      12.951  -8.758  -7.426  1.00  0.00           C  
ATOM   3086  CD2 PHE A 382      13.458  -6.405  -7.759  1.00  0.00           C  
ATOM   3087  CE1 PHE A 382      13.296  -8.642  -6.072  1.00  0.00           C  
ATOM   3088  CE2 PHE A 382      13.816  -6.287  -6.405  1.00  0.00           C  
ATOM   3089  CZ  PHE A 382      13.735  -7.402  -5.562  1.00  0.00           C  
ATOM   3090  N   THR A 383      13.262  -9.929 -12.314  1.00  0.00           N  
ATOM   3091  CA  THR A 383      12.866 -10.370 -13.658  1.00  0.00           C  
ATOM   3092  C   THR A 383      11.628 -11.249 -13.584  1.00  0.00           C  
ATOM   3093  O   THR A 383      11.399 -11.928 -12.585  1.00  0.00           O  
ATOM   3094  CB  THR A 383      13.999 -11.109 -14.395  1.00  0.00           C  
ATOM   3095  OG1 THR A 383      14.389 -12.285 -13.735  1.00  0.00           O  
ATOM   3096  CG2 THR A 383      15.248 -10.242 -14.565  1.00  0.00           C  
ATOM   3097  N   CYS A 384      10.827 -11.250 -14.653  1.00  0.00           N  
ATOM   3098  CA  CYS A 384       9.637 -12.084 -14.789  1.00  0.00           C  
ATOM   3099  C   CYS A 384       9.827 -13.014 -15.995  1.00  0.00           C  
ATOM   3100  O   CYS A 384       9.763 -12.581 -17.142  1.00  0.00           O  
ATOM   3101  CB  CYS A 384       8.421 -11.167 -14.895  1.00  0.00           C  
ATOM   3102  SG  CYS A 384       6.842 -12.028 -14.720  1.00  0.00           S  
ATOM   3103  N   LYS A 385      10.143 -14.293 -15.731  1.00  0.00           N  
ATOM   3104  CA  LYS A 385      10.474 -15.308 -16.739  1.00  0.00           C  
ATOM   3105  C   LYS A 385       9.573 -16.536 -16.593  1.00  0.00           C  
ATOM   3106  O   LYS A 385       8.973 -16.738 -15.544  1.00  0.00           O  
ATOM   3107  CB  LYS A 385      11.957 -15.713 -16.627  1.00  0.00           C  
ATOM   3108  CG  LYS A 385      12.929 -14.557 -16.926  1.00  0.00           C  
ATOM   3109  CD  LYS A 385      14.382 -15.062 -16.886  1.00  0.00           C  
ATOM   3110  CE  LYS A 385      15.360 -13.921 -17.157  1.00  0.00           C  
ATOM   3111  NZ  LYS A 385      16.770 -14.382 -17.128  1.00  0.00           N  
ATOM   3112  N   GLY A 386       9.506 -17.361 -17.644  1.00  0.00           N  
ATOM   3113  CA  GLY A 386       8.662 -18.548 -17.664  1.00  0.00           C  
ATOM   3114  C   GLY A 386       7.182 -18.195 -17.465  1.00  0.00           C  
ATOM   3115  O   GLY A 386       6.680 -17.269 -18.104  1.00  0.00           O  
ATOM   3116  N   ASN A 387       6.528 -18.871 -16.535  1.00  0.00           N  
ATOM   3117  CA  ASN A 387       5.110 -18.678 -16.233  1.00  0.00           C  
ATOM   3118  C   ASN A 387       4.812 -17.417 -15.398  1.00  0.00           C  
ATOM   3119  O   ASN A 387       3.652 -17.115 -15.151  1.00  0.00           O  
ATOM   3120  CB  ASN A 387       4.580 -19.959 -15.576  1.00  0.00           C  
ATOM   3121  CG  ASN A 387       4.637 -21.141 -16.526  1.00  0.00           C  
ATOM   3122  OD1 ASN A 387       4.532 -20.998 -17.731  1.00  0.00           O  
ATOM   3123  ND2 ASN A 387       4.823 -22.342 -16.020  1.00  0.00           N  
ATOM   3124  N   CYS A 388       5.816 -16.647 -15.011  1.00  0.00           N  
ATOM   3125  CA  CYS A 388       5.649 -15.450 -14.192  1.00  0.00           C  
ATOM   3126  C   CYS A 388       4.638 -14.462 -14.788  1.00  0.00           C  
ATOM   3127  O   CYS A 388       3.755 -13.995 -14.076  1.00  0.00           O  
ATOM   3128  CB  CYS A 388       7.021 -14.795 -14.001  1.00  0.00           C  
ATOM   3129  SG  CYS A 388       6.971 -13.180 -13.163  1.00  0.00           S  
ATOM   3130  N   LYS A 389       4.717 -14.185 -16.108  1.00  0.00           N  
ATOM   3131  CA  LYS A 389       3.758 -13.289 -16.769  1.00  0.00           C  
ATOM   3132  C   LYS A 389       2.333 -13.822 -16.658  1.00  0.00           C  
ATOM   3133  O   LYS A 389       1.448 -13.080 -16.253  1.00  0.00           O  
ATOM   3134  CB  LYS A 389       4.160 -13.026 -18.233  1.00  0.00           C  
ATOM   3135  CG  LYS A 389       3.167 -12.073 -18.911  1.00  0.00           C  
ATOM   3136  CD  LYS A 389       3.467 -11.835 -20.398  1.00  0.00           C  
ATOM   3137  CE  LYS A 389       2.318 -10.977 -20.953  1.00  0.00           C  
ATOM   3138  NZ  LYS A 389       2.351 -10.815 -22.420  1.00  0.00           N  
ATOM   3139  N   ASN A 390       2.120 -15.105 -16.999  1.00  0.00           N  
ATOM   3140  CA  ASN A 390       0.814 -15.741 -16.875  1.00  0.00           C  
ATOM   3141  C   ASN A 390       0.270 -15.590 -15.457  1.00  0.00           C  
ATOM   3142  O   ASN A 390      -0.834 -15.091 -15.264  1.00  0.00           O  
ATOM   3143  CB  ASN A 390       0.925 -17.224 -17.265  1.00  0.00           C  
ATOM   3144  CG  ASN A 390      -0.427 -17.909 -17.144  1.00  0.00           C  
ATOM   3145  OD1 ASN A 390      -1.285 -17.714 -17.974  1.00  0.00           O  
ATOM   3146  ND2 ASN A 390      -0.643 -18.673 -16.091  1.00  0.00           N  
ATOM   3147  N   ASN A 391       1.077 -15.932 -14.465  1.00  0.00           N  
ATOM   3148  CA  ASN A 391       0.660 -15.959 -13.075  1.00  0.00           C  
ATOM   3149  C   ASN A 391       0.388 -14.548 -12.520  1.00  0.00           C  
ATOM   3150  O   ASN A 391      -0.596 -14.361 -11.803  1.00  0.00           O  
ATOM   3151  CB  ASN A 391       1.715 -16.733 -12.273  1.00  0.00           C  
ATOM   3152  CG  ASN A 391       1.838 -18.187 -12.711  1.00  0.00           C  
ATOM   3153  OD1 ASN A 391       1.083 -18.693 -13.521  1.00  0.00           O  
ATOM   3154  ND2 ASN A 391       2.807 -18.902 -12.191  1.00  0.00           N  
ATOM   3155  N   CYS A 392       1.154 -13.532 -12.918  1.00  0.00           N  
ATOM   3156  CA  CYS A 392       0.834 -12.137 -12.617  1.00  0.00           C  
ATOM   3157  C   CYS A 392      -0.515 -11.721 -13.231  1.00  0.00           C  
ATOM   3158  O   CYS A 392      -1.311 -11.057 -12.573  1.00  0.00           O  
ATOM   3159  CB  CYS A 392       1.953 -11.224 -13.128  1.00  0.00           C  
ATOM   3160  SG  CYS A 392       3.460 -11.404 -12.134  1.00  0.00           S  
ATOM   3161  N   MET A 393      -0.783 -12.135 -14.480  1.00  0.00           N  
ATOM   3162  CA  MET A 393      -2.058 -11.833 -15.138  1.00  0.00           C  
ATOM   3163  C   MET A 393      -3.239 -12.592 -14.505  1.00  0.00           C  
ATOM   3164  O   MET A 393      -4.340 -12.051 -14.455  1.00  0.00           O  
ATOM   3165  CB  MET A 393      -1.972 -12.122 -16.644  1.00  0.00           C  
ATOM   3166  CG  MET A 393      -0.970 -11.232 -17.393  1.00  0.00           C  
ATOM   3167  SD  MET A 393      -1.046  -9.449 -17.093  1.00  0.00           S  
ATOM   3168  CE  MET A 393      -2.762  -9.121 -17.522  1.00  0.00           C  
ATOM   3169  N   CYS A 394      -3.012 -13.803 -13.992  1.00  0.00           N  
ATOM   3170  CA  CYS A 394      -3.986 -14.515 -13.177  1.00  0.00           C  
ATOM   3171  C   CYS A 394      -4.297 -13.752 -11.888  1.00  0.00           C  
ATOM   3172  O   CYS A 394      -5.458 -13.504 -11.583  1.00  0.00           O  
ATOM   3173  CB  CYS A 394      -3.476 -15.935 -12.861  1.00  0.00           C  
ATOM   3174  SG  CYS A 394      -3.227 -16.992 -14.308  1.00  0.00           S  
ATOM   3175  N   ALA A 395      -3.267 -13.295 -11.166  1.00  0.00           N  
ATOM   3176  CA  ALA A 395      -3.425 -12.601  -9.892  1.00  0.00           C  
ATOM   3177  C   ALA A 395      -4.252 -11.304 -10.002  1.00  0.00           C  
ATOM   3178  O   ALA A 395      -5.083 -11.025  -9.136  1.00  0.00           O  
ATOM   3179  CB  ALA A 395      -2.033 -12.325  -9.312  1.00  0.00           C  
ATOM   3180  N   VAL A 396      -4.062 -10.517 -11.080  1.00  0.00           N  
ATOM   3181  CA  VAL A 396      -4.822  -9.269 -11.274  1.00  0.00           C  
ATOM   3182  C   VAL A 396      -6.278  -9.509 -11.674  1.00  0.00           C  
ATOM   3183  O   VAL A 396      -7.141  -8.688 -11.343  1.00  0.00           O  
ATOM   3184  CB  VAL A 396      -4.147  -8.296 -12.257  1.00  0.00           C  
ATOM   3185  CG1 VAL A 396      -2.740  -7.895 -11.761  1.00  0.00           C  
ATOM   3186  CG2 VAL A 396      -4.025  -8.830 -13.683  1.00  0.00           C  
ATOM   3187  N   ARG A 397      -6.580 -10.619 -12.374  1.00  0.00           N  
ATOM   3188  CA  ARG A 397      -7.929 -10.940 -12.891  1.00  0.00           C  
ATOM   3189  C   ARG A 397      -8.772 -11.765 -11.932  1.00  0.00           C  
ATOM   3190  O   ARG A 397      -9.994 -11.604 -11.926  1.00  0.00           O  
ATOM   3191  CB  ARG A 397      -7.812 -11.700 -14.207  1.00  0.00           C  
ATOM   3192  CG  ARG A 397      -7.379 -10.799 -15.361  1.00  0.00           C  
ATOM   3193  CD  ARG A 397      -7.339 -11.640 -16.616  1.00  0.00           C  
ATOM   3194  NE  ARG A 397      -7.067 -10.814 -17.794  1.00  0.00           N  
ATOM   3195  CZ  ARG A 397      -6.076 -10.964 -18.653  1.00  0.00           C  
ATOM   3196  NH1 ARG A 397      -5.127 -11.839 -18.484  1.00  0.00           N  
ATOM   3197  NH2 ARG A 397      -6.051 -10.236 -19.702  1.00  0.00           N  
ATOM   3198  N   TYR A 398      -8.142 -12.649 -11.172  1.00  0.00           N  
ATOM   3199  CA  TYR A 398      -8.816 -13.692 -10.408  1.00  0.00           C  
ATOM   3200  C   TYR A 398      -8.518 -13.564  -8.909  1.00  0.00           C  
ATOM   3201  O   TYR A 398      -7.697 -14.301  -8.357  1.00  0.00           O  
ATOM   3202  CB  TYR A 398      -8.455 -15.054 -10.992  1.00  0.00           C  
ATOM   3203  CG  TYR A 398      -8.737 -15.188 -12.478  1.00  0.00           C  
ATOM   3204  CD1 TYR A 398     -10.035 -15.036 -12.985  1.00  0.00           C  
ATOM   3205  CD2 TYR A 398      -7.681 -15.457 -13.368  1.00  0.00           C  
ATOM   3206  CE1 TYR A 398     -10.289 -15.153 -14.358  1.00  0.00           C  
ATOM   3207  CE2 TYR A 398      -7.917 -15.582 -14.744  1.00  0.00           C  
ATOM   3208  CZ  TYR A 398      -9.223 -15.428 -15.239  1.00  0.00           C  
ATOM   3209  OH  TYR A 398      -9.455 -15.540 -16.591  1.00  0.00           O  
ATOM   3210  N   PRO A 399      -9.183 -12.620  -8.218  1.00  0.00           N  
ATOM   3211  CA  PRO A 399      -9.090 -12.534  -6.765  1.00  0.00           C  
ATOM   3212  C   PRO A 399      -9.850 -13.656  -6.044  1.00  0.00           C  
ATOM   3213  O   PRO A 399      -9.624 -13.857  -4.854  1.00  0.00           O  
ATOM   3214  CB  PRO A 399      -9.650 -11.157  -6.422  1.00  0.00           C  
ATOM   3215  CG  PRO A 399     -10.698 -10.943  -7.516  1.00  0.00           C  
ATOM   3216  CD  PRO A 399     -10.060 -11.587  -8.733  1.00  0.00           C  
ATOM   3217  N   ARG A 400     -10.727 -14.402  -6.732  1.00  0.00           N  
ATOM   3218  CA  ARG A 400     -11.384 -15.597  -6.181  1.00  0.00           C  
ATOM   3219  C   ARG A 400     -10.428 -16.781  -6.203  1.00  0.00           C  
ATOM   3220  O   ARG A 400      -9.751 -17.010  -7.197  1.00  0.00           O  
ATOM   3221  CB  ARG A 400     -12.643 -15.956  -6.969  1.00  0.00           C  
ATOM   3222  CG  ARG A 400     -13.707 -14.874  -6.906  1.00  0.00           C  
ATOM   3223  CD  ARG A 400     -14.919 -15.330  -7.710  1.00  0.00           C  
ATOM   3224  NE  ARG A 400     -15.930 -14.286  -7.763  1.00  0.00           N  
ATOM   3225  CZ  ARG A 400     -16.918 -14.094  -6.903  1.00  0.00           C  
ATOM   3226  NH1 ARG A 400     -17.142 -14.874  -5.883  1.00  0.00           N  
ATOM   3227  NH2 ARG A 400     -17.694 -13.086  -7.073  1.00  0.00           N  
ATOM   3228  N   GLN A 401     -10.422 -17.568  -5.129  1.00  0.00           N  
ATOM   3229  CA  GLN A 401      -9.434 -18.630  -4.938  1.00  0.00           C  
ATOM   3230  C   GLN A 401      -9.501 -19.710  -6.027  1.00  0.00           C  
ATOM   3231  O   GLN A 401      -8.487 -20.030  -6.631  1.00  0.00           O  
ATOM   3232  CB  GLN A 401      -9.603 -19.241  -3.540  1.00  0.00           C  
ATOM   3233  CG  GLN A 401      -9.198 -18.227  -2.464  1.00  0.00           C  
ATOM   3234  CD  GLN A 401      -9.145 -18.824  -1.067  1.00  0.00           C  
ATOM   3235  OE1 GLN A 401      -9.789 -19.808  -0.739  1.00  0.00           O  
ATOM   3236  NE2 GLN A 401      -8.367 -18.232  -0.190  1.00  0.00           N  
ATOM   3237  N   ASN A 402     -10.686 -20.229  -6.345  1.00  0.00           N  
ATOM   3238  CA  ASN A 402     -10.842 -21.274  -7.361  1.00  0.00           C  
ATOM   3239  C   ASN A 402     -10.511 -20.774  -8.772  1.00  0.00           C  
ATOM   3240  O   ASN A 402      -9.914 -21.496  -9.564  1.00  0.00           O  
ATOM   3241  CB  ASN A 402     -12.269 -21.834  -7.301  1.00  0.00           C  
ATOM   3242  CG  ASN A 402     -12.530 -22.674  -6.064  1.00  0.00           C  
ATOM   3243  OD1 ASN A 402     -11.644 -23.176  -5.403  1.00  0.00           O  
ATOM   3244  ND2 ASN A 402     -13.786 -22.869  -5.715  1.00  0.00           N  
ATOM   3245  N   GLU A 403     -10.879 -19.537  -9.105  1.00  0.00           N  
ATOM   3246  CA  GLU A 403     -10.578 -18.958 -10.410  1.00  0.00           C  
ATOM   3247  C   GLU A 403      -9.068 -18.740 -10.574  1.00  0.00           C  
ATOM   3248  O   GLU A 403      -8.512 -19.034 -11.638  1.00  0.00           O  
ATOM   3249  CB  GLU A 403     -11.321 -17.626 -10.595  1.00  0.00           C  
ATOM   3250  CG  GLU A 403     -12.846 -17.779 -10.682  1.00  0.00           C  
ATOM   3251  CD  GLU A 403     -13.583 -16.433 -10.803  1.00  0.00           C  
ATOM   3252  OE1 GLU A 403     -14.835 -16.449 -10.811  1.00  0.00           O  
ATOM   3253  OE2 GLU A 403     -12.914 -15.374 -10.853  1.00  0.00           O  
ATOM   3254  N   PHE A 404      -8.390 -18.293  -9.530  1.00  0.00           N  
ATOM   3255  CA  PHE A 404      -6.940 -18.182  -9.520  1.00  0.00           C  
ATOM   3256  C   PHE A 404      -6.267 -19.553  -9.661  1.00  0.00           C  
ATOM   3257  O   PHE A 404      -5.395 -19.714 -10.518  1.00  0.00           O  
ATOM   3258  CB  PHE A 404      -6.469 -17.459  -8.256  1.00  0.00           C  
ATOM   3259  CG  PHE A 404      -4.962 -17.320  -8.223  1.00  0.00           C  
ATOM   3260  CD1 PHE A 404      -4.181 -18.257  -7.527  1.00  0.00           C  
ATOM   3261  CD2 PHE A 404      -4.333 -16.327  -8.992  1.00  0.00           C  
ATOM   3262  CE1 PHE A 404      -2.786 -18.218  -7.607  1.00  0.00           C  
ATOM   3263  CE2 PHE A 404      -2.938 -16.278  -9.082  1.00  0.00           C  
ATOM   3264  CZ  PHE A 404      -2.160 -17.227  -8.397  1.00  0.00           C  
ATOM   3265  N   ALA A 405      -6.709 -20.557  -8.900  1.00  0.00           N  
ATOM   3266  CA  ALA A 405      -6.161 -21.908  -8.936  1.00  0.00           C  
ATOM   3267  C   ALA A 405      -6.294 -22.568 -10.320  1.00  0.00           C  
ATOM   3268  O   ALA A 405      -5.403 -23.299 -10.738  1.00  0.00           O  
ATOM   3269  CB  ALA A 405      -6.858 -22.738  -7.853  1.00  0.00           C  
ATOM   3270  N   ASN A 406      -7.358 -22.262 -11.058  1.00  0.00           N  
ATOM   3271  CA  ASN A 406      -7.550 -22.736 -12.429  1.00  0.00           C  
ATOM   3272  C   ASN A 406      -6.705 -21.986 -13.476  1.00  0.00           C  
ATOM   3273  O   ASN A 406      -6.576 -22.455 -14.611  1.00  0.00           O  
ATOM   3274  CB  ASN A 406      -9.047 -22.630 -12.768  1.00  0.00           C  
ATOM   3275  CG  ASN A 406      -9.901 -23.647 -12.021  1.00  0.00           C  
ATOM   3276  OD1 ASN A 406      -9.481 -24.728 -11.666  1.00  0.00           O  
ATOM   3277  ND2 ASN A 406     -11.152 -23.339 -11.808  1.00  0.00           N  
ATOM   3278  N   CYS A 407      -6.167 -20.830 -13.146  1.00  0.00           N  
ATOM   3279  CA  CYS A 407      -5.391 -19.986 -14.053  1.00  0.00           C  
ATOM   3280  C   CYS A 407      -3.881 -20.152 -13.870  1.00  0.00           C  
ATOM   3281  O   CYS A 407      -3.129 -20.098 -14.853  1.00  0.00           O  
ATOM   3282  CB  CYS A 407      -5.819 -18.532 -13.825  1.00  0.00           C  
ATOM   3283  SG  CYS A 407      -5.056 -17.309 -14.943  1.00  0.00           S  
ATOM   3284  N   VAL A 408      -3.418 -20.294 -12.622  1.00  0.00           N  
ATOM   3285  CA  VAL A 408      -2.006 -20.341 -12.274  1.00  0.00           C  
ATOM   3286  C   VAL A 408      -1.322 -21.567 -12.877  1.00  0.00           C  
ATOM   3287  O   VAL A 408      -1.873 -22.666 -12.889  1.00  0.00           O  
ATOM   3288  CB  VAL A 408      -1.808 -20.243 -10.749  1.00  0.00           C  
ATOM   3289  CG1 VAL A 408      -2.270 -21.488  -9.985  1.00  0.00           C  
ATOM   3290  CG2 VAL A 408      -0.344 -19.973 -10.395  1.00  0.00           C  
ATOM   3291  N   VAL A 409      -0.104 -21.377 -13.366  1.00  0.00           N  
ATOM   3292  CA  VAL A 409       0.729 -22.457 -13.905  1.00  0.00           C  
ATOM   3293  C   VAL A 409       2.002 -22.535 -13.075  1.00  0.00           C  
ATOM   3294  O   VAL A 409       2.830 -21.625 -13.086  1.00  0.00           O  
ATOM   3295  CB  VAL A 409       1.030 -22.258 -15.402  1.00  0.00           C  
ATOM   3296  CG1 VAL A 409       1.846 -23.435 -15.952  1.00  0.00           C  
ATOM   3297  CG2 VAL A 409      -0.261 -22.164 -16.227  1.00  0.00           C  
ATOM   3298  N   TRP A 410       2.150 -23.643 -12.348  1.00  0.00           N  
ATOM   3299  CA  TRP A 410       3.351 -23.933 -11.582  1.00  0.00           C  
ATOM   3300  C   TRP A 410       4.443 -24.504 -12.491  1.00  0.00           C  
ATOM   3301  O   TRP A 410       4.150 -25.232 -13.443  1.00  0.00           O  
ATOM   3302  CB  TRP A 410       2.991 -24.880 -10.421  1.00  0.00           C  
ATOM   3303  CG  TRP A 410       1.910 -24.338  -9.522  1.00  0.00           C  
ATOM   3304  CD1 TRP A 410       0.627 -24.775  -9.474  1.00  0.00           C  
ATOM   3305  CD2 TRP A 410       2.000 -23.216  -8.581  1.00  0.00           C  
ATOM   3306  NE1 TRP A 410      -0.093 -24.009  -8.562  1.00  0.00           N  
ATOM   3307  CE2 TRP A 410       0.706 -23.038  -8.002  1.00  0.00           C  
ATOM   3308  CE3 TRP A 410       3.036 -22.347  -8.185  1.00  0.00           C  
ATOM   3309  CZ2 TRP A 410       0.454 -22.021  -7.052  1.00  0.00           C  
ATOM   3310  CZ3 TRP A 410       2.775 -21.329  -7.235  1.00  0.00           C  
ATOM   3311  CH2 TRP A 410       1.501 -21.170  -6.684  1.00  0.00           C  
ATOM   3312  N   ASN A 411       5.685 -24.120 -12.233  1.00  0.00           N  
ATOM   3313  CA  ASN A 411       6.869 -24.645 -12.930  1.00  0.00           C  
ATOM   3314  C   ASN A 411       7.396 -25.920 -12.254  1.00  0.00           C  
ATOM   3315  O   ASN A 411       7.278 -26.024 -11.020  1.00  0.00           O  
ATOM   3316  CB  ASN A 411       7.974 -23.585 -12.992  1.00  0.00           C  
ATOM   3317  CG  ASN A 411       7.711 -22.414 -13.931  1.00  0.00           C  
ATOM   3318  OD1 ASN A 411       7.043 -22.486 -14.964  1.00  0.00           O  
ATOM   3319  ND2 ASN A 411       8.280 -21.266 -13.630  1.00  0.00           N  
ATOM   3320  OXT ASN A 411       7.956 -26.761 -13.023  1.00  0.00           O  
ATOM   3321  MG  MG  B   0       2.809  -4.645   5.784  1.00  0.00           *  
CONECT    1    2                                                      
CONECT    2    1    3    5                                            
CONECT    3    4    4    2   12                                       
CONECT    4    3    3                                                 
CONECT    5    2    6                                                 
CONECT    6    5    7    7    8                                       
CONECT    7    6    6    9                                            
CONECT    8    6   10   10                                            
CONECT    9    7   11   11                                            
CONECT   10    8    8   11                                            
CONECT   11    9    9   10                                            
CONECT   12    3   13                                                 
CONECT   13   16   12   14                                            
CONECT   14   13   21   15   15                                       
CONECT   15   14   14                                                 
CONECT   16   17   13                                                 
CONECT   17   18   16                                                 
CONECT   18   19   19   17   20                                       
CONECT   19   18   18                                                 
CONECT   20   18                                                      
CONECT   21   14   22                                                 
CONECT   22   21   23   25                                            
CONECT   23   24   24   22   29                                       
CONECT   24   23   23                                                 
CONECT   25   22   26                                                 
CONECT   26   25   27                                                 
CONECT   27   28   26                                                 
CONECT   28   27                                                      
CONECT   29   23   30                                                 
CONECT   30   29   31   33                                            
CONECT   31   30   43   32   32                                       
CONECT   32   31   31                                                 
CONECT   33   30   34                                                 
CONECT   34   36   36   35   33                                       
CONECT   35   37   34                                                 
CONECT   36   39   38   34   34                                       
CONECT   37   38   38   35                                            
CONECT   38   40   36   37   37                                       
CONECT   39   41   41   36                                            
CONECT   40   42   42   38                                            
CONECT   41   42   39   39                                            
CONECT   42   41   40   40                                            
CONECT   43   31   44                                                 
CONECT   44   47   43   45                                            
CONECT   45   46   46   44   52                                       
CONECT   46   45   45                                                 
CONECT   47   48   44                                                 
CONECT   48   49   47                                                 
CONECT   49   50   50   51   48                                       
CONECT   50   49   49                                                 
CONECT   51   49                                                      
CONECT   52   45   53                                                 
CONECT   53   52   54   56                                            
CONECT   54   53   60   55   55                                       
CONECT   55   54   54                                                 
CONECT   56   53   57                                                 
CONECT   57   56   58   59                                            
CONECT   58   57                                                      
CONECT   59   57                                                      
CONECT   60   54   61                                                 
CONECT   61   64   60   62                                            
CONECT   62   63   63   61   67                                       
CONECT   63   62   62                                                 
CONECT   64   66   65   61                                            
CONECT   65   64                                                      
CONECT   66   64                                                      
CONECT   67   62   68                                                 
CONECT   68   71   67   69                                            
CONECT   69   70   70   68   75                                       
CONECT   70   69   69                                                 
CONECT   71   72   68                                                 
CONECT   72   74   74   71   73                                       
CONECT   73   72                                                      
CONECT   74   72   72                                                 
CONECT   75   69   76                                                 
CONECT   76   75   77   79                                            
CONECT   77   76   78   78   83                                       
CONECT   78   77   77                                                 
CONECT   79   76   80   81                                            
CONECT   80   79   82                                                 
CONECT   81   79                                                      
CONECT   82   80                                                      
CONECT   83   77   84                                                 
CONECT   84   83   87   85                                            
CONECT   85   84   86   86   93                                       
CONECT   86   85   85                                                 
CONECT   87   88   84                                                 
CONECT   88   90   90   87   89                                       
CONECT   89   88   91                                                 
CONECT   90   92   88   88                                            
CONECT   91   92   92   89                                            
CONECT   92   90   91   91                                            
CONECT   93   85   94                                                 
CONECT   94   93   97   95                                            
CONECT   95   94  101   96   96                                       
CONECT   96   95   95                                                 
CONECT   97   94   98                                                 
CONECT   98   99   97  100                                            
CONECT   99   98                                                      
CONECT  100   98                                                      
CONECT  101   95  102                                                 
CONECT  102  101  105  103                                            
CONECT  103  102  104  104  109                                       
CONECT  104  103  103                                                 
CONECT  105  102  106                                                 
CONECT  106  105  108  108  107                                       
CONECT  107  106                                                      
CONECT  108  106  106                                                 
CONECT  109  103  115  110                                            
CONECT  110  109  111  113                                            
CONECT  111  110  116  112  112                                       
CONECT  112  111  111                                                 
CONECT  113  110  114                                                 
CONECT  114  115  113                                                 
CONECT  115  109  114                                                 
CONECT  116  111  117                                                 
CONECT  117  118  116  120                                            
CONECT  118  124  119  119  117                                       
CONECT  119  118  118                                                 
CONECT  120  117  121                                                 
CONECT  121  120  122                                                 
CONECT  122  121  123                                                 
CONECT  123  122                                                      
CONECT  124  125  118                                                 
CONECT  125  128  126  124                                            
CONECT  126  136  125  127  127                                       
CONECT  127  126  126                                                 
CONECT  128  129  125                                                 
CONECT  129  131  131  130  128                                       
CONECT  130  132  132  129                                            
CONECT  131  133  129  129                                            
CONECT  132  134  130  130                                            
CONECT  133  134  134  131                                            
CONECT  134  135  133  133  132                                       
CONECT  135  134                                                      
CONECT  136  137  126                                                 
CONECT  137  138  136  140                                            
CONECT  138  139  139  143  137                                       
CONECT  139  138  138                                                 
CONECT  140  137  142  141                                            
CONECT  141  140                                                      
CONECT  142  140                                                      
CONECT  143  144  138                                                 
CONECT  144  147  145  143                                            
CONECT  145  150  144  146  146                                       
CONECT  146  145  145                                                 
CONECT  147  148  149  144                                            
CONECT  148  147                                                      
CONECT  149  147                                                      
CONECT  150  151  145                                                 
CONECT  151  150  152                                                 
CONECT  152  151  153  153  154                                       
CONECT  153  152  152                                                 
CONECT  154  152  155                                                 
CONECT  155  156  154  158                                            
CONECT  156  157  157  160  155                                       
CONECT  157  156  156                                                 
CONECT  158  159  155                                                 
CONECT  159  158                                                      
CONECT  160  161  156                                                 
CONECT  161  162  164  160                                            
CONECT  162  168  161  163  163                                       
CONECT  163  162  162                                                 
CONECT  164  165  161                                                 
CONECT  165  166  166  167  164                                       
CONECT  166  165  165                                                 
CONECT  167  165                                                      
CONECT  168  174  169  162                                            
CONECT  169  172  170  168                                            
CONECT  170  169  175  171  171                                       
CONECT  171  170  170                                                 
CONECT  172  173  169                                                 
CONECT  173  172  174                                                 
CONECT  174  173  168                                                 
CONECT  175  170  176                                                 
CONECT  176  175  179  177                                            
CONECT  177  176  178  178  183                                       
CONECT  178  177  177                                                 
CONECT  179  180  176                                                 
CONECT  180  182  181  179                                            
CONECT  181  180                                                      
CONECT  182  180                                                      
CONECT  183  177  184                                                 
CONECT  184  183  185  187                                            
CONECT  185  192  184  186  186                                       
CONECT  186  185  185                                                 
CONECT  187  184  188                                                 
CONECT  188  187  189                                                 
CONECT  189  188  190                                                 
CONECT  190  189  191                                                 
CONECT  191  190                                                      
CONECT  192  193  185                                                 
CONECT  193  194  192  196                                            
CONECT  194  200  193  195  195                                       
CONECT  195  194  194                                                 
CONECT  196  193  197                                                 
CONECT  197  199  196  198                                            
CONECT  198  197                                                      
CONECT  199  197                                                      
CONECT  200  201  194                                                 
CONECT  201  204  200  202                                            
CONECT  202  201  203  203  206                                       
CONECT  203  202  202                                                 
CONECT  204  205  201                                                 
CONECT  205  316  204                                                 
CONECT  206  202  207                                                 
CONECT  207  206  208  210                                            
CONECT  208  207  217  209  209                                       
CONECT  209  208  208                                                 
CONECT  210  207  211                                                 
CONECT  211  210  212                                                 
CONECT  212  211  213                                                 
CONECT  213  212  214  214                                            
CONECT  214  213  213  216  215                                       
CONECT  215  214                                                      
CONECT  216  214                                                      
CONECT  217  208  218                                                 
CONECT  218  219  217  221                                            
CONECT  219  220  220  226  218                                       
CONECT  220  219  219                                                 
CONECT  221  218  222                                                 
CONECT  222  221  223                                                 
CONECT  223  222  225  225  224                                       
CONECT  224  223                                                      
CONECT  225  223  223                                                 
CONECT  226  227  219                                                 
CONECT  227  228  226                                                 
CONECT  228  230  229  229  227                                       
CONECT  229  228  228                                                 
CONECT  230  231  228                                                 
CONECT  231  232  234  230                                            
CONECT  232  239  233  233  231                                       
CONECT  233  232  232                                                 
CONECT  234  231  235                                                 
CONECT  235  234  236                                                 
CONECT  236  235  237                                                 
CONECT  237  236  238                                                 
CONECT  238  237                                                      
CONECT  239  240  232                                                 
CONECT  240  241  239                                                 
CONECT  241  243  242  242  240                                       
CONECT  242  241  241                                                 
CONECT  243  244  241                                                 
CONECT  244  247  245  243                                            
CONECT  245  246  246  244  251                                       
CONECT  246  245  245                                                 
CONECT  247  248  244                                                 
CONECT  248  250  247  249  249                                       
CONECT  249  248  248                                                 
CONECT  250  248                                                      
CONECT  251  245  252                                                 
CONECT  252  253  251  255                                            
CONECT  253  256  252  254  254                                       
CONECT  254  253  253                                                 
CONECT  255  252                                                      
CONECT  256  257  253                                                 
CONECT  257  256  258                                                 
CONECT  258  257  260  259  259                                       
CONECT  259  258  258                                                 
CONECT  260  258  261                                                 
CONECT  261  260  264  262                                            
CONECT  262  269  261  263  263                                       
CONECT  263  262  262                                                 
CONECT  264  261  265                                                 
CONECT  265  264  266                                                 
CONECT  266  265  267                                                 
CONECT  267  266  268                                                 
CONECT  268  267                                                      
CONECT  269  270  262                                                 
CONECT  270  273  271  269                                            
CONECT  271  272  272  270  281                                       
CONECT  272  271  271                                                 
CONECT  273  274  270                                                 
CONECT  274  276  276  273  275                                       
CONECT  275  274  277  277                                            
CONECT  276  278  274  274                                            
CONECT  277  279  275  275                                            
CONECT  278  276  279  279                                            
CONECT  279  278  278  280  277                                       
CONECT  280  279                                                      
CONECT  281  271  282                                                 
CONECT  282  283  281                                                 
CONECT  283  284  284  285  282                                       
CONECT  284  283  283                                                 
CONECT  285  286  283                                                 
CONECT  286  287  285  289                                            
CONECT  287  293  286  288  288                                       
CONECT  288  287  287                                                 
CONECT  289  286  290                                                 
CONECT  290  291  291  292  289                                       
CONECT  291  290  290                                                 
CONECT  292  290                                                      
CONECT  293  294  287                                                 
CONECT  294  297  293  295                                            
CONECT  295  294  296  296  305                                       
CONECT  296  295  295                                                 
CONECT  297  298  294                                                 
CONECT  298  300  300  299  297                                       
CONECT  299  301  301  298                                            
CONECT  300  302  298  298                                            
CONECT  301  303  299  299                                            
CONECT  302  303  303  300                                            
CONECT  303  304  302  302  301                                       
CONECT  304  303                                                      
CONECT  305  295  306                                                 
CONECT  306  305  309  307                                            
CONECT  307  306  311  308  308                                       
CONECT  308  307  307                                                 
CONECT  309  310  306                                                 
CONECT  310  309                                                      
CONECT  311  307  312                                                 
CONECT  312  311  313  315                                            
CONECT  313  314  314  312  317                                       
CONECT  314  313  313                                                 
CONECT  315  312  316                                                 
CONECT  316  315  205                                                 
CONECT  317  313  318                                                 
CONECT  318  319  317  321                                            
CONECT  319  325  318  320  320                                       
CONECT  320  319  319                                                 
CONECT  321  318  322                                                 
CONECT  322  323  323  321  324                                       
CONECT  323  322  322                                                 
CONECT  324  322                                                      
CONECT  325  326  319                                                 
CONECT  326  329  325  327                                            
CONECT  327  326  330  328  328                                       
CONECT  328  327  327                                                 
CONECT  329  326                                                      
CONECT  330  327  331                                                 
CONECT  331  330  334  332                                            
CONECT  332  333  333  331  338                                       
CONECT  333  332  332                                                 
CONECT  334  335  331                                                 
CONECT  335  336  336  337  334                                       
CONECT  336  335  335                                                 
CONECT  337  335                                                      
CONECT  338  332  339                                                 
CONECT  339  340  338  342                                            
CONECT  340  346  341  341  339                                       
CONECT  341  340  340                                                 
CONECT  342  339  343                                                 
CONECT  343  342  344                                                 
CONECT  344  345  343                                                 
CONECT  345  344                                                      
CONECT  346  347  340                                                 
CONECT  347  348  350  346                                            
CONECT  348  349  349  351  347                                       
CONECT  349  348  348                                                 
CONECT  350  347                                                      
CONECT  351  352  348                                                 
CONECT  352  355  353  351                                            
CONECT  353  354  354  352  359                                       
CONECT  354  353  353                                                 
CONECT  355  356  352                                                 
CONECT  356  357  358  355                                            
CONECT  357  356                                                      
CONECT  358  356                                                      
CONECT  359  353  360                                                 
CONECT  360  359  361  363                                            
CONECT  361  362  362  360  367                                       
CONECT  362  361  361                                                 
CONECT  363  360  364                                                 
CONECT  364  366  363  365                                            
CONECT  365  364                                                      
CONECT  366  364                                                      
CONECT  367  361  368                                                 
CONECT  368  369  367  371                                            
CONECT  369  375  370  370  368                                       
CONECT  370  369  369                                                 
CONECT  371  368  372                                                 
CONECT  372  371  373  373  374                                       
CONECT  373  372  372                                                 
CONECT  374  372                                                      
CONECT  375  376  369                                                 
CONECT  376  377  379  375                                            
CONECT  377  378  378  381  376                                       
CONECT  378  377  377                                                 
CONECT  379  380  376                                                 
CONECT  380  379                                                      
CONECT  381  382  377                                                 
CONECT  382  385  383  381                                            
CONECT  383  384  384  382  389                                       
CONECT  384  383  383                                                 
CONECT  385  386  382                                                 
CONECT  386  387  388  385                                            
CONECT  387  386                                                      
CONECT  388  386                                                      
CONECT  389  383  390                                                 
CONECT  390  391  389  393                                            
CONECT  391  392  392  396  390                                       
CONECT  392  391  391                                                 
CONECT  393  390  394  395                                            
CONECT  394  393                                                      
CONECT  395  393                                                      
CONECT  396  397  391                                                 
CONECT  397  398  400  396                                            
CONECT  398  405  399  399  397                                       
CONECT  399  398  398                                                 
CONECT  400  397  401                                                 
CONECT  401  400  402                                                 
CONECT  402  401  403                                                 
CONECT  403  402  404                                                 
CONECT  404  403                                                      
CONECT  405  406  398                                                 
CONECT  406  409  407  405                                            
CONECT  407  408  408  406  416                                       
CONECT  408  407  407                                                 
CONECT  409  410  406                                                 
CONECT  410  412  412  411  409                                       
CONECT  411  413  413  410                                            
CONECT  412  414  410  410                                            
CONECT  413  415  411  411                                            
CONECT  414  415  415  412                                            
CONECT  415  414  414  413                                            
CONECT  416  407  417                                                 
CONECT  417  416  418  420                                            
CONECT  418  419  419  417  424                                       
CONECT  419  418  418                                                 
CONECT  420  417  421  422                                            
CONECT  421  420  423                                                 
CONECT  422  420                                                      
CONECT  423  421                                                      
CONECT  424  418  425                                                 
CONECT  425  426  424  428                                            
CONECT  426  433  427  427  425                                       
CONECT  427  426  426                                                 
CONECT  428  425  429                                                 
CONECT  429  428  430                                                 
CONECT  430  429  431                                                 
CONECT  431  430  432                                                 
CONECT  432  431                                                      
CONECT  433  434  426                                                 
CONECT  434  435  437  433                                            
CONECT  435  436  436  444  434                                       
CONECT  436  435  435                                                 
CONECT  437  434  438                                                 
CONECT  438  437  439                                                 
CONECT  439  438  440                                                 
CONECT  440  439  441  441                                            
CONECT  441  442  440  440  443                                       
CONECT  442  441                                                      
CONECT  443  441                                                      
CONECT  444  445  435                                                 
CONECT  445  448  446  444                                            
CONECT  446  447  447  445  452                                       
CONECT  447  446  446                                                 
CONECT  448  449  445                                                 
CONECT  449  450  450  448  451                                       
CONECT  450  449  449                                                 
CONECT  451  449                                                      
CONECT  452  446  453                                                 
CONECT  453  452  454  456                                            
CONECT  454  459  453  455  455                                       
CONECT  455  454  454                                                 
CONECT  456  453  457  458                                            
CONECT  457  456                                                      
CONECT  458  456                                                      
CONECT  459  460  454                                                 
CONECT  460  463  459  461                                            
CONECT  461  460  467  462  462                                       
CONECT  462  461  461                                                 
CONECT  463  464  460                                                 
CONECT  464  466  466  465  463                                       
CONECT  465  464                                                      
CONECT  466  464  464                                                 
CONECT  467  461  468                                                 
CONECT  468  467  471  469                                            
CONECT  469  474  468  470  470                                       
CONECT  470  469  469                                                 
CONECT  471  473  468  472                                            
CONECT  472  471                                                      
CONECT  473  471                                                      
CONECT  474  475  469                                                 
CONECT  475  478  476  474                                            
CONECT  476  477  477  475  482                                       
CONECT  477  476  476                                                 
CONECT  478  479  475                                                 
CONECT  479  481  478  480  480                                       
CONECT  480  479  479                                                 
CONECT  481  479                                                      
CONECT  482  476  483                                                 
CONECT  483  482  484                                                 
CONECT  484  483  485  485  486                                       
CONECT  485  484  484                                                 
CONECT  486  484  487                                                 
CONECT  487  486  488  490                                            
CONECT  488  495  487  489  489                                       
CONECT  489  488  488                                                 
CONECT  490  487  491                                                 
CONECT  491  490  492                                                 
CONECT  492  491  493                                                 
CONECT  493  492  494                                                 
CONECT  494  493                                                      
CONECT  495  496  488                                                 
CONECT  496  499  495  497                                            
CONECT  497  498  498  496  502                                       
CONECT  498  497  497                                                 
CONECT  499  501  500  496                                            
CONECT  500  499                                                      
CONECT  501  499                                                      
CONECT  502  497  503                                                 
CONECT  503  502  504  506                                            
CONECT  504  510  503  505  505                                       
CONECT  505  504  504                                                 
CONECT  506  503  507                                                 
CONECT  507  506  508                                                 
CONECT  508  509  507                                                 
CONECT  509  508                                                      
CONECT  510  511  504                                                 
CONECT  511  514  510  512                                            
CONECT  512  513  513  511  517                                       
CONECT  513  512  512                                                 
CONECT  514  516  515  511                                            
CONECT  515  514                                                      
CONECT  516  514                                                      
CONECT  517  512  518                                                 
CONECT  518  517  519  521                                            
CONECT  519  529  518  520  520                                       
CONECT  520  519  519                                                 
CONECT  521  518  522                                                 
CONECT  522  521  524  524  523                                       
CONECT  523  522  525  525                                            
CONECT  524  522  522  526                                            
CONECT  525  523  523  527                                            
CONECT  526  524  527  527                                            
CONECT  527  526  526  525  528                                       
CONECT  528  527                                                      
CONECT  529  530  519                                                 
CONECT  530  533  529  531                                            
CONECT  531  530  532  532  537                                       
CONECT  532  531  531                                                 
CONECT  533  534  530                                                 
CONECT  534  535  535  536  533                                       
CONECT  535  534  534                                                 
CONECT  536  534                                                      
CONECT  537  531  538                                                 
CONECT  538  537  539                                                 
CONECT  539  540  540  538  541                                       
CONECT  540  539  539                                                 
CONECT  541  539  542                                                 
CONECT  542  545  541  543                                            
CONECT  543  544  544  542  549                                       
CONECT  544  543  543                                                 
CONECT  545  546  542                                                 
CONECT  546  548  548  545  547                                       
CONECT  547  546                                                      
CONECT  548  546  546                                                 
CONECT  549  543  550                                                 
CONECT  550  549  551  553                                            
CONECT  551  550  552  552  557                                       
CONECT  552  551  551                                                 
CONECT  553  550  554  555                                            
CONECT  554  556  553                                                 
CONECT  555  553                                                      
CONECT  556  554                                                      
CONECT  557  551  558                                                 
CONECT  558  557  559  561                                            
CONECT  559  560  560  564  558                                       
CONECT  560  559  559                                                 
CONECT  561  558  562  563                                            
CONECT  562  561                                                      
CONECT  563  561                                                      
CONECT  564  565  559                                                 
CONECT  565  568  566  564                                            
CONECT  566  570  565  567  567                                       
CONECT  567  566  566                                                 
CONECT  568  565  569                                                 
CONECT  569  568                                                      
CONECT  570  571  566                                                 
CONECT  571  574  570  572                                            
CONECT  572  571  573  573  581                                       
CONECT  573  572  572                                                 
CONECT  574  575  571                                                 
CONECT  575  576  574                                                 
CONECT  576  577  575                                                 
CONECT  577  578  578  576                                            
CONECT  578  579  580  577  577                                       
CONECT  579  578                                                      
CONECT  580  578                                                      
CONECT  581  572  582                                                 
CONECT  582  581  585  583                                            
CONECT  583  582  586  584  584                                       
CONECT  584  583  583                                                 
CONECT  585  582                                                      
CONECT  586  583  587                                                 
CONECT  587  586  590  588                                            
CONECT  588  587  594  589  589                                       
CONECT  589  588  588                                                 
CONECT  590  591  587  592                                            
CONECT  591  593  590                                                 
CONECT  592  590                                                      
CONECT  593  591                                                      
CONECT  594  600  588  595                                            
CONECT  595  594  598  596                                            
CONECT  596  595  601  597  597                                       
CONECT  597  596  596                                                 
CONECT  598  599  595                                                 
CONECT  599  600  598                                                 
CONECT  600  594  599                                                 
CONECT  601  596  602                                                 
CONECT  602  601  603  605                                            
CONECT  603  610  604  604  602                                       
CONECT  604  603  603                                                 
CONECT  605  602  606                                                 
CONECT  606  605  607                                                 
CONECT  607  606  608                                                 
CONECT  608  607  609                                                 
CONECT  609  608                                                      
CONECT  610  611  603                                                 
CONECT  611  614  610  612                                            
CONECT  612  611  613  613  622                                       
CONECT  613  612  612                                                 
CONECT  614  615  611                                                 
CONECT  615  617  617  616  614                                       
CONECT  616  618  618  615                                            
CONECT  617  619  615  615                                            
CONECT  618  620  616  616                                            
CONECT  619  620  620  617                                            
CONECT  620  621  619  619  618                                       
CONECT  621  620                                                      
CONECT  622  612  623                                                 
CONECT  623  622  624  626                                            
CONECT  624  625  625  623  630                                       
CONECT  625  624  624                                                 
CONECT  626  623  627                                                 
CONECT  627  628  628  626  629                                       
CONECT  628  627  627                                                 
CONECT  629  627                                                      
CONECT  630  624  631                                                 
CONECT  631  630  632  634                                            
CONECT  632  633  633  631  638                                       
CONECT  633  632  632                                                 
CONECT  634  631  635                                                 
CONECT  635  636  634  637                                            
CONECT  636  635                                                      
CONECT  637  635                                                      
CONECT  638  632  639                                                 
CONECT  639  640  638  642                                            
CONECT  640  646  641  641  639                                       
CONECT  641  640  640                                                 
CONECT  642  639  643                                                 
CONECT  643  642  644  644  645                                       
CONECT  644  643  643                                                 
CONECT  645  643                                                      
CONECT  646  647  640                                                 
CONECT  647  648  650  646                                            
CONECT  648  649  649  658  647                                       
CONECT  649  648  648                                                 
CONECT  650  651  647                                                 
CONECT  651  652  652  653  650                                       
CONECT  652  654  651  651                                            
CONECT  653  655  655  651                                            
CONECT  654  656  656  652                                            
CONECT  655  656  653  653                                            
CONECT  656  657  654  654  655                                       
CONECT  657  656                                                      
CONECT  658  659  648                                                 
CONECT  659  662  660  658                                            
CONECT  660  661  661  659  665                                       
CONECT  661  660  660                                                 
CONECT  662  663  664  659                                            
CONECT  663  662                                                      
CONECT  664  662                                                      
CONECT  665  660  666                                                 
CONECT  666  665  667  669                                            
CONECT  667  668  668  674  666                                       
CONECT  668  667  667                                                 
CONECT  669  666  670                                                 
CONECT  670  669  671                                                 
CONECT  671  670  672                                                 
CONECT  672  671  673                                                 
CONECT  673  672                                                      
CONECT  674  675  667                                                 
CONECT  675  676  674  678                                            
CONECT  676  683  677  677  675                                       
CONECT  677  676  676                                                 
CONECT  678  675  679                                                 
CONECT  679  678  680                                                 
CONECT  680  682  679  681  681                                       
CONECT  681  680  680                                                 
CONECT  682  680                                                      
CONECT  683  684  676                                                 
CONECT  684  687  685  683                                            
CONECT  685  686  686  684  689                                       
CONECT  686  685  685                                                 
CONECT  687  688  684                                                 
CONECT  688  687                                                      
CONECT  689  685  690                                                 
CONECT  690  689  691  693                                            
CONECT  691  692  692  690  697                                       
CONECT  692  691  691                                                 
CONECT  693  690  694  695                                            
CONECT  694  696  693                                                 
CONECT  695  693                                                      
CONECT  696  694                                                      
CONECT  697  691  698                                                 
CONECT  698  699  697  701                                            
CONECT  699  704  700  700  698                                       
CONECT  700  699  699                                                 
CONECT  701  698  702  703                                            
CONECT  702  701                                                      
CONECT  703  701                                                      
CONECT  704  705  699                                                 
CONECT  705  706  708  704                                            
CONECT  706  707  707  712  705                                       
CONECT  707  706  706                                                 
CONECT  708  705  709                                                 
CONECT  709  708  711  710  710                                       
CONECT  710  709  709                                                 
CONECT  711  709                                                      
CONECT  712  713  706                                                 
CONECT  713  716  714  712                                            
CONECT  714  715  715  713  717                                       
CONECT  715  714  714                                                 
CONECT  716  713                                                      
CONECT  717  714  718                                                 
CONECT  718  717  719  721                                            
CONECT  719  720  720  718  724                                       
CONECT  720  719  719                                                 
CONECT  721  718  722  723                                            
CONECT  722  721                                                      
CONECT  723  721                                                      
CONECT  724  719  725                                                 
CONECT  725  726  724  728                                            
CONECT  726  729  727  727  725                                       
CONECT  727  726  726                                                 
CONECT  728  725                                                      
CONECT  729  730  726                                                 
CONECT  730  731  733  729                                            
CONECT  731  732  732  737  730                                       
CONECT  732  731  731                                                 
CONECT  733  734  730                                                 
CONECT  734  736  735  733                                            
CONECT  735  734                                                      
CONECT  736  734                                                      
CONECT  737  738  731                                                 
CONECT  738  741  739  737                                            
CONECT  739  740  740  738  745                                       
CONECT  740  739  739                                                 
CONECT  741  742  738                                                 
CONECT  742  744  743  741                                            
CONECT  743  742                                                      
CONECT  744  742                                                      
CONECT  745  739  746                                                 
CONECT  746  747  745  749                                            
CONECT  747  754  748  748  746                                       
CONECT  748  747  747                                                 
CONECT  749  746  750                                                 
CONECT  750  749  751                                                 
CONECT  751  750  752                                                 
CONECT  752  751  753                                                 
CONECT  753  752                                                      
CONECT  754  755  747                                                 
CONECT  755  756  758  754                                            
CONECT  756  757  757  763  755                                       
CONECT  757  756  756                                                 
CONECT  758  755  759                                                 
CONECT  759  758  760                                                 
CONECT  760  759  761                                                 
CONECT  761  760  762                                                 
CONECT  762  761                                                      
CONECT  763  764  756                                                 
CONECT  764  767  765  763                                            
CONECT  765  764  766  766  774                                       
CONECT  766  765  765                                                 
CONECT  767  768  764                                                 
CONECT  768  769  769  767  770                                       
CONECT  769  771  768  768                                            
CONECT  770  768  772  772                                            
CONECT  771  769  773  773                                            
CONECT  772  773  770  770                                            
CONECT  773  771  771  772                                            
CONECT  774  765  775                                                 
CONECT  775  776  774  778                                            
CONECT  776  777  777  783  775                                       
CONECT  777  776  776                                                 
CONECT  778  775  779                                                 
CONECT  779  778  780                                                 
CONECT  780  782  782  779  781                                       
CONECT  781  780                                                      
CONECT  782  780  780                                                 
CONECT  783  784  776                                                 
CONECT  784  785  787  783                                            
CONECT  785  786  786  791  784                                       
CONECT  786  785  785                                                 
CONECT  787  784  788                                                 
CONECT  788  787  790  790  789                                       
CONECT  789  788                                                      
CONECT  790  788  788                                                 
CONECT  791  792  785                                                 
CONECT  792  795  793  791                                            
CONECT  793  802  792  794  794                                       
CONECT  794  793  793                                                 
CONECT  795  796  792                                                 
CONECT  796  797  797  798  795                                       
CONECT  797  799  796  796                                            
CONECT  798  800  800  796                                            
CONECT  799  801  801  797                                            
CONECT  800  801  798  798                                            
CONECT  801  799  799  800                                            
CONECT  802  803  793                                                 
CONECT  803  806  802  804                                            
CONECT  804  805  805  803  813                                       
CONECT  805  804  804                                                 
CONECT  806  807  803                                                 
CONECT  807  808  808  806  809                                       
CONECT  808  810  807  807                                            
CONECT  809  807  811  811                                            
CONECT  810  808  812  812                                            
CONECT  811  812  809  809                                            
CONECT  812  810  810  811                                            
CONECT  813  804  814                                                 
CONECT  814  813  815  817                                            
CONECT  815  821  814  816  816                                       
CONECT  816  815  815                                                 
CONECT  817  814  818  819                                            
CONECT  818  817  820                                                 
CONECT  819  817                                                      
CONECT  820  818                                                      
CONECT  821  822  815                                                 
CONECT  822  825  821  823                                            
CONECT  823  824  824  822  829                                       
CONECT  824  823  823                                                 
CONECT  825  826  827  822                                            
CONECT  826  828  825                                                 
CONECT  827  825                                                      
CONECT  828  826                                                      
CONECT  829  823  830  835                                            
CONECT  830  829  831  833                                            
CONECT  831  830  836  832  832                                       
CONECT  832  831  831                                                 
CONECT  833  830  834                                                 
CONECT  834  835  833                                                 
CONECT  835  829  834                                                 
CONECT  836  831  837                                                 
CONECT  837  840  836  838                                            
CONECT  838  837  839  839  844                                       
CONECT  839  838  838                                                 
CONECT  840  841  837                                                 
CONECT  841  842  840                                                 
CONECT  842  843  841                                                 
CONECT  843  842                                                      
CONECT  844  838  845                                                 
CONECT  845  846  844  848                                            
CONECT  846  847  847  852  845                                       
CONECT  847  846  846                                                 
CONECT  848  845  849                                                 
CONECT  849  848  851  850                                            
CONECT  850  849                                                      
CONECT  851  849                                                      
CONECT  852  853  846                                                 
CONECT  853  852  854                                                 
CONECT  854  853  856  855  855                                       
CONECT  855  854  854                                                 
CONECT  856  854  857                                                 
CONECT  857  860  856  858                                            
CONECT  858  857  864  859  859                                       
CONECT  859  858  858                                                 
CONECT  860  861  857                                                 
CONECT  861  862  862  863  860                                       
CONECT  862  861  861                                                 
CONECT  863  861                                                      
CONECT  864  858  865                                                 
CONECT  865  864  868  866                                            
CONECT  866  865  874  867  867                                       
CONECT  867  866  866                                                 
CONECT  868  869  865                                                 
CONECT  869  871  871  870  868                                       
CONECT  870  872  869                                                 
CONECT  871  873  869  869                                            
CONECT  872  873  873  870                                            
CONECT  873  871  872  872                                            
CONECT  874  866  875                                                 
CONECT  875  874  878  876                                            
CONECT  876  875  882  877  877                                       
CONECT  877  876  876                                                 
CONECT  878  879  875                                                 
CONECT  879  881  881  880  878                                       
CONECT  880  879                                                      
CONECT  881  879  879                                                 
CONECT  882  876  883                                                 
CONECT  883  882  886  884                                            
CONECT  884  885  885  883  889                                       
CONECT  885  884  884                                                 
CONECT  886  887  883  888                                            
CONECT  887  886                                                      
CONECT  888  886                                                      
CONECT  889  884  890                                                 
CONECT  890  889  891  893                                            
CONECT  891  890  901  892  892                                       
CONECT  892  891  891                                                 
CONECT  893  890  894                                                 
CONECT  894  893  896  896  895                                       
CONECT  895  894  897  897                                            
CONECT  896  894  894  898                                            
CONECT  897  895  895  899                                            
CONECT  898  896  899  899                                            
CONECT  899  898  898  897  900                                       
CONECT  900  899                                                      
CONECT  901  902  891  907                                            
CONECT  902  903  905  901                                            
CONECT  903  908  904  904  902                                       
CONECT  904  903  903                                                 
CONECT  905  902  906                                                 
CONECT  906  905  907                                                 
CONECT  907  901  906                                                 
CONECT  908  909  903                                                 
CONECT  909  912  910  908                                            
CONECT  910  913  911  911  909                                       
CONECT  911  910  910                                                 
CONECT  912  909                                                      
CONECT  913  914  910                                                 
CONECT  914  917  913  915                                            
CONECT  915  914  916  916  921                                       
CONECT  916  915  915                                                 
CONECT  917  918  914                                                 
CONECT  918  919  919  920  917                                       
CONECT  919  918  918                                                 
CONECT  920  918                                                      
CONECT  921  915  922                                                 
CONECT  922  921  923  925                                            
CONECT  923  930  922  924  924                                       
CONECT  924  923  923                                                 
CONECT  925  922  926                                                 
CONECT  926  927  925                                                 
CONECT  927  929  928  928  926                                       
CONECT  928  927  927                                                 
CONECT  929  927                                                      
CONECT  930  931  923                                                 
CONECT  931  934  930  932                                            
CONECT  932  933  933  931  938                                       
CONECT  933  932  932                                                 
CONECT  934  935  931                                                 
CONECT  935  936  934                                                 
CONECT  936  937  935                                                 
CONECT  937  936                                                      
CONECT  938  932  939                                                 
CONECT  939  942  938  940                                            
CONECT  940  939  943  941  941                                       
CONECT  941  940  940                                                 
CONECT  942  939                                                      
CONECT  943  940  944                                                 
CONECT  944  943  947  945                                            
CONECT  945  944  951  946  946                                       
CONECT  946  945  945                                                 
CONECT  947  948  944  949                                            
CONECT  948  950  947                                                 
CONECT  949  947                                                      
CONECT  950  948                                                      
CONECT  951  945  952                                                 
CONECT  952  951  955  953                                            
CONECT  953  959  952  954  954                                       
CONECT  954  953  953                                                 
CONECT  955  952  956                                                 
CONECT  956  958  955  957  957                                       
CONECT  957  956  956                                                 
CONECT  958  956                                                      
CONECT  959  960  953                                                 
CONECT  960  963  961  959                                            
CONECT  961  962  962  960  965                                       
CONECT  962  961  961                                                 
CONECT  963  964  960                                                 
CONECT  964  963                                                      
CONECT  965  961  966                                                 
CONECT  966  965  967  969                                            
CONECT  967  966  968  968  974                                       
CONECT  968  967  967                                                 
CONECT  969  966  970                                                 
CONECT  970  969  971                                                 
CONECT  971  970  973  972  972                                       
CONECT  972  971  971                                                 
CONECT  973  971                                                      
CONECT  974  967  975                                                 
CONECT  975  976  974  978                                            
CONECT  976  988  977  977  975                                       
CONECT  977  976  976                                                 
CONECT  978  975  979                                                 
CONECT  979  981  981  980  978                                       
CONECT  980  982  979                                                 
CONECT  981  983  984  979  979                                       
CONECT  982  983  983  980                                            
CONECT  983  985  982  982  981                                       
CONECT  984  986  986  981                                            
CONECT  985  987  987  983                                            
CONECT  986  987  984  984                                            
CONECT  987  985  985  986                                            
CONECT  988  989  976                                                 
CONECT  989  992  990  988                                            
CONECT  990  991  991  996  989                                       
CONECT  991  990  990                                                 
CONECT  992  993  994  989                                            
CONECT  993  995  992                                                 
CONECT  994  992                                                      
CONECT  995  993                                                      
CONECT  996  997  990                                                 
CONECT  997 1000  996  998                                            
CONECT  998  997  999  999 1007                                       
CONECT  999  998  998                                                 
CONECT 1000 1001  997                                                 
CONECT 1001 1002 1002 1003 1000                                       
CONECT 1002 1004 1001 1001                                            
CONECT 1003 1005 1005 1001                                            
CONECT 1004 1006 1006 1002                                            
CONECT 1005 1006 1003 1003                                            
CONECT 1006 1004 1004 1005                                            
CONECT 1007  998 1008                                                 
CONECT 1008 1007 1009 1011                                            
CONECT 1009 1010 1010 1008 1016                                       
CONECT 1010 1009 1009                                                 
CONECT 1011 1008 1012                                                 
CONECT 1012 1011 1013                                                 
CONECT 1013 1012 1015 1014 1014                                       
CONECT 1014 1013 1013                                                 
CONECT 1015 1013                                                      
CONECT 1016 1009 1017                                                 
CONECT 1017 1018 1016 1020                                            
CONECT 1018 1027 1019 1019 1017                                       
CONECT 1019 1018 1018                                                 
CONECT 1020 1017 1021                                                 
CONECT 1021 1022 1022 1020 1023                                       
CONECT 1022 1024 1021 1021                                            
CONECT 1023 1021 1025 1025                                            
CONECT 1024 1022 1026 1026                                            
CONECT 1025 1026 1023 1023                                            
CONECT 1026 1024 1024 1025                                            
CONECT 1027 1028 1018                                                 
CONECT 1028 1031 1029 1027                                            
CONECT 1029 1030 1030 1028 1032                                       
CONECT 1030 1029 1029                                                 
CONECT 1031 1028                                                      
CONECT 1032 1029 1033                                                 
CONECT 1033 1032 1036 1034                                            
CONECT 1034 1033 1035 1035 1037                                       
CONECT 1035 1034 1034                                                 
CONECT 1036 1033                                                      
CONECT 1037 1034 1038                                                 
CONECT 1038 1037 1039 1041                                            
CONECT 1039 1046 1040 1040 1038                                       
CONECT 1040 1039 1039                                                 
CONECT 1041 1038 1042                                                 
CONECT 1042 1041 1043                                                 
CONECT 1043 1042 1045 1045 1044                                       
CONECT 1044 1043                                                      
CONECT 1045 1043 1043                                                 
CONECT 1046 1047 1039                                                 
CONECT 1047 1048 1050 1046                                            
CONECT 1048 1055 1049 1049 1047                                       
CONECT 1049 1048 1048                                                 
CONECT 1050 1047 1051                                                 
CONECT 1051 1050 1052                                                 
CONECT 1052 1051 1053 1053 1054                                       
CONECT 1053 1052 1052                                                 
CONECT 1054 1052                                                      
CONECT 1055 1056 1048                                                 
CONECT 1056 1059 1057 1055                                            
CONECT 1057 1058 1058 1056 1066                                       
CONECT 1058 1057 1057                                                 
CONECT 1059 1060 1056                                                 
CONECT 1060 1062 1062 1061 1059                                       
CONECT 1061 1063 1063 1060                                            
CONECT 1062 1064 1060 1060                                            
CONECT 1063 1065 1061 1061                                            
CONECT 1064 1065 1065 1062                                            
CONECT 1065 1064 1064 1063                                            
CONECT 1066 1057 1067                                                 
CONECT 1067 1068 1066 1070                                            
CONECT 1068 1069 1069 1071 1067                                       
CONECT 1069 1068 1068                                                 
CONECT 1070 1067                                                      
CONECT 1071 1072 1068 1077                                            
CONECT 1072 1073 1075 1071                                            
CONECT 1073 1078 1074 1074 1072                                       
CONECT 1074 1073 1073                                                 
CONECT 1075 1072 1076                                                 
CONECT 1076 1075 1077                                                 
CONECT 1077 1071 1076                                                 
CONECT 1078 1079 1073                                                 
CONECT 1079 1082 1080 1078                                            
CONECT 1080 1081 1081 1079 1089                                       
CONECT 1081 1080 1080                                                 
CONECT 1082 1083 1079                                                 
CONECT 1083 1082 1084 1084 1085                                       
CONECT 1084 1083 1083 1086                                            
CONECT 1085 1083 1087 1087                                            
CONECT 1086 1084 1088 1088                                            
CONECT 1087 1085 1085 1088                                            
CONECT 1088 1086 1086 1087                                            
CONECT 1089 1080 1090                                                 
CONECT 1090 1089 1091 1093                                            
CONECT 1091 1097 1090 1092 1092                                       
CONECT 1092 1091 1091                                                 
CONECT 1093 1090 1094                                                 
CONECT 1094 1096 1093 1095                                            
CONECT 1095 1094                                                      
CONECT 1096 1094                                                      
CONECT 1097 1098 1091                                                 
CONECT 1098 1101 1097 1099                                            
CONECT 1099 1098 1100 1100 1103                                       
CONECT 1100 1099 1099                                                 
CONECT 1101 1102 1098                                                 
CONECT 1102 1101                                                      
CONECT 1103 1099 1104                                                 
CONECT 1104 1103 1105 1107                                            
CONECT 1105 1112 1104 1106 1106                                       
CONECT 1106 1105 1105                                                 
CONECT 1107 1104 1108                                                 
CONECT 1108 1107 1109                                                 
CONECT 1109 1108 1110 1110 1111                                       
CONECT 1110 1109 1109                                                 
CONECT 1111 1109                                                      
CONECT 1112 1113 1105                                                 
CONECT 1113 1116 1114 1112                                            
CONECT 1114 1120 1115 1115 1113                                       
CONECT 1115 1114 1114                                                 
CONECT 1116 1117 1113                                                 
CONECT 1117 1119 1116 1118 1118                                       
CONECT 1118 1117 1117                                                 
CONECT 1119 1117                                                      
CONECT 1120 1121 1114                                                 
CONECT 1121 1124 1120 1122                                            
CONECT 1122 1121 1123 1123 1125                                       
CONECT 1123 1122 1122                                                 
CONECT 1124 1121                                                      
CONECT 1125 1122 1126                                                 
CONECT 1126 1125 1127 1129                                            
CONECT 1127 1126 1133 1128 1128                                       
CONECT 1128 1127 1127                                                 
CONECT 1129 1126 1130 1131                                            
CONECT 1130 1129 1132                                                 
CONECT 1131 1129                                                      
CONECT 1132 1130                                                      
CONECT 1133 1127 1134                                                 
CONECT 1134 1135 1133 1137                                            
CONECT 1135 1142 1136 1136 1134                                       
CONECT 1136 1135 1135                                                 
CONECT 1137 1134 1138                                                 
CONECT 1138 1137 1139                                                 
CONECT 1139 1138 1140 1140 1141                                       
CONECT 1140 1139 1139                                                 
CONECT 1141 1139                                                      
CONECT 1142 1143 1135                                                 
CONECT 1143 1146 1144 1142                                            
CONECT 1144 1145 1145 1143 1148                                       
CONECT 1145 1144 1144                                                 
CONECT 1146 1147 1143                                                 
CONECT 1147 1146                                                      
CONECT 1148 1144 1149                                                 
CONECT 1149 1152 1148 1150                                            
CONECT 1150 1149 1151 1151 1159                                       
CONECT 1151 1150 1150                                                 
CONECT 1152 1153 1149                                                 
CONECT 1153 1155 1155 1152 1154                                       
CONECT 1154 1153 1156 1156                                            
CONECT 1155 1157 1153 1153                                            
CONECT 1156 1158 1154 1154                                            
CONECT 1157 1155 1158 1158                                            
CONECT 1158 1157 1157 1156                                            
CONECT 1159 1150 1160                                                 
CONECT 1160 1159 1161 1163                                            
CONECT 1161 1168 1160 1162 1162                                       
CONECT 1162 1161 1161                                                 
CONECT 1163 1160 1164                                                 
CONECT 1164 1163 1165                                                 
CONECT 1165 1164 1166                                                 
CONECT 1166 1165 1167                                                 
CONECT 1167 1166                                                      
CONECT 1168 1169 1161                                                 
CONECT 1169 1170 1172 1168                                            
CONECT 1170 1178 1171 1171 1169                                       
CONECT 1171 1170 1170                                                 
CONECT 1172 1173 1169                                                 
CONECT 1173 1175 1175 1172 1174                                       
CONECT 1174 1173 1176                                                 
CONECT 1175 1177 1173 1173                                            
CONECT 1176 1177 1177 1174                                            
CONECT 1177 1175 1176 1176                                            
CONECT 1178 1179 1170                                                 
CONECT 1179 1180 1178                                                 
CONECT 1180 1181 1181 1182 1179                                       
CONECT 1181 1180 1180                                                 
CONECT 1182 1183 1180                                                 
CONECT 1183 1184 1182                                                 
CONECT 1184 1185 1185 1186 1183                                       
CONECT 1185 1184 1184                                                 
CONECT 1186 1187 1184                                                 
CONECT 1187 1190 1188 1186                                            
CONECT 1188 1198 1187 1189 1189                                       
CONECT 1189 1188 1188                                                 
CONECT 1190 1187 1191                                                 
CONECT 1191 1190 1193 1193 1192                                       
CONECT 1192 1191 1194 1194                                            
CONECT 1193 1191 1191 1195                                            
CONECT 1194 1192 1192 1196                                            
CONECT 1195 1193 1196 1196                                            
CONECT 1196 1195 1195 1194 1197                                       
CONECT 1197 1196                                                      
CONECT 1198 1199 1188                                                 
CONECT 1199 1200 1198 1202                                            
CONECT 1200 1201 1201 1210 1199                                       
CONECT 1201 1200 1200                                                 
CONECT 1202 1199 1203                                                 
CONECT 1203 1205 1205 1204 1202                                       
CONECT 1204 1206 1206 1203                                            
CONECT 1205 1207 1203 1203                                            
CONECT 1206 1208 1204 1204                                            
CONECT 1207 1208 1208 1205                                            
CONECT 1208 1209 1207 1207 1206                                       
CONECT 1209 1208                                                      
CONECT 1210 1211 1200                                                 
CONECT 1211 1214 1212 1210                                            
CONECT 1212 1217 1211 1213 1213                                       
CONECT 1213 1212 1212                                                 
CONECT 1214 1216 1211 1215                                            
CONECT 1215 1214                                                      
CONECT 1216 1214                                                      
CONECT 1217 1218 1212                                                 
CONECT 1218 1219 1217 1221                                            
CONECT 1219 1220 1220 1225 1218                                       
CONECT 1220 1219 1219                                                 
CONECT 1221 1218 1222                                                 
CONECT 1222 1221 1223                                                 
CONECT 1223 1224 1222                                                 
CONECT 1224 1223                                                      
CONECT 1225 1226 1219 1231                                            
CONECT 1226 1227 1229 1225                                            
CONECT 1227 1232 1226 1228 1228                                       
CONECT 1228 1227 1227                                                 
CONECT 1229 1226 1230                                                 
CONECT 1230 1229 1231                                                 
CONECT 1231 1225 1230                                                 
CONECT 1232 1233 1227                                                 
CONECT 1233 1236 1234 1232                                            
CONECT 1234 1233 1235 1235 1243                                       
CONECT 1235 1234 1234                                                 
CONECT 1236 1237 1233                                                 
CONECT 1237 1239 1239 1238 1236                                       
CONECT 1238 1240 1240 1237                                            
CONECT 1239 1241 1237 1237                                            
CONECT 1240 1242 1238 1238                                            
CONECT 1241 1242 1242 1239                                            
CONECT 1242 1241 1241 1240                                            
CONECT 1243 1234 1244 1249                                            
CONECT 1244 1245 1243 1247                                            
CONECT 1245 1246 1246 1250 1244                                       
CONECT 1246 1245 1245                                                 
CONECT 1247 1244 1248                                                 
CONECT 1248 1249 1247                                                 
CONECT 1249 1243 1248                                                 
CONECT 1250 1251 1245                                                 
CONECT 1251 1252 1254 1250                                            
CONECT 1252 1253 1253 1255 1251                                       
CONECT 1253 1252 1252                                                 
CONECT 1254 1251                                                      
CONECT 1255 1252 1256                                                 
CONECT 1256 1257 1255 1259                                            
CONECT 1257 1258 1258 1265 1256                                       
CONECT 1258 1257 1257                                                 
CONECT 1259 1256 1260                                                 
CONECT 1260 1259 1261 1261 1262                                       
CONECT 1261 1260 1260 1263                                            
CONECT 1262 1260 1264                                                 
CONECT 1263 1261 1264 1264                                            
CONECT 1264 1263 1263 1262                                            
CONECT 1265 1266 1257                                                 
CONECT 1266 1267 1269 1265                                            
CONECT 1267 1268 1268 1273 1266                                       
CONECT 1268 1267 1267                                                 
CONECT 1269 1266 1270                                                 
CONECT 1270 1269 1272 1271                                            
CONECT 1271 1270                                                      
CONECT 1272 1270                                                      
CONECT 1273 1274 1267                                                 
CONECT 1274 1275 1273                                                 
CONECT 1275 1276 1276 1274 1277                                       
CONECT 1276 1275 1275                                                 
CONECT 1277 1275 1278                                                 
CONECT 1278 1279 1277 1281                                            
CONECT 1279 1285 1278 1280 1280                                       
CONECT 1280 1279 1279                                                 
CONECT 1281 1278 1283 1282                                            
CONECT 1282 1281 1284                                                 
CONECT 1283 1281                                                      
CONECT 1284 1282                                                      
CONECT 1285 1286 1279                                                 
CONECT 1286 1289 1287 1285                                            
CONECT 1287 1286 1288 1288 1294                                       
CONECT 1288 1287 1287                                                 
CONECT 1289 1290 1286                                                 
CONECT 1290 1291 1289                                                 
CONECT 1291 1292 1290                                                 
CONECT 1292 1293 1291                                                 
CONECT 1293 1292                                                      
CONECT 1294 1287 1295                                                 
CONECT 1295 1298 1294 1296                                            
CONECT 1296 1295 1297 1297 1301                                       
CONECT 1297 1296 1296                                                 
CONECT 1298 1300 1299 1295                                            
CONECT 1299 1298                                                      
CONECT 1300 1298                                                      
CONECT 1301 1296 1307 1302                                            
CONECT 1302 1301 1303 1305                                            
CONECT 1303 1304 1304 1302 1308                                       
CONECT 1304 1303 1303                                                 
CONECT 1305 1302 1306                                                 
CONECT 1306 1307 1305                                                 
CONECT 1307 1301 1306                                                 
CONECT 1308 1303 1309                                                 
CONECT 1309 1312 1308 1310                                            
CONECT 1310 1309 1316 1311 1311                                       
CONECT 1311 1310 1310                                                 
CONECT 1312 1313 1309                                                 
CONECT 1313 1314 1315 1312                                            
CONECT 1314 1313                                                      
CONECT 1315 1313                                                      
CONECT 1316 1310 1317                                                 
CONECT 1317 1316 1318 1320                                            
CONECT 1318 1319 1319 1317 1324                                       
CONECT 1319 1318 1318                                                 
CONECT 1320 1317 1321                                                 
CONECT 1321 1323 1320 1322 1322                                       
CONECT 1322 1321 1321                                                 
CONECT 1323 1321                                                      
CONECT 1324 1318 1325                                                 
CONECT 1325 1324 1328 1326                                            
CONECT 1326 1325 1329 1327 1327                                       
CONECT 1327 1326 1326                                                 
CONECT 1328 1325                                                      
CONECT 1329 1326 1330                                                 
CONECT 1330 1333 1329 1331                                            
CONECT 1331 1332 1332 1330 1336                                       
CONECT 1332 1331 1331                                                 
CONECT 1333 1335 1334 1330                                            
CONECT 1334 1333                                                      
CONECT 1335 1333                                                      
CONECT 1336 1331 1337                                                 
CONECT 1337 1336 1338 1340                                            
CONECT 1338 1343 1337 1339 1339                                       
CONECT 1339 1338 1338                                                 
CONECT 1340 1337 1342 1341                                            
CONECT 1341 1340                                                      
CONECT 1342 1340                                                      
CONECT 1343 1344 1338                                                 
CONECT 1344 1347 1343 1345                                            
CONECT 1345 1344 1346 1346 1351                                       
CONECT 1346 1345 1345                                                 
CONECT 1347 1348 1344                                                 
CONECT 1348 1349 1347 1350                                            
CONECT 1349 1348                                                      
CONECT 1350 1348                                                      
CONECT 1351 1345 1352                                                 
CONECT 1352 1351 1353 1355                                            
CONECT 1353 1359 1354 1354 1352                                       
CONECT 1354 1353 1353                                                 
CONECT 1355 1352 1356                                                 
CONECT 1356 1355 1357 1357 1358                                       
CONECT 1357 1356 1356                                                 
CONECT 1358 1356                                                      
CONECT 1359 1360 1353                                                 
CONECT 1360 1363 1359 1361                                            
CONECT 1361 1360 1362 1362 1366                                       
CONECT 1362 1361 1361                                                 
CONECT 1363 1365 1364 1360                                            
CONECT 1364 1363                                                      
CONECT 1365 1363                                                      
CONECT 1366 1361 1367                                                 
CONECT 1367 1366 1368 1370                                            
CONECT 1368 1367 1373 1369 1369                                       
CONECT 1369 1368 1368                                                 
CONECT 1370 1367 1372 1371                                            
CONECT 1371 1370                                                      
CONECT 1372 1370                                                      
CONECT 1373 1368 1374                                                 
CONECT 1374 1375 1373 1377                                            
CONECT 1375 1381 1376 1376 1374                                       
CONECT 1376 1375 1375                                                 
CONECT 1377 1374 1378                                                 
CONECT 1378 1377 1379 1380                                            
CONECT 1379 1378                                                      
CONECT 1380 1378                                                      
CONECT 1381 1382 1375                                                 
CONECT 1382 1385 1383 1381                                            
CONECT 1383 1384 1384 1382 1393                                       
CONECT 1384 1383 1383                                                 
CONECT 1385 1386 1382                                                 
CONECT 1386 1388 1388 1385 1387                                       
CONECT 1387 1386 1389 1389                                            
CONECT 1388 1390 1386 1386                                            
CONECT 1389 1391 1387 1387                                            
CONECT 1390 1388 1391 1391                                            
CONECT 1391 1390 1390 1392 1389                                       
CONECT 1392 1391                                                      
CONECT 1393 1383 1394                                                 
CONECT 1394 1393 1395 1397                                            
CONECT 1395 1405 1394 1396 1396                                       
CONECT 1396 1395 1395                                                 
CONECT 1397 1394 1398                                                 
CONECT 1398 1400 1400 1397 1399                                       
CONECT 1399 1398 1401 1401                                            
CONECT 1400 1402 1398 1398                                            
CONECT 1401 1403 1399 1399                                            
CONECT 1402 1400 1403 1403                                            
CONECT 1403 1402 1402 1404 1401                                       
CONECT 1404 1403                                                      
CONECT 1405 1406 1395                                                 
CONECT 1406 1409 1405 1407                                            
CONECT 1407 1406 1408 1408 1413                                       
CONECT 1408 1407 1407                                                 
CONECT 1409 1410 1406                                                 
CONECT 1410 1412 1411 1411 1409                                       
CONECT 1411 1410 1410                                                 
CONECT 1412 1410                                                      
CONECT 1413 1407 1414                                                 
CONECT 1414 1413 1417 1415                                            
CONECT 1415 1414 1425 1416 1416                                       
CONECT 1416 1415 1415                                                 
CONECT 1417 1418 1414                                                 
CONECT 1418 1420 1420 1419 1417                                       
CONECT 1419 1421 1421 1418                                            
CONECT 1420 1422 1418 1418                                            
CONECT 1421 1423 1419 1419                                            
CONECT 1422 1423 1423 1420                                            
CONECT 1423 1424 1422 1422 1421                                       
CONECT 1424 1423                                                      
CONECT 1425 1415 1426                                                 
CONECT 1426 1425 1429 1427                                            
CONECT 1427 1426 1428 1428 1433                                       
CONECT 1428 1427 1427                                                 
CONECT 1429 1426 1430                                                 
CONECT 1430 1429 1432 1431 1431                                       
CONECT 1431 1430 1430                                                 
CONECT 1432 1430                                                      
CONECT 1433 1427 1434                                                 
CONECT 1434 1433 1435 1437                                            
CONECT 1435 1434 1436 1436 1442                                       
CONECT 1436 1435 1435                                                 
CONECT 1437 1434 1438                                                 
CONECT 1438 1437 1439                                                 
CONECT 1439 1438 1440                                                 
CONECT 1440 1439 1441                                                 
CONECT 1441 1440                                                      
CONECT 1442 1435 1443                                                 
CONECT 1443 1444 1442 1446                                            
CONECT 1444 1451 1445 1445 1443                                       
CONECT 1445 1444 1444                                                 
CONECT 1446 1443 1447                                                 
CONECT 1447 1446 1448                                                 
CONECT 1448 1447 1449 1449 1450                                       
CONECT 1449 1448 1448                                                 
CONECT 1450 1448                                                      
CONECT 1451 1452 1444                                                 
CONECT 1452 1453 1455 1451                                            
CONECT 1453 1454 1454 1458 1452                                       
CONECT 1454 1453 1453                                                 
CONECT 1455 1456 1452 1457                                            
CONECT 1456 1455                                                      
CONECT 1457 1455                                                      
CONECT 1458 1459 1453                                                 
CONECT 1459 1460 1462 1458                                            
CONECT 1460 1461 1461 1459 1466                                       
CONECT 1461 1460 1460                                                 
CONECT 1462 1459 1463                                                 
CONECT 1463 1462 1464                                                 
CONECT 1464 1465 1463                                                 
CONECT 1465 1464                                                      
CONECT 1466 1460 1467                                                 
CONECT 1467 1466 1468 1470                                            
CONECT 1468 1474 1467 1469 1469                                       
CONECT 1469 1468 1468                                                 
CONECT 1470 1467 1471                                                 
CONECT 1471 1472 1472 1470 1473                                       
CONECT 1472 1471 1471                                                 
CONECT 1473 1471                                                      
CONECT 1474 1475 1468                                                 
CONECT 1475 1476 1474 1478                                            
CONECT 1476 1477 1477 1480 1475                                       
CONECT 1477 1476 1476                                                 
CONECT 1478 1475 1479                                                 
CONECT 1479 1478                                                      
CONECT 1480 1481 1476                                                 
CONECT 1481 1482 1484 1480                                            
CONECT 1482 1483 1483 1481 1487                                       
CONECT 1483 1482 1482                                                 
CONECT 1484 1481 1486 1485                                            
CONECT 1485 1484                                                      
CONECT 1486 1484                                                      
CONECT 1487 1482 1488                                                 
CONECT 1488 1491 1487 1489                                            
CONECT 1489 1488 1495 1490 1490                                       
CONECT 1490 1489 1489                                                 
CONECT 1491 1492 1488                                                 
CONECT 1492 1493 1493 1494 1491                                       
CONECT 1493 1492 1492                                                 
CONECT 1494 1492                                                      
CONECT 1495 1501 1489 1496                                            
CONECT 1496 1495 1499 1497                                            
CONECT 1497 1498 1498 1496 1502                                       
CONECT 1498 1497 1497                                                 
CONECT 1499 1500 1496                                                 
CONECT 1500 1501 1499                                                 
CONECT 1501 1500 1495                                                 
CONECT 1502 1497 1503                                                 
CONECT 1503 1504 1502 1506                                            
CONECT 1504 1510 1505 1505 1503                                       
CONECT 1505 1504 1504                                                 
CONECT 1506 1503 1507                                                 
CONECT 1507 1506 1508 1509                                            
CONECT 1508 1507                                                      
CONECT 1509 1507                                                      
CONECT 1510 1511 1504                                                 
CONECT 1511 1512 1510                                                 
CONECT 1512 1513 1513 1514 1511                                       
CONECT 1513 1512 1512                                                 
CONECT 1514 1515 1512                                                 
CONECT 1515 1516 1518 1514                                            
CONECT 1516 1517 1517 1523 1515                                       
CONECT 1517 1516 1516                                                 
CONECT 1518 1519 1515                                                 
CONECT 1519 1520 1518                                                 
CONECT 1520 1522 1519 1521 1521                                       
CONECT 1521 1520 1520                                                 
CONECT 1522 1520                                                      
CONECT 1523 1524 1516                                                 
CONECT 1524 1527 1525 1523                                            
CONECT 1525 1526 1526 1524 1534                                       
CONECT 1526 1525 1525                                                 
CONECT 1527 1528 1524                                                 
CONECT 1528 1529 1529 1527 1530                                       
CONECT 1529 1531 1528 1528                                            
CONECT 1530 1528 1532 1532                                            
CONECT 1531 1529 1533 1533                                            
CONECT 1532 1533 1530 1530                                            
CONECT 1533 1531 1531 1532                                            
CONECT 1534 1525 1535                                                 
CONECT 1535 1534 1536 1538                                            
CONECT 1536 1537 1537 1535 1543                                       
CONECT 1537 1536 1536                                                 
CONECT 1538 1535 1539                                                 
CONECT 1539 1538 1540                                                 
CONECT 1540 1539 1541 1541 1542                                       
CONECT 1541 1540 1540                                                 
CONECT 1542 1540                                                      
CONECT 1543 1536 1544                                                 
CONECT 1544 1545 1543 1547                                            
CONECT 1545 1557 1546 1546 1544                                       
CONECT 1546 1545 1545                                                 
CONECT 1547 1544 1548                                                 
CONECT 1548 1550 1550 1547 1549                                       
CONECT 1549 1548 1551                                                 
CONECT 1550 1553 1552 1548 1548                                       
CONECT 1551 1552 1552 1549                                            
CONECT 1552 1554 1550 1551 1551                                       
CONECT 1553 1555 1555 1550                                            
CONECT 1554 1556 1556 1552                                            
CONECT 1555 1556 1553 1553                                            
CONECT 1556 1555 1554 1554                                            
CONECT 1557 1558 1545                                                 
CONECT 1558 1559 1561 1557                                            
CONECT 1559 1560 1560 1568 1558                                       
CONECT 1560 1559 1559                                                 
CONECT 1561 1562 1558                                                 
CONECT 1562 1563 1563 1564 1561                                       
CONECT 1563 1565 1562 1562                                            
CONECT 1564 1566 1566 1562                                            
CONECT 1565 1567 1567 1563                                            
CONECT 1566 1567 1564 1564                                            
CONECT 1567 1565 1565 1566                                            
CONECT 1568 1569 1559                                                 
CONECT 1569 1572 1570 1568                                            
CONECT 1570 1571 1571 1569 1577                                       
CONECT 1571 1570 1570                                                 
CONECT 1572 1573 1569                                                 
CONECT 1573 1574 1572                                                 
CONECT 1574 1575 1573                                                 
CONECT 1575 1576 1574                                                 
CONECT 1576 1575                                                      
CONECT 1577 1570 1578                                                 
CONECT 1578 1577 1579 1581                                            
CONECT 1579 1580 1580 1584 1578                                       
CONECT 1580 1579 1579                                                 
CONECT 1581 1578 1582 1583                                            
CONECT 1582 1581                                                      
CONECT 1583 1581                                                      
CONECT 1584 1585 1579                                                 
CONECT 1585 1586 1584 1588                                            
CONECT 1586 1591 1587 1587 1585                                       
CONECT 1587 1586 1586                                                 
CONECT 1588 1589 1585 1590                                            
CONECT 1589 1588                                                      
CONECT 1590 1588                                                      
CONECT 1591 1592 1586                                                 
CONECT 1592 1595 1593 1591                                            
CONECT 1593 1594 1594 1592 1599                                       
CONECT 1594 1593 1593                                                 
CONECT 1595 1596 1592                                                 
CONECT 1596 1597 1595                                                 
CONECT 1597 1596 1598                                                 
CONECT 1598 1597                                                      
CONECT 1599 1593 1600                                                 
CONECT 1600 1601 1599 1603                                            
CONECT 1601 1602 1602 1600 1607                                       
CONECT 1602 1601 1601                                                 
CONECT 1603 1600 1604                                                 
CONECT 1604 1605 1605 1603 1606                                       
CONECT 1605 1604 1604                                                 
CONECT 1606 1604                                                      
CONECT 1607 1601 1608                                                 
CONECT 1608 1609 1607                                                 
CONECT 1609 1610 1610 1611 1608                                       
CONECT 1610 1609 1609                                                 
CONECT 1611 1612 1609                                                 
CONECT 1612 1613 1615 1611                                            
CONECT 1613 1614 1614 1623 1612                                       
CONECT 1614 1613 1613                                                 
CONECT 1615 1612 1616                                                 
CONECT 1616 1615 1618 1618 1617                                       
CONECT 1617 1616 1619 1619                                            
CONECT 1618 1616 1616 1620                                            
CONECT 1619 1617 1617 1621                                            
CONECT 1620 1618 1621 1621                                            
CONECT 1621 1620 1620 1619 1622                                       
CONECT 1622 1621                                                      
CONECT 1623 1624 1613                                                 
CONECT 1624 1627 1625 1623                                            
CONECT 1625 1626 1626 1624 1634                                       
CONECT 1626 1625 1625                                                 
CONECT 1627 1628 1624                                                 
CONECT 1628 1629 1627                                                 
CONECT 1629 1630 1628                                                 
CONECT 1630 1631 1631 1629                                            
CONECT 1631 1633 1630 1630 1632                                       
CONECT 1632 1631                                                      
CONECT 1633 1631                                                      
CONECT 1634 1625 1635                                                 
CONECT 1635 1634 1636 1638                                            
CONECT 1636 1637 1637 1635 1643                                       
CONECT 1637 1636 1636                                                 
CONECT 1638 1635 1639                                                 
CONECT 1639 1638 1640                                                 
CONECT 1640 1639 1641                                                 
CONECT 1641 1640 1642                                                 
CONECT 1642 1641                                                      
CONECT 1643 1636 1644                                                 
CONECT 1644 1645 1643 1647                                            
CONECT 1645 1650 1646 1646 1644                                       
CONECT 1646 1645 1645                                                 
CONECT 1647 1644 1648 1649                                            
CONECT 1648 1647                                                      
CONECT 1649 1647                                                      
CONECT 1650 1651 1645                                                 
CONECT 1651 1652 1650                                                 
CONECT 1652 1653 1653 1651 1654                                       
CONECT 1653 1652 1652                                                 
CONECT 1654 1652 1655                                                 
CONECT 1655 1656 1654 1658                                            
CONECT 1656 1657 1657 1663 1655                                       
CONECT 1657 1656 1656                                                 
CONECT 1658 1655 1659                                                 
CONECT 1659 1658 1660                                                 
CONECT 1660 1659 1661 1661 1662                                       
CONECT 1661 1660 1660                                                 
CONECT 1662 1660                                                      
CONECT 1663 1664 1656                                                 
CONECT 1664 1667 1663 1665                                            
CONECT 1665 1664 1674 1666 1666                                       
CONECT 1666 1665 1665                                                 
CONECT 1667 1668 1664                                                 
CONECT 1668 1669 1667                                                 
CONECT 1669 1670 1668                                                 
CONECT 1670 1671 1671 1669                                            
CONECT 1671 1673 1672 1670 1670                                       
CONECT 1672 1671                                                      
CONECT 1673 1671                                                      
CONECT 1674 1665 1675                                                 
CONECT 1675 1674 1676 1678                                            
CONECT 1676 1677 1677 1675 1679                                       
CONECT 1677 1676 1676                                                 
CONECT 1678 1675                                                      
CONECT 1679 1676 1680                                                 
CONECT 1680 1683 1679 1681                                            
CONECT 1681 1680 1687 1682 1682                                       
CONECT 1682 1681 1681                                                 
CONECT 1683 1684 1685 1680                                            
CONECT 1684 1686 1683                                                 
CONECT 1685 1683                                                      
CONECT 1686 1684                                                      
CONECT 1687 1681 1688                                                 
CONECT 1688 1687 1691 1689                                            
CONECT 1689 1690 1690 1688 1694                                       
CONECT 1690 1689 1689                                                 
CONECT 1691 1693 1688 1692                                            
CONECT 1692 1691                                                      
CONECT 1693 1691                                                      
CONECT 1694 1689 1695                                                 
CONECT 1695 1694 1698 1696                                            
CONECT 1696 1695 1700 1697 1697                                       
CONECT 1697 1696 1696                                                 
CONECT 1698 1699 1695                                                 
CONECT 1699 1698                                                      
CONECT 1700 1696 1701                                                 
CONECT 1701 1700 1704 1702                                            
CONECT 1702 1703 1703 1701 1708                                       
CONECT 1703 1702 1702                                                 
CONECT 1704 1705 1701                                                 
CONECT 1705 1706 1704                                                 
CONECT 1706 1707 1705                                                 
CONECT 1707 1706                                                      
CONECT 1708 1702 1709                                                 
CONECT 1709 1710 1708 1712                                            
CONECT 1710 1711 1711 1718 1709                                       
CONECT 1711 1710 1710                                                 
CONECT 1712 1709 1713                                                 
CONECT 1713 1714 1714 1712 1715                                       
CONECT 1714 1716 1713 1713                                            
CONECT 1715 1713 1717                                                 
CONECT 1716 1714 1717 1717                                            
CONECT 1717 1716 1716 1715                                            
CONECT 1718 1719 1710                                                 
CONECT 1719 1720 1718 1722                                            
CONECT 1720 1726 1721 1721 1719                                       
CONECT 1721 1720 1720                                                 
CONECT 1722 1719 1724 1723                                            
CONECT 1723 1722 1725                                                 
CONECT 1724 1722                                                      
CONECT 1725 1723                                                      
CONECT 1726 1727 1720                                                 
CONECT 1727 1730 1728 1726                                            
CONECT 1728 1732 1727 1729 1729                                       
CONECT 1729 1728 1728                                                 
CONECT 1730 1731 1727                                                 
CONECT 1731 1730 2030                                                 
CONECT 1732 1733 1738 1728                                            
CONECT 1733 1734 1736 1732                                            
CONECT 1734 1735 1735 1739 1733                                       
CONECT 1735 1734 1734                                                 
CONECT 1736 1737 1733                                                 
CONECT 1737 1736 1738                                                 
CONECT 1738 1737 1732                                                 
CONECT 1739 1740 1734                                                 
CONECT 1740 1741 1739                                                 
CONECT 1741 1743 1740 1742 1742                                       
CONECT 1742 1741 1741                                                 
CONECT 1743 1744 1741                                                 
CONECT 1744 1747 1743 1745                                            
CONECT 1745 1746 1746 1744 1750                                       
CONECT 1746 1745 1745                                                 
CONECT 1747 1749 1748 1744                                            
CONECT 1748 1747                                                      
CONECT 1749 1747                                                      
CONECT 1750 1745 1751                                                 
CONECT 1751 1752 1750 1754                                            
CONECT 1752 1755 1753 1753 1751                                       
CONECT 1753 1752 1752                                                 
CONECT 1754 1751                                                      
CONECT 1755 1756 1752                                                 
CONECT 1756 1759 1757 1755                                            
CONECT 1757 1756 1758 1758 1764                                       
CONECT 1758 1757 1757                                                 
CONECT 1759 1760 1756                                                 
CONECT 1760 1761 1759                                                 
CONECT 1761 1762 1762 1760 1763                                       
CONECT 1762 1761 1761                                                 
CONECT 1763 1761                                                      
CONECT 1764 1757 1765                                                 
CONECT 1765 1764 1768 1766                                            
CONECT 1766 1765 1767 1767 1775                                       
CONECT 1767 1766 1766                                                 
CONECT 1768 1765 1769                                                 
CONECT 1769 1768 1770                                                 
CONECT 1770 1769 1771                                                 
CONECT 1771 1770 1772 1772                                            
CONECT 1772 1771 1771 1773 1774                                       
CONECT 1773 1772                                                      
CONECT 1774 1772                                                      
CONECT 1775 1766 1776                                                 
CONECT 1776 1775 1777 1779                                            
CONECT 1777 1786 1778 1778 1776                                       
CONECT 1778 1777 1777                                                 
CONECT 1779 1776 1780                                                 
CONECT 1780 1779 1782 1782 1781                                       
CONECT 1781 1780 1783 1783                                            
CONECT 1782 1780 1780 1784                                            
CONECT 1783 1781 1781 1785                                            
CONECT 1784 1782 1785 1785                                            
CONECT 1785 1784 1784 1783                                            
CONECT 1786 1787 1777                                                 
CONECT 1787 1788 1790 1786                                            
CONECT 1788 1794 1789 1789 1787                                       
CONECT 1789 1788 1788                                                 
CONECT 1790 1787 1791                                                 
CONECT 1791 1792 1792 1790 1793                                       
CONECT 1792 1791 1791                                                 
CONECT 1793 1791                                                      
CONECT 1794 1795 1788                                                 
CONECT 1795 1798 1794 1796                                            
CONECT 1796 1795 1797 1797 1806                                       
CONECT 1797 1796 1796                                                 
CONECT 1798 1799 1795                                                 
CONECT 1799 1800 1800 1801 1798                                       
CONECT 1800 1802 1799 1799                                            
CONECT 1801 1803 1803 1799                                            
CONECT 1802 1804 1804 1800                                            
CONECT 1803 1804 1801 1801                                            
CONECT 1804 1805 1802 1802 1803                                       
CONECT 1805 1804                                                      
CONECT 1806 1796 1807                                                 
CONECT 1807 1806 1808 1810                                            
CONECT 1808 1807 1809 1809 1812                                       
CONECT 1809 1808 1808                                                 
CONECT 1810 1807 1811                                                 
CONECT 1811 1810                                                      
CONECT 1812 1808 1813                                                 
CONECT 1813 1812 1816 1814                                            
CONECT 1814 1813 1820 1815 1815                                       
CONECT 1815 1814 1814                                                 
CONECT 1816 1817 1813                                                 
CONECT 1817 1818 1818 1819 1816                                       
CONECT 1818 1817 1817                                                 
CONECT 1819 1817                                                      
CONECT 1820 1814 1821                                                 
CONECT 1821 1820 1824 1822                                            
CONECT 1822 1821 1829 1823 1823                                       
CONECT 1823 1822 1822                                                 
CONECT 1824 1825 1821                                                 
CONECT 1825 1826 1824                                                 
CONECT 1826 1825 1828 1827 1827                                       
CONECT 1827 1826 1826                                                 
CONECT 1828 1826                                                      
CONECT 1829 1822 1830                                                 
CONECT 1830 1829 1833 1831                                            
CONECT 1831 1832 1832 1830 1837                                       
CONECT 1832 1831 1831                                                 
CONECT 1833 1834 1830                                                 
CONECT 1834 1835 1833 1836                                            
CONECT 1835 1834                                                      
CONECT 1836 1834                                                      
CONECT 1837 1831 1838                                                 
CONECT 1838 1839 1837 1841                                            
CONECT 1839 1849 1840 1840 1838                                       
CONECT 1840 1839 1839                                                 
CONECT 1841 1838 1842                                                 
CONECT 1842 1841 1843 1843 1844                                       
CONECT 1843 1842 1842 1845                                            
CONECT 1844 1842 1846 1846
[truncated: 104,872 more chars]
