# Supplementary material for: Theoretical Study of Sphingomyelinases from Entamoeba histolytica and Trichomonas vaginalis Sheds Light on the Evolution of Enzymes Needed for Survival and Colonization
Source: Pathogens. 2025 Jan 5;14(1):32. doi: 10.3390/pathogens14010032 (PMC11768322; doi:10.3390/pathogens14010032)
Supplement: Supplementary file 1 [file pathogens-14-00032-s001.zip › Supplementary structural Files/3_Smase6_nosignalpeptideCo.pdb]

COMPND    2f77c0fbf88718aa 
AUTHOR    GENERATED BY OPEN BABEL 3.1.1
ATOM      1  N   PHE A   1     -13.311  10.753  -7.690  1.00  0.00           N  
ATOM      2  CA  PHE A   1     -13.538   9.333  -7.386  1.00  0.00           C  
ATOM      3  C   PHE A   1     -12.729   8.907  -6.167  1.00  0.00           C  
ATOM      4  O   PHE A   1     -11.810   9.611  -5.766  1.00  0.00           O  
ATOM      5  CB  PHE A   1     -13.222   8.469  -8.610  1.00  0.00           C  
ATOM      6  CG  PHE A   1     -11.763   8.406  -8.988  1.00  0.00           C  
ATOM      7  CD1 PHE A   1     -11.186   9.395  -9.814  1.00  0.00           C  
ATOM      8  CD2 PHE A   1     -10.959   7.329  -8.556  1.00  0.00           C  
ATOM      9  CE1 PHE A   1      -9.839   9.315 -10.200  1.00  0.00           C  
ATOM     10  CE2 PHE A   1      -9.615   7.242  -8.949  1.00  0.00           C  
ATOM     11  CZ  PHE A   1      -9.056   8.232  -9.770  1.00  0.00           C  
ATOM     12  N   GLU A   2     -13.073   7.773  -5.567  1.00  0.00           N  
ATOM     13  CA  GLU A   2     -12.310   7.173  -4.483  1.00  0.00           C  
ATOM     14  C   GLU A   2     -11.472   5.990  -4.991  1.00  0.00           C  
ATOM     15  O   GLU A   2     -11.834   5.326  -5.962  1.00  0.00           O  
ATOM     16  CB  GLU A   2     -13.225   6.743  -3.334  1.00  0.00           C  
ATOM     17  CG  GLU A   2     -13.966   7.915  -2.658  1.00  0.00           C  
ATOM     18  CD  GLU A   2     -14.723   7.417  -1.408  1.00  0.00           C  
ATOM     19  OE1 GLU A   2     -14.579   8.011  -0.311  1.00  0.00           O  
ATOM     20  OE2 GLU A   2     -15.360   6.340  -1.444  1.00  0.00           O  
ATOM     21  N   MET A   3     -10.366   5.698  -4.308  1.00  0.00           N  
ATOM     22  CA  MET A   3      -9.453   4.625  -4.676  1.00  0.00           C  
ATOM     23  C   MET A   3      -8.863   3.954  -3.447  1.00  0.00           C  
ATOM     24  O   MET A   3      -8.288   4.608  -2.575  1.00  0.00           O  
ATOM     25  CB  MET A   3      -8.362   5.197  -5.594  1.00  0.00           C  
ATOM     26  CG  MET A   3      -7.307   4.169  -6.013  1.00  0.00           C  
ATOM     27  SD  MET A   3      -6.099   4.819  -7.205  1.00  0.00           S  
ATOM     28  CE  MET A   3      -5.251   6.028  -6.167  1.00  0.00           C  
ATOM     29  N   TRP A   4      -8.966   2.626  -3.380  1.00  0.00           N  
ATOM     30  CA  TRP A   4      -8.350   1.819  -2.338  1.00  0.00           C  
ATOM     31  C   TRP A   4      -6.874   1.542  -2.643  1.00  0.00           C  
ATOM     32  O   TRP A   4      -6.499   1.354  -3.792  1.00  0.00           O  
ATOM     33  CB  TRP A   4      -9.131   0.516  -2.173  1.00  0.00           C  
ATOM     34  CG  TRP A   4     -10.533   0.702  -1.679  1.00  0.00           C  
ATOM     35  CD1 TRP A   4     -11.640   0.800  -2.452  1.00  0.00           C  
ATOM     36  CD2 TRP A   4     -10.991   0.808  -0.292  1.00  0.00           C  
ATOM     37  NE1 TRP A   4     -12.763   0.960  -1.647  1.00  0.00           N  
ATOM     38  CE2 TRP A   4     -12.402   0.968  -0.316  1.00  0.00           C  
ATOM     39  CE3 TRP A   4     -10.345   0.785   0.959  1.00  0.00           C  
ATOM     40  CZ2 TRP A   4     -13.161   1.085   0.875  1.00  0.00           C  
ATOM     41  CZ3 TRP A   4     -11.097   0.902   2.145  1.00  0.00           C  
ATOM     42  CH2 TRP A   4     -12.489   1.052   2.103  1.00  0.00           C  
ATOM     43  N   GLN A   5      -6.054   1.446  -1.602  1.00  0.00           N  
ATOM     44  CA  GLN A   5      -4.683   0.942  -1.668  1.00  0.00           C  
ATOM     45  C   GLN A   5      -4.573  -0.312  -0.805  1.00  0.00           C  
ATOM     46  O   GLN A   5      -4.620  -0.235   0.421  1.00  0.00           O  
ATOM     47  CB  GLN A   5      -3.714   2.039  -1.228  1.00  0.00           C  
ATOM     48  CG  GLN A   5      -2.249   1.601  -1.378  1.00  0.00           C  
ATOM     49  CD  GLN A   5      -1.268   2.638  -0.847  1.00  0.00           C  
ATOM     50  OE1 GLN A   5      -1.604   3.545  -0.093  1.00  0.00           O  
ATOM     51  NE2 GLN A   5      -0.013   2.525  -1.199  1.00  0.00           N  
ATOM     52  N   LEU A   6      -4.425  -1.455  -1.462  1.00  0.00           N  
ATOM     53  CA  LEU A   6      -4.254  -2.763  -0.843  1.00  0.00           C  
ATOM     54  C   LEU A   6      -2.787  -3.179  -1.004  1.00  0.00           C  
ATOM     55  O   LEU A   6      -2.345  -3.402  -2.130  1.00  0.00           O  
ATOM     56  CB  LEU A   6      -5.229  -3.735  -1.524  1.00  0.00           C  
ATOM     57  CG  LEU A   6      -5.132  -5.189  -1.030  1.00  0.00           C  
ATOM     58  CD1 LEU A   6      -5.479  -5.310   0.450  1.00  0.00           C  
ATOM     59  CD2 LEU A   6      -6.114  -6.058  -1.814  1.00  0.00           C  
ATOM     60  N   THR A   7      -2.050  -3.282   0.094  1.00  0.00           N  
ATOM     61  CA  THR A   7      -0.601  -3.530   0.025  1.00  0.00           C  
ATOM     62  C   THR A   7      -0.138  -4.532   1.071  1.00  0.00           C  
ATOM     63  O   THR A   7      -0.752  -4.633   2.134  1.00  0.00           O  
ATOM     64  CB  THR A   7       0.169  -2.205   0.094  1.00  0.00           C  
ATOM     65  OG1 THR A   7       1.496  -2.388  -0.320  1.00  0.00           O  
ATOM     66  CG2 THR A   7       0.173  -1.556   1.476  1.00  0.00           C  
ATOM     67  N   ASP A   8       0.939  -5.265   0.755  1.00  0.00           N  
ATOM     68  CA  ASP A   8       1.681  -6.132   1.659  1.00  0.00           C  
ATOM     69  C   ASP A   8       0.767  -7.086   2.444  1.00  0.00           C  
ATOM     70  O   ASP A   8       0.654  -7.033   3.674  1.00  0.00           O  
ATOM     71  CB  ASP A   8       2.592  -5.289   2.561  1.00  0.00           C  
ATOM     72  CG  ASP A   8       3.542  -4.400   1.769  1.00  0.00           C  
ATOM     73  OD1 ASP A   8       4.655  -4.852   1.441  1.00  0.00           O  
ATOM     74  OD2 ASP A   8       3.170  -3.233   1.496  1.00  0.00           O  
ATOM     75  N   ILE A   9       0.058  -7.939   1.714  1.00  0.00           N  
ATOM     76  CA  ILE A   9      -0.868  -8.895   2.316  1.00  0.00           C  
ATOM     77  C   ILE A   9      -0.096 -10.008   3.027  1.00  0.00           C  
ATOM     78  O   ILE A   9      -0.489 -10.398   4.120  1.00  0.00           O  
ATOM     79  CB  ILE A   9      -1.835  -9.469   1.262  1.00  0.00           C  
ATOM     80  CG1 ILE A   9      -2.723  -8.352   0.661  1.00  0.00           C  
ATOM     81  CG2 ILE A   9      -2.704 -10.580   1.869  1.00  0.00           C  
ATOM     82  CD1 ILE A   9      -3.608  -8.821  -0.493  1.00  0.00           C  
ATOM     83  N   HIS A  10       0.948 -10.540   2.398  1.00  0.00           N  
ATOM     84  CA  HIS A  10       1.720 -11.690   2.855  1.00  0.00           C  
ATOM     85  C   HIS A  10       0.825 -12.828   3.359  1.00  0.00           C  
ATOM     86  O   HIS A  10       0.843 -13.207   4.534  1.00  0.00           O  
ATOM     87  CB  HIS A  10       2.772 -11.248   3.873  1.00  0.00           C  
ATOM     88  CG  HIS A  10       3.840 -10.365   3.295  1.00  0.00           C  
ATOM     89  ND1 HIS A  10       4.929 -10.803   2.558  1.00  0.00           N  
ATOM     90  CD2 HIS A  10       3.953  -9.004   3.426  1.00  0.00           C  
ATOM     91  CE1 HIS A  10       5.668  -9.716   2.262  1.00  0.00           C  
ATOM     92  NE2 HIS A  10       5.112  -8.618   2.776  1.00  0.00           N  
ATOM     93  N   LEU A  11      -0.028 -13.360   2.479  1.00  0.00           N  
ATOM     94  CA  LEU A  11      -0.974 -14.411   2.846  1.00  0.00           C  
ATOM     95  C   LEU A  11      -0.243 -15.709   3.196  1.00  0.00           C  
ATOM     96  O   LEU A  11       0.337 -16.341   2.316  1.00  0.00           O  
ATOM     97  CB  LEU A  11      -1.974 -14.613   1.707  1.00  0.00           C  
ATOM     98  CG  LEU A  11      -2.937 -15.789   1.928  1.00  0.00           C  
ATOM     99  CD1 LEU A  11      -3.803 -15.612   3.177  1.00  0.00           C  
ATOM    100  CD2 LEU A  11      -3.854 -15.935   0.714  1.00  0.00           C  
ATOM    101  N   ASP A  12      -0.366 -16.172   4.436  1.00  0.00           N  
ATOM    102  CA  ASP A  12       0.104 -17.491   4.838  1.00  0.00           C  
ATOM    103  C   ASP A  12      -1.024 -18.539   4.753  1.00  0.00           C  
ATOM    104  O   ASP A  12      -1.871 -18.614   5.649  1.00  0.00           O  
ATOM    105  CB  ASP A  12       0.747 -17.465   6.228  1.00  0.00           C  
ATOM    106  CG  ASP A  12       1.432 -18.794   6.554  1.00  0.00           C  
ATOM    107  OD1 ASP A  12       1.515 -19.683   5.680  1.00  0.00           O  
ATOM    108  OD2 ASP A  12       1.945 -18.950   7.677  1.00  0.00           O  
ATOM    109  N   PRO A  13      -1.034 -19.410   3.729  1.00  0.00           N  
ATOM    110  CA  PRO A  13      -2.006 -20.483   3.628  1.00  0.00           C  
ATOM    111  C   PRO A  13      -1.799 -21.575   4.693  1.00  0.00           C  
ATOM    112  O   PRO A  13      -2.693 -22.385   4.912  1.00  0.00           O  
ATOM    113  CB  PRO A  13      -1.842 -21.027   2.208  1.00  0.00           C  
ATOM    114  CG  PRO A  13      -0.371 -20.776   1.911  1.00  0.00           C  
ATOM    115  CD  PRO A  13      -0.091 -19.455   2.629  1.00  0.00           C  
ATOM    116  N   MET A  14      -0.651 -21.611   5.355  1.00  0.00           N  
ATOM    117  CA  MET A  14      -0.326 -22.587   6.400  1.00  0.00           C  
ATOM    118  C   MET A  14      -0.755 -22.125   7.793  1.00  0.00           C  
ATOM    119  O   MET A  14      -0.660 -22.909   8.746  1.00  0.00           O  
ATOM    120  CB  MET A  14       1.173 -22.903   6.382  1.00  0.00           C  
ATOM    121  CG  MET A  14       1.662 -23.448   5.035  1.00  0.00           C  
ATOM    122  SD  MET A  14       3.425 -23.931   5.005  1.00  0.00           S  
ATOM    123  CE  MET A  14       3.412 -25.271   6.211  1.00  0.00           C  
ATOM    124  N   TYR A  15      -1.245 -20.882   7.954  1.00  0.00           N  
ATOM    125  CA  TYR A  15      -1.669 -20.353   9.247  1.00  0.00           C  
ATOM    126  C   TYR A  15      -2.725 -21.256   9.896  1.00  0.00           C  
ATOM    127  O   TYR A  15      -3.801 -21.506   9.345  1.00  0.00           O  
ATOM    128  CB  TYR A  15      -2.189 -18.925   9.112  1.00  0.00           C  
ATOM    129  CG  TYR A  15      -2.523 -18.281  10.441  1.00  0.00           C  
ATOM    130  CD1 TYR A  15      -3.711 -18.611  11.133  1.00  0.00           C  
ATOM    131  CD2 TYR A  15      -1.635 -17.358  11.029  1.00  0.00           C  
ATOM    132  CE1 TYR A  15      -3.997 -18.046  12.390  1.00  0.00           C  
ATOM    133  CE2 TYR A  15      -1.908 -16.788  12.274  1.00  0.00           C  
ATOM    134  CZ  TYR A  15      -3.087 -17.133  12.958  1.00  0.00           C  
ATOM    135  OH  TYR A  15      -3.361 -16.578  14.185  1.00  0.00           O  
ATOM    136  N   THR A  16      -2.454 -21.686  11.118  1.00  0.00           N  
ATOM    137  CA  THR A  16      -3.330 -22.586  11.868  1.00  0.00           C  
ATOM    138  C   THR A  16      -3.780 -21.935  13.170  1.00  0.00           C  
ATOM    139  O   THR A  16      -2.981 -21.597  14.038  1.00  0.00           O  
ATOM    140  CB  THR A  16      -2.635 -23.932  12.106  1.00  0.00           C  
ATOM    141  OG1 THR A  16      -2.331 -24.524  10.873  1.00  0.00           O  
ATOM    142  CG2 THR A  16      -3.529 -24.922  12.848  1.00  0.00           C  
ATOM    143  N   VAL A  17      -5.089 -21.769  13.346  1.00  0.00           N  
ATOM    144  CA  VAL A  17      -5.673 -21.217  14.580  1.00  0.00           C  
ATOM    145  C   VAL A  17      -5.346 -22.119  15.770  1.00  0.00           C  
ATOM    146  O   VAL A  17      -5.559 -23.330  15.724  1.00  0.00           O  
ATOM    147  CB  VAL A  17      -7.196 -21.028  14.451  1.00  0.00           C  
ATOM    148  CG1 VAL A  17      -7.806 -20.443  15.726  1.00  0.00           C  
ATOM    149  CG2 VAL A  17      -7.538 -20.080  13.292  1.00  0.00           C  
ATOM    150  N   GLY A  18      -4.860 -21.533  16.862  1.00  0.00           N  
ATOM    151  CA  GLY A  18      -4.466 -22.271  18.062  1.00  0.00           C  
ATOM    152  C   GLY A  18      -3.068 -22.901  17.999  1.00  0.00           C  
ATOM    153  O   GLY A  18      -2.708 -23.643  18.918  1.00  0.00           O  
ATOM    154  N   SER A  19      -2.310 -22.616  16.951  1.00  0.00           N  
ATOM    155  CA  SER A  19      -0.889 -22.971  16.854  1.00  0.00           C  
ATOM    156  C   SER A  19      -0.006 -22.059  17.712  1.00  0.00           C  
ATOM    157  O   SER A  19      -0.484 -21.137  18.386  1.00  0.00           O  
ATOM    158  CB  SER A  19      -0.451 -22.942  15.386  1.00  0.00           C  
ATOM    159  OG  SER A  19      -0.568 -21.626  14.908  1.00  0.00           O  
ATOM    160  N   ASP A  20       1.301 -22.344  17.712  1.00  0.00           N  
ATOM    161  CA  ASP A  20       2.308 -21.568  18.431  1.00  0.00           C  
ATOM    162  C   ASP A  20       2.815 -20.385  17.579  1.00  0.00           C  
ATOM    163  O   ASP A  20       3.440 -20.620  16.544  1.00  0.00           O  
ATOM    164  CB  ASP A  20       3.442 -22.506  18.848  1.00  0.00           C  
ATOM    165  CG  ASP A  20       4.483 -21.845  19.752  1.00  0.00           C  
ATOM    166  OD1 ASP A  20       4.373 -20.624  19.995  1.00  0.00           O  
ATOM    167  OD2 ASP A  20       5.368 -22.585  20.219  1.00  0.00           O  
ATOM    168  N   PRO A  21       2.611 -19.127  18.009  1.00  0.00           N  
ATOM    169  CA  PRO A  21       3.154 -17.969  17.312  1.00  0.00           C  
ATOM    170  C   PRO A  21       4.680 -17.976  17.174  1.00  0.00           C  
ATOM    171  O   PRO A  21       5.197 -17.471  16.185  1.00  0.00           O  
ATOM    172  CB  PRO A  21       2.687 -16.752  18.112  1.00  0.00           C  
ATOM    173  CG  PRO A  21       1.406 -17.250  18.773  1.00  0.00           C  
ATOM    174  CD  PRO A  21       1.739 -18.694  19.095  1.00  0.00           C  
ATOM    175  N   LEU A  22       5.400 -18.579  18.105  1.00  0.00           N  
ATOM    176  CA  LEU A  22       6.857 -18.724  18.015  1.00  0.00           C  
ATOM    177  C   LEU A  22       7.286 -19.712  16.926  1.00  0.00           C  
ATOM    178  O   LEU A  22       8.444 -19.717  16.519  1.00  0.00           O  
ATOM    179  CB  LEU A  22       7.416 -19.175  19.384  1.00  0.00           C  
ATOM    180  CG  LEU A  22       7.169 -18.197  20.539  1.00  0.00           C  
ATOM    181  CD1 LEU A  22       7.720 -18.799  21.832  1.00  0.00           C  
ATOM    182  CD2 LEU A  22       7.871 -16.850  20.314  1.00  0.00           C  
ATOM    183  N   LYS A  23       6.356 -20.519  16.415  1.00  0.00           N  
ATOM    184  CA  LYS A  23       6.518 -21.416  15.263  1.00  0.00           C  
ATOM    185  C   LYS A  23       5.788 -20.890  14.031  1.00  0.00           C  
ATOM    186  O   LYS A  23       5.200 -21.658  13.279  1.00  0.00           O  
ATOM    187  CB  LYS A  23       6.095 -22.836  15.641  1.00  0.00           C  
ATOM    188  CG  LYS A  23       6.948 -23.409  16.781  1.00  0.00           C  
ATOM    189  CD  LYS A  23       6.575 -24.880  16.974  1.00  0.00           C  
ATOM    190  CE  LYS A  23       7.449 -25.512  18.042  1.00  0.00           C  
ATOM    191  NZ  LYS A  23       7.201 -26.966  18.092  1.00  0.00           N  
ATOM    192  N   LEU A  24       5.789 -19.572  13.842  1.00  0.00           N  
ATOM    193  CA  LEU A  24       5.193 -18.873  12.703  1.00  0.00           C  
ATOM    194  C   LEU A  24       3.685 -19.138  12.528  1.00  0.00           C  
ATOM    195  O   LEU A  24       3.166 -19.044  11.425  1.00  0.00           O  
ATOM    196  CB  LEU A  24       5.996 -19.167  11.426  1.00  0.00           C  
ATOM    197  CG  LEU A  24       7.490 -18.814  11.497  1.00  0.00           C  
ATOM    198  CD1 LEU A  24       8.188 -19.324  10.238  1.00  0.00           C  
ATOM    199  CD2 LEU A  24       7.706 -17.304  11.610  1.00  0.00           C  
ATOM    200  N   CYS A  25       2.982 -19.469  13.619  1.00  0.00           N  
ATOM    201  CA  CYS A  25       1.556 -19.802  13.595  1.00  0.00           C  
ATOM    202  C   CYS A  25       1.196 -20.994  12.685  1.00  0.00           C  
ATOM    203  O   CYS A  25       0.075 -21.069  12.192  1.00  0.00           O  
ATOM    204  CB  CYS A  25       0.728 -18.541  13.284  1.00  0.00           C  
ATOM    205  SG  CYS A  25       0.996 -17.170  14.420  1.00  0.00           S  
ATOM    206  N   ARG A  26       2.111 -21.935  12.491  1.00  0.00           N  
ATOM    207  CA  ARG A  26       1.911 -23.104  11.614  1.00  0.00           C  
ATOM    208  C   ARG A  26       1.865 -24.425  12.377  1.00  0.00           C  
ATOM    209  O   ARG A  26       1.166 -25.347  11.970  1.00  0.00           O  
ATOM    210  CB  ARG A  26       3.028 -23.139  10.565  1.00  0.00           C  
ATOM    211  CG  ARG A  26       2.962 -21.924   9.642  1.00  0.00           C  
ATOM    212  CD  ARG A  26       4.173 -21.871   8.712  1.00  0.00           C  
ATOM    213  NE  ARG A  26       4.110 -20.688   7.856  1.00  0.00           N  
ATOM    214  CZ  ARG A  26       5.119 -20.029   7.326  1.00  0.00           C  
ATOM    215  NH1 ARG A  26       6.362 -20.400   7.492  1.00  0.00           N  
ATOM    216  NH2 ARG A  26       4.892 -18.967   6.635  1.00  0.00           N  
ATOM    217  N   GLU A  27       2.579 -24.509  13.477  1.00  0.00           N  
ATOM    218  CA  GLU A  27       2.790 -25.747  14.216  1.00  0.00           C  
ATOM    219  C   GLU A  27       2.577 -25.583  15.721  1.00  0.00           C  
ATOM    220  O   GLU A  27       2.454 -24.476  16.261  1.00  0.00           O  
ATOM    221  CB  GLU A  27       4.208 -26.274  13.961  1.00  0.00           C  
ATOM    222  CG  GLU A  27       4.501 -26.634  12.506  1.00  0.00           C  
ATOM    223  CD  GLU A  27       5.898 -27.241  12.319  1.00  0.00           C  
ATOM    224  OE1 GLU A  27       6.292 -27.428  11.153  1.00  0.00           O  
ATOM    225  OE2 GLU A  27       6.559 -27.528  13.349  1.00  0.00           O  
ATOM    226  N   GLY A  28       2.574 -26.714  16.446  1.00  0.00           N  
ATOM    227  CA  GLY A  28       2.484 -26.744  17.901  1.00  0.00           C  
ATOM    228  C   GLY A  28       1.109 -26.333  18.435  1.00  0.00           C  
ATOM    229  O   GLY A  28       0.104 -26.332  17.726  1.00  0.00           O  
ATOM    230  N   LYS A  29       1.071 -26.015  19.738  1.00  0.00           N  
ATOM    231  CA  LYS A  29      -0.123 -25.533  20.430  1.00  0.00           C  
ATOM    232  C   LYS A  29       0.194 -24.207  21.100  1.00  0.00           C  
ATOM    233  O   LYS A  29       1.181 -24.099  21.816  1.00  0.00           O  
ATOM    234  CB  LYS A  29      -0.628 -26.550  21.469  1.00  0.00           C  
ATOM    235  CG  LYS A  29      -1.224 -27.798  20.823  1.00  0.00           C  
ATOM    236  CD  LYS A  29      -1.803 -28.729  21.902  1.00  0.00           C  
ATOM    237  CE  LYS A  29      -2.409 -29.967  21.252  1.00  0.00           C  
ATOM    238  NZ  LYS A  29      -2.961 -30.911  22.260  1.00  0.00           N  
ATOM    239  N   GLY A  30      -0.693 -23.238  20.914  1.00  0.00           N  
ATOM    240  CA  GLY A  30      -0.526 -21.906  21.442  1.00  0.00           C  
ATOM    241  C   GLY A  30      -1.819 -21.112  21.373  1.00  0.00           C  
ATOM    242  O   GLY A  30      -2.917 -21.645  21.511  1.00  0.00           O  
ATOM    243  N   ASN A  31      -1.680 -19.816  21.185  1.00  0.00           N  
ATOM    244  CA  ASN A  31      -2.765 -18.849  21.207  1.00  0.00           C  
ATOM    245  C   ASN A  31      -2.820 -18.006  19.924  1.00  0.00           C  
ATOM    246  O   ASN A  31      -3.262 -16.856  19.978  1.00  0.00           O  
ATOM    247  CB  ASN A  31      -2.694 -18.049  22.518  1.00  0.00           C  
ATOM    248  CG  ASN A  31      -1.356 -17.350  22.744  1.00  0.00           C  
ATOM    249  OD1 ASN A  31      -0.431 -17.408  21.962  1.00  0.00           O  
ATOM    250  ND2 ASN A  31      -1.210 -16.680  23.861  1.00  0.00           N  
ATOM    251  N   ALA A  32      -2.396 -18.551  18.803  1.00  0.00           N  
ATOM    252  CA  ALA A  32      -2.587 -17.954  17.485  1.00  0.00           C  
ATOM    253  C   ALA A  32      -4.084 -17.692  17.253  1.00  0.00           C  
ATOM    254  O   ALA A  32      -4.922 -18.587  17.339  1.00  0.00           O  
ATOM    255  CB  ALA A  32      -1.981 -18.860  16.417  1.00  0.00           C  
ATOM    256  N   GLY A  33      -4.439 -16.426  17.044  1.00  0.00           N  
ATOM    257  CA  GLY A  33      -5.812 -15.950  16.991  1.00  0.00           C  
ATOM    258  C   GLY A  33      -6.524 -16.319  15.695  1.00  0.00           C  
ATOM    259  O   GLY A  33      -5.905 -16.583  14.674  1.00  0.00           O  
ATOM    260  N   LYS A  34      -7.863 -16.263  15.715  1.00  0.00           N  
ATOM    261  CA  LYS A  34      -8.682 -16.554  14.524  1.00  0.00           C  
ATOM    262  C   LYS A  34      -8.322 -15.708  13.297  1.00  0.00           C  
ATOM    263  O   LYS A  34      -8.436 -16.189  12.178  1.00  0.00           O  
ATOM    264  CB  LYS A  34     -10.176 -16.383  14.882  1.00  0.00           C  
ATOM    265  CG  LYS A  34     -11.087 -16.690  13.683  1.00  0.00           C  
ATOM    266  CD  LYS A  34     -12.573 -16.553  14.019  1.00  0.00           C  
ATOM    267  CE  LYS A  34     -13.346 -16.787  12.727  1.00  0.00           C  
ATOM    268  NZ  LYS A  34     -14.806 -16.562  12.863  1.00  0.00           N  
ATOM    269  N   TYR A  35      -7.962 -14.443  13.518  1.00  0.00           N  
ATOM    270  CA  TYR A  35      -7.731 -13.464  12.458  1.00  0.00           C  
ATOM    271  C   TYR A  35      -6.256 -13.088  12.284  1.00  0.00           C  
ATOM    272  O   TYR A  35      -5.969 -12.132  11.579  1.00  0.00           O  
ATOM    273  CB  TYR A  35      -8.601 -12.231  12.715  1.00  0.00           C  
ATOM    274  CG  TYR A  35     -10.086 -12.495  12.654  1.00  0.00           C  
ATOM    275  CD1 TYR A  35     -10.716 -12.702  11.414  1.00  0.00           C  
ATOM    276  CD2 TYR A  35     -10.857 -12.514  13.830  1.00  0.00           C  
ATOM    277  CE1 TYR A  35     -12.097 -12.911  11.340  1.00  0.00           C  
ATOM    278  CE2 TYR A  35     -12.247 -12.723  13.773  1.00  0.00           C  
ATOM    279  CZ  TYR A  35     -12.862 -12.914  12.518  1.00  0.00           C  
ATOM    280  OH  TYR A  35     -14.217 -13.112  12.458  1.00  0.00           O  
ATOM    281  N   GLY A  36      -5.342 -13.793  12.935  1.00  0.00           N  
ATOM    282  CA  GLY A  36      -3.919 -13.506  12.860  1.00  0.00           C  
ATOM    283  C   GLY A  36      -3.262 -13.356  14.225  1.00  0.00           C  
ATOM    284  O   GLY A  36      -3.899 -13.475  15.282  1.00  0.00           O  
ATOM    285  N   ASP A  37      -1.958 -13.114  14.178  1.00  0.00           N  
ATOM    286  CA  ASP A  37      -1.096 -12.844  15.323  1.00  0.00           C  
ATOM    287  C   ASP A  37      -0.013 -11.847  14.897  1.00  0.00           C  
ATOM    288  O   ASP A  37       0.495 -11.945  13.786  1.00  0.00           O  
ATOM    289  CB  ASP A  37      -0.459 -14.157  15.789  1.00  0.00           C  
ATOM    290  CG  ASP A  37       0.157 -14.015  17.175  1.00  0.00           C  
ATOM    291  OD1 ASP A  37       1.212 -13.372  17.349  1.00  0.00           O  
ATOM    292  OD2 ASP A  37      -0.454 -14.544  18.125  1.00  0.00           O  
ATOM    293  N   TYR A  38       0.360 -10.919  15.772  1.00  0.00           N  
ATOM    294  CA  TYR A  38       1.366  -9.901  15.461  1.00  0.00           C  
ATOM    295  C   TYR A  38       2.783 -10.448  15.188  1.00  0.00           C  
ATOM    296  O   TYR A  38       3.670  -9.678  14.812  1.00  0.00           O  
ATOM    297  CB  TYR A  38       1.398  -8.862  16.585  1.00  0.00           C  
ATOM    298  CG  TYR A  38       0.161  -7.993  16.659  1.00  0.00           C  
ATOM    299  CD1 TYR A  38      -0.165  -7.139  15.590  1.00  0.00           C  
ATOM    300  CD2 TYR A  38      -0.662  -8.005  17.798  1.00  0.00           C  
ATOM    301  CE1 TYR A  38      -1.294  -6.309  15.660  1.00  0.00           C  
ATOM    302  CE2 TYR A  38      -1.787  -7.171  17.878  1.00  0.00           C  
ATOM    303  CZ  TYR A  38      -2.104  -6.322  16.800  1.00  0.00           C  
ATOM    304  OH  TYR A  38      -3.203  -5.505  16.869  1.00  0.00           O  
ATOM    305  N   SER A  39       3.000 -11.734  15.386  1.00  0.00           N  
ATOM    306  CA  SER A  39       4.262 -12.417  15.088  1.00  0.00           C  
ATOM    307  C   SER A  39       4.230 -13.211  13.778  1.00  0.00           C  
ATOM    308  O   SER A  39       5.206 -13.878  13.452  1.00  0.00           O  
ATOM    309  CB  SER A  39       4.634 -13.364  16.235  1.00  0.00           C  
ATOM    310  OG  SER A  39       4.495 -12.745  17.499  1.00  0.00           O  
ATOM    311  N   CYS A  40       3.100 -13.194  13.063  1.00  0.00           N  
ATOM    312  CA  CYS A  40       2.858 -14.045  11.906  1.00  0.00           C  
ATOM    313  C   CYS A  40       2.304 -13.239  10.727  1.00  0.00           C  
ATOM    314  O   CYS A  40       1.755 -12.152  10.909  1.00  0.00           O  
ATOM    315  CB  CYS A  40       1.887 -15.161  12.321  1.00  0.00           C  
ATOM    316  SG  CYS A  40       2.518 -16.188  13.681  1.00  0.00           S  
ATOM    317  N   ASP A  41       2.411 -13.805   9.525  1.00  0.00           N  
ATOM    318  CA  ASP A  41       1.777 -13.262   8.329  1.00  0.00           C  
ATOM    319  C   ASP A  41       0.243 -13.415   8.361  1.00  0.00           C  
ATOM    320  O   ASP A  41      -0.332 -14.174   9.147  1.00  0.00           O  
ATOM    321  CB  ASP A  41       2.375 -13.902   7.075  1.00  0.00           C  
ATOM    322  CG  ASP A  41       3.761 -13.363   6.712  1.00  0.00           C  
ATOM    323  OD1 ASP A  41       4.048 -12.178   6.971  1.00  0.00           O  
ATOM    324  OD2 ASP A  41       4.541 -14.140   6.115  1.00  0.00           O  
ATOM    325  N   ALA A  42      -0.425 -12.675   7.484  1.00  0.00           N  
ATOM    326  CA  ALA A  42      -1.877 -12.621   7.422  1.00  0.00           C  
ATOM    327  C   ALA A  42      -2.506 -13.968   7.037  1.00  0.00           C  
ATOM    328  O   ALA A  42      -1.971 -14.747   6.256  1.00  0.00           O  
ATOM    329  CB  ALA A  42      -2.297 -11.506   6.460  1.00  0.00           C  
ATOM    330  N   ASN A  43      -3.710 -14.227   7.548  1.00  0.00           N  
ATOM    331  CA  ASN A  43      -4.465 -15.437   7.234  1.00  0.00           C  
ATOM    332  C   ASN A  43      -5.705 -15.161   6.371  1.00  0.00           C  
ATOM    333  O   ASN A  43      -6.208 -14.039   6.288  1.00  0.00           O  
ATOM    334  CB  ASN A  43      -4.743 -16.213   8.532  1.00  0.00           C  
ATOM    335  CG  ASN A  43      -5.823 -15.630   9.426  1.00  0.00           C  
ATOM    336  OD1 ASN A  43      -6.688 -14.875   9.048  1.00  0.00           O  
ATOM    337  ND2 ASN A  43      -5.841 -16.034  10.674  1.00  0.00           N  
ATOM    338  N   MET A  44      -6.252 -16.223   5.786  1.00  0.00           N  
ATOM    339  CA  MET A  44      -7.427 -16.120   4.915  1.00  0.00           C  
ATOM    340  C   MET A  44      -8.668 -15.567   5.641  1.00  0.00           C  
ATOM    341  O   MET A  44      -9.464 -14.846   5.040  1.00  0.00           O  
ATOM    342  CB  MET A  44      -7.717 -17.501   4.308  1.00  0.00           C  
ATOM    343  CG  MET A  44      -8.800 -17.451   3.227  1.00  0.00           C  
ATOM    344  SD  MET A  44      -8.437 -16.369   1.814  1.00  0.00           S  
ATOM    345  CE  MET A  44      -7.201 -17.365   0.944  1.00  0.00           C  
ATOM    346  N   ALA A  45      -8.860 -15.852   6.935  1.00  0.00           N  
ATOM    347  CA  ALA A  45     -10.004 -15.345   7.686  1.00  0.00           C  
ATOM    348  C   ALA A  45      -9.997 -13.812   7.818  1.00  0.00           C  
ATOM    349  O   ALA A  45     -11.050 -13.175   7.751  1.00  0.00           O  
ATOM    350  CB  ALA A  45     -10.044 -16.021   9.062  1.00  0.00           C  
ATOM    351  N   LEU A  46      -8.806 -13.222   7.979  1.00  0.00           N  
ATOM    352  CA  LEU A  46      -8.622 -11.777   7.957  1.00  0.00           C  
ATOM    353  C   LEU A  46      -8.935 -11.206   6.571  1.00  0.00           C  
ATOM    354  O   LEU A  46      -9.697 -10.243   6.464  1.00  0.00           O  
ATOM    355  CB  LEU A  46      -7.185 -11.445   8.392  1.00  0.00           C  
ATOM    356  CG  LEU A  46      -6.865  -9.942   8.382  1.00  0.00           C  
ATOM    357  CD1 LEU A  46      -7.610  -9.195   9.487  1.00  0.00           C  
ATOM    358  CD2 LEU A  46      -5.364  -9.745   8.580  1.00  0.00           C  
ATOM    359  N   LEU A  47      -8.406 -11.826   5.507  1.00  0.00           N  
ATOM    360  CA  LEU A  47      -8.636 -11.395   4.129  1.00  0.00           C  
ATOM    361  C   LEU A  47     -10.108 -11.465   3.727  1.00  0.00           C  
ATOM    362  O   LEU A  47     -10.632 -10.502   3.181  1.00  0.00           O  
ATOM    363  CB  LEU A  47      -7.793 -12.256   3.182  1.00  0.00           C  
ATOM    364  CG  LEU A  47      -6.346 -11.772   3.077  1.00  0.00           C  
ATOM    365  CD1 LEU A  47      -5.570 -12.790   2.265  1.00  0.00           C  
ATOM    366  CD2 LEU A  47      -6.254 -10.424   2.367  1.00  0.00           C  
ATOM    367  N   ASP A  48     -10.810 -12.538   4.068  1.00  0.00           N  
ATOM    368  CA  ASP A  48     -12.243 -12.635   3.794  1.00  0.00           C  
ATOM    369  C   ASP A  48     -13.049 -11.554   4.536  1.00  0.00           C  
ATOM    370  O   ASP A  48     -14.049 -11.043   4.018  1.00  0.00           O  
ATOM    371  CB  ASP A  48     -12.752 -14.016   4.211  1.00  0.00           C  
ATOM    372  CG  ASP A  48     -12.436 -15.127   3.211  1.00  0.00           C  
ATOM    373  OD1 ASP A  48     -12.244 -14.828   1.999  1.00  0.00           O  
ATOM    374  OD2 ASP A  48     -12.539 -16.294   3.646  1.00  0.00           O  
ATOM    375  N   SER A  49     -12.615 -11.171   5.736  1.00  0.00           N  
ATOM    376  CA  SER A  49     -13.182 -10.043   6.474  1.00  0.00           C  
ATOM    377  C   SER A  49     -12.889  -8.711   5.777  1.00  0.00           C  
ATOM    378  O   SER A  49     -13.781  -7.870   5.685  1.00  0.00           O  
ATOM    379  CB  SER A  49     -12.650 -10.022   7.908  1.00  0.00           C  
ATOM    380  OG  SER A  49     -13.320  -9.018   8.664  1.00  0.00           O  
ATOM    381  N   LEU A  50     -11.664  -8.532   5.252  1.00  0.00           N  
ATOM    382  CA  LEU A  50     -11.258  -7.335   4.531  1.00  0.00           C  
ATOM    383  C   LEU A  50     -12.036  -7.157   3.225  1.00  0.00           C  
ATOM    384  O   LEU A  50     -12.580  -6.088   2.984  1.00  0.00           O  
ATOM    385  CB  LEU A  50      -9.743  -7.386   4.284  1.00  0.00           C  
ATOM    386  CG  LEU A  50      -9.205  -6.176   3.492  1.00  0.00           C  
ATOM    387  CD1 LEU A  50      -9.505  -4.846   4.175  1.00  0.00           C  
ATOM    388  CD2 LEU A  50      -7.697  -6.318   3.327  1.00  0.00           C  
ATOM    389  N   VAL A  51     -12.165  -8.210   2.423  1.00  0.00           N  
ATOM    390  CA  VAL A  51     -12.937  -8.173   1.167  1.00  0.00           C  
ATOM    391  C   VAL A  51     -14.372  -7.717   1.435  1.00  0.00           C  
ATOM    392  O   VAL A  51     -14.877  -6.823   0.762  1.00  0.00           O  
ATOM    393  CB  VAL A  51     -12.924  -9.549   0.480  1.00  0.00           C  
ATOM    394  CG1 VAL A  51     -13.875  -9.604  -0.724  1.00  0.00           C  
ATOM    395  CG2 VAL A  51     -11.528  -9.886  -0.035  1.00  0.00           C  
ATOM    396  N   LYS A  52     -15.026  -8.289   2.452  1.00  0.00           N  
ATOM    397  CA  LYS A  52     -16.380  -7.882   2.847  1.00  0.00           C  
ATOM    398  C   LYS A  52     -16.426  -6.421   3.293  1.00  0.00           C  
ATOM    399  O   LYS A  52     -17.378  -5.712   2.954  1.00  0.00           O  
ATOM    400  CB  LYS A  52     -16.901  -8.788   3.972  1.00  0.00           C  
ATOM    401  CG  LYS A  52     -17.231 -10.202   3.465  1.00  0.00           C  
ATOM    402  CD  LYS A  52     -17.565 -11.120   4.638  1.00  0.00           C  
ATOM    403  CE  LYS A  52     -17.749 -12.539   4.116  1.00  0.00           C  
ATOM    404  NZ  LYS A  52     -17.942 -13.536   5.208  1.00  0.00           N  
ATOM    405  N   PHE A  53     -15.425  -5.968   4.043  1.00  0.00           N  
ATOM    406  CA  PHE A  53     -15.340  -4.589   4.512  1.00  0.00           C  
ATOM    407  C   PHE A  53     -15.194  -3.610   3.350  1.00  0.00           C  
ATOM    408  O   PHE A  53     -15.974  -2.664   3.273  1.00  0.00           O  
ATOM    409  CB  PHE A  53     -14.197  -4.447   5.518  1.00  0.00           C  
ATOM    410  CG  PHE A  53     -14.038  -3.029   6.004  1.00  0.00           C  
ATOM    411  CD1 PHE A  53     -13.049  -2.193   5.457  1.00  0.00           C  
ATOM    412  CD2 PHE A  53     -14.916  -2.513   6.978  1.00  0.00           C  
ATOM    413  CE1 PHE A  53     -12.933  -0.867   5.870  1.00  0.00           C  
ATOM    414  CE2 PHE A  53     -14.806  -1.183   7.400  1.00  0.00           C  
ATOM    415  CZ  PHE A  53     -13.810  -0.350   6.848  1.00  0.00           C  
ATOM    416  N   ILE A  54     -14.258  -3.858   2.422  1.00  0.00           N  
ATOM    417  CA  ILE A  54     -14.028  -3.009   1.251  1.00  0.00           C  
ATOM    418  C   ILE A  54     -15.308  -2.909   0.414  1.00  0.00           C  
ATOM    419  O   ILE A  54     -15.801  -1.804   0.209  1.00  0.00           O  
ATOM    420  CB  ILE A  54     -12.834  -3.509   0.419  1.00  0.00           C  
ATOM    421  CG1 ILE A  54     -11.514  -3.328   1.201  1.00  0.00           C  
ATOM    422  CG2 ILE A  54     -12.750  -2.752  -0.926  1.00  0.00           C  
ATOM    423  CD1 ILE A  54     -10.319  -4.045   0.570  1.00  0.00           C  
ATOM    424  N   LYS A  55     -15.903  -4.034   0.020  1.00  0.00           N  
ATOM    425  CA  LYS A  55     -17.126  -4.046  -0.800  1.00  0.00           C  
ATOM    426  C   LYS A  55     -18.285  -3.285  -0.136  1.00  0.00           C  
ATOM    427  O   LYS A  55     -19.041  -2.612  -0.820  1.00  0.00           O  
ATOM    428  CB  LYS A  55     -17.540  -5.486  -1.155  1.00  0.00           C  
ATOM    429  CG  LYS A  55     -16.529  -6.162  -2.094  1.00  0.00           C  
ATOM    430  CD  LYS A  55     -16.897  -7.608  -2.505  1.00  0.00           C  
ATOM    431  CE  LYS A  55     -17.950  -7.631  -3.612  1.00  0.00           C  
ATOM    432  NZ  LYS A  55     -18.023  -8.943  -4.339  1.00  0.00           N  
ATOM    433  N   ARG A  56     -18.388  -3.356   1.192  1.00  0.00           N  
ATOM    434  CA  ARG A  56     -19.442  -2.660   1.951  1.00  0.00           C  
ATOM    435  C   ARG A  56     -19.192  -1.157   2.111  1.00  0.00           C  
ATOM    436  O   ARG A  56     -20.136  -0.428   2.398  1.00  0.00           O  
ATOM    437  CB  ARG A  56     -19.622  -3.356   3.300  1.00  0.00           C  
ATOM    438  CG  ARG A  56     -20.894  -2.880   4.022  1.00  0.00           C  
ATOM    439  CD  ARG A  56     -21.085  -3.649   5.326  1.00  0.00           C  
ATOM    440  NE  ARG A  56     -22.339  -3.248   5.972  1.00  0.00           N  
ATOM    441  CZ  ARG A  56     -22.824  -3.706   7.117  1.00  0.00           C  
ATOM    442  NH1 ARG A  56     -22.176  -4.596   7.817  1.00  0.00           N  
ATOM    443  NH2 ARG A  56     -23.960  -3.267   7.562  1.00  0.00           N  
ATOM    444  N   ASN A  57     -17.954  -0.705   1.971  1.00  0.00           N  
ATOM    445  CA  ASN A  57     -17.530   0.691   2.131  1.00  0.00           C  
ATOM    446  C   ASN A  57     -17.054   1.305   0.812  1.00  0.00           C  
ATOM    447  O   ASN A  57     -16.222   2.214   0.821  1.00  0.00           O  
ATOM    448  CB  ASN A  57     -16.496   0.809   3.266  1.00  0.00           C  
ATOM    449  CG  ASN A  57     -17.088   0.464   4.624  1.00  0.00           C  
ATOM    450  OD1 ASN A  57     -17.625   1.289   5.342  1.00  0.00           O  
ATOM    451  ND2 ASN A  57     -17.007  -0.780   5.018  1.00  0.00           N  
ATOM    452  N   THR A  58     -17.546   0.799  -0.314  1.00  0.00           N  
ATOM    453  CA  THR A  58     -17.259   1.312  -1.649  1.00  0.00           C  
ATOM    454  C   THR A  58     -18.549   1.762  -2.322  1.00  0.00           C  
ATOM    455  O   THR A  58     -19.455   0.951  -2.530  1.00  0.00           O  
ATOM    456  CB  THR A  58     -16.556   0.250  -2.502  1.00  0.00           C  
ATOM    457  OG1 THR A  58     -15.328  -0.119  -1.906  1.00  0.00           O  
ATOM    458  CG2 THR A  58     -16.223   0.768  -3.899  1.00  0.00           C  
ATOM    459  N   ASP A  59     -18.601   3.033  -2.687  1.00  0.00           N  
ATOM    460  CA  ASP A  59     -19.669   3.613  -3.480  1.00  0.00           C  
ATOM    461  C   ASP A  59     -19.429   3.396  -4.989  1.00  0.00           C  
ATOM    462  O   ASP A  59     -18.386   2.903  -5.406  1.00  0.00           O  
ATOM    463  CB  ASP A  59     -19.827   5.106  -3.133  1.00  0.00           C  
ATOM    464  CG  ASP A  59     -20.328   5.310  -1.699  1.00  0.00           C  
ATOM    465  OD1 ASP A  59     -21.217   4.532  -1.288  1.00  0.00           O  
ATOM    466  OD2 ASP A  59     -19.823   6.237  -1.035  1.00  0.00           O  
ATOM    467  N   VAL A  60     -20.382   3.804  -5.826  1.00  0.00           N  
ATOM    468  CA  VAL A  60     -20.323   3.622  -7.296  1.00  0.00           C  
ATOM    469  C   VAL A  60     -19.020   4.163  -7.896  1.00  0.00           C  
ATOM    470  O   VAL A  60     -18.375   3.483  -8.690  1.00  0.00           O  
ATOM    471  CB  VAL A  60     -21.544   4.283  -7.970  1.00  0.00           C  
ATOM    472  CG1 VAL A  60     -21.481   4.195  -9.498  1.00  0.00           C  
ATOM    473  CG2 VAL A  60     -22.842   3.604  -7.522  1.00  0.00           C  
ATOM    474  N   ASN A  61     -18.590   5.353  -7.477  1.00  0.00           N  
ATOM    475  CA  ASN A  61     -17.346   5.983  -7.930  1.00  0.00           C  
ATOM    476  C   ASN A  61     -16.129   5.641  -7.051  1.00  0.00           C  
ATOM    477  O   ASN A  61     -15.129   6.347  -7.093  1.00  0.00           O  
ATOM    478  CB  ASN A  61     -17.561   7.502  -8.075  1.00  0.00           C  
ATOM    479  CG  ASN A  61     -18.533   7.866  -9.191  1.00  0.00           C  
ATOM    480  OD1 ASN A  61     -18.907   7.080 -10.034  1.00  0.00           O  
ATOM    481  ND2 ASN A  61     -18.971   9.106  -9.220  1.00  0.00           N  
ATOM    482  N   GLY A  62     -16.212   4.582  -6.245  1.00  0.00           N  
ATOM    483  CA  GLY A  62     -15.128   4.111  -5.379  1.00  0.00           C  
ATOM    484  C   GLY A  62     -14.560   2.754  -5.785  1.00  0.00           C  
ATOM    485  O   GLY A  62     -13.703   2.215  -5.086  1.00  0.00           O  
ATOM    486  N   LYS A  63     -15.035   2.189  -6.907  1.00  0.00           N  
ATOM    487  CA  LYS A  63     -14.635   0.863  -7.406  1.00  0.00           C  
ATOM    488  C   LYS A  63     -13.280   0.908  -8.131  1.00  0.00           C  
ATOM    489  O   LYS A  63     -13.166   0.546  -9.297  1.00  0.00           O  
ATOM    490  CB  LYS A  63     -15.754   0.270  -8.274  1.00  0.00           C  
ATOM    491  CG  LYS A  63     -17.023   0.004  -7.461  1.00  0.00           C  
ATOM    492  CD  LYS A  63     -18.049  -0.686  -8.368  1.00  0.00           C  
ATOM    493  CE  LYS A  63     -19.297  -1.080  -7.599  1.00  0.00           C  
ATOM    494  NZ  LYS A  63     -20.184  -1.884  -8.467  1.00  0.00           N  
ATOM    495  N   VAL A  64     -12.280   1.398  -7.436  1.00  0.00           N  
ATOM    496  CA  VAL A  64     -10.910   1.546  -7.928  1.00  0.00           C  
ATOM    497  C   VAL A  64      -9.946   1.051  -6.852  1.00  0.00           C  
ATOM    498  O   VAL A  64     -10.119   1.351  -5.670  1.00  0.00           O  
ATOM    499  CB  VAL A  64     -10.587   3.007  -8.299  1.00  0.00           C  
ATOM    500  CG1 VAL A  64      -9.233   3.114  -8.992  1.00  0.00           C  
ATOM    501  CG2 VAL A  64     -11.637   3.608  -9.248  1.00  0.00           C  
ATOM    502  N   MET A  65      -8.929   0.286  -7.252  1.00  0.00           N  
ATOM    503  CA  MET A  65      -7.965  -0.279  -6.312  1.00  0.00           C  
ATOM    504  C   MET A  65      -6.572  -0.363  -6.928  1.00  0.00           C  
ATOM    505  O   MET A  65      -6.382  -0.970  -7.974  1.00  0.00           O  
ATOM    506  CB  MET A  65      -8.460  -1.655  -5.861  1.00  0.00           C  
ATOM    507  CG  MET A  65      -7.536  -2.330  -4.842  1.00  0.00           C  
ATOM    508  SD  MET A  65      -8.174  -3.904  -4.193  1.00  0.00           S  
ATOM    509  CE  MET A  65      -9.575  -3.306  -3.233  1.00  0.00           C  
ATOM    510  N   VAL A  66      -5.590   0.168  -6.204  1.00  0.00           N  
ATOM    511  CA  VAL A  66      -4.184  -0.167  -6.425  1.00  0.00           C  
ATOM    512  C   VAL A  66      -3.846  -1.372  -5.554  1.00  0.00           C  
ATOM    513  O   VAL A  66      -4.029  -1.330  -4.336  1.00  0.00           O  
ATOM    514  CB  VAL A  66      -3.251   1.016  -6.125  1.00  0.00           C  
ATOM    515  CG1 VAL A  66      -1.796   0.645  -6.414  1.00  0.00           C  
ATOM    516  CG2 VAL A  66      -3.605   2.219  -7.000  1.00  0.00           C  
ATOM    517  N   TYR A  67      -3.372  -2.443  -6.179  1.00  0.00           N  
ATOM    518  CA  TYR A  67      -2.839  -3.607  -5.504  1.00  0.00           C  
ATOM    519  C   TYR A  67      -1.306  -3.532  -5.532  1.00  0.00           C  
ATOM    520  O   TYR A  67      -0.684  -3.757  -6.566  1.00  0.00           O  
ATOM    521  CB  TYR A  67      -3.399  -4.871  -6.167  1.00  0.00           C  
ATOM    522  CG  TYR A  67      -2.735  -6.133  -5.672  1.00  0.00           C  
ATOM    523  CD1 TYR A  67      -1.804  -6.808  -6.489  1.00  0.00           C  
ATOM    524  CD2 TYR A  67      -2.993  -6.604  -4.375  1.00  0.00           C  
ATOM    525  CE1 TYR A  67      -1.138  -7.934  -6.012  1.00  0.00           C  
ATOM    526  CE2 TYR A  67      -2.320  -7.735  -3.885  1.00  0.00           C  
ATOM    527  CZ  TYR A  67      -1.389  -8.395  -4.716  1.00  0.00           C  
ATOM    528  OH  TYR A  67      -0.715  -9.479  -4.240  1.00  0.00           O  
ATOM    529  N   ASN A  68      -0.702  -3.172  -4.388  1.00  0.00           N  
ATOM    530  CA  ASN A  68       0.713  -2.808  -4.285  1.00  0.00           C  
ATOM    531  C   ASN A  68       1.687  -3.997  -4.133  1.00  0.00           C  
ATOM    532  O   ASN A  68       2.835  -3.771  -3.756  1.00  0.00           O  
ATOM    533  CB  ASN A  68       0.896  -1.770  -3.166  1.00  0.00           C  
ATOM    534  CG  ASN A  68       0.799  -0.338  -3.648  1.00  0.00           C  
ATOM    535  OD1 ASN A  68      -0.238   0.289  -3.644  1.00  0.00           O  
ATOM    536  ND2 ASN A  68       1.905   0.249  -4.048  1.00  0.00           N  
ATOM    537  N   GLY A  69       1.265  -5.228  -4.420  1.00  0.00           N  
ATOM    538  CA  GLY A  69       2.127  -6.411  -4.372  1.00  0.00           C  
ATOM    539  C   GLY A  69       2.316  -7.017  -2.978  1.00  0.00           C  
ATOM    540  O   GLY A  69       1.559  -6.732  -2.045  1.00  0.00           O  
ATOM    541  N   ASP A  70       3.326  -7.901  -2.877  1.00  0.00           N  
ATOM    542  CA  ASP A  70       3.675  -8.711  -1.705  1.00  0.00           C  
ATOM    543  C   ASP A  70       2.527  -9.593  -1.185  1.00  0.00           C  
ATOM    544  O   ASP A  70       2.075  -9.505  -0.032  1.00  0.00           O  
ATOM    545  CB  ASP A  70       4.427  -7.890  -0.644  1.00  0.00           C  
ATOM    546  CG  ASP A  70       5.951  -7.899  -0.809  1.00  0.00           C  
ATOM    547  OD1 ASP A  70       6.471  -8.402  -1.833  1.00  0.00           O  
ATOM    548  OD2 ASP A  70       6.647  -7.459   0.138  1.00  0.00           O  
ATOM    549  N   ILE A  71       2.079 -10.508  -2.026  1.00  0.00           N  
ATOM    550  CA  ILE A  71       1.157 -11.579  -1.633  1.00  0.00           C  
ATOM    551  C   ILE A  71       1.876 -12.739  -0.952  1.00  0.00           C  
ATOM    552  O   ILE A  71       1.289 -13.449  -0.143  1.00  0.00           O  
ATOM    553  CB  ILE A  71       0.346 -12.080  -2.849  1.00  0.00           C  
ATOM    554  CG1 ILE A  71      -0.785 -13.069  -2.500  1.00  0.00           C  
ATOM    555  CG2 ILE A  71       1.241 -12.738  -3.924  1.00  0.00           C  
ATOM    556  CD1 ILE A  71      -1.861 -12.496  -1.568  1.00  0.00           C  
ATOM    557  N   VAL A  72       3.138 -12.979  -1.318  1.00  0.00           N  
ATOM    558  CA  VAL A  72       3.883 -14.153  -0.864  1.00  0.00           C  
ATOM    559  C   VAL A  72       4.212 -14.000   0.614  1.00  0.00           C  
ATOM    560  O   VAL A  72       4.824 -13.020   1.030  1.00  0.00           O  
ATOM    561  CB  VAL A  72       5.148 -14.388  -1.715  1.00  0.00           C  
ATOM    562  CG1 VAL A  72       5.968 -15.572  -1.212  1.00  0.00           C  
ATOM    563  CG2 VAL A  72       4.779 -14.678  -3.172  1.00  0.00           C  
ATOM    564  N   SER A  73       3.829 -15.005   1.407  1.00  0.00           N  
ATOM    565  CA  SER A  73       4.172 -15.073   2.828  1.00  0.00           C  
ATOM    566  C   SER A  73       5.678 -15.222   3.033  1.00  0.00           C  
ATOM    567  O   SER A  73       6.403 -15.789   2.209  1.00  0.00           O  
ATOM    568  CB  SER A  73       3.390 -16.206   3.504  1.00  0.00           C  
ATOM    569  OG  SER A  73       3.838 -16.496   4.804  1.00  0.00           O  
ATOM    570  N   ARG A  74       6.157 -14.731   4.154  1.00  0.00           N  
ATOM    571  CA  ARG A  74       7.562 -14.807   4.539  1.00  0.00           C  
ATOM    572  C   ARG A  74       7.887 -16.138   5.207  1.00  0.00           C  
ATOM    573  O   ARG A  74       7.017 -16.845   5.714  1.00  0.00           O  
ATOM    574  CB  ARG A  74       7.906 -13.635   5.450  1.00  0.00           C  
ATOM    575  CG  ARG A  74       7.605 -12.279   4.794  1.00  0.00           C  
ATOM    576  CD  ARG A  74       7.871 -11.156   5.783  1.00  0.00           C  
ATOM    577  NE  ARG A  74       7.401  -9.882   5.249  1.00  0.00           N  
ATOM    578  CZ  ARG A  74       7.846  -8.685   5.579  1.00  0.00           C  
ATOM    579  NH1 ARG A  74       8.824  -8.520   6.423  1.00  0.00           N  
ATOM    580  NH2 ARG A  74       7.292  -7.621   5.067  1.00  0.00           N  
ATOM    581  N   ALA A  75       9.169 -16.463   5.250  1.00  0.00           N  
ATOM    582  CA  ALA A  75       9.710 -17.603   5.989  1.00  0.00           C  
ATOM    583  C   ALA A  75       8.988 -18.944   5.725  1.00  0.00           C  
ATOM    584  O   ALA A  75       8.773 -19.742   6.632  1.00  0.00           O  
ATOM    585  CB  ALA A  75       9.808 -17.217   7.466  1.00  0.00           C  
ATOM    586  N   ILE A  76       8.597 -19.183   4.481  1.00  0.00           N  
ATOM    587  CA  ILE A  76       7.879 -20.403   4.093  1.00  0.00           C  
ATOM    588  C   ILE A  76       8.849 -21.579   4.023  1.00  0.00           C  
ATOM    589  O   ILE A  76       9.860 -21.488   3.323  1.00  0.00           O  
ATOM    590  CB  ILE A  76       7.151 -20.202   2.756  1.00  0.00           C  
ATOM    591  CG1 ILE A  76       6.097 -19.089   2.896  1.00  0.00           C  
ATOM    592  CG2 ILE A  76       6.468 -21.500   2.301  1.00  0.00           C  
ATOM    593  CD1 ILE A  76       5.767 -18.482   1.560  1.00  0.00           C  
ATOM    594  N   PRO A  77       8.539 -22.728   4.645  1.00  0.00           N  
ATOM    595  CA  PRO A  77       9.427 -23.898   4.636  1.00  0.00           C  
ATOM    596  C   PRO A  77       9.761 -24.431   3.244  1.00  0.00           C  
ATOM    597  O   PRO A  77      10.854 -24.939   2.998  1.00  0.00           O  
ATOM    598  CB  PRO A  77       8.692 -24.961   5.459  1.00  0.00           C  
ATOM    599  CG  PRO A  77       7.776 -24.157   6.380  1.00  0.00           C  
ATOM    600  CD  PRO A  77       7.416 -22.936   5.539  1.00  0.00           C  
ATOM    601  N   LYS A  78       8.805 -24.342   2.314  1.00  0.00           N  
ATOM    602  CA  LYS A  78       8.928 -24.792   0.923  1.00  0.00           C  
ATOM    603  C   LYS A  78       8.834 -23.612  -0.051  1.00  0.00           C  
ATOM    604  O   LYS A  78       8.077 -23.677  -1.024  1.00  0.00           O  
ATOM    605  CB  LYS A  78       7.916 -25.896   0.607  1.00  0.00           C  
ATOM    606  CG  LYS A  78       8.152 -27.167   1.435  1.00  0.00           C  
ATOM    607  CD  LYS A  78       7.188 -28.268   0.962  1.00  0.00           C  
ATOM    608  CE  LYS A  78       7.420 -29.545   1.764  1.00  0.00           C  
ATOM    609  NZ  LYS A  78       6.516 -30.638   1.321  1.00  0.00           N  
ATOM    610  N   TYR A  79       9.578 -22.544   0.227  1.00  0.00           N  
ATOM    611  CA  TYR A  79       9.669 -21.419  -0.699  1.00  0.00           C  
ATOM    612  C   TYR A  79      10.360 -21.864  -1.995  1.00  0.00           C  
ATOM    613  O   TYR A  79      11.554 -22.185  -2.000  1.00  0.00           O  
ATOM    614  CB  TYR A  79      10.383 -20.247  -0.021  1.00  0.00           C  
ATOM    615  CG  TYR A  79      10.472 -19.028  -0.914  1.00  0.00           C  
ATOM    616  CD1 TYR A  79      11.704 -18.661  -1.489  1.00  0.00           C  
ATOM    617  CD2 TYR A  79       9.318 -18.286  -1.197  1.00  0.00           C  
ATOM    618  CE1 TYR A  79      11.772 -17.552  -2.342  1.00  0.00           C  
ATOM    619  CE2 TYR A  79       9.375 -17.172  -2.049  1.00  0.00           C  
ATOM    620  CZ  TYR A  79      10.602 -16.808  -2.627  1.00  0.00           C  
ATOM    621  OH  TYR A  79      10.667 -15.737  -3.464  1.00  0.00           O  
ATOM    622  N   ASN A  80       9.602 -21.936  -3.074  1.00  0.00           N  
ATOM    623  CA  ASN A  80      10.060 -22.366  -4.381  1.00  0.00           C  
ATOM    624  C   ASN A  80       9.228 -21.696  -5.500  1.00  0.00           C  
ATOM    625  O   ASN A  80       8.283 -20.946  -5.224  1.00  0.00           O  
ATOM    626  CB  ASN A  80      10.057 -23.904  -4.439  1.00  0.00           C  
ATOM    627  CG  ASN A  80       8.675 -24.549  -4.340  1.00  0.00           C  
ATOM    628  OD1 ASN A  80       7.663 -23.973  -4.651  1.00  0.00           O  
ATOM    629  ND2 ASN A  80       8.600 -25.790  -3.912  1.00  0.00           N  
ATOM    630  N   LEU A  81       9.588 -21.982  -6.733  1.00  0.00           N  
ATOM    631  CA  LEU A  81       8.929 -21.439  -7.920  1.00  0.00           C  
ATOM    632  C   LEU A  81       7.414 -21.701  -7.941  1.00  0.00           C  
ATOM    633  O   LEU A  81       6.631 -20.789  -8.200  1.00  0.00           O  
ATOM    634  CB  LEU A  81       9.608 -22.082  -9.146  1.00  0.00           C  
ATOM    635  CG  LEU A  81       9.061 -21.582 -10.495  1.00  0.00           C  
ATOM    636  CD1 LEU A  81       9.449 -20.126 -10.706  1.00  0.00           C  
ATOM    637  CD2 LEU A  81       9.660 -22.398 -11.640  1.00  0.00           C  
ATOM    638  N   ASP A  82       7.004 -22.931  -7.642  1.00  0.00           N  
ATOM    639  CA  ASP A  82       5.597 -23.325  -7.706  1.00  0.00           C  
ATOM    640  C   ASP A  82       4.776 -22.648  -6.607  1.00  0.00           C  
ATOM    641  O   ASP A  82       3.646 -22.230  -6.850  1.00  0.00           O  
ATOM    642  CB  ASP A  82       5.475 -24.854  -7.597  1.00  0.00           C  
ATOM    643  CG  ASP A  82       6.072 -25.588  -8.798  1.00  0.00           C  
ATOM    644  OD1 ASP A  82       6.092 -24.995  -9.896  1.00  0.00           O  
ATOM    645  OD2 ASP A  82       6.512 -26.734  -8.590  1.00  0.00           O  
ATOM    646  N   TYR A  83       5.375 -22.465  -5.425  1.00  0.00           N  
ATOM    647  CA  TYR A  83       4.744 -21.728  -4.340  1.00  0.00           C  
ATOM    648  C   TYR A  83       4.497 -20.257  -4.714  1.00  0.00           C  
ATOM    649  O   TYR A  83       3.398 -19.744  -4.502  1.00  0.00           O  
ATOM    650  CB  TYR A  83       5.601 -21.840  -3.074  1.00  0.00           C  
ATOM    651  CG  TYR A  83       4.891 -21.221  -1.891  1.00  0.00           C  
ATOM    652  CD1 TYR A  83       4.958 -19.828  -1.672  1.00  0.00           C  
ATOM    653  CD2 TYR A  83       4.054 -22.006  -1.079  1.00  0.00           C  
ATOM    654  CE1 TYR A  83       4.175 -19.226  -0.672  1.00  0.00           C  
ATOM    655  CE2 TYR A  83       3.272 -21.417  -0.078  1.00  0.00           C  
ATOM    656  CZ  TYR A  83       3.328 -20.018   0.113  1.00  0.00           C  
ATOM    657  OH  TYR A  83       2.543 -19.429   1.060  1.00  0.00           O  
ATOM    658  N   VAL A  84       5.487 -19.594  -5.303  1.00  0.00           N  
ATOM    659  CA  VAL A  84       5.342 -18.210  -5.770  1.00  0.00           C  
ATOM    660  C   VAL A  84       4.262 -18.114  -6.847  1.00  0.00           C  
ATOM    661  O   VAL A  84       3.357 -17.290  -6.733  1.00  0.00           O  
ATOM    662  CB  VAL A  84       6.683 -17.630  -6.267  1.00  0.00           C  
ATOM    663  CG1 VAL A  84       6.513 -16.256  -6.907  1.00  0.00           C  
ATOM    664  CG2 VAL A  84       7.653 -17.480  -5.089  1.00  0.00           C  
ATOM    665  N   LYS A  85       4.280 -18.999  -7.842  1.00  0.00           N  
ATOM    666  CA  LYS A  85       3.238 -19.044  -8.878  1.00  0.00           C  
ATOM    667  C   LYS A  85       1.843 -19.212  -8.274  1.00  0.00           C  
ATOM    668  O   LYS A  85       0.933 -18.459  -8.612  1.00  0.00           O  
ATOM    669  CB  LYS A  85       3.526 -20.175  -9.867  1.00  0.00           C  
ATOM    670  CG  LYS A  85       4.667 -19.827 -10.836  1.00  0.00           C  
ATOM    671  CD  LYS A  85       4.873 -20.996 -11.798  1.00  0.00           C  
ATOM    672  CE  LYS A  85       5.890 -20.625 -12.879  1.00  0.00           C  
ATOM    673  NZ  LYS A  85       6.071 -21.759 -13.820  1.00  0.00           N  
ATOM    674  N   GLN A  86       1.688 -20.153  -7.345  1.00  0.00           N  
ATOM    675  CA  GLN A  86       0.410 -20.366  -6.672  1.00  0.00           C  
ATOM    676  C   GLN A  86      -0.033 -19.143  -5.857  1.00  0.00           C  
ATOM    677  O   GLN A  86      -1.220 -18.826  -5.814  1.00  0.00           O  
ATOM    678  CB  GLN A  86       0.498 -21.618  -5.788  1.00  0.00           C  
ATOM    679  CG  GLN A  86      -0.870 -22.002  -5.193  1.00  0.00           C  
ATOM    680  CD  GLN A  86      -1.908 -22.291  -6.280  1.00  0.00           C  
ATOM    681  OE1 GLN A  86      -1.712 -23.125  -7.149  1.00  0.00           O  
ATOM    682  NE2 GLN A  86      -3.033 -21.610  -6.289  1.00  0.00           N  
ATOM    683  N   SER A  87       0.914 -18.415  -5.252  1.00  0.00           N  
ATOM    684  CA  SER A  87       0.622 -17.178  -4.521  1.00  0.00           C  
ATOM    685  C   SER A  87       0.105 -16.074  -5.456  1.00  0.00           C  
ATOM    686  O   SER A  87      -0.885 -15.427  -5.130  1.00  0.00           O  
ATOM    687  CB  SER A  87       1.850 -16.703  -3.753  1.00  0.00           C  
ATOM    688  OG  SER A  87       2.244 -17.694  -2.816  1.00  0.00           O  
ATOM    689  N   ILE A  88       0.672 -15.926  -6.652  1.00  0.00           N  
ATOM    690  CA  ILE A  88       0.165 -15.001  -7.676  1.00  0.00           C  
ATOM    691  C   ILE A  88      -1.243 -15.410  -8.153  1.00  0.00           C  
ATOM    692  O   ILE A  88      -2.120 -14.559  -8.305  1.00  0.00           O  
ATOM    693  CB  ILE A  88       1.149 -14.887  -8.860  1.00  0.00           C  
ATOM    694  CG1 ILE A  88       2.567 -14.405  -8.447  1.00  0.00           C  
ATOM    695  CG2 ILE A  88       0.599 -13.948  -9.953  1.00  0.00           C  
ATOM    696  CD1 ILE A  88       2.622 -13.068  -7.720  1.00  0.00           C  
ATOM    697  N   VAL A  89      -1.491 -16.705  -8.323  1.00  0.00           N  
ATOM    698  CA  VAL A  89      -2.839 -17.221  -8.620  1.00  0.00           C  
ATOM    699  C   VAL A  89      -3.821 -16.871  -7.493  1.00  0.00           C  
ATOM    700  O   VAL A  89      -4.940 -16.434  -7.759  1.00  0.00           O  
ATOM    701  CB  VAL A  89      -2.813 -18.745  -8.871  1.00  0.00           C  
ATOM    702  CG1 VAL A  89      -4.216 -19.345  -9.012  1.00  0.00           C  
ATOM    703  CG2 VAL A  89      -2.048 -19.077 -10.152  1.00  0.00           C  
ATOM    704  N   ASN A  90      -3.396 -17.001  -6.231  1.00  0.00           N  
ATOM    705  CA  ASN A  90      -4.204 -16.640  -5.068  1.00  0.00           C  
ATOM    706  C   ASN A  90      -4.486 -15.129  -5.005  1.00  0.00           C  
ATOM    707  O   ASN A  90      -5.617 -14.742  -4.711  1.00  0.00           O  
ATOM    708  CB  ASN A  90      -3.509 -17.113  -3.781  1.00  0.00           C  
ATOM    709  CG  ASN A  90      -3.387 -18.615  -3.655  1.00  0.00           C  
ATOM    710  OD1 ASN A  90      -4.008 -19.409  -4.344  1.00  0.00           O  
ATOM    711  ND2 ASN A  90      -2.572 -19.067  -2.721  1.00  0.00           N  
ATOM    712  N   ALA A  91      -3.502 -14.286  -5.336  1.00  0.00           N  
ATOM    713  CA  ALA A  91      -3.686 -12.843  -5.461  1.00  0.00           C  
ATOM    714  C   ALA A  91      -4.725 -12.508  -6.534  1.00  0.00           C  
ATOM    715  O   ALA A  91      -5.689 -11.790  -6.267  1.00  0.00           O  
ATOM    716  CB  ALA A  91      -2.340 -12.177  -5.772  1.00  0.00           C  
ATOM    717  N   THR A  92      -4.607 -13.105  -7.706  1.00  0.00           N  
ATOM    718  CA  THR A  92      -5.572 -12.934  -8.794  1.00  0.00           C  
ATOM    719  C   THR A  92      -6.980 -13.373  -8.385  1.00  0.00           C  
ATOM    720  O   THR A  92      -7.957 -12.663  -8.642  1.00  0.00           O  
ATOM    721  CB  THR A  92      -5.118 -13.721 -10.027  1.00  0.00           C  
ATOM    722  OG1 THR A  92      -3.866 -13.253 -10.438  1.00  0.00           O  
ATOM    723  CG2 THR A  92      -6.063 -13.542 -11.215  1.00  0.00           C  
ATOM    724  N   ALA A  93      -7.115 -14.516  -7.703  1.00  0.00           N  
ATOM    725  CA  ALA A  93      -8.393 -14.995  -7.198  1.00  0.00           C  
ATOM    726  C   ALA A  93      -9.007 -14.053  -6.146  1.00  0.00           C  
ATOM    727  O   ALA A  93     -10.224 -13.847  -6.138  1.00  0.00           O  
ATOM    728  CB  ALA A  93      -8.197 -16.407  -6.636  1.00  0.00           C  
ATOM    729  N   LEU A  94      -8.172 -13.451  -5.289  1.00  0.00           N  
ATOM    730  CA  LEU A  94      -8.592 -12.428  -4.339  1.00  0.00           C  
ATOM    731  C   LEU A  94      -9.095 -11.175  -5.063  1.00  0.00           C  
ATOM    732  O   LEU A  94     -10.196 -10.706  -4.768  1.00  0.00           O  
ATOM    733  CB  LEU A  94      -7.414 -12.107  -3.404  1.00  0.00           C  
ATOM    734  CG  LEU A  94      -7.697 -10.961  -2.417  1.00  0.00           C  
ATOM    735  CD1 LEU A  94      -8.653 -11.402  -1.317  1.00  0.00           C  
ATOM    736  CD2 LEU A  94      -6.385 -10.507  -1.775  1.00  0.00           C  
ATOM    737  N   LEU A  95      -8.341 -10.657  -6.029  1.00  0.00           N  
ATOM    738  CA  LEU A  95      -8.683  -9.450  -6.779  1.00  0.00           C  
ATOM    739  C   LEU A  95      -9.960  -9.643  -7.609  1.00  0.00           C  
ATOM    740  O   LEU A  95     -10.798  -8.742  -7.651  1.00  0.00           O  
ATOM    741  CB  LEU A  95      -7.491  -9.035  -7.646  1.00  0.00           C  
ATOM    742  CG  LEU A  95      -6.240  -8.589  -6.867  1.00  0.00           C  
ATOM    743  CD1 LEU A  95      -5.093  -8.303  -7.838  1.00  0.00           C  
ATOM    744  CD2 LEU A  95      -6.485  -7.335  -6.016  1.00  0.00           C  
ATOM    745  N   LYS A  96     -10.186 -10.827  -8.163  1.00  0.00           N  
ATOM    746  CA  LYS A  96     -11.436 -11.169  -8.856  1.00  0.00           C  
ATOM    747  C   LYS A  96     -12.682 -11.073  -7.965  1.00  0.00           C  
ATOM    748  O   LYS A  96     -13.777 -10.883  -8.482  1.00  0.00           O  
ATOM    749  CB  LYS A  96     -11.337 -12.570  -9.474  1.00  0.00           C  
ATOM    750  CG  LYS A  96     -10.516 -12.556 -10.765  1.00  0.00           C  
ATOM    751  CD  LYS A  96     -10.357 -13.977 -11.340  1.00  0.00           C  
ATOM    752  CE  LYS A  96      -9.554 -13.917 -12.642  1.00  0.00           C  
ATOM    753  NZ  LYS A  96      -9.314 -15.264 -13.226  1.00  0.00           N  
ATOM    754  N   LYS A  97     -12.552 -11.142  -6.633  1.00  0.00           N  
ATOM    755  CA  LYS A  97     -13.682 -10.950  -5.708  1.00  0.00           C  
ATOM    756  C   LYS A  97     -14.220  -9.509  -5.710  1.00  0.00           C  
ATOM    757  O   LYS A  97     -15.331  -9.296  -5.226  1.00  0.00           O  
ATOM    758  CB  LYS A  97     -13.313 -11.366  -4.269  1.00  0.00           C  
ATOM    759  CG  LYS A  97     -12.916 -12.840  -4.103  1.00  0.00           C  
ATOM    760  CD  LYS A  97     -12.547 -13.145  -2.637  1.00  0.00           C  
ATOM    761  CE  LYS A  97     -12.129 -14.599  -2.431  1.00  0.00           C  
ATOM    762  NZ  LYS A  97     -11.786 -14.903  -1.006  1.00  0.00           N  
ATOM    763  N   PHE A  98     -13.467  -8.545  -6.247  1.00  0.00           N  
ATOM    764  CA  PHE A  98     -13.885  -7.153  -6.401  1.00  0.00           C  
ATOM    765  C   PHE A  98     -14.637  -6.872  -7.712  1.00  0.00           C  
ATOM    766  O   PHE A  98     -15.003  -5.727  -7.946  1.00  0.00           O  
ATOM    767  CB  PHE A  98     -12.691  -6.216  -6.182  1.00  0.00           C  
ATOM    768  CG  PHE A  98     -12.071  -6.348  -4.806  1.00  0.00           C  
ATOM    769  CD1 PHE A  98     -12.765  -5.884  -3.677  1.00  0.00           C  
ATOM    770  CD2 PHE A  98     -10.825  -6.967  -4.650  1.00  0.00           C  
ATOM    771  CE1 PHE A  98     -12.206  -6.023  -2.392  1.00  0.00           C  
ATOM    772  CE2 PHE A  98     -10.260  -7.112  -3.372  1.00  0.00           C  
ATOM    773  CZ  PHE A  98     -10.951  -6.643  -2.243  1.00  0.00           C  
ATOM    774  N   GLU A  99     -14.942  -7.916  -8.498  1.00  0.00           N  
ATOM    775  CA  GLU A  99     -15.857  -7.878  -9.649  1.00  0.00           C  
ATOM    776  C   GLU A  99     -15.559  -6.756 -10.655  1.00  0.00           C  
ATOM    777  O   GLU A  99     -14.628  -6.867 -11.443  1.00  0.00           O  
ATOM    778  CB  GLU A  99     -17.320  -7.891  -9.156  1.00  0.00           C  
ATOM    779  CG  GLU A  99     -17.705  -9.182  -8.418  1.00  0.00           C  
ATOM    780  CD  GLU A  99     -19.032  -9.047  -7.656  1.00  0.00           C  
ATOM    781  OE1 GLU A  99     -19.129  -9.642  -6.550  1.00  0.00           O  
ATOM    782  OE2 GLU A  99     -19.924  -8.299  -8.091  1.00  0.00           O  
ATOM    783  N   ASP A 100     -16.331  -5.671 -10.618  1.00  0.00           N  
ATOM    784  CA  ASP A 100     -16.298  -4.557 -11.560  1.00  0.00           C  
ATOM    785  C   ASP A 100     -15.354  -3.410 -11.155  1.00  0.00           C  
ATOM    786  O   ASP A 100     -15.473  -2.287 -11.654  1.00  0.00           O  
ATOM    787  CB  ASP A 100     -17.744  -4.078 -11.809  1.00  0.00           C  
ATOM    788  CG  ASP A 100     -18.441  -3.481 -10.578  1.00  0.00           C  
ATOM    789  OD1 ASP A 100     -18.145  -3.849  -9.414  1.00  0.00           O  
ATOM    790  OD2 ASP A 100     -19.357  -2.650 -10.756  1.00  0.00           O  
ATOM    791  N   PHE A 101     -14.392  -3.668 -10.263  1.00  0.00           N  
ATOM    792  CA  PHE A 101     -13.383  -2.680  -9.891  1.00  0.00           C  
ATOM    793  C   PHE A 101     -12.366  -2.477 -11.013  1.00  0.00           C  
ATOM    794  O   PHE A 101     -11.900  -3.427 -11.640  1.00  0.00           O  
ATOM    795  CB  PHE A 101     -12.669  -3.082  -8.597  1.00  0.00           C  
ATOM    796  CG  PHE A 101     -13.404  -2.796  -7.300  1.00  0.00           C  
ATOM    797  CD1 PHE A 101     -12.724  -2.143  -6.251  1.00  0.00           C  
ATOM    798  CD2 PHE A 101     -14.726  -3.198  -7.102  1.00  0.00           C  
ATOM    799  CE1 PHE A 101     -13.366  -1.901  -5.022  1.00  0.00           C  
ATOM    800  CE2 PHE A 101     -15.378  -2.959  -5.889  1.00  0.00           C  
ATOM    801  CZ  PHE A 101     -14.699  -2.314  -4.841  1.00  0.00           C  
ATOM    802  N   PHE A 102     -11.926  -1.225 -11.199  1.00  0.00           N  
ATOM    803  CA  PHE A 102     -10.705  -0.924 -11.920  1.00  0.00           C  
ATOM    804  C   PHE A 102      -9.516  -1.212 -11.000  1.00  0.00           C  
ATOM    805  O   PHE A 102      -9.297  -0.514 -10.012  1.00  0.00           O  
ATOM    806  CB  PHE A 102     -10.731   0.530 -12.399  1.00  0.00           C  
ATOM    807  CG  PHE A 102      -9.500   0.919 -13.184  1.00  0.00           C  
ATOM    808  CD1 PHE A 102      -8.545   1.804 -12.636  1.00  0.00           C  
ATOM    809  CD2 PHE A 102      -9.287   0.390 -14.469  1.00  0.00           C  
ATOM    810  CE1 PHE A 102      -7.410   2.170 -13.367  1.00  0.00           C  
ATOM    811  CE2 PHE A 102      -8.151   0.750 -15.203  1.00  0.00           C  
ATOM    812  CZ  PHE A 102      -7.213   1.646 -14.662  1.00  0.00           C  
ATOM    813  N   ILE A 103      -8.781  -2.271 -11.292  1.00  0.00           N  
ATOM    814  CA  ILE A 103      -7.681  -2.788 -10.470  1.00  0.00           C  
ATOM    815  C   ILE A 103      -6.354  -2.532 -11.177  1.00  0.00           C  
ATOM    816  O   ILE A 103      -6.214  -2.805 -12.369  1.00  0.00           O  
ATOM    817  CB  ILE A 103      -7.896  -4.271 -10.109  1.00  0.00           C  
ATOM    818  CG1 ILE A 103      -9.197  -4.414  -9.279  1.00  0.00           C  
ATOM    819  CG2 ILE A 103      -6.684  -4.829  -9.339  1.00  0.00           C  
ATOM    820  CD1 ILE A 103      -9.564  -5.843  -8.885  1.00  0.00           C  
ATOM    821  N   ILE A 104      -5.386  -2.023 -10.426  1.00  0.00           N  
ATOM    822  CA  ILE A 104      -4.030  -1.703 -10.872  1.00  0.00           C  
ATOM    823  C   ILE A 104      -3.076  -2.646 -10.125  1.00  0.00           C  
ATOM    824  O   ILE A 104      -2.636  -2.310  -9.023  1.00  0.00           O  
ATOM    825  CB  ILE A 104      -3.732  -0.208 -10.608  1.00  0.00           C  
ATOM    826  CG1 ILE A 104      -4.776   0.734 -11.264  1.00  0.00           C  
ATOM    827  CG2 ILE A 104      -2.328   0.150 -11.124  1.00  0.00           C  
ATOM    828  CD1 ILE A 104      -4.797   2.124 -10.607  1.00  0.00           C  
ATOM    829  N   PRO A 105      -2.780  -3.844 -10.649  1.00  0.00           N  
ATOM    830  CA  PRO A 105      -1.949  -4.831  -9.969  1.00  0.00           C  
ATOM    831  C   PRO A 105      -0.453  -4.578 -10.197  1.00  0.00           C  
ATOM    832  O   PRO A 105      -0.052  -4.054 -11.228  1.00  0.00           O  
ATOM    833  CB  PRO A 105      -2.399  -6.174 -10.537  1.00  0.00           C  
ATOM    834  CG  PRO A 105      -2.766  -5.828 -11.977  1.00  0.00           C  
ATOM    835  CD  PRO A 105      -3.344  -4.418 -11.868  1.00  0.00           C  
ATOM    836  N   MET A 106       0.382  -5.017  -9.244  1.00  0.00           N  
ATOM    837  CA  MET A 106       1.843  -5.039  -9.396  1.00  0.00           C  
ATOM    838  C   MET A 106       2.455  -6.203  -8.616  1.00  0.00           C  
ATOM    839  O   MET A 106       1.764  -6.916  -7.886  1.00  0.00           O  
ATOM    840  CB  MET A 106       2.447  -3.684  -8.975  1.00  0.00           C  
ATOM    841  CG  MET A 106       2.383  -3.437  -7.465  1.00  0.00           C  
ATOM    842  SD  MET A 106       2.986  -1.804  -6.938  1.00  0.00           S  
ATOM    843  CE  MET A 106       1.687  -0.762  -7.636  1.00  0.00           C  
ATOM    844  N   LEU A 107       3.763  -6.387  -8.774  1.00  0.00           N  
ATOM    845  CA  LEU A 107       4.564  -7.345  -8.023  1.00  0.00           C  
ATOM    846  C   LEU A 107       5.358  -6.627  -6.929  1.00  0.00           C  
ATOM    847  O   LEU A 107       5.941  -5.567  -7.170  1.00  0.00           O  
ATOM    848  CB  LEU A 107       5.504  -8.097  -8.976  1.00  0.00           C  
ATOM    849  CG  LEU A 107       4.805  -8.986 -10.015  1.00  0.00           C  
ATOM    850  CD1 LEU A 107       5.829  -9.506 -11.022  1.00  0.00           C  
ATOM    851  CD2 LEU A 107       4.113 -10.184  -9.361  1.00  0.00           C  
ATOM    852  N   GLY A 108       5.425  -7.239  -5.750  1.00  0.00           N  
ATOM    853  CA  GLY A 108       6.350  -6.876  -4.685  1.00  0.00           C  
ATOM    854  C   GLY A 108       7.658  -7.674  -4.754  1.00  0.00           C  
ATOM    855  O   GLY A 108       7.862  -8.519  -5.625  1.00  0.00           O  
ATOM    856  N   ASN A 109       8.570  -7.405  -3.825  1.00  0.00           N  
ATOM    857  CA  ASN A 109       9.886  -8.049  -3.793  1.00  0.00           C  
ATOM    858  C   ASN A 109       9.848  -9.514  -3.328  1.00  0.00           C  
ATOM    859  O   ASN A 109      10.803 -10.252  -3.556  1.00  0.00           O  
ATOM    860  CB  ASN A 109      10.853  -7.201  -2.953  1.00  0.00           C  
ATOM    861  CG  ASN A 109      10.438  -7.112  -1.500  1.00  0.00           C  
ATOM    862  OD1 ASN A 109       9.659  -6.278  -1.105  1.00  0.00           O  
ATOM    863  ND2 ASN A 109      10.951  -7.982  -0.654  1.00  0.00           N  
ATOM    864  N   HIS A 110       8.758  -9.936  -2.688  1.00  0.00           N  
ATOM    865  CA  HIS A 110       8.535 -11.329  -2.320  1.00  0.00           C  
ATOM    866  C   HIS A 110       7.841 -12.136  -3.431  1.00  0.00           C  
ATOM    867  O   HIS A 110       7.902 -13.364  -3.418  1.00  0.00           O  
ATOM    868  CB  HIS A 110       7.777 -11.395  -0.989  1.00  0.00           C  
ATOM    869  CG  HIS A 110       8.650 -11.052   0.188  1.00  0.00           C  
ATOM    870  ND1 HIS A 110       9.435 -11.953   0.876  1.00  0.00           N  
ATOM    871  CD2 HIS A 110       8.874  -9.830   0.754  1.00  0.00           C  
ATOM    872  CE1 HIS A 110      10.100 -11.281   1.827  1.00  0.00           C  
ATOM    873  NE2 HIS A 110       9.790  -9.986   1.788  1.00  0.00           N  
ATOM    874  N   ASP A 111       7.262 -11.470  -4.422  1.00  0.00           N  
ATOM    875  CA  ASP A 111       6.474 -12.091  -5.489  1.00  0.00           C  
ATOM    876  C   ASP A 111       7.325 -12.668  -6.635  1.00  0.00           C  
ATOM    877  O   ASP A 111       6.931 -12.672  -7.803  1.00  0.00           O  
ATOM    878  CB  ASP A 111       5.418 -11.098  -5.997  1.00  0.00           C  
ATOM    879  CG  ASP A 111       4.446 -10.616  -4.912  1.00  0.00           C  
ATOM    880  OD1 ASP A 111       4.168 -11.384  -3.965  1.00  0.00           O  
ATOM    881  OD2 ASP A 111       3.951  -9.486  -5.050  1.00  0.00           O  
ATOM    882  N   VAL A 112       8.526 -13.171  -6.319  1.00  0.00           N  
ATOM    883  CA  VAL A 112       9.457 -13.790  -7.265  1.00  0.00           C  
ATOM    884  C   VAL A 112      10.264 -14.888  -6.572  1.00  0.00           C  
ATOM    885  O   VAL A 112      10.400 -14.897  -5.350  1.00  0.00           O  
ATOM    886  CB  VAL A 112      10.365 -12.722  -7.907  1.00  0.00           C  
ATOM    887  CG1 VAL A 112      11.315 -12.056  -6.906  1.00  0.00           C  
ATOM    888  CG2 VAL A 112      11.190 -13.271  -9.080  1.00  0.00           C  
ATOM    889  N   TYR A 113      10.801 -15.834  -7.341  1.00  0.00           N  
ATOM    890  CA  TYR A 113      11.731 -16.844  -6.838  1.00  0.00           C  
ATOM    891  C   TYR A 113      13.075 -16.794  -7.580  1.00  0.00           C  
ATOM    892  O   TYR A 113      13.088 -16.927  -8.802  1.00  0.00           O  
ATOM    893  CB  TYR A 113      11.102 -18.235  -6.936  1.00  0.00           C  
ATOM    894  CG  TYR A 113      12.009 -19.313  -6.387  1.00  0.00           C  
ATOM    895  CD1 TYR A 113      12.816 -20.076  -7.253  1.00  0.00           C  
ATOM    896  CD2 TYR A 113      12.090 -19.516  -4.998  1.00  0.00           C  
ATOM    897  CE1 TYR A 113      13.685 -21.051  -6.737  1.00  0.00           C  
ATOM    898  CE2 TYR A 113      12.955 -20.487  -4.471  1.00  0.00           C  
ATOM    899  CZ  TYR A 113      13.754 -21.250  -5.346  1.00  0.00           C  
ATOM    900  OH  TYR A 113      14.599 -22.206  -4.826  1.00  0.00           O  
ATOM    901  N   PRO A 114      14.217 -16.676  -6.870  1.00  0.00           N  
ATOM    902  CA  PRO A 114      14.335 -16.373  -5.445  1.00  0.00           C  
ATOM    903  C   PRO A 114      13.822 -14.980  -5.078  1.00  0.00           C  
ATOM    904  O   PRO A 114      13.785 -14.100  -5.937  1.00  0.00           O  
ATOM    905  CB  PRO A 114      15.823 -16.525  -5.113  1.00  0.00           C  
ATOM    906  CG  PRO A 114      16.391 -17.345  -6.261  1.00  0.00           C  
ATOM    907  CD  PRO A 114      15.528 -16.917  -7.437  1.00  0.00           C  
ATOM    908  N   ALA A 115      13.467 -14.759  -3.809  1.00  0.00           N  
ATOM    909  CA  ALA A 115      12.982 -13.461  -3.352  1.00  0.00           C  
ATOM    910  C   ALA A 115      13.952 -12.323  -3.721  1.00  0.00           C  
ATOM    911  O   ALA A 115      15.167 -12.508  -3.732  1.00  0.00           O  
ATOM    912  CB  ALA A 115      12.726 -13.486  -1.841  1.00  0.00           C  
ATOM    913  N   ASN A 116      13.411 -11.157  -4.026  1.00  0.00           N  
ATOM    914  CA  ASN A 116      14.131  -9.947  -4.411  1.00  0.00           C  
ATOM    915  C   ASN A 116      14.858 -10.008  -5.771  1.00  0.00           C  
ATOM    916  O   ASN A 116      15.255  -8.967  -6.282  1.00  0.00           O  
ATOM    917  CB  ASN A 116      15.083  -9.497  -3.287  1.00  0.00           C  
ATOM    918  CG  ASN A 116      14.471  -9.606  -1.897  1.00  0.00           C  
ATOM    919  OD1 ASN A 116      13.378  -9.143  -1.630  1.00  0.00           O  
ATOM    920  ND2 ASN A 116      15.156 -10.233  -0.973  1.00  0.00           N  
ATOM    921  N   GLN A 117      15.046 -11.184  -6.359  1.00  0.00           N  
ATOM    922  CA  GLN A 117      15.843 -11.375  -7.576  1.00  0.00           C  
ATOM    923  C   GLN A 117      14.980 -11.212  -8.833  1.00  0.00           C  
ATOM    924  O   GLN A 117      14.617 -12.190  -9.489  1.00  0.00           O  
ATOM    925  CB  GLN A 117      16.579 -12.731  -7.547  1.00  0.00           C  
ATOM    926  CG  GLN A 117      17.343 -13.026  -6.249  1.00  0.00           C  
ATOM    927  CD  GLN A 117      18.228 -11.872  -5.778  1.00  0.00           C  
ATOM    928  OE1 GLN A 117      19.087 -11.387  -6.486  1.00  0.00           O  
ATOM    929  NE2 GLN A 117      18.033 -11.394  -4.569  1.00  0.00           N  
ATOM    930  N   MET A 118      14.622  -9.968  -9.163  1.00  0.00           N  
ATOM    931  CA  MET A 118      13.690  -9.658 -10.238  1.00  0.00           C  
ATOM    932  C   MET A 118      14.361  -8.794 -11.317  1.00  0.00           C  
ATOM    933  O   MET A 118      14.639  -7.629 -11.083  1.00  0.00           O  
ATOM    934  CB  MET A 118      12.454  -8.982  -9.634  1.00  0.00           C  
ATOM    935  CG  MET A 118      11.307  -8.874 -10.635  1.00  0.00           C  
ATOM    936  SD  MET A 118       9.842  -8.026  -9.996  1.00  0.00           S  
ATOM    937  CE  MET A 118       9.259  -9.205  -8.766  1.00  0.00           C  
ATOM    938  N   ALA A 119      14.634  -9.378 -12.482  1.00  0.00           N  
ATOM    939  CA  ALA A 119      15.070  -8.707 -13.715  1.00  0.00           C  
ATOM    940  C   ALA A 119      15.125  -9.713 -14.880  1.00  0.00           C  
ATOM    941  O   ALA A 119      14.270 -10.588 -14.994  1.00  0.00           O  
ATOM    942  CB  ALA A 119      16.430  -8.015 -13.494  1.00  0.00           C  
ATOM    943  N   ILE A 120      16.140  -9.623 -15.726  1.00  0.00           N  
ATOM    944  CA  ILE A 120      16.319 -10.459 -16.934  1.00  0.00           C  
ATOM    945  C   ILE A 120      16.294 -11.958 -16.610  1.00  0.00           C  
ATOM    946  O   ILE A 120      15.555 -12.710 -17.232  1.00  0.00           O  
ATOM    947  CB  ILE A 120      17.624 -10.051 -17.661  1.00  0.00           C  
ATOM    948  CG1 ILE A 120      17.550  -8.570 -18.112  1.00  0.00           C  
ATOM    949  CG2 ILE A 120      17.896 -10.972 -18.862  1.00  0.00           C  
ATOM    950  CD1 ILE A 120      18.871  -8.003 -18.647  1.00  0.00           C  
ATOM    951  N   ASN A 121      17.042 -12.404 -15.593  1.00  0.00           N  
ATOM    952  CA  ASN A 121      17.144 -13.825 -15.243  1.00  0.00           C  
ATOM    953  C   ASN A 121      15.871 -14.395 -14.584  1.00  0.00           C  
ATOM    954  O   ASN A 121      15.779 -15.599 -14.351  1.00  0.00           O  
ATOM    955  CB  ASN A 121      18.374 -14.047 -14.344  1.00  0.00           C  
ATOM    956  CG  ASN A 121      19.686 -13.708 -15.027  1.00  0.00           C  
ATOM    957  OD1 ASN A 121      19.801 -13.671 -16.231  1.00  0.00           O  
ATOM    958  ND2 ASN A 121      20.722 -13.458 -14.258  1.00  0.00           N  
ATOM    959  N   SER A 122      14.903 -13.546 -14.270  1.00  0.00           N  
ATOM    960  CA  SER A 122      13.612 -13.918 -13.693  1.00  0.00           C  
ATOM    961  C   SER A 122      12.434 -13.432 -14.545  1.00  0.00           C  
ATOM    962  O   SER A 122      11.326 -13.329 -14.049  1.00  0.00           O  
ATOM    963  CB  SER A 122      13.519 -13.431 -12.244  1.00  0.00           C  
ATOM    964  OG  SER A 122      13.782 -12.046 -12.187  1.00  0.00           O  
ATOM    965  N   GLN A 123      12.654 -13.158 -15.837  1.00  0.00           N  
ATOM    966  CA  GLN A 123      11.624 -12.606 -16.732  1.00  0.00           C  
ATOM    967  C   GLN A 123      10.366 -13.489 -16.821  1.00  0.00           C  
ATOM    968  O   GLN A 123       9.275 -13.000 -17.117  1.00  0.00           O  
ATOM    969  CB  GLN A 123      12.261 -12.380 -18.099  1.00  0.00           C  
ATOM    970  CG  GLN A 123      11.430 -11.434 -18.985  1.00  0.00           C  
ATOM    971  CD  GLN A 123      12.125 -11.111 -20.303  1.00  0.00           C  
ATOM    972  OE1 GLN A 123      13.084 -11.746 -20.706  1.00  0.00           O  
ATOM    973  NE2 GLN A 123      11.655 -10.117 -21.019  1.00  0.00           N  
ATOM    974  N   TRP A 124      10.490 -14.779 -16.480  1.00  0.00           N  
ATOM    975  CA  TRP A 124       9.352 -15.687 -16.348  1.00  0.00           C  
ATOM    976  C   TRP A 124       8.258 -15.138 -15.411  1.00  0.00           C  
ATOM    977  O   TRP A 124       7.079 -15.406 -15.654  1.00  0.00           O  
ATOM    978  CB  TRP A 124       9.850 -17.049 -15.847  1.00  0.00           C  
ATOM    979  CG  TRP A 124      10.335 -17.061 -14.419  1.00  0.00           C  
ATOM    980  CD1 TRP A 124      11.614 -16.911 -14.011  1.00  0.00           C  
ATOM    981  CD2 TRP A 124       9.532 -17.159 -13.197  1.00  0.00           C  
ATOM    982  NE1 TRP A 124      11.671 -16.895 -12.626  1.00  0.00           N  
ATOM    983  CE2 TRP A 124      10.411 -17.022 -12.097  1.00  0.00           C  
ATOM    984  CE3 TRP A 124       8.160 -17.325 -12.941  1.00  0.00           C  
ATOM    985  CZ2 TRP A 124       9.936 -17.012 -10.761  1.00  0.00           C  
ATOM    986  CZ3 TRP A 124       7.682 -17.318 -11.605  1.00  0.00           C  
ATOM    987  CH2 TRP A 124       8.561 -17.148 -10.542  1.00  0.00           C  
ATOM    988  N   ILE A 125       8.612 -14.368 -14.377  1.00  0.00           N  
ATOM    989  CA  ILE A 125       7.620 -13.834 -13.438  1.00  0.00           C  
ATOM    990  C   ILE A 125       6.764 -12.758 -14.093  1.00  0.00           C  
ATOM    991  O   ILE A 125       5.557 -12.729 -13.861  1.00  0.00           O  
ATOM    992  CB  ILE A 125       8.257 -13.332 -12.121  1.00  0.00           C  
ATOM    993  CG1 ILE A 125       7.216 -13.063 -11.010  1.00  0.00           C  
ATOM    994  CG2 ILE A 125       9.098 -12.046 -12.304  1.00  0.00           C  
ATOM    995  CD1 ILE A 125       6.356 -14.260 -10.632  1.00  0.00           C  
ATOM    996  N   PHE A 126       7.340 -11.931 -14.960  1.00  0.00           N  
ATOM    997  CA  PHE A 126       6.604 -10.895 -15.672  1.00  0.00           C  
ATOM    998  C   PHE A 126       5.610 -11.511 -16.656  1.00  0.00           C  
ATOM    999  O   PHE A 126       4.453 -11.098 -16.699  1.00  0.00           O  
ATOM   1000  CB  PHE A 126       7.571  -9.957 -16.403  1.00  0.00           C  
ATOM   1001  CG  PHE A 126       8.664  -9.362 -15.554  1.00  0.00           C  
ATOM   1002  CD1 PHE A 126       8.388  -8.820 -14.282  1.00  0.00           C  
ATOM   1003  CD2 PHE A 126       9.994  -9.337 -16.037  1.00  0.00           C  
ATOM   1004  CE1 PHE A 126       9.412  -8.280 -13.502  1.00  0.00           C  
ATOM   1005  CE2 PHE A 126      11.020  -8.794 -15.260  1.00  0.00           C  
ATOM   1006  CZ  PHE A 126      10.738  -8.267 -13.991  1.00  0.00           C  
ATOM   1007  N   GLN A 127       6.042 -12.541 -17.393  1.00  0.00           N  
ATOM   1008  CA  GLN A 127       5.180 -13.302 -18.296  1.00  0.00           C  
ATOM   1009  C   GLN A 127       4.021 -13.947 -17.522  1.00  0.00           C  
ATOM   1010  O   GLN A 127       2.856 -13.723 -17.842  1.00  0.00           O  
ATOM   1011  CB  GLN A 127       6.042 -14.354 -19.011  1.00  0.00           C  
ATOM   1012  CG  GLN A 127       5.287 -15.128 -20.103  1.00  0.00           C  
ATOM   1013  CD  GLN A 127       5.132 -14.363 -21.422  1.00  0.00           C  
ATOM   1014  OE1 GLN A 127       5.867 -13.445 -21.742  1.00  0.00           O  
ATOM   1015  NE2 GLN A 127       4.178 -14.749 -22.230  1.00  0.00           N  
ATOM   1016  N   PHE A 128       4.346 -14.695 -16.459  1.00  0.00           N  
ATOM   1017  CA  PHE A 128       3.360 -15.404 -15.661  1.00  0.00           C  
ATOM   1018  C   PHE A 128       2.386 -14.450 -14.964  1.00  0.00           C  
ATOM   1019  O   PHE A 128       1.173 -14.647 -15.024  1.00  0.00           O  
ATOM   1020  CB  PHE A 128       4.081 -16.294 -14.636  1.00  0.00           C  
ATOM   1021  CG  PHE A 128       3.130 -17.123 -13.801  1.00  0.00           C  
ATOM   1022  CD1 PHE A 128       2.732 -16.687 -12.522  1.00  0.00           C  
ATOM   1023  CD2 PHE A 128       2.601 -18.322 -14.320  1.00  0.00           C  
ATOM   1024  CE1 PHE A 128       1.813 -17.441 -11.771  1.00  0.00           C  
ATOM   1025  CE2 PHE A 128       1.690 -19.078 -13.573  1.00  0.00           C  
ATOM   1026  CZ  PHE A 128       1.293 -18.634 -12.304  1.00  0.00           C  
ATOM   1027  N   ALA A 129       2.879 -13.403 -14.314  1.00  0.00           N  
ATOM   1028  CA  ALA A 129       2.030 -12.444 -13.619  1.00  0.00           C  
ATOM   1029  C   ALA A 129       1.163 -11.633 -14.588  1.00  0.00           C  
ATOM   1030  O   ALA A 129      -0.007 -11.409 -14.299  1.00  0.00           O  
ATOM   1031  CB  ALA A 129       2.894 -11.548 -12.729  1.00  0.00           C  
ATOM   1032  N   ALA A 130       1.688 -11.254 -15.754  1.00  0.00           N  
ATOM   1033  CA  ALA A 130       0.884 -10.600 -16.793  1.00  0.00           C  
ATOM   1034  C   ALA A 130      -0.274 -11.488 -17.261  1.00  0.00           C  
ATOM   1035  O   ALA A 130      -1.387 -10.995 -17.450  1.00  0.00           O  
ATOM   1036  CB  ALA A 130       1.794 -10.222 -17.966  1.00  0.00           C  
ATOM   1037  N   GLU A 131      -0.046 -12.797 -17.411  1.00  0.00           N  
ATOM   1038  CA  GLU A 131      -1.099 -13.762 -17.754  1.00  0.00           C  
ATOM   1039  C   GLU A 131      -2.145 -13.898 -16.638  1.00  0.00           C  
ATOM   1040  O   GLU A 131      -3.345 -13.925 -16.916  1.00  0.00           O  
ATOM   1041  CB  GLU A 131      -0.465 -15.115 -18.084  1.00  0.00           C  
ATOM   1042  CG  GLU A 131       0.235 -15.096 -19.435  1.00  0.00           C  
ATOM   1043  CD  GLU A 131       1.152 -16.297 -19.698  1.00  0.00           C  
ATOM   1044  OE1 GLU A 131       1.897 -16.207 -20.707  1.00  0.00           O  
ATOM   1045  OE2 GLU A 131       1.117 -17.271 -18.912  1.00  0.00           O  
ATOM   1046  N   GLN A 132      -1.715 -13.929 -15.384  1.00  0.00           N  
ATOM   1047  CA  GLN A 132      -2.640 -13.997 -14.249  1.00  0.00           C  
ATOM   1048  C   GLN A 132      -3.432 -12.694 -14.081  1.00  0.00           C  
ATOM   1049  O   GLN A 132      -4.650 -12.733 -13.876  1.00  0.00           O  
ATOM   1050  CB  GLN A 132      -1.887 -14.340 -12.954  1.00  0.00           C  
ATOM   1051  CG  GLN A 132      -1.261 -15.745 -12.930  1.00  0.00           C  
ATOM   1052  CD  GLN A 132      -2.250 -16.840 -13.300  1.00  0.00           C  
ATOM   1053  OE1 GLN A 132      -3.288 -17.026 -12.680  1.00  0.00           O  
ATOM   1054  NE2 GLN A 132      -1.975 -17.592 -14.344  1.00  0.00           N  
ATOM   1055  N   PHE A 133      -2.771 -11.541 -14.206  1.00  0.00           N  
ATOM   1056  CA  PHE A 133      -3.384 -10.221 -14.059  1.00  0.00           C  
ATOM   1057  C   PHE A 133      -4.094  -9.723 -15.327  1.00  0.00           C  
ATOM   1058  O   PHE A 133      -4.766  -8.690 -15.258  1.00  0.00           O  
ATOM   1059  CB  PHE A 133      -2.336  -9.211 -13.565  1.00  0.00           C  
ATOM   1060  CG  PHE A 133      -1.718  -9.489 -12.210  1.00  0.00           C  
ATOM   1061  CD1 PHE A 133      -2.445 -10.096 -11.172  1.00  0.00           C  
ATOM   1062  CD2 PHE A 133      -0.384  -9.082 -11.963  1.00  0.00           C  
ATOM   1063  CE1 PHE A 133      -1.865 -10.304  -9.906  1.00  0.00           C  
ATOM   1064  CE2 PHE A 133       0.198  -9.280 -10.702  1.00  0.00           C  
ATOM   1065  CZ  PHE A 133      -0.537  -9.889  -9.676  1.00  0.00           C  
ATOM   1066  N   ALA A 134      -4.019 -10.441 -16.440  1.00  0.00           N  
ATOM   1067  CA  ALA A 134      -4.635 -10.071 -17.710  1.00  0.00           C  
ATOM   1068  C   ALA A 134      -6.110  -9.610 -17.614  1.00  0.00           C  
ATOM   1069  O   ALA A 134      -6.449  -8.643 -18.303  1.00  0.00           O  
ATOM   1070  CB  ALA A 134      -4.477 -11.228 -18.705  1.00  0.00           C  
ATOM   1071  N   PRO A 135      -6.977 -10.192 -16.762  1.00  0.00           N  
ATOM   1072  CA  PRO A 135      -8.353  -9.711 -16.606  1.00  0.00           C  
ATOM   1073  C   PRO A 135      -8.485  -8.258 -16.126  1.00  0.00           C  
ATOM   1074  O   PRO A 135      -9.546  -7.666 -16.293  1.00  0.00           O  
ATOM   1075  CB  PRO A 135      -9.009 -10.668 -15.600  1.00  0.00           C  
ATOM   1076  CG  PRO A 135      -8.182 -11.936 -15.727  1.00  0.00           C  
ATOM   1077  CD  PRO A 135      -6.777 -11.396 -15.978  1.00  0.00           C  
ATOM   1078  N   PHE A 136      -7.429  -7.696 -15.522  1.00  0.00           N  
ATOM   1079  CA  PHE A 136      -7.405  -6.332 -14.989  1.00  0.00           C  
ATOM   1080  C   PHE A 136      -6.670  -5.342 -15.899  1.00  0.00           C  
ATOM   1081  O   PHE A 136      -6.754  -4.128 -15.682  1.00  0.00           O  
ATOM   1082  CB  PHE A 136      -6.761  -6.352 -13.598  1.00  0.00           C  
ATOM   1083  CG  PHE A 136      -7.252  -7.455 -12.689  1.00  0.00           C  
ATOM   1084  CD1 PHE A 136      -8.614  -7.525 -12.323  1.00  0.00           C  
ATOM   1085  CD2 PHE A 136      -6.356  -8.439 -12.226  1.00  0.00           C  
ATOM   1086  CE1 PHE A 136      -9.073  -8.580 -11.512  1.00  0.00           C  
ATOM   1087  CE2 PHE A 136      -6.812  -9.491 -11.408  1.00  0.00           C  
ATOM   1088  CZ  PHE A 136      -8.170  -9.567 -11.051  1.00  0.00           C  
ATOM   1089  N   LEU A 137      -5.936  -5.828 -16.880  1.00  0.00           N  
ATOM   1090  CA  LEU A 137      -5.005  -5.045 -17.689  1.00  0.00           C  
ATOM   1091  C   LEU A 137      -5.543  -4.824 -19.109  1.00  0.00           C  
ATOM   1092  O   LEU A 137      -6.187  -5.687 -19.694  1.00  0.00           O  
ATOM   1093  CB  LEU A 137      -3.642  -5.759 -17.716  1.00  0.00           C  
ATOM   1094  CG  LEU A 137      -2.945  -5.928 -16.342  1.00  0.00           C  
ATOM   1095  CD1 LEU A 137      -1.621  -6.665 -16.511  1.00  0.00           C  
ATOM   1096  CD2 LEU A 137      -2.652  -4.588 -15.666  1.00  0.00           C  
ATOM   1097  N   SER A 138      -5.228  -3.654 -19.686  1.00  0.00           N  
ATOM   1098  CA  SER A 138      -5.361  -3.454 -21.133  1.00  0.00           C  
ATOM   1099  C   SER A 138      -4.304  -4.270 -21.885  1.00  0.00           C  
ATOM   1100  O   SER A 138      -3.260  -4.596 -21.322  1.00  0.00           O  
ATOM   1101  CB  SER A 138      -5.250  -1.970 -21.486  1.00  0.00           C  
ATOM   1102  OG  SER A 138      -3.947  -1.478 -21.248  1.00  0.00           O  
ATOM   1103  N   GLN A 139      -4.501  -4.517 -23.177  1.00  0.00           N  
ATOM   1104  CA  GLN A 139      -3.542  -5.262 -23.991  1.00  0.00           C  
ATOM   1105  C   GLN A 139      -2.143  -4.623 -23.978  1.00  0.00           C  
ATOM   1106  O   GLN A 139      -1.155  -5.305 -23.727  1.00  0.00           O  
ATOM   1107  CB  GLN A 139      -4.097  -5.397 -25.423  1.00  0.00           C  
ATOM   1108  CG  GLN A 139      -3.192  -6.251 -26.328  1.00  0.00           C  
ATOM   1109  CD  GLN A 139      -2.973  -7.676 -25.787  1.00  0.00           C  
ATOM   1110  OE1 GLN A 139      -3.832  -8.256 -25.135  1.00  0.00           O  
ATOM   1111  NE2 GLN A 139      -1.823  -8.241 -26.035  1.00  0.00           N  
ATOM   1112  N   ASN A 140      -2.053  -3.299 -24.119  1.00  0.00           N  
ATOM   1113  CA  ASN A 140      -0.782  -2.568 -24.055  1.00  0.00           C  
ATOM   1114  C   ASN A 140      -0.123  -2.700 -22.671  1.00  0.00           C  
ATOM   1115  O   ASN A 140       1.102  -2.801 -22.564  1.00  0.00           O  
ATOM   1116  CB  ASN A 140      -1.019  -1.085 -24.374  1.00  0.00           C  
ATOM   1117  CG  ASN A 140      -1.483  -0.827 -25.793  1.00  0.00           C  
ATOM   1118  OD1 ASN A 140      -1.688  -1.697 -26.607  1.00  0.00           O  
ATOM   1119  ND2 ASN A 140      -1.698   0.432 -26.145  1.00  0.00           N  
ATOM   1120  N   ALA A 141      -0.912  -2.721 -21.598  1.00  0.00           N  
ATOM   1121  CA  ALA A 141      -0.399  -2.922 -20.247  1.00  0.00           C  
ATOM   1122  C   ALA A 141       0.133  -4.349 -20.058  1.00  0.00           C  
ATOM   1123  O   ALA A 141       1.178  -4.513 -19.443  1.00  0.00           O  
ATOM   1124  CB  ALA A 141      -1.489  -2.573 -19.228  1.00  0.00           C  
ATOM   1125  N   ILE A 142      -0.525  -5.364 -20.621  1.00  0.00           N  
ATOM   1126  CA  ILE A 142      -0.047  -6.759 -20.609  1.00  0.00           C  
ATOM   1127  C   ILE A 142       1.318  -6.863 -21.296  1.00  0.00           C  
ATOM   1128  O   ILE A 142       2.242  -7.445 -20.732  1.00  0.00           O  
ATOM   1129  CB  ILE A 142      -1.081  -7.707 -21.265  1.00  0.00           C  
ATOM   1130  CG1 ILE A 142      -2.364  -7.793 -20.424  1.00  0.00           C  
ATOM   1131  CG2 ILE A 142      -0.501  -9.119 -21.479  1.00  0.00           C  
ATOM   1132  CD1 ILE A 142      -3.558  -8.411 -21.154  1.00  0.00           C  
ATOM   1133  N   GLU A 143       1.471  -6.290 -22.484  1.00  0.00           N  
ATOM   1134  CA  GLU A 143       2.729  -6.316 -23.236  1.00  0.00           C  
ATOM   1135  C   GLU A 143       3.860  -5.614 -22.472  1.00  0.00           C  
ATOM   1136  O   GLU A 143       4.950  -6.168 -22.327  1.00  0.00           O  
ATOM   1137  CB  GLU A 143       2.515  -5.673 -24.611  1.00  0.00           C  
ATOM   1138  CG  GLU A 143       1.671  -6.574 -25.513  1.00  0.00           C  
ATOM   1139  CD  GLU A 143       1.236  -5.908 -26.827  1.00  0.00           C  
ATOM   1140  OE1 GLU A 143       0.292  -6.469 -27.440  1.00  0.00           O  
ATOM   1141  OE2 GLU A 143       1.800  -4.858 -27.183  1.00  0.00           O  
ATOM   1142  N   SER A 144       3.581  -4.451 -21.912  1.00  0.00           N  
ATOM   1143  CA  SER A 144       4.561  -3.720 -21.094  1.00  0.00           C  
ATOM   1144  C   SER A 144       4.912  -4.480 -19.803  1.00  0.00           C  
ATOM   1145  O   SER A 144       6.085  -4.577 -19.440  1.00  0.00           O  
ATOM   1146  CB  SER A 144       3.993  -2.337 -20.776  1.00  0.00           C  
ATOM   1147  OG  SER A 144       4.991  -1.498 -20.242  1.00  0.00           O  
ATOM   1148  N   PHE A 145       3.931  -5.090 -19.137  1.00  0.00           N  
ATOM   1149  CA  PHE A 145       4.145  -5.894 -17.936  1.00  0.00           C  
ATOM   1150  C   PHE A 145       5.037  -7.105 -18.224  1.00  0.00           C  
ATOM   1151  O   PHE A 145       5.962  -7.380 -17.464  1.00  0.00           O  
ATOM   1152  CB  PHE A 145       2.791  -6.326 -17.349  1.00  0.00           C  
ATOM   1153  CG  PHE A 145       2.834  -6.755 -15.887  1.00  0.00           C  
ATOM   1154  CD1 PHE A 145       3.591  -7.861 -15.474  1.00  0.00           C  
ATOM   1155  CD2 PHE A 145       2.107  -6.023 -14.929  1.00  0.00           C  
ATOM   1156  CE1 PHE A 145       3.654  -8.220 -14.114  1.00  0.00           C  
ATOM   1157  CE2 PHE A 145       2.157  -6.383 -13.568  1.00  0.00           C  
ATOM   1158  CZ  PHE A 145       2.939  -7.476 -13.164  1.00  0.00           C  
ATOM   1159  N   LYS A 146       4.815  -7.790 -19.350  1.00  0.00           N  
ATOM   1160  CA  LYS A 146       5.638  -8.928 -19.782  1.00  0.00           C  
ATOM   1161  C   LYS A 146       7.110  -8.552 -19.993  1.00  0.00           C  
ATOM   1162  O   LYS A 146       7.975  -9.403 -19.819  1.00  0.00           O  
ATOM   1163  CB  LYS A 146       5.069  -9.525 -21.080  1.00  0.00           C  
ATOM   1164  CG  LYS A 146       3.824 -10.378 -20.806  1.00  0.00           C  
ATOM   1165  CD  LYS A 146       3.255 -10.955 -22.108  1.00  0.00           C  
ATOM   1166  CE  LYS A 146       2.084 -11.870 -21.762  1.00  0.00           C  
ATOM   1167  NZ  LYS A 146       1.656 -12.692 -22.917  1.00  0.00           N  
ATOM   1168  N   HIS A 147       7.388  -7.299 -20.344  1.00  0.00           N  
ATOM   1169  CA  HIS A 147       8.755  -6.824 -20.513  1.00  0.00           C  
ATOM   1170  C   HIS A 147       9.483  -6.617 -19.180  1.00  0.00           C  
ATOM   1171  O   HIS A 147      10.622  -7.077 -19.034  1.00  0.00           O  
ATOM   1172  CB  HIS A 147       8.744  -5.552 -21.368  1.00  0.00           C  
ATOM   1173  CG  HIS A 147      10.129  -5.033 -21.620  1.00  0.00           C  
ATOM   1174  ND1 HIS A 147      11.130  -5.669 -22.337  1.00  0.00           N  
ATOM   1175  CD2 HIS A 147      10.676  -3.861 -21.136  1.00  0.00           C  
ATOM   1176  CE1 HIS A 147      12.227  -4.898 -22.282  1.00  0.00           C  
ATOM   1177  NE2 HIS A 147      11.978  -3.804 -21.565  1.00  0.00           N  
ATOM   1178  N   GLY A 148       8.853  -5.967 -18.185  1.00  0.00           N  
ATOM   1179  CA  GLY A 148       9.556  -5.592 -16.952  1.00  0.00           C  
ATOM   1180  C   GLY A 148       8.685  -5.390 -15.697  1.00  0.00           C  
ATOM   1181  O   GLY A 148       9.188  -4.903 -14.690  1.00  0.00           O  
ATOM   1182  N   GLY A 149       7.402  -5.728 -15.743  1.00  0.00           N  
ATOM   1183  CA  GLY A 149       6.488  -5.527 -14.612  1.00  0.00           C  
ATOM   1184  C   GLY A 149       6.050  -4.071 -14.407  1.00  0.00           C  
ATOM   1185  O   GLY A 149       5.467  -3.754 -13.373  1.00  0.00           O  
ATOM   1186  N   TYR A 150       6.307  -3.198 -15.376  1.00  0.00           N  
ATOM   1187  CA  TYR A 150       5.847  -1.812 -15.403  1.00  0.00           C  
ATOM   1188  C   TYR A 150       4.886  -1.569 -16.574  1.00  0.00           C  
ATOM   1189  O   TYR A 150       4.968  -2.234 -17.602  1.00  0.00           O  
ATOM   1190  CB  TYR A 150       7.042  -0.854 -15.443  1.00  0.00           C  
ATOM   1191  CG  TYR A 150       7.970  -1.018 -16.630  1.00  0.00           C  
ATOM   1192  CD1 TYR A 150       9.219  -1.663 -16.467  1.00  0.00           C  
ATOM   1193  CD2 TYR A 150       7.626  -0.515 -17.892  1.00  0.00           C  
ATOM   1194  CE1 TYR A 150      10.109  -1.783 -17.541  1.00  0.00           C  
ATOM   1195  CE2 TYR A 150       8.501  -0.634 -18.981  1.00  0.00           C  
ATOM   1196  CZ  TYR A 150       9.750  -1.268 -18.804  1.00  0.00           C  
ATOM   1197  OH  TYR A 150      10.615  -1.361 -19.855  1.00  0.00           O  
ATOM   1198  N   TYR A 151       3.967  -0.625 -16.425  1.00  0.00           N  
ATOM   1199  CA  TYR A 151       2.962  -0.342 -17.445  1.00  0.00           C  
ATOM   1200  C   TYR A 151       2.191   0.949 -17.153  1.00  0.00           C  
ATOM   1201  O   TYR A 151       2.322   1.558 -16.092  1.00  0.00           O  
ATOM   1202  CB  TYR A 151       1.985  -1.522 -17.550  1.00  0.00           C  
ATOM   1203  CG  TYR A 151       1.167  -1.788 -16.307  1.00  0.00           C  
ATOM   1204  CD1 TYR A 151       1.694  -2.554 -15.245  1.00  0.00           C  
ATOM   1205  CD2 TYR A 151      -0.134  -1.268 -16.193  1.00  0.00           C  
ATOM   1206  CE1 TYR A 151       0.941  -2.810 -14.102  1.00  0.00           C  
ATOM   1207  CE2 TYR A 151      -0.910  -1.515 -15.046  1.00  0.00           C  
ATOM   1208  CZ  TYR A 151      -0.363  -2.286 -14.003  1.00  0.00           C  
ATOM   1209  OH  TYR A 151      -1.121  -2.536 -12.888  1.00  0.00           O  
ATOM   1210  N   THR A 152       1.327   1.329 -18.093  1.00  0.00           N  
ATOM   1211  CA  THR A 152       0.341   2.395 -17.905  1.00  0.00           C  
ATOM   1212  C   THR A 152      -1.058   1.911 -18.278  1.00  0.00           C  
ATOM   1213  O   THR A 152      -1.214   1.064 -19.162  1.00  0.00           O  
ATOM   1214  CB  THR A 152       0.679   3.672 -18.696  1.00  0.00           C  
ATOM   1215  OG1 THR A 152       0.546   3.468 -20.083  1.00  0.00           O  
ATOM   1216  CG2 THR A 152       2.101   4.144 -18.454  1.00  0.00           C  
ATOM   1217  N   MET A 153      -2.079   2.481 -17.637  1.00  0.00           N  
ATOM   1218  CA  MET A 153      -3.476   2.328 -18.052  1.00  0.00           C  
ATOM   1219  C   MET A 153      -4.232   3.639 -17.815  1.00  0.00           C  
ATOM   1220  O   MET A 153      -4.074   4.235 -16.750  1.00  0.00           O  
ATOM   1221  CB  MET A 153      -4.179   1.209 -17.272  1.00  0.00           C  
ATOM   1222  CG  MET A 153      -3.686  -0.191 -17.642  1.00  0.00           C  
ATOM   1223  SD  MET A 153      -4.754  -1.532 -17.052  1.00  0.00           S  
ATOM   1224  CE  MET A 153      -4.685  -1.294 -15.263  1.00  0.00           C  
ATOM   1225  N   PRO A 154      -5.090   4.075 -18.735  1.00  0.00           N  
ATOM   1226  CA  PRO A 154      -5.964   5.207 -18.470  1.00  0.00           C  
ATOM   1227  C   PRO A 154      -6.999   4.843 -17.398  1.00  0.00           C  
ATOM   1228  O   PRO A 154      -7.593   3.763 -17.439  1.00  0.00           O  
ATOM   1229  CB  PRO A 154      -6.607   5.533 -19.822  1.00  0.00           C  
ATOM   1230  CG  PRO A 154      -6.623   4.184 -20.541  1.00  0.00           C  
ATOM   1231  CD  PRO A 154      -5.366   3.480 -20.028  1.00  0.00           C  
ATOM   1232  N   PHE A 155      -7.253   5.753 -16.459  1.00  0.00           N  
ATOM   1233  CA  PHE A 155      -8.388   5.608 -15.562  1.00  0.00           C  
ATOM   1234  C   PHE A 155      -9.701   5.691 -16.358  1.00  0.00           C  
ATOM   1235  O   PHE A 155      -9.805   6.501 -17.280  1.00  0.00           O  
ATOM   1236  CB  PHE A 155      -8.355   6.659 -14.454  1.00  0.00           C  
ATOM   1237  CG  PHE A 155      -7.390   6.351 -13.325  1.00  0.00           C  
ATOM   1238  CD1 PHE A 155      -7.822   5.578 -12.229  1.00  0.00           C  
ATOM   1239  CD2 PHE A 155      -6.074   6.842 -13.351  1.00  0.00           C  
ATOM   1240  CE1 PHE A 155      -6.948   5.307 -11.166  1.00  0.00           C  
ATOM   1241  CE2 PHE A 155      -5.198   6.571 -12.294  1.00  0.00           C  
ATOM   1242  CZ  PHE A 155      -5.627   5.806 -11.197  1.00  0.00           C  
ATOM   1243  N   PRO A 156     -10.734   4.917 -16.003  1.00  0.00           N  
ATOM   1244  CA  PRO A 156     -12.018   4.944 -16.693  1.00  0.00           C  
ATOM   1245  C   PRO A 156     -12.682   6.326 -16.655  1.00  0.00           C  
ATOM   1246  O   PRO A 156     -12.875   6.911 -15.595  1.00  0.00           O  
ATOM   1247  CB  PRO A 156     -12.881   3.886 -15.989  1.00  0.00           C  
ATOM   1248  CG  PRO A 156     -11.860   2.920 -15.411  1.00  0.00           C  
ATOM   1249  CD  PRO A 156     -10.700   3.833 -15.033  1.00  0.00           C  
ATOM   1250  N   ALA A 157     -13.108   6.829 -17.812  1.00  0.00           N  
ATOM   1251  CA  ALA A 157     -13.713   8.165 -17.932  1.00  0.00           C  
ATOM   1252  C   ALA A 157     -15.000   8.341 -17.097  1.00  0.00           C  
ATOM   1253  O   ALA A 157     -15.283   9.443 -16.624  1.00  0.00           O  
ATOM   1254  CB  ALA A 157     -13.975   8.431 -19.417  1.00  0.00           C  
ATOM   1255  N   HIS A 158     -15.745   7.260 -16.855  1.00  0.00           N  
ATOM   1256  CA  HIS A 158     -16.984   7.284 -16.076  1.00  0.00           C  
ATOM   1257  C   HIS A 158     -16.794   7.633 -14.589  1.00  0.00           C  
ATOM   1258  O   HIS A 158     -17.771   7.915 -13.902  1.00  0.00           O  
ATOM   1259  CB  HIS A 158     -17.722   5.944 -16.241  1.00  0.00           C  
ATOM   1260  CG  HIS A 158     -17.007   4.779 -15.624  1.00  0.00           C  
ATOM   1261  ND1 HIS A 158     -16.334   3.775 -16.305  1.00  0.00           N  
ATOM   1262  CD2 HIS A 158     -16.924   4.463 -14.288  1.00  0.00           C  
ATOM   1263  CE1 HIS A 158     -15.864   2.898 -15.407  1.00  0.00           C  
ATOM   1264  NE2 HIS A 158     -16.204   3.291 -14.178  1.00  0.00           N  
ATOM   1265  N   LEU A 159     -15.558   7.687 -14.091  1.00  0.00           N  
ATOM   1266  CA  LEU A 159     -15.233   8.091 -12.723  1.00  0.00           C  
ATOM   1267  C   LEU A 159     -15.384   9.609 -12.473  1.00  0.00           C  
ATOM   1268  O   LEU A 159     -15.100  10.088 -11.376  1.00  0.00           O  
ATOM   1269  CB  LEU A 159     -13.814   7.618 -12.378  1.00  0.00           C  
ATOM   1270  CG  LEU A 159     -13.613   6.091 -12.374  1.00  0.00           C  
ATOM   1271  CD1 LEU A 159     -12.132   5.779 -12.158  1.00  0.00           C  
ATOM   1272  CD2 LEU A 159     -14.415   5.407 -11.267  1.00  0.00           C  
ATOM   1273  N   GLY A 160     -15.806  10.371 -13.471  1.00  0.00           N  
ATOM   1274  CA  GLY A 160     -15.985  11.828 -13.339  1.00  0.00           C  
ATOM   1275  C   GLY A 160     -14.688  12.631 -13.459  1.00  0.00           C  
ATOM   1276  O   GLY A 160     -14.623  13.782 -13.024  1.00  0.00           O  
ATOM   1277  N   ILE A 161     -13.668  12.051 -14.072  1.00  0.00           N  
ATOM   1278  CA  ILE A 161     -12.371  12.681 -14.343  1.00  0.00           C  
ATOM   1279  C   ILE A 161     -12.555  13.822 -15.349  1.00  0.00           C  
ATOM   1280  O   ILE A 161     -13.240  13.673 -16.352  1.00  0.00           O  
ATOM   1281  CB  ILE A 161     -11.366  11.618 -14.834  1.00  0.00           C  
ATOM   1282  CG1 ILE A 161     -11.160  10.517 -13.764  1.00  0.00           C  
ATOM   1283  CG2 ILE A 161     -10.014  12.257 -15.184  1.00  0.00           C  
ATOM   1284  CD1 ILE A 161     -10.447   9.275 -14.295  1.00  0.00           C  
ATOM   1285  N   LYS A 162     -11.926  14.987 -15.069  1.00  0.00           N  
ATOM   1286  CA  LYS A 162     -12.054  16.211 -15.883  1.00  0.00           C  
ATOM   1287  C   LYS A 162     -10.862  16.463 -16.803  1.00  0.00           C  
ATOM   1288  O   LYS A 162     -10.968  17.276 -17.723  1.00  0.00           O  
ATOM   1289  CB  LYS A 162     -12.290  17.411 -14.961  1.00  0.00           C  
ATOM   1290  CG  LYS A 162     -13.606  17.353 -14.165  1.00  0.00           C  
ATOM   1291  CD  LYS A 162     -14.827  17.373 -15.080  1.00  0.00           C  
ATOM   1292  CE  LYS A 162     -16.110  17.461 -14.246  1.00  0.00           C  
ATOM   1293  NZ  LYS A 162     -17.318  17.417 -15.101  1.00  0.00           N  
ATOM   1294  N   VAL A 163      -9.753  15.781 -16.568  1.00  0.00           N  
ATOM   1295  CA  VAL A 163      -8.564  15.784 -17.432  1.00  0.00           C  
ATOM   1296  C   VAL A 163      -8.118  14.332 -17.606  1.00  0.00           C  
ATOM   1297  O   VAL A 163      -8.316  13.540 -16.681  1.00  0.00           O  
ATOM   1298  CB  VAL A 163      -7.418  16.637 -16.860  1.00  0.00           C  
ATOM   1299  CG1 VAL A 163      -7.803  18.117 -16.816  1.00  0.00           C  
ATOM   1300  CG2 VAL A 163      -6.983  16.215 -15.454  1.00  0.00           C  
ATOM   1301  N   PRO A 164      -7.517  13.955 -18.756  1.00  0.00           N  
ATOM   1302  CA  PRO A 164      -7.026  12.595 -18.936  1.00  0.00           C  
ATOM   1303  C   PRO A 164      -6.064  12.207 -17.808  1.00  0.00           C  
ATOM   1304  O   PRO A 164      -5.049  12.866 -17.595  1.00  0.00           O  
ATOM   1305  CB  PRO A 164      -6.353  12.576 -20.310  1.00  0.00           C  
ATOM   1306  CG  PRO A 164      -7.015  13.741 -21.050  1.00  0.00           C  
ATOM   1307  CD  PRO A 164      -7.264  14.756 -19.937  1.00  0.00           C  
ATOM   1308  N   LEU A 165      -6.410  11.152 -17.074  1.00  0.00           N  
ATOM   1309  CA  LEU A 165      -5.645  10.662 -15.930  1.00  0.00           C  
ATOM   1310  C   LEU A 165      -5.230   9.216 -16.184  1.00  0.00           C  
ATOM   1311  O   LEU A 165      -6.060   8.392 -16.576  1.00  0.00           O  
ATOM   1312  CB  LEU A 165      -6.482  10.811 -14.653  1.00  0.00           C  
ATOM   1313  CG  LEU A 165      -5.770  10.357 -13.359  1.00  0.00           C  
ATOM   1314  CD1 LEU A 165      -4.592  11.258 -13.010  1.00  0.00           C  
ATOM   1315  CD2 LEU A 165      -6.749  10.392 -12.191  1.00  0.00           C  
ATOM   1316  N   ASN A 166      -3.971   8.899 -15.925  1.00  0.00           N  
ATOM   1317  CA  ASN A 166      -3.391   7.586 -16.157  1.00  0.00           C  
ATOM   1318  C   ASN A 166      -2.872   6.978 -14.851  1.00  0.00           C  
ATOM   1319  O   ASN A 166      -2.231   7.657 -14.054  1.00  0.00           O  
ATOM   1320  CB  ASN A 166      -2.290   7.692 -17.215  1.00  0.00           C  
ATOM   1321  CG  ASN A 166      -2.817   8.223 -18.537  1.00  0.00           C  
ATOM   1322  OD1 ASN A 166      -3.349   7.488 -19.347  1.00  0.00           O  
ATOM   1323  ND2 ASN A 166      -2.697   9.517 -18.777  1.00  0.00           N  
ATOM   1324  N   ALA A 167      -3.114   5.682 -14.663  1.00  0.00           N  
ATOM   1325  CA  ALA A 167      -2.353   4.881 -13.724  1.00  0.00           C  
ATOM   1326  C   ALA A 167      -1.007   4.518 -14.357  1.00  0.00           C  
ATOM   1327  O   ALA A 167      -0.972   4.047 -15.492  1.00  0.00           O  
ATOM   1328  CB  ALA A 167      -3.159   3.633 -13.362  1.00  0.00           C  
ATOM   1329  N   VAL A 168       0.082   4.751 -13.645  1.00  0.00           N  
ATOM   1330  CA  VAL A 168       1.439   4.372 -14.056  1.00  0.00           C  
ATOM   1331  C   VAL A 168       2.038   3.513 -12.960  1.00  0.00           C  
ATOM   1332  O   VAL A 168       2.135   3.952 -11.820  1.00  0.00           O  
ATOM   1333  CB  VAL A 168       2.312   5.612 -14.332  1.00  0.00           C  
ATOM   1334  CG1 VAL A 168       3.717   5.207 -14.792  1.00  0.00           C  
ATOM   1335  CG2 VAL A 168       1.691   6.503 -15.404  1.00  0.00           C  
ATOM   1336  N   VAL A 169       2.437   2.294 -13.296  1.00  0.00           N  
ATOM   1337  CA  VAL A 169       3.079   1.365 -12.370  1.00  0.00           C  
ATOM   1338  C   VAL A 169       4.564   1.279 -12.705  1.00  0.00           C  
ATOM   1339  O   VAL A 169       4.921   0.980 -13.843  1.00  0.00           O  
ATOM   1340  CB  VAL A 169       2.408  -0.014 -12.386  1.00  0.00           C  
ATOM   1341  CG1 VAL A 169       3.155  -1.037 -11.534  1.00  0.00           C  
ATOM   1342  CG2 VAL A 169       0.979   0.112 -11.840  1.00  0.00           C  
ATOM   1343  N   LEU A 170       5.412   1.520 -11.711  1.00  0.00           N  
ATOM   1344  CA  LEU A 170       6.853   1.292 -11.787  1.00  0.00           C  
ATOM   1345  C   LEU A 170       7.228   0.043 -10.993  1.00  0.00           C  
ATOM   1346  O   LEU A 170       6.823  -0.120  -9.839  1.00  0.00           O  
ATOM   1347  CB  LEU A 170       7.623   2.516 -11.260  1.00  0.00           C  
ATOM   1348  CG  LEU A 170       7.463   3.800 -12.090  1.00  0.00           C  
ATOM   1349  CD1 LEU A 170       8.292   4.925 -11.462  1.00  0.00           C  
ATOM   1350  CD2 LEU A 170       7.946   3.623 -13.531  1.00  0.00           C  
ATOM   1351  N   ASN A 171       8.061  -0.813 -11.587  1.00  0.00           N  
ATOM   1352  CA  ASN A 171       8.652  -1.953 -10.900  1.00  0.00           C  
ATOM   1353  C   ASN A 171       9.936  -1.528 -10.181  1.00  0.00           C  
ATOM   1354  O   ASN A 171      11.047  -1.671 -10.693  1.00  0.00           O  
ATOM   1355  CB  ASN A 171       8.863  -3.098 -11.895  1.00  0.00           C  
ATOM   1356  CG  ASN A 171       9.425  -4.331 -11.207  1.00  0.00           C  
ATOM   1357  OD1 ASN A 171       9.550  -4.411  -9.987  1.00  0.00           O  
ATOM   1358  ND2 ASN A 171       9.767  -5.331 -11.973  1.00  0.00           N  
ATOM   1359  N   THR A 172       9.806  -1.007  -8.958  1.00  0.00           N  
ATOM   1360  CA  THR A 172      10.968  -0.587  -8.167  1.00  0.00           C  
ATOM   1361  C   THR A 172      11.693  -1.739  -7.474  1.00  0.00           C  
ATOM   1362  O   THR A 172      12.767  -1.520  -6.925  1.00  0.00           O  
ATOM   1363  CB  THR A 172      10.615   0.505  -7.157  1.00  0.00           C  
ATOM   1364  OG1 THR A 172       9.537   0.092  -6.349  1.00  0.00           O  
ATOM   1365  CG2 THR A 172      10.204   1.789  -7.871  1.00  0.00           C  
ATOM   1366  N   VAL A 173      11.192  -2.970  -7.568  1.00  0.00           N  
ATOM   1367  CA  VAL A 173      11.955  -4.165  -7.164  1.00  0.00           C  
ATOM   1368  C   VAL A 173      13.228  -4.305  -8.015  1.00  0.00           C  
ATOM   1369  O   VAL A 173      14.235  -4.794  -7.518  1.00  0.00           O  
ATOM   1370  CB  VAL A 173      11.104  -5.443  -7.247  1.00  0.00           C  
ATOM   1371  CG1 VAL A 173      11.863  -6.664  -6.723  1.00  0.00           C  
ATOM   1372  CG2 VAL A 173       9.808  -5.312  -6.429  1.00  0.00           C  
ATOM   1373  N   LEU A 174      13.230  -3.775  -9.240  1.00  0.00           N  
ATOM   1374  CA  LEU A 174      14.430  -3.670 -10.076  1.00  0.00           C  
ATOM   1375  C   LEU A 174      15.535  -2.827  -9.423  1.00  0.00           C  
ATOM   1376  O   LEU A 174      16.707  -3.040  -9.705  1.00  0.00           O  
ATOM   1377  CB  LEU A 174      14.069  -3.034 -11.433  1.00  0.00           C  
ATOM   1378  CG  LEU A 174      13.052  -3.812 -12.283  1.00  0.00           C  
ATOM   1379  CD1 LEU A 174      12.824  -3.074 -13.608  1.00  0.00           C  
ATOM   1380  CD2 LEU A 174      13.516  -5.239 -12.597  1.00  0.00           C  
ATOM   1381  N   TYR A 175      15.171  -1.907  -8.535  1.00  0.00           N  
ATOM   1382  CA  TYR A 175      16.103  -0.986  -7.882  1.00  0.00           C  
ATOM   1383  C   TYR A 175      16.453  -1.392  -6.454  1.00  0.00           C  
ATOM   1384  O   TYR A 175      17.292  -0.757  -5.824  1.00  0.00           O  
ATOM   1385  CB  TYR A 175      15.520   0.434  -7.931  1.00  0.00           C  
ATOM   1386  CG  TYR A 175      15.045   0.899  -9.297  1.00  0.00           C  
ATOM   1387  CD1 TYR A 175      15.685   0.471 -10.474  1.00  0.00           C  
ATOM   1388  CD2 TYR A 175      13.938   1.773  -9.384  1.00  0.00           C  
ATOM   1389  CE1 TYR A 175      15.241   0.905 -11.735  1.00  0.00           C  
ATOM   1390  CE2 TYR A 175      13.489   2.220 -10.635  1.00  0.00           C  
ATOM   1391  CZ  TYR A 175      14.144   1.780 -11.811  1.00  0.00           C  
ATOM   1392  OH  TYR A 175      13.722   2.217 -13.042  1.00  0.00           O  
ATOM   1393  N   TYR A 176      15.814  -2.433  -5.918  1.00  0.00           N  
ATOM   1394  CA  TYR A 176      15.986  -2.848  -4.530  1.00  0.00           C  
ATOM   1395  C   TYR A 176      17.412  -3.343  -4.275  1.00  0.00           C  
ATOM   1396  O   TYR A 176      17.945  -4.151  -5.028  1.00  0.00           O  
ATOM   1397  CB  TYR A 176      14.939  -3.920  -4.188  1.00  0.00           C  
ATOM   1398  CG  TYR A 176      14.852  -4.296  -2.723  1.00  0.00           C  
ATOM   1399  CD1 TYR A 176      14.572  -5.637  -2.355  1.00  0.00           C  
ATOM   1400  CD2 TYR A 176      14.983  -3.330  -1.717  1.00  0.00           C  
ATOM   1401  CE1 TYR A 176      14.412  -5.984  -1.000  1.00  0.00           C  
ATOM   1402  CE2 TYR A 176      14.841  -3.678  -0.358  1.00  0.00           C  
ATOM   1403  CZ  TYR A 176      14.543  -5.002  -0.007  1.00  0.00           C  
ATOM   1404  OH  TYR A 176      14.383  -5.328   1.312  1.00  0.00           O  
ATOM   1405  N   ASN A 177      18.028  -2.901  -3.173  1.00  0.00           N  
ATOM   1406  CA  ASN A 177      19.428  -3.201  -2.874  1.00  0.00           C  
ATOM   1407  C   ASN A 177      19.708  -4.656  -2.457  1.00  0.00           C  
ATOM   1408  O   ASN A 177      20.861  -5.034  -2.260  1.00  0.00           O  
ATOM   1409  CB  ASN A 177      19.964  -2.161  -1.877  1.00  0.00           C  
ATOM   1410  CG  ASN A 177      19.327  -2.219  -0.498  1.00  0.00           C  
ATOM   1411  OD1 ASN A 177      18.569  -3.108  -0.149  1.00  0.00           O  
ATOM   1412  ND2 ASN A 177      19.629  -1.248   0.327  1.00  0.00           N  
ATOM   1413  N   TYR A 178      18.675  -5.498  -2.387  1.00  0.00           N  
ATOM   1414  CA  TYR A 178      18.805  -6.948  -2.292  1.00  0.00           C  
ATOM   1415  C   TYR A 178      18.681  -7.657  -3.650  1.00  0.00           C  
ATOM   1416  O   TYR A 178      18.867  -8.875  -3.734  1.00  0.00           O  
ATOM   1417  CB  TYR A 178      17.809  -7.501  -1.274  1.00  0.00           C  
ATOM   1418  CG  TYR A 178      18.147  -7.172   0.166  1.00  0.00           C  
ATOM   1419  CD1 TYR A 178      18.953  -8.045   0.921  1.00  0.00           C  
ATOM   1420  CD2 TYR A 178      17.682  -5.985   0.752  1.00  0.00           C  
ATOM   1421  CE1 TYR A 178      19.283  -7.740   2.250  1.00  0.00           C  
ATOM   1422  CE2 TYR A 178      18.009  -5.664   2.081  1.00  0.00           C  
ATOM   1423  CZ  TYR A 178      18.812  -6.551   2.824  1.00  0.00           C  
ATOM   1424  OH  TYR A 178      19.136  -6.244   4.123  1.00  0.00           O  
ATOM   1425  N   ASN A 179      18.386  -6.934  -4.731  1.00  0.00           N  
ATOM   1426  CA  ASN A 179      18.267  -7.486  -6.079  1.00  0.00           C  
ATOM   1427  C   ASN A 179      19.642  -7.569  -6.761  1.00  0.00           C  
ATOM   1428  O   ASN A 179      20.093  -6.635  -7.423  1.00  0.00           O  
ATOM   1429  CB  ASN A 179      17.246  -6.677  -6.878  1.00  0.00           C  
ATOM   1430  CG  ASN A 179      16.955  -7.296  -8.234  1.00  0.00           C  
ATOM   1431  OD1 ASN A 179      17.583  -8.245  -8.687  1.00  0.00           O  
ATOM   1432  ND2 ASN A 179      15.963  -6.773  -8.909  1.00  0.00           N  
ATOM   1433  N   LYS A 180      20.282  -8.722  -6.636  1.00  0.00           N  
ATOM   1434  CA  LYS A 180      21.625  -8.953  -7.196  1.00  0.00           C  
ATOM   1435  C   LYS A 180      21.674  -8.918  -8.724  1.00  0.00           C  
ATOM   1436  O   LYS A 180      22.749  -8.762  -9.277  1.00  0.00           O  
ATOM   1437  CB  LYS A 180      22.189 -10.283  -6.688  1.00  0.00           C  
ATOM   1438  CG  LYS A 180      22.355 -10.298  -5.164  1.00  0.00           C  
ATOM   1439  CD  LYS A 180      22.997 -11.616  -4.723  1.00  0.00           C  
ATOM   1440  CE  LYS A 180      23.170 -11.621  -3.200  1.00  0.00           C  
ATOM   1441  NZ  LYS A 180      23.840 -12.862  -2.748  1.00  0.00           N  
ATOM   1442  N   GLN A 181      20.543  -9.056  -9.410  1.00  0.00           N  
ATOM   1443  CA  GLN A 181      20.503  -9.037 -10.880  1.00  0.00           C  
ATOM   1444  C   GLN A 181      20.719  -7.630 -11.461  1.00  0.00           C  
ATOM   1445  O   GLN A 181      20.982  -7.511 -12.653  1.00  0.00           O  
ATOM   1446  CB  GLN A 181      19.168  -9.592 -11.390  1.00  0.00           C  
ATOM   1447  CG  GLN A 181      18.905 -11.043 -10.968  1.00  0.00           C  
ATOM   1448  CD  GLN A 181      17.697 -11.633 -11.698  1.00  0.00           C  
ATOM   1449  OE1 GLN A 181      17.338 -11.235 -12.793  1.00  0.00           O  
ATOM   1450  NE2 GLN A 181      17.038 -12.615 -11.133  1.00  0.00           N  
ATOM   1451  N   THR A 182      20.582  -6.594 -10.648  1.00  0.00           N  
ATOM   1452  CA  THR A 182      20.568  -5.201 -11.106  1.00  0.00           C  
ATOM   1453  C   THR A 182      21.608  -4.321 -10.417  1.00  0.00           C  
ATOM   1454  O   THR A 182      21.670  -3.130 -10.711  1.00  0.00           O  
ATOM   1455  CB  THR A 182      19.170  -4.592 -10.944  1.00  0.00           C  
ATOM   1456  OG1 THR A 182      18.763  -4.652  -9.595  1.00  0.00           O  
ATOM   1457  CG2 THR A 182      18.121  -5.338 -11.765  1.00  0.00           C  
ATOM   1458  N   MET A 183      22.423  -4.872  -9.516  1.00  0.00           N  
ATOM   1459  CA  MET A 183      23.357  -4.114  -8.679  1.00  0.00           C  
ATOM   1460  C   MET A 183      24.340  -3.239  -9.464  1.00  0.00           C  
ATOM   1461  O   MET A 183      24.620  -2.120  -9.027  1.00  0.00           O  
ATOM   1462  CB  MET A 183      24.102  -5.060  -7.723  1.00  0.00           C  
ATOM   1463  CG  MET A 183      24.904  -6.160  -8.413  1.00  0.00           C  
ATOM   1464  SD  MET A 183      25.690  -7.334  -7.260  1.00  0.00           S  
ATOM   1465  CE  MET A 183      27.386  -6.748  -7.374  1.00  0.00           C  
ATOM   1466  N   ASP A 184      24.781  -3.683 -10.636  1.00  0.00           N  
ATOM   1467  CA  ASP A 184      25.768  -2.989 -11.480  1.00  0.00           C  
ATOM   1468  C   ASP A 184      25.145  -2.331 -12.718  1.00  0.00           C  
ATOM   1469  O   ASP A 184      25.845  -1.843 -13.606  1.00  0.00           O  
ATOM   1470  CB  ASP A 184      26.879  -3.974 -11.878  1.00  0.00           C  
ATOM   1471  CG  ASP A 184      27.585  -4.597 -10.676  1.00  0.00           C  
ATOM   1472  OD1 ASP A 184      27.948  -3.845  -9.741  1.00  0.00           O  
ATOM   1473  OD2 ASP A 184      27.744  -5.832 -10.679  1.00  0.00           O  
ATOM   1474  N   SER A 185      23.815  -2.311 -12.815  1.00  0.00           N  
ATOM   1475  CA  SER A 185      23.118  -1.720 -13.960  1.00  0.00           C  
ATOM   1476  C   SER A 185      22.945  -0.206 -13.791  1.00  0.00           C  
ATOM   1477  O   SER A 185      23.074   0.358 -12.703  1.00  0.00           O  
ATOM   1478  CB  SER A 185      21.772  -2.412 -14.194  1.00  0.00           C  
ATOM   1479  OG  SER A 185      21.953  -3.778 -14.514  1.00  0.00           O  
ATOM   1480  N   THR A 186      22.607   0.471 -14.894  1.00  0.00           N  
ATOM   1481  CA  THR A 186      22.295   1.908 -14.908  1.00  0.00           C  
ATOM   1482  C   THR A 186      20.816   2.172 -15.164  1.00  0.00           C  
ATOM   1483  O   THR A 186      20.239   3.058 -14.541  1.00  0.00           O  
ATOM   1484  CB  THR A 186      23.142   2.645 -15.958  1.00  0.00           C  
ATOM   1485  OG1 THR A 186      22.988   2.034 -17.220  1.00  0.00           O  
ATOM   1486  CG2 THR A 186      24.625   2.619 -15.614  1.00  0.00           C  
ATOM   1487  N   ASP A 187      20.194   1.388 -16.050  1.00  0.00           N  
ATOM   1488  CA  ASP A 187      18.761   1.459 -16.346  1.00  0.00           C  
ATOM   1489  C   ASP A 187      18.179   0.048 -16.557  1.00  0.00           C  
ATOM   1490  O   ASP A 187      17.997  -0.395 -17.696  1.00  0.00           O  
ATOM   1491  CB  ASP A 187      18.510   2.388 -17.540  1.00  0.00           C  
ATOM   1492  CG  ASP A 187      17.020   2.717 -17.680  1.00  0.00           C  
ATOM   1493  OD1 ASP A 187      16.234   2.368 -16.761  1.00  0.00           O  
ATOM   1494  OD2 ASP A 187      16.649   3.389 -18.671  1.00  0.00           O  
ATOM   1495  N   PRO A 188      17.916  -0.706 -15.474  1.00  0.00           N  
ATOM   1496  CA  PRO A 188      17.394  -2.060 -15.563  1.00  0.00           C  
ATOM   1497  C   PRO A 188      16.096  -2.122 -16.376  1.00  0.00           C  
ATOM   1498  O   PRO A 188      15.126  -1.424 -16.063  1.00  0.00           O  
ATOM   1499  CB  PRO A 188      17.178  -2.523 -14.125  1.00  0.00           C  
ATOM   1500  CG  PRO A 188      18.166  -1.682 -13.331  1.00  0.00           C  
ATOM   1501  CD  PRO A 188      18.174  -0.357 -14.086  1.00  0.00           C  
ATOM   1502  N   LEU A 189      16.101  -2.950 -17.413  1.00  0.00           N  
ATOM   1503  CA  LEU A 189      14.983  -3.150 -18.344  1.00  0.00           C  
ATOM   1504  C   LEU A 189      14.459  -1.849 -18.996  1.00  0.00           C  
ATOM   1505  O   LEU A 189      13.318  -1.808 -19.448  1.00  0.00           O  
ATOM   1506  CB  LEU A 189      13.875  -3.985 -17.670  1.00  0.00           C  
ATOM   1507  CG  LEU A 189      14.325  -5.378 -17.194  1.00  0.00           C  
ATOM   1508  CD1 LEU A 189      13.194  -6.046 -16.409  1.00  0.00           C  
ATOM   1509  CD2 LEU A 189      14.684  -6.293 -18.365  1.00  0.00           C  
ATOM   1510  N   GLY A 190      15.287  -0.791 -19.053  1.00  0.00           N  
ATOM   1511  CA  GLY A 190      14.948   0.469 -19.722  1.00  0.00           C  
ATOM   1512  C   GLY A 190      13.843   1.289 -19.041  1.00  0.00           C  
ATOM   1513  O   GLY A 190      13.240   2.161 -19.668  1.00  0.00           O  
ATOM   1514  N   GLN A 191      13.532   1.007 -17.767  1.00  0.00           N  
ATOM   1515  CA  GLN A 191      12.381   1.615 -17.090  1.00  0.00           C  
ATOM   1516  C   GLN A 191      12.496   3.132 -16.939  1.00  0.00           C  
ATOM   1517  O   GLN A 191      11.485   3.824 -17.076  1.00  0.00           O  
ATOM   1518  CB  GLN A 191      12.165   0.939 -15.733  1.00  0.00           C  
ATOM   1519  CG  GLN A 191      10.904   1.467 -15.037  1.00  0.00           C  
ATOM   1520  CD  GLN A 191      10.575   0.707 -13.752  1.00  0.00           C  
ATOM   1521  OE1 GLN A 191       9.516   0.129 -13.614  1.00  0.00           O  
ATOM   1522  NE2 GLN A 191      11.454   0.707 -12.773  1.00  0.00           N  
ATOM   1523  N   PHE A 192      13.685   3.687 -16.670  1.00  0.00           N  
ATOM   1524  CA  PHE A 192      13.851   5.138 -16.536  1.00  0.00           C  
ATOM   1525  C   PHE A 192      13.609   5.870 -17.864  1.00  0.00           C  
ATOM   1526  O   PHE A 192      12.910   6.883 -17.882  1.00  0.00           O  
ATOM   1527  CB  PHE A 192      15.246   5.475 -15.994  1.00  0.00           C  
ATOM   1528  CG  PHE A 192      15.428   5.258 -14.509  1.00  0.00           C  
ATOM   1529  CD1 PHE A 192      14.703   6.038 -13.595  1.00  0.00           C  
ATOM   1530  CD2 PHE A 192      16.353   4.314 -14.031  1.00  0.00           C  
ATOM   1531  CE1 PHE A 192      14.898   5.883 -12.211  1.00  0.00           C  
ATOM   1532  CE2 PHE A 192      16.557   4.153 -12.645  1.00  0.00           C  
ATOM   1533  CZ  PHE A 192      15.826   4.940 -11.736  1.00  0.00           C  
ATOM   1534  N   GLU A 193      14.146   5.339 -18.955  1.00  0.00           N  
ATOM   1535  CA  GLU A 193      13.964   5.901 -20.295  1.00  0.00           C  
ATOM   1536  C   GLU A 193      12.499   5.790 -20.760  1.00  0.00           C  
ATOM   1537  O   GLU A 193      11.898   6.743 -21.269  1.00  0.00           O  
ATOM   1538  CB  GLU A 193      14.901   5.158 -21.263  1.00  0.00           C  
ATOM   1539  CG  GLU A 193      15.211   5.959 -22.538  1.00  0.00           C  
ATOM   1540  CD  GLU A 193      16.137   7.170 -22.312  1.00  0.00           C  
ATOM   1541  OE1 GLU A 193      16.190   8.040 -23.212  1.00  0.00           O  
ATOM   1542  OE2 GLU A 193      16.777   7.251 -21.235  1.00  0.00           O  
ATOM   1543  N   TRP A 194      11.876   4.643 -20.490  1.00  0.00           N  
ATOM   1544  CA  TRP A 194      10.450   4.429 -20.714  1.00  0.00           C  
ATOM   1545  C   TRP A 194       9.597   5.420 -19.918  1.00  0.00           C  
ATOM   1546  O   TRP A 194       8.732   6.077 -20.484  1.00  0.00           O  
ATOM   1547  CB  TRP A 194      10.099   2.986 -20.349  1.00  0.00           C  
ATOM   1548  CG  TRP A 194       8.629   2.700 -20.347  1.00  0.00           C  
ATOM   1549  CD1 TRP A 194       7.898   2.343 -21.426  1.00  0.00           C  
ATOM   1550  CD2 TRP A 194       7.694   2.770 -19.226  1.00  0.00           C  
ATOM   1551  NE1 TRP A 194       6.575   2.171 -21.048  1.00  0.00           N  
ATOM   1552  CE2 TRP A 194       6.408   2.423 -19.710  1.00  0.00           C  
ATOM   1553  CE3 TRP A 194       7.831   3.086 -17.857  1.00  0.00           C  
ATOM   1554  CZ2 TRP A 194       5.279   2.380 -18.858  1.00  0.00           C  
ATOM   1555  CZ3 TRP A 194       6.704   3.049 -17.013  1.00  0.00           C  
ATOM   1556  CH2 TRP A 194       5.445   2.700 -17.507  1.00  0.00           C  
ATOM   1557  N   PHE A 195       9.867   5.580 -18.622  1.00  0.00           N  
ATOM   1558  CA  PHE A 195       9.118   6.491 -17.760  1.00  0.00           C  
ATOM   1559  C   PHE A 195       9.230   7.939 -18.235  1.00  0.00           C  
ATOM   1560  O   PHE A 195       8.223   8.632 -18.325  1.00  0.00           O  
ATOM   1561  CB  PHE A 195       9.609   6.353 -16.317  1.00  0.00           C  
ATOM   1562  CG  PHE A 195       8.834   7.226 -15.351  1.00  0.00           C  
ATOM   1563  CD1 PHE A 195       9.396   8.404 -14.838  1.00  0.00           C  
ATOM   1564  CD2 PHE A 195       7.537   6.855 -14.970  1.00  0.00           C  
ATOM   1565  CE1 PHE A 195       8.678   9.201 -13.929  1.00  0.00           C  
ATOM   1566  CE2 PHE A 195       6.808   7.636 -14.061  1.00  0.00           C  
ATOM   1567  CZ  PHE A 195       7.382   8.811 -13.537  1.00  0.00           C  
ATOM   1568  N   LYS A 196      10.440   8.374 -18.615  1.00  0.00           N  
ATOM   1569  CA  LYS A 196      10.664   9.690 -19.199  1.00  0.00           C  
ATOM   1570  C   LYS A 196       9.821   9.893 -20.459  1.00  0.00           C  
ATOM   1571  O   LYS A 196       9.135  10.900 -20.582  1.00  0.00           O  
ATOM   1572  CB  LYS A 196      12.163   9.879 -19.469  1.00  0.00           C  
ATOM   1573  CG  LYS A 196      12.421  11.189 -20.214  1.00  0.00           C  
ATOM   1574  CD  LYS A 196      13.915  11.545 -20.287  1.00  0.00           C  
ATOM   1575  CE  LYS A 196      14.144  12.692 -21.283  1.00  0.00           C  
ATOM   1576  NZ  LYS A 196      13.100  13.764 -21.221  1.00  0.00           N  
ATOM   1577  N   THR A 197       9.827   8.924 -21.367  1.00  0.00           N  
ATOM   1578  CA  THR A 197       9.055   8.977 -22.623  1.00  0.00           C  
ATOM   1579  C   THR A 197       7.550   9.094 -22.351  1.00  0.00           C  
ATOM   1580  O   THR A 197       6.871   9.931 -22.949  1.00  0.00           O  
ATOM   1581  CB  THR A 197       9.346   7.733 -23.476  1.00  0.00           C  
ATOM   1582  OG1 THR A 197      10.724   7.674 -23.769  1.00  0.00           O  
ATOM   1583  CG2 THR A 197       8.609   7.757 -24.808  1.00  0.00           C  
ATOM   1584  N   VAL A 198       7.029   8.303 -21.408  1.00  0.00           N  
ATOM   1585  CA  VAL A 198       5.619   8.339 -20.999  1.00  0.00           C  
ATOM   1586  C   VAL A 198       5.255   9.698 -20.397  1.00  0.00           C  
ATOM   1587  O   VAL A 198       4.272  10.313 -20.815  1.00  0.00           O  
ATOM   1588  CB  VAL A 198       5.321   7.192 -20.014  1.00  0.00           C  
ATOM   1589  CG1 VAL A 198       3.956   7.327 -19.326  1.00  0.00           C  
ATOM   1590  CG2 VAL A 198       5.334   5.840 -20.746  1.00  0.00           C  
ATOM   1591  N   MET A 199       6.055  10.205 -19.471  1.00  0.00           N  
ATOM   1592  CA  MET A 199       5.787  11.471 -18.778  1.00  0.00           C  
ATOM   1593  C   MET A 199       5.921  12.684 -19.703  1.00  0.00           C  
ATOM   1594  O   MET A 199       5.096  13.593 -19.629  1.00  0.00           O  
ATOM   1595  CB  MET A 199       6.718  11.607 -17.572  1.00  0.00           C  
ATOM   1596  CG  MET A 199       6.393  10.605 -16.458  1.00  0.00           C  
ATOM   1597  SD  MET A 199       4.779  10.852 -15.676  1.00  0.00           S  
ATOM   1598  CE  MET A 199       4.231   9.150 -15.621  1.00  0.00           C  
ATOM   1599  N   ASP A 200       6.909  12.698 -20.605  1.00  0.00           N  
ATOM   1600  CA  ASP A 200       7.042  13.737 -21.630  1.00  0.00           C  
ATOM   1601  C   ASP A 200       5.804  13.756 -22.553  1.00  0.00           C  
ATOM   1602  O   ASP A 200       5.269  14.821 -22.871  1.00  0.00           O  
ATOM   1603  CB  ASP A 200       8.335  13.521 -22.450  1.00  0.00           C  
ATOM   1604  CG  ASP A 200       9.634  13.913 -21.728  1.00  0.00           C  
ATOM   1605  OD1 ASP A 200       9.576  14.706 -20.762  1.00  0.00           O  
ATOM   1606  OD2 ASP A 200      10.730  13.498 -22.171  1.00  0.00           O  
ATOM   1607  N   GLY A 201       5.308  12.582 -22.920  1.00  0.00           N  
ATOM   1608  CA  GLY A 201       4.063  12.438 -23.679  1.00  0.00           C  
ATOM   1609  C   GLY A 201       2.847  13.000 -22.944  1.00  0.00           C  
ATOM   1610  O   GLY A 201       2.069  13.762 -23.521  1.00  0.00           O  
ATOM   1611  N   TYR A 202       2.708  12.686 -21.659  1.00  0.00           N  
ATOM   1612  CA  TYR A 202       1.617  13.198 -20.830  1.00  0.00           C  
ATOM   1613  C   TYR A 202       1.689  14.717 -20.654  1.00  0.00           C  
ATOM   1614  O   TYR A 202       0.684  15.399 -20.865  1.00  0.00           O  
ATOM   1615  CB  TYR A 202       1.594  12.494 -19.469  1.00  0.00           C  
ATOM   1616  CG  TYR A 202       1.223  11.031 -19.478  1.00  0.00           C  
ATOM   1617  CD1 TYR A 202       0.617  10.408 -20.586  1.00  0.00           C  
ATOM   1618  CD2 TYR A 202       1.460  10.269 -18.309  1.00  0.00           C  
ATOM   1619  CE1 TYR A 202       0.260   9.052 -20.548  1.00  0.00           C  
ATOM   1620  CE2 TYR A 202       1.102   8.915 -18.264  1.00  0.00           C  
ATOM   1621  CZ  TYR A 202       0.505   8.312 -19.383  1.00  0.00           C  
ATOM   1622  OH  TYR A 202       0.164   6.990 -19.338  1.00  0.00           O  
ATOM   1623  N   ARG A 203       2.869  15.256 -20.364  1.00  0.00           N  
ATOM   1624  CA  ARG A 203       3.088  16.705 -20.263  1.00  0.00           C  
ATOM   1625  C   ARG A 203       2.682  17.414 -21.561  1.00  0.00           C  
ATOM   1626  O   ARG A 203       1.922  18.378 -21.518  1.00  0.00           O  
ATOM   1627  CB  ARG A 203       4.557  16.968 -19.907  1.00  0.00           C  
ATOM   1628  CG  ARG A 203       4.846  18.479 -19.817  1.00  0.00           C  
ATOM   1629  CD  ARG A 203       6.314  18.713 -19.453  1.00  0.00           C  
ATOM   1630  NE  ARG A 203       6.556  18.442 -18.035  1.00  0.00           N  
ATOM   1631  CZ  ARG A 203       7.690  18.092 -17.464  1.00  0.00           C  
ATOM   1632  NH1 ARG A 203       8.769  17.837 -18.151  1.00  0.00           N  
ATOM   1633  NH2 ARG A 203       7.743  18.007 -16.166  1.00  0.00           N  
ATOM   1634  N   LYS A 204       3.158  16.928 -22.709  1.00  0.00           N  
ATOM   1635  CA  LYS A 204       2.885  17.524 -24.019  1.00  0.00           C  
ATOM   1636  C   LYS A 204       1.394  17.519 -24.391  1.00  0.00           C  
ATOM   1637  O   LYS A 204       0.942  18.406 -25.110  1.00  0.00           O  
ATOM   1638  CB  LYS A 204       3.728  16.792 -25.070  1.00  0.00           C  
ATOM   1639  CG  LYS A 204       3.630  17.436 -26.458  1.00  0.00           C  
ATOM   1640  CD  LYS A 204       4.548  16.704 -27.449  1.00  0.00           C  
ATOM   1641  CE  LYS A 204       4.439  17.350 -28.830  1.00  0.00           C  
ATOM   1642  NZ  LYS A 204       5.303  16.665 -29.818  1.00  0.00           N  
ATOM   1643  N   THR A 205       0.648  16.535 -23.911  1.00  0.00           N  
ATOM   1644  CA  THR A 205      -0.777  16.343 -24.231  1.00  0.00           C  
ATOM   1645  C   THR A 205      -1.723  16.795 -23.109  1.00  0.00           C  
ATOM   1646  O   THR A 205      -2.927  16.619 -23.230  1.00  0.00           O  
ATOM   1647  CB  THR A 205      -1.056  14.894 -24.652  1.00  0.00           C  
ATOM   1648  OG1 THR A 205      -0.648  13.999 -23.647  1.00  0.00           O  
ATOM   1649  CG2 THR A 205      -0.318  14.509 -25.934  1.00  0.00           C  
ATOM   1650  N   GLY A 206      -1.201  17.381 -22.023  1.00  0.00           N  
ATOM   1651  CA  GLY A 206      -1.998  17.846 -20.886  1.00  0.00           C  
ATOM   1652  C   GLY A 206      -2.626  16.725 -20.049  1.00  0.00           C  
ATOM   1653  O   GLY A 206      -3.618  16.954 -19.356  1.00  0.00           O  
ATOM   1654  N   GLN A 207      -2.069  15.519 -20.128  1.00  0.00           N  
ATOM   1655  CA  GLN A 207      -2.489  14.385 -19.314  1.00  0.00           C  
ATOM   1656  C   GLN A 207      -1.817  14.416 -17.939  1.00  0.00           C  
ATOM   1657  O   GLN A 207      -0.772  15.037 -17.749  1.00  0.00           O  
ATOM   1658  CB  GLN A 207      -2.208  13.061 -20.019  1.00  0.00           C  
ATOM   1659  CG  GLN A 207      -2.878  12.963 -21.395  1.00  0.00           C  
ATOM   1660  CD  GLN A 207      -2.739  11.580 -21.994  1.00  0.00           C  
ATOM   1661  OE1 GLN A 207      -3.159  10.592 -21.404  1.00  0.00           O  
ATOM   1662  NE2 GLN A 207      -2.156  11.455 -23.159  1.00  0.00           N  
ATOM   1663  N   ARG A 208      -2.407  13.698 -16.984  1.00  0.00           N  
ATOM   1664  CA  ARG A 208      -1.865  13.542 -15.634  1.00  0.00           C  
ATOM   1665  C   ARG A 208      -1.722  12.075 -15.255  1.00  0.00           C  
ATOM   1666  O   ARG A 208      -2.256  11.191 -15.931  1.00  0.00           O  
ATOM   1667  CB  ARG A 208      -2.719  14.322 -14.631  1.00  0.00           C  
ATOM   1668  CG  ARG A 208      -2.673  15.822 -14.944  1.00  0.00           C  
ATOM   1669  CD  ARG A 208      -3.324  16.617 -13.828  1.00  0.00           C  
ATOM   1670  NE  ARG A 208      -3.339  18.043 -14.153  1.00  0.00           N  
ATOM   1671  CZ  ARG A 208      -4.082  18.962 -13.566  1.00  0.00           C  
ATOM   1672  NH1 ARG A 208      -4.861  18.675 -12.572  1.00  0.00           N  
ATOM   1673  NH2 ARG A 208      -4.058  20.188 -13.985  1.00  0.00           N  
ATOM   1674  N   ALA A 209      -1.008  11.829 -14.163  1.00  0.00           N  
ATOM   1675  CA  ALA A 209      -0.737  10.483 -13.689  1.00  0.00           C  
ATOM   1676  C   ALA A 209      -0.836  10.362 -12.169  1.00  0.00           C  
ATOM   1677  O   ALA A 209      -0.460  11.270 -11.415  1.00  0.00           O  
ATOM   1678  CB  ALA A 209       0.632  10.049 -14.210  1.00  0.00           C  
ATOM   1679  N   ILE A 210      -1.284   9.194 -11.721  1.00  0.00           N  
ATOM   1680  CA  ILE A 210      -0.998   8.674 -10.391  1.00  0.00           C  
ATOM   1681  C   ILE A 210       0.006   7.544 -10.572  1.00  0.00           C  
ATOM   1682  O   ILE A 210      -0.265   6.575 -11.288  1.00  0.00           O  
ATOM   1683  CB  ILE A 210      -2.285   8.221  -9.677  1.00  0.00           C  
ATOM   1684  CG1 ILE A 210      -3.203   9.437  -9.434  1.00  0.00           C  
ATOM   1685  CG2 ILE A 210      -1.937   7.529  -8.343  1.00  0.00           C  
ATOM   1686  CD1 ILE A 210      -4.600   9.073  -8.926  1.00  0.00           C  
ATOM   1687  N   VAL A 211       1.174   7.680  -9.964  1.00  0.00           N  
ATOM   1688  CA  VAL A 211       2.246   6.679 -10.058  1.00  0.00           C  
ATOM   1689  C   VAL A 211       2.169   5.749  -8.858  1.00  0.00           C  
ATOM   1690  O   VAL A 211       1.981   6.202  -7.737  1.00  0.00           O  
ATOM   1691  CB  VAL A 211       3.629   7.351 -10.194  1.00  0.00           C  
ATOM   1692  CG1 VAL A 211       4.724   6.308 -10.419  1.00  0.00           C  
ATOM   1693  CG2 VAL A 211       3.666   8.329 -11.375  1.00  0.00           C  
ATOM   1694  N   SER A 212       2.317   4.444  -9.082  1.00  0.00           N  
ATOM   1695  CA  SER A 212       2.373   3.457  -8.014  1.00  0.00           C  
ATOM   1696  C   SER A 212       3.606   2.571  -8.173  1.00  0.00           C  
ATOM   1697  O   SER A 212       4.021   2.260  -9.289  1.00  0.00           O  
ATOM   1698  CB  SER A 212       1.093   2.615  -7.981  1.00  0.00           C  
ATOM   1699  OG  SER A 212      -0.044   3.452  -7.851  1.00  0.00           O  
ATOM   1700  N   MET A 213       4.206   2.175  -7.049  1.00  0.00           N  
ATOM   1701  CA  MET A 213       5.383   1.314  -7.006  1.00  0.00           C  
ATOM   1702  C   MET A 213       5.402   0.570  -5.674  1.00  0.00           C  
ATOM   1703  O   MET A 213       4.842   1.063  -4.695  1.00  0.00           O  
ATOM   1704  CB  MET A 213       6.657   2.161  -7.214  1.00  0.00           C  
ATOM   1705  CG  MET A 213       6.863   3.224  -6.128  1.00  0.00           C  
ATOM   1706  SD  MET A 213       8.123   4.473  -6.522  1.00  0.00           S  
ATOM   1707  CE  MET A 213       7.314   5.340  -7.864  1.00  0.00           C  
ATOM   1708  N   HIS A 214       6.054  -0.594  -5.618  1.00  0.00           N  
ATOM   1709  CA  HIS A 214       6.107  -1.331  -4.362  1.00  0.00           C  
ATOM   1710  C   HIS A 214       7.019  -0.633  -3.341  1.00  0.00           C  
ATOM   1711  O   HIS A 214       6.577  -0.284  -2.248  1.00  0.00           O  
ATOM   1712  CB  HIS A 214       6.518  -2.783  -4.626  1.00  0.00           C  
ATOM   1713  CG  HIS A 214       6.393  -3.615  -3.382  1.00  0.00           C  
ATOM   1714  ND1 HIS A 214       5.231  -3.825  -2.666  1.00  0.00           N  
ATOM   1715  CD2 HIS A 214       7.416  -4.229  -2.703  1.00  0.00           C  
ATOM   1716  CE1 HIS A 214       5.545  -4.548  -1.585  1.00  0.00           C  
ATOM   1717  NE2 HIS A 214       6.857  -4.805  -1.572  1.00  0.00           N  
ATOM   1718  N   ILE A 215       8.242  -0.337  -3.736  1.00  0.00           N  
ATOM   1719  CA  ILE A 215       9.281   0.252  -2.879  1.00  0.00           C  
ATOM   1720  C   ILE A 215       9.478   1.726  -3.249  1.00  0.00           C  
ATOM   1721  O   ILE A 215       9.955   2.039  -4.343  1.00  0.00           O  
ATOM   1722  CB  ILE A 215      10.598  -0.552  -2.960  1.00  0.00           C  
ATOM   1723  CG1 ILE A 215      10.342  -2.080  -2.855  1.00  0.00           C  
ATOM   1724  CG2 ILE A 215      11.556  -0.065  -1.861  1.00  0.00           C  
ATOM   1725  CD1 ILE A 215      11.602  -2.945  -2.934  1.00  0.00           C  
ATOM   1726  N   CYS A 216       9.147   2.634  -2.343  1.00  0.00           N  
ATOM   1727  CA  CYS A 216       9.449   4.056  -2.490  1.00  0.00           C  
ATOM   1728  C   CYS A 216      10.959   4.324  -2.367  1.00  0.00           C  
ATOM   1729  O   CYS A 216      11.654   3.609  -1.638  1.00  0.00           O  
ATOM   1730  CB  CYS A 216       8.681   4.842  -1.420  1.00  0.00           C  
ATOM   1731  SG  CYS A 216       7.244   5.818  -1.965  1.00  0.00           S  
ATOM   1732  N   PRO A 217      11.499   5.380  -3.012  1.00  0.00           N  
ATOM   1733  CA  PRO A 217      12.825   5.875  -2.682  1.00  0.00           C  
ATOM   1734  C   PRO A 217      12.882   6.406  -1.248  1.00  0.00           C  
ATOM   1735  O   PRO A 217      11.862   6.793  -0.667  1.00  0.00           O  
ATOM   1736  CB  PRO A 217      13.117   6.968  -3.713  1.00  0.00           C  
ATOM   1737  CG  PRO A 217      11.727   7.519  -4.031  1.00  0.00           C  
ATOM   1738  CD  PRO A 217      10.837   6.275  -3.950  1.00  0.00           C  
ATOM   1739  N   GLY A 218      14.082   6.440  -0.685  1.00  0.00           N  
ATOM   1740  CA  GLY A 218      14.335   6.776   0.706  1.00  0.00           C  
ATOM   1741  C   GLY A 218      14.628   5.554   1.576  1.00  0.00           C  
ATOM   1742  O   GLY A 218      14.860   4.449   1.084  1.00  0.00           O  
ATOM   1743  N   VAL A 219      14.610   5.761   2.888  1.00  0.00           N  
ATOM   1744  CA  VAL A 219      14.966   4.741   3.878  1.00  0.00           C  
ATOM   1745  C   VAL A 219      13.738   4.031   4.455  1.00  0.00           C  
ATOM   1746  O   VAL A 219      12.612   4.526   4.379  1.00  0.00           O  
ATOM   1747  CB  VAL A 219      15.838   5.328   5.002  1.00  0.00           C  
ATOM   1748  CG1 VAL A 219      17.122   5.943   4.447  1.00  0.00           C  
ATOM   1749  CG2 VAL A 219      15.089   6.376   5.835  1.00  0.00           C  
ATOM   1750  N   ALA A 220      13.968   2.880   5.099  1.00  0.00           N  
ATOM   1751  CA  ALA A 220      13.045   2.337   6.094  1.00  0.00           C  
ATOM   1752  C   ALA A 220      13.487   2.799   7.493  1.00  0.00           C  
ATOM   1753  O   ALA A 220      14.625   2.553   7.883  1.00  0.00           O  
ATOM   1754  CB  ALA A 220      13.022   0.820   5.986  1.00  0.00           C  
ATOM   1755  N   GLU A 221      12.599   3.413   8.263  1.00  0.00           N  
ATOM   1756  CA  GLU A 221      12.914   4.069   9.543  1.00  0.00           C  
ATOM   1757  C   GLU A 221      12.215   3.441  10.762  1.00  0.00           C  
ATOM   1758  O   GLU A 221      12.117   4.046  11.821  1.00  0.00           O  
ATOM   1759  CB  GLU A 221      12.641   5.583   9.416  1.00  0.00           C  
ATOM   1760  CG  GLU A 221      11.156   6.001   9.383  1.00  0.00           C  
ATOM   1761  CD  GLU A 221      10.486   5.947   7.991  1.00  0.00           C  
ATOM   1762  OE1 GLU A 221       9.600   6.796   7.735  1.00  0.00           O  
ATOM   1763  OE2 GLU A 221      10.820   5.111   7.133  1.00  0.00           O  
ATOM   1764  N   ARG A 222      11.736   2.190  10.649  1.00  0.00           N  
ATOM   1765  CA  ARG A 222      10.910   1.557  11.683  1.00  0.00           C  
ATOM   1766  C   ARG A 222      11.603   1.399  13.046  1.00  0.00           C  
ATOM   1767  O   ARG A 222      10.954   1.571  14.079  1.00  0.00           O  
ATOM   1768  CB  ARG A 222      10.416   0.203  11.155  1.00  0.00           C  
ATOM   1769  CG  ARG A 222       9.561  -0.543  12.189  1.00  0.00           C  
ATOM   1770  CD  ARG A 222       9.141  -1.928  11.696  1.00  0.00           C  
ATOM   1771  NE  ARG A 222       8.118  -1.854  10.640  1.00  0.00           N  
ATOM   1772  CZ  ARG A 222       7.813  -2.812   9.798  1.00  0.00           C  
ATOM   1773  NH1 ARG A 222       8.442  -3.957   9.796  1.00  0.00           N  
ATOM   1774  NH2 ARG A 222       6.854  -2.658   8.940  1.00  0.00           N  
ATOM   1775  N   PHE A 223      12.874   1.023  13.054  1.00  0.00           N  
ATOM   1776  CA  PHE A 223      13.658   0.824  14.277  1.00  0.00           C  
ATOM   1777  C   PHE A 223      14.838   1.791  14.314  1.00  0.00           C  
ATOM   1778  O   PHE A 223      14.825   2.730  15.110  1.00  0.00           O  
ATOM   1779  CB  PHE A 223      14.103  -0.636  14.387  1.00  0.00           C  
ATOM   1780  CG  PHE A 223      12.979  -1.630  14.561  1.00  0.00           C  
ATOM   1781  CD1 PHE A 223      12.242  -1.657  15.755  1.00  0.00           C  
ATOM   1782  CD2 PHE A 223      12.673  -2.543  13.541  1.00  0.00           C  
ATOM   1783  CE1 PHE A 223      11.209  -2.601  15.936  1.00  0.00           C  
ATOM   1784  CE2 PHE A 223      11.648  -3.485  13.706  1.00  0.00           C  
ATOM   1785  CZ  PHE A 223      10.914  -3.517  14.915  1.00  0.00           C  
ATOM   1786  N   ASN A 224      15.807   1.603  13.432  1.00  0.00           N  
ATOM   1787  CA  ASN A 224      16.840   2.582  13.112  1.00  0.00           C  
ATOM   1788  C   ASN A 224      16.520   3.159  11.731  1.00  0.00           C  
ATOM   1789  O   ASN A 224      15.446   3.740  11.549  1.00  0.00           O  
ATOM   1790  CB  ASN A 224      18.229   1.927  13.235  1.00  0.00           C  
ATOM   1791  CG  ASN A 224      18.605   1.614  14.670  1.00  0.00           C  
ATOM   1792  OD1 ASN A 224      18.144   2.204  15.620  1.00  0.00           O  
ATOM   1793  ND2 ASN A 224      19.491   0.670  14.877  1.00  0.00           N  
ATOM   1794  N   TYR A 225      17.405   2.967  10.770  1.00  0.00           N  
ATOM   1795  CA  TYR A 225      17.123   3.244   9.366  1.00  0.00           C  
ATOM   1796  C   TYR A 225      17.961   2.318   8.481  1.00  0.00           C  
ATOM   1797  O   TYR A 225      19.016   1.832   8.901  1.00  0.00           O  
ATOM   1798  CB  TYR A 225      17.389   4.723   9.043  1.00  0.00           C  
ATOM   1799  CG  TYR A 225      18.791   5.188   9.377  1.00  0.00           C  
ATOM   1800  CD1 TYR A 225      19.066   5.798  10.625  1.00  0.00           C  
ATOM   1801  CD2 TYR A 225      19.847   5.005   8.455  1.00  0.00           C  
ATOM   1802  CE1 TYR A 225      20.357   6.221  10.947  1.00  0.00           C  
ATOM   1803  CE2 TYR A 225      21.148   5.426   8.768  1.00  0.00           C  
ATOM   1804  CZ  TYR A 225      21.400   6.036  10.015  1.00  0.00           C  
ATOM   1805  OH  TYR A 225      22.675   6.454  10.319  1.00  0.00           O  
ATOM   1806  N   SER A 226      17.472   2.061   7.274  1.00  0.00           N  
ATOM   1807  CA  SER A 226      18.217   1.322   6.263  1.00  0.00           C  
ATOM   1808  C   SER A 226      17.815   1.790   4.865  1.00  0.00           C  
ATOM   1809  O   SER A 226      16.622   1.956   4.596  1.00  0.00           O  
ATOM   1810  CB  SER A 226      17.981  -0.185   6.393  1.00  0.00           C  
ATOM   1811  OG  SER A 226      16.609  -0.508   6.321  1.00  0.00           O  
ATOM   1812  N   ASP A 227      18.802   1.952   3.984  1.00  0.00           N  
ATOM   1813  CA  ASP A 227      18.544   2.196   2.567  1.00  0.00           C  
ATOM   1814  C   ASP A 227      17.804   1.014   1.947  1.00  0.00           C  
ATOM   1815  O   ASP A 227      18.040  -0.144   2.305  1.00  0.00           O  
ATOM   1816  CB  ASP A 227      19.849   2.476   1.826  1.00  0.00           C  
ATOM   1817  CG  ASP A 227      20.526   3.758   2.318  1.00  0.00           C  
ATOM   1818  OD1 ASP A 227      19.797   4.760   2.498  1.00  0.00           O  
ATOM   1819  OD2 ASP A 227      21.755   3.719   2.532  1.00  0.00           O  
ATOM   1820  N   GLN A 228      16.890   1.307   1.026  1.00  0.00           N  
ATOM   1821  CA  GLN A 228      16.067   0.298   0.364  1.00  0.00           C  
ATOM   1822  C   GLN A 228      16.455   0.113  -1.100  1.00  0.00           C  
ATOM   1823  O   GLN A 228      16.463  -1.007  -1.597  1.00  0.00           O  
ATOM   1824  CB  GLN A 228      14.588   0.682   0.489  1.00  0.00           C  
ATOM   1825  CG  GLN A 228      14.089   0.794   1.937  1.00  0.00           C  
ATOM   1826  CD  GLN A 228      14.321  -0.504   2.715  1.00  0.00           C  
ATOM   1827  OE1 GLN A 228      13.686  -1.522   2.475  1.00  0.00           O  
ATOM   1828  NE2 GLN A 228      15.243  -0.524   3.640  1.00  0.00           N  
ATOM   1829  N   LEU A 229      16.805   1.187  -1.783  1.00  0.00           N  
ATOM   1830  CA  LEU A 229      17.228   1.161  -3.174  1.00  0.00           C  
ATOM   1831  C   LEU A 229      18.744   1.327  -3.279  1.00  0.00           C  
ATOM   1832  O   LEU A 229      19.371   1.947  -2.420  1.00  0.00           O  
ATOM   1833  CB  LEU A 229      16.472   2.235  -3.977  1.00  0.00           C  
ATOM   1834  CG  LEU A 229      14.930   2.179  -3.862  1.00  0.00           C  
ATOM   1835  CD1 LEU A 229      14.321   3.197  -4.820  1.00  0.00           C  
ATOM   1836  CD2 LEU A 229      14.356   0.806  -4.191  1.00  0.00           C  
ATOM   1837  N   TYR A 230      19.339   0.791  -4.352  1.00  0.00           N  
ATOM   1838  CA  TYR A 230      20.737   1.069  -4.667  1.00  0.00           C  
ATOM   1839  C   TYR A 230      20.953   2.577  -4.877  1.00  0.00           C  
ATOM   1840  O   TYR A 230      20.082   3.233  -5.449  1.00  0.00           O  
ATOM   1841  CB  TYR A 230      21.166   0.307  -5.917  1.00  0.00           C  
ATOM   1842  CG  TYR A 230      21.379  -1.171  -5.708  1.00  0.00           C  
ATOM   1843  CD1 TYR A 230      22.430  -1.627  -4.886  1.00  0.00           C  
ATOM   1844  CD2 TYR A 230      20.562  -2.110  -6.364  1.00  0.00           C  
ATOM   1845  CE1 TYR A 230      22.663  -2.999  -4.720  1.00  0.00           C  
ATOM   1846  CE2 TYR A 230      20.789  -3.486  -6.209  1.00  0.00           C  
ATOM   1847  CZ  TYR A 230      21.837  -3.924  -5.385  1.00  0.00           C  
ATOM   1848  OH  TYR A 230      22.059  -5.269  -5.229  1.00  0.00           O  
ATOM   1849  N   PRO A 231      22.119   3.129  -4.493  1.00  0.00           N  
ATOM   1850  CA  PRO A 231      22.403   4.561  -4.602  1.00  0.00           C  
ATOM   1851  C   PRO A 231      22.160   5.142  -5.999  1.00  0.00           C  
ATOM   1852  O   PRO A 231      21.527   6.184  -6.140  1.00  0.00           O  
ATOM   1853  CB  PRO A 231      23.859   4.724  -4.171  1.00  0.00           C  
ATOM   1854  CG  PRO A 231      24.084   3.552  -3.215  1.00  0.00           C  
ATOM   1855  CD  PRO A 231      23.206   2.448  -3.803  1.00  0.00           C  
ATOM   1856  N   GLN A 232      22.604   4.432  -7.042  1.00  0.00           N  
ATOM   1857  CA  GLN A 232      22.465   4.879  -8.432  1.00  0.00           C  
ATOM   1858  C   GLN A 232      21.010   4.911  -8.937  1.00  0.00           C  
ATOM   1859  O   GLN A 232      20.741   5.544  -9.955  1.00  0.00           O  
ATOM   1860  CB  GLN A 232      23.367   4.036  -9.356  1.00  0.00           C  
ATOM   1861  CG  GLN A 232      22.956   2.571  -9.600  1.00  0.00           C  
ATOM   1862  CD  GLN A 232      23.438   1.577  -8.546  1.00  0.00           C  
ATOM   1863  OE1 GLN A 232      23.663   1.891  -7.390  1.00  0.00           O  
ATOM   1864  NE2 GLN A 232      23.608   0.328  -8.925  1.00  0.00           N  
ATOM   1865  N   TYR A 233      20.086   4.238  -8.251  1.00  0.00           N  
ATOM   1866  CA  TYR A 233      18.667   4.239  -8.608  1.00  0.00           C  
ATOM   1867  C   TYR A 233      17.844   5.159  -7.713  1.00  0.00           C  
ATOM   1868  O   TYR A 233      16.943   5.827  -8.222  1.00  0.00           O  
ATOM   1869  CB  TYR A 233      18.107   2.816  -8.566  1.00  0.00           C  
ATOM   1870  CG  TYR A 233      18.860   1.794  -9.391  1.00  0.00           C  
ATOM   1871  CD1 TYR A 233      19.321   2.097 -10.676  1.00  0.00           C  
ATOM   1872  CD2 TYR A 233      19.111   0.526  -8.841  1.00  0.00           C  
ATOM   1873  CE1 TYR A 233      20.061   1.159 -11.411  1.00  0.00           C  
ATOM   1874  CE2 TYR A 233      19.839  -0.426  -9.568  1.00  0.00           C  
ATOM   1875  CZ  TYR A 233      20.326  -0.104 -10.845  1.00  0.00           C  
ATOM   1876  OH  TYR A 233      21.070  -1.014 -11.526  1.00  0.00           O  
ATOM   1877  N   ASN A 234      18.147   5.230  -6.421  1.00  0.00           N  
ATOM   1878  CA  ASN A 234      17.371   5.984  -5.448  1.00  0.00           C  
ATOM   1879  C   ASN A 234      17.199   7.449  -5.860  1.00  0.00           C  
ATOM   1880  O   ASN A 234      16.073   7.918  -6.080  1.00  0.00           O  
ATOM   1881  CB  ASN A 234      18.032   5.861  -4.069  1.00  0.00           C  
ATOM   1882  CG  ASN A 234      17.165   6.528  -3.019  1.00  0.00           C  
ATOM   1883  OD1 ASN A 234      16.187   5.964  -2.559  1.00  0.00           O  
ATOM   1884  ND2 ASN A 234      17.454   7.758  -2.661  1.00  0.00           N  
ATOM   1885  N   ASP A 235      18.300   8.167  -6.015  1.00  0.00           N  
ATOM   1886  CA  ASP A 235      18.283   9.597  -6.303  1.00  0.00           C  
ATOM   1887  C   ASP A 235      17.769   9.872  -7.722  1.00  0.00           C  
ATOM   1888  O   ASP A 235      17.006  10.817  -7.935  1.00  0.00           O  
ATOM   1889  CB  ASP A 235      19.671  10.191  -6.071  1.00  0.00           C  
ATOM   1890  CG  ASP A 235      20.042  10.303  -4.590  1.00  0.00           C  
ATOM   1891  OD1 ASP A 235      19.356   9.694  -3.737  1.00  0.00           O  
ATOM   1892  OD2 ASP A 235      21.003  11.043  -4.308  1.00  0.00           O  
ATOM   1893  N   ARG A 236      18.111   9.010  -8.694  1.00  0.00           N  
ATOM   1894  CA  ARG A 236      17.569   9.097 -10.058  1.00  0.00           C  
ATOM   1895  C   ARG A 236      16.047   8.908 -10.072  1.00  0.00           C  
ATOM   1896  O   ARG A 236      15.367   9.575 -10.846  1.00  0.00           O  
ATOM   1897  CB  ARG A 236      18.272   8.079 -10.970  1.00  0.00           C  
ATOM   1898  CG  ARG A 236      17.875   8.243 -12.447  1.00  0.00           C  
ATOM   1899  CD  ARG A 236      18.642   7.268 -13.336  1.00  0.00           C  
ATOM   1900  NE  ARG A 236      18.269   7.396 -14.760  1.00  0.00           N  
ATOM   1901  CZ  ARG A 236      18.670   6.615 -15.753  1.00  0.00           C  
ATOM   1902  NH1 ARG A 236      19.488   5.621 -15.563  1.00  0.00           N  
ATOM   1903  NH2 ARG A 236      18.248   6.818 -16.962  1.00  0.00           N  
ATOM   1904  N   LEU A 237      15.506   8.041  -9.224  1.00  0.00           N  
ATOM   1905  CA  LEU A 237      14.059   7.859  -9.097  1.00  0.00           C  
ATOM   1906  C   LEU A 237      13.397   9.085  -8.469  1.00  0.00           C  
ATOM   1907  O   LEU A 237      12.383   9.552  -8.981  1.00  0.00           O  
ATOM   1908  CB  LEU A 237      13.778   6.569  -8.314  1.00  0.00           C  
ATOM   1909  CG  LEU A 237      12.279   6.258  -8.146  1.00  0.00           C  
ATOM   1910  CD1 LEU A 237      11.561   6.093  -9.479  1.00  0.00           C  
ATOM   1911  CD2 LEU A 237      12.123   4.972  -7.347  1.00  0.00           C  
ATOM   1912  N   VAL A 238      13.996   9.674  -7.421  1.00  0.00           N  
ATOM   1913  CA  VAL A 238      13.526  10.933  -6.833  1.00  0.00           C  
ATOM   1914  C   VAL A 238      13.498  12.038  -7.878  1.00  0.00           C  
ATOM   1915  O   VAL A 238      12.473  12.698  -8.053  1.00  0.00           O  
ATOM   1916  CB  VAL A 238      14.398  11.356  -5.622  1.00  0.00           C  
ATOM   1917  CG1 VAL A 238      13.983  12.732  -5.072  1.00  0.00           C  
ATOM   1918  CG2 VAL A 238      14.265  10.354  -4.467  1.00  0.00           C  
ATOM   1919  N   ASP A 239      14.586  12.200  -8.642  1.00  0.00           N  
ATOM   1920  CA  ASP A 239      14.662  13.168  -9.735  1.00  0.00           C  
ATOM   1921  C   ASP A 239      13.591  12.929 -10.803  1.00  0.00           C  
ATOM   1922  O   ASP A 239      12.896  13.861 -11.195  1.00  0.00           O  
ATOM   1923  CB  ASP A 239      16.047  13.129 -10.396  1.00  0.00           C  
ATOM   1924  CG  ASP A 239      17.100  13.926  -9.641  1.00  0.00           C  
ATOM   1925  OD1 ASP A 239      16.717  14.900  -8.964  1.00  0.00           O  
ATOM   1926  OD2 ASP A 239      18.306  13.646  -9.773  1.00  0.00           O  
ATOM   1927  N   SER A 240      13.450  11.674 -11.235  1.00  0.00           N  
ATOM   1928  CA  SER A 240      12.515  11.298 -12.296  1.00  0.00           C  
ATOM   1929  C   SER A 240      11.067  11.566 -11.905  1.00  0.00           C  
ATOM   1930  O   SER A 240      10.285  12.009 -12.740  1.00  0.00           O  
ATOM   1931  CB  SER A 240      12.675   9.817 -12.664  1.00  0.00           C  
ATOM   1932  OG  SER A 240      13.987   9.552 -13.117  1.00  0.00           O  
ATOM   1933  N   LEU A 241      10.703  11.343 -10.646  1.00  0.00           N  
ATOM   1934  CA  LEU A 241       9.354  11.615 -10.147  1.00  0.00           C  
ATOM   1935  C   LEU A 241       9.126  13.123  -9.959  1.00  0.00           C  
ATOM   1936  O   LEU A 241       8.144  13.666 -10.456  1.00  0.00           O  
ATOM   1937  CB  LEU A 241       9.130  10.834  -8.841  1.00  0.00           C  
ATOM   1938  CG  LEU A 241       9.094   9.306  -9.018  1.00  0.00           C  
ATOM   1939  CD1 LEU A 241       9.171   8.626  -7.654  1.00  0.00           C  
ATOM   1940  CD2 LEU A 241       7.817   8.833  -9.714  1.00  0.00           C  
ATOM   1941  N   ALA A 242      10.044  13.817  -9.284  1.00  0.00           N  
ATOM   1942  CA  ALA A 242       9.894  15.242  -8.989  1.00  0.00           C  
ATOM   1943  C   ALA A 242       9.919  16.133 -10.246  1.00  0.00           C  
ATOM   1944  O   ALA A 242       9.219  17.146 -10.300  1.00  0.00           O  
ATOM   1945  CB  ALA A 242      10.985  15.647  -7.995  1.00  0.00           C  
ATOM   1946  N   GLU A 243      10.656  15.735 -11.282  1.00  0.00           N  
ATOM   1947  CA  GLU A 243      10.734  16.436 -12.572  1.00  0.00           C  
ATOM   1948  C   GLU A 243       9.361  16.608 -13.228  1.00  0.00           C  
ATOM   1949  O   GLU A 243       9.119  17.612 -13.899  1.00  0.00           O  
ATOM   1950  CB  GLU A 243      11.699  15.662 -13.490  1.00  0.00           C  
ATOM   1951  CG  GLU A 243      11.903  16.283 -14.890  1.00  0.00           C  
ATOM   1952  CD  GLU A 243      12.407  17.740 -14.830  1.00  0.00           C  
ATOM   1953  OE1 GLU A 243      11.989  18.549 -15.675  1.00  0.00           O  
ATOM   1954  OE2 GLU A 243      13.172  18.089 -13.899  1.00  0.00           O  
ATOM   1955  N   TYR A 244       8.442  15.676 -12.986  1.00  0.00           N  
ATOM   1956  CA  TYR A 244       7.090  15.660 -13.542  1.00  0.00           C  
ATOM   1957  C   TYR A 244       6.018  16.051 -12.521  1.00  0.00           C  
ATOM   1958  O   TYR A 244       4.902  15.544 -12.556  1.00  0.00           O  
ATOM   1959  CB  TYR A 244       6.831  14.316 -14.225  1.00  0.00           C  
ATOM   1960  CG  TYR A 244       7.778  14.036 -15.375  1.00  0.00           C  
ATOM   1961  CD1 TYR A 244       7.599  14.657 -16.619  1.00  0.00           C  
ATOM   1962  CD2 TYR A 244       8.867  13.167 -15.179  1.00  0.00           C  
ATOM   1963  CE1 TYR A 244       8.501  14.414 -17.672  1.00  0.00           C  
ATOM   1964  CE2 TYR A 244       9.772  12.917 -16.225  1.00  0.00           C  
ATOM   1965  CZ  TYR A 244       9.586  13.547 -17.461  1.00  0.00           C  
ATOM   1966  OH  TYR A 244      10.477  13.314 -18.473  1.00  0.00           O  
ATOM   1967  N   ASN A 245       6.323  16.988 -11.621  1.00  0.00           N  
ATOM   1968  CA  ASN A 245       5.381  17.480 -10.614  1.00  0.00           C  
ATOM   1969  C   ASN A 245       4.128  18.167 -11.188  1.00  0.00           C  
ATOM   1970  O   ASN A 245       3.122  18.315 -10.488  1.00  0.00           O  
ATOM   1971  CB  ASN A 245       6.122  18.435  -9.668  1.00  0.00           C  
ATOM   1972  CG  ASN A 245       6.382  19.799 -10.283  1.00  0.00           C  
ATOM   1973  OD1 ASN A 245       6.988  19.961 -11.322  1.00  0.00           O  
ATOM   1974  ND2 ASN A 245       5.905  20.843  -9.652  1.00  0.00           N  
ATOM   1975  N   ASP A 246       4.180  18.592 -12.444  1.00  0.00           N  
ATOM   1976  CA  ASP A 246       3.068  19.132 -13.217  1.00  0.00           C  
ATOM   1977  C   ASP A 246       2.145  18.034 -13.797  1.00  0.00           C  
ATOM   1978  O   ASP A 246       0.998  18.315 -14.147  1.00  0.00           O  
ATOM   1979  CB  ASP A 246       3.627  20.032 -14.331  1.00  0.00           C  
ATOM   1980  CG  ASP A 246       4.589  19.310 -15.292  1.00  0.00           C  
ATOM   1981  OD1 ASP A 246       5.504  18.582 -14.830  1.00  0.00           O  
ATOM   1982  OD2 ASP A 246       4.493  19.519 -16.521  1.00  0.00           O  
ATOM   1983  N   VAL A 247       2.630  16.809 -13.873  1.00  0.00           N  
ATOM   1984  CA  VAL A 247       1.908  15.639 -14.384  1.00  0.00           C  
ATOM   1985  C   VAL A 247       1.429  14.736 -13.242  1.00  0.00           C  
ATOM   1986  O   VAL A 247       0.295  14.255 -13.259  1.00  0.00           O  
ATOM   1987  CB  VAL A 247       2.795  14.842 -15.361  1.00  0.00           C  
ATOM   1988  CG1 VAL A 247       2.091  13.611 -15.929  1.00  0.00           C  
ATOM   1989  CG2 VAL A 247       3.244  15.708 -16.549  1.00  0.00           C  
ATOM   1990  N   ILE A 248       2.269  14.498 -12.238  1.00  0.00           N  
ATOM   1991  CA  ILE A 248       2.030  13.514 -11.175  1.00  0.00           C  
ATOM   1992  C   ILE A 248       1.229  14.141 -10.035  1.00  0.00           C  
ATOM   1993  O   ILE A 248       1.708  15.019  -9.322  1.00  0.00           O  
ATOM   1994  CB  ILE A 248       3.363  12.895 -10.697  1.00  0.00           C  
ATOM   1995  CG1 ILE A 248       4.080  12.159 -11.861  1.00  0.00           C  
ATOM   1996  CG2 ILE A 248       3.109  11.924  -9.532  1.00  0.00           C  
ATOM   1997  CD1 ILE A 248       5.501  11.689 -11.523  1.00  0.00           C  
ATOM   1998  N   LEU A 249       0.029  13.617  -9.808  1.00  0.00           N  
ATOM   1999  CA  LEU A 249      -0.830  14.031  -8.691  1.00  0.00           C  
ATOM   2000  C   LEU A 249      -0.352  13.475  -7.340  1.00  0.00           C  
ATOM   2001  O   LEU A 249      -0.626  14.064  -6.294  1.00  0.00           O  
ATOM   2002  CB  LEU A 249      -2.276  13.578  -8.941  1.00  0.00           C  
ATOM   2003  CG  LEU A 249      -2.910  14.051 -10.260  1.00  0.00           C  
ATOM   2004  CD1 LEU A 249      -4.389  13.666 -10.244  1.00  0.00           C  
ATOM   2005  CD2 LEU A 249      -2.808  15.560 -10.461  1.00  0.00           C  
ATOM   2006  N   GLY A 250       0.326  12.338  -7.363  1.00  0.00           N  
ATOM   2007  CA  GLY A 250       0.841  11.639  -6.186  1.00  0.00           C  
ATOM   2008  C   GLY A 250       1.438  10.287  -6.553  1.00  0.00           C  
ATOM   2009  O   GLY A 250       1.169   9.739  -7.624  1.00  0.00           O  
ATOM   2010  N   VAL A 251       2.233   9.748  -5.631  1.00  0.00           N  
ATOM   2011  CA  VAL A 251       2.871   8.427  -5.728  1.00  0.00           C  
ATOM   2012  C   VAL A 251       2.355   7.545  -4.599  1.00  0.00           C  
ATOM   2013  O   VAL A 251       2.258   7.998  -3.457  1.00  0.00           O  
ATOM   2014  CB  VAL A 251       4.404   8.554  -5.696  1.00  0.00           C  
ATOM   2015  CG1 VAL A 251       5.091   7.197  -5.876  1.00  0.00           C  
ATOM   2016  CG2 VAL A 251       4.929   9.496  -6.786  1.00  0.00           C  
ATOM   2017  N   LEU A 252       2.023   6.294  -4.897  1.00  0.00           N  
ATOM   2018  CA  LEU A 252       1.601   5.304  -3.910  1.00  0.00           C  
ATOM   2019  C   LEU A 252       2.653   4.198  -3.792  1.00  0.00           C  
ATOM   2020  O   LEU A 252       3.063   3.635  -4.803  1.00  0.00           O  
ATOM   2021  CB  LEU A 252       0.230   4.719  -4.286  1.00  0.00           C  
ATOM   2022  CG  LEU A 252      -0.900   5.740  -4.496  1.00  0.00           C  
ATOM   2023  CD1 LEU A 252      -2.207   5.006  -4.713  1.00  0.00           C  
ATOM   2024  CD2 LEU A 252      -1.086   6.682  -3.309  1.00  0.00           C  
ATOM   2025  N   CYS A 253       3.052   3.899  -2.560  1.00  0.00           N  
ATOM   2026  CA  CYS A 253       4.016   2.851  -2.251  1.00  0.00           C  
ATOM   2027  C   CYS A 253       3.516   1.945  -1.118  1.00  0.00           C  
ATOM   2028  O   CYS A 253       2.642   2.326  -0.341  1.00  0.00           O  
ATOM   2029  CB  CYS A 253       5.369   3.475  -1.861  1.00  0.00           C  
ATOM   2030  SG  CYS A 253       6.118   4.614  -3.055  1.00  0.00           S  
ATOM   2031  N   GLY A 254       4.108   0.759  -1.010  1.00  0.00           N  
ATOM   2032  CA  GLY A 254       3.927  -0.190   0.089  1.00  0.00           C  
ATOM   2033  C   GLY A 254       5.260  -0.521   0.764  1.00  0.00           C  
ATOM   2034  O   GLY A 254       5.999   0.382   1.159  1.00  0.00           O  
ATOM   2035  N   HIS A 255       5.575  -1.813   0.857  1.00  0.00           N  
ATOM   2036  CA  HIS A 255       6.851  -2.412   1.280  1.00  0.00           C  
ATOM   2037  C   HIS A 255       7.220  -2.222   2.761  1.00  0.00           C  
ATOM   2038  O   HIS A 255       7.617  -3.175   3.432  1.00  0.00           O  
ATOM   2039  CB  HIS A 255       7.969  -1.932   0.350  1.00  0.00           C  
ATOM   2040  CG  HIS A 255       9.312  -2.524   0.667  1.00  0.00           C  
ATOM   2041  ND1 HIS A 255       9.645  -3.856   0.571  1.00  0.00           N  
ATOM   2042  CD2 HIS A 255      10.430  -1.867   1.109  1.00  0.00           C  
ATOM   2043  CE1 HIS A 255      10.918  -3.994   0.952  1.00  0.00           C  
ATOM   2044  NE2 HIS A 255      11.436  -2.802   1.286  1.00  0.00           N  
ATOM   2045  N   LEU A 256       7.109  -1.012   3.304  1.00  0.00           N  
ATOM   2046  CA  LEU A 256       7.559  -0.733   4.667  1.00  0.00           C  
ATOM   2047  C   LEU A 256       6.597  -1.227   5.756  1.00  0.00           C  
ATOM   2048  O   LEU A 256       6.984  -1.287   6.920  1.00  0.00           O  
ATOM   2049  CB  LEU A 256       7.871   0.766   4.835  1.00  0.00           C  
ATOM   2050  CG  LEU A 256       8.964   1.313   3.908  1.00  0.00           C  
ATOM   2051  CD1 LEU A 256       9.331   2.729   4.366  1.00  0.00           C  
ATOM   2052  CD2 LEU A 256      10.244   0.479   3.912  1.00  0.00           C  
ATOM   2053  N   HIS A 257       5.359  -1.565   5.402  1.00  0.00           N  
ATOM   2054  CA  HIS A 257       4.290  -1.960   6.331  1.00  0.00           C  
ATOM   2055  C   HIS A 257       3.913  -0.869   7.351  1.00  0.00           C  
ATOM   2056  O   HIS A 257       3.283  -1.151   8.360  1.00  0.00           O  
ATOM   2057  CB  HIS A 257       4.640  -3.278   7.029  1.00  0.00           C  
ATOM   2058  CG  HIS A 257       4.806  -4.473   6.143  1.00  0.00           C  
ATOM   2059  ND1 HIS A 257       4.438  -5.755   6.516  1.00  0.00           N  
ATOM   2060  CD2 HIS A 257       5.307  -4.554   4.879  1.00  0.00           C  
ATOM   2061  CE1 HIS A 257       4.694  -6.563   5.483  1.00  0.00           C  
ATOM   2062  NE2 HIS A 257       5.236  -5.866   4.478  1.00  0.00           N  
ATOM   2063  N   THR A 258       4.336   0.367   7.108  1.00  0.00           N  
ATOM   2064  CA  THR A 258       4.116   1.513   7.981  1.00  0.00           C  
ATOM   2065  C   THR A 258       3.334   2.601   7.260  1.00  0.00           C  
ATOM   2066  O   THR A 258       3.399   2.727   6.043  1.00  0.00           O  
ATOM   2067  CB  THR A 258       5.439   2.067   8.520  1.00  0.00           C  
ATOM   2068  OG1 THR A 258       6.380   2.295   7.493  1.00  0.00           O  
ATOM   2069  CG2 THR A 258       6.072   1.106   9.514  1.00  0.00           C  
ATOM   2070  N   ASP A 259       2.594   3.394   8.018  1.00  0.00           N  
ATOM   2071  CA  ASP A 259       1.868   4.554   7.524  1.00  0.00           C  
ATOM   2072  C   ASP A 259       2.772   5.788   7.607  1.00  0.00           C  
ATOM   2073  O   ASP A 259       3.007   6.340   8.681  1.00  0.00           O  
ATOM   2074  CB  ASP A 259       0.577   4.711   8.326  1.00  0.00           C  
ATOM   2075  CG  ASP A 259      -0.252   5.918   7.920  1.00  0.00           C  
ATOM   2076  OD1 ASP A 259       0.104   6.659   6.978  1.00  0.00           O  
ATOM   2077  OD2 ASP A 259      -1.334   6.102   8.513  1.00  0.00           O  
ATOM   2078  N   THR A 260       3.318   6.199   6.465  1.00  0.00           N  
ATOM   2079  CA  THR A 260       4.169   7.383   6.382  1.00  0.00           C  
ATOM   2080  C   THR A 260       4.102   8.012   4.986  1.00  0.00           C  
ATOM   2081  O   THR A 260       3.309   7.610   4.136  1.00  0.00           O  
ATOM   2082  CB  THR A 260       5.602   7.063   6.850  1.00  0.00           C  
ATOM   2083  OG1 THR A 260       6.317   8.260   7.045  1.00  0.00           O  
ATOM   2084  CG2 THR A 260       6.387   6.177   5.898  1.00  0.00           C  
ATOM   2085  N   PHE A 261       4.922   9.032   4.756  1.00  0.00           N  
ATOM   2086  CA  PHE A 261       5.003   9.750   3.486  1.00  0.00           C  
ATOM   2087  C   PHE A 261       6.451  10.134   3.166  1.00  0.00           C  
ATOM   2088  O   PHE A 261       7.335  10.072   4.023  1.00  0.00           O  
ATOM   2089  CB  PHE A 261       4.080  10.972   3.530  1.00  0.00           C  
ATOM   2090  CG  PHE A 261       4.416  11.977   4.612  1.00  0.00           C  
ATOM   2091  CD1 PHE A 261       3.842  11.880   5.899  1.00  0.00           C  
ATOM   2092  CD2 PHE A 261       5.285  13.051   4.332  1.00  0.00           C  
ATOM   2093  CE1 PHE A 261       4.132  12.828   6.889  1.00  0.00           C  
ATOM   2094  CE2 PHE A 261       5.579  14.009   5.326  1.00  0.00           C  
ATOM   2095  CZ  PHE A 261       5.003  13.894   6.603  1.00  0.00           C  
ATOM   2096  N   ARG A 262       6.681  10.546   1.923  1.00  0.00           N  
ATOM   2097  CA  ARG A 262       7.947  11.119   1.454  1.00  0.00           C  
ATOM   2098  C   ARG A 262       7.661  12.372   0.635  1.00  0.00           C  
ATOM   2099  O   ARG A 262       6.792  12.359  -0.229  1.00  0.00           O  
ATOM   2100  CB  ARG A 262       8.732  10.108   0.596  1.00  0.00           C  
ATOM   2101  CG  ARG A 262       9.057   8.779   1.286  1.00  0.00           C  
ATOM   2102  CD  ARG A 262      10.014   8.941   2.459  1.00  0.00           C  
ATOM   2103  NE  ARG A 262      10.309   7.664   3.080  1.00  0.00           N  
ATOM   2104  CZ  ARG A 262       9.983   7.261   4.304  1.00  0.00           C  
ATOM   2105  NH1 ARG A 262       9.224   7.951   5.110  1.00  0.00           N  
ATOM   2106  NH2 ARG A 262      10.426   6.144   4.749  1.00  0.00           N  
ATOM   2107  N   ILE A 263       8.420  13.432   0.892  1.00  0.00           N  
ATOM   2108  CA  ILE A 263       8.430  14.643   0.062  1.00  0.00           C  
ATOM   2109  C   ILE A 263       9.567  14.484  -0.945  1.00  0.00           C  
ATOM   2110  O   ILE A 263      10.735  14.677  -0.611  1.00  0.00           O  
ATOM   2111  CB  ILE A 263       8.555  15.911   0.929  1.00  0.00           C  
ATOM   2112  CG1 ILE A 263       7.441  15.968   2.009  1.00  0.00           C  
ATOM   2113  CG2 ILE A 263       8.492  17.152   0.010  1.00  0.00           C  
ATOM   2114  CD1 ILE A 263       7.605  17.115   3.021  1.00  0.00           C  
ATOM   2115  N   LEU A 264       9.230  14.088  -2.168  1.00  0.00           N  
ATOM   2116  CA  LEU A 264      10.188  13.911  -3.252  1.00  0.00           C  
ATOM   2117  C   LEU A 264      10.439  15.268  -3.907  1.00  0.00           C  
ATOM   2118  O   LEU A 264       9.493  15.904  -4.372  1.00  0.00           O  
ATOM   2119  CB  LEU A 264       9.642  12.906  -4.282  1.00  0.00           C  
ATOM   2120  CG  LEU A 264       9.167  11.563  -3.710  1.00  0.00           C  
ATOM   2121  CD1 LEU A 264       8.654  10.676  -4.846  1.00  0.00           C  
ATOM   2122  CD2 LEU A 264      10.283  10.805  -2.995  1.00  0.00           C  
ATOM   2123  N   SER A 265      11.695  15.712  -3.968  1.00  0.00           N  
ATOM   2124  CA  SER A 265      12.029  17.036  -4.505  1.00  0.00           C  
ATOM   2125  C   SER A 265      13.232  17.021  -5.442  1.00  0.00           C  
ATOM   2126  O   SER A 265      14.180  16.256  -5.277  1.00  0.00           O  
ATOM   2127  CB  SER A 265      12.203  18.060  -3.378  1.00  0.00           C  
ATOM   2128  OG  SER A 265      13.252  17.708  -2.508  1.00  0.00           O  
ATOM   2129  N   LYS A 266      13.182  17.912  -6.445  1.00  0.00           N  
ATOM   2130  CA  LYS A 266      14.291  18.286  -7.319  1.00  0.00           C  
ATOM   2131  C   LYS A 266      14.268  19.804  -7.486  1.00  0.00           C  
ATOM   2132  O   LYS A 266      13.490  20.339  -8.274  1.00  0.00           O  
ATOM   2133  CB  LYS A 266      14.169  17.536  -8.653  1.00  0.00           C  
ATOM   2134  CG  LYS A 266      15.345  17.829  -9.598  1.00  0.00           C  
ATOM   2135  CD  LYS A 266      15.125  17.110 -10.935  1.00  0.00           C  
ATOM   2136  CE  LYS A 266      16.253  17.383 -11.920  1.00  0.00           C  
ATOM   2137  NZ  LYS A 266      15.947  16.761 -13.228  1.00  0.00           N  
ATOM   2138  N   GLY A 267      15.088  20.501  -6.701  1.00  0.00           N  
ATOM   2139  CA  GLY A 267      14.986  21.949  -6.568  1.00  0.00           C  
ATOM   2140  C   GLY A 267      13.593  22.353  -6.074  1.00  0.00           C  
ATOM   2141  O   GLY A 267      13.129  21.872  -5.045  1.00  0.00           O  
ATOM   2142  N   ASN A 268      12.906  23.202  -6.836  1.00  0.00           N  
ATOM   2143  CA  ASN A 268      11.556  23.666  -6.495  1.00  0.00           C  
ATOM   2144  C   ASN A 268      10.437  22.704  -6.915  1.00  0.00           C  
ATOM   2145  O   ASN A 268       9.284  22.905  -6.534  1.00  0.00           O  
ATOM   2146  CB  ASN A 268      11.351  25.057  -7.106  1.00  0.00           C  
ATOM   2147  CG  ASN A 268      12.281  26.104  -6.506  1.00  0.00           C  
ATOM   2148  OD1 ASN A 268      12.804  25.960  -5.423  1.00  0.00           O  
ATOM   2149  ND2 ASN A 268      12.499  27.196  -7.199  1.00  0.00           N  
ATOM   2150  N   LYS A 269      10.744  21.682  -7.717  1.00  0.00           N  
ATOM   2151  CA  LYS A 269       9.767  20.688  -8.160  1.00  0.00           C  
ATOM   2152  C   LYS A 269       9.586  19.629  -7.070  1.00  0.00           C  
ATOM   2153  O   LYS A 269      10.570  19.050  -6.624  1.00  0.00           O  
ATOM   2154  CB  LYS A 269      10.199  20.044  -9.480  1.00  0.00           C  
ATOM   2155  CG  LYS A 269      10.276  21.051 -10.647  1.00  0.00           C  
ATOM   2156  CD  LYS A 269      10.618  20.304 -11.939  1.00  0.00           C  
ATOM   2157  CE  LYS A 269      10.631  21.233 -13.152  1.00  0.00           C  
ATOM   2158  NZ  LYS A 269      10.822  20.463 -14.392  1.00  0.00           N  
ATOM   2159  N   LYS A 270       8.338  19.386  -6.656  1.00  0.00           N  
ATOM   2160  CA  LYS A 270       8.021  18.477  -5.557  1.00  0.00           C  
ATOM   2161  C   LYS A 270       6.825  17.600  -5.896  1.00  0.00           C  
ATOM   2162  O   LYS A 270       5.865  18.062  -6.512  1.00  0.00           O  
ATOM   2163  CB  LYS A 270       7.763  19.261  -4.260  1.00  0.00           C  
ATOM   2164  CG  LYS A 270       8.992  20.063  -3.794  1.00  0.00           C  
ATOM   2165  CD  LYS A 270       8.683  20.867  -2.530  1.00  0.00           C  
ATOM   2166  CE  LYS A 270       9.882  21.743  -2.181  1.00  0.00           C  
ATOM   2167  NZ  LYS A 270       9.568  22.682  -1.080  1.00  0.00           N  
ATOM   2168  N   VAL A 271       6.868  16.356  -5.444  1.00  0.00           N  
ATOM   2169  CA  VAL A 271       5.795  15.363  -5.561  1.00  0.00           C  
ATOM   2170  C   VAL A 271       5.651  14.648  -4.219  1.00  0.00           C  
ATOM   2171  O   VAL A 271       6.641  14.379  -3.542  1.00  0.00           O  
ATOM   2172  CB  VAL A 271       6.094  14.369  -6.702  1.00  0.00           C  
ATOM   2173  CG1 VAL A 271       5.099  13.209  -6.754  1.00  0.00           C  
ATOM   2174  CG2 VAL A 271       6.028  15.065  -8.059  1.00  0.00           C  
ATOM   2175  N   MET A 272       4.424  14.327  -3.827  1.00  0.00           N  
ATOM   2176  CA  MET A 272       4.172  13.526  -2.636  1.00  0.00           C  
ATOM   2177  C   MET A 272       4.178  12.034  -2.952  1.00  0.00           C  
ATOM   2178  O   MET A 272       3.508  11.604  -3.883  1.00  0.00           O  
ATOM   2179  CB  MET A 272       2.835  13.909  -1.992  1.00  0.00           C  
ATOM   2180  CG  MET A 272       2.917  15.239  -1.245  1.00  0.00           C  
ATOM   2181  SD  MET A 272       4.223  15.355   0.007  1.00  0.00           S  
ATOM   2182  CE  MET A 272       3.873  13.909   1.022  1.00  0.00           C  
ATOM   2183  N   ALA A 273       4.843  11.252  -2.107  1.00  0.00           N  
ATOM   2184  CA  ALA A 273       4.689   9.810  -2.058  1.00  0.00           C  
ATOM   2185  C   ALA A 273       4.053   9.383  -0.729  1.00  0.00           C  
ATOM   2186  O   ALA A 273       4.423   9.871   0.344  1.00  0.00           O  
ATOM   2187  CB  ALA A 273       6.026   9.124  -2.314  1.00  0.00           C  
ATOM   2188  N   PHE A 274       3.109   8.465  -0.798  1.00  0.00           N  
ATOM   2189  CA  PHE A 274       2.366   7.940   0.337  1.00  0.00           C  
ATOM   2190  C   PHE A 274       2.678   6.459   0.510  1.00  0.00           C  
ATOM   2191  O   PHE A 274       2.373   5.659  -0.378  1.00  0.00           O  
ATOM   2192  CB  PHE A 274       0.871   8.164   0.123  1.00  0.00           C  
ATOM   2193  CG  PHE A 274       0.508   9.599  -0.190  1.00  0.00           C  
ATOM   2194  CD1 PHE A 274       0.530  10.560   0.829  1.00  0.00           C  
ATOM   2195  CD2 PHE A 274       0.229   9.983  -1.514  1.00  0.00           C  
ATOM   2196  CE1 PHE A 274       0.281  11.905   0.533  1.00  0.00           C  
ATOM   2197  CE2 PHE A 274      -0.019  11.328  -1.811  1.00  0.00           C  
ATOM   2198  CZ  PHE A 274       0.010  12.292  -0.796  1.00  0.00           C  
ATOM   2199  N   ILE A 275       3.263   6.099   1.634  1.00  0.00           N  
ATOM   2200  CA  ILE A 275       3.534   4.716   2.003  1.00  0.00           C  
ATOM   2201  C   ILE A 275       2.346   4.221   2.812  1.00  0.00           C  
ATOM   2202  O   ILE A 275       2.108   4.683   3.928  1.00  0.00           O  
ATOM   2203  CB  ILE A 275       4.885   4.593   2.723  1.00  0.00           C  
ATOM   2204  CG1 ILE A 275       6.026   5.108   1.811  1.00  0.00           C  
ATOM   2205  CG2 ILE A 275       5.125   3.131   3.128  1.00  0.00           C  
ATOM   2206  CD1 ILE A 275       7.385   5.214   2.499  1.00  0.00           C  
ATOM   2207  N   GLY A 276       1.557   3.337   2.217  1.00  0.00           N  
ATOM   2208  CA  GLY A 276       0.364   2.779   2.840  1.00  0.00           C  
ATOM   2209  C   GLY A 276       0.697   1.661   3.829  1.00  0.00           C  
ATOM   2210  O   GLY A 276       1.582   0.855   3.546  1.00  0.00           O  
ATOM   2211  N   PRO A 277      -0.017   1.585   4.962  1.00  0.00           N  
ATOM   2212  CA  PRO A 277       0.182   0.507   5.922  1.00  0.00           C  
ATOM   2213  C   PRO A 277      -0.281  -0.838   5.342  1.00  0.00           C  
ATOM   2214  O   PRO A 277      -1.225  -0.906   4.555  1.00  0.00           O  
ATOM   2215  CB  PRO A 277      -0.628   0.911   7.150  1.00  0.00           C  
ATOM   2216  CG  PRO A 277      -1.781   1.706   6.546  1.00  0.00           C  
ATOM   2217  CD  PRO A 277      -1.125   2.434   5.379  1.00  0.00           C  
ATOM   2218  N   SER A 278       0.364  -1.912   5.783  1.00  0.00           N  
ATOM   2219  CA  SER A 278       0.104  -3.268   5.303  1.00  0.00           C  
ATOM   2220  C   SER A 278      -1.189  -3.882   5.846  1.00  0.00           C  
ATOM   2221  O   SER A 278      -1.676  -3.538   6.921  1.00  0.00           O  
ATOM   2222  CB  SER A 278       1.293  -4.172   5.645  1.00  0.00           C  
ATOM   2223  OG  SER A 278       1.512  -4.216   7.048  1.00  0.00           O  
ATOM   2224  N   VAL A 279      -1.698  -4.879   5.125  1.00  0.00           N  
ATOM   2225  CA  VAL A 279      -2.630  -5.860   5.689  1.00  0.00           C  
ATOM   2226  C   VAL A 279      -1.893  -6.812   6.630  1.00  0.00           C  
ATOM   2227  O   VAL A 279      -2.462  -7.238   7.642  1.00  0.00           O  
ATOM   2228  CB  VAL A 279      -3.333  -6.661   4.579  1.00  0.00           C  
ATOM   2229  CG1 VAL A 279      -4.299  -7.712   5.132  1.00  0.00           C  
ATOM   2230  CG2 VAL A 279      -4.132  -5.732   3.665  1.00  0.00           C  
ATOM   2231  N   ASP A 280      -0.647  -7.126   6.324  1.00  0.00           N  
ATOM   2232  CA  ASP A 280       0.190  -8.015   7.115  1.00  0.00           C  
ATOM   2233  C   ASP A 280       0.394  -7.521   8.551  1.00  0.00           C  
ATOM   2234  O   ASP A 280       0.498  -6.325   8.825  1.00  0.00           O  
ATOM   2235  CB  ASP A 280       1.542  -8.228   6.418  1.00  0.00           C  
ATOM   2236  CG  ASP A 280       2.377  -9.319   7.089  1.00  0.00           C  
ATOM   2237  OD1 ASP A 280       1.761 -10.215   7.713  1.00  0.00           O  
ATOM   2238  OD2 ASP A 280       3.614  -9.242   7.038  1.00  0.00           O  
ATOM   2239  N   THR A 281       0.466  -8.472   9.472  1.00  0.00           N  
ATOM   2240  CA  THR A 281       0.685  -8.244  10.906  1.00  0.00           C  
ATOM   2241  C   THR A 281       2.147  -8.339  11.313  1.00  0.00           C  
ATOM   2242  O   THR A 281       2.469  -8.122  12.480  1.00  0.00           O  
ATOM   2243  CB  THR A 281      -0.154  -9.212  11.736  1.00  0.00           C  
ATOM   2244  OG1 THR A 281      -0.071 -10.532  11.244  1.00  0.00           O  
ATOM   2245  CG2 THR A 281      -1.618  -8.824  11.693  1.00  0.00           C  
ATOM   2246  N   TRP A 282       3.033  -8.634  10.370  1.00  0.00           N  
ATOM   2247  CA  TRP A 282       4.454  -8.818  10.638  1.00  0.00           C  
ATOM   2248  C   TRP A 282       5.056  -7.631  11.395  1.00  0.00           C  
ATOM   2249  O   TRP A 282       4.808  -6.460  11.068  1.00  0.00           O  
ATOM   2250  CB  TRP A 282       5.195  -9.065   9.330  1.00  0.00           C  
ATOM   2251  CG  TRP A 282       6.555  -9.658   9.506  1.00  0.00           C  
ATOM   2252  CD1 TRP A 282       7.693  -8.978   9.737  1.00  0.00           C  
ATOM   2253  CD2 TRP A 282       6.917 -11.075   9.497  1.00  0.00           C  
ATOM   2254  NE1 TRP A 282       8.757  -9.874   9.867  1.00  0.00           N  
ATOM   2255  CE2 TRP A 282       8.314 -11.161   9.721  1.00  0.00           C  
ATOM   2256  CE3 TRP A 282       6.189 -12.267   9.306  1.00  0.00           C  
ATOM   2257  CZ2 TRP A 282       8.982 -12.416   9.764  1.00  0.00           C  
ATOM   2258  CZ3 TRP A 282       6.856 -13.492   9.345  1.00  0.00           C  
ATOM   2259  CH2 TRP A 282       8.236 -13.569   9.575  1.00  0.00           C  
ATOM   2260  N   LEU A 283       5.870  -7.926  12.402  1.00  0.00           N  
ATOM   2261  CA  LEU A 283       6.527  -6.939  13.272  1.00  0.00           C  
ATOM   2262  C   LEU A 283       5.565  -6.025  14.051  1.00  0.00           C  
ATOM   2263  O   LEU A 283       5.906  -4.889  14.388  1.00  0.00           O  
ATOM   2264  CB  LEU A 283       7.598  -6.157  12.482  1.00  0.00           C  
ATOM   2265  CG  LEU A 283       8.663  -7.025  11.805  1.00  0.00           C  
ATOM   2266  CD1 LEU A 283       9.530  -6.169  10.883  1.00  0.00           C  
ATOM   2267  CD2 LEU A 283       9.578  -7.684  12.835  1.00  0.00           C  
ATOM   2268  N   GLY A 284       4.378  -6.530  14.379  1.00  0.00           N  
ATOM   2269  CA  GLY A 284       3.452  -5.850  15.275  1.00  0.00           C  
ATOM   2270  C   GLY A 284       2.761  -4.644  14.651  1.00  0.00           C  
ATOM   2271  O   GLY A 284       2.649  -3.607  15.289  1.00  0.00           O  
ATOM   2272  N   THR A 285       2.315  -4.769  13.403  1.00  0.00           N  
ATOM   2273  CA  THR A 285       1.474  -3.767  12.739  1.00  0.00           C  
ATOM   2274  C   THR A 285       0.038  -4.287  12.659  1.00  0.00           C  
ATOM   2275  O   THR A 285      -0.188  -5.415  12.224  1.00  0.00           O  
ATOM   2276  CB  THR A 285       2.013  -3.413  11.348  1.00  0.00           C  
ATOM   2277  OG1 THR A 285       3.385  -3.063  11.444  1.00  0.00           O  
ATOM   2278  CG2 THR A 285       1.294  -2.216  10.745  1.00  0.00           C  
ATOM   2279  N   SER A 286      -0.931  -3.484  13.081  1.00  0.00           N  
ATOM   2280  CA  SER A 286      -2.334  -3.864  12.951  1.00  0.00           C  
ATOM   2281  C   SER A 286      -2.737  -3.871  11.472  1.00  0.00           C  
ATOM   2282  O   SER A 286      -2.464  -2.886  10.788  1.00  0.00           O  
ATOM   2283  CB  SER A 286      -3.242  -2.910  13.730  1.00  0.00           C  
ATOM   2284  OG  SER A 286      -3.039  -3.068  15.119  1.00  0.00           O  
ATOM   2285  N   PRO A 287      -3.419  -4.924  10.971  1.00  0.00           N  
ATOM   2286  CA  PRO A 287      -3.934  -4.968   9.608  1.00  0.00           C  
ATOM   2287  C   PRO A 287      -4.654  -3.677   9.233  1.00  0.00           C  
ATOM   2288  O   PRO A 287      -5.501  -3.203   9.996  1.00  0.00           O  
ATOM   2289  CB  PRO A 287      -4.894  -6.142   9.570  1.00  0.00           C  
ATOM   2290  CG  PRO A 287      -4.333  -7.085  10.626  1.00  0.00           C  
ATOM   2291  CD  PRO A 287      -3.736  -6.148  11.666  1.00  0.00           C  
ATOM   2292  N   SER A 288      -4.315  -3.124   8.079  1.00  0.00           N  
ATOM   2293  CA  SER A 288      -4.805  -1.822   7.658  1.00  0.00           C  
ATOM   2294  C   SER A 288      -5.118  -1.773   6.166  1.00  0.00           C  
ATOM   2295  O   SER A 288      -4.568  -2.511   5.359  1.00  0.00           O  
ATOM   2296  CB  SER A 288      -3.795  -0.725   8.018  1.00  0.00           C  
ATOM   2297  OG  SER A 288      -3.663  -0.656   9.421  1.00  0.00           O  
ATOM   2298  N   ILE A 289      -6.035  -0.864   5.816  1.00  0.00           N  
ATOM   2299  CA  ILE A 289      -6.368  -0.530   4.429  1.00  0.00           C  
ATOM   2300  C   ILE A 289      -6.604   0.974   4.347  1.00  0.00           C  
ATOM   2301  O   ILE A 289      -7.188   1.579   5.251  1.00  0.00           O  
ATOM   2302  CB  ILE A 289      -7.568  -1.364   3.951  1.00  0.00           C  
ATOM   2303  CG1 ILE A 289      -7.844  -1.243   2.439  1.00  0.00           C  
ATOM   2304  CG2 ILE A 289      -8.867  -1.030   4.725  1.00  0.00           C  
ATOM   2305  CD1 ILE A 289      -6.829  -1.968   1.586  1.00  0.00           C  
ATOM   2306  N   ARG A 290      -6.171   1.591   3.240  1.00  0.00           N  
ATOM   2307  CA  ARG A 290      -6.348   3.015   2.970  1.00  0.00           C  
ATOM   2308  C   ARG A 290      -7.295   3.234   1.795  1.00  0.00           C  
ATOM   2309  O   ARG A 290      -7.219   2.535   0.792  1.00  0.00           O  
ATOM   2310  CB  ARG A 290      -4.973   3.669   2.772  1.00  0.00           C  
ATOM   2311  CG  ARG A 290      -5.080   5.156   2.440  1.00  0.00           C  
ATOM   2312  CD  ARG A 290      -3.699   5.818   2.401  1.00  0.00           C  
ATOM   2313  NE  ARG A 290      -3.128   5.946   3.751  1.00  0.00           N  
ATOM   2314  CZ  ARG A 290      -1.962   6.465   4.047  1.00  0.00           C  
ATOM   2315  NH1 ARG A 290      -1.141   6.907   3.137  1.00  0.00           N  
ATOM   2316  NH2 ARG A 290      -1.580   6.577   5.283  1.00  0.00           N  
ATOM   2317  N   LYS A 291      -8.136   4.261   1.907  1.00  0.00           N  
ATOM   2318  CA  LYS A 291      -8.956   4.777   0.820  1.00  0.00           C  
ATOM   2319  C   LYS A 291      -8.637   6.244   0.592  1.00  0.00           C  
ATOM   2320  O   LYS A 291      -8.657   7.024   1.537  1.00  0.00           O  
ATOM   2321  CB  LYS A 291     -10.443   4.543   1.133  1.00  0.00           C  
ATOM   2322  CG  LYS A 291     -11.331   4.829  -0.095  1.00  0.00           C  
ATOM   2323  CD  LYS A 291     -12.805   4.453   0.121  1.00  0.00           C  
ATOM   2324  CE  LYS A 291     -13.482   5.334   1.180  1.00  0.00           C  
ATOM   2325  NZ  LYS A 291     -14.962   5.353   1.003  1.00  0.00           N  
ATOM   2326  N   TYR A 292      -8.352   6.618  -0.655  1.00  0.00           N  
ATOM   2327  CA  TYR A 292      -8.105   7.992  -1.073  1.00  0.00           C  
ATOM   2328  C   TYR A 292      -9.373   8.592  -1.672  1.00  0.00           C  
ATOM   2329  O   TYR A 292     -10.052   7.917  -2.447  1.00  0.00           O  
ATOM   2330  CB  TYR A 292      -6.973   8.038  -2.103  1.00  0.00           C  
ATOM   2331  CG  TYR A 292      -5.635   7.558  -1.577  1.00  0.00           C  
ATOM   2332  CD1 TYR A 292      -4.684   8.484  -1.098  1.00  0.00           C  
ATOM   2333  CD2 TYR A 292      -5.327   6.181  -1.551  1.00  0.00           C  
ATOM   2334  CE1 TYR A 292      -3.450   8.048  -0.597  1.00  0.00           C  
ATOM   2335  CE2 TYR A 292      -4.090   5.737  -1.045  1.00  0.00           C  
ATOM   2336  CZ  TYR A 292      -3.151   6.674  -0.574  1.00  0.00           C  
ATOM   2337  OH  TYR A 292      -1.949   6.250  -0.080  1.00  0.00           O  
ATOM   2338  N   ASP A 293      -9.654   9.860  -1.360  1.00  0.00           N  
ATOM   2339  CA  ASP A 293     -10.465  10.721  -2.216  1.00  0.00           C  
ATOM   2340  C   ASP A 293      -9.515  11.397  -3.213  1.00  0.00           C  
ATOM   2341  O   ASP A 293      -8.741  12.298  -2.876  1.00  0.00           O  
ATOM   2342  CB  ASP A 293     -11.266  11.728  -1.382  1.00  0.00           C  
ATOM   2343  CG  ASP A 293     -12.121  12.676  -2.241  1.00  0.00           C  
ATOM   2344  OD1 ASP A 293     -12.109  12.556  -3.493  1.00  0.00           O  
ATOM   2345  OD2 ASP A 293     -12.779  13.552  -1.641  1.00  0.00           O  
ATOM   2346  N   VAL A 294      -9.528  10.915  -4.458  1.00  0.00           N  
ATOM   2347  CA  VAL A 294      -8.661  11.421  -5.527  1.00  0.00           C  
ATOM   2348  C   VAL A 294      -9.191  12.744  -6.062  1.00  0.00           C  
ATOM   2349  O   VAL A 294      -8.420  13.609  -6.489  1.00  0.00           O  
ATOM   2350  CB  VAL A 294      -8.525  10.376  -6.652  1.00  0.00           C  
ATOM   2351  CG1 VAL A 294      -7.599  10.862  -7.774  1.00  0.00           C  
ATOM   2352  CG2 VAL A 294      -7.964   9.049  -6.123  1.00  0.00           C  
ATOM   2353  N   GLY A 295     -10.504  12.937  -6.029  1.00  0.00           N  
ATOM   2354  CA  GLY A 295     -11.180  14.029  -6.707  1.00  0.00           C  
ATOM   2355  C   GLY A 295     -11.313  13.766  -8.217  1.00  0.00           C  
ATOM   2356  O   GLY A 295     -11.456  12.630  -8.665  1.00  0.00           O  
ATOM   2357  N   ASN A 296     -11.277  14.827  -9.020  1.00  0.00           N  
ATOM   2358  CA  ASN A 296     -11.560  14.771 -10.455  1.00  0.00           C  
ATOM   2359  C   ASN A 296     -10.308  14.836 -11.363  1.00  0.00           C  
ATOM   2360  O   ASN A 296     -10.433  15.070 -12.569  1.00  0.00           O  
ATOM   2361  CB  ASN A 296     -12.593  15.867 -10.791  1.00  0.00           C  
ATOM   2362  CG  ASN A 296     -12.046  17.278 -10.612  1.00  0.00           C  
ATOM   2363  OD1 ASN A 296     -10.888  17.503 -10.322  1.00  0.00           O  
ATOM   2364  ND2 ASN A 296     -12.885  18.266 -10.787  1.00  0.00           N  
ATOM   2365  N   GLY A 297      -9.116  14.702 -10.801  1.00  0.00           N  
ATOM   2366  CA  GLY A 297      -7.845  14.741 -11.529  1.00  0.00           C  
ATOM   2367  C   GLY A 297      -7.328  16.156 -11.861  1.00  0.00           C  
ATOM   2368  O   GLY A 297      -6.231  16.288 -12.390  1.00  0.00           O  
ATOM   2369  N   GLN A 298      -8.063  17.229 -11.542  1.00  0.00           N  
ATOM   2370  CA  GLN A 298      -7.632  18.609 -11.835  1.00  0.00           C  
ATOM   2371  C   GLN A 298      -6.606  19.185 -10.845  1.00  0.00           C  
ATOM   2372  O   GLN A 298      -6.063  20.269 -11.080  1.00  0.00           O  
ATOM   2373  CB  GLN A 298      -8.850  19.540 -11.908  1.00  0.00           C  
ATOM   2374  CG  GLN A 298      -9.731  19.248 -13.120  1.00  0.00           C  
ATOM   2375  CD  GLN A 298     -10.871  20.253 -13.245  1.00  0.00           C  
ATOM   2376  OE1 GLN A 298     -11.515  20.635 -12.277  1.00  0.00           O  
ATOM   2377  NE2 GLN A 298     -11.171  20.710 -14.433  1.00  0.00           N  
ATOM   2378  N   GLY A 299      -6.344  18.508  -9.738  1.00  0.00           N  
ATOM   2379  CA  GLY A 299      -5.410  18.946  -8.711  1.00  0.00           C  
ATOM   2380  C   GLY A 299      -4.917  17.766  -7.890  1.00  0.00           C  
ATOM   2381  O   GLY A 299      -5.136  16.620  -8.266  1.00  0.00           O  
ATOM   2382  N   TYR A 300      -4.271  18.067  -6.781  1.00  0.00           N  
ATOM   2383  CA  TYR A 300      -3.841  17.040  -5.839  1.00  0.00           C  
ATOM   2384  C   TYR A 300      -5.037  16.241  -5.316  1.00  0.00           C  
ATOM   2385  O   TYR A 300      -6.175  16.724  -5.283  1.00  0.00           O  
ATOM   2386  CB  TYR A 300      -3.072  17.690  -4.685  1.00  0.00           C  
ATOM   2387  CG  TYR A 300      -1.801  18.376  -5.130  1.00  0.00           C  
ATOM   2388  CD1 TYR A 300      -0.693  17.610  -5.544  1.00  0.00           C  
ATOM   2389  CD2 TYR A 300      -1.715  19.785  -5.157  1.00  0.00           C  
ATOM   2390  CE1 TYR A 300       0.486  18.228  -5.971  1.00  0.00           C  
ATOM   2391  CE2 TYR A 300      -0.538  20.419  -5.586  1.00  0.00           C  
ATOM   2392  CZ  TYR A 300       0.564  19.640  -5.995  1.00  0.00           C  
ATOM   2393  OH  TYR A 300       1.720  20.252  -6.408  1.00  0.00           O  
ATOM   2394  N   MET A 301      -4.778  15.015  -4.877  1.00  0.00           N  
ATOM   2395  CA  MET A 301      -5.751  14.211  -4.150  1.00  0.00           C  
ATOM   2396  C   MET A 301      -6.216  14.961  -2.893  1.00  0.00           C  
ATOM   2397  O   MET A 301      -5.454  15.731  -2.301  1.00  0.00           O  
ATOM   2398  CB  MET A 301      -5.164  12.848  -3.787  1.00  0.00           C  
ATOM   2399  CG  MET A 301      -4.817  12.002  -5.014  1.00  0.00           C  
ATOM   2400  SD  MET A 301      -4.314  10.304  -4.613  1.00  0.00           S  
ATOM   2401  CE  MET A 301      -2.653  10.603  -3.972  1.00  0.00           C  
ATOM   2402  N   LYS A 302      -7.478  14.757  -2.490  1.00  0.00           N  
ATOM   2403  CA  LYS A 302      -8.121  15.588  -1.468  1.00  0.00           C  
ATOM   2404  C   LYS A 302      -7.791  15.130  -0.061  1.00  0.00           C  
ATOM   2405  O   LYS A 302      -7.324  15.920   0.756  1.00  0.00           O  
ATOM   2406  CB  LYS A 302      -9.639  15.635  -1.717  1.00  0.00           C  
ATOM   2407  CG  LYS A 302     -10.029  16.170  -3.104  1.00  0.00           C  
ATOM   2408  CD  LYS A 302      -9.401  17.544  -3.358  1.00  0.00           C  
ATOM   2409  CE  LYS A 302      -9.695  18.051  -4.756  1.00  0.00           C  
ATOM   2410  NZ  LYS A 302      -8.807  19.217  -5.052  1.00  0.00           N  
ATOM   2411  N   GLU A 303      -8.016  13.862   0.218  1.00  0.00           N  
ATOM   2412  CA  GLU A 303      -7.694  13.261   1.502  1.00  0.00           C  
ATOM   2413  C   GLU A 303      -7.470  11.753   1.358  1.00  0.00           C  
ATOM   2414  O   GLU A 303      -7.699  11.155   0.309  1.00  0.00           O  
ATOM   2415  CB  GLU A 303      -8.774  13.581   2.549  1.00  0.00           C  
ATOM   2416  CG  GLU A 303     -10.176  13.004   2.295  1.00  0.00           C  
ATOM   2417  CD  GLU A 303     -11.132  13.156   3.505  1.00  0.00           C  
ATOM   2418  OE1 GLU A 303     -12.329  12.803   3.394  1.00  0.00           O  
ATOM   2419  OE2 GLU A 303     -10.675  13.534   4.619  1.00  0.00           O  
ATOM   2420  N   PHE A 304      -7.027  11.131   2.435  1.00  0.00           N  
ATOM   2421  CA  PHE A 304      -7.140   9.695   2.619  1.00  0.00           C  
ATOM   2422  C   PHE A 304      -7.786   9.368   3.961  1.00  0.00           C  
ATOM   2423  O   PHE A 304      -7.715  10.142   4.918  1.00  0.00           O  
ATOM   2424  CB  PHE A 304      -5.777   9.004   2.430  1.00  0.00           C  
ATOM   2425  CG  PHE A 304      -4.739   9.354   3.481  1.00  0.00           C  
ATOM   2426  CD1 PHE A 304      -3.661  10.206   3.156  1.00  0.00           C  
ATOM   2427  CD2 PHE A 304      -4.823   8.828   4.776  1.00  0.00           C  
ATOM   2428  CE1 PHE A 304      -2.701  10.531   4.121  1.00  0.00           C  
ATOM   2429  CE2 PHE A 304      -3.866   9.159   5.750  1.00  0.00           C  
ATOM   2430  CZ  PHE A 304      -2.798  10.011   5.423  1.00  0.00           C  
ATOM   2431  N   LYS A 305      -8.380   8.186   4.029  1.00  0.00           N  
ATOM   2432  CA  LYS A 305      -8.936   7.590   5.244  1.00  0.00           C  
ATOM   2433  C   LYS A 305      -8.289   6.236   5.459  1.00  0.00           C  
ATOM   2434  O   LYS A 305      -8.292   5.398   4.562  1.00  0.00           O  
ATOM   2435  CB  LYS A 305     -10.456   7.481   5.119  1.00  0.00           C  
ATOM   2436  CG  LYS A 305     -11.106   8.873   5.134  1.00  0.00           C  
ATOM   2437  CD  LYS A 305     -12.615   8.839   4.859  1.00  0.00           C  
ATOM   2438  CE  LYS A 305     -13.061  10.301   4.856  1.00  0.00           C  
ATOM   2439  NZ  LYS A 305     -14.249  10.580   4.014  1.00  0.00           N  
ATOM   2440  N   ASN A 306      -7.775   6.010   6.659  1.00  0.00           N  
ATOM   2441  CA  ASN A 306      -7.267   4.707   7.070  1.00  0.00           C  
ATOM   2442  C   ASN A 306      -8.320   3.961   7.880  1.00  0.00           C  
ATOM   2443  O   ASN A 306      -9.014   4.529   8.717  1.00  0.00           O  
ATOM   2444  CB  ASN A 306      -5.953   4.841   7.845  1.00  0.00           C  
ATOM   2445  CG  ASN A 306      -4.750   5.088   6.956  1.00  0.00           C  
ATOM   2446  OD1 ASN A 306      -4.821   5.253   5.751  1.00  0.00           O  
ATOM   2447  ND2 ASN A 306      -3.577   5.108   7.552  1.00  0.00           N  
ATOM   2448  N   TYR A 307      -8.376   2.667   7.637  1.00  0.00           N  
ATOM   2449  CA  TYR A 307      -9.158   1.705   8.388  1.00  0.00           C  
ATOM   2450  C   TYR A 307      -8.218   0.634   8.908  1.00  0.00           C  
ATOM   2451  O   TYR A 307      -7.282   0.244   8.216  1.00  0.00           O  
ATOM   2452  CB  TYR A 307     -10.256   1.118   7.517  1.00  0.00           C  
ATOM   2453  CG  TYR A 307     -11.131   2.141   6.827  1.00  0.00           C  
ATOM   2454  CD1 TYR A 307     -12.343   2.568   7.406  1.00  0.00           C  
ATOM   2455  CD2 TYR A 307     -10.735   2.687   5.587  1.00  0.00           C  
ATOM   2456  CE1 TYR A 307     -13.147   3.513   6.762  1.00  0.00           C  
ATOM   2457  CE2 TYR A 307     -11.536   3.639   4.932  1.00  0.00           C  
ATOM   2458  CZ  TYR A 307     -12.750   4.048   5.518  1.00  0.00           C  
ATOM   2459  OH  TYR A 307     -13.539   4.959   4.885  1.00  0.00           O  
ATOM   2460  N   HIS A 308      -8.466   0.147  10.117  1.00  0.00           N  
ATOM   2461  CA  HIS A 308      -7.615  -0.868  10.732  1.00  0.00           C  
ATOM   2462  C   HIS A 308      -8.411  -1.964  11.428  1.00  0.00           C  
ATOM   2463  O   HIS A 308      -9.613  -1.842  11.689  1.00  0.00           O  
ATOM   2464  CB  HIS A 308      -6.579  -0.205  11.660  1.00  0.00           C  
ATOM   2465  CG  HIS A 308      -7.102   0.421  12.927  1.00  0.00           C  
ATOM   2466  ND1 HIS A 308      -6.305   0.958  13.920  1.00  0.00           N  
ATOM   2467  CD2 HIS A 308      -8.401   0.596  13.336  1.00  0.00           C  
ATOM   2468  CE1 HIS A 308      -7.091   1.438  14.883  1.00  0.00           C  
ATOM   2469  NE2 HIS A 308      -8.382   1.233  14.569  1.00  0.00           N  
ATOM   2470  N   PHE A 309      -7.723  -3.069  11.721  1.00  0.00           N  
ATOM   2471  CA  PHE A 309      -8.234  -4.234  12.419  1.00  0.00           C  
ATOM   2472  C   PHE A 309      -7.312  -4.552  13.596  1.00  0.00           C  
ATOM   2473  O   PHE A 309      -6.323  -5.279  13.463  1.00  0.00           O  
ATOM   2474  CB  PHE A 309      -8.348  -5.383  11.412  1.00  0.00           C  
ATOM   2475  CG  PHE A 309      -9.093  -6.598  11.909  1.00  0.00           C  
ATOM   2476  CD1 PHE A 309      -8.504  -7.485  12.824  1.00  0.00           C  
ATOM   2477  CD2 PHE A 309     -10.367  -6.875  11.386  1.00  0.00           C  
ATOM   2478  CE1 PHE A 309      -9.181  -8.652  13.205  1.00  0.00           C  
ATOM   2479  CE2 PHE A 309     -11.049  -8.046  11.757  1.00  0.00           C  
ATOM   2480  CZ  PHE A 309     -10.451  -8.937  12.666  1.00  0.00           C  
ATOM   2481  N   GLN A 310      -7.627  -4.029  14.784  1.00  0.00           N  
ATOM   2482  CA  GLN A 310      -6.853  -4.374  15.969  1.00  0.00           C  
ATOM   2483  C   GLN A 310      -7.183  -5.803  16.408  1.00  0.00           C  
ATOM   2484  O   GLN A 310      -8.341  -6.129  16.708  1.00  0.00           O  
ATOM   2485  CB  GLN A 310      -7.083  -3.352  17.083  1.00  0.00           C  
ATOM   2486  CG  GLN A 310      -6.467  -1.989  16.736  1.00  0.00           C  
ATOM   2487  CD  GLN A 310      -6.728  -0.938  17.810  1.00  0.00           C  
ATOM   2488  OE1 GLN A 310      -7.843  -0.753  18.273  1.00  0.00           O  
ATOM   2489  NE2 GLN A 310      -5.725  -0.198  18.222  1.00  0.00           N  
ATOM   2490  N   LEU A 311      -6.160  -6.660  16.439  1.00  0.00           N  
ATOM   2491  CA  LEU A 311      -6.314  -8.031  16.912  1.00  0.00           C  
ATOM   2492  C   LEU A 311      -6.650  -8.038  18.407  1.00  0.00           C  
ATOM   2493  O   LEU A 311      -6.096  -7.270  19.194  1.00  0.00           O  
ATOM   2494  CB  LEU A 311      -5.040  -8.848  16.625  1.00  0.00           C  
ATOM   2495  CG  LEU A 311      -4.688  -9.005  15.138  1.00  0.00           C  
ATOM   2496  CD1 LEU A 311      -3.402  -9.821  15.009  1.00  0.00           C  
ATOM   2497  CD2 LEU A 311      -5.790  -9.734  14.352  1.00  0.00           C  
ATOM   2498  N   ARG A 312      -7.560  -8.926  18.808  1.00  0.00           N  
ATOM   2499  CA  ARG A 312      -7.938  -9.072  20.214  1.00  0.00           C  
ATOM   2500  C   ARG A 312      -6.727  -9.479  21.042  1.00  0.00           C  
ATOM   2501  O   ARG A 312      -6.122 -10.500  20.723  1.00  0.00           O  
ATOM   2502  CB  ARG A 312      -9.087 -10.079  20.329  1.00  0.00           C  
ATOM   2503  CG  ARG A 312      -9.579 -10.214  21.776  1.00  0.00           C  
ATOM   2504  CD  ARG A 312     -10.795 -11.170  21.856  1.00  0.00           C  
ATOM   2505  NE  ARG A 312     -11.981 -10.593  21.187  1.00  0.00           N  
ATOM   2506  CZ  ARG A 312     -12.783  -9.658  21.682  1.00  0.00           C  
ATOM   2507  NH1 ARG A 312     -12.634  -9.225  22.891  1.00  0.00           N  
ATOM   2508  NH2 ARG A 312     -13.722  -9.123  20.968  1.00  0.00           N  
ATOM   2509  N   PRO A 313      -6.421  -8.763  22.145  1.00  0.00           N  
ATOM   2510  CA  PRO A 313      -5.351  -9.158  23.050  1.00  0.00           C  
ATOM   2511  C   PRO A 313      -5.549 -10.597  23.524  1.00  0.00           C  
ATOM   2512  O   PRO A 313      -6.671 -11.045  23.803  1.00  0.00           O  
ATOM   2513  CB  PRO A 313      -5.377  -8.167  24.215  1.00  0.00           C  
ATOM   2514  CG  PRO A 313      -6.003  -6.925  23.596  1.00  0.00           C  
ATOM   2515  CD  PRO A 313      -6.998  -7.506  22.589  1.00  0.00           C  
ATOM   2516  N   LYS A 314      -4.437 -11.331  23.637  1.00  0.00           N  
ATOM   2517  CA  LYS A 314      -4.440 -12.676  24.191  1.00  0.00           C  
ATOM   2518  C   LYS A 314      -4.948 -12.594  25.634  1.00  0.00           C  
ATOM   2519  O   LYS A 314      -4.413 -11.831  26.434  1.00  0.00           O  
ATOM   2520  CB  LYS A 314      -3.020 -13.282  24.095  1.00  0.00           C  
ATOM   2521  CG  LYS A 314      -2.609 -13.494  22.627  1.00  0.00           C  
ATOM   2522  CD  LYS A 314      -1.163 -13.980  22.476  1.00  0.00           C  
ATOM   2523  CE  LYS A 314      -0.885 -14.170  20.983  1.00  0.00           C  
ATOM   2524  NZ  LYS A 314       0.488 -14.611  20.646  1.00  0.00           N  
ATOM   2525  N   LYS A 315      -5.995 -13.346  25.964  1.00  0.00           N  
ATOM   2526  CA  LYS A 315      -6.490 -13.397  27.341  1.00  0.00           C  
ATOM   2527  C   LYS A 315      -5.396 -13.994  28.215  1.00  0.00           C  
ATOM   2528  O   LYS A 315      -4.964 -15.115  27.954  1.00  0.00           O  
ATOM   2529  CB  LYS A 315      -7.781 -14.225  27.469  1.00  0.00           C  
ATOM   2530  CG  LYS A 315      -9.015 -13.473  26.964  1.00  0.00           C  
ATOM   2531  CD  LYS A 315     -10.290 -14.262  27.289  1.00  0.00           C  
ATOM   2532  CE  LYS A 315     -11.521 -13.460  26.879  1.00  0.00           C  
ATOM   2533  NZ  LYS A 315     -12.782 -14.108  27.311  1.00  0.00           N  
ATOM   2534  N   ASP A 316      -5.040 -13.285  29.297  1.00  0.00           N  
ATOM   2535  CA  ASP A 316      -4.321 -13.894  30.399  1.00  0.00           C  
ATOM   2536  C   ASP A 316      -5.151 -15.064  30.926  1.00  0.00           C  
ATOM   2537  O   ASP A 316      -6.305 -14.884  31.328  1.00  0.00           O  
ATOM   2538  CB  ASP A 316      -4.058 -12.864  31.513  1.00  0.00           C  
ATOM   2539  CG  ASP A 316      -2.587 -12.488  31.655  1.00  0.00           C  
ATOM   2540  OD1 ASP A 316      -1.750 -13.355  31.321  1.00  0.00           O  
ATOM   2541  OD2 ASP A 316      -2.339 -11.365  32.134  1.00  0.00           O  
ATOM   2542  N   LYS A 317      -4.591 -16.280  30.917  1.00  0.00           N  
ATOM   2543  CA  LYS A 317      -5.300 -17.499  31.377  1.00  0.00           C  
ATOM   2544  C   LYS A 317      -5.753 -17.385  32.837  1.00  0.00           C  
ATOM   2545  O   LYS A 317      -6.679 -18.084  33.221  1.00  0.00           O  
ATOM   2546  CB  LYS A 317      -4.392 -18.731  31.239  1.00  0.00           C  
ATOM   2547  CG  LYS A 317      -4.296 -19.282  29.817  1.00  0.00           C  
ATOM   2548  CD  LYS A 317      -3.465 -20.570  29.843  1.00  0.00           C  
ATOM   2549  CE  LYS A 317      -3.378 -21.222  28.467  1.00  0.00           C  
ATOM   2550  NZ  LYS A 317      -2.516 -22.438  28.485  1.00  0.00           N  
ATOM   2551  N   LEU A 318      -5.075 -16.554  33.622  1.00  0.00           N  
ATOM   2552  CA  LEU A 318      -5.272 -16.451  35.068  1.00  0.00           C  
ATOM   2553  C   LEU A 318      -6.529 -15.686  35.474  1.00  0.00           C  
ATOM   2554  O   LEU A 318      -7.056 -15.945  36.547  1.00  0.00           O  
ATOM   2555  CB  LEU A 318      -4.031 -15.775  35.673  1.00  0.00           C  
ATOM   2556  CG  LEU A 318      -2.802 -16.689  35.737  1.00  0.00           C  
ATOM   2557  CD1 LEU A 318      -1.567 -15.857  36.044  1.00  0.00           C  
ATOM   2558  CD2 LEU A 318      -2.952 -17.744  36.835  1.00  0.00           C  
ATOM   2559  N   LYS A 319      -7.007 -14.731  34.669  1.00  0.00           N  
ATOM   2560  CA  LYS A 319      -8.213 -14.007  35.072  1.00  0.00           C  
ATOM   2561  C   LYS A 319      -9.436 -14.899  34.848  1.00  0.00           C  
ATOM   2562  O   LYS A 319      -9.636 -15.385  33.731  1.00  0.00           O  
ATOM   2563  CB  LYS A 319      -8.325 -12.630  34.405  1.00  0.00           C  
ATOM   2564  CG  LYS A 319      -7.344 -11.663  35.084  1.00  0.00           C  
ATOM   2565  CD  LYS A 319      -7.488 -10.229  34.576  1.00  0.00           C  
ATOM   2566  CE  LYS A 319      -6.472  -9.349  35.306  1.00  0.00           C  
ATOM   2567  NZ  LYS A 319      -6.474  -7.943  34.841  1.00  0.00           N  
ATOM   2568  N   PRO A 320     -10.263 -15.126  35.896  1.00  0.00           N  
ATOM   2569  CA  PRO A 320     -11.439 -15.967  35.796  1.00  0.00           C  
ATOM   2570  C   PRO A 320     -12.367 -15.450  34.692  1.00  0.00           C  
ATOM   2571  O   PRO A 320     -12.381 -14.262  34.351  1.00  0.00           O  
ATOM   2572  CB  PRO A 320     -12.083 -15.970  37.190  1.00  0.00           C  
ATOM   2573  CG  PRO A 320     -11.537 -14.707  37.846  1.00  0.00           C  
ATOM   2574  CD  PRO A 320     -10.162 -14.532  37.222  1.00  0.00           C  
ATOM   2575  N   LYS A 321     -13.167 -16.365  34.126  1.00  0.00           N  
ATOM   2576  CA  LYS A 321     -14.251 -16.038  33.185  1.00  0.00           C  
ATOM   2577  C   LYS A 321     -15.321 -15.233  33.927  1.00  0.00           C  
ATOM   2578  O   LYS A 321     -16.380 -15.771  34.245  1.00  0.00           O  
ATOM   2579  CB  LYS A 321     -14.874 -17.315  32.590  1.00  0.00           C  
ATOM   2580  CG  LYS A 321     -14.018 -18.108  31.592  1.00  0.00           C  
ATOM   2581  CD  LYS A 321     -14.825 -19.342  31.151  1.00  0.00           C  
ATOM   2582  CE  LYS A 321     -14.077 -20.212  30.149  1.00  0.00           C  
ATOM   2583  NZ  LYS A 321     -14.841 -21.462  29.833  1.00  0.00           N  
ATOM   2584  N   THR A 322     -15.082 -13.975  34.222  1.00  0.00           N  
ATOM   2585  CA  THR A 322     -16.178 -13.079  34.547  1.00  0.00           C  
ATOM   2586  C   THR A 322     -17.061 -12.992  33.305  1.00  0.00           C  
ATOM   2587  O   THR A 322     -16.626 -12.577  32.226  1.00  0.00           O  
ATOM   2588  CB  THR A 322     -15.697 -11.710  35.034  1.00  0.00           C  
ATOM   2589  OG1 THR A 322     -14.588 -11.264  34.296  1.00  0.00           O  
ATOM   2590  CG2 THR A 322     -15.250 -11.780  36.501  1.00  0.00           C  
ATOM   2591  N   THR A 323     -18.288 -13.468  33.444  1.00  0.00           N  
ATOM   2592  CA  THR A 323     -19.330 -13.548  32.417  1.00  0.00           C  
ATOM   2593  C   THR A 323     -19.851 -12.190  31.965  1.00  0.00           C  
ATOM   2594  O   THR A 323     -20.831 -12.134  31.221  1.00  0.00           O  
ATOM   2595  CB  THR A 323     -20.515 -14.375  32.941  1.00  0.00           C  
ATOM   2596  OG1 THR A 323     -20.777 -14.032  34.282  1.00  0.00           O  
ATOM   2597  CG2 THR A 323     -20.231 -15.881  32.906  1.00  0.00           C  
ATOM   2598  N   ILE A 324     -19.252 -11.111  32.417  1.00  0.00           N  
ATOM   2599  CA  ILE A 324     -19.608  -9.781  31.950  1.00  0.00           C  
ATOM   2600  C   ILE A 324     -19.419  -9.819  30.437  1.00  0.00           C  
ATOM   2601  O   ILE A 324     -18.306 -10.036  29.949  1.00  0.00           O  
ATOM   2602  CB  ILE A 324     -18.789  -8.678  32.647  1.00  0.00           C  
ATOM   2603  CG1 ILE A 324     -18.949  -8.768  34.188  1.00  0.00           C  
ATOM   2604  CG2 ILE A 324     -19.252  -7.304  32.131  1.00  0.00           C  
ATOM   2605  CD1 ILE A 324     -18.098  -7.758  34.980  1.00  0.00           C  
ATOM   2606  N   LYS A 325     -20.536  -9.656  29.704  1.00  0.00           N  
ATOM   2607  CA  LYS A 325     -20.501  -9.352  28.273  1.00  0.00           C  
ATOM   2608  C   LYS A 325     -19.654  -8.094  28.140  1.00  0.00           C  
ATOM   2609  O   LYS A 325     -20.188  -6.999  28.282  1.00  0.00           O  
ATOM   2610  CB  LYS A 325     -21.915  -9.103  27.717  1.00  0.00           C  
ATOM   2611  CG  LYS A 325     -22.720 -10.368  27.393  1.00  0.00           C  
ATOM   2612  CD  LYS A 325     -24.090  -9.981  26.832  1.00  0.00           C  
ATOM   2613  CE  LYS A 325     -24.910 -11.210  26.433  1.00  0.00           C  
ATOM   2614  NZ  LYS A 325     -26.275 -10.846  25.960  1.00  0.00           N  
ATOM   2615  N   GLN A 326     -18.358  -8.253  27.968  1.00  0.00           N  
ATOM   2616  CA  GLN A 326     -17.503  -7.116  27.703  1.00  0.00           C  
ATOM   2617  C   GLN A 326     -18.126  -6.410  26.511  1.00  0.00           C  
ATOM   2618  O   GLN A 326     -18.440  -7.090  25.520  1.00  0.00           O  
ATOM   2619  CB  GLN A 326     -16.052  -7.540  27.430  1.00  0.00           C  
ATOM   2620  CG  GLN A 326     -15.296  -7.806  28.744  1.00  0.00           C  
ATOM   2621  CD  GLN A 326     -13.816  -8.126  28.521  1.00  0.00           C  
ATOM   2622  OE1 GLN A 326     -13.403  -8.676  27.509  1.00  0.00           O  
ATOM   2623  NE2 GLN A 326     -12.976  -7.817  29.473  1.00  0.00           N  
ATOM   2624  N   PRO A 327     -18.419  -5.102  26.618  1.00  0.00           N  
ATOM   2625  CA  PRO A 327     -18.940  -4.347  25.499  1.00  0.00           C  
ATOM   2626  C   PRO A 327     -18.030  -4.615  24.295  1.00  0.00           C  
ATOM   2627  O   PRO A 327     -16.853  -4.951  24.469  1.00  0.00           O  
ATOM   2628  CB  PRO A 327     -18.955  -2.886  25.945  1.00  0.00           C  
ATOM   2629  CG  PRO A 327     -17.975  -2.838  27.110  1.00  0.00           C  
ATOM   2630  CD  PRO A 327     -18.068  -4.225  27.722  1.00  0.00           C  
ATOM   2631  N   SER A 328     -18.594  -4.556  23.089  1.00  0.00           N  
ATOM   2632  CA  SER A 328     -17.796  -4.858  21.901  1.00  0.00           C  
ATOM   2633  C   SER A 328     -16.598  -3.915  21.867  1.00  0.00           C  
ATOM   2634  O   SER A 328     -16.728  -2.759  21.484  1.00  0.00           O  
ATOM   2635  CB  SER A 328     -18.650  -4.740  20.632  1.00  0.00           C  
ATOM   2636  OG  SER A 328     -19.098  -3.424  20.412  1.00  0.00           O  
ATOM   2637  N   ASP A 329     -15.452  -4.412  22.302  1.00  0.00           N  
ATOM   2638  CA  ASP A 329     -14.245  -3.659  22.643  1.00  0.00           C  
ATOM   2639  C   ASP A 329     -13.514  -3.112  21.400  1.00  0.00           C  
ATOM   2640  O   ASP A 329     -12.453  -2.514  21.500  1.00  0.00           O  
ATOM   2641  CB  ASP A 329     -13.351  -4.571  23.509  1.00  0.00           C  
ATOM   2642  CG  ASP A 329     -13.167  -5.987  22.944  1.00  0.00           C  
ATOM   2643  OD1 ASP A 329     -13.560  -6.288  21.790  1.00  0.00           O  
ATOM   2644  OD2 ASP A 329     -12.709  -6.871  23.691  1.00  0.00           O  
ATOM   2645  N   GLY A 330     -14.131  -3.295  20.229  1.00  0.00           N  
ATOM   2646  CA  GLY A 330     -13.604  -2.826  18.958  1.00  0.00           C  
ATOM   2647  C   GLY A 330     -12.491  -3.702  18.387  1.00  0.00           C  
ATOM   2648  O   GLY A 330     -12.022  -3.407  17.294  1.00  0.00           O  
ATOM   2649  N   PHE A 331     -12.095  -4.777  19.078  1.00  0.00           N  
ATOM   2650  CA  PHE A 331     -11.130  -5.743  18.553  1.00  0.00           C  
ATOM   2651  C   PHE A 331     -11.762  -6.718  17.559  1.00  0.00           C  
ATOM   2652  O   PHE A 331     -12.968  -6.986  17.594  1.00  0.00           O  
ATOM   2653  CB  PHE A 331     -10.453  -6.501  19.697  1.00  0.00           C  
ATOM   2654  CG  PHE A 331      -9.678  -5.618  20.643  1.00  0.00           C  
ATOM   2655  CD1 PHE A 331      -8.493  -4.995  20.212  1.00  0.00           C  
ATOM   2656  CD2 PHE A 331     -10.125  -5.411  21.956  1.00  0.00           C  
ATOM   2657  CE1 PHE A 331      -7.770  -4.169  21.078  1.00  0.00           C  
ATOM   2658  CE2 PHE A 331      -9.406  -4.584  22.831  1.00  0.00           C  
ATOM   2659  CZ  PHE A 331      -8.224  -3.958  22.390  1.00  0.00           C  
ATOM   2660  N   ASN A 332     -10.934  -7.288  16.691  1.00  0.00           N  
ATOM   2661  CA  ASN A 332     -11.334  -8.241  15.659  1.00  0.00           C  
ATOM   2662  C   ASN A 332     -12.444  -7.710  14.729  1.00  0.00           C  
ATOM   2663  O   ASN A 332     -13.339  -8.456  14.321  1.00  0.00           O  
ATOM   2664  CB  ASN A 332     -11.664  -9.601  16.296  1.00  0.00           C  
ATOM   2665  CG  ASN A 332     -10.460 -10.334  16.860  1.00  0.00           C  
ATOM   2666  OD1 ASN A 332      -9.321  -9.958  16.746  1.00  0.00           O  
ATOM   2667  ND2 ASN A 332     -10.683 -11.469  17.483  1.00  0.00           N  
ATOM   2668  N   LYS A 333     -12.397  -6.397  14.427  1.00  0.00           N  
ATOM   2669  CA  LYS A 333     -13.329  -5.721  13.524  1.00  0.00           C  
ATOM   2670  C   LYS A 333     -12.596  -4.644  12.745  1.00  0.00           C  
ATOM   2671  O   LYS A 333     -11.835  -3.876  13.332  1.00  0.00           O  
ATOM   2672  CB  LYS A 333     -14.486  -5.081  14.309  1.00  0.00           C  
ATOM   2673  CG  LYS A 333     -15.380  -6.113  15.001  1.00  0.00           C  
ATOM   2674  CD  LYS A 333     -16.516  -5.415  15.747  1.00  0.00           C  
ATOM   2675  CE  LYS A 333     -17.345  -6.449  16.495  1.00  0.00           C  
ATOM   2676  NZ  LYS A 333     -18.379  -5.792  17.324  1.00  0.00           N  
ATOM   2677  N   TRP A 334     -12.885  -4.547  11.448  1.00  0.00           N  
ATOM   2678  CA  TRP A 334     -12.495  -3.411  10.632  1.00  0.00           C  
ATOM   2679  C   TRP A 334     -13.275  -2.176  11.085  1.00  0.00           C  
ATOM   2680  O   TRP A 334     -14.497  -2.215  11.225  1.00  0.00           O  
ATOM   2681  CB  TRP A 334     -12.752  -3.717   9.162  1.00  0.00           C  
ATOM   2682  CG  TRP A 334     -11.808  -4.735   8.599  1.00  0.00           C  
ATOM   2683  CD1 TRP A 334     -12.076  -6.049   8.391  1.00  0.00           C  
ATOM   2684  CD2 TRP A 334     -10.416  -4.539   8.235  1.00  0.00           C  
ATOM   2685  NE1 TRP A 334     -10.944  -6.681   7.922  1.00  0.00           N  
ATOM   2686  CE2 TRP A 334      -9.895  -5.794   7.822  1.00  0.00           C  
ATOM   2687  CE3 TRP A 334      -9.544  -3.425   8.232  1.00  0.00           C  
ATOM   2688  CZ2 TRP A 334      -8.536  -5.958   7.437  1.00  0.00           C  
ATOM   2689  CZ3 TRP A 334      -8.196  -3.587   7.842  1.00  0.00           C  
ATOM   2690  CH2 TRP A 334      -7.706  -4.839   7.469  1.00  0.00           C  
ATOM   2691  N   LYS A 335     -12.563  -1.075  11.331  1.00  0.00           N  
ATOM   2692  CA  LYS A 335     -13.132   0.203  11.738  1.00  0.00           C  
ATOM   2693  C   LYS A 335     -12.309   1.350  11.149  1.00  0.00           C  
ATOM   2694  O   LYS A 335     -11.132   1.179  10.848  1.00  0.00           O  
ATOM   2695  CB  LYS A 335     -13.242   0.278  13.274  1.00  0.00           C  
ATOM   2696  CG  LYS A 335     -11.903   0.087  13.994  1.00  0.00           C  
ATOM   2697  CD  LYS A 335     -12.040   0.104  15.520  1.00  0.00           C  
ATOM   2698  CE  LYS A 335     -10.639  -0.099  16.101  1.00  0.00           C  
ATOM   2699  NZ  LYS A 335     -10.620  -0.108  17.585  1.00  0.00           N  
ATOM   2700  N   PHE A 336     -12.947   2.511  11.039  1.00  0.00           N  
ATOM   2701  CA  PHE A 336     -12.248   3.752  10.730  1.00  0.00           C  
ATOM   2702  C   PHE A 336     -11.178   4.020  11.788  1.00  0.00           C  
ATOM   2703  O   PHE A 336     -11.447   3.892  12.991  1.00  0.00           O  
ATOM   2704  CB  PHE A 336     -13.272   4.886  10.664  1.00  0.00           C  
ATOM   2705  CG  PHE A 336     -12.664   6.247  10.444  1.00  0.00           C  
ATOM   2706  CD1 PHE A 336     -12.532   7.159  11.515  1.00  0.00           C  
ATOM   2707  CD2 PHE A 336     -12.218   6.623   9.167  1.00  0.00           C  
ATOM   2708  CE1 PHE A 336     -11.990   8.432  11.306  1.00  0.00           C  
ATOM   2709  CE2 PHE A 336     -11.673   7.896   8.948  1.00  0.00           C  
ATOM   2710  CZ  PHE A 336     -11.564   8.803  10.011  1.00  0.00           C  
ATOM   2711  N   ASN A 337      -9.969   4.365  11.347  1.00  0.00           N  
ATOM   2712  CA  ASN A 337      -8.887   4.786  12.214  1.00  0.00           C  
ATOM   2713  C   ASN A 337      -8.828   6.317  12.242  1.00  0.00           C  
ATOM   2714  O   ASN A 337      -9.234   6.929  13.233  1.00  0.00           O  
ATOM   2715  CB  ASN A 337      -7.566   4.112  11.790  1.00  0.00           C  
ATOM   2716  CG  ASN A 337      -6.440   4.456  12.755  1.00  0.00           C  
ATOM   2717  OD1 ASN A 337      -6.637   5.136  13.731  1.00  0.00           O  
ATOM   2718  ND2 ASN A 337      -5.240   3.990  12.516  1.00  0.00           N  
ATOM   2719  N   TYR A 338      -8.400   6.940  11.136  1.00  0.00           N  
ATOM   2720  CA  TYR A 338      -8.318   8.395  11.009  1.00  0.00           C  
ATOM   2721  C   TYR A 338      -8.409   8.838   9.539  1.00  0.00           C  
ATOM   2722  O   TYR A 338      -8.228   8.044   8.621  1.00  0.00           O  
ATOM   2723  CB  TYR A 338      -7.024   8.898  11.670  1.00  0.00           C  
ATOM   2724  CG  TYR A 338      -5.777   8.696  10.838  1.00  0.00           C  
ATOM   2725  CD1 TYR A 338      -5.085   7.464  10.833  1.00  0.00           C  
ATOM   2726  CD2 TYR A 338      -5.299   9.762  10.053  1.00  0.00           C  
ATOM   2727  CE1 TYR A 338      -3.926   7.303  10.055  1.00  0.00           C  
ATOM   2728  CE2 TYR A 338      -4.147   9.611   9.270  1.00  0.00           C  
ATOM   2729  CZ  TYR A 338      -3.462   8.380   9.273  1.00  0.00           C  
ATOM   2730  OH  TYR A 338      -2.339   8.257   8.509  1.00  0.00           O  
ATOM   2731  N   GLY A 339      -8.652  10.135   9.327  1.00  0.00           N  
ATOM   2732  CA  GLY A 339      -8.562  10.782   8.023  1.00  0.00           C  
ATOM   2733  C   GLY A 339      -7.474  11.855   8.010  1.00  0.00           C  
ATOM   2734  O   GLY A 339      -7.268  12.547   9.008  1.00  0.00           O  
ATOM   2735  N   SER A 340      -6.789  12.051   6.880  1.00  0.00           N  
ATOM   2736  CA  SER A 340      -5.708  13.036   6.765  1.00  0.00           C  
ATOM   2737  C   SER A 340      -6.167  14.468   7.080  1.00  0.00           C  
ATOM   2738  O   SER A 340      -5.451  15.220   7.729  1.00  0.00           O  
ATOM   2739  CB  SER A 340      -5.100  12.982   5.362  1.00  0.00           C  
ATOM   2740  OG  SER A 340      -6.069  13.245   4.365  1.00  0.00           O  
ATOM   2741  N   SER A 341      -7.377  14.821   6.669  1.00  0.00           N  
ATOM   2742  CA  SER A 341      -7.975  16.127   6.950  1.00  0.00           C  
ATOM   2743  C   SER A 341      -8.335  16.278   8.430  1.00  0.00           C  
ATOM   2744  O   SER A 341      -7.911  17.239   9.071  1.00  0.00           O  
ATOM   2745  CB  SER A 341      -9.202  16.328   6.057  1.00  0.00           C  
ATOM   2746  OG  SER A 341      -9.781  17.595   6.286  1.00  0.00           O  
ATOM   2747  N   SER A 342      -9.059  15.324   9.000  1.00  0.00           N  
ATOM   2748  CA  SER A 342      -9.537  15.418  10.385  1.00  0.00           C  
ATOM   2749  C   SER A 342      -8.425  15.295  11.427  1.00  0.00           C  
ATOM   2750  O   SER A 342      -8.493  15.934  12.469  1.00  0.00           O  
ATOM   2751  CB  SER A 342     -10.616  14.357  10.652  1.00  0.00           C  
ATOM   2752  OG  SER A 342     -10.135  13.043  10.421  1.00  0.00           O  
ATOM   2753  N   GLU A 343      -7.396  14.488  11.159  1.00  0.00           N  
ATOM   2754  CA  GLU A 343      -6.330  14.211  12.122  1.00  0.00           C  
ATOM   2755  C   GLU A 343      -5.195  15.233  12.067  1.00  0.00           C  
ATOM   2756  O   GLU A 343      -4.676  15.647  13.103  1.00  0.00           O  
ATOM   2757  CB  GLU A 343      -5.791  12.794  11.881  1.00  0.00           C  
ATOM   2758  CG  GLU A 343      -5.024  12.231  13.090  1.00  0.00           C  
ATOM   2759  CD  GLU A 343      -5.914  12.061  14.333  1.00  0.00           C  
ATOM   2760  OE1 GLU A 343      -5.391  12.170  15.463  1.00  0.00           O  
ATOM   2761  OE2 GLU A 343      -7.136  11.853  14.191  1.00  0.00           O  
ATOM   2762  N   TYR A 344      -4.825  15.661  10.846  1.00  0.00           N  
ATOM   2763  CA  TYR A 344      -3.666  16.527  10.624  1.00  0.00           C  
ATOM   2764  C   TYR A 344      -4.019  17.937  10.137  1.00  0.00           C  
ATOM   2765  O   TYR A 344      -3.138  18.808  10.093  1.00  0.00           O  
ATOM   2766  CB  TYR A 344      -2.692  15.821   9.678  1.00  0.00           C  
ATOM   2767  CG  TYR A 344      -2.214  14.461  10.136  1.00  0.00           C  
ATOM   2768  CD1 TYR A 344      -1.784  14.252  11.463  1.00  0.00           C  
ATOM   2769  CD2 TYR A 344      -2.175  13.391   9.225  1.00  0.00           C  
ATOM   2770  CE1 TYR A 344      -1.309  13.001  11.876  1.00  0.00           C  
ATOM   2771  CE2 TYR A 344      -1.694  12.127   9.630  1.00  0.00           C  
ATOM   2772  CZ  TYR A 344      -1.261  11.942  10.958  1.00  0.00           C  
ATOM   2773  OH  TYR A 344      -0.780  10.725  11.359  1.00  0.00           O  
ATOM   2774  N   GLY A 345      -5.276  18.189   9.790  1.00  0.00           N  
ATOM   2775  CA  GLY A 345      -5.718  19.465   9.238  1.00  0.00           C  
ATOM   2776  C   GLY A 345      -5.220  19.733   7.820  1.00  0.00           C  
ATOM   2777  O   GLY A 345      -5.125  20.893   7.423  1.00  0.00           O  
ATOM   2778  N   LEU A 346      -4.874  18.684   7.065  1.00  0.00           N  
ATOM   2779  CA  LEU A 346      -4.446  18.810   5.675  1.00  0.00           C  
ATOM   2780  C   LEU A 346      -5.625  19.236   4.803  1.00  0.00           C  
ATOM   2781  O   LEU A 346      -6.686  18.618   4.849  1.00  0.00           O  
ATOM   2782  CB  LEU A 346      -3.850  17.484   5.164  1.00  0.00           C  
ATOM   2783  CG  LEU A 346      -2.632  16.970   5.954  1.00  0.00           C  
ATOM   2784  CD1 LEU A 346      -2.234  15.587   5.446  1.00  0.00           C  
ATOM   2785  CD2 LEU A 346      -1.431  17.897   5.816  1.00  0.00           C  
ATOM   2786  N   LYS A 347      -5.427  20.294   3.990  1.00  0.00           N  
ATOM   2787  CA  LYS A 347      -6.447  20.793   3.048  1.00  0.00           C  
ATOM   2788  C   LYS A 347      -6.521  19.944   1.780  1.00  0.00           C  
ATOM   2789  O   LYS A 347      -7.567  19.839   1.156  1.00  0.00           O  
ATOM   2790  CB  LYS A 347      -6.138  22.240   2.673  1.00  0.00           C  
ATOM   2791  CG  LYS A 347      -6.153  23.170   3.884  1.00  0.00           C  
ATOM   2792  CD  LYS A 347      -5.733  24.569   3.438  1.00  0.00           C  
ATOM   2793  CE  LYS A 347      -5.646  25.483   4.646  1.00  0.00           C  
ATOM   2794  NZ  LYS A 347      -5.061  26.791   4.253  1.00  0.00           N  
ATOM   2795  N   GLU A 348      -5.387  19.364   1.406  1.00  0.00           N  
ATOM   2796  CA  GLU A 348      -5.199  18.444   0.286  1.00  0.00           C  
ATOM   2797  C   GLU A 348      -3.898  17.650   0.500  1.00  0.00           C  
ATOM   2798  O   GLU A 348      -3.089  17.971   1.380  1.00  0.00           O  
ATOM   2799  CB  GLU A 348      -5.180  19.214  -1.040  1.00  0.00           C  
ATOM   2800  CG  GLU A 348      -4.054  20.262  -1.134  1.00  0.00           C  
ATOM   2801  CD  GLU A 348      -4.006  20.990  -2.478  1.00  0.00           C  
ATOM   2802  OE1 GLU A 348      -2.960  21.648  -2.719  1.00  0.00           O  
ATOM   2803  OE2 GLU A 348      -4.973  20.904  -3.268  1.00  0.00           O  
ATOM   2804  N   LEU A 349      -3.674  16.626  -0.314  1.00  0.00           N  
ATOM   2805  CA  LEU A 349      -2.463  15.796  -0.261  1.00  0.00           C  
ATOM   2806  C   LEU A 349      -1.348  16.374  -1.142  1.00  0.00           C  
ATOM   2807  O   LEU A 349      -0.845  15.723  -2.051  1.00  0.00           O  
ATOM   2808  CB  LEU A 349      -2.835  14.336  -0.595  1.00  0.00           C  
ATOM   2809  CG  LEU A 349      -3.931  13.709   0.290  1.00  0.00           C  
ATOM   2810  CD1 LEU A 349      -4.150  12.247  -0.114  1.00  0.00           C  
ATOM   2811  CD2 LEU A 349      -3.571  13.732   1.778  1.00  0.00           C  
ATOM   2812  N   SER A 350      -0.970  17.632  -0.880  1.00  0.00           N  
ATOM   2813  CA  SER A 350       0.062  18.349  -1.633  1.00  0.00           C  
ATOM   2814  C   SER A 350       1.396  18.438  -0.882  1.00  0.00           C  
ATOM   2815  O   SER A 350       1.411  18.423   0.351  1.00  0.00           O  
ATOM   2816  CB  SER A 350      -0.430  19.746  -2.020  1.00  0.00           C  
ATOM   2817  OG  SER A 350      -0.565  20.595  -0.902  1.00  0.00           O  
ATOM   2818  N   PRO A 351       2.523  18.602  -1.599  1.00  0.00           N  
ATOM   2819  CA  PRO A 351       3.833  18.796  -0.964  1.00  0.00           C  
ATOM   2820  C   PRO A 351       3.837  19.936   0.052  1.00  0.00           C  
ATOM   2821  O   PRO A 351       4.355  19.787   1.154  1.00  0.00           O  
ATOM   2822  CB  PRO A 351       4.811  19.071  -2.111  1.00  0.00           C  
ATOM   2823  CG  PRO A 351       4.172  18.359  -3.292  1.00  0.00           C  
ATOM   2824  CD  PRO A 351       2.678  18.531  -3.045  1.00  0.00           C  
ATOM   2825  N   LYS A 352       3.189  21.055  -0.269  1.00  0.00           N  
ATOM   2826  CA  LYS A 352       3.097  22.222   0.609  1.00  0.00           C  
ATOM   2827  C   LYS A 352       2.400  21.900   1.935  1.00  0.00           C  
ATOM   2828  O   LYS A 352       2.887  22.305   2.992  1.00  0.00           O  
ATOM   2829  CB  LYS A 352       2.379  23.351  -0.141  1.00  0.00           C  
ATOM   2830  CG  LYS A 352       2.322  24.643   0.690  1.00  0.00           C  
ATOM   2831  CD  LYS A 352       1.628  25.753  -0.096  1.00  0.00           C  
ATOM   2832  CE  LYS A 352       1.569  27.015   0.757  1.00  0.00           C  
ATOM   2833  NZ  LYS A 352       0.903  28.126   0.043  1.00  0.00           N  
ATOM   2834  N   GLU A 353       1.289  21.174   1.902  1.00  0.00           N  
ATOM   2835  CA  GLU A 353       0.556  20.804   3.115  1.00  0.00           C  
ATOM   2836  C   GLU A 353       1.362  19.824   3.982  1.00  0.00           C  
ATOM   2837  O   GLU A 353       1.411  19.962   5.206  1.00  0.00           O  
ATOM   2838  CB  GLU A 353      -0.817  20.229   2.750  1.00  0.00           C  
ATOM   2839  CG  GLU A 353      -1.801  21.274   2.192  1.00  0.00           C  
ATOM   2840  CD  GLU A 353      -2.273  22.287   3.247  1.00  0.00           C  
ATOM   2841  OE1 GLU A 353      -2.119  23.506   3.028  1.00  0.00           O  
ATOM   2842  OE2 GLU A 353      -2.821  21.860   4.285  1.00  0.00           O  
ATOM   2843  N   PHE A 354       2.077  18.881   3.359  1.00  0.00           N  
ATOM   2844  CA  PHE A 354       2.943  17.950   4.080  1.00  0.00           C  
ATOM   2845  C   PHE A 354       4.228  18.601   4.613  1.00  0.00           C  
ATOM   2846  O   PHE A 354       4.690  18.226   5.692  1.00  0.00           O  
ATOM   2847  CB  PHE A 354       3.237  16.732   3.206  1.00  0.00           C  
ATOM   2848  CG  PHE A 354       2.149  15.692   3.263  1.00  0.00           C  
ATOM   2849  CD1 PHE A 354       2.136  14.745   4.313  1.00  0.00           C  
ATOM   2850  CD2 PHE A 354       1.121  15.668   2.305  1.00  0.00           C  
ATOM   2851  CE1 PHE A 354       1.120  13.783   4.390  1.00  0.00           C  
ATOM   2852  CE2 PHE A 354       0.099  14.702   2.377  1.00  0.00           C  
ATOM   2853  CZ  PHE A 354       0.097  13.766   3.422  1.00  0.00           C  
ATOM   2854  N   GLU A 355       4.776  19.610   3.943  1.00  0.00           N  
ATOM   2855  CA  GLU A 355       5.872  20.421   4.489  1.00  0.00           C  
ATOM   2856  C   GLU A 355       5.429  21.200   5.740  1.00  0.00           C  
ATOM   2857  O   GLU A 355       6.149  21.223   6.737  1.00  0.00           O  
ATOM   2858  CB  GLU A 355       6.403  21.400   3.434  1.00  0.00           C  
ATOM   2859  CG  GLU A 355       7.212  20.661   2.376  1.00  0.00           C  
ATOM   2860  CD  GLU A 355       7.849  21.589   1.345  1.00  0.00           C  
ATOM   2861  OE1 GLU A 355       8.994  21.287   0.950  1.00  0.00           O  
ATOM   2862  OE2 GLU A 355       7.255  22.594   0.893  1.00  0.00           O  
ATOM   2863  N   ILE A 356       4.229  21.784   5.713  1.00  0.00           N  
ATOM   2864  CA  ILE A 356       3.636  22.438   6.874  1.00  0.00           C  
ATOM   2865  C   ILE A 356       3.420  21.422   8.004  1.00  0.00           C  
ATOM   2866  O   ILE A 356       3.753  21.712   9.158  1.00  0.00           O  
ATOM   2867  CB  ILE A 356       2.325  23.158   6.486  1.00  0.00           C  
ATOM   2868  CG1 ILE A 356       2.628  24.369   5.572  1.00  0.00           C  
ATOM   2869  CG2 ILE A 356       1.547  23.625   7.738  1.00  0.00           C  
ATOM   2870  CD1 ILE A 356       1.385  24.919   4.840  1.00  0.00           C  
ATOM   2871  N   LEU A 357       2.906  20.226   7.683  1.00  0.00           N  
ATOM   2872  CA  LEU A 357       2.731  19.153   8.664  1.00  0.00           C  
ATOM   2873  C   LEU A 357       4.062  18.741   9.302  1.00  0.00           C  
ATOM   2874  O   LEU A 357       4.148  18.673  10.529  1.00  0.00           O  
ATOM   2875  CB  LEU A 357       2.023  17.958   8.005  1.00  0.00           C  
ATOM   2876  CG  LEU A 357       1.822  16.760   8.953  1.00  0.00           C  
ATOM   2877  CD1 LEU A 357       0.948  17.117  10.157  1.00  0.00           C  
ATOM   2878  CD2 LEU A 357       1.163  15.604   8.202  1.00  0.00           C  
ATOM   2879  N   ALA A 358       5.108  18.529   8.503  1.00  0.00           N  
ATOM   2880  CA  ALA A 358       6.433  18.177   8.997  1.00  0.00           C  
ATOM   2881  C   ALA A 358       6.987  19.264   9.933  1.00  0.00           C  
ATOM   2882  O   ALA A 358       7.415  18.967  11.051  1.00  0.00           O  
ATOM   2883  CB  ALA A 358       7.353  17.912   7.795  1.00  0.00           C  
ATOM   2884  N   ALA A 359       6.873  20.534   9.545  1.00  0.00           N  
ATOM   2885  CA  ALA A 359       7.297  21.659  10.384  1.00  0.00           C  
ATOM   2886  C   ALA A 359       6.493  21.777  11.696  1.00  0.00           C  
ATOM   2887  O   ALA A 359       7.032  22.182  12.731  1.00  0.00           O  
ATOM   2888  CB  ALA A 359       7.194  22.944   9.553  1.00  0.00           C  
ATOM   2889  N   ARG A 360       5.205  21.396  11.679  1.00  0.00           N  
ATOM   2890  CA  ARG A 360       4.389  21.300  12.898  1.00  0.00           C  
ATOM   2891  C   ARG A 360       4.834  20.137  13.783  1.00  0.00           C  
ATOM   2892  O   ARG A 360       4.998  20.351  14.982  1.00  0.00           O  
ATOM   2893  CB  ARG A 360       2.903  21.180  12.538  1.00  0.00           C  
ATOM   2894  CG  ARG A 360       2.302  22.497  12.022  1.00  0.00           C  
ATOM   2895  CD  ARG A 360       0.883  22.273  11.462  1.00  0.00           C  
ATOM   2896  NE  ARG A 360      -0.050  21.776  12.482  1.00  0.00           N  
ATOM   2897  CZ  ARG A 360      -1.128  21.022  12.281  1.00  0.00           C  
ATOM   2898  NH1 ARG A 360      -1.526  20.693  11.091  1.00  0.00           N  
ATOM   2899  NH2 ARG A 360      -1.822  20.591  13.292  1.00  0.00           N  
ATOM   2900  N   MET A 361       5.099  18.961  13.219  1.00  0.00           N  
ATOM   2901  CA  MET A 361       5.556  17.785  13.970  1.00  0.00           C  
ATOM   2902  C   MET A 361       6.932  17.986  14.626  1.00  0.00           C  
ATOM   2903  O   MET A 361       7.180  17.431  15.698  1.00  0.00           O  
ATOM   2904  CB  MET A 361       5.603  16.549  13.063  1.00  0.00           C  
ATOM   2905  CG  MET A 361       4.215  16.060  12.654  1.00  0.00           C  
ATOM   2906  SD  MET A 361       4.193  14.433  11.862  1.00  0.00           S  
ATOM   2907  CE  MET A 361       5.206  14.685  10.405  1.00  0.00           C  
ATOM   2908  N   ASP A 362       7.807  18.797  14.047  1.00  0.00           N  
ATOM   2909  CA  ASP A 362       9.073  19.166  14.696  1.00  0.00           C  
ATOM   2910  C   ASP A 362       8.860  19.870  16.040  1.00  0.00           C  
ATOM   2911  O   ASP A 362       9.561  19.597  17.014  1.00  0.00           O  
ATOM   2912  CB  ASP A 362       9.881  20.099  13.797  1.00  0.00           C  
ATOM   2913  CG  ASP A 362      10.615  19.395  12.668  1.00  0.00           C  
ATOM   2914  OD1 ASP A 362      10.780  18.160  12.687  1.00  0.00           O  
ATOM   2915  OD2 ASP A 362      11.029  20.124  11.746  1.00  0.00           O  
ATOM   2916  N   LYS A 363       7.883  20.778  16.080  1.00  0.00           N  
ATOM   2917  CA  LYS A 363       7.625  21.681  17.208  1.00  0.00           C  
ATOM   2918  C   LYS A 363       6.589  21.139  18.183  1.00  0.00           C  
ATOM   2919  O   LYS A 363       6.652  21.430  19.375  1.00  0.00           O  
ATOM   2920  CB  LYS A 363       7.188  23.050  16.666  1.00  0.00           C  
ATOM   2921  CG  LYS A 363       8.279  23.703  15.802  1.00  0.00           C  
ATOM   2922  CD  LYS A 363       7.796  25.045  15.245  1.00  0.00           C  
ATOM   2923  CE  LYS A 363       8.871  25.623  14.326  1.00  0.00           C  
ATOM   2924  NZ  LYS A 363       8.479  26.938  13.763  1.00  0.00           N  
ATOM   2925  N   ASP A 364       5.632  20.375  17.702  1.00  0.00           N  
ATOM   2926  CA  ASP A 364       4.513  19.826  18.461  1.00  0.00           C  
ATOM   2927  C   ASP A 364       4.694  18.319  18.667  1.00  0.00           C  
ATOM   2928  O   ASP A 364       4.402  17.485  17.815  1.00  0.00           O  
ATOM   2929  CB  ASP A 364       3.199  20.202  17.774  1.00  0.00           C  
ATOM   2930  CG  ASP A 364       1.963  19.742  18.549  1.00  0.00           C  
ATOM   2931  OD1 ASP A 364       2.107  18.936  19.497  1.00  0.00           O  
ATOM   2932  OD2 ASP A 364       0.847  20.167  18.167  1.00  0.00           O  
ATOM   2933  N   LEU A 365       5.192  17.957  19.857  1.00  0.00           N  
ATOM   2934  CA  LEU A 365       5.411  16.573  20.232  1.00  0.00           C  
ATOM   2935  C   LEU A 365       4.103  15.769  20.291  1.00  0.00           C  
ATOM   2936  O   LEU A 365       4.123  14.564  20.038  1.00  0.00           O  
ATOM   2937  CB  LEU A 365       6.154  16.533  21.578  1.00  0.00           C  
ATOM   2938  CG  LEU A 365       6.551  15.117  22.034  1.00  0.00           C  
ATOM   2939  CD1 LEU A 365       7.531  14.443  21.064  1.00  0.00           C  
ATOM   2940  CD2 LEU A 365       7.225  15.190  23.408  1.00  0.00           C  
ATOM   2941  N   GLN A 366       2.977  16.408  20.619  1.00  0.00           N  
ATOM   2942  CA  GLN A 366       1.687  15.718  20.664  1.00  0.00           C  
ATOM   2943  C   GLN A 366       1.240  15.325  19.257  1.00  0.00           C  
ATOM   2944  O   GLN A 366       0.797  14.192  19.049  1.00  0.00           O  
ATOM   2945  CB  GLN A 366       0.660  16.605  21.370  1.00  0.00           C  
ATOM   2946  CG  GLN A 366      -0.653  15.849  21.632  1.00  0.00           C  
ATOM   2947  CD  GLN A 366      -1.691  16.704  22.365  1.00  0.00           C  
ATOM   2948  OE1 GLN A 366      -1.534  17.883  22.597  1.00  0.00           O  
ATOM   2949  NE2 GLN A 366      -2.799  16.132  22.757  1.00  0.00           N  
ATOM   2950  N   LEU A 367       1.433  16.207  18.278  1.00  0.00           N  
ATOM   2951  CA  LEU A 367       1.163  15.922  16.870  1.00  0.00           C  
ATOM   2952  C   LEU A 367       2.096  14.835  16.333  1.00  0.00           C  
ATOM   2953  O   LEU A 367       1.635  13.899  15.681  1.00  0.00           O  
ATOM   2954  CB  LEU A 367       1.296  17.226  16.072  1.00  0.00           C  
ATOM   2955  CG  LEU A 367       0.992  17.077  14.575  1.00  0.00           C  
ATOM   2956  CD1 LEU A 367      -0.444  16.644  14.318  1.00  0.00           C  
ATOM   2957  CD2 LEU A 367       1.223  18.419  13.887  1.00  0.00           C  
ATOM   2958  N   PHE A 368       3.391  14.890  16.643  1.00  0.00           N  
ATOM   2959  CA  PHE A 368       4.327  13.829  16.271  1.00  0.00           C  
ATOM   2960  C   PHE A 368       3.935  12.476  16.883  1.00  0.00           C  
ATOM   2961  O   PHE A 368       3.997  11.454  16.206  1.00  0.00           O  
ATOM   2962  CB  PHE A 368       5.756  14.212  16.683  1.00  0.00           C  
ATOM   2963  CG  PHE A 368       6.744  13.110  16.358  1.00  0.00           C  
ATOM   2964  CD1 PHE A 368       7.099  12.162  17.338  1.00  0.00           C  
ATOM   2965  CD2 PHE A 368       7.207  12.943  15.040  1.00  0.00           C  
ATOM   2966  CE1 PHE A 368       7.894  11.059  17.003  1.00  0.00           C  
ATOM   2967  CE2 PHE A 368       8.013  11.839  14.703  1.00  0.00           C  
ATOM   2968  CZ  PHE A 368       8.338  10.892  15.681  1.00  0.00           C  
ATOM   2969  N   ASN A 369       3.500  12.464  18.145  1.00  0.00           N  
ATOM   2970  CA  ASN A 369       3.063  11.229  18.793  1.00  0.00           C  
ATOM   2971  C   ASN A 369       1.800  10.645  18.138  1.00  0.00           C  
ATOM   2972  O   ASN A 369       1.712   9.432  18.023  1.00  0.00           O  
ATOM   2973  CB  ASN A 369       2.826  11.493  20.285  1.00  0.00           C  
ATOM   2974  CG  ASN A 369       4.097  11.698  21.091  1.00  0.00           C  
ATOM   2975  OD1 ASN A 369       5.201  11.356  20.729  1.00  0.00           O  
ATOM   2976  ND2 ASN A 369       3.951  12.232  22.285  1.00  0.00           N  
ATOM   2977  N   LYS A 370       0.875  11.480  17.663  1.00  0.00           N  
ATOM   2978  CA  LYS A 370      -0.258  11.015  16.843  1.00  0.00           C  
ATOM   2979  C   LYS A 370       0.220  10.378  15.544  1.00  0.00           C  
ATOM   2980  O   LYS A 370      -0.159   9.253  15.244  1.00  0.00           O  
ATOM   2981  CB  LYS A 370      -1.213  12.164  16.506  1.00  0.00           C  
ATOM   2982  CG  LYS A 370      -2.134  12.555  17.674  1.00  0.00           C  
ATOM   2983  CD  LYS A 370      -3.092  13.630  17.158  1.00  0.00           C  
ATOM   2984  CE  LYS A 370      -4.268  13.866  18.108  1.00  0.00           C  
ATOM   2985  NZ  LYS A 370      -5.422  14.343  17.322  1.00  0.00           N  
ATOM   2986  N   TYR A 371       1.102  11.058  14.809  1.00  0.00           N  
ATOM   2987  CA  TYR A 371       1.710  10.515  13.601  1.00  0.00           C  
ATOM   2988  C   TYR A 371       2.391   9.168  13.875  1.00  0.00           C  
ATOM   2989  O   TYR A 371       2.171   8.205  13.155  1.00  0.00           O  
ATOM   2990  CB  TYR A 371       2.691  11.533  13.016  1.00  0.00           C  
ATOM   2991  CG  TYR A 371       3.668  10.930  12.040  1.00  0.00           C  
ATOM   2992  CD1 TYR A 371       4.943  10.519  12.491  1.00  0.00           C  
ATOM   2993  CD2 TYR A 371       3.309  10.710  10.701  1.00  0.00           C  
ATOM   2994  CE1 TYR A 371       5.843   9.906  11.621  1.00  0.00           C  
ATOM   2995  CE2 TYR A 371       4.209  10.099   9.817  1.00  0.00           C  
ATOM   2996  CZ  TYR A 371       5.478   9.694  10.284  1.00  0.00           C  
ATOM   2997  OH  TYR A 371       6.365   9.097   9.436  1.00  0.00           O  
ATOM   2998  N   HIS A 372       3.175   9.065  14.945  1.00  0.00           N  
ATOM   2999  CA  HIS A 372       3.895   7.836  15.262  1.00  0.00           C  
ATOM   3000  C   HIS A 372       2.974   6.705  15.773  1.00  0.00           C  
ATOM   3001  O   HIS A 372       3.281   5.533  15.588  1.00  0.00           O  
ATOM   3002  CB  HIS A 372       5.010   8.131  16.268  1.00  0.00           C  
ATOM   3003  CG  HIS A 372       5.888   6.939  16.477  1.00  0.00           C  
ATOM   3004  ND1 HIS A 372       5.694   5.926  17.394  1.00  0.00           N  
ATOM   3005  CD2 HIS A 372       6.968   6.565  15.697  1.00  0.00           C  
ATOM   3006  CE1 HIS A 372       6.623   4.981  17.180  1.00  0.00           C  
ATOM   3007  NE2 HIS A 372       7.410   5.335  16.163  1.00  0.00           N  
ATOM   3008  N   LEU A 373       1.831   7.035  16.390  1.00  0.00           N  
ATOM   3009  CA  LEU A 373       0.794   6.049  16.689  1.00  0.00           C  
ATOM   3010  C   LEU A 373       0.252   5.443  15.388  1.00  0.00           C  
ATOM   3011  O   LEU A 373       0.249   4.219  15.228  1.00  0.00           O  
ATOM   3012  CB  LEU A 373      -0.299   6.725  17.532  1.00  0.00           C  
ATOM   3013  CG  LEU A 373      -1.451   5.788  17.937  1.00  0.00           C  
ATOM   3014  CD1 LEU A 373      -0.986   4.735  18.947  1.00  0.00           C  
ATOM   3015  CD2 LEU A 373      -2.583   6.600  18.562  1.00  0.00           C  
ATOM   3016  N   HIS A 374      -0.122   6.293  14.432  1.00  0.00           N  
ATOM   3017  CA  HIS A 374      -0.631   5.873  13.129  1.00  0.00           C  
ATOM   3018  C   HIS A 374       0.422   5.181  12.255  1.00  0.00           C  
ATOM   3019  O   HIS A 374       0.090   4.257  11.515  1.00  0.00           O  
ATOM   3020  CB  HIS A 374      -1.232   7.083  12.406  1.00  0.00           C  
ATOM   3021  CG  HIS A 374      -2.403   7.675  13.133  1.00  0.00           C  
ATOM   3022  ND1 HIS A 374      -3.404   6.979  13.807  1.00  0.00           N  
ATOM   3023  CD2 HIS A 374      -2.677   9.016  13.263  1.00  0.00           C  
ATOM   3024  CE1 HIS A 374      -4.243   7.881  14.322  1.00  0.00           C  
ATOM   3025  NE2 HIS A 374      -3.834   9.119  14.011  1.00  0.00           N  
ATOM   3026  N   PHE A 375       1.706   5.529  12.406  1.00  0.00           N  
ATOM   3027  CA  PHE A 375       2.832   4.869  11.733  1.00  0.00           C  
ATOM   3028  C   PHE A 375       2.823   3.341  11.888  1.00  0.00           C  
ATOM   3029  O   PHE A 375       3.247   2.615  11.006  1.00  0.00           O  
ATOM   3030  CB  PHE A 375       4.127   5.465  12.297  1.00  0.00           C  
ATOM   3031  CG  PHE A 375       5.400   4.921  11.704  1.00  0.00           C  
ATOM   3032  CD1 PHE A 375       6.065   3.841  12.308  1.00  0.00           C  
ATOM   3033  CD2 PHE A 375       5.946   5.509  10.551  1.00  0.00           C  
ATOM   3034  CE1 PHE A 375       7.269   3.359  11.766  1.00  0.00           C  
ATOM   3035  CE2 PHE A 375       7.147   5.036  10.010  1.00  0.00           C  
ATOM   3036  CZ  PHE A 375       7.813   3.963  10.615  1.00  0.00           C  
ATOM   3037  N   ARG A 376       2.282   2.838  13.016  1.00  0.00           N  
ATOM   3038  CA  ARG A 376       2.091   1.403  13.286  1.00  0.00           C  
ATOM   3039  C   ARG A 376       0.616   1.007  13.387  1.00  0.00           C  
ATOM   3040  O   ARG A 376       0.276   0.035  14.064  1.00  0.00           O  
ATOM   3041  CB  ARG A 376       2.885   0.990  14.528  1.00  0.00           C  
ATOM   3042  CG  ARG A 376       4.394   1.047  14.278  1.00  0.00           C  
ATOM   3043  CD  ARG A 376       5.107   0.408  15.452  1.00  0.00           C  
ATOM   3044  NE  ARG A 376       6.565   0.385  15.275  1.00  0.00           N  
ATOM   3045  CZ  ARG A 376       7.329  -0.676  15.100  1.00  0.00           C  
ATOM   3046  NH1 ARG A 376       6.835  -1.871  14.954  1.00  0.00           N  
ATOM   3047  NH2 ARG A 376       8.615  -0.543  15.080  1.00  0.00           N  
ATOM   3048  N   ALA A 377      -0.259   1.747  12.730  1.00  0.00           N  
ATOM   3049  CA  ALA A 377      -1.693   1.502  12.691  1.00  0.00           C  
ATOM   3050  C   ALA A 377      -2.327   1.351  14.091  1.00  0.00           C  
ATOM   3051  O   ALA A 377      -3.139   0.461  14.343  1.00  0.00           O  
ATOM   3052  CB  ALA A 377      -1.961   0.336  11.746  1.00  0.00           C  
ATOM   3053  N   ASP A 378      -1.917   2.219  15.016  1.00  0.00           N  
ATOM   3054  CA  ASP A 378      -2.407   2.292  16.402  1.00  0.00           C  
ATOM   3055  C   ASP A 378      -2.115   1.033  17.242  1.00  0.00           C  
ATOM   3056  O   ASP A 378      -2.760   0.785  18.260  1.00  0.00           O  
ATOM   3057  CB  ASP A 378      -3.876   2.718  16.438  1.00  0.00           C  
ATOM   3058  CG  ASP A 378      -4.171   4.072  15.788  1.00  0.00           C  
ATOM   3059  OD1 ASP A 378      -3.498   4.453  14.811  1.00  0.00           O  
ATOM   3060  OD2 ASP A 378      -5.131   4.731  16.245  1.00  0.00           O  
ATOM   3061  N   THR A 379      -1.123   0.240  16.838  1.00  0.00           N  
ATOM   3062  CA  THR A 379      -0.680  -0.908  17.635  1.00  0.00           C  
ATOM   3063  C   THR A 379       0.038  -0.416  18.893  1.00  0.00           C  
ATOM   3064  O   THR A 379       1.010   0.335  18.799  1.00  0.00           O  
ATOM   3065  CB  THR A 379       0.220  -1.842  16.837  1.00  0.00           C  
ATOM   3066  OG1 THR A 379      -0.433  -2.201  15.648  1.00  0.00           O  
ATOM   3067  CG2 THR A 379       0.510  -3.136  17.589  1.00  0.00           C  
ATOM   3068  N   PRO A 380      -0.410  -0.832  20.096  1.00  0.00           N  
ATOM   3069  CA  PRO A 380       0.169  -0.351  21.337  1.00  0.00           C  
ATOM   3070  C   PRO A 380       1.582  -0.907  21.583  1.00  0.00           C  
ATOM   3071  O   PRO A 380       1.997  -1.904  20.993  1.00  0.00           O  
ATOM   3072  CB  PRO A 380      -0.820  -0.780  22.428  1.00  0.00           C  
ATOM   3073  CG  PRO A 380      -1.433  -2.054  21.854  1.00  0.00           C  
ATOM   3074  CD  PRO A 380      -1.506  -1.754  20.360  1.00  0.00           C  
ATOM   3075  N   GLY A 381       2.307  -0.283  22.531  1.00  0.00           N  
ATOM   3076  CA  GLY A 381       3.611  -0.768  23.011  1.00  0.00           C  
ATOM   3077  C   GLY A 381       4.827  -0.163  22.315  1.00  0.00           C  
ATOM   3078  O   GLY A 381       5.955  -0.446  22.710  1.00  0.00           O  
ATOM   3079  N   PHE A 382       4.628   0.711  21.331  1.00  0.00           N  
ATOM   3080  CA  PHE A 382       5.710   1.414  20.646  1.00  0.00           C  
ATOM   3081  C   PHE A 382       5.823   2.866  21.120  1.00  0.00           C  
ATOM   3082  O   PHE A 382       4.837   3.578  21.247  1.00  0.00           O  
ATOM   3083  CB  PHE A 382       5.526   1.297  19.134  1.00  0.00           C  
ATOM   3084  CG  PHE A 382       5.515  -0.138  18.656  1.00  0.00           C  
ATOM   3085  CD1 PHE A 382       6.717  -0.855  18.520  1.00  0.00           C  
ATOM   3086  CD2 PHE A 382       4.291  -0.776  18.394  1.00  0.00           C  
ATOM   3087  CE1 PHE A 382       6.699  -2.199  18.120  1.00  0.00           C  
ATOM   3088  CE2 PHE A 382       4.270  -2.128  17.991  1.00  0.00           C  
ATOM   3089  CZ  PHE A 382       5.475  -2.833  17.852  1.00  0.00           C  
ATOM   3090  N   THR A 383       7.063   3.314  21.356  1.00  0.00           N  
ATOM   3091  CA  THR A 383       7.372   4.708  21.672  1.00  0.00           C  
ATOM   3092  C   THR A 383       8.465   5.208  20.743  1.00  0.00           C  
ATOM   3093  O   THR A 383       9.338   4.440  20.328  1.00  0.00           O  
ATOM   3094  CB  THR A 383       7.780   4.912  23.135  1.00  0.00           C  
ATOM   3095  OG1 THR A 383       8.924   4.167  23.466  1.00  0.00           O  
ATOM   3096  CG2 THR A 383       6.666   4.507  24.111  1.00  0.00           C  
ATOM   3097  N   CYS A 384       8.443   6.505  20.404  1.00  0.00           N  
ATOM   3098  CA  CYS A 384       9.409   7.123  19.515  1.00  0.00           C  
ATOM   3099  C   CYS A 384       9.829   8.483  20.067  1.00  0.00           C  
ATOM   3100  O   CYS A 384       9.048   9.430  20.109  1.00  0.00           O  
ATOM   3101  CB  CYS A 384       8.810   7.208  18.116  1.00  0.00           C  
ATOM   3102  SG  CYS A 384      10.037   7.664  16.872  1.00  0.00           S  
ATOM   3103  N   LYS A 385      11.074   8.573  20.550  1.00  0.00           N  
ATOM   3104  CA  LYS A 385      11.685   9.770  21.143  1.00  0.00           C  
ATOM   3105  C   LYS A 385      13.151   9.862  20.707  1.00  0.00           C  
ATOM   3106  O   LYS A 385      13.719   8.865  20.277  1.00  0.00           O  
ATOM   3107  CB  LYS A 385      11.573   9.732  22.679  1.00  0.00           C  
ATOM   3108  CG  LYS A 385      10.116   9.734  23.194  1.00  0.00           C  
ATOM   3109  CD  LYS A 385      10.086   9.801  24.727  1.00  0.00           C  
ATOM   3110  CE  LYS A 385       8.643   9.770  25.222  1.00  0.00           C  
ATOM   3111  NZ  LYS A 385       8.557   9.840  26.712  1.00  0.00           N  
ATOM   3112  N   GLY A 386      13.742  11.038  20.844  1.00  0.00           N  
ATOM   3113  CA  GLY A 386      15.143  11.264  20.496  1.00  0.00           C  
ATOM   3114  C   GLY A 386      15.455  10.846  19.056  1.00  0.00           C  
ATOM   3115  O   GLY A 386      14.734  11.247  18.147  1.00  0.00           O  
ATOM   3116  N   ASN A 387      16.462   9.991  18.884  1.00  0.00           N  
ATOM   3117  CA  ASN A 387      16.895   9.527  17.563  1.00  0.00           C  
ATOM   3118  C   ASN A 387      15.767   8.887  16.746  1.00  0.00           C  
ATOM   3119  O   ASN A 387      15.723   9.076  15.544  1.00  0.00           O  
ATOM   3120  CB  ASN A 387      18.051   8.525  17.731  1.00  0.00           C  
ATOM   3121  CG  ASN A 387      19.309   9.142  18.330  1.00  0.00           C  
ATOM   3122  OD1 ASN A 387      19.363  10.297  18.670  1.00  0.00           O  
ATOM   3123  ND2 ASN A 387      20.347   8.354  18.511  1.00  0.00           N  
ATOM   3124  N   CYS A 388      14.825   8.192  17.365  1.00  0.00           N  
ATOM   3125  CA  CYS A 388      13.676   7.640  16.654  1.00  0.00           C  
ATOM   3126  C   CYS A 388      12.839   8.748  16.000  1.00  0.00           C  
ATOM   3127  O   CYS A 388      12.501   8.646  14.822  1.00  0.00           O  
ATOM   3128  CB  CYS A 388      12.830   6.803  17.621  1.00  0.00           C  
ATOM   3129  SG  CYS A 388      11.324   6.127  16.859  1.00  0.00           S  
ATOM   3130  N   LYS A 389      12.538   9.823  16.743  1.00  0.00           N  
ATOM   3131  CA  LYS A 389      11.836  10.985  16.193  1.00  0.00           C  
ATOM   3132  C   LYS A 389      12.654  11.641  15.088  1.00  0.00           C  
ATOM   3133  O   LYS A 389      12.109  11.924  14.031  1.00  0.00           O  
ATOM   3134  CB  LYS A 389      11.463  11.984  17.305  1.00  0.00           C  
ATOM   3135  CG  LYS A 389      10.680  13.178  16.730  1.00  0.00           C  
ATOM   3136  CD  LYS A 389      10.347  14.279  17.748  1.00  0.00           C  
ATOM   3137  CE  LYS A 389       9.711  15.429  16.953  1.00  0.00           C  
ATOM   3138  NZ  LYS A 389       9.551  16.686  17.720  1.00  0.00           N  
ATOM   3139  N   ASN A 390      13.952  11.848  15.320  1.00  0.00           N  
ATOM   3140  CA  ASN A 390      14.838  12.466  14.343  1.00  0.00           C  
ATOM   3141  C   ASN A 390      14.867  11.671  13.027  1.00  0.00           C  
ATOM   3142  O   ASN A 390      14.623  12.236  11.968  1.00  0.00           O  
ATOM   3143  CB  ASN A 390      16.240  12.626  14.950  1.00  0.00           C  
ATOM   3144  CG  ASN A 390      17.064  13.555  14.076  1.00  0.00           C  
ATOM   3145  OD1 ASN A 390      16.559  14.573  13.641  1.00  0.00           O  
ATOM   3146  ND2 ASN A 390      18.307  13.238  13.802  1.00  0.00           N  
ATOM   3147  N   ASN A 391      15.030  10.348  13.103  1.00  0.00           N  
ATOM   3148  CA  ASN A 391      15.000   9.465  11.939  1.00  0.00           C  
ATOM   3149  C   ASN A 391      13.678   9.586  11.172  1.00  0.00           C  
ATOM   3150  O   ASN A 391      13.702   9.733   9.952  1.00  0.00           O  
ATOM   3151  CB  ASN A 391      15.226   8.013  12.386  1.00  0.00           C  
ATOM   3152  CG  ASN A 391      16.620   7.733  12.926  1.00  0.00           C  
ATOM   3153  OD1 ASN A 391      17.521   8.537  12.907  1.00  0.00           O  
ATOM   3154  ND2 ASN A 391      16.831   6.539  13.425  1.00  0.00           N  
ATOM   3155  N   CYS A 392      12.536   9.589  11.849  1.00  0.00           N  
ATOM   3156  CA  CYS A 392      11.240   9.770  11.196  1.00  0.00           C  
ATOM   3157  C   CYS A 392      11.138  11.130  10.488  1.00  0.00           C  
ATOM   3158  O   CYS A 392      10.706  11.195   9.341  1.00  0.00           O  
ATOM   3159  CB  CYS A 392      10.108   9.624  12.228  1.00  0.00           C  
ATOM   3160  SG  CYS A 392       9.974   7.911  12.831  1.00  0.00           S  
ATOM   3161  N   MET A 393      11.569  12.218  11.153  1.00  0.00           N  
ATOM   3162  CA  MET A 393      11.499  13.565  10.589  1.00  0.00           C  
ATOM   3163  C   MET A 393      12.465  13.767   9.418  1.00  0.00           C  
ATOM   3164  O   MET A 393      12.128  14.473   8.461  1.00  0.00           O  
ATOM   3165  CB  MET A 393      11.749  14.614  11.677  1.00  0.00           C  
ATOM   3166  CG  MET A 393      10.658  14.660  12.765  1.00  0.00           C  
ATOM   3167  SD  MET A 393       8.931  14.729  12.210  1.00  0.00           S  
ATOM   3168  CE  MET A 393       8.990  16.132  11.077  1.00  0.00           C  
ATOM   3169  N   CYS A 394      13.627  13.138   9.452  1.00  0.00           N  
ATOM   3170  CA  CYS A 394      14.558  13.106   8.333  1.00  0.00           C  
ATOM   3171  C   CYS A 394      14.003  12.269   7.167  1.00  0.00           C  
ATOM   3172  O   CYS A 394      13.997  12.730   6.030  1.00  0.00           O  
ATOM   3173  CB  CYS A 394      15.921  12.601   8.814  1.00  0.00           C  
ATOM   3174  SG  CYS A 394      16.751  13.768   9.932  1.00  0.00           S  
ATOM   3175  N   ALA A 395      13.454  11.080   7.451  1.00  0.00           N  
ATOM   3176  CA  ALA A 395      12.940  10.174   6.424  1.00  0.00           C  
ATOM   3177  C   ALA A 395      11.793  10.776   5.591  1.00  0.00           C  
ATOM   3178  O   ALA A 395      11.755  10.580   4.374  1.00  0.00           O  
ATOM   3179  CB  ALA A 395      12.487   8.877   7.103  1.00  0.00           C  
ATOM   3180  N   VAL A 396      10.884  11.546   6.212  1.00  0.00           N  
ATOM   3181  CA  VAL A 396       9.773  12.171   5.484  1.00  0.00           C  
ATOM   3182  C   VAL A 396      10.225  13.300   4.552  1.00  0.00           C  
ATOM   3183  O   VAL A 396       9.585  13.531   3.524  1.00  0.00           O  
ATOM   3184  CB  VAL A 396       8.641  12.659   6.409  1.00  0.00           C  
ATOM   3185  CG1 VAL A 396       8.022  11.497   7.200  1.00  0.00           C  
ATOM   3186  CG2 VAL A 396       9.066  13.757   7.385  1.00  0.00           C  
ATOM   3187  N   ARG A 397      11.331  13.990   4.880  1.00  0.00           N  
ATOM   3188  CA  ARG A 397      11.836  15.159   4.141  1.00  0.00           C  
ATOM   3189  C   ARG A 397      12.920  14.828   3.122  1.00  0.00           C  
ATOM   3190  O   ARG A 397      12.990  15.489   2.086  1.00  0.00           O  
ATOM   3191  CB  ARG A 397      12.387  16.187   5.128  1.00  0.00           C  
ATOM   3192  CG  ARG A 397      11.284  16.877   5.937  1.00  0.00           C  
ATOM   3193  CD  ARG A 397      11.965  17.871   6.859  1.00  0.00           C  
ATOM   3194  NE  ARG A 397      10.989  18.686   7.593  1.00  0.00           N  
ATOM   3195  CZ  ARG A 397      11.019  18.939   8.882  1.00  0.00           C  
ATOM   3196  NH1 ARG A 397      11.842  18.346   9.691  1.00  0.00           N  
ATOM   3197  NH2 ARG A 397      10.224  19.814   9.380  1.00  0.00           N  
ATOM   3198  N   TYR A 398      13.759  13.855   3.431  1.00  0.00           N  
ATOM   3199  CA  TYR A 398      14.987  13.589   2.707  1.00  0.00           C  
ATOM   3200  C   TYR A 398      15.020  12.157   2.158  1.00  0.00           C  
ATOM   3201  O   TYR A 398      15.635  11.266   2.734  1.00  0.00           O  
ATOM   3202  CB  TYR A 398      16.183  13.918   3.599  1.00  0.00           C  
ATOM   3203  CG  TYR A 398      16.170  15.332   4.139  1.00  0.00           C  
ATOM   3204  CD1 TYR A 398      16.319  16.435   3.285  1.00  0.00           C  
ATOM   3205  CD2 TYR A 398      15.984  15.559   5.519  1.00  0.00           C  
ATOM   3206  CE1 TYR A 398      16.295  17.749   3.789  1.00  0.00           C  
ATOM   3207  CE2 TYR A 398      15.963  16.862   6.038  1.00  0.00           C  
ATOM   3208  CZ  TYR A 398      16.120  17.951   5.166  1.00  0.00           C  
ATOM   3209  OH  TYR A 398      16.097  19.228   5.678  1.00  0.00           O  
ATOM   3210  N   PRO A 399      14.336  11.903   1.019  1.00  0.00           N  
ATOM   3211  CA  PRO A 399      14.394  10.604   0.359  1.00  0.00           C  
ATOM   3212  C   PRO A 399      15.721  10.349  -0.369  1.00  0.00           C  
ATOM   3213  O   PRO A 399      16.006   9.205  -0.705  1.00  0.00           O  
ATOM   3214  CB  PRO A 399      13.208  10.611  -0.603  1.00  0.00           C  
ATOM   3215  CG  PRO A 399      13.108  12.082  -0.992  1.00  0.00           C  
ATOM   3216  CD  PRO A 399      13.469  12.804   0.294  1.00  0.00           C  
ATOM   3217  N   ARG A 400      16.551  11.378  -0.610  1.00  0.00           N  
ATOM   3218  CA  ARG A 400      17.903  11.200  -1.152  1.00  0.00           C  
ATOM   3219  C   ARG A 400      18.846  10.704  -0.066  1.00  0.00           C  
ATOM   3220  O   ARG A 400      18.829  11.212   1.051  1.00  0.00           O  
ATOM   3221  CB  ARG A 400      18.450  12.500  -1.743  1.00  0.00           C  
ATOM   3222  CG  ARG A 400      17.628  12.990  -2.932  1.00  0.00           C  
ATOM   3223  CD  ARG A 400      18.267  14.265  -3.461  1.00  0.00           C  
ATOM   3224  NE  ARG A 400      17.475  14.829  -4.526  1.00  0.00           N  
ATOM   3225  CZ  ARG A 400      17.595  14.604  -5.818  1.00  0.00           C  
ATOM   3226  NH1 ARG A 400      18.504  13.830  -6.327  1.00  0.00           N  
ATOM   3227  NH2 ARG A 400      16.770  15.167  -6.618  1.00  0.00           N  
ATOM   3228  N   GLN A 401      19.695   9.739  -0.402  1.00  0.00           N  
ATOM   3229  CA  GLN A 401      20.513   9.036   0.589  1.00  0.00           C  
ATOM   3230  C   GLN A 401      21.487   9.968   1.327  1.00  0.00           C  
ATOM   3231  O   GLN A 401      21.532   9.967   2.556  1.00  0.00           O  
ATOM   3232  CB  GLN A 401      21.249   7.874  -0.087  1.00  0.00           C  
ATOM   3233  CG  GLN A 401      20.266   6.767  -0.470  1.00  0.00           C  
ATOM   3234  CD  GLN A 401      20.935   5.546  -1.082  1.00  0.00           C  
ATOM   3235  OE1 GLN A 401      22.019   5.595  -1.634  1.00  0.00           O  
ATOM   3236  NE2 GLN A 401      20.291   4.400  -1.026  1.00  0.00           N  
ATOM   3237  N   ASN A 402      22.216  10.828   0.614  1.00  0.00           N  
ATOM   3238  CA  ASN A 402      23.159  11.758   1.232  1.00  0.00           C  
ATOM   3239  C   ASN A 402      22.463  12.845   2.064  1.00  0.00           C  
ATOM   3240  O   ASN A 402      22.943  13.224   3.123  1.00  0.00           O  
ATOM   3241  CB  ASN A 402      24.031  12.395   0.138  1.00  0.00           C  
ATOM   3242  CG  ASN A 402      25.008  11.418  -0.485  1.00  0.00           C  
ATOM   3243  OD1 ASN A 402      25.326  10.377   0.041  1.00  0.00           O  
ATOM   3244  ND2 ASN A 402      25.543  11.754  -1.641  1.00  0.00           N  
ATOM   3245  N   GLU A 403      21.305  13.327   1.619  1.00  0.00           N  
ATOM   3246  CA  GLU A 403      20.526  14.322   2.356  1.00  0.00           C  
ATOM   3247  C   GLU A 403      19.963  13.733   3.654  1.00  0.00           C  
ATOM   3248  O   GLU A 403      20.023  14.380   4.700  1.00  0.00           O  
ATOM   3249  CB  GLU A 403      19.375  14.855   1.494  1.00  0.00           C  
ATOM   3250  CG  GLU A 403      19.833  15.667   0.275  1.00  0.00           C  
ATOM   3251  CD  GLU A 403      18.671  16.114  -0.615  1.00  0.00           C  
ATOM   3252  OE1 GLU A 403      18.942  16.781  -1.644  1.00  0.00           O  
ATOM   3253  OE2 GLU A 403      17.497  15.788  -0.318  1.00  0.00           O  
ATOM   3254  N   PHE A 404      19.491  12.498   3.610  1.00  0.00           N  
ATOM   3255  CA  PHE A 404      19.053  11.778   4.793  1.00  0.00           C  
ATOM   3256  C   PHE A 404      20.211  11.568   5.778  1.00  0.00           C  
ATOM   3257  O   PHE A 404      20.084  11.920   6.955  1.00  0.00           O  
ATOM   3258  CB  PHE A 404      18.421  10.435   4.399  1.00  0.00           C  
ATOM   3259  CG  PHE A 404      18.009   9.622   5.608  1.00  0.00           C  
ATOM   3260  CD1 PHE A 404      18.906   8.709   6.188  1.00  0.00           C  
ATOM   3261  CD2 PHE A 404      16.766   9.852   6.222  1.00  0.00           C  
ATOM   3262  CE1 PHE A 404      18.562   8.029   7.368  1.00  0.00           C  
ATOM   3263  CE2 PHE A 404      16.415   9.173   7.393  1.00  0.00           C  
ATOM   3264  CZ  PHE A 404      17.314   8.267   7.976  1.00  0.00           C  
ATOM   3265  N   ALA A 405      21.345  11.059   5.307  1.00  0.00           N  
ATOM   3266  CA  ALA A 405      22.522  10.808   6.133  1.00  0.00           C  
ATOM   3267  C   ALA A 405      23.007  12.088   6.826  1.00  0.00           C  
ATOM   3268  O   ALA A 405      23.270  12.084   8.023  1.00  0.00           O  
ATOM   3269  CB  ALA A 405      23.613  10.187   5.255  1.00  0.00           C  
ATOM   3270  N   ASN A 406      23.036  13.211   6.114  1.00  0.00           N  
ATOM   3271  CA  ASN A 406      23.357  14.505   6.702  1.00  0.00           C  
ATOM   3272  C   ASN A 406      22.310  14.931   7.743  1.00  0.00           C  
ATOM   3273  O   ASN A 406      22.675  15.374   8.834  1.00  0.00           O  
ATOM   3274  CB  ASN A 406      23.492  15.546   5.581  1.00  0.00           C  
ATOM   3275  CG  ASN A 406      24.763  15.367   4.761  1.00  0.00           C  
ATOM   3276  OD1 ASN A 406      25.768  14.853   5.209  1.00  0.00           O  
ATOM   3277  ND2 ASN A 406      24.765  15.835   3.535  1.00  0.00           N  
ATOM   3278  N   CYS A 407      21.028  14.746   7.459  1.00  0.00           N  
ATOM   3279  CA  CYS A 407      19.966  15.116   8.394  1.00  0.00           C  
ATOM   3280  C   CYS A 407      20.092  14.396   9.736  1.00  0.00           C  
ATOM   3281  O   CYS A 407      20.012  15.041  10.779  1.00  0.00           O  
ATOM   3282  CB  CYS A 407      18.604  14.844   7.754  1.00  0.00           C  
ATOM   3283  SG  CYS A 407      17.181  15.312   8.789  1.00  0.00           S  
ATOM   3284  N   VAL A 408      20.315  13.076   9.747  1.00  0.00           N  
ATOM   3285  CA  VAL A 408      20.370  12.294  10.997  1.00  0.00           C  
ATOM   3286  C   VAL A 408      21.623  12.542  11.828  1.00  0.00           C  
ATOM   3287  O   VAL A 408      21.619  12.265  13.022  1.00  0.00           O  
ATOM   3288  CB  VAL A 408      20.183  10.788  10.763  1.00  0.00           C  
ATOM   3289  CG1 VAL A 408      18.803  10.496  10.178  1.00  0.00           C  
ATOM   3290  CG2 VAL A 408      21.256  10.178   9.852  1.00  0.00           C  
ATOM   3291  N   VAL A 409      22.694  13.058  11.216  1.00  0.00           N  
ATOM   3292  CA  VAL A 409      23.952  13.396  11.902  1.00  0.00           C  
ATOM   3293  C   VAL A 409      23.912  14.800  12.501  1.00  0.00           C  
ATOM   3294  O   VAL A 409      24.435  15.010  13.595  1.00  0.00           O  
ATOM   3295  CB  VAL A 409      25.145  13.238  10.947  1.00  0.00           C  
ATOM   3296  CG1 VAL A 409      26.460  13.773  11.534  1.00  0.00           C  
ATOM   3297  CG2 VAL A 409      25.379  11.755  10.620  1.00  0.00           C  
ATOM   3298  N   TRP A 410      23.303  15.759  11.795  1.00  0.00           N  
ATOM   3299  CA  TRP A 410      23.377  17.184  12.149  1.00  0.00           C  
ATOM   3300  C   TRP A 410      22.160  17.734  12.904  1.00  0.00           C  
ATOM   3301  O   TRP A 410      22.250  18.848  13.433  1.00  0.00           O  
ATOM   3302  CB  TRP A 410      23.653  17.989  10.878  1.00  0.00           C  
ATOM   3303  CG  TRP A 410      24.988  17.725  10.230  1.00  0.00           C  
ATOM   3304  CD1 TRP A 410      25.186  17.004   9.100  1.00  0.00           C  
ATOM   3305  CD2 TRP A 410      26.308  18.163  10.675  1.00  0.00           C  
ATOM   3306  NE1 TRP A 410      26.547  16.957   8.809  1.00  0.00           N  
ATOM   3307  CE2 TRP A 410      27.266  17.651   9.748  1.00  0.00           C  
ATOM   3308  CE3 TRP A 410      26.778  18.934  11.760  1.00  0.00           C  
ATOM   3309  CZ2 TRP A 410      28.656  17.896   9.896  1.00  0.00           C  
ATOM   3310  CZ3 TRP A 410      28.157  19.175  11.903  1.00  0.00           C  
ATOM   3311  CH2 TRP A 410      29.084  18.660  10.982  1.00  0.00           C  
ATOM   3312  N   ASN A 411      21.061  17.003  12.964  1.00  0.00           N  
ATOM   3313  CA  ASN A 411      19.834  17.406  13.657  1.00  0.00           C  
ATOM   3314  C   ASN A 411      19.500  16.518  14.867  1.00  0.00           C  
ATOM   3315  O   ASN A 411      19.893  15.341  14.894  1.00  0.00           O  
ATOM   3316  CB  ASN A 411      18.664  17.466  12.676  1.00  0.00           C  
ATOM   3317  CG  ASN A 411      18.816  18.521  11.590  1.00  0.00           C  
ATOM   3318  OD1 ASN A 411      18.947  19.716  11.830  1.00  0.00           O  
ATOM   3319  ND2 ASN A 411      18.749  18.122  10.331  1.00  0.00           N  
ATOM   3320  OXT ASN A 411      18.794  17.042  15.774  1.00  0.00           O  
ATOM   3321  CO  CO  B   0       7.615  -6.243   0.893  1.00  0.00           *  
CONECT    1    2                                                      
CONECT    2    5    1    3                                            
CONECT    3    2    4    4   12                                       
CONECT    4    3    3                                                 
CONECT    5    6    2                                                 
CONECT    6    7    7    5    8                                       
CONECT    7    9    6    6                                            
CONECT    8    6   10   10                                            
CONECT    9    7   11   11                                            
CONECT   10   11    8    8                                            
CONECT   11    9    9   10                                            
CONECT   12    3   13                                                 
CONECT   13   12   14   16                                            
CONECT   14   15   15   13   21                                       
CONECT   15   14   14                                                 
CONECT   16   13   17                                                 
CONECT   17   16   18                                                 
CONECT   18   17   20   20   19                                       
CONECT   19   18                                                      
CONECT   20   18   18                                                 
CONECT   21   14   22                                                 
CONECT   22   25   21   23                                            
CONECT   23   22   29   24   24                                       
CONECT   24   23   23                                                 
CONECT   25   26   22                                                 
CONECT   26   27   25                                                 
CONECT   27   28   26                                                 
CONECT   28   27                                                      
CONECT   29   23   30                                                 
CONECT   30   29   31   33                                            
CONECT   31   32   32   30   43                                       
CONECT   32   31   31                                                 
CONECT   33   30   34                                                 
CONECT   34   35   35   33   36                                       
CONECT   35   34   34   37                                            
CONECT   36   34   38   39                                            
CONECT   37   35   38   38                                            
CONECT   38   37   37   36   40                                       
CONECT   39   36   41   41                                            
CONECT   40   38   42   42                                            
CONECT   41   39   39   42                                            
CONECT   42   40   40   41                                            
CONECT   43   31   44                                                 
CONECT   44   43   47   45                                            
CONECT   45   44   52   46   46                                       
CONECT   46   45   45                                                 
CONECT   47   44   48                                                 
CONECT   48   47   49                                                 
CONECT   49   48   51   50   50                                       
CONECT   50   49   49                                                 
CONECT   51   49                                                      
CONECT   52   53   45                                                 
CONECT   53   56   52   54                                            
CONECT   54   55   55   53   60                                       
CONECT   55   54   54                                                 
CONECT   56   57   53                                                 
CONECT   57   59   56   58                                            
CONECT   58   57                                                      
CONECT   59   57                                                      
CONECT   60   54   61                                                 
CONECT   61   60   64   62                                            
CONECT   62   61   67   63   63                                       
CONECT   63   62   62                                                 
CONECT   64   65   61   66                                            
CONECT   65   64                                                      
CONECT   66   64                                                      
CONECT   67   62   68                                                 
CONECT   68   67   69   71                                            
CONECT   69   68   75   70   70                                       
CONECT   70   69   69                                                 
CONECT   71   68   72                                                 
CONECT   72   73   73   74   71                                       
CONECT   73   72   72                                                 
CONECT   74   72                                                      
CONECT   75   76   69                                                 
CONECT   76   79   75   77                                            
CONECT   77   76   83   78   78                                       
CONECT   78   77   77                                                 
CONECT   79   80   81   76                                            
CONECT   80   82   79                                                 
CONECT   81   79                                                      
CONECT   82   80                                                      
CONECT   83   84   77                                                 
CONECT   84   83   85   87                                            
CONECT   85   93   84   86   86                                       
CONECT   86   85   85                                                 
CONECT   87   84   88                                                 
CONECT   88   89   89   90   87                                       
CONECT   89   91   88   88                                            
CONECT   90   92   88                                                 
CONECT   91   89   92   92                                            
CONECT   92   91   91   90                                            
CONECT   93   94   85                                                 
CONECT   94   97   93   95                                            
CONECT   95   96   96   94  101                                       
CONECT   96   95   95                                                 
CONECT   97   98   94                                                 
CONECT   98  100   97   99                                            
CONECT   99   98                                                      
CONECT  100   98                                                      
CONECT  101   95  102                                                 
CONECT  102  101  103  105                                            
CONECT  103  109  102  104  104                                       
CONECT  104  103  103                                                 
CONECT  105  102  106                                                 
CONECT  106  107  107  105  108                                       
CONECT  107  106  106                                                 
CONECT  108  106                                                      
CONECT  109  115  110  103                                            
CONECT  110  113  109  111                                            
CONECT  111  110  112  112  116                                       
CONECT  112  111  111                                                 
CONECT  113  114  110                                                 
CONECT  114  113  115                                                 
CONECT  115  114  109                                                 
CONECT  116  111  117                                                 
CONECT  117  116  120  118                                            
CONECT  118  117  124  119  119                                       
CONECT  119  118  118                                                 
CONECT  120  121  117                                                 
CONECT  121  122  120                                                 
CONECT  122  121  123                                                 
CONECT  123  122                                                      
CONECT  124  118  125                                                 
CONECT  125  124  128  126                                            
CONECT  126  125  127  127  136                                       
CONECT  127  126  126                                                 
CONECT  128  125  129                                                 
CONECT  129  128  131  131  130                                       
CONECT  130  129  132  132                                            
CONECT  131  129  129  133                                            
CONECT  132  130  130  134                                            
CONECT  133  131  134  134                                            
CONECT  134  133  133  132  135                                       
CONECT  135  134                                                      
CONECT  136  126  137                                                 
CONECT  137  136  140  138                                            
CONECT  138  137  143  139  139                                       
CONECT  139  138  138                                                 
CONECT  140  141  137  142                                            
CONECT  141  140                                                      
CONECT  142  140                                                      
CONECT  143  138  144                                                 
CONECT  144  143  147  145                                            
CONECT  145  144  146  146  150                                       
CONECT  146  145  145                                                 
CONECT  147  149  144  148                                            
CONECT  148  147                                                      
CONECT  149  147                                                      
CONECT  150  145  151                                                 
CONECT  151  150  152                                                 
CONECT  152  154  151  153  153                                       
CONECT  153  152  152                                                 
CONECT  154  155  152                                                 
CONECT  155  158  154  156                                            
CONECT  156  155  160  157  157                                       
CONECT  157  156  156                                                 
CONECT  158  159  155                                                 
CONECT  159  158                                                      
CONECT  160  156  161                                                 
CONECT  161  162  160  164                                            
CONECT  162  163  163  168  161                                       
CONECT  163  162  162                                                 
CONECT  164  161  165                                                 
CONECT  165  164  166  166  167                                       
CONECT  166  165  165                                                 
CONECT  167  165                                                      
CONECT  168  169  162  174                                            
CONECT  169  170  168  172                                            
CONECT  170  171  171  169  175                                       
CONECT  171  170  170                                                 
CONECT  172  169  173                                                 
CONECT  173  172  174                                                 
CONECT  174  168  173                                                 
CONECT  175  170  176                                                 
CONECT  176  177  175  179                                            
CONECT  177  183  178  178  176                                       
CONECT  178  177  177                                                 
CONECT  179  176  180                                                 
CONECT  180  179  182  181                                            
CONECT  181  180                                                      
CONECT  182  180                                                      
CONECT  183  184  177                                                 
CONECT  184  185  187  183                                            
CONECT  185  186  186  192  184                                       
CONECT  186  185  185                                                 
CONECT  187  184  188                                                 
CONECT  188  187  189                                                 
CONECT  189  188  190                                                 
CONECT  190  189  191                                                 
CONECT  191  190                                                      
CONECT  192  193  185                                                 
CONECT  193  196  194  192                                            
CONECT  194  195  195  193  200                                       
CONECT  195  194  194                                                 
CONECT  196  197  193                                                 
CONECT  197  198  196  199                                            
CONECT  198  197                                                      
CONECT  199  197                                                      
CONECT  200  194  201                                                 
CONECT  201  202  204  200                                            
CONECT  202  203  203  206  201                                       
CONECT  203  202  202                                                 
CONECT  204  201  205                                                 
CONECT  205  204  316                                                 
CONECT  206  207  202                                                 
CONECT  207  210  208  206                                            
CONECT  208  207  209  209  217                                       
CONECT  209  208  208                                                 
CONECT  210  211  207                                                 
CONECT  211  212  210                                                 
CONECT  212  213  211                                                 
CONECT  213  214  214  212                                            
CONECT  214  216  215  213  213                                       
CONECT  215  214                                                      
CONECT  216  214                                                      
CONECT  217  208  218                                                 
CONECT  218  217  221  219                                            
CONECT  219  218  220  220  226                                       
CONECT  220  219  219                                                 
CONECT  221  222  218                                                 
CONECT  222  223  221                                                 
CONECT  223  224  224  222  225                                       
CONECT  224  223  223                                                 
CONECT  225  223                                                      
CONECT  226  219  227                                                 
CONECT  227  226  228                                                 
CONECT  228  229  229  227  230                                       
CONECT  229  228  228                                                 
CONECT  230  228  231                                                 
CONECT  231  230  232  234                                            
CONECT  232  231  239  233  233                                       
CONECT  233  232  232                                                 
CONECT  234  231  235                                                 
CONECT  235  234  236                                                 
CONECT  236  235  237                                                 
CONECT  237  236  238                                                 
CONECT  238  237                                                      
CONECT  239  232  240                                                 
CONECT  240  239  241                                                 
CONECT  241  243  240  242  242                                       
CONECT  242  241  241                                                 
CONECT  243  244  241                                                 
CONECT  244  245  243  247                                            
CONECT  245  251  246  246  244                                       
CONECT  246  245  245                                                 
CONECT  247  244  248                                                 
CONECT  248  249  249  247  250                                       
CONECT  249  248  248                                                 
CONECT  250  248                                                      
CONECT  251  252  245                                                 
CONECT  252  255  253  251                                            
CONECT  253  256  254  254  252                                       
CONECT  254  253  253                                                 
CONECT  255  252                                                      
CONECT  256  257  253                                                 
CONECT  257  258  256                                                 
CONECT  258  259  259  260  257                                       
CONECT  259  258  258                                                 
CONECT  260  261  258                                                 
CONECT  261  262  264  260                                            
CONECT  262  263  263  269  261                                       
CONECT  263  262  262                                                 
CONECT  264  265  261                                                 
CONECT  265  266  264                                                 
CONECT  266  267  265                                                 
CONECT  267  268  266                                                 
CONECT  268  267                                                      
CONECT  269  270  262                                                 
CONECT  270  271  273  269                                            
CONECT  271  272  272  270  281                                       
CONECT  272  271  271                                                 
CONECT  273  270  274                                                 
CONECT  274  275  275  273  276                                       
CONECT  275  277  274  274                                            
CONECT  276  274  278  278                                            
CONECT  277  275  279  279                                            
CONECT  278  279  276  276                                            
CONECT  279  277  277  280  278                                       
CONECT  280  279                                                      
CONECT  281  271  282                                                 
CONECT  282  281  283                                                 
CONECT  283  282  285  284  284                                       
CONECT  284  283  283                                                 
CONECT  285  283  286                                                 
CONECT  286  285  287  289                                            
CONECT  287  288  288  286  293                                       
CONECT  288  287  287                                                 
CONECT  289  286  290                                                 
CONECT  290  289  291  291  292                                       
CONECT  291  290  290                                                 
CONECT  292  290                                                      
CONECT  293  287  294                                                 
CONECT  294  295  293  297                                            
CONECT  295  296  296  305  294                                       
CONECT  296  295  295                                                 
CONECT  297  294  298                                                 
CONECT  298  299  299  297  300                                       
CONECT  299  301  298  298                                            
CONECT  300  298  302  302                                            
CONECT  301  299  303  303                                            
CONECT  302  303  300  300                                            
CONECT  303  301  301  304  302                                       
CONECT  304  303                                                      
CONECT  305  306  295                                                 
CONECT  306  307  305  309                                            
CONECT  307  311  308  308  306                                       
CONECT  308  307  307                                                 
CONECT  309  306  310                                                 
CONECT  310  309                                                      
CONECT  311  312  307                                                 
CONECT  312  313  315  311                                            
CONECT  313  317  314  314  312                                       
CONECT  314  313  313                                                 
CONECT  315  312  316                                                 
CONECT  316  315  205                                                 
CONECT  317  318  313                                                 
CONECT  318  321  319  317                                            
CONECT  319  325  318  320  320                                       
CONECT  320  319  319                                                 
CONECT  321  322  318                                                 
CONECT  322  324  324  323  321                                       
CONECT  323  322                                                      
CONECT  324  322  322                                                 
CONECT  325  326  319                                                 
CONECT  326  329  327  325                                            
CONECT  327  328  328  326  330                                       
CONECT  328  327  327                                                 
CONECT  329  326                                                      
CONECT  330  327  331                                                 
CONECT  331  332  330  334                                            
CONECT  332  338  333  333  331                                       
CONECT  333  332  332                                                 
CONECT  334  331  335                                                 
CONECT  335  334  336  336  337                                       
CONECT  336  335  335                                                 
CONECT  337  335                                                      
CONECT  338  339  332                                                 
CONECT  339  342  340  338                                            
CONECT  340  339  341  341  346                                       
CONECT  341  340  340                                                 
CONECT  342  343  339                                                 
CONECT  343  344  342                                                 
CONECT  344  345  343                                                 
CONECT  345  344                                                      
CONECT  346  340  347                                                 
CONECT  347  346  348  350                                            
CONECT  348  347  349  349  351                                       
CONECT  349  348  348                                                 
CONECT  350  347                                                      
CONECT  351  348  352                                                 
CONECT  352  353  351  355                                            
CONECT  353  359  354  354  352                                       
CONECT  354  353  353                                                 
CONECT  355  352  356                                                 
CONECT  356  355  358  357                                            
CONECT  357  356                                                      
CONECT  358  356                                                      
CONECT  359  360  353                                                 
CONECT  360  363  361  359                                            
CONECT  361  362  362  367  360                                       
CONECT  362  361  361                                                 
CONECT  363  364  360                                                 
CONECT  364  365  366  363                                            
CONECT  365  364                                                      
CONECT  366  364                                                      
CONECT  367  361  368                                                 
CONECT  368  367  371  369                                            
CONECT  369  368  370  370  375                                       
CONECT  370  369  369                                                 
CONECT  371  372  368                                                 
CONECT  372  373  373  374  371                                       
CONECT  373  372  372                                                 
CONECT  374  372                                                      
CONECT  375  369  376                                                 
CONECT  376  375  377  379                                            
CONECT  377  381  378  378  376                                       
CONECT  378  377  377                                                 
CONECT  379  376  380                                                 
CONECT  380  379                                                      
CONECT  381  382  377                                                 
CONECT  382  383  385  381                                            
CONECT  383  389  384  384  382                                       
CONECT  384  383  383                                                 
CONECT  385  386  382                                                 
CONECT  386  388  387  385                                            
CONECT  387  386                                                      
CONECT  388  386                                                      
CONECT  389  390  383                                                 
CONECT  390  393  391  389                                            
CONECT  391  392  392  390  396                                       
CONECT  392  391  391                                                 
CONECT  393  394  395  390                                            
CONECT  394  393                                                      
CONECT  395  393                                                      
CONECT  396  391  397                                                 
CONECT  397  396  398  400                                            
CONECT  398  397  399  399  405                                       
CONECT  399  398  398                                                 
CONECT  400  397  401                                                 
CONECT  401  400  402                                                 
CONECT  402  401  403                                                 
CONECT  403  402  404                                                 
CONECT  404  403                                                      
CONECT  405  398  406                                                 
CONECT  406  407  405  409                                            
CONECT  407  416  408  408  406                                       
CONECT  408  407  407                                                 
CONECT  409  406  410                                                 
CONECT  410  411  411  409  412                                       
CONECT  411  413  410  410                                            
CONECT  412  410  414  414                                            
CONECT  413  411  415  415                                            
CONECT  414  415  412  412                                            
CONECT  415  413  413  414                                            
CONECT  416  417  407                                                 
CONECT  417  418  420  416                                            
CONECT  418  424  419  419  417                                       
CONECT  419  418  418                                                 
CONECT  420  422  421  417                                            
CONECT  421  420  423                                                 
CONECT  422  420                                                      
CONECT  423  421                                                      
CONECT  424  425  418                                                 
CONECT  425  428  426  424                                            
CONECT  426  427  427  425  433                                       
CONECT  427  426  426                                                 
CONECT  428  429  425                                                 
CONECT  429  430  428                                                 
CONECT  430  431  429                                                 
CONECT  431  432  430                                                 
CONECT  432  431                                                      
CONECT  433  426  434                                                 
CONECT  434  433  435  437                                            
CONECT  435  434  444  436  436                                       
CONECT  436  435  435                                                 
CONECT  437  434  438                                                 
CONECT  438  437  439                                                 
CONECT  439  438  440                                                 
CONECT  440  439  441  441                                            
CONECT  441  440  440  443  442                                       
CONECT  442  441                                                      
CONECT  443  441                                                      
CONECT  444  435  445                                                 
CONECT  445  446  444  448                                            
CONECT  446  452  447  447  445                                       
CONECT  447  446  446                                                 
CONECT  448  445  449                                                 
CONECT  449  448  451  450  450                                       
CONECT  450  449  449                                                 
CONECT  451  449                                                      
CONECT  452  453  446                                                 
CONECT  453  456  454  452                                            
CONECT  454  459  455  455  453                                       
CONECT  455  454  454                                                 
CONECT  456  458  457  453                                            
CONECT  457  456                                                      
CONECT  458  456                                                      
CONECT  459  460  454                                                 
CONECT  460  461  463  459                                            
CONECT  461  467  462  462  460                                       
CONECT  462  461  461                                                 
CONECT  463  460  464                                                 
CONECT  464  463  465  465  466                                       
CONECT  465  464  464                                                 
CONECT  466  464                                                      
CONECT  467  468  461                                                 
CONECT  468  471  469  467                                            
CONECT  469  470  470  474  468                                       
CONECT  470  469  469                                                 
CONECT  471  472  473  468                                            
CONECT  472  471                                                      
CONECT  473  471                                                      
CONECT  474  475  469                                                 
CONECT  475  478  474  476                                            
CONECT  476  475  477  477  482                                       
CONECT  477  476  476                                                 
CONECT  478  479  475                                                 
CONECT  479  480  480  481  478                                       
CONECT  480  479  479                                                 
CONECT  481  479                                                      
CONECT  482  476  483                                                 
CONECT  483  482  484                                                 
CONECT  484  486  483  485  485                                       
CONECT  485  484  484                                                 
CONECT  486  487  484                                                 
CONECT  487  490  488  486                                            
CONECT  488  489  489  495  487                                       
CONECT  489  488  488                                                 
CONECT  490  491  487                                                 
CONECT  491  492  490                                                 
CONECT  492  493  491                                                 
CONECT  493  494  492                                                 
CONECT  494  493                                                      
CONECT  495  488  496                                                 
CONECT  496  499  495  497                                            
CONECT  497  496  502  498  498                                       
CONECT  498  497  497                                                 
CONECT  499  501  500  496                                            
CONECT  500  499                                                      
CONECT  501  499                                                      
CONECT  502  497  503                                                 
CONECT  503  502  504  506                                            
CONECT  504  505  505  503  510                                       
CONECT  505  504  504                                                 
CONECT  506  503  507                                                 
CONECT  507  506  508                                                 
CONECT  508  507  509                                                 
CONECT  509  508                                                      
CONECT  510  504  511                                                 
CONECT  511  510  514  512                                            
CONECT  512  511  517  513  513                                       
CONECT  513  512  512                                                 
CONECT  514  516  511  515                                            
CONECT  515  514                                                      
CONECT  516  514                                                      
CONECT  517  512  518                                                 
CONECT  518  517  521  519                                            
CONECT  519  520  520  518  529                                       
CONECT  520  519  519                                                 
CONECT  521  522  518                                                 
CONECT  522  523  523  521  524                                       
CONECT  523  525  522  522                                            
CONECT  524  522  526  526                                            
CONECT  525  523  527  527                                            
CONECT  526  527  524  524                                            
CONECT  527  525  525  528  526                                       
CONECT  528  527                                                      
CONECT  529  519  530                                                 
CONECT  530  529  531  533                                            
CONECT  531  537  530  532  532                                       
CONECT  532  531  531                                                 
CONECT  533  530  534                                                 
CONECT  534  536  535  535  533                                       
CONECT  535  534  534                                                 
CONECT  536  534                                                      
CONECT  537  538  531                                                 
CONECT  538  537  539                                                 
CONECT  539  538  541  540  540                                       
CONECT  540  539  539                                                 
CONECT  541  539  542                                                 
CONECT  542  541  543  545                                            
CONECT  543  549  542  544  544                                       
CONECT  544  543  543                                                 
CONECT  545  542  546                                                 
CONECT  546  547  547  545  548                                       
CONECT  547  546  546                                                 
CONECT  548  546                                                      
CONECT  549  550  543                                                 
CONECT  550  553  549  551                                            
CONECT  551  550  557  552  552                                       
CONECT  552  551  551                                                 
CONECT  553  555  554  550                                            
CONECT  554  553  556                                                 
CONECT  555  553                                                      
CONECT  556  554                                                      
CONECT  557  551  558                                                 
CONECT  558  561  557  559                                            
CONECT  559  558  560  560  564                                       
CONECT  560  559  559                                                 
CONECT  561  563  562  558                                            
CONECT  562  561                                                      
CONECT  563  561                                                      
CONECT  564  559  565                                                 
CONECT  565  564  566  568                                            
CONECT  566  567  567  565  570                                       
CONECT  567  566  566                                                 
CONECT  568  565  569                                                 
CONECT  569  568                                                      
CONECT  570  566  571                                                 
CONECT  571  570  572  574                                            
CONECT  572  571  581  573  573                                       
CONECT  573  572  572                                                 
CONECT  574  571  575                                                 
CONECT  575  574  576                                                 
CONECT  576  575  577                                                 
CONECT  577  578  578  576                                            
CONECT  578  580  577  577  579                                       
CONECT  579  578                                                      
CONECT  580  578                                                      
CONECT  581  572  582                                                 
CONECT  582  581  583  585                                            
CONECT  583  586  582  584  584                                       
CONECT  584  583  583                                                 
CONECT  585  582                                                      
CONECT  586  587  583                                                 
CONECT  587  590  588  586                                            
CONECT  588  589  589  587  594                                       
CONECT  589  588  588                                                 
CONECT  590  592  591  587                                            
CONECT  591  593  590                                                 
CONECT  592  590                                                      
CONECT  593  591                                                      
CONECT  594  588  595  600                                            
CONECT  595  596  594  598                                            
CONECT  596  601  597  597  595                                       
CONECT  597  596  596                                                 
CONECT  598  595  599                                                 
CONECT  599  598  600                                                 
CONECT  600  594  599                                                 
CONECT  601  602  596                                                 
CONECT  602  603  605  601                                            
CONECT  603  604  604  610  602                                       
CONECT  604  603  603                                                 
CONECT  605  602  606                                                 
CONECT  606  605  607                                                 
CONECT  607  606  608                                                 
CONECT  608  607  609                                                 
CONECT  609  608                                                      
CONECT  610  611  603                                                 
CONECT  611  612  614  610                                            
CONECT  612  622  613  613  611                                       
CONECT  613  612  612                                                 
CONECT  614  615  611                                                 
CONECT  615  616  616  617  614                                       
CONECT  616  618  615  615                                            
CONECT  617  619  619  615                                            
CONECT  618  620  620  616                                            
CONECT  619  620  617  617                                            
CONECT  620  621  618  618  619                                       
CONECT  621  620                                                      
CONECT  622  623  612                                                 
CONECT  623  624  626  622                                            
CONECT  624  630  625  625  623                                       
CONECT  625  624  624                                                 
CONECT  626  623  627                                                 
CONECT  627  628  628  626  629                                       
CONECT  628  627  627                                                 
CONECT  629  627                                                      
CONECT  630  631  624                                                 
CONECT  631  634  632  630                                            
CONECT  632  633  633  631  638                                       
CONECT  633  632  632                                                 
CONECT  634  635  631                                                 
CONECT  635  637  636  634                                            
CONECT  636  635                                                      
CONECT  637  635                                                      
CONECT  638  632  639                                                 
CONECT  639  638  642  640                                            
CONECT  640  639  641  641  646                                       
CONECT  641  640  640                                                 
CONECT  642  643  639                                                 
CONECT  643  644  644  645  642                                       
CONECT  644  643  643                                                 
CONECT  645  643                                                      
CONECT  646  640  647                                                 
CONECT  647  646  648  650                                            
CONECT  648  658  649  649  647                                       
CONECT  649  648  648                                                 
CONECT  650  647  651                                                 
CONECT  651  650  652  652  653                                       
CONECT  652  651  651  654                                            
CONECT  653  651  655  655                                            
CONECT  654  652  656  656                                            
CONECT  655  653  653  656                                            
CONECT  656  654  654  655  657                                       
CONECT  657  656                                                      
CONECT  658  659  648                                                 
CONECT  659  660  662  658                                            
CONECT  660  665  661  661  659                                       
CONECT  661  660  660                                                 
CONECT  662  663  659  664                                            
CONECT  663  662                                                      
CONECT  664  662                                                      
CONECT  665  666  660                                                 
CONECT  666  669  667  665                                            
CONECT  667  666  668  668  674                                       
CONECT  668  667  667                                                 
CONECT  669  670  666                                                 
CONECT  670  671  669                                                 
CONECT  671  672  670                                                 
CONECT  672  673  671                                                 
CONECT  673  672                                                      
CONECT  674  667  675                                                 
CONECT  675  674  676  678                                            
CONECT  676  675  677  677  683                                       
CONECT  677  676  676                                                 
CONECT  678  675  679                                                 
CONECT  679  680  678                                                 
CONECT  680  681  681  682  679                                       
CONECT  681  680  680                                                 
CONECT  682  680                                                      
CONECT  683  676  684                                                 
CONECT  684  685  683  687                                            
CONECT  685  689  686  686  684                                       
CONECT  686  685  685                                                 
CONECT  687  684  688                                                 
CONECT  688  687                                                      
CONECT  689  690  685                                                 
CONECT  690  693  691  689                                            
CONECT  691  697  692  692  690                                       
CONECT  692  691  691                                                 
CONECT  693  695  694  690                                            
CONECT  694  693  696                                                 
CONECT  695  693                                                      
CONECT  696  694                                                      
CONECT  697  698  691                                                 
CONECT  698  701  697  699                                            
CONECT  699  698  700  700  704                                       
CONECT  700  699  699                                                 
CONECT  701  703  702  698                                            
CONECT  702  701                                                      
CONECT  703  701                                                      
CONECT  704  699  705                                                 
CONECT  705  704  706  708                                            
CONECT  706  712  705  707  707                                       
CONECT  707  706  706                                                 
CONECT  708  705  709                                                 
CONECT  709  710  710  708  711                                       
CONECT  710  709  709                                                 
CONECT  711  709                                                      
CONECT  712  713  706                                                 
CONECT  713  714  716  712                                            
CONECT  714  717  715  715  713                                       
CONECT  715  714  714                                                 
CONECT  716  713                                                      
CONECT  717  718  714                                                 
CONECT  718  721  719  717                                            
CONECT  719  718  720  720  724                                       
CONECT  720  719  719                                                 
CONECT  721  723  722  718                                            
CONECT  722  721                                                      
CONECT  723  721                                                      
CONECT  724  719  725                                                 
CONECT  725  724  728  726                                            
CONECT  726  725  727  727  729                                       
CONECT  727  726  726                                                 
CONECT  728  725                                                      
CONECT  729  726  730                                                 
CONECT  730  729  731  733                                            
CONECT  731  737  732  732  730                                       
CONECT  732  731  731                                                 
CONECT  733  730  734                                                 
CONECT  734  733  736  735                                            
CONECT  735  734                                                      
CONECT  736  734                                                      
CONECT  737  738  731                                                 
CONECT  738  741  739  737                                            
CONECT  739  745  740  740  738                                       
CONECT  740  739  739                                                 
CONECT  741  742  738                                                 
CONECT  742  743  741  744                                            
CONECT  743  742                                                      
CONECT  744  742                                                      
CONECT  745  746  739                                                 
CONECT  746  749  745  747                                            
CONECT  747  746  748  748  754                                       
CONECT  748  747  747                                                 
CONECT  749  750  746                                                 
CONECT  750  751  749                                                 
CONECT  751  752  750                                                 
CONECT  752  753  751                                                 
CONECT  753  752                                                      
CONECT  754  747  755                                                 
CONECT  755  754  756  758                                            
CONECT  756  763  755  757  757                                       
CONECT  757  756  756                                                 
CONECT  758  755  759                                                 
CONECT  759  758  760                                                 
CONECT  760  759  761                                                 
CONECT  761  760  762                                                 
CONECT  762  761                                                      
CONECT  763  764  756                                                 
CONECT  764  765  763  767                                            
CONECT  765  774  766  766  764                                       
CONECT  766  765  765                                                 
CONECT  767  764  768                                                 
CONECT  768  767  770  770  769                                       
CONECT  769  768  771  771                                            
CONECT  770  768  768  772                                            
CONECT  771  769  769  773                                            
CONECT  772  770  773  773                                            
CONECT  773  772  772  771                                            
CONECT  774  775  765                                                 
CONECT  775  776  778  774                                            
CONECT  776  777  777  783  775                                       
CONECT  777  776  776                                                 
CONECT  778  775  779                                                 
CONECT  779  778  780                                                 
CONECT  780  779  782  782  781                                       
CONECT  781  780                                                      
CONECT  782  780  780                                                 
CONECT  783  784  776                                                 
CONECT  784  787  785  783                                            
CONECT  785  786  786  784  791                                       
CONECT  786  785  785                                                 
CONECT  787  784  788                                                 
CONECT  788  787  790  790  789                                       
CONECT  789  788                                                      
CONECT  790  788  788                                                 
CONECT  791  785  792                                                 
CONECT  792  793  791  795                                            
CONECT  793  794  794  802  792                                       
CONECT  794  793  793                                                 
CONECT  795  792  796                                                 
CONECT  796  795  798  798  797                                       
CONECT  797  796  799  799                                            
CONECT  798  796  796  800                                            
CONECT  799  797  797  801                                            
CONECT  800  798  801  801                                            
CONECT  801  800  800  799                                            
CONECT  802  803  793                                                 
CONECT  803  806  802  804                                            
CONECT  804  803  813  805  805                                       
CONECT  805  804  804                                                 
CONECT  806  807  803                                                 
CONECT  807  809  809  808  806                                       
CONECT  808  810  810  807                                            
CONECT  809  811  807  807                                            
CONECT  810  812  808  808                                            
CONECT  811  812  812  809                                            
CONECT  812  811  811  810                                            
CONECT  813  804  814                                                 
CONECT  814  813  815  817                                            
CONECT  815  816  816  814  821                                       
CONECT  816  815  815                                                 
CONECT  817  814  819  818                                            
CONECT  818  817  820                                                 
CONECT  819  817                                                      
CONECT  820  818                                                      
CONECT  821  815  822                                                 
CONECT  822  825  821  823                                            
CONECT  823  822  829  824  824                                       
CONECT  824  823  823                                                 
CONECT  825  826  827  822                                            
CONECT  826  825  828                                                 
CONECT  827  825                                                      
CONECT  828  826                                                      
CONECT  829  835  823  830                                            
CONECT  830  829  833  831                                            
CONECT  831  832  832  830  836                                       
CONECT  832  831  831                                                 
CONECT  833  834  830                                                 
CONECT  834  835  833                                                 
CONECT  835  834  829                                                 
CONECT  836  831  837                                                 
CONECT  837  836  840  838                                            
CONECT  838  837  844  839  839                                       
CONECT  839  838  838                                                 
CONECT  840  837  841                                                 
CONECT  841  840  842                                                 
CONECT  842  843  841                                                 
CONECT  843  842                                                      
CONECT  844  838  845                                                 
CONECT  845  848  844  846                                            
CONECT  846  845  847  847  852                                       
CONECT  847  846  846                                                 
CONECT  848  849  845                                                 
CONECT  849  850  851  848                                            
CONECT  850  849                                                      
CONECT  851  849                                                      
CONECT  852  846  853                                                 
CONECT  853  852  854                                                 
CONECT  854  855  855  853  856                                       
CONECT  855  854  854                                                 
CONECT  856  854  857                                                 
CONECT  857  856  858  860                                            
CONECT  858  857  859  859  864                                       
CONECT  859  858  858                                                 
CONECT  860  857  861                                                 
CONECT  861  860  862  862  863                                       
CONECT  862  861  861                                                 
CONECT  863  861                                                      
CONECT  864  858  865                                                 
CONECT  865  866  864  868                                            
CONECT  866  874  867  867  865                                       
CONECT  867  866  866                                                 
CONECT  868  865  869                                                 
CONECT  869  868  871  871  870                                       
CONECT  870  869  872                                                 
CONECT  871  869  869  873                                            
CONECT  872  870  873  873                                            
CONECT  873  871  872  872                                            
CONECT  874  875  866                                                 
CONECT  875  876  878  874                                            
CONECT  876  877  877  882  875                                       
CONECT  877  876  876                                                 
CONECT  878  875  879                                                 
CONECT  879  878  881  881  880                                       
CONECT  880  879                                                      
CONECT  881  879  879                                                 
CONECT  882  883  876                                                 
CONECT  883  886  884  882                                            
CONECT  884  889  883  885  885                                       
CONECT  885  884  884                                                 
CONECT  886  888  883  887                                            
CONECT  887  886                                                      
CONECT  888  886                                                      
CONECT  889  890  884                                                 
CONECT  890  891  889  893                                            
CONECT  891  892  892  901  890                                       
CONECT  892  891  891                                                 
CONECT  893  890  894                                                 
CONECT  894  895  895  893  896                                       
CONECT  895  897  894  894                                            
CONECT  896  894  898  898                                            
CONECT  897  895  899  899                                            
CONECT  898  899  896  896                                            
CONECT  899  897  897  900  898                                       
CONECT  900  899                                                      
CONECT  901  891  907  902                                            
CONECT  902  901  905  903                                            
CONECT  903  904  904  902  908                                       
CONECT  904  903  903                                                 
CONECT  905  906  902                                                 
CONECT  906  907  905                                                 
CONECT  907  901  906                                                 
CONECT  908  903  909                                                 
CONECT  909  908  910  912                                            
CONECT  910  913  911  911  909                                       
CONECT  911  910  910                                                 
CONECT  912  909                                                      
CONECT  913  914  910                                                 
CONECT  914  915  913  917                                            
CONECT  915  921  916  916  914                                       
CONECT  916  915  915                                                 
CONECT  917  914  918                                                 
CONECT  918  917  919  919  920                                       
CONECT  919  918  918                                                 
CONECT  920  918                                                      
CONECT  921  922  915                                                 
CONECT  922  923  925  921                                            
CONECT  923  924  924  930  922                                       
CONECT  924  923  923                                                 
CONECT  925  922  926                                                 
CONECT  926  925  927                                                 
CONECT  927  928  928  926  929                                       
CONECT  928  927  927                                                 
CONECT  929  927                                                      
CONECT  930  931  923                                                 
CONECT  931  932  934  930                                            
CONECT  932  938  933  933  931                                       
CONECT  933  932  932                                                 
CONECT  934  935  931                                                 
CONECT  935  936  934                                                 
CONECT  936  935  937                                                 
CONECT  937  936                                                      
CONECT  938  939  932                                                 
CONECT  939  940  942  938                                            
CONECT  940  943  941  941  939                                       
CONECT  941  940  940                                                 
CONECT  942  939                                                      
CONECT  943  944  940                                                 
CONECT  944  947  945  943                                            
CONECT  945  946  946  944  951                                       
CONECT  946  945  945                                                 
CONECT  947  949  948  944                                            
CONECT  948  950  947                                                 
CONECT  949  947                                                      
CONECT  950  948                                                      
CONECT  951  945  952                                                 
CONECT  952  951  953  955                                            
CONECT  953  952  954  954  959                                       
CONECT  954  953  953                                                 
CONECT  955  952  956                                                 
CONECT  956  957  957  955  958                                       
CONECT  957  956  956                                                 
CONECT  958  956                                                      
CONECT  959  953  960                                                 
CONECT  960  961  959  963                                            
CONECT  961  965  962  962  960                                       
CONECT  962  961  961                                                 
CONECT  963  960  964                                                 
CONECT  964  963                                                      
CONECT  965  966  961                                                 
CONECT  966  969  967  965                                            
CONECT  967  968  968  966  974                                       
CONECT  968  967  967                                                 
CONECT  969  970  966                                                 
CONECT  970  971  969                                                 
CONECT  971  973  972  972  970                                       
CONECT  972  971  971                                                 
CONECT  973  971                                                      
CONECT  974  967  975                                                 
CONECT  975  974  978  976                                            
CONECT  976  975  977  977  988                                       
CONECT  977  976  976                                                 
CONECT  978  975  979                                                 
CONECT  979  978  980  980  981                                       
CONECT  980  979  979  982                                            
CONECT  981  979  984  983                                            
CONECT  982  980  983  983                                            
CONECT  983  981  982  982  985                                       
CONECT  984  981  986  986                                            
CONECT  985  983  987  987                                            
CONECT  986  984  984  987                                            
CONECT  987  986  985  985                                            
CONECT  988  976  989                                                 
CONECT  989  988  990  992                                            
CONECT  990  996  991  991  989                                       
CONECT  991  990  990                                                 
CONECT  992  989  994  993                                            
CONECT  993  992  995                                                 
CONECT  994  992                                                      
CONECT  995  993                                                      
CONECT  996  997  990                                                 
CONECT  997  998 1000  996                                            
CONECT  998 1007  999  999  997                                       
CONECT  999  998  998                                                 
CONECT 1000  997 1001                                                 
CONECT 1001 1000 1003 1003 1002                                       
CONECT 1002 1001 1004 1004                                            
CONECT 1003 1001 1001 1005                                            
CONECT 1004 1002 1002 1006                                            
CONECT 1005 1003 1006 1006                                            
CONECT 1006 1005 1005 1004                                            
CONECT 1007 1008  998                                                 
CONECT 1008 1011 1009 1007                                            
CONECT 1009 1008 1010 1010 1016                                       
CONECT 1010 1009 1009                                                 
CONECT 1011 1012 1008                                                 
CONECT 1012 1013 1011                                                 
CONECT 1013 1015 1014 1014 1012                                       
CONECT 1014 1013 1013                                                 
CONECT 1015 1013                                                      
CONECT 1016 1009 1017                                                 
CONECT 1017 1016 1018 1020                                            
CONECT 1018 1017 1019 1019 1027                                       
CONECT 1019 1018 1018                                                 
CONECT 1020 1017 1021                                                 
CONECT 1021 1020 1023 1023 1022                                       
CONECT 1022 1021 1024 1024                                            
CONECT 1023 1021 1021 1025                                            
CONECT 1024 1022 1022 1026                                            
CONECT 1025 1023 1026 1026                                            
CONECT 1026 1025 1025 1024                                            
CONECT 1027 1018 1028                                                 
CONECT 1028 1029 1027 1031                                            
CONECT 1029 1032 1030 1030 1028                                       
CONECT 1030 1029 1029                                                 
CONECT 1031 1028                                                      
CONECT 1032 1033 1029                                                 
CONECT 1033 1036 1034 1032                                            
CONECT 1034 1035 1035 1037 1033                                       
CONECT 1035 1034 1034                                                 
CONECT 1036 1033                                                      
CONECT 1037 1038 1034                                                 
CONECT 1038 1041 1037 1039                                            
CONECT 1039 1038 1040 1040 1046                                       
CONECT 1040 1039 1039                                                 
CONECT 1041 1042 1038                                                 
CONECT 1042 1043 1041                                                 
CONECT 1043 1044 1044 1042 1045                                       
CONECT 1044 1043 1043                                                 
CONECT 1045 1043                                                      
CONECT 1046 1039 1047                                                 
CONECT 1047 1046 1048 1050                                            
CONECT 1048 1047 1055 1049 1049                                       
CONECT 1049 1048 1048                                                 
CONECT 1050 1047 1051                                                 
CONECT 1051 1052 1050                                                 
CONECT 1052 1054 1051 1053 1053                                       
CONECT 1053 1052 1052                                                 
CONECT 1054 1052                                                      
CONECT 1055 1048 1056                                                 
CONECT 1056 1057 1055 1059                                            
CONECT 1057 1066 1058 1058 1056                                       
CONECT 1058 1057 1057                                                 
CONECT 1059 1056 1060                                                 
CONECT 1060 1059 1062 1062 1061                                       
CONECT 1061 1060 1063 1063                                            
CONECT 1062 1060 1060 1064                                            
CONECT 1063 1061 1061 1065                                            
CONECT 1064 1062 1065 1065                                            
CONECT 1065 1064 1064 1063                                            
CONECT 1066 1067 1057                                                 
CONECT 1067 1070 1068 1066                                            
CONECT 1068 1069 1069 1067 1071                                       
CONECT 1069 1068 1068                                                 
CONECT 1070 1067                                                      
CONECT 1071 1068 1072 1077                                            
CONECT 1072 1071 1073 1075                                            
CONECT 1073 1072 1074 1074 1078                                       
CONECT 1074 1073 1073                                                 
CONECT 1075 1072 1076                                                 
CONECT 1076 1077 1075                                                 
CONECT 1077 1071 1076                                                 
CONECT 1078 1073 1079                                                 
CONECT 1079 1080 1078 1082                                            
CONECT 1080 1089 1081 1081 1079                                       
CONECT 1081 1080 1080                                                 
CONECT 1082 1079 1083                                                 
CONECT 1083 1082 1084 1084 1085                                       
CONECT 1084 1083 1083 1086                                            
CONECT 1085 1083 1087 1087                                            
CONECT 1086 1084 1088 1088                                            
CONECT 1087 1085 1085 1088                                            
CONECT 1088 1086 1086 1087                                            
CONECT 1089 1090 1080                                                 
CONECT 1090 1091 1093 1089                                            
CONECT 1091 1092 1092 1097 1090                                       
CONECT 1092 1091 1091                                                 
CONECT 1093 1090 1094                                                 
CONECT 1094 1093 1095 1096                                            
CONECT 1095 1094                                                      
CONECT 1096 1094                                                      
CONECT 1097 1098 1091                                                 
CONECT 1098 1099 1101 1097                                            
CONECT 1099 1103 1100 1100 1098                                       
CONECT 1100 1099 1099                                                 
CONECT 1101 1102 1098                                                 
CONECT 1102 1101                                                      
CONECT 1103 1104 1099                                                 
CONECT 1104 1107 1105 1103                                            
CONECT 1105 1112 1104 1106 1106                                       
CONECT 1106 1105 1105                                                 
CONECT 1107 1108 1104                                                 
CONECT 1108 1109 1107                                                 
CONECT 1109 1108 1111 1110 1110                                       
CONECT 1110 1109 1109                                                 
CONECT 1111 1109                                                      
CONECT 1112 1113 1105                                                 
CONECT 1113 1116 1112 1114                                            
CONECT 1114 1113 1115 1115 1120                                       
CONECT 1115 1114 1114                                                 
CONECT 1116 1117 1113                                                 
CONECT 1117 1118 1118 1119 1116                                       
CONECT 1118 1117 1117                                                 
CONECT 1119 1117                                                      
CONECT 1120 1114 1121                                                 
CONECT 1121 1120 1122 1124                                            
CONECT 1122 1125 1121 1123 1123                                       
CONECT 1123 1122 1122                                                 
CONECT 1124 1121                                                      
CONECT 1125 1126 1122                                                 
CONECT 1126 1127 1129 1125                                            
CONECT 1127 1133 1128 1128 1126                                       
CONECT 1128 1127 1127                                                 
CONECT 1129 1131 1126 1130                                            
CONECT 1130 1129 1132                                                 
CONECT 1131 1129                                                      
CONECT 1132 1130                                                      
CONECT 1133 1134 1127                                                 
CONECT 1134 1137 1133 1135                                            
CONECT 1135 1134 1136 1136 1142                                       
CONECT 1136 1135 1135                                                 
CONECT 1137 1138 1134                                                 
CONECT 1138 1139 1137                                                 
CONECT 1139 1140 1140 1141 1138                                       
CONECT 1140 1139 1139                                                 
CONECT 1141 1139                                                      
CONECT 1142 1135 1143                                                 
CONECT 1143 1142 1146 1144                                            
CONECT 1144 1143 1145 1145 1148                                       
CONECT 1145 1144 1144                                                 
CONECT 1146 1143 1147                                                 
CONECT 1147 1146                                                      
CONECT 1148 1144 1149                                                 
CONECT 1149 1148 1150 1152                                            
CONECT 1150 1159 1149 1151 1151                                       
CONECT 1151 1150 1150                                                 
CONECT 1152 1149 1153                                                 
CONECT 1153 1152 1154 1154 1155                                       
CONECT 1154 1153 1153 1156                                            
CONECT 1155 1153 1157 1157                                            
CONECT 1156 1154 1158 1158                                            
CONECT 1157 1155 1155 1158                                            
CONECT 1158 1156 1156 1157                                            
CONECT 1159 1160 1150                                                 
CONECT 1160 1163 1161 1159                                            
CONECT 1161 1168 1162 1162 1160                                       
CONECT 1162 1161 1161                                                 
CONECT 1163 1164 1160                                                 
CONECT 1164 1165 1163                                                 
CONECT 1165 1166 1164                                                 
CONECT 1166 1167 1165                                                 
CONECT 1167 1166                                                      
CONECT 1168 1169 1161                                                 
CONECT 1169 1172 1168 1170                                            
CONECT 1170 1169 1171 1171 1178                                       
CONECT 1171 1170 1170                                                 
CONECT 1172 1173 1169                                                 
CONECT 1173 1174 1174 1172 1175                                       
CONECT 1174 1176 1173 1173                                            
CONECT 1175 1173 1177                                                 
CONECT 1176 1174 1177 1177                                            
CONECT 1177 1176 1176 1175                                            
CONECT 1178 1170 1179                                                 
CONECT 1179 1178 1180                                                 
CONECT 1180 1179 1182 1181 1181                                       
CONECT 1181 1180 1180                                                 
CONECT 1182 1180 1183                                                 
CONECT 1183 1182 1184                                                 
CONECT 1184 1186 1183 1185 1185                                       
CONECT 1185 1184 1184                                                 
CONECT 1186 1187 1184                                                 
CONECT 1187 1188 1190 1186                                            
CONECT 1188 1189 1189 1198 1187                                       
CONECT 1189 1188 1188                                                 
CONECT 1190 1191 1187                                                 
CONECT 1191 1193 1193 1192 1190                                       
CONECT 1192 1194 1194 1191                                            
CONECT 1193 1195 1191 1191                                            
CONECT 1194 1196 1192 1192                                            
CONECT 1195 1196 1196 1193                                            
CONECT 1196 1197 1195 1195 1194                                       
CONECT 1197 1196                                                      
CONECT 1198 1199 1188                                                 
CONECT 1199 1202 1200 1198                                            
CONECT 1200 1210 1199 1201 1201                                       
CONECT 1201 1200 1200                                                 
CONECT 1202 1199 1203                                                 
CONECT 1203 1202 1205 1205 1204                                       
CONECT 1204 1203 1206 1206                                            
CONECT 1205 1203 1203 1207                                            
CONECT 1206 1204 1204 1208                                            
CONECT 1207 1205 1208 1208                                            
CONECT 1208 1207 1207 1206 1209                                       
CONECT 1209 1208                                                      
CONECT 1210 1211 1200                                                 
CONECT 1211 1214 1212 1210                                            
CONECT 1212 1213 1213 1211 1217                                       
CONECT 1213 1212 1212                                                 
CONECT 1214 1215 1216 1211                                            
CONECT 1215 1214                                                      
CONECT 1216 1214                                                      
CONECT 1217 1212 1218                                                 
CONECT 1218 1219 1217 1221                                            
CONECT 1219 1225 1218 1220 1220                                       
CONECT 1220 1219 1219                                                 
CONECT 1221 1218 1222                                                 
CONECT 1222 1221 1223                                                 
CONECT 1223 1222 1224                                                 
CONECT 1224 1223                                                      
CONECT 1225 1231 1226 1219                                            
CONECT 1226 1229 1225 1227                                            
CONECT 1227 1226 1228 1228 1232                                       
CONECT 1228 1227 1227                                                 
CONECT 1229 1230 1226                                                 
CONECT 1230 1231 1229                                                 
CONECT 1231 1230 1225                                                 
CONECT 1232 1227 1233                                                 
CONECT 1233 1232 1234 1236                                            
CONECT 1234 1235 1235 1243 1233                                       
CONECT 1235 1234 1234                                                 
CONECT 1236 1233 1237                                                 
CONECT 1237 1236 1239 1239 1238                                       
CONECT 1238 1237 1240 1240                                            
CONECT 1239 1237 1237 1241                                            
CONECT 1240 1238 1238 1242                                            
CONECT 1241 1239 1242 1242                                            
CONECT 1242 1241 1241 1240                                            
CONECT 1243 1244 1234 1249                                            
CONECT 1244 1245 1243 1247                                            
CONECT 1245 1250 1244 1246 1246                                       
CONECT 1246 1245 1245                                                 
CONECT 1247 1244 1248                                                 
CONECT 1248 1247 1249                                                 
CONECT 1249 1243 1248                                                 
CONECT 1250 1251 1245                                                 
CONECT 1251 1254 1250 1252                                            
CONECT 1252 1251 1255 1253 1253                                       
CONECT 1253 1252 1252                                                 
CONECT 1254 1251                                                      
CONECT 1255 1252 1256                                                 
CONECT 1256 1255 1259 1257                                            
CONECT 1257 1256 1265 1258 1258                                       
CONECT 1258 1257 1257                                                 
CONECT 1259 1256 1260                                                 
CONECT 1260 1261 1261 1259 1262                                       
CONECT 1261 1260 1260 1263                                            
CONECT 1262 1260 1264                                                 
CONECT 1263 1261 1264 1264                                            
CONECT 1264 1263 1263 1262                                            
CONECT 1265 1257 1266                                                 
CONECT 1266 1265 1267 1269                                            
CONECT 1267 1273 1266 1268 1268                                       
CONECT 1268 1267 1267                                                 
CONECT 1269 1266 1270                                                 
CONECT 1270 1269 1271 1272                                            
CONECT 1271 1270                                                      
CONECT 1272 1270                                                      
CONECT 1273 1274 1267                                                 
CONECT 1274 1273 1275                                                 
CONECT 1275 1277 1274 1276 1276                                       
CONECT 1276 1275 1275                                                 
CONECT 1277 1278 1275                                                 
CONECT 1278 1279 1281 1277                                            
CONECT 1279 1280 1280 1285 1278                                       
CONECT 1280 1279 1279                                                 
CONECT 1281 1283 1278 1282                                            
CONECT 1282 1281 1284                                                 
CONECT 1283 1281                                                      
CONECT 1284 1282                                                      
CONECT 1285 1286 1279                                                 
CONECT 1286 1287 1285 1289                                            
CONECT 1287 1288 1288 1294 1286                                       
CONECT 1288 1287 1287                                                 
CONECT 1289 1286 1290                                                 
CONECT 1290 1291 1289                                                 
CONECT 1291 1292 1290                                                 
CONECT 1292 1293 1291                                                 
CONECT 1293 1292                                                      
CONECT 1294 1295 1287                                                 
CONECT 1295 1296 1298 1294                                            
CONECT 1296 1301 1295 1297 1297                                       
CONECT 1297 1296 1296                                                 
CONECT 1298 1295 1299 1300                                            
CONECT 1299 1298                                                      
CONECT 1300 1298                                                      
CONECT 1301 1307 1302 1296                                            
CONECT 1302 1305 1301 1303                                            
CONECT 1303 1302 1304 1304 1308                                       
CONECT 1304 1303 1303                                                 
CONECT 1305 1306 1302                                                 
CONECT 1306 1305 1307                                                 
CONECT 1307 1306 1301                                                 
CONECT 1308 1303 1309                                                 
CONECT 1309 1308 1310 1312                                            
CONECT 1310 1311 1311 1309 1316                                       
CONECT 1311 1310 1310                                                 
CONECT 1312 1309 1313                                                 
CONECT 1313 1312 1314 1315                                            
CONECT 1314 1313                                                      
CONECT 1315 1313                                                      
CONECT 1316 1310 1317                                                 
CONECT 1317 1320 1316 1318                                            
CONECT 1318 1317 1324 1319 1319                                       
CONECT 1319 1318 1318                                                 
CONECT 1320 1321 1317                                                 
CONECT 1321 1322 1322 1323 1320                                       
CONECT 1322 1321 1321                                                 
CONECT 1323 1321                                                      
CONECT 1324 1318 1325                                                 
CONECT 1325 1324 1326 1328                                            
CONECT 1326 1327 1327 1325 1329                                       
CONECT 1327 1326 1326                                                 
CONECT 1328 1325                                                      
CONECT 1329 1326 1330                                                 
CONECT 1330 1333 1329 1331                                            
CONECT 1331 1330 1336 1332 1332                                       
CONECT 1332 1331 1331                                                 
CONECT 1333 1335 1334 1330                                            
CONECT 1334 1333                                                      
CONECT 1335 1333                                                      
CONECT 1336 1331 1337                                                 
CONECT 1337 1336 1338 1340                                            
CONECT 1338 1339 1339 1337 1343                                       
CONECT 1339 1338 1338                                                 
CONECT 1340 1337 1342 1341                                            
CONECT 1341 1340                                                      
CONECT 1342 1340                                                      
CONECT 1343 1338 1344                                                 
CONECT 1344 1343 1347 1345                                            
CONECT 1345 1344 1351 1346 1346                                       
CONECT 1346 1345 1345                                                 
CONECT 1347 1348 1344                                                 
CONECT 1348 1350 1349 1347                                            
CONECT 1349 1348                                                      
CONECT 1350 1348                                                      
CONECT 1351 1345 1352                                                 
CONECT 1352 1355 1351 1353                                            
CONECT 1353 1352 1354 1354 1359                                       
CONECT 1354 1353 1353                                                 
CONECT 1355 1356 1352                                                 
CONECT 1356 1358 1355 1357 1357                                       
CONECT 1357 1356 1356                                                 
CONECT 1358 1356                                                      
CONECT 1359 1353 1360                                                 
CONECT 1360 1359 1361 1363                                            
CONECT 1361 1360 1366 1362 1362                                       
CONECT 1362 1361 1361                                                 
CONECT 1363 1360 1365 1364                                            
CONECT 1364 1363                                                      
CONECT 1365 1363                                                      
CONECT 1366 1361 1367                                                 
CONECT 1367 1368 1366 1370                                            
CONECT 1368 1373 1369 1369 1367                                       
CONECT 1369 1368 1368                                                 
CONECT 1370 1367 1371 1372                                            
CONECT 1371 1370                                                      
CONECT 1372 1370                                                      
CONECT 1373 1374 1368                                                 
CONECT 1374 1377 1375 1373                                            
CONECT 1375 1374 1376 1376 1381                                       
CONECT 1376 1375 1375                                                 
CONECT 1377 1378 1374                                                 
CONECT 1378 1379 1380 1377                                            
CONECT 1379 1378                                                      
CONECT 1380 1378                                                      
CONECT 1381 1375 1382                                                 
CONECT 1382 1381 1385 1383                                            
CONECT 1383 1382 1393 1384 1384                                       
CONECT 1384 1383 1383                                                 
CONECT 1385 1386 1382                                                 
CONECT 1386 1387 1387 1388 1385                                       
CONECT 1387 1389 1386 1386                                            
CONECT 1388 1390 1390 1386                                            
CONECT 1389 1391 1391 1387                                            
CONECT 1390 1391 1388 1388                                            
CONECT 1391 1392 1389 1389 1390                                       
CONECT 1392 1391                                                      
CONECT 1393 1383 1394                                                 
CONECT 1394 1393 1395 1397                                            
CONECT 1395 1396 1396 1394 1405                                       
CONECT 1396 1395 1395                                                 
CONECT 1397 1394 1398                                                 
CONECT 1398 1397 1399 1399 1400                                       
CONECT 1399 1398 1398 1401                                            
CONECT 1400 1398 1402 1402                                            
CONECT 1401 1399 1403 1403                                            
CONECT 1402 1400 1400 1403                                            
CONECT 1403 1401 1401 1402 1404                                       
CONECT 1404 1403                                                      
CONECT 1405 1395 1406                                                 
CONECT 1406 1405 1407 1409                                            
CONECT 1407 1406 1413 1408 1408                                       
CONECT 1408 1407 1407                                                 
CONECT 1409 1406 1410                                                 
CONECT 1410 1409 1411 1411 1412                                       
CONECT 1411 1410 1410                                                 
CONECT 1412 1410                                                      
CONECT 1413 1407 1414                                                 
CONECT 1414 1415 1413 1417                                            
CONECT 1415 1425 1416 1416 1414                                       
CONECT 1416 1415 1415                                                 
CONECT 1417 1414 1418                                                 
CONECT 1418 1417 1420 1420 1419                                       
CONECT 1419 1418 1421 1421                                            
CONECT 1420 1418 1418 1422                                            
CONECT 1421 1419 1419 1423                                            
CONECT 1422 1420 1423 1423                                            
CONECT 1423 1422 1422 1421 1424                                       
CONECT 1424 1423                                                      
CONECT 1425 1426 1415                                                 
CONECT 1426 1429 1427 1425                                            
CONECT 1427 1428 1428 1433 1426                                       
CONECT 1428 1427 1427                                                 
CONECT 1429 1430 1426                                                 
CONECT 1430 1432 1431 1431 1429                                       
CONECT 1431 1430 1430                                                 
CONECT 1432 1430                                                      
CONECT 1433 1434 1427                                                 
CONECT 1434 1435 1437 1433                                            
CONECT 1435 1442 1436 1436 1434                                       
CONECT 1436 1435 1435                                                 
CONECT 1437 1434 1438                                                 
CONECT 1438 1437 1439                                                 
CONECT 1439 1438 1440                                                 
CONECT 1440 1439 1441                                                 
CONECT 1441 1440                                                      
CONECT 1442 1443 1435                                                 
CONECT 1443 1444 1446 1442                                            
CONECT 1444 1445 1445 1443 1451                                       
CONECT 1445 1444 1444                                                 
CONECT 1446 1447 1443                                                 
CONECT 1447 1448 1446                                                 
CONECT 1448 1449 1449 1450 1447                                       
CONECT 1449 1448 1448                                                 
CONECT 1450 1448                                                      
CONECT 1451 1444 1452                                                 
CONECT 1452 1455 1451 1453                                            
CONECT 1453 1452 1454 1454 1458                                       
CONECT 1454 1453 1453                                                 
CONECT 1455 1457 1452 1456                                            
CONECT 1456 1455                                                      
CONECT 1457 1455                                                      
CONECT 1458 1453 1459                                                 
CONECT 1459 1458 1460 1462                                            
CONECT 1460 1466 1461 1461 1459                                       
CONECT 1461 1460 1460                                                 
CONECT 1462 1459 1463                                                 
CONECT 1463 1462 1464                                                 
CONECT 1464 1463 1465                                                 
CONECT 1465 1464                                                      
CONECT 1466 1467 1460                                                 
CONECT 1467 1468 1470 1466                                            
CONECT 1468 1469 1469 1474 1467                                       
CONECT 1469 1468 1468                                                 
CONECT 1470 1467 1471                                                 
CONECT 1471 1470 1473 1473 1472                                       
CONECT 1472 1471                                                      
CONECT 1473 1471 1471                                                 
CONECT 1474 1475 1468                                                 
CONECT 1475 1478 1476 1474                                            
CONECT 1476 1480 1475 1477 1477                                       
CONECT 1477 1476 1476                                                 
CONECT 1478 1479 1475                                                 
CONECT 1479 1478                                                      
CONECT 1480 1481 1476                                                 
CONECT 1481 1484 1482 1480                                            
CONECT 1482 1487 1481 1483 1483                                       
CONECT 1483 1482 1482                                                 
CONECT 1484 1485 1486 1481                                            
CONECT 1485 1484                                                      
CONECT 1486 1484                                                      
CONECT 1487 1488 1482                                                 
CONECT 1488 1491 1489 1487                                            
CONECT 1489 1490 1490 1488 1495                                       
CONECT 1490 1489 1489                                                 
CONECT 1491 1492 1488                                                 
CONECT 1492 1494 1494 1491 1493                                       
CONECT 1493 1492                                                      
CONECT 1494 1492 1492                                                 
CONECT 1495 1489 1496 1501                                            
CONECT 1496 1497 1495 1499                                            
CONECT 1497 1502 1498 1498 1496                                       
CONECT 1498 1497 1497                                                 
CONECT 1499 1496 1500                                                 
CONECT 1500 1499 1501                                                 
CONECT 1501 1495 1500                                                 
CONECT 1502 1503 1497                                                 
CONECT 1503 1504 1506 1502                                            
CONECT 1504 1505 1505 1510 1503                                       
CONECT 1505 1504 1504                                                 
CONECT 1506 1503 1507                                                 
CONECT 1507 1509 1506 1508                                            
CONECT 1508 1507                                                      
CONECT 1509 1507                                                      
CONECT 1510 1511 1504                                                 
CONECT 1511 1510 1512                                                 
CONECT 1512 1511 1513 1513 1514                                       
CONECT 1513 1512 1512                                                 
CONECT 1514 1512 1515                                                 
CONECT 1515 1514 1516 1518                                            
CONECT 1516 1515 1517 1517 1523                                       
CONECT 1517 1516 1516                                                 
CONECT 1518 1515 1519                                                 
CONECT 1519 1518 1520                                                 
CONECT 1520 1519 1521 1521 1522                                       
CONECT 1521 1520 1520                                                 
CONECT 1522 1520                                                      
CONECT 1523 1516 1524                                                 
CONECT 1524 1525 1523 1527                                            
CONECT 1525 1534 1526 1526 1524                                       
CONECT 1526 1525 1525                                                 
CONECT 1527 1524 1528                                                 
CONECT 1528 1527 1530 1530 1529                                       
CONECT 1529 1528 1531 1531                                            
CONECT 1530 1528 1528 1532                                            
CONECT 1531 1529 1529 1533                                            
CONECT 1532 1530 1533 1533                                            
CONECT 1533 1532 1532 1531                                            
CONECT 1534 1535 1525                                                 
CONECT 1535 1538 1536 1534                                            
CONECT 1536 1537 1537 1543 1535                                       
CONECT 1537 1536 1536                                                 
CONECT 1538 1539 1535                                                 
CONECT 1539 1540 1538                                                 
CONECT 1540 1541 1541 1539 1542                                       
CONECT 1541 1540 1540                                                 
CONECT 1542 1540                                                      
CONECT 1543 1536 1544                                                 
CONECT 1544 1543 1547 1545                                            
CONECT 1545 1544 1546 1546 1557                                       
CONECT 1546 1545 1545                                                 
CONECT 1547 1544 1548                                                 
CONECT 1548 1549 1549 1547 1550                                       
CONECT 1549 1551 1548 1548                                            
CONECT 1550 1548 1552 1553                                            
CONECT 1551 1549 1552 1552                                            
CONECT 1552 1551 1551 1550 1554                                       
CONECT 1553 1550 1555 1555                                            
CONECT 1554 1552 1556 1556                                            
CONECT 1555 1553 1553 1556                                            
CONECT 1556 1554 1554 1555                                            
CONECT 1557 1545 1558                                                 
CONECT 1558 1557 1559 1561                                            
CONECT 1559 1568 1560 1560 1558                                       
CONECT 1560 1559 1559                                                 
CONECT 1561 1558 1562                                                 
CONECT 1562 1561 1564 1564 1563                                       
CONECT 1563 1562 1565 1565                                            
CONECT 1564 1562 1562 1566                                            
CONECT 1565 1563 1563 1567                                            
CONECT 1566 1564 1567 1567                                            
CONECT 1567 1566 1566 1565                                            
CONECT 1568 1569 1559                                                 
CONECT 1569 1570 1572 1568                                            
CONECT 1570 1577 1571 1571 1569                                       
CONECT 1571 1570 1570                                                 
CONECT 1572 1573 1569                                                 
CONECT 1573 1574 1572                                                 
CONECT 1574 1575 1573                                                 
CONECT 1575 1576 1574                                                 
CONECT 1576 1575                                                      
CONECT 1577 1578 1570                                                 
CONECT 1578 1581 1579 1577                                            
CONECT 1579 1580 1580 1578 1584                                       
CONECT 1580 1579 1579                                                 
CONECT 1581 1583 1582 1578                                            
CONECT 1582 1581                                                      
CONECT 1583 1581                                                      
CONECT 1584 1579 1585                                                 
CONECT 1585 1584 1586 1588                                            
CONECT 1586 1585 1587 1587 1591                                       
CONECT 1587 1586 1586                                                 
CONECT 1588 1585 1590 1589                                            
CONECT 1589 1588                                                      
CONECT 1590 1588                                                      
CONECT 1591 1586 1592                                                 
CONECT 1592 1593 1591 1595                                            
CONECT 1593 1599 1594 1594 1592                                       
CONECT 1594 1593 1593                                                 
CONECT 1595 1592 1596                                                 
CONECT 1596 1595 1597                                                 
CONECT 1597 1596 1598                                                 
CONECT 1598 1597                                                      
CONECT 1599 1600 1593                                                 
CONECT 1600 1601 1603 1599                                            
CONECT 1601 1607 1602 1602 1600                                       
CONECT 1602 1601 1601                                                 
CONECT 1603 1604 1600                                                 
CONECT 1604 1603 1606 1606 1605                                       
CONECT 1605 1604                                                      
CONECT 1606 1604 1604                                                 
CONECT 1607 1608 1601                                                 
CONECT 1608 1609 1607                                                 
CONECT 1609 1608 1610 1610 1611                                       
CONECT 1610 1609 1609                                                 
CONECT 1611 1609 1612                                                 
CONECT 1612 1611 1613 1615                                            
CONECT 1613 1614 1614 1612 1623                                       
CONECT 1614 1613 1613                                                 
CONECT 1615 1612 1616                                                 
CONECT 1616 1617 1617 1615 1618                                       
CONECT 1617 1619 1616 1616                                            
CONECT 1618 1616 1620 1620                                            
CONECT 1619 1617 1621 1621                                            
CONECT 1620 1621 1618 1618                                            
CONECT 1621 1619 1619 1622 1620                                       
CONECT 1622 1621                                                      
CONECT 1623 1613 1624                                                 
CONECT 1624 1625 1623 1627                                            
CONECT 1625 1634 1626 1626 1624                                       
CONECT 1626 1625 1625                                                 
CONECT 1627 1624 1628                                                 
CONECT 1628 1627 1629                                                 
CONECT 1629 1628 1630                                                 
CONECT 1630 1629 1631 1631                                            
CONECT 1631 1632 1630 1630 1633                                       
CONECT 1632 1631                                                      
CONECT 1633 1631                                                      
CONECT 1634 1635 1625                                                 
CONECT 1635 1638 1636 1634                                            
CONECT 1636 1637 1637 1635 1643                                       
CONECT 1637 1636 1636                                                 
CONECT 1638 1639 1635                                                 
CONECT 1639 1640 1638                                                 
CONECT 1640 1641 1639                                                 
CONECT 1641 1642 1640                                                 
CONECT 1642 1641                                                      
CONECT 1643 1636 1644                                                 
CONECT 1644 1647 1643 1645                                            
CONECT 1645 1644 1646 1646 1650                                       
CONECT 1646 1645 1645                                                 
CONECT 1647 1649 1644 1648                                            
CONECT 1648 1647                                                      
CONECT 1649 1647                                                      
CONECT 1650 1645 1651                                                 
CONECT 1651 1650 1652                                                 
CONECT 1652 1651 1654 1653 1653                                       
CONECT 1653 1652 1652                                                 
CONECT 1654 1652 1655                                                 
CONECT 1655 1654 1658 1656                                            
CONECT 1656 1655 1657 1657 1663                                       
CONECT 1657 1656 1656                                                 
CONECT 1658 1659 1655                                                 
CONECT 1659 1660 1658                                                 
CONECT 1660 1662 1661 1661 1659                                       
CONECT 1661 1660 1660                                                 
CONECT 1662 1660                                                      
CONECT 1663 1656 1664                                                 
CONECT 1664 1663 1665 1667                                            
CONECT 1665 1666 1666 1664 1674                                       
CONECT 1666 1665 1665                                                 
CONECT 1667 1664 1668                                                 
CONECT 1668 1667 1669                                                 
CONECT 1669 1668 1670                                                 
CONECT 1670 1669 1671 1671                                            
CONECT 1671 1670 1670 1673 1672                                       
CONECT 1672 1671                                                      
CONECT 1673 1671                                                      
CONECT 1674 1665 1675                                                 
CONECT 1675 1678 1674 1676                                            
CONECT 1676 1675 1679 1677 1677                                       
CONECT 1677 1676 1676                                                 
CONECT 1678 1675                                                      
CONECT 1679 1676 1680                                                 
CONECT 1680 1679 1681 1683                                            
CONECT 1681 1682 1682 1680 1687                                       
CONECT 1682 1681 1681                                                 
CONECT 1683 1680 1684 1685                                            
CONECT 1684 1683 1686                                                 
CONECT 1685 1683                                                      
CONECT 1686 1684                                                      
CONECT 1687 1681 1688                                                 
CONECT 1688 1691 1687 1689                                            
CONECT 1689 1688 1694 1690 1690                                       
CONECT 1690 1689 1689                                                 
CONECT 1691 1693 1692 1688                                            
CONECT 1692 1691                                                      
CONECT 1693 1691                                                      
CONECT 1694 1689 1695                                                 
CONECT 1695 1694 1696 1698                                            
CONECT 1696 1697 1697 1695 1700                                       
CONECT 1697 1696 1696                                                 
CONECT 1698 1695 1699                                                 
CONECT 1699 1698                                                      
CONECT 1700 1696 1701                                                 
CONECT 1701 1704 1700 1702                                            
CONECT 1702 1701 1708 1703 1703                                       
CONECT 1703 1702 1702                                                 
CONECT 1704 1701 1705                                                 
CONECT 1705 1704 1706                                                 
CONECT 1706 1707 1705                                                 
CONECT 1707 1706                                                      
CONECT 1708 1702 1709                                                 
CONECT 1709 1708 1712 1710                                            
CONECT 1710 1709 1718 1711 1711                                       
CONECT 1711 1710 1710                                                 
CONECT 1712 1709 1713                                                 
CONECT 1713 1712 1715 1715 1714                                       
CONECT 1714 1713 1716                                                 
CONECT 1715 1713 1713 1717                                            
CONECT 1716 1714 1717 1717                                            
CONECT 1717 1715 1716 1716                                            
CONECT 1718 1710 1719                                                 
CONECT 1719 1718 1720 1722                                            
CONECT 1720 1721 1721 1719 1726                                       
CONECT 1721 1720 1720                                                 
CONECT 1722 1719 1723 1724                                            
CONECT 1723 1722 1725                                                 
CONECT 1724 1722                                                      
CONECT 1725 1723                                                      
CONECT 1726 1720 1727                                                 
CONECT 1727 1728 1726 1730                                            
CONECT 1728 1732 1727 1729 1729                                       
CONECT 1729 1728 1728                                                 
CONECT 1730 1727 1731                                                 
CONECT 1731 2030 1730                                                 
CONECT 1732 1738 1733 1728                                            
CONECT 1733 1736 1732 1734                                            
CONECT 1734 1733 1739 1735 1735                                       
CONECT 1735 1734 1734                                                 
CONECT 1736 1737 1733                                                 
CONECT 1737 1738 1736                                                 
CONECT 1738 1737 1732                                                 
CONECT 1739 1734 1740                                                 
CONECT 1740 1739 1741                                                 
CONECT 1741 1740 1742 1742 1743                                       
CONECT 1742 1741 1741                                                 
CONECT 1743 1741 1744                                                 
CONECT 1744 1743 1745 1747                                            
CONECT 1745 1744 1746 1746 1750                                       
CONECT 1746 1745 1745                                                 
CONECT 1747 1744 1748 1749                                            
CONECT 1748 1747                                                      
CONECT 1749 1747                                                      
CONECT 1750 1745 1751                                                 
CONECT 1751 1750 1754 1752                                            
CONECT 1752 1751 1753 1753 1755                                       
CONECT 1753 1752 1752                                                 
CONECT 1754 1751                                                      
CONECT 1755 1752 1756                                                 
CONECT 1756 1755 1759 1757                                            
CONECT 1757 1756 1764 1758 1758                                       
CONECT 1758 1757 1757                                                 
CONECT 1759 1760 1756                                                 
CONECT 1760 1761 1759                                                 
CONECT 1761 1763 1763 1762 1760                                       
CONECT 1762 1761                                                      
CONECT 1763 1761 1761                                                 
CONECT 1764 1757 1765                                                 
CONECT 1765 1764 1768 1766                                            
CONECT 1766 1765 1775 1767 1767                                       
CONECT 1767 1766 1766                                                 
CONECT 1768 1765 1769                                                 
CONECT 1769 1768 1770                                                 
CONECT 1770 1771 1769                                                 
CONECT 1771 1772 1772 1770                                            
CONECT 1772 1774 1773 1771 1771                                       
CONECT 1773 1772                                                      
CONECT 1774 1772                                                      
CONECT 1775 1766 1776                                                 
CONECT 1776 1775 1777 1779                                            
CONECT 1777 1786 1776 1778 1778                                       
CONECT 1778 1777 1777                                                 
CONECT 1779 1776 1780                                                 
CONECT 1780 1782 1782 1779 1781                                       
CONECT 1781 1780 1783 1783                                            
CONECT 1782 1784 1780 1780                                            
CONECT 1783 1785 1781 1781                                            
CONECT 1784 1782 1785 1785                                            
CONECT 1785 1784 1784 1783                                            
CONECT 1786 1787 1777                                                 
CONECT 1787 1788 1790 1786                                            
CONECT 1788 1794 1789 1789 1787                                       
CONECT 1789 1788 1788                                                 
CONECT 1790 1787 1791                                                 
CONECT 1791 1790 1793 1792 1792                                       
CONECT 1792 1791 1791                                                 
CONECT 1793 1791                                                      
CONECT 1794 1795 1788                                                 
CONECT 1795 1796 1798 1794                                            
CONECT 1796 1806 1797 1797 1795                                       
CONECT 1797 1796 1796                                                 
CONECT 1798 1795 1799                                                 
CONECT 1799 1801 1801 1798 1800                                       
CONECT 1800 1799 1802 1802                                            
CONECT 1801 1803 1799 1799                                            
CONECT 1802 1804 1800 1800                                            
CONECT 1803 1801 1804 1804                                            
CONECT 1804 1803 1803 1805 1802                                       
CONECT 1805 1804                                                      
CONECT 1806 1807 1796                                                 
CONECT 1807 1808 1810 1806                                            
CONECT 1808 1812 1809 1809 1807                                       
CONECT 1809 1808 1808                                                 
CONECT 1810 1807 1811                                                 
CONECT 1811 1810                                                      
CONECT 1812 1813 1808                                                 
CONECT 1813 1816 1814 1812                                            
CONECT 1814 1820 1815 1815 1813                                       
CONECT 1815 1814 1814                                                 
CONECT 1816 1817 1813                                                 
CONECT 1817 1816 1818 1818 1819                                       
CONECT 1818 1817 1817                                                 
CONECT 1819 1817                                                      
CONECT 1820 1821 1814                                                 
CONECT 1821 1822 1824 1820                                            
CONECT 1822 1829 1823 1823 1821                                       
CONECT 1823 1822 1822                                                 
CONECT 1824 1821 1825                                                 
CONECT 1825 1824 1826                                                 
CONECT 1826 1825 1827 1827 1828                                       
CONECT 1827 1826 1826                                                 
CONECT 1828 1826                                                      
CONECT 1829 1830 1822                                                 
CONECT 1830 1833 1831 1829                                            
CONECT 1831 1837 1830 1832 1832                                       
CONECT 1832 1831 1831                                                 
CONECT 1833 1834 1830                                                 
CONECT 1834 1835 1836 1833                                            
CONECT 1835 1834                                                      
CONECT 1836 1834                                                      
CONECT 1837 1838 1831                                                 
CONECT 1838 1841 1839 1837                                            
CONECT 1839 1840 1840 1838 1849                                       
CONECT 1840 1839 1839                                                 
CONECT 1841 1842 1838                                                 
CONECT 1842 1844 1844 1841 1843                                       
CONECT 1843 1842 1845 1845                                            
CONECT 1844 1846 1842 1842
[truncated: 104,872 more chars]
