# Supplementary material for: Theoretical Study of Sphingomyelinases from Entamoeba histolytica and Trichomonas vaginalis Sheds Light on the Evolution of Enzymes Needed for Survival and Colonization
Source: Pathogens. 2025 Jan 5;14(1):32. doi: 10.3390/pathogens14010032 (PMC11768322; doi:10.3390/pathogens14010032)
Supplement: Supplementary file 1 [file pathogens-14-00032-s001.zip › Supplementary structural Files/4_Smasa6nosignoctermglyco.pdb]

COMPND    2666b59df585dea7 
AUTHOR    GENERATED BY OPEN BABEL 3.1.1
ATOM      1  N   PHE A   1      13.263 -12.751 -11.051  1.00  0.00           N  
ATOM      2  CA  PHE A   1      13.578 -11.358 -10.725  1.00  0.00           C  
ATOM      3  C   PHE A   1      12.962 -10.985  -9.383  1.00  0.00           C  
ATOM      4  O   PHE A   1      12.143 -11.734  -8.838  1.00  0.00           O  
ATOM      5  CB  PHE A   1      13.100 -10.413 -11.828  1.00  0.00           C  
ATOM      6  CG  PHE A   1      11.596 -10.309 -11.948  1.00  0.00           C  
ATOM      7  CD1 PHE A   1      10.873 -11.244 -12.671  1.00  0.00           C  
ATOM      8  CD2 PHE A   1      10.912  -9.252 -11.363  1.00  0.00           C  
ATOM      9  CE1 PHE A   1       9.494 -11.146 -12.801  1.00  0.00           C  
ATOM     10  CE2 PHE A   1       9.534  -9.137 -11.483  1.00  0.00           C  
ATOM     11  CZ  PHE A   1       8.823 -10.086 -12.206  1.00  0.00           C  
ATOM     12  N   GLU A   2      13.360  -9.839  -8.838  1.00  0.00           N  
ATOM     13  CA  GLU A   2      12.827  -9.356  -7.576  1.00  0.00           C  
ATOM     14  C   GLU A   2      11.988  -8.100  -7.805  1.00  0.00           C  
ATOM     15  O   GLU A   2      12.209  -7.353  -8.761  1.00  0.00           O  
ATOM     16  CB  GLU A   2      13.962  -9.073  -6.584  1.00  0.00           C  
ATOM     17  CG  GLU A   2      14.704 -10.325  -6.157  1.00  0.00           C  
ATOM     18  CD  GLU A   2      15.793 -10.039  -5.133  1.00  0.00           C  
ATOM     19  OE1 GLU A   2      16.420  -8.968  -5.214  1.00  0.00           O  
ATOM     20  OE2 GLU A   2      16.019 -10.897  -4.253  1.00  0.00           O  
ATOM     21  N   MET A   3      11.033  -7.869  -6.899  1.00  0.00           N  
ATOM     22  CA  MET A   3      10.084  -6.772  -7.064  1.00  0.00           C  
ATOM     23  C   MET A   3       9.705  -6.177  -5.717  1.00  0.00           C  
ATOM     24  O   MET A   3       9.271  -6.896  -4.813  1.00  0.00           O  
ATOM     25  CB  MET A   3       8.830  -7.270  -7.796  1.00  0.00           C  
ATOM     26  CG  MET A   3       7.736  -6.231  -7.950  1.00  0.00           C  
ATOM     27  SD  MET A   3       6.346  -6.845  -8.952  1.00  0.00           S  
ATOM     28  CE  MET A   3       5.729  -8.140  -7.893  1.00  0.00           C  
ATOM     29  N   TRP A   4       9.865  -4.865  -5.581  1.00  0.00           N  
ATOM     30  CA  TRP A   4       9.475  -4.160  -4.371  1.00  0.00           C  
ATOM     31  C   TRP A   4       7.988  -3.836  -4.377  1.00  0.00           C  
ATOM     32  O   TRP A   4       7.394  -3.624  -5.436  1.00  0.00           O  
ATOM     33  CB  TRP A   4      10.271  -2.861  -4.229  1.00  0.00           C  
ATOM     34  CG  TRP A   4      11.750  -3.044  -4.088  1.00  0.00           C  
ATOM     35  CD1 TRP A   4      12.683  -3.064  -5.091  1.00  0.00           C  
ATOM     36  CD2 TRP A   4      12.479  -3.215  -2.869  1.00  0.00           C  
ATOM     37  NE1 TRP A   4      13.931  -3.243  -4.575  1.00  0.00           N  
ATOM     38  CE2 TRP A   4      13.841  -3.341  -3.211  1.00  0.00           C  
ATOM     39  CE3 TRP A   4      12.115  -3.279  -1.516  1.00  0.00           C  
ATOM     40  CZ2 TRP A   4      14.834  -3.517  -2.243  1.00  0.00           C  
ATOM     41  CZ3 TRP A   4      13.108  -3.458  -0.563  1.00  0.00           C  
ATOM     42  CH2 TRP A   4      14.448  -3.580  -0.934  1.00  0.00           C  
ATOM     43  N   GLN A   5       7.380  -3.790  -3.180  1.00  0.00           N  
ATOM     44  CA  GLN A   5       5.999  -3.349  -3.030  1.00  0.00           C  
ATOM     45  C   GLN A   5       5.976  -2.153  -2.086  1.00  0.00           C  
ATOM     46  O   GLN A   5       6.181  -2.295  -0.884  1.00  0.00           O  
ATOM     47  CB  GLN A   5       5.118  -4.473  -2.490  1.00  0.00           C  
ATOM     48  CG  GLN A   5       3.649  -4.068  -2.363  1.00  0.00           C  
ATOM     49  CD  GLN A   5       2.780  -5.152  -1.765  1.00  0.00           C  
ATOM     50  OE1 GLN A   5       3.267  -6.094  -1.142  1.00  0.00           O  
ATOM     51  NE2 GLN A   5       1.470  -5.027  -1.943  1.00  0.00           N  
ATOM     52  N   LEU A   6       5.718  -0.978  -2.645  1.00  0.00           N  
ATOM     53  CA  LEU A   6       5.690   0.278  -1.908  1.00  0.00           C  
ATOM     54  C   LEU A   6       4.244   0.724  -1.764  1.00  0.00           C  
ATOM     55  O   LEU A   6       3.588   1.029  -2.761  1.00  0.00           O  
ATOM     56  CB  LEU A   6       6.511   1.333  -2.658  1.00  0.00           C  
ATOM     57  CG  LEU A   6       6.520   2.751  -2.104  1.00  0.00           C  
ATOM     58  CD1 LEU A   6       7.138   2.788  -0.712  1.00  0.00           C  
ATOM     59  CD2 LEU A   6       7.294   3.671  -3.048  1.00  0.00           C  
ATOM     60  N   THR A   7       3.733   0.761  -0.529  1.00  0.00           N  
ATOM     61  CA  THR A   7       2.313   1.036  -0.350  1.00  0.00           C  
ATOM     62  C   THR A   7       2.023   1.927   0.850  1.00  0.00           C  
ATOM     63  O   THR A   7       2.732   1.886   1.858  1.00  0.00           O  
ATOM     64  CB  THR A   7       1.508  -0.275  -0.242  1.00  0.00           C  
ATOM     65  OG1 THR A   7       0.109   0.011  -0.290  1.00  0.00           O  
ATOM     66  CG2 THR A   7       1.841  -1.019   1.044  1.00  0.00           C  
ATOM     67  N   ASP A   8       0.971   2.737   0.712  1.00  0.00           N  
ATOM     68  CA  ASP A   8       0.414   3.537   1.799  1.00  0.00           C  
ATOM     69  C   ASP A   8       1.464   4.400   2.496  1.00  0.00           C  
ATOM     70  O   ASP A   8       1.780   4.210   3.669  1.00  0.00           O  
ATOM     71  CB  ASP A   8      -0.315   2.637   2.784  1.00  0.00           C  
ATOM     72  CG  ASP A   8      -1.494   1.933   2.149  1.00  0.00           C  
ATOM     73  OD1 ASP A   8      -1.312   0.840   1.580  1.00  0.00           O  
ATOM     74  OD2 ASP A   8      -2.609   2.495   2.195  1.00  0.00           O  
ATOM     75  N   ILE A   9       1.981   5.366   1.748  1.00  0.00           N  
ATOM     76  CA  ILE A   9       2.973   6.289   2.285  1.00  0.00           C  
ATOM     77  C   ILE A   9       2.312   7.349   3.168  1.00  0.00           C  
ATOM     78  O   ILE A   9       2.764   7.606   4.274  1.00  0.00           O  
ATOM     79  CB  ILE A   9       3.764   6.970   1.148  1.00  0.00           C  
ATOM     80  CG1 ILE A   9       4.509   5.920   0.313  1.00  0.00           C  
ATOM     81  CG2 ILE A   9       4.743   7.988   1.726  1.00  0.00           C  
ATOM     82  CD1 ILE A   9       5.180   6.487  -0.916  1.00  0.00           C  
ATOM     83  N   HIS A  10       1.234   7.954   2.663  1.00  0.00           N  
ATOM     84  CA  HIS A  10       0.544   9.046   3.352  1.00  0.00           C  
ATOM     85  C   HIS A  10       1.547  10.097   3.834  1.00  0.00           C  
ATOM     86  O   HIS A  10       1.616  10.415   5.026  1.00  0.00           O  
ATOM     87  CB  HIS A  10      -0.291   8.511   4.511  1.00  0.00           C  
ATOM     88  CG  HIS A  10      -1.427   7.623   4.080  1.00  0.00           C  
ATOM     89  ND1 HIS A  10      -2.637   8.121   3.666  1.00  0.00           N  
ATOM     90  CD2 HIS A  10      -1.516   6.283   4.001  1.00  0.00           C  
ATOM     91  CE1 HIS A  10      -3.440   7.114   3.347  1.00  0.00           C  
ATOM     92  NE2 HIS A  10      -2.782   5.988   3.539  1.00  0.00           N  
ATOM     93  N   LEU A  11       2.312  10.611   2.900  1.00  0.00           N  
ATOM     94  CA  LEU A  11       3.364  11.572   3.207  1.00  0.00           C  
ATOM     95  C   LEU A  11       2.772  12.893   3.681  1.00  0.00           C  
ATOM     96  O   LEU A  11       1.974  13.512   2.969  1.00  0.00           O  
ATOM     97  CB  LEU A  11       4.238  11.803   1.976  1.00  0.00           C  
ATOM     98  CG  LEU A  11       5.400  12.788   2.144  1.00  0.00           C  
ATOM     99  CD1 LEU A  11       6.364  12.301   3.202  1.00  0.00           C  
ATOM    100  CD2 LEU A  11       6.104  12.979   0.811  1.00  0.00           C  
ATOM    101  N   ASP A  12       3.167  13.332   4.875  1.00  0.00           N  
ATOM    102  CA  ASP A  12       2.673  14.580   5.435  1.00  0.00           C  
ATOM    103  C   ASP A  12       3.726  15.670   5.289  1.00  0.00           C  
ATOM    104  O   ASP A  12       4.725  15.667   6.005  1.00  0.00           O  
ATOM    105  CB  ASP A  12       2.314  14.399   6.908  1.00  0.00           C  
ATOM    106  CG  ASP A  12       1.652  15.635   7.502  1.00  0.00           C  
ATOM    107  OD1 ASP A  12       1.455  16.616   6.772  1.00  0.00           O  
ATOM    108  OD2 ASP A  12       1.322  15.609   8.711  1.00  0.00           O  
ATOM    109  N   PRO A  13       3.509  16.618   4.383  1.00  0.00           N  
ATOM    110  CA  PRO A  13       4.490  17.688   4.188  1.00  0.00           C  
ATOM    111  C   PRO A  13       4.539  18.659   5.359  1.00  0.00           C  
ATOM    112  O   PRO A  13       5.473  19.450   5.458  1.00  0.00           O  
ATOM    113  CB  PRO A  13       4.007  18.385   2.912  1.00  0.00           C  
ATOM    114  CG  PRO A  13       2.536  18.161   2.922  1.00  0.00           C  
ATOM    115  CD  PRO A  13       2.348  16.773   3.484  1.00  0.00           C  
ATOM    116  N   MET A  14       3.543  18.603   6.238  1.00  0.00           N  
ATOM    117  CA  MET A  14       3.476  19.501   7.382  1.00  0.00           C  
ATOM    118  C   MET A  14       4.196  18.950   8.605  1.00  0.00           C  
ATOM    119  O   MET A  14       4.316  19.646   9.616  1.00  0.00           O  
ATOM    120  CB  MET A  14       2.015  19.805   7.741  1.00  0.00           C  
ATOM    121  CG  MET A  14       1.238  20.491   6.631  1.00  0.00           C  
ATOM    122  SD  MET A  14      -0.495  20.770   7.077  1.00  0.00           S  
ATOM    123  CE  MET A  14      -0.328  21.865   8.486  1.00  0.00           C  
ATOM    124  N   TYR A  15       4.677  17.694   8.532  1.00  0.00           N  
ATOM    125  CA  TYR A  15       5.360  17.076   9.666  1.00  0.00           C  
ATOM    126  C   TYR A  15       6.520  17.955  10.121  1.00  0.00           C  
ATOM    127  O   TYR A  15       7.363  18.361   9.321  1.00  0.00           O  
ATOM    128  CB  TYR A  15       5.866  15.690   9.301  1.00  0.00           C  
ATOM    129  CG  TYR A  15       6.425  14.924  10.485  1.00  0.00           C  
ATOM    130  CD1 TYR A  15       7.695  15.198  10.987  1.00  0.00           C  
ATOM    131  CD2 TYR A  15       5.681  13.933  11.101  1.00  0.00           C  
ATOM    132  CE1 TYR A  15       8.196  14.512  12.077  1.00  0.00           C  
ATOM    133  CE2 TYR A  15       6.187  13.230  12.191  1.00  0.00           C  
ATOM    134  CZ  TYR A  15       7.436  13.525  12.680  1.00  0.00           C  
ATOM    135  OH  TYR A  15       7.942  12.835  13.758  1.00  0.00           O  
ATOM    136  N   THR A  16       6.566  18.224  11.418  1.00  0.00           N  
ATOM    137  CA  THR A  16       7.593  19.078  11.994  1.00  0.00           C  
ATOM    138  C   THR A  16       8.276  18.360  13.152  1.00  0.00           C  
ATOM    139  O   THR A  16       7.626  17.984  14.123  1.00  0.00           O  
ATOM    140  CB  THR A  16       6.999  20.403  12.487  1.00  0.00           C  
ATOM    141  OG1 THR A  16       6.364  21.083  11.400  1.00  0.00           O  
ATOM    142  CG2 THR A  16       8.073  21.293  13.083  1.00  0.00           C  
ATOM    143  N   VAL A  17       9.582  18.174  13.048  1.00  0.00           N  
ATOM    144  CA  VAL A  17      10.350  17.552  14.113  1.00  0.00           C  
ATOM    145  C   VAL A  17      10.249  18.402  15.372  1.00  0.00           C  
ATOM    146  O   VAL A  17      10.370  19.620  15.321  1.00  0.00           O  
ATOM    147  CB  VAL A  17      11.825  17.382  13.706  1.00  0.00           C  
ATOM    148  CG1 VAL A  17      12.628  16.769  14.846  1.00  0.00           C  
ATOM    149  CG2 VAL A  17      11.926  16.518  12.453  1.00  0.00           C  
ATOM    150  N   GLY A  18      10.023  17.742  16.512  1.00  0.00           N  
ATOM    151  CA  GLY A  18       9.915  18.444  17.775  1.00  0.00           C  
ATOM    152  C   GLY A  18       8.533  18.995  18.063  1.00  0.00           C  
ATOM    153  O   GLY A  18       8.338  19.693  19.063  1.00  0.00           O  
ATOM    154  N   SER A  19       7.563  18.686  17.197  1.00  0.00           N  
ATOM    155  CA  SER A  19       6.186  19.109  17.414  1.00  0.00           C  
ATOM    156  C   SER A  19       5.464  18.122  18.323  1.00  0.00           C  
ATOM    157  O   SER A  19       6.051  17.143  18.795  1.00  0.00           O  
ATOM    158  CB  SER A  19       5.457  19.249  16.076  1.00  0.00           C  
ATOM    159  OG  SER A  19       5.398  18.009  15.404  1.00  0.00           O  
ATOM    160  N   ASP A  20       4.176  18.383  18.574  1.00  0.00           N  
ATOM    161  CA  ASP A  20       3.368  17.578  19.478  1.00  0.00           C  
ATOM    162  C   ASP A  20       2.687  16.438  18.714  1.00  0.00           C  
ATOM    163  O   ASP A  20       1.851  16.698  17.850  1.00  0.00           O  
ATOM    164  CB  ASP A  20       2.317  18.468  20.151  1.00  0.00           C  
ATOM    165  CG  ASP A  20       1.540  17.751  21.241  1.00  0.00           C  
ATOM    166  OD1 ASP A  20       1.703  16.529  21.398  1.00  0.00           O  
ATOM    167  OD2 ASP A  20       0.763  18.426  21.944  1.00  0.00           O  
ATOM    168  N   PRO A  21       3.016  15.181  19.028  1.00  0.00           N  
ATOM    169  CA  PRO A  21       2.364  14.048  18.361  1.00  0.00           C  
ATOM    170  C   PRO A  21       0.850  14.046  18.541  1.00  0.00           C  
ATOM    171  O   PRO A  21       0.133  13.548  17.673  1.00  0.00           O  
ATOM    172  CB  PRO A  21       3.005  12.829  19.027  1.00  0.00           C  
ATOM    173  CG  PRO A  21       4.351  13.312  19.452  1.00  0.00           C  
ATOM    174  CD  PRO A  21       4.118  14.729  19.910  1.00  0.00           C  
ATOM    175  N   LEU A  22       0.355  14.594  19.646  1.00  0.00           N  
ATOM    176  CA  LEU A  22      -1.083  14.675  19.878  1.00  0.00           C  
ATOM    177  C   LEU A  22      -1.736  15.690  18.950  1.00  0.00           C  
ATOM    178  O   LEU A  22      -2.967  15.708  18.815  1.00  0.00           O  
ATOM    179  CB  LEU A  22      -1.375  15.034  21.336  1.00  0.00           C  
ATOM    180  CG  LEU A  22      -0.927  13.998  22.370  1.00  0.00           C  
ATOM    181  CD1 LEU A  22      -1.243  14.480  23.780  1.00  0.00           C  
ATOM    182  CD2 LEU A  22      -1.589  12.654  22.103  1.00  0.00           C  
ATOM    183  N   LYS A  23      -0.932  16.527  18.302  1.00  0.00           N  
ATOM    184  CA  LYS A  23      -1.410  17.472  17.300  1.00  0.00           C  
ATOM    185  C   LYS A  23      -0.928  17.058  15.916  1.00  0.00           C  
ATOM    186  O   LYS A  23      -0.615  17.903  15.064  1.00  0.00           O  
ATOM    187  CB  LYS A  23      -0.977  18.895  17.644  1.00  0.00           C  
ATOM    188  CG  LYS A  23      -1.565  19.399  18.946  1.00  0.00           C  
ATOM    189  CD  LYS A  23      -1.216  20.851  19.221  1.00  0.00           C  
ATOM    190  CE  LYS A  23      -1.874  21.338  20.497  1.00  0.00           C  
ATOM    191  NZ  LYS A  23      -1.573  22.760  20.778  1.00  0.00           N  
ATOM    192  N   LEU A  24      -0.852  15.734  15.703  1.00  0.00           N  
ATOM    193  CA  LEU A  24      -0.515  15.132  14.418  1.00  0.00           C  
ATOM    194  C   LEU A  24       0.877  15.507  13.917  1.00  0.00           C  
ATOM    195  O   LEU A  24       1.140  15.488  12.721  1.00  0.00           O  
ATOM    196  CB  LEU A  24      -1.576  15.477  13.362  1.00  0.00           C  
ATOM    197  CG  LEU A  24      -3.011  15.108  13.734  1.00  0.00           C  
ATOM    198  CD1 LEU A  24      -3.969  15.500  12.615  1.00  0.00           C  
ATOM    199  CD2 LEU A  24      -3.123  13.623  14.043  1.00  0.00           C  
ATOM    200  N   CYS A  25       1.763  15.840  14.847  1.00  0.00           N  
ATOM    201  CA  CYS A  25       3.144  16.186  14.515  1.00  0.00           C  
ATOM    202  C   CYS A  25       3.243  17.380  13.569  1.00  0.00           C  
ATOM    203  O   CYS A  25       4.146  17.459  12.740  1.00  0.00           O  
ATOM    204  CB  CYS A  25       3.876  14.977  13.912  1.00  0.00           C  
ATOM    205  SG  CYS A  25       3.903  13.511  14.962  1.00  0.00           S  
ATOM    206  N   ARG A  26       2.296  18.311  13.705  1.00  0.00           N  
ATOM    207  CA  ARG A  26       2.257  19.482  12.832  1.00  0.00           C  
ATOM    208  C   ARG A  26       2.375  20.793  13.590  1.00  0.00           C  
ATOM    209  O   ARG A  26       2.845  21.784  13.041  1.00  0.00           O  
ATOM    210  CB  ARG A  26       0.964  19.486  12.017  1.00  0.00           C  
ATOM    211  CG  ARG A  26       0.827  18.315  11.065  1.00  0.00           C  
ATOM    212  CD  ARG A  26      -0.565  18.231  10.465  1.00  0.00           C  
ATOM    213  NE  ARG A  26      -0.685  17.120   9.527  1.00  0.00           N  
ATOM    214  CZ  ARG A  26      -1.833  16.618   9.088  1.00  0.00           C  
ATOM    215  NH1 ARG A  26      -2.971  17.127   9.508  1.00  0.00           N  
ATOM    216  NH2 ARG A  26      -1.828  15.605   8.243  1.00  0.00           N  
ATOM    217  N   GLU A  27       1.938  20.791  14.845  1.00  0.00           N  
ATOM    218  CA  GLU A  27       1.896  22.014  15.643  1.00  0.00           C  
ATOM    219  C   GLU A  27       2.399  21.770  17.051  1.00  0.00           C  
ATOM    220  O   GLU A  27       2.630  20.623  17.461  1.00  0.00           O  
ATOM    221  CB  GLU A  27       0.460  22.560  15.709  1.00  0.00           C  
ATOM    222  CG  GLU A  27      -0.185  22.795  14.361  1.00  0.00           C  
ATOM    223  CD  GLU A  27      -1.639  23.214  14.474  1.00  0.00           C  
ATOM    224  OE1 GLU A  27      -2.121  23.408  15.617  1.00  0.00           O  
ATOM    225  OE2 GLU A  27      -2.304  23.341  13.432  1.00  0.00           O  
ATOM    226  N   GLY A  28       2.562  22.841  17.803  1.00  0.00           N  
ATOM    227  CA  GLY A  28       2.951  22.746  19.193  1.00  0.00           C  
ATOM    228  C   GLY A  28       4.388  22.301  19.384  1.00  0.00           C  
ATOM    229  O   GLY A  28       5.170  22.234  18.441  1.00  0.00           O  
ATOM    230  N   LYS A  29       4.722  21.978  20.637  1.00  0.00           N  
ATOM    231  CA  LYS A  29       6.050  21.510  20.987  1.00  0.00           C  
ATOM    232  C   LYS A  29       5.953  20.159  21.680  1.00  0.00           C  
ATOM    233  O   LYS A  29       5.086  19.954  22.537  1.00  0.00           O  
ATOM    234  CB  LYS A  29       6.761  22.516  21.891  1.00  0.00           C  
ATOM    235  CG  LYS A  29       7.069  23.848  21.222  1.00  0.00           C  
ATOM    236  CD  LYS A  29       7.822  24.774  22.148  1.00  0.00           C  
ATOM    237  CE  LYS A  29       8.151  26.080  21.468  1.00  0.00           C  
ATOM    238  NZ  LYS A  29       8.910  27.000  22.358  1.00  0.00           N  
ATOM    239  N   GLY A  30       6.824  19.238  21.308  1.00  0.00           N  
ATOM    240  CA  GLY A  30       6.819  17.911  21.884  1.00  0.00           C  
ATOM    241  C   GLY A  30       8.015  17.111  21.428  1.00  0.00           C  
ATOM    242  O   GLY A  30       9.076  17.667  21.153  1.00  0.00           O  
ATOM    243  N   ASN A  31       7.832  15.802  21.328  1.00  0.00           N  
ATOM    244  CA  ASN A  31       8.936  14.909  21.001  1.00  0.00           C  
ATOM    245  C   ASN A  31       8.710  14.145  19.700  1.00  0.00           C  
ATOM    246  O   ASN A  31       9.149  13.006  19.562  1.00  0.00           O  
ATOM    247  CB  ASN A  31       9.184  13.933  22.156  1.00  0.00           C  
ATOM    248  CG  ASN A  31       7.937  13.182  22.566  1.00  0.00           C  
ATOM    249  OD1 ASN A  31       6.915  13.233  21.889  1.00  0.00           O  
ATOM    250  ND2 ASN A  31       7.998  12.482  23.687  1.00  0.00           N  
ATOM    251  N   ALA A  32       8.023  14.755  18.740  1.00  0.00           N  
ATOM    252  CA  ALA A  32       7.871  14.154  17.422  1.00  0.00           C  
ATOM    253  C   ALA A  32       9.259  13.865  16.858  1.00  0.00           C  
ATOM    254  O   ALA A  32      10.099  14.764  16.763  1.00  0.00           O  
ATOM    255  CB  ALA A  32       7.092  15.081  16.499  1.00  0.00           C  
ATOM    256  N   GLY A  33       9.507  12.607  16.497  1.00  0.00           N  
ATOM    257  CA  GLY A  33      10.832  12.166  16.111  1.00  0.00           C  
ATOM    258  C   GLY A  33      11.282  12.630  14.736  1.00  0.00           C  
ATOM    259  O   GLY A  33      10.470  13.018  13.894  1.00  0.00           O  
ATOM    260  N   LYS A  34      12.584  12.552  14.515  1.00  0.00           N  
ATOM    261  CA  LYS A  34      13.164  12.970  13.241  1.00  0.00           C  
ATOM    262  C   LYS A  34      12.598  12.165  12.073  1.00  0.00           C  
ATOM    263  O   LYS A  34      12.371  12.717  10.989  1.00  0.00           O  
ATOM    264  CB  LYS A  34      14.686  12.808  13.278  1.00  0.00           C  
ATOM    265  CG  LYS A  34      15.390  13.137  11.968  1.00  0.00           C  
ATOM    266  CD  LYS A  34      16.899  12.980  12.097  1.00  0.00           C  
ATOM    267  CE  LYS A  34      17.602  13.259  10.778  1.00  0.00           C  
ATOM    268  NZ  LYS A  34      17.389  14.655  10.299  1.00  0.00           N  
ATOM    269  N   TYR A  35      12.350  10.865  12.300  1.00  0.00           N  
ATOM    270  CA  TYR A  35      11.906   9.981  11.228  1.00  0.00           C  
ATOM    271  C   TYR A  35      10.433   9.609  11.317  1.00  0.00           C  
ATOM    272  O   TYR A  35       9.962   8.767  10.550  1.00  0.00           O  
ATOM    273  CB  TYR A  35      12.765   8.717  11.207  1.00  0.00           C  
ATOM    274  CG  TYR A  35      14.217   8.997  10.900  1.00  0.00           C  
ATOM    275  CD1 TYR A  35      14.624   9.295   9.607  1.00  0.00           C  
ATOM    276  CD2 TYR A  35      15.172   8.968  11.899  1.00  0.00           C  
ATOM    277  CE1 TYR A  35      15.949   9.555   9.318  1.00  0.00           C  
ATOM    278  CE2 TYR A  35      16.507   9.227  11.618  1.00  0.00           C  
ATOM    279  CZ  TYR A  35      16.884   9.525  10.326  1.00  0.00           C  
ATOM    280  OH  TYR A  35      18.198   9.786  10.038  1.00  0.00           O  
ATOM    281  N   GLY A  36       9.705  10.223  12.240  1.00  0.00           N  
ATOM    282  CA  GLY A  36       8.290   9.959  12.346  1.00  0.00           C  
ATOM    283  C   GLY A  36       7.823   9.687  13.757  1.00  0.00           C  
ATOM    284  O   GLY A  36       8.598   9.758  14.717  1.00  0.00           O  
ATOM    285  N   ASP A  37       6.534   9.362  13.874  1.00  0.00           N  
ATOM    286  CA  ASP A  37       5.911   9.070  15.155  1.00  0.00           C  
ATOM    287  C   ASP A  37       4.729   8.147  14.890  1.00  0.00           C  
ATOM    288  O   ASP A  37       4.050   8.288  13.871  1.00  0.00           O  
ATOM    289  CB  ASP A  37       5.437  10.351  15.838  1.00  0.00           C  
ATOM    290  CG  ASP A  37       4.942  10.108  17.242  1.00  0.00           C  
ATOM    291  OD1 ASP A  37       5.753  10.240  18.179  1.00  0.00           O  
ATOM    292  OD2 ASP A  37       3.753   9.797  17.410  1.00  0.00           O  
ATOM    293  N   TYR A  38       4.473   7.214  15.805  1.00  0.00           N  
ATOM    294  CA  TYR A  38       3.417   6.235  15.585  1.00  0.00           C  
ATOM    295  C   TYR A  38       2.005   6.828  15.650  1.00  0.00           C  
ATOM    296  O   TYR A  38       1.034   6.111  15.395  1.00  0.00           O  
ATOM    297  CB  TYR A  38       3.558   5.076  16.582  1.00  0.00           C  
ATOM    298  CG  TYR A  38       4.716   4.157  16.264  1.00  0.00           C  
ATOM    299  CD1 TYR A  38       4.761   3.469  15.057  1.00  0.00           C  
ATOM    300  CD2 TYR A  38       5.759   3.969  17.159  1.00  0.00           C  
ATOM    301  CE1 TYR A  38       5.816   2.627  14.752  1.00  0.00           C  
ATOM    302  CE2 TYR A  38       6.813   3.129  16.865  1.00  0.00           C  
ATOM    303  CZ  TYR A  38       6.842   2.458  15.660  1.00  0.00           C  
ATOM    304  OH  TYR A  38       7.881   1.620  15.355  1.00  0.00           O  
ATOM    305  N   SER A  39       1.891   8.096  15.980  1.00  0.00           N  
ATOM    306  CA  SER A  39       0.602   8.786  15.984  1.00  0.00           C  
ATOM    307  C   SER A  39       0.402   9.648  14.743  1.00  0.00           C  
ATOM    308  O   SER A  39      -0.640  10.290  14.597  1.00  0.00           O  
ATOM    309  CB  SER A  39       0.463   9.664  17.233  1.00  0.00           C  
ATOM    310  OG  SER A  39       0.491   8.888  18.414  1.00  0.00           O  
ATOM    311  N   CYS A  40       1.386   9.657  13.848  1.00  0.00           N  
ATOM    312  CA  CYS A  40       1.380  10.582  12.724  1.00  0.00           C  
ATOM    313  C   CYS A  40       1.653   9.888  11.393  1.00  0.00           C  
ATOM    314  O   CYS A  40       2.101   8.744  11.357  1.00  0.00           O  
ATOM    315  CB  CYS A  40       2.430  11.675  12.956  1.00  0.00           C  
ATOM    316  SG  CYS A  40       2.222  12.570  14.516  1.00  0.00           S  
ATOM    317  N   ASP A  41       1.375  10.596  10.300  1.00  0.00           N  
ATOM    318  CA  ASP A  41       1.716  10.109   8.974  1.00  0.00           C  
ATOM    319  C   ASP A  41       3.211  10.265   8.718  1.00  0.00           C  
ATOM    320  O   ASP A  41       3.909  10.987   9.424  1.00  0.00           O  
ATOM    321  CB  ASP A  41       0.904  10.832   7.899  1.00  0.00           C  
ATOM    322  CG  ASP A  41      -0.476  10.230   7.706  1.00  0.00           C  
ATOM    323  OD1 ASP A  41      -0.649   9.028   7.985  1.00  0.00           O  
ATOM    324  OD2 ASP A  41      -1.377  10.961   7.255  1.00  0.00           O  
ATOM    325  N   ALA A  42       3.691   9.585   7.683  1.00  0.00           N  
ATOM    326  CA  ALA A  42       5.114   9.542   7.374  1.00  0.00           C  
ATOM    327  C   ALA A  42       5.665  10.910   6.991  1.00  0.00           C  
ATOM    328  O   ALA A  42       4.958  11.738   6.416  1.00  0.00           O  
ATOM    329  CB  ALA A  42       5.379   8.544   6.254  1.00  0.00           C  
ATOM    330  N   ASN A  43       6.941  11.145   7.309  1.00  0.00           N  
ATOM    331  CA  ASN A  43       7.592  12.399   6.968  1.00  0.00           C  
ATOM    332  C   ASN A  43       8.656  12.218   5.888  1.00  0.00           C  
ATOM    333  O   ASN A  43       8.997  11.091   5.511  1.00  0.00           O  
ATOM    334  CB  ASN A  43       8.168  13.085   8.211  1.00  0.00           C  
ATOM    335  CG  ASN A  43       9.410  12.399   8.746  1.00  0.00           C  
ATOM    336  OD1 ASN A  43       9.812  11.333   8.296  1.00  0.00           O  
ATOM    337  ND2 ASN A  43      10.050  13.030   9.724  1.00  0.00           N  
ATOM    338  N   MET A  44       9.177  13.328   5.392  1.00  0.00           N  
ATOM    339  CA  MET A  44      10.123  13.291   4.280  1.00  0.00           C  
ATOM    340  C   MET A  44      11.451  12.636   4.662  1.00  0.00           C  
ATOM    341  O   MET A  44      12.062  11.946   3.849  1.00  0.00           O  
ATOM    342  CB  MET A  44      10.372  14.699   3.748  1.00  0.00           C  
ATOM    343  CG  MET A  44      11.239  14.741   2.498  1.00  0.00           C  
ATOM    344  SD  MET A  44      10.451  13.919   1.085  1.00  0.00           S  
ATOM    345  CE  MET A  44       9.155  15.091   0.694  1.00  0.00           C  
ATOM    346  N   ALA A  45      11.907  12.845   5.881  1.00  0.00           N  
ATOM    347  CA  ALA A  45      13.169  12.254   6.325  1.00  0.00           C  
ATOM    348  C   ALA A  45      13.110  10.733   6.236  1.00  0.00           C  
ATOM    349  O   ALA A  45      14.060  10.086   5.798  1.00  0.00           O  
ATOM    350  CB  ALA A  45      13.487  12.694   7.753  1.00  0.00           C  
ATOM    351  N   LEU A  46      11.986  10.155   6.651  1.00  0.00           N  
ATOM    352  CA  LEU A  46      11.797   8.710   6.559  1.00  0.00           C  
ATOM    353  C   LEU A  46      11.823   8.259   5.106  1.00  0.00           C  
ATOM    354  O   LEU A  46      12.483   7.272   4.766  1.00  0.00           O  
ATOM    355  CB  LEU A  46      10.476   8.303   7.213  1.00  0.00           C  
ATOM    356  CG  LEU A  46      10.125   6.814   7.106  1.00  0.00           C  
ATOM    357  CD1 LEU A  46      11.059   5.987   7.971  1.00  0.00           C  
ATOM    358  CD2 LEU A  46       8.676   6.579   7.495  1.00  0.00           C  
ATOM    359  N   LEU A  47      11.116   8.973   4.239  1.00  0.00           N  
ATOM    360  CA  LEU A  47      11.059   8.610   2.831  1.00  0.00           C  
ATOM    361  C   LEU A  47      12.427   8.705   2.170  1.00  0.00           C  
ATOM    362  O   LEU A  47      12.786   7.858   1.351  1.00  0.00           O  
ATOM    363  CB  LEU A  47      10.037   9.475   2.083  1.00  0.00           C  
ATOM    364  CG  LEU A  47       8.616   8.923   2.000  1.00  0.00           C  
ATOM    365  CD1 LEU A  47       8.601   7.674   1.134  1.00  0.00           C  
ATOM    366  CD2 LEU A  47       8.062   8.606   3.377  1.00  0.00           C  
ATOM    367  N   ASP A  48      13.198   9.730   2.511  1.00  0.00           N  
ATOM    368  CA  ASP A  48      14.546   9.856   1.981  1.00  0.00           C  
ATOM    369  C   ASP A  48      15.394   8.652   2.382  1.00  0.00           C  
ATOM    370  O   ASP A  48      16.151   8.110   1.574  1.00  0.00           O  
ATOM    371  CB  ASP A  48      15.212  11.143   2.472  1.00  0.00           C  
ATOM    372  CG  ASP A  48      14.641  12.383   1.805  1.00  0.00           C  
ATOM    373  OD1 ASP A  48      14.015  12.262   0.734  1.00  0.00           O  
ATOM    374  OD2 ASP A  48      14.835  13.496   2.356  1.00  0.00           O  
ATOM    375  N   SER A  49      15.251   8.201   3.631  1.00  0.00           N  
ATOM    376  CA  SER A  49      15.997   7.044   4.106  1.00  0.00           C  
ATOM    377  C   SER A  49      15.540   5.770   3.392  1.00  0.00           C  
ATOM    378  O   SER A  49      16.348   4.876   3.124  1.00  0.00           O  
ATOM    379  CB  SER A  49      15.852   6.888   5.627  1.00  0.00           C  
ATOM    380  OG  SER A  49      14.577   6.385   5.978  1.00  0.00           O  
ATOM    381  N   LEU A  50      14.255   5.688   3.070  1.00  0.00           N  
ATOM    382  CA  LEU A  50      13.718   4.521   2.381  1.00  0.00           C  
ATOM    383  C   LEU A  50      14.245   4.433   0.955  1.00  0.00           C  
ATOM    384  O   LEU A  50      14.617   3.355   0.487  1.00  0.00           O  
ATOM    385  CB  LEU A  50      12.184   4.559   2.380  1.00  0.00           C  
ATOM    386  CG  LEU A  50      11.501   3.426   1.616  1.00  0.00           C  
ATOM    387  CD1 LEU A  50      11.910   2.066   2.164  1.00  0.00           C  
ATOM    388  CD2 LEU A  50       9.985   3.588   1.684  1.00  0.00           C  
ATOM    389  N   VAL A  51      14.277   5.559   0.263  1.00  0.00           N  
ATOM    390  CA  VAL A  51      14.806   5.594  -1.099  1.00  0.00           C  
ATOM    391  C   VAL A  51      16.240   5.075  -1.114  1.00  0.00           C  
ATOM    392  O   VAL A  51      16.607   4.244  -1.951  1.00  0.00           O  
ATOM    393  CB  VAL A  51      14.739   7.013  -1.689  1.00  0.00           C  
ATOM    394  CG1 VAL A  51      15.482   7.079  -3.016  1.00  0.00           C  
ATOM    395  CG2 VAL A  51      13.287   7.441  -1.873  1.00  0.00           C  
ATOM    396  N   LYS A  52      17.053   5.555  -0.185  1.00  0.00           N  
ATOM    397  CA  LYS A  52      18.440   5.119  -0.103  1.00  0.00           C  
ATOM    398  C   LYS A  52      18.534   3.627   0.196  1.00  0.00           C  
ATOM    399  O   LYS A  52      19.341   2.911  -0.396  1.00  0.00           O  
ATOM    400  CB  LYS A  52      19.194   5.913   0.975  1.00  0.00           C  
ATOM    401  CG  LYS A  52      19.377   7.384   0.643  1.00  0.00           C  
ATOM    402  CD  LYS A  52      20.127   8.110   1.747  1.00  0.00           C  
ATOM    403  CE  LYS A  52      20.318   9.574   1.419  1.00  0.00           C  
ATOM    404  NZ  LYS A  52      21.047  10.306   2.497  1.00  0.00           N  
ATOM    405  N   PHE A  53      17.685   3.140   1.106  1.00  0.00           N  
ATOM    406  CA  PHE A  53      17.706   1.722   1.479  1.00  0.00           C  
ATOM    407  C   PHE A  53      17.345   0.836   0.294  1.00  0.00           C  
ATOM    408  O   PHE A  53      18.005  -0.175   0.042  1.00  0.00           O  
ATOM    409  CB  PHE A  53      16.751   1.458   2.644  1.00  0.00           C  
ATOM    410  CG  PHE A  53      16.678   0.005   3.038  1.00  0.00           C  
ATOM    411  CD1 PHE A  53      17.674  -0.573   3.802  1.00  0.00           C  
ATOM    412  CD2 PHE A  53      15.614  -0.785   2.628  1.00  0.00           C  
ATOM    413  CE1 PHE A  53      17.623  -1.898   4.155  1.00  0.00           C  
ATOM    414  CE2 PHE A  53      15.550  -2.124   2.977  1.00  0.00           C  
ATOM    415  CZ  PHE A  53      16.548  -2.681   3.742  1.00  0.00           C  
ATOM    416  N   ILE A  54      16.282   1.192  -0.420  1.00  0.00           N  
ATOM    417  CA  ILE A  54      15.853   0.399  -1.563  1.00  0.00           C  
ATOM    418  C   ILE A  54      16.951   0.346  -2.623  1.00  0.00           C  
ATOM    419  O   ILE A  54      17.253  -0.717  -3.163  1.00  0.00           O  
ATOM    420  CB  ILE A  54      14.543   0.961  -2.164  1.00  0.00           C  
ATOM    421  CG1 ILE A  54      13.384   0.731  -1.189  1.00  0.00           C  
ATOM    422  CG2 ILE A  54      14.240   0.307  -3.513  1.00  0.00           C  
ATOM    423  CD1 ILE A  54      12.066   1.351  -1.630  1.00  0.00           C  
ATOM    424  N   LYS A  55      17.564   1.483  -2.909  1.00  0.00           N  
ATOM    425  CA  LYS A  55      18.621   1.525  -3.920  1.00  0.00           C  
ATOM    426  C   LYS A  55      19.827   0.675  -3.507  1.00  0.00           C  
ATOM    427  O   LYS A  55      20.424   0.008  -4.350  1.00  0.00           O  
ATOM    428  CB  LYS A  55      19.046   2.968  -4.185  1.00  0.00           C  
ATOM    429  CG  LYS A  55      18.018   3.776  -4.952  1.00  0.00           C  
ATOM    430  CD  LYS A  55      18.540   5.155  -5.309  1.00  0.00           C  
ATOM    431  CE  LYS A  55      17.576   5.906  -6.196  1.00  0.00           C  
ATOM    432  NZ  LYS A  55      18.115   7.233  -6.619  1.00  0.00           N  
ATOM    433  N   ARG A  56      20.174   0.691  -2.221  1.00  0.00           N  
ATOM    434  CA  ARG A  56      21.296  -0.108  -1.724  1.00  0.00           C  
ATOM    435  C   ARG A  56      21.022  -1.604  -1.842  1.00  0.00           C  
ATOM    436  O   ARG A  56      21.955  -2.402  -1.950  1.00  0.00           O  
ATOM    437  CB  ARG A  56      21.598   0.213  -0.259  1.00  0.00           C  
ATOM    438  CG  ARG A  56      22.247   1.543   0.007  1.00  0.00           C  
ATOM    439  CD  ARG A  56      22.926   1.544   1.373  1.00  0.00           C  
ATOM    440  NE  ARG A  56      22.047   1.094   2.440  1.00  0.00           N  
ATOM    441  CZ  ARG A  56      21.253   1.881   3.160  1.00  0.00           C  
ATOM    442  NH1 ARG A  56      21.217   3.182   2.916  1.00  0.00           N  
ATOM    443  NH2 ARG A  56      20.489   1.369   4.111  1.00  0.00           N  
ATOM    444  N   ASN A  57      19.753  -1.985  -1.817  1.00  0.00           N  
ATOM    445  CA  ASN A  57      19.365  -3.386  -1.754  1.00  0.00           C  
ATOM    446  C   ASN A  57      18.659  -3.865  -3.019  1.00  0.00           C  
ATOM    447  O   ASN A  57      17.840  -4.787  -2.969  1.00  0.00           O  
ATOM    448  CB  ASN A  57      18.503  -3.636  -0.522  1.00  0.00           C  
ATOM    449  CG  ASN A  57      19.282  -3.502   0.767  1.00  0.00           C  
ATOM    450  OD1 ASN A  57      19.885  -4.459   1.246  1.00  0.00           O  
ATOM    451  ND2 ASN A  57      19.291  -2.309   1.325  1.00  0.00           N  
ATOM    452  N   THR A  58      18.975  -3.252  -4.146  1.00  0.00           N  
ATOM    453  CA  THR A  58      18.410  -3.634  -5.428  1.00  0.00           C  
ATOM    454  C   THR A  58      19.538  -3.993  -6.395  1.00  0.00           C  
ATOM    455  O   THR A  58      20.433  -3.176  -6.627  1.00  0.00           O  
ATOM    456  CB  THR A  58      17.567  -2.500  -6.025  1.00  0.00           C  
ATOM    457  OG1 THR A  58      16.473  -2.201  -5.161  1.00  0.00           O  
ATOM    458  CG2 THR A  58      17.031  -2.895  -7.398  1.00  0.00           C  
ATOM    459  N   ASP A  59      19.489  -5.213  -6.945  1.00  0.00           N  
ATOM    460  CA  ASP A  59      20.462  -5.590  -7.956  1.00  0.00           C  
ATOM    461  C   ASP A  59      19.894  -5.336  -9.351  1.00  0.00           C  
ATOM    462  O   ASP A  59      18.800  -4.795  -9.504  1.00  0.00           O  
ATOM    463  CB  ASP A  59      20.910  -7.047  -7.785  1.00  0.00           C  
ATOM    464  CG  ASP A  59      19.770  -8.041  -7.889  1.00  0.00           C  
ATOM    465  OD1 ASP A  59      18.842  -7.824  -8.683  1.00  0.00           O  
ATOM    466  OD2 ASP A  59      19.822  -9.071  -7.181  1.00  0.00           O  
ATOM    467  N   VAL A  60      20.650  -5.735 -10.384  1.00  0.00           N  
ATOM    468  CA  VAL A  60      20.280  -5.413 -11.755  1.00  0.00           C  
ATOM    469  C   VAL A  60      18.928  -6.014 -12.151  1.00  0.00           C  
ATOM    470  O   VAL A  60      18.218  -5.448 -12.978  1.00  0.00           O  
ATOM    471  CB  VAL A  60      21.379  -5.880 -12.740  1.00  0.00           C  
ATOM    472  CG1 VAL A  60      21.492  -7.391 -12.744  1.00  0.00           C  
ATOM    473  CG2 VAL A  60      21.105  -5.350 -14.139  1.00  0.00           C  
ATOM    474  N   ASN A  61      18.556  -7.143 -11.545  1.00  0.00           N  
ATOM    475  CA  ASN A  61      17.286  -7.790 -11.849  1.00  0.00           C  
ATOM    476  C   ASN A  61      16.224  -7.522 -10.782  1.00  0.00           C  
ATOM    477  O   ASN A  61      15.234  -8.248 -10.689  1.00  0.00           O  
ATOM    478  CB  ASN A  61      17.488  -9.298 -12.028  1.00  0.00           C  
ATOM    479  CG  ASN A  61      18.284  -9.631 -13.265  1.00  0.00           C  
ATOM    480  OD1 ASN A  61      18.123  -9.004 -14.313  1.00  0.00           O  
ATOM    481  ND2 ASN A  61      19.157 -10.616 -13.161  1.00  0.00           N  
ATOM    482  N   GLY A  62      16.435  -6.478  -9.970  1.00  0.00           N  
ATOM    483  CA  GLY A  62      15.491  -6.132  -8.925  1.00  0.00           C  
ATOM    484  C   GLY A  62      14.908  -4.740  -9.070  1.00  0.00           C  
ATOM    485  O   GLY A  62      14.239  -4.252  -8.163  1.00  0.00           O  
ATOM    486  N   LYS A  63      15.167  -4.095 -10.216  1.00  0.00           N  
ATOM    487  CA  LYS A  63      14.662  -2.740 -10.456  1.00  0.00           C  
ATOM    488  C   LYS A  63      13.215  -2.785 -10.931  1.00  0.00           C  
ATOM    489  O   LYS A  63      12.881  -2.370 -12.045  1.00  0.00           O  
ATOM    490  CB  LYS A  63      15.555  -2.011 -11.458  1.00  0.00           C  
ATOM    491  CG  LYS A  63      16.962  -1.754 -10.939  1.00  0.00           C  
ATOM    492  CD  LYS A  63      17.789  -0.961 -11.934  1.00  0.00           C  
ATOM    493  CE  LYS A  63      19.172  -0.669 -11.378  1.00  0.00           C  
ATOM    494  NZ  LYS A  63      19.995   0.128 -12.328  1.00  0.00           N  
ATOM    495  N   VAL A  64      12.359  -3.302 -10.054  1.00  0.00           N  
ATOM    496  CA  VAL A  64      10.939  -3.449 -10.322  1.00  0.00           C  
ATOM    497  C   VAL A  64      10.188  -3.045  -9.062  1.00  0.00           C  
ATOM    498  O   VAL A  64      10.591  -3.397  -7.949  1.00  0.00           O  
ATOM    499  CB  VAL A  64      10.571  -4.903 -10.699  1.00  0.00           C  
ATOM    500  CG1 VAL A  64       9.113  -4.992 -11.104  1.00  0.00           C  
ATOM    501  CG2 VAL A  64      11.468  -5.403 -11.821  1.00  0.00           C  
ATOM    502  N   MET A  65       9.098  -2.300  -9.232  1.00  0.00           N  
ATOM    503  CA  MET A  65       8.365  -1.811  -8.064  1.00  0.00           C  
ATOM    504  C   MET A  65       6.883  -1.639  -8.370  1.00  0.00           C  
ATOM    505  O   MET A  65       6.517  -1.000  -9.354  1.00  0.00           O  
ATOM    506  CB  MET A  65       8.944  -0.486  -7.575  1.00  0.00           C  
ATOM    507  CG  MET A  65       8.185   0.142  -6.416  1.00  0.00           C  
ATOM    508  SD  MET A  65       8.903   1.708  -5.876  1.00  0.00           S  
ATOM    509  CE  MET A  65      10.454   1.133  -5.188  1.00  0.00           C  
ATOM    510  N   VAL A  66       6.048  -2.205  -7.497  1.00  0.00           N  
ATOM    511  CA  VAL A  66       4.624  -1.918  -7.518  1.00  0.00           C  
ATOM    512  C   VAL A  66       4.368  -0.801  -6.521  1.00  0.00           C  
ATOM    513  O   VAL A  66       4.711  -0.924  -5.343  1.00  0.00           O  
ATOM    514  CB  VAL A  66       3.782  -3.153  -7.140  1.00  0.00           C  
ATOM    515  CG1 VAL A  66       2.304  -2.781  -7.084  1.00  0.00           C  
ATOM    516  CG2 VAL A  66       4.005  -4.270  -8.146  1.00  0.00           C  
ATOM    517  N   TYR A  67       3.789   0.296  -6.997  1.00  0.00           N  
ATOM    518  CA  TYR A  67       3.415   1.407  -6.132  1.00  0.00           C  
ATOM    519  C   TYR A  67       1.911   1.319  -5.880  1.00  0.00           C  
ATOM    520  O   TYR A  67       1.112   1.584  -6.778  1.00  0.00           O  
ATOM    521  CB  TYR A  67       3.796   2.744  -6.770  1.00  0.00           C  
ATOM    522  CG  TYR A  67       3.228   3.934  -6.045  1.00  0.00           C  
ATOM    523  CD1 TYR A  67       3.685   4.283  -4.780  1.00  0.00           C  
ATOM    524  CD2 TYR A  67       2.212   4.703  -6.611  1.00  0.00           C  
ATOM    525  CE1 TYR A  67       3.155   5.366  -4.099  1.00  0.00           C  
ATOM    526  CE2 TYR A  67       1.679   5.786  -5.937  1.00  0.00           C  
ATOM    527  CZ  TYR A  67       2.143   6.111  -4.684  1.00  0.00           C  
ATOM    528  OH  TYR A  67       1.605   7.173  -4.010  1.00  0.00           O  
ATOM    529  N   ASN A  68       1.532   0.940  -4.653  1.00  0.00           N  
ATOM    530  CA  ASN A  68       0.158   0.561  -4.348  1.00  0.00           C  
ATOM    531  C   ASN A  68      -0.768   1.706  -3.929  1.00  0.00           C  
ATOM    532  O   ASN A  68      -1.885   1.452  -3.482  1.00  0.00           O  
ATOM    533  CB  ASN A  68       0.139  -0.542  -3.284  1.00  0.00           C  
ATOM    534  CG  ASN A  68       0.096  -1.928  -3.881  1.00  0.00           C  
ATOM    535  OD1 ASN A  68       1.143  -2.560  -4.088  1.00  0.00           O  
ATOM    536  ND2 ASN A  68      -1.092  -2.414  -4.159  1.00  0.00           N  
ATOM    537  N   GLY A  69      -0.324   2.949  -4.067  1.00  0.00           N  
ATOM    538  CA  GLY A  69      -1.201   4.086  -3.854  1.00  0.00           C  
ATOM    539  C   GLY A  69      -1.262   4.634  -2.435  1.00  0.00           C  
ATOM    540  O   GLY A  69      -0.527   4.201  -1.548  1.00  0.00           O  
ATOM    541  N   ASP A  70      -2.164   5.615  -2.259  1.00  0.00           N  
ATOM    542  CA  ASP A  70      -2.401   6.342  -1.010  1.00  0.00           C  
ATOM    543  C   ASP A  70      -1.211   7.201  -0.572  1.00  0.00           C  
ATOM    544  O   ASP A  70      -0.548   6.931   0.436  1.00  0.00           O  
ATOM    545  CB  ASP A  70      -2.862   5.406   0.107  1.00  0.00           C  
ATOM    546  CG  ASP A  70      -4.378   5.414   0.249  1.00  0.00           C  
ATOM    547  OD1 ASP A  70      -5.066   5.957  -0.647  1.00  0.00           O  
ATOM    548  OD2 ASP A  70      -4.892   4.894   1.259  1.00  0.00           O  
ATOM    549  N   ILE A  71      -0.987   8.267  -1.318  1.00  0.00           N  
ATOM    550  CA  ILE A  71       0.020   9.259  -0.976  1.00  0.00           C  
ATOM    551  C   ILE A  71      -0.558  10.350  -0.079  1.00  0.00           C  
ATOM    552  O   ILE A  71       0.143  10.916   0.755  1.00  0.00           O  
ATOM    553  CB  ILE A  71       0.633   9.893  -2.244  1.00  0.00           C  
ATOM    554  CG1 ILE A  71       1.744  10.885  -1.889  1.00  0.00           C  
ATOM    555  CG2 ILE A  71      -0.443  10.606  -3.072  1.00  0.00           C  
ATOM    556  CD1 ILE A  71       2.980  10.225  -1.286  1.00  0.00           C  
ATOM    557  N   VAL A  72      -1.852  10.647  -0.231  1.00  0.00           N  
ATOM    558  CA  VAL A  72      -2.464  11.764   0.483  1.00  0.00           C  
ATOM    559  C   VAL A  72      -2.496  11.506   1.984  1.00  0.00           C  
ATOM    560  O   VAL A  72      -2.922  10.444   2.435  1.00  0.00           O  
ATOM    561  CB  VAL A  72      -3.883  12.058  -0.034  1.00  0.00           C  
ATOM    562  CG1 VAL A  72      -4.529  13.187   0.749  1.00  0.00           C  
ATOM    563  CG2 VAL A  72      -3.842  12.405  -1.518  1.00  0.00           C  
ATOM    564  N   SER A  73      -2.049  12.494   2.758  1.00  0.00           N  
ATOM    565  CA  SER A  73      -2.009  12.402   4.202  1.00  0.00           C  
ATOM    566  C   SER A  73      -3.396  12.577   4.808  1.00  0.00           C  
ATOM    567  O   SER A  73      -4.370  12.848   4.098  1.00  0.00           O  
ATOM    568  CB  SER A  73      -1.044  13.446   4.774  1.00  0.00           C  
ATOM    569  OG  SER A  73      -0.854  13.292   6.163  1.00  0.00           O  
ATOM    570  N   ARG A  74      -3.487  12.425   6.133  1.00  0.00           N  
ATOM    571  CA  ARG A  74      -4.776  12.445   6.818  1.00  0.00           C  
ATOM    572  C   ARG A  74      -5.047  13.800   7.461  1.00  0.00           C  
ATOM    573  O   ARG A  74      -4.134  14.535   7.806  1.00  0.00           O  
ATOM    574  CB  ARG A  74      -4.823  11.365   7.901  1.00  0.00           C  
ATOM    575  CG  ARG A  74      -4.163  10.046   7.545  1.00  0.00           C  
ATOM    576  CD  ARG A  74      -4.831   9.359   6.366  1.00  0.00           C  
ATOM    577  NE  ARG A  74      -4.244   8.039   6.129  1.00  0.00           N  
ATOM    578  CZ  ARG A  74      -4.681   6.924   6.679  1.00  0.00           C  
ATOM    579  NH1 ARG A  74      -5.729   6.946   7.480  1.00  0.00           N  
ATOM    580  NH2 ARG A  74      -4.066   5.778   6.433  1.00  0.00           N  
ATOM    581  N   ALA A  75      -6.341  14.081   7.648  1.00  0.00           N  
ATOM    582  CA  ALA A  75      -6.780  15.253   8.399  1.00  0.00           C  
ATOM    583  C   ALA A  75      -6.088  16.537   7.948  1.00  0.00           C  
ATOM    584  O   ALA A  75      -5.588  17.315   8.765  1.00  0.00           O  
ATOM    585  CB  ALA A  75      -6.584  15.033   9.896  1.00  0.00           C  
ATOM    586  N   ILE A  76      -6.056  16.746   6.638  1.00  0.00           N  
ATOM    587  CA  ILE A  76      -5.422  17.932   6.076  1.00  0.00           C  
ATOM    588  C   ILE A  76      -6.333  19.147   6.254  1.00  0.00           C  
ATOM    589  O   ILE A  76      -7.493  19.109   5.835  1.00  0.00           O  
ATOM    590  CB  ILE A  76      -5.099  17.726   4.580  1.00  0.00           C  
ATOM    591  CG1 ILE A  76      -4.096  16.591   4.408  1.00  0.00           C  
ATOM    592  CG2 ILE A  76      -4.578  19.011   3.958  1.00  0.00           C  
ATOM    593  CD1 ILE A  76      -2.748  16.849   5.044  1.00  0.00           C  
ATOM    594  N   PRO A  77      -5.837  20.217   6.852  1.00  0.00           N  
ATOM    595  CA  PRO A  77      -6.660  21.415   7.084  1.00  0.00           C  
ATOM    596  C   PRO A  77      -7.272  22.004   5.815  1.00  0.00           C  
ATOM    597  O   PRO A  77      -8.457  22.339   5.806  1.00  0.00           O  
ATOM    598  CB  PRO A  77      -5.680  22.393   7.733  1.00  0.00           C  
ATOM    599  CG  PRO A  77      -4.685  21.517   8.417  1.00  0.00           C  
ATOM    600  CD  PRO A  77      -4.519  20.329   7.498  1.00  0.00           C  
ATOM    601  N   LYS A  78      -6.487  22.134   4.742  1.00  0.00           N  
ATOM    602  CA  LYS A  78      -6.973  22.709   3.490  1.00  0.00           C  
ATOM    603  C   LYS A  78      -7.196  21.629   2.431  1.00  0.00           C  
ATOM    604  O   LYS A  78      -6.892  21.832   1.253  1.00  0.00           O  
ATOM    605  CB  LYS A  78      -6.011  23.778   2.973  1.00  0.00           C  
ATOM    606  CG  LYS A  78      -4.613  23.272   2.669  1.00  0.00           C  
ATOM    607  CD  LYS A  78      -3.747  24.370   2.063  1.00  0.00           C  
ATOM    608  CE  LYS A  78      -2.367  23.871   1.714  1.00  0.00           C  
ATOM    609  NZ  LYS A  78      -1.525  24.943   1.112  1.00  0.00           N  
ATOM    610  N   TYR A  79      -7.726  20.496   2.861  1.00  0.00           N  
ATOM    611  CA  TYR A  79      -7.980  19.371   1.971  1.00  0.00           C  
ATOM    612  C   TYR A  79      -8.939  19.763   0.842  1.00  0.00           C  
ATOM    613  O   TYR A  79     -10.079  20.142   1.103  1.00  0.00           O  
ATOM    614  CB  TYR A  79      -8.550  18.206   2.786  1.00  0.00           C  
ATOM    615  CG  TYR A  79      -8.927  16.980   1.989  1.00  0.00           C  
ATOM    616  CD1 TYR A  79      -7.974  16.257   1.295  1.00  0.00           C  
ATOM    617  CD2 TYR A  79     -10.240  16.529   1.967  1.00  0.00           C  
ATOM    618  CE1 TYR A  79      -8.312  15.119   0.583  1.00  0.00           C  
ATOM    619  CE2 TYR A  79     -10.591  15.396   1.267  1.00  0.00           C  
ATOM    620  CZ  TYR A  79      -9.627  14.687   0.576  1.00  0.00           C  
ATOM    621  OH  TYR A  79      -9.976  13.560  -0.122  1.00  0.00           O  
ATOM    622  N   ASN A  80      -8.468  19.669  -0.393  1.00  0.00           N  
ATOM    623  CA  ASN A  80      -9.275  20.008  -1.546  1.00  0.00           C  
ATOM    624  C   ASN A  80      -8.695  19.365  -2.806  1.00  0.00           C  
ATOM    625  O   ASN A  80      -7.716  18.619  -2.738  1.00  0.00           O  
ATOM    626  CB  ASN A  80      -9.389  21.529  -1.710  1.00  0.00           C  
ATOM    627  CG  ASN A  80      -8.036  22.220  -1.808  1.00  0.00           C  
ATOM    628  OD1 ASN A  80      -7.076  21.670  -2.332  1.00  0.00           O  
ATOM    629  ND2 ASN A  80      -7.962  23.440  -1.304  1.00  0.00           N  
ATOM    630  N   LEU A  81      -9.306  19.646  -3.952  1.00  0.00           N  
ATOM    631  CA  LEU A  81      -8.887  19.055  -5.215  1.00  0.00           C  
ATOM    632  C   LEU A  81      -7.439  19.399  -5.558  1.00  0.00           C  
ATOM    633  O   LEU A  81      -6.671  18.537  -5.990  1.00  0.00           O  
ATOM    634  CB  LEU A  81      -9.840  19.491  -6.330  1.00  0.00           C  
ATOM    635  CG  LEU A  81      -9.645  18.883  -7.722  1.00  0.00           C  
ATOM    636  CD1 LEU A  81     -10.981  18.842  -8.455  1.00  0.00           C  
ATOM    637  CD2 LEU A  81      -8.626  19.678  -8.529  1.00  0.00           C  
ATOM    638  N   ASP A  82      -7.070  20.666  -5.377  1.00  0.00           N  
ATOM    639  CA  ASP A  82      -5.709  21.092  -5.696  1.00  0.00           C  
ATOM    640  C   ASP A  82      -4.680  20.397  -4.817  1.00  0.00           C  
ATOM    641  O   ASP A  82      -3.589  20.051  -5.275  1.00  0.00           O  
ATOM    642  CB  ASP A  82      -5.575  22.606  -5.549  1.00  0.00           C  
ATOM    643  CG  ASP A  82      -6.252  23.366  -6.682  1.00  0.00           C  
ATOM    644  OD1 ASP A  82      -6.463  22.776  -7.757  1.00  0.00           O  
ATOM    645  OD2 ASP A  82      -6.561  24.556  -6.492  1.00  0.00           O  
ATOM    646  N   TYR A  83      -5.021  20.166  -3.555  1.00  0.00           N  
ATOM    647  CA  TYR A  83      -4.107  19.482  -2.642  1.00  0.00           C  
ATOM    648  C   TYR A  83      -3.857  18.052  -3.102  1.00  0.00           C  
ATOM    649  O   TYR A  83      -2.717  17.565  -3.086  1.00  0.00           O  
ATOM    650  CB  TYR A  83      -4.650  19.482  -1.213  1.00  0.00           C  
ATOM    651  CG  TYR A  83      -3.686  18.869  -0.226  1.00  0.00           C  
ATOM    652  CD1 TYR A  83      -2.714  19.646   0.397  1.00  0.00           C  
ATOM    653  CD2 TYR A  83      -3.730  17.511   0.063  1.00  0.00           C  
ATOM    654  CE1 TYR A  83      -1.812  19.083   1.282  1.00  0.00           C  
ATOM    655  CE2 TYR A  83      -2.830  16.940   0.945  1.00  0.00           C  
ATOM    656  CZ  TYR A  83      -1.875  17.732   1.558  1.00  0.00           C  
ATOM    657  OH  TYR A  83      -0.982  17.176   2.432  1.00  0.00           O  
ATOM    658  N   VAL A  84      -4.919  17.366  -3.519  1.00  0.00           N  
ATOM    659  CA  VAL A  84      -4.787  15.997  -4.006  1.00  0.00           C  
ATOM    660  C   VAL A  84      -3.917  15.954  -5.257  1.00  0.00           C  
ATOM    661  O   VAL A  84      -3.046  15.096  -5.390  1.00  0.00           O  
ATOM    662  CB  VAL A  84      -6.162  15.364  -4.281  1.00  0.00           C  
ATOM    663  CG1 VAL A  84      -6.009  14.020  -4.973  1.00  0.00           C  
ATOM    664  CG2 VAL A  84      -6.936  15.202  -2.980  1.00  0.00           C  
ATOM    665  N   LYS A  85      -4.138  16.890  -6.176  1.00  0.00           N  
ATOM    666  CA  LYS A  85      -3.328  16.962  -7.387  1.00  0.00           C  
ATOM    667  C   LYS A  85      -1.849  17.125  -7.037  1.00  0.00           C  
ATOM    668  O   LYS A  85      -0.988  16.449  -7.600  1.00  0.00           O  
ATOM    669  CB  LYS A  85      -3.789  18.108  -8.289  1.00  0.00           C  
ATOM    670  CG  LYS A  85      -5.094  17.839  -9.029  1.00  0.00           C  
ATOM    671  CD  LYS A  85      -5.372  18.940 -10.048  1.00  0.00           C  
ATOM    672  CE  LYS A  85      -6.590  18.631 -10.885  1.00  0.00           C  
ATOM    673  NZ  LYS A  85      -6.846  19.685 -11.906  1.00  0.00           N  
ATOM    674  N   GLN A  86      -1.553  18.032  -6.114  1.00  0.00           N  
ATOM    675  CA  GLN A  86      -0.171  18.267  -5.717  1.00  0.00           C  
ATOM    676  C   GLN A  86       0.438  17.032  -5.062  1.00  0.00           C  
ATOM    677  O   GLN A  86       1.632  16.758  -5.212  1.00  0.00           O  
ATOM    678  CB  GLN A  86      -0.081  19.460  -4.767  1.00  0.00           C  
ATOM    679  CG  GLN A  86       1.346  19.877  -4.446  1.00  0.00           C  
ATOM    680  CD  GLN A  86       2.135  20.256  -5.684  1.00  0.00           C  
ATOM    681  OE1 GLN A  86       1.680  21.076  -6.490  1.00  0.00           O  
ATOM    682  NE2 GLN A  86       3.307  19.666  -5.845  1.00  0.00           N  
ATOM    683  N   SER A  87      -0.384  16.262  -4.341  1.00  0.00           N  
ATOM    684  CA  SER A  87       0.083  15.021  -3.732  1.00  0.00           C  
ATOM    685  C   SER A  87       0.509  14.017  -4.797  1.00  0.00           C  
ATOM    686  O   SER A  87       1.518  13.323  -4.639  1.00  0.00           O  
ATOM    687  CB  SER A  87      -1.008  14.414  -2.850  1.00  0.00           C  
ATOM    688  OG  SER A  87      -1.311  15.261  -1.757  1.00  0.00           O  
ATOM    689  N   ILE A  88      -0.254  13.929  -5.891  1.00  0.00           N  
ATOM    690  CA  ILE A  88       0.094  13.030  -6.989  1.00  0.00           C  
ATOM    691  C   ILE A  88       1.381  13.491  -7.667  1.00  0.00           C  
ATOM    692  O   ILE A  88       2.230  12.669  -8.022  1.00  0.00           O  
ATOM    693  CB  ILE A  88      -1.051  12.942  -8.021  1.00  0.00           C  
ATOM    694  CG1 ILE A  88      -2.344  12.469  -7.343  1.00  0.00           C  
ATOM    695  CG2 ILE A  88      -0.676  12.002  -9.161  1.00  0.00           C  
ATOM    696  CD1 ILE A  88      -2.224  11.128  -6.650  1.00  0.00           C  
ATOM    697  N   VAL A  89       1.527  14.792  -7.841  1.00  0.00           N  
ATOM    698  CA  VAL A  89       2.765  15.344  -8.390  1.00  0.00           C  
ATOM    699  C   VAL A  89       3.950  14.927  -7.528  1.00  0.00           C  
ATOM    700  O   VAL A  89       4.988  14.496  -8.033  1.00  0.00           O  
ATOM    701  CB  VAL A  89       2.693  16.881  -8.492  1.00  0.00           C  
ATOM    702  CG1 VAL A  89       4.060  17.461  -8.858  1.00  0.00           C  
ATOM    703  CG2 VAL A  89       1.651  17.296  -9.520  1.00  0.00           C  
ATOM    704  N   ASN A  90       3.785  15.051  -6.181  1.00  0.00           N  
ATOM    705  CA  ASN A  90       4.798  14.704  -5.278  1.00  0.00           C  
ATOM    706  C   ASN A  90       5.117  13.240  -5.257  1.00  0.00           C  
ATOM    707  O   ASN A  90       6.233  12.842  -5.145  1.00  0.00           O  
ATOM    708  CB  ASN A  90       4.470  15.252  -3.892  1.00  0.00           C  
ATOM    709  CG  ASN A  90       4.564  16.677  -3.791  1.00  0.00           C  
ATOM    710  OD1 ASN A  90       4.822  17.405  -4.808  1.00  0.00           O  
ATOM    711  ND2 ASN A  90       4.472  17.373  -2.954  1.00  0.00           N  
ATOM    712  N   ALA A  91       4.106  12.382  -5.388  1.00  0.00           N  
ATOM    713  CA  ALA A  91       4.306  10.945  -5.458  1.00  0.00           C  
ATOM    714  C   ALA A  91       5.110  10.580  -6.701  1.00  0.00           C  
ATOM    715  O   ALA A  91       6.013   9.744  -6.656  1.00  0.00           O  
ATOM    716  CB  ALA A  91       2.963  10.221  -5.462  1.00  0.00           C  
ATOM    717  N   THR A  92       4.793  11.220  -7.820  1.00  0.00           N  
ATOM    718  CA  THR A  92       5.504  10.978  -9.062  1.00  0.00           C  
ATOM    719  C   THR A  92       6.972  11.372  -8.940  1.00  0.00           C  
ATOM    720  O   THR A  92       7.859  10.656  -9.402  1.00  0.00           O  
ATOM    721  CB  THR A  92       4.848  11.745 -10.219  1.00  0.00           C  
ATOM    722  OG1 THR A  92       3.498  11.307 -10.371  1.00  0.00           O  
ATOM    723  CG2 THR A  92       5.599  11.509 -11.524  1.00  0.00           C  
ATOM    724  N   ALA A  93       7.236  12.518  -8.309  1.00  0.00           N  
ATOM    725  CA  ALA A  93       8.604  12.965  -8.089  1.00  0.00           C  
ATOM    726  C   ALA A  93       9.381  11.950  -7.262  1.00  0.00           C  
ATOM    727  O   ALA A  93      10.556  11.681  -7.531  1.00  0.00           O  
ATOM    728  CB  ALA A  93       8.611  14.328  -7.409  1.00  0.00           C  
ATOM    729  N   LEU A  94       8.725  11.370  -6.259  1.00  0.00           N  
ATOM    730  CA  LEU A  94       9.350  10.340  -5.438  1.00  0.00           C  
ATOM    731  C   LEU A  94       9.701   9.116  -6.269  1.00  0.00           C  
ATOM    732  O   LEU A  94      10.816   8.601  -6.199  1.00  0.00           O  
ATOM    733  CB  LEU A  94       8.419   9.944  -4.287  1.00  0.00           C  
ATOM    734  CG  LEU A  94       8.878   8.763  -3.435  1.00  0.00           C  
ATOM    735  CD1 LEU A  94      10.118   9.131  -2.643  1.00  0.00           C  
ATOM    736  CD2 LEU A  94       7.761   8.323  -2.493  1.00  0.00           C  
ATOM    737  N   LEU A  95       8.762   8.648  -7.081  1.00  0.00           N  
ATOM    738  CA  LEU A  95       8.976   7.456  -7.889  1.00  0.00           C  
ATOM    739  C   LEU A  95      10.070   7.671  -8.932  1.00  0.00           C  
ATOM    740  O   LEU A  95      10.803   6.738  -9.270  1.00  0.00           O  
ATOM    741  CB  LEU A  95       7.672   7.034  -8.563  1.00  0.00           C  
ATOM    742  CG  LEU A  95       6.562   6.586  -7.611  1.00  0.00           C  
ATOM    743  CD1 LEU A  95       5.274   6.302  -8.360  1.00  0.00           C  
ATOM    744  CD2 LEU A  95       6.999   5.362  -6.812  1.00  0.00           C  
ATOM    745  N   LYS A  96      10.192   8.894  -9.439  1.00  0.00           N  
ATOM    746  CA  LYS A  96      11.219   9.201 -10.429  1.00  0.00           C  
ATOM    747  C   LYS A  96      12.630   9.066  -9.861  1.00  0.00           C  
ATOM    748  O   LYS A  96      13.592   8.981 -10.619  1.00  0.00           O  
ATOM    749  CB  LYS A  96      11.018  10.607 -10.993  1.00  0.00           C  
ATOM    750  CG  LYS A  96       9.886  10.716 -11.997  1.00  0.00           C  
ATOM    751  CD  LYS A  96       9.767  12.133 -12.537  1.00  0.00           C  
ATOM    752  CE  LYS A  96       8.688  12.240 -13.607  1.00  0.00           C  
ATOM    753  NZ  LYS A  96       8.544  13.627 -14.110  1.00  0.00           N  
ATOM    754  N   LYS A  97      12.755   9.041  -8.538  1.00  0.00           N  
ATOM    755  CA  LYS A  97      14.067   8.870  -7.913  1.00  0.00           C  
ATOM    756  C   LYS A  97      14.608   7.462  -8.132  1.00  0.00           C  
ATOM    757  O   LYS A  97      15.808   7.232  -7.997  1.00  0.00           O  
ATOM    758  CB  LYS A  97      13.990   9.179  -6.419  1.00  0.00           C  
ATOM    759  CG  LYS A  97      13.680  10.634  -6.111  1.00  0.00           C  
ATOM    760  CD  LYS A  97      13.652  10.906  -4.619  1.00  0.00           C  
ATOM    761  CE  LYS A  97      13.376  12.368  -4.327  1.00  0.00           C  
ATOM    762  NZ  LYS A  97      13.354  12.659  -2.868  1.00  0.00           N  
ATOM    763  N   PHE A  98      13.739   6.511  -8.457  1.00  0.00           N  
ATOM    764  CA  PHE A  98      14.153   5.148  -8.754  1.00  0.00           C  
ATOM    765  C   PHE A  98      14.407   5.019 -10.254  1.00  0.00           C  
ATOM    766  O   PHE A  98      13.596   4.474 -11.004  1.00  0.00           O  
ATOM    767  CB  PHE A  98      13.091   4.156  -8.279  1.00  0.00           C  
ATOM    768  CG  PHE A  98      12.825   4.223  -6.805  1.00  0.00           C  
ATOM    769  CD1 PHE A  98      13.730   3.696  -5.897  1.00  0.00           C  
ATOM    770  CD2 PHE A  98      11.676   4.832  -6.322  1.00  0.00           C  
ATOM    771  CE1 PHE A  98      13.496   3.770  -4.538  1.00  0.00           C  
ATOM    772  CE2 PHE A  98      11.433   4.907  -4.958  1.00  0.00           C  
ATOM    773  CZ  PHE A  98      12.343   4.373  -4.064  1.00  0.00           C  
ATOM    774  N   GLU A  99      15.554   5.551 -10.682  1.00  0.00           N  
ATOM    775  CA  GLU A  99      15.895   5.583 -12.092  1.00  0.00           C  
ATOM    776  C   GLU A  99      16.021   4.178 -12.669  1.00  0.00           C  
ATOM    777  O   GLU A  99      16.576   3.283 -12.044  1.00  0.00           O  
ATOM    778  CB  GLU A  99      17.198   6.353 -12.306  1.00  0.00           C  
ATOM    779  CG  GLU A  99      17.124   7.809 -11.870  1.00  0.00           C  
ATOM    780  CD  GLU A  99      18.426   8.559 -12.129  1.00  0.00           C  
ATOM    781  OE1 GLU A  99      19.322   7.998 -12.789  1.00  0.00           O  
ATOM    782  OE2 GLU A  99      18.535   9.711 -11.668  1.00  0.00           O  
ATOM    783  N   ASP A 100      15.471   4.004 -13.868  1.00  0.00           N  
ATOM    784  CA  ASP A 100      15.538   2.752 -14.607  1.00  0.00           C  
ATOM    785  C   ASP A 100      14.710   1.622 -13.996  1.00  0.00           C  
ATOM    786  O   ASP A 100      14.809   0.476 -14.429  1.00  0.00           O  
ATOM    787  CB  ASP A 100      16.996   2.287 -14.776  1.00  0.00           C  
ATOM    788  CG  ASP A 100      17.844   3.320 -15.490  1.00  0.00           C  
ATOM    789  OD1 ASP A 100      17.376   3.902 -16.482  1.00  0.00           O  
ATOM    790  OD2 ASP A 100      18.989   3.551 -15.055  1.00  0.00           O  
ATOM    791  N   PHE A 101      13.892   1.923 -12.992  1.00  0.00           N  
ATOM    792  CA  PHE A 101      12.970   0.936 -12.432  1.00  0.00           C  
ATOM    793  C   PHE A 101      11.761   0.764 -13.343  1.00  0.00           C  
ATOM    794  O   PHE A 101      11.276   1.724 -13.949  1.00  0.00           O  
ATOM    795  CB  PHE A 101      12.471   1.364 -11.046  1.00  0.00           C  
ATOM    796  CG  PHE A 101      13.352   0.938  -9.907  1.00  0.00           C  
ATOM    797  CD1 PHE A 101      14.691   1.286  -9.873  1.00  0.00           C  
ATOM    798  CD2 PHE A 101      12.825   0.214  -8.844  1.00  0.00           C  
ATOM    799  CE1 PHE A 101      15.499   0.906  -8.805  1.00  0.00           C  
ATOM    800  CE2 PHE A 101      13.624  -0.165  -7.772  1.00  0.00           C  
ATOM    801  CZ  PHE A 101      14.953   0.186  -7.754  1.00  0.00           C  
ATOM    802  N   PHE A 102      11.267  -0.471 -13.436  1.00  0.00           N  
ATOM    803  CA  PHE A 102       9.959  -0.733 -14.022  1.00  0.00           C  
ATOM    804  C   PHE A 102       8.939  -0.516 -12.915  1.00  0.00           C  
ATOM    805  O   PHE A 102       8.850  -1.309 -11.973  1.00  0.00           O  
ATOM    806  CB  PHE A 102       9.893  -2.161 -14.564  1.00  0.00           C  
ATOM    807  CG  PHE A 102       8.557  -2.526 -15.166  1.00  0.00           C  
ATOM    808  CD1 PHE A 102       8.141  -1.954 -16.363  1.00  0.00           C  
ATOM    809  CD2 PHE A 102       7.730  -3.446 -14.542  1.00  0.00           C  
ATOM    810  CE1 PHE A 102       6.920  -2.294 -16.921  1.00  0.00           C  
ATOM    811  CE2 PHE A 102       6.507  -3.791 -15.099  1.00  0.00           C  
ATOM    812  CZ  PHE A 102       6.101  -3.211 -16.292  1.00  0.00           C  
ATOM    813  N   ILE A 103       8.196   0.581 -13.000  1.00  0.00           N  
ATOM    814  CA  ILE A 103       7.297   0.993 -11.929  1.00  0.00           C  
ATOM    815  C   ILE A 103       5.844   0.811 -12.349  1.00  0.00           C  
ATOM    816  O   ILE A 103       5.455   1.190 -13.461  1.00  0.00           O  
ATOM    817  CB  ILE A 103       7.562   2.452 -11.515  1.00  0.00           C  
ATOM    818  CG1 ILE A 103       8.976   2.562 -10.928  1.00  0.00           C  
ATOM    819  CG2 ILE A 103       6.520   2.945 -10.517  1.00  0.00           C  
ATOM    820  CD1 ILE A 103       9.388   3.952 -10.519  1.00  0.00           C  
ATOM    821  N   ILE A 104       5.054   0.215 -11.457  1.00  0.00           N  
ATOM    822  CA  ILE A 104       3.646  -0.066 -11.698  1.00  0.00           C  
ATOM    823  C   ILE A 104       2.826   0.781 -10.729  1.00  0.00           C  
ATOM    824  O   ILE A 104       2.567   0.354  -9.598  1.00  0.00           O  
ATOM    825  CB  ILE A 104       3.353  -1.564 -11.496  1.00  0.00           C  
ATOM    826  CG1 ILE A 104       4.282  -2.416 -12.372  1.00  0.00           C  
ATOM    827  CG2 ILE A 104       1.892  -1.881 -11.800  1.00  0.00           C  
ATOM    828  CD1 ILE A 104       4.438  -3.846 -11.894  1.00  0.00           C  
ATOM    829  N   PRO A 105       2.415   1.988 -11.133  1.00  0.00           N  
ATOM    830  CA  PRO A 105       1.722   2.910 -10.227  1.00  0.00           C  
ATOM    831  C   PRO A 105       0.213   2.726 -10.216  1.00  0.00           C  
ATOM    832  O   PRO A 105      -0.371   2.227 -11.170  1.00  0.00           O  
ATOM    833  CB  PRO A 105       2.098   4.278 -10.784  1.00  0.00           C  
ATOM    834  CG  PRO A 105       2.176   4.039 -12.260  1.00  0.00           C  
ATOM    835  CD  PRO A 105       2.734   2.641 -12.419  1.00  0.00           C  
ATOM    836  N   MET A 106      -0.421   3.155  -9.121  1.00  0.00           N  
ATOM    837  CA  MET A 106      -1.873   3.125  -9.016  1.00  0.00           C  
ATOM    838  C   MET A 106      -2.343   4.181  -8.023  1.00  0.00           C  
ATOM    839  O   MET A 106      -1.540   4.830  -7.353  1.00  0.00           O  
ATOM    840  CB  MET A 106      -2.367   1.740  -8.586  1.00  0.00           C  
ATOM    841  CG  MET A 106      -2.139   1.426  -7.115  1.00  0.00           C  
ATOM    842  SD  MET A 106      -2.680  -0.233  -6.643  1.00  0.00           S  
ATOM    843  CE  MET A 106      -1.466  -1.226  -7.503  1.00  0.00           C  
ATOM    844  N   LEU A 107      -3.666   4.345  -7.948  1.00  0.00           N  
ATOM    845  CA  LEU A 107      -4.283   5.276  -7.017  1.00  0.00           C  
ATOM    846  C   LEU A 107      -4.924   4.533  -5.858  1.00  0.00           C  
ATOM    847  O   LEU A 107      -5.466   3.441  -6.031  1.00  0.00           O  
ATOM    848  CB  LEU A 107      -5.347   6.119  -7.721  1.00  0.00           C  
ATOM    849  CG  LEU A 107      -4.875   7.070  -8.815  1.00  0.00           C  
ATOM    850  CD1 LEU A 107      -6.066   7.618  -9.588  1.00  0.00           C  
ATOM    851  CD2 LEU A 107      -4.051   8.196  -8.214  1.00  0.00           C  
ATOM    852  N   GLY A 108      -4.861   5.124  -4.664  1.00  0.00           N  
ATOM    853  CA  GLY A 108      -5.552   4.608  -3.502  1.00  0.00           C  
ATOM    854  C   GLY A 108      -6.816   5.403  -3.224  1.00  0.00           C  
ATOM    855  O   GLY A 108      -7.119   6.375  -3.911  1.00  0.00           O  
ATOM    856  N   ASN A 109      -7.569   4.995  -2.200  1.00  0.00           N  
ATOM    857  CA  ASN A 109      -8.856   5.624  -1.913  1.00  0.00           C  
ATOM    858  C   ASN A 109      -8.728   7.043  -1.372  1.00  0.00           C  
ATOM    859  O   ASN A 109      -9.701   7.799  -1.386  1.00  0.00           O  
ATOM    860  CB  ASN A 109      -9.675   4.758  -0.946  1.00  0.00           C  
ATOM    861  CG  ASN A 109      -8.984   4.543   0.373  1.00  0.00           C  
ATOM    862  OD1 ASN A 109      -7.977   3.852   0.460  1.00  0.00           O  
ATOM    863  ND2 ASN A 109      -9.543   5.125   1.434  1.00  0.00           N  
ATOM    864  N   HIS A 110      -7.545   7.423  -0.900  1.00  0.00           N  
ATOM    865  CA  HIS A 110      -7.322   8.794  -0.452  1.00  0.00           C  
ATOM    866  C   HIS A 110      -6.808   9.696  -1.567  1.00  0.00           C  
ATOM    867  O   HIS A 110      -6.737  10.915  -1.398  1.00  0.00           O  
ATOM    868  CB  HIS A 110      -6.332   8.826   0.719  1.00  0.00           C  
ATOM    869  CG  HIS A 110      -6.903   8.325   2.011  1.00  0.00           C  
ATOM    870  ND1 HIS A 110      -6.828   7.011   2.391  1.00  0.00           N  
ATOM    871  CD2 HIS A 110      -7.566   8.960   2.993  1.00  0.00           C  
ATOM    872  CE1 HIS A 110      -7.413   6.855   3.572  1.00  0.00           C  
ATOM    873  NE2 HIS A 110      -7.873   8.025   3.954  1.00  0.00           N  
ATOM    874  N   ASP A 111      -6.472   9.100  -2.718  1.00  0.00           N  
ATOM    875  CA  ASP A 111      -5.867   9.850  -3.812  1.00  0.00           C  
ATOM    876  C   ASP A 111      -6.910  10.459  -4.744  1.00  0.00           C  
ATOM    877  O   ASP A 111      -6.775  10.445  -5.972  1.00  0.00           O  
ATOM    878  CB  ASP A 111      -4.906   8.948  -4.593  1.00  0.00           C  
ATOM    879  CG  ASP A 111      -3.790   8.396  -3.723  1.00  0.00           C  
ATOM    880  OD1 ASP A 111      -3.428   9.064  -2.732  1.00  0.00           O  
ATOM    881  OD2 ASP A 111      -3.287   7.306  -4.030  1.00  0.00           O  
ATOM    882  N   VAL A 112      -7.969  11.011  -4.160  1.00  0.00           N  
ATOM    883  CA  VAL A 112      -9.055  11.646  -4.902  1.00  0.00           C  
ATOM    884  C   VAL A 112      -9.766  12.600  -3.956  1.00  0.00           C  
ATOM    885  O   VAL A 112      -9.652  12.482  -2.734  1.00  0.00           O  
ATOM    886  CB  VAL A 112     -10.043  10.598  -5.470  1.00  0.00           C  
ATOM    887  CG1 VAL A 112     -10.770   9.871  -4.343  1.00  0.00           C  
ATOM    888  CG2 VAL A 112     -11.039  11.249  -6.427  1.00  0.00           C  
ATOM    889  N   TYR A 113     -10.493  13.582  -4.523  1.00  0.00           N  
ATOM    890  CA  TYR A 113     -11.277  14.500  -3.708  1.00  0.00           C  
ATOM    891  C   TYR A 113     -12.718  14.525  -4.191  1.00  0.00           C  
ATOM    892  O   TYR A 113     -12.964  14.765  -5.370  1.00  0.00           O  
ATOM    893  CB  TYR A 113     -10.696  15.915  -3.757  1.00  0.00           C  
ATOM    894  CG  TYR A 113     -11.515  16.894  -2.957  1.00  0.00           C  
ATOM    895  CD1 TYR A 113     -11.325  17.018  -1.585  1.00  0.00           C  
ATOM    896  CD2 TYR A 113     -12.498  17.667  -3.560  1.00  0.00           C  
ATOM    897  CE1 TYR A 113     -12.087  17.892  -0.834  1.00  0.00           C  
ATOM    898  CE2 TYR A 113     -13.268  18.547  -2.814  1.00  0.00           C  
ATOM    899  CZ  TYR A 113     -13.061  18.654  -1.452  1.00  0.00           C  
ATOM    900  OH  TYR A 113     -13.817  19.527  -0.711  1.00  0.00           O  
ATOM    901  N   PRO A 114     -13.684  14.318  -3.293  1.00  0.00           N  
ATOM    902  CA  PRO A 114     -13.504  13.901  -1.899  1.00  0.00           C  
ATOM    903  C   PRO A 114     -12.966  12.480  -1.789  1.00  0.00           C  
ATOM    904  O   PRO A 114     -13.085  11.702  -2.730  1.00  0.00           O  
ATOM    905  CB  PRO A 114     -14.924  13.979  -1.316  1.00  0.00           C  
ATOM    906  CG  PRO A 114     -15.686  14.860  -2.245  1.00  0.00           C  
ATOM    907  CD  PRO A 114     -15.092  14.590  -3.602  1.00  0.00           C  
ATOM    908  N   ALA A 115     -12.393  12.157  -0.648  1.00  0.00           N  
ATOM    909  CA  ALA A 115     -11.806  10.844  -0.443  1.00  0.00           C  
ATOM    910  C   ALA A 115     -12.828   9.738  -0.702  1.00  0.00           C  
ATOM    911  O   ALA A 115     -14.016   9.890  -0.401  1.00  0.00           O  
ATOM    912  CB  ALA A 115     -11.253  10.721   0.973  1.00  0.00           C  
ATOM    913  N   ASN A 116     -12.364   8.633  -1.287  1.00  0.00           N  
ATOM    914  CA  ASN A 116     -13.160   7.441  -1.569  1.00  0.00           C  
ATOM    915  C   ASN A 116     -14.091   7.559  -2.761  1.00  0.00           C  
ATOM    916  O   ASN A 116     -14.557   6.546  -3.279  1.00  0.00           O  
ATOM    917  CB  ASN A 116     -13.981   7.010  -0.344  1.00  0.00           C  
ATOM    918  CG  ASN A 116     -13.147   6.917   0.922  1.00  0.00           C  
ATOM    919  OD1 ASN A 116     -12.015   6.438   0.898  1.00  0.00           O  
ATOM    920  ND2 ASN A 116     -13.708   7.374   2.029  1.00  0.00           N  
ATOM    921  N   GLN A 117     -14.370   8.767  -3.211  1.00  0.00           N  
ATOM    922  CA  GLN A 117     -15.351   8.987  -4.272  1.00  0.00           C  
ATOM    923  C   GLN A 117     -14.665   8.977  -5.635  1.00  0.00           C  
ATOM    924  O   GLN A 117     -14.327  10.020  -6.194  1.00  0.00           O  
ATOM    925  CB  GLN A 117     -16.105  10.294  -4.046  1.00  0.00           C  
ATOM    926  CG  GLN A 117     -16.631  10.465  -2.621  1.00  0.00           C  
ATOM    927  CD  GLN A 117     -17.416   9.257  -2.134  1.00  0.00           C  
ATOM    928  OE1 GLN A 117     -18.316   8.777  -2.819  1.00  0.00           O  
ATOM    929  NE2 GLN A 117     -17.064   8.760  -0.960  1.00  0.00           N  
ATOM    930  N   MET A 118     -14.467   7.776  -6.172  1.00  0.00           N  
ATOM    931  CA  MET A 118     -13.696   7.596  -7.397  1.00  0.00           C  
ATOM    932  C   MET A 118     -14.492   6.800  -8.428  1.00  0.00           C  
ATOM    933  O   MET A 118     -14.704   5.602  -8.255  1.00  0.00           O  
ATOM    934  CB  MET A 118     -12.372   6.897  -7.090  1.00  0.00           C  
ATOM    935  CG  MET A 118     -11.425   6.814  -8.275  1.00  0.00           C  
ATOM    936  SD  MET A 118      -9.872   5.979  -7.867  1.00  0.00           S  
ATOM    937  CE  MET A 118      -9.133   7.144  -6.736  1.00  0.00           C  
ATOM    938  N   ALA A 119     -14.923   7.479  -9.485  1.00  0.00           N  
ATOM    939  CA  ALA A 119     -15.626   6.846 -10.598  1.00  0.00           C  
ATOM    940  C   ALA A 119     -15.796   7.865 -11.720  1.00  0.00           C  
ATOM    941  O   ALA A 119     -14.912   8.685 -11.961  1.00  0.00           O  
ATOM    942  CB  ALA A 119     -16.969   6.285 -10.141  1.00  0.00           C  
ATOM    943  N   ILE A 120     -16.933   7.830 -12.407  1.00  0.00           N  
ATOM    944  CA  ILE A 120     -17.139   8.691 -13.565  1.00  0.00           C  
ATOM    945  C   ILE A 120     -17.168  10.175 -13.185  1.00  0.00           C  
ATOM    946  O   ILE A 120     -16.664  11.019 -13.926  1.00  0.00           O  
ATOM    947  CB  ILE A 120     -18.423   8.295 -14.333  1.00  0.00           C  
ATOM    948  CG1 ILE A 120     -18.472   8.974 -15.688  1.00  0.00           C  
ATOM    949  CG2 ILE A 120     -19.665   8.604 -13.504  1.00  0.00           C  
ATOM    950  CD1 ILE A 120     -17.397   8.503 -16.654  1.00  0.00           C  
ATOM    951  N   ASN A 121     -17.738  10.500 -12.029  1.00  0.00           N  
ATOM    952  CA  ASN A 121     -17.855  11.892 -11.613  1.00  0.00           C  
ATOM    953  C   ASN A 121     -16.527  12.475 -11.136  1.00  0.00           C  
ATOM    954  O   ASN A 121     -16.402  13.688 -10.967  1.00  0.00           O  
ATOM    955  CB  ASN A 121     -18.917  12.044 -10.517  1.00  0.00           C  
ATOM    956  CG  ASN A 121     -20.313  11.746 -11.013  1.00  0.00           C  
ATOM    957  OD1 ASN A 121     -20.584  11.817 -12.211  1.00  0.00           O  
ATOM    958  ND2 ASN A 121     -21.202  11.407 -10.092  1.00  0.00           N  
ATOM    959  N   SER A 122     -15.539  11.613 -10.920  1.00  0.00           N  
ATOM    960  CA  SER A 122     -14.203  12.047 -10.530  1.00  0.00           C  
ATOM    961  C   SER A 122     -13.177  11.649 -11.595  1.00  0.00           C  
ATOM    962  O   SER A 122     -12.014  11.391 -11.280  1.00  0.00           O  
ATOM    963  CB  SER A 122     -13.827  11.470  -9.166  1.00  0.00           C  
ATOM    964  OG  SER A 122     -14.046  10.070  -9.133  1.00  0.00           O  
ATOM    965  N   GLN A 123     -13.617  11.601 -12.853  1.00  0.00           N  
ATOM    966  CA  GLN A 123     -12.753  11.193 -13.965  1.00  0.00           C  
ATOM    967  C   GLN A 123     -11.493  12.055 -14.046  1.00  0.00           C  
ATOM    968  O   GLN A 123     -10.457  11.621 -14.565  1.00  0.00           O  
ATOM    969  CB  GLN A 123     -13.527  11.257 -15.279  1.00  0.00           C  
ATOM    970  CG  GLN A 123     -12.844  10.582 -16.469  1.00  0.00           C  
ATOM    971  CD  GLN A 123     -11.860  11.484 -17.183  1.00  0.00           C  
ATOM    972  OE1 GLN A 123     -11.923  12.710 -17.041  1.00  0.00           O  
ATOM    973  NE2 GLN A 123     -10.957  10.887 -17.950  1.00  0.00           N  
ATOM    974  N   TRP A 124     -11.564  13.279 -13.519  1.00  0.00           N  
ATOM    975  CA  TRP A 124     -10.424  14.181 -13.538  1.00  0.00           C  
ATOM    976  C   TRP A 124      -9.188  13.547 -12.901  1.00  0.00           C  
ATOM    977  O   TRP A 124      -8.062  13.822 -13.333  1.00  0.00           O  
ATOM    978  CB  TRP A 124     -10.769  15.494 -12.813  1.00  0.00           C  
ATOM    979  CG  TRP A 124     -11.042  15.318 -11.349  1.00  0.00           C  
ATOM    980  CD1 TRP A 124     -12.248  15.121 -10.758  1.00  0.00           C  
ATOM    981  CD2 TRP A 124     -10.073  15.321 -10.291  1.00  0.00           C  
ATOM    982  NE1 TRP A 124     -12.104  14.992  -9.404  1.00  0.00           N  
ATOM    983  CE2 TRP A 124     -10.778  15.109  -9.090  1.00  0.00           C  
ATOM    984  CE3 TRP A 124      -8.684  15.483 -10.238  1.00  0.00           C  
ATOM    985  CZ2 TRP A 124     -10.131  15.054  -7.846  1.00  0.00           C  
ATOM    986  CZ3 TRP A 124      -8.045  15.426  -9.001  1.00  0.00           C  
ATOM    987  CH2 TRP A 124      -8.769  15.214  -7.829  1.00  0.00           C  
ATOM    988  N   ILE A 125      -9.374  12.708 -11.900  1.00  0.00           N  
ATOM    989  CA  ILE A 125      -8.219  12.118 -11.218  1.00  0.00           C  
ATOM    990  C   ILE A 125      -7.535  11.076 -12.099  1.00  0.00           C  
ATOM    991  O   ILE A 125      -6.312  10.930 -12.055  1.00  0.00           O  
ATOM    992  CB  ILE A 125      -8.597  11.502  -9.843  1.00  0.00           C  
ATOM    993  CG1 ILE A 125      -7.326  11.183  -9.046  1.00  0.00           C  
ATOM    994  CG2 ILE A 125      -9.451  10.235 -10.002  1.00  0.00           C  
ATOM    995  CD1 ILE A 125      -6.438  12.373  -8.779  1.00  0.00           C  
ATOM    996  N   PHE A 126      -8.304  10.360 -12.926  1.00  0.00           N  
ATOM    997  CA  PHE A 126      -7.713   9.390 -13.831  1.00  0.00           C  
ATOM    998  C   PHE A 126      -6.904  10.107 -14.912  1.00  0.00           C  
ATOM    999  O   PHE A 126      -5.794   9.688 -15.239  1.00  0.00           O  
ATOM   1000  CB  PHE A 126      -8.799   8.516 -14.482  1.00  0.00           C  
ATOM   1001  CG  PHE A 126      -9.717   7.837 -13.506  1.00  0.00           C  
ATOM   1002  CD1 PHE A 126      -9.219   7.250 -12.348  1.00  0.00           C  
ATOM   1003  CD2 PHE A 126     -11.082   7.775 -13.749  1.00  0.00           C  
ATOM   1004  CE1 PHE A 126     -10.071   6.625 -11.453  1.00  0.00           C  
ATOM   1005  CE2 PHE A 126     -11.929   7.149 -12.861  1.00  0.00           C  
ATOM   1006  CZ  PHE A 126     -11.430   6.577 -11.712  1.00  0.00           C  
ATOM   1007  N   GLN A 127      -7.458  11.177 -15.455  1.00  0.00           N  
ATOM   1008  CA  GLN A 127      -6.763  11.976 -16.462  1.00  0.00           C  
ATOM   1009  C   GLN A 127      -5.482  12.571 -15.888  1.00  0.00           C  
ATOM   1010  O   GLN A 127      -4.407  12.451 -16.483  1.00  0.00           O  
ATOM   1011  CB  GLN A 127      -7.681  13.095 -16.966  1.00  0.00           C  
ATOM   1012  CG  GLN A 127      -7.012  14.080 -17.916  1.00  0.00           C  
ATOM   1013  CD  GLN A 127      -6.791  13.504 -19.304  1.00  0.00           C  
ATOM   1014  OE1 GLN A 127      -7.521  12.612 -19.738  1.00  0.00           O  
ATOM   1015  NE2 GLN A 127      -5.802  14.023 -20.004  1.00  0.00           N  
ATOM   1016  N   PHE A 128      -5.602  13.198 -14.714  1.00  0.00           N  
ATOM   1017  CA  PHE A 128      -4.462  13.868 -14.108  1.00  0.00           C  
ATOM   1018  C   PHE A 128      -3.373  12.875 -13.700  1.00  0.00           C  
ATOM   1019  O   PHE A 128      -2.189  13.086 -13.978  1.00  0.00           O  
ATOM   1020  CB  PHE A 128      -4.901  14.686 -12.891  1.00  0.00           C  
ATOM   1021  CG  PHE A 128      -3.797  15.504 -12.283  1.00  0.00           C  
ATOM   1022  CD1 PHE A 128      -3.451  16.737 -12.812  1.00  0.00           C  
ATOM   1023  CD2 PHE A 128      -3.092  15.034 -11.191  1.00  0.00           C  
ATOM   1024  CE1 PHE A 128      -2.431  17.488 -12.266  1.00  0.00           C  
ATOM   1025  CE2 PHE A 128      -2.061  15.789 -10.626  1.00  0.00           C  
ATOM   1026  CZ  PHE A 128      -1.730  17.016 -11.168  1.00  0.00           C  
ATOM   1027  N   ALA A 129      -3.758  11.790 -13.042  1.00  0.00           N  
ATOM   1028  CA  ALA A 129      -2.787  10.803 -12.590  1.00  0.00           C  
ATOM   1029  C   ALA A 129      -2.108  10.115 -13.766  1.00  0.00           C  
ATOM   1030  O   ALA A 129      -0.912   9.834 -13.719  1.00  0.00           O  
ATOM   1031  CB  ALA A 129      -3.452   9.778 -11.676  1.00  0.00           C  
ATOM   1032  N   ALA A 130      -2.859   9.836 -14.829  1.00  0.00           N  
ATOM   1033  CA  ALA A 130      -2.271   9.232 -16.018  1.00  0.00           C  
ATOM   1034  C   ALA A 130      -1.202  10.138 -16.603  1.00  0.00           C  
ATOM   1035  O   ALA A 130      -0.156   9.668 -17.052  1.00  0.00           O  
ATOM   1036  CB  ALA A 130      -3.350   8.941 -17.055  1.00  0.00           C  
ATOM   1037  N   GLU A 131      -1.466  11.447 -16.614  1.00  0.00           N  
ATOM   1038  CA  GLU A 131      -0.495  12.410 -17.118  1.00  0.00           C  
ATOM   1039  C   GLU A 131       0.751  12.452 -16.239  1.00  0.00           C  
ATOM   1040  O   GLU A 131       1.877  12.532 -16.743  1.00  0.00           O  
ATOM   1041  CB  GLU A 131      -1.133  13.804 -17.207  1.00  0.00           C  
ATOM   1042  CG  GLU A 131      -2.212  13.910 -18.282  1.00  0.00           C  
ATOM   1043  CD  GLU A 131      -2.981  15.226 -18.226  1.00  0.00           C  
ATOM   1044  OE1 GLU A 131      -2.805  15.969 -17.238  1.00  0.00           O  
ATOM   1045  OE2 GLU A 131      -3.753  15.493 -19.158  1.00  0.00           O  
ATOM   1046  N   GLN A 132       0.570  12.387 -14.931  1.00  0.00           N  
ATOM   1047  CA  GLN A 132       1.702  12.418 -14.010  1.00  0.00           C  
ATOM   1048  C   GLN A 132       2.506  11.118 -14.061  1.00  0.00           C  
ATOM   1049  O   GLN A 132       3.733  11.142 -14.072  1.00  0.00           O  
ATOM   1050  CB  GLN A 132       1.232  12.684 -12.579  1.00  0.00           C  
ATOM   1051  CG  GLN A 132       0.604  14.059 -12.386  1.00  0.00           C  
ATOM   1052  CD  GLN A 132       1.546  15.180 -12.780  1.00  0.00           C  
ATOM   1053  OE1 GLN A 132       2.714  15.205 -12.377  1.00  0.00           O  
ATOM   1054  NE2 GLN A 132       1.053  16.106 -13.584  1.00  0.00           N  
ATOM   1055  N   PHE A 133       1.814   9.977 -14.118  1.00  0.00           N  
ATOM   1056  CA  PHE A 133       2.464   8.668 -14.139  1.00  0.00           C  
ATOM   1057  C   PHE A 133       2.967   8.287 -15.536  1.00  0.00           C  
ATOM   1058  O   PHE A 133       3.571   7.218 -15.694  1.00  0.00           O  
ATOM   1059  CB  PHE A 133       1.503   7.580 -13.649  1.00  0.00           C  
ATOM   1060  CG  PHE A 133       1.133   7.690 -12.189  1.00  0.00           C  
ATOM   1061  CD1 PHE A 133       2.017   8.209 -11.252  1.00  0.00           C  
ATOM   1062  CD2 PHE A 133      -0.103   7.230 -11.747  1.00  0.00           C  
ATOM   1063  CE1 PHE A 133       1.670   8.293  -9.910  1.00  0.00           C  
ATOM   1064  CE2 PHE A 133      -0.448   7.303 -10.410  1.00  0.00           C  
ATOM   1065  CZ  PHE A 133       0.437   7.832  -9.490  1.00  0.00           C  
ATOM   1066  N   ALA A 134       2.723   9.124 -16.534  1.00  0.00           N  
ATOM   1067  CA  ALA A 134       3.063   8.824 -17.919  1.00  0.00           C  
ATOM   1068  C   ALA A 134       4.493   8.300 -18.129  1.00  0.00           C  
ATOM   1069  O   ALA A 134       4.687   7.390 -18.939  1.00  0.00           O  
ATOM   1070  CB  ALA A 134       2.814  10.040 -18.807  1.00  0.00           C  
ATOM   1071  N   PRO A 135       5.501   8.839 -17.440  1.00  0.00           N  
ATOM   1072  CA  PRO A 135       6.871   8.332 -17.632  1.00  0.00           C  
ATOM   1073  C   PRO A 135       7.026   6.842 -17.321  1.00  0.00           C  
ATOM   1074  O   PRO A 135       7.975   6.218 -17.795  1.00  0.00           O  
ATOM   1075  CB  PRO A 135       7.707   9.173 -16.668  1.00  0.00           C  
ATOM   1076  CG  PRO A 135       6.943  10.441 -16.538  1.00  0.00           C  
ATOM   1077  CD  PRO A 135       5.498  10.019 -16.554  1.00  0.00           C  
ATOM   1078  N   PHE A 136       6.096   6.273 -16.542  1.00  0.00           N  
ATOM   1079  CA  PHE A 136       6.180   4.871 -16.148  1.00  0.00           C  
ATOM   1080  C   PHE A 136       5.253   3.973 -16.970  1.00  0.00           C  
ATOM   1081  O   PHE A 136       5.317   2.749 -16.842  1.00  0.00           O  
ATOM   1082  CB  PHE A 136       5.820   4.713 -14.669  1.00  0.00           C  
ATOM   1083  CG  PHE A 136       6.466   5.721 -13.771  1.00  0.00           C  
ATOM   1084  CD1 PHE A 136       7.845   5.798 -13.659  1.00  0.00           C  
ATOM   1085  CD2 PHE A 136       5.691   6.606 -13.026  1.00  0.00           C  
ATOM   1086  CE1 PHE A 136       8.447   6.735 -12.829  1.00  0.00           C  
ATOM   1087  CE2 PHE A 136       6.285   7.539 -12.192  1.00  0.00           C  
ATOM   1088  CZ  PHE A 136       7.661   7.607 -12.091  1.00  0.00           C  
ATOM   1089  N   LEU A 137       4.409   4.555 -17.791  1.00  0.00           N  
ATOM   1090  CA  LEU A 137       3.350   3.813 -18.463  1.00  0.00           C  
ATOM   1091  C   LEU A 137       3.540   3.756 -19.975  1.00  0.00           C  
ATOM   1092  O   LEU A 137       4.037   4.696 -20.588  1.00  0.00           O  
ATOM   1093  CB  LEU A 137       1.991   4.447 -18.162  1.00  0.00           C  
ATOM   1094  CG  LEU A 137       1.592   4.558 -16.693  1.00  0.00           C  
ATOM   1095  CD1 LEU A 137       0.275   5.326 -16.562  1.00  0.00           C  
ATOM   1096  CD2 LEU A 137       1.467   3.180 -16.068  1.00  0.00           C  
ATOM   1097  N   SER A 138       3.124   2.635 -20.567  1.00  0.00           N  
ATOM   1098  CA  SER A 138       3.030   2.531 -22.014  1.00  0.00           C  
ATOM   1099  C   SER A 138       1.861   3.381 -22.492  1.00  0.00           C  
ATOM   1100  O   SER A 138       0.985   3.746 -21.703  1.00  0.00           O  
ATOM   1101  CB  SER A 138       2.829   1.083 -22.445  1.00  0.00           C  
ATOM   1102  OG  SER A 138       1.567   0.603 -22.026  1.00  0.00           O  
ATOM   1103  N   GLN A 139       1.815   3.684 -23.787  1.00  0.00           N  
ATOM   1104  CA  GLN A 139       0.734   4.503 -24.324  1.00  0.00           C  
ATOM   1105  C   GLN A 139      -0.625   3.836 -24.100  1.00  0.00           C  
ATOM   1106  O   GLN A 139      -1.599   4.496 -23.743  1.00  0.00           O  
ATOM   1107  CB  GLN A 139       0.950   4.773 -25.812  1.00  0.00           C  
ATOM   1108  CG  GLN A 139      -0.087   5.716 -26.417  1.00  0.00           C  
ATOM   1109  CD  GLN A 139      -0.127   7.062 -25.716  1.00  0.00           C  
ATOM   1110  OE1 GLN A 139       0.913   7.621 -25.361  1.00  0.00           O  
ATOM   1111  NE2 GLN A 139      -1.329   7.591 -25.516  1.00  0.00           N  
ATOM   1112  N   ASN A 140      -0.688   2.516 -24.311  1.00  0.00           N  
ATOM   1113  CA  ASN A 140      -1.934   1.792 -24.088  1.00  0.00           C  
ATOM   1114  C   ASN A 140      -2.352   1.848 -22.621  1.00  0.00           C  
ATOM   1115  O   ASN A 140      -3.538   1.986 -22.307  1.00  0.00           O  
ATOM   1116  CB  ASN A 140      -1.802   0.337 -24.543  1.00  0.00           C  
ATOM   1117  CG  ASN A 140      -1.784   0.195 -26.053  1.00  0.00           C  
ATOM   1118  OD1 ASN A 140      -2.182   1.102 -26.780  1.00  0.00           O  
ATOM   1119  ND2 ASN A 140      -1.329  -0.954 -26.531  1.00  0.00           N  
ATOM   1120  N   ALA A 141      -1.380   1.751 -21.719  1.00  0.00           N  
ATOM   1121  CA  ALA A 141      -1.666   1.822 -20.293  1.00  0.00           C  
ATOM   1122  C   ALA A 141      -2.187   3.207 -19.909  1.00  0.00           C  
ATOM   1123  O   ALA A 141      -3.085   3.329 -19.077  1.00  0.00           O  
ATOM   1124  CB  ALA A 141      -0.417   1.475 -19.480  1.00  0.00           C  
ATOM   1125  N   ILE A 142      -1.613   4.240 -20.517  1.00  0.00           N  
ATOM   1126  CA  ILE A 142      -2.062   5.605 -20.260  1.00  0.00           C  
ATOM   1127  C   ILE A 142      -3.533   5.768 -20.643  1.00  0.00           C  
ATOM   1128  O   ILE A 142      -4.329   6.313 -19.874  1.00  0.00           O  
ATOM   1129  CB  ILE A 142      -1.196   6.633 -21.030  1.00  0.00           C  
ATOM   1130  CG1 ILE A 142       0.210   6.674 -20.440  1.00  0.00           C  
ATOM   1131  CG2 ILE A 142      -1.836   8.016 -20.995  1.00  0.00           C  
ATOM   1132  CD1 ILE A 142       1.201   7.503 -21.249  1.00  0.00           C  
ATOM   1133  N   GLU A 143      -3.909   5.295 -21.825  1.00  0.00           N  
ATOM   1134  CA  GLU A 143      -5.284   5.429 -22.288  1.00  0.00           C  
ATOM   1135  C   GLU A 143      -6.251   4.654 -21.392  1.00  0.00           C  
ATOM   1136  O   GLU A 143      -7.343   5.133 -21.084  1.00  0.00           O  
ATOM   1137  CB  GLU A 143      -5.406   4.962 -23.737  1.00  0.00           C  
ATOM   1138  CG  GLU A 143      -4.630   5.820 -24.722  1.00  0.00           C  
ATOM   1139  CD  GLU A 143      -5.040   7.292 -24.658  1.00  0.00           C  
ATOM   1140  OE1 GLU A 143      -6.247   7.571 -24.527  1.00  0.00           O  
ATOM   1141  OE2 GLU A 143      -4.148   8.158 -24.727  1.00  0.00           O  
ATOM   1142  N   SER A 144      -5.839   3.477 -20.957  1.00  0.00           N  
ATOM   1143  CA  SER A 144      -6.679   2.680 -20.063  1.00  0.00           C  
ATOM   1144  C   SER A 144      -6.805   3.350 -18.694  1.00  0.00           C  
ATOM   1145  O   SER A 144      -7.899   3.408 -18.116  1.00  0.00           O  
ATOM   1146  CB  SER A 144      -6.094   1.270 -19.915  1.00  0.00           C  
ATOM   1147  OG  SER A 144      -6.968   0.429 -19.186  1.00  0.00           O  
ATOM   1148  N   PHE A 145      -5.695   3.870 -18.193  1.00  0.00           N  
ATOM   1149  CA  PHE A 145      -5.677   4.567 -16.912  1.00  0.00           C  
ATOM   1150  C   PHE A 145      -6.633   5.759 -16.933  1.00  0.00           C  
ATOM   1151  O   PHE A 145      -7.379   5.989 -15.977  1.00  0.00           O  
ATOM   1152  CB  PHE A 145      -4.253   5.021 -16.584  1.00  0.00           C  
ATOM   1153  CG  PHE A 145      -4.004   5.281 -15.118  1.00  0.00           C  
ATOM   1154  CD1 PHE A 145      -4.694   6.267 -14.431  1.00  0.00           C  
ATOM   1155  CD2 PHE A 145      -3.051   4.544 -14.419  1.00  0.00           C  
ATOM   1156  CE1 PHE A 145      -4.463   6.503 -13.084  1.00  0.00           C  
ATOM   1157  CE2 PHE A 145      -2.811   4.778 -13.075  1.00  0.00           C  
ATOM   1158  CZ  PHE A 145      -3.520   5.759 -12.402  1.00  0.00           C  
ATOM   1159  N   LYS A 146      -6.613   6.510 -18.038  1.00  0.00           N  
ATOM   1160  CA  LYS A 146      -7.472   7.684 -18.168  1.00  0.00           C  
ATOM   1161  C   LYS A 146      -8.955   7.320 -18.068  1.00  0.00           C  
ATOM   1162  O   LYS A 146      -9.763   8.135 -17.620  1.00  0.00           O  
ATOM   1163  CB  LYS A 146      -7.211   8.392 -19.501  1.00  0.00           C  
ATOM   1164  CG  LYS A 146      -5.910   9.171 -19.548  1.00  0.00           C  
ATOM   1165  CD  LYS A 146      -5.724   9.846 -20.906  1.00  0.00           C  
ATOM   1166  CE  LYS A 146      -4.461  10.692 -20.947  1.00  0.00           C  
ATOM   1167  NZ  LYS A 146      -4.254  11.302 -22.282  1.00  0.00           N  
ATOM   1168  N   HIS A 147      -9.300   6.104 -18.470  1.00  0.00           N  
ATOM   1169  CA  HIS A 147     -10.701   5.680 -18.438  1.00  0.00           C  
ATOM   1170  C   HIS A 147     -11.162   5.368 -17.017  1.00  0.00           C  
ATOM   1171  O   HIS A 147     -12.217   5.844 -16.593  1.00  0.00           O  
ATOM   1172  CB  HIS A 147     -10.905   4.458 -19.334  1.00  0.00           C  
ATOM   1173  CG  HIS A 147     -12.292   3.899 -19.261  1.00  0.00           C  
ATOM   1174  ND1 HIS A 147     -13.401   4.591 -19.702  1.00  0.00           N  
ATOM   1175  CD2 HIS A 147     -12.758   2.721 -18.794  1.00  0.00           C  
ATOM   1176  CE1 HIS A 147     -14.478   3.866 -19.509  1.00  0.00           C  
ATOM   1177  NE2 HIS A 147     -14.116   2.720 -18.958  1.00  0.00           N  
ATOM   1178  N   GLY A 148     -10.384   4.567 -16.277  1.00  0.00           N  
ATOM   1179  CA  GLY A 148     -10.841   4.136 -14.965  1.00  0.00           C  
ATOM   1180  C   GLY A 148      -9.768   3.832 -13.943  1.00  0.00           C  
ATOM   1181  O   GLY A 148     -10.075   3.315 -12.865  1.00  0.00           O  
ATOM   1182  N   GLY A 149      -8.507   4.125 -14.262  1.00  0.00           N  
ATOM   1183  CA  GLY A 149      -7.425   3.883 -13.321  1.00  0.00           C  
ATOM   1184  C   GLY A 149      -6.909   2.453 -13.311  1.00  0.00           C  
ATOM   1185  O   GLY A 149      -6.127   2.085 -12.437  1.00  0.00           O  
ATOM   1186  N   TYR A 150      -7.331   1.648 -14.276  1.00  0.00           N  
ATOM   1187  CA  TYR A 150      -6.857   0.271 -14.413  1.00  0.00           C  
ATOM   1188  C   TYR A 150      -6.157   0.081 -15.754  1.00  0.00           C  
ATOM   1189  O   TYR A 150      -6.450   0.796 -16.720  1.00  0.00           O  
ATOM   1190  CB  TYR A 150      -8.009  -0.731 -14.255  1.00  0.00           C  
ATOM   1191  CG  TYR A 150      -9.190  -0.535 -15.197  1.00  0.00           C  
ATOM   1192  CD1 TYR A 150      -9.157  -1.009 -16.499  1.00  0.00           C  
ATOM   1193  CD2 TYR A 150     -10.350   0.092 -14.754  1.00  0.00           C  
ATOM   1194  CE1 TYR A 150     -10.236  -0.860 -17.358  1.00  0.00           C  
ATOM   1195  CE2 TYR A 150     -11.445   0.252 -15.605  1.00  0.00           C  
ATOM   1196  CZ  TYR A 150     -11.380  -0.226 -16.904  1.00  0.00           C  
ATOM   1197  OH  TYR A 150     -12.455  -0.073 -17.740  1.00  0.00           O  
ATOM   1198  N   TYR A 151      -5.223  -0.865 -15.825  1.00  0.00           N  
ATOM   1199  CA  TYR A 151      -4.411  -1.037 -17.026  1.00  0.00           C  
ATOM   1200  C   TYR A 151      -3.550  -2.288 -16.924  1.00  0.00           C  
ATOM   1201  O   TYR A 151      -3.510  -2.948 -15.881  1.00  0.00           O  
ATOM   1202  CB  TYR A 151      -3.517   0.193 -17.237  1.00  0.00           C  
ATOM   1203  CG  TYR A 151      -2.465   0.367 -16.154  1.00  0.00           C  
ATOM   1204  CD1 TYR A 151      -2.766   1.044 -14.971  1.00  0.00           C  
ATOM   1205  CD2 TYR A 151      -1.186  -0.138 -16.313  1.00  0.00           C  
ATOM   1206  CE1 TYR A 151      -1.812   1.205 -13.975  1.00  0.00           C  
ATOM   1207  CE2 TYR A 151      -0.223   0.019 -15.326  1.00  0.00           C  
ATOM   1208  CZ  TYR A 151      -0.543   0.691 -14.159  1.00  0.00           C  
ATOM   1209  OH  TYR A 151       0.411   0.848 -13.178  1.00  0.00           O  
ATOM   1210  N   THR A 152      -2.852  -2.604 -18.014  1.00  0.00           N  
ATOM   1211  CA  THR A 152      -1.881  -3.691 -18.031  1.00  0.00           C  
ATOM   1212  C   THR A 152      -0.598  -3.222 -18.702  1.00  0.00           C  
ATOM   1213  O   THR A 152      -0.609  -2.317 -19.539  1.00  0.00           O  
ATOM   1214  CB  THR A 152      -2.393  -4.930 -18.793  1.00  0.00           C  
ATOM   1215  OG1 THR A 152      -2.437  -4.659 -20.199  1.00  0.00           O  
ATOM   1216  CG2 THR A 152      -3.784  -5.325 -18.322  1.00  0.00           C  
ATOM   1217  N   MET A 153       0.517  -3.849 -18.328  1.00  0.00           N  
ATOM   1218  CA  MET A 153       1.807  -3.637 -18.971  1.00  0.00           C  
ATOM   1219  C   MET A 153       2.616  -4.924 -18.885  1.00  0.00           C  
ATOM   1220  O   MET A 153       2.624  -5.569 -17.836  1.00  0.00           O  
ATOM   1221  CB  MET A 153       2.615  -2.515 -18.318  1.00  0.00           C  
ATOM   1222  CG  MET A 153       2.075  -1.115 -18.525  1.00  0.00           C  
ATOM   1223  SD  MET A 153       3.288   0.150 -18.078  1.00  0.00           S  
ATOM   1224  CE  MET A 153       3.547  -0.188 -16.339  1.00  0.00           C  
ATOM   1225  N   PRO A 154       3.314  -5.304 -19.954  1.00  0.00           N  
ATOM   1226  CA  PRO A 154       4.172  -6.484 -19.873  1.00  0.00           C  
ATOM   1227  C   PRO A 154       5.433  -6.193 -19.069  1.00  0.00           C  
ATOM   1228  O   PRO A 154       5.996  -5.101 -19.157  1.00  0.00           O  
ATOM   1229  CB  PRO A 154       4.514  -6.772 -21.333  1.00  0.00           C  
ATOM   1230  CG  PRO A 154       4.438  -5.434 -21.995  1.00  0.00           C  
ATOM   1231  CD  PRO A 154       3.319  -4.699 -21.296  1.00  0.00           C  
ATOM   1232  N   PHE A 155       5.861  -7.156 -18.252  1.00  0.00           N  
ATOM   1233  CA  PHE A 155       7.134  -7.022 -17.562  1.00  0.00           C  
ATOM   1234  C   PHE A 155       8.262  -7.042 -18.589  1.00  0.00           C  
ATOM   1235  O   PHE A 155       8.174  -7.751 -19.589  1.00  0.00           O  
ATOM   1236  CB  PHE A 155       7.328  -8.143 -16.541  1.00  0.00           C  
ATOM   1237  CG  PHE A 155       6.562  -7.956 -15.255  1.00  0.00           C  
ATOM   1238  CD1 PHE A 155       7.127  -7.236 -14.211  1.00  0.00           C  
ATOM   1239  CD2 PHE A 155       5.295  -8.494 -15.098  1.00  0.00           C  
ATOM   1240  CE1 PHE A 155       6.427  -7.054 -13.025  1.00  0.00           C  
ATOM   1241  CE2 PHE A 155       4.597  -8.318 -13.916  1.00  0.00           C  
ATOM   1242  CZ  PHE A 155       5.163  -7.599 -12.879  1.00  0.00           C  
ATOM   1243  N   PRO A 156       9.340  -6.277 -18.372  1.00  0.00           N  
ATOM   1244  CA  PRO A 156      10.455  -6.233 -19.316  1.00  0.00           C  
ATOM   1245  C   PRO A 156      11.086  -7.605 -19.548  1.00  0.00           C  
ATOM   1246  O   PRO A 156      11.247  -8.383 -18.604  1.00  0.00           O  
ATOM   1247  CB  PRO A 156      11.447  -5.283 -18.643  1.00  0.00           C  
ATOM   1248  CG  PRO A 156      10.596  -4.407 -17.787  1.00  0.00           C  
ATOM   1249  CD  PRO A 156       9.508  -5.313 -17.276  1.00  0.00           C  
ATOM   1250  N   ALA A 157      11.454  -7.880 -20.785  1.00  0.00           N  
ATOM   1251  CA  ALA A 157      12.000  -9.181 -21.154  1.00  0.00           C  
ATOM   1252  C   ALA A 157      13.357  -9.457 -20.517  1.00  0.00           C  
ATOM   1253  O   ALA A 157      13.715 -10.614 -20.293  1.00  0.00           O  
ATOM   1254  CB  ALA A 157      12.104  -9.294 -22.671  1.00  0.00           C  
ATOM   1255  N   HIS A 158      14.113  -8.408 -20.208  1.00  0.00           N  
ATOM   1256  CA  HIS A 158      15.476  -8.575 -19.700  1.00  0.00           C  
ATOM   1257  C   HIS A 158      15.522  -9.110 -18.267  1.00  0.00           C  
ATOM   1258  O   HIS A 158      16.604  -9.360 -17.741  1.00  0.00           O  
ATOM   1259  CB  HIS A 158      16.247  -7.260 -19.786  1.00  0.00           C  
ATOM   1260  CG  HIS A 158      15.792  -6.222 -18.810  1.00  0.00           C  
ATOM   1261  ND1 HIS A 158      15.003  -5.152 -19.173  1.00  0.00           N  
ATOM   1262  CD2 HIS A 158      16.018  -6.072 -17.487  1.00  0.00           C  
ATOM   1263  CE1 HIS A 158      14.761  -4.399 -18.114  1.00  0.00           C  
ATOM   1264  NE2 HIS A 158      15.366  -4.941 -17.083  1.00  0.00           N  
ATOM   1265  N   LEU A 159      14.362  -9.304 -17.639  1.00  0.00           N  
ATOM   1266  CA  LEU A 159      14.307  -9.776 -16.258  1.00  0.00           C  
ATOM   1267  C   LEU A 159      14.498 -11.289 -16.120  1.00  0.00           C  
ATOM   1268  O   LEU A 159      14.452 -11.820 -15.014  1.00  0.00           O  
ATOM   1269  CB  LEU A 159      12.988  -9.355 -15.611  1.00  0.00           C  
ATOM   1270  CG  LEU A 159      12.777  -7.854 -15.428  1.00  0.00           C  
ATOM   1271  CD1 LEU A 159      11.363  -7.569 -14.939  1.00  0.00           C  
ATOM   1272  CD2 LEU A 159      13.810  -7.282 -14.463  1.00  0.00           C  
ATOM   1273  N   GLY A 160      14.702 -11.985 -17.227  1.00  0.00           N  
ATOM   1274  CA  GLY A 160      14.911 -13.420 -17.186  1.00  0.00           C  
ATOM   1275  C   GLY A 160      13.616 -14.208 -17.088  1.00  0.00           C  
ATOM   1276  O   GLY A 160      13.602 -15.329 -16.567  1.00  0.00           O  
ATOM   1277  N   ILE A 161      12.531 -13.648 -17.593  1.00  0.00           N  
ATOM   1278  CA  ILE A 161      11.222 -14.277 -17.545  1.00  0.00           C  
ATOM   1279  C   ILE A 161      11.128 -15.377 -18.607  1.00  0.00           C  
ATOM   1280  O   ILE A 161      11.476 -15.156 -19.766  1.00  0.00           O  
ATOM   1281  CB  ILE A 161      10.112 -13.234 -17.761  1.00  0.00           C  
ATOM   1282  CG1 ILE A 161      10.163 -12.181 -16.647  1.00  0.00           C  
ATOM   1283  CG2 ILE A 161       8.745 -13.893 -17.809  1.00  0.00           C  
ATOM   1284  CD1 ILE A 161       9.353 -10.940 -16.937  1.00  0.00           C  
ATOM   1285  N   LYS A 162      10.661 -16.559 -18.193  1.00  0.00           N  
ATOM   1286  CA  LYS A 162      10.572 -17.705 -19.093  1.00  0.00           C  
ATOM   1287  C   LYS A 162       9.205 -17.814 -19.759  1.00  0.00           C  
ATOM   1288  O   LYS A 162       9.075 -18.415 -20.829  1.00  0.00           O  
ATOM   1289  CB  LYS A 162      10.869 -18.996 -18.333  1.00  0.00           C  
ATOM   1290  CG  LYS A 162      12.283 -19.079 -17.787  1.00  0.00           C  
ATOM   1291  CD  LYS A 162      13.304 -19.142 -18.907  1.00  0.00           C  
ATOM   1292  CE  LYS A 162      14.708 -19.336 -18.362  1.00  0.00           C  
ATOM   1293  NZ  LYS A 162      15.722 -19.421 -19.447  1.00  0.00           N  
ATOM   1294  N   VAL A 163       8.180 -17.247 -19.135  1.00  0.00           N  
ATOM   1295  CA  VAL A 163       6.830 -17.220 -19.675  1.00  0.00           C  
ATOM   1296  C   VAL A 163       6.385 -15.759 -19.725  1.00  0.00           C  
ATOM   1297  O   VAL A 163       6.584 -15.043 -18.746  1.00  0.00           O  
ATOM   1298  CB  VAL A 163       5.849 -18.032 -18.811  1.00  0.00           C  
ATOM   1299  CG1 VAL A 163       4.437 -17.930 -19.358  1.00  0.00           C  
ATOM   1300  CG2 VAL A 163       6.291 -19.488 -18.729  1.00  0.00           C  
ATOM   1301  N   PRO A 164       5.786 -15.304 -20.834  1.00  0.00           N  
ATOM   1302  CA  PRO A 164       5.345 -13.912 -20.913  1.00  0.00           C  
ATOM   1303  C   PRO A 164       4.521 -13.523 -19.689  1.00  0.00           C  
ATOM   1304  O   PRO A 164       3.494 -14.143 -19.402  1.00  0.00           O  
ATOM   1305  CB  PRO A 164       4.503 -13.883 -22.194  1.00  0.00           C  
ATOM   1306  CG  PRO A 164       5.123 -14.940 -23.052  1.00  0.00           C  
ATOM   1307  CD  PRO A 164       5.516 -16.031 -22.096  1.00  0.00           C  
ATOM   1308  N   LEU A 165       4.982 -12.499 -18.979  1.00  0.00           N  
ATOM   1309  CA  LEU A 165       4.382 -12.096 -17.714  1.00  0.00           C  
ATOM   1310  C   LEU A 165       3.924 -10.649 -17.789  1.00  0.00           C  
ATOM   1311  O   LEU A 165       4.650  -9.788 -18.286  1.00  0.00           O  
ATOM   1312  CB  LEU A 165       5.378 -12.278 -16.568  1.00  0.00           C  
ATOM   1313  CG  LEU A 165       4.894 -11.958 -15.159  1.00  0.00           C  
ATOM   1314  CD1 LEU A 165       3.787 -12.915 -14.741  1.00  0.00           C  
ATOM   1315  CD2 LEU A 165       6.055 -12.026 -14.174  1.00  0.00           C  
ATOM   1316  N   ASN A 166       2.718 -10.383 -17.282  1.00  0.00           N  
ATOM   1317  CA  ASN A 166       2.133  -9.057 -17.350  1.00  0.00           C  
ATOM   1318  C   ASN A 166       1.776  -8.512 -15.973  1.00  0.00           C  
ATOM   1319  O   ASN A 166       1.365  -9.257 -15.086  1.00  0.00           O  
ATOM   1320  CB  ASN A 166       0.874  -9.067 -18.211  1.00  0.00           C  
ATOM   1321  CG  ASN A 166       1.154  -9.479 -19.641  1.00  0.00           C  
ATOM   1322  OD1 ASN A 166       1.477  -8.642 -20.490  1.00  0.00           O  
ATOM   1323  ND2 ASN A 166       1.024 -10.766 -19.917  1.00  0.00           N  
ATOM   1324  N   ALA A 167       1.937  -7.205 -15.810  1.00  0.00           N  
ATOM   1325  CA  ALA A 167       1.427  -6.506 -14.646  1.00  0.00           C  
ATOM   1326  C   ALA A 167       0.011  -6.057 -14.959  1.00  0.00           C  
ATOM   1327  O   ALA A 167      -0.236  -5.430 -15.990  1.00  0.00           O  
ATOM   1328  CB  ALA A 167       2.300  -5.305 -14.310  1.00  0.00           C  
ATOM   1329  N   VAL A 168      -0.936  -6.395 -14.088  1.00  0.00           N  
ATOM   1330  CA  VAL A 168      -2.330  -6.008 -14.254  1.00  0.00           C  
ATOM   1331  C   VAL A 168      -2.761  -5.224 -13.025  1.00  0.00           C  
ATOM   1332  O   VAL A 168      -2.694  -5.736 -11.909  1.00  0.00           O  
ATOM   1333  CB  VAL A 168      -3.245  -7.233 -14.436  1.00  0.00           C  
ATOM   1334  CG1 VAL A 168      -4.697  -6.799 -14.564  1.00  0.00           C  
ATOM   1335  CG2 VAL A 168      -2.817  -8.031 -15.664  1.00  0.00           C  
ATOM   1336  N   VAL A 169      -3.187  -3.980 -13.226  1.00  0.00           N  
ATOM   1337  CA  VAL A 169      -3.629  -3.128 -12.132  1.00  0.00           C  
ATOM   1338  C   VAL A 169      -5.137  -2.976 -12.175  1.00  0.00           C  
ATOM   1339  O   VAL A 169      -5.696  -2.564 -13.191  1.00  0.00           O  
ATOM   1340  CB  VAL A 169      -2.959  -1.742 -12.196  1.00  0.00           C  
ATOM   1341  CG1 VAL A 169      -3.606  -0.779 -11.202  1.00  0.00           C  
ATOM   1342  CG2 VAL A 169      -1.467  -1.872 -11.909  1.00  0.00           C  
ATOM   1343  N   LEU A 170      -5.800  -3.311 -11.066  1.00  0.00           N  
ATOM   1344  CA  LEU A 170      -7.230  -3.114 -10.919  1.00  0.00           C  
ATOM   1345  C   LEU A 170      -7.500  -1.943  -9.980  1.00  0.00           C  
ATOM   1346  O   LEU A 170      -6.832  -1.794  -8.956  1.00  0.00           O  
ATOM   1347  CB  LEU A 170      -7.909  -4.372 -10.365  1.00  0.00           C  
ATOM   1348  CG  LEU A 170      -7.851  -5.627 -11.239  1.00  0.00           C  
ATOM   1349  CD1 LEU A 170      -8.578  -6.776 -10.546  1.00  0.00           C  
ATOM   1350  CD2 LEU A 170      -8.464  -5.358 -12.601  1.00  0.00           C  
ATOM   1351  N   ASN A 171      -8.488  -1.120 -10.336  1.00  0.00           N  
ATOM   1352  CA  ASN A 171      -8.905  -0.017  -9.485  1.00  0.00           C  
ATOM   1353  C   ASN A 171     -10.056  -0.481  -8.601  1.00  0.00           C  
ATOM   1354  O   ASN A 171     -11.230  -0.328  -8.949  1.00  0.00           O  
ATOM   1355  CB  ASN A 171      -9.318   1.185 -10.328  1.00  0.00           C  
ATOM   1356  CG  ASN A 171      -9.739   2.372  -9.485  1.00  0.00           C  
ATOM   1357  OD1 ASN A 171      -9.665   2.329  -8.253  1.00  0.00           O  
ATOM   1358  ND2 ASN A 171     -10.169   3.439 -10.130  1.00  0.00           N  
ATOM   1359  N   THR A 172      -9.724  -1.059  -7.441  1.00  0.00           N  
ATOM   1360  CA  THR A 172     -10.753  -1.577  -6.545  1.00  0.00           C  
ATOM   1361  C   THR A 172     -11.344  -0.496  -5.654  1.00  0.00           C  
ATOM   1362  O   THR A 172     -12.270  -0.774  -4.891  1.00  0.00           O  
ATOM   1363  CB  THR A 172     -10.214  -2.727  -5.683  1.00  0.00           C  
ATOM   1364  OG1 THR A 172      -8.999  -2.334  -5.045  1.00  0.00           O  
ATOM   1365  CG2 THR A 172      -9.958  -3.953  -6.551  1.00  0.00           C  
ATOM   1366  N   VAL A 173     -10.846   0.736  -5.753  1.00  0.00           N  
ATOM   1367  CA  VAL A 173     -11.513   1.852  -5.081  1.00  0.00           C  
ATOM   1368  C   VAL A 173     -12.918   2.012  -5.653  1.00  0.00           C  
ATOM   1369  O   VAL A 173     -13.822   2.503  -4.974  1.00  0.00           O  
ATOM   1370  CB  VAL A 173     -10.715   3.161  -5.221  1.00  0.00           C  
ATOM   1371  CG1 VAL A 173     -11.423   4.311  -4.513  1.00  0.00           C  
ATOM   1372  CG2 VAL A 173      -9.312   2.990  -4.647  1.00  0.00           C  
ATOM   1373  N   LEU A 174     -13.117   1.563  -6.892  1.00  0.00           N  
ATOM   1374  CA  LEU A 174     -14.438   1.569  -7.507  1.00  0.00           C  
ATOM   1375  C   LEU A 174     -15.426   0.697  -6.732  1.00  0.00           C  
ATOM   1376  O   LEU A 174     -16.631   0.918  -6.794  1.00  0.00           O  
ATOM   1377  CB  LEU A 174     -14.371   1.077  -8.957  1.00  0.00           C  
ATOM   1378  CG  LEU A 174     -13.510   1.892  -9.924  1.00  0.00           C  
ATOM   1379  CD1 LEU A 174     -13.512   1.245 -11.306  1.00  0.00           C  
ATOM   1380  CD2 LEU A 174     -14.003   3.326 -10.009  1.00  0.00           C  
ATOM   1381  N   TYR A 175     -14.902  -0.288  -5.990  1.00  0.00           N  
ATOM   1382  CA  TYR A 175     -15.741  -1.239  -5.270  1.00  0.00           C  
ATOM   1383  C   TYR A 175     -15.795  -0.969  -3.767  1.00  0.00           C  
ATOM   1384  O   TYR A 175     -16.512  -1.659  -3.036  1.00  0.00           O  
ATOM   1385  CB  TYR A 175     -15.240  -2.667  -5.503  1.00  0.00           C  
ATOM   1386  CG  TYR A 175     -14.995  -3.015  -6.960  1.00  0.00           C  
ATOM   1387  CD1 TYR A 175     -15.831  -2.537  -7.960  1.00  0.00           C  
ATOM   1388  CD2 TYR A 175     -13.934  -3.833  -7.330  1.00  0.00           C  
ATOM   1389  CE1 TYR A 175     -15.619  -2.854  -9.295  1.00  0.00           C  
ATOM   1390  CE2 TYR A 175     -13.715  -4.165  -8.651  1.00  0.00           C  
ATOM   1391  CZ  TYR A 175     -14.555  -3.674  -9.634  1.00  0.00           C  
ATOM   1392  OH  TYR A 175     -14.341  -3.998 -10.951  1.00  0.00           O  
ATOM   1393  N   TYR A 176     -15.057   0.011  -3.302  1.00  0.00           N  
ATOM   1394  CA  TYR A 176     -14.963   0.338  -1.884  1.00  0.00           C  
ATOM   1395  C   TYR A 176     -16.335   0.730  -1.329  1.00  0.00           C  
ATOM   1396  O   TYR A 176     -17.063   1.497  -1.955  1.00  0.00           O  
ATOM   1397  CB  TYR A 176     -13.965   1.481  -1.693  1.00  0.00           C  
ATOM   1398  CG  TYR A 176     -13.516   1.749  -0.277  1.00  0.00           C  
ATOM   1399  CD1 TYR A 176     -13.398   0.735   0.657  1.00  0.00           C  
ATOM   1400  CD2 TYR A 176     -13.155   3.037   0.113  1.00  0.00           C  
ATOM   1401  CE1 TYR A 176     -12.949   0.985   1.952  1.00  0.00           C  
ATOM   1402  CE2 TYR A 176     -12.704   3.303   1.396  1.00  0.00           C  
ATOM   1403  CZ  TYR A 176     -12.604   2.275   2.305  1.00  0.00           C  
ATOM   1404  OH  TYR A 176     -12.157   2.537   3.577  1.00  0.00           O  
ATOM   1405  N   ASN A 177     -16.695   0.214  -0.150  1.00  0.00           N  
ATOM   1406  CA  ASN A 177     -18.040   0.436   0.377  1.00  0.00           C  
ATOM   1407  C   ASN A 177     -18.271   1.851   0.916  1.00  0.00           C  
ATOM   1408  O   ASN A 177     -19.367   2.153   1.386  1.00  0.00           O  
ATOM   1409  CB  ASN A 177     -18.412  -0.621   1.429  1.00  0.00           C  
ATOM   1410  CG  ASN A 177     -17.464  -0.653   2.605  1.00  0.00           C  
ATOM   1411  OD1 ASN A 177     -16.728   0.296   2.857  1.00  0.00           O  
ATOM   1412  ND2 ASN A 177     -17.482  -1.765   3.335  1.00  0.00           N  
ATOM   1413  N   TYR A 178     -17.259   2.712   0.842  1.00  0.00           N  
ATOM   1414  CA  TYR A 178     -17.441   4.128   1.135  1.00  0.00           C  
ATOM   1415  C   TYR A 178     -17.495   4.966  -0.142  1.00  0.00           C  
ATOM   1416  O   TYR A 178     -17.585   6.193  -0.079  1.00  0.00           O  
ATOM   1417  CB  TYR A 178     -16.316   4.640   2.047  1.00  0.00           C  
ATOM   1418  CG  TYR A 178     -16.412   4.159   3.480  1.00  0.00           C  
ATOM   1419  CD1 TYR A 178     -17.555   4.376   4.232  1.00  0.00           C  
ATOM   1420  CD2 TYR A 178     -15.362   3.488   4.074  1.00  0.00           C  
ATOM   1421  CE1 TYR A 178     -17.648   3.940   5.542  1.00  0.00           C  
ATOM   1422  CE2 TYR A 178     -15.437   3.049   5.390  1.00  0.00           C  
ATOM   1423  CZ  TYR A 178     -16.584   3.278   6.117  1.00  0.00           C  
ATOM   1424  OH  TYR A 178     -16.673   2.841   7.414  1.00  0.00           O  
ATOM   1425  N   ASN A 179     -17.445   4.300  -1.300  1.00  0.00           N  
ATOM   1426  CA  ASN A 179     -17.531   4.979  -2.595  1.00  0.00           C  
ATOM   1427  C   ASN A 179     -18.995   5.057  -3.019  1.00  0.00           C  
ATOM   1428  O   ASN A 179     -19.554   4.098  -3.547  1.00  0.00           O  
ATOM   1429  CB  ASN A 179     -16.703   4.234  -3.635  1.00  0.00           C  
ATOM   1430  CG  ASN A 179     -16.635   4.957  -4.965  1.00  0.00           C  
ATOM   1431  OD1 ASN A 179     -17.396   5.890  -5.227  1.00  0.00           O  
ATOM   1432  ND2 ASN A 179     -15.720   4.524  -5.827  1.00  0.00           N  
ATOM   1433  N   LYS A 180     -19.618   6.212  -2.786  1.00  0.00           N  
ATOM   1434  CA  LYS A 180     -21.042   6.367  -3.052  1.00  0.00           C  
ATOM   1435  C   LYS A 180     -21.356   6.476  -4.541  1.00  0.00           C  
ATOM   1436  O   LYS A 180     -22.505   6.308  -4.948  1.00  0.00           O  
ATOM   1437  CB  LYS A 180     -21.585   7.595  -2.312  1.00  0.00           C  
ATOM   1438  CG  LYS A 180     -21.493   7.481  -0.795  1.00  0.00           C  
ATOM   1439  CD  LYS A 180     -22.061   8.707  -0.106  1.00  0.00           C  
ATOM   1440  CE  LYS A 180     -21.986   8.580   1.405  1.00  0.00           C  
ATOM   1441  NZ  LYS A 180     -22.538   9.777   2.093  1.00  0.00           N  
ATOM   1442  N   GLN A 181     -20.345   6.732  -5.369  1.00  0.00           N  
ATOM   1443  CA  GLN A 181     -20.566   6.880  -6.805  1.00  0.00           C  
ATOM   1444  C   GLN A 181     -20.915   5.552  -7.472  1.00  0.00           C  
ATOM   1445  O   GLN A 181     -21.519   5.539  -8.537  1.00  0.00           O  
ATOM   1446  CB  GLN A 181     -19.335   7.475  -7.490  1.00  0.00           C  
ATOM   1447  CG  GLN A 181     -19.031   8.908  -7.112  1.00  0.00           C  
ATOM   1448  CD  GLN A 181     -17.993   9.539  -8.022  1.00  0.00           C  
ATOM   1449  OE1 GLN A 181     -17.909   9.194  -9.207  1.00  0.00           O  
ATOM   1450  NE2 GLN A 181     -17.212  10.459  -7.490  1.00  0.00           N  
ATOM   1451  N   THR A 182     -20.531   4.437  -6.860  1.00  0.00           N  
ATOM   1452  CA  THR A 182     -20.663   3.126  -7.492  1.00  0.00           C  
ATOM   1453  C   THR A 182     -21.598   2.182  -6.746  1.00  0.00           C  
ATOM   1454  O   THR A 182     -21.729   1.019  -7.126  1.00  0.00           O  
ATOM   1455  CB  THR A 182     -19.287   2.450  -7.620  1.00  0.00           C  
ATOM   1456  OG1 THR A 182     -18.701   2.335  -6.320  1.00  0.00           O  
ATOM   1457  CG2 THR A 182     -18.364   3.282  -8.507  1.00  0.00           C  
ATOM   1458  N   MET A 183     -22.263   2.680  -5.717  1.00  0.00           N  
ATOM   1459  CA  MET A 183     -23.079   1.834  -4.846  1.00  0.00           C  
ATOM   1460  C   MET A 183     -24.173   1.072  -5.592  1.00  0.00           C  
ATOM   1461  O   MET A 183     -24.465  -0.083  -5.252  1.00  0.00           O  
ATOM   1462  CB  MET A 183     -23.703   2.697  -3.739  1.00  0.00           C  
ATOM   1463  CG  MET A 183     -24.526   1.923  -2.734  1.00  0.00           C  
ATOM   1464  SD  MET A 183     -25.078   2.961  -1.358  1.00  0.00           S  
ATOM   1465  CE  MET A 183     -26.034   4.197  -2.231  1.00  0.00           C  
ATOM   1466  N   ASP A 184     -24.754   1.683  -6.617  1.00  0.00           N  
ATOM   1467  CA  ASP A 184     -25.897   1.089  -7.309  1.00  0.00           C  
ATOM   1468  C   ASP A 184     -25.548   0.505  -8.676  1.00  0.00           C  
ATOM   1469  O   ASP A 184     -26.438   0.153  -9.444  1.00  0.00           O  
ATOM   1470  CB  ASP A 184     -27.005   2.136  -7.474  1.00  0.00           C  
ATOM   1471  CG  ASP A 184     -27.523   2.643  -6.149  1.00  0.00           C  
ATOM   1472  OD1 ASP A 184     -27.691   1.830  -5.221  1.00  0.00           O  
ATOM   1473  OD2 ASP A 184     -27.767   3.860  -6.032  1.00  0.00           O  
ATOM   1474  N   SER A 185     -24.257   0.380  -8.972  1.00  0.00           N  
ATOM   1475  CA  SER A 185     -23.820  -0.147 -10.259  1.00  0.00           C  
ATOM   1476  C   SER A 185     -23.598  -1.657 -10.176  1.00  0.00           C  
ATOM   1477  O   SER A 185     -23.626  -2.249  -9.099  1.00  0.00           O  
ATOM   1478  CB  SER A 185     -22.542   0.549 -10.714  1.00  0.00           C  
ATOM   1479  OG  SER A 185     -22.167   0.160 -12.018  1.00  0.00           O  
ATOM   1480  N   THR A 186     -23.385  -2.285 -11.344  1.00  0.00           N  
ATOM   1481  CA  THR A 186     -23.075  -3.706 -11.397  1.00  0.00           C  
ATOM   1482  C   THR A 186     -21.664  -3.947 -11.913  1.00  0.00           C  
ATOM   1483  O   THR A 186     -21.015  -4.913 -11.513  1.00  0.00           O  
ATOM   1484  CB  THR A 186     -24.075  -4.465 -12.293  1.00  0.00           C  
ATOM   1485  OG1 THR A 186     -24.081  -3.877 -13.599  1.00  0.00           O  
ATOM   1486  CG2 THR A 186     -25.479  -4.395 -11.710  1.00  0.00           C  
ATOM   1487  N   ASP A 187     -21.180  -3.078 -12.801  1.00  0.00           N  
ATOM   1488  CA  ASP A 187     -19.825  -3.182 -13.337  1.00  0.00           C  
ATOM   1489  C   ASP A 187     -19.258  -1.778 -13.553  1.00  0.00           C  
ATOM   1490  O   ASP A 187     -19.193  -1.299 -14.694  1.00  0.00           O  
ATOM   1491  CB  ASP A 187     -19.811  -3.975 -14.645  1.00  0.00           C  
ATOM   1492  CG  ASP A 187     -18.402  -4.280 -15.121  1.00  0.00           C  
ATOM   1493  OD1 ASP A 187     -17.434  -4.019 -14.373  1.00  0.00           O  
ATOM   1494  OD2 ASP A 187     -18.257  -4.800 -16.250  1.00  0.00           O  
ATOM   1495  N   PRO A 188     -18.870  -1.096 -12.481  1.00  0.00           N  
ATOM   1496  CA  PRO A 188     -18.396   0.283 -12.580  1.00  0.00           C  
ATOM   1497  C   PRO A 188     -17.266   0.440 -13.587  1.00  0.00           C  
ATOM   1498  O   PRO A 188     -16.248  -0.248 -13.499  1.00  0.00           O  
ATOM   1499  CB  PRO A 188     -17.927   0.598 -11.157  1.00  0.00           C  
ATOM   1500  CG  PRO A 188     -18.744  -0.299 -10.290  1.00  0.00           C  
ATOM   1501  CD  PRO A 188     -18.895  -1.565 -11.088  1.00  0.00           C  
ATOM   1502  N   LEU A 189     -17.490   1.329 -14.562  1.00  0.00           N  
ATOM   1503  CA  LEU A 189     -16.506   1.644 -15.590  1.00  0.00           C  
ATOM   1504  C   LEU A 189     -16.066   0.420 -16.395  1.00  0.00           C  
ATOM   1505  O   LEU A 189     -15.013   0.433 -17.031  1.00  0.00           O  
ATOM   1506  CB  LEU A 189     -15.301   2.380 -14.994  1.00  0.00           C  
ATOM   1507  CG  LEU A 189     -15.623   3.753 -14.406  1.00  0.00           C  
ATOM   1508  CD1 LEU A 189     -14.388   4.371 -13.748  1.00  0.00           C  
ATOM   1509  CD2 LEU A 189     -16.171   4.678 -15.478  1.00  0.00           C  
ATOM   1510  N   GLY A 190     -16.871  -0.650 -16.368  1.00  0.00           N  
ATOM   1511  CA  GLY A 190     -16.639  -1.822 -17.186  1.00  0.00           C  
ATOM   1512  C   GLY A 190     -15.421  -2.650 -16.812  1.00  0.00           C  
ATOM   1513  O   GLY A 190     -14.931  -3.437 -17.628  1.00  0.00           O  
ATOM   1514  N   GLN A 191     -14.935  -2.490 -15.591  1.00  0.00           N  
ATOM   1515  CA  GLN A 191     -13.680  -3.138 -15.205  1.00  0.00           C  
ATOM   1516  C   GLN A 191     -13.775  -4.663 -15.159  1.00  0.00           C  
ATOM   1517  O   GLN A 191     -12.832  -5.348 -15.555  1.00  0.00           O  
ATOM   1518  CB  GLN A 191     -13.187  -2.611 -13.862  1.00  0.00           C  
ATOM   1519  CG  GLN A 191     -11.831  -3.177 -13.449  1.00  0.00           C  
ATOM   1520  CD  GLN A 191     -11.247  -2.506 -12.220  1.00  0.00           C  
ATOM   1521  OE1 GLN A 191     -10.097  -2.082 -12.227  1.00  0.00           O  
ATOM   1522  NE2 GLN A 191     -12.050  -2.402 -11.167  1.00  0.00           N  
ATOM   1523  N   PHE A 192     -14.900  -5.217 -14.699  1.00  0.00           N  
ATOM   1524  CA  PHE A 192     -15.036  -6.668 -14.633  1.00  0.00           C  
ATOM   1525  C   PHE A 192     -14.988  -7.295 -16.023  1.00  0.00           C  
ATOM   1526  O   PHE A 192     -14.279  -8.280 -16.245  1.00  0.00           O  
ATOM   1527  CB  PHE A 192     -16.332  -7.070 -13.922  1.00  0.00           C  
ATOM   1528  CG  PHE A 192     -16.259  -6.992 -12.419  1.00  0.00           C  
ATOM   1529  CD1 PHE A 192     -15.363  -7.776 -11.716  1.00  0.00           C  
ATOM   1530  CD2 PHE A 192     -17.102  -6.140 -11.712  1.00  0.00           C  
ATOM   1531  CE1 PHE A 192     -15.293  -7.711 -10.329  1.00  0.00           C  
ATOM   1532  CE2 PHE A 192     -17.041  -6.075 -10.325  1.00  0.00           C  
ATOM   1533  CZ  PHE A 192     -16.129  -6.858  -9.637  1.00  0.00           C  
ATOM   1534  N   GLU A 193     -15.741  -6.733 -16.971  1.00  0.00           N  
ATOM   1535  CA  GLU A 193     -15.734  -7.258 -18.331  1.00  0.00           C  
ATOM   1536  C   GLU A 193     -14.370  -7.056 -18.989  1.00  0.00           C  
ATOM   1537  O   GLU A 193     -13.884  -7.935 -19.713  1.00  0.00           O  
ATOM   1538  CB  GLU A 193     -16.832  -6.601 -19.162  1.00  0.00           C  
ATOM   1539  CG  GLU A 193     -18.236  -6.999 -18.740  1.00  0.00           C  
ATOM   1540  CD  GLU A 193     -18.471  -8.499 -18.839  1.00  0.00           C  
ATOM   1541  OE1 GLU A 193     -17.957  -9.122 -19.794  1.00  0.00           O  
ATOM   1542  OE2 GLU A 193     -19.173  -9.051 -17.969  1.00  0.00           O  
ATOM   1543  N   TRP A 194     -13.741  -5.914 -18.737  1.00  0.00           N  
ATOM   1544  CA  TRP A 194     -12.391  -5.654 -19.240  1.00  0.00           C  
ATOM   1545  C   TRP A 194     -11.404  -6.687 -18.704  1.00  0.00           C  
ATOM   1546  O   TRP A 194     -10.599  -7.234 -19.456  1.00  0.00           O  
ATOM   1547  CB  TRP A 194     -11.955  -4.241 -18.839  1.00  0.00           C  
ATOM   1548  CG  TRP A 194     -10.506  -3.939 -19.101  1.00  0.00           C  
ATOM   1549  CD1 TRP A 194      -9.949  -3.485 -20.256  1.00  0.00           C  
ATOM   1550  CD2 TRP A 194      -9.427  -4.075 -18.159  1.00  0.00           C  
ATOM   1551  NE1 TRP A 194      -8.596  -3.324 -20.101  1.00  0.00           N  
ATOM   1552  CE2 TRP A 194      -8.249  -3.675 -18.823  1.00  0.00           C  
ATOM   1553  CE3 TRP A 194      -9.347  -4.483 -16.820  1.00  0.00           C  
ATOM   1554  CZ2 TRP A 194      -6.993  -3.681 -18.186  1.00  0.00           C  
ATOM   1555  CZ3 TRP A 194      -8.093  -4.490 -16.198  1.00  0.00           C  
ATOM   1556  CH2 TRP A 194      -6.958  -4.094 -16.889  1.00  0.00           C  
ATOM   1557  N   PHE A 195     -11.475  -6.969 -17.419  1.00  0.00           N  
ATOM   1558  CA  PHE A 195     -10.583  -7.933 -16.786  1.00  0.00           C  
ATOM   1559  C   PHE A 195     -10.765  -9.322 -17.389  1.00  0.00           C  
ATOM   1560  O   PHE A 195      -9.786 -10.030 -17.644  1.00  0.00           O  
ATOM   1561  CB  PHE A 195     -10.827  -7.968 -15.280  1.00  0.00           C  
ATOM   1562  CG  PHE A 195      -9.893  -8.886 -14.530  1.00  0.00           C  
ATOM   1563  CD1 PHE A 195      -8.563  -8.546 -14.350  1.00  0.00           C  
ATOM   1564  CD2 PHE A 195     -10.354 -10.071 -13.995  1.00  0.00           C  
ATOM   1565  CE1 PHE A 195      -7.700  -9.378 -13.660  1.00  0.00           C  
ATOM   1566  CE2 PHE A 195      -9.499 -10.914 -13.293  1.00  0.00           C  
ATOM   1567  CZ  PHE A 195      -8.166 -10.567 -13.129  1.00  0.00           C  
ATOM   1568  N   LYS A 196     -12.016  -9.710 -17.617  1.00  0.00           N  
ATOM   1569  CA  LYS A 196     -12.302 -11.003 -18.236  1.00  0.00           C  
ATOM   1570  C   LYS A 196     -11.669 -11.101 -19.622  1.00  0.00           C  
ATOM   1571  O   LYS A 196     -11.067 -12.114 -19.969  1.00  0.00           O  
ATOM   1572  CB  LYS A 196     -13.815 -11.227 -18.335  1.00  0.00           C  
ATOM   1573  CG  LYS A 196     -14.203 -12.564 -18.963  1.00  0.00           C  
ATOM   1574  CD  LYS A 196     -15.715 -12.732 -19.004  1.00  0.00           C  
ATOM   1575  CE  LYS A 196     -16.096 -14.089 -19.579  1.00  0.00           C  
ATOM   1576  NZ  LYS A 196     -15.627 -14.270 -20.976  1.00  0.00           N  
ATOM   1577  N   THR A 197     -11.802 -10.040 -20.413  1.00  0.00           N  
ATOM   1578  CA  THR A 197     -11.223 -10.009 -21.752  1.00  0.00           C  
ATOM   1579  C   THR A 197      -9.701 -10.140 -21.701  1.00  0.00           C  
ATOM   1580  O   THR A 197      -9.106 -10.905 -22.467  1.00  0.00           O  
ATOM   1581  CB  THR A 197     -11.614  -8.715 -22.483  1.00  0.00           C  
ATOM   1582  OG1 THR A 197     -13.031  -8.680 -22.658  1.00  0.00           O  
ATOM   1583  CG2 THR A 197     -10.932  -8.628 -23.845  1.00  0.00           C  
ATOM   1584  N   VAL A 198      -9.071  -9.400 -20.783  1.00  0.00           N  
ATOM   1585  CA  VAL A 198      -7.623  -9.444 -20.624  1.00  0.00           C  
ATOM   1586  C   VAL A 198      -7.159 -10.844 -20.221  1.00  0.00           C  
ATOM   1587  O   VAL A 198      -6.243 -11.409 -20.823  1.00  0.00           O  
ATOM   1588  CB  VAL A 198      -7.153  -8.404 -19.580  1.00  0.00           C  
ATOM   1589  CG1 VAL A 198      -5.695  -8.642 -19.198  1.00  0.00           C  
ATOM   1590  CG2 VAL A 198      -7.340  -6.998 -20.123  1.00  0.00           C  
ATOM   1591  N   MET A 199      -7.794 -11.422 -19.212  1.00  0.00           N  
ATOM   1592  CA  MET A 199      -7.394 -12.730 -18.708  1.00  0.00           C  
ATOM   1593  C   MET A 199      -7.649 -13.841 -19.724  1.00  0.00           C  
ATOM   1594  O   MET A 199      -6.840 -14.751 -19.859  1.00  0.00           O  
ATOM   1595  CB  MET A 199      -8.133 -13.037 -17.401  1.00  0.00           C  
ATOM   1596  CG  MET A 199      -7.711 -12.155 -16.231  1.00  0.00           C  
ATOM   1597  SD  MET A 199      -6.021 -12.494 -15.681  1.00  0.00           S  
ATOM   1598  CE  MET A 199      -5.279 -10.887 -15.868  1.00  0.00           C  
ATOM   1599  N   ASP A 200      -8.770 -13.766 -20.439  1.00  0.00           N  
ATOM   1600  CA  ASP A 200      -9.043 -14.735 -21.494  1.00  0.00           C  
ATOM   1601  C   ASP A 200      -7.944 -14.686 -22.554  1.00  0.00           C  
ATOM   1602  O   ASP A 200      -7.502 -15.726 -23.048  1.00  0.00           O  
ATOM   1603  CB  ASP A 200     -10.406 -14.468 -22.147  1.00  0.00           C  
ATOM   1604  CG  ASP A 200     -11.571 -14.935 -21.291  1.00  0.00           C  
ATOM   1605  OD1 ASP A 200     -11.346 -15.697 -20.327  1.00  0.00           O  
ATOM   1606  OD2 ASP A 200     -12.718 -14.550 -21.597  1.00  0.00           O  
ATOM   1607  N   GLY A 201      -7.507 -13.484 -22.892  1.00  0.00           N  
ATOM   1608  CA  GLY A 201      -6.436 -13.314 -23.860  1.00  0.00           C  
ATOM   1609  C   GLY A 201      -5.130 -13.916 -23.377  1.00  0.00           C  
ATOM   1610  O   GLY A 201      -4.421 -14.586 -24.142  1.00  0.00           O  
ATOM   1611  N   TYR A 202      -4.794 -13.690 -22.125  1.00  0.00           N  
ATOM   1612  CA  TYR A 202      -3.577 -14.248 -21.550  1.00  0.00           C  
ATOM   1613  C   TYR A 202      -3.632 -15.768 -21.532  1.00  0.00           C  
ATOM   1614  O   TYR A 202      -2.659 -16.444 -21.881  1.00  0.00           O  
ATOM   1615  CB  TYR A 202      -3.351 -13.718 -20.128  1.00  0.00           C  
ATOM   1616  CG  TYR A 202      -2.980 -12.254 -20.041  1.00  0.00           C  
ATOM   1617  CD1 TYR A 202      -2.562 -11.535 -21.150  1.00  0.00           C  
ATOM   1618  CD2 TYR A 202      -3.031 -11.586 -18.816  1.00  0.00           C  
ATOM   1619  CE1 TYR A 202      -2.215 -10.193 -21.060  1.00  0.00           C  
ATOM   1620  CE2 TYR A 202      -2.688 -10.255 -18.713  1.00  0.00           C  
ATOM   1621  CZ  TYR A 202      -2.284  -9.565 -19.832  1.00  0.00           C  
ATOM   1622  OH  TYR A 202      -1.943  -8.233 -19.728  1.00  0.00           O  
ATOM   1623  N   ARG A 203      -4.772 -16.320 -21.125  1.00  0.00           N  
ATOM   1624  CA  ARG A 203      -4.942 -17.771 -21.074  1.00  0.00           C  
ATOM   1625  C   ARG A 203      -4.780 -18.382 -22.468  1.00  0.00           C  
ATOM   1626  O   ARG A 203      -4.099 -19.395 -22.635  1.00  0.00           O  
ATOM   1627  CB  ARG A 203      -6.312 -18.122 -20.493  1.00  0.00           C  
ATOM   1628  CG  ARG A 203      -6.655 -19.608 -20.551  1.00  0.00           C  
ATOM   1629  CD  ARG A 203      -8.021 -19.860 -19.916  1.00  0.00           C  
ATOM   1630  NE  ARG A 203      -7.983 -19.781 -18.455  1.00  0.00           N  
ATOM   1631  CZ  ARG A 203      -9.046 -19.593 -17.688  1.00  0.00           C  
ATOM   1632  NH1 ARG A 203     -10.233 -19.412 -18.236  1.00  0.00           N  
ATOM   1633  NH2 ARG A 203      -8.911 -19.555 -16.368  1.00  0.00           N  
ATOM   1634  N   LYS A 204      -5.395 -17.758 -23.456  1.00  0.00           N  
ATOM   1635  CA  LYS A 204      -5.353 -18.268 -24.821  1.00  0.00           C  
ATOM   1636  C   LYS A 204      -3.939 -18.288 -25.382  1.00  0.00           C  
ATOM   1637  O   LYS A 204      -3.578 -19.189 -26.154  1.00  0.00           O  
ATOM   1638  CB  LYS A 204      -6.262 -17.426 -25.723  1.00  0.00           C  
ATOM   1639  CG  LYS A 204      -6.268 -17.849 -27.188  1.00  0.00           C  
ATOM   1640  CD  LYS A 204      -7.183 -16.951 -28.015  1.00  0.00           C  
ATOM   1641  CE  LYS A 204      -7.174 -17.356 -29.486  1.00  0.00           C  
ATOM   1642  NZ  LYS A 204      -8.044 -16.478 -30.302  1.00  0.00           N  
ATOM   1643  N   THR A 205      -3.120 -17.312 -24.993  1.00  0.00           N  
ATOM   1644  CA  THR A 205      -1.775 -17.168 -25.540  1.00  0.00           C  
ATOM   1645  C   THR A 205      -0.690 -17.657 -24.577  1.00  0.00           C  
ATOM   1646  O   THR A 205       0.496 -17.461 -24.835  1.00  0.00           O  
ATOM   1647  CB  THR A 205      -1.491 -15.705 -25.919  1.00  0.00           C  
ATOM   1648  OG1 THR A 205      -1.716 -14.862 -24.791  1.00  0.00           O  
ATOM   1649  CG2 THR A 205      -2.407 -15.275 -27.058  1.00  0.00           C  
ATOM   1650  N   GLY A 206      -1.084 -18.295 -23.475  1.00  0.00           N  
ATOM   1651  CA  GLY A 206      -0.124 -18.866 -22.546  1.00  0.00           C  
ATOM   1652  C   GLY A 206       0.654 -17.846 -21.722  1.00  0.00           C  
ATOM   1653  O   GLY A 206       1.756 -18.134 -21.256  1.00  0.00           O  
ATOM   1654  N   GLN A 207       0.082 -16.668 -21.537  1.00  0.00           N  
ATOM   1655  CA  GLN A 207       0.714 -15.627 -20.742  1.00  0.00           C  
ATOM   1656  C   GLN A 207       0.289 -15.739 -19.282  1.00  0.00           C  
ATOM   1657  O   GLN A 207      -0.680 -16.415 -18.946  1.00  0.00           O  
ATOM   1658  CB  GLN A 207       0.360 -14.240 -21.285  1.00  0.00           C  
ATOM   1659  CG  GLN A 207       0.736 -14.026 -22.742  1.00  0.00           C  
ATOM   1660  CD  GLN A 207       0.555 -12.592 -23.193  1.00  0.00           C  
ATOM   1661  OE1 GLN A 207       1.126 -11.683 -22.599  1.00  0.00           O  
ATOM   1662  NE2 GLN A 207      -0.235 -12.385 -24.233  1.00  0.00           N  
ATOM   1663  N   ARG A 208       1.048 -15.084 -18.414  1.00  0.00           N  
ATOM   1664  CA  ARG A 208       0.753 -15.079 -16.987  1.00  0.00           C  
ATOM   1665  C   ARG A 208       0.655 -13.636 -16.490  1.00  0.00           C  
ATOM   1666  O   ARG A 208       1.008 -12.692 -17.201  1.00  0.00           O  
ATOM   1667  CB  ARG A 208       1.836 -15.835 -16.207  1.00  0.00           C  
ATOM   1668  CG  ARG A 208       1.965 -17.299 -16.611  1.00  0.00           C  
ATOM   1669  CD  ARG A 208       0.745 -18.097 -16.192  1.00  0.00           C  
ATOM   1670  NE  ARG A 208       0.856 -19.521 -16.549  1.00  0.00           N  
ATOM   1671  CZ  ARG A 208       0.419 -20.047 -17.686  1.00  0.00           C  
ATOM   1672  NH1 ARG A 208      -0.173 -19.287 -18.589  1.00  0.00           N  
ATOM   1673  NH2 ARG A 208       0.579 -21.348 -17.915  1.00  0.00           N  
ATOM   1674  N   ALA A 209       0.169 -13.466 -15.256  1.00  0.00           N  
ATOM   1675  CA  ALA A 209      -0.041 -12.135 -14.714  1.00  0.00           C  
ATOM   1676  C   ALA A 209       0.189 -12.057 -13.217  1.00  0.00           C  
ATOM   1677  O   ALA A 209      -0.060 -13.023 -12.487  1.00  0.00           O  
ATOM   1678  CB  ALA A 209      -1.455 -11.650 -15.042  1.00  0.00           C  
ATOM   1679  N   ILE A 210       0.678 -10.915 -12.782  1.00  0.00           N  
ATOM   1680  CA  ILE A 210       0.663 -10.547 -11.382  1.00  0.00           C  
ATOM   1681  C   ILE A 210      -0.312  -9.386 -11.268  1.00  0.00           C  
ATOM   1682  O   ILE A 210      -0.139  -8.354 -11.919  1.00  0.00           O  
ATOM   1683  CB  ILE A 210       2.056 -10.136 -10.881  1.00  0.00           C  
ATOM   1684  CG1 ILE A 210       2.994 -11.342 -10.902  1.00  0.00           C  
ATOM   1685  CG2 ILE A 210       1.970  -9.550  -9.469  1.00  0.00           C  
ATOM   1686  CD1 ILE A 210       4.437 -11.024 -10.543  1.00  0.00           C  
ATOM   1687  N   VAL A 211      -1.361  -9.569 -10.468  1.00  0.00           N  
ATOM   1688  CA  VAL A 211      -2.413  -8.564 -10.343  1.00  0.00           C  
ATOM   1689  C   VAL A 211      -2.174  -7.727  -9.098  1.00  0.00           C  
ATOM   1690  O   VAL A 211      -1.833  -8.249  -8.041  1.00  0.00           O  
ATOM   1691  CB  VAL A 211      -3.803  -9.230 -10.269  1.00  0.00           C  
ATOM   1692  CG1 VAL A 211      -4.900  -8.175 -10.159  1.00  0.00           C  
ATOM   1693  CG2 VAL A 211      -4.032 -10.112 -11.489  1.00  0.00           C  
ATOM   1694  N   SER A 212      -2.349  -6.404  -9.237  1.00  0.00           N  
ATOM   1695  CA  SER A 212      -2.197  -5.496  -8.106  1.00  0.00           C  
ATOM   1696  C   SER A 212      -3.428  -4.614  -7.986  1.00  0.00           C  
ATOM   1697  O   SER A 212      -4.056  -4.259  -8.985  1.00  0.00           O  
ATOM   1698  CB  SER A 212      -0.943  -4.632  -8.266  1.00  0.00           C  
ATOM   1699  OG  SER A 212       0.227  -5.421  -8.317  1.00  0.00           O  
ATOM   1700  N   MET A 213      -3.776  -4.259  -6.751  1.00  0.00           N  
ATOM   1701  CA  MET A 213      -4.932  -3.416  -6.471  1.00  0.00           C  
ATOM   1702  C   MET A 213      -4.722  -2.776  -5.114  1.00  0.00           C  
ATOM   1703  O   MET A 213      -3.985  -3.293  -4.278  1.00  0.00           O  
ATOM   1704  CB  MET A 213      -6.220  -4.248  -6.478  1.00  0.00           C  
ATOM   1705  CG  MET A 213      -6.236  -5.344  -5.423  1.00  0.00           C  
ATOM   1706  SD  MET A 213      -7.519  -6.598  -5.686  1.00  0.00           S  
ATOM   1707  CE  MET A 213      -6.904  -7.388  -7.158  1.00  0.00           C  
ATOM   1708  N   HIS A 214      -5.381  -1.638  -4.887  1.00  0.00           N  
ATOM   1709  CA  HIS A 214      -5.193  -0.975  -3.605  1.00  0.00           C  
ATOM   1710  C   HIS A 214      -5.921  -1.711  -2.484  1.00  0.00           C  
ATOM   1711  O   HIS A 214      -5.347  -1.976  -1.432  1.00  0.00           O  
ATOM   1712  CB  HIS A 214      -5.654   0.481  -3.662  1.00  0.00           C  
ATOM   1713  CG  HIS A 214      -5.369   1.235  -2.398  1.00  0.00           C  
ATOM   1714  ND1 HIS A 214      -4.100   1.455  -1.938  1.00  0.00           N  
ATOM   1715  CD2 HIS A 214      -6.205   1.780  -1.491  1.00  0.00           C  
ATOM   1716  CE1 HIS A 214      -4.153   2.119  -0.795  1.00  0.00           C  
ATOM   1717  NE2 HIS A 214      -5.423   2.332  -0.491  1.00  0.00           N  
ATOM   1718  N   ILE A 215      -7.192  -2.050  -2.719  1.00  0.00           N  
ATOM   1719  CA  ILE A 215      -8.027  -2.671  -1.690  1.00  0.00           C  
ATOM   1720  C   ILE A 215      -8.353  -4.112  -2.061  1.00  0.00           C  
ATOM   1721  O   ILE A 215      -9.026  -4.372  -3.062  1.00  0.00           O  
ATOM   1722  CB  ILE A 215      -9.337  -1.891  -1.475  1.00  0.00           C  
ATOM   1723  CG1 ILE A 215      -9.048  -0.397  -1.285  1.00  0.00           C  
ATOM   1724  CG2 ILE A 215     -10.090  -2.453  -0.279  1.00  0.00           C  
ATOM   1725  CD1 ILE A 215     -10.297   0.468  -1.136  1.00  0.00           C  
ATOM   1726  N   CYS A 216      -7.886  -5.057  -1.254  1.00  0.00           N  
ATOM   1727  CA  CYS A 216      -8.193  -6.467  -1.434  1.00  0.00           C  
ATOM   1728  C   CYS A 216      -9.641  -6.747  -1.022  1.00  0.00           C  
ATOM   1729  O   CYS A 216     -10.194  -6.048  -0.169  1.00  0.00           O  
ATOM   1730  CB  CYS A 216      -7.266  -7.321  -0.576  1.00  0.00           C  
ATOM   1731  SG  CYS A 216      -5.943  -8.200  -1.446  1.00  0.00           S  
ATOM   1732  N   PRO A 217     -10.278  -7.776  -1.592  1.00  0.00           N  
ATOM   1733  CA  PRO A 217     -11.557  -8.221  -1.049  1.00  0.00           C  
ATOM   1734  C   PRO A 217     -11.352  -8.802   0.348  1.00  0.00           C  
ATOM   1735  O   PRO A 217     -10.249  -9.220   0.696  1.00  0.00           O  
ATOM   1736  CB  PRO A 217     -12.010  -9.291  -2.041  1.00  0.00           C  
ATOM   1737  CG  PRO A 217     -10.742  -9.798  -2.641  1.00  0.00           C  
ATOM   1738  CD  PRO A 217      -9.836  -8.601  -2.724  1.00  0.00           C  
ATOM   1739  N   GLY A 218     -12.422  -8.814   1.151  1.00  0.00           N  
ATOM   1740  CA  GLY A 218     -12.348  -9.329   2.501  1.00  0.00           C  
ATOM   1741  C   GLY A 218     -12.496  -8.244   3.547  1.00  0.00           C  
ATOM   1742  O   GLY A 218     -13.058  -7.177   3.280  1.00  0.00           O  
ATOM   1743  N   VAL A 219     -11.991  -8.511   4.743  1.00  0.00           N  
ATOM   1744  CA  VAL A 219     -12.155  -7.628   5.889  1.00  0.00           C  
ATOM   1745  C   VAL A 219     -10.813  -7.164   6.425  1.00  0.00           C  
ATOM   1746  O   VAL A 219      -9.763  -7.697   6.066  1.00  0.00           O  
ATOM   1747  CB  VAL A 219     -12.938  -8.316   7.024  1.00  0.00           C  
ATOM   1748  CG1 VAL A 219     -14.296  -8.798   6.534  1.00  0.00           C  
ATOM   1749  CG2 VAL A 219     -12.125  -9.481   7.598  1.00  0.00           C  
ATOM   1750  N   ALA A 220     -10.858  -6.161   7.308  1.00  0.00           N  
ATOM   1751  CA  ALA A 220      -9.690  -5.769   8.081  1.00  0.00           C  
ATOM   1752  C   ALA A 220      -9.706  -6.575   9.372  1.00  0.00           C  
ATOM   1753  O   ALA A 220     -10.579  -6.383  10.209  1.00  0.00           O  
ATOM   1754  CB  ALA A 220      -9.719  -4.273   8.376  1.00  0.00           C  
ATOM   1755  N   GLU A 221      -8.748  -7.486   9.526  1.00  0.00           N  
ATOM   1756  CA  GLU A 221      -8.779  -8.460  10.609  1.00  0.00           C  
ATOM   1757  C   GLU A 221      -8.780  -7.844  12.007  1.00  0.00           C  
ATOM   1758  O   GLU A 221      -9.277  -8.453  12.948  1.00  0.00           O  
ATOM   1759  CB  GLU A 221      -7.603  -9.428  10.497  1.00  0.00           C  
ATOM   1760  CG  GLU A 221      -7.626 -10.345   9.289  1.00  0.00           C  
ATOM   1761  CD  GLU A 221      -6.878  -9.781   8.099  1.00  0.00           C  
ATOM   1762  OE1 GLU A 221      -6.991  -8.574   7.826  1.00  0.00           O  
ATOM   1763  OE2 GLU A 221      -6.180 -10.568   7.417  1.00  0.00           O  
ATOM   1764  N   ARG A 222      -8.218  -6.652  12.155  1.00  0.00           N  
ATOM   1765  CA  ARG A 222      -8.085  -6.060  13.483  1.00  0.00           C  
ATOM   1766  C   ARG A 222      -9.399  -5.500  14.012  1.00  0.00           C  
ATOM   1767  O   ARG A 222      -9.457  -5.063  15.170  1.00  0.00           O  
ATOM   1768  CB  ARG A 222      -6.999  -4.984  13.476  1.00  0.00           C  
ATOM   1769  CG  ARG A 222      -7.308  -3.762  12.635  1.00  0.00           C  
ATOM   1770  CD  ARG A 222      -6.100  -2.825  12.595  1.00  0.00           C  
ATOM   1771  NE  ARG A 222      -6.365  -1.599  11.859  1.00  0.00           N  
ATOM   1772  CZ  ARG A 222      -6.282  -1.482  10.538  1.00  0.00           C  
ATOM   1773  NH1 ARG A 222      -5.946  -2.528   9.802  1.00  0.00           N  
ATOM   1774  NH2 ARG A 222      -6.539  -0.322   9.955  1.00  0.00           N  
ATOM   1775  N   PHE A 223     -10.438  -5.507  13.203  1.00  0.00           N  
ATOM   1776  CA  PHE A 223     -11.767  -5.057  13.617  1.00  0.00           C  
ATOM   1777  C   PHE A 223     -12.807  -6.137  13.361  1.00  0.00           C  
ATOM   1778  O   PHE A 223     -12.563  -7.095  12.637  1.00  0.00           O  
ATOM   1779  CB  PHE A 223     -12.170  -3.791  12.862  1.00  0.00           C  
ATOM   1780  CG  PHE A 223     -11.207  -2.645  13.014  1.00  0.00           C  
ATOM   1781  CD1 PHE A 223     -10.939  -2.112  14.262  1.00  0.00           C  
ATOM   1782  CD2 PHE A 223     -10.585  -2.091  11.902  1.00  0.00           C  
ATOM   1783  CE1 PHE A 223     -10.064  -1.052  14.403  1.00  0.00           C  
ATOM   1784  CE2 PHE A 223      -9.709  -1.028  12.035  1.00  0.00           C  
ATOM   1785  CZ  PHE A 223      -9.445  -0.507  13.290  1.00  0.00           C  
ATOM   1786  N   ASN A 224     -14.019  -6.070  14.042  1.00  0.00           N  
ATOM   1787  CA  ASN A 224     -15.161  -6.831  13.748  1.00  0.00           C  
ATOM   1788  C   ASN A 224     -16.010  -6.090  12.763  1.00  0.00           C  
ATOM   1789  O   ASN A 224     -16.146  -4.903  12.801  1.00  0.00           O  
ATOM   1790  CB  ASN A 224     -15.928  -7.169  15.004  1.00  0.00           C  
ATOM   1791  CG  ASN A 224     -15.282  -8.038  15.915  1.00  0.00           C  
ATOM   1792  OD1 ASN A 224     -14.326  -8.757  15.550  1.00  0.00           O  
ATOM   1793  ND2 ASN A 224     -15.452  -8.302  16.944  1.00  0.00           N  
ATOM   1794  N   TYR A 225     -16.652  -6.772  11.815  1.00  0.00           N  
ATOM   1795  CA  TYR A 225     -17.553  -6.229  10.810  1.00  0.00           C  
ATOM   1796  C   TYR A 225     -16.891  -5.123   9.996  1.00  0.00           C  
ATOM   1797  O   TYR A 225     -17.381  -4.006   9.909  1.00  0.00           O  
ATOM   1798  CB  TYR A 225     -18.843  -5.722  11.461  1.00  0.00           C  
ATOM   1799  CG  TYR A 225     -19.530  -6.780  12.284  1.00  0.00           C  
ATOM   1800  CD1 TYR A 225     -20.268  -7.778  11.675  1.00  0.00           C  
ATOM   1801  CD2 TYR A 225     -19.439  -6.784  13.665  1.00  0.00           C  
ATOM   1802  CE1 TYR A 225     -20.900  -8.766  12.418  1.00  0.00           C  
ATOM   1803  CE2 TYR A 225     -20.069  -7.761  14.425  1.00  0.00           C  
ATOM   1804  CZ  TYR A 225     -20.798  -8.749  13.793  1.00  0.00           C  
ATOM   1805  OH  TYR A 225     -21.425  -9.721  14.534  1.00  0.00           O  
ATOM   1806  N   SER A 226     -15.754  -5.468   9.392  1.00  0.00           N  
ATOM   1807  CA  SER A 226     -14.915  -4.497   8.712  1.00  0.00           C  
ATOM   1808  C   SER A 226     -14.765  -4.800   7.224  1.00  0.00           C  
ATOM   1809  O   SER A 226     -13.691  -4.608   6.650  1.00  0.00           O  
ATOM   1810  CB  SER A 226     -13.537  -4.441   9.374  1.00  0.00           C  
ATOM   1811  OG  SER A 226     -12.949  -5.725   9.412  1.00  0.00           O  
ATOM   1812  N   ASP A 227     -15.850  -5.286   6.599  1.00  0.00           N  
ATOM   1813  CA  ASP A 227     -15.857  -5.529   5.169  1.00  0.00           C  
ATOM   1814  C   ASP A 227     -15.444  -4.272   4.421  1.00  0.00           C  
ATOM   1815  O   ASP A 227     -15.884  -3.174   4.745  1.00  0.00           O  
ATOM   1816  CB  ASP A 227     -17.240  -5.966   4.712  1.00  0.00           C  
ATOM   1817  CG  ASP A 227     -17.761  -7.152   5.494  1.00  0.00           C  
ATOM   1818  OD1 ASP A 227     -17.512  -8.299   5.071  1.00  0.00           O  
ATOM   1819  OD2 ASP A 227     -18.411  -6.936   6.540  1.00  0.00           O  
ATOM   1820  N   GLN A 228     -14.580  -4.442   3.412  1.00  0.00           N  
ATOM   1821  CA  GLN A 228     -14.022  -3.308   2.690  1.00  0.00           C  
ATOM   1822  C   GLN A 228     -14.773  -2.970   1.407  1.00  0.00           C  
ATOM   1823  O   GLN A 228     -14.873  -1.804   1.031  1.00  0.00           O  
ATOM   1824  CB  GLN A 228     -12.554  -3.569   2.356  1.00  0.00           C  
ATOM   1825  CG  GLN A 228     -11.683  -3.778   3.585  1.00  0.00           C  
ATOM   1826  CD  GLN A 228     -11.701  -2.577   4.498  1.00  0.00           C  
ATOM   1827  OE1 GLN A 228     -11.234  -1.498   4.127  1.00  0.00           O  
ATOM   1828  NE2 GLN A 228     -12.266  -2.735   5.679  1.00  0.00           N  
ATOM   1829  N   LEU A 229     -15.304  -3.978   0.730  1.00  0.00           N  
ATOM   1830  CA  LEU A 229     -15.971  -3.787  -0.544  1.00  0.00           C  
ATOM   1831  C   LEU A 229     -17.468  -4.063  -0.427  1.00  0.00           C  
ATOM   1832  O   LEU A 229     -17.896  -4.832   0.432  1.00  0.00           O  
ATOM   1833  CB  LEU A 229     -15.360  -4.695  -1.611  1.00  0.00           C  
ATOM   1834  CG  LEU A 229     -13.835  -4.676  -1.756  1.00  0.00           C  
ATOM   1835  CD1 LEU A 229     -13.403  -5.606  -2.884  1.00  0.00           C  
ATOM   1836  CD2 LEU A 229     -13.332  -3.265  -1.990  1.00  0.00           C  
ATOM   1837  N   TYR A 230     -18.267  -3.435  -1.300  1.00  0.00           N  
ATOM   1838  CA  TYR A 230     -19.678  -3.782  -1.383  1.00  0.00           C  
ATOM   1839  C   TYR A 230     -19.798  -5.285  -1.646  1.00  0.00           C  
ATOM   1840  O   TYR A 230     -19.019  -5.831  -2.433  1.00  0.00           O  
ATOM   1841  CB  TYR A 230     -20.363  -3.006  -2.505  1.00  0.00           C  
ATOM   1842  CG  TYR A 230     -20.548  -1.525  -2.232  1.00  0.00           C  
ATOM   1843  CD1 TYR A 230     -21.400  -1.092  -1.236  1.00  0.00           C  
ATOM   1844  CD2 TYR A 230     -19.889  -0.576  -2.997  1.00  0.00           C  
ATOM   1845  CE1 TYR A 230     -21.591   0.267  -0.992  1.00  0.00           C  
ATOM   1846  CE2 TYR A 230     -20.067   0.782  -2.769  1.00  0.00           C  
ATOM   1847  CZ  TYR A 230     -20.917   1.194  -1.765  1.00  0.00           C  
ATOM   1848  OH  TYR A 230     -21.100   2.533  -1.533  1.00  0.00           O  
ATOM   1849  N   PRO A 231     -20.746  -5.970  -1.016  1.00  0.00           N  
ATOM   1850  CA  PRO A 231     -20.862  -7.426  -1.151  1.00  0.00           C  
ATOM   1851  C   PRO A 231     -20.903  -7.919  -2.593  1.00  0.00           C  
ATOM   1852  O   PRO A 231     -20.246  -8.907  -2.928  1.00  0.00           O  
ATOM   1853  CB  PRO A 231     -22.166  -7.752  -0.405  1.00  0.00           C  
ATOM   1854  CG  PRO A 231     -22.256  -6.683   0.630  1.00  0.00           C  
ATOM   1855  CD  PRO A 231     -21.715  -5.443  -0.032  1.00  0.00           C  
ATOM   1856  N   GLN A 232     -21.674  -7.241  -3.455  1.00  0.00           N  
ATOM   1857  CA  GLN A 232     -21.805  -7.682  -4.836  1.00  0.00           C  
ATOM   1858  C   GLN A 232     -20.483  -7.588  -5.592  1.00  0.00           C  
ATOM   1859  O   GLN A 232     -20.208  -8.408  -6.473  1.00  0.00           O  
ATOM   1860  CB  GLN A 232     -22.893  -6.882  -5.556  1.00  0.00           C  
ATOM   1861  CG  GLN A 232     -22.606  -5.400  -5.767  1.00  0.00           C  
ATOM   1862  CD  GLN A 232     -23.108  -4.529  -4.625  1.00  0.00           C  
ATOM   1863  OE1 GLN A 232     -23.172  -4.973  -3.475  1.00  0.00           O  
ATOM   1864  NE2 GLN A 232     -23.459  -3.292  -4.937  1.00  0.00           N  
ATOM   1865  N   TYR A 233     -19.655  -6.601  -5.258  1.00  0.00           N  
ATOM   1866  CA  TYR A 233     -18.361  -6.460  -5.906  1.00  0.00           C  
ATOM   1867  C   TYR A 233     -17.337  -7.398  -5.278  1.00  0.00           C  
ATOM   1868  O   TYR A 233     -16.499  -7.966  -5.980  1.00  0.00           O  
ATOM   1869  CB  TYR A 233     -17.862  -5.018  -5.829  1.00  0.00           C  
ATOM   1870  CG  TYR A 233     -18.797  -4.004  -6.457  1.00  0.00           C  
ATOM   1871  CD1 TYR A 233     -19.502  -4.289  -7.618  1.00  0.00           C  
ATOM   1872  CD2 TYR A 233     -18.960  -2.745  -5.890  1.00  0.00           C  
ATOM   1873  CE1 TYR A 233     -20.366  -3.361  -8.187  1.00  0.00           C  
ATOM   1874  CE2 TYR A 233     -19.810  -1.810  -6.450  1.00  0.00           C  
ATOM   1875  CZ  TYR A 233     -20.513  -2.124  -7.596  1.00  0.00           C  
ATOM   1876  OH  TYR A 233     -21.361  -1.200  -8.150  1.00  0.00           O  
ATOM   1877  N   ASN A 234     -17.395  -7.556  -3.967  1.00  0.00           N  
ATOM   1878  CA  ASN A 234     -16.475  -8.439  -3.263  1.00  0.00           C  
ATOM   1879  C   ASN A 234     -16.546  -9.860  -3.809  1.00  0.00           C  
ATOM   1880  O   ASN A 234     -15.526 -10.450  -4.178  1.00  0.00           O  
ATOM   1881  CB  ASN A 234     -16.774  -8.442  -1.761  1.00  0.00           C  
ATOM   1882  CG  ASN A 234     -15.764  -9.253  -0.971  1.00  0.00           C  
ATOM   1883  OD1 ASN A 234     -14.730  -8.728  -0.553  1.00  0.00           O  
ATOM   1884  ND2 ASN A 234     -16.056 -10.522  -0.766  1.00  0.00           N  
ATOM   1885  N   ASP A 235     -17.768 -10.406  -3.870  1.00  0.00           N  
ATOM   1886  CA  ASP A 235     -17.946 -11.784  -4.314  1.00  0.00           C  
ATOM   1887  C   ASP A 235     -17.538 -11.946  -5.774  1.00  0.00           C  
ATOM   1888  O   ASP A 235     -16.895 -12.932  -6.138  1.00  0.00           O  
ATOM   1889  CB  ASP A 235     -19.395 -12.220  -4.116  1.00  0.00           C  
ATOM   1890  CG  ASP A 235     -19.792 -12.261  -2.646  1.00  0.00           C  
ATOM   1891  OD1 ASP A 235     -18.899 -12.175  -1.775  1.00  0.00           O  
ATOM   1892  OD2 ASP A 235     -21.000 -12.381  -2.365  1.00  0.00           O  
ATOM   1893  N   ARG A 236     -17.921 -10.986  -6.624  1.00  0.00           N  
ATOM   1894  CA  ARG A 236     -17.581 -11.068  -8.039  1.00  0.00           C  
ATOM   1895  C   ARG A 236     -16.074 -10.945  -8.249  1.00  0.00           C  
ATOM   1896  O   ARG A 236     -15.511 -11.601  -9.135  1.00  0.00           O  
ATOM   1897  CB  ARG A 236     -18.324  -9.993  -8.835  1.00  0.00           C  
ATOM   1898  CG  ARG A 236     -18.176 -10.152 -10.343  1.00  0.00           C  
ATOM   1899  CD  ARG A 236     -19.052  -9.167 -11.103  1.00  0.00           C  
ATOM   1900  NE  ARG A 236     -18.945  -9.357 -12.551  1.00  0.00           N  
ATOM   1901  CZ  ARG A 236     -19.561  -8.608 -13.456  1.00  0.00           C  
ATOM   1902  NH1 ARG A 236     -20.333  -7.605 -13.073  1.00  0.00           N  
ATOM   1903  NH2 ARG A 236     -19.400  -8.859 -14.744  1.00  0.00           N  
ATOM   1904  N   LEU A 237     -15.414 -10.115  -7.456  1.00  0.00           N  
ATOM   1905  CA  LEU A 237     -13.967  -9.949  -7.571  1.00  0.00           C  
ATOM   1906  C   LEU A 237     -13.240 -11.219  -7.167  1.00  0.00           C  
ATOM   1907  O   LEU A 237     -12.299 -11.650  -7.846  1.00  0.00           O  
ATOM   1908  CB  LEU A 237     -13.488  -8.770  -6.726  1.00  0.00           C  
ATOM   1909  CG  LEU A 237     -11.987  -8.473  -6.769  1.00  0.00           C  
ATOM   1910  CD1 LEU A 237     -11.527  -8.201  -8.191  1.00  0.00           C  
ATOM   1911  CD2 LEU A 237     -11.652  -7.293  -5.867  1.00  0.00           C  
ATOM   1912  N   VAL A 238     -13.668 -11.838  -6.066  1.00  0.00           N  
ATOM   1913  CA  VAL A 238     -13.071 -13.101  -5.639  1.00  0.00           C  
ATOM   1914  C   VAL A 238     -13.226 -14.153  -6.731  1.00  0.00           C  
ATOM   1915  O   VAL A 238     -12.267 -14.837  -7.093  1.00  0.00           O  
ATOM   1916  CB  VAL A 238     -13.698 -13.603  -4.318  1.00  0.00           C  
ATOM   1917  CG1 VAL A 238     -13.219 -15.019  -3.997  1.00  0.00           C  
ATOM   1918  CG2 VAL A 238     -13.344 -12.662  -3.178  1.00  0.00           C  
ATOM   1919  N   ASP A 239     -14.447 -14.280  -7.268  1.00  0.00           N  
ATOM   1920  CA  ASP A 239     -14.702 -15.242  -8.338  1.00  0.00           C  
ATOM   1921  C   ASP A 239     -13.859 -14.940  -9.568  1.00  0.00           C  
ATOM   1922  O   ASP A 239     -13.292 -15.848 -10.186  1.00  0.00           O  
ATOM   1923  CB  ASP A 239     -16.187 -15.247  -8.720  1.00  0.00           C  
ATOM   1924  CG  ASP A 239     -17.062 -15.925  -7.681  1.00  0.00           C  
ATOM   1925  OD1 ASP A 239     -16.520 -16.555  -6.749  1.00  0.00           O  
ATOM   1926  OD2 ASP A 239     -18.297 -15.831  -7.809  1.00  0.00           O  
ATOM   1927  N   SER A 240     -13.771 -13.661  -9.937  1.00  0.00           N  
ATOM   1928  CA  SER A 240     -13.035 -13.261 -11.128  1.00  0.00           C  
ATOM   1929  C   SER A 240     -11.551 -13.583 -11.009  1.00  0.00           C  
ATOM   1930  O   SER A 240     -10.928 -14.042 -11.968  1.00  0.00           O  
ATOM   1931  CB  SER A 240     -13.210 -11.762 -11.386  1.00  0.00           C  
ATOM   1932  OG  SER A 240     -14.565 -11.451 -11.678  1.00  0.00           O  
ATOM   1933  N   LEU A 241     -10.982 -13.356  -9.835  1.00  0.00           N  
ATOM   1934  CA  LEU A 241      -9.565 -13.631  -9.627  1.00  0.00           C  
ATOM   1935  C   LEU A 241      -9.294 -15.128  -9.561  1.00  0.00           C  
ATOM   1936  O   LEU A 241      -8.381 -15.633 -10.217  1.00  0.00           O  
ATOM   1937  CB  LEU A 241      -9.081 -12.942  -8.350  1.00  0.00           C  
ATOM   1938  CG  LEU A 241      -9.067 -11.412  -8.395  1.00  0.00           C  
ATOM   1939  CD1 LEU A 241      -8.866 -10.831  -7.002  1.00  0.00           C  
ATOM   1940  CD2 LEU A 241      -7.988 -10.914  -9.345  1.00  0.00           C  
ATOM   1941  N   ALA A 242     -10.100 -15.862  -8.785  1.00  0.00           N  
ATOM   1942  CA  ALA A 242      -9.888 -17.295  -8.619  1.00  0.00           C  
ATOM   1943  C   ALA A 242     -10.090 -18.058  -9.927  1.00  0.00           C  
ATOM   1944  O   ALA A 242      -9.416 -19.062 -10.171  1.00  0.00           O  
ATOM   1945  CB  ALA A 242     -10.822 -17.841  -7.541  1.00  0.00           C  
ATOM   1946  N   GLU A 243     -11.003 -17.580 -10.776  1.00  0.00           N  
ATOM   1947  CA  GLU A 243     -11.297 -18.235 -12.047  1.00  0.00           C  
ATOM   1948  C   GLU A 243     -10.051 -18.338 -12.921  1.00  0.00           C  
ATOM   1949  O   GLU A 243      -9.917 -19.272 -13.715  1.00  0.00           O  
ATOM   1950  CB  GLU A 243     -12.401 -17.476 -12.788  1.00  0.00           C  
ATOM   1951  CG  GLU A 243     -12.683 -17.973 -14.209  1.00  0.00           C  
ATOM   1952  CD  GLU A 243     -13.215 -19.396 -14.239  1.00  0.00           C  
ATOM   1953  OE1 GLU A 243     -13.813 -19.835 -13.237  1.00  0.00           O  
ATOM   1954  OE2 GLU A 243     -13.039 -20.067 -15.270  1.00  0.00           O  
ATOM   1955  N   TYR A 244      -9.132 -17.401 -12.760  1.00  0.00           N  
ATOM   1956  CA  TYR A 244      -7.918 -17.365 -13.571  1.00  0.00           C  
ATOM   1957  C   TYR A 244      -6.675 -17.755 -12.758  1.00  0.00           C  
ATOM   1958  O   TYR A 244      -5.607 -17.176 -12.923  1.00  0.00           O  
ATOM   1959  CB  TYR A 244      -7.753 -15.986 -14.218  1.00  0.00           C  
ATOM   1960  CG  TYR A 244      -8.862 -15.693 -15.206  1.00  0.00           C  
ATOM   1961  CD1 TYR A 244      -8.823 -16.215 -16.490  1.00  0.00           C  
ATOM   1962  CD2 TYR A 244      -9.964 -14.932 -14.839  1.00  0.00           C  
ATOM   1963  CE1 TYR A 244      -9.848 -15.973 -17.396  1.00  0.00           C  
ATOM   1964  CE2 TYR A 244     -10.990 -14.688 -15.732  1.00  0.00           C  
ATOM   1965  CZ  TYR A 244     -10.927 -15.210 -17.010  1.00  0.00           C  
ATOM   1966  OH  TYR A 244     -11.939 -14.972 -17.902  1.00  0.00           O  
ATOM   1967  N   ASN A 245      -6.826 -18.759 -11.898  1.00  0.00           N  
ATOM   1968  CA  ASN A 245      -5.713 -19.241 -11.086  1.00  0.00           C  
ATOM   1969  C   ASN A 245      -4.603 -19.855 -11.932  1.00  0.00           C  
ATOM   1970  O   ASN A 245      -3.473 -19.989 -11.471  1.00  0.00           O  
ATOM   1971  CB  ASN A 245      -6.203 -20.262 -10.053  1.00  0.00           C  
ATOM   1972  CG  ASN A 245      -6.630 -21.570 -10.682  1.00  0.00           C  
ATOM   1973  OD1 ASN A 245      -7.373 -21.591 -11.660  1.00  0.00           O  
ATOM   1974  ND2 ASN A 245      -6.172 -22.673 -10.117  1.00  0.00           N  
ATOM   1975  N   ASP A 246      -4.926 -20.227 -13.171  1.00  0.00           N  
ATOM   1976  CA  ASP A 246      -3.933 -20.749 -14.100  1.00  0.00           C  
ATOM   1977  C   ASP A 246      -3.124 -19.636 -14.747  1.00  0.00           C  
ATOM   1978  O   ASP A 246      -2.069 -19.890 -15.338  1.00  0.00           O  
ATOM   1979  CB  ASP A 246      -4.605 -21.604 -15.179  1.00  0.00           C  
ATOM   1980  CG  ASP A 246      -5.652 -20.824 -15.957  1.00  0.00           C  
ATOM   1981  OD1 ASP A 246      -6.460 -20.095 -15.331  1.00  0.00           O  
ATOM   1982  OD2 ASP A 246      -5.688 -20.949 -17.191  1.00  0.00           O  
ATOM   1983  N   VAL A 247      -3.599 -18.400 -14.644  1.00  0.00           N  
ATOM   1984  CA  VAL A 247      -2.929 -17.241 -15.230  1.00  0.00           C  
ATOM   1985  C   VAL A 247      -2.256 -16.380 -14.164  1.00  0.00           C  
ATOM   1986  O   VAL A 247      -1.150 -15.881 -14.359  1.00  0.00           O  
ATOM   1987  CB  VAL A 247      -3.938 -16.376 -16.021  1.00  0.00           C  
ATOM   1988  CG1 VAL A 247      -3.267 -15.113 -16.551  1.00  0.00           C  
ATOM   1989  CG2 VAL A 247      -4.538 -17.177 -17.167  1.00  0.00           C  
ATOM   1990  N   ILE A 248      -2.914 -16.215 -13.023  1.00  0.00           N  
ATOM   1991  CA  ILE A 248      -2.468 -15.292 -11.985  1.00  0.00           C  
ATOM   1992  C   ILE A 248      -1.490 -15.962 -11.022  1.00  0.00           C  
ATOM   1993  O   ILE A 248      -1.842 -16.927 -10.337  1.00  0.00           O  
ATOM   1994  CB  ILE A 248      -3.669 -14.725 -11.209  1.00  0.00           C  
ATOM   1995  CG1 ILE A 248      -4.594 -13.956 -12.167  1.00  0.00           C  
ATOM   1996  CG2 ILE A 248      -3.202 -13.830 -10.069  1.00  0.00           C  
ATOM   1997  CD1 ILE A 248      -5.903 -13.515 -11.536  1.00  0.00           C  
ATOM   1998  N   LEU A 249      -0.272 -15.430 -10.950  1.00  0.00           N  
ATOM   1999  CA  LEU A 249       0.736 -15.944 -10.031  1.00  0.00           C  
ATOM   2000  C   LEU A 249       0.470 -15.497  -8.599  1.00  0.00           C  
ATOM   2001  O   LEU A 249       0.846 -16.179  -7.649  1.00  0.00           O  
ATOM   2002  CB  LEU A 249       2.136 -15.492 -10.445  1.00  0.00           C  
ATOM   2003  CG  LEU A 249       2.589 -15.847 -11.862  1.00  0.00           C  
ATOM   2004  CD1 LEU A 249       4.041 -15.434 -12.056  1.00  0.00           C  
ATOM   2005  CD2 LEU A 249       2.414 -17.330 -12.136  1.00  0.00           C  
ATOM   2006  N   GLY A 250      -0.172 -14.344  -8.446  1.00  0.00           N  
ATOM   2007  CA  GLY A 250      -0.454 -13.792  -7.139  1.00  0.00           C  
ATOM   2008  C   GLY A 250      -1.058 -12.410  -7.250  1.00  0.00           C  
ATOM   2009  O   GLY A 250      -0.988 -11.775  -8.305  1.00  0.00           O  
ATOM   2010  N   VAL A 251      -1.653 -11.940  -6.156  1.00  0.00           N  
ATOM   2011  CA  VAL A 251      -2.287 -10.629  -6.088  1.00  0.00           C  
ATOM   2012  C   VAL A 251      -1.611  -9.806  -4.999  1.00  0.00           C  
ATOM   2013  O   VAL A 251      -1.355 -10.313  -3.906  1.00  0.00           O  
ATOM   2014  CB  VAL A 251      -3.796 -10.756  -5.785  1.00  0.00           C  
ATOM   2015  CG1 VAL A 251      -4.451  -9.379  -5.724  1.00  0.00           C  
ATOM   2016  CG2 VAL A 251      -4.480 -11.626  -6.837  1.00  0.00           C  
ATOM   2017  N   LEU A 252      -1.318  -8.540  -5.294  1.00  0.00           N  
ATOM   2018  CA  LEU A 252      -0.692  -7.644  -4.331  1.00  0.00           C  
ATOM   2019  C   LEU A 252      -1.653  -6.518  -3.970  1.00  0.00           C  
ATOM   2020  O   LEU A 252      -2.210  -5.860  -4.857  1.00  0.00           O  
ATOM   2021  CB  LEU A 252       0.606  -7.055  -4.891  1.00  0.00           C  
ATOM   2022  CG  LEU A 252       1.874  -7.911  -4.781  1.00  0.00           C  
ATOM   2023  CD1 LEU A 252       1.716  -9.244  -5.481  1.00  0.00           C  
ATOM   2024  CD2 LEU A 252       3.060  -7.155  -5.352  1.00  0.00           C  
ATOM   2025  N   CYS A 253      -1.845  -6.294  -2.665  1.00  0.00           N  
ATOM   2026  CA  CYS A 253      -2.748  -5.271  -2.164  1.00  0.00           C  
ATOM   2027  C   CYS A 253      -2.087  -4.418  -1.089  1.00  0.00           C  
ATOM   2028  O   CYS A 253      -1.051  -4.788  -0.534  1.00  0.00           O  
ATOM   2029  CB  CYS A 253      -4.007  -5.903  -1.558  1.00  0.00           C  
ATOM   2030  SG  CYS A 253      -4.951  -6.987  -2.635  1.00  0.00           S  
ATOM   2031  N   GLY A 254      -2.711  -3.286  -0.785  1.00  0.00           N  
ATOM   2032  CA  GLY A 254      -2.289  -2.431   0.307  1.00  0.00           C  
ATOM   2033  C   GLY A 254      -3.481  -2.050   1.161  1.00  0.00           C  
ATOM   2034  O   GLY A 254      -4.267  -2.917   1.550  1.00  0.00           O  
ATOM   2035  N   HIS A 255      -3.630  -0.748   1.457  1.00  0.00           N  
ATOM   2036  CA  HIS A 255      -4.814  -0.164   2.096  1.00  0.00           C  
ATOM   2037  C   HIS A 255      -4.919  -0.407   3.601  1.00  0.00           C  
ATOM   2038  O   HIS A 255      -5.184   0.527   4.354  1.00  0.00           O  
ATOM   2039  CB  HIS A 255      -6.089  -0.657   1.396  1.00  0.00           C  
ATOM   2040  CG  HIS A 255      -7.352  -0.146   2.011  1.00  0.00           C  
ATOM   2041  ND1 HIS A 255      -7.666   1.183   2.060  1.00  0.00           N  
ATOM   2042  CD2 HIS A 255      -8.377  -0.800   2.591  1.00  0.00           C  
ATOM   2043  CE1 HIS A 255      -8.839   1.341   2.643  1.00  0.00           C  
ATOM   2044  NE2 HIS A 255      -9.302   0.146   2.982  1.00  0.00           N  
ATOM   2045  N   LEU A 256      -4.721  -1.650   4.052  1.00  0.00           N  
ATOM   2046  CA  LEU A 256      -4.938  -1.973   5.459  1.00  0.00           C  
ATOM   2047  C   LEU A 256      -3.749  -1.625   6.349  1.00  0.00           C  
ATOM   2048  O   LEU A 256      -3.890  -1.568   7.572  1.00  0.00           O  
ATOM   2049  CB  LEU A 256      -5.285  -3.453   5.626  1.00  0.00           C  
ATOM   2050  CG  LEU A 256      -6.562  -3.925   4.936  1.00  0.00           C  
ATOM   2051  CD1 LEU A 256      -6.831  -5.385   5.259  1.00  0.00           C  
ATOM   2052  CD2 LEU A 256      -7.748  -3.062   5.336  1.00  0.00           C  
ATOM   2053  N   HIS A 257      -2.581  -1.406   5.742  1.00  0.00           N  
ATOM   2054  CA  HIS A 257      -1.332  -1.057   6.445  1.00  0.00           C  
ATOM   2055  C   HIS A 257      -0.707  -2.225   7.190  1.00  0.00           C  
ATOM   2056  O   HIS A 257       0.408  -2.108   7.696  1.00  0.00           O  
ATOM   2057  CB  HIS A 257      -1.547   0.106   7.428  1.00  0.00           C  
ATOM   2058  CG  HIS A 257      -1.908   1.405   6.768  1.00  0.00           C  
ATOM   2059  ND1 HIS A 257      -1.500   2.620   7.264  1.00  0.00           N  
ATOM   2060  CD2 HIS A 257      -2.636   1.683   5.671  1.00  0.00           C  
ATOM   2061  CE1 HIS A 257      -1.962   3.585   6.498  1.00  0.00           C  
ATOM   2062  NE2 HIS A 257      -2.652   3.043   5.519  1.00  0.00           N  
ATOM   2063  N   THR A 258      -1.408  -3.359   7.253  1.00  0.00           N  
ATOM   2064  CA  THR A 258      -0.955  -4.514   8.013  1.00  0.00           C  
ATOM   2065  C   THR A 258      -0.418  -5.620   7.106  1.00  0.00           C  
ATOM   2066  O   THR A 258      -0.741  -5.684   5.920  1.00  0.00           O  
ATOM   2067  CB  THR A 258      -2.092  -5.074   8.876  1.00  0.00           C  
ATOM   2068  OG1 THR A 258      -3.276  -5.201   8.084  1.00  0.00           O  
ATOM   2069  CG2 THR A 258      -2.372  -4.143  10.042  1.00  0.00           C  
ATOM   2070  N   ASP A 259       0.395  -6.492   7.685  1.00  0.00           N  
ATOM   2071  CA  ASP A 259       1.025  -7.606   6.980  1.00  0.00           C  
ATOM   2072  C   ASP A 259       0.154  -8.843   7.130  1.00  0.00           C  
ATOM   2073  O   ASP A 259       0.143  -9.487   8.183  1.00  0.00           O  
ATOM   2074  CB  ASP A 259       2.425  -7.828   7.560  1.00  0.00           C  
ATOM   2075  CG  ASP A 259       3.128  -9.044   6.984  1.00  0.00           C  
ATOM   2076  OD1 ASP A 259       2.570  -9.735   6.107  1.00  0.00           O  
ATOM   2077  OD2 ASP A 259       4.267  -9.313   7.429  1.00  0.00           O  
ATOM   2078  N   THR A 260      -0.588  -9.189   6.083  1.00  0.00           N  
ATOM   2079  CA  THR A 260      -1.459 -10.352   6.146  1.00  0.00           C  
ATOM   2080  C   THR A 260      -1.700 -10.895   4.734  1.00  0.00           C  
ATOM   2081  O   THR A 260      -1.064 -10.454   3.774  1.00  0.00           O  
ATOM   2082  CB  THR A 260      -2.796 -10.022   6.851  1.00  0.00           C  
ATOM   2083  OG1 THR A 260      -3.557 -11.209   7.047  1.00  0.00           O  
ATOM   2084  CG2 THR A 260      -3.602  -9.009   6.047  1.00  0.00           C  
ATOM   2085  N   PHE A 261      -2.615 -11.867   4.615  1.00  0.00           N  
ATOM   2086  CA  PHE A 261      -2.842 -12.515   3.331  1.00  0.00           C  
ATOM   2087  C   PHE A 261      -4.295 -12.945   3.180  1.00  0.00           C  
ATOM   2088  O   PHE A 261      -5.065 -12.961   4.144  1.00  0.00           O  
ATOM   2089  CB  PHE A 261      -1.915 -13.734   3.167  1.00  0.00           C  
ATOM   2090  CG  PHE A 261      -2.145 -14.813   4.194  1.00  0.00           C  
ATOM   2091  CD1 PHE A 261      -3.074 -15.831   3.976  1.00  0.00           C  
ATOM   2092  CD2 PHE A 261      -1.420 -14.828   5.383  1.00  0.00           C  
ATOM   2093  CE1 PHE A 261      -3.281 -16.827   4.909  1.00  0.00           C  
ATOM   2094  CE2 PHE A 261      -1.624 -15.823   6.326  1.00  0.00           C  
ATOM   2095  CZ  PHE A 261      -2.551 -16.823   6.086  1.00  0.00           C  
ATOM   2096  N   ARG A 262      -4.666 -13.288   1.953  1.00  0.00           N  
ATOM   2097  CA  ARG A 262      -5.978 -13.808   1.626  1.00  0.00           C  
ATOM   2098  C   ARG A 262      -5.811 -15.011   0.710  1.00  0.00           C  
ATOM   2099  O   ARG A 262      -4.947 -15.019  -0.158  1.00  0.00           O  
ATOM   2100  CB  ARG A 262      -6.832 -12.765   0.900  1.00  0.00           C  
ATOM   2101  CG  ARG A 262      -6.941 -11.414   1.598  1.00  0.00           C  
ATOM   2102  CD  ARG A 262      -8.119 -11.374   2.535  1.00  0.00           C  
ATOM   2103  NE  ARG A 262      -8.201 -10.099   3.250  1.00  0.00           N  
ATOM   2104  CZ  ARG A 262      -7.610  -9.855   4.411  1.00  0.00           C  
ATOM   2105  NH1 ARG A 262      -6.889 -10.789   5.007  1.00  0.00           N  
ATOM   2106  NH2 ARG A 262      -7.741  -8.668   4.982  1.00  0.00           N  
ATOM   2107  N   ILE A 263      -6.643 -16.026   0.918  1.00  0.00           N  
ATOM   2108  CA  ILE A 263      -6.745 -17.140  -0.015  1.00  0.00           C  
ATOM   2109  C   ILE A 263      -8.078 -16.984  -0.725  1.00  0.00           C  
ATOM   2110  O   ILE A 263      -9.135 -17.215  -0.134  1.00  0.00           O  
ATOM   2111  CB  ILE A 263      -6.658 -18.505   0.696  1.00  0.00           C  
ATOM   2112  CG1 ILE A 263      -5.373 -18.585   1.532  1.00  0.00           C  
ATOM   2113  CG2 ILE A 263      -6.712 -19.635  -0.327  1.00  0.00           C  
ATOM   2114  CD1 ILE A 263      -5.250 -19.854   2.359  1.00  0.00           C  
ATOM   2115  N   LEU A 264      -8.032 -16.541  -1.980  1.00  0.00           N  
ATOM   2116  CA  LEU A 264      -9.233 -16.273  -2.751  1.00  0.00           C  
ATOM   2117  C   LEU A 264      -9.630 -17.529  -3.511  1.00  0.00           C  
ATOM   2118  O   LEU A 264      -8.837 -18.057  -4.291  1.00  0.00           O  
ATOM   2119  CB  LEU A 264      -8.992 -15.113  -3.716  1.00  0.00           C  
ATOM   2120  CG  LEU A 264      -8.412 -13.844  -3.079  1.00  0.00           C  
ATOM   2121  CD1 LEU A 264      -8.168 -12.773  -4.136  1.00  0.00           C  
ATOM   2122  CD2 LEU A 264      -9.328 -13.320  -1.987  1.00  0.00           C  
ATOM   2123  N   SER A 265     -10.859 -18.014  -3.282  1.00  0.00           N  
ATOM   2124  CA  SER A 265     -11.277 -19.303  -3.809  1.00  0.00           C  
ATOM   2125  C   SER A 265     -12.614 -19.264  -4.537  1.00  0.00           C  
ATOM   2126  O   SER A 265     -13.527 -18.529  -4.148  1.00  0.00           O  
ATOM   2127  CB  SER A 265     -11.366 -20.339  -2.689  1.00  0.00           C  
ATOM   2128  OG  SER A 265     -10.140 -20.461  -1.996  1.00  0.00           O  
ATOM   2129  N   LYS A 266     -12.715 -20.065  -5.591  1.00  0.00           N  
ATOM   2130  CA  LYS A 266     -13.968 -20.357  -6.263  1.00  0.00           C  
ATOM   2131  C   LYS A 266     -13.947 -21.848  -6.559  1.00  0.00           C  
ATOM   2132  O   LYS A 266     -13.266 -22.289  -7.489  1.00  0.00           O  
ATOM   2133  CB  LYS A 266     -14.129 -19.550  -7.547  1.00  0.00           C  
ATOM   2134  CG  LYS A 266     -15.446 -19.808  -8.264  1.00  0.00           C  
ATOM   2135  CD  LYS A 266     -15.569 -19.005  -9.551  1.00  0.00           C  
ATOM   2136  CE  LYS A 266     -16.898 -19.251 -10.232  1.00  0.00           C  
ATOM   2137  NZ  LYS A 266     -17.029 -18.477 -11.505  1.00  0.00           N  
ATOM   2138  N   GLY A 267     -14.657 -22.622  -5.747  1.00  0.00           N  
ATOM   2139  CA  GLY A 267     -14.539 -24.055  -5.842  1.00  0.00           C  
ATOM   2140  C   GLY A 267     -13.135 -24.470  -5.453  1.00  0.00           C  
ATOM   2141  O   GLY A 267     -12.639 -24.084  -4.397  1.00  0.00           O  
ATOM   2142  N   ASN A 268     -12.482 -25.238  -6.325  1.00  0.00           N  
ATOM   2143  CA  ASN A 268     -11.112 -25.670  -6.073  1.00  0.00           C  
ATOM   2144  C   ASN A 268     -10.082 -24.745  -6.695  1.00  0.00           C  
ATOM   2145  O   ASN A 268      -8.880 -24.959  -6.544  1.00  0.00           O  
ATOM   2146  CB  ASN A 268     -10.908 -27.093  -6.591  1.00  0.00           C  
ATOM   2147  CG  ASN A 268     -11.692 -28.120  -5.802  1.00  0.00           C  
ATOM   2148  OD1 ASN A 268     -11.884 -27.972  -4.593  1.00  0.00           O  
ATOM   2149  ND2 ASN A 268     -12.135 -29.173  -6.466  1.00  0.00           N  
ATOM   2150  N   LYS A 269     -10.533 -23.699  -7.386  1.00  0.00           N  
ATOM   2151  CA  LYS A 269      -9.619 -22.726  -7.979  1.00  0.00           C  
ATOM   2152  C   LYS A 269      -9.253 -21.681  -6.933  1.00  0.00           C  
ATOM   2153  O   LYS A 269     -10.130 -21.082  -6.310  1.00  0.00           O  
ATOM   2154  CB  LYS A 269     -10.249 -22.060  -9.194  1.00  0.00           C  
ATOM   2155  CG  LYS A 269     -10.529 -23.013 -10.346  1.00  0.00           C  
ATOM   2156  CD  LYS A 269     -11.078 -22.277 -11.557  1.00  0.00           C  
ATOM   2157  CE  LYS A 269     -11.296 -23.221 -12.722  1.00  0.00           C  
ATOM   2158  NZ  LYS A 269     -11.780 -22.510 -13.926  1.00  0.00           N  
ATOM   2159  N   LYS A 270      -7.944 -21.468  -6.735  1.00  0.00           N  
ATOM   2160  CA  LYS A 270      -7.473 -20.581  -5.681  1.00  0.00           C  
ATOM   2161  C   LYS A 270      -6.311 -19.714  -6.144  1.00  0.00           C  
ATOM   2162  O   LYS A 270      -5.478 -20.156  -6.937  1.00  0.00           O  
ATOM   2163  CB  LYS A 270      -7.042 -21.398  -4.459  1.00  0.00           C  
ATOM   2164  CG  LYS A 270      -8.119 -22.321  -3.912  1.00  0.00           C  
ATOM   2165  CD  LYS A 270      -7.556 -23.267  -2.859  1.00  0.00           C  
ATOM   2166  CE  LYS A 270      -8.611 -24.255  -2.402  1.00  0.00           C  
ATOM   2167  NZ  LYS A 270      -8.061 -25.278  -1.470  1.00  0.00           N  
ATOM   2168  N   VAL A 271      -6.255 -18.487  -5.638  1.00  0.00           N  
ATOM   2169  CA  VAL A 271      -5.115 -17.603  -5.840  1.00  0.00           C  
ATOM   2170  C   VAL A 271      -4.763 -16.936  -4.524  1.00  0.00           C  
ATOM   2171  O   VAL A 271      -5.625 -16.739  -3.663  1.00  0.00           O  
ATOM   2172  CB  VAL A 271      -5.386 -16.521  -6.912  1.00  0.00           C  
ATOM   2173  CG1 VAL A 271      -5.597 -17.152  -8.280  1.00  0.00           C  
ATOM   2174  CG2 VAL A 271      -6.576 -15.657  -6.524  1.00  0.00           C  
ATOM   2175  N   MET A 272      -3.490 -16.593  -4.361  1.00  0.00           N  
ATOM   2176  CA  MET A 272      -3.034 -15.897  -3.168  1.00  0.00           C  
ATOM   2177  C   MET A 272      -3.080 -14.388  -3.360  1.00  0.00           C  
ATOM   2178  O   MET A 272      -2.743 -13.881  -4.430  1.00  0.00           O  
ATOM   2179  CB  MET A 272      -1.603 -16.297  -2.811  1.00  0.00           C  
ATOM   2180  CG  MET A 272      -1.472 -17.695  -2.222  1.00  0.00           C  
ATOM   2181  SD  MET A 272      -2.504 -17.934  -0.772  1.00  0.00           S  
ATOM   2182  CE  MET A 272      -1.952 -16.603   0.295  1.00  0.00           C  
ATOM   2183  N   ALA A 273      -3.478 -13.679  -2.310  1.00  0.00           N  
ATOM   2184  CA  ALA A 273      -3.389 -12.232  -2.272  1.00  0.00           C  
ATOM   2185  C   ALA A 273      -2.576 -11.831  -1.052  1.00  0.00           C  
ATOM   2186  O   ALA A 273      -2.784 -12.367   0.042  1.00  0.00           O  
ATOM   2187  CB  ALA A 273      -4.769 -11.598  -2.240  1.00  0.00           C  
ATOM   2188  N   PHE A 274      -1.656 -10.898  -1.238  1.00  0.00           N  
ATOM   2189  CA  PHE A 274      -0.765 -10.469  -0.175  1.00  0.00           C  
ATOM   2190  C   PHE A 274      -0.981  -8.999   0.119  1.00  0.00           C  
ATOM   2191  O   PHE A 274      -0.838  -8.152  -0.768  1.00  0.00           O  
ATOM   2192  CB  PHE A 274       0.692 -10.726  -0.569  1.00  0.00           C  
ATOM   2193  CG  PHE A 274       0.949 -12.134  -0.993  1.00  0.00           C  
ATOM   2194  CD1 PHE A 274       1.099 -13.135  -0.044  1.00  0.00           C  
ATOM   2195  CD2 PHE A 274       1.012 -12.470  -2.335  1.00  0.00           C  
ATOM   2196  CE1 PHE A 274       1.315 -14.446  -0.419  1.00  0.00           C  
ATOM   2197  CE2 PHE A 274       1.229 -13.781  -2.719  1.00  0.00           C  
ATOM   2198  CZ  PHE A 274       1.382 -14.766  -1.763  1.00  0.00           C  
ATOM   2199  N   ILE A 275      -1.336  -8.693   1.362  1.00  0.00           N  
ATOM   2200  CA  ILE A 275      -1.508  -7.316   1.793  1.00  0.00           C  
ATOM   2201  C   ILE A 275      -0.185  -6.853   2.387  1.00  0.00           C  
ATOM   2202  O   ILE A 275       0.236  -7.336   3.442  1.00  0.00           O  
ATOM   2203  CB  ILE A 275      -2.654  -7.187   2.804  1.00  0.00           C  
ATOM   2204  CG1 ILE A 275      -3.968  -7.603   2.126  1.00  0.00           C  
ATOM   2205  CG2 ILE A 275      -2.748  -5.764   3.328  1.00  0.00           C  
ATOM   2206  CD1 ILE A 275      -5.140  -7.739   3.070  1.00  0.00           C  
ATOM   2207  N   GLY A 276       0.482  -5.942   1.686  1.00  0.00           N  
ATOM   2208  CA  GLY A 276       1.789  -5.487   2.096  1.00  0.00           C  
ATOM   2209  C   GLY A 276       1.734  -4.455   3.210  1.00  0.00           C  
ATOM   2210  O   GLY A 276       0.831  -3.619   3.243  1.00  0.00           O  
ATOM   2211  N   PRO A 277       2.697  -4.495   4.136  1.00  0.00           N  
ATOM   2212  CA  PRO A 277       2.737  -3.528   5.224  1.00  0.00           C  
ATOM   2213  C   PRO A 277       3.065  -2.126   4.709  1.00  0.00           C  
ATOM   2214  O   PRO A 277       3.817  -1.973   3.748  1.00  0.00           O  
ATOM   2215  CB  PRO A 277       3.845  -4.058   6.129  1.00  0.00           C  
ATOM   2216  CG  PRO A 277       4.754  -4.794   5.196  1.00  0.00           C  
ATOM   2217  CD  PRO A 277       3.834  -5.434   4.186  1.00  0.00           C  
ATOM   2218  N   SER A 278       2.504  -1.118   5.358  1.00  0.00           N  
ATOM   2219  CA  SER A 278       2.626   0.252   4.912  1.00  0.00           C  
ATOM   2220  C   SER A 278       3.942   0.914   5.309  1.00  0.00           C  
ATOM   2221  O   SER A 278       4.622   0.482   6.243  1.00  0.00           O  
ATOM   2222  CB  SER A 278       1.482   1.088   5.485  1.00  0.00           C  
ATOM   2223  OG  SER A 278       1.563   1.145   6.899  1.00  0.00           O  
ATOM   2224  N   VAL A 279       4.285   1.965   4.590  1.00  0.00           N  
ATOM   2225  CA  VAL A 279       5.319   2.885   5.042  1.00  0.00           C  
ATOM   2226  C   VAL A 279       4.757   3.746   6.173  1.00  0.00           C  
ATOM   2227  O   VAL A 279       5.454   4.077   7.126  1.00  0.00           O  
ATOM   2228  CB  VAL A 279       5.812   3.785   3.896  1.00  0.00           C  
ATOM   2229  CG1 VAL A 279       6.809   4.820   4.407  1.00  0.00           C  
ATOM   2230  CG2 VAL A 279       6.443   2.943   2.794  1.00  0.00           C  
ATOM   2231  N   ASP A 280       3.484   4.090   6.058  1.00  0.00           N  
ATOM   2232  CA  ASP A 280       2.819   4.984   7.002  1.00  0.00           C  
ATOM   2233  C   ASP A 280       2.781   4.433   8.417  1.00  0.00           C  
ATOM   2234  O   ASP A 280       2.731   3.222   8.638  1.00  0.00           O  
ATOM   2235  CB  ASP A 280       1.388   5.247   6.523  1.00  0.00           C  
ATOM   2236  CG  ASP A 280       0.721   6.380   7.275  1.00  0.00           C  
ATOM   2237  OD1 ASP A 280       1.438   7.277   7.762  1.00  0.00           O  
ATOM   2238  OD2 ASP A 280      -0.527   6.383   7.367  1.00  0.00           O  
ATOM   2239  N   THR A 281       2.797   5.334   9.396  1.00  0.00           N  
ATOM   2240  CA  THR A 281       2.739   4.987  10.814  1.00  0.00           C  
ATOM   2241  C   THR A 281       1.416   5.386  11.471  1.00  0.00           C  
ATOM   2242  O   THR A 281       1.229   5.133  12.661  1.00  0.00           O  
ATOM   2243  CB  THR A 281       3.879   5.665  11.579  1.00  0.00           C  
ATOM   2244  OG1 THR A 281       3.967   7.034  11.191  1.00  0.00           O  
ATOM   2245  CG2 THR A 281       5.202   4.979  11.291  1.00  0.00           C  
ATOM   2246  N   TRP A 282       0.508   5.978  10.713  1.00  0.00           N  
ATOM   2247  CA  TRP A 282      -0.742   6.544  11.242  1.00  0.00           C  
ATOM   2248  C   TRP A 282      -1.511   5.576  12.128  1.00  0.00           C  
ATOM   2249  O   TRP A 282      -2.066   5.966  13.161  1.00  0.00           O  
ATOM   2250  CB  TRP A 282      -1.625   7.000  10.077  1.00  0.00           C  
ATOM   2251  CG  TRP A 282      -2.963   7.552  10.460  1.00  0.00           C  
ATOM   2252  CD1 TRP A 282      -4.137   6.861  10.609  1.00  0.00           C  
ATOM   2253  CD2 TRP A 282      -3.285   8.932  10.722  1.00  0.00           C  
ATOM   2254  NE1 TRP A 282      -5.160   7.714  10.956  1.00  0.00           N  
ATOM   2255  CE2 TRP A 282      -4.668   8.983  11.027  1.00  0.00           C  
ATOM   2256  CE3 TRP A 282      -2.541  10.112  10.717  1.00  0.00           C  
ATOM   2257  CZ2 TRP A 282      -5.308  10.190  11.331  1.00  0.00           C  
ATOM   2258  CZ3 TRP A 282      -3.185  11.303  11.019  1.00  0.00           C  
ATOM   2259  CH2 TRP A 282      -4.549  11.338  11.317  1.00  0.00           C  
ATOM   2260  N   LEU A 283      -1.560   4.299  11.750  1.00  0.00           N  
ATOM   2261  CA  LEU A 283      -2.333   3.306  12.484  1.00  0.00           C  
ATOM   2262  C   LEU A 283      -1.482   2.491  13.446  1.00  0.00           C  
ATOM   2263  O   LEU A 283      -1.881   1.406  13.889  1.00  0.00           O  
ATOM   2264  CB  LEU A 283      -3.079   2.390  11.511  1.00  0.00           C  
ATOM   2265  CG  LEU A 283      -4.056   3.108  10.587  1.00  0.00           C  
ATOM   2266  CD1 LEU A 283      -4.758   2.127   9.663  1.00  0.00           C  
ATOM   2267  CD2 LEU A 283      -5.069   3.916  11.389  1.00  0.00           C  
ATOM   2268  N   GLY A 284      -0.316   3.014  13.792  1.00  0.00           N  
ATOM   2269  CA  GLY A 284       0.514   2.391  14.808  1.00  0.00           C  
ATOM   2270  C   GLY A 284       1.327   1.204  14.335  1.00  0.00           C  
ATOM   2271  O   GLY A 284       1.508   0.244  15.083  1.00  0.00           O  
ATOM   2272  N   THR A 285       1.811   1.258  13.106  1.00  0.00           N  
ATOM   2273  CA  THR A 285       2.658   0.204  12.565  1.00  0.00           C  
ATOM   2274  C   THR A 285       4.003   0.775  12.143  1.00  0.00           C  
ATOM   2275  O   THR A 285       4.091   1.908  11.678  1.00  0.00           O  
ATOM   2276  CB  THR A 285       2.005  -0.496  11.362  1.00  0.00           C  
ATOM   2277  OG1 THR A 285       1.684   0.468  10.352  1.00  0.00           O  
ATOM   2278  CG2 THR A 285       0.739  -1.222  11.789  1.00  0.00           C  
ATOM   2279  N   SER A 286       5.050  -0.016  12.316  1.00  0.00           N  
ATOM   2280  CA  SER A 286       6.390   0.422  11.949  1.00  0.00           C  
ATOM   2281  C   SER A 286       6.510   0.555  10.433  1.00  0.00           C  
ATOM   2282  O   SER A 286       6.038  -0.319   9.701  1.00  0.00           O  
ATOM   2283  CB  SER A 286       7.435  -0.567  12.452  1.00  0.00           C  
ATOM   2284  OG  SER A 286       7.492  -0.574  13.868  1.00  0.00           O  
ATOM   2285  N   PRO A 287       7.132   1.628   9.941  1.00  0.00           N  
ATOM   2286  CA  PRO A 287       7.368   1.773   8.506  1.00  0.00           C  
ATOM   2287  C   PRO A 287       7.976   0.501   7.932  1.00  0.00           C  
ATOM   2288  O   PRO A 287       8.903  -0.057   8.522  1.00  0.00           O  
ATOM   2289  CB  PRO A 287       8.345   2.943   8.422  1.00  0.00           C  
ATOM   2290  CG  PRO A 287       8.028   3.767   9.628  1.00  0.00           C  
ATOM   2291  CD  PRO A 287       7.649   2.776  10.697  1.00  0.00           C  
ATOM   2292  N   SER A 288       7.442   0.046   6.804  1.00  0.00           N  
ATOM   2293  CA  SER A 288       7.870  -1.222   6.238  1.00  0.00           C  
ATOM   2294  C   SER A 288       7.958  -1.176   4.722  1.00  0.00           C  
ATOM   2295  O   SER A 288       7.312  -0.358   4.068  1.00  0.00           O  
ATOM   2296  CB  SER A 288       6.909  -2.344   6.644  1.00  0.00           C  
ATOM   2297  OG  SER A 288       6.880  -2.517   8.050  1.00  0.00           O  
ATOM   2298  N   ILE A 289       8.772  -2.078   4.178  1.00  0.00           N  
ATOM   2299  CA  ILE A 289       8.864  -2.272   2.742  1.00  0.00           C  
ATOM   2300  C   ILE A 289       9.069  -3.762   2.501  1.00  0.00           C  
ATOM   2301  O   ILE A 289       9.769  -4.437   3.265  1.00  0.00           O  
ATOM   2302  CB  ILE A 289      10.021  -1.441   2.133  1.00  0.00           C  
ATOM   2303  CG1 ILE A 289       9.984  -1.507   0.600  1.00  0.00           C  
ATOM   2304  CG2 ILE A 289      11.378  -1.897   2.668  1.00  0.00           C  
ATOM   2305  CD1 ILE A 289       8.889  -0.675  -0.014  1.00  0.00           C  
ATOM   2306  N   ARG A 290       8.441  -4.291   1.433  1.00  0.00           N  
ATOM   2307  CA  ARG A 290       8.515  -5.708   1.118  1.00  0.00           C  
ATOM   2308  C   ARG A 290       9.167  -5.913  -0.238  1.00  0.00           C  
ATOM   2309  O   ARG A 290       8.909  -5.160  -1.179  1.00  0.00           O  
ATOM   2310  CB  ARG A 290       7.123  -6.346   1.133  1.00  0.00           C  
ATOM   2311  CG  ARG A 290       7.087  -7.776   0.603  1.00  0.00           C  
ATOM   2312  CD  ARG A 290       5.722  -8.427   0.802  1.00  0.00           C  
ATOM   2313  NE  ARG A 290       5.451  -8.699   2.205  1.00  0.00           N  
ATOM   2314  CZ  ARG A 290       4.353  -9.293   2.652  1.00  0.00           C  
ATOM   2315  NH1 ARG A 290       3.406  -9.675   1.795  1.00  0.00           N  
ATOM   2316  NH2 ARG A 290       4.189  -9.510   3.948  1.00  0.00           N  
ATOM   2317  N   LYS A 291       9.995  -6.949  -0.331  1.00  0.00           N  
ATOM   2318  CA  LYS A 291      10.605  -7.336  -1.593  1.00  0.00           C  
ATOM   2319  C   LYS A 291      10.275  -8.785  -1.885  1.00  0.00           C  
ATOM   2320  O   LYS A 291      10.519  -9.666  -1.062  1.00  0.00           O  
ATOM   2321  CB  LYS A 291      12.118  -7.123  -1.563  1.00  0.00           C  
ATOM   2322  CG  LYS A 291      12.799  -7.403  -2.901  1.00  0.00           C  
ATOM   2323  CD  LYS A 291      14.273  -7.011  -2.884  1.00  0.00           C  
ATOM   2324  CE  LYS A 291      15.094  -7.880  -1.956  1.00  0.00           C  
ATOM   2325  NZ  LYS A 291      16.536  -7.575  -2.045  1.00  0.00           N  
ATOM   2326  N   TYR A 292       9.706  -9.040  -3.070  1.00  0.00           N  
ATOM   2327  CA  TYR A 292       9.359 -10.383  -3.498  1.00  0.00           C  
ATOM   2328  C   TYR A 292      10.454 -10.971  -4.376  1.00  0.00           C  
ATOM   2329  O   TYR A 292      11.053 -10.267  -5.185  1.00  0.00           O  
ATOM   2330  CB  TYR A 292       8.062 -10.388  -4.305  1.00  0.00           C  
ATOM   2331  CG  TYR A 292       6.828 -10.001  -3.533  1.00  0.00           C  
ATOM   2332  CD1 TYR A 292       6.470  -8.668  -3.360  1.00  0.00           C  
ATOM   2333  CD2 TYR A 292       5.993 -10.967  -2.985  1.00  0.00           C  
ATOM   2334  CE1 TYR A 292       5.339  -8.306  -2.660  1.00  0.00           C  
ATOM   2335  CE2 TYR A 292       4.852 -10.621  -2.282  1.00  0.00           C  
ATOM   2336  CZ  TYR A 292       4.527  -9.291  -2.122  1.00  0.00           C  
ATOM   2337  OH  TYR A 292       3.403  -8.937  -1.429  1.00  0.00           O  
ATOM   2338  N   ASP A 293      10.710 -12.274  -4.187  1.00  0.00           N  
ATOM   2339  CA  ASP A 293      11.462 -13.051  -5.157  1.00  0.00           C  
ATOM   2340  C   ASP A 293      10.416 -13.682  -6.062  1.00  0.00           C  
ATOM   2341  O   ASP A 293       9.785 -14.676  -5.704  1.00  0.00           O  
ATOM   2342  CB  ASP A 293      12.315 -14.112  -4.463  1.00  0.00           C  
ATOM   2343  CG  ASP A 293      13.136 -14.945  -5.443  1.00  0.00           C  
ATOM   2344  OD1 ASP A 293      12.940 -14.808  -6.664  1.00  0.00           O  
ATOM   2345  OD2 ASP A 293      13.976 -15.736  -4.971  1.00  0.00           O  
ATOM   2346  N   VAL A 294      10.194 -13.081  -7.223  1.00  0.00           N  
ATOM   2347  CA  VAL A 294       9.125 -13.517  -8.118  1.00  0.00           C  
ATOM   2348  C   VAL A 294       9.484 -14.816  -8.823  1.00  0.00           C  
ATOM   2349  O   VAL A 294       8.627 -15.680  -9.032  1.00  0.00           O  
ATOM   2350  CB  VAL A 294       8.805 -12.431  -9.164  1.00  0.00           C  
ATOM   2351  CG1 VAL A 294       7.723 -12.907 -10.121  1.00  0.00           C  
ATOM   2352  CG2 VAL A 294       8.367 -11.147  -8.463  1.00  0.00           C  
ATOM   2353  N   GLY A 295      10.747 -14.972  -9.174  1.00  0.00           N  
ATOM   2354  CA  GLY A 295      11.176 -16.109  -9.963  1.00  0.00           C  
ATOM   2355  C   GLY A 295      11.131 -15.784 -11.440  1.00  0.00           C  
ATOM   2356  O   GLY A 295      11.233 -14.625 -11.837  1.00  0.00           O  
ATOM   2357  N   ASN A 296      10.961 -16.816 -12.271  1.00  0.00           N  
ATOM   2358  CA  ASN A 296      10.996 -16.631 -13.717  1.00  0.00           C  
ATOM   2359  C   ASN A 296       9.607 -16.642 -14.363  1.00  0.00           C  
ATOM   2360  O   ASN A 296       9.497 -16.660 -15.583  1.00  0.00           O  
ATOM   2361  CB  ASN A 296      11.880 -17.698 -14.374  1.00  0.00           C  
ATOM   2362  CG  ASN A 296      11.405 -19.109 -14.103  1.00  0.00           C  
ATOM   2363  OD1 ASN A 296      10.281 -19.325 -13.660  1.00  0.00           O  
ATOM   2364  ND2 ASN A 296      12.264 -20.075 -14.367  1.00  0.00           N  
ATOM   2365  N   GLY A 297       8.555 -16.651 -13.542  1.00  0.00           N  
ATOM   2366  CA  GLY A 297       7.194 -16.582 -14.048  1.00  0.00           C  
ATOM   2367  C   GLY A 297       6.577 -17.917 -14.419  1.00  0.00           C  
ATOM   2368  O   GLY A 297       5.414 -17.965 -14.828  1.00  0.00           O  
ATOM   2369  N   GLN A 298       7.326 -19.013 -14.280  1.00  0.00           N  
ATOM   2370  CA  GLN A 298       6.816 -20.331 -14.637  1.00  0.00           C  
ATOM   2371  C   GLN A 298       5.950 -20.950 -13.541  1.00  0.00           C  
ATOM   2372  O   GLN A 298       5.143 -21.838 -13.808  1.00  0.00           O  
ATOM   2373  CB  GLN A 298       7.970 -21.279 -14.978  1.00  0.00           C  
ATOM   2374  CG  GLN A 298       8.687 -20.935 -16.269  1.00  0.00           C  
ATOM   2375  CD  GLN A 298       9.784 -21.924 -16.607  1.00  0.00           C  
ATOM   2376  OE1 GLN A 298      10.658 -22.200 -15.787  1.00  0.00           O  
ATOM   2377  NE2 GLN A 298       9.749 -22.466 -17.816  1.00  0.00           N  
ATOM   2378  N   GLY A 299       6.117 -20.484 -12.303  1.00  0.00           N  
ATOM   2379  CA  GLY A 299       5.339 -20.997 -11.194  1.00  0.00           C  
ATOM   2380  C   GLY A 299       5.003 -19.903 -10.202  1.00  0.00           C  
ATOM   2381  O   GLY A 299       5.110 -18.718 -10.512  1.00  0.00           O  
ATOM   2382  N   TYR A 300       4.593 -20.310  -8.997  1.00  0.00           N  
ATOM   2383  CA  TYR A 300       4.284 -19.347  -7.949  1.00  0.00           C  
ATOM   2384  C   TYR A 300       5.521 -18.539  -7.581  1.00  0.00           C  
ATOM   2385  O   TYR A 300       6.651 -18.990  -7.769  1.00  0.00           O  
ATOM   2386  CB  TYR A 300       3.746 -20.062  -6.709  1.00  0.00           C  
ATOM   2387  CG  TYR A 300       2.418 -20.756  -6.920  1.00  0.00           C  
ATOM   2388  CD1 TYR A 300       1.251 -20.020  -7.042  1.00  0.00           C  
ATOM   2389  CD2 TYR A 300       2.343 -22.146  -6.985  1.00  0.00           C  
ATOM   2390  CE1 TYR A 300       0.027 -20.656  -7.228  1.00  0.00           C  
ATOM   2391  CE2 TYR A 300       1.130 -22.778  -7.172  1.00  0.00           C  
ATOM   2392  CZ  TYR A 300      -0.025 -22.027  -7.294  1.00  0.00           C  
ATOM   2393  OH  TYR A 300      -1.229 -22.657  -7.479  1.00  0.00           O  
ATOM   2394  N   MET A 301       5.301 -17.346  -7.050  1.00  0.00           N  
ATOM   2395  CA  MET A 301       6.403 -16.561  -6.511  1.00  0.00           C  
ATOM   2396  C   MET A 301       7.089 -17.356  -5.411  1.00  0.00           C  
ATOM   2397  O   MET A 301       6.458 -18.169  -4.728  1.00  0.00           O  
ATOM   2398  CB  MET A 301       5.898 -15.214  -6.004  1.00  0.00           C  
ATOM   2399  CG  MET A 301       5.340 -14.321  -7.107  1.00  0.00           C  
ATOM   2400  SD  MET A 301       4.925 -12.660  -6.559  1.00  0.00           S  
ATOM   2401  CE  MET A 301       3.445 -12.975  -5.609  1.00  0.00           C  
ATOM   2402  N   LYS A 302       8.391 -17.134  -5.234  1.00  0.00           N  
ATOM   2403  CA  LYS A 302       9.196 -17.990  -4.365  1.00  0.00           C  
ATOM   2404  C   LYS A 302       9.101 -17.609  -2.895  1.00  0.00           C  
ATOM   2405  O   LYS A 302       8.858 -18.461  -2.041  1.00  0.00           O  
ATOM   2406  CB  LYS A 302      10.655 -17.967  -4.827  1.00  0.00           C  
ATOM   2407  CG  LYS A 302      10.843 -18.302  -6.300  1.00  0.00           C  
ATOM   2408  CD  LYS A 302      10.187 -19.629  -6.657  1.00  0.00           C  
ATOM   2409  CE  LYS A 302      10.330 -19.940  -8.129  1.00  0.00           C  
ATOM   2410  NZ  LYS A 302       9.644 -21.215  -8.500  1.00  0.00           N  
ATOM   2411  N   GLU A 303       9.280 -16.340  -2.596  1.00  0.00           N  
ATOM   2412  CA  GLU A 303       9.249 -15.878  -1.214  1.00  0.00           C  
ATOM   2413  C   GLU A 303       9.159 -14.362  -1.181  1.00  0.00           C  
ATOM   2414  O   GLU A 303       9.269 -13.695  -2.220  1.00  0.00           O  
ATOM   2415  CB  GLU A 303      10.491 -16.332  -0.433  1.00  0.00           C  
ATOM   2416  CG  GLU A 303      11.784 -15.698  -0.939  1.00  0.00           C  
ATOM   2417  CD  GLU A 303      12.975 -15.973  -0.027  1.00  0.00           C  
ATOM   2418  OE1 GLU A 303      12.770 -16.533   1.076  1.00  0.00           O  
ATOM   2419  OE2 GLU A 303      14.102 -15.617  -0.408  1.00  0.00           O  
ATOM   2420  N   PHE A 304       8.950 -13.816   0.014  1.00  0.00           N  
ATOM   2421  CA  PHE A 304       9.101 -12.392   0.214  1.00  0.00           C  
ATOM   2422  C   PHE A 304       9.947 -12.140   1.451  1.00  0.00           C  
ATOM   2423  O   PHE A 304      10.058 -12.995   2.341  1.00  0.00           O  
ATOM   2424  CB  PHE A 304       7.748 -11.666   0.312  1.00  0.00           C  
ATOM   2425  CG  PHE A 304       6.900 -12.068   1.492  1.00  0.00           C  
ATOM   2426  CD1 PHE A 304       7.208 -11.650   2.783  1.00  0.00           C  
ATOM   2427  CD2 PHE A 304       5.747 -12.826   1.313  1.00  0.00           C  
ATOM   2428  CE1 PHE A 304       6.418 -12.009   3.870  1.00  0.00           C  
ATOM   2429  CE2 PHE A 304       4.947 -13.183   2.392  1.00  0.00           C  
ATOM   2430  CZ  PHE A 304       5.283 -12.776   3.672  1.00  0.00           C  
ATOM   2431  N   LYS A 305      10.558 -10.974   1.495  1.00  0.00           N  
ATOM   2432  CA  LYS A 305      11.307 -10.520   2.657  1.00  0.00           C  
ATOM   2433  C   LYS A 305      10.781  -9.159   3.066  1.00  0.00           C  
ATOM   2434  O   LYS A 305      10.613  -8.275   2.218  1.00  0.00           O  
ATOM   2435  CB  LYS A 305      12.801 -10.439   2.349  1.00  0.00           C  
ATOM   2436  CG  LYS A 305      13.484 -11.786   2.148  1.00  0.00           C  
ATOM   2437  CD  LYS A 305      14.981 -11.608   1.987  1.00  0.00           C  
ATOM   2438  CE  LYS A 305      15.706 -12.947   1.916  1.00  0.00           C  
ATOM   2439  NZ  LYS A 305      15.398 -13.689   0.669  1.00  0.00           N  
ATOM   2440  N   ASN A 306      10.501  -8.999   4.357  1.00  0.00           N  
ATOM   2441  CA  ASN A 306      10.055  -7.721   4.886  1.00  0.00           C  
ATOM   2442  C   ASN A 306      11.214  -7.002   5.569  1.00  0.00           C  
ATOM   2443  O   ASN A 306      12.038  -7.626   6.253  1.00  0.00           O  
ATOM   2444  CB  ASN A 306       8.913  -7.894   5.892  1.00  0.00           C  
ATOM   2445  CG  ASN A 306       7.576  -8.144   5.216  1.00  0.00           C  
ATOM   2446  OD1 ASN A 306       7.498  -8.264   3.999  1.00  0.00           O  
ATOM   2447  ND2 ASN A 306       6.525  -8.216   6.021  1.00  0.00           N  
ATOM   2448  N   TYR A 307      11.248  -5.695   5.396  1.00  0.00           N  
ATOM   2449  CA  TYR A 307      12.197  -4.829   6.067  1.00  0.00           C  
ATOM   2450  C   TYR A 307      11.391  -3.766   6.801  1.00  0.00           C  
ATOM   2451  O   TYR A 307      10.344  -3.343   6.324  1.00  0.00           O  
ATOM   2452  CB  TYR A 307      13.157  -4.190   5.066  1.00  0.00           C  
ATOM   2453  CG  TYR A 307      13.877  -5.189   4.188  1.00  0.00           C  
ATOM   2454  CD1 TYR A 307      13.283  -5.679   3.031  1.00  0.00           C  
ATOM   2455  CD2 TYR A 307      15.142  -5.655   4.520  1.00  0.00           C  
ATOM   2456  CE1 TYR A 307      13.924  -6.605   2.236  1.00  0.00           C  
ATOM   2457  CE2 TYR A 307      15.803  -6.579   3.726  1.00  0.00           C  
ATOM   2458  CZ  TYR A 307      15.188  -7.051   2.582  1.00  0.00           C  
ATOM   2459  OH  TYR A 307      15.830  -7.960   1.793  1.00  0.00           O  
ATOM   2460  N   HIS A 308      11.870  -3.351   7.960  1.00  0.00           N  
ATOM   2461  CA  HIS A 308      11.131  -2.344   8.709  1.00  0.00           C  
ATOM   2462  C   HIS A 308      12.046  -1.331   9.381  1.00  0.00           C  
ATOM   2463  O   HIS A 308      13.269  -1.498   9.424  1.00  0.00           O  
ATOM   2464  CB  HIS A 308      10.177  -2.995   9.732  1.00  0.00           C  
ATOM   2465  CG  HIS A 308      10.863  -3.758  10.824  1.00  0.00           C  
ATOM   2466  ND1 HIS A 308      10.161  -4.317  11.884  1.00  0.00           N  
ATOM   2467  CD2 HIS A 308      12.161  -4.065  11.038  1.00  0.00           C  
ATOM   2468  CE1 HIS A 308      10.997  -4.926  12.687  1.00  0.00           C  
ATOM   2469  NE2 HIS A 308      12.231  -4.788  12.202  1.00  0.00           N  
ATOM   2470  N   PHE A 309      11.419  -0.264   9.876  1.00  0.00           N  
ATOM   2471  CA  PHE A 309      12.102   0.872  10.472  1.00  0.00           C  
ATOM   2472  C   PHE A 309      11.421   1.131  11.813  1.00  0.00           C  
ATOM   2473  O   PHE A 309      10.429   1.856  11.893  1.00  0.00           O  
ATOM   2474  CB  PHE A 309      11.987   2.076   9.533  1.00  0.00           C  
ATOM   2475  CG  PHE A 309      12.850   3.261   9.897  1.00  0.00           C  
ATOM   2476  CD1 PHE A 309      12.527   4.088  10.965  1.00  0.00           C  
ATOM   2477  CD2 PHE A 309      13.961   3.575   9.133  1.00  0.00           C  
ATOM   2478  CE1 PHE A 309      13.308   5.187  11.272  1.00  0.00           C  
ATOM   2479  CE2 PHE A 309      14.748   4.684   9.430  1.00  0.00           C  
ATOM   2480  CZ  PHE A 309      14.425   5.490  10.501  1.00  0.00           C  
ATOM   2481  N   GLN A 310      11.919   0.492  12.867  1.00  0.00           N  
ATOM   2482  CA  GLN A 310      11.320   0.668  14.178  1.00  0.00           C  
ATOM   2483  C   GLN A 310      11.732   2.020  14.756  1.00  0.00           C  
ATOM   2484  O   GLN A 310      12.911   2.270  14.997  1.00  0.00           O  
ATOM   2485  CB  GLN A 310      11.737  -0.466  15.122  1.00  0.00           C  
ATOM   2486  CG  GLN A 310      11.141  -1.811  14.755  1.00  0.00           C  
ATOM   2487  CD  GLN A 310      11.605  -2.937  15.663  1.00  0.00           C  
ATOM   2488  OE1 GLN A 310      12.801  -3.120  15.850  1.00  0.00           O  
ATOM   2489  NE2 GLN A 310      10.664  -3.685  16.215  1.00  0.00           N  
ATOM   2490  N   LEU A 311      10.737   2.889  14.940  1.00  0.00           N  
ATOM   2491  CA  LEU A 311      10.985   4.206  15.495  1.00  0.00           C  
ATOM   2492  C   LEU A 311      11.428   4.075  16.950  1.00  0.00           C  
ATOM   2493  O   LEU A 311      10.933   3.232  17.686  1.00  0.00           O  
ATOM   2494  CB  LEU A 311       9.734   5.079  15.403  1.00  0.00           C  
ATOM   2495  CG  LEU A 311       9.181   5.320  13.999  1.00  0.00           C  
ATOM   2496  CD1 LEU A 311       7.882   6.117  14.073  1.00  0.00           C  
ATOM   2497  CD2 LEU A 311      10.205   6.048  13.142  1.00  0.00           C  
ATOM   2498  N   ARG A 312      12.355   4.937  17.350  1.00  0.00           N  
ATOM   2499  CA  ARG A 312      12.854   4.909  18.715  1.00  0.00           C  
ATOM   2500  C   ARG A 312      11.711   5.161  19.691  1.00  0.00           C  
ATOM   2501  O   ARG A 312      10.996   6.158  19.568  1.00  0.00           O  
ATOM   2502  CB  ARG A 312      13.952   5.963  18.903  1.00  0.00           C  
ATOM   2503  CG  ARG A 312      14.617   5.916  20.260  1.00  0.00           C  
ATOM   2504  CD  ARG A 312      15.743   6.936  20.357  1.00  0.00           C  
ATOM   2505  NE  ARG A 312      16.709   6.797  19.276  1.00  0.00           N  
ATOM   2506  CZ  ARG A 312      17.659   5.871  19.218  1.00  0.00           C  
ATOM   2507  NH1 ARG A 312      17.777   4.982  20.188  1.00  0.00           N  
ATOM   2508  NH2 ARG A 312      18.482   5.819  18.186  1.00  0.00           N  
ATOM   2509  N   PRO A 313      11.507   4.269  20.668  1.00  0.00           N  
ATOM   2510  CA  PRO A 313      10.423   4.448  21.643  1.00  0.00           C  
ATOM   2511  C   PRO A 313      10.571   5.748  22.423  1.00  0.00           C  
ATOM   2512  O   PRO A 313      11.688   6.188  22.701  1.00  0.00           O  
ATOM   2513  CB  PRO A 313      10.564   3.240  22.571  1.00  0.00           C  
ATOM   2514  CG  PRO A 313      11.228   2.201  21.729  1.00  0.00           C  
ATOM   2515  CD  PRO A 313      12.187   2.975  20.866  1.00  0.00           C  
ATOM   2516  N   LYS A 314       9.432   6.357  22.761  1.00  0.00           N  
ATOM   2517  CA  LYS A 314       9.434   7.568  23.565  1.00  0.00           C  
ATOM   2518  C   LYS A 314       9.753   7.227  25.008  1.00  0.00           C  
ATOM   2519  O   LYS A 314       9.357   6.173  25.511  1.00  0.00           O  
ATOM   2520  CB  LYS A 314       8.080   8.274  23.472  1.00  0.00           C  
ATOM   2521  CG  LYS A 314       7.713   8.701  22.055  1.00  0.00           C  
ATOM   2522  CD  LYS A 314       8.672   9.751  21.521  1.00  0.00           C  
ATOM   2523  CE  LYS A 314       8.364  10.108  20.075  1.00  0.00           C  
ATOM   2524  NZ  LYS A 314       7.008  10.673  19.906  1.00  0.00           N  
ATOM   2525  N   LYS A 315      10.459   8.100  25.689  1.00  0.00           N  
ATOM   2526  CA  LYS A 315      10.799   7.886  27.087  1.00  0.00           C  
ATOM   2527  C   LYS A 315       9.544   7.996  27.946  1.00  0.00           C  
ATOM   2528  O   LYS A 315       8.712   8.879  27.731  1.00  0.00           O  
ATOM   2529  CB  LYS A 315      11.854   8.886  27.552  1.00  0.00           C  
ATOM   2530  CG  LYS A 315      13.199   8.720  26.871  1.00  0.00           C  
ATOM   2531  CD  LYS A 315      14.221   9.718  27.395  1.00  0.00           C  
ATOM   2532  CE  LYS A 315      15.568   9.536  26.724  1.00  0.00           C  
ATOM   2533  NZ  LYS A 315      16.576  10.508  27.220  1.00  0.00           N  
ATOM   2534  N   ASP A 316       9.413   7.084  28.929  1.00  0.00           N  
ATOM   2535  CA  ASP A 316       8.278   7.093  29.841  1.00  0.00           C  
ATOM   2536  C   ASP A 316       8.340   8.333  30.732  1.00  0.00           C  
ATOM   2537  O   ASP A 316       9.299   8.512  31.481  1.00  0.00           O  
ATOM   2538  CB  ASP A 316       8.290   5.820  30.692  1.00  0.00           C  
ATOM   2539  CG  ASP A 316       7.010   5.630  31.495  1.00  0.00           C  
ATOM   2540  OD1 ASP A 316       6.249   6.607  31.662  1.00  0.00           O  
ATOM   2541  OD2 ASP A 316       6.772   4.499  31.957  1.00  0.00           O  
ATOM   2542  N   LYS A 317       7.311   9.169  30.651  1.00  0.00           N  
ATOM   2543  CA  LYS A 317       7.280  10.406  31.429  1.00  0.00           C  
ATOM   2544  C   LYS A 317       7.151  10.145  32.929  1.00  0.00           C  
ATOM   2545  O   LYS A 317       7.437  11.028  33.732  1.00  0.00           O  
ATOM   2546  CB  LYS A 317       6.142  11.301  30.950  1.00  0.00           C  
ATOM   2547  CG  LYS A 317       6.316  11.831  29.543  1.00  0.00           C  
ATOM   2548  CD  LYS A 317       5.190  12.771  29.157  1.00  0.00           C  
ATOM   2549  CE  LYS A 317       5.383  13.319  27.759  1.00  0.00           C  
ATOM   2550  NZ  LYS A 317       4.290  14.251  27.367  1.00  0.00           N  
ATOM   2551  N   LEU A 318       6.712   8.932  33.302  1.00  0.00           N  
ATOM   2552  CA  LEU A 318       6.577   8.586  34.710  1.00  0.00           C  
ATOM   2553  C   LEU A 318       7.909   8.190  35.337  1.00  0.00           C  
ATOM   2554  O   LEU A 318       8.023   8.107  36.561  1.00  0.00           O  
ATOM   2555  CB  LEU A 318       5.563   7.450  34.894  1.00  0.00           C  
ATOM   2556  CG  LEU A 318       4.092   7.846  34.998  1.00  0.00           C  
ATOM   2557  CD1 LEU A 318       3.620   8.576  33.759  1.00  0.00           C  
ATOM   2558  CD2 LEU A 318       3.228   6.624  35.273  1.00  0.00           C  
ATOM   2559  N   LYS A 319       8.920   7.955  34.526  1.00  0.00           N  
ATOM   2560  CA  LYS A 319      10.235   7.583  35.024  1.00  0.00           C  
ATOM   2561  C   LYS A 319      11.096   8.832  35.232  1.00  0.00           C  
ATOM   2562  O   LYS A 319      10.937   9.825  34.521  1.00  0.00           O  
ATOM   2563  CB  LYS A 319      10.924   6.620  34.059  1.00  0.00           C  
ATOM   2564  CG  LYS A 319      10.219   5.280  33.932  1.00  0.00           C  
ATOM   2565  CD  LYS A 319      10.954   4.346  32.982  1.00  0.00           C  
ATOM   2566  CE  LYS A 319      10.245   3.009  32.875  1.00  0.00           C  
ATOM   2567  NZ  LYS A 319      10.937   2.083  31.942  1.00  0.00           N  
ATOM   2568  N   PRO A 320      12.008   8.771  36.199  1.00  0.00           N  
ATOM   2569  CA  PRO A 320      12.872   9.922  36.477  1.00  0.00           C  
ATOM   2570  C   PRO A 320      13.660  10.349  35.246  1.00  0.00           C  
ATOM   2571  O   PRO A 320      14.081   9.511  34.443  1.00  0.00           O  
ATOM   2572  CB  PRO A 320      13.804   9.415  37.578  1.00  0.00           C  
ATOM   2573  CG  PRO A 320      13.047   8.311  38.235  1.00  0.00           C  
ATOM   2574  CD  PRO A 320      12.262   7.663  37.131  1.00  0.00           C  
ATOM   2575  N   LYS A 321      13.852  11.645  35.105  1.00  0.00           N  
ATOM   2576  CA  LYS A 321      14.634  12.177  34.000  1.00  0.00           C  
ATOM   2577  C   LYS A 321      16.117  11.911  34.240  1.00  0.00           C  
ATOM   2578  O   LYS A 321      16.603  12.015  35.365  1.00  0.00           O  
ATOM   2579  CB  LYS A 321      14.377  13.677  33.844  1.00  0.00           C  
ATOM   2580  CG  LYS A 321      12.930  14.049  33.573  1.00  0.00           C  
ATOM   2581  CD  LYS A 321      12.479  13.578  32.206  1.00  0.00           C  
ATOM   2582  CE  LYS A 321      11.045  14.004  31.914  1.00  0.00           C  
ATOM   2583  NZ  LYS A 321      10.062  13.347  32.792  1.00  0.00           N  
ATOM   2584  N   THR A 322      16.823  11.552  33.177  1.00  0.00           N  
ATOM   2585  CA  THR A 322      18.254  11.304  33.255  1.00  0.00           C  
ATOM   2586  C   THR A 322      18.944  11.923  32.044  1.00  0.00           C  
ATOM   2587  O   THR A 322      18.294  12.357  31.092  1.00  0.00           O  
ATOM   2588  CB  THR A 322      18.583   9.800  33.298  1.00  0.00           C  
ATOM   2589  OG1 THR A 322      18.323   9.222  32.017  1.00  0.00           O  
ATOM   2590  CG2 THR A 322      17.740   9.086  34.351  1.00  0.00           C  
ATOM   2591  N   THR A 323      20.261  11.950  32.093  1.00  0.00           N  
ATOM   2592  CA  THR A 323      21.062  12.427  30.978  1.00  0.00           C  
ATOM   2593  C   THR A 323      21.555  11.271  30.116  1.00  0.00           C  
ATOM   2594  O   THR A 323      22.294  11.480  29.160  1.00  0.00           O  
ATOM   2595  CB  THR A 323      22.272  13.239  31.470  1.00  0.00           C  
ATOM   2596  OG1 THR A 323      23.062  12.431  32.342  1.00  0.00           O  
ATOM   2597  CG2 THR A 323      21.815  14.485  32.217  1.00  0.00           C  
ATOM   2598  N   ILE A 324      21.134  10.051  30.465  1.00  0.00           N  
ATOM   2599  CA  ILE A 324      21.557   8.869  29.731  1.00  0.00           C  
ATOM   2600  C   ILE A 324      20.850   8.821  28.380  1.00  0.00           C  
ATOM   2601  O   ILE A 324      19.618   8.824  28.317  1.00  0.00           O  
ATOM   2602  CB  ILE A 324      21.265   7.584  30.531  1.00  0.00           C  
ATOM   2603  CG1 ILE A 324      21.964   7.630  31.883  1.00  0.00           C  
ATOM   2604  CG2 ILE A 324      21.696   6.359  29.740  1.00  0.00           C  
ATOM   2605  CD1 ILE A 324      21.626   6.463  32.789  1.00  0.00           C  
ATOM   2606  N   LYS A 325      21.627   8.786  27.311  1.00  0.00           N  
ATOM   2607  CA  LYS A 325      21.065   8.700  25.972  1.00  0.00           C  
ATOM   2608  C   LYS A 325      20.448   7.318  25.755  1.00  0.00           C  
ATOM   2609  O   LYS A 325      21.020   6.304  26.153  1.00  0.00           O  
ATOM   2610  CB  LYS A 325      22.136   8.982  24.918  1.00  0.00           C  
ATOM   2611  CG  LYS A 325      22.718  10.388  24.991  1.00  0.00           C  
ATOM   2612  CD  LYS A 325      23.794  10.606  23.939  1.00  0.00           C  
ATOM   2613  CE  LYS A 325      23.224  10.591  22.540  1.00  0.00           C  
ATOM   2614  NZ  LYS A 325      24.257  10.891  21.502  1.00  0.00           N  
ATOM   2615  N   GLN A 326      19.279   7.278  25.133  1.00  0.00           N  
ATOM   2616  CA  GLN A 326      18.612   6.013  24.867  1.00  0.00           C  
ATOM   2617  C   GLN A 326      19.459   5.167  23.914  1.00  0.00           C  
ATOM   2618  O   GLN A 326      19.932   5.671  22.894  1.00  0.00           O  
ATOM   2619  CB  GLN A 326      17.226   6.274  24.272  1.00  0.00           C  
ATOM   2620  CG  GLN A 326      16.343   5.041  24.182  1.00  0.00           C  
ATOM   2621  CD  GLN A 326      14.896   5.358  23.903  1.00  0.00           C  
ATOM   2622  OE1 GLN A 326      14.174   4.554  23.330  1.00  0.00           O  
ATOM   2623  NE2 GLN A 326      14.454   6.541  24.319  1.00  0.00           N  
ATOM   2624  N   PRO A 327      19.653   3.883  24.236  1.00  0.00           N  
ATOM   2625  CA  PRO A 327      20.480   3.019  23.397  1.00  0.00           C  
ATOM   2626  C   PRO A 327      19.949   2.925  21.972  1.00  0.00           C  
ATOM   2627  O   PRO A 327      18.733   2.932  21.763  1.00  0.00           O  
ATOM   2628  CB  PRO A 327      20.399   1.663  24.100  1.00  0.00           C  
ATOM   2629  CG  PRO A 327      20.061   1.986  25.512  1.00  0.00           C  
ATOM   2630  CD  PRO A 327      19.170   3.190  25.441  1.00  0.00           C  
ATOM   2631  N   SER A 328      20.856   2.836  21.020  1.00  0.00           N  
ATOM   2632  CA  SER A 328      20.465   2.723  19.622  1.00  0.00           C  
ATOM   2633  C   SER A 328      19.740   1.406  19.381  1.00  0.00           C  
ATOM   2634  O   SER A 328      18.562   1.389  19.028  1.00  0.00           O  
ATOM   2635  CB  SER A 328      21.698   2.840  18.720  1.00  0.00           C  
ATOM   2636  OG  SER A 328      21.331   2.748  17.363  1.00  0.00           O  
ATOM   2637  N   ASP A 329      20.459   0.300  19.570  1.00  0.00           N  
ATOM   2638  CA  ASP A 329      19.891  -1.040  19.486  1.00  0.00           C  
ATOM   2639  C   ASP A 329      19.027  -1.273  18.250  1.00  0.00           C  
ATOM   2640  O   ASP A 329      18.022  -1.983  18.301  1.00  0.00           O  
ATOM   2641  CB  ASP A 329      19.077  -1.355  20.752  1.00  0.00           C  
ATOM   2642  CG  ASP A 329      19.938  -1.492  21.985  1.00  0.00           C  
ATOM   2643  OD1 ASP A 329      21.161  -1.704  21.843  1.00  0.00           O  
ATOM   2644  OD2 ASP A 329      19.393  -1.397  23.109  1.00  0.00           O  
ATOM   2645  N   GLY A 330      19.431  -0.681  17.124  1.00  0.00           N  
ATOM   2646  CA  GLY A 330      18.763  -0.935  15.867  1.00  0.00           C  
ATOM   2647  C   GLY A 330      17.562  -0.060  15.561  1.00  0.00           C  
ATOM   2648  O   GLY A 330      16.944  -0.215  14.513  1.00  0.00           O  
ATOM   2649  N   PHE A 331      17.210   0.862  16.466  1.00  0.00           N  
ATOM   2650  CA  PHE A 331      16.108   1.772  16.209  1.00  0.00           C  
ATOM   2651  C   PHE A 331      16.504   2.853  15.203  1.00  0.00           C  
ATOM   2652  O   PHE A 331      17.685   3.148  15.015  1.00  0.00           O  
ATOM   2653  CB  PHE A 331      15.623   2.423  17.504  1.00  0.00           C  
ATOM   2654  CG  PHE A 331      14.967   1.470  18.463  1.00  0.00           C  
ATOM   2655  CD1 PHE A 331      13.797   0.803  18.116  1.00  0.00           C  
ATOM   2656  CD2 PHE A 331      15.514   1.246  19.720  1.00  0.00           C  
ATOM   2657  CE1 PHE A 331      13.197  -0.077  19.000  1.00  0.00           C  
ATOM   2658  CE2 PHE A 331      14.906   0.370  20.610  1.00  0.00           C  
ATOM   2659  CZ  PHE A 331      13.752  -0.284  20.252  1.00  0.00           C  
ATOM   2660  N   ASN A 332      15.488   3.428  14.556  1.00  0.00           N  
ATOM   2661  CA  ASN A 332      15.688   4.525  13.611  1.00  0.00           C  
ATOM   2662  C   ASN A 332      16.612   4.167  12.449  1.00  0.00           C  
ATOM   2663  O   ASN A 332      17.429   4.980  12.006  1.00  0.00           O  
ATOM   2664  CB  ASN A 332      16.188   5.787  14.326  1.00  0.00           C  
ATOM   2665  CG  ASN A 332      15.085   6.483  15.107  1.00  0.00           C  
ATOM   2666  OD1 ASN A 332      13.927   6.072  15.082  1.00  0.00           O  
ATOM   2667  ND2 ASN A 332      15.446   7.552  15.805  1.00  0.00           N  
ATOM   2668  N   LYS A 333      16.465   2.938  11.938  1.00  0.00           N  
ATOM   2669  CA  LYS A 333      17.199   2.511  10.764  1.00  0.00           C  
ATOM   2670  C   LYS A 333      16.474   1.349  10.101  1.00  0.00           C  
ATOM   2671  O   LYS A 333      15.830   0.541  10.772  1.00  0.00           O  
ATOM   2672  CB  LYS A 333      18.635   2.113  11.112  1.00  0.00           C  
ATOM   2673  CG  LYS A 333      18.738   0.922  12.060  1.00  0.00           C  
ATOM   2674  CD  LYS A 333      20.197   0.553  12.334  1.00  0.00           C  
ATOM   2675  CE  LYS A 333      20.931   1.670  13.055  1.00  0.00           C  
ATOM   2676  NZ  LYS A 333      22.335   1.284  13.381  1.00  0.00           N  
ATOM   2677  N   TRP A 334      16.555   1.277   8.781  1.00  0.00           N  
ATOM   2678  CA  TRP A 334      15.961   0.173   8.041  1.00  0.00           C  
ATOM   2679  C   TRP A 334      16.754  -1.103   8.281  1.00  0.00           C  
ATOM   2680  O   TRP A 334      17.983  -1.098   8.239  1.00  0.00           O  
ATOM   2681  CB  TRP A 334      15.911   0.495   6.544  1.00  0.00           C  
ATOM   2682  CG  TRP A 334      14.909   1.554   6.216  1.00  0.00           C  
ATOM   2683  CD1 TRP A 334      15.147   2.881   6.009  1.00  0.00           C  
ATOM   2684  CD2 TRP A 334      13.498   1.375   6.088  1.00  0.00           C  
ATOM   2685  NE1 TRP A 334      13.974   3.544   5.760  1.00  0.00           N  
ATOM   2686  CE2 TRP A 334      12.945   2.642   5.798  1.00  0.00           C  
ATOM   2687  CE3 TRP A 334      12.651   0.269   6.181  1.00  0.00           C  
ATOM   2688  CZ2 TRP A 334      11.574   2.829   5.610  1.00  0.00           C  
ATOM   2689  CZ3 TRP A 334      11.287   0.463   5.989  1.00  0.00           C  
ATOM   2690  CH2 TRP A 334      10.766   1.723   5.713  1.00  0.00           C  
ATOM   2691  N   LYS A 335      16.045  -2.206   8.537  1.00  0.00           N  
ATOM   2692  CA  LYS A 335      16.691  -3.484   8.781  1.00  0.00           C  
ATOM   2693  C   LYS A 335      15.781  -4.622   8.368  1.00  0.00           C  
ATOM   2694  O   LYS A 335      14.564  -4.461   8.267  1.00  0.00           O  
ATOM   2695  CB  LYS A 335      17.076  -3.630  10.256  1.00  0.00           C  
ATOM   2696  CG  LYS A 335      15.907  -3.553  11.216  1.00  0.00           C  
ATOM   2697  CD  LYS A 335      16.368  -3.635  12.672  1.00  0.00           C  
ATOM   2698  CE  LYS A 335      15.199  -3.526  13.629  1.00  0.00           C  
ATOM   2699  NZ  LYS A 335      15.645  -3.589  15.047  1.00  0.00           N  
ATOM   2700  N   PHE A 336      16.377  -5.777   8.124  1.00  0.00           N  
ATOM   2701  CA  PHE A 336      15.635  -6.980   7.799  1.00  0.00           C  
ATOM   2702  C   PHE A 336      14.707  -7.352   8.945  1.00  0.00           C  
ATOM   2703  O   PHE A 336      15.123  -7.365  10.108  1.00  0.00           O  
ATOM   2704  CB  PHE A 336      16.603  -8.125   7.501  1.00  0.00           C  
ATOM   2705  CG  PHE A 336      15.932  -9.446   7.251  1.00  0.00           C  
ATOM   2706  CD1 PHE A 336      15.308  -9.708   6.042  1.00  0.00           C  
ATOM   2707  CD2 PHE A 336      15.948 -10.442   8.226  1.00  0.00           C  
ATOM   2708  CE1 PHE A 336      14.703 -10.934   5.805  1.00  0.00           C  
ATOM   2709  CE2 PHE A 336      15.349 -11.662   7.995  1.00  0.00           C  
ATOM   2710  CZ  PHE A 336      14.722 -11.913   6.784  1.00  0.00           C  
ATOM   2711  N   ASN A 337      13.439  -7.637   8.628  1.00  0.00           N  
ATOM   2712  CA  ASN A 337      12.485  -8.087   9.639  1.00  0.00           C  
ATOM   2713  C   ASN A 337      12.375  -9.607   9.593  1.00  0.00           C  
ATOM   2714  O   ASN A 337      12.845 -10.295  10.499  1.00  0.00           O  
ATOM   2715  CB  ASN A 337      11.120  -7.421   9.428  1.00  0.00           C  
ATOM   2716  CG  ASN A 337      10.136  -7.761  10.535  1.00  0.00           C  
ATOM   2717  OD1 ASN A 337      10.426  -8.551  11.415  1.00  0.00           O  
ATOM   2718  ND2 ASN A 337       8.963  -7.149  10.485  1.00  0.00           N  
ATOM   2719  N   TYR A 338      11.768 -10.145   8.522  1.00  0.00           N  
ATOM   2720  CA  TYR A 338      11.667 -11.585   8.378  1.00  0.00           C  
ATOM   2721  C   TYR A 338      11.420 -11.964   6.922  1.00  0.00           C  
ATOM   2722  O   TYR A 338      11.025 -11.126   6.107  1.00  0.00           O  
ATOM   2723  CB  TYR A 338      10.544 -12.151   9.265  1.00  0.00           C  
ATOM   2724  CG  TYR A 338       9.152 -11.966   8.693  1.00  0.00           C  
ATOM   2725  CD1 TYR A 338       8.431 -10.794   8.923  1.00  0.00           C  
ATOM   2726  CD2 TYR A 338       8.558 -12.960   7.937  1.00  0.00           C  
ATOM   2727  CE1 TYR A 338       7.157 -10.622   8.399  1.00  0.00           C  
ATOM   2728  CE2 TYR A 338       7.282 -12.798   7.403  1.00  0.00           C  
ATOM   2729  CZ  TYR A 338       6.581 -11.632   7.637  1.00  0.00           C  
ATOM   2730  OH  TYR A 338       5.327 -11.475   7.115  1.00  0.00           O  
ATOM   2731  N   GLY A 339      11.647 -13.237   6.614  1.00  0.00           N  
ATOM   2732  CA  GLY A 339      11.348 -13.779   5.304  1.00  0.00           C  
ATOM   2733  C   GLY A 339      10.285 -14.855   5.406  1.00  0.00           C  
ATOM   2734  O   GLY A 339      10.223 -15.582   6.399  1.00  0.00           O  
ATOM   2735  N   SER A 340       9.444 -14.975   4.386  1.00  0.00           N  
ATOM   2736  CA  SER A 340       8.359 -15.942   4.407  1.00  0.00           C  
ATOM   2737  C   SER A 340       8.878 -17.374   4.556  1.00  0.00           C  
ATOM   2738  O   SER A 340       8.268 -18.206   5.238  1.00  0.00           O  
ATOM   2739  CB  SER A 340       7.514 -15.824   3.139  1.00  0.00           C  
ATOM   2740  OG  SER A 340       8.294 -16.026   1.978  1.00  0.00           O  
ATOM   2741  N   SER A 341      10.006 -17.664   3.933  1.00  0.00           N  
ATOM   2742  CA  SER A 341      10.573 -19.005   3.987  1.00  0.00           C  
ATOM   2743  C   SER A 341      11.176 -19.313   5.357  1.00  0.00           C  
ATOM   2744  O   SER A 341      10.848 -20.318   5.982  1.00  0.00           O  
ATOM   2745  CB  SER A 341      11.634 -19.178   2.902  1.00  0.00           C  
ATOM   2746  OG  SER A 341      12.236 -20.456   2.982  1.00  0.00           O  
ATOM   2747  N   SER A 342      12.052 -18.446   5.837  1.00  0.00           N  
ATOM   2748  CA  SER A 342      12.753 -18.696   7.090  1.00  0.00           C  
ATOM   2749  C   SER A 342      11.835 -18.619   8.309  1.00  0.00           C  
ATOM   2750  O   SER A 342      12.025 -19.344   9.276  1.00  0.00           O  
ATOM   2751  CB  SER A 342      13.910 -17.705   7.257  1.00  0.00           C  
ATOM   2752  OG  SER A 342      13.450 -16.367   7.279  1.00  0.00           O  
ATOM   2753  N   GLU A 343      10.829 -17.751   8.261  1.00  0.00           N  
ATOM   2754  CA  GLU A 343       9.975 -17.519   9.419  1.00  0.00           C  
ATOM   2755  C   GLU A 343       8.839 -18.524   9.533  1.00  0.00           C  
ATOM   2756  O   GLU A 343       8.504 -18.971  10.632  1.00  0.00           O  
ATOM   2757  CB  GLU A 343       9.404 -16.096   9.380  1.00  0.00           C  
ATOM   2758  CG  GLU A 343       8.803 -15.622  10.700  1.00  0.00           C  
ATOM   2759  CD  GLU A 343       9.872 -15.250  11.728  1.00  0.00           C  
ATOM   2760  OE1 GLU A 343      11.018 -15.728  11.614  1.00  0.00           O  
ATOM   2761  OE2 GLU A 343       9.560 -14.474  12.645  1.00  0.00           O  
ATOM   2762  N   TYR A 344       8.221 -18.884   8.402  1.00  0.00           N  
ATOM   2763  CA  TYR A 344       7.044 -19.750   8.408  1.00  0.00           C  
ATOM   2764  C   TYR A 344       7.259 -21.097   7.731  1.00  0.00           C  
ATOM   2765  O   TYR A 344       6.372 -21.948   7.754  1.00  0.00           O  
ATOM   2766  CB  TYR A 344       5.865 -19.030   7.743  1.00  0.00           C  
ATOM   2767  CG  TYR A 344       5.440 -17.753   8.432  1.00  0.00           C  
ATOM   2768  CD1 TYR A 344       5.194 -17.724   9.796  1.00  0.00           C  
ATOM   2769  CD2 TYR A 344       5.267 -16.584   7.708  1.00  0.00           C  
ATOM   2770  CE1 TYR A 344       4.787 -16.555  10.429  1.00  0.00           C  
ATOM   2771  CE2 TYR A 344       4.859 -15.414   8.327  1.00  0.00           C  
ATOM   2772  CZ  TYR A 344       4.619 -15.396   9.689  1.00  0.00           C  
ATOM   2773  OH  TYR A 344       4.215 -14.243  10.307  1.00  0.00           O  
ATOM   2774  N   GLY A 345       8.414 -21.293   7.134  1.00  0.00           N  
ATOM   2775  CA  GLY A 345       8.690 -22.546   6.452  1.00  0.00           C  
ATOM   2776  C   GLY A 345       7.976 -22.687   5.122  1.00  0.00           C  
ATOM   2777  O   GLY A 345       7.851 -23.790   4.595  1.00  0.00           O  
ATOM   2778  N   LEU A 346       7.502 -21.577   4.569  1.00  0.00           N  
ATOM   2779  CA  LEU A 346       6.797 -21.598   3.296  1.00  0.00           C  
ATOM   2780  C   LEU A 346       7.758 -21.943   2.166  1.00  0.00           C  
ATOM   2781  O   LEU A 346       8.788 -21.287   2.000  1.00  0.00           O  
ATOM   2782  CB  LEU A 346       6.137 -20.246   3.029  1.00  0.00           C  
ATOM   2783  CG  LEU A 346       5.058 -19.825   4.028  1.00  0.00           C  
ATOM   2784  CD1 LEU A 346       4.692 -18.361   3.832  1.00  0.00           C  
ATOM   2785  CD2 LEU A 346       3.823 -20.699   3.877  1.00  0.00           C  
ATOM   2786  N   LYS A 347       7.426 -22.989   1.406  1.00  0.00           N  
ATOM   2787  CA  LYS A 347       8.278 -23.425   0.303  1.00  0.00           C  
ATOM   2788  C   LYS A 347       8.095 -22.535  -0.924  1.00  0.00           C  
ATOM   2789  O   LYS A 347       8.996 -22.424  -1.755  1.00  0.00           O  
ATOM   2790  CB  LYS A 347       7.977 -24.880  -0.047  1.00  0.00           C  
ATOM   2791  CG  LYS A 347       8.213 -25.846   1.104  1.00  0.00           C  
ATOM   2792  CD  LYS A 347       7.823 -27.262   0.726  1.00  0.00           C  
ATOM   2793  CE  LYS A 347       8.046 -28.218   1.889  1.00  0.00           C  
ATOM   2794  NZ  LYS A 347       7.640 -29.610   1.554  1.00  0.00           N  
ATOM   2795  N   GLU A 348       6.935 -21.924  -1.029  1.00  0.00           N  
ATOM   2796  CA  GLU A 348       6.610 -20.991  -2.104  1.00  0.00           C  
ATOM   2797  C   GLU A 348       5.373 -20.210  -1.688  1.00  0.00           C  
ATOM   2798  O   GLU A 348       4.711 -20.549  -0.694  1.00  0.00           O  
ATOM   2799  CB  GLU A 348       6.354 -21.735  -3.424  1.00  0.00           C  
ATOM   2800  CG  GLU A 348       5.172 -22.694  -3.343  1.00  0.00           C  
ATOM   2801  CD  GLU A 348       4.973 -23.497  -4.618  1.00  0.00           C  
ATOM   2802  OE1 GLU A 348       5.806 -23.375  -5.543  1.00  0.00           O  
ATOM   2803  OE2 GLU A 348       3.988 -24.249  -4.690  1.00  0.00           O  
ATOM   2804  N   LEU A 349       5.044 -19.164  -2.429  1.00  0.00           N  
ATOM   2805  CA  LEU A 349       3.889 -18.333  -2.096  1.00  0.00           C  
ATOM   2806  C   LEU A 349       2.640 -18.843  -2.815  1.00  0.00           C  
ATOM   2807  O   LEU A 349       2.063 -18.164  -3.666  1.00  0.00           O  
ATOM   2808  CB  LEU A 349       4.173 -16.869  -2.443  1.00  0.00           C  
ATOM   2809  CG  LEU A 349       5.401 -16.269  -1.749  1.00  0.00           C  
ATOM   2810  CD1 LEU A 349       5.575 -14.797  -2.117  1.00  0.00           C  
ATOM   2811  CD2 LEU A 349       5.308 -16.433  -0.237  1.00  0.00           C  
ATOM   2812  N   SER A 350       2.223 -20.058  -2.447  1.00  0.00           N  
ATOM   2813  CA  SER A 350       1.100 -20.726  -3.090  1.00  0.00           C  
ATOM   2814  C   SER A 350      -0.069 -20.919  -2.122  1.00  0.00           C  
ATOM   2815  O   SER A 350       0.129 -20.924  -0.902  1.00  0.00           O  
ATOM   2816  CB  SER A 350       1.533 -22.096  -3.621  1.00  0.00           C  
ATOM   2817  OG  SER A 350       1.841 -22.972  -2.557  1.00  0.00           O  
ATOM   2818  N   PRO A 351      -1.281 -21.094  -2.645  1.00  0.00           N  
ATOM   2819  CA  PRO A 351      -2.435 -21.371  -1.781  1.00  0.00           C  
ATOM   2820  C   PRO A 351      -2.210 -22.583  -0.879  1.00  0.00           C  
ATOM   2821  O   PRO A 351      -2.579 -22.549   0.298  1.00  0.00           O  
ATOM   2822  CB  PRO A 351      -3.571 -21.618  -2.778  1.00  0.00           C  
ATOM   2823  CG  PRO A 351      -3.191 -20.790  -3.958  1.00  0.00           C  
ATOM   2824  CD  PRO A 351      -1.688 -20.912  -4.052  1.00  0.00           C  
ATOM   2825  N   LYS A 352      -1.599 -23.638  -1.399  1.00  0.00           N  
ATOM   2826  CA  LYS A 352      -1.365 -24.846  -0.615  1.00  0.00           C  
ATOM   2827  C   LYS A 352      -0.497 -24.555   0.606  1.00  0.00           C  
ATOM   2828  O   LYS A 352      -0.804 -24.996   1.717  1.00  0.00           O  
ATOM   2829  CB  LYS A 352      -0.699 -25.922  -1.479  1.00  0.00           C  
ATOM   2830  CG  LYS A 352      -0.382 -27.209  -0.722  1.00  0.00           C  
ATOM   2831  CD  LYS A 352       0.284 -28.235  -1.618  1.00  0.00           C  
ATOM   2832  CE  LYS A 352       0.617 -29.504  -0.852  1.00  0.00           C  
ATOM   2833  NZ  LYS A 352       1.283 -30.516  -1.721  1.00  0.00           N  
ATOM   2834  N   GLU A 353       0.584 -23.815   0.406  1.00  0.00           N  
ATOM   2835  CA  GLU A 353       1.497 -23.505   1.501  1.00  0.00           C  
ATOM   2836  C   GLU A 353       0.829 -22.628   2.555  1.00  0.00           C  
ATOM   2837  O   GLU A 353       1.025 -22.823   3.760  1.00  0.00           O  
ATOM   2838  CB  GLU A 353       2.756 -22.825   0.966  1.00  0.00           C  
ATOM   2839  CG  GLU A 353       3.669 -23.757   0.182  1.00  0.00           C  
ATOM   2840  CD  GLU A 353       4.266 -24.835   1.066  1.00  0.00           C  
ATOM   2841  OE1 GLU A 353       4.956 -24.483   2.043  1.00  0.00           O  
ATOM   2842  OE2 GLU A 353       4.039 -26.022   0.781  1.00  0.00           O  
ATOM   2843  N   PHE A 354       0.025 -21.658   2.121  1.00  0.00           N  
ATOM   2844  CA  PHE A 354      -0.632 -20.773   3.075  1.00  0.00           C  
ATOM   2845  C   PHE A 354      -1.809 -21.452   3.771  1.00  0.00           C  
ATOM   2846  O   PHE A 354      -2.140 -21.102   4.903  1.00  0.00           O  
ATOM   2847  CB  PHE A 354      -1.055 -19.474   2.393  1.00  0.00           C  
ATOM   2848  CG  PHE A 354       0.047 -18.454   2.326  1.00  0.00           C  
ATOM   2849  CD1 PHE A 354       0.258 -17.569   3.372  1.00  0.00           C  
ATOM   2850  CD2 PHE A 354       0.912 -18.411   1.242  1.00  0.00           C  
ATOM   2851  CE1 PHE A 354       1.288 -16.650   3.332  1.00  0.00           C  
ATOM   2852  CE2 PHE A 354       1.949 -17.495   1.197  1.00  0.00           C  
ATOM   2853  CZ  PHE A 354       2.133 -16.609   2.239  1.00  0.00           C  
ATOM   2854  N   GLU A 355      -2.451 -22.417   3.124  1.00  0.00           N  
ATOM   2855  CA  GLU A 355      -3.476 -23.211   3.789  1.00  0.00           C  
ATOM   2856  C   GLU A 355      -2.858 -24.031   4.922  1.00  0.00           C  
ATOM   2857  O   GLU A 355      -3.438 -24.155   6.001  1.00  0.00           O  
ATOM   2858  CB  GLU A 355      -4.188 -24.128   2.790  1.00  0.00           C  
ATOM   2859  CG  GLU A 355      -5.151 -23.383   1.868  1.00  0.00           C  
ATOM   2860  CD  GLU A 355      -5.814 -24.284   0.854  1.00  0.00           C  
ATOM   2861  OE1 GLU A 355      -5.243 -25.348   0.533  1.00  0.00           O  
ATOM   2862  OE2 GLU A 355      -6.906 -23.932   0.383  1.00  0.00           O  
ATOM   2863  N   ILE A 356      -1.678 -24.575   4.676  1.00  0.00           N  
ATOM   2864  CA  ILE A 356      -0.949 -25.306   5.709  1.00  0.00           C  
ATOM   2865  C   ILE A 356      -0.591 -24.368   6.855  1.00  0.00           C  
ATOM   2866  O   ILE A 356      -0.754 -24.713   8.027  1.00  0.00           O  
ATOM   2867  CB  ILE A 356       0.319 -25.966   5.124  1.00  0.00           C  
ATOM   2868  CG1 ILE A 356      -0.072 -27.088   4.164  1.00  0.00           C  
ATOM   2869  CG2 ILE A 356       1.211 -26.503   6.240  1.00  0.00           C  
ATOM   2870  CD1 ILE A 356       1.097 -27.677   3.387  1.00  0.00           C  
ATOM   2871  N   LEU A 357      -0.106 -23.182   6.526  1.00  0.00           N  
ATOM   2872  CA  LEU A 357       0.253 -22.202   7.552  1.00  0.00           C  
ATOM   2873  C   LEU A 357      -0.955 -21.807   8.390  1.00  0.00           C  
ATOM   2874  O   LEU A 357      -0.871 -21.742   9.623  1.00  0.00           O  
ATOM   2875  CB  LEU A 357       0.872 -20.954   6.903  1.00  0.00           C  
ATOM   2876  CG  LEU A 357       1.225 -19.818   7.865  1.00  0.00           C  
ATOM   2877  CD1 LEU A 357       2.251 -20.279   8.893  1.00  0.00           C  
ATOM   2878  CD2 LEU A 357       1.748 -18.608   7.097  1.00  0.00           C  
ATOM   2879  N   ALA A 358      -2.091 -21.547   7.741  1.00  0.00           N  
ATOM   2880  CA  ALA A 358      -3.302 -21.168   8.453  1.00  0.00           C  
ATOM   2881  C   ALA A 358      -3.760 -22.278   9.395  1.00  0.00           C  
ATOM   2882  O   ALA A 358      -4.147 -22.025  10.535  1.00  0.00           O  
ATOM   2883  CB  ALA A 358      -4.410 -20.819   7.462  1.00  0.00           C  
ATOM   2884  N   ALA A 359      -3.697 -23.518   8.933  1.00  0.00           N  
ATOM   2885  CA  ALA A 359      -4.078 -24.655   9.753  1.00  0.00           C  
ATOM   2886  C   ALA A 359      -3.150 -24.794  10.962  1.00  0.00           C  
ATOM   2887  O   ALA A 359      -3.599 -25.109  12.067  1.00  0.00           O  
ATOM   2888  CB  ALA A 359      -4.075 -25.934   8.926  1.00  0.00           C  
ATOM   2889  N   ARG A 360      -1.866 -24.560  10.748  1.00  0.00           N  
ATOM   2890  CA  ARG A 360      -0.898 -24.630  11.844  1.00  0.00           C  
ATOM   2891  C   ARG A 360      -1.176 -23.557  12.890  1.00  0.00           C  
ATOM   2892  O   ARG A 360      -1.156 -23.830  14.086  1.00  0.00           O  
ATOM   2893  CB  ARG A 360       0.528 -24.485  11.303  1.00  0.00           C  
ATOM   2894  CG  ARG A 360       1.031 -25.692  10.508  1.00  0.00           C  
ATOM   2895  CD  ARG A 360       2.396 -25.390   9.895  1.00  0.00           C  
ATOM   2896  NE  ARG A 360       3.390 -25.042  10.906  1.00  0.00           N  
ATOM   2897  CZ  ARG A 360       4.454 -24.278  10.687  1.00  0.00           C  
ATOM   2898  NH1 ARG A 360       4.686 -23.782   9.485  1.00  0.00           N  
ATOM   2899  NH2 ARG A 360       5.297 -24.017  11.678  1.00  0.00           N  
ATOM   2900  N   MET A 361      -1.452 -22.339  12.444  1.00  0.00           N  
ATOM   2901  CA  MET A 361      -1.707 -21.248  13.375  1.00  0.00           C  
ATOM   2902  C   MET A 361      -2.989 -21.466  14.169  1.00  0.00           C  
ATOM   2903  O   MET A 361      -3.102 -21.012  15.308  1.00  0.00           O  
ATOM   2904  CB  MET A 361      -1.779 -19.909  12.637  1.00  0.00           C  
ATOM   2905  CG  MET A 361      -0.437 -19.449  12.074  1.00  0.00           C  
ATOM   2906  SD  MET A 361      -0.432 -17.734  11.509  1.00  0.00           S  
ATOM   2907  CE  MET A 361      -1.639 -17.791  10.195  1.00  0.00           C  
ATOM   2908  N   ASP A 362      -3.946 -22.164  13.584  1.00  0.00           N  
ATOM   2909  CA  ASP A 362      -5.197 -22.454  14.272  1.00  0.00           C  
ATOM   2910  C   ASP A 362      -4.982 -23.382  15.462  1.00  0.00           C  
ATOM   2911  O   ASP A 362      -5.782 -23.399  16.403  1.00  0.00           O  
ATOM   2912  CB  ASP A 362      -6.206 -23.075  13.293  1.00  0.00           C  
ATOM   2913  CG  ASP A 362      -7.609 -23.127  13.861  1.00  0.00           C  
ATOM   2914  OD1 ASP A 362      -8.101 -22.084  14.326  1.00  0.00           O  
ATOM   2915  OD2 ASP A 362      -8.229 -24.211  13.820  1.00  0.00           O  
ATOM   2916  N   LYS A 363      -3.891 -24.150  15.440  1.00  0.00           N  
ATOM   2917  CA  LYS A 363      -3.591 -25.121  16.492  1.00  0.00           C  
ATOM   2918  C   LYS A 363      -2.401 -24.719  17.355  1.00  0.00           C  
ATOM   2919  O   LYS A 363      -2.181 -25.302  18.418  1.00  0.00           O  
ATOM   2920  CB  LYS A 363      -3.319 -26.494  15.874  1.00  0.00           C  
ATOM   2921  CG  LYS A 363      -4.458 -27.066  15.049  1.00  0.00           C  
ATOM   2922  CD  LYS A 363      -4.068 -28.389  14.426  1.00  0.00           C  
ATOM   2923  CE  LYS A 363      -5.197 -28.973  13.595  1.00  0.00           C  
ATOM   2924  NZ  LYS A 363      -4.814 -30.267  12.973  1.00  0.00           N  
ATOM   2925  N   ASP A 364      -1.638 -23.735  16.912  1.00  0.00           N  
ATOM   2926  CA  ASP A 364      -0.394 -23.344  17.564  1.00  0.00           C  
ATOM   2927  C   ASP A 364      -0.439 -21.860  17.911  1.00  0.00           C  
ATOM   2928  O   ASP A 364      -0.183 -21.012  17.059  1.00  0.00           O  
ATOM   2929  CB  ASP A 364       0.786 -23.661  16.641  1.00  0.00           C  
ATOM   2930  CG  ASP A 364       2.134 -23.438  17.311  1.00  0.00           C  
ATOM   2931  OD1 ASP A 364       2.208 -22.702  18.315  1.00  0.00           O  
ATOM   2932  OD2 ASP A 364       3.136 -23.993  16.806  1.00  0.00           O  
ATOM   2933  N   LEU A 365      -0.755 -21.549  19.168  1.00  0.00           N  
ATOM   2934  CA  LEU A 365      -0.884 -20.161  19.602  1.00  0.00           C  
ATOM   2935  C   LEU A 365       0.438 -19.407  19.481  1.00  0.00           C  
ATOM   2936  O   LEU A 365       0.450 -18.226  19.153  1.00  0.00           O  
ATOM   2937  CB  LEU A 365      -1.398 -20.097  21.041  1.00  0.00           C  
ATOM   2938  CG  LEU A 365      -1.615 -18.693  21.615  1.00  0.00           C  
ATOM   2939  CD1 LEU A 365      -2.608 -17.924  20.767  1.00  0.00           C  
ATOM   2940  CD2 LEU A 365      -2.090 -18.785  23.061  1.00  0.00           C  
ATOM   2941  N   GLN A 366       1.544 -20.086  19.758  1.00  0.00           N  
ATOM   2942  CA  GLN A 366       2.847 -19.446  19.652  1.00  0.00           C  
ATOM   2943  C   GLN A 366       3.122 -19.011  18.214  1.00  0.00           C  
ATOM   2944  O   GLN A 366       3.655 -17.926  17.969  1.00  0.00           O  
ATOM   2945  CB  GLN A 366       3.950 -20.374  20.144  1.00  0.00           C  
ATOM   2946  CG  GLN A 366       3.934 -20.613  21.647  1.00  0.00           C  
ATOM   2947  CD  GLN A 366       5.067 -21.507  22.104  1.00  0.00           C  
ATOM   2948  OE1 GLN A 366       5.557 -22.349  21.350  1.00  0.00           O  
ATOM   2949  NE2 GLN A 366       5.499 -21.333  23.349  1.00  0.00           N  
ATOM   2950  N   LEU A 367       2.745 -19.861  17.266  1.00  0.00           N  
ATOM   2951  CA  LEU A 367       2.922 -19.530  15.859  1.00  0.00           C  
ATOM   2952  C   LEU A 367       2.013 -18.377  15.457  1.00  0.00           C  
ATOM   2953  O   LEU A 367       2.421 -17.467  14.739  1.00  0.00           O  
ATOM   2954  CB  LEU A 367       2.648 -20.751  14.984  1.00  0.00           C  
ATOM   2955  CG  LEU A 367       2.811 -20.545  13.471  1.00  0.00           C  
ATOM   2956  CD1 LEU A 367       4.227 -20.109  13.145  1.00  0.00           C  
ATOM   2957  CD2 LEU A 367       2.456 -21.822  12.730  1.00  0.00           C  
ATOM   2958  N   PHE A 368       0.765 -18.409  15.928  1.00  0.00           N  
ATOM   2959  CA  PHE A 368      -0.147 -17.311  15.640  1.00  0.00           C  
ATOM   2960  C   PHE A 368       0.374 -15.995  16.214  1.00  0.00           C  
ATOM   2961  O   PHE A 368       0.282 -14.952  15.573  1.00  0.00           O  
ATOM   2962  CB  PHE A 368      -1.547 -17.576  16.184  1.00  0.00           C  
ATOM   2963  CG  PHE A 368      -2.476 -16.403  16.023  1.00  0.00           C  
ATOM   2964  CD1 PHE A 368      -3.088 -16.151  14.807  1.00  0.00           C  
ATOM   2965  CD2 PHE A 368      -2.705 -15.539  17.079  1.00  0.00           C  
ATOM   2966  CE1 PHE A 368      -3.918 -15.058  14.640  1.00  0.00           C  
ATOM   2967  CE2 PHE A 368      -3.541 -14.438  16.923  1.00  0.00           C  
ATOM   2968  CZ  PHE A 368      -4.147 -14.200  15.703  1.00  0.00           C  
ATOM   2969  N   ASN A 369       0.906 -16.054  17.439  1.00  0.00           N  
ATOM   2970  CA  ASN A 369       1.438 -14.845  18.060  1.00  0.00           C  
ATOM   2971  C   ASN A 369       2.615 -14.278  17.272  1.00  0.00           C  
ATOM   2972  O   ASN A 369       2.791 -13.062  17.208  1.00  0.00           O  
ATOM   2973  CB  ASN A 369       1.842 -15.121  19.510  1.00  0.00           C  
ATOM   2974  CG  ASN A 369       0.645 -15.261  20.433  1.00  0.00           C  
ATOM   2975  OD1 ASN A 369      -0.456 -14.832  20.109  1.00  0.00           O  
ATOM   2976  ND2 ASN A 369       0.866 -15.854  21.606  1.00  0.00           N  
ATOM   2977  N   LYS A 370       3.414 -15.153  16.670  1.00  0.00           N  
ATOM   2978  CA  LYS A 370       4.493 -14.701  15.804  1.00  0.00           C  
ATOM   2979  C   LYS A 370       3.920 -13.964  14.588  1.00  0.00           C  
ATOM   2980  O   LYS A 370       4.383 -12.884  14.231  1.00  0.00           O  
ATOM   2981  CB  LYS A 370       5.352 -15.882  15.346  1.00  0.00           C  
ATOM   2982  CG  LYS A 370       6.428 -15.497  14.328  1.00  0.00           C  
ATOM   2983  CD  LYS A 370       7.193 -16.706  13.833  1.00  0.00           C  
ATOM   2984  CE  LYS A 370       8.133 -17.253  14.880  1.00  0.00           C  
ATOM   2985  NZ  LYS A 370       8.981 -18.351  14.337  1.00  0.00           N  
ATOM   2986  N   TYR A 371       2.905 -14.569  13.969  1.00  0.00           N  
ATOM   2987  CA  TYR A 371       2.216 -13.925  12.858  1.00  0.00           C  
ATOM   2988  C   TYR A 371       1.627 -12.586  13.283  1.00  0.00           C  
ATOM   2989  O   TYR A 371       1.720 -11.590  12.565  1.00  0.00           O  
ATOM   2990  CB  TYR A 371       1.116 -14.843  12.307  1.00  0.00           C  
ATOM   2991  CG  TYR A 371       0.053 -14.121  11.504  1.00  0.00           C  
ATOM   2992  CD1 TYR A 371       0.244 -13.826  10.165  1.00  0.00           C  
ATOM   2993  CD2 TYR A 371      -1.139 -13.727  12.105  1.00  0.00           C  
ATOM   2994  CE1 TYR A 371      -0.729 -13.160   9.435  1.00  0.00           C  
ATOM   2995  CE2 TYR A 371      -2.116 -13.061  11.381  1.00  0.00           C  
ATOM   2996  CZ  TYR A 371      -1.907 -12.781  10.052  1.00  0.00           C  
ATOM   2997  OH  TYR A 371      -2.878 -12.117   9.333  1.00  0.00           O  
ATOM   2998  N   HIS A 372       1.025 -12.556  14.467  1.00  0.00           N  
ATOM   2999  CA  HIS A 372       0.380 -11.347  14.965  1.00  0.00           C  
ATOM   3000  C   HIS A 372       1.391 -10.226  15.192  1.00  0.00           C  
ATOM   3001  O   HIS A 372       1.107  -9.054  14.962  1.00  0.00           O  
ATOM   3002  CB  HIS A 372      -0.387 -11.651  16.250  1.00  0.00           C  
ATOM   3003  CG  HIS A 372      -1.402 -10.603  16.616  1.00  0.00           C  
ATOM   3004  ND1 HIS A 372      -1.558 -10.144  17.901  1.00  0.00           N  
ATOM   3005  CD2 HIS A 372      -2.311  -9.955  15.867  1.00  0.00           C  
ATOM   3006  CE1 HIS A 372      -2.523  -9.250  17.930  1.00  0.00           C  
ATOM   3007  NE2 HIS A 372      -2.998  -9.111  16.714  1.00  0.00           N  
ATOM   3008  N   LEU A 373       2.577 -10.599  15.657  1.00  0.00           N  
ATOM   3009  CA  LEU A 373       3.650  -9.625  15.832  1.00  0.00           C  
ATOM   3010  C   LEU A 373       4.042  -9.006  14.491  1.00  0.00           C  
ATOM   3011  O   LEU A 373       4.149  -7.786  14.366  1.00  0.00           O  
ATOM   3012  CB  LEU A 373       4.863 -10.289  16.485  1.00  0.00           C  
ATOM   3013  CG  LEU A 373       6.092  -9.411  16.710  1.00  0.00           C  
ATOM   3014  CD1 LEU A 373       5.780  -8.306  17.702  1.00  0.00           C  
ATOM   3015  CD2 LEU A 373       7.265 -10.258  17.197  1.00  0.00           C  
ATOM   3016  N   HIS A 374       4.230  -9.854  13.480  1.00  0.00           N  
ATOM   3017  CA  HIS A 374       4.584  -9.369  12.157  1.00  0.00           C  
ATOM   3018  C   HIS A 374       3.423  -8.627  11.496  1.00  0.00           C  
ATOM   3019  O   HIS A 374       3.632  -7.716  10.696  1.00  0.00           O  
ATOM   3020  CB  HIS A 374       5.040 -10.527  11.268  1.00  0.00           C  
ATOM   3021  CG  HIS A 374       6.303 -11.185  11.736  1.00  0.00           C  
ATOM   3022  ND1 HIS A 374       7.384 -10.479  12.208  1.00  0.00           N  
ATOM   3023  CD2 HIS A 374       6.657 -12.490  11.788  1.00  0.00           C  
ATOM   3024  CE1 HIS A 374       8.352 -11.321  12.538  1.00  0.00           C  
ATOM   3025  NE2 HIS A 374       7.932 -12.549  12.285  1.00  0.00           N  
ATOM   3026  N   PHE A 375       2.192  -9.013  11.826  1.00  0.00           N  
ATOM   3027  CA  PHE A 375       0.985  -8.336  11.350  1.00  0.00           C  
ATOM   3028  C   PHE A 375       1.081  -6.835  11.607  1.00  0.00           C  
ATOM   3029  O   PHE A 375       0.646  -6.023  10.792  1.00  0.00           O  
ATOM   3030  CB  PHE A 375      -0.232  -8.946  12.053  1.00  0.00           C  
ATOM   3031  CG  PHE A 375      -1.550  -8.298  11.720  1.00  0.00           C  
ATOM   3032  CD1 PHE A 375      -2.244  -8.647  10.575  1.00  0.00           C  
ATOM   3033  CD2 PHE A 375      -2.118  -7.375  12.587  1.00  0.00           C  
ATOM   3034  CE1 PHE A 375      -3.471  -8.069  10.284  1.00  0.00           C  
ATOM   3035  CE2 PHE A 375      -3.345  -6.794  12.304  1.00  0.00           C  
ATOM   3036  CZ  PHE A 375      -4.029  -7.139  11.152  1.00  0.00           C  
ATOM   3037  N   ARG A 376       1.662  -6.470  12.753  1.00  0.00           N  
ATOM   3038  CA  ARG A 376       1.856  -5.079  13.137  1.00  0.00           C  
ATOM   3039  C   ARG A 376       3.276  -4.587  12.846  1.00  0.00           C  
ATOM   3040  O   ARG A 376       3.717  -3.581  13.407  1.00  0.00           O  
ATOM   3041  CB  ARG A 376       1.546  -4.899  14.626  1.00  0.00           C  
ATOM   3042  CG  ARG A 376       0.117  -5.197  15.011  1.00  0.00           C  
ATOM   3043  CD  ARG A 376      -0.809  -4.034  14.696  1.00  0.00           C  
ATOM   3044  NE  ARG A 376      -2.169  -4.269  15.172  1.00  0.00           N  
ATOM   3045  CZ  ARG A 376      -3.124  -3.355  15.243  1.00  0.00           C  
ATOM   3046  NH1 ARG A 376      -2.881  -2.108  14.864  1.00  0.00           N  
ATOM   3047  NH2 ARG A 376      -4.329  -3.677  15.681  1.00  0.00           N  
ATOM   3048  N   ALA A 377       3.991  -5.292  11.986  1.00  0.00           N  
ATOM   3049  CA  ALA A 377       5.348  -4.912  11.592  1.00  0.00           C  
ATOM   3050  C   ALA A 377       6.291  -4.820  12.797  1.00  0.00           C  
ATOM   3051  O   ALA A 377       7.200  -3.994  12.831  1.00  0.00           O  
ATOM   3052  CB  ALA A 377       5.350  -3.607  10.810  1.00  0.00           C  
ATOM   3053  N   ASP A 378       6.064  -5.687  13.785  1.00  0.00           N  
ATOM   3054  CA  ASP A 378       6.907  -5.774  14.979  1.00  0.00           C  
ATOM   3055  C   ASP A 378       7.039  -4.431  15.692  1.00  0.00           C  
ATOM   3056  O   ASP A 378       8.096  -4.094  16.227  1.00  0.00           O  
ATOM   3057  CB  ASP A 378       8.289  -6.322  14.617  1.00  0.00           C  
ATOM   3058  CG  ASP A 378       8.231  -7.731  14.056  1.00  0.00           C  
ATOM   3059  OD1 ASP A 378       7.651  -7.912  12.967  1.00  0.00           O  
ATOM   3060  OD2 ASP A 378       8.759  -8.657  14.702  1.00  0.00           O  
ATOM   3061  N   THR A 379       5.946  -3.663  15.707  1.00  0.00           N  
ATOM   3062  CA  THR A 379       5.963  -2.365  16.363  1.00  0.00           C  
ATOM   3063  C   THR A 379       6.218  -2.532  17.859  1.00  0.00           C  
ATOM   3064  O   THR A 379       5.550  -3.336  18.514  1.00  0.00           O  
ATOM   3065  CB  THR A 379       4.635  -1.630  16.149  1.00  0.00           C  
ATOM   3066  OG1 THR A 379       4.480  -1.366  14.759  1.00  0.00           O  
ATOM   3067  CG2 THR A 379       4.617  -0.317  16.918  1.00  0.00           C  
ATOM   3068  N   PRO A 380       7.170  -1.790  18.416  1.00  0.00           N  
ATOM   3069  CA  PRO A 380       7.461  -1.900  19.841  1.00  0.00           C  
ATOM   3070  C   PRO A 380       6.230  -1.651  20.705  1.00  0.00           C  
ATOM   3071  O   PRO A 380       5.475  -0.721  20.452  1.00  0.00           O  
ATOM   3072  CB  PRO A 380       8.521  -0.822  20.075  1.00  0.00           C  
ATOM   3073  CG  PRO A 380       9.191  -0.687  18.751  1.00  0.00           C  
ATOM   3074  CD  PRO A 380       8.091  -0.869  17.745  1.00  0.00           C  
ATOM   3075  N   GLY A 381       6.035  -2.509  21.724  1.00  0.00           N  
ATOM   3076  CA  GLY A 381       4.934  -2.344  22.649  1.00  0.00           C  
ATOM   3077  C   GLY A 381       3.660  -3.073  22.264  1.00  0.00           C  
ATOM   3078  O   GLY A 381       2.684  -3.045  23.016  1.00  0.00           O  
ATOM   3079  N   PHE A 382       3.644  -3.724  21.093  1.00  0.00           N  
ATOM   3080  CA  PHE A 382       2.473  -4.468  20.646  1.00  0.00           C  
ATOM   3081  C   PHE A 382       2.864  -5.899  20.304  1.00  0.00           C  
ATOM   3082  O   PHE A 382       3.661  -6.134  19.401  1.00  0.00           O  
ATOM   3083  CB  PHE A 382       1.833  -3.800  19.438  1.00  0.00           C  
ATOM   3084  CG  PHE A 382       0.475  -4.339  19.103  1.00  0.00           C  
ATOM   3085  CD1 PHE A 382      -0.663  -3.797  19.664  1.00  0.00           C  
ATOM   3086  CD2 PHE A 382       0.333  -5.406  18.226  1.00  0.00           C  
ATOM   3087  CE1 PHE A 382      -1.920  -4.301  19.365  1.00  0.00           C  
ATOM   3088  CE2 PHE A 382      -0.916  -5.922  17.926  1.00  0.00           C  
ATOM   3089  CZ  PHE A 382      -2.040  -5.360  18.498  1.00  0.00           C  
ATOM   3090  N   THR A 383       2.302  -6.841  21.050  1.00  0.00           N  
ATOM   3091  CA  THR A 383       2.582  -8.250  20.815  1.00  0.00           C  
ATOM   3092  C   THR A 383       1.285  -9.045  20.707  1.00  0.00           C  
ATOM   3093  O   THR A 383       0.220  -8.554  21.105  1.00  0.00           O  
ATOM   3094  CB  THR A 383       3.437  -8.866  21.938  1.00  0.00           C  
ATOM   3095  OG1 THR A 383       2.739  -8.726  23.169  1.00  0.00           O  
ATOM   3096  CG2 THR A 383       4.777  -8.172  22.026  1.00  0.00           C  
ATOM   3097  OXT THR A 383       1.320 -10.188  20.229  1.00  0.00           O  
ATOM   3098  C1  NAG B   0       4.632  18.573  -2.245  1.00  0.00           C  
ATOM   3099  C2  NAG B   0       3.836  18.954  -1.029  1.00  0.00           C  
ATOM   3100  C3  NAG B   0       4.181  20.362  -0.594  1.00  0.00           C  
ATOM   3101  C4  NAG B   0       5.681  20.509  -0.450  1.00  0.00           C  
ATOM   3102  C5  NAG B   0       6.382  20.064  -1.715  1.00  0.00           C  
ATOM   3103  C6  NAG B   0       7.883  20.091  -1.613  1.00  0.00           C  
ATOM   3104  C7  NAG B   0       1.681  17.847  -0.873  1.00  0.00           C  
ATOM   3105  C8  NAG B   0       0.219  17.912  -1.153  1.00  0.00           C  
ATOM   3106  N2  NAG B   0       2.411  18.883  -1.261  1.00  0.00           N  
ATOM   3107  O3  NAG B   0       3.543  20.635   0.626  1.00  0.00           O  
ATOM   3108  O4  NAG B   0       5.985  21.873  -0.233  1.00  0.00           O  
ATOM   3109  O5  NAG B   0       6.004  18.714  -1.998  1.00  0.00           O  
ATOM   3110  O6  NAG B   0       8.331  19.314  -0.526  1.00  0.00           O  
ATOM   3111  O7  NAG B   0       2.165  16.891  -0.310  1.00  0.00           O  
ATOM   3112  C1  NAG B   0       6.403  22.202   1.062  1.00  0.00           C  
ATOM   3113  C2  NAG B   0       7.128  23.533   1.014  1.00  0.00           C  
ATOM   3114  C3  NAG B   0       7.481  24.016   2.391  1.00  0.00           C  
ATOM   3115  C4  NAG B   0       6.320  23.911   3.352  1.00  0.00           C  
ATOM   3116  C5  NAG B   0       5.679  22.540   3.252  1.00  0.00           C  
ATOM   3117  C6  NAG B   0       4.441  22.409   4.101  1.00  0.00           C  
ATOM   3118  C7  NAG B   0       8.457  23.866  -1.022  1.00  0.00           C  
ATOM   3119  C8  NAG B   0       9.771  23.619  -1.705  1.00  0.00           C  
ATOM   3120  N2  NAG B   0       8.345  23.408   0.216  1.00  0.00           N  
ATOM   3121  O3  NAG B   0       7.895  25.361   2.302  1.00  0.00           O  
ATOM   3122  O4  NAG B   0       6.843  24.071   4.661  1.00  0.00           O  
ATOM   3123  O5  NAG B   0       5.303  22.283   1.928  1.00  0.00           O  
ATOM   3124  O6  NAG B   0       3.479  23.341   3.710  1.00  0.00           O  
ATOM   3125  O7  NAG B   0       7.558  24.445  -1.601  1.00  0.00           O  
ATOM   3126  C1  NAG B   0       6.356  24.976   5.488  1.00  0.00           C  
ATOM   3127  C2  NAG B   0       6.994  24.695   6.829  1.00  0.00           C  
ATOM   3128  C3  NAG B   0       6.327  25.567   7.859  1.00  0.00           C  
ATOM   3129  C4  NAG B   0       6.402  27.007   7.453  1.00  0.00           C  
ATOM   3130  C5  NAG B   0       5.828  27.199   6.081  1.00  0.00           C  
ATOM   3131  C6  NAG B   0       6.034  28.602   5.567  1.00  0.00           C  
ATOM   3132  O2  NAG B   0       8.396  24.981   6.871  1.00  0.00           O  
ATOM   3133  O3  NAG B   0       6.931  25.371   9.101  1.00  0.00           O  
ATOM   3134  O4  NAG B   0       5.662  27.784   8.350  1.00  0.00           O  
ATOM   3135  O5  NAG B   0       6.492  26.343   5.159  1.00  0.00           O  
ATOM   3136  O6  NAG B   0       5.360  28.757   4.347  1.00  0.00           O  
ATOM   3137  C1  NAG B   0       9.298  24.376   6.012  1.00  0.00           C  
ATOM   3138  C2  NAG B   0      10.708  24.088   6.517  1.00  0.00           C  
ATOM   3139  C3  NAG B   0      11.332  25.407   6.946  1.00  0.00           C  
ATOM   3140  C4  NAG B   0      11.360  26.359   5.759  1.00  0.00           C  
ATOM   3141  C5  NAG B   0       9.927  26.537   5.244  1.00  0.00           C  
ATOM   3142  C6  NAG B   0       9.877  27.416   4.026  1.00  0.00           C  
ATOM   3143  O2  NAG B   0      11.509  23.584   5.487  1.00  0.00           O  
ATOM   3144  O3  NAG B   0      12.648  25.156   7.414  1.00  0.00           O  
ATOM   3145  O4  NAG B   0      11.887  27.602   6.163  1.00  0.00           O  
ATOM   3146  O5  NAG B   0       9.392  25.253   4.910  1.00  0.00           O  
ATOM   3147  O6  NAG B   0      10.508  26.781   2.932  1.00  0.00           O  
ATOM   3148  C1  NAG B   0      12.006  22.297   5.668  1.00  0.00           C  
ATOM   3149  C2  NAG B   0      13.238  22.127   4.775  1.00  0.00           C  
ATOM   3150  C3  NAG B   0      12.841  22.327   3.319  1.00  0.00           C  
ATOM   3151  C4  NAG B   0      11.717  21.363   2.950  1.00  0.00           C  
ATOM   3152  C5  NAG B   0      10.550  21.531   3.937  1.00  0.00           C  
ATOM   3153  C6  NAG B   0       9.472  20.516   3.687  1.00  0.00           C  
ATOM   3154  O2  NAG B   0      13.797  20.835   4.917  1.00  0.00           O  
ATOM   3155  O3  NAG B   0      13.957  22.108   2.466  1.00  0.00           O  
ATOM   3156  O4  NAG B   0      11.281  21.654   1.636  1.00  0.00           O  
ATOM   3157  O5  NAG B   0      11.011  21.383   5.278  1.00  0.00           O  
ATOM   3158  O6  NAG B   0       8.442  20.717   4.635  1.00  0.00           O  
ATOM   3159  C1  NAG B   0      10.259  27.530   1.768  1.00  0.00           C  
ATOM   3160  C2  NAG B   0      10.740  26.740   0.552  1.00  0.00           C  
ATOM   3161  C3  NAG B   0      12.266  26.579   0.648  1.00  0.00           C  
ATOM   3162  C4  NAG B   0      12.932  27.937   0.754  1.00  0.00           C  
ATOM   3163  C5  NAG B   0      12.338  28.694   1.942  1.00  0.00           C  
ATOM   3164  C6  NAG B   0      12.843  30.116   1.996  1.00  0.00           C  
ATOM   3165  O2  NAG B   0      10.494  27.430  -0.650  1.00  0.00           O  
ATOM   3166  O3  NAG B   0      12.762  25.902  -0.497  1.00  0.00           O  
ATOM   3167  O4  NAG B   0      14.321  27.769   0.952  1.00  0.00           O  
ATOM   3168  O5  NAG B   0      10.911  28.780   1.825  1.00  0.00           O  
ATOM   3169  O6  NAG B   0      12.446  30.773   0.796  1.00  0.00           O  
ATOM   3170  C1  NAG B   0       9.168  27.310  -1.229  1.00  0.00           C  
ATOM   3171  C2  NAG B   0       9.294  27.524  -2.744  1.00  0.00           C  
ATOM   3172  C3  NAG B   0       9.655  28.971  -3.028  1.00  0.00           C  
ATOM   3173  C4  NAG B   0       8.670  29.910  -2.354  1.00  0.00           C  
ATOM   3174  C5  NAG B   0       8.577  29.593  -0.872  1.00  0.00           C  
ATOM   3175  C6  NAG B   0       7.512  30.422  -0.197  1.00  0.00           C  
ATOM   3176  O2  NAG B   0       8.054  27.234  -3.377  1.00  0.00           O  
ATOM   3177  O3  NAG B   0       9.677  29.213  -4.431  1.00  0.00           O  
ATOM   3178  O4  NAG B   0       9.091  31.247  -2.527  1.00  0.00           O  
ATOM   3179  O5  NAG B   0       8.240  28.228  -0.678  1.00  0.00           O  
ATOM   3180  O6  NAG B   0       7.536  30.198   1.194  1.00  0.00           O  
ATOM   3181  C1  NAG B   0      12.754  32.171   0.728  1.00  0.00           C  
ATOM   3182  C2  NAG B   0      11.994  32.679  -0.506  1.00  0.00           C  
ATOM   3183  C3  NAG B   0      12.572  32.036  -1.769  1.00  0.00           C  
ATOM   3184  C4  NAG B   0      14.074  32.251  -1.841  1.00  0.00           C  
ATOM   3185  C5  NAG B   0      14.738  31.786  -0.542  1.00  0.00           C  
ATOM   3186  C6  NAG B   0      16.216  32.117  -0.563  1.00  0.00           C  
ATOM   3187  O2  NAG B   0      12.123  34.090  -0.616  1.00  0.00           O  
ATOM   3188  O3  NAG B   0      11.952  32.562  -2.918  1.00  0.00           O  
ATOM   3189  O4  NAG B   0      14.609  31.529  -2.924  1.00  0.00           O  
ATOM   3190  O5  NAG B   0      14.139  32.413   0.585  1.00  0.00           O  
ATOM   3191  O6  NAG B   0      16.790  31.844   0.692  1.00  0.00           O  
ATOM   3192  C1  NAG C   0     -15.452  -8.919  18.234  1.00  0.00           C  
ATOM   3193  C2  NAG C   0     -15.553  -8.147  19.534  1.00  0.00           C  
ATOM   3194  C3  NAG C   0     -15.300  -9.019  20.746  1.00  0.00           C  
ATOM   3195  C4  NAG C   0     -16.121 -10.305  20.700  1.00  0.00           C  
ATOM   3196  C5  NAG C   0     -15.881 -10.981  19.345  1.00  0.00           C  
ATOM   3197  C6  NAG C   0     -16.677 -12.267  19.184  1.00  0.00           C  
ATOM   3198  C7  NAG C   0     -15.008  -5.783  19.467  1.00  0.00           C  
ATOM   3199  C8  NAG C   0     -13.934  -4.744  19.494  1.00  0.00           C  
ATOM   3200  N2  NAG C   0     -14.631  -7.036  19.542  1.00  0.00           N  
ATOM   3201  O3  NAG C   0     -15.621  -8.317  21.926  1.00  0.00           O  
ATOM   3202  O4  NAG C   0     -15.730 -11.151  21.770  1.00  0.00           O  
ATOM   3203  O5  NAG C   0     -16.230 -10.095  18.279  1.00  0.00           O  
ATOM   3204  O6  NAG C   0     -18.056 -12.003  19.289  1.00  0.00           O  
ATOM   3205  O7  NAG C   0     -16.191  -5.460  19.380  1.00  0.00           O  
ATOM   3206  C1  NAG C   0     -16.802 -11.474  22.680  1.00  0.00           C  
ATOM   3207  C2  NAG C   0     -16.372 -12.573  23.597  1.00  0.00           C  
ATOM   3208  C3  NAG C   0     -17.440 -12.895  24.637  1.00  0.00           C  
ATOM   3209  C4  NAG C   0     -17.994 -11.626  25.270  1.00  0.00           C  
ATOM   3210  C5  NAG C   0     -18.329 -10.622  24.203  1.00  0.00           C  
ATOM   3211  C6  NAG C   0     -18.794  -9.305  24.746  1.00  0.00           C  
ATOM   3212  C7  NAG C   0     -14.890 -14.308  22.666  1.00  0.00           C  
ATOM   3213  C8  NAG C   0     -14.792 -15.544  21.843  1.00  0.00           C  
ATOM   3214  N2  NAG C   0     -16.101 -13.804  22.840  1.00  0.00           N  
ATOM   3215  O3  NAG C   0     -16.884 -13.716  25.636  1.00  0.00           O  
ATOM   3216  O4  NAG C   0     -19.187 -12.021  25.953  1.00  0.00           O  
ATOM   3217  O5  NAG C   0     -17.196 -10.350  23.426  1.00  0.00           O  
ATOM   3218  O6  NAG C   0     -17.802  -8.716  25.542  1.00  0.00           O  
ATOM   3219  O7  NAG C   0     -13.892 -13.796  23.130  1.00  0.00           O  
ATOM   3220  C1  NAG C   0     -19.512 -11.525  27.108  1.00  0.00           C  
ATOM   3221  C2  NAG C   0     -20.979 -11.811  27.324  1.00  0.00           C  
ATOM   3222  C3  NAG C   0     -21.366 -11.100  28.599  1.00  0.00           C  
ATOM   3223  C4  NAG C   0     -20.507 -11.533  29.744  1.00  0.00           C  
ATOM   3224  C5  NAG C   0     -19.058 -11.327  29.414  1.00  0.00           C  
ATOM   3225  C6  NAG C   0     -18.137 -11.931  30.454  1.00  0.00           C  
ATOM   3226  O2  NAG C   0     -21.275 -13.202  27.499  1.00  0.00           O  
ATOM   3227  O3  NAG C   0     -22.724 -11.378  28.878  1.00  0.00           O  
ATOM   3228  O4  NAG C   0     -20.819 -10.756  30.874  1.00  0.00           O  
ATOM   3229  O5  NAG C   0     -18.752 -12.003  28.201  1.00  0.00           O  
ATOM   3230  O6  NAG C   0     -16.808 -11.655  30.130  1.00  0.00           O  
ATOM   3231  C1  NAG C   0     -20.996 -14.124  26.527  1.00  0.00           C  
ATOM   3232  C2  NAG C   0     -21.943 -15.342  26.475  1.00  0.00           C  
ATOM   3233  C3  NAG C   0     -21.820 -16.089  27.788  1.00  0.00           C  
ATOM   3234  C4  NAG C   0     -20.389 -16.511  28.021  1.00  0.00           C  
ATOM   3235  C5  NAG C   0     -19.513 -15.257  27.989  1.00  0.00           C  
ATOM   3236  C6  NAG C   0     -18.071 -15.622  28.162  1.00  0.00           C  
ATOM   3237  O2  NAG C   0     -21.501 -16.225  25.484  1.00  0.00           O  
ATOM   3238  O3  NAG C   0     -22.664 -17.245  27.730  1.00  0.00           O  
ATOM   3239  O4  NAG C   0     -20.266 -17.154  29.271  1.00  0.00           O  
ATOM   3240  O5  NAG C   0     -19.691 -14.598  26.740  1.00  0.00           O  
ATOM   3241  O6  NAG C   0     -17.612 -16.312  27.014  1.00  0.00           O  
ATOM   3242  C1  NAG C   0     -22.339 -16.335  24.411  1.00  0.00           C  
ATOM   3243  C2  NAG C   0     -22.044 -17.669  23.737  1.00  0.00           C  
ATOM   3244  C3  NAG C   0     -20.589 -17.684  23.275  1.00  0.00           C  
ATOM   3245  C4  NAG C   0     -20.300 -16.480  22.384  1.00  0.00           C  
ATOM   3246  C5  NAG C   0     -20.717 -15.181  23.104  1.00  0.00           C  
ATOM   3247  C6  NAG C   0     -20.586 -13.977  22.212  1.00  0.00           C  
ATOM   3248  O2  NAG C   0     -22.890 -17.860  22.610  1.00  0.00           O  
ATOM   3249  O3  NAG C   0     -20.299 -18.878  22.561  1.00  0.00           O  
ATOM   3250  O4  NAG C   0     -18.921 -16.435  22.074  1.00  0.00           O  
ATOM   3251  O5  NAG C   0     -22.080 -15.270  23.546  1.00  0.00           O  
ATOM   3252  O6  NAG C   0     -20.936 -12.830  22.963  1.00  0.00           O  
ATOM   3253  C1  NAG C   0     -16.254 -16.591  27.187  1.00  0.00           C  
ATOM   3254  C2  NAG C   0     -15.692 -17.141  25.862  1.00  0.00           C  
ATOM   3255  C3  NAG C   0     -16.418 -18.462  25.546  1.00  0.00           C  
ATOM   3256  C4  NAG C   0     -16.271 -19.433  26.697  1.00  0.00           C  
ATOM   3257  C5  NAG C   0     -16.778 -18.769  27.992  1.00  0.00           C  
ATOM   3258  C6  NAG C   0     -16.508 -19.625  29.195  1.00  0.00           C  
ATOM   3259  O2  NAG C   0     -14.330 -17.456  25.978  1.00  0.00           O  
ATOM   3260  O3  NAG C   0     -15.871 -19.031  24.373  1.00  0.00           O  
ATOM   3261  O4  NAG C   0     -17.026 -20.593  26.444  1.00  0.00           O  
ATOM   3262  O5  NAG C   0     -16.091 -17.537  28.208  1.00  0.00           O  
ATOM   3263  O6  NAG C   0     -15.108 -19.780  29.313  1.00  0.00           O  
ATOM   3264  C1  NAG C   0     -13.426 -16.375  25.789  1.00  0.00           C  
ATOM   3265  C2  NAG C   0     -12.122 -16.970  25.240  1.00  0.00           C  
ATOM   3266  C3  NAG C   0     -11.482 -17.852  26.316  1.00  0.00           C  
ATOM   3267  C4  NAG C   0     -11.308 -17.082  27.618  1.00  0.00           C  
ATOM   3268  C5  NAG C   0     -12.637 -16.478  28.034  1.00  0.00           C  
ATOM   3269  C6  NAG C   0     -12.496 -15.589  29.254  1.00  0.00           C  
ATOM   3270  O2  NAG C   0     -11.219 -15.917  24.944  1.00  0.00           O  
ATOM   3271  O3  NAG C   0     -10.225 -18.323  25.868  1.00  0.00           O  
ATOM   3272  O4  NAG C   0     -10.838 -17.939  28.632  1.00  0.00           O  
ATOM   3273  O5  NAG C   0     -13.192 -15.667  27.009  1.00  0.00           O  
ATOM   3274  O6  NAG C   0     -13.752 -15.123  29.672  1.00  0.00           O  
ATOM   3275  C1  NAG C   0     -14.720 -20.570  30.439  1.00  0.00           C  
ATOM   3276  C2  NAG C   0     -13.180 -20.488  30.456  1.00  0.00           C  
ATOM   3277  C3  NAG C   0     -12.613 -21.179  29.217  1.00  0.00           C  
ATOM   3278  C4  NAG C   0     -13.167 -22.591  29.095  1.00  0.00           C  
ATOM   3279  C5  NAG C   0     -14.696 -22.522  29.087  1.00  0.00           C  
ATOM   3280  C6  NAG C   0     -15.349 -23.902  29.008  1.00  0.00           C  
ATOM   3281  O2  NAG C   0     -12.671 -21.135  31.619  1.00  0.00           O  
ATOM   3282  O3  NAG C   0     -11.206 -21.217  29.279  1.00  0.00           O  
ATOM   3283  O4  NAG C   0     -12.727 -23.176  27.888  1.00  0.00           O  
ATOM   3284  O5  NAG C   0     -15.158 -21.905  30.300  1.00  0.00           O  
ATOM   3285  O6  NAG C   0     -15.251 -24.570  30.233  1.00  0.00           O  
CONECT    1    2                                                      
CONECT    2    5    1    3                                            
CONECT    3    2    4    4   12                                       
CONECT    4    3    3                                                 
CONECT    5    6    2                                                 
CONECT    6    7    7    5    8                                       
CONECT    7    9    6    6                                            
CONECT    8    6   10   10                                            
CONECT    9    7   11   11                                            
CONECT   10   11    8    8                                            
CONECT   11    9    9   10                                            
CONECT   12    3   13                                                 
CONECT   13   12   14   16                                            
CONECT   14   15   15   13   21                                       
CONECT   15   14   14                                                 
CONECT   16   13   17                                                 
CONECT   17   16   18                                                 
CONECT   18   17   19   19   20                                       
CONECT   19   18   18                                                 
CONECT   20   18                                                      
CONECT   21   14   22                                                 
CONECT   22   25   21   23                                            
CONECT   23   22   29   24   24                                       
CONECT   24   23   23                                                 
CONECT   25   26   22                                                 
CONECT   26   27   25                                                 
CONECT   27   26   28                                                 
CONECT   28   27                                                      
CONECT   29   23   30                                                 
CONECT   30   29   31   33                                            
CONECT   31   32   32   30   43                                       
CONECT   32   31   31                                                 
CONECT   33   30   34                                                 
CONECT   34   35   35   33   36                                       
CONECT   35   37   34   34                                            
CONECT   36   34   38   39                                            
CONECT   37   35   38   38                                            
CONECT   38   37   37   36   40                                       
CONECT   39   36   41   41                                            
CONECT   40   38   42   42                                            
CONECT   41   39   39   42                                            
CONECT   42   40   40   41                                            
CONECT   43   31   44                                                 
CONECT   44   43   47   45                                            
CONECT   45   44   52   46   46                                       
CONECT   46   45   45                                                 
CONECT   47   44   48                                                 
CONECT   48   47   49                                                 
CONECT   49   48   51   50   50                                       
CONECT   50   49   49                                                 
CONECT   51   49                                                      
CONECT   52   45   53                                                 
CONECT   53   56   52   54                                            
CONECT   54   55   55   53   60                                       
CONECT   55   54   54                                                 
CONECT   56   57   53                                                 
CONECT   57   59   56   58                                            
CONECT   58   57                                                      
CONECT   59   57                                                      
CONECT   60   54   61                                                 
CONECT   61   60   64   62                                            
CONECT   62   61   67   63   63                                       
CONECT   63   62   62                                                 
CONECT   64   61   65   66                                            
CONECT   65   64                                                      
CONECT   66   64                                                      
CONECT   67   62   68                                                 
CONECT   68   67   69   71                                            
CONECT   69   75   68   70   70                                       
CONECT   70   69   69                                                 
CONECT   71   68   72                                                 
CONECT   72   73   73   74   71                                       
CONECT   73   72   72                                                 
CONECT   74   72                                                      
CONECT   75   76   69                                                 
CONECT   76   79   75   77                                            
CONECT   77   76   83   78   78                                       
CONECT   78   77   77                                                 
CONECT   79   80   81   76                                            
CONECT   80   82   79                                                 
CONECT   81   79                                                      
CONECT   82   80                                                      
CONECT   83   77   84                                                 
CONECT   84   83   85   87                                            
CONECT   85   93   84   86   86                                       
CONECT   86   85   85                                                 
CONECT   87   84   88                                                 
CONECT   88   89   89   90   87                                       
CONECT   89   91   88   88                                            
CONECT   90   92   88                                                 
CONECT   91   92   92   89                                            
CONECT   92   91   91   90                                            
CONECT   93   94   85                                                 
CONECT   94   97   93   95                                            
CONECT   95   96   96   94  101                                       
CONECT   96   95   95                                                 
CONECT   97   98   94                                                 
CONECT   98  100   97   99                                            
CONECT   99   98                                                      
CONECT  100   98                                                      
CONECT  101   95  102                                                 
CONECT  102  101  103  105                                            
CONECT  103  109  102  104  104                                       
CONECT  104  103  103                                                 
CONECT  105  102  106                                                 
CONECT  106  107  107  105  108                                       
CONECT  107  106  106                                                 
CONECT  108  106                                                      
CONECT  109  115  110  103                                            
CONECT  110  113  109  111                                            
CONECT  111  110  112  112  116                                       
CONECT  112  111  111                                                 
CONECT  113  114  110                                                 
CONECT  114  113  115                                                 
CONECT  115  114  109                                                 
CONECT  116  111  117                                                 
CONECT  117  116  120  118                                            
CONECT  118  117  124  119  119                                       
CONECT  119  118  118                                                 
CONECT  120  121  117                                                 
CONECT  121  122  120                                                 
CONECT  122  121  123                                                 
CONECT  123  122                                                      
CONECT  124  118  125                                                 
CONECT  125  124  128  126                                            
CONECT  126  127  127  125  136                                       
CONECT  127  126  126                                                 
CONECT  128  125  129                                                 
CONECT  129  128  130  130  131                                       
CONECT  130  129  129  132                                            
CONECT  131  129  133  133                                            
CONECT  132  130  134  134                                            
CONECT  133  131  131  134                                            
CONECT  134  132  132  133  135                                       
CONECT  135  134                                                      
CONECT  136  126  137                                                 
CONECT  137  136  140  138                                            
CONECT  138  137  143  139  139                                       
CONECT  139  138  138                                                 
CONECT  140  141  137  142                                            
CONECT  141  140                                                      
CONECT  142  140                                                      
CONECT  143  138  144                                                 
CONECT  144  143  147  145                                            
CONECT  145  144  146  146  150                                       
CONECT  146  145  145                                                 
CONECT  147  149  144  148                                            
CONECT  148  147                                                      
CONECT  149  147                                                      
CONECT  150  145  151                                                 
CONECT  151  150  152                                                 
CONECT  152  154  151  153  153                                       
CONECT  153  152  152                                                 
CONECT  154  155  152                                                 
CONECT  155  158  154  156                                            
CONECT  156  155  160  157  157                                       
CONECT  157  156  156                                                 
CONECT  158  159  155                                                 
CONECT  159  158                                                      
CONECT  160  156  161                                                 
CONECT  161  160  162  164                                            
CONECT  162  163  163  168  161                                       
CONECT  163  162  162                                                 
CONECT  164  161  165                                                 
CONECT  165  164  166  166  167                                       
CONECT  166  165  165                                                 
CONECT  167  165                                                      
CONECT  168  169  162  174                                            
CONECT  169  170  172  168                                            
CONECT  170  171  171  169  175                                       
CONECT  171  170  170                                                 
CONECT  172  169  173                                                 
CONECT  173  172  174                                                 
CONECT  174  168  173                                                 
CONECT  175  170  176                                                 
CONECT  176  177  175  179                                            
CONECT  177  183  178  178  176                                       
CONECT  178  177  177                                                 
CONECT  179  176  180                                                 
CONECT  180  179  182  181                                            
CONECT  181  180                                                      
CONECT  182  180                                                      
CONECT  183  184  177                                                 
CONECT  184  185  187  183                                            
CONECT  185  186  186  192  184                                       
CONECT  186  185  185                                                 
CONECT  187  184  188                                                 
CONECT  188  187  189                                                 
CONECT  189  188  190                                                 
CONECT  190  189  191                                                 
CONECT  191  190                                                      
CONECT  192  193  185                                                 
CONECT  193  196  194  192                                            
CONECT  194  195  195  193  200                                       
CONECT  195  194  194                                                 
CONECT  196  197  193                                                 
CONECT  197  198  196  199                                            
CONECT  198  197                                                      
CONECT  199  197                                                      
CONECT  200  194  201                                                 
CONECT  201  202  204  200                                            
CONECT  202  203  203  206  201                                       
CONECT  203  202  202                                                 
CONECT  204  201  205                                                 
CONECT  205  204  316                                                 
CONECT  206  207  202                                                 
CONECT  207  210  208  206                                            
CONECT  208  207  209  209  217                                       
CONECT  209  208  208                                                 
CONECT  210  211  207                                                 
CONECT  211  212  210                                                 
CONECT  212  213  211                                                 
CONECT  213  214  214  212                                            
CONECT  214  216  215  213  213                                       
CONECT  215  214                                                      
CONECT  216  214                                                      
CONECT  217  208  218                                                 
CONECT  218  217  221  219                                            
CONECT  219  218  220  220  226                                       
CONECT  220  219  219                                                 
CONECT  221  222  218                                                 
CONECT  222  223  221                                                 
CONECT  223  225  225  222  224                                       
CONECT  224  223                                                      
CONECT  225  223  223                                                 
CONECT  226  219  227                                                 
CONECT  227  226  228                                                 
CONECT  228  229  229  227  230                                       
CONECT  229  228  228                                                 
CONECT  230  228  231                                                 
CONECT  231  230  232  234                                            
CONECT  232  231  239  233  233                                       
CONECT  233  232  232                                                 
CONECT  234  231  235                                                 
CONECT  235  234  236                                                 
CONECT  236  235  237                                                 
CONECT  237  236  238                                                 
CONECT  238  237                                                      
CONECT  239  232  240                                                 
CONECT  240  239  241                                                 
CONECT  241  242  242  243  240                                       
CONECT  242  241  241                                                 
CONECT  243  244  241                                                 
CONECT  244  245  243  247                                            
CONECT  245  251  246  246  244                                       
CONECT  246  245  245                                                 
CONECT  247  244  248                                                 
CONECT  248  249  249  247  250                                       
CONECT  249  248  248                                                 
CONECT  250  248                                                      
CONECT  251  252  245                                                 
CONECT  252  255  253  251                                            
CONECT  253  256  254  254  252                                       
CONECT  254  253  253                                                 
CONECT  255  252                                                      
CONECT  256  257  253                                                 
CONECT  257  258  256                                                 
CONECT  258  259  259  260  257                                       
CONECT  259  258  258                                                 
CONECT  260  261  258                                                 
CONECT  261  262  264  260                                            
CONECT  262  263  263  269  261                                       
CONECT  263  262  262                                                 
CONECT  264  265  261                                                 
CONECT  265  266  264                                                 
CONECT  266  267  265                                                 
CONECT  267  268  266                                                 
CONECT  268  267                                                      
CONECT  269  270  262                                                 
CONECT  270  273  271  269                                            
CONECT  271  272  272  270  281                                       
CONECT  272  271  271                                                 
CONECT  273  274  270                                                 
CONECT  274  275  275  273  276                                       
CONECT  275  277  274  274                                            
CONECT  276  274  278  278                                            
CONECT  277  275  279  279                                            
CONECT  278  279  276  276                                            
CONECT  279  277  277  280  278                                       
CONECT  280  279                                                      
CONECT  281  271  282                                                 
CONECT  282  281  283                                                 
CONECT  283  282  285  284  284                                       
CONECT  284  283  283                                                 
CONECT  285  283  286                                                 
CONECT  286  285  287  289                                            
CONECT  287  288  288  286  293                                       
CONECT  288  287  287                                                 
CONECT  289  286  290                                                 
CONECT  290  289  292  292  291                                       
CONECT  291  290                                                      
CONECT  292  290  290                                                 
CONECT  293  287  294                                                 
CONECT  294  295  293  297                                            
CONECT  295  296  296  294  305                                       
CONECT  296  295  295                                                 
CONECT  297  294  298                                                 
CONECT  298  299  299  297  300                                       
CONECT  299  301  298  298                                            
CONECT  300  298  302  302                                            
CONECT  301  299  303  303                                            
CONECT  302  303  300  300                                            
CONECT  303  301  301  304  302                                       
CONECT  304  303                                                      
CONECT  305  295  306                                                 
CONECT  306  307  305  309                                            
CONECT  307  311  308  308  306                                       
CONECT  308  307  307                                                 
CONECT  309  306  310                                                 
CONECT  310  309                                                      
CONECT  311  312  307                                                 
CONECT  312  313  315  311                                            
CONECT  313  317  314  314  312                                       
CONECT  314  313  313                                                 
CONECT  315  312  316                                                 
CONECT  316  315  205                                                 
CONECT  317  318  313                                                 
CONECT  318  321  319  317                                            
CONECT  319  325  318  320  320                                       
CONECT  320  319  319                                                 
CONECT  321  322  318                                                 
CONECT  322  324  324  321  323                                       
CONECT  323  322                                                      
CONECT  324  322  322                                                 
CONECT  325  326  319                                                 
CONECT  326  329  327  325                                            
CONECT  327  328  328  330  326                                       
CONECT  328  327  327                                                 
CONECT  329  326                                                      
CONECT  330  331  327                                                 
CONECT  331  332  330  334                                            
CONECT  332  338  333  333  331                                       
CONECT  333  332  332                                                 
CONECT  334  331  335                                                 
CONECT  335  334  336  336  337                                       
CONECT  336  335  335                                                 
CONECT  337  335                                                      
CONECT  338  339  332                                                 
CONECT  339  342  340  338                                            
CONECT  340  341  341  339  346                                       
CONECT  341  340  340                                                 
CONECT  342  343  339                                                 
CONECT  343  344  342                                                 
CONECT  344  345  343                                                 
CONECT  345  344                                                      
CONECT  346  340  347                                                 
CONECT  347  346  348  350                                            
CONECT  348  349  349  347  351                                       
CONECT  349  348  348                                                 
CONECT  350  347                                                      
CONECT  351  348  352                                                 
CONECT  352  353  351  355                                            
CONECT  353  359  354  354  352                                       
CONECT  354  353  353                                                 
CONECT  355  352  356                                                 
CONECT  356  355  358  357                                            
CONECT  357  356                                                      
CONECT  358  356                                                      
CONECT  359  360  353                                                 
CONECT  360  363  361  359                                            
CONECT  361  362  362  367  360                                       
CONECT  362  361  361                                                 
CONECT  363  364  360                                                 
CONECT  364  365  363  366                                            
CONECT  365  364                                                      
CONECT  366  364                                                      
CONECT  367  368  361                                                 
CONECT  368  369  371  367                                            
CONECT  369  370  370  368  375                                       
CONECT  370  369  369                                                 
CONECT  371  372  368                                                 
CONECT  372  373  373  374  371                                       
CONECT  373  372  372                                                 
CONECT  374  372                                                      
CONECT  375  369  376                                                 
CONECT  376  377  375  379                                            
CONECT  377  381  378  378  376                                       
CONECT  378  377  377                                                 
CONECT  379  376  380                                                 
CONECT  380  379                                                      
CONECT  381  382  377                                                 
CONECT  382  383  385  381                                            
CONECT  383  389  384  384  382                                       
CONECT  384  383  383                                                 
CONECT  385  386  382                                                 
CONECT  386  388  387  385                                            
CONECT  387  386                                                      
CONECT  388  386                                                      
CONECT  389  390  383                                                 
CONECT  390  393  391  389                                            
CONECT  391  392  392  390  396                                       
CONECT  392  391  391                                                 
CONECT  393  394  395  390                                            
CONECT  394  393                                                      
CONECT  395  393                                                      
CONECT  396  391  397                                                 
CONECT  397  396  398  400                                            
CONECT  398  399  399  397  405                                       
CONECT  399  398  398                                                 
CONECT  400  397  401                                                 
CONECT  401  400  402                                                 
CONECT  402  401  403                                                 
CONECT  403  402  404                                                 
CONECT  404  403                                                      
CONECT  405  398  406                                                 
CONECT  406  407  405  409                                            
CONECT  407  416  408  408  406                                       
CONECT  408  407  407                                                 
CONECT  409  406  410                                                 
CONECT  410  412  412  409  411                                       
CONECT  411  410  413  413                                            
CONECT  412  414  410  410                                            
CONECT  413  415  411  411                                            
CONECT  414  412  415  415                                            
CONECT  415  414  414  413                                            
CONECT  416  417  407                                                 
CONECT  417  418  420  416                                            
CONECT  418  419  419  424  417                                       
CONECT  419  418  418                                                 
CONECT  420  422  417  421                                            
CONECT  421  420  423                                                 
CONECT  422  420                                                      
CONECT  423  421                                                      
CONECT  424  425  418                                                 
CONECT  425  428  426  424                                            
CONECT  426  427  427  425  433                                       
CONECT  427  426  426                                                 
CONECT  428  429  425                                                 
CONECT  429  430  428                                                 
CONECT  430  431  429                                                 
CONECT  431  432  430                                                 
CONECT  432  431                                                      
CONECT  433  426  434                                                 
CONECT  434  433  435  437                                            
CONECT  435  436  436  444  434                                       
CONECT  436  435  435                                                 
CONECT  437  434  438                                                 
CONECT  438  437  439                                                 
CONECT  439  438  440                                                 
CONECT  440  439  441  441                                            
CONECT  441  440  440  442  443                                       
CONECT  442  441                                                      
CONECT  443  441                                                      
CONECT  444  435  445                                                 
CONECT  445  446  444  448                                            
CONECT  446  452  447  447  445                                       
CONECT  447  446  446                                                 
CONECT  448  445  449                                                 
CONECT  449  448  450  450  451                                       
CONECT  450  449  449                                                 
CONECT  451  449                                                      
CONECT  452  453  446                                                 
CONECT  453  454  456  452                                            
CONECT  454  459  455  455  453                                       
CONECT  455  454  454                                                 
CONECT  456  458  453  457                                            
CONECT  457  456                                                      
CONECT  458  456                                                      
CONECT  459  460  454                                                 
CONECT  460  461  463  459                                            
CONECT  461  467  462  462  460                                       
CONECT  462  461  461                                                 
CONECT  463  460  464                                                 
CONECT  464  465  465  463  466                                       
CONECT  465  464  464                                                 
CONECT  466  464                                                      
CONECT  467  468  461                                                 
CONECT  468  471  469  467                                            
CONECT  469  470  470  468  474                                       
CONECT  470  469  469                                                 
CONECT  471  473  472  468                                            
CONECT  472  471                                                      
CONECT  473  471                                                      
CONECT  474  469  475                                                 
CONECT  475  478  474  476                                            
CONECT  476  475  477  477  482                                       
CONECT  477  476  476                                                 
CONECT  478  479  475                                                 
CONECT  479  480  480  481  478                                       
CONECT  480  479  479                                                 
CONECT  481  479                                                      
CONECT  482  476  483                                                 
CONECT  483  482  484                                                 
CONECT  484  486  483  485  485                                       
CONECT  485  484  484                                                 
CONECT  486  487  484                                                 
CONECT  487  490  488  486                                            
CONECT  488  489  489  487  495                                       
CONECT  489  488  488                                                 
CONECT  490  491  487                                                 
CONECT  491  492  490                                                 
CONECT  492  493  491                                                 
CONECT  493  494  492                                                 
CONECT  494  493                                                      
CONECT  495  488  496                                                 
CONECT  496  499  495  497                                            
CONECT  497  496  502  498  498                                       
CONECT  498  497  497                                                 
CONECT  499  501  500  496                                            
CONECT  500  499                                                      
CONECT  501  499                                                      
CONECT  502  497  503                                                 
CONECT  503  502  504  506                                            
CONECT  504  505  505  503  510                                       
CONECT  505  504  504                                                 
CONECT  506  503  507                                                 
CONECT  507  506  508                                                 
CONECT  508  507  509                                                 
CONECT  509  508                                                      
CONECT  510  504  511                                                 
CONECT  511  510  514  512                                            
CONECT  512  511  517  513  513                                       
CONECT  513  512  512                                                 
CONECT  514  516  511  515                                            
CONECT  515  514                                                      
CONECT  516  514                                                      
CONECT  517  512  518                                                 
CONECT  518  517  521  519                                            
CONECT  519  520  520  518  529                                       
CONECT  520  519  519                                                 
CONECT  521  518  522                                                 
CONECT  522  521  524  524  523                                       
CONECT  523  522  525  525                                            
CONECT  524  522  522  526                                            
CONECT  525  523  523  527                                            
CONECT  526  524  527  527                                            
CONECT  527  526  526  525  528                                       
CONECT  528  527                                                      
CONECT  529  519  530                                                 
CONECT  530  529  531  533                                            
CONECT  531  530  537  532  532                                       
CONECT  532  531  531                                                 
CONECT  533  530  534                                                 
CONECT  534  536  535  535  533                                       
CONECT  535  534  534                                                 
CONECT  536  534                                                      
CONECT  537  531  538                                                 
CONECT  538  537  539                                                 
CONECT  539  538  541  540  540                                       
CONECT  540  539  539                                                 
CONECT  541  539  542                                                 
CONECT  542  541  543  545                                            
CONECT  543  549  542  544  544                                       
CONECT  544  543  543                                                 
CONECT  545  542  546                                                 
CONECT  546  547  547  545  548                                       
CONECT  547  546  546                                                 
CONECT  548  546                                                      
CONECT  549  550  543                                                 
CONECT  550  553  549  551                                            
CONECT  551  550  557  552  552                                       
CONECT  552  551  551                                                 
CONECT  553  555  554  550                                            
CONECT  554  553  556                                                 
CONECT  555  553                                                      
CONECT  556  554                                                      
CONECT  557  551  558                                                 
CONECT  558  557  561  559                                            
CONECT  559  558  560  560  564                                       
CONECT  560  559  559                                                 
CONECT  561  563  558  562                                            
CONECT  562  561                                                      
CONECT  563  561                                                      
CONECT  564  559  565                                                 
CONECT  565  564  568  566                                            
CONECT  566  567  567  565  570                                       
CONECT  567  566  566                                                 
CONECT  568  565  569                                                 
CONECT  569  568                                                      
CONECT  570  566  571                                                 
CONECT  571  570  572  574                                            
CONECT  572  571  581  573  573                                       
CONECT  573  572  572                                                 
CONECT  574  571  575                                                 
CONECT  575  576  574                                                 
CONECT  576  577  575                                                 
CONECT  577  576  578  578                                            
CONECT  578  577  577  580  579                                       
CONECT  579  578                                                      
CONECT  580  578                                                      
CONECT  581  572  582                                                 
CONECT  582  581  583  585                                            
CONECT  583  586  582  584  584                                       
CONECT  584  583  583                                                 
CONECT  585  582                                                      
CONECT  586  587  583                                                 
CONECT  587  590  588  586                                            
CONECT  588  589  589  587  594                                       
CONECT  589  588  588                                                 
CONECT  590  592  591  587                                            
CONECT  591  590  593                                                 
CONECT  592  590                                                      
CONECT  593  591                                                      
CONECT  594  588  595  600                                            
CONECT  595  596  594  598                                            
CONECT  596  601  597  597  595                                       
CONECT  597  596  596                                                 
CONECT  598  595  599                                                 
CONECT  599  600  598                                                 
CONECT  600  594  599                                                 
CONECT  601  602  596                                                 
CONECT  602  603  605  601                                            
CONECT  603  604  604  610  602                                       
CONECT  604  603  603                                                 
CONECT  605  606  602                                                 
CONECT  606  607  605                                                 
CONECT  607  608  606                                                 
CONECT  608  609  607                                                 
CONECT  609  608                                                      
CONECT  610  611  603                                                 
CONECT  611  612  614  610                                            
CONECT  612  622  613  613  611                                       
CONECT  613  612  612                                                 
CONECT  614  611  615                                                 
CONECT  615  616  616  617  614                                       
CONECT  616  618  615  615                                            
CONECT  617  619  619  615                                            
CONECT  618  620  620  616                                            
CONECT  619  620  617  617                                            
CONECT  620  621  618  618  619                                       
CONECT  621  620                                                      
CONECT  622  623  612                                                 
CONECT  623  624  626  622                                            
CONECT  624  630  625  625  623                                       
CONECT  625  624  624                                                 
CONECT  626  627  623                                                 
CONECT  627  628  628  626  629                                       
CONECT  628  627  627                                                 
CONECT  629  627                                                      
CONECT  630  631  624                                                 
CONECT  631  634  632  630                                            
CONECT  632  633  633  638  631                                       
CONECT  633  632  632                                                 
CONECT  634  635  631                                                 
CONECT  635  637  636  634                                            
CONECT  636  635                                                      
CONECT  637  635                                                      
CONECT  638  639  632                                                 
CONECT  639  642  638  640                                            
CONECT  640  639  641  641  646                                       
CONECT  641  640  640                                                 
CONECT  642  643  639                                                 
CONECT  643  644  644  645  642                                       
CONECT  644  643  643                                                 
CONECT  645  643                                                      
CONECT  646  640  647                                                 
CONECT  647  646  648  650                                            
CONECT  648  658  649  649  647                                       
CONECT  649  648  648                                                 
CONECT  650  647  651                                                 
CONECT  651  650  653  653  652                                       
CONECT  652  651  654  654                                            
CONECT  653  651  651  655                                            
CONECT  654  652  652  656                                            
CONECT  655  653  656  656                                            
CONECT  656  655  655  654  657                                       
CONECT  657  656                                                      
CONECT  658  659  648                                                 
CONECT  659  660  662  658                                            
CONECT  660  665  661  661  659                                       
CONECT  661  660  660                                                 
CONECT  662  663  659  664                                            
CONECT  663  662                                                      
CONECT  664  662                                                      
CONECT  665  666  660                                                 
CONECT  666  669  667  665                                            
CONECT  667  668  668  666  674                                       
CONECT  668  667  667                                                 
CONECT  669  670  666                                                 
CONECT  670  671  669                                                 
CONECT  671  672  670                                                 
CONECT  672  673  671                                                 
CONECT  673  672                                                      
CONECT  674  667  675                                                 
CONECT  675  674  676  678                                            
CONECT  676  675  677  677  683                                       
CONECT  677  676  676                                                 
CONECT  678  675  679                                                 
CONECT  679  680  678                                                 
CONECT  680  681  681  682  679                                       
CONECT  681  680  680                                                 
CONECT  682  680                                                      
CONECT  683  676  684                                                 
CONECT  684  685  683  687                                            
CONECT  685  689  686  686  684                                       
CONECT  686  685  685                                                 
CONECT  687  684  688                                                 
CONECT  688  687                                                      
CONECT  689  690  685                                                 
CONECT  690  693  691  689                                            
CONECT  691  692  692  697  690                                       
CONECT  692  691  691                                                 
CONECT  693  695  694  690                                            
CONECT  694  693  696                                                 
CONECT  695  693                                                      
CONECT  696  694                                                      
CONECT  697  698  691                                                 
CONECT  698  701  697  699                                            
CONECT  699  698  700  700  704                                       
CONECT  700  699  699                                                 
CONECT  701  703  702  698                                            
CONECT  702  701                                                      
CONECT  703  701                                                      
CONECT  704  699  705                                                 
CONECT  705  704  706  708                                            
CONECT  706  712  705  707  707                                       
CONECT  707  706  706                                                 
CONECT  708  705  709                                                 
CONECT  709  710  710  708  711                                       
CONECT  710  709  709                                                 
CONECT  711  709 3098                                                 
CONECT  712  713  706                                                 
CONECT  713  714  716  712                                            
CONECT  714  717  715  715  713                                       
CONECT  715  714  714                                                 
CONECT  716  713                                                      
CONECT  717  718  714                                                 
CONECT  718  721  719  717                                            
CONECT  719  720  720  718  724                                       
CONECT  720  719  719                                                 
CONECT  721  723  722  718                                            
CONECT  722  721                                                      
CONECT  723  721                                                      
CONECT  724  719  725                                                 
CONECT  725  724  728  726                                            
CONECT  726  725  727  727  729                                       
CONECT  727  726  726                                                 
CONECT  728  725                                                      
CONECT  729  726  730                                                 
CONECT  730  731  729  733                                            
CONECT  731  737  732  732  730                                       
CONECT  732  731  731                                                 
CONECT  733  730  734                                                 
CONECT  734  733  735  736                                            
CONECT  735  734                                                      
CONECT  736  734                                                      
CONECT  737  738  731                                                 
CONECT  738  739  741  737                                            
CONECT  739  745  740  740  738                                       
CONECT  740  739  739                                                 
CONECT  741  738  742                                                 
CONECT  742  741  743  744                                            
CONECT  743  742                                                      
CONECT  744  742                                                      
CONECT  745  746  739                                                 
CONECT  746  749  747  745                                            
CONECT  747  748  748  746  754                                       
CONECT  748  747  747                                                 
CONECT  749  750  746                                                 
CONECT  750  751  749                                                 
CONECT  751  752  750                                                 
CONECT  752  753  751                                                 
CONECT  753  752                                                      
CONECT  754  747  755                                                 
CONECT  755  754  756  758                                            
CONECT  756  763  757  757  755                                       
CONECT  757  756  756                                                 
CONECT  758  755  759                                                 
CONECT  759  758  760                                                 
CONECT  760  759  761                                                 
CONECT  761  760  762                                                 
CONECT  762  761                                                      
CONECT  763  764  756                                                 
CONECT  764  765  763  767                                            
CONECT  765  766  766  774  764                                       
CONECT  766  765  765                                                 
CONECT  767  764  768                                                 
CONECT  768  767  770  770  769                                       
CONECT  769  768  771  771                                            
CONECT  770  768  768  772                                            
CONECT  771  769  769  773                                            
CONECT  772  770  773  773                                            
CONECT  773  772  772  771                                            
CONECT  774  775  765                                                 
CONECT  775  776  778  774                                            
CONECT  776  783  775  777  777                                       
CONECT  777  776  776                                                 
CONECT  778  775  779                                                 
CONECT  779  778  780                                                 
CONECT  780  781  781  779  782                                       
CONECT  781  780  780                                                 
CONECT  782  780                                                      
CONECT  783  784  776                                                 
CONECT  784  787  785  783                                            
CONECT  785  784  786  786  791                                       
CONECT  786  785  785                                                 
CONECT  787  788  784                                                 
CONECT  788  789  789  790  787                                       
CONECT  789  788  788                                                 
CONECT  790  788                                                      
CONECT  791  785  792                                                 
CONECT  792  793  791  795                                            
CONECT  793  794  794  802  792                                       
CONECT  794  793  793                                                 
CONECT  795  792  796                                                 
CONECT  796  795  797  797  798                                       
CONECT  797  796  796  799                                            
CONECT  798  796  800  800                                            
CONECT  799  797  801  801                                            
CONECT  800  798  798  801                                            
CONECT  801  799  799  800                                            
CONECT  802  803  793                                                 
CONECT  803  806  802  804                                            
CONECT  804  803  813  805  805                                       
CONECT  805  804  804                                                 
CONECT  806  807  803                                                 
CONECT  807  808  808  806  809                                       
CONECT  808  810  807  807                                            
CONECT  809  807  811  811                                            
CONECT  810  808  812  812                                            
CONECT  811  812  809  809                                            
CONECT  812  810  810  811                                            
CONECT  813  804  814                                                 
CONECT  814  813  815  817                                            
CONECT  815  816  816  814  821                                       
CONECT  816  815  815                                                 
CONECT  817  814  818  819                                            
CONECT  818  817  820                                                 
CONECT  819  817                                                      
CONECT  820  818                                                      
CONECT  821  815  822                                                 
CONECT  822  825  821  823                                            
CONECT  823  822  829  824  824                                       
CONECT  824  823  823                                                 
CONECT  825  826  827  822                                            
CONECT  826  828  825                                                 
CONECT  827  825                                                      
CONECT  828  826                                                      
CONECT  829  835  823  830                                            
CONECT  830  829  833  831                                            
CONECT  831  832  832  830  836                                       
CONECT  832  831  831                                                 
CONECT  833  834  830                                                 
CONECT  834  835  833                                                 
CONECT  835  834  829                                                 
CONECT  836  831  837                                                 
CONECT  837  836  840  838                                            
CONECT  838  837  844  839  839                                       
CONECT  839  838  838                                                 
CONECT  840  837  841                                                 
CONECT  841  840  842                                                 
CONECT  842  843  841                                                 
CONECT  843  842                                                      
CONECT  844  838  845                                                 
CONECT  845  844  848  846                                            
CONECT  846  845  847  847  852                                       
CONECT  847  846  846                                                 
CONECT  848  849  845                                                 
CONECT  849  850  851  848                                            
CONECT  850  849                                                      
CONECT  851  849                                                      
CONECT  852  846  853                                                 
CONECT  853  852  854                                                 
CONECT  854  855  855  853  856                                       
CONECT  855  854  854                                                 
CONECT  856  854  857                                                 
CONECT  857  856  858  860                                            
CONECT  858  857  859  859  864                                       
CONECT  859  858  858                                                 
CONECT  860  857  861                                                 
CONECT  861  860  862  862  863                                       
CONECT  862  861  861                                                 
CONECT  863  861                                                      
CONECT  864  858  865                                                 
CONECT  865  866  864  868                                            
CONECT  866  874  867  867  865                                       
CONECT  867  866  866                                                 
CONECT  868  865  869                                                 
CONECT  869  868  870  870  871                                       
CONECT  870  869  869  872                                            
CONECT  871  869  873                                                 
CONECT  872  870  873  873                                            
CONECT  873  871  872  872                                            
CONECT  874  875  866                                                 
CONECT  875  876  878  874                                            
CONECT  876  877  877  882  875                                       
CONECT  877  876  876                                                 
CONECT  878  875  879                                                 
CONECT  879  878  881  881  880                                       
CONECT  880  879                                                      
CONECT  881  879  879                                                 
CONECT  882  883  876                                                 
CONECT  883  886  882  884                                            
CONECT  884  883  889  885  885                                       
CONECT  885  884  884                                                 
CONECT  886  888  883  887                                            
CONECT  887  886                                                      
CONECT  888  886                                                      
CONECT  889  884  890                                                 
CONECT  890  889  891  893                                            
CONECT  891  892  892  890  901                                       
CONECT  892  891  891                                                 
CONECT  893  890  894                                                 
CONECT  894  893  896  896  895                                       
CONECT  895  894  897  897                                            
CONECT  896  894  894  898                                            
CONECT  897  895  895  899                                            
CONECT  898  896  899  899                                            
CONECT  899  898  898  897  900                                       
CONECT  900  899                                                      
CONECT  901  891  907  902                                            
CONECT  902  901  903  905                                            
CONECT  903  904  904  902  908                                       
CONECT  904  903  903                                                 
CONECT  905  906  902                                                 
CONECT  906  907  905                                                 
CONECT  907  901  906                                                 
CONECT  908  903  909                                                 
CONECT  909  910  908  912                                            
CONECT  910  913  909  911  911                                       
CONECT  911  910  910                                                 
CONECT  912  909                                                      
CONECT  913  914  910                                                 
CONECT  914  915  913  917                                            
CONECT  915  916  916  921  914                                       
CONECT  916  915  915                                                 
CONECT  917  914  918                                                 
CONECT  918  917  919  919  920                                       
CONECT  919  918  918                                                 
CONECT  920  918                                                      
CONECT  921  922  915                                                 
CONECT  922  923  925  921                                            
CONECT  923  924  924  930  922                                       
CONECT  924  923  923                                                 
CONECT  925  922  926                                                 
CONECT  926  925  927                                                 
CONECT  927  928  928  926  929                                       
CONECT  928  927  927                                                 
CONECT  929  927                                                      
CONECT  930  931  923                                                 
CONECT  931  932  934  930                                            
CONECT  932  938  933  933  931                                       
CONECT  933  932  932                                                 
CONECT  934  935  931                                                 
CONECT  935  936  934                                                 
CONECT  936  935  937                                                 
CONECT  937  936                                                      
CONECT  938  939  932                                                 
CONECT  939  940  942  938                                            
CONECT  940  943  941  941  939                                       
CONECT  941  940  940                                                 
CONECT  942  939                                                      
CONECT  943  944  940                                                 
CONECT  944  947  945  943                                            
CONECT  945  946  946  944  951                                       
CONECT  946  945  945                                                 
CONECT  947  948  944  949                                            
CONECT  948  950  947                                                 
CONECT  949  947                                                      
CONECT  950  948                                                      
CONECT  951  945  952                                                 
CONECT  952  951  953  955                                            
CONECT  953  952  954  954  959                                       
CONECT  954  953  953                                                 
CONECT  955  952  956                                                 
CONECT  956  957  957  955  958                                       
CONECT  957  956  956                                                 
CONECT  958  956                                                      
CONECT  959  953  960                                                 
CONECT  960  961  959  963                                            
CONECT  961  965  962  962  960                                       
CONECT  962  961  961                                                 
CONECT  963  960  964                                                 
CONECT  964  963                                                      
CONECT  965  966  961                                                 
CONECT  966  969  967  965                                            
CONECT  967  968  968  966  974                                       
CONECT  968  967  967                                                 
CONECT  969  970  966                                                 
CONECT  970  971  969                                                 
CONECT  971  973  972  972  970                                       
CONECT  972  971  971                                                 
CONECT  973  971                                                      
CONECT  974  967  975                                                 
CONECT  975  974  976  978                                            
CONECT  976  975  977  977  988                                       
CONECT  977  976  976                                                 
CONECT  978  975  979                                                 
CONECT  979  978  980  980  981                                       
CONECT  980  979  979  982                                            
CONECT  981  979  984  983                                            
CONECT  982  980  983  983                                            
CONECT  983  981  982  982  985                                       
CONECT  984  981  986  986                                            
CONECT  985  983  987  987                                            
CONECT  986  984  984  987                                            
CONECT  987  986  985  985                                            
CONECT  988  976  989                                                 
CONECT  989  990  988  992                                            
CONECT  990  996  991  991  989                                       
CONECT  991  990  990                                                 
CONECT  992  989  994  993                                            
CONECT  993  992  995                                                 
CONECT  994  992                                                      
CONECT  995  993                                                      
CONECT  996  997  990                                                 
CONECT  997  998 1000  996                                            
CONECT  998 1007  999  999  997                                       
CONECT  999  998  998                                                 
CONECT 1000  997 1001                                                 
CONECT 1001 1000 1003 1003 1002                                       
CONECT 1002 1001 1004 1004                                            
CONECT 1003 1001 1001 1005                                            
CONECT 1004 1002 1002 1006                                            
CONECT 1005 1003 1006 1006                                            
CONECT 1006 1005 1005 1004                                            
CONECT 1007 1008  998                                                 
CONECT 1008 1011 1009 1007                                            
CONECT 1009 1010 1010 1008 1016                                       
CONECT 1010 1009 1009                                                 
CONECT 1011 1012 1008                                                 
CONECT 1012 1013 1011                                                 
CONECT 1013 1015 1014 1014 1012                                       
CONECT 1014 1013 1013                                                 
CONECT 1015 1013                                                      
CONECT 1016 1009 1017                                                 
CONECT 1017 1016 1018 1020                                            
CONECT 1018 1017 1019 1019 1027                                       
CONECT 1019 1018 1018                                                 
CONECT 1020 1017 1021                                                 
CONECT 1021 1020 1022 1022 1023                                       
CONECT 1022 1021 1021 1024                                            
CONECT 1023 1021 1025 1025                                            
CONECT 1024 1022 1026 1026                                            
CONECT 1025 1023 1023 1026                                            
CONECT 1026 1024 1024 1025                                            
CONECT 1027 1018 1028                                                 
CONECT 1028 1029 1027 1031                                            
CONECT 1029 1032 1030 1030 1028                                       
CONECT 1030 1029 1029                                                 
CONECT 1031 1028                                                      
CONECT 1032 1033 1029                                                 
CONECT 1033 1036 1034 1032                                            
CONECT 1034 1035 1035 1037 1033                                       
CONECT 1035 1034 1034                                                 
CONECT 1036 1033                                                      
CONECT 1037 1038 1034                                                 
CONECT 1038 1041 1037 1039                                            
CONECT 1039 1038 1040 1040 1046                                       
CONECT 1040 1039 1039                                                 
CONECT 1041 1042 1038                                                 
CONECT 1042 1043 1041                                                 
CONECT 1043 1045 1045 1042 1044                                       
CONECT 1044 1043                                                      
CONECT 1045 1043 1043                                                 
CONECT 1046 1039 1047                                                 
CONECT 1047 1046 1048 1050                                            
CONECT 1048 1055 1049 1049 1047                                       
CONECT 1049 1048 1048                                                 
CONECT 1050 1047 1051                                                 
CONECT 1051 1052 1050                                                 
CONECT 1052 1054 1051 1053 1053                                       
CONECT 1053 1052 1052                                                 
CONECT 1054 1052                                                      
CONECT 1055 1056 1048                                                 
CONECT 1056 1057 1055 1059                                            
CONECT 1057 1066 1058 1058 1056                                       
CONECT 1058 1057 1057                                                 
CONECT 1059 1056 1060                                                 
CONECT 1060 1059 1062 1062 1061                                       
CONECT 1061 1060 1063 1063                                            
CONECT 1062 1060 1060 1064                                            
CONECT 1063 1061 1061 1065                                            
CONECT 1064 1062 1065 1065                                            
CONECT 1065 1064 1064 1063                                            
CONECT 1066 1067 1057                                                 
CONECT 1067 1070 1068 1066                                            
CONECT 1068 1069 1069 1067 1071                                       
CONECT 1069 1068 1068                                                 
CONECT 1070 1067                                                      
CONECT 1071 1068 1072 1077                                            
CONECT 1072 1071 1073 1075                                            
CONECT 1073 1074 1074 1072 1078                                       
CONECT 1074 1073 1073                                                 
CONECT 1075 1072 1076                                                 
CONECT 1076 1075 1077                                                 
CONECT 1077 1071 1076                                                 
CONECT 1078 1073 1079                                                 
CONECT 1079 1080 1078 1082                                            
CONECT 1080 1089 1081 1081 1079                                       
CONECT 1081 1080 1080                                                 
CONECT 1082 1079 1083                                                 
CONECT 1083 1082 1084 1084 1085                                       
CONECT 1084 1083 1083 1086                                            
CONECT 1085 1083 1087 1087                                            
CONECT 1086 1084 1088 1088                                            
CONECT 1087 1085 1085 1088                                            
CONECT 1088 1086 1086 1087                                            
CONECT 1089 1090 1080                                                 
CONECT 1090 1091 1093 1089                                            
CONECT 1091 1092 1092 1097 1090                                       
CONECT 1092 1091 1091                                                 
CONECT 1093 1090 1094                                                 
CONECT 1094 1093 1095 1096                                            
CONECT 1095 1094                                                      
CONECT 1096 1094                                                      
CONECT 1097 1098 1091                                                 
CONECT 1098 1099 1101 1097                                            
CONECT 1099 1103 1098 1100 1100                                       
CONECT 1100 1099 1099                                                 
CONECT 1101 1102 1098                                                 
CONECT 1102 1101                                                      
CONECT 1103 1104 1099                                                 
CONECT 1104 1107 1105 1103                                            
CONECT 1105 1104 1112 1106 1106                                       
CONECT 1106 1105 1105                                                 
CONECT 1107 1108 1104                                                 
CONECT 1108 1107 1109                                                 
CONECT 1109 1108 1111 1110 1110                                       
CONECT 1110 1109 1109                                                 
CONECT 1111 1109                                                      
CONECT 1112 1105 1113                                                 
CONECT 1113 1116 1112 1114                                            
CONECT 1114 1113 1115 1115 1120                                       
CONECT 1115 1114 1114                                                 
CONECT 1116 1117 1113                                                 
CONECT 1117 1118 1118 1119 1116                                       
CONECT 1118 1117 1117                                                 
CONECT 1119 1117                                                      
CONECT 1120 1114 1121                                                 
CONECT 1121 1120 1122 1124                                            
CONECT 1122 1125 1121 1123 1123                                       
CONECT 1123 1122 1122                                                 
CONECT 1124 1121                                                      
CONECT 1125 1126 1122                                                 
CONECT 1126 1129 1127 1125                                            
CONECT 1127 1133 1126 1128 1128                                       
CONECT 1128 1127 1127                                                 
CONECT 1129 1131 1130 1126                                            
CONECT 1130 1132 1129                                                 
CONECT 1131 1129                                                      
CONECT 1132 1130                                                      
CONECT 1133 1134 1127                                                 
CONECT 1134 1137 1133 1135                                            
CONECT 1135 1134 1136 1136 1142                                       
CONECT 1136 1135 1135                                                 
CONECT 1137 1138 1134                                                 
CONECT 1138 1139 1137                                                 
CONECT 1139 1141 1141 1138 1140                                       
CONECT 1140 1139                                                      
CONECT 1141 1139 1139                                                 
CONECT 1142 1135 1143                                                 
CONECT 1143 1142 1146 1144                                            
CONECT 1144 1143 1148 1145 1145                                       
CONECT 1145 1144 1144                                                 
CONECT 1146 1143 1147                                                 
CONECT 1147 1146                                                      
CONECT 1148 1144 1149                                                 
CONECT 1149 1148 1150 1152                                            
CONECT 1150 1159 1149 1151 1151                                       
CONECT 1151 1150 1150                                                 
CONECT 1152 1149 1153                                                 
CONECT 1153 1152 1154 1154 1155                                       
CONECT 1154 1153 1153 1156                                            
CONECT 1155 1153 1157 1157                                            
CONECT 1156 1154 1158 1158                                            
CONECT 1157 1155 1155 1158                                            
CONECT 1158 1156 1156 1157                                            
CONECT 1159 1160 1150                                                 
CONECT 1160 1163 1161 1159                                            
CONECT 1161 1168 1160 1162 1162                                       
CONECT 1162 1161 1161                                                 
CONECT 1163 1164 1160                                                 
CONECT 1164 1165 1163                                                 
CONECT 1165 1166 1164                                                 
CONECT 1166 1167 1165                                                 
CONECT 1167 1166                                                      
CONECT 1168 1169 1161                                                 
CONECT 1169 1172 1168 1170                                            
CONECT 1170 1169 1171 1171 1178                                       
CONECT 1171 1170 1170                                                 
CONECT 1172 1173 1169                                                 
CONECT 1173 1174 1174 1172 1175                                       
CONECT 1174 1176 1173 1173                                            
CONECT 1175 1173 1177                                                 
CONECT 1176 1174 1177 1177                                            
CONECT 1177 1176 1176 1175                                            
CONECT 1178 1170 1179                                                 
CONECT 1179 1178 1180                                                 
CONECT 1180 1179 1182 1181 1181                                       
CONECT 1181 1180 1180                                                 
CONECT 1182 1180 1183                                                 
CONECT 1183 1182 1184                                                 
CONECT 1184 1186 1183 1185 1185                                       
CONECT 1185 1184 1184                                                 
CONECT 1186 1187 1184                                                 
CONECT 1187 1188 1186 1190                                            
CONECT 1188 1189 1189 1198 1187                                       
CONECT 1189 1188 1188                                                 
CONECT 1190 1191 1187                                                 
CONECT 1191 1192 1192 1193 1190                                       
CONECT 1192 1194 1191 1191                                            
CONECT 1193 1195 1195 1191                                            
CONECT 1194 1196 1196 1192                                            
CONECT 1195 1196 1193 1193                                            
CONECT 1196 1197 1194 1194 1195                                       
CONECT 1197 1196                                                      
CONECT 1198 1199 1188                                                 
CONECT 1199 1202 1200 1198                                            
CONECT 1200 1210 1199 1201 1201                                       
CONECT 1201 1200 1200                                                 
CONECT 1202 1199 1203                                                 
CONECT 1203 1202 1205 1205 1204                                       
CONECT 1204 1203 1206 1206                                            
CONECT 1205 1203 1203 1207                                            
CONECT 1206 1204 1204 1208                                            
CONECT 1207 1205 1208 1208                                            
CONECT 1208 1207 1207 1206 1209                                       
CONECT 1209 1208                                                      
CONECT 1210 1211 1200                                                 
CONECT 1211 1214 1212 1210                                            
CONECT 1212 1213 1213 1217 1211                                       
CONECT 1213 1212 1212                                                 
CONECT 1214 1215 1216 1211                                            
CONECT 1215 1214                                                      
CONECT 1216 1214                                                      
CONECT 1217 1218 1212                                                 
CONECT 1218 1219 1217 1221                                            
CONECT 1219 1225 1218 1220 1220                                       
CONECT 1220 1219 1219                                                 
CONECT 1221 1218 1222                                                 
CONECT 1222 1221 1223                                                 
CONECT 1223 1222 1224                                                 
CONECT 1224 1223                                                      
CONECT 1225 1231 1226 1219                                            
CONECT 1226 1229 1225 1227                                            
CONECT 1227 1226 1228 1228 1232                                       
CONECT 1228 1227 1227                                                 
CONECT 1229 1230 1226                                                 
CONECT 1230 1229 1231                                                 
CONECT 1231 1230 1225                                                 
CONECT 1232 1227 1233                                                 
CONECT 1233 1234 1232 1236                                            
CONECT 1234 1235 1235 1243 1233                                       
CONECT 1235 1234 1234                                                 
CONECT 1236 1233 1237                                                 
CONECT 1237 1236 1239 1239 1238                                       
CONECT 1238 1237 1240 1240                                            
CONECT 1239 1237 1237 1241                                            
CONECT 1240 1238 1238 1242                                            
CONECT 1241 1239 1242 1242                                            
CONECT 1242 1241 1241 1240                                            
CONECT 1243 1244 1234 1249                                            
CONECT 1244 1245 1247 1243                                            
CONECT 1245 1250 1244 1246 1246                                       
CONECT 1246 1245 1245                                                 
CONECT 1247 1244 1248                                                 
CONECT 1248 1247 1249                                                 
CONECT 1249 1243 1248                                                 
CONECT 1250 1251 1245                                                 
CONECT 1251 1254 1250 1252                                            
CONECT 1252 1251 1253 1253 1255                                       
CONECT 1253 1252 1252                                                 
CONECT 1254 1251                                                      
CONECT 1255 1252 1256                                                 
CONECT 1256 1255 1259 1257                                            
CONECT 1257 1256 1258 1258 1265                                       
CONECT 1258 1257 1257                                                 
CONECT 1259 1256 1260                                                 
CONECT 1260 1259 1261 1261 1262                                       
CONECT 1261 1260 1260 1263                                            
CONECT 1262 1260 1264                                                 
CONECT 1263 1261 1264 1264                                            
CONECT 1264 1263 1263 1262                                            
CONECT 1265 1257 1266                                                 
CONECT 1266 1265 1267 1269                                            
CONECT 1267 1273 1266 1268 1268                                       
CONECT 1268 1267 1267                                                 
CONECT 1269 1266 1270                                                 
CONECT 1270 1269 1271 1272                                            
CONECT 1271 1270                                                      
CONECT 1272 1270                                                      
CONECT 1273 1274 1267                                                 
CONECT 1274 1273 1275                                                 
CONECT 1275 1277 1274 1276 1276                                       
CONECT 1276 1275 1275                                                 
CONECT 1277 1278 1275                                                 
CONECT 1278 1279 1281 1277                                            
CONECT 1279 1280 1280 1285 1278                                       
CONECT 1280 1279 1279                                                 
CONECT 1281 1283 1278 1282                                            
CONECT 1282 1281 1284                                                 
CONECT 1283 1281                                                      
CONECT 1284 1282                                                      
CONECT 1285 1286 1279                                                 
CONECT 1286 1287 1289 1285                                            
CONECT 1287 1288 1288 1294 1286                                       
CONECT 1288 1287 1287                                                 
CONECT 1289 1286 1290                                                 
CONECT 1290 1291 1289                                                 
CONECT 1291 1292 1290                                                 
CONECT 1292 1293 1291                                                 
CONECT 1293 1292                                                      
CONECT 1294 1287 1295                                                 
CONECT 1295 1296 1294 1298                                            
CONECT 1296 1301 1295 1297 1297                                       
CONECT 1297 1296 1296                                                 
CONECT 1298 1295 1299 1300                                            
CONECT 1299 1298                                                      
CONECT 1300 1298                                                      
CONECT 1301 1307 1302 1296                                            
CONECT 1302 1305 1301 1303                                            
CONECT 1303 1302 1304 1304 1308                                       
CONECT 1304 1303 1303                                                 
CONECT 1305 1306 1302                                                 
CONECT 1306 1305 1307                                                 
CONECT 1307 1306 1301                                                 
CONECT 1308 1303 1309                                                 
CONECT 1309 1308 1310 1312                                            
CONECT 1310 1311 1311 1309 1316                                       
CONECT 1311 1310 1310                                                 
CONECT 1312 1309 1313                                                 
CONECT 1313 1312 1314 1315                                            
CONECT 1314 1313                                                      
CONECT 1315 1313                                                      
CONECT 1316 1310 1317                                                 
CONECT 1317 1320 1316 1318                                            
CONECT 1318 1317 1324 1319 1319                                       
CONECT 1319 1318 1318                                                 
CONECT 1320 1321 1317                                                 
CONECT 1321 1322 1322 1323 1320                                       
CONECT 1322 1321 1321                                                 
CONECT 1323 1321                                                      
CONECT 1324 1318 1325                                                 
CONECT 1325 1324 1326 1328                                            
CONECT 1326 1327 1327 1325 1329                                       
CONECT 1327 1326 1326                                                 
CONECT 1328 1325                                                      
CONECT 1329 1326 1330                                                 
CONECT 1330 1333 1329 1331                                            
CONECT 1331 1330 1336 1332 1332                                       
CONECT 1332 1331 1331                                                 
CONECT 1333 1335 1334 1330                                            
CONECT 1334 1333                                                      
CONECT 1335 1333                                                      
CONECT 1336 1331 1337                                                 
CONECT 1337 1336 1340 1338                                            
CONECT 1338 1339 1339 1337 1343                                       
CONECT 1339 1338 1338                                                 
CONECT 1340 1337 1342 1341                                            
CONECT 1341 1340                                                      
CONECT 1342 1340                                                      
CONECT 1343 1338 1344                                                 
CONECT 1344 1343 1347 1345                                            
CONECT 1345 1344 1351 1346 1346                                       
CONECT 1346 1345 1345                                                 
CONECT 1347 1348 1344                                                 
CONECT 1348 1350 1349 1347                                            
CONECT 1349 1348                                                      
CONECT 1350 1348                                                      
CONECT 1351 1345 1352                                                 
CONECT 1352 1351 1355 1353                                            
CONECT 1353 1352 1354 1354 1359                                       
CONECT 1354 1353 1353                                                 
CONECT 1355 1356 1352                                                 
CONECT 1356 1355 1358 1357 1357                                       
CONECT 1357 1356 1356                                                 
CONECT 1358 1356                                                      
CONECT 1359 1353 1360                                                 
CONECT 1360 1359 1363 1361                                            
CONECT 1361 1360 1366 1362 1362                                       
CONECT 1362 1361 1361                                                 
CONECT 1363 1365 1360 1364                                            
CONECT 1364 1363                                                      
CONECT 1365 1363                                                      
CONECT 1366 1361 1367                                                 
CONECT 1367 1366 1368 1370                                            
CONECT 1368 1373 1367 1369 1369                                       
CONECT 1369 1368 1368                                                 
CONECT 1370 1367 1372 1371                                            
CONECT 1371 1370                                                      
CONECT 1372 1370                                                      
CONECT 1373 1374 1368                                                 
CONECT 1374 1377 1373 1375                                            
CONECT 1375 1374 1376 1376 1381                                       
CONECT 1376 1375 1375                                                 
CONECT 1377 1378 1374                                                 
CONECT 1378 1379 1380 1377                                            
CONECT 1379 1378                                                      
CONECT 1380 1378                                                      
CONECT 1381 1375 1382                                                 
CONECT 1382 1381 1385 1383                                            
CONECT 1383 1382 1393 1384 1384                                       
CONECT 1384 1383 1383                                                 
CONECT 1385 1386 1382                                                 
CONECT 1386 1387 1387 1388 1385                                       
CONECT 1387 1389 1386 1386                                            
CONECT 1388 1390 1390 1386                                            
CONECT 1389 1391 1391 1387                                            
CONECT 1390 1391 1388 1388                                            
CONECT 1391 1392 1389 1389 1390                                       
CONECT 1392 1391                                                      
CONECT 1393 1383 1394                                                 
CONECT 1394 1393 1397 1395                                            
CONECT 1395 1396 1396 1394 1405                                       
CONECT 1396 1395 1395                                                 
CONECT 1397 1394 1398                                                 
CONECT 1398 1397 1400 1400 1399                                       
CONECT 1399 1398 1401 1401                                            
CONECT 1400 1398 1398 1402                                            
CONECT 1401 1399 1399 1403                                            
CONECT 1402 1400 1403 1403                                            
CONECT 1403 1402 1402 1401 1404                                       
CONECT 1404 1403                                                      
CONECT 1405 1395 1406                                                 
CONECT 1406 1405 1407 1409                                            
CONECT 1407 1406 1413 1408 1408                                       
CONECT 1408 1407 1407                                                 
CONECT 1409 1406 1410                                                 
CONECT 1410 1409 1411 1411 1412                                       
CONECT 1411 1410 1410                                                 
CONECT 1412 1410                                                      
CONECT 1413 1407 1414                                                 
CONECT 1414 1415 1413 1417                                            
CONECT 1415 1425 1416 1416 1414                                       
CONECT 1416 1415 1415                                                 
CONECT 1417 1414 1418                                                 
CONECT 1418 1417 1420 1420 1419                                       
CONECT 1419 1418 1421 1421                                            
CONECT 1420 1418 1418 1422                                            
CONECT 1421 1419 1419 1423                                            
CONECT 1422 1420 1423 1423                                            
CONECT 1423 1422 1422 1421 1424                                       
CONECT 1424 1423                                                      
CONECT 1425 1426 1415                                                 
CONECT 1426 1429 1427 1425                                            
CONECT 1427 1428 1428 1433 1426                                       
CONECT 1428 1427 1427                                                 
CONECT 1429 1430 1426                                                 
CONECT 1430 1432 1431 1431 1429                                       
CONECT 1431 1430 1430                                                 
CONECT 1432 1430                                                      
CONECT 1433 1434 1427                                                 
CONECT 1434 1435 1433 1437                                            
CONECT 1435 1442 1436 1436 1434                                       
CONECT 1436 1435 1435                                                 
CONECT 1437 1434 1438                                                 
CONECT 1438 1437 1439                                                 
CONECT 1439 1438 1440                                                 
CONECT 1440 1439 1441                                                 
CONECT 1441 1440                                                      
CONECT 1442 1443 1435                                                 
CONECT 1443 1446 1444 1442                                            
CONECT 1444 1445 1445 1451 1443                                       
CONECT 1445 1444 1444                                                 
CONECT 1446 1447 1443                                                 
CONECT 1447 1448 1446                                                 
CONECT 1448 1449 1449 1450 1447                                       
CONECT 1449 1448 1448                                                 
CONECT 1450 1448                                                      
CONECT 1451 1452 1444                                                 
CONECT 1452 1455 1451 1453                                            
CONECT 1453 1452 1454 1454 1458                                       
CONECT 1454 1453 1453                                                 
CONECT 1455 1457 1452 1456                                            
CONECT 1456 1455                                                      
CONECT 1457 1455                                                      
CONECT 1458 1453 1459                                                 
CONECT 1459 1458 1460 1462                                            
CONECT 1460 1466 1461 1461 1459                                       
CONECT 1461 1460 1460                                                 
CONECT 1462 1459 1463                                                 
CONECT 1463 1462 1464                                                 
CONECT 1464 1463 1465                                                 
CONECT 1465 1464                                                      
CONECT 1466 1467 1460                                                 
CONECT 1467 1468 1470 1466                                            
CONECT 1468 1469 1469 1474 1467                                       
CONECT 1469 1468 1468                                                 
CONECT 1470 1467 1471                                                 
CONECT 1471 1470 1473 1473 1472                                       
CONECT 1472 1471                                                      
CONECT 1473 1471 1471                                                 
CONECT 1474 1475 1468                                                 
CONECT 1475 1478 1476 1474                                            
CONECT 1476 1480 1475 1477 1477                                       
CONECT 1477 1476 1476                                                 
CONECT 1478 1479 1475                                                 
CONECT 1479 1478                                                      
CONECT 1480 1481 1476                                                 
CONECT 1481 1484 1482 1480                                            
CONECT 1482 1487 1483 1483 1481                                       
CONECT 1483 1482 1482                                                 
CONECT 1484 1485 1486 1481                                            
CONECT 1485 1484                                                      
CONECT 1486 1484                                                      
CONECT 1487 1488 1482                                                 
CONECT 1488 1491 1489 1487                                            
CONECT 1489 1490 1490 1488 1495                                       
CONECT 1490 1489 1489                                                 
CONECT 1491 1492 1488                                                 
CONECT 1492 1494 1494 1491 1493                                       
CONECT 1493 1492                                                      
CONECT 1494 1492 1492                                                 
CONECT 1495 1489 1496 1501                                            
CONECT 1496 1497 1495 1499                                            
CONECT 1497 1502 1498 1498 1496                                       
CONECT 1498 1497 1497                                                 
CONECT 1499 1496 1500                                                 
CONECT 1500 1499 1501                                                 
CONECT 1501 1495 1500                                                 
CONECT 1502 1503 1497                                                 
CONECT 1503 1504 1506 1502                                            
CONECT 1504 1505 1505 1510 1503                                       
CONECT 1505 1504 1504                                                 
CONECT 1506 1503 1507                                                 
CONECT 1507 1509 1506 1508                                            
CONECT 1508 1507                                                      
CONECT 1509 1507                                                      
CONECT 1510 1511 1504                                                 
CONECT 1511 1512 1510                                                 
CONECT 1512 1513 1513 1511 1514                                       
CONECT 1513 1512 1512                                                 
CONECT 1514 1512 1515                                                 
CONECT 1515 1514 1516 1518                                            
CONECT 1516 1517 1517 1515 1523                                       
CONECT 1517 1516 1516                                                 
CONECT 1518 1515 1519                                                 
CONECT 1519 1518 1520                                                 
CONECT 1520 1519 1521 1521 1522                                       
CONECT 1521 1520 1520                                                 
CONECT 1522 1520                                                      
CONECT 1523 1516 1524                                                 
CONECT 1524 1525 1523 1527                                            
CONECT 1525 1534 1526 1526 1524                                       
CONECT 1526 1525 1525                                                 
CONECT 1527 1524 1528                                                 
CONECT 1528 1527 1529 1529 1530                                       
CONECT 1529 1528 1528 1531                                            
CONECT 1530 1528 1532 1532                                            
CONECT 1531 1529 1533 1533                                            
CONECT 1532 1530 1530 1533                                            
CONECT 1533 1531 1531 1532                                            
CONECT 1534 1535 1525                                                 
CONECT 1535 1538 1536 1534                                            
CONECT 1536 1537 1537 1543 1535                                       
CONECT 1537 1536 1536                                                 
CONECT 1538 1539 1535                                                 
CONECT 1539 1538 1540                                                 
CONECT 1540 1541 1541 1539 1542                                       
CONECT 1541 1540 1540                                                 
CONECT 1542 1540                                                      
CONECT 1543 1544 1536                                                 
CONECT 1544 1547 1543 1545                                            
CONECT 1545 1546 1546 1544 1557                                       
CONECT 1546 1545 1545                                                 
CONECT 1547 1544 1548                                                 
CONECT 1548 1549 1549 1547 1550                                       
CONECT 1549 1551 1548 1548                                            
CONECT 1550 1548 1552 1553 1553                                       
CONECT 1551 1549 1552 1552                                            
CONECT 1552 1551 1551 1554 1550                                       
CONECT 1553 1550 1550 1555                                            
CONECT 1554 1552 1556                                                 
CONECT 1555 1556 1556 1553                                            
CONECT 1556 1554 1555 1555                                            
CONECT 1557 1545 1558                                                 
CONECT 1558 1557 1559 1561                                            
CONECT 1559 1560 1560 1568 1558                                       
CONECT 1560 1559 1559                                                 
CONECT 1561 1558 1562                                                 
CONECT 1562 1561 1563 1563 1564                                       
CONECT 1563 1562 1562 1565                                            
CONECT 1564 1562 1566 1566                                            
CONECT 1565 1563 1567 1567                                            
CONECT 1566 1564 1564 1567                                            
CONECT 1567 1565 1565 1566                                            
CONECT 1568 1569 1559                                                 
CONECT 1569 1570 1572 1568                                            
CONECT 1570 1577 1571 1571 1569                                       
CONECT 1571 1570 1570                                                 
CONECT 1572 1573 1569                                                 
CONECT 1573 1574 1572                                                 
CONECT 1574 1575 1573                                                 
CONECT 1575 1576 1574                                                 
CONECT 1576 1575                                                      
CONECT 1577 1578 1570                                                 
CONECT 1578 1581 1579 1577                                            
CONECT 1579 1580 1580 1578 1584                                       
CONECT 1580 1579 1579                                                 
CONECT 1581 1583 1582 1578                                            
CONECT 1582 1581                                                      
CONECT 1583 1581                                                      
CONECT 1584 1579 1585                                                 
CONECT 1585 1584 1586 1588                                            
CONECT 1586 1587 1587 1585 1591                                       
CONECT 1587 1586 1586                                                 
CONECT 1588 1585 1590 1589                                            
CONECT 1589 1588                                                      
CONECT 1590 1588                                                      
CONECT 1591 1586 1592                                                 
CONECT 1592 1593 1591 1595                                            
CONECT 1593 1599 1594 1594 1592                                       
CONECT 1594 1593 1593                                                 
CONECT 1595 1592 1596                                                 
CONECT 1596 1595 1597                                                 
CONECT 1597 1596 1598                                                 
CONECT 1598 1597                                                      
CONECT 1599 1600 1593                                                 
CONECT 1600 1601 1603 1599                                            
CONECT 1601 1602 1602 1607 1600                                       
CONECT 1602 1601 1601                                                 
CONECT 1603 1600 1604                                                 
CONECT 1604 1603 1606 1606 1605                                       
CONECT 1605 1604                                                      
CONECT 1606 1604 1604                                                 
CONECT 1607 1608 1601                                                 
CONECT 1608 1609 1607                                                 
CONECT 1609 1610 1610 1608 1611                                       
CONECT 1610 1609 1609                                                 
CONECT 1611 1609 1612                                                 
CONECT 1612 1611 1613 1615                                            
CONECT 1613 1614 1614 1612 1623                                       
CONECT 1614 1613 1613                                                 
CONECT 1615 1612 1616                                                 
CONECT 1616 1617 1617 1615 1618                                       
CONECT 1617 1619 1616 1616                                            
CONECT 1618 1616 1620 1620                                            
CONECT 1619 1617 1621 1621                                            
CONECT 1620 1621 1618 1618                                            
CONECT 1621 1619 1619 1622 1620                                       
CONECT 1622 1621                                                      
CONECT 1623 1613 1624                                                 
CONECT 1624 1625 1623 1627                                            
CONECT 1625 1634 1626 1626 1624                                       
CONECT 1626 1625 1625                                                 
CONECT 1627 1624 1628                                                 
CONECT 1628 1627 1629                                                 
CONECT 1629 1628 1630                                                 
CONECT 1630 1629 1631 1631                                            
CONECT 1631 1630 1630 1632 1633                                       
CONECT 1632 1631                                                      
CONECT 1633 1631                                                      
CONECT 1634 1635 1625                                                 
CONECT 1635 1638 1636 1634                                            
CONECT 1636 1637 1637 1643 1635                                       
CONECT 1637 1636 1636                                                 
CONECT 1638 1639 1635                                                 
CONECT 1639 1640 1638                                                 
CONECT 1640 1641 1639                                                 
CONECT 1641 1642 1640                                                 
CONECT 1642 1641                                                      
CONECT 1643 1644 1636                                                 
CONECT 1644 1647 1643 1645                                            
CONECT 1645 1644 1646 1646 1650                                       
CONECT 1646 1645 1645                                                 
CONECT 1647 1649 1644 1648                                            
CONECT 1648 1647                                                      
CONECT 1649 1647                                                      
CONECT 1650 1645 1651                                                 
CONECT 1651 1650 1652                                                 
CONECT 1652 1651 1654 1653 1653                                       
CONECT 1653 1652 1652                                                 
CONECT 1654 1652 1655                                                 
CONECT 1655 1654 1658 1656                                            
CONECT 1656 1655 1657 1657 1663                                       
CONECT 1657 1656 1656                                                 
CONECT 1658 1659 1655                                                 
CONECT 1659 1660 1658                                                 
CONECT 1660 1662 1659 1661 1661                                       
CONECT 1661 1660 1660                                                 
CONECT 1662 1660                                                      
CONECT 1663 1656 1664                                                 
CONECT 1664 1663 1665 1667                                            
CONECT 1665 1666 1666 1664 1674                                       
CONECT 1666 1665 1665                                                 
CONECT 1667 1664 1668                                                 
CONECT 1668 1667 1669                                                 
CONECT 1669 1668 1670                                                 
CONECT 1670 1671 1671 1669                                            
CONECT 1671 1672 1673 1670 1670                                       
CONECT 1672 1671                                                      
CONECT 1673 1671                                                      
CONECT 1674 1665 1675                                                 
CONECT 1675 1674 1678 1676                                            
CONECT 1676 1675 1679 1677 1677                                       
CONECT 1677 1676 1676                                                 
CONECT 1678 1675                                                      
CONECT 1679 1676 1680                                                 
CONECT 1680 1679 1681 1683                                            
CONECT 1681 1682 1682 1680 1687                                       
CONECT 1682 1681 1681                                                 
CONECT 1683 1680 1684 1685                                            
CONECT 1684 1683 1686                                                 
CONECT 1685 1683                                                      
CONECT 1686 1684                                                      
CONECT 1687 1681 1688                                                 
CONECT 1688 1687 1691 1689                                            
CONECT 1689 1688 1694 1690 1690                                       
CONECT 1690 1689 1689                                                 
CONECT 1691 1693 1688 1692                                            
CONECT 1692 1691                                                      
CONECT 1693 1691                                                      
CONECT 1694 1689 1695                                                 
CONECT 1695 1694 1698 1696                                            
CONECT 1696 1697 1697 1695 1700                                       
CONECT 1697 1696 1696                                                 
CONECT 1698 1699 1695                                                 
CONECT 1699 1698                                                      
CONECT 1700 1696 1701                                                 
CONECT 1701 1700 1704 1702                                            
CONECT 1702 1701 1708 1703 1703                                       
CONECT 1703 1702 1702                                                 
CONECT 1704 1701 1705                                                 
CONECT 1705 1704 1706                                                 
CONECT 1706 1707 1705                                                 
CONECT 1707 1706                                                      
CONECT 1708 1702 1709                                                 
CONECT 1709 1708 1712 1710                                            
CONECT 1710 1709 1718 1711 1711                                       
CONECT 1711 1710 1710                                                 
CONECT 1712 1709 1713                                                 
CONECT 1713 1712 1714 1714 1715                                       
CONECT 1714 1713 1713 1716                                            
CONECT 1715 1713 1717                                                 
CONECT 1716 1714 1717 1717                                            
CONECT 1717 1715 1716 1716                                            
CONECT 1718 1710 1719                                                 
CONECT 1719 1718 1720 1722                                            
CONECT 1720 1721 1721 1719 1726                                       
CONECT 1721 1720 1720                                                 
CONECT 1722 1719 1723 1724                                            
CONECT 1723 1722 1725                                                 
CONECT 1724 1722                                                      
CONECT 1725 1723                                                      
CONECT 1726 1720 1727                                                 
CONECT 1727 1726 1728 1730                                            
CONECT 1728 1732 1727 1729 1729                                       
CONECT 1729 1728 1728                                                 
CONECT 1730 1731 1727                                                 
CONECT 1731 2030 1730                                                 
CONECT 1732 1738 1733 1728                                            
CONECT 1733 1736 1732 1734                                            
CONECT 1734 1733 1735 1735 1739                                       
CONECT 1735 1734 1734                                                 
CONECT 1736 1737 1733                                                 
CONECT 1737 1738 1736                                                 
CONECT 1738 1737 1732                                                 
CONECT 1739 1734 1740                                                 
CONECT 1740 1739 1741                                                 
CONECT 1741 1740 1742 1742 1743                                       
CONECT 1742 1741 1741                                                 
CONECT 1743 1741 1744                                                 
CONECT 1744 1743 1745 1747                                            
CONECT 1745 1744 1746 1746 1750                                       
CONECT 1746 1745 1745                                                 
CONECT 1747 1744 1748 1749                                            
CONECT 1748 1747                                                      
CONECT 1749 1747                                                      
CONECT 1750 1745 1751                                                 
CONECT 1751 1750 1754 1752                                            
CONECT 1752 1751 1755 1753 1753                                       
CONECT 1753 1752 1752                                                 
CONECT 1754 1751                                                      
CONECT 1755 1752 1756                                                 
CONECT 1756 1755 1759 1757                                            
CONECT 1757 1756 1764 1758 1758                                       
CONECT 1758 1757 1757                                                 
CONECT 1759 1760 1756                                                 
CONECT 1760 1761 1759                                                 
CONECT 1761 1763 1763 1762 1760                                       
CONECT 1762 1761                                                      
CONECT 1763 1761 1761                                                 
CONECT 1764 1757 1765                                                 
CONECT 1765 1764 1768 1766                                            
CONECT 1766 1775 1765 1767 1767                                       
CONECT 1767 1766 1766                                                 
CONECT 1768 1769 1765                                                 
CONECT 1769 1770 1768                                                 
CONECT 1770 1771 1769                                                 
CONECT 1771 1772 1772 1770                                            
CONECT 1772 1773 1774 1771 1771                                       
CONECT 1773 1772                                                      
CONECT 1774 1772                                                      
CONECT 1775 1776 1766                                                 
CONECT 1776 1779 1775 1777                                            
CONECT 1777 1778 1778 1776 1786                                       
CONECT 1778 1777 1777                                                 
CONECT 1779 1780 1776                                                 
CONECT 1780 1782 1782 1779 1781                                       
CONECT 1781 1780 1783 1783                                            
CONECT 1782 1784 1780 1780                                            
CONECT 1783 1785 1781 1781                                            
CONECT 1784 1782 1785 1785                                            
CONECT 1785 1784 1784 1783                                            
CONECT 1786 1777 1787                                                 
CONECT 1787 1788 1786 1790                                            
CONECT 1788 1794 1789 1789 1787                                       
CONECT 1789 1788 1788                                                 
CONECT 1790 1787 1791                                                 
CONECT 1791 1790 1792 1792 1793                                       
CONECT 1792 1791 1791                                                 
CONECT 1793 1791 3192                                                 
CONECT 1794 1795 1788                                                 
CONECT 1795 1796 1798 1794                                            
CONECT 1796 1806 1797 1797 1795                                       
CONECT 1797 1796 1796                                                 
CONECT 1798 1795 1799                                                 
CONECT 1799 1798 1800 1800 1801                                       
CONECT 1800 1799 1799 1802                                            
CONECT 1801 1799 1803 1803                                            
CONECT 1802 1800 1804 1804                                            
CONECT 1803 1801 1801 1804                                            
CONECT 1804 1802 1802 1803 1805                                       
CONECT 1805 1804                                                      
CONECT 1806 1807 1796                                                 
CONECT 1807 1808 1810 1806                                            
CONECT 1808 1812 1809 1809 1807                                       
CONECT 1809 1808 1808                                                 
CONECT 1810 1807 1811                                                 
CONECT 1811 1810                                                      
CONECT 1812 1813 1808                                                 
CONECT 1813 1814 1816 1812                                            
CONECT 1814 1820 1815 1815 1813                                       
CONECT 1815 1814 1814                                                 
CONECT 1816 1813 1817                                                 
CONECT 1817 1816 1818 1818 1819                                       
CONECT 1818 1817 1817                                                 
CONECT 1819 1817                                                      
CONECT 1820 1821 1814                                                 
CONECT 1821 1822 1824 1820                                            
CONECT 1822 1829 1823 1823 1821                                       
CONECT 1823 1822 1822                                                 
CONECT 1824 1821 1825                                                 
CONECT 1825 1824 1826                                                 
CONECT 1826 1825 1827 1827 1828                                       
CONECT 1827 1826 1826                                                 
CONECT 1828 1826                                                      
CONECT 1829 1830 1822                                                 
CONECT 1830 1833 1831 1829                                            
CONECT 1831 1837 1830 1832 1832                                       
CONECT 1832 1831 1831                                                 
CONECT 1833 1834 1830                                                 
CONECT 1834 1835 1836 1833                                            
CONECT 1835 1834                                                      
CONECT 1836 1834                                                      
CONECT 1837 1838 1831                                                 
CONECT 1838 1841 1839 1837                                            
CONECT 1839 1840 1840 1838 1849                                       
CONECT 1840 1839 1839                                                 
CONECT 1841 1842 1838                                                 
CONECT 1842 1844 1844 1841 1843                                       
CONECT 1843 1842 1845 1845                                            
CONECT 1844 1846 1842 1842                                            
CONECT 1845 1847 1843 1843                                            
CONECT 1846 1844 1847 1847                                            
CONECT 1847 1846 1846 1848 1845                                       
CONECT 1848 1847                                                      
CONECT 1849 1839 1850 1855                                            
CONECT 1850 1851 1849 1853                                            
CONECT 1851 1856 1852 1852 1850                                       
CONECT 1852 1851 1851                                                 
CONECT 1853 1850 1854                                                 
CONECT 1854 1853 1855                                                 
CONECT 1855 1849 1854                                                 
CONECT 1856 1857 1851                                                 
CONECT 1857 1858 1860 1856                                            
CONECT 1858 1859 1859 1865 1857                                       
CONECT 1859 1858 1858                                                 
CONECT 1860 1861 1857                                                 
CONECT 1861 1860 1862                                                 
CONECT 1862 1861 1864 1863 1863                                       
CONECT 1863 1862 1862                                                 
CONECT 1864 1862                                                      
CONECT 1865 1866 1858                                                 
CONECT 1866 1869 1867 1865                                            
CONECT 1867 1868 1868 1866 1877                                       
CONECT 1868 1867 1867                                                 
CONECT 1869 1870 1866                                                 
CONECT 1870 1871 1871 1872 1869                                       
CONECT 1871 1873 1870 1870                                            
CONECT 1872 1870 1874 1874                                            
CONECT 1873 1871 1875 1875                                            
CONECT 1874 1875 1872 1872                                            
CONECT 1875 1873 1873 1876 1874                                       
CONECT 1876 1875                                                      
CONECT 1877 1867 1878                                                 
CONECT 1878 1877 1879 1881                                            
CONECT 1879 1880 1880 1885 1878                                       
CONECT 1880 1879 1879                                                 
CONECT 1881 1878 1882                                                 
CONECT 1882 1881 1884 1883 1883                                       
CONECT 1883 1882 1882                                                 
CONECT 1884 1882                                                      
CONECT 1885 1886 1879
[truncated: 99,476 more chars]
