# Supplementary material for: Theoretical Study of Sphingomyelinases from Entamoeba histolytica and Trichomonas vaginalis Sheds Light on the Evolution of Enzymes Needed for Survival and Colonization
Source: Pathogens. 2025 Jan 5;14(1):32. doi: 10.3390/pathogens14010032 (PMC11768322; doi:10.3390/pathogens14010032)
Supplement: Supplementary file 1 [file pathogens-14-00032-s001.zip › Supplementary structural Files/5_Smase6nosignoctermglycoMg.pdb]

COMPND    67aa486a3d596147 
AUTHOR    GENERATED BY OPEN BABEL 3.1.1
ATOM      1  N   PHE A   1      13.419   8.486 -12.949  1.00  0.00           N  
ATOM      2  CA  PHE A   1      12.303   9.370 -12.586  1.00  0.00           C  
ATOM      3  C   PHE A   1      11.865   9.133 -11.150  1.00  0.00           C  
ATOM      4  O   PHE A   1      12.302   8.165 -10.518  1.00  0.00           O  
ATOM      5  CB  PHE A   1      11.118   9.164 -13.538  1.00  0.00           C  
ATOM      6  CG  PHE A   1      10.442   7.815 -13.408  1.00  0.00           C  
ATOM      7  CD1 PHE A   1      10.961   6.692 -14.055  1.00  0.00           C  
ATOM      8  CD2 PHE A   1       9.283   7.679 -12.664  1.00  0.00           C  
ATOM      9  CE1 PHE A   1      10.339   5.458 -13.960  1.00  0.00           C  
ATOM     10  CE2 PHE A   1       8.645   6.443 -12.559  1.00  0.00           C  
ATOM     11  CZ  PHE A   1       9.176   5.334 -13.210  1.00  0.00           C  
ATOM     12  N   GLU A   2      11.027  10.016 -10.620  1.00  0.00           N  
ATOM     13  CA  GLU A   2      10.525   9.886  -9.264  1.00  0.00           C  
ATOM     14  C   GLU A   2       9.022   9.587  -9.297  1.00  0.00           C  
ATOM     15  O   GLU A   2       8.326   9.965 -10.238  1.00  0.00           O  
ATOM     16  CB  GLU A   2      10.789  11.161  -8.463  1.00  0.00           C  
ATOM     17  CG  GLU A   2      12.269  11.467  -8.292  1.00  0.00           C  
ATOM     18  CD  GLU A   2      12.512  12.678  -7.399  1.00  0.00           C  
ATOM     19  OE1 GLU A   2      11.823  13.702  -7.592  1.00  0.00           O  
ATOM     20  OE2 GLU A   2      13.386  12.593  -6.521  1.00  0.00           O  
ATOM     21  N   MET A   3       8.539   8.920  -8.240  1.00  0.00           N  
ATOM     22  CA  MET A   3       7.136   8.531  -8.178  1.00  0.00           C  
ATOM     23  C   MET A   3       6.587   8.623  -6.761  1.00  0.00           C  
ATOM     24  O   MET A   3       7.170   8.084  -5.824  1.00  0.00           O  
ATOM     25  CB  MET A   3       6.975   7.111  -8.716  1.00  0.00           C  
ATOM     26  CG  MET A   3       5.574   6.532  -8.597  1.00  0.00           C  
ATOM     27  SD  MET A   3       5.417   4.914  -9.395  1.00  0.00           S  
ATOM     28  CE  MET A   3       6.461   3.915  -8.346  1.00  0.00           C  
ATOM     29  N   TRP A   4       5.450   9.295  -6.607  1.00  0.00           N  
ATOM     30  CA  TRP A   4       4.804   9.422  -5.311  1.00  0.00           C  
ATOM     31  C   TRP A   4       3.900   8.215  -5.037  1.00  0.00           C  
ATOM     32  O   TRP A   4       3.346   7.627  -5.966  1.00  0.00           O  
ATOM     33  CB  TRP A   4       3.941  10.684  -5.266  1.00  0.00           C  
ATOM     34  CG  TRP A   4       4.693  11.972  -5.390  1.00  0.00           C  
ATOM     35  CD1 TRP A   4       4.961  12.656  -6.539  1.00  0.00           C  
ATOM     36  CD2 TRP A   4       5.253  12.748  -4.320  1.00  0.00           C  
ATOM     37  NE1 TRP A   4       5.658  13.808  -6.256  1.00  0.00           N  
ATOM     38  CE2 TRP A   4       5.850  13.887  -4.905  1.00  0.00           C  
ATOM     39  CE3 TRP A   4       5.311  12.590  -2.926  1.00  0.00           C  
ATOM     40  CZ2 TRP A   4       6.488  14.866  -4.136  1.00  0.00           C  
ATOM     41  CZ3 TRP A   4       5.947  13.565  -2.168  1.00  0.00           C  
ATOM     42  CH2 TRP A   4       6.530  14.687  -2.776  1.00  0.00           C  
ATOM     43  N   GLN A   5       3.748   7.872  -3.749  1.00  0.00           N  
ATOM     44  CA  GLN A   5       2.849   6.804  -3.347  1.00  0.00           C  
ATOM     45  C   GLN A   5       1.840   7.411  -2.373  1.00  0.00           C  
ATOM     46  O   GLN A   5       2.184   7.738  -1.236  1.00  0.00           O  
ATOM     47  CB  GLN A   5       3.598   5.651  -2.674  1.00  0.00           C  
ATOM     48  CG  GLN A   5       2.669   4.529  -2.216  1.00  0.00           C  
ATOM     49  CD  GLN A   5       3.403   3.399  -1.530  1.00  0.00           C  
ATOM     50  OE1 GLN A   5       4.523   3.559  -1.037  1.00  0.00           O  
ATOM     51  NE2 GLN A   5       2.762   2.233  -1.461  1.00  0.00           N  
ATOM     52  N   LEU A   6       0.606   7.563  -2.827  1.00  0.00           N  
ATOM     53  CA  LEU A   6      -0.462   8.150  -2.033  1.00  0.00           C  
ATOM     54  C   LEU A   6      -1.424   7.034  -1.624  1.00  0.00           C  
ATOM     55  O   LEU A   6      -2.064   6.422  -2.479  1.00  0.00           O  
ATOM     56  CB  LEU A   6      -1.200   9.204  -2.874  1.00  0.00           C  
ATOM     57  CG  LEU A   6      -2.413   9.895  -2.261  1.00  0.00           C  
ATOM     58  CD1 LEU A   6      -2.008  10.674  -1.019  1.00  0.00           C  
ATOM     59  CD2 LEU A   6      -3.034  10.824  -3.294  1.00  0.00           C  
ATOM     60  N   THR A   7      -1.517   6.764  -0.325  1.00  0.00           N  
ATOM     61  CA  THR A   7      -2.340   5.645   0.123  1.00  0.00           C  
ATOM     62  C   THR A   7      -3.120   5.894   1.407  1.00  0.00           C  
ATOM     63  O   THR A   7      -2.707   6.688   2.254  1.00  0.00           O  
ATOM     64  CB  THR A   7      -1.473   4.377   0.304  1.00  0.00           C  
ATOM     65  OG1 THR A   7      -2.313   3.246   0.554  1.00  0.00           O  
ATOM     66  CG2 THR A   7      -0.498   4.551   1.464  1.00  0.00           C  
ATOM     67  N   ASP A   8      -4.252   5.187   1.526  1.00  0.00           N  
ATOM     68  CA  ASP A   8      -5.093   5.211   2.714  1.00  0.00           C  
ATOM     69  C   ASP A   8      -5.404   6.610   3.247  1.00  0.00           C  
ATOM     70  O   ASP A   8      -4.993   6.983   4.344  1.00  0.00           O  
ATOM     71  CB  ASP A   8      -4.452   4.352   3.798  1.00  0.00           C  
ATOM     72  CG  ASP A   8      -4.315   2.908   3.365  1.00  0.00           C  
ATOM     73  OD1 ASP A   8      -3.292   2.565   2.726  1.00  0.00           O  
ATOM     74  OD2 ASP A   8      -5.242   2.115   3.636  1.00  0.00           O  
ATOM     75  N   ILE A   9      -6.149   7.360   2.450  1.00  0.00           N  
ATOM     76  CA  ILE A   9      -6.536   8.709   2.834  1.00  0.00           C  
ATOM     77  C   ILE A   9      -7.664   8.689   3.860  1.00  0.00           C  
ATOM     78  O   ILE A   9      -7.598   9.386   4.872  1.00  0.00           O  
ATOM     79  CB  ILE A   9      -6.982   9.514   1.597  1.00  0.00           C  
ATOM     80  CG1 ILE A   9      -5.826   9.621   0.589  1.00  0.00           C  
ATOM     81  CG2 ILE A   9      -7.444  10.907   2.025  1.00  0.00           C  
ATOM     82  CD1 ILE A   9      -6.213  10.275  -0.717  1.00  0.00           C  
ATOM     83  N   HIS A  10      -8.700   7.879   3.605  1.00  0.00           N  
ATOM     84  CA  HIS A  10      -9.872   7.790   4.479  1.00  0.00           C  
ATOM     85  C   HIS A  10     -10.391   9.185   4.844  1.00  0.00           C  
ATOM     86  O   HIS A  10     -10.444   9.558   6.016  1.00  0.00           O  
ATOM     87  CB  HIS A  10      -9.529   7.012   5.747  1.00  0.00           C  
ATOM     88  CG  HIS A  10      -9.233   5.563   5.510  1.00  0.00           C  
ATOM     89  ND1 HIS A  10     -10.219   4.631   5.289  1.00  0.00           N  
ATOM     90  CD2 HIS A  10      -8.061   4.893   5.463  1.00  0.00           C  
ATOM     91  CE1 HIS A  10      -9.667   3.432   5.114  1.00  0.00           C  
ATOM     92  NE2 HIS A  10      -8.356   3.571   5.214  1.00  0.00           N  
ATOM     93  N   LEU A  11     -10.760   9.931   3.830  1.00  0.00           N  
ATOM     94  CA  LEU A  11     -11.262  11.283   4.009  1.00  0.00           C  
ATOM     95  C   LEU A  11     -12.649  11.328   4.640  1.00  0.00           C  
ATOM     96  O   LEU A  11     -13.587  10.705   4.147  1.00  0.00           O  
ATOM     97  CB  LEU A  11     -11.307  12.004   2.659  1.00  0.00           C  
ATOM     98  CG  LEU A  11     -11.890  13.422   2.659  1.00  0.00           C  
ATOM     99  CD1 LEU A  11     -11.033  14.337   3.516  1.00  0.00           C  
ATOM    100  CD2 LEU A  11     -11.986  13.940   1.234  1.00  0.00           C  
ATOM    101  N   ASP A  12     -12.766  12.070   5.733  1.00  0.00           N  
ATOM    102  CA  ASP A  12     -14.052  12.248   6.390  1.00  0.00           C  
ATOM    103  C   ASP A  12     -14.538  13.671   6.116  1.00  0.00           C  
ATOM    104  O   ASP A  12     -14.049  14.628   6.711  1.00  0.00           O  
ATOM    105  CB  ASP A  12     -13.929  12.028   7.901  1.00  0.00           C  
ATOM    106  CG  ASP A  12     -15.271  12.155   8.615  1.00  0.00           C  
ATOM    107  OD1 ASP A  12     -16.292  12.362   7.930  1.00  0.00           O  
ATOM    108  OD2 ASP A  12     -15.295  12.026   9.848  1.00  0.00           O  
ATOM    109  N   PRO A  13     -15.511  13.817   5.227  1.00  0.00           N  
ATOM    110  CA  PRO A  13     -16.024  15.144   4.893  1.00  0.00           C  
ATOM    111  C   PRO A  13     -16.784  15.806   6.041  1.00  0.00           C  
ATOM    112  O   PRO A  13     -17.027  17.006   6.011  1.00  0.00           O  
ATOM    113  CB  PRO A  13     -16.935  14.871   3.691  1.00  0.00           C  
ATOM    114  CG  PRO A  13     -17.438  13.499   3.950  1.00  0.00           C  
ATOM    115  CD  PRO A  13     -16.211  12.765   4.467  1.00  0.00           C  
ATOM    116  N   MET A  14     -17.144  15.014   7.049  1.00  0.00           N  
ATOM    117  CA  MET A  14     -17.892  15.535   8.190  1.00  0.00           C  
ATOM    118  C   MET A  14     -17.003  16.004   9.339  1.00  0.00           C  
ATOM    119  O   MET A  14     -17.499  16.494  10.353  1.00  0.00           O  
ATOM    120  CB  MET A  14     -18.874  14.473   8.695  1.00  0.00           C  
ATOM    121  CG  MET A  14     -19.962  14.121   7.695  1.00  0.00           C  
ATOM    122  SD  MET A  14     -21.118  12.892   8.331  1.00  0.00           S  
ATOM    123  CE  MET A  14     -21.893  13.806   9.663  1.00  0.00           C  
ATOM    124  N   TYR A  15     -15.689  15.862   9.169  1.00  0.00           N  
ATOM    125  CA  TYR A  15     -14.756  16.279  10.213  1.00  0.00           C  
ATOM    126  C   TYR A  15     -15.009  17.749  10.558  1.00  0.00           C  
ATOM    127  O   TYR A  15     -15.078  18.607   9.677  1.00  0.00           O  
ATOM    128  CB  TYR A  15     -13.313  16.093   9.756  1.00  0.00           C  
ATOM    129  CG  TYR A  15     -12.282  16.430  10.818  1.00  0.00           C  
ATOM    130  CD1 TYR A  15     -11.947  17.754  11.105  1.00  0.00           C  
ATOM    131  CD2 TYR A  15     -11.645  15.422  11.538  1.00  0.00           C  
ATOM    132  CE1 TYR A  15     -11.023  18.060  12.093  1.00  0.00           C  
ATOM    133  CE2 TYR A  15     -10.712  15.721  12.520  1.00  0.00           C  
ATOM    134  CZ  TYR A  15     -10.405  17.039  12.801  1.00  0.00           C  
ATOM    135  OH  TYR A  15      -9.479  17.342  13.768  1.00  0.00           O  
ATOM    136  N   THR A  16     -15.126  18.019  11.851  1.00  0.00           N  
ATOM    137  CA  THR A  16     -15.394  19.369  12.315  1.00  0.00           C  
ATOM    138  C   THR A  16     -14.343  19.832  13.323  1.00  0.00           C  
ATOM    139  O   THR A  16     -14.127  19.190  14.348  1.00  0.00           O  
ATOM    140  CB  THR A  16     -16.783  19.459  12.970  1.00  0.00           C  
ATOM    141  OG1 THR A  16     -17.785  19.045  12.040  1.00  0.00           O  
ATOM    142  CG2 THR A  16     -17.078  20.878  13.430  1.00  0.00           C  
ATOM    143  N   VAL A  17     -13.685  20.938  13.026  1.00  0.00           N  
ATOM    144  CA  VAL A  17     -12.673  21.490  13.916  1.00  0.00           C  
ATOM    145  C   VAL A  17     -13.319  21.906  15.240  1.00  0.00           C  
ATOM    146  O   VAL A  17     -14.378  22.523  15.253  1.00  0.00           O  
ATOM    147  CB  VAL A  17     -11.994  22.722  13.283  1.00  0.00           C  
ATOM    148  CG1 VAL A  17     -10.957  23.309  14.239  1.00  0.00           C  
ATOM    149  CG2 VAL A  17     -11.332  22.329  11.967  1.00  0.00           C  
ATOM    150  N   GLY A  18     -12.667  21.545  16.340  1.00  0.00           N  
ATOM    151  CA  GLY A  18     -13.193  21.888  17.645  1.00  0.00           C  
ATOM    152  C   GLY A  18     -14.209  20.908  18.198  1.00  0.00           C  
ATOM    153  O   GLY A  18     -14.784  21.130  19.263  1.00  0.00           O  
ATOM    154  N   SER A  19     -14.434  19.811  17.473  1.00  0.00           N  
ATOM    155  CA  SER A  19     -15.371  18.792  17.920  1.00  0.00           C  
ATOM    156  C   SER A  19     -14.692  17.828  18.892  1.00  0.00           C  
ATOM    157  O   SER A  19     -13.502  17.964  19.190  1.00  0.00           O  
ATOM    158  CB  SER A  19     -15.921  18.015  16.722  1.00  0.00           C  
ATOM    159  OG  SER A  19     -14.883  17.345  16.033  1.00  0.00           O  
ATOM    160  N   ASP A  20     -15.458  16.854  19.386  1.00  0.00           N  
ATOM    161  CA  ASP A  20     -14.960  15.876  20.339  1.00  0.00           C  
ATOM    162  C   ASP A  20     -14.335  14.671  19.630  1.00  0.00           C  
ATOM    163  O   ASP A  20     -15.024  13.952  18.909  1.00  0.00           O  
ATOM    164  CB  ASP A  20     -16.120  15.412  21.232  1.00  0.00           C  
ATOM    165  CG  ASP A  20     -15.660  14.559  22.401  1.00  0.00           C  
ATOM    166  OD1 ASP A  20     -14.497  14.109  22.416  1.00  0.00           O  
ATOM    167  OD2 ASP A  20     -16.473  14.340  23.322  1.00  0.00           O  
ATOM    168  N   PRO A  21     -13.038  14.436  19.831  1.00  0.00           N  
ATOM    169  CA  PRO A  21     -12.358  13.301  19.207  1.00  0.00           C  
ATOM    170  C   PRO A  21     -12.990  11.961  19.579  1.00  0.00           C  
ATOM    171  O   PRO A  21     -12.928  11.004  18.810  1.00  0.00           O  
ATOM    172  CB  PRO A  21     -10.928  13.415  19.739  1.00  0.00           C  
ATOM    173  CG  PRO A  21     -10.755  14.891  19.927  1.00  0.00           C  
ATOM    174  CD  PRO A  21     -12.072  15.307  20.529  1.00  0.00           C  
ATOM    175  N   LEU A  22     -13.591  11.893  20.767  1.00  0.00           N  
ATOM    176  CA  LEU A  22     -14.243  10.668  21.220  1.00  0.00           C  
ATOM    177  C   LEU A  22     -15.572  10.452  20.501  1.00  0.00           C  
ATOM    178  O   LEU A  22     -16.183   9.389  20.622  1.00  0.00           O  
ATOM    179  CB  LEU A  22     -14.461  10.703  22.738  1.00  0.00           C  
ATOM    180  CG  LEU A  22     -13.187  10.733  23.588  1.00  0.00           C  
ATOM    181  CD1 LEU A  22     -13.549  10.794  25.070  1.00  0.00           C  
ATOM    182  CD2 LEU A  22     -12.336   9.501  23.299  1.00  0.00           C  
ATOM    183  N   LYS A  23     -16.006  11.451  19.749  1.00  0.00           N  
ATOM    184  CA  LYS A  23     -17.231  11.359  18.964  1.00  0.00           C  
ATOM    185  C   LYS A  23     -16.899  11.446  17.480  1.00  0.00           C  
ATOM    186  O   LYS A  23     -17.612  12.084  16.699  1.00  0.00           O  
ATOM    187  CB  LYS A  23     -18.214  12.459  19.375  1.00  0.00           C  
ATOM    188  CG  LYS A  23     -18.726  12.305  20.794  1.00  0.00           C  
ATOM    189  CD  LYS A  23     -19.810  13.318  21.126  1.00  0.00           C  
ATOM    190  CE  LYS A  23     -20.345  13.099  22.528  1.00  0.00           C  
ATOM    191  NZ  LYS A  23     -21.437  14.047  22.877  1.00  0.00           N  
ATOM    192  N   LEU A  24     -15.783  10.798  17.102  1.00  0.00           N  
ATOM    193  CA  LEU A  24     -15.335  10.727  15.718  1.00  0.00           C  
ATOM    194  C   LEU A  24     -14.998  12.081  15.084  1.00  0.00           C  
ATOM    195  O   LEU A  24     -14.975  12.219  13.866  1.00  0.00           O  
ATOM    196  CB  LEU A  24     -16.374  10.002  14.855  1.00  0.00           C  
ATOM    197  CG  LEU A  24     -16.829   8.630  15.369  1.00  0.00           C  
ATOM    198  CD1 LEU A  24     -17.877   8.051  14.438  1.00  0.00           C  
ATOM    199  CD2 LEU A  24     -15.633   7.693  15.480  1.00  0.00           C  
ATOM    200  N   CYS A  25     -14.736  13.072  15.927  1.00  0.00           N  
ATOM    201  CA  CYS A  25     -14.413  14.411  15.445  1.00  0.00           C  
ATOM    202  C   CYS A  25     -15.523  14.979  14.555  1.00  0.00           C  
ATOM    203  O   CYS A  25     -15.254  15.729  13.608  1.00  0.00           O  
ATOM    204  CB  CYS A  25     -13.086  14.392  14.669  1.00  0.00           C  
ATOM    205  SG  CYS A  25     -11.642  13.930  15.645  1.00  0.00           S  
ATOM    206  N   ARG A  26     -16.755  14.601  14.869  1.00  0.00           N  
ATOM    207  CA  ARG A  26     -17.900  15.065  14.088  1.00  0.00           C  
ATOM    208  C   ARG A  26     -18.895  15.864  14.915  1.00  0.00           C  
ATOM    209  O   ARG A  26     -19.489  16.821  14.426  1.00  0.00           O  
ATOM    210  CB  ARG A  26     -18.626  13.867  13.461  1.00  0.00           C  
ATOM    211  CG  ARG A  26     -17.847  13.157  12.380  1.00  0.00           C  
ATOM    212  CD  ARG A  26     -18.671  12.023  11.787  1.00  0.00           C  
ATOM    213  NE  ARG A  26     -18.098  11.514  10.552  1.00  0.00           N  
ATOM    214  CZ  ARG A  26     -18.659  10.596   9.775  1.00  0.00           C  
ATOM    215  NH1 ARG A  26     -19.828  10.064  10.116  1.00  0.00           N  
ATOM    216  NH2 ARG A  26     -18.068  10.205   8.665  1.00  0.00           N  
ATOM    217  N   GLU A  27     -19.073  15.457  16.177  1.00  0.00           N  
ATOM    218  CA  GLU A  27     -20.042  16.109  17.042  1.00  0.00           C  
ATOM    219  C   GLU A  27     -19.432  16.545  18.364  1.00  0.00           C  
ATOM    220  O   GLU A  27     -18.259  16.282  18.641  1.00  0.00           O  
ATOM    221  CB  GLU A  27     -21.211  15.154  17.318  1.00  0.00           C  
ATOM    222  CG  GLU A  27     -21.837  14.549  16.073  1.00  0.00           C  
ATOM    223  CD  GLU A  27     -22.943  13.559  16.407  1.00  0.00           C  
ATOM    224  OE1 GLU A  27     -22.882  12.942  17.486  1.00  0.00           O  
ATOM    225  OE2 GLU A  27     -23.866  13.407  15.576  1.00  0.00           O  
ATOM    226  N   GLY A  28     -20.242  17.214  19.179  1.00  0.00           N  
ATOM    227  CA  GLY A  28     -19.790  17.656  20.481  1.00  0.00           C  
ATOM    228  C   GLY A  28     -18.772  18.778  20.428  1.00  0.00           C  
ATOM    229  O   GLY A  28     -18.524  19.370  19.372  1.00  0.00           O  
ATOM    230  N   LYS A  29     -18.177  19.054  21.584  1.00  0.00           N  
ATOM    231  CA  LYS A  29     -17.173  20.102  21.686  1.00  0.00           C  
ATOM    232  C   LYS A  29     -15.907  19.536  22.301  1.00  0.00           C  
ATOM    233  O   LYS A  29     -15.956  18.834  23.313  1.00  0.00           O  
ATOM    234  CB  LYS A  29     -17.711  21.249  22.542  1.00  0.00           C  
ATOM    235  CG  LYS A  29     -16.792  22.440  22.639  1.00  0.00           C  
ATOM    236  CD  LYS A  29     -17.412  23.555  23.465  1.00  0.00           C  
ATOM    237  CE  LYS A  29     -16.493  24.758  23.555  1.00  0.00           C  
ATOM    238  NZ  LYS A  29     -17.097  25.858  24.352  1.00  0.00           N  
ATOM    239  N   GLY A  30     -14.775  19.820  21.678  1.00  0.00           N  
ATOM    240  CA  GLY A  30     -13.512  19.306  22.166  1.00  0.00           C  
ATOM    241  C   GLY A  30     -12.324  20.000  21.532  1.00  0.00           C  
ATOM    242  O   GLY A  30     -12.402  21.175  21.175  1.00  0.00           O  
ATOM    243  N   ASN A  31     -11.230  19.263  21.390  1.00  0.00           N  
ATOM    244  CA  ASN A  31     -10.008  19.834  20.837  1.00  0.00           C  
ATOM    245  C   ASN A  31      -9.559  19.208  19.518  1.00  0.00           C  
ATOM    246  O   ASN A  31      -8.364  19.088  19.264  1.00  0.00           O  
ATOM    247  CB  ASN A  31      -8.889  19.738  21.872  1.00  0.00           C  
ATOM    248  CG  ASN A  31      -8.737  18.349  22.436  1.00  0.00           C  
ATOM    249  OD1 ASN A  31      -9.118  17.364  21.812  1.00  0.00           O  
ATOM    250  ND2 ASN A  31      -8.173  18.246  23.642  1.00  0.00           N  
ATOM    251  N   ALA A  32     -10.503  18.800  18.679  1.00  0.00           N  
ATOM    252  CA  ALA A  32     -10.170  18.245  17.372  1.00  0.00           C  
ATOM    253  C   ALA A  32      -9.431  19.342  16.602  1.00  0.00           C  
ATOM    254  O   ALA A  32      -9.953  20.440  16.408  1.00  0.00           O  
ATOM    255  CB  ALA A  32     -11.441  17.831  16.636  1.00  0.00           C  
ATOM    256  N   GLY A  33      -8.204  19.048  16.185  1.00  0.00           N  
ATOM    257  CA  GLY A  33      -7.368  20.018  15.505  1.00  0.00           C  
ATOM    258  C   GLY A  33      -7.795  20.432  14.108  1.00  0.00           C  
ATOM    259  O   GLY A  33      -8.602  19.762  13.463  1.00  0.00           O  
ATOM    260  N   LYS A  34      -7.229  21.529  13.647  1.00  0.00           N  
ATOM    261  CA  LYS A  34      -7.531  22.054  12.322  1.00  0.00           C  
ATOM    262  C   LYS A  34      -7.168  21.083  11.205  1.00  0.00           C  
ATOM    263  O   LYS A  34      -7.907  20.949  10.227  1.00  0.00           O  
ATOM    264  CB  LYS A  34      -6.783  23.374  12.091  1.00  0.00           C  
ATOM    265  CG  LYS A  34      -6.981  23.973  10.708  1.00  0.00           C  
ATOM    266  CD  LYS A  34      -6.222  25.274  10.543  1.00  0.00           C  
ATOM    267  CE  LYS A  34      -6.416  25.850   9.151  1.00  0.00           C  
ATOM    268  NZ  LYS A  34      -5.671  27.125   8.968  1.00  0.00           N  
ATOM    269  N   TYR A  35      -6.033  20.391  11.366  1.00  0.00           N  
ATOM    270  CA  TYR A  35      -5.562  19.466  10.345  1.00  0.00           C  
ATOM    271  C   TYR A  35      -5.812  17.993  10.659  1.00  0.00           C  
ATOM    272  O   TYR A  35      -5.346  17.112   9.931  1.00  0.00           O  
ATOM    273  CB  TYR A  35      -4.078  19.697  10.088  1.00  0.00           C  
ATOM    274  CG  TYR A  35      -3.774  21.074   9.534  1.00  0.00           C  
ATOM    275  CD1 TYR A  35      -4.050  21.375   8.208  1.00  0.00           C  
ATOM    276  CD2 TYR A  35      -3.230  22.057  10.345  1.00  0.00           C  
ATOM    277  CE1 TYR A  35      -3.791  22.643   7.690  1.00  0.00           C  
ATOM    278  CE2 TYR A  35      -2.965  23.330   9.838  1.00  0.00           C  
ATOM    279  CZ  TYR A  35      -3.249  23.618   8.511  1.00  0.00           C  
ATOM    280  OH  TYR A  35      -2.997  24.861   8.007  1.00  0.00           O  
ATOM    281  N   GLY A  36      -6.541  17.727  11.731  1.00  0.00           N  
ATOM    282  CA  GLY A  36      -6.851  16.357  12.074  1.00  0.00           C  
ATOM    283  C   GLY A  36      -6.629  15.991  13.527  1.00  0.00           C  
ATOM    284  O   GLY A  36      -6.255  16.838  14.347  1.00  0.00           O  
ATOM    285  N   ASP A  37      -6.856  14.715  13.834  1.00  0.00           N  
ATOM    286  CA  ASP A  37      -6.700  14.194  15.182  1.00  0.00           C  
ATOM    287  C   ASP A  37      -6.316  12.724  15.048  1.00  0.00           C  
ATOM    288  O   ASP A  37      -6.850  12.023  14.193  1.00  0.00           O  
ATOM    289  CB  ASP A  37      -8.004  14.339  15.967  1.00  0.00           C  
ATOM    290  CG  ASP A  37      -7.836  14.033  17.439  1.00  0.00           C  
ATOM    291  OD1 ASP A  37      -7.690  12.842  17.790  1.00  0.00           O  
ATOM    292  OD2 ASP A  37      -7.832  14.982  18.246  1.00  0.00           O  
ATOM    293  N   TYR A  38      -5.406  12.266  15.896  1.00  0.00           N  
ATOM    294  CA  TYR A  38      -4.944  10.884  15.818  1.00  0.00           C  
ATOM    295  C   TYR A  38      -6.004   9.830  16.150  1.00  0.00           C  
ATOM    296  O   TYR A  38      -5.746   8.631  16.028  1.00  0.00           O  
ATOM    297  CB  TYR A  38      -3.714  10.696  16.717  1.00  0.00           C  
ATOM    298  CG  TYR A  38      -2.483  11.406  16.198  1.00  0.00           C  
ATOM    299  CD1 TYR A  38      -1.965  11.100  14.941  1.00  0.00           C  
ATOM    300  CD2 TYR A  38      -1.837  12.378  16.948  1.00  0.00           C  
ATOM    301  CE1 TYR A  38      -0.839  11.754  14.446  1.00  0.00           C  
ATOM    302  CE2 TYR A  38      -0.709  13.037  16.468  1.00  0.00           C  
ATOM    303  CZ  TYR A  38      -0.212  12.718  15.221  1.00  0.00           C  
ATOM    304  OH  TYR A  38       0.898  13.353  14.731  1.00  0.00           O  
ATOM    305  N   SER A  39      -7.172  10.267  16.563  1.00  0.00           N  
ATOM    306  CA  SER A  39      -8.267   9.357  16.868  1.00  0.00           C  
ATOM    307  C   SER A  39      -9.354   9.396  15.792  1.00  0.00           C  
ATOM    308  O   SER A  39     -10.383   8.733  15.916  1.00  0.00           O  
ATOM    309  CB  SER A  39      -8.894   9.705  18.226  1.00  0.00           C  
ATOM    310  OG  SER A  39      -7.963   9.537  19.275  1.00  0.00           O  
ATOM    311  N   CYS A  40      -9.116  10.160  14.737  1.00  0.00           N  
ATOM    312  CA  CYS A  40     -10.103  10.324  13.678  1.00  0.00           C  
ATOM    313  C   CYS A  40      -9.518  10.190  12.279  1.00  0.00           C  
ATOM    314  O   CYS A  40      -8.300  10.184  12.098  1.00  0.00           O  
ATOM    315  CB  CYS A  40     -10.765  11.698  13.816  1.00  0.00           C  
ATOM    316  SG  CYS A  40     -11.546  12.019  15.416  1.00  0.00           S  
ATOM    317  N   ASP A  41     -10.397  10.074  11.281  1.00  0.00           N  
ATOM    318  CA  ASP A  41      -9.958   9.994   9.893  1.00  0.00           C  
ATOM    319  C   ASP A  41      -9.539  11.385   9.414  1.00  0.00           C  
ATOM    320  O   ASP A  41      -9.864  12.393  10.038  1.00  0.00           O  
ATOM    321  CB  ASP A  41     -11.067   9.438   9.000  1.00  0.00           C  
ATOM    322  CG  ASP A  41     -11.118   7.917   9.006  1.00  0.00           C  
ATOM    323  OD1 ASP A  41     -10.049   7.285   9.141  1.00  0.00           O  
ATOM    324  OD2 ASP A  41     -12.219   7.359   8.853  1.00  0.00           O  
ATOM    325  N   ALA A  42      -8.818  11.422   8.301  1.00  0.00           N  
ATOM    326  CA  ALA A  42      -8.293  12.668   7.751  1.00  0.00           C  
ATOM    327  C   ALA A  42      -9.362  13.665   7.311  1.00  0.00           C  
ATOM    328  O   ALA A  42     -10.464  13.282   6.921  1.00  0.00           O  
ATOM    329  CB  ALA A  42      -7.359  12.359   6.588  1.00  0.00           C  
ATOM    330  N   ASN A  43      -9.017  14.949   7.379  1.00  0.00           N  
ATOM    331  CA  ASN A  43      -9.939  15.995   6.959  1.00  0.00           C  
ATOM    332  C   ASN A  43      -9.449  16.700   5.691  1.00  0.00           C  
ATOM    333  O   ASN A  43      -8.329  16.488   5.240  1.00  0.00           O  
ATOM    334  CB  ASN A  43     -10.169  17.018   8.086  1.00  0.00           C  
ATOM    335  CG  ASN A  43      -8.952  17.885   8.356  1.00  0.00           C  
ATOM    336  OD1 ASN A  43      -7.860  17.641   7.861  1.00  0.00           O  
ATOM    337  ND2 ASN A  43      -9.150  18.922   9.161  1.00  0.00           N  
ATOM    338  N   MET A  44     -10.314  17.519   5.118  1.00  0.00           N  
ATOM    339  CA  MET A  44     -10.000  18.196   3.870  1.00  0.00           C  
ATOM    340  C   MET A  44      -8.876  19.220   3.982  1.00  0.00           C  
ATOM    341  O   MET A  44      -8.099  19.399   3.039  1.00  0.00           O  
ATOM    342  CB  MET A  44     -11.259  18.872   3.315  1.00  0.00           C  
ATOM    343  CG  MET A  44     -11.160  19.270   1.851  1.00  0.00           C  
ATOM    344  SD  MET A  44     -10.898  17.832   0.781  1.00  0.00           S  
ATOM    345  CE  MET A  44     -10.305  18.621  -0.715  1.00  0.00           C  
ATOM    346  N   ALA A  45      -8.771  19.886   5.113  1.00  0.00           N  
ATOM    347  CA  ALA A  45      -7.717  20.878   5.313  1.00  0.00           C  
ATOM    348  C   ALA A  45      -6.344  20.226   5.165  1.00  0.00           C  
ATOM    349  O   ALA A  45      -5.430  20.787   4.560  1.00  0.00           O  
ATOM    350  CB  ALA A  45      -7.854  21.525   6.691  1.00  0.00           C  
ATOM    351  N   LEU A  46      -6.204  19.026   5.728  1.00  0.00           N  
ATOM    352  CA  LEU A  46      -4.951  18.291   5.636  1.00  0.00           C  
ATOM    353  C   LEU A  46      -4.647  17.929   4.182  1.00  0.00           C  
ATOM    354  O   LEU A  46      -3.520  18.098   3.714  1.00  0.00           O  
ATOM    355  CB  LEU A  46      -5.021  17.014   6.483  1.00  0.00           C  
ATOM    356  CG  LEU A  46      -3.784  16.102   6.406  1.00  0.00           C  
ATOM    357  CD1 LEU A  46      -2.596  16.776   7.072  1.00  0.00           C  
ATOM    358  CD2 LEU A  46      -4.093  14.771   7.072  1.00  0.00           C  
ATOM    359  N   LEU A  47      -5.656  17.441   3.474  1.00  0.00           N  
ATOM    360  CA  LEU A  47      -5.477  17.058   2.076  1.00  0.00           C  
ATOM    361  C   LEU A  47      -5.097  18.245   1.200  1.00  0.00           C  
ATOM    362  O   LEU A  47      -4.262  18.113   0.309  1.00  0.00           O  
ATOM    363  CB  LEU A  47      -6.742  16.397   1.529  1.00  0.00           C  
ATOM    364  CG  LEU A  47      -6.985  14.950   1.950  1.00  0.00           C  
ATOM    365  CD1 LEU A  47      -8.249  14.430   1.282  1.00  0.00           C  
ATOM    366  CD2 LEU A  47      -5.794  14.085   1.562  1.00  0.00           C  
ATOM    367  N   ASP A  48      -5.705  19.389   1.456  1.00  0.00           N  
ATOM    368  CA  ASP A  48      -5.380  20.583   0.682  1.00  0.00           C  
ATOM    369  C   ASP A  48      -3.906  20.929   0.860  1.00  0.00           C  
ATOM    370  O   ASP A  48      -3.228  21.294  -0.096  1.00  0.00           O  
ATOM    371  CB  ASP A  48      -6.250  21.769   1.112  1.00  0.00           C  
ATOM    372  CG  ASP A  48      -7.688  21.641   0.648  1.00  0.00           C  
ATOM    373  OD1 ASP A  48      -7.943  20.948  -0.361  1.00  0.00           O  
ATOM    374  OD2 ASP A  48      -8.572  22.257   1.282  1.00  0.00           O  
ATOM    375  N   SER A  49      -3.408  20.799   2.085  1.00  0.00           N  
ATOM    376  CA  SER A  49      -2.010  21.102   2.363  1.00  0.00           C  
ATOM    377  C   SER A  49      -1.102  20.065   1.701  1.00  0.00           C  
ATOM    378  O   SER A  49       0.002  20.383   1.256  1.00  0.00           O  
ATOM    379  CB  SER A  49      -1.749  21.140   3.878  1.00  0.00           C  
ATOM    380  OG  SER A  49      -1.800  19.847   4.446  1.00  0.00           O  
ATOM    381  N   LEU A  50      -1.567  18.818   1.632  1.00  0.00           N  
ATOM    382  CA  LEU A  50      -0.788  17.746   1.011  1.00  0.00           C  
ATOM    383  C   LEU A  50      -0.662  17.962  -0.489  1.00  0.00           C  
ATOM    384  O   LEU A  50       0.409  17.788  -1.060  1.00  0.00           O  
ATOM    385  CB  LEU A  50      -1.429  16.386   1.293  1.00  0.00           C  
ATOM    386  CG  LEU A  50      -0.759  15.177   0.626  1.00  0.00           C  
ATOM    387  CD1 LEU A  50       0.706  15.093   1.040  1.00  0.00           C  
ATOM    388  CD2 LEU A  50      -1.499  13.904   1.013  1.00  0.00           C  
ATOM    389  N   VAL A  51      -1.759  18.329  -1.128  1.00  0.00           N  
ATOM    390  CA  VAL A  51      -1.751  18.578  -2.564  1.00  0.00           C  
ATOM    391  C   VAL A  51      -0.740  19.676  -2.897  1.00  0.00           C  
ATOM    392  O   VAL A  51       0.054  19.540  -3.828  1.00  0.00           O  
ATOM    393  CB  VAL A  51      -3.150  18.998  -3.069  1.00  0.00           C  
ATOM    394  CG1 VAL A  51      -3.080  19.447  -4.523  1.00  0.00           C  
ATOM    395  CG2 VAL A  51      -4.118  17.833  -2.934  1.00  0.00           C  
ATOM    396  N   LYS A  52      -0.767  20.747  -2.127  1.00  0.00           N  
ATOM    397  CA  LYS A  52       0.163  21.855  -2.351  1.00  0.00           C  
ATOM    398  C   LYS A  52       1.604  21.412  -2.141  1.00  0.00           C  
ATOM    399  O   LYS A  52       2.490  21.784  -2.901  1.00  0.00           O  
ATOM    400  CB  LYS A  52      -0.169  23.023  -1.410  1.00  0.00           C  
ATOM    401  CG  LYS A  52      -1.498  23.698  -1.698  1.00  0.00           C  
ATOM    402  CD  LYS A  52      -1.752  24.858  -0.749  1.00  0.00           C  
ATOM    403  CE  LYS A  52      -3.082  25.528  -1.046  1.00  0.00           C  
ATOM    404  NZ  LYS A  52      -3.357  26.661  -0.108  1.00  0.00           N  
ATOM    405  N   PHE A  53       1.842  20.603  -1.102  1.00  0.00           N  
ATOM    406  CA  PHE A  53       3.182  20.113  -0.800  1.00  0.00           C  
ATOM    407  C   PHE A  53       3.729  19.240  -1.925  1.00  0.00           C  
ATOM    408  O   PHE A  53       4.866  19.413  -2.359  1.00  0.00           O  
ATOM    409  CB  PHE A  53       3.179  19.319   0.512  1.00  0.00           C  
ATOM    410  CG  PHE A  53       4.536  18.763   0.881  1.00  0.00           C  
ATOM    411  CD1 PHE A  53       5.517  19.593   1.407  1.00  0.00           C  
ATOM    412  CD2 PHE A  53       4.829  17.417   0.682  1.00  0.00           C  
ATOM    413  CE1 PHE A  53       6.769  19.097   1.721  1.00  0.00           C  
ATOM    414  CE2 PHE A  53       6.080  16.915   0.993  1.00  0.00           C  
ATOM    415  CZ  PHE A  53       7.054  17.745   1.516  1.00  0.00           C  
ATOM    416  N   ILE A  54       2.917  18.295  -2.384  1.00  0.00           N  
ATOM    417  CA  ILE A  54       3.341  17.395  -3.449  1.00  0.00           C  
ATOM    418  C   ILE A  54       3.676  18.156  -4.729  1.00  0.00           C  
ATOM    419  O   ILE A  54       4.725  17.938  -5.330  1.00  0.00           O  
ATOM    420  CB  ILE A  54       2.247  16.338  -3.748  1.00  0.00           C  
ATOM    421  CG1 ILE A  54       2.114  15.382  -2.566  1.00  0.00           C  
ATOM    422  CG2 ILE A  54       2.591  15.560  -5.023  1.00  0.00           C  
ATOM    423  CD1 ILE A  54       0.994  14.362  -2.710  1.00  0.00           C  
ATOM    424  N   LYS A  55       2.786  19.051  -5.141  1.00  0.00           N  
ATOM    425  CA  LYS A  55       2.992  19.811  -6.369  1.00  0.00           C  
ATOM    426  C   LYS A  55       4.225  20.706  -6.287  1.00  0.00           C  
ATOM    427  O   LYS A  55       4.945  20.875  -7.267  1.00  0.00           O  
ATOM    428  CB  LYS A  55       1.748  20.631  -6.694  1.00  0.00           C  
ATOM    429  CG  LYS A  55       0.511  19.766  -6.962  1.00  0.00           C  
ATOM    430  CD  LYS A  55      -0.730  20.587  -7.260  1.00  0.00           C  
ATOM    431  CE  LYS A  55      -0.674  21.226  -8.623  1.00  0.00           C  
ATOM    432  NZ  LYS A  55      -1.963  21.905  -8.966  1.00  0.00           N  
ATOM    433  N   ARG A  56       4.482  21.264  -5.110  1.00  0.00           N  
ATOM    434  CA  ARG A  56       5.637  22.141  -4.920  1.00  0.00           C  
ATOM    435  C   ARG A  56       6.945  21.357  -4.882  1.00  0.00           C  
ATOM    436  O   ARG A  56       8.011  21.893  -5.185  1.00  0.00           O  
ATOM    437  CB  ARG A  56       5.488  22.949  -3.631  1.00  0.00           C  
ATOM    438  CG  ARG A  56       6.563  24.022  -3.450  1.00  0.00           C  
ATOM    439  CD  ARG A  56       6.352  24.805  -2.168  1.00  0.00           C  
ATOM    440  NE  ARG A  56       7.284  25.921  -2.036  1.00  0.00           N  
ATOM    441  CZ  ARG A  56       8.580  25.798  -1.758  1.00  0.00           C  
ATOM    442  NH1 ARG A  56       9.106  24.602  -1.569  1.00  0.00           N  
ATOM    443  NH2 ARG A  56       9.348  26.863  -1.674  1.00  0.00           N  
ATOM    444  N   ASN A  57       6.860  20.073  -4.511  1.00  0.00           N  
ATOM    445  CA  ASN A  57       8.048  19.240  -4.403  1.00  0.00           C  
ATOM    446  C   ASN A  57       8.155  18.176  -5.491  1.00  0.00           C  
ATOM    447  O   ASN A  57       8.734  17.109  -5.278  1.00  0.00           O  
ATOM    448  CB  ASN A  57       8.097  18.598  -3.016  1.00  0.00           C  
ATOM    449  CG  ASN A  57       8.386  19.603  -1.928  1.00  0.00           C  
ATOM    450  OD1 ASN A  57       9.539  19.916  -1.637  1.00  0.00           O  
ATOM    451  ND2 ASN A  57       7.336  20.142  -1.332  1.00  0.00           N  
ATOM    452  N   THR A  58       7.604  18.473  -6.655  1.00  0.00           N  
ATOM    453  CA  THR A  58       7.662  17.557  -7.785  1.00  0.00           C  
ATOM    454  C   THR A  58       8.429  18.198  -8.938  1.00  0.00           C  
ATOM    455  O   THR A  58       8.053  19.265  -9.421  1.00  0.00           O  
ATOM    456  CB  THR A  58       6.251  17.187  -8.271  1.00  0.00           C  
ATOM    457  OG1 THR A  58       5.559  16.477  -7.247  1.00  0.00           O  
ATOM    458  CG2 THR A  58       6.328  16.312  -9.513  1.00  0.00           C  
ATOM    459  N   ASP A  59       9.501  17.530  -9.366  1.00  0.00           N  
ATOM    460  CA  ASP A  59      10.284  18.019 -10.493  1.00  0.00           C  
ATOM    461  C   ASP A  59       9.601  17.588 -11.793  1.00  0.00           C  
ATOM    462  O   ASP A  59       8.650  16.821 -11.785  1.00  0.00           O  
ATOM    463  CB  ASP A  59      11.705  17.464 -10.441  1.00  0.00           C  
ATOM    464  CG  ASP A  59      12.477  17.950  -9.227  1.00  0.00           C  
ATOM    465  OD1 ASP A  59      12.298  19.118  -8.827  1.00  0.00           O  
ATOM    466  OD2 ASP A  59      13.265  17.160  -8.675  1.00  0.00           O  
ATOM    467  N   VAL A  60      10.107  18.090 -12.916  1.00  0.00           N  
ATOM    468  CA  VAL A  60       9.534  17.775 -14.215  1.00  0.00           C  
ATOM    469  C   VAL A  60       9.510  16.268 -14.491  1.00  0.00           C  
ATOM    470  O   VAL A  60       8.607  15.768 -15.153  1.00  0.00           O  
ATOM    471  CB  VAL A  60      10.299  18.496 -15.347  1.00  0.00           C  
ATOM    472  CG1 VAL A  60      11.726  17.999 -15.429  1.00  0.00           C  
ATOM    473  CG2 VAL A  60       9.583  18.306 -16.675  1.00  0.00           C  
ATOM    474  N   ASN A  61      10.501  15.549 -13.951  1.00  0.00           N  
ATOM    475  CA  ASN A  61      10.575  14.102 -14.132  1.00  0.00           C  
ATOM    476  C   ASN A  61       9.985  13.329 -12.950  1.00  0.00           C  
ATOM    477  O   ASN A  61      10.260  12.146 -12.775  1.00  0.00           O  
ATOM    478  CB  ASN A  61      12.033  13.677 -14.350  1.00  0.00           C  
ATOM    479  CG  ASN A  61      12.893  13.912 -13.130  1.00  0.00           C  
ATOM    480  OD1 ASN A  61      12.564  14.711 -12.258  1.00  0.00           O  
ATOM    481  ND2 ASN A  61      14.023  13.225 -13.060  1.00  0.00           N  
ATOM    482  N   GLY A  62       9.180  14.019 -12.133  1.00  0.00           N  
ATOM    483  CA  GLY A  62       8.581  13.375 -10.974  1.00  0.00           C  
ATOM    484  C   GLY A  62       7.068  13.419 -10.948  1.00  0.00           C  
ATOM    485  O   GLY A  62       6.456  13.137  -9.921  1.00  0.00           O  
ATOM    486  N   LYS A  63       6.460  13.779 -12.073  1.00  0.00           N  
ATOM    487  CA  LYS A  63       5.006  13.845 -12.163  1.00  0.00           C  
ATOM    488  C   LYS A  63       4.409  12.452 -12.387  1.00  0.00           C  
ATOM    489  O   LYS A  63       3.778  12.183 -13.413  1.00  0.00           O  
ATOM    490  CB  LYS A  63       4.586  14.802 -13.278  1.00  0.00           C  
ATOM    491  CG  LYS A  63       4.993  16.238 -13.015  1.00  0.00           C  
ATOM    492  CD  LYS A  63       4.491  17.179 -14.098  1.00  0.00           C  
ATOM    493  CE  LYS A  63       4.886  18.609 -13.789  1.00  0.00           C  
ATOM    494  NZ  LYS A  63       4.387  19.559 -14.829  1.00  0.00           N  
ATOM    495  N   VAL A  64       4.641  11.580 -11.403  1.00  0.00           N  
ATOM    496  CA  VAL A  64       4.160  10.209 -11.446  1.00  0.00           C  
ATOM    497  C   VAL A  64       3.630   9.866 -10.062  1.00  0.00           C  
ATOM    498  O   VAL A  64       4.216  10.239  -9.047  1.00  0.00           O  
ATOM    499  CB  VAL A  64       5.297   9.226 -11.807  1.00  0.00           C  
ATOM    500  CG1 VAL A  64       4.745   7.820 -11.957  1.00  0.00           C  
ATOM    501  CG2 VAL A  64       5.982   9.662 -13.094  1.00  0.00           C  
ATOM    502  N   MET A  65       2.505   9.156 -10.017  1.00  0.00           N  
ATOM    503  CA  MET A  65       1.895   8.821  -8.733  1.00  0.00           C  
ATOM    504  C   MET A  65       1.076   7.546  -8.771  1.00  0.00           C  
ATOM    505  O   MET A  65       0.288   7.333  -9.681  1.00  0.00           O  
ATOM    506  CB  MET A  65       1.007   9.973  -8.259  1.00  0.00           C  
ATOM    507  CG  MET A  65       0.218   9.689  -6.989  1.00  0.00           C  
ATOM    508  SD  MET A  65      -0.882  11.043  -6.539  1.00  0.00           S  
ATOM    509  CE  MET A  65       0.308  12.273  -6.017  1.00  0.00           C  
ATOM    510  N   VAL A  66       1.284   6.714  -7.752  1.00  0.00           N  
ATOM    511  CA  VAL A  66       0.464   5.522  -7.598  1.00  0.00           C  
ATOM    512  C   VAL A  66      -0.505   5.841  -6.462  1.00  0.00           C  
ATOM    513  O   VAL A  66      -0.102   6.211  -5.361  1.00  0.00           O  
ATOM    514  CB  VAL A  66       1.301   4.264  -7.257  1.00  0.00           C  
ATOM    515  CG1 VAL A  66       2.170   4.485  -6.036  1.00  0.00           C  
ATOM    516  CG2 VAL A  66       0.362   3.078  -7.022  1.00  0.00           C  
ATOM    517  N   TYR A  67      -1.798   5.722  -6.756  1.00  0.00           N  
ATOM    518  CA  TYR A  67      -2.835   5.978  -5.770  1.00  0.00           C  
ATOM    519  C   TYR A  67      -3.298   4.620  -5.259  1.00  0.00           C  
ATOM    520  O   TYR A  67      -3.985   3.877  -5.968  1.00  0.00           O  
ATOM    521  CB  TYR A  67      -3.986   6.753  -6.427  1.00  0.00           C  
ATOM    522  CG  TYR A  67      -5.228   6.847  -5.573  1.00  0.00           C  
ATOM    523  CD1 TYR A  67      -5.216   7.525  -4.361  1.00  0.00           C  
ATOM    524  CD2 TYR A  67      -6.403   6.237  -5.982  1.00  0.00           C  
ATOM    525  CE1 TYR A  67      -6.353   7.587  -3.566  1.00  0.00           C  
ATOM    526  CE2 TYR A  67      -7.542   6.293  -5.196  1.00  0.00           C  
ATOM    527  CZ  TYR A  67      -7.516   6.967  -3.990  1.00  0.00           C  
ATOM    528  OH  TYR A  67      -8.639   7.013  -3.209  1.00  0.00           O  
ATOM    529  N   ASN A  68      -2.911   4.281  -4.025  1.00  0.00           N  
ATOM    530  CA  ASN A  68      -3.145   2.964  -3.451  1.00  0.00           C  
ATOM    531  C   ASN A  68      -4.509   2.663  -2.819  1.00  0.00           C  
ATOM    532  O   ASN A  68      -4.667   1.641  -2.159  1.00  0.00           O  
ATOM    533  CB  ASN A  68      -2.039   2.630  -2.444  1.00  0.00           C  
ATOM    534  CG  ASN A  68      -0.850   1.951  -3.073  1.00  0.00           C  
ATOM    535  OD1 ASN A  68       0.149   2.596  -3.403  1.00  0.00           O  
ATOM    536  ND2 ASN A  68      -0.942   0.646  -3.251  1.00  0.00           N  
ATOM    537  N   GLY A  69      -5.486   3.531  -3.028  1.00  0.00           N  
ATOM    538  CA  GLY A  69      -6.831   3.244  -2.556  1.00  0.00           C  
ATOM    539  C   GLY A  69      -7.200   3.649  -1.139  1.00  0.00           C  
ATOM    540  O   GLY A  69      -6.429   4.307  -0.441  1.00  0.00           O  
ATOM    541  N   ASP A  70      -8.411   3.225  -0.724  1.00  0.00           N  
ATOM    542  CA  ASP A  70      -8.994   3.525   0.579  1.00  0.00           C  
ATOM    543  C   ASP A  70      -9.233   5.016   0.830  1.00  0.00           C  
ATOM    544  O   ASP A  70      -8.681   5.612   1.761  1.00  0.00           O  
ATOM    545  CB  ASP A  70      -8.158   2.909   1.706  1.00  0.00           C  
ATOM    546  CG  ASP A  70      -8.761   1.596   2.195  1.00  0.00           C  
ATOM    547  OD1 ASP A  70      -9.702   1.083   1.543  1.00  0.00           O  
ATOM    548  OD2 ASP A  70      -8.312   1.078   3.238  1.00  0.00           O  
ATOM    549  N   ILE A  71     -10.106   5.587   0.015  1.00  0.00           N  
ATOM    550  CA  ILE A  71     -10.505   6.972   0.173  1.00  0.00           C  
ATOM    551  C   ILE A  71     -11.665   7.076   1.160  1.00  0.00           C  
ATOM    552  O   ILE A  71     -11.823   8.078   1.854  1.00  0.00           O  
ATOM    553  CB  ILE A  71     -10.950   7.590  -1.178  1.00  0.00           C  
ATOM    554  CG1 ILE A  71     -11.379   9.046  -1.003  1.00  0.00           C  
ATOM    555  CG2 ILE A  71     -12.112   6.794  -1.780  1.00  0.00           C  
ATOM    556  CD1 ILE A  71     -10.244   9.977  -0.608  1.00  0.00           C  
ATOM    557  N   VAL A  72     -12.478   6.026   1.240  1.00  0.00           N  
ATOM    558  CA  VAL A  72     -13.664   6.020   2.093  1.00  0.00           C  
ATOM    559  C   VAL A  72     -13.362   6.069   3.591  1.00  0.00           C  
ATOM    560  O   VAL A  72     -12.540   5.310   4.097  1.00  0.00           O  
ATOM    561  CB  VAL A  72     -14.548   4.790   1.801  1.00  0.00           C  
ATOM    562  CG1 VAL A  72     -15.806   4.821   2.660  1.00  0.00           C  
ATOM    563  CG2 VAL A  72     -14.929   4.751   0.326  1.00  0.00           C  
ATOM    564  N   SER A  73     -14.052   6.970   4.281  1.00  0.00           N  
ATOM    565  CA  SER A  73     -13.911   7.107   5.724  1.00  0.00           C  
ATOM    566  C   SER A  73     -14.575   5.926   6.423  1.00  0.00           C  
ATOM    567  O   SER A  73     -15.574   5.390   5.943  1.00  0.00           O  
ATOM    568  CB  SER A  73     -14.565   8.405   6.204  1.00  0.00           C  
ATOM    569  OG  SER A  73     -14.607   8.472   7.620  1.00  0.00           O  
ATOM    570  N   ARG A  74     -14.020   5.526   7.566  1.00  0.00           N  
ATOM    571  CA  ARG A  74     -14.545   4.409   8.336  1.00  0.00           C  
ATOM    572  C   ARG A  74     -15.628   4.830   9.327  1.00  0.00           C  
ATOM    573  O   ARG A  74     -16.340   3.999   9.876  1.00  0.00           O  
ATOM    574  CB  ARG A  74     -13.405   3.740   9.095  1.00  0.00           C  
ATOM    575  CG  ARG A  74     -12.306   3.179   8.211  1.00  0.00           C  
ATOM    576  CD  ARG A  74     -11.028   2.951   8.995  1.00  0.00           C  
ATOM    577  NE  ARG A  74     -11.245   2.123  10.173  1.00  0.00           N  
ATOM    578  CZ  ARG A  74     -10.322   1.876  11.093  1.00  0.00           C  
ATOM    579  NH1 ARG A  74      -9.113   2.402  10.971  1.00  0.00           N  
ATOM    580  NH2 ARG A  74     -10.606   1.109  12.135  1.00  0.00           N  
ATOM    581  N   ALA A  75     -15.741   6.130   9.555  1.00  0.00           N  
ATOM    582  CA  ALA A  75     -16.704   6.658  10.522  1.00  0.00           C  
ATOM    583  C   ALA A  75     -18.154   6.378  10.161  1.00  0.00           C  
ATOM    584  O   ALA A  75     -18.565   6.534   9.010  1.00  0.00           O  
ATOM    585  CB  ALA A  75     -16.481   8.150  10.713  1.00  0.00           C  
ATOM    586  N   ILE A  76     -18.938   5.977  11.170  1.00  0.00           N  
ATOM    587  CA  ILE A  76     -20.356   5.689  10.978  1.00  0.00           C  
ATOM    588  C   ILE A  76     -21.159   6.496  11.982  1.00  0.00           C  
ATOM    589  O   ILE A  76     -20.633   6.892  13.035  1.00  0.00           O  
ATOM    590  CB  ILE A  76     -20.644   4.175  11.163  1.00  0.00           C  
ATOM    591  CG1 ILE A  76     -20.116   3.699  12.516  1.00  0.00           C  
ATOM    592  CG2 ILE A  76     -20.021   3.383  10.020  1.00  0.00           C  
ATOM    593  CD1 ILE A  76     -20.439   2.251  12.827  1.00  0.00           C  
ATOM    594  N   PRO A  77     -22.439   6.761  11.708  1.00  0.00           N  
ATOM    595  CA  PRO A  77     -23.211   6.383  10.524  1.00  0.00           C  
ATOM    596  C   PRO A  77     -22.808   7.168   9.280  1.00  0.00           C  
ATOM    597  O   PRO A  77     -21.814   7.898   9.306  1.00  0.00           O  
ATOM    598  CB  PRO A  77     -24.652   6.685  10.943  1.00  0.00           C  
ATOM    599  CG  PRO A  77     -24.494   7.879  11.815  1.00  0.00           C  
ATOM    600  CD  PRO A  77     -23.272   7.525  12.644  1.00  0.00           C  
ATOM    601  N   LYS A  78     -23.560   6.986   8.186  1.00  0.00           N  
ATOM    602  CA  LYS A  78     -23.343   7.642   6.891  1.00  0.00           C  
ATOM    603  C   LYS A  78     -22.753   6.698   5.851  1.00  0.00           C  
ATOM    604  O   LYS A  78     -22.737   7.008   4.666  1.00  0.00           O  
ATOM    605  CB  LYS A  78     -22.434   8.876   7.005  1.00  0.00           C  
ATOM    606  CG  LYS A  78     -23.041  10.046   7.770  1.00  0.00           C  
ATOM    607  CD  LYS A  78     -24.236  10.635   7.041  1.00  0.00           C  
ATOM    608  CE  LYS A  78     -24.762  11.859   7.785  1.00  0.00           C  
ATOM    609  NZ  LYS A  78     -25.912  12.495   7.087  1.00  0.00           N  
ATOM    610  N   TYR A  79     -22.256   5.534   6.290  1.00  0.00           N  
ATOM    611  CA  TYR A  79     -21.678   4.571   5.361  1.00  0.00           C  
ATOM    612  C   TYR A  79     -22.763   3.815   4.588  1.00  0.00           C  
ATOM    613  O   TYR A  79     -23.533   3.059   5.163  1.00  0.00           O  
ATOM    614  CB  TYR A  79     -20.796   3.581   6.118  1.00  0.00           C  
ATOM    615  CG  TYR A  79     -20.063   2.601   5.228  1.00  0.00           C  
ATOM    616  CD1 TYR A  79     -19.006   3.016   4.427  1.00  0.00           C  
ATOM    617  CD2 TYR A  79     -20.433   1.260   5.188  1.00  0.00           C  
ATOM    618  CE1 TYR A  79     -18.325   2.124   3.607  1.00  0.00           C  
ATOM    619  CE2 TYR A  79     -19.760   0.361   4.374  1.00  0.00           C  
ATOM    620  CZ  TYR A  79     -18.709   0.797   3.587  1.00  0.00           C  
ATOM    621  OH  TYR A  79     -18.041  -0.097   2.775  1.00  0.00           O  
ATOM    622  N   ASN A  80     -22.801   4.025   3.284  1.00  0.00           N  
ATOM    623  CA  ASN A  80     -23.757   3.352   2.416  1.00  0.00           C  
ATOM    624  C   ASN A  80     -23.273   3.380   0.971  1.00  0.00           C  
ATOM    625  O   ASN A  80     -22.193   3.907   0.679  1.00  0.00           O  
ATOM    626  CB  ASN A  80     -25.146   3.996   2.538  1.00  0.00           C  
ATOM    627  CG  ASN A  80     -25.125   5.488   2.262  1.00  0.00           C  
ATOM    628  OD1 ASN A  80     -24.605   5.947   1.253  1.00  0.00           O  
ATOM    629  ND2 ASN A  80     -25.720   6.263   3.161  1.00  0.00           N  
ATOM    630  N   LEU A  81     -24.052   2.799   0.074  1.00  0.00           N  
ATOM    631  CA  LEU A  81     -23.693   2.719  -1.343  1.00  0.00           C  
ATOM    632  C   LEU A  81     -23.395   4.080  -1.977  1.00  0.00           C  
ATOM    633  O   LEU A  81     -22.351   4.259  -2.611  1.00  0.00           O  
ATOM    634  CB  LEU A  81     -24.805   2.019  -2.128  1.00  0.00           C  
ATOM    635  CG  LEU A  81     -24.592   1.872  -3.635  1.00  0.00           C  
ATOM    636  CD1 LEU A  81     -23.343   1.042  -3.893  1.00  0.00           C  
ATOM    637  CD2 LEU A  81     -25.807   1.199  -4.263  1.00  0.00           C  
ATOM    638  N   ASP A  82     -24.302   5.024  -1.802  1.00  0.00           N  
ATOM    639  CA  ASP A  82     -24.120   6.339  -2.399  1.00  0.00           C  
ATOM    640  C   ASP A  82     -22.914   7.069  -1.806  1.00  0.00           C  
ATOM    641  O   ASP A  82     -22.231   7.822  -2.505  1.00  0.00           O  
ATOM    642  CB  ASP A  82     -25.383   7.191  -2.219  1.00  0.00           C  
ATOM    643  CG  ASP A  82     -26.549   6.677  -3.046  1.00  0.00           C  
ATOM    644  OD1 ASP A  82     -26.315   6.043  -4.088  1.00  0.00           O  
ATOM    645  OD2 ASP A  82     -27.704   6.927  -2.648  1.00  0.00           O  
ATOM    646  N   TYR A  83     -22.658   6.834  -0.530  1.00  0.00           N  
ATOM    647  CA  TYR A  83     -21.524   7.458   0.151  1.00  0.00           C  
ATOM    648  C   TYR A  83     -20.215   6.980  -0.478  1.00  0.00           C  
ATOM    649  O   TYR A  83     -19.295   7.774  -0.712  1.00  0.00           O  
ATOM    650  CB  TYR A  83     -21.558   7.103   1.637  1.00  0.00           C  
ATOM    651  CG  TYR A  83     -20.465   7.755   2.460  1.00  0.00           C  
ATOM    652  CD1 TYR A  83     -20.597   9.058   2.933  1.00  0.00           C  
ATOM    653  CD2 TYR A  83     -19.305   7.057   2.773  1.00  0.00           C  
ATOM    654  CE1 TYR A  83     -19.605   9.649   3.693  1.00  0.00           C  
ATOM    655  CE2 TYR A  83     -18.294   7.643   3.528  1.00  0.00           C  
ATOM    656  CZ  TYR A  83     -18.447   8.938   3.986  1.00  0.00           C  
ATOM    657  OH  TYR A  83     -17.454   9.521   4.744  1.00  0.00           O  
ATOM    658  N   VAL A  84     -20.139   5.675  -0.750  1.00  0.00           N  
ATOM    659  CA  VAL A  84     -18.946   5.100  -1.366  1.00  0.00           C  
ATOM    660  C   VAL A  84     -18.753   5.643  -2.780  1.00  0.00           C  
ATOM    661  O   VAL A  84     -17.643   6.025  -3.164  1.00  0.00           O  
ATOM    662  CB  VAL A  84     -19.023   3.560  -1.407  1.00  0.00           C  
ATOM    663  CG1 VAL A  84     -17.865   2.986  -2.224  1.00  0.00           C  
ATOM    664  CG2 VAL A  84     -18.988   3.000   0.010  1.00  0.00           C  
ATOM    665  N   LYS A  85     -19.831   5.680  -3.559  1.00  0.00           N  
ATOM    666  CA  LYS A  85     -19.757   6.184  -4.922  1.00  0.00           C  
ATOM    667  C   LYS A  85     -19.270   7.633  -4.935  1.00  0.00           C  
ATOM    668  O   LYS A  85     -18.412   8.006  -5.731  1.00  0.00           O  
ATOM    669  CB  LYS A  85     -21.120   6.107  -5.613  1.00  0.00           C  
ATOM    670  CG  LYS A  85     -21.529   4.699  -6.025  1.00  0.00           C  
ATOM    671  CD  LYS A  85     -22.801   4.731  -6.853  1.00  0.00           C  
ATOM    672  CE  LYS A  85     -23.167   3.356  -7.386  1.00  0.00           C  
ATOM    673  NZ  LYS A  85     -24.394   3.395  -8.223  1.00  0.00           N  
ATOM    674  N   GLN A  86     -19.825   8.441  -4.039  1.00  0.00           N  
ATOM    675  CA  GLN A  86     -19.441   9.843  -3.961  1.00  0.00           C  
ATOM    676  C   GLN A  86     -17.973   9.984  -3.558  1.00  0.00           C  
ATOM    677  O   GLN A  86     -17.284  10.891  -4.006  1.00  0.00           O  
ATOM    678  CB  GLN A  86     -20.334  10.587  -2.975  1.00  0.00           C  
ATOM    679  CG  GLN A  86     -20.123  12.100  -2.977  1.00  0.00           C  
ATOM    680  CD  GLN A  86     -21.132  12.823  -2.115  1.00  0.00           C  
ATOM    681  OE1 GLN A  86     -21.294  12.519  -0.937  1.00  0.00           O  
ATOM    682  NE2 GLN A  86     -21.821  13.801  -2.696  1.00  0.00           N  
ATOM    683  N   SER A  87     -17.498   9.067  -2.712  1.00  0.00           N  
ATOM    684  CA  SER A  87     -16.102   9.090  -2.283  1.00  0.00           C  
ATOM    685  C   SER A  87     -15.174   8.849  -3.466  1.00  0.00           C  
ATOM    686  O   SER A  87     -14.123   9.471  -3.578  1.00  0.00           O  
ATOM    687  CB  SER A  87     -15.852   8.034  -1.207  1.00  0.00           C  
ATOM    688  OG  SER A  87     -16.541   8.345  -0.011  1.00  0.00           O  
ATOM    689  N   ILE A  88     -15.566   7.934  -4.359  1.00  0.00           N  
ATOM    690  CA  ILE A  88     -14.769   7.629  -5.536  1.00  0.00           C  
ATOM    691  C   ILE A  88     -14.749   8.839  -6.470  1.00  0.00           C  
ATOM    692  O   ILE A  88     -13.717   9.180  -7.045  1.00  0.00           O  
ATOM    693  CB  ILE A  88     -15.326   6.403  -6.297  1.00  0.00           C  
ATOM    694  CG1 ILE A  88     -15.322   5.171  -5.389  1.00  0.00           C  
ATOM    695  CG2 ILE A  88     -14.498   6.134  -7.550  1.00  0.00           C  
ATOM    696  CD1 ILE A  88     -13.965   4.798  -4.846  1.00  0.00           C  
ATOM    697  N   VAL A  89     -15.894   9.481  -6.615  1.00  0.00           N  
ATOM    698  CA  VAL A  89     -15.992  10.679  -7.443  1.00  0.00           C  
ATOM    699  C   VAL A  89     -15.068  11.758  -6.886  1.00  0.00           C  
ATOM    700  O   VAL A  89     -14.338  12.421  -7.628  1.00  0.00           O  
ATOM    701  CB  VAL A  89     -17.438  11.216  -7.483  1.00  0.00           C  
ATOM    702  CG1 VAL A  89     -17.491  12.576  -8.172  1.00  0.00           C  
ATOM    703  CG2 VAL A  89     -18.342  10.230  -8.204  1.00  0.00           C  
ATOM    704  N   ASN A  90     -15.117  11.926  -5.533  1.00  0.00           N  
ATOM    705  CA  ASN A  90     -14.301  12.870  -4.889  1.00  0.00           C  
ATOM    706  C   ASN A  90     -12.834  12.561  -4.964  1.00  0.00           C  
ATOM    707  O   ASN A  90     -12.022  13.432  -5.054  1.00  0.00           O  
ATOM    708  CB  ASN A  90     -14.776  13.066  -3.456  1.00  0.00           C  
ATOM    709  CG  ASN A  90     -16.037  13.741  -3.355  1.00  0.00           C  
ATOM    710  OD1 ASN A  90     -16.633  14.178  -4.376  1.00  0.00           O  
ATOM    711  ND2 ASN A  90     -16.646  14.039  -2.490  1.00  0.00           N  
ATOM    712  N   ALA A  91     -12.469  11.287  -4.959  1.00  0.00           N  
ATOM    713  CA  ALA A  91     -11.081  10.872  -5.067  1.00  0.00           C  
ATOM    714  C   ALA A  91     -10.555  11.247  -6.446  1.00  0.00           C  
ATOM    715  O   ALA A  91      -9.421  11.708  -6.592  1.00  0.00           O  
ATOM    716  CB  ALA A  91     -10.962   9.361  -4.860  1.00  0.00           C  
ATOM    717  N   THR A  92     -11.388  11.059  -7.467  1.00  0.00           N  
ATOM    718  CA  THR A  92     -11.016  11.396  -8.834  1.00  0.00           C  
ATOM    719  C   THR A  92     -10.768  12.902  -8.957  1.00  0.00           C  
ATOM    720  O   THR A  92      -9.810  13.332  -9.598  1.00  0.00           O  
ATOM    721  CB  THR A  92     -12.119  10.974  -9.824  1.00  0.00           C  
ATOM    722  OG1 THR A  92     -12.278   9.556  -9.769  1.00  0.00           O  
ATOM    723  CG2 THR A  92     -11.748  11.375 -11.247  1.00  0.00           C  
ATOM    724  N   ALA A  93     -11.626  13.694  -8.329  1.00  0.00           N  
ATOM    725  CA  ALA A  93     -11.487  15.139  -8.355  1.00  0.00           C  
ATOM    726  C   ALA A  93     -10.166  15.550  -7.701  1.00  0.00           C  
ATOM    727  O   ALA A  93      -9.489  16.461  -8.167  1.00  0.00           O  
ATOM    728  CB  ALA A  93     -12.656  15.800  -7.636  1.00  0.00           C  
ATOM    729  N   LEU A  94      -9.807  14.849  -6.622  1.00  0.00           N  
ATOM    730  CA  LEU A  94      -8.556  15.113  -5.922  1.00  0.00           C  
ATOM    731  C   LEU A  94      -7.362  14.814  -6.823  1.00  0.00           C  
ATOM    732  O   LEU A  94      -6.439  15.620  -6.940  1.00  0.00           O  
ATOM    733  CB  LEU A  94      -8.476  14.248  -4.659  1.00  0.00           C  
ATOM    734  CG  LEU A  94      -7.141  14.300  -3.888  1.00  0.00           C  
ATOM    735  CD1 LEU A  94      -6.981  15.665  -3.254  1.00  0.00           C  
ATOM    736  CD2 LEU A  94      -7.124  13.210  -2.829  1.00  0.00           C  
ATOM    737  N   LEU A  95      -7.392  13.657  -7.481  1.00  0.00           N  
ATOM    738  CA  LEU A  95      -6.302  13.247  -8.357  1.00  0.00           C  
ATOM    739  C   LEU A  95      -6.150  14.167  -9.570  1.00  0.00           C  
ATOM    740  O   LEU A  95      -5.043  14.361 -10.067  1.00  0.00           O  
ATOM    741  CB  LEU A  95      -6.505  11.802  -8.806  1.00  0.00           C  
ATOM    742  CG  LEU A  95      -6.459  10.759  -7.680  1.00  0.00           C  
ATOM    743  CD1 LEU A  95      -6.794   9.382  -8.218  1.00  0.00           C  
ATOM    744  CD2 LEU A  95      -5.080  10.760  -7.027  1.00  0.00           C  
ATOM    745  N   LYS A  96      -7.261  14.719 -10.039  1.00  0.00           N  
ATOM    746  CA  LYS A  96      -7.219  15.621 -11.184  1.00  0.00           C  
ATOM    747  C   LYS A  96      -6.471  16.916 -10.875  1.00  0.00           C  
ATOM    748  O   LYS A  96      -6.076  17.636 -11.787  1.00  0.00           O  
ATOM    749  CB  LYS A  96      -8.638  15.950 -11.660  1.00  0.00           C  
ATOM    750  CG  LYS A  96      -9.301  14.832 -12.436  1.00  0.00           C  
ATOM    751  CD  LYS A  96     -10.678  15.248 -12.929  1.00  0.00           C  
ATOM    752  CE  LYS A  96     -11.322  14.166 -13.775  1.00  0.00           C  
ATOM    753  NZ  LYS A  96     -12.678  14.558 -14.237  1.00  0.00           N  
ATOM    754  N   LYS A  97      -6.261  17.198  -9.594  1.00  0.00           N  
ATOM    755  CA  LYS A  97      -5.535  18.398  -9.197  1.00  0.00           C  
ATOM    756  C   LYS A  97      -4.056  18.276  -9.535  1.00  0.00           C  
ATOM    757  O   LYS A  97      -3.343  19.278  -9.613  1.00  0.00           O  
ATOM    758  CB  LYS A  97      -5.710  18.656  -7.698  1.00  0.00           C  
ATOM    759  CG  LYS A  97      -7.129  19.023  -7.313  1.00  0.00           C  
ATOM    760  CD  LYS A  97      -7.259  19.322  -5.825  1.00  0.00           C  
ATOM    761  CE  LYS A  97      -8.667  19.725  -5.461  1.00  0.00           C  
ATOM    762  NZ  LYS A  97      -8.809  20.036  -4.013  1.00  0.00           N  
ATOM    763  N   PHE A  98      -3.589  17.049  -9.742  1.00  0.00           N  
ATOM    764  CA  PHE A  98      -2.201  16.810 -10.107  1.00  0.00           C  
ATOM    765  C   PHE A  98      -2.106  16.792 -11.637  1.00  0.00           C  
ATOM    766  O   PHE A  98      -2.002  15.736 -12.262  1.00  0.00           O  
ATOM    767  CB  PHE A  98      -1.723  15.483  -9.515  1.00  0.00           C  
ATOM    768  CG  PHE A  98      -1.754  15.449  -8.008  1.00  0.00           C  
ATOM    769  CD1 PHE A  98      -0.843  16.192  -7.265  1.00  0.00           C  
ATOM    770  CD2 PHE A  98      -2.721  14.715  -7.334  1.00  0.00           C  
ATOM    771  CE1 PHE A  98      -0.891  16.200  -5.881  1.00  0.00           C  
ATOM    772  CE2 PHE A  98      -2.768  14.718  -5.942  1.00  0.00           C  
ATOM    773  CZ  PHE A  98      -1.852  15.458  -5.217  1.00  0.00           C  
ATOM    774  N   GLU A  99      -2.152  17.969 -12.213  1.00  0.00           N  
ATOM    775  CA  GLU A  99      -2.121  18.127 -13.657  1.00  0.00           C  
ATOM    776  C   GLU A  99      -0.844  17.586 -14.286  1.00  0.00           C  
ATOM    777  O   GLU A  99       0.251  17.754 -13.754  1.00  0.00           O  
ATOM    778  CB  GLU A  99      -2.284  19.603 -14.015  1.00  0.00           C  
ATOM    779  CG  GLU A  99      -3.590  20.206 -13.520  1.00  0.00           C  
ATOM    780  CD  GLU A  99      -3.705  21.690 -13.826  1.00  0.00           C  
ATOM    781  OE1 GLU A  99      -2.781  22.239 -14.455  1.00  0.00           O  
ATOM    782  OE2 GLU A  99      -4.711  22.303 -13.429  1.00  0.00           O  
ATOM    783  N   ASP A 100      -1.008  16.916 -15.423  1.00  0.00           N  
ATOM    784  CA  ASP A 100       0.096  16.340 -16.183  1.00  0.00           C  
ATOM    785  C   ASP A 100       0.773  15.146 -15.511  1.00  0.00           C  
ATOM    786  O   ASP A 100       1.800  14.666 -15.986  1.00  0.00           O  
ATOM    787  CB  ASP A 100       1.153  17.405 -16.501  1.00  0.00           C  
ATOM    788  CG  ASP A 100       0.569  18.600 -17.225  1.00  0.00           C  
ATOM    789  OD1 ASP A 100      -0.291  18.409 -18.103  1.00  0.00           O  
ATOM    790  OD2 ASP A 100       0.972  19.738 -16.916  1.00  0.00           O  
ATOM    791  N   PHE A 101       0.212  14.664 -14.413  1.00  0.00           N  
ATOM    792  CA  PHE A 101       0.770  13.499 -13.716  1.00  0.00           C  
ATOM    793  C   PHE A 101       0.336  12.201 -14.380  1.00  0.00           C  
ATOM    794  O   PHE A 101      -0.789  12.086 -14.869  1.00  0.00           O  
ATOM    795  CB  PHE A 101       0.312  13.456 -12.257  1.00  0.00           C  
ATOM    796  CG  PHE A 101       1.174  14.227 -11.297  1.00  0.00           C  
ATOM    797  CD1 PHE A 101       1.417  15.579 -11.474  1.00  0.00           C  
ATOM    798  CD2 PHE A 101       1.715  13.589 -10.182  1.00  0.00           C  
ATOM    799  CE1 PHE A 101       2.189  16.292 -10.565  1.00  0.00           C  
ATOM    800  CE2 PHE A 101       2.484  14.297  -9.264  1.00  0.00           C  
ATOM    801  CZ  PHE A 101       2.724  15.649  -9.453  1.00  0.00           C  
ATOM    802  N   PHE A 102       1.234  11.214 -14.385  1.00  0.00           N  
ATOM    803  CA  PHE A 102       0.899   9.871 -14.832  1.00  0.00           C  
ATOM    804  C   PHE A 102       0.398   9.217 -13.550  1.00  0.00           C  
ATOM    805  O   PHE A 102       1.181   8.929 -12.641  1.00  0.00           O  
ATOM    806  CB  PHE A 102       2.134   9.143 -15.361  1.00  0.00           C  
ATOM    807  CG  PHE A 102       1.873   7.704 -15.743  1.00  0.00           C  
ATOM    808  CD1 PHE A 102       1.051   7.398 -16.824  1.00  0.00           C  
ATOM    809  CD2 PHE A 102       2.438   6.667 -15.017  1.00  0.00           C  
ATOM    810  CE1 PHE A 102       0.801   6.078 -17.175  1.00  0.00           C  
ATOM    811  CE2 PHE A 102       2.191   5.349 -15.359  1.00  0.00           C  
ATOM    812  CZ  PHE A 102       1.377   5.057 -16.441  1.00  0.00           C  
ATOM    813  N   ILE A 103      -0.907   9.016 -13.455  1.00  0.00           N  
ATOM    814  CA  ILE A 103      -1.525   8.481 -12.250  1.00  0.00           C  
ATOM    815  C   ILE A 103      -1.992   7.037 -12.403  1.00  0.00           C  
ATOM    816  O   ILE A 103      -2.617   6.677 -13.400  1.00  0.00           O  
ATOM    817  CB  ILE A 103      -2.706   9.373 -11.817  1.00  0.00           C  
ATOM    818  CG1 ILE A 103      -2.183  10.774 -11.493  1.00  0.00           C  
ATOM    819  CG2 ILE A 103      -3.422   8.778 -10.614  1.00  0.00           C  
ATOM    820  CD1 ILE A 103      -3.258  11.793 -11.167  1.00  0.00           C  
ATOM    821  N   ILE A 104      -1.662   6.219 -11.402  1.00  0.00           N  
ATOM    822  CA  ILE A 104      -2.018   4.808 -11.384  1.00  0.00           C  
ATOM    823  C   ILE A 104      -3.003   4.568 -10.237  1.00  0.00           C  
ATOM    824  O   ILE A 104      -2.595   4.343  -9.100  1.00  0.00           O  
ATOM    825  CB  ILE A 104      -0.751   3.945 -11.162  1.00  0.00           C  
ATOM    826  CG1 ILE A 104       0.316   4.299 -12.210  1.00  0.00           C  
ATOM    827  CG2 ILE A 104      -1.095   2.463 -11.232  1.00  0.00           C  
ATOM    828  CD1 ILE A 104       1.713   3.869 -11.821  1.00  0.00           C  
ATOM    829  N   PRO A 105      -4.314   4.630 -10.511  1.00  0.00           N  
ATOM    830  CA  PRO A 105      -5.335   4.474  -9.478  1.00  0.00           C  
ATOM    831  C   PRO A 105      -5.752   3.035  -9.192  1.00  0.00           C  
ATOM    832  O   PRO A 105      -5.595   2.154 -10.033  1.00  0.00           O  
ATOM    833  CB  PRO A 105      -6.496   5.285 -10.040  1.00  0.00           C  
ATOM    834  CG  PRO A 105      -6.411   4.979 -11.506  1.00  0.00           C  
ATOM    835  CD  PRO A 105      -4.916   5.037 -11.792  1.00  0.00           C  
ATOM    836  N   MET A 106      -6.285   2.809  -7.991  1.00  0.00           N  
ATOM    837  CA  MET A 106      -6.787   1.493  -7.606  1.00  0.00           C  
ATOM    838  C   MET A 106      -7.832   1.632  -6.501  1.00  0.00           C  
ATOM    839  O   MET A 106      -8.054   2.727  -5.982  1.00  0.00           O  
ATOM    840  CB  MET A 106      -5.647   0.582  -7.130  1.00  0.00           C  
ATOM    841  CG  MET A 106      -5.101   0.931  -5.754  1.00  0.00           C  
ATOM    842  SD  MET A 106      -3.832  -0.234  -5.184  1.00  0.00           S  
ATOM    843  CE  MET A 106      -2.502   0.171  -6.298  1.00  0.00           C  
ATOM    844  N   LEU A 107      -8.462   0.509  -6.154  1.00  0.00           N  
ATOM    845  CA  LEU A 107      -9.463   0.482  -5.098  1.00  0.00           C  
ATOM    846  C   LEU A 107      -8.942  -0.232  -3.862  1.00  0.00           C  
ATOM    847  O   LEU A 107      -8.182  -1.194  -3.965  1.00  0.00           O  
ATOM    848  CB  LEU A 107     -10.726  -0.234  -5.585  1.00  0.00           C  
ATOM    849  CG  LEU A 107     -11.506   0.413  -6.737  1.00  0.00           C  
ATOM    850  CD1 LEU A 107     -12.543  -0.572  -7.262  1.00  0.00           C  
ATOM    851  CD2 LEU A 107     -12.170   1.692  -6.260  1.00  0.00           C  
ATOM    852  N   GLY A 108      -9.359   0.239  -2.690  1.00  0.00           N  
ATOM    853  CA  GLY A 108      -8.993  -0.394  -1.435  1.00  0.00           C  
ATOM    854  C   GLY A 108     -10.183  -1.187  -0.922  1.00  0.00           C  
ATOM    855  O   GLY A 108     -11.257  -1.169  -1.522  1.00  0.00           O  
ATOM    856  N   ASN A 109     -10.018  -1.898   0.197  1.00  0.00           N  
ATOM    857  CA  ASN A 109     -11.095  -2.718   0.748  1.00  0.00           C  
ATOM    858  C   ASN A 109     -12.278  -1.924   1.296  1.00  0.00           C  
ATOM    859  O   ASN A 109     -13.359  -2.476   1.484  1.00  0.00           O  
ATOM    860  CB  ASN A 109     -10.562  -3.675   1.823  1.00  0.00           C  
ATOM    861  CG  ASN A 109      -9.910  -2.962   2.982  1.00  0.00           C  
ATOM    862  OD1 ASN A 109      -8.848  -2.355   2.834  1.00  0.00           O  
ATOM    863  ND2 ASN A 109     -10.533  -3.042   4.147  1.00  0.00           N  
ATOM    864  N   HIS A 110     -12.084  -0.638   1.549  1.00  0.00           N  
ATOM    865  CA  HIS A 110     -13.174   0.206   2.027  1.00  0.00           C  
ATOM    866  C   HIS A 110     -13.881   0.916   0.879  1.00  0.00           C  
ATOM    867  O   HIS A 110     -14.930   1.527   1.079  1.00  0.00           O  
ATOM    868  CB  HIS A 110     -12.650   1.244   3.020  1.00  0.00           C  
ATOM    869  CG  HIS A 110     -12.292   0.676   4.366  1.00  0.00           C  
ATOM    870  ND1 HIS A 110     -13.226   0.441   5.335  1.00  0.00           N  
ATOM    871  CD2 HIS A 110     -11.114   0.288   4.878  1.00  0.00           C  
ATOM    872  CE1 HIS A 110     -12.637  -0.072   6.405  1.00  0.00           C  
ATOM    873  NE2 HIS A 110     -11.355  -0.176   6.153  1.00  0.00           N  
ATOM    874  N   ASP A 111     -13.310   0.819  -0.324  1.00  0.00           N  
ATOM    875  CA  ASP A 111     -13.874   1.491  -1.487  1.00  0.00           C  
ATOM    876  C   ASP A 111     -14.958   0.684  -2.196  1.00  0.00           C  
ATOM    877  O   ASP A 111     -15.015   0.626  -3.425  1.00  0.00           O  
ATOM    878  CB  ASP A 111     -12.757   1.857  -2.468  1.00  0.00           C  
ATOM    879  CG  ASP A 111     -11.708   2.748  -1.831  1.00  0.00           C  
ATOM    880  OD1 ASP A 111     -12.055   3.532  -0.926  1.00  0.00           O  
ATOM    881  OD2 ASP A 111     -10.532   2.666  -2.248  1.00  0.00           O  
ATOM    882  N   VAL A 112     -15.835   0.058  -1.411  1.00  0.00           N  
ATOM    883  CA  VAL A 112     -16.938  -0.731  -1.936  1.00  0.00           C  
ATOM    884  C   VAL A 112     -17.983  -0.869  -0.831  1.00  0.00           C  
ATOM    885  O   VAL A 112     -17.673  -0.713   0.348  1.00  0.00           O  
ATOM    886  CB  VAL A 112     -16.469  -2.143  -2.379  1.00  0.00           C  
ATOM    887  CG1 VAL A 112     -15.978  -2.947  -1.183  1.00  0.00           C  
ATOM    888  CG2 VAL A 112     -17.597  -2.879  -3.093  1.00  0.00           C  
ATOM    889  N   TYR A 113     -19.237  -1.138  -1.218  1.00  0.00           N  
ATOM    890  CA  TYR A 113     -20.290  -1.323  -0.231  1.00  0.00           C  
ATOM    891  C   TYR A 113     -21.015  -2.635  -0.485  1.00  0.00           C  
ATOM    892  O   TYR A 113     -21.488  -2.868  -1.593  1.00  0.00           O  
ATOM    893  CB  TYR A 113     -21.297  -0.172  -0.283  1.00  0.00           C  
ATOM    894  CG  TYR A 113     -22.390  -0.316   0.742  1.00  0.00           C  
ATOM    895  CD1 TYR A 113     -22.189   0.084   2.068  1.00  0.00           C  
ATOM    896  CD2 TYR A 113     -23.619  -0.903   0.415  1.00  0.00           C  
ATOM    897  CE1 TYR A 113     -23.175  -0.084   3.027  1.00  0.00           C  
ATOM    898  CE2 TYR A 113     -24.602  -1.086   1.375  1.00  0.00           C  
ATOM    899  CZ  TYR A 113     -24.380  -0.669   2.683  1.00  0.00           C  
ATOM    900  OH  TYR A 113     -25.355  -0.847   3.634  1.00  0.00           O  
ATOM    901  N   PRO A 114     -21.134  -3.492   0.521  1.00  0.00           N  
ATOM    902  CA  PRO A 114     -20.535  -3.370   1.855  1.00  0.00           C  
ATOM    903  C   PRO A 114     -19.013  -3.464   1.795  1.00  0.00           C  
ATOM    904  O   PRO A 114     -18.458  -3.991   0.833  1.00  0.00           O  
ATOM    905  CB  PRO A 114     -21.125  -4.557   2.625  1.00  0.00           C  
ATOM    906  CG  PRO A 114     -22.381  -4.887   1.893  1.00  0.00           C  
ATOM    907  CD  PRO A 114     -22.020  -4.669   0.452  1.00  0.00           C  
ATOM    908  N   ALA A 115     -18.357  -2.975   2.821  1.00  0.00           N  
ATOM    909  CA  ALA A 115     -16.901  -2.995   2.867  1.00  0.00           C  
ATOM    910  C   ALA A 115     -16.346  -4.413   2.732  1.00  0.00           C  
ATOM    911  O   ALA A 115     -16.950  -5.371   3.215  1.00  0.00           O  
ATOM    912  CB  ALA A 115     -16.405  -2.360   4.164  1.00  0.00           C  
ATOM    913  N   ASN A 116     -15.208  -4.536   2.048  1.00  0.00           N  
ATOM    914  CA  ASN A 116     -14.511  -5.805   1.859  1.00  0.00           C  
ATOM    915  C   ASN A 116     -15.140  -6.778   0.870  1.00  0.00           C  
ATOM    916  O   ASN A 116     -14.479  -7.706   0.407  1.00  0.00           O  
ATOM    917  CB  ASN A 116     -14.307  -6.532   3.194  1.00  0.00           C  
ATOM    918  CG  ASN A 116     -13.732  -5.631   4.275  1.00  0.00           C  
ATOM    919  OD1 ASN A 116     -12.840  -4.834   4.019  1.00  0.00           O  
ATOM    920  ND2 ASN A 116     -14.241  -5.769   5.487  1.00  0.00           N  
ATOM    921  N   GLN A 117     -16.403  -6.584   0.540  1.00  0.00           N  
ATOM    922  CA  GLN A 117     -17.111  -7.495  -0.358  1.00  0.00           C  
ATOM    923  C   GLN A 117     -16.954  -7.055  -1.812  1.00  0.00           C  
ATOM    924  O   GLN A 117     -17.754  -6.287  -2.337  1.00  0.00           O  
ATOM    925  CB  GLN A 117     -18.589  -7.565   0.023  1.00  0.00           C  
ATOM    926  CG  GLN A 117     -18.847  -7.752   1.518  1.00  0.00           C  
ATOM    927  CD  GLN A 117     -18.019  -8.868   2.125  1.00  0.00           C  
ATOM    928  OE1 GLN A 117     -17.981  -9.987   1.611  1.00  0.00           O  
ATOM    929  NE2 GLN A 117     -17.338  -8.565   3.223  1.00  0.00           N  
ATOM    930  N   MET A 118     -15.905  -7.563  -2.459  1.00  0.00           N  
ATOM    931  CA  MET A 118     -15.590  -7.151  -3.817  1.00  0.00           C  
ATOM    932  C   MET A 118     -15.326  -8.324  -4.762  1.00  0.00           C  
ATOM    933  O   MET A 118     -14.280  -8.965  -4.685  1.00  0.00           O  
ATOM    934  CB  MET A 118     -14.368  -6.231  -3.781  1.00  0.00           C  
ATOM    935  CG  MET A 118     -14.057  -5.528  -5.078  1.00  0.00           C  
ATOM    936  SD  MET A 118     -12.588  -4.467  -4.953  1.00  0.00           S  
ATOM    937  CE  MET A 118     -13.194  -3.168  -3.885  1.00  0.00           C  
ATOM    938  N   ALA A 119     -16.285  -8.590  -5.644  1.00  0.00           N  
ATOM    939  CA  ALA A 119     -16.157  -9.648  -6.644  1.00  0.00           C  
ATOM    940  C   ALA A 119     -17.366  -9.630  -7.583  1.00  0.00           C  
ATOM    941  O   ALA A 119     -17.820  -8.567  -7.994  1.00  0.00           O  
ATOM    942  CB  ALA A 119     -15.995 -11.003  -5.977  1.00  0.00           C  
ATOM    943  N   ILE A 120     -17.882 -10.815  -7.909  1.00  0.00           N  
ATOM    944  CA  ILE A 120     -19.000 -10.935  -8.838  1.00  0.00           C  
ATOM    945  C   ILE A 120     -20.254 -10.183  -8.413  1.00  0.00           C  
ATOM    946  O   ILE A 120     -20.896  -9.521  -9.236  1.00  0.00           O  
ATOM    947  CB  ILE A 120     -19.355 -12.425  -9.079  1.00  0.00           C  
ATOM    948  CG1 ILE A 120     -18.151 -13.146  -9.693  1.00  0.00           C  
ATOM    949  CG2 ILE A 120     -20.572 -12.538  -9.992  1.00  0.00           C  
ATOM    950  CD1 ILE A 120     -18.364 -14.639  -9.895  1.00  0.00           C  
ATOM    951  N   ASN A 121     -20.614 -10.281  -7.144  1.00  0.00           N  
ATOM    952  CA  ASN A 121     -21.824  -9.616  -6.656  1.00  0.00           C  
ATOM    953  C   ASN A 121     -21.651  -8.112  -6.446  1.00  0.00           C  
ATOM    954  O   ASN A 121     -22.592  -7.431  -6.044  1.00  0.00           O  
ATOM    955  CB  ASN A 121     -22.301 -10.261  -5.349  1.00  0.00           C  
ATOM    956  CG  ASN A 121     -22.752 -11.694  -5.547  1.00  0.00           C  
ATOM    957  OD1 ASN A 121     -23.171 -12.086  -6.629  1.00  0.00           O  
ATOM    958  ND2 ASN A 121     -22.662 -12.490  -4.485  1.00  0.00           N  
ATOM    959  N   SER A 122     -20.465  -7.599  -6.727  1.00  0.00           N  
ATOM    960  CA  SER A 122     -20.203  -6.181  -6.585  1.00  0.00           C  
ATOM    961  C   SER A 122     -19.449  -5.627  -7.796  1.00  0.00           C  
ATOM    962  O   SER A 122     -18.631  -4.716  -7.673  1.00  0.00           O  
ATOM    963  CB  SER A 122     -19.413  -5.916  -5.296  1.00  0.00           C  
ATOM    964  OG  SER A 122     -18.244  -6.708  -5.248  1.00  0.00           O  
ATOM    965  N   GLN A 123     -19.741  -6.191  -8.980  1.00  0.00           N  
ATOM    966  CA  GLN A 123     -19.076  -5.752 -10.207  1.00  0.00           C  
ATOM    967  C   GLN A 123     -19.343  -4.285 -10.516  1.00  0.00           C  
ATOM    968  O   GLN A 123     -18.593  -3.650 -11.265  1.00  0.00           O  
ATOM    969  CB  GLN A 123     -19.540  -6.600 -11.396  1.00  0.00           C  
ATOM    970  CG  GLN A 123     -18.957  -8.005 -11.415  1.00  0.00           C  
ATOM    971  CD  GLN A 123     -19.395  -8.787 -12.633  1.00  0.00           C  
ATOM    972  OE1 GLN A 123     -20.585  -8.853 -12.955  1.00  0.00           O  
ATOM    973  NE2 GLN A 123     -18.438  -9.392 -13.327  1.00  0.00           N  
ATOM    974  N   TRP A 124     -20.408  -3.746  -9.932  1.00  0.00           N  
ATOM    975  CA  TRP A 124     -20.753  -2.350 -10.154  1.00  0.00           C  
ATOM    976  C   TRP A 124     -19.594  -1.416  -9.802  1.00  0.00           C  
ATOM    977  O   TRP A 124     -19.410  -0.388 -10.452  1.00  0.00           O  
ATOM    978  CB  TRP A 124     -21.986  -1.957  -9.325  1.00  0.00           C  
ATOM    979  CG  TRP A 124     -21.759  -2.001  -7.843  1.00  0.00           C  
ATOM    980  CD1 TRP A 124     -21.988  -3.053  -7.007  1.00  0.00           C  
ATOM    981  CD2 TRP A 124     -21.214  -0.950  -7.027  1.00  0.00           C  
ATOM    982  NE1 TRP A 124     -21.624  -2.722  -5.727  1.00  0.00           N  
ATOM    983  CE2 TRP A 124     -21.143  -1.441  -5.703  1.00  0.00           C  
ATOM    984  CE3 TRP A 124     -20.787   0.361  -7.284  1.00  0.00           C  
ATOM    985  CZ2 TRP A 124     -20.651  -0.666  -4.640  1.00  0.00           C  
ATOM    986  CZ3 TRP A 124     -20.294   1.130  -6.224  1.00  0.00           C  
ATOM    987  CH2 TRP A 124     -20.236   0.618  -4.932  1.00  0.00           C  
ATOM    988  N   ILE A 125     -18.820  -1.783  -8.797  1.00  0.00           N  
ATOM    989  CA  ILE A 125     -17.722  -0.930  -8.369  1.00  0.00           C  
ATOM    990  C   ILE A 125     -16.609  -0.854  -9.414  1.00  0.00           C  
ATOM    991  O   ILE A 125     -15.970   0.187  -9.580  1.00  0.00           O  
ATOM    992  CB  ILE A 125     -17.132  -1.377  -6.997  1.00  0.00           C  
ATOM    993  CG1 ILE A 125     -16.186  -0.304  -6.462  1.00  0.00           C  
ATOM    994  CG2 ILE A 125     -16.403  -2.720  -7.124  1.00  0.00           C  
ATOM    995  CD1 ILE A 125     -16.832   1.046  -6.241  1.00  0.00           C  
ATOM    996  N   PHE A 126     -16.368  -1.953 -10.122  1.00  0.00           N  
ATOM    997  CA  PHE A 126     -15.330  -1.970 -11.141  1.00  0.00           C  
ATOM    998  C   PHE A 126     -15.737  -1.084 -12.322  1.00  0.00           C  
ATOM    999  O   PHE A 126     -14.932  -0.318 -12.842  1.00  0.00           O  
ATOM   1000  CB  PHE A 126     -15.060  -3.397 -11.631  1.00  0.00           C  
ATOM   1001  CG  PHE A 126     -14.713  -4.363 -10.536  1.00  0.00           C  
ATOM   1002  CD1 PHE A 126     -13.834  -4.007  -9.514  1.00  0.00           C  
ATOM   1003  CD2 PHE A 126     -15.257  -5.645 -10.518  1.00  0.00           C  
ATOM   1004  CE1 PHE A 126     -13.516  -4.893  -8.497  1.00  0.00           C  
ATOM   1005  CE2 PHE A 126     -14.943  -6.542  -9.517  1.00  0.00           C  
ATOM   1006  CZ  PHE A 126     -14.070  -6.169  -8.503  1.00  0.00           C  
ATOM   1007  N   GLN A 127     -16.995  -1.212 -12.734  1.00  0.00           N  
ATOM   1008  CA  GLN A 127     -17.530  -0.415 -13.832  1.00  0.00           C  
ATOM   1009  C   GLN A 127     -17.544   1.062 -13.449  1.00  0.00           C  
ATOM   1010  O   GLN A 127     -17.091   1.920 -14.218  1.00  0.00           O  
ATOM   1011  CB  GLN A 127     -18.951  -0.882 -14.167  1.00  0.00           C  
ATOM   1012  CG  GLN A 127     -19.680  -0.038 -15.218  1.00  0.00           C  
ATOM   1013  CD  GLN A 127     -19.050  -0.139 -16.591  1.00  0.00           C  
ATOM   1014  OE1 GLN A 127     -18.537  -1.184 -16.983  1.00  0.00           O  
ATOM   1015  NE2 GLN A 127     -19.108   0.950 -17.345  1.00  0.00           N  
ATOM   1016  N   PHE A 128     -18.061   1.344 -12.257  1.00  0.00           N  
ATOM   1017  CA  PHE A 128     -18.156   2.720 -11.782  1.00  0.00           C  
ATOM   1018  C   PHE A 128     -16.790   3.377 -11.624  1.00  0.00           C  
ATOM   1019  O   PHE A 128     -16.565   4.484 -12.105  1.00  0.00           O  
ATOM   1020  CB  PHE A 128     -18.908   2.761 -10.449  1.00  0.00           C  
ATOM   1021  CG  PHE A 128     -19.143   4.155  -9.923  1.00  0.00           C  
ATOM   1022  CD1 PHE A 128     -20.181   4.928 -10.419  1.00  0.00           C  
ATOM   1023  CD2 PHE A 128     -18.314   4.693  -8.947  1.00  0.00           C  
ATOM   1024  CE1 PHE A 128     -20.388   6.222  -9.957  1.00  0.00           C  
ATOM   1025  CE2 PHE A 128     -18.519   5.991  -8.469  1.00  0.00           C  
ATOM   1026  CZ  PHE A 128     -19.553   6.758  -8.976  1.00  0.00           C  
ATOM   1027  N   ALA A 129     -15.878   2.696 -10.938  1.00  0.00           N  
ATOM   1028  CA  ALA A 129     -14.545   3.239 -10.705  1.00  0.00           C  
ATOM   1029  C   ALA A 129     -13.771   3.422 -12.013  1.00  0.00           C  
ATOM   1030  O   ALA A 129     -13.038   4.394 -12.174  1.00  0.00           O  
ATOM   1031  CB  ALA A 129     -13.765   2.344  -9.748  1.00  0.00           C  
ATOM   1032  N   ALA A 130     -13.937   2.478 -12.942  1.00  0.00           N  
ATOM   1033  CA  ALA A 130     -13.253   2.570 -14.226  1.00  0.00           C  
ATOM   1034  C   ALA A 130     -13.706   3.829 -14.961  1.00  0.00           C  
ATOM   1035  O   ALA A 130     -12.898   4.509 -15.597  1.00  0.00           O  
ATOM   1036  CB  ALA A 130     -13.545   1.333 -15.077  1.00  0.00           C  
ATOM   1037  N   GLU A 131     -14.995   4.129 -14.878  1.00  0.00           N  
ATOM   1038  CA  GLU A 131     -15.542   5.312 -15.530  1.00  0.00           C  
ATOM   1039  C   GLU A 131     -15.007   6.588 -14.876  1.00  0.00           C  
ATOM   1040  O   GLU A 131     -14.714   7.565 -15.560  1.00  0.00           O  
ATOM   1041  CB  GLU A 131     -17.073   5.290 -15.464  1.00  0.00           C  
ATOM   1042  CG  GLU A 131     -17.705   4.170 -16.283  1.00  0.00           C  
ATOM   1043  CD  GLU A 131     -19.221   4.102 -16.134  1.00  0.00           C  
ATOM   1044  OE1 GLU A 131     -19.766   4.777 -15.231  1.00  0.00           O  
ATOM   1045  OE2 GLU A 131     -19.857   3.362 -16.910  1.00  0.00           O  
ATOM   1046  N   GLN A 132     -14.877   6.566 -13.560  1.00  0.00           N  
ATOM   1047  CA  GLN A 132     -14.368   7.734 -12.841  1.00  0.00           C  
ATOM   1048  C   GLN A 132     -12.877   7.926 -13.082  1.00  0.00           C  
ATOM   1049  O   GLN A 132     -12.410   9.054 -13.289  1.00  0.00           O  
ATOM   1050  CB  GLN A 132     -14.642   7.597 -11.339  1.00  0.00           C  
ATOM   1051  CG  GLN A 132     -16.121   7.562 -10.964  1.00  0.00           C  
ATOM   1052  CD  GLN A 132     -16.882   8.765 -11.490  1.00  0.00           C  
ATOM   1053  OE1 GLN A 132     -16.433   9.901 -11.339  1.00  0.00           O  
ATOM   1054  NE2 GLN A 132     -18.023   8.520 -12.106  1.00  0.00           N  
ATOM   1055  N   PHE A 133     -12.114   6.829 -13.067  1.00  0.00           N  
ATOM   1056  CA  PHE A 133     -10.667   6.893 -13.264  1.00  0.00           C  
ATOM   1057  C   PHE A 133     -10.261   6.964 -14.742  1.00  0.00           C  
ATOM   1058  O   PHE A 133      -9.067   7.062 -15.049  1.00  0.00           O  
ATOM   1059  CB  PHE A 133      -9.984   5.671 -12.639  1.00  0.00           C  
ATOM   1060  CG  PHE A 133     -10.116   5.591 -11.131  1.00  0.00           C  
ATOM   1061  CD1 PHE A 133     -10.166   6.738 -10.349  1.00  0.00           C  
ATOM   1062  CD2 PHE A 133     -10.145   4.351 -10.502  1.00  0.00           C  
ATOM   1063  CE1 PHE A 133     -10.259   6.652  -8.959  1.00  0.00           C  
ATOM   1064  CE2 PHE A 133     -10.228   4.258  -9.125  1.00  0.00           C  
ATOM   1065  CZ  PHE A 133     -10.287   5.407  -8.346  1.00  0.00           C  
ATOM   1066  N   ALA A 134     -11.231   6.913 -15.641  1.00  0.00           N  
ATOM   1067  CA  ALA A 134     -10.975   6.920 -17.080  1.00  0.00           C  
ATOM   1068  C   ALA A 134      -9.949   7.961 -17.557  1.00  0.00           C  
ATOM   1069  O   ALA A 134      -9.112   7.642 -18.403  1.00  0.00           O  
ATOM   1070  CB  ALA A 134     -12.291   7.085 -17.843  1.00  0.00           C  
ATOM   1071  N   PRO A 135      -9.989   9.187 -17.039  1.00  0.00           N  
ATOM   1072  CA  PRO A 135      -9.020  10.201 -17.478  1.00  0.00           C  
ATOM   1073  C   PRO A 135      -7.561   9.805 -17.256  1.00  0.00           C  
ATOM   1074  O   PRO A 135      -6.667  10.342 -17.912  1.00  0.00           O  
ATOM   1075  CB  PRO A 135      -9.394  11.428 -16.650  1.00  0.00           C  
ATOM   1076  CG  PRO A 135     -10.853  11.251 -16.403  1.00  0.00           C  
ATOM   1077  CD  PRO A 135     -10.977   9.774 -16.119  1.00  0.00           C  
ATOM   1078  N   PHE A 136      -7.319   8.873 -16.327  1.00  0.00           N  
ATOM   1079  CA  PHE A 136      -5.959   8.445 -16.012  1.00  0.00           C  
ATOM   1080  C   PHE A 136      -5.569   7.117 -16.652  1.00  0.00           C  
ATOM   1081  O   PHE A 136      -4.400   6.720 -16.606  1.00  0.00           O  
ATOM   1082  CB  PHE A 136      -5.800   8.308 -14.493  1.00  0.00           C  
ATOM   1083  CG  PHE A 136      -6.405   9.439 -13.695  1.00  0.00           C  
ATOM   1084  CD1 PHE A 136      -5.935  10.737 -13.843  1.00  0.00           C  
ATOM   1085  CD2 PHE A 136      -7.447   9.191 -12.808  1.00  0.00           C  
ATOM   1086  CE1 PHE A 136      -6.500  11.785 -13.119  1.00  0.00           C  
ATOM   1087  CE2 PHE A 136      -8.010  10.232 -12.081  1.00  0.00           C  
ATOM   1088  CZ  PHE A 136      -7.534  11.529 -12.230  1.00  0.00           C  
ATOM   1089  N   LEU A 137      -6.527   6.432 -17.236  1.00  0.00           N  
ATOM   1090  CA  LEU A 137      -6.292   5.097 -17.774  1.00  0.00           C  
ATOM   1091  C   LEU A 137      -6.276   5.000 -19.295  1.00  0.00           C  
ATOM   1092  O   LEU A 137      -6.958   5.754 -19.987  1.00  0.00           O  
ATOM   1093  CB  LEU A 137      -7.359   4.140 -17.233  1.00  0.00           C  
ATOM   1094  CG  LEU A 137      -7.520   4.048 -15.712  1.00  0.00           C  
ATOM   1095  CD1 LEU A 137      -8.744   3.195 -15.381  1.00  0.00           C  
ATOM   1096  CD2 LEU A 137      -6.270   3.459 -15.089  1.00  0.00           C  
ATOM   1097  N   SER A 138      -5.495   4.050 -19.802  1.00  0.00           N  
ATOM   1098  CA  SER A 138      -5.466   3.772 -21.229  1.00  0.00           C  
ATOM   1099  C   SER A 138      -6.739   2.972 -21.522  1.00  0.00           C  
ATOM   1100  O   SER A 138      -7.374   2.448 -20.600  1.00  0.00           O  
ATOM   1101  CB  SER A 138      -4.243   2.938 -21.601  1.00  0.00           C  
ATOM   1102  OG  SER A 138      -4.290   1.670 -20.980  1.00  0.00           O  
ATOM   1103  N   GLN A 139      -7.106   2.854 -22.785  1.00  0.00           N  
ATOM   1104  CA  GLN A 139      -8.315   2.126 -23.146  1.00  0.00           C  
ATOM   1105  C   GLN A 139      -8.251   0.667 -22.687  1.00  0.00           C  
ATOM   1106  O   GLN A 139      -9.232   0.124 -22.186  1.00  0.00           O  
ATOM   1107  CB  GLN A 139      -8.542   2.178 -24.658  1.00  0.00           C  
ATOM   1108  CG  GLN A 139      -9.851   1.545 -25.116  1.00  0.00           C  
ATOM   1109  CD  GLN A 139     -11.061   2.156 -24.430  1.00  0.00           C  
ATOM   1110  OE1 GLN A 139     -11.165   3.379 -24.302  1.00  0.00           O  
ATOM   1111  NE2 GLN A 139     -11.987   1.317 -23.992  1.00  0.00           N  
ATOM   1112  N   ASN A 140      -7.089   0.034 -22.867  1.00  0.00           N  
ATOM   1113  CA  ASN A 140      -6.931  -1.351 -22.440  1.00  0.00           C  
ATOM   1114  C   ASN A 140      -7.054  -1.479 -20.924  1.00  0.00           C  
ATOM   1115  O   ASN A 140      -7.636  -2.438 -20.417  1.00  0.00           O  
ATOM   1116  CB  ASN A 140      -5.574  -1.907 -22.890  1.00  0.00           C  
ATOM   1117  CG  ASN A 140      -5.503  -2.136 -24.393  1.00  0.00           C  
ATOM   1118  OD1 ASN A 140      -6.529  -2.280 -25.061  1.00  0.00           O  
ATOM   1119  ND2 ASN A 140      -4.294  -2.186 -24.921  1.00  0.00           N  
ATOM   1120  N   ALA A 141      -6.515  -0.508 -20.197  1.00  0.00           N  
ATOM   1121  CA  ALA A 141      -6.581  -0.514 -18.741  1.00  0.00           C  
ATOM   1122  C   ALA A 141      -8.026  -0.363 -18.269  1.00  0.00           C  
ATOM   1123  O   ALA A 141      -8.437  -1.000 -17.297  1.00  0.00           O  
ATOM   1124  CB  ALA A 141      -5.722   0.603 -18.166  1.00  0.00           C  
ATOM   1125  N   ILE A 142      -8.790   0.469 -18.957  1.00  0.00           N  
ATOM   1126  CA  ILE A 142     -10.194   0.676 -18.607  1.00  0.00           C  
ATOM   1127  C   ILE A 142     -10.983  -0.629 -18.727  1.00  0.00           C  
ATOM   1128  O   ILE A 142     -11.736  -0.989 -17.824  1.00  0.00           O  
ATOM   1129  CB  ILE A 142     -10.839   1.752 -19.519  1.00  0.00           C  
ATOM   1130  CG1 ILE A 142     -10.250   3.128 -19.199  1.00  0.00           C  
ATOM   1131  CG2 ILE A 142     -12.360   1.771 -19.335  1.00  0.00           C  
ATOM   1132  CD1 ILE A 142     -10.705   4.234 -20.143  1.00  0.00           C  
ATOM   1133  N   GLU A 143     -10.797  -1.330 -19.829  1.00  0.00           N  
ATOM   1134  CA  GLU A 143     -11.512  -2.584 -20.049  1.00  0.00           C  
ATOM   1135  C   GLU A 143     -11.128  -3.639 -19.015  1.00  0.00           C  
ATOM   1136  O   GLU A 143     -11.980  -4.387 -18.527  1.00  0.00           O  
ATOM   1137  CB  GLU A 143     -11.237  -3.111 -21.458  1.00  0.00           C  
ATOM   1138  CG  GLU A 143     -11.787  -2.218 -22.569  1.00  0.00           C  
ATOM   1139  CD  GLU A 143     -13.283  -1.946 -22.403  1.00  0.00           C  
ATOM   1140  OE1 GLU A 143     -14.034  -2.906 -22.126  1.00  0.00           O  
ATOM   1141  OE2 GLU A 143     -13.694  -0.781 -22.544  1.00  0.00           O  
ATOM   1142  N   SER A 144      -9.852  -3.696 -18.681  1.00  0.00           N  
ATOM   1143  CA  SER A 144      -9.381  -4.661 -17.693  1.00  0.00           C  
ATOM   1144  C   SER A 144      -9.919  -4.306 -16.301  1.00  0.00           C  
ATOM   1145  O   SER A 144     -10.341  -5.179 -15.538  1.00  0.00           O  
ATOM   1146  CB  SER A 144      -7.850  -4.690 -17.670  1.00  0.00           C  
ATOM   1147  OG  SER A 144      -7.372  -5.717 -16.829  1.00  0.00           O  
ATOM   1148  N   PHE A 145      -9.915  -3.017 -15.989  1.00  0.00           N  
ATOM   1149  CA  PHE A 145     -10.409  -2.535 -14.699  1.00  0.00           C  
ATOM   1150  C   PHE A 145     -11.880  -2.896 -14.518  1.00  0.00           C  
ATOM   1151  O   PHE A 145     -12.305  -3.308 -13.435  1.00  0.00           O  
ATOM   1152  CB  PHE A 145     -10.218  -1.016 -14.600  1.00  0.00           C  
ATOM   1153  CG  PHE A 145     -10.229  -0.487 -13.187  1.00  0.00           C  
ATOM   1154  CD1 PHE A 145     -11.374  -0.560 -12.406  1.00  0.00           C  
ATOM   1155  CD2 PHE A 145      -9.090   0.100 -12.641  1.00  0.00           C  
ATOM   1156  CE1 PHE A 145     -11.381  -0.075 -11.099  1.00  0.00           C  
ATOM   1157  CE2 PHE A 145      -9.092   0.588 -11.343  1.00  0.00           C  
ATOM   1158  CZ  PHE A 145     -10.240   0.500 -10.565  1.00  0.00           C  
ATOM   1159  N   LYS A 146     -12.652  -2.738 -15.588  1.00  0.00           N  
ATOM   1160  CA  LYS A 146     -14.088  -3.039 -15.544  1.00  0.00           C  
ATOM   1161  C   LYS A 146     -14.344  -4.504 -15.199  1.00  0.00           C  
ATOM   1162  O   LYS A 146     -15.366  -4.831 -14.595  1.00  0.00           O  
ATOM   1163  CB  LYS A 146     -14.748  -2.724 -16.889  1.00  0.00           C  
ATOM   1164  CG  LYS A 146     -14.910  -1.240 -17.174  1.00  0.00           C  
ATOM   1165  CD  LYS A 146     -15.591  -1.014 -18.520  1.00  0.00           C  
ATOM   1166  CE  LYS A 146     -15.800   0.455 -18.799  1.00  0.00           C  
ATOM   1167  NZ  LYS A 146     -16.434   0.681 -20.137  1.00  0.00           N  
ATOM   1168  N   HIS A 147     -13.415  -5.379 -15.582  1.00  0.00           N  
ATOM   1169  CA  HIS A 147     -13.569  -6.804 -15.321  1.00  0.00           C  
ATOM   1170  C   HIS A 147     -13.356  -7.164 -13.851  1.00  0.00           C  
ATOM   1171  O   HIS A 147     -14.186  -7.852 -13.253  1.00  0.00           O  
ATOM   1172  CB  HIS A 147     -12.597  -7.608 -16.188  1.00  0.00           C  
ATOM   1173  CG  HIS A 147     -12.637  -9.085 -15.918  1.00  0.00           C  
ATOM   1174  ND1 HIS A 147     -13.741  -9.858 -16.195  1.00  0.00           N  
ATOM   1175  CD2 HIS A 147     -11.720  -9.917 -15.376  1.00  0.00           C  
ATOM   1176  CE1 HIS A 147     -13.496 -11.109 -15.830  1.00  0.00           C  
ATOM   1177  NE2 HIS A 147     -12.280 -11.167 -15.333  1.00  0.00           N  
ATOM   1178  N   GLY A 148     -12.247  -6.703 -13.270  1.00  0.00           N  
ATOM   1179  CA  GLY A 148     -11.950  -7.069 -11.893  1.00  0.00           C  
ATOM   1180  C   GLY A 148     -11.151  -6.073 -11.064  1.00  0.00           C  
ATOM   1181  O   GLY A 148     -10.725  -6.397  -9.963  1.00  0.00           O  
ATOM   1182  N   GLY A 149     -10.947  -4.875 -11.591  1.00  0.00           N  
ATOM   1183  CA  GLY A 149     -10.202  -3.868 -10.847  1.00  0.00           C  
ATOM   1184  C   GLY A 149      -8.690  -3.973 -10.970  1.00  0.00           C  
ATOM   1185  O   GLY A 149      -7.957  -3.284 -10.261  1.00  0.00           O  
ATOM   1186  N   TYR A 150      -8.221  -4.826 -11.879  1.00  0.00           N  
ATOM   1187  CA  TYR A 150      -6.787  -4.977 -12.106  1.00  0.00           C  
ATOM   1188  C   TYR A 150      -6.458  -4.629 -13.557  1.00  0.00           C  
ATOM   1189  O   TYR A 150      -7.311  -4.758 -14.439  1.00  0.00           O  
ATOM   1190  CB  TYR A 150      -6.325  -6.399 -11.766  1.00  0.00           C  
ATOM   1191  CG  TYR A 150      -7.063  -7.529 -12.467  1.00  0.00           C  
ATOM   1192  CD1 TYR A 150      -6.752  -7.898 -13.772  1.00  0.00           C  
ATOM   1193  CD2 TYR A 150      -8.045  -8.254 -11.795  1.00  0.00           C  
ATOM   1194  CE1 TYR A 150      -7.411  -8.953 -14.400  1.00  0.00           C  
ATOM   1195  CE2 TYR A 150      -8.710  -9.310 -12.408  1.00  0.00           C  
ATOM   1196  CZ  TYR A 150      -8.387  -9.659 -13.715  1.00  0.00           C  
ATOM   1197  OH  TYR A 150      -9.032 -10.713 -14.324  1.00  0.00           O  
ATOM   1198  N   TYR A 151      -5.237  -4.182 -13.800  1.00  0.00           N  
ATOM   1199  CA  TYR A 151      -4.846  -3.747 -15.138  1.00  0.00           C  
ATOM   1200  C   TYR A 151      -3.356  -3.444 -15.231  1.00  0.00           C  
ATOM   1201  O   TYR A 151      -2.626  -3.541 -14.238  1.00  0.00           O  
ATOM   1202  CB  TYR A 151      -5.624  -2.480 -15.516  1.00  0.00           C  
ATOM   1203  CG  TYR A 151      -5.287  -1.289 -14.633  1.00  0.00           C  
ATOM   1204  CD1 TYR A 151      -5.910  -1.112 -13.394  1.00  0.00           C  
ATOM   1205  CD2 TYR A 151      -4.327  -0.361 -15.029  1.00  0.00           C  
ATOM   1206  CE1 TYR A 151      -5.584  -0.035 -12.572  1.00  0.00           C  
ATOM   1207  CE2 TYR A 151      -3.992   0.722 -14.212  1.00  0.00           C  
ATOM   1208  CZ  TYR A 151      -4.625   0.879 -12.988  1.00  0.00           C  
ATOM   1209  OH  TYR A 151      -4.289   1.956 -12.182  1.00  0.00           O  
ATOM   1210  N   THR A 152      -2.910  -3.077 -16.419  1.00  0.00           N  
ATOM   1211  CA  THR A 152      -1.526  -2.687 -16.654  1.00  0.00           C  
ATOM   1212  C   THR A 152      -1.501  -1.439 -17.535  1.00  0.00           C  
ATOM   1213  O   THR A 152      -2.423  -1.200 -18.318  1.00  0.00           O  
ATOM   1214  CB  THR A 152      -0.704  -3.778 -17.372  1.00  0.00           C  
ATOM   1215  OG1 THR A 152      -1.173  -3.930 -18.715  1.00  0.00           O  
ATOM   1216  CG2 THR A 152      -0.814  -5.108 -16.640  1.00  0.00           C  
ATOM   1217  N   MET A 153      -0.437  -0.657 -17.395  1.00  0.00           N  
ATOM   1218  CA  MET A 153      -0.220   0.528 -18.205  1.00  0.00           C  
ATOM   1219  C   MET A 153       1.282   0.753 -18.319  1.00  0.00           C  
ATOM   1220  O   MET A 153       1.995   0.635 -17.326  1.00  0.00           O  
ATOM   1221  CB  MET A 153      -0.840   1.793 -17.594  1.00  0.00           C  
ATOM   1222  CG  MET A 153      -2.352   1.895 -17.695  1.00  0.00           C  
ATOM   1223  SD  MET A 153      -2.919   3.598 -17.471  1.00  0.00           S  
ATOM   1224  CE  MET A 153      -2.362   3.953 -15.803  1.00  0.00           C  
ATOM   1225  N   PRO A 154       1.767   1.073 -19.510  1.00  0.00           N  
ATOM   1226  CA  PRO A 154       3.197   1.321 -19.660  1.00  0.00           C  
ATOM   1227  C   PRO A 154       3.557   2.704 -19.112  1.00  0.00           C  
ATOM   1228  O   PRO A 154       2.804   3.662 -19.289  1.00  0.00           O  
ATOM   1229  CB  PRO A 154       3.404   1.245 -21.172  1.00  0.00           C  
ATOM   1230  CG  PRO A 154       2.095   1.744 -21.717  1.00  0.00           C  
ATOM   1231  CD  PRO A 154       1.070   1.113 -20.808  1.00  0.00           C  
ATOM   1232  N   PHE A 155       4.695   2.800 -18.440  1.00  0.00           N  
ATOM   1233  CA  PHE A 155       5.146   4.094 -17.941  1.00  0.00           C  
ATOM   1234  C   PHE A 155       5.566   4.921 -19.159  1.00  0.00           C  
ATOM   1235  O   PHE A 155       6.104   4.375 -20.122  1.00  0.00           O  
ATOM   1236  CB  PHE A 155       6.348   3.924 -17.005  1.00  0.00           C  
ATOM   1237  CG  PHE A 155       5.980   3.554 -15.588  1.00  0.00           C  
ATOM   1238  CD1 PHE A 155       5.663   4.543 -14.664  1.00  0.00           C  
ATOM   1239  CD2 PHE A 155       5.951   2.224 -15.195  1.00  0.00           C  
ATOM   1240  CE1 PHE A 155       5.327   4.207 -13.346  1.00  0.00           C  
ATOM   1241  CE2 PHE A 155       5.619   1.882 -13.886  1.00  0.00           C  
ATOM   1242  CZ  PHE A 155       5.307   2.876 -12.968  1.00  0.00           C  
ATOM   1243  N   PRO A 156       5.326   6.230 -19.137  1.00  0.00           N  
ATOM   1244  CA  PRO A 156       5.701   7.110 -20.253  1.00  0.00           C  
ATOM   1245  C   PRO A 156       7.201   7.032 -20.555  1.00  0.00           C  
ATOM   1246  O   PRO A 156       8.023   7.156 -19.655  1.00  0.00           O  
ATOM   1247  CB  PRO A 156       5.294   8.488 -19.756  1.00  0.00           C  
ATOM   1248  CG  PRO A 156       4.128   8.203 -18.858  1.00  0.00           C  
ATOM   1249  CD  PRO A 156       4.570   6.967 -18.112  1.00  0.00           C  
ATOM   1250  N   ALA A 157       7.533   6.827 -21.804  1.00  0.00           N  
ATOM   1251  CA  ALA A 157       8.930   6.714 -22.220  1.00  0.00           C  
ATOM   1252  C   ALA A 157       9.740   7.990 -21.994  1.00  0.00           C  
ATOM   1253  O   ALA A 157      10.949   7.930 -21.786  1.00  0.00           O  
ATOM   1254  CB  ALA A 157       9.004   6.307 -23.689  1.00  0.00           C  
ATOM   1255  N   HIS A 158       9.083   9.138 -22.036  1.00  0.00           N  
ATOM   1256  CA  HIS A 158       9.780  10.410 -21.871  1.00  0.00           C  
ATOM   1257  C   HIS A 158      10.346  10.625 -20.464  1.00  0.00           C  
ATOM   1258  O   HIS A 158      11.022  11.616 -20.216  1.00  0.00           O  
ATOM   1259  CB  HIS A 158       8.856  11.584 -22.238  1.00  0.00           C  
ATOM   1260  CG  HIS A 158       7.709  11.783 -21.296  1.00  0.00           C  
ATOM   1261  ND1 HIS A 158       6.437  11.360 -21.577  1.00  0.00           N  
ATOM   1262  CD2 HIS A 158       7.649  12.380 -20.088  1.00  0.00           C  
ATOM   1263  CE1 HIS A 158       5.636  11.672 -20.577  1.00  0.00           C  
ATOM   1264  NE2 HIS A 158       6.342  12.294 -19.657  1.00  0.00           N  
ATOM   1265  N   LEU A 159      10.070   9.693 -19.552  1.00  0.00           N  
ATOM   1266  CA  LEU A 159      10.584   9.793 -18.188  1.00  0.00           C  
ATOM   1267  C   LEU A 159      12.052   9.372 -18.099  1.00  0.00           C  
ATOM   1268  O   LEU A 159      12.656   9.426 -17.024  1.00  0.00           O  
ATOM   1269  CB  LEU A 159       9.739   8.932 -17.243  1.00  0.00           C  
ATOM   1270  CG  LEU A 159       8.293   9.382 -17.018  1.00  0.00           C  
ATOM   1271  CD1 LEU A 159       7.543   8.337 -16.199  1.00  0.00           C  
ATOM   1272  CD2 LEU A 159       8.275  10.734 -16.305  1.00  0.00           C  
ATOM   1273  N   GLY A 160      12.618   8.946 -19.212  1.00  0.00           N  
ATOM   1274  CA  GLY A 160      14.018   8.540 -19.228  1.00  0.00           C  
ATOM   1275  C   GLY A 160      14.201   7.047 -19.013  1.00  0.00           C  
ATOM   1276  O   GLY A 160      15.296   6.592 -18.675  1.00  0.00           O  
ATOM   1277  N   ILE A 161      13.143   6.284 -19.216  1.00  0.00           N  
ATOM   1278  CA  ILE A 161      13.173   4.835 -19.041  1.00  0.00           C  
ATOM   1279  C   ILE A 161      13.975   4.193 -20.179  1.00  0.00           C  
ATOM   1280  O   ILE A 161      13.751   4.488 -21.348  1.00  0.00           O  
ATOM   1281  CB  ILE A 161      11.739   4.272 -19.026  1.00  0.00           C  
ATOM   1282  CG1 ILE A 161      10.981   4.857 -17.833  1.00  0.00           C  
ATOM   1283  CG2 ILE A 161      11.761   2.756 -18.958  1.00  0.00           C  
ATOM   1284  CD1 ILE A 161       9.489   4.570 -17.837  1.00  0.00           C  
ATOM   1285  N   LYS A 162      14.914   3.315 -19.797  1.00  0.00           N  
ATOM   1286  CA  LYS A 162      15.790   2.672 -20.778  1.00  0.00           C  
ATOM   1287  C   LYS A 162      15.291   1.313 -21.267  1.00  0.00           C  
ATOM   1288  O   LYS A 162      15.723   0.830 -22.317  1.00  0.00           O  
ATOM   1289  CB  LYS A 162      17.193   2.521 -20.191  1.00  0.00           C  
ATOM   1290  CG  LYS A 162      17.834   3.856 -19.814  1.00  0.00           C  
ATOM   1291  CD  LYS A 162      17.947   4.782 -21.010  1.00  0.00           C  
ATOM   1292  CE  LYS A 162      18.599   6.104 -20.632  1.00  0.00           C  
ATOM   1293  NZ  LYS A 162      18.717   7.017 -21.801  1.00  0.00           N  
ATOM   1294  N   VAL A 163      14.400   0.700 -20.501  1.00  0.00           N  
ATOM   1295  CA  VAL A 163      13.797  -0.571 -20.900  1.00  0.00           C  
ATOM   1296  C   VAL A 163      12.294  -0.440 -20.657  1.00  0.00           C  
ATOM   1297  O   VAL A 163      11.884   0.270 -19.739  1.00  0.00           O  
ATOM   1298  CB  VAL A 163      14.343  -1.762 -20.082  1.00  0.00           C  
ATOM   1299  CG1 VAL A 163      15.825  -1.949 -20.347  1.00  0.00           C  
ATOM   1300  CG2 VAL A 163      14.082  -1.569 -18.597  1.00  0.00           C  
ATOM   1301  N   PRO A 164      11.467  -1.111 -21.465  1.00  0.00           N  
ATOM   1302  CA  PRO A 164      10.019  -1.011 -21.291  1.00  0.00           C  
ATOM   1303  C   PRO A 164       9.619  -1.323 -19.848  1.00  0.00           C  
ATOM   1304  O   PRO A 164       9.879  -2.415 -19.340  1.00  0.00           O  
ATOM   1305  CB  PRO A 164       9.476  -2.052 -22.271  1.00  0.00           C  
ATOM   1306  CG  PRO A 164      10.495  -2.041 -23.369  1.00  0.00           C  
ATOM   1307  CD  PRO A 164      11.804  -1.972 -22.622  1.00  0.00           C  
ATOM   1308  N   LEU A 165       8.991  -0.345 -19.178  1.00  0.00           N  
ATOM   1309  CA  LEU A 165       8.573  -0.498 -17.792  1.00  0.00           C  
ATOM   1310  C   LEU A 165       7.063  -0.337 -17.698  1.00  0.00           C  
ATOM   1311  O   LEU A 165       6.501   0.612 -18.245  1.00  0.00           O  
ATOM   1312  CB  LEU A 165       9.275   0.537 -16.907  1.00  0.00           C  
ATOM   1313  CG  LEU A 165       8.963   0.489 -15.414  1.00  0.00           C  
ATOM   1314  CD1 LEU A 165       9.446  -0.825 -14.823  1.00  0.00           C  
ATOM   1315  CD2 LEU A 165       9.635   1.657 -14.712  1.00  0.00           C  
ATOM   1316  N   ASN A 166       6.419  -1.261 -17.003  1.00  0.00           N  
ATOM   1317  CA  ASN A 166       4.967  -1.248 -16.881  1.00  0.00           C  
ATOM   1318  C   ASN A 166       4.464  -1.144 -15.452  1.00  0.00           C  
ATOM   1319  O   ASN A 166       5.071  -1.680 -14.524  1.00  0.00           O  
ATOM   1320  CB  ASN A 166       4.387  -2.510 -17.507  1.00  0.00           C  
ATOM   1321  CG  ASN A 166       4.753  -2.654 -18.972  1.00  0.00           C  
ATOM   1322  OD1 ASN A 166       4.068  -2.124 -19.839  1.00  0.00           O  
ATOM   1323  ND2 ASN A 166       5.826  -3.381 -19.248  1.00  0.00           N  
ATOM   1324  N   ALA A 167       3.340  -0.448 -15.284  1.00  0.00           N  
ATOM   1325  CA  ALA A 167       2.681  -0.361 -13.992  1.00  0.00           C  
ATOM   1326  C   ALA A 167       1.655  -1.480 -14.007  1.00  0.00           C  
ATOM   1327  O   ALA A 167       0.840  -1.574 -14.925  1.00  0.00           O  
ATOM   1328  CB  ALA A 167       1.988   0.990 -13.839  1.00  0.00           C  
ATOM   1329  N   VAL A 168       1.716  -2.360 -13.009  1.00  0.00           N  
ATOM   1330  CA  VAL A 168       0.781  -3.472 -12.911  1.00  0.00           C  
ATOM   1331  C   VAL A 168       0.014  -3.358 -11.605  1.00  0.00           C  
ATOM   1332  O   VAL A 168       0.602  -3.371 -10.529  1.00  0.00           O  
ATOM   1333  CB  VAL A 168       1.517  -4.828 -12.953  1.00  0.00           C  
ATOM   1334  CG1 VAL A 168       0.520  -5.967 -12.824  1.00  0.00           C  
ATOM   1335  CG2 VAL A 168       2.301  -4.958 -14.258  1.00  0.00           C  
ATOM   1336  N   VAL A 169      -1.309  -3.248 -11.705  1.00  0.00           N  
ATOM   1337  CA  VAL A 169      -2.158  -3.130 -10.526  1.00  0.00           C  
ATOM   1338  C   VAL A 169      -2.930  -4.421 -10.287  1.00  0.00           C  
ATOM   1339  O   VAL A 169      -3.627  -4.909 -11.175  1.00  0.00           O  
ATOM   1340  CB  VAL A 169      -3.154  -1.966 -10.678  1.00  0.00           C  
ATOM   1341  CG1 VAL A 169      -4.166  -1.973  -9.531  1.00  0.00           C  
ATOM   1342  CG2 VAL A 169      -2.403  -0.644 -10.704  1.00  0.00           C  
ATOM   1343  N   LEU A 170      -2.797  -4.968  -9.072  1.00  0.00           N  
ATOM   1344  CA  LEU A 170      -3.518  -6.166  -8.691  1.00  0.00           C  
ATOM   1345  C   LEU A 170      -4.592  -5.810  -7.672  1.00  0.00           C  
ATOM   1346  O   LEU A 170      -4.355  -5.002  -6.771  1.00  0.00           O  
ATOM   1347  CB  LEU A 170      -2.576  -7.203  -8.073  1.00  0.00           C  
ATOM   1348  CG  LEU A 170      -1.499  -7.808  -8.981  1.00  0.00           C  
ATOM   1349  CD1 LEU A 170      -0.683  -8.821  -8.193  1.00  0.00           C  
ATOM   1350  CD2 LEU A 170      -2.153  -8.480 -10.184  1.00  0.00           C  
ATOM   1351  N   ASN A 171      -5.775  -6.412  -7.820  1.00  0.00           N  
ATOM   1352  CA  ASN A 171      -6.859  -6.183  -6.883  1.00  0.00           C  
ATOM   1353  C   ASN A 171      -6.809  -7.288  -5.831  1.00  0.00           C  
ATOM   1354  O   ASN A 171      -7.458  -8.327  -5.962  1.00  0.00           O  
ATOM   1355  CB  ASN A 171      -8.208  -6.211  -7.610  1.00  0.00           C  
ATOM   1356  CG  ASN A 171      -9.374  -5.990  -6.664  1.00  0.00           C  
ATOM   1357  OD1 ASN A 171      -9.189  -5.739  -5.475  1.00  0.00           O  
ATOM   1358  ND2 ASN A 171     -10.581  -6.077  -7.196  1.00  0.00           N  
ATOM   1359  N   THR A 172      -6.024  -7.064  -4.771  1.00  0.00           N  
ATOM   1360  CA  THR A 172      -5.881  -8.066  -3.721  1.00  0.00           C  
ATOM   1361  C   THR A 172      -7.014  -8.041  -2.706  1.00  0.00           C  
ATOM   1362  O   THR A 172      -7.043  -8.855  -1.786  1.00  0.00           O  
ATOM   1363  CB  THR A 172      -4.535  -7.925  -2.980  1.00  0.00           C  
ATOM   1364  OG1 THR A 172      -4.362  -6.580  -2.539  1.00  0.00           O  
ATOM   1365  CG2 THR A 172      -3.396  -8.302  -3.919  1.00  0.00           C  
ATOM   1366  N   VAL A 173      -7.971  -7.135  -2.886  1.00  0.00           N  
ATOM   1367  CA  VAL A 173      -9.148  -7.126  -2.020  1.00  0.00           C  
ATOM   1368  C   VAL A 173      -9.915  -8.416  -2.306  1.00  0.00           C  
ATOM   1369  O   VAL A 173     -10.665  -8.917  -1.473  1.00  0.00           O  
ATOM   1370  CB  VAL A 173     -10.049  -5.898  -2.287  1.00  0.00           C  
ATOM   1371  CG1 VAL A 173     -11.299  -5.963  -1.416  1.00  0.00           C  
ATOM   1372  CG2 VAL A 173      -9.281  -4.614  -1.998  1.00  0.00           C  
ATOM   1373  N   LEU A 174      -9.702  -8.970  -3.500  1.00  0.00           N  
ATOM   1374  CA  LEU A 174     -10.331 -10.229  -3.883  1.00  0.00           C  
ATOM   1375  C   LEU A 174      -9.833 -11.369  -2.995  1.00  0.00           C  
ATOM   1376  O   LEU A 174     -10.514 -12.380  -2.823  1.00  0.00           O  
ATOM   1377  CB  LEU A 174     -10.014 -10.571  -5.342  1.00  0.00           C  
ATOM   1378  CG  LEU A 174     -10.530  -9.614  -6.422  1.00  0.00           C  
ATOM   1379  CD1 LEU A 174     -10.057 -10.085  -7.793  1.00  0.00           C  
ATOM   1380  CD2 LEU A 174     -12.049  -9.538  -6.376  1.00  0.00           C  
ATOM   1381  N   TYR A 175      -8.644 -11.190  -2.415  1.00  0.00           N  
ATOM   1382  CA  TYR A 175      -8.034 -12.221  -1.577  1.00  0.00           C  
ATOM   1383  C   TYR A 175      -8.139 -11.940  -0.080  1.00  0.00           C  
ATOM   1384  O   TYR A 175      -7.724 -12.763   0.737  1.00  0.00           O  
ATOM   1385  CB  TYR A 175      -6.561 -12.385  -1.943  1.00  0.00           C  
ATOM   1386  CG  TYR A 175      -6.287 -12.539  -3.425  1.00  0.00           C  
ATOM   1387  CD1 TYR A 175      -7.158 -13.249  -4.247  1.00  0.00           C  
ATOM   1388  CD2 TYR A 175      -5.146 -11.984  -3.999  1.00  0.00           C  
ATOM   1389  CE1 TYR A 175      -6.911 -13.400  -5.610  1.00  0.00           C  
ATOM   1390  CE2 TYR A 175      -4.885 -12.132  -5.353  1.00  0.00           C  
ATOM   1391  CZ  TYR A 175      -5.767 -12.838  -6.156  1.00  0.00           C  
ATOM   1392  OH  TYR A 175      -5.505 -12.993  -7.493  1.00  0.00           O  
ATOM   1393  N   TYR A 176      -8.689 -10.804   0.291  1.00  0.00           N  
ATOM   1394  CA  TYR A 176      -8.828 -10.406   1.687  1.00  0.00           C  
ATOM   1395  C   TYR A 176      -9.698 -11.419   2.441  1.00  0.00           C  
ATOM   1396  O   TYR A 176     -10.750 -11.818   1.954  1.00  0.00           O  
ATOM   1397  CB  TYR A 176      -9.458  -9.014   1.750  1.00  0.00           C  
ATOM   1398  CG  TYR A 176      -9.344  -8.300   3.086  1.00  0.00           C  
ATOM   1399  CD1 TYR A 176      -8.286  -8.532   3.955  1.00  0.00           C  
ATOM   1400  CD2 TYR A 176     -10.289  -7.350   3.446  1.00  0.00           C  
ATOM   1401  CE1 TYR A 176      -8.176  -7.847   5.156  1.00  0.00           C  
ATOM   1402  CE2 TYR A 176     -10.187  -6.651   4.642  1.00  0.00           C  
ATOM   1403  CZ  TYR A 176      -9.132  -6.903   5.492  1.00  0.00           C  
ATOM   1404  OH  TYR A 176      -9.030  -6.208   6.673  1.00  0.00           O  
ATOM   1405  N   ASN A 177      -9.254 -11.832   3.628  1.00  0.00           N  
ATOM   1406  CA  ASN A 177      -9.987 -12.842   4.379  1.00  0.00           C  
ATOM   1407  C   ASN A 177     -11.306 -12.378   4.997  1.00  0.00           C  
ATOM   1408  O   ASN A 177     -11.973 -13.145   5.689  1.00  0.00           O  
ATOM   1409  CB  ASN A 177      -9.092 -13.504   5.446  1.00  0.00           C  
ATOM   1410  CG  ASN A 177      -8.522 -12.524   6.434  1.00  0.00           C  
ATOM   1411  OD1 ASN A 177      -9.028 -11.420   6.607  1.00  0.00           O  
ATOM   1412  ND2 ASN A 177      -7.449 -12.933   7.089  1.00  0.00           N  
ATOM   1413  N   TYR A 178     -11.693 -11.146   4.737  1.00  0.00           N  
ATOM   1414  CA  TYR A 178     -12.983 -10.632   5.175  1.00  0.00           C  
ATOM   1415  C   TYR A 178     -13.932 -10.562   3.980  1.00  0.00           C  
ATOM   1416  O   TYR A 178     -15.100 -10.199   4.122  1.00  0.00           O  
ATOM   1417  CB  TYR A 178     -12.848  -9.231   5.790  1.00  0.00           C  
ATOM   1418  CG  TYR A 178     -12.297  -9.194   7.204  1.00  0.00           C  
ATOM   1419  CD1 TYR A 178     -12.247 -10.336   7.996  1.00  0.00           C  
ATOM   1420  CD2 TYR A 178     -11.854  -7.998   7.758  1.00  0.00           C  
ATOM   1421  CE1 TYR A 178     -11.762 -10.294   9.297  1.00  0.00           C  
ATOM   1422  CE2 TYR A 178     -11.370  -7.938   9.059  1.00  0.00           C  
ATOM   1423  CZ  TYR A 178     -11.323  -9.091   9.819  1.00  0.00           C  
ATOM   1424  OH  TYR A 178     -10.844  -9.038  11.107  1.00  0.00           O  
ATOM   1425  N   ASN A 179     -13.428 -10.921   2.790  1.00  0.00           N  
ATOM   1426  CA  ASN A 179     -14.221 -10.902   1.561  1.00  0.00           C  
ATOM   1427  C   ASN A 179     -14.961 -12.240   1.432  1.00  0.00           C  
ATOM   1428  O   ASN A 179     -14.394 -13.224   0.961  1.00  0.00           O  
ATOM   1429  CB  ASN A 179     -13.317 -10.673   0.361  1.00  0.00           C  
ATOM   1430  CG  ASN A 179     -14.085 -10.459  -0.931  1.00  0.00           C  
ATOM   1431  OD1 ASN A 179     -15.266 -10.767  -1.025  1.00  0.00           O  
ATOM   1432  ND2 ASN A 179     -13.405  -9.918  -1.939  1.00  0.00           N  
ATOM   1433  N   LYS A 180     -16.224 -12.262   1.837  1.00  0.00           N  
ATOM   1434  CA  LYS A 180     -17.029 -13.484   1.801  1.00  0.00           C  
ATOM   1435  C   LYS A 180     -17.329 -13.992   0.401  1.00  0.00           C  
ATOM   1436  O   LYS A 180     -17.615 -15.175   0.216  1.00  0.00           O  
ATOM   1437  CB  LYS A 180     -18.357 -13.260   2.547  1.00  0.00           C  
ATOM   1438  CG  LYS A 180     -18.203 -12.759   3.977  1.00  0.00           C  
ATOM   1439  CD  LYS A 180     -17.427 -13.744   4.833  1.00  0.00           C  
ATOM   1440  CE  LYS A 180     -17.332 -13.251   6.270  1.00  0.00           C  
ATOM   1441  NZ  LYS A 180     -16.573 -14.200   7.139  1.00  0.00           N  
ATOM   1442  N   GLN A 181     -17.264 -13.128  -0.594  1.00  0.00           N  
ATOM   1443  CA  GLN A 181     -17.558 -13.513  -1.968  1.00  0.00           C  
ATOM   1444  C   GLN A 181     -16.528 -14.452  -2.587  1.00  0.00           C  
ATOM   1445  O   GLN A 181     -16.826 -15.156  -3.552  1.00  0.00           O  
ATOM   1446  CB  GLN A 181     -17.687 -12.276  -2.862  1.00  0.00           C  
ATOM   1447  CG  GLN A 181     -18.874 -11.386  -2.553  1.00  0.00           C  
ATOM   1448  CD  GLN A 181     -19.063 -10.304  -3.600  1.00  0.00           C  
ATOM   1449  OE1 GLN A 181     -18.988 -10.583  -4.798  1.00  0.00           O  
ATOM   1450  NE2 GLN A 181     -19.312  -9.083  -3.168  1.00  0.00           N  
ATOM   1451  N   THR A 182     -15.317 -14.464  -2.042  1.00  0.00           N  
ATOM   1452  CA  THR A 182     -14.237 -15.243  -2.633  1.00  0.00           C  
ATOM   1453  C   THR A 182     -13.612 -16.304  -1.737  1.00  0.00           C  
ATOM   1454  O   THR A 182     -12.643 -16.953  -2.127  1.00  0.00           O  
ATOM   1455  CB  THR A 182     -13.108 -14.302  -3.093  1.00  0.00           C  
ATOM   1456  OG1 THR A 182     -12.617 -13.568  -1.961  1.00  0.00           O  
ATOM   1457  CG2 THR A 182     -13.622 -13.308  -4.132  1.00  0.00           C  
ATOM   1458  N   MET A 183     -14.172 -16.514  -0.557  1.00  0.00           N  
ATOM   1459  CA  MET A 183     -13.583 -17.450   0.399  1.00  0.00           C  
ATOM   1460  C   MET A 183     -13.468 -18.895  -0.087  1.00  0.00           C  
ATOM   1461  O   MET A 183     -12.564 -19.615   0.334  1.00  0.00           O  
ATOM   1462  CB  MET A 183     -14.358 -17.419   1.719  1.00  0.00           C  
ATOM   1463  CG  MET A 183     -15.801 -17.890   1.633  1.00  0.00           C  
ATOM   1464  SD  MET A 183     -16.620 -17.779   3.240  1.00  0.00           S  
ATOM   1465  CE  MET A 183     -18.205 -18.545   2.861  1.00  0.00           C  
ATOM   1466  N   ASP A 184     -14.355 -19.308  -0.983  1.00  0.00           N  
ATOM   1467  CA  ASP A 184     -14.333 -20.677  -1.485  1.00  0.00           C  
ATOM   1468  C   ASP A 184     -13.863 -20.801  -2.932  1.00  0.00           C  
ATOM   1469  O   ASP A 184     -14.015 -21.845  -3.556  1.00  0.00           O  
ATOM   1470  CB  ASP A 184     -15.726 -21.308  -1.359  1.00  0.00           C  
ATOM   1471  CG  ASP A 184     -16.189 -21.434   0.082  1.00  0.00           C  
ATOM   1472  OD1 ASP A 184     -15.366 -21.799   0.943  1.00  0.00           O  
ATOM   1473  OD2 ASP A 184     -17.371 -21.157   0.338  1.00  0.00           O  
ATOM   1474  N   SER A 185     -13.269 -19.741  -3.456  1.00  0.00           N  
ATOM   1475  CA  SER A 185     -12.787 -19.742  -4.834  1.00  0.00           C  
ATOM   1476  C   SER A 185     -11.322 -20.171  -4.909  1.00  0.00           C  
ATOM   1477  O   SER A 185     -10.655 -20.340  -3.886  1.00  0.00           O  
ATOM   1478  CB  SER A 185     -12.955 -18.358  -5.449  1.00  0.00           C  
ATOM   1479  OG  SER A 185     -12.645 -18.354  -6.826  1.00  0.00           O  
ATOM   1480  N   THR A 186     -10.826 -20.357  -6.135  1.00  0.00           N  
ATOM   1481  CA  THR A 186      -9.430 -20.735  -6.346  1.00  0.00           C  
ATOM   1482  C   THR A 186      -8.677 -19.639  -7.081  1.00  0.00           C  
ATOM   1483  O   THR A 186      -7.513 -19.380  -6.799  1.00  0.00           O  
ATOM   1484  CB  THR A 186      -9.327 -22.047  -7.154  1.00  0.00           C  
ATOM   1485  OG1 THR A 186     -10.017 -21.899  -8.402  1.00  0.00           O  
ATOM   1486  CG2 THR A 186      -9.944 -23.203  -6.380  1.00  0.00           C  
ATOM   1487  N   ASP A 187      -9.352 -18.988  -8.043  1.00  0.00           N  
ATOM   1488  CA  ASP A 187      -8.748 -17.900  -8.804  1.00  0.00           C  
ATOM   1489  C   ASP A 187      -9.823 -16.853  -9.101  1.00  0.00           C  
ATOM   1490  O   ASP A 187     -10.327 -16.777 -10.228  1.00  0.00           O  
ATOM   1491  CB  ASP A 187      -8.147 -18.430 -10.108  1.00  0.00           C  
ATOM   1492  CG  ASP A 187      -7.340 -17.363 -10.845  1.00  0.00           C  
ATOM   1493  OD1 ASP A 187      -7.099 -16.289 -10.258  1.00  0.00           O  
ATOM   1494  OD2 ASP A 187      -6.941 -17.618 -11.993  1.00  0.00           O  
ATOM   1495  N   PRO A 188     -10.194 -16.054  -8.102  1.00  0.00           N  
ATOM   1496  CA  PRO A 188     -11.227 -15.033  -8.243  1.00  0.00           C  
ATOM   1497  C   PRO A 188     -11.029 -14.130  -9.455  1.00  0.00           C  
ATOM   1498  O   PRO A 188      -9.993 -13.476  -9.593  1.00  0.00           O  
ATOM   1499  CB  PRO A 188     -11.134 -14.252  -6.933  1.00  0.00           C  
ATOM   1500  CG  PRO A 188     -10.659 -15.277  -5.955  1.00  0.00           C  
ATOM   1501  CD  PRO A 188      -9.623 -16.040  -6.740  1.00  0.00           C  
ATOM   1502  N   LEU A 189     -12.037 -14.126 -10.331  1.00  0.00           N  
ATOM   1503  CA  LEU A 189     -12.026 -13.297 -11.540  1.00  0.00           C  
ATOM   1504  C   LEU A 189     -10.816 -13.537 -12.437  1.00  0.00           C  
ATOM   1505  O   LEU A 189     -10.466 -12.690 -13.262  1.00  0.00           O  
ATOM   1506  CB  LEU A 189     -12.138 -11.812 -11.160  1.00  0.00           C  
ATOM   1507  CG  LEU A 189     -13.446 -11.439 -10.444  1.00  0.00           C  
ATOM   1508  CD1 LEU A 189     -13.428  -9.967 -10.056  1.00  0.00           C  
ATOM   1509  CD2 LEU A 189     -14.639 -11.742 -11.331  1.00  0.00           C  
ATOM   1510  N   GLY A 190     -10.178 -14.706 -12.277  1.00  0.00           N  
ATOM   1511  CA  GLY A 190      -9.059 -15.091 -13.117  1.00  0.00           C  
ATOM   1512  C   GLY A 190      -7.796 -14.239 -13.011  1.00  0.00           C  
ATOM   1513  O   GLY A 190      -6.976 -14.232 -13.930  1.00  0.00           O  
ATOM   1514  N   GLN A 191      -7.641 -13.538 -11.902  1.00  0.00           N  
ATOM   1515  CA  GLN A 191      -6.496 -12.640 -11.737  1.00  0.00           C  
ATOM   1516  C   GLN A 191      -5.136 -13.341 -11.724  1.00  0.00           C  
ATOM   1517  O   GLN A 191      -4.186 -12.846 -12.313  1.00  0.00           O  
ATOM   1518  CB  GLN A 191      -6.650 -11.796 -10.477  1.00  0.00           C  
ATOM   1519  CG  GLN A 191      -5.576 -10.715 -10.353  1.00  0.00           C  
ATOM   1520  CD  GLN A 191      -5.820  -9.753  -9.214  1.00  0.00           C  
ATOM   1521  OE1 GLN A 191      -5.747  -8.543  -9.381  1.00  0.00           O  
ATOM   1522  NE2 GLN A 191      -6.104 -10.292  -8.034  1.00  0.00           N  
ATOM   1523  N   PHE A 192      -5.031 -14.491 -11.064  1.00  0.00           N  
ATOM   1524  CA  PHE A 192      -3.756 -15.198 -11.011  1.00  0.00           C  
ATOM   1525  C   PHE A 192      -3.305 -15.629 -12.403  1.00  0.00           C  
ATOM   1526  O   PHE A 192      -2.155 -15.445 -12.779  1.00  0.00           O  
ATOM   1527  CB  PHE A 192      -3.846 -16.431 -10.107  1.00  0.00           C  
ATOM   1528  CG  PHE A 192      -3.719 -16.125  -8.635  1.00  0.00           C  
ATOM   1529  CD1 PHE A 192      -2.566 -15.530  -8.136  1.00  0.00           C  
ATOM   1530  CD2 PHE A 192      -4.738 -16.444  -7.751  1.00  0.00           C  
ATOM   1531  CE1 PHE A 192      -2.434 -15.245  -6.780  1.00  0.00           C  
ATOM   1532  CE2 PHE A 192      -4.613 -16.171  -6.395  1.00  0.00           C  
ATOM   1533  CZ  PHE A 192      -3.466 -15.569  -5.907  1.00  0.00           C  
ATOM   1534  N   GLU A 193      -4.229 -16.212 -13.175  1.00  0.00           N  
ATOM   1535  CA  GLU A 193      -3.914 -16.664 -14.528  1.00  0.00           C  
ATOM   1536  C   GLU A 193      -3.576 -15.468 -15.412  1.00  0.00           C  
ATOM   1537  O   GLU A 193      -2.655 -15.528 -16.229  1.00  0.00           O  
ATOM   1538  CB  GLU A 193      -5.093 -17.442 -15.117  1.00  0.00           C  
ATOM   1539  CG  GLU A 193      -4.756 -18.204 -16.375  1.00  0.00           C  
ATOM   1540  CD  GLU A 193      -5.901 -19.092 -16.843  1.00  0.00           C  
ATOM   1541  OE1 GLU A 193      -6.868 -18.554 -17.399  1.00  0.00           O  
ATOM   1542  OE2 GLU A 193      -5.819 -20.301 -16.630  1.00  0.00           O  
ATOM   1543  N   TRP A 194      -4.317 -14.386 -15.239  1.00  0.00           N  
ATOM   1544  CA  TRP A 194      -4.082 -13.158 -15.998  1.00  0.00           C  
ATOM   1545  C   TRP A 194      -2.694 -12.610 -15.685  1.00  0.00           C  
ATOM   1546  O   TRP A 194      -1.950 -12.225 -16.587  1.00  0.00           O  
ATOM   1547  CB  TRP A 194      -5.149 -12.122 -15.637  1.00  0.00           C  
ATOM   1548  CG  TRP A 194      -4.880 -10.742 -16.169  1.00  0.00           C  
ATOM   1549  CD1 TRP A 194      -5.191 -10.253 -17.403  1.00  0.00           C  
ATOM   1550  CD2 TRP A 194      -4.240  -9.667 -15.463  1.00  0.00           C  
ATOM   1551  NE1 TRP A 194      -4.789  -8.945 -17.515  1.00  0.00           N  
ATOM   1552  CE2 TRP A 194      -4.207  -8.558 -16.342  1.00  0.00           C  
ATOM   1553  CE3 TRP A 194      -3.698  -9.533 -14.175  1.00  0.00           C  
ATOM   1554  CZ2 TRP A 194      -3.642  -7.332 -15.970  1.00  0.00           C  
ATOM   1555  CZ3 TRP A 194      -3.138  -8.306 -13.811  1.00  0.00           C  
ATOM   1556  CH2 TRP A 194      -3.118  -7.229 -14.702  1.00  0.00           C  
ATOM   1557  N   PHE A 195      -2.345 -12.578 -14.409  1.00  0.00           N  
ATOM   1558  CA  PHE A 195      -1.053 -12.072 -13.968  1.00  0.00           C  
ATOM   1559  C   PHE A 195       0.088 -12.891 -14.569  1.00  0.00           C  
ATOM   1560  O   PHE A 195       1.095 -12.341 -15.010  1.00  0.00           O  
ATOM   1561  CB  PHE A 195      -0.963 -12.100 -12.446  1.00  0.00           C  
ATOM   1562  CG  PHE A 195       0.308 -11.523 -11.890  1.00  0.00           C  
ATOM   1563  CD1 PHE A 195       0.558 -10.154 -11.962  1.00  0.00           C  
ATOM   1564  CD2 PHE A 195       1.256 -12.336 -11.299  1.00  0.00           C  
ATOM   1565  CE1 PHE A 195       1.727  -9.607 -11.449  1.00  0.00           C  
ATOM   1566  CE2 PHE A 195       2.428 -11.806 -10.779  1.00  0.00           C  
ATOM   1567  CZ  PHE A 195       2.667 -10.435 -10.859  1.00  0.00           C  
ATOM   1568  N   LYS A 196      -0.082 -14.211 -14.580  1.00  0.00           N  
ATOM   1569  CA  LYS A 196       0.928 -15.097 -15.143  1.00  0.00           C  
ATOM   1570  C   LYS A 196       1.133 -14.809 -16.624  1.00  0.00           C  
ATOM   1571  O   LYS A 196       2.262 -14.754 -17.108  1.00  0.00           O  
ATOM   1572  CB  LYS A 196       0.526 -16.561 -14.957  1.00  0.00           C  
ATOM   1573  CG  LYS A 196       1.589 -17.549 -15.424  1.00  0.00           C  
ATOM   1574  CD  LYS A 196       1.124 -18.996 -15.240  1.00  0.00           C  
ATOM   1575  CE  LYS A 196       2.248 -19.967 -15.553  1.00  0.00           C  
ATOM   1576  NZ  LYS A 196       2.810 -19.790 -16.921  1.00  0.00           N  
ATOM   1577  N   THR A 197       0.029 -14.625 -17.345  1.00  0.00           N  
ATOM   1578  CA  THR A 197       0.085 -14.331 -18.775  1.00  0.00           C  
ATOM   1579  C   THR A 197       0.817 -13.013 -19.031  1.00  0.00           C  
ATOM   1580  O   THR A 197       1.669 -12.932 -19.923  1.00  0.00           O  
ATOM   1581  CB  THR A 197      -1.331 -14.248 -19.377  1.00  0.00           C  
ATOM   1582  OG1 THR A 197      -1.974 -15.521 -19.250  1.00  0.00           O  
ATOM   1583  CG2 THR A 197      -1.279 -13.861 -20.845  1.00  0.00           C  
ATOM   1584  N   VAL A 198       0.495 -11.996 -18.237  1.00  0.00           N  
ATOM   1585  CA  VAL A 198       1.124 -10.694 -18.363  1.00  0.00           C  
ATOM   1586  C   VAL A 198       2.626 -10.776 -18.088  1.00  0.00           C  
ATOM   1587  O   VAL A 198       3.443 -10.282 -18.868  1.00  0.00           O  
ATOM   1588  CB  VAL A 198       0.477  -9.668 -17.402  1.00  0.00           C  
ATOM   1589  CG1 VAL A 198       1.302  -8.389 -17.349  1.00  0.00           C  
ATOM   1590  CG2 VAL A 198      -0.941  -9.361 -17.853  1.00  0.00           C  
ATOM   1591  N   MET A 199       2.983 -11.410 -16.986  1.00  0.00           N  
ATOM   1592  CA  MET A 199       4.385 -11.524 -16.600  1.00  0.00           C  
ATOM   1593  C   MET A 199       5.198 -12.381 -17.568  1.00  0.00           C  
ATOM   1594  O   MET A 199       6.357 -12.066 -17.856  1.00  0.00           O  
ATOM   1595  CB  MET A 199       4.503 -12.081 -15.186  1.00  0.00           C  
ATOM   1596  CG  MET A 199       4.026 -11.118 -14.104  1.00  0.00           C  
ATOM   1597  SD  MET A 199       5.080  -9.654 -13.983  1.00  0.00           S  
ATOM   1598  CE  MET A 199       3.864  -8.387 -13.672  1.00  0.00           C  
ATOM   1599  N   ASP A 200       4.597 -13.452 -18.064  1.00  0.00           N  
ATOM   1600  CA  ASP A 200       5.293 -14.292 -19.036  1.00  0.00           C  
ATOM   1601  C   ASP A 200       5.598 -13.465 -20.284  1.00  0.00           C  
ATOM   1602  O   ASP A 200       6.668 -13.590 -20.870  1.00  0.00           O  
ATOM   1603  CB  ASP A 200       4.434 -15.507 -19.431  1.00  0.00           C  
ATOM   1604  CG  ASP A 200       4.431 -16.602 -18.369  1.00  0.00           C  
ATOM   1605  OD1 ASP A 200       5.332 -16.604 -17.503  1.00  0.00           O  
ATOM   1606  OD2 ASP A 200       3.545 -17.468 -18.427  1.00  0.00           O  
ATOM   1607  N   GLY A 201       4.654 -12.619 -20.663  1.00  0.00           N  
ATOM   1608  CA  GLY A 201       4.828 -11.762 -21.815  1.00  0.00           C  
ATOM   1609  C   GLY A 201       5.955 -10.761 -21.603  1.00  0.00           C  
ATOM   1610  O   GLY A 201       6.767 -10.531 -22.501  1.00  0.00           O  
ATOM   1611  N   TYR A 202       6.009 -10.174 -20.420  1.00  0.00           N  
ATOM   1612  CA  TYR A 202       7.051  -9.211 -20.104  1.00  0.00           C  
ATOM   1613  C   TYR A 202       8.430  -9.883 -20.107  1.00  0.00           C  
ATOM   1614  O   TYR A 202       9.390  -9.338 -20.640  1.00  0.00           O  
ATOM   1615  CB  TYR A 202       6.809  -8.573 -18.734  1.00  0.00           C  
ATOM   1616  CG  TYR A 202       5.623  -7.628 -18.662  1.00  0.00           C  
ATOM   1617  CD1 TYR A 202       5.033  -7.108 -19.812  1.00  0.00           C  
ATOM   1618  CD2 TYR A 202       5.118  -7.234 -17.427  1.00  0.00           C  
ATOM   1619  CE1 TYR A 202       3.958  -6.225 -19.737  1.00  0.00           C  
ATOM   1620  CE2 TYR A 202       4.041  -6.354 -17.339  1.00  0.00           C  
ATOM   1621  CZ  TYR A 202       3.464  -5.848 -18.496  1.00  0.00           C  
ATOM   1622  OH  TYR A 202       2.400  -4.978 -18.404  1.00  0.00           O  
ATOM   1623  N   ARG A 203       8.502 -11.058 -19.509  1.00  0.00           N  
ATOM   1624  CA  ARG A 203       9.758 -11.803 -19.450  1.00  0.00           C  
ATOM   1625  C   ARG A 203      10.261 -12.136 -20.855  1.00  0.00           C  
ATOM   1626  O   ARG A 203      11.442 -11.972 -21.160  1.00  0.00           O  
ATOM   1627  CB  ARG A 203       9.582 -13.086 -18.637  1.00  0.00           C  
ATOM   1628  CG  ARG A 203      10.783 -14.022 -18.672  1.00  0.00           C  
ATOM   1629  CD  ARG A 203      10.534 -15.248 -17.786  1.00  0.00           C  
ATOM   1630  NE  ARG A 203      10.636 -14.929 -16.370  1.00  0.00           N  
ATOM   1631  CZ  ARG A 203      10.160 -15.696 -15.391  1.00  0.00           C  
ATOM   1632  NH1 ARG A 203       9.519 -16.821 -15.669  1.00  0.00           N  
ATOM   1633  NH2 ARG A 203      10.331 -15.338 -14.130  1.00  0.00           N  
ATOM   1634  N   LYS A 204       9.353 -12.610 -21.691  1.00  0.00           N  
ATOM   1635  CA  LYS A 204       9.714 -12.995 -23.051  1.00  0.00           C  
ATOM   1636  C   LYS A 204      10.185 -11.822 -23.905  1.00  0.00           C  
ATOM   1637  O   LYS A 204      11.045 -11.983 -24.772  1.00  0.00           O  
ATOM   1638  CB  LYS A 204       8.518 -13.672 -23.731  1.00  0.00           C  
ATOM   1639  CG  LYS A 204       8.795 -14.179 -25.137  1.00  0.00           C  
ATOM   1640  CD  LYS A 204       7.584 -14.876 -25.740  1.00  0.00           C  
ATOM   1641  CE  LYS A 204       7.870 -15.388 -27.135  1.00  0.00           C  
ATOM   1642  NZ  LYS A 204       6.692 -16.085 -27.731  1.00  0.00           N  
ATOM   1643  N   THR A 205       9.634 -10.640 -23.641  1.00  0.00           N  
ATOM   1644  CA  THR A 205       9.983  -9.453 -24.424  1.00  0.00           C  
ATOM   1645  C   THR A 205      10.961  -8.518 -23.719  1.00  0.00           C  
ATOM   1646  O   THR A 205      11.235  -7.418 -24.197  1.00  0.00           O  
ATOM   1647  CB  THR A 205       8.721  -8.666 -24.800  1.00  0.00           C  
ATOM   1648  OG1 THR A 205       7.982  -8.341 -23.620  1.00  0.00           O  
ATOM   1649  CG2 THR A 205       7.838  -9.496 -25.725  1.00  0.00           C  
ATOM   1650  N   GLY A 206      11.502  -8.953 -22.579  1.00  0.00           N  
ATOM   1651  CA  GLY A 206      12.475  -8.149 -21.858  1.00  0.00           C  
ATOM   1652  C   GLY A 206      11.936  -6.891 -21.196  1.00  0.00           C  
ATOM   1653  O   GLY A 206      12.659  -5.913 -21.021  1.00  0.00           O  
ATOM   1654  N   GLN A 207      10.671  -6.923 -20.818  1.00  0.00           N  
ATOM   1655  CA  GLN A 207      10.040  -5.785 -20.157  1.00  0.00           C  
ATOM   1656  C   GLN A 207      10.116  -5.933 -18.639  1.00  0.00           C  
ATOM   1657  O   GLN A 207      10.296  -7.037 -18.120  1.00  0.00           O  
ATOM   1658  CB  GLN A 207       8.579  -5.646 -20.587  1.00  0.00           C  
ATOM   1659  CG  GLN A 207       8.385  -5.442 -22.079  1.00  0.00           C  
ATOM   1660  CD  GLN A 207       6.950  -5.119 -22.446  1.00  0.00           C  
ATOM   1661  OE1 GLN A 207       6.373  -4.173 -21.911  1.00  0.00           O  
ATOM   1662  NE2 GLN A 207       6.373  -5.890 -23.349  1.00  0.00           N  
ATOM   1663  N   ARG A 208       9.990  -4.821 -17.939  1.00  0.00           N  
ATOM   1664  CA  ARG A 208      10.034  -4.819 -16.478  1.00  0.00           C  
ATOM   1665  C   ARG A 208       8.708  -4.289 -15.939  1.00  0.00           C  
ATOM   1666  O   ARG A 208       7.905  -3.729 -16.680  1.00  0.00           O  
ATOM   1667  CB  ARG A 208      11.178  -3.936 -15.973  1.00  0.00           C  
ATOM   1668  CG  ARG A 208      12.562  -4.370 -16.447  1.00  0.00           C  
ATOM   1669  CD  ARG A 208      12.957  -5.725 -15.859  1.00  0.00           C  
ATOM   1670  NE  ARG A 208      14.279  -6.155 -16.324  1.00  0.00           N  
ATOM   1671  CZ  ARG A 208      15.430  -5.667 -15.880  1.00  0.00           C  
ATOM   1672  NH1 ARG A 208      15.440  -4.737 -14.941  1.00  0.00           N  
ATOM   1673  NH2 ARG A 208      16.575  -6.114 -16.373  1.00  0.00           N  
ATOM   1674  N   ALA A 209       8.494  -4.464 -14.633  1.00  0.00           N  
ATOM   1675  CA  ALA A 209       7.247  -4.022 -14.023  1.00  0.00           C  
ATOM   1676  C   ALA A 209       7.371  -3.603 -12.574  1.00  0.00           C  
ATOM   1677  O   ALA A 209       8.223  -4.107 -11.834  1.00  0.00           O  
ATOM   1678  CB  ALA A 209       6.205  -5.137 -14.132  1.00  0.00           C  
ATOM   1679  N   ILE A 210       6.537  -2.658 -12.199  1.00  0.00           N  
ATOM   1680  CA  ILE A 210       6.415  -2.235 -10.812  1.00  0.00           C  
ATOM   1681  C   ILE A 210       4.974  -2.608 -10.484  1.00  0.00           C  
ATOM   1682  O   ILE A 210       4.035  -2.103 -11.102  1.00  0.00           O  
ATOM   1683  CB  ILE A 210       6.621  -0.716 -10.634  1.00  0.00           C  
ATOM   1684  CG1 ILE A 210       8.089  -0.365 -10.902  1.00  0.00           C  
ATOM   1685  CG2 ILE A 210       6.226  -0.302  -9.214  1.00  0.00           C  
ATOM   1686  CD1 ILE A 210       8.406   1.116 -10.796  1.00  0.00           C  
ATOM   1687  N   VAL A 211       4.816  -3.520  -9.528  1.00  0.00           N  
ATOM   1688  CA  VAL A 211       3.491  -4.003  -9.153  1.00  0.00           C  
ATOM   1689  C   VAL A 211       2.943  -3.251  -7.946  1.00  0.00           C  
ATOM   1690  O   VAL A 211       3.681  -2.943  -7.009  1.00  0.00           O  
ATOM   1691  CB  VAL A 211       3.536  -5.510  -8.832  1.00  0.00           C  
ATOM   1692  CG1 VAL A 211       2.139  -6.025  -8.492  1.00  0.00           C  
ATOM   1693  CG2 VAL A 211       4.108  -6.286 -10.017  1.00  0.00           C  
ATOM   1694  N   SER A 212       1.646  -2.943  -7.980  1.00  0.00           N  
ATOM   1695  CA  SER A 212       0.997  -2.254  -6.877  1.00  0.00           C  
ATOM   1696  C   SER A 212      -0.294  -2.980  -6.501  1.00  0.00           C  
ATOM   1697  O   SER A 212      -0.982  -3.525  -7.359  1.00  0.00           O  
ATOM   1698  CB  SER A 212       0.682  -0.806  -7.255  1.00  0.00           C  
ATOM   1699  OG  SER A 212       1.863  -0.070  -7.495  1.00  0.00           O  
ATOM   1700  N   MET A 213      -0.605  -2.984  -5.207  1.00  0.00           N  
ATOM   1701  CA  MET A 213      -1.798  -3.632  -4.690  1.00  0.00           C  
ATOM   1702  C   MET A 213      -2.133  -2.983  -3.360  1.00  0.00           C  
ATOM   1703  O   MET A 213      -1.254  -2.442  -2.684  1.00  0.00           O  
ATOM   1704  CB  MET A 213      -1.546  -5.128  -4.491  1.00  0.00           C  
ATOM   1705  CG  MET A 213      -0.410  -5.445  -3.529  1.00  0.00           C  
ATOM   1706  SD  MET A 213       0.095  -7.175  -3.552  1.00  0.00           S  
ATOM   1707  CE  MET A 213       0.875  -7.272  -5.146  1.00  0.00           C  
ATOM   1708  N   HIS A 214      -3.411  -3.027  -2.977  1.00  0.00           N  
ATOM   1709  CA  HIS A 214      -3.789  -2.395  -1.724  1.00  0.00           C  
ATOM   1710  C   HIS A 214      -3.320  -3.212  -0.523  1.00  0.00           C  
ATOM   1711  O   HIS A 214      -2.688  -2.687   0.387  1.00  0.00           O  
ATOM   1712  CB  HIS A 214      -5.299  -2.201  -1.645  1.00  0.00           C  
ATOM   1713  CG  HIS A 214      -5.730  -1.436  -0.434  1.00  0.00           C  
ATOM   1714  ND1 HIS A 214      -5.346  -0.138  -0.198  1.00  0.00           N  
ATOM   1715  CD2 HIS A 214      -6.462  -1.808   0.641  1.00  0.00           C  
ATOM   1716  CE1 HIS A 214      -5.830   0.264   0.962  1.00  0.00           C  
ATOM   1717  NE2 HIS A 214      -6.511  -0.733   1.499  1.00  0.00           N  
ATOM   1718  N   ILE A 215      -3.637  -4.504  -0.531  1.00  0.00           N  
ATOM   1719  CA  ILE A 215      -3.276  -5.389   0.577  1.00  0.00           C  
ATOM   1720  C   ILE A 215      -2.132  -6.328   0.205  1.00  0.00           C  
ATOM   1721  O   ILE A 215      -2.283  -7.193  -0.659  1.00  0.00           O  
ATOM   1722  CB  ILE A 215      -4.484  -6.227   1.040  1.00  0.00           C  
ATOM   1723  CG1 ILE A 215      -5.693  -5.320   1.283  1.00  0.00           C  
ATOM   1724  CG2 ILE A 215      -4.127  -6.997   2.310  1.00  0.00           C  
ATOM   1725  CD1 ILE A 215      -6.968  -6.063   1.646  1.00  0.00           C  
ATOM   1726  N   CYS A 216      -1.006  -6.175   0.861  1.00  0.00           N  
ATOM   1727  CA  CYS A 216       0.164  -7.009   0.638  1.00  0.00           C  
ATOM   1728  C   CYS A 216      -0.031  -8.375   1.295  1.00  0.00           C  
ATOM   1729  O   CYS A 216      -0.763  -8.498   2.280  1.00  0.00           O  
ATOM   1730  CB  CYS A 216       1.398  -6.346   1.251  1.00  0.00           C  
ATOM   1731  SG  CYS A 216       2.697  -5.832   0.094  1.00  0.00           S  
ATOM   1732  N   PRO A 217       0.615  -9.423   0.780  1.00  0.00           N  
ATOM   1733  CA  PRO A 217       0.518 -10.719   1.448  1.00  0.00           C  
ATOM   1734  C   PRO A 217       1.316 -10.607   2.750  1.00  0.00           C  
ATOM   1735  O   PRO A 217       2.190  -9.748   2.876  1.00  0.00           O  
ATOM   1736  CB  PRO A 217       1.177 -11.669   0.451  1.00  0.00           C  
ATOM   1737  CG  PRO A 217       2.143 -10.794  -0.285  1.00  0.00           C  
ATOM   1738  CD  PRO A 217       1.382  -9.513  -0.468  1.00  0.00           C  
ATOM   1739  N   GLY A 218       0.999 -11.461   3.726  1.00  0.00           N  
ATOM   1740  CA  GLY A 218       1.690 -11.406   4.998  1.00  0.00           C  
ATOM   1741  C   GLY A 218       0.737 -11.127   6.147  1.00  0.00           C  
ATOM   1742  O   GLY A 218      -0.471 -11.350   6.038  1.00  0.00           O  
ATOM   1743  N   VAL A 219       1.284 -10.654   7.258  1.00  0.00           N  
ATOM   1744  CA  VAL A 219       0.503 -10.398   8.461  1.00  0.00           C  
ATOM   1745  C   VAL A 219       0.540  -8.936   8.891  1.00  0.00           C  
ATOM   1746  O   VAL A 219       1.341  -8.151   8.394  1.00  0.00           O  
ATOM   1747  CB  VAL A 219       0.995 -11.270   9.631  1.00  0.00           C  
ATOM   1748  CG1 VAL A 219       0.907 -12.743   9.265  1.00  0.00           C  
ATOM   1749  CG2 VAL A 219       2.430 -10.901   9.994  1.00  0.00           C  
ATOM   1750  N   ALA A 220      -0.345  -8.596   9.840  1.00  0.00           N  
ATOM   1751  CA  ALA A 220      -0.402  -7.247  10.378  1.00  0.00           C  
ATOM   1752  C   ALA A 220       0.231  -7.248  11.765  1.00  0.00           C  
ATOM   1753  O   ALA A 220      -0.345  -7.770  12.717  1.00  0.00           O  
ATOM   1754  CB  ALA A 220      -1.850  -6.777  10.457  1.00  0.00           C  
ATOM   1755  N   GLU A 221       1.413  -6.672  11.881  1.00  0.00           N  
ATOM   1756  CA  GLU A 221       2.157  -6.641  13.132  1.00  0.00           C  
ATOM   1757  C   GLU A 221       1.383  -6.044  14.305  1.00  0.00           C  
ATOM   1758  O   GLU A 221       1.424  -6.576  15.414  1.00  0.00           O  
ATOM   1759  CB  GLU A 221       3.470  -5.865  12.961  1.00  0.00           C  
ATOM   1760  CG  GLU A 221       4.479  -6.497  12.023  1.00  0.00           C  
ATOM   1761  CD  GLU A 221       4.326  -6.043  10.579  1.00  0.00           C  
ATOM   1762  OE1 GLU A 221       3.196  -5.728  10.147  1.00  0.00           O  
ATOM   1763  OE2 GLU A 221       5.348  -6.016   9.870  1.00  0.00           O  
ATOM   1764  N   ARG A 222       0.680  -4.941  14.055  1.00  0.00           N  
ATOM   1765  CA  ARG A 222      -0.051  -4.265  15.117  1.00  0.00           C  
ATOM   1766  C   ARG A 222      -1.315  -4.982  15.577  1.00  0.00           C  
ATOM   1767  O   ARG A 222      -1.872  -4.644  16.619  1.00  0.00           O  
ATOM   1768  CB  ARG A 222      -0.410  -2.839  14.688  1.00  0.00           C  
ATOM   1769  CG  ARG A 222       0.788  -1.922  14.512  1.00  0.00           C  
ATOM   1770  CD  ARG A 222       0.361  -0.519  14.131  1.00  0.00           C  
ATOM   1771  NE  ARG A 222      -0.384   0.137  15.190  1.00  0.00           N  
ATOM   1772  CZ  ARG A 222      -0.965   1.339  15.071  1.00  0.00           C  
ATOM   1773  NH1 ARG A 222      -0.892   2.001  13.929  1.00  0.00           N  
ATOM   1774  NH2 ARG A 222      -1.616   1.864  16.090  1.00  0.00           N  
ATOM   1775  N   PHE A 223      -1.764  -5.969  14.809  1.00  0.00           N  
ATOM   1776  CA  PHE A 223      -2.976  -6.692  15.154  1.00  0.00           C  
ATOM   1777  C   PHE A 223      -2.701  -8.176  15.396  1.00  0.00           C  
ATOM   1778  O   PHE A 223      -3.306  -9.051  14.782  1.00  0.00           O  
ATOM   1779  CB  PHE A 223      -4.018  -6.492  14.051  1.00  0.00           C  
ATOM   1780  CG  PHE A 223      -4.360  -5.050  13.812  1.00  0.00           C  
ATOM   1781  CD1 PHE A 223      -5.118  -4.336  14.736  1.00  0.00           C  
ATOM   1782  CD2 PHE A 223      -3.887  -4.386  12.691  1.00  0.00           C  
ATOM   1783  CE1 PHE A 223      -5.403  -2.988  14.549  1.00  0.00           C  
ATOM   1784  CE2 PHE A 223      -4.167  -3.029  12.488  1.00  0.00           C  
ATOM   1785  CZ  PHE A 223      -4.927  -2.336  13.417  1.00  0.00           C  
ATOM   1786  N   ASN A 224      -1.797  -8.486  16.389  1.00  0.00           N  
ATOM   1787  CA  ASN A 224      -1.361  -9.750  16.784  1.00  0.00           C  
ATOM   1788  C   ASN A 224      -0.851 -10.640  15.700  1.00  0.00           C  
ATOM   1789  O   ASN A 224      -0.981 -11.845  15.709  1.00  0.00           O  
ATOM   1790  CB  ASN A 224      -2.405 -10.467  17.629  1.00  0.00           C  
ATOM   1791  CG  ASN A 224      -2.468 -10.015  18.957  1.00  0.00           C  
ATOM   1792  OD1 ASN A 224      -1.892  -8.962  19.295  1.00  0.00           O  
ATOM   1793  ND2 ASN A 224      -2.940 -10.378  19.850  1.00  0.00           N  
ATOM   1794  N   TYR A 225      -0.203 -10.032  14.665  1.00  0.00           N  
ATOM   1795  CA  TYR A 225       0.378 -10.744  13.533  1.00  0.00           C  
ATOM   1796  C   TYR A 225      -0.680 -11.578  12.816  1.00  0.00           C  
ATOM   1797  O   TYR A 225      -0.423 -12.706  12.400  1.00  0.00           O  
ATOM   1798  CB  TYR A 225       1.530 -11.637  14.013  1.00  0.00           C  
ATOM   1799  CG  TYR A 225       2.678 -10.849  14.598  1.00  0.00           C  
ATOM   1800  CD1 TYR A 225       3.633 -10.265  13.777  1.00  0.00           C  
ATOM   1801  CD2 TYR A 225       2.789 -10.670  15.975  1.00  0.00           C  
ATOM   1802  CE1 TYR A 225       4.681  -9.516  14.310  1.00  0.00           C  
ATOM   1803  CE2 TYR A 225       3.832  -9.920  16.519  1.00  0.00           C  
ATOM   1804  CZ  TYR A 225       4.771  -9.354  15.680  1.00  0.00           C  
ATOM   1805  OH  TYR A 225       5.808  -8.610  16.207  1.00  0.00           O  
ATOM   1806  N   SER A 226      -1.878 -11.005  12.688  1.00  0.00           N  
ATOM   1807  CA  SER A 226      -2.990 -11.686  12.039  1.00  0.00           C  
ATOM   1808  C   SER A 226      -2.859 -11.714  10.522  1.00  0.00           C  
ATOM   1809  O   SER A 226      -2.392 -10.755   9.911  1.00  0.00           O  
ATOM   1810  CB  SER A 226      -4.305 -11.014  12.422  1.00  0.00           C  
ATOM   1811  OG  SER A 226      -4.302  -9.645  12.047  1.00  0.00           O  
ATOM   1812  N   ASP A 227      -3.273 -12.840   9.914  1.00  0.00           N  
ATOM   1813  CA  ASP A 227      -3.253 -12.973   8.467  1.00  0.00           C  
ATOM   1814  C   ASP A 227      -4.224 -11.977   7.855  1.00  0.00           C  
ATOM   1815  O   ASP A 227      -5.280 -11.700   8.420  1.00  0.00           O  
ATOM   1816  CB  ASP A 227      -3.656 -14.387   8.041  1.00  0.00           C  
ATOM   1817  CG  ASP A 227      -2.640 -15.432   8.456  1.00  0.00           C  
ATOM   1818  OD1 ASP A 227      -1.429 -15.148   8.421  1.00  0.00           O  
ATOM   1819  OD2 ASP A 227      -3.065 -16.557   8.806  1.00  0.00           O  
ATOM   1820  N   GLN A 228      -3.857 -11.445   6.684  1.00  0.00           N  
ATOM   1821  CA  GLN A 228      -4.708 -10.490   5.994  1.00  0.00           C  
ATOM   1822  C   GLN A 228      -5.414 -11.119   4.797  1.00  0.00           C  
ATOM   1823  O   GLN A 228      -6.544 -10.756   4.470  1.00  0.00           O  
ATOM   1824  CB  GLN A 228      -3.882  -9.284   5.536  1.00  0.00           C  
ATOM   1825  CG  GLN A 228      -3.259  -8.512   6.676  1.00  0.00           C  
ATOM   1826  CD  GLN A 228      -4.316  -8.005   7.641  1.00  0.00           C  
ATOM   1827  OE1 GLN A 228      -5.129  -7.156   7.290  1.00  0.00           O  
ATOM   1828  NE2 GLN A 228      -4.318  -8.541   8.856  1.00  0.00           N  
ATOM   1829  N   LEU A 229      -4.758 -12.074   4.155  1.00  0.00           N  
ATOM   1830  CA  LEU A 229      -5.337 -12.751   3.005  1.00  0.00           C  
ATOM   1831  C   LEU A 229      -5.661 -14.204   3.343  1.00  0.00           C  
ATOM   1832  O   LEU A 229      -5.064 -14.783   4.246  1.00  0.00           O  
ATOM   1833  CB  LEU A 229      -4.360 -12.711   1.828  1.00  0.00           C  
ATOM   1834  CG  LEU A 229      -3.780 -11.350   1.437  1.00  0.00           C  
ATOM   1835  CD1 LEU A 229      -2.864 -11.517   0.234  1.00  0.00           C  
ATOM   1836  CD2 LEU A 229      -4.896 -10.368   1.132  1.00  0.00           C  
ATOM   1837  N   TYR A 230      -6.607 -14.790   2.613  1.00  0.00           N  
ATOM   1838  CA  TYR A 230      -6.922 -16.200   2.805  1.00  0.00           C  
ATOM   1839  C   TYR A 230      -5.643 -16.986   2.509  1.00  0.00           C  
ATOM   1840  O   TYR A 230      -4.911 -16.638   1.579  1.00  0.00           O  
ATOM   1841  CB  TYR A 230      -8.019 -16.647   1.836  1.00  0.00           C  
ATOM   1842  CG  TYR A 230      -9.419 -16.175   2.195  1.00  0.00           C  
ATOM   1843  CD1 TYR A 230     -10.049 -16.641   3.338  1.00  0.00           C  
ATOM   1844  CD2 TYR A 230     -10.114 -15.299   1.365  1.00  0.00           C  
ATOM   1845  CE1 TYR A 230     -11.346 -16.234   3.660  1.00  0.00           C  
ATOM   1846  CE2 TYR A 230     -11.410 -14.890   1.669  1.00  0.00           C  
ATOM   1847  CZ  TYR A 230     -12.016 -15.362   2.823  1.00  0.00           C  
ATOM   1848  OH  TYR A 230     -13.301 -14.959   3.126  1.00  0.00           O  
ATOM   1849  N   PRO A 231      -5.364 -18.030   3.281  1.00  0.00           N  
ATOM   1850  CA  PRO A 231      -4.147 -18.826   3.099  1.00  0.00           C  
ATOM   1851  C   PRO A 231      -3.896 -19.292   1.672  1.00  0.00           C  
ATOM   1852  O   PRO A 231      -2.764 -19.218   1.181  1.00  0.00           O  
ATOM   1853  CB  PRO A 231      -4.356 -20.001   4.053  1.00  0.00           C  
ATOM   1854  CG  PRO A 231      -5.167 -19.401   5.160  1.00  0.00           C  
ATOM   1855  CD  PRO A 231      -6.154 -18.521   4.432  1.00  0.00           C  
ATOM   1856  N   GLN A 232      -4.948 -19.782   0.997  1.00  0.00           N  
ATOM   1857  CA  GLN A 232      -4.796 -20.292  -0.366  1.00  0.00           C  
ATOM   1858  C   GLN A 232      -4.396 -19.205  -1.361  1.00  0.00           C  
ATOM   1859  O   GLN A 232      -3.798 -19.492  -2.393  1.00  0.00           O  
ATOM   1860  CB  GLN A 232      -6.085 -20.986  -0.833  1.00  0.00           C  
ATOM   1861  CG  GLN A 232      -7.284 -20.070  -1.040  1.00  0.00           C  
ATOM   1862  CD  GLN A 232      -8.163 -19.963   0.199  1.00  0.00           C  
ATOM   1863  OE1 GLN A 232      -7.679 -20.000   1.329  1.00  0.00           O  
ATOM   1864  NE2 GLN A 232      -9.467 -19.844  -0.018  1.00  0.00           N  
ATOM   1865  N   TYR A 233      -4.734 -17.950  -1.051  1.00  0.00           N  
ATOM   1866  CA  TYR A 233      -4.374 -16.846  -1.931  1.00  0.00           C  
ATOM   1867  C   TYR A 233      -3.047 -16.223  -1.520  1.00  0.00           C  
ATOM   1868  O   TYR A 233      -2.254 -15.828  -2.367  1.00  0.00           O  
ATOM   1869  CB  TYR A 233      -5.463 -15.769  -1.927  1.00  0.00           C  
ATOM   1870  CG  TYR A 233      -6.837 -16.262  -2.335  1.00  0.00           C  
ATOM   1871  CD1 TYR A 233      -6.990 -17.162  -3.384  1.00  0.00           C  
ATOM   1872  CD2 TYR A 233      -7.984 -15.819  -1.674  1.00  0.00           C  
ATOM   1873  CE1 TYR A 233      -8.248 -17.628  -3.756  1.00  0.00           C  
ATOM   1874  CE2 TYR A 233      -9.243 -16.265  -2.041  1.00  0.00           C  
ATOM   1875  CZ  TYR A 233      -9.371 -17.172  -3.077  1.00  0.00           C  
ATOM   1876  OH  TYR A 233     -10.626 -17.630  -3.434  1.00  0.00           O  
ATOM   1877  N   ASN A 234      -2.813 -16.140  -0.226  1.00  0.00           N  
ATOM   1878  CA  ASN A 234      -1.584 -15.552   0.292  1.00  0.00           C  
ATOM   1879  C   ASN A 234      -0.342 -16.251  -0.246  1.00  0.00           C  
ATOM   1880  O   ASN A 234       0.549 -15.609  -0.818  1.00  0.00           O  
ATOM   1881  CB  ASN A 234      -1.569 -15.608   1.822  1.00  0.00           C  
ATOM   1882  CG  ASN A 234      -0.367 -14.909   2.407  1.00  0.00           C  
ATOM   1883  OD1 ASN A 234      -0.380 -13.703   2.631  1.00  0.00           O  
ATOM   1884  ND2 ASN A 234       0.693 -15.667   2.661  1.00  0.00           N  
ATOM   1885  N   ASP A 235      -0.280 -17.568  -0.052  1.00  0.00           N  
ATOM   1886  CA  ASP A 235       0.882 -18.331  -0.492  1.00  0.00           C  
ATOM   1887  C   ASP A 235       1.048 -18.294  -2.005  1.00  0.00           C  
ATOM   1888  O   ASP A 235       2.168 -18.184  -2.509  1.00  0.00           O  
ATOM   1889  CB  ASP A 235       0.786 -19.778  -0.011  1.00  0.00           C  
ATOM   1890  CG  ASP A 235       0.772 -19.887   1.511  1.00  0.00           C  
ATOM   1891  OD1 ASP A 235       1.088 -18.887   2.190  1.00  0.00           O  
ATOM   1892  OD2 ASP A 235       0.448 -20.977   2.019  1.00  0.00           O  
ATOM   1893  N   ARG A 236      -0.065 -18.389  -2.728  1.00  0.00           N  
ATOM   1894  CA  ARG A 236      -0.011 -18.359  -4.185  1.00  0.00           C  
ATOM   1895  C   ARG A 236       0.453 -17.000  -4.688  1.00  0.00           C  
ATOM   1896  O   ARG A 236       1.186 -16.909  -5.676  1.00  0.00           O  
ATOM   1897  CB  ARG A 236      -1.380 -18.705  -4.776  1.00  0.00           C  
ATOM   1898  CG  ARG A 236      -1.359 -18.878  -6.290  1.00  0.00           C  
ATOM   1899  CD  ARG A 236      -2.710 -19.353  -6.814  1.00  0.00           C  
ATOM   1900  NE  ARG A 236      -2.691 -19.571  -8.254  1.00  0.00           N  
ATOM   1901  CZ  ARG A 236      -3.735 -19.966  -8.980  1.00  0.00           C  
ATOM   1902  NH1 ARG A 236      -4.907 -20.189  -8.389  1.00  0.00           N  
ATOM   1903  NH2 ARG A 236      -3.613 -20.136 -10.276  1.00  0.00           N  
ATOM   1904  N   LEU A 237       0.029 -15.929  -4.015  1.00  0.00           N  
ATOM   1905  CA  LEU A 237       0.420 -14.582  -4.404  1.00  0.00           C  
ATOM   1906  C   LEU A 237       1.919 -14.373  -4.186  1.00  0.00           C  
ATOM   1907  O   LEU A 237       2.604 -13.795  -5.030  1.00  0.00           O  
ATOM   1908  CB  LEU A 237      -0.378 -13.535  -3.617  1.00  0.00           C  
ATOM   1909  CG  LEU A 237      -0.075 -12.067  -3.942  1.00  0.00           C  
ATOM   1910  CD1 LEU A 237      -0.320 -11.797  -5.416  1.00  0.00           C  
ATOM   1911  CD2 LEU A 237      -0.954 -11.169  -3.079  1.00  0.00           C  
ATOM   1912  N   VAL A 238       2.417 -14.848  -3.044  1.00  0.00           N  
ATOM   1913  CA  VAL A 238       3.842 -14.731  -2.750  1.00  0.00           C  
ATOM   1914  C   VAL A 238       4.652 -15.459  -3.823  1.00  0.00           C  
ATOM   1915  O   VAL A 238       5.622 -14.917  -4.361  1.00  0.00           O  
ATOM   1916  CB  VAL A 238       4.192 -15.315  -1.361  1.00  0.00           C  
ATOM   1917  CG1 VAL A 238       5.706 -15.358  -1.158  1.00  0.00           C  
ATOM   1918  CG2 VAL A 238       3.546 -14.467  -0.270  1.00  0.00           C  
ATOM   1919  N   ASP A 239       4.242 -16.690  -4.132  1.00  0.00           N  
ATOM   1920  CA  ASP A 239       4.936 -17.477  -5.152  1.00  0.00           C  
ATOM   1921  C   ASP A 239       4.856 -16.809  -6.520  1.00  0.00           C  
ATOM   1922  O   ASP A 239       5.843 -16.769  -7.255  1.00  0.00           O  
ATOM   1923  CB  ASP A 239       4.347 -18.887  -5.247  1.00  0.00           C  
ATOM   1924  CG  ASP A 239       4.705 -19.764  -4.054  1.00  0.00           C  
ATOM   1925  OD1 ASP A 239       5.590 -19.376  -3.264  1.00  0.00           O  
ATOM   1926  OD2 ASP A 239       4.108 -20.842  -3.924  1.00  0.00           O  
ATOM   1927  N   SER A 240       3.681 -16.287  -6.854  1.00  0.00           N  
ATOM   1928  CA  SER A 240       3.475 -15.635  -8.142  1.00  0.00           C  
ATOM   1929  C   SER A 240       4.371 -14.408  -8.316  1.00  0.00           C  
ATOM   1930  O   SER A 240       4.931 -14.190  -9.391  1.00  0.00           O  
ATOM   1931  CB  SER A 240       2.009 -15.217  -8.304  1.00  0.00           C  
ATOM   1932  OG  SER A 240       1.159 -16.348  -8.338  1.00  0.00           O  
ATOM   1933  N   LEU A 241       4.500 -13.615  -7.261  1.00  0.00           N  
ATOM   1934  CA  LEU A 241       5.321 -12.421  -7.324  1.00  0.00           C  
ATOM   1935  C   LEU A 241       6.813 -12.762  -7.356  1.00  0.00           C  
ATOM   1936  O   LEU A 241       7.554 -12.243  -8.187  1.00  0.00           O  
ATOM   1937  CB  LEU A 241       5.017 -11.508  -6.127  1.00  0.00           C  
ATOM   1938  CG  LEU A 241       3.614 -10.894  -6.107  1.00  0.00           C  
ATOM   1939  CD1 LEU A 241       3.333 -10.246  -4.757  1.00  0.00           C  
ATOM   1940  CD2 LEU A 241       3.484  -9.863  -7.229  1.00  0.00           C  
ATOM   1941  N   ALA A 242       7.243 -13.642  -6.461  1.00  0.00           N  
ATOM   1942  CA  ALA A 242       8.649 -14.028  -6.383  1.00  0.00           C  
ATOM   1943  C   ALA A 242       9.133 -14.732  -7.653  1.00  0.00           C  
ATOM   1944  O   ALA A 242      10.295 -14.582  -8.043  1.00  0.00           O  
ATOM   1945  CB  ALA A 242       8.885 -14.919  -5.167  1.00  0.00           C  
ATOM   1946  N   GLU A 243       8.246 -15.487  -8.288  1.00  0.00           N  
ATOM   1947  CA  GLU A 243       8.584 -16.223  -9.510  1.00  0.00           C  
ATOM   1948  C   GLU A 243       9.087 -15.290 -10.605  1.00  0.00           C  
ATOM   1949  O   GLU A 243       9.918 -15.674 -11.426  1.00  0.00           O  
ATOM   1950  CB  GLU A 243       7.357 -16.993 -10.004  1.00  0.00           C  
ATOM   1951  CG  GLU A 243       7.542 -17.738 -11.332  1.00  0.00           C  
ATOM   1952  CD  GLU A 243       8.608 -18.813 -11.260  1.00  0.00           C  
ATOM   1953  OE1 GLU A 243       8.817 -19.389 -10.172  1.00  0.00           O  
ATOM   1954  OE2 GLU A 243       9.236 -19.094 -12.296  1.00  0.00           O  
ATOM   1955  N   TYR A 244       8.598 -14.053 -10.599  1.00  0.00           N  
ATOM   1956  CA  TYR A 244       8.989 -13.085 -11.607  1.00  0.00           C  
ATOM   1957  C   TYR A 244       9.921 -11.997 -11.060  1.00  0.00           C  
ATOM   1958  O   TYR A 244       9.799 -10.821 -11.409  1.00  0.00           O  
ATOM   1959  CB  TYR A 244       7.738 -12.462 -12.227  1.00  0.00           C  
ATOM   1960  CG  TYR A 244       6.903 -13.475 -12.987  1.00  0.00           C  
ATOM   1961  CD1 TYR A 244       7.258 -13.869 -14.275  1.00  0.00           C  
ATOM   1962  CD2 TYR A 244       5.798 -14.071 -12.392  1.00  0.00           C  
ATOM   1963  CE1 TYR A 244       6.525 -14.836 -14.959  1.00  0.00           C  
ATOM   1964  CE2 TYR A 244       5.065 -15.044 -13.068  1.00  0.00           C  
ATOM   1965  CZ  TYR A 244       5.431 -15.424 -14.347  1.00  0.00           C  
ATOM   1966  OH  TYR A 244       4.710 -16.382 -15.021  1.00  0.00           O  
ATOM   1967  N   ASN A 245      10.858 -12.411 -10.220  1.00  0.00           N  
ATOM   1968  CA  ASN A 245      11.822 -11.485  -9.639  1.00  0.00           C  
ATOM   1969  C   ASN A 245      12.735 -10.860 -10.689  1.00  0.00           C  
ATOM   1970  O   ASN A 245      13.376  -9.842 -10.436  1.00  0.00           O  
ATOM   1971  CB  ASN A 245      12.665 -12.191  -8.572  1.00  0.00           C  
ATOM   1972  CG  ASN A 245      13.620 -13.210  -9.156  1.00  0.00           C  
ATOM   1973  OD1 ASN A 245      13.259 -13.999 -10.025  1.00  0.00           O  
ATOM   1974  ND2 ASN A 245      14.853 -13.203  -8.672  1.00  0.00           N  
ATOM   1975  N   ASP A 246      12.800 -11.479 -11.861  1.00  0.00           N  
ATOM   1976  CA  ASP A 246      13.606 -10.961 -12.955  1.00  0.00           C  
ATOM   1977  C   ASP A 246      12.853  -9.889 -13.737  1.00  0.00           C  
ATOM   1978  O   ASP A 246      13.435  -9.182 -14.559  1.00  0.00           O  
ATOM   1979  CB  ASP A 246      14.020 -12.109 -13.902  1.00  0.00           C  
ATOM   1980  CG  ASP A 246      12.820 -12.838 -14.477  1.00  0.00           C  
ATOM   1981  OD1 ASP A 246      11.863 -13.135 -13.735  1.00  0.00           O  
ATOM   1982  OD2 ASP A 246      12.841 -13.135 -15.695  1.00  0.00           O  
ATOM   1983  N   VAL A 247      11.563  -9.771 -13.474  1.00  0.00           N  
ATOM   1984  CA  VAL A 247      10.709  -8.796 -14.148  1.00  0.00           C  
ATOM   1985  C   VAL A 247      10.277  -7.671 -13.205  1.00  0.00           C  
ATOM   1986  O   VAL A 247      10.260  -6.505 -13.579  1.00  0.00           O  
ATOM   1987  CB  VAL A 247       9.434  -9.474 -14.714  1.00  0.00           C  
ATOM   1988  CG1 VAL A 247       8.506  -8.436 -15.333  1.00  0.00           C  
ATOM   1989  CG2 VAL A 247       9.813 -10.524 -15.750  1.00  0.00           C  
ATOM   1990  N   ILE A 248       9.934  -8.037 -11.977  1.00  0.00           N  
ATOM   1991  CA  ILE A 248       9.430  -7.084 -10.991  1.00  0.00           C  
ATOM   1992  C   ILE A 248      10.534  -6.336 -10.238  1.00  0.00           C  
ATOM   1993  O   ILE A 248      11.350  -6.939  -9.550  1.00  0.00           O  
ATOM   1994  CB  ILE A 248       8.516  -7.804  -9.978  1.00  0.00           C  
ATOM   1995  CG1 ILE A 248       7.349  -8.471 -10.713  1.00  0.00           C  
ATOM   1996  CG2 ILE A 248       8.003  -6.825  -8.930  1.00  0.00           C  
ATOM   1997  CD1 ILE A 248       6.478  -9.352  -9.833  1.00  0.00           C  
ATOM   1998  N   LEU A 249      10.516  -5.017 -10.359  1.00  0.00           N  
ATOM   1999  CA  LEU A 249      11.496  -4.172  -9.676  1.00  0.00           C  
ATOM   2000  C   LEU A 249      11.117  -3.954  -8.217  1.00  0.00           C  
ATOM   2001  O   LEU A 249      11.977  -3.689  -7.379  1.00  0.00           O  
ATOM   2002  CB  LEU A 249      11.609  -2.818 -10.378  1.00  0.00           C  
ATOM   2003  CG  LEU A 249      11.987  -2.831 -11.862  1.00  0.00           C  
ATOM   2004  CD1 LEU A 249      12.146  -1.406 -12.364  1.00  0.00           C  
ATOM   2005  CD2 LEU A 249      13.273  -3.620 -12.074  1.00  0.00           C  
ATOM   2006  N   GLY A 250       9.823  -4.069  -7.922  1.00  0.00           N  
ATOM   2007  CA  GLY A 250       9.348  -3.865  -6.571  1.00  0.00           C  
ATOM   2008  C   GLY A 250       7.831  -3.880  -6.512  1.00  0.00           C  
ATOM   2009  O   GLY A 250       7.163  -3.732  -7.534  1.00  0.00           O  
ATOM   2010  N   VAL A 251       7.294  -4.059  -5.302  1.00  0.00           N  
ATOM   2011  CA  VAL A 251       5.852  -4.087  -5.082  1.00  0.00           C  
ATOM   2012  C   VAL A 251       5.477  -2.985  -4.092  1.00  0.00           C  
ATOM   2013  O   VAL A 251       6.141  -2.815  -3.067  1.00  0.00           O  
ATOM   2014  CB  VAL A 251       5.402  -5.453  -4.514  1.00  0.00           C  
ATOM   2015  CG1 VAL A 251       3.890  -5.466  -4.310  1.00  0.00           C  
ATOM   2016  CG2 VAL A 251       5.820  -6.576  -5.452  1.00  0.00           C  
ATOM   2017  N   LEU A 252       4.419  -2.238  -4.404  1.00  0.00           N  
ATOM   2018  CA  LEU A 252       3.959  -1.170  -3.529  1.00  0.00           C  
ATOM   2019  C   LEU A 252       2.599  -1.516  -2.937  1.00  0.00           C  
ATOM   2020  O   LEU A 252       1.678  -1.882  -3.664  1.00  0.00           O  
ATOM   2021  CB  LEU A 252       3.860   0.146  -4.306  1.00  0.00           C  
ATOM   2022  CG  LEU A 252       5.108   0.592  -5.072  1.00  0.00           C  
ATOM   2023  CD1 LEU A 252       4.876   1.961  -5.688  1.00  0.00           C  
ATOM   2024  CD2 LEU A 252       6.313   0.636  -4.147  1.00  0.00           C  
ATOM   2025  N   CYS A 253       2.488  -1.404  -1.606  1.00  0.00           N  
ATOM   2026  CA  CYS A 253       1.250  -1.732  -0.906  1.00  0.00           C  
ATOM   2027  C   CYS A 253       0.858  -0.659   0.104  1.00  0.00           C  
ATOM   2028  O   CYS A 253       1.648   0.214   0.443  1.00  0.00           O  
ATOM   2029  CB  CYS A 253       1.409  -3.058  -0.149  1.00  0.00           C  
ATOM   2030  SG  CYS A 253       1.895  -4.496  -1.111  1.00  0.00           S  
ATOM   2031  N   GLY A 254      -0.377  -0.747   0.583  1.00  0.00           N  
ATOM   2032  CA  GLY A 254      -0.870   0.157   1.605  1.00  0.00           C  
ATOM   2033  C   GLY A 254      -1.597  -0.663   2.660  1.00  0.00           C  
ATOM   2034  O   GLY A 254      -1.055  -1.657   3.145  1.00  0.00           O  
ATOM   2035  N   HIS A 255      -2.826  -0.273   2.999  1.00  0.00           N  
ATOM   2036  CA  HIS A 255      -3.709  -1.022   3.899  1.00  0.00           C  
ATOM   2037  C   HIS A 255      -3.366  -1.001   5.391  1.00  0.00           C  
ATOM   2038  O   HIS A 255      -4.251  -0.801   6.216  1.00  0.00           O  
ATOM   2039  CB  HIS A 255      -3.815  -2.475   3.417  1.00  0.00           C  
ATOM   2040  CG  HIS A 255      -4.716  -3.335   4.245  1.00  0.00           C  
ATOM   2041  ND1 HIS A 255      -6.054  -3.070   4.395  1.00  0.00           N  
ATOM   2042  CD2 HIS A 255      -4.469  -4.458   4.951  1.00  0.00           C  
ATOM   2043  CE1 HIS A 255      -6.603  -3.999   5.171  1.00  0.00           C  
ATOM   2044  NE2 HIS A 255      -5.659  -4.853   5.528  1.00  0.00           N  
ATOM   2045  N   LEU A 256      -2.118  -1.227   5.751  1.00  0.00           N  
ATOM   2046  CA  LEU A 256      -1.742  -1.299   7.163  1.00  0.00           C  
ATOM   2047  C   LEU A 256      -1.553   0.056   7.838  1.00  0.00           C  
ATOM   2048  O   LEU A 256      -1.530   0.140   9.063  1.00  0.00           O  
ATOM   2049  CB  LEU A 256      -0.470  -2.140   7.340  1.00  0.00           C  
ATOM   2050  CG  LEU A 256      -0.556  -3.587   6.855  1.00  0.00           C  
ATOM   2051  CD1 LEU A 256       0.738  -4.317   7.204  1.00  0.00           C  
ATOM   2052  CD2 LEU A 256      -1.741  -4.300   7.481  1.00  0.00           C  
ATOM   2053  N   HIS A 257      -1.423   1.112   7.037  1.00  0.00           N  
ATOM   2054  CA  HIS A 257      -1.246   2.478   7.539  1.00  0.00           C  
ATOM   2055  C   HIS A 257       0.099   2.718   8.219  1.00  0.00           C  
ATOM   2056  O   HIS A 257       0.345   3.797   8.748  1.00  0.00           O  
ATOM   2057  CB  HIS A 257      -2.373   2.850   8.506  1.00  0.00           C  
ATOM   2058  CG  HIS A 257      -3.737   2.897   7.882  1.00  0.00           C  
ATOM   2059  ND1 HIS A 257      -4.722   3.755   8.315  1.00  0.00           N  
ATOM   2060  CD2 HIS A 257      -4.271   2.205   6.854  1.00  0.00           C  
ATOM   2061  CE1 HIS A 257      -5.808   3.578   7.586  1.00  0.00           C  
ATOM   2062  NE2 HIS A 257      -5.559   2.645   6.695  1.00  0.00           N  
ATOM   2063  N   THR A 258       0.959   1.705   8.195  1.00  0.00           N  
ATOM   2064  CA  THR A 258       2.267   1.806   8.829  1.00  0.00           C  
ATOM   2065  C   THR A 258       3.394   1.690   7.804  1.00  0.00           C  
ATOM   2066  O   THR A 258       3.189   1.233   6.681  1.00  0.00           O  
ATOM   2067  CB  THR A 258       2.455   0.721   9.904  1.00  0.00           C  
ATOM   2068  OG1 THR A 258       2.077  -0.556   9.382  1.00  0.00           O  
ATOM   2069  CG2 THR A 258       1.610   1.037  11.119  1.00  0.00           C  
ATOM   2070  N   ASP A 259       4.585   2.106   8.210  1.00  0.00           N  
ATOM   2071  CA  ASP A 259       5.767   2.088   7.352  1.00  0.00           C  
ATOM   2072  C   ASP A 259       6.574   0.821   7.631  1.00  0.00           C  
ATOM   2073  O   ASP A 259       7.266   0.720   8.636  1.00  0.00           O  
ATOM   2074  CB  ASP A 259       6.595   3.343   7.638  1.00  0.00           C  
ATOM   2075  CG  ASP A 259       7.929   3.357   6.910  1.00  0.00           C  
ATOM   2076  OD1 ASP A 259       8.226   2.441   6.121  1.00  0.00           O  
ATOM   2077  OD2 ASP A 259       8.696   4.319   7.137  1.00  0.00           O  
ATOM   2078  N   THR A 260       6.489  -0.140   6.728  1.00  0.00           N  
ATOM   2079  CA  THR A 260       7.237  -1.388   6.893  1.00  0.00           C  
ATOM   2080  C   THR A 260       7.476  -2.032   5.529  1.00  0.00           C  
ATOM   2081  O   THR A 260       7.164  -1.455   4.489  1.00  0.00           O  
ATOM   2082  CB  THR A 260       6.491  -2.372   7.828  1.00  0.00           C  
ATOM   2083  OG1 THR A 260       7.337  -3.480   8.124  1.00  0.00           O  
ATOM   2084  CG2 THR A 260       5.197  -2.858   7.203  1.00  0.00           C  
ATOM   2085  N   PHE A 261       8.047  -3.234   5.538  1.00  0.00           N  
ATOM   2086  CA  PHE A 261       8.362  -3.921   4.294  1.00  0.00           C  
ATOM   2087  C   PHE A 261       8.206  -5.430   4.406  1.00  0.00           C  
ATOM   2088  O   PHE A 261       8.063  -5.975   5.499  1.00  0.00           O  
ATOM   2089  CB  PHE A 261       9.795  -3.599   3.860  1.00  0.00           C  
ATOM   2090  CG  PHE A 261      10.839  -4.029   4.856  1.00  0.00           C  
ATOM   2091  CD1 PHE A 261      11.219  -3.185   5.903  1.00  0.00           C  
ATOM   2092  CD2 PHE A 261      11.444  -5.271   4.761  1.00  0.00           C  
ATOM   2093  CE1 PHE A 261      12.176  -3.578   6.833  1.00  0.00           C  
ATOM   2094  CE2 PHE A 261      12.409  -5.673   5.687  1.00  0.00           C  
ATOM   2095  CZ  PHE A 261      12.773  -4.822   6.721  1.00  0.00           C  
ATOM   2096  N   ARG A 262       8.241  -6.101   3.263  1.00  0.00           N  
ATOM   2097  CA  ARG A 262       8.127  -7.546   3.189  1.00  0.00           C  
ATOM   2098  C   ARG A 262       9.110  -8.060   2.158  1.00  0.00           C  
ATOM   2099  O   ARG A 262       9.287  -7.457   1.098  1.00  0.00           O  
ATOM   2100  CB  ARG A 262       6.705  -7.963   2.769  1.00  0.00           C  
ATOM   2101  CG  ARG A 262       5.589  -7.439   3.655  1.00  0.00           C  
ATOM   2102  CD  ARG A 262       5.425  -8.278   4.908  1.00  0.00           C  
ATOM   2103  NE  ARG A 262       4.330  -7.794   5.747  1.00  0.00           N  
ATOM   2104  CZ  ARG A 262       4.467  -6.985   6.788  1.00  0.00           C  
ATOM   2105  NH1 ARG A 262       5.666  -6.552   7.148  1.00  0.00           N  
ATOM   2106  NH2 ARG A 262       3.406  -6.599   7.483  1.00  0.00           N  
ATOM   2107  N   ILE A 263       9.751  -9.178   2.474  1.00  0.00           N  
ATOM   2108  CA  ILE A 263      10.657  -9.824   1.530  1.00  0.00           C  
ATOM   2109  C   ILE A 263       9.925 -11.080   1.074  1.00  0.00           C  
ATOM   2110  O   ILE A 263       9.848 -12.064   1.808  1.00  0.00           O  
ATOM   2111  CB  ILE A 263      12.003 -10.200   2.193  1.00  0.00           C  
ATOM   2112  CG1 ILE A 263      12.667  -8.943   2.775  1.00  0.00           C  
ATOM   2113  CG2 ILE A 263      12.916 -10.852   1.159  1.00  0.00           C  
ATOM   2114  CD1 ILE A 263      13.961  -9.212   3.524  1.00  0.00           C  
ATOM   2115  N   LEU A 264       9.367 -11.030  -0.127  1.00  0.00           N  
ATOM   2116  CA  LEU A 264       8.605 -12.144  -0.670  1.00  0.00           C  
ATOM   2117  C   LEU A 264       9.556 -13.101  -1.384  1.00  0.00           C  
ATOM   2118  O   LEU A 264      10.301 -12.693  -2.274  1.00  0.00           O  
ATOM   2119  CB  LEU A 264       7.559 -11.619  -1.643  1.00  0.00           C  
ATOM   2120  CG  LEU A 264       6.683 -10.475  -1.105  1.00  0.00           C  
ATOM   2121  CD1 LEU A 264       5.694 -10.017  -2.168  1.00  0.00           C  
ATOM   2122  CD2 LEU A 264       5.938 -10.928   0.149  1.00  0.00           C  
ATOM   2123  N   SER A 265       9.523 -14.379  -0.990  1.00  0.00           N  
ATOM   2124  CA  SER A 265      10.448 -15.344  -1.574  1.00  0.00           C  
ATOM   2125  C   SER A 265       9.845 -16.689  -1.959  1.00  0.00           C  
ATOM   2126  O   SER A 265       8.869 -17.146  -1.367  1.00  0.00           O  
ATOM   2127  CB  SER A 265      11.603 -15.588  -0.603  1.00  0.00           C  
ATOM   2128  OG  SER A 265      11.138 -16.160   0.605  1.00  0.00           O  
ATOM   2129  N   LYS A 266      10.437 -17.284  -2.976  1.00  0.00           N  
ATOM   2130  CA  LYS A 266      10.085 -18.606  -3.452  1.00  0.00           C  
ATOM   2131  C   LYS A 266      11.426 -19.235  -3.794  1.00  0.00           C  
ATOM   2132  O   LYS A 266      11.971 -19.007  -4.875  1.00  0.00           O  
ATOM   2133  CB  LYS A 266       9.205 -18.537  -4.699  1.00  0.00           C  
ATOM   2134  CG  LYS A 266       8.852 -19.910  -5.268  1.00  0.00           C  
ATOM   2135  CD  LYS A 266       8.040 -19.800  -6.551  1.00  0.00           C  
ATOM   2136  CE  LYS A 266       7.741 -21.170  -7.125  1.00  0.00           C  
ATOM   2137  NZ  LYS A 266       6.991 -21.082  -8.411  1.00  0.00           N  
ATOM   2138  N   GLY A 267      11.974 -19.988  -2.853  1.00  0.00           N  
ATOM   2139  CA  GLY A 267      13.294 -20.553  -3.053  1.00  0.00           C  
ATOM   2140  C   GLY A 267      14.311 -19.428  -3.026  1.00  0.00           C  
ATOM   2141  O   GLY A 267      14.358 -18.648  -2.075  1.00  0.00           O  
ATOM   2142  N   ASN A 268      15.105 -19.332  -4.081  1.00  0.00           N  
ATOM   2143  CA  ASN A 268      16.108 -18.272  -4.171  1.00  0.00           C  
ATOM   2144  C   ASN A 268      15.579 -17.016  -4.851  1.00  0.00           C  
ATOM   2145  O   ASN A 268      16.260 -15.993  -4.878  1.00  0.00           O  
ATOM   2146  CB  ASN A 268      17.340 -18.781  -4.929  1.00  0.00           C  
ATOM   2147  CG  ASN A 268      18.046 -19.913  -4.202  1.00  0.00           C  
ATOM   2148  OD1 ASN A 268      18.215 -19.869  -2.985  1.00  0.00           O  
ATOM   2149  ND2 ASN A 268      18.461 -20.918  -4.950  1.00  0.00           N  
ATOM   2150  N   LYS A 269      14.364 -17.076  -5.381  1.00  0.00           N  
ATOM   2151  CA  LYS A 269      13.768 -15.927  -6.059  1.00  0.00           C  
ATOM   2152  C   LYS A 269      13.090 -15.025  -5.030  1.00  0.00           C  
ATOM   2153  O   LYS A 269      12.271 -15.484  -4.235  1.00  0.00           O  
ATOM   2154  CB  LYS A 269      12.759 -16.390  -7.100  1.00  0.00           C  
ATOM   2155  CG  LYS A 269      13.383 -17.240  -8.206  1.00  0.00           C  
ATOM   2156  CD  LYS A 269      12.358 -17.625  -9.251  1.00  0.00           C  
ATOM   2157  CE  LYS A 269      12.990 -18.452 -10.351  1.00  0.00           C  
ATOM   2158  NZ  LYS A 269      12.024 -18.814 -11.416  1.00  0.00           N  
ATOM   2159  N   LYS A 270      13.448 -13.742  -5.058  1.00  0.00           N  
ATOM   2160  CA  LYS A 270      12.918 -12.792  -4.086  1.00  0.00           C  
ATOM   2161  C   LYS A 270      12.555 -11.445  -4.699  1.00  0.00           C  
ATOM   2162  O   LYS A 270      13.182 -11.004  -5.657  1.00  0.00           O  
ATOM   2163  CB  LYS A 270      13.947 -12.569  -2.972  1.00  0.00           C  
ATOM   2164  CG  LYS A 270      14.419 -13.838  -2.280  1.00  0.00           C  
ATOM   2165  CD  LYS A 270      15.590 -13.568  -1.358  1.00  0.00           C  
ATOM   2166  CE  LYS A 270      16.106 -14.855  -0.745  1.00  0.00           C  
ATOM   2167  NZ  LYS A 270      17.323 -14.635   0.086  1.00  0.00           N  
ATOM   2168  N   VAL A 271      11.539 -10.802  -4.132  1.00  0.00           N  
ATOM   2169  CA  VAL A 271      11.122  -9.469  -4.549  1.00  0.00           C  
ATOM   2170  C   VAL A 271      10.769  -8.674  -3.297  1.00  0.00           C  
ATOM   2171  O   VAL A 271      10.352  -9.244  -2.289  1.00  0.00           O  
ATOM   2172  CB  VAL A 271       9.896  -9.477  -5.498  1.00  0.00           C  
ATOM   2173  CG1 VAL A 271      10.249 -10.156  -6.808  1.00  0.00           C  
ATOM   2174  CG2 VAL A 271       8.718 -10.169  -4.832  1.00  0.00           C  
ATOM   2175  N   MET A 272      10.952  -7.361  -3.359  1.00  0.00           N  
ATOM   2176  CA  MET A 272      10.625  -6.500  -2.234  1.00  0.00           C  
ATOM   2177  C   MET A 272       9.217  -5.933  -2.344  1.00  0.00           C  
ATOM   2178  O   MET A 272       8.769  -5.571  -3.433  1.00  0.00           O  
ATOM   2179  CB  MET A 272      11.613  -5.332  -2.139  1.00  0.00           C  
ATOM   2180  CG  MET A 272      12.990  -5.705  -1.632  1.00  0.00           C  
ATOM   2181  SD  MET A 272      12.935  -6.517  -0.015  1.00  0.00           S  
ATOM   2182  CE  MET A 272      12.084  -5.283   0.971  1.00  0.00           C  
ATOM   2183  N   ALA A 273       8.533  -5.843  -1.212  1.00  0.00           N  
ATOM   2184  CA  ALA A 273       7.211  -5.244  -1.143  1.00  0.00           C  
ATOM   2185  C   ALA A 273       7.299  -4.159  -0.076  1.00  0.00           C  
ATOM   2186  O   ALA A 273       7.791  -4.399   1.027  1.00  0.00           O  
ATOM   2187  CB  ALA A 273       6.159  -6.274  -0.785  1.00  0.00           C  
ATOM   2188  N   PHE A 274       6.845  -2.967  -0.410  1.00  0.00           N  
ATOM   2189  CA  PHE A 274       6.901  -1.840   0.506  1.00  0.00           C  
ATOM   2190  C   PHE A 274       5.515  -1.376   0.923  1.00  0.00           C  
ATOM   2191  O   PHE A 274       4.707  -0.990   0.079  1.00  0.00           O  
ATOM   2192  CB  PHE A 274       7.655  -0.680  -0.147  1.00  0.00           C  
ATOM   2193  CG  PHE A 274       9.002  -1.069  -0.692  1.00  0.00           C  
ATOM   2194  CD1 PHE A 274      10.084  -1.232   0.161  1.00  0.00           C  
ATOM   2195  CD2 PHE A 274       9.173  -1.303  -2.053  1.00  0.00           C  
ATOM   2196  CE1 PHE A 274      11.323  -1.621  -0.321  1.00  0.00           C  
ATOM   2197  CE2 PHE A 274      10.411  -1.699  -2.546  1.00  0.00           C  
ATOM   2198  CZ  PHE A 274      11.483  -1.854  -1.680  1.00  0.00           C  
ATOM   2199  N   ILE A 275       5.248  -1.411   2.225  1.00  0.00           N  
ATOM   2200  CA  ILE A 275       3.980  -0.924   2.752  1.00  0.00           C  
ATOM   2201  C   ILE A 275       4.188   0.551   3.072  1.00  0.00           C  
ATOM   2202  O   ILE A 275       4.929   0.899   3.986  1.00  0.00           O  
ATOM   2203  CB  ILE A 275       3.538  -1.682   4.030  1.00  0.00           C  
ATOM   2204  CG1 ILE A 275       3.152  -3.125   3.681  1.00  0.00           C  
ATOM   2205  CG2 ILE A 275       2.339  -0.983   4.658  1.00  0.00           C  
ATOM   2206  CD1 ILE A 275       4.310  -4.032   3.357  1.00  0.00           C  
ATOM   2207  N   GLY A 276       3.551   1.406   2.289  1.00  0.00           N  
ATOM   2208  CA  GLY A 276       3.692   2.836   2.481  1.00  0.00           C  
ATOM   2209  C   GLY A 276       2.821   3.376   3.604  1.00  0.00           C  
ATOM   2210  O   GLY A 276       1.707   2.910   3.810  1.00  0.00           O  
ATOM   2211  N   PRO A 277       3.325   4.370   4.348  1.00  0.00           N  
ATOM   2212  CA  PRO A 277       2.560   4.968   5.442  1.00  0.00           C  
ATOM   2213  C   PRO A 277       1.347   5.727   4.898  1.00  0.00           C  
ATOM   2214  O   PRO A 277       1.380   6.254   3.790  1.00  0.00           O  
ATOM   2215  CB  PRO A 277       3.573   5.902   6.106  1.00  0.00           C  
ATOM   2216  CG  PRO A 277       4.452   6.310   4.972  1.00  0.00           C  
ATOM   2217  CD  PRO A 277       4.638   5.024   4.196  1.00  0.00           C  
ATOM   2218  N   SER A 278       0.290   5.759   5.692  1.00  0.00           N  
ATOM   2219  CA  SER A 278      -0.959   6.390   5.279  1.00  0.00           C  
ATOM   2220  C   SER A 278      -1.046   7.892   5.493  1.00  0.00           C  
ATOM   2221  O   SER A 278      -0.275   8.476   6.255  1.00  0.00           O  
ATOM   2222  CB  SER A 278      -2.120   5.739   6.034  1.00  0.00           C  
ATOM   2223  OG  SER A 278      -2.016   6.012   7.424  1.00  0.00           O  
ATOM   2224  N   VAL A 279      -2.001   8.493   4.808  1.00  0.00           N  
ATOM   2225  CA  VAL A 279      -2.317   9.893   5.026  1.00  0.00           C  
ATOM   2226  C   VAL A 279      -3.225   9.927   6.253  1.00  0.00           C  
ATOM   2227  O   VAL A 279      -3.177  10.844   7.062  1.00  0.00           O  
ATOM   2228  CB  VAL A 279      -3.076  10.498   3.821  1.00  0.00           C  
ATOM   2229  CG1 VAL A 279      -3.570  11.905   4.159  1.00  0.00           C  
ATOM   2230  CG2 VAL A 279      -2.171  10.542   2.603  1.00  0.00           C  
ATOM   2231  N   ASP A 280      -4.055   8.890   6.382  1.00  0.00           N  
ATOM   2232  CA  ASP A 280      -4.994   8.765   7.488  1.00  0.00           C  
ATOM   2233  C   ASP A 280      -4.325   8.755   8.861  1.00  0.00           C  
ATOM   2234  O   ASP A 280      -3.210   8.272   9.017  1.00  0.00           O  
ATOM   2235  CB  ASP A 280      -5.821   7.489   7.320  1.00  0.00           C  
ATOM   2236  CG  ASP A 280      -7.010   7.416   8.276  1.00  0.00           C  
ATOM   2237  OD1 ASP A 280      -7.550   8.483   8.631  1.00  0.00           O  
ATOM   2238  OD2 ASP A 280      -7.409   6.298   8.649  1.00  0.00           O  
ATOM   2239  N   THR A 281      -5.023   9.300   9.849  1.00  0.00           N  
ATOM   2240  CA  THR A 281      -4.520   9.401  11.215  1.00  0.00           C  
ATOM   2241  C   THR A 281      -5.200   8.459  12.199  1.00  0.00           C  
ATOM   2242  O   THR A 281      -4.742   8.324  13.332  1.00  0.00           O  
ATOM   2243  CB  THR A 281      -4.718  10.834  11.742  1.00  0.00           C  
ATOM   2244  OG1 THR A 281      -6.065  11.257  11.467  1.00  0.00           O  
ATOM   2245  CG2 THR A 281      -3.749  11.789  11.080  1.00  0.00           C  
ATOM   2246  N   TRP A 282      -6.280   7.816  11.771  1.00  0.00           N  
ATOM   2247  CA  TRP A 282      -7.085   6.969  12.650  1.00  0.00           C  
ATOM   2248  C   TRP A 282      -6.318   5.999  13.544  1.00  0.00           C  
ATOM   2249  O   TRP A 282      -6.587   5.901  14.739  1.00  0.00           O  
ATOM   2250  CB  TRP A 282      -8.115   6.192  11.835  1.00  0.00           C  
ATOM   2251  CG  TRP A 282      -9.121   5.470  12.688  1.00  0.00           C  
ATOM   2252  CD1 TRP A 282      -8.955   4.273  13.329  1.00  0.00           C  
ATOM   2253  CD2 TRP A 282     -10.452   5.913  13.008  1.00  0.00           C  
ATOM   2254  NE1 TRP A 282     -10.093   3.952  14.037  1.00  0.00           N  
ATOM   2255  CE2 TRP A 282     -11.018   4.933  13.859  1.00  0.00           C  
ATOM   2256  CE3 TRP A 282     -11.203   7.039  12.653  1.00  0.00           C  
ATOM   2257  CZ2 TRP A 282     -12.327   5.061  14.355  1.00  0.00           C  
ATOM   2258  CZ3 TRP A 282     -12.496   7.148  13.150  1.00  0.00           C  
ATOM   2259  CH2 TRP A 282     -13.049   6.174  13.987  1.00  0.00           C  
ATOM   2260  N   LEU A 283      -5.366   5.278  12.983  1.00  0.00           N  
ATOM   2261  CA  LEU A 283      -4.618   4.290  13.756  1.00  0.00           C  
ATOM   2262  C   LEU A 283      -3.462   4.870  14.569  1.00  0.00           C  
ATOM   2263  O   LEU A 283      -2.583   4.138  15.030  1.00  0.00           O  
ATOM   2264  CB  LEU A 283      -4.110   3.178  12.829  1.00  0.00           C  
ATOM   2265  CG  LEU A 283      -5.198   2.368  12.124  1.00  0.00           C  
ATOM   2266  CD1 LEU A 283      -4.570   1.284  11.259  1.00  0.00           C  
ATOM   2267  CD2 LEU A 283      -6.138   1.748  13.151  1.00  0.00           C  
ATOM   2268  N   GLY A 284      -3.469   6.179  14.746  1.00  0.00           N  
ATOM   2269  CA  GLY A 284      -2.433   6.806  15.544  1.00  0.00           C  
ATOM   2270  C   GLY A 284      -1.109   6.980  14.822  1.00  0.00           C  
ATOM   2271  O   GLY A 284      -0.050   6.751  15.397  1.00  0.00           O  
ATOM   2272  N   THR A 285      -1.174   7.375  13.555  1.00  0.00           N  
ATOM   2273  CA  THR A 285       0.037   7.601  12.766  1.00  0.00           C  
ATOM   2274  C   THR A 285      -0.024   8.981  12.123  1.00  0.00           C  
ATOM   2275  O   THR A 285      -1.083   9.433  11.692  1.00  0.00           O  
ATOM   2276  CB  THR A 285       0.191   6.538  11.650  1.00  0.00           C  
ATOM   2277  OG1 THR A 285      -0.990   6.508  10.843  1.00  0.00           O  
ATOM   2278  CG2 THR A 285       0.421   5.166  12.260  1.00  0.00           C  
ATOM   2279  N   SER A 286       1.119   9.645  12.078  1.00  0.00           N  
ATOM   2280  CA  SER A 286       1.183  10.970  11.477  1.00  0.00           C  
ATOM   2281  C   SER A 286       0.949  10.886   9.974  1.00  0.00           C  
ATOM   2282  O   SER A 286       1.485   9.995   9.317  1.00  0.00           O  
ATOM   2283  CB  SER A 286       2.550  11.604  11.738  1.00  0.00           C  
ATOM   2284  OG  SER A 286       2.741  11.867  13.109  1.00  0.00           O  
ATOM   2285  N   PRO A 287       0.153  11.803   9.415  1.00  0.00           N  
ATOM   2286  CA  PRO A 287      -0.095  11.813   7.973  1.00  0.00           C  
ATOM   2287  C   PRO A 287       1.249  11.743   7.247  1.00  0.00           C  
ATOM   2288  O   PRO A 287       2.189  12.443   7.615  1.00  0.00           O  
ATOM   2289  CB  PRO A 287      -0.784  13.153   7.753  1.00  0.00           C  
ATOM   2290  CG  PRO A 287      -1.557  13.346   9.023  1.00  0.00           C  
ATOM   2291  CD  PRO A 287      -0.602  12.868  10.097  1.00  0.00           C  
ATOM   2292  N   SER A 288       1.325  10.888   6.240  1.00  0.00           N  
ATOM   2293  CA  SER A 288       2.579  10.702   5.525  1.00  0.00           C  
ATOM   2294  C   SER A 288       2.416  10.553   4.025  1.00  0.00           C  
ATOM   2295  O   SER A 288       1.342  10.200   3.534  1.00  0.00           O  
ATOM   2296  CB  SER A 288       3.308   9.462   6.066  1.00  0.00           C  
ATOM   2297  OG  SER A 288       3.570   9.571   7.447  1.00  0.00           O  
ATOM   2298  N   ILE A 289       3.499  10.831   3.313  1.00  0.00           N  
ATOM   2299  CA  ILE A 289       3.535  10.664   1.869  1.00  0.00           C  
ATOM   2300  C   ILE A 289       4.951  10.215   1.527  1.00  0.00           C  
ATOM   2301  O   ILE A 289       5.922  10.685   2.119  1.00  0.00           O  
ATOM   2302  CB  ILE A 289       3.186  11.985   1.138  1.00  0.00           C  
ATOM   2303  CG1 ILE A 289       3.049  11.725  -0.371  1.00  0.00           C  
ATOM   2304  CG2 ILE A 289       4.228  13.062   1.410  1.00  0.00           C  
ATOM   2305  CD1 ILE A 289       1.833  10.935  -0.754  1.00  0.00           C  
ATOM   2306  N   ARG A 290       5.061   9.280   0.578  1.00  0.00           N  
ATOM   2307  CA  ARG A 290       6.360   8.738   0.193  1.00  0.00           C  
ATOM   2308  C   ARG A 290       6.672   9.020  -1.272  1.00  0.00           C  
ATOM   2309  O   ARG A 290       5.789   8.971  -2.131  1.00  0.00           O  
ATOM   2310  CB  ARG A 290       6.397   7.230   0.446  1.00  0.00           C  
ATOM   2311  CG  ARG A 290       7.634   6.520  -0.101  1.00  0.00           C  
ATOM   2312  CD  ARG A 290       7.685   5.065   0.329  1.00  0.00           C  
ATOM   2313  NE  ARG A 290       7.939   4.925   1.759  1.00  0.00           N  
ATOM   2314  CZ  ARG A 290       8.056   3.768   2.393  1.00  0.00           C  
ATOM   2315  NH1 ARG A 290       7.937   2.630   1.728  1.00  0.00           N  
ATOM   2316  NH2 ARG A 290       8.294   3.740   3.695  1.00  0.00           N  
ATOM   2317  N   LYS A 291       7.937   9.299  -1.548  1.00  0.00           N  
ATOM   2318  CA  LYS A 291       8.384   9.522  -2.912  1.00  0.00           C  
ATOM   2319  C   LYS A 291       9.569   8.608  -3.205  1.00  0.00           C  
ATOM   2320  O   LYS A 291      10.536   8.568  -2.443  1.00  0.00           O  
ATOM   2321  CB  LYS A 291       8.776  10.983  -3.134  1.00  0.00           C  
ATOM   2322  CG  LYS A 291       9.133  11.297  -4.589  1.00  0.00           C  
ATOM   2323  CD  LYS A 291       9.311  12.793  -4.835  1.00  0.00           C  
ATOM   2324  CE  LYS A 291      10.494  13.361  -4.096  1.00  0.00           C  
ATOM   2325  NZ  LYS A 291      10.710  14.798  -4.433  1.00  0.00           N  
ATOM   2326  N   TYR A 292       9.480   7.867  -4.298  1.00  0.00           N  
ATOM   2327  CA  TYR A 292      10.541   6.953  -4.701  1.00  0.00           C  
ATOM   2328  C   TYR A 292      11.415   7.538  -5.800  1.00  0.00           C  
ATOM   2329  O   TYR A 292      10.934   8.274  -6.662  1.00  0.00           O  
ATOM   2330  CB  TYR A 292       9.968   5.637  -5.234  1.00  0.00           C  
ATOM   2331  CG  TYR A 292       9.195   4.808  -4.237  1.00  0.00           C  
ATOM   2332  CD1 TYR A 292       7.853   5.078  -3.955  1.00  0.00           C  
ATOM   2333  CD2 TYR A 292       9.796   3.726  -3.599  1.00  0.00           C  
ATOM   2334  CE1 TYR A 292       7.140   4.309  -3.051  1.00  0.00           C  
ATOM   2335  CE2 TYR A 292       9.092   2.945  -2.694  1.00  0.00           C  
ATOM   2336  CZ  TYR A 292       7.765   3.239  -2.426  1.00  0.00           C  
ATOM   2337  OH  TYR A 292       7.059   2.466  -1.527  1.00  0.00           O  
ATOM   2338  N   ASP A 293      12.704   7.190  -5.751  1.00  0.00           N  
ATOM   2339  CA  ASP A 293      13.623   7.508  -6.826  1.00  0.00           C  
ATOM   2340  C   ASP A 293      13.671   6.164  -7.550  1.00  0.00           C  
ATOM   2341  O   ASP A 293      14.385   5.251  -7.139  1.00  0.00           O  
ATOM   2342  CB  ASP A 293      15.002   7.889  -6.289  1.00  0.00           C  
ATOM   2343  CG  ASP A 293      15.988   8.209  -7.411  1.00  0.00           C  
ATOM   2344  OD1 ASP A 293      15.671   7.946  -8.584  1.00  0.00           O  
ATOM   2345  OD2 ASP A 293      17.086   8.723  -7.100  1.00  0.00           O  
ATOM   2346  N   VAL A 294      12.878   6.038  -8.591  1.00  0.00           N  
ATOM   2347  CA  VAL A 294      12.761   4.788  -9.330  1.00  0.00           C  
ATOM   2348  C   VAL A 294      13.977   4.436 -10.173  1.00  0.00           C  
ATOM   2349  O   VAL A 294      14.399   3.279 -10.230  1.00  0.00           O  
ATOM   2350  CB  VAL A 294      11.514   4.804 -10.243  1.00  0.00           C  
ATOM   2351  CG1 VAL A 294      11.384   3.479 -10.989  1.00  0.00           C  
ATOM   2352  CG2 VAL A 294      10.269   5.062  -9.411  1.00  0.00           C  
ATOM   2353  N   GLY A 295      14.543   5.440 -10.831  1.00  0.00           N  
ATOM   2354  CA  GLY A 295      15.674   5.190 -11.706  1.00  0.00           C  
ATOM   2355  C   GLY A 295      15.193   5.069 -13.145  1.00  0.00           C  
ATOM   2356  O   GLY A 295      14.117   5.547 -13.489  1.00  0.00           O  
ATOM   2357  N   ASN A 296      15.985   4.418 -13.984  1.00  0.00           N  
ATOM   2358  CA  ASN A 296      15.638   4.270 -15.396  1.00  0.00           C  
ATOM   2359  C   ASN A 296      15.016   2.921 -15.751  1.00  0.00           C  
ATOM   2360  O   ASN A 296      14.821   2.619 -16.929  1.00  0.00           O  
ATOM   2361  CB  ASN A 296      16.870   4.507 -16.273  1.00  0.00           C  
ATOM   2362  CG  ASN A 296      18.003   3.556 -15.970  1.00  0.00           C  
ATOM   2363  OD1 ASN A 296      17.812   2.520 -15.332  1.00  0.00           O  
ATOM   2364  ND2 ASN A 296      19.205   3.900 -16.434  1.00  0.00           N  
ATOM   2365  N   GLY A 297      14.727   2.109 -14.742  1.00  0.00           N  
ATOM   2366  CA  GLY A 297      14.094   0.818 -14.973  1.00  0.00           C  
ATOM   2367  C   GLY A 297      15.024  -0.344 -15.269  1.00  0.00           C  
ATOM   2368  O   GLY A 297      14.568  -1.476 -15.422  1.00  0.00           O  
ATOM   2369  N   GLN A 298      16.329  -0.088 -15.344  1.00  0.00           N  
ATOM   2370  CA  GLN A 298      17.292  -1.145 -15.634  1.00  0.00           C  
ATOM   2371  C   GLN A 298      17.682  -1.954 -14.399  1.00  0.00           C  
ATOM   2372  O   GLN A 298      18.292  -3.017 -14.508  1.00  0.00           O  
ATOM   2373  CB  GLN A 298      18.548  -0.559 -16.291  1.00  0.00           C  
ATOM   2374  CG  GLN A 298      18.306   0.024 -17.679  1.00  0.00           C  
ATOM   2375  CD  GLN A 298      19.586   0.493 -18.342  1.00  0.00           C  
ATOM   2376  OE1 GLN A 298      20.328   1.297 -17.775  1.00  0.00           O  
ATOM   2377  NE2 GLN A 298      19.849  -0.005 -19.538  1.00  0.00           N  
ATOM   2378  N   GLY A 299      17.330  -1.447 -13.220  1.00  0.00           N  
ATOM   2379  CA  GLY A 299      17.657  -2.144 -11.988  1.00  0.00           C  
ATOM   2380  C   GLY A 299      16.639  -1.849 -10.902  1.00  0.00           C  
ATOM   2381  O   GLY A 299      15.570  -1.302 -11.179  1.00  0.00           O  
ATOM   2382  N   TYR A 300      16.970  -2.207  -9.656  1.00  0.00           N  
ATOM   2383  CA  TYR A 300      16.087  -1.954  -8.531  1.00  0.00           C  
ATOM   2384  C   TYR A 300      15.915  -0.450  -8.324  1.00  0.00           C  
ATOM   2385  O   TYR A 300      16.752   0.343  -8.744  1.00  0.00           O  
ATOM   2386  CB  TYR A 300      16.662  -2.571  -7.256  1.00  0.00           C  
ATOM   2387  CG  TYR A 300      16.674  -4.075  -7.252  1.00  0.00           C  
ATOM   2388  CD1 TYR A 300      15.496  -4.803  -7.120  1.00  0.00           C  
ATOM   2389  CD2 TYR A 300      17.876  -4.785  -7.380  1.00  0.00           C  
ATOM   2390  CE1 TYR A 300      15.501  -6.197  -7.114  1.00  0.00           C  
ATOM   2391  CE2 TYR A 300      17.890  -6.169  -7.378  1.00  0.00           C  
ATOM   2392  CZ  TYR A 300      16.704  -6.874  -7.241  1.00  0.00           C  
ATOM   2393  OH  TYR A 300      16.716  -8.243  -7.235  1.00  0.00           O  
ATOM   2394  N   MET A 301      14.831  -0.071  -7.665  1.00  0.00           N  
ATOM   2395  CA  MET A 301      14.607   1.330  -7.351  1.00  0.00           C  
ATOM   2396  C   MET A 301      15.747   1.767  -6.430  1.00  0.00           C  
ATOM   2397  O   MET A 301      16.240   0.972  -5.620  1.00  0.00           O  
ATOM   2398  CB  MET A 301      13.245   1.514  -6.684  1.00  0.00           C  
ATOM   2399  CG  MET A 301      12.072   1.201  -7.612  1.00  0.00           C  
ATOM   2400  SD  MET A 301      10.469   1.595  -6.902  1.00  0.00           S  
ATOM   2401  CE  MET A 301      10.232   0.209  -5.817  1.00  0.00           C  
ATOM   2402  N   LYS A 302      16.157   3.011  -6.551  1.00  0.00           N  
ATOM   2403  CA  LYS A 302      17.301   3.509  -5.801  1.00  0.00           C  
ATOM   2404  C   LYS A 302      17.039   3.759  -4.323  1.00  0.00           C  
ATOM   2405  O   LYS A 302      17.777   3.287  -3.455  1.00  0.00           O  
ATOM   2406  CB  LYS A 302      17.822   4.804  -6.458  1.00  0.00           C  
ATOM   2407  CG  LYS A 302      18.277   4.612  -7.892  1.00  0.00           C  
ATOM   2408  CD  LYS A 302      18.697   5.948  -8.506  1.00  0.00           C  
ATOM   2409  CE  LYS A 302      19.179   5.775  -9.944  1.00  0.00           C  
ATOM   2410  NZ  LYS A 302      20.373   4.888 -10.019  1.00  0.00           N  
ATOM   2411  N   GLU A 303      15.990   4.506  -4.028  1.00  0.00           N  
ATOM   2412  CA  GLU A 303      15.667   4.833  -2.643  1.00  0.00           C  
ATOM   2413  C   GLU A 303      14.262   5.418  -2.539  1.00  0.00           C  
ATOM   2414  O   GLU A 303      13.595   5.630  -3.554  1.00  0.00           O  
ATOM   2415  CB  GLU A 303      16.658   5.869  -2.086  1.00  0.00           C  
ATOM   2416  CG  GLU A 303      16.495   7.254  -2.719  1.00  0.00           C  
ATOM   2417  CD  GLU A 303      17.338   8.325  -2.029  1.00  0.00           C  
ATOM   2418  OE1 GLU A 303      17.563   8.206  -0.811  1.00  0.00           O  
ATOM   2419  OE2 GLU A 303      17.748   9.273  -2.703  1.00  0.00           O  
ATOM   2420  N   PHE A 304      13.822   5.666  -1.310  1.00  0.00           N  
ATOM   2421  CA  PHE A 304      12.564   6.349  -1.086  1.00  0.00           C  
ATOM   2422  C   PHE A 304      12.768   7.367   0.033  1.00  0.00           C  
ATOM   2423  O   PHE A 304      13.665   7.212   0.874  1.00  0.00           O  
ATOM   2424  CB  PHE A 304      11.408   5.377  -0.761  1.00  0.00           C  
ATOM   2425  CG  PHE A 304      11.559   4.625   0.541  1.00  0.00           C  
ATOM   2426  CD1 PHE A 304      11.422   5.268   1.774  1.00  0.00           C  
ATOM   2427  CD2 PHE A 304      11.776   3.248   0.536  1.00  0.00           C  
ATOM   2428  CE1 PHE A 304      11.534   4.562   2.972  1.00  0.00           C  
ATOM   2429  CE2 PHE A 304      11.881   2.539   1.727  1.00  0.00           C  
ATOM   2430  CZ  PHE A 304      11.760   3.194   2.950  1.00  0.00           C  
ATOM   2431  N   LYS A 305      11.950   8.394   0.025  1.00  0.00           N  
ATOM   2432  CA  LYS A 305      12.006   9.433   1.038  1.00  0.00           C  
ATOM   2433  C   LYS A 305      10.603   9.627   1.588  1.00  0.00           C  
ATOM   2434  O   LYS A 305       9.650   9.770   0.826  1.00  0.00           O  
ATOM   2435  CB  LYS A 305      12.526  10.743   0.447  1.00  0.00           C  
ATOM   2436  CG  LYS A 305      13.979  10.686   0.000  1.00  0.00           C  
ATOM   2437  CD  LYS A 305      14.431  12.010  -0.595  1.00  0.00           C  
ATOM   2438  CE  LYS A 305      15.878  11.948  -1.032  1.00  0.00           C  
ATOM   2439  NZ  LYS A 305      16.339  13.218  -1.642  1.00  0.00           N  
ATOM   2440  N   ASN A 306      10.484   9.627   2.915  1.00  0.00           N  
ATOM   2441  CA  ASN A 306       9.201   9.839   3.561  1.00  0.00           C  
ATOM   2442  C   ASN A 306       9.079  11.261   4.078  1.00  0.00           C  
ATOM   2443  O   ASN A 306      10.049  11.849   4.561  1.00  0.00           O  
ATOM   2444  CB  ASN A 306       9.008   8.873   4.736  1.00  0.00           C  
ATOM   2445  CG  ASN A 306       8.621   7.475   4.294  1.00  0.00           C  
ATOM   2446  OD1 ASN A 306       8.472   7.203   3.106  1.00  0.00           O  
ATOM   2447  ND2 ASN A 306       8.445   6.590   5.262  1.00  0.00           N  
ATOM   2448  N   TYR A 307       7.873  11.799   3.971  1.00  0.00           N  
ATOM   2449  CA  TYR A 307       7.566  13.123   4.464  1.00  0.00           C  
ATOM   2450  C   TYR A 307       6.349  12.943   5.361  1.00  0.00           C  
ATOM   2451  O   TYR A 307       5.455  12.163   5.050  1.00  0.00           O  
ATOM   2452  CB  TYR A 307       7.230  14.074   3.313  1.00  0.00           C  
ATOM   2453  CG  TYR A 307       8.314  14.172   2.260  1.00  0.00           C  
ATOM   2454  CD1 TYR A 307       8.389  13.234   1.234  1.00  0.00           C  
ATOM   2455  CD2 TYR A 307       9.272  15.178   2.303  1.00  0.00           C  
ATOM   2456  CE1 TYR A 307       9.395  13.301   0.278  1.00  0.00           C  
ATOM   2457  CE2 TYR A 307      10.279  15.257   1.356  1.00  0.00           C  
ATOM   2458  CZ  TYR A 307      10.335  14.314   0.340  1.00  0.00           C  
ATOM   2459  OH  TYR A 307      11.331  14.381  -0.601  1.00  0.00           O  
ATOM   2460  N   HIS A 308       6.332  13.646   6.487  1.00  0.00           N  
ATOM   2461  CA  HIS A 308       5.196  13.514   7.394  1.00  0.00           C  
ATOM   2462  C   HIS A 308       4.698  14.852   7.926  1.00  0.00           C  
ATOM   2463  O   HIS A 308       5.342  15.890   7.754  1.00  0.00           O  
ATOM   2464  CB  HIS A 308       5.521  12.556   8.546  1.00  0.00           C  
ATOM   2465  CG  HIS A 308       6.629  13.025   9.446  1.00  0.00           C  
ATOM   2466  ND1 HIS A 308       6.996  12.327  10.584  1.00  0.00           N  
ATOM   2467  CD2 HIS A 308       7.440  14.105   9.389  1.00  0.00           C  
ATOM   2468  CE1 HIS A 308       7.990  12.958  11.187  1.00  0.00           C  
ATOM   2469  NE2 HIS A 308       8.273  14.040  10.481  1.00  0.00           N  
ATOM   2470  N   PHE A 309       3.532  14.797   8.568  1.00  0.00           N  
ATOM   2471  CA  PHE A 309       2.854  15.976   9.088  1.00  0.00           C  
ATOM   2472  C   PHE A 309       2.486  15.670  10.539  1.00  0.00           C  
ATOM   2473  O   PHE A 309       1.437  15.107  10.823  1.00  0.00           O  
ATOM   2474  CB  PHE A 309       1.600  16.224   8.233  1.00  0.00           C  
ATOM   2475  CG  PHE A 309       0.900  17.534   8.505  1.00  0.00           C  
ATOM   2476  CD1 PHE A 309       0.113  17.711   9.639  1.00  0.00           C  
ATOM   2477  CD2 PHE A 309       0.984  18.574   7.586  1.00  0.00           C  
ATOM   2478  CE1 PHE A 309      -0.564  18.899   9.858  1.00  0.00           C  
ATOM   2479  CE2 PHE A 309       0.298  19.763   7.795  1.00  0.00           C  
ATOM   2480  CZ  PHE A 309      -0.474  19.930   8.928  1.00  0.00           C  
ATOM   2481  N   GLN A 310       3.378  16.019  11.461  1.00  0.00           N  
ATOM   2482  CA  GLN A 310       3.125  15.761  12.869  1.00  0.00           C  
ATOM   2483  C   GLN A 310       2.123  16.772  13.414  1.00  0.00           C  
ATOM   2484  O   GLN A 310       2.384  17.973  13.442  1.00  0.00           O  
ATOM   2485  CB  GLN A 310       4.431  15.832  13.669  1.00  0.00           C  
ATOM   2486  CG  GLN A 310       5.417  14.723  13.340  1.00  0.00           C  
ATOM   2487  CD  GLN A 310       6.703  14.828  14.133  1.00  0.00           C  
ATOM   2488  OE1 GLN A 310       7.364  15.864  14.113  1.00  0.00           O  
ATOM   2489  NE2 GLN A 310       7.063  13.766  14.841  1.00  0.00           N  
ATOM   2490  N   LEU A 311       0.974  16.264  13.842  1.00  0.00           N  
ATOM   2491  CA  LEU A 311      -0.060  17.118  14.405  1.00  0.00           C  
ATOM   2492  C   LEU A 311       0.429  17.700  15.729  1.00  0.00           C  
ATOM   2493  O   LEU A 311       1.057  17.002  16.524  1.00  0.00           O  
ATOM   2494  CB  LEU A 311      -1.343  16.316  14.629  1.00  0.00           C  
ATOM   2495  CG  LEU A 311      -1.975  15.685  13.382  1.00  0.00           C  
ATOM   2496  CD1 LEU A 311      -3.215  14.890  13.776  1.00  0.00           C  
ATOM   2497  CD2 LEU A 311      -2.331  16.767  12.373  1.00  0.00           C  
ATOM   2498  N   ARG A 312       0.128  18.964  15.960  1.00  0.00           N  
ATOM   2499  CA  ARG A 312       0.551  19.633  17.181  1.00  0.00           C  
ATOM   2500  C   ARG A 312      -0.031  18.927  18.405  1.00  0.00           C  
ATOM   2501  O   ARG A 312      -1.238  18.711  18.484  1.00  0.00           O  
ATOM   2502  CB  ARG A 312       0.113  21.100  17.158  1.00  0.00           C  
ATOM   2503  CG  ARG A 312       0.670  21.917  18.311  1.00  0.00           C  
ATOM   2504  CD  ARG A 312       0.272  23.376  18.178  1.00  0.00           C  
ATOM   2505  NE  ARG A 312       0.741  23.973  16.924  1.00  0.00           N  
ATOM   2506  CZ  ARG A 312       1.995  24.298  16.667  1.00  0.00           C  
ATOM   2507  NH1 ARG A 312       2.941  24.113  17.584  1.00  0.00           N  
ATOM   2508  NH2 ARG A 312       2.323  24.814  15.500  1.00  0.00           N  
ATOM   2509  N   PRO A 313       0.822  18.555  19.373  1.00  0.00           N  
ATOM   2510  CA  PRO A 313       0.369  17.880  20.590  1.00  0.00           C  
ATOM   2511  C   PRO A 313      -0.656  18.719  21.344  1.00  0.00           C  
ATOM   2512  O   PRO A 313      -0.545  19.940  21.398  1.00  0.00           O  
ATOM   2513  CB  PRO A 313       1.651  17.707  21.396  1.00  0.00           C  
ATOM   2514  CG  PRO A 313       2.703  17.595  20.344  1.00  0.00           C  
ATOM   2515  CD  PRO A 313       2.295  18.642  19.343  1.00  0.00           C  
ATOM   2516  N   LYS A 314      -1.648  18.036  21.921  1.00  0.00           N  
ATOM   2517  CA  LYS A 314      -2.680  18.733  22.672  1.00  0.00           C  
ATOM   2518  C   LYS A 314      -2.101  19.287  23.974  1.00  0.00           C  
ATOM   2519  O   LYS A 314      -1.321  18.611  24.647  1.00  0.00           O  
ATOM   2520  CB  LYS A 314      -3.841  17.782  22.970  1.00  0.00           C  
ATOM   2521  CG  LYS A 314      -4.550  17.284  21.720  1.00  0.00           C  
ATOM   2522  CD  LYS A 314      -5.661  16.314  22.055  1.00  0.00           C  
ATOM   2523  CE  LYS A 314      -6.346  15.816  20.804  1.00  0.00           C  
ATOM   2524  NZ  LYS A 314      -7.419  14.831  21.100  1.00  0.00           N  
ATOM   2525  N   LYS A 315      -2.486  20.494  24.309  1.00  0.00           N  
ATOM   2526  CA  LYS A 315      -1.983  21.147  25.515  1.00  0.00           C  
ATOM   2527  C   LYS A 315      -2.918  20.894  26.692  1.00  0.00           C  
ATOM   2528  O   LYS A 315      -3.420  21.823  27.328  1.00  0.00           O  
ATOM   2529  CB  LYS A 315      -1.832  22.644  25.250  1.00  0.00           C  
ATOM   2530  CG  LYS A 315      -0.911  23.370  26.210  1.00  0.00           C  
ATOM   2531  CD  LYS A 315      -0.677  24.803  25.768  1.00  0.00           C  
ATOM   2532  CE  LYS A 315       0.310  25.519  26.665  1.00  0.00           C  
ATOM   2533  NZ  LYS A 315       0.575  26.905  26.203  1.00  0.00           N  
ATOM   2534  N   ASP A 316      -3.161  19.595  26.978  1.00  0.00           N  
ATOM   2535  CA  ASP A 316      -4.038  19.213  28.076  1.00  0.00           C  
ATOM   2536  C   ASP A 316      -3.244  18.681  29.270  1.00  0.00           C  
ATOM   2537  O   ASP A 316      -2.018  18.592  29.231  1.00  0.00           O  
ATOM   2538  CB  ASP A 316      -5.033  18.142  27.615  1.00  0.00           C  
ATOM   2539  CG  ASP A 316      -5.965  18.642  26.535  1.00  0.00           C  
ATOM   2540  OD1 ASP A 316      -6.298  19.848  26.538  1.00  0.00           O  
ATOM   2541  OD2 ASP A 316      -6.361  17.832  25.679  1.00  0.00           O  
ATOM   2542  N   LYS A 317      -3.970  18.343  30.349  1.00  0.00           N  
ATOM   2543  CA  LYS A 317      -3.345  17.827  31.560  1.00  0.00           C  
ATOM   2544  C   LYS A 317      -2.785  16.421  31.347  1.00  0.00           C  
ATOM   2545  O   LYS A 317      -1.692  16.106  31.799  1.00  0.00           O  
ATOM   2546  CB  LYS A 317      -4.364  17.796  32.707  1.00  0.00           C  
ATOM   2547  CG  LYS A 317      -4.901  19.153  33.103  1.00  0.00           C  
ATOM   2548  CD  LYS A 317      -5.896  19.038  34.246  1.00  0.00           C  
ATOM   2549  CE  LYS A 317      -6.442  20.390  34.650  1.00  0.00           C  
ATOM   2550  NZ  LYS A 317      -7.424  20.286  35.760  1.00  0.00           N  
ATOM   2551  N   LEU A 318      -3.553  15.592  30.661  1.00  0.00           N  
ATOM   2552  CA  LEU A 318      -3.143  14.216  30.405  1.00  0.00           C  
ATOM   2553  C   LEU A 318      -2.316  14.105  29.129  1.00  0.00           C  
ATOM   2554  O   LEU A 318      -2.831  13.787  28.057  1.00  0.00           O  
ATOM   2555  CB  LEU A 318      -4.370  13.318  30.310  1.00  0.00           C  
ATOM   2556  CG  LEU A 318      -5.273  13.286  31.544  1.00  0.00           C  
ATOM   2557  CD1 LEU A 318      -6.492  12.408  31.287  1.00  0.00           C  
ATOM   2558  CD2 LEU A 318      -4.496  12.765  32.746  1.00  0.00           C  
ATOM   2559  N   LYS A 319      -1.029  14.358  29.264  1.00  0.00           N  
ATOM   2560  CA  LYS A 319      -0.122  14.251  28.130  1.00  0.00           C  
ATOM   2561  C   LYS A 319       0.266  12.793  27.924  1.00  0.00           C  
ATOM   2562  O   LYS A 319       0.519  12.069  28.891  1.00  0.00           O  
ATOM   2563  CB  LYS A 319       1.149  15.078  28.365  1.00  0.00           C  
ATOM   2564  CG  LYS A 319       0.912  16.573  28.484  1.00  0.00           C  
ATOM   2565  CD  LYS A 319       2.217  17.309  28.710  1.00  0.00           C  
ATOM   2566  CE  LYS A 319       1.997  18.803  28.839  1.00  0.00           C  
ATOM   2567  NZ  LYS A 319       3.274  19.530  29.062  1.00  0.00           N  
ATOM   2568  N   PRO A 320       0.314  12.346  26.670  1.00  0.00           N  
ATOM   2569  CA  PRO A 320       0.689  10.960  26.396  1.00  0.00           C  
ATOM   2570  C   PRO A 320       2.142  10.708  26.797  1.00  0.00           C  
ATOM   2571  O   PRO A 320       3.032  11.489  26.462  1.00  0.00           O  
ATOM   2572  CB  PRO A 320       0.475  10.827  24.889  1.00  0.00           C  
ATOM   2573  CG  PRO A 320       0.668  12.217  24.387  1.00  0.00           C  
ATOM   2574  CD  PRO A 320       0.014  13.075  25.441  1.00  0.00           C  
ATOM   2575  N   LYS A 321       2.366   9.627  27.532  1.00  0.00           N  
ATOM   2576  CA  LYS A 321       3.717   9.285  27.973  1.00  0.00           C  
ATOM   2577  C   LYS A 321       4.520   8.633  26.853  1.00  0.00           C  
ATOM   2578  O   LYS A 321       4.005   7.786  26.118  1.00  0.00           O  
ATOM   2579  CB  LYS A 321       3.667   8.349  29.183  1.00  0.00           C  
ATOM   2580  CG  LYS A 321       3.100   8.985  30.438  1.00  0.00           C  
ATOM   2581  CD  LYS A 321       3.174   8.022  31.619  1.00  0.00           C  
ATOM   2582  CE  LYS A 321       2.664   8.666  32.892  1.00  0.00           C  
ATOM   2583  NZ  LYS A 321       2.765   7.741  34.055  1.00  0.00           N  
ATOM   2584  N   THR A 322       5.782   9.033  26.744  1.00  0.00           N  
ATOM   2585  CA  THR A 322       6.674   8.466  25.739  1.00  0.00           C  
ATOM   2586  C   THR A 322       8.121   8.673  26.159  1.00  0.00           C  
ATOM   2587  O   THR A 322       8.459   9.657  26.810  1.00  0.00           O  
ATOM   2588  CB  THR A 322       6.453   9.108  24.360  1.00  0.00           C  
ATOM   2589  OG1 THR A 322       7.355   8.507  23.416  1.00  0.00           O  
ATOM   2590  CG2 THR A 322       6.722  10.614  24.401  1.00  0.00           C  
ATOM   2591  N   THR A 323       8.971   7.719  25.790  1.00  0.00           N  
ATOM   2592  CA  THR A 323      10.389   7.807  26.085  1.00  0.00           C  
ATOM   2593  C   THR A 323      11.135   8.325  24.860  1.00  0.00           C  
ATOM   2594  O   THR A 323      12.353   8.474  24.877  1.00  0.00           O  
ATOM   2595  CB  THR A 323      10.962   6.430  26.475  1.00  0.00           C  
ATOM   2596  OG1 THR A 323      10.702   5.493  25.432  1.00  0.00           O  
ATOM   2597  CG2 THR A 323      10.325   5.935  27.765  1.00  0.00           C  
ATOM   2598  N   ILE A 324      10.389   8.592  23.798  1.00  0.00           N  
ATOM   2599  CA  ILE A 324      10.982   9.080  22.558  1.00  0.00           C  
ATOM   2600  C   ILE A 324      11.046  10.606  22.534  1.00  0.00           C  
ATOM   2601  O   ILE A 324      10.055  11.287  22.802  1.00  0.00           O  
ATOM   2602  CB  ILE A 324      10.162   8.594  21.345  1.00  0.00           C  
ATOM   2603  CG1 ILE A 324      10.140   7.071  21.304  1.00  0.00           C  
ATOM   2604  CG2 ILE A 324      10.751   9.166  20.054  1.00  0.00           C  
ATOM   2605  CD1 ILE A 324       9.279   6.493  20.196  1.00  0.00           C  
ATOM   2606  N   LYS A 325      12.223  11.112  22.212  1.00  0.00           N  
ATOM   2607  CA  LYS A 325      12.418  12.557  22.119  1.00  0.00           C  
ATOM   2608  C   LYS A 325      11.790  13.052  20.817  1.00  0.00           C  
ATOM   2609  O   LYS A 325      12.140  12.572  19.734  1.00  0.00           O  
ATOM   2610  CB  LYS A 325      13.910  12.903  22.144  1.00  0.00           C  
ATOM   2611  CG  LYS A 325      14.609  12.505  23.432  1.00  0.00           C  
ATOM   2612  CD  LYS A 325      16.086  12.854  23.386  1.00  0.00           C  
ATOM   2613  CE  LYS A 325      16.794  12.438  24.658  1.00  0.00           C  
ATOM   2614  NZ  LYS A 325      18.250  12.761  24.623  1.00  0.00           N  
ATOM   2615  N   GLN A 326      10.871  13.992  20.929  1.00  0.00           N  
ATOM   2616  CA  GLN A 326      10.198  14.534  19.761  1.00  0.00           C  
ATOM   2617  C   GLN A 326      10.930  15.746  19.182  1.00  0.00           C  
ATOM   2618  O   GLN A 326      11.508  16.539  19.926  1.00  0.00           O  
ATOM   2619  CB  GLN A 326       8.763  14.923  20.119  1.00  0.00           C  
ATOM   2620  CG  GLN A 326       7.885  13.754  20.556  1.00  0.00           C  
ATOM   2621  CD  GLN A 326       7.727  12.713  19.463  1.00  0.00           C  
ATOM   2622  OE1 GLN A 326       7.633  13.050  18.285  1.00  0.00           O  
ATOM   2623  NE2 GLN A 326       7.705  11.449  19.847  1.00  0.00           N  
ATOM   2624  N   PRO A 327      10.894  15.893  17.863  1.00  0.00           N  
ATOM   2625  CA  PRO A 327      11.548  17.030  17.214  1.00  0.00           C  
ATOM   2626  C   PRO A 327      10.825  18.335  17.571  1.00  0.00           C  
ATOM   2627  O   PRO A 327       9.634  18.332  17.876  1.00  0.00           O  
ATOM   2628  CB  PRO A 327      11.434  16.694  15.729  1.00  0.00           C  
ATOM   2629  CG  PRO A 327      10.191  15.869  15.653  1.00  0.00           C  
ATOM   2630  CD  PRO A 327      10.267  14.998  16.880  1.00  0.00           C  
ATOM   2631  N   SER A 328      11.567  19.430  17.531  1.00  0.00           N  
ATOM   2632  CA  SER A 328      10.996  20.728  17.867  1.00  0.00           C  
ATOM   2633  C   SER A 328      11.088  21.717  16.709  1.00  0.00           C  
ATOM   2634  O   SER A 328      11.086  22.922  16.914  1.00  0.00           O  
ATOM   2635  CB  SER A 328      11.714  21.301  19.099  1.00  0.00           C  
ATOM   2636  OG  SER A 328      13.104  21.447  18.851  1.00  0.00           O  
ATOM   2637  N   ASP A 329      11.166  21.184  15.492  1.00  0.00           N  
ATOM   2638  CA  ASP A 329      11.291  22.022  14.311  1.00  0.00           C  
ATOM   2639  C   ASP A 329       9.951  22.477  13.739  1.00  0.00           C  
ATOM   2640  O   ASP A 329       9.893  23.059  12.651  1.00  0.00           O  
ATOM   2641  CB  ASP A 329      12.113  21.299  13.236  1.00  0.00           C  
ATOM   2642  CG  ASP A 329      11.445  20.032  12.750  1.00  0.00           C  
ATOM   2643  OD1 ASP A 329      10.538  19.525  13.436  1.00  0.00           O  
ATOM   2644  OD2 ASP A 329      11.841  19.532  11.675  1.00  0.00           O  
ATOM   2645  N   GLY A 330       8.881  22.218  14.485  1.00  0.00           N  
ATOM   2646  CA  GLY A 330       7.572  22.667  14.043  1.00  0.00           C  
ATOM   2647  C   GLY A 330       6.547  21.574  13.787  1.00  0.00           C  
ATOM   2648  O   GLY A 330       6.867  20.524  13.239  1.00  0.00           O  
ATOM   2649  N   PHE A 331       5.314  21.833  14.189  1.00  0.00           N  
ATOM   2650  CA  PHE A 331       4.202  20.912  13.982  1.00  0.00           C  
ATOM   2651  C   PHE A 331       3.234  21.509  12.965  1.00  0.00           C  
ATOM   2652  O   PHE A 331       3.358  22.671  12.586  1.00  0.00           O  
ATOM   2653  CB  PHE A 331       3.479  20.650  15.307  1.00  0.00           C  
ATOM   2654  CG  PHE A 331       4.326  19.964  16.335  1.00  0.00           C  
ATOM   2655  CD1 PHE A 331       4.543  18.589  16.277  1.00  0.00           C  
ATOM   2656  CD2 PHE A 331       4.912  20.687  17.369  1.00  0.00           C  
ATOM   2657  CE1 PHE A 331       5.330  17.953  17.220  1.00  0.00           C  
ATOM   2658  CE2 PHE A 331       5.704  20.056  18.316  1.00  0.00           C  
ATOM   2659  CZ  PHE A 331       5.914  18.687  18.250  1.00  0.00           C  
ATOM   2660  N   ASN A 332       2.269  20.691  12.541  1.00  0.00           N  
ATOM   2661  CA  ASN A 332       1.280  21.120  11.563  1.00  0.00           C  
ATOM   2662  C   ASN A 332       1.907  21.610  10.257  1.00  0.00           C  
ATOM   2663  O   ASN A 332       1.432  22.564   9.643  1.00  0.00           O  
ATOM   2664  CB  ASN A 332       0.369  22.201  12.145  1.00  0.00           C  
ATOM   2665  CG  ASN A 332      -0.582  21.650  13.206  1.00  0.00           C  
ATOM   2666  OD1 ASN A 332      -0.684  20.443  13.408  1.00  0.00           O  
ATOM   2667  ND2 ASN A 332      -1.287  22.546  13.882  1.00  0.00           N  
ATOM   2668  N   LYS A 333       2.990  20.939   9.849  1.00  0.00           N  
ATOM   2669  CA  LYS A 333       3.682  21.272   8.608  1.00  0.00           C  
ATOM   2670  C   LYS A 333       4.233  20.001   7.973  1.00  0.00           C  
ATOM   2671  O   LYS A 333       4.666  19.091   8.677  1.00  0.00           O  
ATOM   2672  CB  LYS A 333       4.851  22.228   8.862  1.00  0.00           C  
ATOM   2673  CG  LYS A 333       4.466  23.606   9.350  1.00  0.00           C  
ATOM   2674  CD  LYS A 333       5.700  24.475   9.522  1.00  0.00           C  
ATOM   2675  CE  LYS A 333       5.342  25.876   9.997  1.00  0.00           C  
ATOM   2676  NZ  LYS A 333       6.551  26.724  10.142  1.00  0.00           N  
ATOM   2677  N   TRP A 334       4.209  19.938   6.642  1.00  0.00           N  
ATOM   2678  CA  TRP A 334       4.779  18.798   5.944  1.00  0.00           C  
ATOM   2679  C   TRP A 334       6.296  18.953   5.961  1.00  0.00           C  
ATOM   2680  O   TRP A 334       6.828  19.986   5.548  1.00  0.00           O  
ATOM   2681  CB  TRP A 334       4.269  18.737   4.501  1.00  0.00           C  
ATOM   2682  CG  TRP A 334       2.856  18.259   4.407  1.00  0.00           C  
ATOM   2683  CD1 TRP A 334       1.739  19.016   4.238  1.00  0.00           C  
ATOM   2684  CD2 TRP A 334       2.404  16.904   4.530  1.00  0.00           C  
ATOM   2685  NE1 TRP A 334       0.615  18.224   4.245  1.00  0.00           N  
ATOM   2686  CE2 TRP A 334       0.994  16.918   4.426  1.00  0.00           C  
ATOM   2687  CE3 TRP A 334       3.057  15.676   4.719  1.00  0.00           C  
ATOM   2688  CZ2 TRP A 334       0.227  15.755   4.508  1.00  0.00           C  
ATOM   2689  CZ3 TRP A 334       2.287  14.513   4.796  1.00  0.00           C  
ATOM   2690  CH2 TRP A 334       0.891  14.564   4.693  1.00  0.00           C  
ATOM   2691  N   LYS A 335       6.984  17.923   6.457  1.00  0.00           N  
ATOM   2692  CA  LYS A 335       8.434  17.961   6.560  1.00  0.00           C  
ATOM   2693  C   LYS A 335       9.060  16.639   6.152  1.00  0.00           C  
ATOM   2694  O   LYS A 335       8.409  15.595   6.189  1.00  0.00           O  
ATOM   2695  CB  LYS A 335       8.856  18.276   8.001  1.00  0.00           C  
ATOM   2696  CG  LYS A 335       8.420  19.632   8.518  1.00  0.00           C  
ATOM   2697  CD  LYS A 335       8.829  19.809   9.978  1.00  0.00           C  
ATOM   2698  CE  LYS A 335       8.466  21.192  10.494  1.00  0.00           C  
ATOM   2699  NZ  LYS A 335       9.205  22.260   9.784  1.00  0.00           N  
ATOM   2700  N   PHE A 336      10.324  16.697   5.778  1.00  0.00           N  
ATOM   2701  CA  PHE A 336      11.070  15.503   5.446  1.00  0.00           C  
ATOM   2702  C   PHE A 336      11.212  14.672   6.715  1.00  0.00           C  
ATOM   2703  O   PHE A 336      11.592  15.193   7.763  1.00  0.00           O  
ATOM   2704  CB  PHE A 336      12.457  15.888   4.918  1.00  0.00           C  
ATOM   2705  CG  PHE A 336      13.382  14.719   4.713  1.00  0.00           C  
ATOM   2706  CD1 PHE A 336      13.201  13.852   3.645  1.00  0.00           C  
ATOM   2707  CD2 PHE A 336      14.441  14.491   5.588  1.00  0.00           C  
ATOM   2708  CE1 PHE A 336      14.060  12.775   3.447  1.00  0.00           C  
ATOM   2709  CE2 PHE A 336      15.302  13.417   5.401  1.00  0.00           C  
ATOM   2710  CZ  PHE A 336      15.109  12.558   4.329  1.00  0.00           C  
ATOM   2711  N   ASN A 337      10.886  13.380   6.632  1.00  0.00           N  
ATOM   2712  CA  ASN A 337      11.009  12.495   7.784  1.00  0.00           C  
ATOM   2713  C   ASN A 337      12.359  11.781   7.723  1.00  0.00           C  
ATOM   2714  O   ASN A 337      13.237  12.026   8.550  1.00  0.00           O  
ATOM   2715  CB  ASN A 337       9.856  11.482   7.814  1.00  0.00           C  
ATOM   2716  CG  ASN A 337       9.868  10.644   9.073  1.00  0.00           C  
ATOM   2717  OD1 ASN A 337      10.759  10.747   9.909  1.00  0.00           O  
ATOM   2718  ND2 ASN A 337       8.864   9.790   9.221  1.00  0.00           N  
ATOM   2719  N   TYR A 338      12.514  10.905   6.728  1.00  0.00           N  
ATOM   2720  CA  TYR A 338      13.778  10.196   6.548  1.00  0.00           C  
ATOM   2721  C   TYR A 338      13.864   9.581   5.156  1.00  0.00           C  
ATOM   2722  O   TYR A 338      12.859   9.466   4.450  1.00  0.00           O  
ATOM   2723  CB  TYR A 338      13.938   9.090   7.604  1.00  0.00           C  
ATOM   2724  CG  TYR A 338      13.148   7.837   7.305  1.00  0.00           C  
ATOM   2725  CD1 TYR A 338      11.806   7.714   7.690  1.00  0.00           C  
ATOM   2726  CD2 TYR A 338      13.732   6.768   6.627  1.00  0.00           C  
ATOM   2727  CE1 TYR A 338      11.081   6.563   7.402  1.00  0.00           C  
ATOM   2728  CE2 TYR A 338      13.017   5.613   6.334  1.00  0.00           C  
ATOM   2729  CZ  TYR A 338      11.690   5.514   6.724  1.00  0.00           C  
ATOM   2730  OH  TYR A 338      10.980   4.370   6.437  1.00  0.00           O  
ATOM   2731  N   GLY A 339      15.082   9.186   4.789  1.00  0.00           N  
ATOM   2732  CA  GLY A 339      15.314   8.540   3.512  1.00  0.00           C  
ATOM   2733  C   GLY A 339      15.860   7.148   3.757  1.00  0.00           C  
ATOM   2734  O   GLY A 339      16.596   6.928   4.719  1.00  0.00           O  
ATOM   2735  N   SER A 340      15.510   6.195   2.902  1.00  0.00           N  
ATOM   2736  CA  SER A 340      15.978   4.826   3.060  1.00  0.00           C  
ATOM   2737  C   SER A 340      17.495   4.726   3.051  1.00  0.00           C  
ATOM   2738  O   SER A 340      18.087   3.920   3.770  1.00  0.00           O  
ATOM   2739  CB  SER A 340      15.394   3.939   1.949  1.00  0.00           C  
ATOM   2740  OG  SER A 340      15.768   4.412   0.664  1.00  0.00           O  
ATOM   2741  N   SER A 341      18.125   5.549   2.253  1.00  0.00           N  
ATOM   2742  CA  SER A 341      19.582   5.541   2.147  1.00  0.00           C  
ATOM   2743  C   SER A 341      20.268   6.183   3.355  1.00  0.00           C  
ATOM   2744  O   SER A 341      21.135   5.577   3.981  1.00  0.00           O  
ATOM   2745  CB  SER A 341      20.017   6.267   0.873  1.00  0.00           C  
ATOM   2746  OG  SER A 341      21.436   6.316   0.787  1.00  0.00           O  
ATOM   2747  N   SER A 342      19.867   7.398   3.695  1.00  0.00           N  
ATOM   2748  CA  SER A 342      20.476   8.118   4.805  1.00  0.00           C  
ATOM   2749  C   SER A 342      20.208   7.509   6.179  1.00  0.00           C  
ATOM   2750  O   SER A 342      21.066   7.531   7.055  1.00  0.00           O  
ATOM   2751  CB  SER A 342      20.010   9.582   4.805  1.00  0.00           C  
ATOM   2752  OG  SER A 342      18.614   9.674   4.987  1.00  0.00           O  
ATOM   2753  N   GLU A 343      19.013   6.969   6.367  1.00  0.00           N  
ATOM   2754  CA  GLU A 343      18.632   6.412   7.669  1.00  0.00           C  
ATOM   2755  C   GLU A 343      19.095   4.977   7.909  1.00  0.00           C  
ATOM   2756  O   GLU A 343      19.512   4.633   9.016  1.00  0.00           O  
ATOM   2757  CB  GLU A 343      17.120   6.489   7.856  1.00  0.00           C  
ATOM   2758  CG  GLU A 343      16.643   6.251   9.287  1.00  0.00           C  
ATOM   2759  CD  GLU A 343      16.878   7.464  10.179  1.00  0.00           C  
ATOM   2760  OE1 GLU A 343      17.792   8.260   9.901  1.00  0.00           O  
ATOM   2761  OE2 GLU A 343      16.132   7.623  11.160  1.00  0.00           O  
ATOM   2762  N   TYR A 344      19.008   4.138   6.878  1.00  0.00           N  
ATOM   2763  CA  TYR A 344      19.355   2.730   7.029  1.00  0.00           C  
ATOM   2764  C   TYR A 344      20.605   2.290   6.278  1.00  0.00           C  
ATOM   2765  O   TYR A 344      21.048   1.152   6.423  1.00  0.00           O  
ATOM   2766  CB  TYR A 344      18.170   1.861   6.588  1.00  0.00           C  
ATOM   2767  CG  TYR A 344      16.887   2.120   7.350  1.00  0.00           C  
ATOM   2768  CD1 TYR A 344      16.874   2.160   8.743  1.00  0.00           C  
ATOM   2769  CD2 TYR A 344      15.686   2.306   6.672  1.00  0.00           C  
ATOM   2770  CE1 TYR A 344      15.692   2.384   9.447  1.00  0.00           C  
ATOM   2771  CE2 TYR A 344      14.499   2.522   7.369  1.00  0.00           C  
ATOM   2772  CZ  TYR A 344      14.505   2.560   8.752  1.00  0.00           C  
ATOM   2773  OH  TYR A 344      13.331   2.771   9.443  1.00  0.00           O  
ATOM   2774  N   GLY A 345      21.169   3.177   5.494  1.00  0.00           N  
ATOM   2775  CA  GLY A 345      22.367   2.841   4.744  1.00  0.00           C  
ATOM   2776  C   GLY A 345      22.106   1.918   3.560  1.00  0.00           C  
ATOM   2777  O   GLY A 345      23.024   1.261   3.072  1.00  0.00           O  
ATOM   2778  N   LEU A 346      20.870   1.865   3.107  1.00  0.00           N  
ATOM   2779  CA  LEU A 346      20.504   1.015   1.980  1.00  0.00           C  
ATOM   2780  C   LEU A 346      21.072   1.574   0.682  1.00  0.00           C  
ATOM   2781  O   LEU A 346      20.892   2.752   0.368  1.00  0.00           O  
ATOM   2782  CB  LEU A 346      18.980   0.902   1.875  1.00  0.00           C  
ATOM   2783  CG  LEU A 346      18.270   0.279   3.082  1.00  0.00           C  
ATOM   2784  CD1 LEU A 346      16.762   0.449   2.945  1.00  0.00           C  
ATOM   2785  CD2 LEU A 346      18.624  -1.199   3.185  1.00  0.00           C  
ATOM   2786  N   LYS A 347      21.764   0.719  -0.065  1.00  0.00           N  
ATOM   2787  CA  LYS A 347      22.356   1.132  -1.338  1.00  0.00           C  
ATOM   2788  C   LYS A 347      21.308   1.156  -2.449  1.00  0.00           C  
ATOM   2789  O   LYS A 347      21.435   1.903  -3.416  1.00  0.00           O  
ATOM   2790  CB  LYS A 347      23.504   0.190  -1.712  1.00  0.00           C  
ATOM   2791  CG  LYS A 347      24.633   0.179  -0.701  1.00  0.00           C  
ATOM   2792  CD  LYS A 347      25.724  -0.799  -1.114  1.00  0.00           C  
ATOM   2793  CE  LYS A 347      26.849  -0.823  -0.091  1.00  0.00           C  
ATOM   2794  NZ  LYS A 347      27.924  -1.786  -0.471  1.00  0.00           N  
ATOM   2795  N   GLU A 348      20.289   0.337  -2.288  1.00  0.00           N  
ATOM   2796  CA  GLU A 348      19.193   0.252  -3.242  1.00  0.00           C  
ATOM   2797  C   GLU A 348      18.033  -0.477  -2.578  1.00  0.00           C  
ATOM   2798  O   GLU A 348      18.198  -1.075  -1.506  1.00  0.00           O  
ATOM   2799  CB  GLU A 348      19.630  -0.501  -4.511  1.00  0.00           C  
ATOM   2800  CG  GLU A 348      20.042  -1.949  -4.228  1.00  0.00           C  
ATOM   2801  CD  GLU A 348      20.511  -2.680  -5.479  1.00  0.00           C  
ATOM   2802  OE1 GLU A 348      20.597  -2.050  -6.558  1.00  0.00           O  
ATOM   2803  OE2 GLU A 348      20.793  -3.894  -5.379  1.00  0.00           O  
ATOM   2804  N   LEU A 349      16.864  -0.433  -3.185  1.00  0.00           N  
ATOM   2805  CA  LEU A 349      15.689  -1.094  -2.620  1.00  0.00           C  
ATOM   2806  C   LEU A 349      15.579  -2.529  -3.142  1.00  0.00           C  
ATOM   2807  O   LEU A 349      14.630  -2.883  -3.843  1.00  0.00           O  
ATOM   2808  CB  LEU A 349      14.432  -0.289  -2.967  1.00  0.00           C  
ATOM   2809  CG  LEU A 349      14.452   1.169  -2.501  1.00  0.00           C  
ATOM   2810  CD1 LEU A 349      13.138   1.864  -2.842  1.00  0.00           C  
ATOM   2811  CD2 LEU A 349      14.701   1.242  -0.995  1.00  0.00           C  
ATOM   2812  N   SER A 350      16.558  -3.350  -2.771  1.00  0.00           N  
ATOM   2813  CA  SER A 350      16.614  -4.741  -3.203  1.00  0.00           C  
ATOM   2814  C   SER A 350      16.475  -5.719  -2.040  1.00  0.00           C  
ATOM   2815  O   SER A 350      16.699  -5.357  -0.879  1.00  0.00           O  
ATOM   2816  CB  SER A 350      17.948  -5.006  -3.900  1.00  0.00           C  
ATOM   2817  OG  SER A 350      19.024  -4.902  -2.983  1.00  0.00           O  
ATOM   2818  N   PRO A 351      16.111  -6.967  -2.335  1.00  0.00           N  
ATOM   2819  CA  PRO A 351      15.990  -7.985  -1.288  1.00  0.00           C  
ATOM   2820  C   PRO A 351      17.291  -8.141  -0.502  1.00  0.00           C  
ATOM   2821  O   PRO A 351      17.271  -8.295   0.719  1.00  0.00           O  
ATOM   2822  CB  PRO A 351      15.645  -9.253  -2.072  1.00  0.00           C  
ATOM   2823  CG  PRO A 351      14.868  -8.722  -3.234  1.00  0.00           C  
ATOM   2824  CD  PRO A 351      15.640  -7.488  -3.632  1.00  0.00           C  
ATOM   2825  N   LYS A 352      18.421  -8.102  -1.200  1.00  0.00           N  
ATOM   2826  CA  LYS A 352      19.729  -8.247  -0.567  1.00  0.00           C  
ATOM   2827  C   LYS A 352      19.961  -7.172   0.490  1.00  0.00           C  
ATOM   2828  O   LYS A 352      20.382  -7.478   1.614  1.00  0.00           O  
ATOM   2829  CB  LYS A 352      20.839  -8.181  -1.622  1.00  0.00           C  
ATOM   2830  CG  LYS A 352      22.244  -8.272  -1.040  1.00  0.00           C  
ATOM   2831  CD  LYS A 352      23.304  -8.147  -2.121  1.00  0.00           C  
ATOM   2832  CE  LYS A 352      24.701  -8.206  -1.530  1.00  0.00           C  
ATOM   2833  NZ  LYS A 352      25.747  -8.060  -2.581  1.00  0.00           N  
ATOM   2834  N   GLU A 353      19.694  -5.920   0.141  1.00  0.00           N  
ATOM   2835  CA  GLU A 353      19.893  -4.812   1.068  1.00  0.00           C  
ATOM   2836  C   GLU A 353      18.965  -4.884   2.277  1.00  0.00           C  
ATOM   2837  O   GLU A 353      19.375  -4.607   3.404  1.00  0.00           O  
ATOM   2838  CB  GLU A 353      19.697  -3.480   0.345  1.00  0.00           C  
ATOM   2839  CG  GLU A 353      20.806  -3.138  -0.638  1.00  0.00           C  
ATOM   2840  CD  GLU A 353      22.141  -2.936   0.054  1.00  0.00           C  
ATOM   2841  OE1 GLU A 353      22.224  -2.063   0.932  1.00  0.00           O  
ATOM   2842  OE2 GLU A 353      23.101  -3.652  -0.289  1.00  0.00           O  
ATOM   2843  N   PHE A 354      17.717  -5.275   2.058  1.00  0.00           N  
ATOM   2844  CA  PHE A 354      16.775  -5.366   3.165  1.00  0.00           C  
ATOM   2845  C   PHE A 354      17.027  -6.585   4.051  1.00  0.00           C  
ATOM   2846  O   PHE A 354      16.704  -6.565   5.238  1.00  0.00           O  
ATOM   2847  CB  PHE A 354      15.338  -5.343   2.643  1.00  0.00           C  
ATOM   2848  CG  PHE A 354      14.810  -3.950   2.413  1.00  0.00           C  
ATOM   2849  CD1 PHE A 354      14.242  -3.225   3.465  1.00  0.00           C  
ATOM   2850  CD2 PHE A 354      14.935  -3.337   1.173  1.00  0.00           C  
ATOM   2851  CE1 PHE A 354      13.805  -1.931   3.270  1.00  0.00           C  
ATOM   2852  CE2 PHE A 354      14.501  -2.038   0.981  1.00  0.00           C  
ATOM   2853  CZ  PHE A 354      13.932  -1.328   2.028  1.00  0.00           C  
ATOM   2854  N   GLU A 355      17.609  -7.636   3.502  1.00  0.00           N  
ATOM   2855  CA  GLU A 355      17.952  -8.805   4.313  1.00  0.00           C  
ATOM   2856  C   GLU A 355      19.099  -8.409   5.243  1.00  0.00           C  
ATOM   2857  O   GLU A 355      19.150  -8.833   6.396  1.00  0.00           O  
ATOM   2858  CB  GLU A 355      18.365  -9.986   3.426  1.00  0.00           C  
ATOM   2859  CG  GLU A 355      17.201 -10.608   2.672  1.00  0.00           C  
ATOM   2860  CD  GLU A 355      17.604 -11.848   1.892  1.00  0.00           C  
ATOM   2861  OE1 GLU A 355      18.724 -11.853   1.334  1.00  0.00           O  
ATOM   2862  OE2 GLU A 355      16.812 -12.802   1.846  1.00  0.00           O  
ATOM   2863  N   ILE A 356      20.000  -7.601   4.736  1.00  0.00           N  
ATOM   2864  CA  ILE A 356      21.117  -7.113   5.534  1.00  0.00           C  
ATOM   2865  C   ILE A 356      20.579  -6.208   6.641  1.00  0.00           C  
ATOM   2866  O   ILE A 356      21.016  -6.290   7.789  1.00  0.00           O  
ATOM   2867  CB  ILE A 356      22.130  -6.322   4.663  1.00  0.00           C  
ATOM   2868  CG1 ILE A 356      22.838  -7.283   3.705  1.00  0.00           C  
ATOM   2869  CG2 ILE A 356      23.144  -5.600   5.542  1.00  0.00           C  
ATOM   2870  CD1 ILE A 356      23.757  -6.595   2.702  1.00  0.00           C  
ATOM   2871  N   LEU A 357      19.625  -5.348   6.303  1.00  0.00           N  
ATOM   2872  CA  LEU A 357      19.023  -4.444   7.278  1.00  0.00           C  
ATOM   2873  C   LEU A 357      18.322  -5.230   8.391  1.00  0.00           C  
ATOM   2874  O   LEU A 357      18.466  -4.910   9.570  1.00  0.00           O  
ATOM   2875  CB  LEU A 357      18.013  -3.513   6.599  1.00  0.00           C  
ATOM   2876  CG  LEU A 357      17.243  -2.573   7.533  1.00  0.00           C  
ATOM   2877  CD1 LEU A 357      18.216  -1.649   8.260  1.00  0.00           C  
ATOM   2878  CD2 LEU A 357      16.244  -1.749   6.724  1.00  0.00           C  
ATOM   2879  N   ALA A 358      17.577  -6.264   8.007  1.00  0.00           N  
ATOM   2880  CA  ALA A 358      16.868  -7.086   8.976  1.00  0.00           C  
ATOM   2881  C   ALA A 358      17.848  -7.763   9.934  1.00  0.00           C  
ATOM   2882  O   ALA A 358      17.618  -7.825  11.140  1.00  0.00           O  
ATOM   2883  CB  ALA A 358      16.019  -8.133   8.257  1.00  0.00           C  
ATOM   2884  N   ALA A 359      18.940  -8.260   9.392  1.00  0.00           N  
ATOM   2885  CA  ALA A 359      19.960  -8.922  10.199  1.00  0.00           C  
ATOM   2886  C   ALA A 359      20.611  -7.927  11.157  1.00  0.00           C  
ATOM   2887  O   ALA A 359      20.906  -8.260  12.308  1.00  0.00           O  
ATOM   2888  CB  ALA A 359      21.012  -9.560   9.301  1.00  0.00           C  
ATOM   2889  N   ARG A 360      20.837  -6.710  10.685  1.00  0.00           N  
ATOM   2890  CA  ARG A 360      21.443  -5.671  11.509  1.00  0.00           C  
ATOM   2891  C   ARG A 360      20.528  -5.289  12.666  1.00  0.00           C  
ATOM   2892  O   ARG A 360      20.975  -5.155  13.808  1.00  0.00           O  
ATOM   2893  CB  ARG A 360      21.756  -4.433  10.667  1.00  0.00           C  
ATOM   2894  CG  ARG A 360      22.922  -4.597   9.699  1.00  0.00           C  
ATOM   2895  CD  ARG A 360      23.037  -3.368   8.793  1.00  0.00           C  
ATOM   2896  NE  ARG A 360      23.206  -2.144   9.551  1.00  0.00           N  
ATOM   2897  CZ  ARG A 360      22.909  -0.927   9.101  1.00  0.00           C  
ATOM   2898  NH1 ARG A 360      22.419  -0.764   7.885  1.00  0.00           N  
ATOM   2899  NH2 ARG A 360      23.095   0.134   9.880  1.00  0.00           N  
ATOM   2900  N   MET A 361      19.238  -5.116  12.390  1.00  0.00           N  
ATOM   2901  CA  MET A 361      18.283  -4.735  13.425  1.00  0.00           C  
ATOM   2902  C   MET A 361      18.127  -5.821  14.486  1.00  0.00           C  
ATOM   2903  O   MET A 361      17.804  -5.528  15.634  1.00  0.00           O  
ATOM   2904  CB  MET A 361      16.918  -4.413  12.813  1.00  0.00           C  
ATOM   2905  CG  MET A 361      16.908  -3.144  11.961  1.00  0.00           C  
ATOM   2906  SD  MET A 361      15.247  -2.570  11.535  1.00  0.00           S  
ATOM   2907  CE  MET A 361      14.679  -3.905  10.488  1.00  0.00           C  
ATOM   2908  N   ASP A 362      18.365  -7.058  14.101  1.00  0.00           N  
ATOM   2909  CA  ASP A 362      18.258  -8.174  15.037  1.00  0.00           C  
ATOM   2910  C   ASP A 362      19.369  -8.114  16.080  1.00  0.00           C  
ATOM   2911  O   ASP A 362      19.242  -8.671  17.174  1.00  0.00           O  
ATOM   2912  CB  ASP A 362      18.324  -9.503  14.278  1.00  0.00           C  
ATOM   2913  CG  ASP A 362      18.054 -10.703  15.170  1.00  0.00           C  
ATOM   2914  OD1 ASP A 362      16.964 -10.762  15.768  1.00  0.00           O  
ATOM   2915  OD2 ASP A 362      18.933 -11.577  15.272  1.00  0.00           O  
ATOM   2916  N   LYS A 363      20.454  -7.435  15.751  1.00  0.00           N  
ATOM   2917  CA  LYS A 363      21.599  -7.318  16.650  1.00  0.00           C  
ATOM   2918  C   LYS A 363      21.790  -5.905  17.201  1.00  0.00           C  
ATOM   2919  O   LYS A 363      22.484  -5.711  18.200  1.00  0.00           O  
ATOM   2920  CB  LYS A 363      22.878  -7.749  15.926  1.00  0.00           C  
ATOM   2921  CG  LYS A 363      22.874  -9.173  15.416  1.00  0.00           C  
ATOM   2922  CD  LYS A 363      24.171  -9.498  14.699  1.00  0.00           C  
ATOM   2923  CE  LYS A 363      24.183 -10.928  14.192  1.00  0.00           C  
ATOM   2924  NZ  LYS A 363      25.450 -11.262  13.488  1.00  0.00           N  
ATOM   2925  N   ASP A 364      21.175  -4.930  16.563  1.00  0.00           N  
ATOM   2926  CA  ASP A 364      21.311  -3.533  16.956  1.00  0.00           C  
ATOM   2927  C   ASP A 364      19.960  -2.968  17.401  1.00  0.00           C  
ATOM   2928  O   ASP A 364      19.155  -2.551  16.573  1.00  0.00           O  
ATOM   2929  CB  ASP A 364      21.871  -2.734  15.775  1.00  0.00           C  
ATOM   2930  CG  ASP A 364      22.274  -1.318  16.162  1.00  0.00           C  
ATOM   2931  OD1 ASP A 364      21.748  -0.785  17.160  1.00  0.00           O  
ATOM   2932  OD2 ASP A 364      23.120  -0.741  15.448  1.00  0.00           O  
ATOM   2933  N   LEU A 365      19.726  -2.944  18.705  1.00  0.00           N  
ATOM   2934  CA  LEU A 365      18.468  -2.451  19.254  1.00  0.00           C  
ATOM   2935  C   LEU A 365      18.236  -0.978  18.919  1.00  0.00           C  
ATOM   2936  O   LEU A 365      17.101  -0.563  18.685  1.00  0.00           O  
ATOM   2937  CB  LEU A 365      18.438  -2.645  20.776  1.00  0.00           C  
ATOM   2938  CG  LEU A 365      17.163  -2.205  21.485  1.00  0.00           C  
ATOM   2939  CD1 LEU A 365      15.967  -2.964  20.930  1.00  0.00           C  
ATOM   2940  CD2 LEU A 365      17.301  -2.446  22.985  1.00  0.00           C  
ATOM   2941  N   GLN A 366      19.311  -0.197  18.900  1.00  0.00           N  
ATOM   2942  CA  GLN A 366      19.196   1.225  18.606  1.00  0.00           C  
ATOM   2943  C   GLN A 366      18.698   1.430  17.174  1.00  0.00           C  
ATOM   2944  O   GLN A 366      17.887   2.311  16.907  1.00  0.00           O  
ATOM   2945  CB  GLN A 366      20.549   1.908  18.805  1.00  0.00           C  
ATOM   2946  CG  GLN A 366      20.483   3.417  18.810  1.00  0.00           C  
ATOM   2947  CD  GLN A 366      21.788   4.045  19.241  1.00  0.00           C  
ATOM   2948  OE1 GLN A 366      22.776   3.352  19.493  1.00  0.00           O  
ATOM   2949  NE2 GLN A 366      21.815   5.370  19.333  1.00  0.00           N  
ATOM   2950  N   LEU A 367      19.174   0.592  16.262  1.00  0.00           N  
ATOM   2951  CA  LEU A 367      18.746   0.662  14.868  1.00  0.00           C  
ATOM   2952  C   LEU A 367      17.287   0.216  14.745  1.00  0.00           C  
ATOM   2953  O   LEU A 367      16.505   0.822  14.011  1.00  0.00           O  
ATOM   2954  CB  LEU A 367      19.632  -0.231  13.995  1.00  0.00           C  
ATOM   2955  CG  LEU A 367      19.285  -0.280  12.506  1.00  0.00           C  
ATOM   2956  CD1 LEU A 367      19.386   1.106  11.899  1.00  0.00           C  
ATOM   2957  CD2 LEU A 367      20.231  -1.242  11.799  1.00  0.00           C  
ATOM   2958  N   PHE A 368      16.931  -0.840  15.473  1.00  0.00           N  
ATOM   2959  CA  PHE A 368      15.561  -1.319  15.449  1.00  0.00           C  
ATOM   2960  C   PHE A 368      14.601  -0.260  15.977  1.00  0.00           C  
ATOM   2961  O   PHE A 368      13.491  -0.099  15.468  1.00  0.00           O  
ATOM   2962  CB  PHE A 368      15.400  -2.595  16.281  1.00  0.00           C  
ATOM   2963  CG  PHE A 368      13.978  -3.081  16.368  1.00  0.00           C  
ATOM   2964  CD1 PHE A 368      13.394  -3.767  15.311  1.00  0.00           C  
ATOM   2965  CD2 PHE A 368      13.201  -2.807  17.492  1.00  0.00           C  
ATOM   2966  CE1 PHE A 368      12.066  -4.177  15.369  1.00  0.00           C  
ATOM   2967  CE2 PHE A 368      11.872  -3.211  17.559  1.00  0.00           C  
ATOM   2968  CZ  PHE A 368      11.308  -3.896  16.498  1.00  0.00           C  
ATOM   2969  N   ASN A 369      15.036   0.459  17.016  1.00  0.00           N  
ATOM   2970  CA  ASN A 369      14.197   1.500  17.597  1.00  0.00           C  
ATOM   2971  C   ASN A 369      13.924   2.618  16.590  1.00  0.00           C  
ATOM   2972  O   ASN A 369      12.856   3.231  16.623  1.00  0.00           O  
ATOM   2973  CB  ASN A 369      14.836   2.072  18.861  1.00  0.00           C  
ATOM   2974  CG  ASN A 369      14.761   1.113  20.039  1.00  0.00           C  
ATOM   2975  OD1 ASN A 369      13.907   0.234  20.083  1.00  0.00           O  
ATOM   2976  ND2 ASN A 369      15.639   1.300  21.019  1.00  0.00           N  
ATOM   2977  N   LYS A 370      14.875   2.872  15.704  1.00  0.00           N  
ATOM   2978  CA  LYS A 370      14.673   3.872  14.667  1.00  0.00           C  
ATOM   2979  C   LYS A 370      13.578   3.386  13.725  1.00  0.00           C  
ATOM   2980  O   LYS A 370      12.667   4.137  13.370  1.00  0.00           O  
ATOM   2981  CB  LYS A 370      15.958   4.105  13.862  1.00  0.00           C  
ATOM   2982  CG  LYS A 370      16.991   4.956  14.559  1.00  0.00           C  
ATOM   2983  CD  LYS A 370      18.140   5.275  13.617  1.00  0.00           C  
ATOM   2984  CE  LYS A 370      19.164   6.198  14.264  1.00  0.00           C  
ATOM   2985  NZ  LYS A 370      20.251   6.535  13.328  1.00  0.00           N  
ATOM   2986  N   TYR A 371      13.669   2.122  13.342  1.00  0.00           N  
ATOM   2987  CA  TYR A 371      12.670   1.514  12.469  1.00  0.00           C  
ATOM   2988  C   TYR A 371      11.297   1.561  13.129  1.00  0.00           C  
ATOM   2989  O   TYR A 371      10.301   1.904  12.501  1.00  0.00           O  
ATOM   2990  CB  TYR A 371      13.050   0.061  12.163  1.00  0.00           C  
ATOM   2991  CG  TYR A 371      11.900  -0.774  11.649  1.00  0.00           C  
ATOM   2992  CD1 TYR A 371      11.492  -0.704  10.317  1.00  0.00           C  
ATOM   2993  CD2 TYR A 371      11.194  -1.622  12.505  1.00  0.00           C  
ATOM   2994  CE1 TYR A 371      10.419  -1.454   9.853  1.00  0.00           C  
ATOM   2995  CE2 TYR A 371      10.122  -2.372  12.054  1.00  0.00           C  
ATOM   2996  CZ  TYR A 371       9.741  -2.290  10.732  1.00  0.00           C  
ATOM   2997  OH  TYR A 371       8.668  -3.037  10.287  1.00  0.00           O  
ATOM   2998  N   HIS A 372      11.253   1.223  14.420  1.00  0.00           N  
ATOM   2999  CA  HIS A 372       9.991   1.200  15.154  1.00  0.00           C  
ATOM   3000  C   HIS A 372       9.387   2.595  15.245  1.00  0.00           C  
ATOM   3001  O   HIS A 372       8.168   2.760  15.187  1.00  0.00           O  
ATOM   3002  CB  HIS A 372      10.209   0.642  16.561  1.00  0.00           C  
ATOM   3003  CG  HIS A 372       8.943   0.421  17.322  1.00  0.00           C  
ATOM   3004  ND1 HIS A 372       8.046  -0.571  17.007  1.00  0.00           N  
ATOM   3005  CD2 HIS A 372       8.410   1.074  18.382  1.00  0.00           C  
ATOM   3006  CE1 HIS A 372       7.012  -0.520  17.830  1.00  0.00           C  
ATOM   3007  NE2 HIS A 372       7.208   0.467  18.682  1.00  0.00           N  
ATOM   3008  N   LEU A 373      10.233   3.595  15.395  1.00  0.00           N  
ATOM   3009  CA  LEU A 373       9.763   4.977  15.453  1.00  0.00           C  
ATOM   3010  C   LEU A 373       9.141   5.370  14.116  1.00  0.00           C  
ATOM   3011  O   LEU A 373       8.053   5.945  14.076  1.00  0.00           O  
ATOM   3012  CB  LEU A 373      10.930   5.910  15.782  1.00  0.00           C  
ATOM   3013  CG  LEU A 373      10.614   7.408  15.841  1.00  0.00           C  
ATOM   3014  CD1 LEU A 373       9.607   7.684  16.948  1.00  0.00           C  
ATOM   3015  CD2 LEU A 373      11.898   8.190  16.079  1.00  0.00           C  
ATOM   3016  N   HIS A 374       9.827   5.044  13.031  1.00  0.00           N  
ATOM   3017  CA  HIS A 374       9.325   5.355  11.696  1.00  0.00           C  
ATOM   3018  C   HIS A 374       8.123   4.496  11.321  1.00  0.00           C  
ATOM   3019  O   HIS A 374       7.291   4.900  10.515  1.00  0.00           O  
ATOM   3020  CB  HIS A 374      10.432   5.165  10.651  1.00  0.00           C  
ATOM   3021  CG  HIS A 374      11.608   6.076  10.833  1.00  0.00           C  
ATOM   3022  ND1 HIS A 374      11.481   7.414  11.150  1.00  0.00           N  
ATOM   3023  CD2 HIS A 374      12.929   5.843  10.730  1.00  0.00           C  
ATOM   3024  CE1 HIS A 374      12.674   7.960  11.242  1.00  0.00           C  
ATOM   3025  NE2 HIS A 374      13.572   7.033  10.989  1.00  0.00           N  
ATOM   3026  N   PHE A 375       8.026   3.321  11.928  1.00  0.00           N  
ATOM   3027  CA  PHE A 375       6.918   2.404  11.690  1.00  0.00           C  
ATOM   3028  C   PHE A 375       5.587   3.131  11.892  1.00  0.00           C  
ATOM   3029  O   PHE A 375       4.627   2.900  11.158  1.00  0.00           O  
ATOM   3030  CB  PHE A 375       7.026   1.214  12.654  1.00  0.00           C  
ATOM   3031  CG  PHE A 375       5.918   0.201  12.530  1.00  0.00           C  
ATOM   3032  CD1 PHE A 375       5.890  -0.695  11.472  1.00  0.00           C  
ATOM   3033  CD2 PHE A 375       4.912   0.132  13.489  1.00  0.00           C  
ATOM   3034  CE1 PHE A 375       4.881  -1.650  11.373  1.00  0.00           C  
ATOM   3035  CE2 PHE A 375       3.895  -0.826  13.400  1.00  0.00           C  
ATOM   3036  CZ  PHE A 375       3.879  -1.715  12.338  1.00  0.00           C  
ATOM   3037  N   ARG A 376       5.546   4.016  12.881  1.00  0.00           N  
ATOM   3038  CA  ARG A 376       4.351   4.795  13.161  1.00  0.00           C  
ATOM   3039  C   ARG A 376       4.530   6.255  12.760  1.00  0.00           C  
ATOM   3040  O   ARG A 376       3.923   7.164  13.339  1.00  0.00           O  
ATOM   3041  CB  ARG A 376       3.973   4.675  14.641  1.00  0.00           C  
ATOM   3042  CG  ARG A 376       3.702   3.249  15.073  1.00  0.00           C  
ATOM   3043  CD  ARG A 376       3.127   3.146  16.486  1.00  0.00           C  
ATOM   3044  NE  ARG A 376       1.797   3.721  16.586  1.00  0.00           N  
ATOM   3045  CZ  ARG A 376       0.958   3.497  17.596  1.00  0.00           C  
ATOM   3046  NH1 ARG A 376       1.315   2.702  18.586  1.00  0.00           N  
ATOM   3047  NH2 ARG A 376      -0.234   4.062  17.604  1.00  0.00           N  
ATOM   3048  N   ALA A 377       5.377   6.479  11.770  1.00  0.00           N  
ATOM   3049  CA  ALA A 377       5.603   7.814  11.223  1.00  0.00           C  
ATOM   3050  C   ALA A 377       6.024   8.863  12.261  1.00  0.00           C  
ATOM   3051  O   ALA A 377       5.638  10.027  12.172  1.00  0.00           O  
ATOM   3052  CB  ALA A 377       4.363   8.283  10.465  1.00  0.00           C  
ATOM   3053  N   ASP A 378       6.823   8.432  13.229  1.00  0.00           N  
ATOM   3054  CA  ASP A 378       7.335   9.324  14.269  1.00  0.00           C  
ATOM   3055  C   ASP A 378       6.221  10.099  14.976  1.00  0.00           C  
ATOM   3056  O   ASP A 378       6.380  11.269  15.324  1.00  0.00           O  
ATOM   3057  CB  ASP A 378       8.346  10.310  13.672  1.00  0.00           C  
ATOM   3058  CG  ASP A 378       9.548   9.625  13.058  1.00  0.00           C  
ATOM   3059  OD1 ASP A 378       9.366   8.813  12.126  1.00  0.00           O  
ATOM   3060  OD2 ASP A 378      10.684   9.896  13.503  1.00  0.00           O  
ATOM   3061  N   THR A 379       5.093   9.433  15.182  1.00  0.00           N  
ATOM   3062  CA  THR A 379       3.944  10.063  15.823  1.00  0.00           C  
ATOM   3063  C   THR A 379       4.240  10.408  17.290  1.00  0.00           C  
ATOM   3064  O   THR A 379       4.661   9.540  18.058  1.00  0.00           O  
ATOM   3065  CB  THR A 379       2.716   9.156  15.756  1.00  0.00           C  
ATOM   3066  OG1 THR A 379       2.423   8.864  14.387  1.00  0.00           O  
ATOM   3067  CG2 THR A 379       1.509   9.853  16.382  1.00  0.00           C  
ATOM   3068  N   PRO A 380       4.018  11.655  17.682  1.00  0.00           N  
ATOM   3069  CA  PRO A 380       4.255  12.086  19.056  1.00  0.00           C  
ATOM   3070  C   PRO A 380       3.460  11.292  20.082  1.00  0.00           C  
ATOM   3071  O   PRO A 380       2.275  11.038  19.897  1.00  0.00           O  
ATOM   3072  CB  PRO A 380       3.822  13.555  19.043  1.00  0.00           C  
ATOM   3073  CG  PRO A 380       4.068  13.978  17.634  1.00  0.00           C  
ATOM   3074  CD  PRO A 380       3.605  12.786  16.834  1.00  0.00           C  
ATOM   3075  N   GLY A 381       4.140  10.887  21.174  1.00  0.00           N  
ATOM   3076  CA  GLY A 381       3.475  10.167  22.245  1.00  0.00           C  
ATOM   3077  C   GLY A 381       3.358   8.663  22.095  1.00  0.00           C  
ATOM   3078  O   GLY A 381       2.814   8.000  22.971  1.00  0.00           O  
ATOM   3079  N   PHE A 382       3.861   8.119  20.993  1.00  0.00           N  
ATOM   3080  CA  PHE A 382       3.786   6.681  20.767  1.00  0.00           C  
ATOM   3081  C   PHE A 382       5.165   6.033  20.700  1.00  0.00           C  
ATOM   3082  O   PHE A 382       6.113   6.620  20.183  1.00  0.00           O  
ATOM   3083  CB  PHE A 382       3.012   6.374  19.479  1.00  0.00           C  
ATOM   3084  CG  PHE A 382       1.566   6.776  19.543  1.00  0.00           C  
ATOM   3085  CD1 PHE A 382       1.177   8.077  19.273  1.00  0.00           C  
ATOM   3086  CD2 PHE A 382       0.594   5.847  19.879  1.00  0.00           C  
ATOM   3087  CE1 PHE A 382      -0.165   8.452  19.341  1.00  0.00           C  
ATOM   3088  CE2 PHE A 382      -0.738   6.210  19.950  1.00  0.00           C  
ATOM   3089  CZ  PHE A 382      -1.121   7.518  19.681  1.00  0.00           C  
ATOM   3090  N   THR A 383       5.258   4.826  21.257  1.00  0.00           N  
ATOM   3091  CA  THR A 383       6.519   4.094  21.257  1.00  0.00           C  
ATOM   3092  C   THR A 383       6.344   2.746  20.548  1.00  0.00           C  
ATOM   3093  O   THR A 383       5.201   2.351  20.251  1.00  0.00           O  
ATOM   3094  CB  THR A 383       7.017   3.828  22.687  1.00  0.00           C  
ATOM   3095  OG1 THR A 383       6.033   3.072  23.389  1.00  0.00           O  
ATOM   3096  CG2 THR A 383       7.263   5.139  23.410  1.00  0.00           C  
ATOM   3097  OXT THR A 383       7.375   2.086  20.282  1.00  0.00           O  
ATOM   3098  MG  MG  B   0      -6.976   1.751   4.924  1.00  0.00           *  
ATOM   3099  C1  NAG C   0     -17.620  14.749  -1.781  1.00  0.00           C  
ATOM   3100  C2  NAG C   0     -17.963  14.511  -0.315  1.00  0.00           C  
ATOM   3101  C3  NAG C   0     -19.084  15.442   0.116  1.00  0.00           C  
ATOM   3102  C4  NAG C   0     -18.741  16.888  -0.252  1.00  0.00           C  
ATOM   3103  C5  NAG C   0     -18.409  16.965  -1.729  1.00  0.00           C  
ATOM   3104  C6  NAG C   0     -18.002  18.349  -2.162  1.00  0.00           C  
ATOM   3105  C7  NAG C   0     -17.583  12.238   0.423  1.00  0.00           C  
ATOM   3106  C8  NAG C   0     -18.170  10.876   0.644  1.00  0.00           C  
ATOM   3107  N2  NAG C   0     -18.396  13.148  -0.094  1.00  0.00           N  
ATOM   3108  O3  NAG C   0     -19.254  15.326   1.512  1.00  0.00           O  
ATOM   3109  O4  NAG C   0     -19.880  17.699   0.009  1.00  0.00           O  
ATOM   3110  O5  NAG C   0     -17.312  16.095  -1.997  1.00  0.00           O  
ATOM   3111  O6  NAG C   0     -16.910  18.817  -1.395  1.00  0.00           O  
ATOM   3112  O7  NAG C   0     -16.426  12.473   0.706  1.00  0.00           O  
ATOM   3113  C1  NAG C   0     -19.624  18.776   0.866  1.00  0.00           C  
ATOM   3114  C2  NAG C   0     -20.791  19.753   0.858  1.00  0.00           C  
ATOM   3115  C3  NAG C   0     -20.516  20.883   1.817  1.00  0.00           C  
ATOM   3116  C4  NAG C   0     -20.141  20.353   3.185  1.00  0.00           C  
ATOM   3117  C5  NAG C   0     -19.026  19.327   3.057  1.00  0.00           C  
ATOM   3118  C6  NAG C   0     -18.702  18.666   4.365  1.00  0.00           C  
ATOM   3119  C7  NAG C   0     -21.907  19.811  -1.294  1.00  0.00           C  
ATOM   3120  C8  NAG C   0     -22.001  20.452  -2.651  1.00  0.00           C  
ATOM   3121  N2  NAG C   0     -20.991  20.278  -0.486  1.00  0.00           N  
ATOM   3122  O3  NAG C   0     -21.663  21.692   1.910  1.00  0.00           O  
ATOM   3123  O4  NAG C   0     -19.655  21.440   3.968  1.00  0.00           O  
ATOM   3124  O5  NAG C   0     -19.425  18.293   2.174  1.00  0.00           O  
ATOM   3125  O6  NAG C   0     -19.807  17.979   4.868  1.00  0.00           O  
ATOM   3126  O7  NAG C   0     -22.652  18.904  -0.984  1.00  0.00           O  
ATOM   3127  C1  NAG C   0     -20.296  21.615   5.123  1.00  0.00           C  
ATOM   3128  C2  NAG C   0     -19.363  22.311   6.117  1.00  0.00           C  
ATOM   3129  C3  NAG C   0     -20.101  22.448   7.431  1.00  0.00           C  
ATOM   3130  C4  NAG C   0     -21.405  23.183   7.224  1.00  0.00           C  
ATOM   3131  C5  NAG C   0     -22.233  22.470   6.155  1.00  0.00           C  
ATOM   3132  C6  NAG C   0     -23.499  23.219   5.817  1.00  0.00           C  
ATOM   3133  O2  NAG C   0     -18.987  23.615   5.665  1.00  0.00           O  
ATOM   3134  O3  NAG C   0     -19.294  23.150   8.343  1.00  0.00           O  
ATOM   3135  O4  NAG C   0     -22.148  23.182   8.415  1.00  0.00           O  
ATOM   3136  O5  NAG C   0     -21.480  22.374   4.950  1.00  0.00           O  
ATOM   3137  O6  NAG C   0     -23.181  24.442   5.233  1.00  0.00           O  
ATOM   3138  C1  NAG C   0     -17.585  23.779   5.349  1.00  0.00           C  
ATOM   3139  C2  NAG C   0     -17.117  25.227   5.571  1.00  0.00           C  
ATOM   3140  C3  NAG C   0     -17.942  26.132   4.654  1.00  0.00           C  
ATOM   3141  C4  NAG C   0     -17.739  25.704   3.192  1.00  0.00           C  
ATOM   3142  C5  NAG C   0     -18.131  24.243   3.053  1.00  0.00           C  
ATOM   3143  C6  NAG C   0     -17.780  23.746   1.676  1.00  0.00           C  
ATOM   3144  O2  NAG C   0     -15.760  25.397   5.195  1.00  0.00           O  
ATOM   3145  O3  NAG C   0     -17.500  27.484   4.810  1.00  0.00           O  
ATOM   3146  O4  NAG C   0     -18.569  26.492   2.358  1.00  0.00           O  
ATOM   3147  O5  NAG C   0     -17.381  23.438   3.990  1.00  0.00           O  
ATOM   3148  O6  NAG C   0     -16.386  23.947   1.465  1.00  0.00           O  
ATOM   3149  C1  NAG C   0     -14.772  25.186   6.183  1.00  0.00           C  
ATOM   3150  C2  NAG C   0     -13.679  26.242   6.017  1.00  0.00           C  
ATOM   3151  C3  NAG C   0     -12.994  26.048   4.656  1.00  0.00           C  
ATOM   3152  C4  NAG C   0     -12.484  24.610   4.496  1.00  0.00           C  
ATOM   3153  C5  NAG C   0     -13.645  23.639   4.749  1.00  0.00           C  
ATOM   3154  C6  NAG C   0     -13.164  22.209   4.731  1.00  0.00           C  
ATOM   3155  O2  NAG C   0     -12.701  26.118   7.041  1.00  0.00           O  
ATOM   3156  O3  NAG C   0     -11.885  26.944   4.530  1.00  0.00           O  
ATOM   3157  O4  NAG C   0     -11.964  24.424   3.196  1.00  0.00           O  
ATOM   3158  O5  NAG C   0     -14.236  23.891   6.040  1.00  0.00           O  
ATOM   3159  O6  NAG C   0     -14.289  21.357   4.921  1.00  0.00           O  
ATOM   3160  C1  NAG C   0     -15.933  23.625   0.189  1.00  0.00           C  
ATOM   3161  C2  NAG C   0     -14.407  23.761   0.178  1.00  0.00           C  
ATOM   3162  C3  NAG C   0     -14.046  25.245   0.347  1.00  0.00           C  
ATOM   3163  C4  NAG C   0     -14.695  26.055  -0.770  1.00  0.00           C  
ATOM   3164  C5  NAG C   0     -16.208  25.819  -0.751  1.00  0.00           C  
ATOM   3165  C6  NAG C   0     -16.871  26.451  -1.944  1.00  0.00           C  
ATOM   3166  O2  NAG C   0     -13.866  23.356  -1.056  1.00  0.00           O  
ATOM   3167  O3  NAG C   0     -12.637  25.411   0.285  1.00  0.00           O  
ATOM   3168  O4  NAG C   0     -14.435  27.426  -0.554  1.00  0.00           O  
ATOM   3169  O5  NAG C   0     -16.487  24.404  -0.843  1.00  0.00           O  
ATOM   3170  O6  NAG C   0     -16.275  25.908  -3.121  1.00  0.00           O  
ATOM   3171  C1  NAG C   0     -13.776  21.970  -1.245  1.00  0.00           C  
ATOM   3172  C2  NAG C   0     -12.603  21.730  -2.192  1.00  0.00           C  
ATOM   3173  C3  NAG C   0     -12.924  22.311  -3.558  1.00  0.00           C  
ATOM   3174  C4  NAG C   0     -14.245  21.740  -4.072  1.00  0.00           C  
ATOM   3175  C5  NAG C   0     -15.339  21.996  -3.050  1.00  0.00           C  
ATOM   3176  C6  NAG C   0     -16.651  21.338  -3.469  1.00  0.00           C  
ATOM   3177  O2  NAG C   0     -12.381  20.343  -2.342  1.00  0.00           O  
ATOM   3178  O3  NAG C   0     -11.895  22.005  -4.475  1.00  0.00           O  
ATOM   3179  O4  NAG C   0     -14.582  22.339  -5.292  1.00  0.00           O  
ATOM   3180  O5  NAG C   0     -14.976  21.427  -1.784  1.00  0.00           O  
ATOM   3181  O6  NAG C   0     -17.660  21.609  -2.515  1.00  0.00           O  
ATOM   3182  C1  NAG C   0     -16.806  26.326  -4.384  1.00  0.00           C  
ATOM   3183  C2  NAG C   0     -16.102  25.479  -5.452  1.00  0.00           C  
ATOM   3184  C3  NAG C   0     -14.617  25.846  -5.478  1.00  0.00           C  
ATOM   3185  C4  NAG C   0     -14.429  27.335  -5.659  1.00  0.00           C  
ATOM   3186  C5  NAG C   0     -15.218  28.097  -4.581  1.00  0.00           C  
ATOM   3187  C6  NAG C   0     -15.173  29.592  -4.807  1.00  0.00           C  
ATOM   3188  O2  NAG C   0     -16.659  25.750  -6.736  1.00  0.00           O  
ATOM   3189  O3  NAG C   0     -13.956  25.149  -6.520  1.00  0.00           O  
ATOM   3190  O4  NAG C   0     -13.064  27.669  -5.552  1.00  0.00           O  
ATOM   3191  O5  NAG C   0     -16.593  27.702  -4.614  1.00  0.00           O  
ATOM   3192  O6  NAG C   0     -15.918  30.243  -3.798  1.00  0.00           O  
ATOM   3193  C1  NAG D   0      -3.288 -10.580  21.226  1.00  0.00           C  
ATOM   3194  C2  NAG D   0      -4.618 -11.009  21.809  1.00  0.00           C  
ATOM   3195  C3  NAG D   0      -4.641 -10.802  23.315  1.00  0.00           C  
ATOM   3196  C4  NAG D   0      -3.447 -11.489  23.991  1.00  0.00           C  
ATOM   3197  C5  NAG D   0      -2.167 -11.039  23.318  1.00  0.00           C  
ATOM   3198  C6  NAG D   0      -0.944 -11.757  23.884  1.00  0.00           C  
ATOM   3199  C7  NAG D   0      -6.621 -10.786  20.446  1.00  0.00           C  
ATOM   3200  C8  NAG D   0      -7.682  -9.858  19.931  1.00  0.00           C  
ATOM   3201  N2  NAG D   0      -5.695 -10.239  21.214  1.00  0.00           N  
ATOM   3202  O3  NAG D   0      -5.842 -11.322  23.868  1.00  0.00           O  
ATOM   3203  O4  NAG D   0      -3.402 -11.125  25.380  1.00  0.00           O  
ATOM   3204  O5  NAG D   0      -2.235 -11.293  21.898  1.00  0.00           O  
ATOM   3205  O6  NAG D   0      -1.083 -13.150  23.757  1.00  0.00           O  
ATOM   3206  O7  NAG D   0      -6.650 -11.974  20.165  1.00  0.00           O  
ATOM   3207  C1  NAG D   0      -3.557 -12.203  26.352  1.00  0.00           C  
ATOM   3208  C2  NAG D   0      -2.920 -11.774  27.671  1.00  0.00           C  
ATOM   3209  C3  NAG D   0      -3.189 -12.799  28.760  1.00  0.00           C  
ATOM   3210  C4  NAG D   0      -4.662 -13.102  28.847  1.00  0.00           C  
ATOM   3211  C5  NAG D   0      -5.175 -13.522  27.475  1.00  0.00           C  
ATOM   3212  C6  NAG D   0      -6.655 -13.773  27.483  1.00  0.00           C  
ATOM   3213  C7  NAG D   0      -0.922 -10.415  27.477  1.00  0.00           C  
ATOM   3214  C8  NAG D   0       0.575 -10.381  27.327  1.00  0.00           C  
ATOM   3215  N2  NAG D   0      -1.487 -11.599  27.529  1.00  0.00           N  
ATOM   3216  O3  NAG D   0      -2.734 -12.308  30.000  1.00  0.00           O  
ATOM   3217  O4  NAG D   0      -4.867 -14.192  29.765  1.00  0.00           O  
ATOM   3218  O5  NAG D   0      -4.917 -12.468  26.545  1.00  0.00           O  
ATOM   3219  O6  NAG D   0      -7.078 -14.210  26.223  1.00  0.00           O  
ATOM   3220  O7  NAG D   0      -1.561  -9.373  27.548  1.00  0.00           O  
ATOM   3221  C1  NAG D   0      -5.590 -13.779  30.891  1.00  0.00           C  
ATOM   3222  C2  NAG D   0      -6.380 -14.933  31.518  1.00  0.00           C  
ATOM   3223  C3  NAG D   0      -7.160 -14.367  32.682  1.00  0.00           C  
ATOM   3224  C4  NAG D   0      -6.216 -13.660  33.653  1.00  0.00           C  
ATOM   3225  C5  NAG D   0      -5.414 -12.584  32.918  1.00  0.00           C  
ATOM   3226  C6  NAG D   0      -4.369 -11.918  33.785  1.00  0.00           C  
ATOM   3227  O2  NAG D   0      -5.481 -15.927  32.001  1.00  0.00           O  
ATOM   3228  O3  NAG D   0      -7.851 -15.411  33.333  1.00  0.00           O  
ATOM   3229  O4  NAG D   0      -6.976 -13.041  34.667  1.00  0.00           O  
ATOM   3230  O5  NAG D   0      -4.712 -13.188  31.819  1.00  0.00           O  
ATOM   3231  O6  NAG D   0      -3.368 -12.837  34.129  1.00  0.00           O  
ATOM   3232  C1  NAG D   0      -5.865 -17.230  31.679  1.00  0.00           C  
ATOM   3233  C2  NAG D   0      -5.331 -18.217  32.718  1.00  0.00           C  
ATOM   3234  C3  NAG D   0      -3.807 -18.202  32.662  1.00  0.00           C  
ATOM   3235  C4  NAG D   0      -3.351 -18.586  31.265  1.00  0.00           C  
ATOM   3236  C5  NAG D   0      -3.970 -17.626  30.250  1.00  0.00           C  
ATOM   3237  C6  NAG D   0      -3.702 -18.107  28.860  1.00  0.00           C  
ATOM   3238  O2  NAG D   0      -5.751 -19.532  32.401  1.00  0.00           O  
ATOM   3239  O3  NAG D   0      -3.306 -19.151  33.601  1.00  0.00           O  
ATOM   3240  O4  NAG D   0      -1.939 -18.504  31.188  1.00  0.00           O  
ATOM   3241  O5  NAG D   0      -5.400 -17.602  30.391  1.00  0.00           O  
ATOM   3242  O6  NAG D   0      -4.283 -19.387  28.699  1.00  0.00           O  
ATOM   3243  C1  NAG D   0      -6.976 -19.913  33.003  1.00  0.00           C  
ATOM   3244  C2  NAG D   0      -6.914 -21.423  33.201  1.00  0.00           C  
ATOM   3245  C3  NAG D   0      -6.864 -22.107  31.840  1.00  0.00           C  
ATOM   3246  C4  NAG D   0      -8.022 -21.644  30.966  1.00  0.00           C  
ATOM   3247  C5  NAG D   0      -8.006 -20.125  30.870  1.00  0.00           C  
ATOM   3248  C6  NAG D   0      -9.211 -19.608  30.104  1.00  0.00           C  
ATOM   3249  O2  NAG D   0      -8.078 -21.864  33.913  1.00  0.00           O  
ATOM   3250  O3  NAG D   0      -6.931 -23.520  32.004  1.00  0.00           O  
ATOM   3251  O4  NAG D   0      -7.901 -22.221  29.687  1.00  0.00           O  
ATOM   3252  O5  NAG D   0      -8.064 -19.553  32.182  1.00  0.00           O  
ATOM   3253  O6  NAG D   0      -9.086 -18.214  29.920  1.00  0.00           O  
ATOM   3254  C1  NAG D   0      -4.159 -19.964  27.489  1.00  0.00           C  
ATOM   3255  C2  NAG D   0      -5.004 -21.253  27.477  1.00  0.00           C  
ATOM   3256  C3  NAG D   0      -4.375 -22.252  28.473  1.00  0.00           C  
ATOM   3257  C4  NAG D   0      -2.914 -22.494  28.113  1.00  0.00           C  
ATOM   3258  C5  NAG D   0      -2.165 -21.153  28.086  1.00  0.00           C  
ATOM   3259  C6  NAG D   0      -0.764 -21.314  27.577  1.00  0.00           C  
ATOM   3260  O2  NAG D   0      -4.984 -21.863  26.211  1.00  0.00           O  
ATOM   3261  O3  NAG D   0      -5.094 -23.469  28.441  1.00  0.00           O  
ATOM   3262  O4  NAG D   0      -2.332 -23.325  29.084  1.00  0.00           O  
ATOM   3263  O5  NAG D   0      -2.820 -20.255  27.165  1.00  0.00           O  
ATOM   3264  O6  NAG D   0      -0.844 -21.882  26.276  1.00  0.00           O  
ATOM   3265  C1  NAG D   0      -5.929 -21.381  25.326  1.00  0.00           C  
ATOM   3266  C2  NAG D   0      -6.211 -22.490  24.329  1.00  0.00           C  
ATOM   3267  C3  NAG D   0      -4.955 -22.782  23.522  1.00  0.00           C  
ATOM   3268  C4  NAG D   0      -4.426 -21.498  22.882  1.00  0.00           C  
ATOM   3269  C5  NAG D   0      -4.224 -20.434  23.956  1.00  0.00           C  
ATOM   3270  C6  NAG D   0      -3.851 -19.103  23.362  1.00  0.00           C  
ATOM   3271  O2  NAG D   0      -7.242 -22.065  23.437  1.00  0.00           O  
ATOM   3272  O3  NAG D   0      -5.226 -23.730  22.505  1.00  0.00           O  
ATOM   3273  O4  NAG D   0      -3.194 -21.770  22.249  1.00  0.00           O  
ATOM   3274  O5  NAG D   0      -5.455 -20.221  24.672  1.00  0.00           O  
ATOM   3275  O6  NAG D   0      -3.631 -18.148  24.397  1.00  0.00           O  
ATOM   3276  C1  NAG D   0       0.414 -22.066  25.610  1.00  0.00           C  
ATOM   3277  C2  NAG D   0       0.006 -22.505  24.191  1.00  0.00           C  
ATOM   3278  C3  NAG D   0      -0.677 -23.877  24.250  1.00  0.00           C  
ATOM   3279  C4  NAG D   0       0.199 -24.877  24.985  1.00  0.00           C  
ATOM   3280  C5  NAG D   0       0.587 -24.326  26.366  1.00  0.00           C  
ATOM   3281  C6  NAG D   0       1.568 -25.230  27.073  1.00  0.00           C  
ATOM   3282  O2  NAG D   0       1.170 -22.618  23.380  1.00  0.00           O  
ATOM   3283  O3  NAG D   0      -0.975 -24.347  22.954  1.00  0.00           O  
ATOM   3284  O4  NAG D   0      -0.508 -26.101  25.156  1.00  0.00           O  
ATOM   3285  O5  NAG D   0       1.216 -23.046  26.220  1.00  0.00           O  
ATOM   3286  O6  NAG D   0       1.922 -24.665  28.326  1.00  0.00           O  
CONECT    1    2                                                      
CONECT    2    5    1    3                                            
CONECT    3    2   12    4    4                                       
CONECT    4    3    3                                                 
CONECT    5    6    2                                                 
CONECT    6    7    7    5    8                                       
CONECT    7    9    6    6                                            
CONECT    8    6   10   10                                            
CONECT    9    7   11   11                                            
CONECT   10   11    8    8                                            
CONECT   11    9    9   10                                            
CONECT   12    3   13                                                 
CONECT   13   12   14   16                                            
CONECT   14   15   15   13   21                                       
CONECT   15   14   14                                                 
CONECT   16   13   17                                                 
CONECT   17   16   18                                                 
CONECT   18   17   19   19   20                                       
CONECT   19   18   18                                                 
CONECT   20   18                                                      
CONECT   21   14   22                                                 
CONECT   22   25   21   23                                            
CONECT   23   22   29   24   24                                       
CONECT   24   23   23                                                 
CONECT   25   26   22                                                 
CONECT   26   27   25                                                 
CONECT   27   26   28                                                 
CONECT   28   27                                                      
CONECT   29   23   30                                                 
CONECT   30   29   33   31                                            
CONECT   31   32   32   30   43                                       
CONECT   32   31   31                                                 
CONECT   33   34   30                                                 
CONECT   34   35   35   33   36                                       
CONECT   35   37   34   34                                            
CONECT   36   34   38   39                                            
CONECT   37   35   38   38                                            
CONECT   38   37   37   36   40                                       
CONECT   39   36   41   41                                            
CONECT   40   38   42   42                                            
CONECT   41   39   39   42                                            
CONECT   42   40   40   41                                            
CONECT   43   31   44                                                 
CONECT   44   43   47   45                                            
CONECT   45   44   52   46   46                                       
CONECT   46   45   45                                                 
CONECT   47   44   48                                                 
CONECT   48   47   49                                                 
CONECT   49   48   51   50   50                                       
CONECT   50   49   49                                                 
CONECT   51   49                                                      
CONECT   52   45   53                                                 
CONECT   53   56   52   54                                            
CONECT   54   55   55   53   60                                       
CONECT   55   54   54                                                 
CONECT   56   57   53                                                 
CONECT   57   59   56   58                                            
CONECT   58   57                                                      
CONECT   59   57                                                      
CONECT   60   54   61                                                 
CONECT   61   60   64   62                                            
CONECT   62   61   67   63   63                                       
CONECT   63   62   62                                                 
CONECT   64   61   65   66                                            
CONECT   65   64                                                      
CONECT   66   64                                                      
CONECT   67   62   68                                                 
CONECT   68   67   69   71                                            
CONECT   69   75   68   70   70                                       
CONECT   70   69   69                                                 
CONECT   71   68   72                                                 
CONECT   72   73   73   74   71                                       
CONECT   73   72   72                                                 
CONECT   74   72                                                      
CONECT   75   76   69                                                 
CONECT   76   79   75   77                                            
CONECT   77   76   83   78   78                                       
CONECT   78   77   77                                                 
CONECT   79   80   81   76                                            
CONECT   80   82   79                                                 
CONECT   81   79                                                      
CONECT   82   80                                                      
CONECT   83   77   84                                                 
CONECT   84   83   85   87                                            
CONECT   85   93   84   86   86                                       
CONECT   86   85   85                                                 
CONECT   87   84   88                                                 
CONECT   88   89   89   90   87                                       
CONECT   89   91   88   88                                            
CONECT   90   92   88                                                 
CONECT   91   92   92   89                                            
CONECT   92   91   91   90                                            
CONECT   93   94   85                                                 
CONECT   94   97   93   95                                            
CONECT   95   94   96   96  101                                       
CONECT   96   95   95                                                 
CONECT   97   98   94                                                 
CONECT   98  100   97   99                                            
CONECT   99   98                                                      
CONECT  100   98                                                      
CONECT  101   95  102                                                 
CONECT  102  101  103  105                                            
CONECT  103  109  102  104  104                                       
CONECT  104  103  103                                                 
CONECT  105  102  106                                                 
CONECT  106  105  107  107  108                                       
CONECT  107  106  106                                                 
CONECT  108  106                                                      
CONECT  109  115  110  103                                            
CONECT  110  113  109  111                                            
CONECT  111  110  112  112  116                                       
CONECT  112  111  111                                                 
CONECT  113  114  110                                                 
CONECT  114  113  115                                                 
CONECT  115  114  109                                                 
CONECT  116  111  117                                                 
CONECT  117  116  120  118                                            
CONECT  118  117  124  119  119                                       
CONECT  119  118  118                                                 
CONECT  120  121  117                                                 
CONECT  121  122  120                                                 
CONECT  122  121  123                                                 
CONECT  123  122                                                      
CONECT  124  118  125                                                 
CONECT  125  124  128  126                                            
CONECT  126  127  127  125  136                                       
CONECT  127  126  126                                                 
CONECT  128  125  129                                                 
CONECT  129  128  130  130  131                                       
CONECT  130  129  129  132                                            
CONECT  131  129  133  133                                            
CONECT  132  130  134  134                                            
CONECT  133  131  131  134                                            
CONECT  134  132  132  133  135                                       
CONECT  135  134                                                      
CONECT  136  126  137                                                 
CONECT  137  136  140  138                                            
CONECT  138  137  143  139  139                                       
CONECT  139  138  138                                                 
CONECT  140  141  137  142                                            
CONECT  141  140                                                      
CONECT  142  140                                                      
CONECT  143  138  144                                                 
CONECT  144  143  147  145                                            
CONECT  145  144  146  146  150                                       
CONECT  146  145  145                                                 
CONECT  147  149  144  148                                            
CONECT  148  147                                                      
CONECT  149  147                                                      
CONECT  150  145  151                                                 
CONECT  151  150  152                                                 
CONECT  152  154  151  153  153                                       
CONECT  153  152  152                                                 
CONECT  154  155  152                                                 
CONECT  155  158  154  156                                            
CONECT  156  155  157  157  160                                       
CONECT  157  156  156                                                 
CONECT  158  159  155                                                 
CONECT  159  158                                                      
CONECT  160  156  161                                                 
CONECT  161  160  162  164                                            
CONECT  162  163  163  168  161                                       
CONECT  163  162  162                                                 
CONECT  164  161  165                                                 
CONECT  165  164  166  166  167                                       
CONECT  166  165  165                                                 
CONECT  167  165                                                      
CONECT  168  169  162  174                                            
CONECT  169  170  172  168                                            
CONECT  170  171  171  169  175                                       
CONECT  171  170  170                                                 
CONECT  172  169  173                                                 
CONECT  173  172  174                                                 
CONECT  174  168  173                                                 
CONECT  175  170  176                                                 
CONECT  176  177  175  179                                            
CONECT  177  183  178  178  176                                       
CONECT  178  177  177                                                 
CONECT  179  176  180                                                 
CONECT  180  179  182  181                                            
CONECT  181  180                                                      
CONECT  182  180                                                      
CONECT  183  184  177                                                 
CONECT  184  185  187  183                                            
CONECT  185  186  186  192  184                                       
CONECT  186  185  185                                                 
CONECT  187  184  188                                                 
CONECT  188  187  189                                                 
CONECT  189  188  190                                                 
CONECT  190  189  191                                                 
CONECT  191  190                                                      
CONECT  192  193  185                                                 
CONECT  193  196  194  192                                            
CONECT  194  195  195  193  200                                       
CONECT  195  194  194                                                 
CONECT  196  197  193                                                 
CONECT  197  198  196  199                                            
CONECT  198  197                                                      
CONECT  199  197                                                      
CONECT  200  194  201                                                 
CONECT  201  202  204  200                                            
CONECT  202  203  203  206  201                                       
CONECT  203  202  202                                                 
CONECT  204  201  205                                                 
CONECT  205  204  316                                                 
CONECT  206  207  202                                                 
CONECT  207  210  206  208                                            
CONECT  208  207  209  209  217                                       
CONECT  209  208  208                                                 
CONECT  210  211  207                                                 
CONECT  211  212  210                                                 
CONECT  212  213  211                                                 
CONECT  213  214  214  212                                            
CONECT  214  216  215  213  213                                       
CONECT  215  214                                                      
CONECT  216  214                                                      
CONECT  217  208  218                                                 
CONECT  218  217  221  219                                            
CONECT  219  218  220  220  226                                       
CONECT  220  219  219                                                 
CONECT  221  222  218                                                 
CONECT  222  223  221                                                 
CONECT  223  225  225  222  224                                       
CONECT  224  223                                                      
CONECT  225  223  223                                                 
CONECT  226  219  227                                                 
CONECT  227  226  228                                                 
CONECT  228  229  229  227  230                                       
CONECT  229  228  228                                                 
CONECT  230  228  231                                                 
CONECT  231  230  232  234                                            
CONECT  232  239  231  233  233                                       
CONECT  233  232  232                                                 
CONECT  234  231  235                                                 
CONECT  235  234  236                                                 
CONECT  236  235  237                                                 
CONECT  237  236  238                                                 
CONECT  238  237                                                      
CONECT  239  240  232                                                 
CONECT  240  241  239                                                 
CONECT  241  242  242  243  240                                       
CONECT  242  241  241                                                 
CONECT  243  244  241                                                 
CONECT  244  245  243  247                                            
CONECT  245  251  246  246  244                                       
CONECT  246  245  245                                                 
CONECT  247  244  248                                                 
CONECT  248  249  249  247  250                                       
CONECT  249  248  248                                                 
CONECT  250  248                                                      
CONECT  251  252  245                                                 
CONECT  252  253  255  251                                            
CONECT  253  256  254  254  252                                       
CONECT  254  253  253                                                 
CONECT  255  252                                                      
CONECT  256  257  253                                                 
CONECT  257  258  256                                                 
CONECT  258  259  259  260  257                                       
CONECT  259  258  258                                                 
CONECT  260  261  258                                                 
CONECT  261  262  264  260                                            
CONECT  262  263  263  269  261                                       
CONECT  263  262  262                                                 
CONECT  264  265  261                                                 
CONECT  265  266  264                                                 
CONECT  266  267  265                                                 
CONECT  267  268  266                                                 
CONECT  268  267                                                      
CONECT  269  270  262                                                 
CONECT  270  273  271  269                                            
CONECT  271  272  272  270  281                                       
CONECT  272  271  271                                                 
CONECT  273  274  270                                                 
CONECT  274  275  275  273  276                                       
CONECT  275  277  274  274                                            
CONECT  276  274  278  278                                            
CONECT  277  275  279  279                                            
CONECT  278  279  276  276                                            
CONECT  279  277  277  280  278                                       
CONECT  280  279                                                      
CONECT  281  271  282                                                 
CONECT  282  281  283                                                 
CONECT  283  282  285  284  284                                       
CONECT  284  283  283                                                 
CONECT  285  283  286                                                 
CONECT  286  285  287  289                                            
CONECT  287  288  288  286  293                                       
CONECT  288  287  287                                                 
CONECT  289  286  290                                                 
CONECT  290  289  291  291  292                                       
CONECT  291  290  290                                                 
CONECT  292  290                                                      
CONECT  293  287  294                                                 
CONECT  294  293  295  297                                            
CONECT  295  294  296  296  305                                       
CONECT  296  295  295                                                 
CONECT  297  294  298                                                 
CONECT  298  299  299  297  300                                       
CONECT  299  301  298  298                                            
CONECT  300  298  302  302                                            
CONECT  301  299  303  303                                            
CONECT  302  303  300  300                                            
CONECT  303  301  301  304  302                                       
CONECT  304  303                                                      
CONECT  305  295  306                                                 
CONECT  306  307  305  309                                            
CONECT  307  311  308  308  306                                       
CONECT  308  307  307                                                 
CONECT  309  306  310                                                 
CONECT  310  309                                                      
CONECT  311  312  307                                                 
CONECT  312  313  315  311                                            
CONECT  313  317  314  314  312                                       
CONECT  314  313  313                                                 
CONECT  315  312  316                                                 
CONECT  316  315  205                                                 
CONECT  317  318  313                                                 
CONECT  318  321  319  317                                            
CONECT  319  325  318  320  320                                       
CONECT  320  319  319                                                 
CONECT  321  322  318                                                 
CONECT  322  324  324  321  323                                       
CONECT  323  322                                                      
CONECT  324  322  322                                                 
CONECT  325  326  319                                                 
CONECT  326  329  327  325                                            
CONECT  327  328  328  330  326                                       
CONECT  328  327  327                                                 
CONECT  329  326                                                      
CONECT  330  331  327                                                 
CONECT  331  332  330  334                                            
CONECT  332  338  333  333  331                                       
CONECT  333  332  332                                                 
CONECT  334  331  335                                                 
CONECT  335  336  336  334  337                                       
CONECT  336  335  335                                                 
CONECT  337  335                                                      
CONECT  338  339  332                                                 
CONECT  339  342  340  338                                            
CONECT  340  341  341  339  346                                       
CONECT  341  340  340                                                 
CONECT  342  343  339                                                 
CONECT  343  344  342                                                 
CONECT  344  345  343                                                 
CONECT  345  344                                                      
CONECT  346  340  347                                                 
CONECT  347  346  348  350                                            
CONECT  348  349  349  347  351                                       
CONECT  349  348  348                                                 
CONECT  350  347                                                      
CONECT  351  348  352                                                 
CONECT  352  353  351  355                                            
CONECT  353  359  354  354  352                                       
CONECT  354  353  353                                                 
CONECT  355  352  356                                                 
CONECT  356  355  357  358                                            
CONECT  357  356                                                      
CONECT  358  356                                                      
CONECT  359  360  353                                                 
CONECT  360  361  363  359                                            
CONECT  361  362  362  367  360                                       
CONECT  362  361  361                                                 
CONECT  363  364  360                                                 
CONECT  364  365  363  366                                            
CONECT  365  364                                                      
CONECT  366  364                                                      
CONECT  367  368  361                                                 
CONECT  368  369  371  367                                            
CONECT  369  370  370  368  375                                       
CONECT  370  369  369                                                 
CONECT  371  372  368                                                 
CONECT  372  373  373  371  374                                       
CONECT  373  372  372                                                 
CONECT  374  372                                                      
CONECT  375  369  376                                                 
CONECT  376  377  375  379                                            
CONECT  377  378  378  381  376                                       
CONECT  378  377  377                                                 
CONECT  379  376  380                                                 
CONECT  380  379                                                      
CONECT  381  382  377                                                 
CONECT  382  383  385  381                                            
CONECT  383  389  384  384  382                                       
CONECT  384  383  383                                                 
CONECT  385  386  382                                                 
CONECT  386  388  387  385                                            
CONECT  387  386                                                      
CONECT  388  386                                                      
CONECT  389  390  383                                                 
CONECT  390  393  391  389                                            
CONECT  391  392  392  390  396                                       
CONECT  392  391  391                                                 
CONECT  393  394  395  390                                            
CONECT  394  393                                                      
CONECT  395  393                                                      
CONECT  396  391  397                                                 
CONECT  397  398  396  400                                            
CONECT  398  399  399  397  405                                       
CONECT  399  398  398                                                 
CONECT  400  397  401                                                 
CONECT  401  400  402                                                 
CONECT  402  401  403                                                 
CONECT  403  402  404                                                 
CONECT  404  403                                                      
CONECT  405  398  406                                                 
CONECT  406  407  405  409                                            
CONECT  407  416  408  408  406                                       
CONECT  408  407  407                                                 
CONECT  409  406  410                                                 
CONECT  410  409  412  412  411                                       
CONECT  411  410  413  413                                            
CONECT  412  410  410  414                                            
CONECT  413  411  411  415                                            
CONECT  414  412  415  415                                            
CONECT  415  414  414  413                                            
CONECT  416  417  407                                                 
CONECT  417  418  420  416                                            
CONECT  418  419  419  424  417                                       
CONECT  419  418  418                                                 
CONECT  420  422  417  421                                            
CONECT  421  420  423                                                 
CONECT  422  420                                                      
CONECT  423  421                                                      
CONECT  424  425  418                                                 
CONECT  425  428  426  424                                            
CONECT  426  427  427  425  433                                       
CONECT  427  426  426                                                 
CONECT  428  429  425                                                 
CONECT  429  430  428                                                 
CONECT  430  431  429                                                 
CONECT  431  432  430                                                 
CONECT  432  431                                                      
CONECT  433  426  434                                                 
CONECT  434  433  435  437                                            
CONECT  435  436  436  434  444                                       
CONECT  436  435  435                                                 
CONECT  437  434  438                                                 
CONECT  438  437  439                                                 
CONECT  439  438  440                                                 
CONECT  440  439  441  441                                            
CONECT  441  440  440  443  442                                       
CONECT  442  441                                                      
CONECT  443  441                                                      
CONECT  444  435  445                                                 
CONECT  445  446  444  448                                            
CONECT  446  452  447  447  445                                       
CONECT  447  446  446                                                 
CONECT  448  445  449                                                 
CONECT  449  448  450  450  451                                       
CONECT  450  449  449                                                 
CONECT  451  449                                                      
CONECT  452  453  446                                                 
CONECT  453  454  456  452                                            
CONECT  454  455  455  459  453                                       
CONECT  455  454  454                                                 
CONECT  456  458  453  457                                            
CONECT  457  456                                                      
CONECT  458  456                                                      
CONECT  459  460  454                                                 
CONECT  460  461  463  459                                            
CONECT  461  467  462  462  460                                       
CONECT  462  461  461                                                 
CONECT  463  460  464                                                 
CONECT  464  463  465  465  466                                       
CONECT  465  464  464                                                 
CONECT  466  464                                                      
CONECT  467  468  461                                                 
CONECT  468  471  469  467                                            
CONECT  469  470  470  468  474                                       
CONECT  470  469  469                                                 
CONECT  471  473  472  468                                            
CONECT  472  471                                                      
CONECT  473  471                                                      
CONECT  474  469  475                                                 
CONECT  475  478  474  476                                            
CONECT  476  475  477  477  482                                       
CONECT  477  476  476                                                 
CONECT  478  475  479                                                 
CONECT  479  478  481  480  480                                       
CONECT  480  479  479                                                 
CONECT  481  479                                                      
CONECT  482  476  483                                                 
CONECT  483  482  484                                                 
CONECT  484  486  483  485  485                                       
CONECT  485  484  484                                                 
CONECT  486  487  484                                                 
CONECT  487  490  488  486                                            
CONECT  488  489  489  487  495                                       
CONECT  489  488  488                                                 
CONECT  490  491  487                                                 
CONECT  491  492  490                                                 
CONECT  492  493  491                                                 
CONECT  493  494  492                                                 
CONECT  494  493                                                      
CONECT  495  488  496                                                 
CONECT  496  499  495  497                                            
CONECT  497  496  502  498  498                                       
CONECT  498  497  497                                                 
CONECT  499  501  500  496                                            
CONECT  500  499                                                      
CONECT  501  499                                                      
CONECT  502  497  503                                                 
CONECT  503  502  504  506                                            
CONECT  504  505  505  503  510                                       
CONECT  505  504  504                                                 
CONECT  506  503  507                                                 
CONECT  507  506  508                                                 
CONECT  508  507  509                                                 
CONECT  509  508                                                      
CONECT  510  504  511                                                 
CONECT  511  510  514  512                                            
CONECT  512  511  517  513  513                                       
CONECT  513  512  512                                                 
CONECT  514  511  516  515                                            
CONECT  515  514                                                      
CONECT  516  514                                                      
CONECT  517  512  518                                                 
CONECT  518  517  521  519                                            
CONECT  519  520  520  518  529                                       
CONECT  520  519  519                                                 
CONECT  521  518  522                                                 
CONECT  522  521  524  524  523                                       
CONECT  523  522  525  525                                            
CONECT  524  522  522  526                                            
CONECT  525  523  523  527                                            
CONECT  526  524  527  527                                            
CONECT  527  526  526  525  528                                       
CONECT  528  527                                                      
CONECT  529  519  530                                                 
CONECT  530  529  531  533                                            
CONECT  531  530  537  532  532                                       
CONECT  532  531  531                                                 
CONECT  533  530  534                                                 
CONECT  534  535  535  536  533                                       
CONECT  535  534  534                                                 
CONECT  536  534                                                      
CONECT  537  531  538                                                 
CONECT  538  537  539                                                 
CONECT  539  538  541  540  540                                       
CONECT  540  539  539                                                 
CONECT  541  539  542                                                 
CONECT  542  541  543  545                                            
CONECT  543  549  542  544  544                                       
CONECT  544  543  543                                                 
CONECT  545  542  546                                                 
CONECT  546  547  547  545  548                                       
CONECT  547  546  546                                                 
CONECT  548  546                                                      
CONECT  549  550  543                                                 
CONECT  550  553  549  551                                            
CONECT  551  550  557  552  552                                       
CONECT  552  551  551                                                 
CONECT  553  555  554  550                                            
CONECT  554  553  556                                                 
CONECT  555  553                                                      
CONECT  556  554                                                      
CONECT  557  551  558                                                 
CONECT  558  557  561  559                                            
CONECT  559  558  560  560  564                                       
CONECT  560  559  559                                                 
CONECT  561  563  558  562                                            
CONECT  562  561                                                      
CONECT  563  561                                                      
CONECT  564  559  565                                                 
CONECT  565  564  568  566                                            
CONECT  566  565  567  567  570                                       
CONECT  567  566  566                                                 
CONECT  568  565  569                                                 
CONECT  569  568                                                      
CONECT  570  566  571                                                 
CONECT  571  570  574  572                                            
CONECT  572  571  581  573  573                                       
CONECT  573  572  572                                                 
CONECT  574  575  571                                                 
CONECT  575  576  574                                                 
CONECT  576  575  577                                                 
CONECT  577  576  578  578                                            
CONECT  578  577  577  579  580                                       
CONECT  579  578                                                      
CONECT  580  578                                                      
CONECT  581  572  582                                                 
CONECT  582  581  583  585                                            
CONECT  583  584  584  582  586                                       
CONECT  584  583  583                                                 
CONECT  585  582                                                      
CONECT  586  583  587                                                 
CONECT  587  590  586  588                                            
CONECT  588  587  594  589  589                                       
CONECT  589  588  588                                                 
CONECT  590  592  587  591                                            
CONECT  591  590  593                                                 
CONECT  592  590                                                      
CONECT  593  591                                                      
CONECT  594  595  588  600                                            
CONECT  595  596  598  594                                            
CONECT  596  601  597  597  595                                       
CONECT  597  596  596                                                 
CONECT  598  595  599                                                 
CONECT  599  598  600                                                 
CONECT  600  594  599                                                 
CONECT  601  602  596                                                 
CONECT  602  603  605  601                                            
CONECT  603  604  604  610  602                                       
CONECT  604  603  603                                                 
CONECT  605  602  606                                                 
CONECT  606  605  607                                                 
CONECT  607  606  608                                                 
CONECT  608  607  609                                                 
CONECT  609  608                                                      
CONECT  610  611  603                                                 
CONECT  611  612  614  610                                            
CONECT  612  622  613  613  611                                       
CONECT  613  612  612                                                 
CONECT  614  615  611                                                 
CONECT  615  616  616  617  614                                       
CONECT  616  618  615  615                                            
CONECT  617  619  619  615                                            
CONECT  618  620  620  616                                            
CONECT  619  620  617  617                                            
CONECT  620  621  618  618  619                                       
CONECT  621  620                                                      
CONECT  622  623  612                                                 
CONECT  623  624  626  622                                            
CONECT  624  630  625  625  623                                       
CONECT  625  624  624                                                 
CONECT  626  627  623                                                 
CONECT  627  628  628  626  629                                       
CONECT  628  627  627                                                 
CONECT  629  627                                                      
CONECT  630  631  624                                                 
CONECT  631  634  632  630                                            
CONECT  632  633  633  638  631                                       
CONECT  633  632  632                                                 
CONECT  634  635  631                                                 
CONECT  635  637  636  634                                            
CONECT  636  635                                                      
CONECT  637  635                                                      
CONECT  638  639  632                                                 
CONECT  639  642  640  638                                            
CONECT  640  641  641  639  646                                       
CONECT  641  640  640                                                 
CONECT  642  643  639                                                 
CONECT  643  644  644  645  642                                       
CONECT  644  643  643                                                 
CONECT  645  643                                                      
CONECT  646  640  647                                                 
CONECT  647  646  648  650                                            
CONECT  648  658  649  649  647                                       
CONECT  649  648  648                                                 
CONECT  650  647  651                                                 
CONECT  651  650  653  653  652                                       
CONECT  652  651  654  654                                            
CONECT  653  651  651  655                                            
CONECT  654  652  652  656                                            
CONECT  655  653  656  656                                            
CONECT  656  655  655  654  657                                       
CONECT  657  656                                                      
CONECT  658  659  648                                                 
CONECT  659  660  662  658                                            
CONECT  660  665  661  661  659                                       
CONECT  661  660  660                                                 
CONECT  662  663  659  664                                            
CONECT  663  662                                                      
CONECT  664  662                                                      
CONECT  665  666  660                                                 
CONECT  666  669  667  665                                            
CONECT  667  668  668  666  674                                       
CONECT  668  667  667                                                 
CONECT  669  670  666                                                 
CONECT  670  671  669                                                 
CONECT  671  672  670                                                 
CONECT  672  673  671                                                 
CONECT  673  672                                                      
CONECT  674  667  675                                                 
CONECT  675  674  676  678                                            
CONECT  676  677  677  675  683                                       
CONECT  677  676  676                                                 
CONECT  678  675  679                                                 
CONECT  679  678  680                                                 
CONECT  680  679  682  681  681                                       
CONECT  681  680  680                                                 
CONECT  682  680                                                      
CONECT  683  676  684                                                 
CONECT  684  685  683  687                                            
CONECT  685  689  686  686  684                                       
CONECT  686  685  685                                                 
CONECT  687  684  688                                                 
CONECT  688  687                                                      
CONECT  689  690  685                                                 
CONECT  690  691  693  689                                            
CONECT  691  692  692  697  690                                       
CONECT  692  691  691                                                 
CONECT  693  695  690  694                                            
CONECT  694  693  696                                                 
CONECT  695  693                                                      
CONECT  696  694                                                      
CONECT  697  698  691                                                 
CONECT  698  701  699  697                                            
CONECT  699  700  700  698  704                                       
CONECT  700  699  699                                                 
CONECT  701  703  702  698                                            
CONECT  702  701                                                      
CONECT  703  701                                                      
CONECT  704  699  705                                                 
CONECT  705  704  706  708                                            
CONECT  706  707  707  712  705                                       
CONECT  707  706  706                                                 
CONECT  708  705  709                                                 
CONECT  709  710  710  708  711                                       
CONECT  710  709  709                                                 
CONECT  711  709 3099                                                 
CONECT  712  713  706                                                 
CONECT  713  714  712  716                                            
CONECT  714  717  715  715  713                                       
CONECT  715  714  714                                                 
CONECT  716  713                                                      
CONECT  717  718  714                                                 
CONECT  718  721  719  717                                            
CONECT  719  720  720  718  724                                       
CONECT  720  719  719                                                 
CONECT  721  723  722  718                                            
CONECT  722  721                                                      
CONECT  723  721                                                      
CONECT  724  719  725                                                 
CONECT  725  724  726  728                                            
CONECT  726  725  727  727  729                                       
CONECT  727  726  726                                                 
CONECT  728  725                                                      
CONECT  729  726  730                                                 
CONECT  730  731  729  733                                            
CONECT  731  737  732  732  730                                       
CONECT  732  731  731                                                 
CONECT  733  730  734                                                 
CONECT  734  733  735  736                                            
CONECT  735  734                                                      
CONECT  736  734                                                      
CONECT  737  738  731                                                 
CONECT  738  739  741  737                                            
CONECT  739  740  740  745  738                                       
CONECT  740  739  739                                                 
CONECT  741  738  742                                                 
CONECT  742  741  743  744                                            
CONECT  743  742                                                      
CONECT  744  742                                                      
CONECT  745  746  739                                                 
CONECT  746  749  747  745                                            
CONECT  747  748  748  746  754                                       
CONECT  748  747  747                                                 
CONECT  749  750  746                                                 
CONECT  750  751  749                                                 
CONECT  751  752  750                                                 
CONECT  752  753  751                                                 
CONECT  753  752                                                      
CONECT  754  747  755                                                 
CONECT  755  754  756  758                                            
CONECT  756  763  757  757  755                                       
CONECT  757  756  756                                                 
CONECT  758  755  759                                                 
CONECT  759  758  760                                                 
CONECT  760  759  761                                                 
CONECT  761  760  762                                                 
CONECT  762  761                                                      
CONECT  763  764  756                                                 
CONECT  764  765  763  767                                            
CONECT  765  766  766  774  764                                       
CONECT  766  765  765                                                 
CONECT  767  764  768                                                 
CONECT  768  767  770  770  769                                       
CONECT  769  768  771  771                                            
CONECT  770  768  768  772                                            
CONECT  771  769  769  773                                            
CONECT  772  770  773  773                                            
CONECT  773  772  772  771                                            
CONECT  774  775  765                                                 
CONECT  775  776  778  774                                            
CONECT  776  783  777  777  775                                       
CONECT  777  776  776                                                 
CONECT  778  775  779                                                 
CONECT  779  778  780                                                 
CONECT  780  781  781  779  782                                       
CONECT  781  780  780                                                 
CONECT  782  780                                                      
CONECT  783  784  776                                                 
CONECT  784  787  785  783                                            
CONECT  785  784  786  786  791                                       
CONECT  786  785  785                                                 
CONECT  787  788  784                                                 
CONECT  788  789  789  790  787                                       
CONECT  789  788  788                                                 
CONECT  790  788                                                      
CONECT  791  785  792                                                 
CONECT  792  791  793  795                                            
CONECT  793  794  794  802  792                                       
CONECT  794  793  793                                                 
CONECT  795  792  796                                                 
CONECT  796  795  797  797  798                                       
CONECT  797  796  796  799                                            
CONECT  798  796  800  800                                            
CONECT  799  797  801  801                                            
CONECT  800  798  798  801                                            
CONECT  801  799  799  800                                            
CONECT  802  803  793                                                 
CONECT  803  806  802  804                                            
CONECT  804  803  813  805  805                                       
CONECT  805  804  804                                                 
CONECT  806  807  803                                                 
CONECT  807  808  808  806  809                                       
CONECT  808  810  807  807                                            
CONECT  809  807  811  811                                            
CONECT  810  808  812  812                                            
CONECT  811  812  809  809                                            
CONECT  812  810  810  811                                            
CONECT  813  804  814                                                 
CONECT  814  813  815  817                                            
CONECT  815  816  816  814  821                                       
CONECT  816  815  815                                                 
CONECT  817  814  818  819                                            
CONECT  818  817  820                                                 
CONECT  819  817                                                      
CONECT  820  818                                                      
CONECT  821  815  822                                                 
CONECT  822  821  825  823                                            
CONECT  823  822  829  824  824                                       
CONECT  824  823  823                                                 
CONECT  825  826  822  827                                            
CONECT  826  828  825                                                 
CONECT  827  825                                                      
CONECT  828  826                                                      
CONECT  829  835  823  830                                            
CONECT  830  829  833  831                                            
CONECT  831  832  832  830  836                                       
CONECT  832  831  831                                                 
CONECT  833  834  830                                                 
CONECT  834  835  833                                                 
CONECT  835  834  829                                                 
CONECT  836  831  837                                                 
CONECT  837  836  840  838                                            
CONECT  838  837  844  839  839                                       
CONECT  839  838  838                                                 
CONECT  840  837  841                                                 
CONECT  841  840  842                                                 
CONECT  842  843  841                                                 
CONECT  843  842                                                      
CONECT  844  838  845                                                 
CONECT  845  844  848  846                                            
CONECT  846  845  847  847  852                                       
CONECT  847  846  846                                                 
CONECT  848  849  845                                                 
CONECT  849  850  851  848                                            
CONECT  850  849                                                      
CONECT  851  849                                                      
CONECT  852  846  853                                                 
CONECT  853  852  854                                                 
CONECT  854  855  855  853  856                                       
CONECT  855  854  854                                                 
CONECT  856  854  857                                                 
CONECT  857  856  858  860                                            
CONECT  858  857  859  859  864                                       
CONECT  859  858  858                                                 
CONECT  860  857  861                                                 
CONECT  861  860  862  862  863                                       
CONECT  862  861  861                                                 
CONECT  863  861                                                      
CONECT  864  858  865                                                 
CONECT  865  866  864  868                                            
CONECT  866  874  867  867  865                                       
CONECT  867  866  866                                                 
CONECT  868  865  869                                                 
CONECT  869  868  871  871  870                                       
CONECT  870  869  872                                                 
CONECT  871  869  869  873                                            
CONECT  872  870  873  873                                            
CONECT  873  871  872  872                                            
CONECT  874  875  866                                                 
CONECT  875  878  876  874                                            
CONECT  876  877  877  875  882                                       
CONECT  877  876  876                                                 
CONECT  878  879  875                                                 
CONECT  879  878  881  881  880                                       
CONECT  880  879                                                      
CONECT  881  879  879                                                 
CONECT  882  876  883                                                 
CONECT  883  886  882  884                                            
CONECT  884  883  889  885  885                                       
CONECT  885  884  884                                                 
CONECT  886  888  883  887                                            
CONECT  887  886                                                      
CONECT  888  886                                                      
CONECT  889  884  890                                                 
CONECT  890  889  891  893                                            
CONECT  891  892  892  890  901                                       
CONECT  892  891  891                                                 
CONECT  893  890  894                                                 
CONECT  894  893  896  896  895                                       
CONECT  895  894  897  897                                            
CONECT  896  894  894  898                                            
CONECT  897  895  895  899                                            
CONECT  898  896  899  899                                            
CONECT  899  898  898  897  900                                       
CONECT  900  899                                                      
CONECT  901  891  907  902                                            
CONECT  902  901  903  905                                            
CONECT  903  904  904  902  908                                       
CONECT  904  903  903                                                 
CONECT  905  902  906                                                 
CONECT  906  907  905                                                 
CONECT  907  901  906                                                 
CONECT  908  903  909                                                 
CONECT  909  910  908  912                                            
CONECT  910  913  909  911  911                                       
CONECT  911  910  910                                                 
CONECT  912  909                                                      
CONECT  913  914  910                                                 
CONECT  914  915  913  917                                            
CONECT  915  916  916  921  914                                       
CONECT  916  915  915                                                 
CONECT  917  914  918                                                 
CONECT  918  917  919  919  920                                       
CONECT  919  918  918                                                 
CONECT  920  918                                                      
CONECT  921  922  915                                                 
CONECT  922  923  925  921                                            
CONECT  923  930  924  924  922                                       
CONECT  924  923  923                                                 
CONECT  925  922  926                                                 
CONECT  926  925  927                                                 
CONECT  927  926  928  928  929                                       
CONECT  928  927  927                                                 
CONECT  929  927                                                      
CONECT  930  931  923                                                 
CONECT  931  932  934  930                                            
CONECT  932  938  933  933  931                                       
CONECT  933  932  932                                                 
CONECT  934  935  931                                                 
CONECT  935  936  934                                                 
CONECT  936  935  937                                                 
CONECT  937  936                                                      
CONECT  938  939  932                                                 
CONECT  939  940  942  938                                            
CONECT  940  941  941  943  939                                       
CONECT  941  940  940                                                 
CONECT  942  939                                                      
CONECT  943  944  940                                                 
CONECT  944  947  945  943                                            
CONECT  945  946  946  944  951                                       
CONECT  946  945  945                                                 
CONECT  947  949  948  944                                            
CONECT  948  950  947                                                 
CONECT  949  947                                                      
CONECT  950  948                                                      
CONECT  951  945  952                                                 
CONECT  952  951  953  955                                            
CONECT  953  959  952  954  954                                       
CONECT  954  953  953                                                 
CONECT  955  952  956                                                 
CONECT  956  957  957  955  958                                       
CONECT  957  956  956                                                 
CONECT  958  956                                                      
CONECT  959  960  953                                                 
CONECT  960  961  959  963                                            
CONECT  961  965  962  962  960                                       
CONECT  962  961  961                                                 
CONECT  963  960  964                                                 
CONECT  964  963                                                      
CONECT  965  966  961                                                 
CONECT  966  969  967  965                                            
CONECT  967  968  968  966  974                                       
CONECT  968  967  967                                                 
CONECT  969  970  966                                                 
CONECT  970  971  969                                                 
CONECT  971  973  972  972  970                                       
CONECT  972  971  971                                                 
CONECT  973  971                                                      
CONECT  974  967  975                                                 
CONECT  975  974  976  978                                            
CONECT  976  977  977  975  988                                       
CONECT  977  976  976                                                 
CONECT  978  975  979                                                 
CONECT  979  978  981  981  980                                       
CONECT  980  979  982                                                 
CONECT  981  979  979  984  983                                       
CONECT  982  980  983  983                                            
CONECT  983  981  982  982  985                                       
CONECT  984  981  986  986                                            
CONECT  985  983  987  987                                            
CONECT  986  984  984  987                                            
CONECT  987  986  985  985                                            
CONECT  988  976  989                                                 
CONECT  989  990  988  992                                            
CONECT  990  996  991  991  989                                       
CONECT  991  990  990                                                 
CONECT  992  989  994  993                                            
CONECT  993  992  995                                                 
CONECT  994  992                                                      
CONECT  995  993                                                      
CONECT  996  997  990                                                 
CONECT  997  998 1000  996                                            
CONECT  998  999  999 1007  997                                       
CONECT  999  998  998                                                 
CONECT 1000  997 1001                                                 
CONECT 1001 1000 1003 1003 1002                                       
CONECT 1002 1001 1004 1004                                            
CONECT 1003 1001 1001 1005                                            
CONECT 1004 1002 1002 1006                                            
CONECT 1005 1003 1006 1006                                            
CONECT 1006 1005 1005 1004                                            
CONECT 1007 1008  998                                                 
CONECT 1008 1011 1009 1007                                            
CONECT 1009 1010 1010 1008 1016                                       
CONECT 1010 1009 1009                                                 
CONECT 1011 1012 1008                                                 
CONECT 1012 1013 1011                                                 
CONECT 1013 1015 1014 1014 1012                                       
CONECT 1014 1013 1013                                                 
CONECT 1015 1013                                                      
CONECT 1016 1009 1017                                                 
CONECT 1017 1016 1018 1020                                            
CONECT 1018 1019 1019 1017 1027                                       
CONECT 1019 1018 1018                                                 
CONECT 1020 1017 1021                                                 
CONECT 1021 1020 1022 1022 1023                                       
CONECT 1022 1024 1021 1021                                            
CONECT 1023 1021 1025 1025                                            
CONECT 1024 1022 1026 1026                                            
CONECT 1025 1026 1023 1023                                            
CONECT 1026 1024 1024 1025                                            
CONECT 1027 1018 1028                                                 
CONECT 1028 1029 1027 1031                                            
CONECT 1029 1032 1030 1030 1028                                       
CONECT 1030 1029 1029                                                 
CONECT 1031 1028                                                      
CONECT 1032 1033 1029                                                 
CONECT 1033 1036 1034 1032                                            
CONECT 1034 1035 1035 1037 1033                                       
CONECT 1035 1034 1034                                                 
CONECT 1036 1033                                                      
CONECT 1037 1038 1034                                                 
CONECT 1038 1041 1037 1039                                            
CONECT 1039 1040 1040 1038 1046                                       
CONECT 1040 1039 1039                                                 
CONECT 1041 1042 1038                                                 
CONECT 1042 1043 1041                                                 
CONECT 1043 1045 1045 1042 1044                                       
CONECT 1044 1043                                                      
CONECT 1045 1043 1043                                                 
CONECT 1046 1039 1047                                                 
CONECT 1047 1046 1048 1050                                            
CONECT 1048 1049 1049 1055 1047                                       
CONECT 1049 1048 1048                                                 
CONECT 1050 1047 1051                                                 
CONECT 1051 1052 1050                                                 
CONECT 1052 1054 1053 1053 1051                                       
CONECT 1053 1052 1052                                                 
CONECT 1054 1052                                                      
CONECT 1055 1056 1048                                                 
CONECT 1056 1057 1055 1059                                            
CONECT 1057 1066 1058 1058 1056                                       
CONECT 1058 1057 1057                                                 
CONECT 1059 1056 1060                                                 
CONECT 1060 1059 1062 1062 1061                                       
CONECT 1061 1060 1063 1063                                            
CONECT 1062 1060 1060 1064                                            
CONECT 1063 1061 1061 1065                                            
CONECT 1064 1062 1065 1065                                            
CONECT 1065 1064 1064 1063                                            
CONECT 1066 1067 1057                                                 
CONECT 1067 1070 1068 1066                                            
CONECT 1068 1069 1069 1067 1071                                       
CONECT 1069 1068 1068                                                 
CONECT 1070 1067                                                      
CONECT 1071 1068 1072 1077                                            
CONECT 1072 1073 1071 1075                                            
CONECT 1073 1074 1074 1072 1078                                       
CONECT 1074 1073 1073                                                 
CONECT 1075 1072 1076                                                 
CONECT 1076 1075 1077                                                 
CONECT 1077 1071 1076                                                 
CONECT 1078 1073 1079                                                 
CONECT 1079 1080 1078 1082                                            
CONECT 1080 1089 1081 1081 1079                                       
CONECT 1081 1080 1080                                                 
CONECT 1082 1079 1083                                                 
CONECT 1083 1082 1084 1084 1085                                       
CONECT 1084 1083 1083 1086                                            
CONECT 1085 1083 1087 1087                                            
CONECT 1086 1084 1088 1088                                            
CONECT 1087 1085 1085 1088                                            
CONECT 1088 1086 1086 1087                                            
CONECT 1089 1090 1080                                                 
CONECT 1090 1091 1089 1093                                            
CONECT 1091 1092 1092 1097 1090                                       
CONECT 1092 1091 1091                                                 
CONECT 1093 1090 1094                                                 
CONECT 1094 1093 1095 1096                                            
CONECT 1095 1094                                                      
CONECT 1096 1094                                                      
CONECT 1097 1098 1091                                                 
CONECT 1098 1101 1099 1097                                            
CONECT 1099 1103 1098 1100 1100                                       
CONECT 1100 1099 1099                                                 
CONECT 1101 1098 1102                                                 
CONECT 1102 1101                                                      
CONECT 1103 1104 1099                                                 
CONECT 1104 1107 1103 1105                                            
CONECT 1105 1104 1112 1106 1106                                       
CONECT 1106 1105 1105                                                 
CONECT 1107 1108 1104                                                 
CONECT 1108 1107 1109                                                 
CONECT 1109 1108 1110 1110 1111                                       
CONECT 1110 1109 1109                                                 
CONECT 1111 1109                                                      
CONECT 1112 1105 1113                                                 
CONECT 1113 1116 1112 1114                                            
CONECT 1114 1113 1115 1115 1120                                       
CONECT 1115 1114 1114                                                 
CONECT 1116 1117 1113                                                 
CONECT 1117 1118 1118 1119 1116                                       
CONECT 1118 1117 1117                                                 
CONECT 1119 1117                                                      
CONECT 1120 1114 1121                                                 
CONECT 1121 1120 1122 1124                                            
CONECT 1122 1125 1121 1123 1123                                       
CONECT 1123 1122 1122                                                 
CONECT 1124 1121                                                      
CONECT 1125 1126 1122                                                 
CONECT 1126 1129 1125 1127                                            
CONECT 1127 1133 1126 1128 1128                                       
CONECT 1128 1127 1127                                                 
CONECT 1129 1131 1130 1126                                            
CONECT 1130 1132 1129                                                 
CONECT 1131 1129                                                      
CONECT 1132 1130                                                      
CONECT 1133 1134 1127                                                 
CONECT 1134 1137 1133 1135                                            
CONECT 1135 1134 1142 1136 1136                                       
CONECT 1136 1135 1135                                                 
CONECT 1137 1138 1134                                                 
CONECT 1138 1139 1137                                                 
CONECT 1139 1138 1141 1141 1140                                       
CONECT 1140 1139                                                      
CONECT 1141 1139 1139                                                 
CONECT 1142 1135 1143                                                 
CONECT 1143 1142 1146 1144                                            
CONECT 1144 1143 1148 1145 1145                                       
CONECT 1145 1144 1144                                                 
CONECT 1146 1143 1147                                                 
CONECT 1147 1146                                                      
CONECT 1148 1144 1149                                                 
CONECT 1149 1148 1152 1150                                            
CONECT 1150 1159 1149 1151 1151                                       
CONECT 1151 1150 1150                                                 
CONECT 1152 1149 1153                                                 
CONECT 1153 1152 1155 1155 1154                                       
CONECT 1154 1153 1156 1156                                            
CONECT 1155 1153 1153 1157                                            
CONECT 1156 1154 1154 1158                                            
CONECT 1157 1155 1158 1158                                            
CONECT 1158 1157 1157 1156                                            
CONECT 1159 1160 1150                                                 
CONECT 1160 1163 1159 1161                                            
CONECT 1161 1168 1160 1162 1162                                       
CONECT 1162 1161 1161                                                 
CONECT 1163 1164 1160                                                 
CONECT 1164 1165 1163                                                 
CONECT 1165 1166 1164                                                 
CONECT 1166 1167 1165                                                 
CONECT 1167 1166                                                      
CONECT 1168 1169 1161                                                 
CONECT 1169 1172 1168 1170                                            
CONECT 1170 1169 1178 1171 1171                                       
CONECT 1171 1170 1170                                                 
CONECT 1172 1173 1169                                                 
CONECT 1173 1174 1174 1172 1175                                       
CONECT 1174 1173 1173 1176                                            
CONECT 1175 1173 1177                                                 
CONECT 1176 1174 1177 1177                                            
CONECT 1177 1176 1176 1175                                            
CONECT 1178 1170 1179                                                 
CONECT 1179 1178 1180                                                 
CONECT 1180 1179 1182 1181 1181                                       
CONECT 1181 1180 1180                                                 
CONECT 1182 1180 1183                                                 
CONECT 1183 1182 1184                                                 
CONECT 1184 1186 1183 1185 1185                                       
CONECT 1185 1184 1184                                                 
CONECT 1186 1187 1184                                                 
CONECT 1187 1188 1186 1190                                            
CONECT 1188 1189 1189 1198 1187                                       
CONECT 1189 1188 1188                                                 
CONECT 1190 1191 1187                                                 
CONECT 1191 1192 1192 1193 1190                                       
CONECT 1192 1194 1191 1191                                            
CONECT 1193 1191 1195 1195                                            
CONECT 1194 1192 1196 1196                                            
CONECT 1195 1196 1193 1193                                            
CONECT 1196 1194 1194 1197 1195                                       
CONECT 1197 1196                                                      
CONECT 1198 1199 1188                                                 
CONECT 1199 1202 1200 1198                                            
CONECT 1200 1210 1199 1201 1201                                       
CONECT 1201 1200 1200                                                 
CONECT 1202 1199 1203                                                 
CONECT 1203 1202 1205 1205 1204                                       
CONECT 1204 1203 1206 1206                                            
CONECT 1205 1203 1203 1207                                            
CONECT 1206 1204 1204 1208                                            
CONECT 1207 1205 1208 1208                                            
CONECT 1208 1207 1207 1206 1209                                       
CONECT 1209 1208                                                      
CONECT 1210 1211 1200                                                 
CONECT 1211 1212 1214 1210                                            
CONECT 1212 1213 1213 1217 1211                                       
CONECT 1213 1212 1212                                                 
CONECT 1214 1215 1211 1216                                            
CONECT 1215 1214                                                      
CONECT 1216 1214                                                      
CONECT 1217 1218 1212                                                 
CONECT 1218 1219 1221 1217                                            
CONECT 1219 1225 1218 1220 1220                                       
CONECT 1220 1219 1219                                                 
CONECT 1221 1218 1222                                                 
CONECT 1222 1221 1223                                                 
CONECT 1223 1222 1224                                                 
CONECT 1224 1223                                                      
CONECT 1225 1231 1226 1219                                            
CONECT 1226 1229 1225 1227                                            
CONECT 1227 1226 1228 1228 1232                                       
CONECT 1228 1227 1227                                                 
CONECT 1229 1230 1226                                                 
CONECT 1230 1229 1231                                                 
CONECT 1231 1230 1225                                                 
CONECT 1232 1227 1233                                                 
CONECT 1233 1234 1232 1236                                            
CONECT 1234 1235 1235 1243 1233                                       
CONECT 1235 1234 1234                                                 
CONECT 1236 1233 1237                                                 
CONECT 1237 1236 1239 1239 1238                                       
CONECT 1238 1237 1240 1240                                            
CONECT 1239 1237 1237 1241                                            
CONECT 1240 1238 1238 1242                                            
CONECT 1241 1239 1242 1242                                            
CONECT 1242 1241 1241 1240                                            
CONECT 1243 1244 1234 1249                                            
CONECT 1244 1245 1247 1243                                            
CONECT 1245 1250 1244 1246 1246                                       
CONECT 1246 1245 1245                                                 
CONECT 1247 1244 1248                                                 
CONECT 1248 1247 1249                                                 
CONECT 1249 1243 1248                                                 
CONECT 1250 1251 1245                                                 
CONECT 1251 1254 1252 1250                                            
CONECT 1252 1251 1255 1253 1253                                       
CONECT 1253 1252 1252                                                 
CONECT 1254 1251                                                      
CONECT 1255 1252 1256                                                 
CONECT 1256 1259 1255 1257                                            
CONECT 1257 1256 1258 1258 1265                                       
CONECT 1258 1257 1257                                                 
CONECT 1259 1256 1260                                                 
CONECT 1260 1259 1261 1261 1262                                       
CONECT 1261 1260 1260 1263                                            
CONECT 1262 1260 1264                                                 
CONECT 1263 1261 1264 1264                                            
CONECT 1264 1263 1263 1262                                            
CONECT 1265 1257 1266                                                 
CONECT 1266 1265 1267 1269                                            
CONECT 1267 1273 1266 1268 1268                                       
CONECT 1268 1267 1267                                                 
CONECT 1269 1266 1270                                                 
CONECT 1270 1269 1272 1271                                            
CONECT 1271 1270                                                      
CONECT 1272 1270                                                      
CONECT 1273 1274 1267                                                 
CONECT 1274 1273 1275                                                 
CONECT 1275 1274 1277 1276 1276                                       
CONECT 1276 1275 1275                                                 
CONECT 1277 1278 1275                                                 
CONECT 1278 1279 1277 1281                                            
CONECT 1279 1280 1280 1285 1278                                       
CONECT 1280 1279 1279                                                 
CONECT 1281 1278 1283 1282                                            
CONECT 1282 1281 1284                                                 
CONECT 1283 1281                                                      
CONECT 1284 1282                                                      
CONECT 1285 1286 1279                                                 
CONECT 1286 1287 1289 1285                                            
CONECT 1287 1288 1288 1286 1294                                       
CONECT 1288 1287 1287                                                 
CONECT 1289 1286 1290                                                 
CONECT 1290 1291 1289                                                 
CONECT 1291 1292 1290                                                 
CONECT 1292 1293 1291                                                 
CONECT 1293 1292                                                      
CONECT 1294 1287 1295                                                 
CONECT 1295 1296 1294 1298                                            
CONECT 1296 1301 1295 1297 1297                                       
CONECT 1297 1296 1296                                                 
CONECT 1298 1295 1299 1300                                            
CONECT 1299 1298                                                      
CONECT 1300 1298                                                      
CONECT 1301 1307 1302 1296                                            
CONECT 1302 1305 1301 1303                                            
CONECT 1303 1302 1304 1304 1308                                       
CONECT 1304 1303 1303                                                 
CONECT 1305 1306 1302                                                 
CONECT 1306 1307 1305                                                 
CONECT 1307 1306 1301                                                 
CONECT 1308 1303 1309                                                 
CONECT 1309 1308 1310 1312                                            
CONECT 1310 1311 1311 1309 1316                                       
CONECT 1311 1310 1310                                                 
CONECT 1312 1309 1313                                                 
CONECT 1313 1312 1314 1315                                            
CONECT 1314 1313                                                      
CONECT 1315 1313                                                      
CONECT 1316 1310 1317                                                 
CONECT 1317 1320 1316 1318                                            
CONECT 1318 1317 1324 1319 1319                                       
CONECT 1319 1318 1318                                                 
CONECT 1320 1321 1317                                                 
CONECT 1321 1322 1322 1323 1320                                       
CONECT 1322 1321 1321                                                 
CONECT 1323 1321                                                      
CONECT 1324 1318 1325                                                 
CONECT 1325 1324 1326 1328                                            
CONECT 1326 1327 1327 1325 1329                                       
CONECT 1327 1326 1326                                                 
CONECT 1328 1325                                                      
CONECT 1329 1326 1330                                                 
CONECT 1330 1329 1333 1331                                            
CONECT 1331 1330 1336 1332 1332                                       
CONECT 1332 1331 1331                                                 
CONECT 1333 1335 1330 1334                                            
CONECT 1334 1333                                                      
CONECT 1335 1333                                                      
CONECT 1336 1331 1337                                                 
CONECT 1337 1336 1340 1338                                            
CONECT 1338 1339 1339 1337 1343                                       
CONECT 1339 1338 1338                                                 
CONECT 1340 1342 1337 1341                                            
CONECT 1341 1340                                                      
CONECT 1342 1340                                                      
CONECT 1343 1338 1344                                                 
CONECT 1344 1343 1347 1345                                            
CONECT 1345 1344 1351 1346 1346                                       
CONECT 1346 1345 1345                                                 
CONECT 1347 1348 1344                                                 
CONECT 1348 1350 1349 1347                                            
CONECT 1349 1348                                                      
CONECT 1350 1348                                                      
CONECT 1351 1345 1352                                                 
CONECT 1352 1351 1355 1353                                            
CONECT 1353 1352 1354 1354 1359                                       
CONECT 1354 1353 1353                                                 
CONECT 1355 1352 1356                                                 
CONECT 1356 1355 1358 1357 1357                                       
CONECT 1357 1356 1356                                                 
CONECT 1358 1356                                                      
CONECT 1359 1353 1360                                                 
CONECT 1360 1359 1363 1361                                            
CONECT 1361 1360 1366 1362 1362                                       
CONECT 1362 1361 1361                                                 
CONECT 1363 1365 1360 1364                                            
CONECT 1364 1363                                                      
CONECT 1365 1363                                                      
CONECT 1366 1361 1367                                                 
CONECT 1367 1366 1368 1370                                            
CONECT 1368 1373 1367 1369 1369                                       
CONECT 1369 1368 1368                                                 
CONECT 1370 1367 1372 1371                                            
CONECT 1371 1370                                                      
CONECT 1372 1370                                                      
CONECT 1373 1374 1368                                                 
CONECT 1374 1377 1373 1375                                            
CONECT 1375 1374 1376 1376 1381                                       
CONECT 1376 1375 1375                                                 
CONECT 1377 1378 1374                                                 
CONECT 1378 1379 1380 1377                                            
CONECT 1379 1378                                                      
CONECT 1380 1378                                                      
CONECT 1381 1375 1382                                                 
CONECT 1382 1381 1385 1383                                            
CONECT 1383 1382 1393 1384 1384                                       
CONECT 1384 1383 1383                                                 
CONECT 1385 1386 1382                                                 
CONECT 1386 1387 1387 1388 1385                                       
CONECT 1387 1389 1386 1386                                            
CONECT 1388 1390 1390 1386                                            
CONECT 1389 1391 1391 1387                                            
CONECT 1390 1391 1388 1388                                            
CONECT 1391 1392 1389 1389 1390                                       
CONECT 1392 1391                                                      
CONECT 1393 1383 1394                                                 
CONECT 1394 1393 1397 1395                                            
CONECT 1395 1394 1396 1396 1405                                       
CONECT 1396 1395 1395                                                 
CONECT 1397 1394 1398                                                 
CONECT 1398 1397 1400 1400 1399                                       
CONECT 1399 1398 1401 1401                                            
CONECT 1400 1398 1398 1402                                            
CONECT 1401 1399 1399 1403                                            
CONECT 1402 1400 1403 1403                                            
CONECT 1403 1402 1402 1401 1404                                       
CONECT 1404 1403                                                      
CONECT 1405 1395 1406                                                 
CONECT 1406 1405 1407 1409                                            
CONECT 1407 1406 1413 1408 1408                                       
CONECT 1408 1407 1407                                                 
CONECT 1409 1406 1410                                                 
CONECT 1410 1409 1411 1411 1412                                       
CONECT 1411 1410 1410                                                 
CONECT 1412 1410                                                      
CONECT 1413 1407 1414                                                 
CONECT 1414 1415 1413 1417                                            
CONECT 1415 1425 1416 1416 1414                                       
CONECT 1416 1415 1415                                                 
CONECT 1417 1414 1418                                                 
CONECT 1418 1417 1420 1420 1419                                       
CONECT 1419 1418 1421 1421                                            
CONECT 1420 1418 1418 1422                                            
CONECT 1421 1419 1419 1423                                            
CONECT 1422 1420 1423 1423                                            
CONECT 1423 1422 1422 1421 1424                                       
CONECT 1424 1423                                                      
CONECT 1425 1426 1415                                                 
CONECT 1426 1429 1427 1425                                            
CONECT 1427 1428 1428 1426 1433                                       
CONECT 1428 1427 1427                                                 
CONECT 1429 1430 1426                                                 
CONECT 1430 1432 1431 1431 1429                                       
CONECT 1431 1430 1430                                                 
CONECT 1432 1430                                                      
CONECT 1433 1427 1434                                                 
CONECT 1434 1435 1433 1437                                            
CONECT 1435 1442 1436 1436 1434                                       
CONECT 1436 1435 1435                                                 
CONECT 1437 1434 1438                                                 
CONECT 1438 1437 1439                                                 
CONECT 1439 1438 1440                                                 
CONECT 1440 1439 1441                                                 
CONECT 1441 1440                                                      
CONECT 1442 1443 1435                                                 
CONECT 1443 1446 1444 1442                                            
CONECT 1444 1445 1445 1451 1443                                       
CONECT 1445 1444 1444                                                 
CONECT 1446 1447 1443                                                 
CONECT 1447 1448 1446                                                 
CONECT 1448 1449 1449 1450 1447                                       
CONECT 1449 1448 1448                                                 
CONECT 1450 1448                                                      
CONECT 1451 1452 1444                                                 
CONECT 1452 1455 1451 1453                                            
CONECT 1453 1452 1454 1454 1458                                       
CONECT 1454 1453 1453                                                 
CONECT 1455 1457 1452 1456                                            
CONECT 1456 1455                                                      
CONECT 1457 1455                                                      
CONECT 1458 1453 1459                                                 
CONECT 1459 1458 1460 1462                                            
CONECT 1460 1466 1461 1461 1459                                       
CONECT 1461 1460 1460                                                 
CONECT 1462 1459 1463                                                 
CONECT 1463 1462 1464                                                 
CONECT 1464 1463 1465                                                 
CONECT 1465 1464                                                      
CONECT 1466 1467 1460                                                 
CONECT 1467 1468 1470 1466                                            
CONECT 1468 1469 1469 1474 1467                                       
CONECT 1469 1468 1468                                                 
CONECT 1470 1467 1471                                                 
CONECT 1471 1470 1473 1473 1472                                       
CONECT 1472 1471                                                      
CONECT 1473 1471 1471                                                 
CONECT 1474 1475 1468                                                 
CONECT 1475 1478 1476 1474                                            
CONECT 1476 1480 1475 1477 1477                                       
CONECT 1477 1476 1476                                                 
CONECT 1478 1479 1475                                                 
CONECT 1479 1478                                                      
CONECT 1480 1481 1476                                                 
CONECT 1481 1484 1482 1480                                            
CONECT 1482 1487 1483 1483 1481                                       
CONECT 1483 1482 1482                                                 
CONECT 1484 1485 1486 1481                                            
CONECT 1485 1484                                                      
CONECT 1486 1484                                                      
CONECT 1487 1488 1482                                                 
CONECT 1488 1491 1489 1487                                            
CONECT 1489 1490 1490 1488 1495                                       
CONECT 1490 1489 1489                                                 
CONECT 1491 1492 1488                                                 
CONECT 1492 1494 1494 1493 1491                                       
CONECT 1493 1492                                                      
CONECT 1494 1492 1492                                                 
CONECT 1495 1489 1496 1501                                            
CONECT 1496 1497 1495 1499                                            
CONECT 1497 1502 1498 1498 1496                                       
CONECT 1498 1497 1497                                                 
CONECT 1499 1496 1500                                                 
CONECT 1500 1499 1501                                                 
CONECT 1501 1495 1500                                                 
CONECT 1502 1503 1497                                                 
CONECT 1503 1504 1506 1502                                            
CONECT 1504 1505 1505 1510 1503                                       
CONECT 1505 1504 1504                                                 
CONECT 1506 1503 1507                                                 
CONECT 1507 1509 1506 1508                                            
CONECT 1508 1507                                                      
CONECT 1509 1507                                                      
CONECT 1510 1511 1504                                                 
CONECT 1511 1512 1510                                                 
CONECT 1512 1513 1513 1511 1514                                       
CONECT 1513 1512 1512                                                 
CONECT 1514 1512 1515                                                 
CONECT 1515 1514 1516 1518                                            
CONECT 1516 1517 1517 1515 1523                                       
CONECT 1517 1516 1516                                                 
CONECT 1518 1515 1519                                                 
CONECT 1519 1518 1520                                                 
CONECT 1520 1519 1521 1521 1522                                       
CONECT 1521 1520 1520                                                 
CONECT 1522 1520                                                      
CONECT 1523 1516 1524                                                 
CONECT 1524 1525 1523 1527                                            
CONECT 1525 1534 1526 1526 1524                                       
CONECT 1526 1525 1525                                                 
CONECT 1527 1524 1528                                                 
CONECT 1528 1527 1529 1529 1530                                       
CONECT 1529 1528 1528 1531                                            
CONECT 1530 1528 1532 1532                                            
CONECT 1531 1529 1533 1533                                            
CONECT 1532 1530 1530 1533                                            
CONECT 1533 1531 1531 1532                                            
CONECT 1534 1535 1525                                                 
CONECT 1535 1536 1538 1534                                            
CONECT 1536 1537 1537 1543 1535                                       
CONECT 1537 1536 1536                                                 
CONECT 1538 1539 1535                                                 
CONECT 1539 1540 1538                                                 
CONECT 1540 1541 1541 1542 1539                                       
CONECT 1541 1540 1540                                                 
CONECT 1542 1540                                                      
CONECT 1543 1544 1536                                                 
CONECT 1544 1545 1547 1543                                            
CONECT 1545 1546 1546 1544 1557                                       
CONECT 1546 1545 1545                                                 
CONECT 1547 1548 1544                                                 
CONECT 1548 1549 1549 1547 1550                                       
CONECT 1549 1551 1548 1548                                            
CONECT 1550 1552 1548 1553 1553                                       
CONECT 1551 1549 1552 1552                                            
CONECT 1552 1551 1551 1554 1550                                       
CONECT 1553 1550 1550 1555                                            
CONECT 1554 1552 1556                                                 
CONECT 1555 1556 1556 1553                                            
CONECT 1556 1554 1555 1555                                            
CONECT 1557 1545 1558                                                 
CONECT 1558 1559 1557 1561                                            
CONECT 1559 1560 1560 1568 1558                                       
CONECT 1560 1559 1559                                                 
CONECT 1561 1558 1562                                                 
CONECT 1562 1561 1563 1563 1564                                       
CONECT 1563 1562 1562 1565                                            
CONECT 1564 1562 1566 1566                                            
CONECT 1565 1563 1567 1567                                            
CONECT 1566 1564 1564 1567                                            
CONECT 1567 1565 1565 1566                                            
CONECT 1568 1569 1559                                                 
CONECT 1569 1570 1572 1568                                            
CONECT 1570 1577 1571 1571 1569                                       
CONECT 1571 1570 1570                                                 
CONECT 1572 1573 1569                                                 
CONECT 1573 1574 1572                                                 
CONECT 1574 1575 1573                                                 
CONECT 1575 1576 1574                                                 
CONECT 1576 1575                                                      
CONECT 1577 1578 1570                                                 
CONECT 1578 1581 1579 1577                                            
CONECT 1579 1580 1580 1578 1584                                       
CONECT 1580 1579 1579                                                 
CONECT 1581 1583 1582 1578                                            
CONECT 1582 1581                                                      
CONECT 1583 1581                                                      
CONECT 1584 1579 1585                                                 
CONECT 1585 1584 1586 1588                                            
CONECT 1586 1587 1587 1585 1591                                       
CONECT 1587 1586 1586                                                 
CONECT 1588 1585 1590 1589                                            
CONECT 1589 1588                                                      
CONECT 1590 1588                                                      
CONECT 1591 1586 1592                                                 
CONECT 1592 1593 1591 1595                                            
CONECT 1593 1599 1594 1594 1592                                       
CONECT 1594 1593 1593                                                 
CONECT 1595 1592 1596                                                 
CONECT 1596 1595 1597                                                 
CONECT 1597 1596 1598                                                 
CONECT 1598 1597                                                      
CONECT 1599 1600 1593                                                 
CONECT 1600 1601 1603 1599                                            
CONECT 1601 1602 1602 1607 1600                                       
CONECT 1602 1601 1601                                                 
CONECT 1603 1600 1604                                                 
CONECT 1604 1603 1606 1606 1605                                       
CONECT 1605 1604                                                      
CONECT 1606 1604 1604                                                 
CONECT 1607 1608 1601                                                 
CONECT 1608 1609 1607                                                 
CONECT 1609 1610 1610 1608 1611                                       
CONECT 1610 1609 1609                                                 
CONECT 1611 1609 1612                                                 
CONECT 1612 1611 1613 1615                                            
CONECT 1613 1614 1614 1612 1623                                       
CONECT 1614 1613 1613                                                 
CONECT 1615 1612 1616                                                 
CONECT 1616 1617 1617 1615 1618                                       
CONECT 1617 1619 1616 1616                                            
CONECT 1618 1616 1620 1620                                            
CONECT 1619 1617 1621 1621                                            
CONECT 1620 1621 1618 1618                                            
CONECT 1621 1619 1619 1622 1620                                       
CONECT 1622 1621                                                      
CONECT 1623 1613 1624                                                 
CONECT 1624 1625 1623 1627                                            
CONECT 1625 1634 1626 1626 1624                                       
CONECT 1626 1625 1625                                                 
CONECT 1627 1624 1628                                                 
CONECT 1628 1627 1629                                                 
CONECT 1629 1628 1630                                                 
CONECT 1630 1629 1631 1631                                            
CONECT 1631 1630 1630 1632 1633                                       
CONECT 1632 1631                                                      
CONECT 1633 1631                                                      
CONECT 1634 1635 1625                                                 
CONECT 1635 1636 1638 1634                                            
CONECT 1636 1637 1637 1643 1635                                       
CONECT 1637 1636 1636                                                 
CONECT 1638 1639 1635                                                 
CONECT 1639 1640 1638                                                 
CONECT 1640 1641 1639                                                 
CONECT 1641 1642 1640                                                 
CONECT 1642 1641                                                      
CONECT 1643 1644 1636                                                 
CONECT 1644 1647 1645 1643                                            
CONECT 1645 1644 1646 1646 1650                                       
CONECT 1646 1645 1645                                                 
CONECT 1647 1649 1644 1648                                            
CONECT 1648 1647                                                      
CONECT 1649 1647                                                      
CONECT 1650 1645 1651                                                 
CONECT 1651 1650 1652                                                 
CONECT 1652 1651 1653 1653 1654                                       
CONECT 1653 1652 1652                                                 
CONECT 1654 1652 1655                                                 
CONECT 1655 1654 1658 1656                                            
CONECT 1656 1655 1657 1657 1663                                       
CONECT 1657 1656 1656                                                 
CONECT 1658 1659 1655                                                 
CONECT 1659 1660 1658                                                 
CONECT 1660 1662 1659 1661 1661                                       
CONECT 1661 1660 1660                                                 
CONECT 1662 1660                                                      
CONECT 1663 1656 1664                                                 
CONECT 1664 1663 1667 1665                                            
CONECT 1665 1666 1666 1664 1674                                       
CONECT 1666 1665 1665                                                 
CONECT 1667 1664 1668                                                 
CONECT 1668 1667 1669                                                 
CONECT 1669 1668 1670                                                 
CONECT 1670 1671 1671 1669                                            
CONECT 1671 1673 1670 1670 1672                                       
CONECT 1672 1671                                                      
CONECT 1673 1671                                                      
CONECT 1674 1665 1675                                                 
CONECT 1675 1674 1678 1676                                            
CONECT 1676 1675 1679 1677 1677                                       
CONECT 1677 1676 1676                                                 
CONECT 1678 1675                                                      
CONECT 1679 1676 1680                                                 
CONECT 1680 1679 1683 1681                                            
CONECT 1681 1682 1682 1680 1687                                       
CONECT 1682 1681 1681                                                 
CONECT 1683 1684 1680 1685                                            
CONECT 1684 1686 1683                                                 
CONECT 1685 1683                                                      
CONECT 1686 1684                                                      
CONECT 1687 1681 1688                                                 
CONECT 1688 1687 1691 1689                                            
CONECT 1689 1688 1694 1690 1690                                       
CONECT 1690 1689 1689                                                 
CONECT 1691 1693 1688 1692                                            
CONECT 1692 1691                                                      
CONECT 1693 1691                                                      
CONECT 1694 1689 1695                                                 
CONECT 1695 1694 1698 1696                                            
CONECT 1696 1697 1697 1695 1700                                       
CONECT 1697 1696 1696                                                 
CONECT 1698 1699 1695                                                 
CONECT 1699 1698                                                      
CONECT 1700 1696 1701                                                 
CONECT 1701 1700 1704 1702                                            
CONECT 1702 1701 1708 1703 1703                                       
CONECT 1703 1702 1702                                                 
CONECT 1704 1701 1705                                                 
CONECT 1705 1704 1706                                                 
CONECT 1706 1707 1705                                                 
CONECT 1707 1706                                                      
CONECT 1708 1702 1709                                                 
CONECT 1709 1708 1712 1710                                            
CONECT 1710 1709 1718 1711 1711                                       
CONECT 1711 1710 1710                                                 
CONECT 1712 1709 1713                                                 
CONECT 1713 1712 1714 1714 1715                                       
CONECT 1714 1713 1713 1716                                            
CONECT 1715 1713 1717                                                 
CONECT 1716 1714 1717 1717                                            
CONECT 1717 1715 1716 1716                                            
CONECT 1718 1710 1719                                                 
CONECT 1719 1718 1720 1722                                            
CONECT 1720 1721 1721 1719 1726                                       
CONECT 1721 1720 1720                                                 
CONECT 1722 1719 1723 1724                                            
CONECT 1723 1722 1725                                                 
CONECT 1724 1722                                                      
CONECT 1725 1723                                                      
CONECT 1726 1720 1727                                                 
CONECT 1727 1726 1730 1728                                            
CONECT 1728 1727 1732 1729 1729                                       
CONECT 1729 1728 1728                                                 
CONECT 1730 1731 1727                                                 
CONECT 1731 2030 1730                                                 
CONECT 1732 1738 1728 1733                                            
CONECT 1733 1736 1732 1734                                            
CONECT 1734 1733 1735 1735 1739                                       
CONECT 1735 1734 1734                                                 
CONECT 1736 1737 1733                                                 
CONECT 1737 1738 1736                                                 
CONECT 1738 1737 1732                                                 
CONECT 1739 1734 1740                                                 
CONECT 1740 1739 1741                                                 
CONECT 1741 1740 1742 1742 1743                                       
CONECT 1742 1741 1741                                                 
CONECT 1743 1741 1744                                                 
CONECT 1744 1743 1745 1747                                            
CONECT 1745 1746 1746 1744 1750                                       
CONECT 1746 1745 1745                                                 
CONECT 1747 1744 1748 1749                                            
CONECT 1748 1747                                                      
CONECT 1749 1747                                                      
CONECT 1750 1745 1751                                                 
CONECT 1751 1750 1754 1752                                            
CONECT 1752 1751 1755 1753 1753                                       
CONECT 1753 1752 1752                                                 
CONECT 1754 1751                                                      
CONECT 1755 1752 1756                                                 
CONECT 1756 1755 1759 1757                                            
CONECT 1757 1756 1764 1758 1758                                       
CONECT 1758 1757 1757                                                 
CONECT 1759 1760 1756                                                 
CONECT 1760 1761 1759                                                 
CONECT 1761 1763 1763 1762 1760                                       
CONECT 1762 1761                                                      
CONECT 1763 1761 1761                                                 
CONECT 1764 1757 1765                                                 
CONECT 1765 1764 1768 1766                                            
CONECT 1766 1775 1765 1767 1767                                       
CONECT 1767 1766 1766                                                 
CONECT 1768 1769 1765                                                 
CONECT 1769 1770 1768                                                 
CONECT 1770 1769 1771                                                 
CONECT 1771 1770 1772 1772                                            
CONECT 1772 1773 1771 1771 1774                                       
CONECT 1773 1772                                                      
CONECT 1774 1772                                                      
CONECT 1775 1776 1766                                                 
CONECT 1776 1779 1775 1777                                            
CONECT 1777 1778 1778 1776 1786                                       
CONECT 1778 1777 1777                                                 
CONECT 1779 1780 1776                                                 
CONECT 1780 1782 1782 1779 1781                                       
CONECT 1781 1780 1783 1783                                            
CONECT 1782 1784 1780 1780                                            
CONECT 1783 1785 1781 1781                                            
CONECT 1784 1782 1785 1785                                            
CONECT 1785 1784 1784 1783                                            
CONECT 1786 1777 1787                                                 
CONECT 1787 1788 1786 1790                                            
CONECT 1788 1794 1789 1789 1787                                       
CONECT 1789 1788 1788                                                 
CONECT 1790 1787 1791                                                 
CONECT 1791 1790 1792 1792 1793                                       
CONECT 1792 1791 1791                                                 
CONECT 1793 1791 3193                                                 
CONECT 1794 1795 1788                                                 
CONECT 1795 1796 1798 1794                                            
CONECT 1796 1797 1797 1806 1795                                       
CONECT 1797 1796 1796                                                 
CONECT 1798 1795 1799                                                 
CONECT 1799 1800 1800 1798 1801                                       
CONECT 1800 1802 1799 1799                                            
CONECT 1801 1799 1803 1803                                            
CONECT 1802 1800 1804 1804                                            
CONECT 1803 1804 1801 1801                                            
CONECT 1804 1802 1802 1805 1803                                       
CONECT 1805 1804                                                      
CONECT 1806 1807 1796                                                 
CONECT 1807 1808 1810 1806                                            
CONECT 1808 1809 1809 1812 1807                                       
CONECT 1809 1808 1808                                                 
CONECT 1810 1807 1811                                                 
CONECT 1811 1810                                                      
CONECT 1812 1813 1808                                                 
CONECT 1813 1814 1816 1812                                            
CONECT 1814 1820 1815 1815 1813                                       
CONECT 1815 1814 1814                                                 
CONECT 1816 1817 1813                                                 
CONECT 1817 1816 1818 1818 1819                                       
CONECT 1818 1817 1817                                                 
CONECT 1819 1817                                                      
CONECT 1820 1821 1814                                                 
CONECT 1821 1822 1824 1820                                            
CONECT 1822 1829 1823 1823 1821                                       
CONECT 1823 1822 1822                                                 
CONECT 1824 1821 1825                                                 
CONECT 1825 1824 1826                                                 
CONECT 1826 1825 1827 1827 1828                                       
CONECT 1827 1826 1826                                                 
CONECT 1828 1826                                                      
CONECT 1829 1830 1822                                                 
CONECT 1830 1833 1831 1829                                            
CONECT 1831 1837 1830 1832 1832                                       
CONECT 1832 1831 1831                                                 
CONECT 1833 1834 1830                                                 
CONECT 1834 1835 1836 1833                                            
CONECT 1835 1834                                                      
CONECT 1836 1834                                                      
CONECT 1837 1838 1831                                                 
CONECT 1838 1841 1839 1837                                            
CONECT 1839 1840 1840 1838 1849                                       
CONECT 1840 1839 1839                                                 
CONECT 1841 1842 1838                                                 
CONECT 1842 1844 1844 1841 1843                                       
CONECT 1843 1842 1845 1845                                            
CONECT 1844 1846 1842 1842                                            
CONECT 1845 1847 1843 1843                                            
CONECT 1846 1844 1847 1847                                            
CONECT 1847 1846 1846 1848 1845                                       
CONECT 1848 1847                                                      
CONECT 1849 1839 1850 1855                                            
CONECT 1850 1851 1849 1853                                            
CONECT 1851 1856 1852 1852 1850                                       
CONECT 1852 1851 1851                                                 
CONECT 1853 1850 1854                                                 
CONECT 1854 1853 1855                                                 
CONECT 1855 1849 1854                                                 
CONECT 1856 1857 1851                                                 
CONECT 1857 1858 1860 1856                                            
CONECT 1858 1859 1859 1865 1857                                       
CONECT 1859 1858 1858                                                 
CONECT 1860 1861 1857                                                 
CONECT 1861 1860 1862                                                 
CONECT 1862 1861 1864 1863 1863                                       
CONECT 1863 1862 1862                                                 
CONECT 1864 1862                                                      
CONECT 1865 1866 1858                                                 
CONECT 1866 1869 1867 1865                                            
CONECT 1867 1868 1868 1866 1877                                       
CONECT 1868 1867 1867                                                 
CONECT 1869 1870 1866                                                 
CONECT 1870 1871 1871 1869 1872                                       
CONECT 1871 1873 1870 1870                                            
CONECT 1872 1870 1874 1874                                            
CONECT 1873 1871 1875 1875                                            
CONECT 1874 1875 1872 1872                                            
CONECT 1875 1873 1873 1876 1874                                       
CONECT 1876 1875                                                      
CONECT 1877 1867 1878                                                 
CONECT 1878 1879 1877 1881                                            
CONECT 1879 1880 1880 1885 1878                                       
CONECT 1880 1879 1879                                                 
CONECT 1881 1878 1882                                                 
CONECT 1882 1881 1883 1883 1884                                       
CONECT 1883 1882 1882                                                 
CONECT 1884 1882
[truncated: 99,547 more chars]
