# Supplementary material for: Theoretical Study of Sphingomyelinases from Entamoeba histolytica and Trichomonas vaginalis Sheds Light on the Evolution of Enzymes Needed for Survival and Colonization
Source: Pathogens. 2025 Jan 5;14(1):32. doi: 10.3390/pathogens14010032 (PMC11768322; doi:10.3390/pathogens14010032)
Supplement: Supplementary file 1 [file pathogens-14-00032-s001.zip › Supplementary structural Files/6_Smasa6nosignnoctermglycoCo.pdb]

COMPND    1fe2b0bb9fa048d3 
AUTHOR    GENERATED BY OPEN BABEL 3.1.1
ATOM      1  N   PHE A   1     -17.842  -9.790  -0.517  1.00  0.00           N  
ATOM      2  CA  PHE A   1     -17.727  -8.534  -1.264  1.00  0.00           C  
ATOM      3  C   PHE A   1     -16.310  -8.348  -1.787  1.00  0.00           C  
ATOM      4  O   PHE A   1     -15.411  -9.113  -1.418  1.00  0.00           O  
ATOM      5  CB  PHE A   1     -18.127  -7.336  -0.395  1.00  0.00           C  
ATOM      6  CG  PHE A   1     -17.184  -7.059   0.752  1.00  0.00           C  
ATOM      7  CD1 PHE A   1     -17.280  -7.780   1.943  1.00  0.00           C  
ATOM      8  CD2 PHE A   1     -16.230  -6.056   0.654  1.00  0.00           C  
ATOM      9  CE1 PHE A   1     -16.432  -7.508   3.013  1.00  0.00           C  
ATOM     10  CE2 PHE A   1     -15.376  -5.779   1.723  1.00  0.00           C  
ATOM     11  CZ  PHE A   1     -15.481  -6.503   2.904  1.00  0.00           C  
ATOM     12  N   GLU A   2     -16.109  -7.366  -2.665  1.00  0.00           N  
ATOM     13  CA  GLU A   2     -14.794  -7.083  -3.208  1.00  0.00           C  
ATOM     14  C   GLU A   2     -14.297  -5.741  -2.682  1.00  0.00           C  
ATOM     15  O   GLU A   2     -15.095  -4.857  -2.356  1.00  0.00           O  
ATOM     16  CB  GLU A   2     -14.840  -7.082  -4.739  1.00  0.00           C  
ATOM     17  CG  GLU A   2     -15.214  -8.434  -5.331  1.00  0.00           C  
ATOM     18  CD  GLU A   2     -15.180  -8.436  -6.846  1.00  0.00           C  
ATOM     19  OE1 GLU A   2     -15.774  -7.531  -7.463  1.00  0.00           O  
ATOM     20  OE2 GLU A   2     -14.554  -9.356  -7.422  1.00  0.00           O  
ATOM     21  N   MET A   3     -12.972  -5.604  -2.625  1.00  0.00           N  
ATOM     22  CA  MET A   3     -12.374  -4.400  -2.067  1.00  0.00           C  
ATOM     23  C   MET A   3     -11.081  -4.026  -2.785  1.00  0.00           C  
ATOM     24  O   MET A   3     -10.195  -4.858  -2.958  1.00  0.00           O  
ATOM     25  CB  MET A   3     -12.101  -4.636  -0.577  1.00  0.00           C  
ATOM     26  CG  MET A   3     -11.326  -3.539   0.125  1.00  0.00           C  
ATOM     27  SD  MET A   3     -11.138  -3.895   1.894  1.00  0.00           S  
ATOM     28  CE  MET A   3     -10.018  -5.284   1.834  1.00  0.00           C  
ATOM     29  N   TRP A   4     -10.973  -2.758  -3.194  1.00  0.00           N  
ATOM     30  CA  TRP A   4      -9.782  -2.270  -3.864  1.00  0.00           C  
ATOM     31  C   TRP A   4      -8.745  -1.791  -2.847  1.00  0.00           C  
ATOM     32  O   TRP A   4      -9.096  -1.333  -1.763  1.00  0.00           O  
ATOM     33  CB  TRP A   4     -10.130  -1.091  -4.779  1.00  0.00           C  
ATOM     34  CG  TRP A   4     -11.046  -1.421  -5.910  1.00  0.00           C  
ATOM     35  CD1 TRP A   4     -12.408  -1.306  -5.923  1.00  0.00           C  
ATOM     36  CD2 TRP A   4     -10.675  -1.895  -7.211  1.00  0.00           C  
ATOM     37  NE1 TRP A   4     -12.905  -1.681  -7.141  1.00  0.00           N  
ATOM     38  CE2 TRP A   4     -11.863  -2.049  -7.956  1.00  0.00           C  
ATOM     39  CE3 TRP A   4      -9.444  -2.202  -7.822  1.00  0.00           C  
ATOM     40  CZ2 TRP A   4     -11.856  -2.492  -9.283  1.00  0.00           C  
ATOM     41  CZ3 TRP A   4      -9.449  -2.649  -9.138  1.00  0.00           C  
ATOM     42  CH2 TRP A   4     -10.644  -2.787  -9.848  1.00  0.00           C  
ATOM     43  N   GLN A   5      -7.454  -1.905  -3.220  1.00  0.00           N  
ATOM     44  CA  GLN A   5      -6.377  -1.401  -2.383  1.00  0.00           C  
ATOM     45  C   GLN A   5      -5.576  -0.414  -3.233  1.00  0.00           C  
ATOM     46  O   GLN A   5      -4.900  -0.812  -4.183  1.00  0.00           O  
ATOM     47  CB  GLN A   5      -5.466  -2.534  -1.897  1.00  0.00           C  
ATOM     48  CG  GLN A   5      -4.293  -2.017  -1.067  1.00  0.00           C  
ATOM     49  CD  GLN A   5      -3.367  -3.116  -0.597  1.00  0.00           C  
ATOM     50  OE1 GLN A   5      -3.325  -4.210  -1.164  1.00  0.00           O  
ATOM     51  NE2 GLN A   5      -2.593  -2.826   0.448  1.00  0.00           N  
ATOM     52  N   LEU A   6      -5.674   0.860  -2.887  1.00  0.00           N  
ATOM     53  CA  LEU A   6      -5.001   1.929  -3.612  1.00  0.00           C  
ATOM     54  C   LEU A   6      -3.882   2.468  -2.723  1.00  0.00           C  
ATOM     55  O   LEU A   6      -4.141   2.955  -1.628  1.00  0.00           O  
ATOM     56  CB  LEU A   6      -6.012   3.036  -3.928  1.00  0.00           C  
ATOM     57  CG  LEU A   6      -5.507   4.315  -4.594  1.00  0.00           C  
ATOM     58  CD1 LEU A   6      -4.926   3.994  -5.964  1.00  0.00           C  
ATOM     59  CD2 LEU A   6      -6.659   5.300  -4.716  1.00  0.00           C  
ATOM     60  N   THR A   7      -2.638   2.392  -3.200  1.00  0.00           N  
ATOM     61  CA  THR A   7      -1.528   2.828  -2.360  1.00  0.00           C  
ATOM     62  C   THR A   7      -0.362   3.458  -3.119  1.00  0.00           C  
ATOM     63  O   THR A   7      -0.140   3.166  -4.295  1.00  0.00           O  
ATOM     64  CB  THR A   7      -0.992   1.648  -1.513  1.00  0.00           C  
ATOM     65  OG1 THR A   7      -0.055   2.133  -0.547  1.00  0.00           O  
ATOM     66  CG2 THR A   7      -0.320   0.606  -2.403  1.00  0.00           C  
ATOM     67  N   ASP A   8       0.368   4.321  -2.410  1.00  0.00           N  
ATOM     68  CA  ASP A   8       1.569   4.959  -2.914  1.00  0.00           C  
ATOM     69  C   ASP A   8       1.439   5.569  -4.305  1.00  0.00           C  
ATOM     70  O   ASP A   8       2.082   5.130  -5.262  1.00  0.00           O  
ATOM     71  CB  ASP A   8       2.729   3.975  -2.849  1.00  0.00           C  
ATOM     72  CG  ASP A   8       3.022   3.545  -1.430  1.00  0.00           C  
ATOM     73  OD1 ASP A   8       2.387   2.577  -0.948  1.00  0.00           O  
ATOM     74  OD2 ASP A   8       3.872   4.187  -0.777  1.00  0.00           O  
ATOM     75  N   ILE A   9       0.610   6.593  -4.395  1.00  0.00           N  
ATOM     76  CA  ILE A   9       0.401   7.294  -5.653  1.00  0.00           C  
ATOM     77  C   ILE A   9       1.564   8.239  -5.953  1.00  0.00           C  
ATOM     78  O   ILE A   9       2.064   8.272  -7.076  1.00  0.00           O  
ATOM     79  CB  ILE A   9      -0.919   8.097  -5.616  1.00  0.00           C  
ATOM     80  CG1 ILE A   9      -2.105   7.143  -5.404  1.00  0.00           C  
ATOM     81  CG2 ILE A   9      -1.090   8.881  -6.910  1.00  0.00           C  
ATOM     82  CD1 ILE A   9      -3.427   7.851  -5.195  1.00  0.00           C  
ATOM     83  N   HIS A  10       1.997   8.998  -4.947  1.00  0.00           N  
ATOM     84  CA  HIS A  10       3.077   9.976  -5.097  1.00  0.00           C  
ATOM     85  C   HIS A  10       2.865  10.834  -6.346  1.00  0.00           C  
ATOM     86  O   HIS A  10       3.727  10.898  -7.232  1.00  0.00           O  
ATOM     87  CB  HIS A  10       4.431   9.271  -5.169  1.00  0.00           C  
ATOM     88  CG  HIS A  10       4.811   8.554  -3.906  1.00  0.00           C  
ATOM     89  ND1 HIS A  10       5.271   9.215  -2.783  1.00  0.00           N  
ATOM     90  CD2 HIS A  10       4.813   7.242  -3.594  1.00  0.00           C  
ATOM     91  CE1 HIS A  10       5.532   8.338  -1.832  1.00  0.00           C  
ATOM     92  NE2 HIS A  10       5.265   7.128  -2.295  1.00  0.00           N  
ATOM     93  N   LEU A  11       1.720  11.469  -6.409  1.00  0.00           N  
ATOM     94  CA  LEU A  11       1.342  12.295  -7.553  1.00  0.00           C  
ATOM     95  C   LEU A  11       2.210  13.536  -7.723  1.00  0.00           C  
ATOM     96  O   LEU A  11       2.372  14.333  -6.799  1.00  0.00           O  
ATOM     97  CB  LEU A  11      -0.121  12.720  -7.421  1.00  0.00           C  
ATOM     98  CG  LEU A  11      -0.684  13.585  -8.557  1.00  0.00           C  
ATOM     99  CD1 LEU A  11      -0.691  12.787  -9.851  1.00  0.00           C  
ATOM    100  CD2 LEU A  11      -2.089  14.036  -8.202  1.00  0.00           C  
ATOM    101  N   ASP A  12       2.746  13.703  -8.923  1.00  0.00           N  
ATOM    102  CA  ASP A  12       3.536  14.883  -9.246  1.00  0.00           C  
ATOM    103  C   ASP A  12       2.709  15.747 -10.200  1.00  0.00           C  
ATOM    104  O   ASP A  12       2.587  15.427 -11.385  1.00  0.00           O  
ATOM    105  CB  ASP A  12       4.857  14.500  -9.913  1.00  0.00           C  
ATOM    106  CG  ASP A  12       5.715  15.723 -10.230  1.00  0.00           C  
ATOM    107  OD1 ASP A  12       5.299  16.854  -9.897  1.00  0.00           O  
ATOM    108  OD2 ASP A  12       6.805  15.552 -10.802  1.00  0.00           O  
ATOM    109  N   PRO A  13       2.155  16.839  -9.708  1.00  0.00           N  
ATOM    110  CA  PRO A  13       1.340  17.711 -10.552  1.00  0.00           C  
ATOM    111  C   PRO A  13       2.139  18.445 -11.618  1.00  0.00           C  
ATOM    112  O   PRO A  13       1.561  19.014 -12.539  1.00  0.00           O  
ATOM    113  CB  PRO A  13       0.703  18.668  -9.546  1.00  0.00           C  
ATOM    114  CG  PRO A  13       1.757  18.800  -8.495  1.00  0.00           C  
ATOM    115  CD  PRO A  13       2.254  17.376  -8.329  1.00  0.00           C  
ATOM    116  N   MET A  14       3.452  18.436 -11.495  1.00  0.00           N  
ATOM    117  CA  MET A  14       4.318  19.139 -12.440  1.00  0.00           C  
ATOM    118  C   MET A  14       4.773  18.285 -13.622  1.00  0.00           C  
ATOM    119  O   MET A  14       5.449  18.786 -14.525  1.00  0.00           O  
ATOM    120  CB  MET A  14       5.547  19.683 -11.707  1.00  0.00           C  
ATOM    121  CG  MET A  14       5.225  20.710 -10.628  1.00  0.00           C  
ATOM    122  SD  MET A  14       4.444  22.193 -11.301  1.00  0.00           S  
ATOM    123  CE  MET A  14       5.803  22.920 -12.204  1.00  0.00           C  
ATOM    124  N   TYR A  15       4.407  16.997 -13.622  1.00  0.00           N  
ATOM    125  CA  TYR A  15       4.814  16.098 -14.699  1.00  0.00           C  
ATOM    126  C   TYR A  15       4.441  16.688 -16.055  1.00  0.00           C  
ATOM    127  O   TYR A  15       3.303  17.108 -16.268  1.00  0.00           O  
ATOM    128  CB  TYR A  15       4.160  14.732 -14.529  1.00  0.00           C  
ATOM    129  CG  TYR A  15       4.643  13.702 -15.533  1.00  0.00           C  
ATOM    130  CD1 TYR A  15       4.167  13.691 -16.843  1.00  0.00           C  
ATOM    131  CD2 TYR A  15       5.586  12.740 -15.170  1.00  0.00           C  
ATOM    132  CE1 TYR A  15       4.626  12.760 -17.773  1.00  0.00           C  
ATOM    133  CE2 TYR A  15       6.045  11.801 -16.088  1.00  0.00           C  
ATOM    134  CZ  TYR A  15       5.570  11.818 -17.384  1.00  0.00           C  
ATOM    135  OH  TYR A  15       6.016  10.893 -18.298  1.00  0.00           O  
ATOM    136  N   THR A  16       5.398  16.708 -16.964  1.00  0.00           N  
ATOM    137  CA  THR A  16       5.191  17.276 -18.291  1.00  0.00           C  
ATOM    138  C   THR A  16       5.574  16.282 -19.382  1.00  0.00           C  
ATOM    139  O   THR A  16       6.708  15.803 -19.431  1.00  0.00           O  
ATOM    140  CB  THR A  16       6.019  18.560 -18.467  1.00  0.00           C  
ATOM    141  OG1 THR A  16       5.657  19.514 -17.463  1.00  0.00           O  
ATOM    142  CG2 THR A  16       5.778  19.172 -19.845  1.00  0.00           C  
ATOM    143  N   VAL A  17       4.633  15.971 -20.263  1.00  0.00           N  
ATOM    144  CA  VAL A  17       4.886  15.053 -21.360  1.00  0.00           C  
ATOM    145  C   VAL A  17       5.959  15.632 -22.285  1.00  0.00           C  
ATOM    146  O   VAL A  17       5.943  16.817 -22.604  1.00  0.00           O  
ATOM    147  CB  VAL A  17       3.601  14.807 -22.179  1.00  0.00           C  
ATOM    148  CG1 VAL A  17       3.892  13.892 -23.369  1.00  0.00           C  
ATOM    149  CG2 VAL A  17       2.533  14.182 -21.293  1.00  0.00           C  
ATOM    150  N   GLY A  18       6.900  14.780 -22.695  1.00  0.00           N  
ATOM    151  CA  GLY A  18       7.958  15.223 -23.588  1.00  0.00           C  
ATOM    152  C   GLY A  18       9.138  15.863 -22.883  1.00  0.00           C  
ATOM    153  O   GLY A  18      10.072  16.334 -23.534  1.00  0.00           O  
ATOM    154  N   SER A  19       9.101  15.890 -21.554  1.00  0.00           N  
ATOM    155  CA  SER A  19      10.198  16.467 -20.783  1.00  0.00           C  
ATOM    156  C   SER A  19      11.305  15.434 -20.574  1.00  0.00           C  
ATOM    157  O   SER A  19      11.193  14.284 -21.010  1.00  0.00           O  
ATOM    158  CB  SER A  19       9.682  16.961 -19.433  1.00  0.00           C  
ATOM    159  OG  SER A  19       9.153  15.895 -18.669  1.00  0.00           O  
ATOM    160  N   ASP A  20      12.376  15.851 -19.912  1.00  0.00           N  
ATOM    161  CA  ASP A  20      13.528  15.000 -19.653  1.00  0.00           C  
ATOM    162  C   ASP A  20      13.363  14.194 -18.360  1.00  0.00           C  
ATOM    163  O   ASP A  20      13.261  14.775 -17.280  1.00  0.00           O  
ATOM    164  CB  ASP A  20      14.780  15.891 -19.553  1.00  0.00           C  
ATOM    165  CG  ASP A  20      16.075  15.098 -19.488  1.00  0.00           C  
ATOM    166  OD1 ASP A  20      16.029  13.861 -19.311  1.00  0.00           O  
ATOM    167  OD2 ASP A  20      17.145  15.722 -19.614  1.00  0.00           O  
ATOM    168  N   PRO A  21      13.341  12.858 -18.461  1.00  0.00           N  
ATOM    169  CA  PRO A  21      13.198  12.013 -17.271  1.00  0.00           C  
ATOM    170  C   PRO A  21      14.302  12.245 -16.246  1.00  0.00           C  
ATOM    171  O   PRO A  21      14.112  12.028 -15.049  1.00  0.00           O  
ATOM    172  CB  PRO A  21      13.242  10.594 -17.838  1.00  0.00           C  
ATOM    173  CG  PRO A  21      12.634  10.761 -19.198  1.00  0.00           C  
ATOM    174  CD  PRO A  21      13.278  12.043 -19.691  1.00  0.00           C  
ATOM    175  N   LEU A  22      15.473  12.699 -16.709  1.00  0.00           N  
ATOM    176  CA  LEU A  22      16.585  12.968 -15.813  1.00  0.00           C  
ATOM    177  C   LEU A  22      16.367  14.259 -15.036  1.00  0.00           C  
ATOM    178  O   LEU A  22      17.095  14.558 -14.089  1.00  0.00           O  
ATOM    179  CB  LEU A  22      17.901  13.047 -16.598  1.00  0.00           C  
ATOM    180  CG  LEU A  22      18.339  11.755 -17.294  1.00  0.00           C  
ATOM    181  CD1 LEU A  22      19.634  11.999 -18.068  1.00  0.00           C  
ATOM    182  CD2 LEU A  22      18.536  10.648 -16.263  1.00  0.00           C  
ATOM    183  N   LYS A  23      15.358  15.027 -15.434  1.00  0.00           N  
ATOM    184  CA  LYS A  23      15.012  16.268 -14.755  1.00  0.00           C  
ATOM    185  C   LYS A  23      13.625  16.143 -14.129  1.00  0.00           C  
ATOM    186  O   LYS A  23      12.805  17.065 -14.184  1.00  0.00           O  
ATOM    187  CB  LYS A  23      15.059  17.441 -15.738  1.00  0.00           C  
ATOM    188  CG  LYS A  23      16.459  17.702 -16.275  1.00  0.00           C  
ATOM    189  CD  LYS A  23      16.505  18.920 -17.188  1.00  0.00           C  
ATOM    190  CE  LYS A  23      17.923  19.167 -17.679  1.00  0.00           C  
ATOM    191  NZ  LYS A  23      18.011  20.350 -18.571  1.00  0.00           N  
ATOM    192  N   LEU A  24      13.373  14.967 -13.531  1.00  0.00           N  
ATOM    193  CA  LEU A  24      12.116  14.668 -12.841  1.00  0.00           C  
ATOM    194  C   LEU A  24      10.872  14.750 -13.726  1.00  0.00           C  
ATOM    195  O   LEU A  24       9.762  14.897 -13.233  1.00  0.00           O  
ATOM    196  CB  LEU A  24      11.945  15.587 -11.625  1.00  0.00           C  
ATOM    197  CG  LEU A  24      13.082  15.569 -10.599  1.00  0.00           C  
ATOM    198  CD1 LEU A  24      12.775  16.540  -9.465  1.00  0.00           C  
ATOM    199  CD2 LEU A  24      13.288  14.162 -10.063  1.00  0.00           C  
ATOM    200  N   CYS A  25      11.073  14.652 -15.045  1.00  0.00           N  
ATOM    201  CA  CYS A  25       9.960  14.721 -15.988  1.00  0.00           C  
ATOM    202  C   CYS A  25       9.191  16.037 -15.850  1.00  0.00           C  
ATOM    203  O   CYS A  25       7.961  16.068 -15.965  1.00  0.00           O  
ATOM    204  CB  CYS A  25       9.000  13.538 -15.776  1.00  0.00           C  
ATOM    205  SG  CYS A  25       9.696  11.907 -16.094  1.00  0.00           S  
ATOM    206  N   ARG A  26       9.926  17.115 -15.597  1.00  0.00           N  
ATOM    207  CA  ARG A  26       9.292  18.422 -15.427  1.00  0.00           C  
ATOM    208  C   ARG A  26       9.762  19.485 -16.415  1.00  0.00           C  
ATOM    209  O   ARG A  26       9.010  20.381 -16.768  1.00  0.00           O  
ATOM    210  CB  ARG A  26       9.526  18.929 -14.003  1.00  0.00           C  
ATOM    211  CG  ARG A  26       8.871  18.076 -12.937  1.00  0.00           C  
ATOM    212  CD  ARG A  26       9.162  18.618 -11.545  1.00  0.00           C  
ATOM    213  NE  ARG A  26       8.499  17.830 -10.513  1.00  0.00           N  
ATOM    214  CZ  ARG A  26       8.662  18.007  -9.217  1.00  0.00           C  
ATOM    215  NH1 ARG A  26       9.467  18.951  -8.764  1.00  0.00           N  
ATOM    216  NH2 ARG A  26       8.021  17.238  -8.352  1.00  0.00           N  
ATOM    217  N   GLU A  27      11.008  19.374 -16.857  1.00  0.00           N  
ATOM    218  CA  GLU A  27      11.556  20.363 -17.776  1.00  0.00           C  
ATOM    219  C   GLU A  27      12.492  19.730 -18.785  1.00  0.00           C  
ATOM    220  O   GLU A  27      12.756  18.526 -18.740  1.00  0.00           O  
ATOM    221  CB  GLU A  27      12.299  21.454 -16.985  1.00  0.00           C  
ATOM    222  CG  GLU A  27      13.343  20.902 -16.022  1.00  0.00           C  
ATOM    223  CD  GLU A  27      13.997  21.997 -15.191  1.00  0.00           C  
ATOM    224  OE1 GLU A  27      13.396  23.072 -15.023  1.00  0.00           O  
ATOM    225  OE2 GLU A  27      15.121  21.766 -14.687  1.00  0.00           O  
ATOM    226  N   GLY A  28      12.981  20.553 -19.720  1.00  0.00           N  
ATOM    227  CA  GLY A  28      13.866  20.054 -20.748  1.00  0.00           C  
ATOM    228  C   GLY A  28      13.106  19.264 -21.799  1.00  0.00           C  
ATOM    229  O   GLY A  28      11.879  19.184 -21.767  1.00  0.00           O  
ATOM    230  N   LYS A  29      13.848  18.679 -22.734  1.00  0.00           N  
ATOM    231  CA  LYS A  29      13.254  17.869 -23.788  1.00  0.00           C  
ATOM    232  C   LYS A  29      13.687  16.418 -23.616  1.00  0.00           C  
ATOM    233  O   LYS A  29      14.855  16.142 -23.338  1.00  0.00           O  
ATOM    234  CB  LYS A  29      13.689  18.383 -25.156  1.00  0.00           C  
ATOM    235  CG  LYS A  29      13.204  19.781 -25.480  1.00  0.00           C  
ATOM    236  CD  LYS A  29      13.652  20.217 -26.860  1.00  0.00           C  
ATOM    237  CE  LYS A  29      13.159  21.612 -27.188  1.00  0.00           C  
ATOM    238  NZ  LYS A  29      13.588  22.046 -28.545  1.00  0.00           N  
ATOM    239  N   GLY A  30      12.749  15.504 -23.784  1.00  0.00           N  
ATOM    240  CA  GLY A  30      13.060  14.099 -23.634  1.00  0.00           C  
ATOM    241  C   GLY A  30      11.906  13.202 -24.028  1.00  0.00           C  
ATOM    242  O   GLY A  30      11.017  13.614 -24.769  1.00  0.00           O  
ATOM    243  N   ASN A  31      11.927  11.970 -23.511  1.00  0.00           N  
ATOM    244  CA  ASN A  31      10.902  10.991 -23.850  1.00  0.00           C  
ATOM    245  C   ASN A  31       9.910  10.674 -22.740  1.00  0.00           C  
ATOM    246  O   ASN A  31       9.366   9.581 -22.690  1.00  0.00           O  
ATOM    247  CB  ASN A  31      11.572   9.698 -24.320  1.00  0.00           C  
ATOM    248  CG  ASN A  31      12.337   9.875 -25.608  1.00  0.00           C  
ATOM    249  OD1 ASN A  31      11.880  10.540 -26.536  1.00  0.00           O  
ATOM    250  ND2 ASN A  31      13.514   9.259 -25.693  1.00  0.00           N  
ATOM    251  N   ALA A  32       9.658  11.617 -21.842  1.00  0.00           N  
ATOM    252  CA  ALA A  32       8.695  11.405 -20.770  1.00  0.00           C  
ATOM    253  C   ALA A  32       7.348  11.123 -21.442  1.00  0.00           C  
ATOM    254  O   ALA A  32       6.844  11.948 -22.204  1.00  0.00           O  
ATOM    255  CB  ALA A  32       8.609  12.640 -19.887  1.00  0.00           C  
ATOM    256  N   GLY A  33       6.781   9.950 -21.167  1.00  0.00           N  
ATOM    257  CA  GLY A  33       5.537   9.542 -21.793  1.00  0.00           C  
ATOM    258  C   GLY A  33       4.267  10.210 -21.289  1.00  0.00           C  
ATOM    259  O   GLY A  33       4.258  10.839 -20.232  1.00  0.00           O  
ATOM    260  N   LYS A  34       3.207  10.050 -22.061  1.00  0.00           N  
ATOM    261  CA  LYS A  34       1.914  10.638 -21.718  1.00  0.00           C  
ATOM    262  C   LYS A  34       1.386  10.186 -20.358  1.00  0.00           C  
ATOM    263  O   LYS A  34       0.845  10.996 -19.600  1.00  0.00           O  
ATOM    264  CB  LYS A  34       0.871  10.301 -22.784  1.00  0.00           C  
ATOM    265  CG  LYS A  34      -0.519  10.845 -22.494  1.00  0.00           C  
ATOM    266  CD  LYS A  34      -1.501  10.510 -23.602  1.00  0.00           C  
ATOM    267  CE  LYS A  34      -2.884  11.060 -23.288  1.00  0.00           C  
ATOM    268  NZ  LYS A  34      -3.859  10.740 -24.372  1.00  0.00           N  
ATOM    269  N   TYR A  35       1.567   8.892 -20.051  1.00  0.00           N  
ATOM    270  CA  TYR A  35       1.058   8.339 -18.802  1.00  0.00           C  
ATOM    271  C   TYR A  35       2.110   8.111 -17.727  1.00  0.00           C  
ATOM    272  O   TYR A  35       1.822   7.504 -16.690  1.00  0.00           O  
ATOM    273  CB  TYR A  35       0.315   7.039 -19.090  1.00  0.00           C  
ATOM    274  CG  TYR A  35      -0.913   7.234 -19.951  1.00  0.00           C  
ATOM    275  CD1 TYR A  35      -2.074   7.780 -19.418  1.00  0.00           C  
ATOM    276  CD2 TYR A  35      -0.904   6.896 -21.297  1.00  0.00           C  
ATOM    277  CE1 TYR A  35      -3.208   7.989 -20.201  1.00  0.00           C  
ATOM    278  CE2 TYR A  35      -2.030   7.100 -22.099  1.00  0.00           C  
ATOM    279  CZ  TYR A  35      -3.173   7.646 -21.540  1.00  0.00           C  
ATOM    280  OH  TYR A  35      -4.285   7.854 -22.320  1.00  0.00           O  
ATOM    281  N   GLY A  36       3.320   8.589 -17.958  1.00  0.00           N  
ATOM    282  CA  GLY A  36       4.358   8.439 -16.962  1.00  0.00           C  
ATOM    283  C   GLY A  36       5.692   7.950 -17.488  1.00  0.00           C  
ATOM    284  O   GLY A  36       5.865   7.739 -18.686  1.00  0.00           O  
ATOM    285  N   ASP A  37       6.630   7.776 -16.561  1.00  0.00           N  
ATOM    286  CA  ASP A  37       7.965   7.312 -16.874  1.00  0.00           C  
ATOM    287  C   ASP A  37       8.475   6.578 -15.641  1.00  0.00           C  
ATOM    288  O   ASP A  37       8.242   7.023 -14.520  1.00  0.00           O  
ATOM    289  CB  ASP A  37       8.884   8.501 -17.203  1.00  0.00           C  
ATOM    290  CG  ASP A  37      10.220   8.060 -17.753  1.00  0.00           C  
ATOM    291  OD1 ASP A  37      11.048   7.559 -16.963  1.00  0.00           O  
ATOM    292  OD2 ASP A  37      10.445   8.209 -18.965  1.00  0.00           O  
ATOM    293  N   TYR A  38       9.164   5.460 -15.853  1.00  0.00           N  
ATOM    294  CA  TYR A  38       9.649   4.667 -14.728  1.00  0.00           C  
ATOM    295  C   TYR A  38      10.700   5.362 -13.857  1.00  0.00           C  
ATOM    296  O   TYR A  38      11.092   4.823 -12.819  1.00  0.00           O  
ATOM    297  CB  TYR A  38      10.186   3.325 -15.238  1.00  0.00           C  
ATOM    298  CG  TYR A  38       9.102   2.415 -15.777  1.00  0.00           C  
ATOM    299  CD1 TYR A  38       8.046   2.003 -14.964  1.00  0.00           C  
ATOM    300  CD2 TYR A  38       9.120   1.975 -17.097  1.00  0.00           C  
ATOM    301  CE1 TYR A  38       7.038   1.173 -15.447  1.00  0.00           C  
ATOM    302  CE2 TYR A  38       8.116   1.144 -17.596  1.00  0.00           C  
ATOM    303  CZ  TYR A  38       7.079   0.750 -16.763  1.00  0.00           C  
ATOM    304  OH  TYR A  38       6.081  -0.071 -17.246  1.00  0.00           O  
ATOM    305  N   SER A  39      11.146   6.525 -14.277  1.00  0.00           N  
ATOM    306  CA  SER A  39      12.117   7.294 -13.504  1.00  0.00           C  
ATOM    307  C   SER A  39      11.471   8.480 -12.787  1.00  0.00           C  
ATOM    308  O   SER A  39      12.164   9.276 -12.154  1.00  0.00           O  
ATOM    309  CB  SER A  39      13.239   7.813 -14.411  1.00  0.00           C  
ATOM    310  OG  SER A  39      13.966   6.742 -14.981  1.00  0.00           O  
ATOM    311  N   CYS A  40      10.153   8.590 -12.885  1.00  0.00           N  
ATOM    312  CA  CYS A  40       9.439   9.713 -12.297  1.00  0.00           C  
ATOM    313  C   CYS A  40       8.193   9.302 -11.511  1.00  0.00           C  
ATOM    314  O   CYS A  40       7.705   8.179 -11.651  1.00  0.00           O  
ATOM    315  CB  CYS A  40       9.032  10.690 -13.400  1.00  0.00           C  
ATOM    316  SG  CYS A  40      10.402  11.348 -14.382  1.00  0.00           S  
ATOM    317  N   ASP A  41       7.680  10.213 -10.693  1.00  0.00           N  
ATOM    318  CA  ASP A  41       6.465   9.947  -9.941  1.00  0.00           C  
ATOM    319  C   ASP A  41       5.263  10.021 -10.893  1.00  0.00           C  
ATOM    320  O   ASP A  41       5.356  10.580 -11.985  1.00  0.00           O  
ATOM    321  CB  ASP A  41       6.294  10.941  -8.792  1.00  0.00           C  
ATOM    322  CG  ASP A  41       7.073  10.540  -7.550  1.00  0.00           C  
ATOM    323  OD1 ASP A  41       7.254   9.325  -7.324  1.00  0.00           O  
ATOM    324  OD2 ASP A  41       7.475  11.431  -6.791  1.00  0.00           O  
ATOM    325  N   ALA A  42       4.144   9.453 -10.460  1.00  0.00           N  
ATOM    326  CA  ALA A  42       2.932   9.384 -11.268  1.00  0.00           C  
ATOM    327  C   ALA A  42       2.351  10.739 -11.671  1.00  0.00           C  
ATOM    328  O   ALA A  42       2.483  11.728 -10.946  1.00  0.00           O  
ATOM    329  CB  ALA A  42       1.879   8.567 -10.533  1.00  0.00           C  
ATOM    330  N   ASN A  43       1.706  10.773 -12.835  1.00  0.00           N  
ATOM    331  CA  ASN A  43       1.084  11.997 -13.324  1.00  0.00           C  
ATOM    332  C   ASN A  43      -0.440  11.913 -13.281  1.00  0.00           C  
ATOM    333  O   ASN A  43      -1.012  10.850 -13.062  1.00  0.00           O  
ATOM    334  CB  ASN A  43       1.582  12.348 -14.740  1.00  0.00           C  
ATOM    335  CG  ASN A  43       1.062  11.399 -15.800  1.00  0.00           C  
ATOM    336  OD1 ASN A  43       0.462  10.369 -15.524  1.00  0.00           O  
ATOM    337  ND2 ASN A  43       1.295  11.762 -17.061  1.00  0.00           N  
ATOM    338  N   MET A  44      -1.095  13.044 -13.494  1.00  0.00           N  
ATOM    339  CA  MET A  44      -2.550  13.090 -13.440  1.00  0.00           C  
ATOM    340  C   MET A  44      -3.245  12.309 -14.551  1.00  0.00           C  
ATOM    341  O   MET A  44      -4.332  11.773 -14.346  1.00  0.00           O  
ATOM    342  CB  MET A  44      -3.044  14.537 -13.438  1.00  0.00           C  
ATOM    343  CG  MET A  44      -2.709  15.286 -12.158  1.00  0.00           C  
ATOM    344  SD  MET A  44      -3.596  16.863 -12.006  1.00  0.00           S  
ATOM    345  CE  MET A  44      -2.721  17.853 -13.220  1.00  0.00           C  
ATOM    346  N   ALA A  45      -2.644  12.238 -15.724  1.00  0.00           N  
ATOM    347  CA  ALA A  45      -3.241  11.499 -16.828  1.00  0.00           C  
ATOM    348  C   ALA A  45      -3.409  10.031 -16.434  1.00  0.00           C  
ATOM    349  O   ALA A  45      -4.436   9.410 -16.708  1.00  0.00           O  
ATOM    350  CB  ALA A  45      -2.366  11.614 -18.079  1.00  0.00           C  
ATOM    351  N   LEU A  46      -2.390   9.478 -15.785  1.00  0.00           N  
ATOM    352  CA  LEU A  46      -2.444   8.097 -15.336  1.00  0.00           C  
ATOM    353  C   LEU A  46      -3.546   7.915 -14.291  1.00  0.00           C  
ATOM    354  O   LEU A  46      -4.322   6.963 -14.355  1.00  0.00           O  
ATOM    355  CB  LEU A  46      -1.094   7.678 -14.731  1.00  0.00           C  
ATOM    356  CG  LEU A  46      -1.055   6.262 -14.126  1.00  0.00           C  
ATOM    357  CD1 LEU A  46      -1.154   5.227 -15.230  1.00  0.00           C  
ATOM    358  CD2 LEU A  46       0.236   6.087 -13.335  1.00  0.00           C  
ATOM    359  N   LEU A  47      -3.616   8.838 -13.346  1.00  0.00           N  
ATOM    360  CA  LEU A  47      -4.632   8.756 -12.295  1.00  0.00           C  
ATOM    361  C   LEU A  47      -6.040   8.845 -12.860  1.00  0.00           C  
ATOM    362  O   LEU A  47      -6.939   8.146 -12.401  1.00  0.00           O  
ATOM    363  CB  LEU A  47      -4.418   9.850 -11.245  1.00  0.00           C  
ATOM    364  CG  LEU A  47      -3.587   9.476 -10.011  1.00  0.00           C  
ATOM    365  CD1 LEU A  47      -4.368   8.468  -9.185  1.00  0.00           C  
ATOM    366  CD2 LEU A  47      -2.253   8.878 -10.438  1.00  0.00           C  
ATOM    367  N   ASP A  48      -6.233   9.696 -13.867  1.00  0.00           N  
ATOM    368  CA  ASP A  48      -7.552   9.819 -14.481  1.00  0.00           C  
ATOM    369  C   ASP A  48      -7.951   8.487 -15.109  1.00  0.00           C  
ATOM    370  O   ASP A  48      -9.101   8.061 -15.006  1.00  0.00           O  
ATOM    371  CB  ASP A  48      -7.559  10.909 -15.561  1.00  0.00           C  
ATOM    372  CG  ASP A  48      -7.501  12.307 -14.976  1.00  0.00           C  
ATOM    373  OD1 ASP A  48      -7.891  12.501 -13.801  1.00  0.00           O  
ATOM    374  OD2 ASP A  48      -7.073  13.234 -15.702  1.00  0.00           O  
ATOM    375  N   SER A  49      -6.999   7.813 -15.748  1.00  0.00           N  
ATOM    376  CA  SER A  49      -7.278   6.528 -16.381  1.00  0.00           C  
ATOM    377  C   SER A  49      -7.574   5.465 -15.320  1.00  0.00           C  
ATOM    378  O   SER A  49      -8.402   4.574 -15.533  1.00  0.00           O  
ATOM    379  CB  SER A  49      -6.098   6.086 -17.260  1.00  0.00           C  
ATOM    380  OG  SER A  49      -4.995   5.653 -16.483  1.00  0.00           O  
ATOM    381  N   LEU A  50      -6.905   5.559 -14.176  1.00  0.00           N  
ATOM    382  CA  LEU A  50      -7.112   4.595 -13.096  1.00  0.00           C  
ATOM    383  C   LEU A  50      -8.505   4.742 -12.491  1.00  0.00           C  
ATOM    384  O   LEU A  50      -9.183   3.748 -12.235  1.00  0.00           O  
ATOM    385  CB  LEU A  50      -6.051   4.773 -12.007  1.00  0.00           C  
ATOM    386  CG  LEU A  50      -6.212   3.879 -10.764  1.00  0.00           C  
ATOM    387  CD1 LEU A  50      -6.200   2.412 -11.169  1.00  0.00           C  
ATOM    388  CD2 LEU A  50      -5.075   4.170  -9.786  1.00  0.00           C  
ATOM    389  N   VAL A  51      -8.923   5.972 -12.273  1.00  0.00           N  
ATOM    390  CA  VAL A  51     -10.241   6.231 -11.711  1.00  0.00           C  
ATOM    391  C   VAL A  51     -11.318   5.621 -12.610  1.00  0.00           C  
ATOM    392  O   VAL A  51     -12.239   4.950 -12.130  1.00  0.00           O  
ATOM    393  CB  VAL A  51     -10.504   7.745 -11.552  1.00  0.00           C  
ATOM    394  CG1 VAL A  51     -11.954   8.000 -11.161  1.00  0.00           C  
ATOM    395  CG2 VAL A  51      -9.569   8.317 -10.495  1.00  0.00           C  
ATOM    396  N   LYS A  52     -11.194   5.838 -13.910  1.00  0.00           N  
ATOM    397  CA  LYS A  52     -12.157   5.292 -14.857  1.00  0.00           C  
ATOM    398  C   LYS A  52     -12.134   3.768 -14.834  1.00  0.00           C  
ATOM    399  O   LYS A  52     -13.184   3.121 -14.854  1.00  0.00           O  
ATOM    400  CB  LYS A  52     -11.861   5.791 -16.274  1.00  0.00           C  
ATOM    401  CG  LYS A  52     -12.106   7.282 -16.483  1.00  0.00           C  
ATOM    402  CD  LYS A  52     -11.888   7.670 -17.939  1.00  0.00           C  
ATOM    403  CE  LYS A  52     -12.176   9.149 -18.174  1.00  0.00           C  
ATOM    404  NZ  LYS A  52     -11.253  10.044 -17.433  1.00  0.00           N  
ATOM    405  N   PHE A  53     -10.941   3.178 -14.786  1.00  0.00           N  
ATOM    406  CA  PHE A  53     -10.806   1.728 -14.766  1.00  0.00           C  
ATOM    407  C   PHE A  53     -11.476   1.114 -13.547  1.00  0.00           C  
ATOM    408  O   PHE A  53     -12.212   0.137 -13.651  1.00  0.00           O  
ATOM    409  CB  PHE A  53      -9.330   1.318 -14.795  1.00  0.00           C  
ATOM    410  CG  PHE A  53      -9.107  -0.169 -14.740  1.00  0.00           C  
ATOM    411  CD1 PHE A  53      -9.344  -0.958 -15.864  1.00  0.00           C  
ATOM    412  CD2 PHE A  53      -8.699  -0.785 -13.565  1.00  0.00           C  
ATOM    413  CE1 PHE A  53      -9.183  -2.331 -15.817  1.00  0.00           C  
ATOM    414  CE2 PHE A  53      -8.532  -2.167 -13.508  1.00  0.00           C  
ATOM    415  CZ  PHE A  53      -8.772  -2.943 -14.633  1.00  0.00           C  
ATOM    416  N   ILE A  54     -11.202   1.687 -12.374  1.00  0.00           N  
ATOM    417  CA  ILE A  54     -11.784   1.171 -11.144  1.00  0.00           C  
ATOM    418  C   ILE A  54     -13.310   1.247 -11.180  1.00  0.00           C  
ATOM    419  O   ILE A  54     -13.994   0.281 -10.847  1.00  0.00           O  
ATOM    420  CB  ILE A  54     -11.246   1.941  -9.920  1.00  0.00           C  
ATOM    421  CG1 ILE A  54      -9.760   1.628  -9.726  1.00  0.00           C  
ATOM    422  CG2 ILE A  54     -12.034   1.561  -8.658  1.00  0.00           C  
ATOM    423  CD1 ILE A  54      -9.093   2.422  -8.614  1.00  0.00           C  
ATOM    424  N   LYS A  55     -13.839   2.385 -11.591  1.00  0.00           N  
ATOM    425  CA  LYS A  55     -15.288   2.554 -11.662  1.00  0.00           C  
ATOM    426  C   LYS A  55     -15.943   1.546 -12.597  1.00  0.00           C  
ATOM    427  O   LYS A  55     -16.986   0.978 -12.285  1.00  0.00           O  
ATOM    428  CB  LYS A  55     -15.648   3.971 -12.108  1.00  0.00           C  
ATOM    429  CG  LYS A  55     -15.424   5.042 -11.060  1.00  0.00           C  
ATOM    430  CD  LYS A  55     -15.937   6.382 -11.552  1.00  0.00           C  
ATOM    431  CE  LYS A  55     -15.877   7.436 -10.471  1.00  0.00           C  
ATOM    432  NZ  LYS A  55     -16.452   8.736 -10.934  1.00  0.00           N  
ATOM    433  N   ARG A  56     -15.322   1.313 -13.755  1.00  0.00           N  
ATOM    434  CA  ARG A  56     -15.864   0.388 -14.739  1.00  0.00           C  
ATOM    435  C   ARG A  56     -15.769  -1.071 -14.309  1.00  0.00           C  
ATOM    436  O   ARG A  56     -16.461  -1.935 -14.846  1.00  0.00           O  
ATOM    437  CB  ARG A  56     -15.138   0.557 -16.080  1.00  0.00           C  
ATOM    438  CG  ARG A  56     -15.390   1.899 -16.725  1.00  0.00           C  
ATOM    439  CD  ARG A  56     -14.486   2.112 -17.924  1.00  0.00           C  
ATOM    440  NE  ARG A  56     -14.681   3.428 -18.531  1.00  0.00           N  
ATOM    441  CZ  ARG A  56     -13.895   3.947 -19.466  1.00  0.00           C  
ATOM    442  NH1 ARG A  56     -12.854   3.269 -19.916  1.00  0.00           N  
ATOM    443  NH2 ARG A  56     -14.151   5.156 -19.949  1.00  0.00           N  
ATOM    444  N   ASN A  57     -14.911  -1.347 -13.331  1.00  0.00           N  
ATOM    445  CA  ASN A  57     -14.713  -2.710 -12.864  1.00  0.00           C  
ATOM    446  C   ASN A  57     -15.152  -2.924 -11.422  1.00  0.00           C  
ATOM    447  O   ASN A  57     -14.634  -3.803 -10.724  1.00  0.00           O  
ATOM    448  CB  ASN A  57     -13.245  -3.104 -13.047  1.00  0.00           C  
ATOM    449  CG  ASN A  57     -12.873  -3.283 -14.502  1.00  0.00           C  
ATOM    450  OD1 ASN A  57     -13.107  -4.341 -15.087  1.00  0.00           O  
ATOM    451  ND2 ASN A  57     -12.324  -2.243 -15.098  1.00  0.00           N  
ATOM    452  N   THR A  58     -16.111  -2.132 -10.980  1.00  0.00           N  
ATOM    453  CA  THR A  58     -16.631  -2.243  -9.622  1.00  0.00           C  
ATOM    454  C   THR A  58     -18.109  -2.624  -9.621  1.00  0.00           C  
ATOM    455  O   THR A  58     -18.939  -1.926 -10.191  1.00  0.00           O  
ATOM    456  CB  THR A  58     -16.449  -0.919  -8.856  1.00  0.00           C  
ATOM    457  OG1 THR A  58     -15.061  -0.629  -8.726  1.00  0.00           O  
ATOM    458  CG2 THR A  58     -17.067  -1.024  -7.470  1.00  0.00           C  
ATOM    459  N   ASP A  59     -18.408  -3.742  -8.966  1.00  0.00           N  
ATOM    460  CA  ASP A  59     -19.777  -4.223  -8.839  1.00  0.00           C  
ATOM    461  C   ASP A  59     -20.436  -3.479  -7.670  1.00  0.00           C  
ATOM    462  O   ASP A  59     -19.758  -2.815  -6.887  1.00  0.00           O  
ATOM    463  CB  ASP A  59     -19.761  -5.728  -8.554  1.00  0.00           C  
ATOM    464  CG  ASP A  59     -21.150  -6.306  -8.395  1.00  0.00           C  
ATOM    465  OD1 ASP A  59     -21.874  -6.410  -9.408  1.00  0.00           O  
ATOM    466  OD2 ASP A  59     -21.520  -6.657  -7.261  1.00  0.00           O  
ATOM    467  N   VAL A  60     -21.758  -3.601  -7.555  1.00  0.00           N  
ATOM    468  CA  VAL A  60     -22.472  -2.933  -6.473  1.00  0.00           C  
ATOM    469  C   VAL A  60     -21.931  -3.359  -5.105  1.00  0.00           C  
ATOM    470  O   VAL A  60     -21.909  -2.572  -4.167  1.00  0.00           O  
ATOM    471  CB  VAL A  60     -23.994  -3.227  -6.558  1.00  0.00           C  
ATOM    472  CG1 VAL A  60     -24.257  -4.711  -6.422  1.00  0.00           C  
ATOM    473  CG2 VAL A  60     -24.730  -2.443  -5.487  1.00  0.00           C  
ATOM    474  N   ASN A  61     -21.473  -4.613  -5.006  1.00  0.00           N  
ATOM    475  CA  ASN A  61     -20.896  -5.104  -3.756  1.00  0.00           C  
ATOM    476  C   ASN A  61     -19.375  -4.971  -3.733  1.00  0.00           C  
ATOM    477  O   ASN A  61     -18.695  -5.620  -2.939  1.00  0.00           O  
ATOM    478  CB  ASN A  61     -21.280  -6.574  -3.529  1.00  0.00           C  
ATOM    479  CG  ASN A  61     -22.750  -6.740  -3.199  1.00  0.00           C  
ATOM    480  OD1 ASN A  61     -23.316  -5.963  -2.436  1.00  0.00           O  
ATOM    481  ND2 ASN A  61     -23.368  -7.756  -3.769  1.00  0.00           N  
ATOM    482  N   GLY A  62     -18.843  -4.119  -4.614  1.00  0.00           N  
ATOM    483  CA  GLY A  62     -17.407  -3.910  -4.676  1.00  0.00           C  
ATOM    484  C   GLY A  62     -17.006  -2.462  -4.468  1.00  0.00           C  
ATOM    485  O   GLY A  62     -15.859  -2.096  -4.700  1.00  0.00           O  
ATOM    486  N   LYS A  63     -17.965  -1.636  -4.047  1.00  0.00           N  
ATOM    487  CA  LYS A  63     -17.693  -0.225  -3.806  1.00  0.00           C  
ATOM    488  C   LYS A  63     -17.041  -0.034  -2.442  1.00  0.00           C  
ATOM    489  O   LYS A  63     -17.590   0.604  -1.538  1.00  0.00           O  
ATOM    490  CB  LYS A  63     -18.987   0.588  -3.900  1.00  0.00           C  
ATOM    491  CG  LYS A  63     -19.587   0.597  -5.295  1.00  0.00           C  
ATOM    492  CD  LYS A  63     -20.813   1.485  -5.374  1.00  0.00           C  
ATOM    493  CE  LYS A  63     -21.363   1.513  -6.788  1.00  0.00           C  
ATOM    494  NZ  LYS A  63     -22.559   2.400  -6.900  1.00  0.00           N  
ATOM    495  N   VAL A  64     -15.844  -0.624  -2.312  1.00  0.00           N  
ATOM    496  CA  VAL A  64     -15.076  -0.580  -1.081  1.00  0.00           C  
ATOM    497  C   VAL A  64     -13.622  -0.345  -1.463  1.00  0.00           C  
ATOM    498  O   VAL A  64     -13.119  -0.938  -2.410  1.00  0.00           O  
ATOM    499  CB  VAL A  64     -15.185  -1.908  -0.303  1.00  0.00           C  
ATOM    500  CG1 VAL A  64     -14.436  -1.810   1.012  1.00  0.00           C  
ATOM    501  CG2 VAL A  64     -16.648  -2.256  -0.053  1.00  0.00           C  
ATOM    502  N   MET A  65     -12.946   0.529  -0.722  1.00  0.00           N  
ATOM    503  CA  MET A  65     -11.558   0.838  -1.030  1.00  0.00           C  
ATOM    504  C   MET A  65     -10.729   1.199   0.187  1.00  0.00           C  
ATOM    505  O   MET A  65     -11.134   2.028   1.001  1.00  0.00           O  
ATOM    506  CB  MET A  65     -11.480   1.978  -2.036  1.00  0.00           C  
ATOM    507  CG  MET A  65     -10.067   2.440  -2.374  1.00  0.00           C  
ATOM    508  SD  MET A  65     -10.034   3.804  -3.544  1.00  0.00           S  
ATOM    509  CE  MET A  65     -10.510   2.957  -5.042  1.00  0.00           C  
ATOM    510  N   VAL A  66      -9.569   0.564   0.290  1.00  0.00           N  
ATOM    511  CA  VAL A  66      -8.618   0.897   1.340  1.00  0.00           C  
ATOM    512  C   VAL A  66      -7.586   1.789   0.649  1.00  0.00           C  
ATOM    513  O   VAL A  66      -7.004   1.407  -0.362  1.00  0.00           O  
ATOM    514  CB  VAL A  66      -7.905  -0.352   1.901  1.00  0.00           C  
ATOM    515  CG1 VAL A  66      -6.762   0.074   2.818  1.00  0.00           C  
ATOM    516  CG2 VAL A  66      -8.900  -1.208   2.667  1.00  0.00           C  
ATOM    517  N   TYR A  67      -7.388   2.983   1.192  1.00  0.00           N  
ATOM    518  CA  TYR A  67      -6.408   3.917   0.648  1.00  0.00           C  
ATOM    519  C   TYR A  67      -5.235   3.942   1.621  1.00  0.00           C  
ATOM    520  O   TYR A  67      -5.356   4.440   2.742  1.00  0.00           O  
ATOM    521  CB  TYR A  67      -7.034   5.310   0.512  1.00  0.00           C  
ATOM    522  CG  TYR A  67      -6.024   6.393   0.179  1.00  0.00           C  
ATOM    523  CD1 TYR A  67      -5.328   6.374  -1.024  1.00  0.00           C  
ATOM    524  CD2 TYR A  67      -5.741   7.389   1.100  1.00  0.00           C  
ATOM    525  CE1 TYR A  67      -4.369   7.334  -1.309  1.00  0.00           C  
ATOM    526  CE2 TYR A  67      -4.783   8.361   0.824  1.00  0.00           C  
ATOM    527  CZ  TYR A  67      -4.098   8.325  -0.376  1.00  0.00           C  
ATOM    528  OH  TYR A  67      -3.141   9.271  -0.644  1.00  0.00           O  
ATOM    529  N   ASN A  68      -4.102   3.373   1.197  1.00  0.00           N  
ATOM    530  CA  ASN A  68      -2.933   3.216   2.064  1.00  0.00           C  
ATOM    531  C   ASN A  68      -1.957   4.389   2.180  1.00  0.00           C  
ATOM    532  O   ASN A  68      -0.866   4.228   2.730  1.00  0.00           O  
ATOM    533  CB  ASN A  68      -2.164   1.949   1.690  1.00  0.00           C  
ATOM    534  CG  ASN A  68      -2.853   0.688   2.154  1.00  0.00           C  
ATOM    535  OD1 ASN A  68      -3.681   0.120   1.436  1.00  0.00           O  
ATOM    536  ND2 ASN A  68      -2.518   0.232   3.346  1.00  0.00           N  
ATOM    537  N   GLY A  69      -2.335   5.556   1.689  1.00  0.00           N  
ATOM    538  CA  GLY A  69      -1.494   6.727   1.872  1.00  0.00           C  
ATOM    539  C   GLY A  69      -0.379   6.998   0.875  1.00  0.00           C  
ATOM    540  O   GLY A  69      -0.285   6.352  -0.170  1.00  0.00           O  
ATOM    541  N   ASP A  70       0.475   7.984   1.222  1.00  0.00           N  
ATOM    542  CA  ASP A  70       1.592   8.441   0.407  1.00  0.00           C  
ATOM    543  C   ASP A  70       1.184   9.085  -0.922  1.00  0.00           C  
ATOM    544  O   ASP A  70       1.570   8.633  -2.001  1.00  0.00           O  
ATOM    545  CB  ASP A  70       2.612   7.319   0.189  1.00  0.00           C  
ATOM    546  CG  ASP A  70       3.821   7.463   1.102  1.00  0.00           C  
ATOM    547  OD1 ASP A  70       3.781   8.302   2.032  1.00  0.00           O  
ATOM    548  OD2 ASP A  70       4.831   6.751   0.888  1.00  0.00           O  
ATOM    549  N   ILE A  71       0.434  10.168  -0.815  1.00  0.00           N  
ATOM    550  CA  ILE A  71       0.042  10.942  -1.980  1.00  0.00           C  
ATOM    551  C   ILE A  71       1.170  11.907  -2.355  1.00  0.00           C  
ATOM    552  O   ILE A  71       1.370  12.224  -3.524  1.00  0.00           O  
ATOM    553  CB  ILE A  71      -1.250  11.759  -1.709  1.00  0.00           C  
ATOM    554  CG1 ILE A  71      -1.651  12.573  -2.938  1.00  0.00           C  
ATOM    555  CG2 ILE A  71      -1.050  12.710  -0.526  1.00  0.00           C  
ATOM    556  CD1 ILE A  71      -2.067  11.725  -4.127  1.00  0.00           C  
ATOM    557  N   VAL A  72       1.924  12.363  -1.352  1.00  0.00           N  
ATOM    558  CA  VAL A  72       3.003  13.320  -1.578  1.00  0.00           C  
ATOM    559  C   VAL A  72       4.137  12.745  -2.426  1.00  0.00           C  
ATOM    560  O   VAL A  72       4.617  11.642  -2.179  1.00  0.00           O  
ATOM    561  CB  VAL A  72       3.585  13.824  -0.240  1.00  0.00           C  
ATOM    562  CG1 VAL A  72       4.721  14.812  -0.487  1.00  0.00           C  
ATOM    563  CG2 VAL A  72       2.490  14.482   0.592  1.00  0.00           C  
ATOM    564  N   SER A  73       4.559  13.517  -3.426  1.00  0.00           N  
ATOM    565  CA  SER A  73       5.640  13.107  -4.309  1.00  0.00           C  
ATOM    566  C   SER A  73       6.918  12.877  -3.496  1.00  0.00           C  
ATOM    567  O   SER A  73       7.250  13.675  -2.622  1.00  0.00           O  
ATOM    568  CB  SER A  73       5.890  14.172  -5.372  1.00  0.00           C  
ATOM    569  OG  SER A  73       6.974  13.825  -6.222  1.00  0.00           O  
ATOM    570  N   ARG A  74       7.623  11.780  -3.778  1.00  0.00           N  
ATOM    571  CA  ARG A  74       8.833  11.415  -3.047  1.00  0.00           C  
ATOM    572  C   ARG A  74      10.034  12.306  -3.320  1.00  0.00           C  
ATOM    573  O   ARG A  74      10.884  12.492  -2.453  1.00  0.00           O  
ATOM    574  CB  ARG A  74       9.203   9.968  -3.347  1.00  0.00           C  
ATOM    575  CG  ARG A  74       8.178   8.953  -2.891  1.00  0.00           C  
ATOM    576  CD  ARG A  74       8.541   7.530  -3.268  1.00  0.00           C  
ATOM    577  NE  ARG A  74       9.799   7.080  -2.674  1.00  0.00           N  
ATOM    578  CZ  ARG A  74      10.963   7.060  -3.297  1.00  0.00           C  
ATOM    579  NH1 ARG A  74      11.054   7.487  -4.552  1.00  0.00           N  
ATOM    580  NH2 ARG A  74      12.047   6.631  -2.676  1.00  0.00           N  
ATOM    581  N   ALA A  75      10.111  12.830  -4.523  1.00  0.00           N  
ATOM    582  CA  ALA A  75      11.244  13.660  -4.907  1.00  0.00           C  
ATOM    583  C   ALA A  75      10.760  14.976  -5.496  1.00  0.00           C  
ATOM    584  O   ALA A  75      10.452  15.057  -6.686  1.00  0.00           O  
ATOM    585  CB  ALA A  75      12.117  12.911  -5.905  1.00  0.00           C  
ATOM    586  N   ILE A  76      10.702  15.990  -4.650  1.00  0.00           N  
ATOM    587  CA  ILE A  76      10.261  17.291  -5.110  1.00  0.00           C  
ATOM    588  C   ILE A  76      11.032  18.426  -4.436  1.00  0.00           C  
ATOM    589  O   ILE A  76      11.100  18.502  -3.208  1.00  0.00           O  
ATOM    590  CB  ILE A  76       8.745  17.479  -4.866  1.00  0.00           C  
ATOM    591  CG1 ILE A  76       8.313  18.856  -5.382  1.00  0.00           C  
ATOM    592  CG2 ILE A  76       8.418  17.327  -3.374  1.00  0.00           C  
ATOM    593  CD1 ILE A  76       6.822  19.063  -5.396  1.00  0.00           C  
ATOM    594  N   PRO A  77      11.621  19.313  -5.233  1.00  0.00           N  
ATOM    595  CA  PRO A  77      12.357  20.448  -4.678  1.00  0.00           C  
ATOM    596  C   PRO A  77      11.381  21.379  -3.963  1.00  0.00           C  
ATOM    597  O   PRO A  77      10.221  21.490  -4.358  1.00  0.00           O  
ATOM    598  CB  PRO A  77      12.961  21.110  -5.911  1.00  0.00           C  
ATOM    599  CG  PRO A  77      13.118  19.970  -6.875  1.00  0.00           C  
ATOM    600  CD  PRO A  77      11.837  19.200  -6.683  1.00  0.00           C  
ATOM    601  N   LYS A  78      11.857  22.040  -2.910  1.00  0.00           N  
ATOM    602  CA  LYS A  78      11.044  22.991  -2.161  1.00  0.00           C  
ATOM    603  C   LYS A  78       9.826  22.350  -1.485  1.00  0.00           C  
ATOM    604  O   LYS A  78       8.779  22.988  -1.323  1.00  0.00           O  
ATOM    605  CB  LYS A  78      10.601  24.142  -3.062  1.00  0.00           C  
ATOM    606  CG  LYS A  78      11.767  24.895  -3.682  1.00  0.00           C  
ATOM    607  CD  LYS A  78      11.304  26.073  -4.520  1.00  0.00           C  
ATOM    608  CE  LYS A  78      12.491  26.803  -5.122  1.00  0.00           C  
ATOM    609  NZ  LYS A  78      12.077  27.969  -5.952  1.00  0.00           N  
ATOM    610  N   TYR A  79       9.971  21.090  -1.099  1.00  0.00           N  
ATOM    611  CA  TYR A  79       8.941  20.367  -0.354  1.00  0.00           C  
ATOM    612  C   TYR A  79       8.721  21.136   0.952  1.00  0.00           C  
ATOM    613  O   TYR A  79       9.674  21.438   1.670  1.00  0.00           O  
ATOM    614  CB  TYR A  79       9.447  18.946  -0.083  1.00  0.00           C  
ATOM    615  CG  TYR A  79       8.770  18.182   1.027  1.00  0.00           C  
ATOM    616  CD1 TYR A  79       7.466  17.713   0.897  1.00  0.00           C  
ATOM    617  CD2 TYR A  79       9.468  17.893   2.200  1.00  0.00           C  
ATOM    618  CE1 TYR A  79       6.869  16.971   1.915  1.00  0.00           C  
ATOM    619  CE2 TYR A  79       8.884  17.157   3.217  1.00  0.00           C  
ATOM    620  CZ  TYR A  79       7.583  16.693   3.071  1.00  0.00           C  
ATOM    621  OH  TYR A  79       7.009  15.958   4.077  1.00  0.00           O  
ATOM    622  N   ASN A  80       7.463  21.467   1.255  1.00  0.00           N  
ATOM    623  CA  ASN A  80       7.168  22.220   2.465  1.00  0.00           C  
ATOM    624  C   ASN A  80       5.776  21.911   3.031  1.00  0.00           C  
ATOM    625  O   ASN A  80       5.044  21.078   2.498  1.00  0.00           O  
ATOM    626  CB  ASN A  80       7.294  23.724   2.193  1.00  0.00           C  
ATOM    627  CG  ASN A  80       6.394  24.199   1.069  1.00  0.00           C  
ATOM    628  OD1 ASN A  80       5.256  23.768   0.937  1.00  0.00           O  
ATOM    629  ND2 ASN A  80       6.897  25.122   0.258  1.00  0.00           N  
ATOM    630  N   LEU A  81       5.443  22.586   4.129  1.00  0.00           N  
ATOM    631  CA  LEU A  81       4.163  22.379   4.809  1.00  0.00           C  
ATOM    632  C   LEU A  81       2.949  22.598   3.905  1.00  0.00           C  
ATOM    633  O   LEU A  81       2.047  21.756   3.866  1.00  0.00           O  
ATOM    634  CB  LEU A  81       4.071  23.311   6.018  1.00  0.00           C  
ATOM    635  CG  LEU A  81       2.796  23.225   6.852  1.00  0.00           C  
ATOM    636  CD1 LEU A  81       2.696  21.848   7.492  1.00  0.00           C  
ATOM    637  CD2 LEU A  81       2.811  24.306   7.927  1.00  0.00           C  
ATOM    638  N   ASP A  82       2.924  23.708   3.190  1.00  0.00           N  
ATOM    639  CA  ASP A  82       1.793  24.008   2.326  1.00  0.00           C  
ATOM    640  C   ASP A  82       1.622  22.979   1.216  1.00  0.00           C  
ATOM    641  O   ASP A  82       0.502  22.629   0.846  1.00  0.00           O  
ATOM    642  CB  ASP A  82       1.934  25.409   1.715  1.00  0.00           C  
ATOM    643  CG  ASP A  82       1.744  26.513   2.741  1.00  0.00           C  
ATOM    644  OD1 ASP A  82       1.052  26.281   3.750  1.00  0.00           O  
ATOM    645  OD2 ASP A  82       2.279  27.617   2.527  1.00  0.00           O  
ATOM    646  N   TYR A  83       2.735  22.482   0.696  1.00  0.00           N  
ATOM    647  CA  TYR A  83       2.693  21.480  -0.366  1.00  0.00           C  
ATOM    648  C   TYR A  83       2.040  20.195   0.154  1.00  0.00           C  
ATOM    649  O   TYR A  83       1.226  19.576  -0.537  1.00  0.00           O  
ATOM    650  CB  TYR A  83       4.101  21.175  -0.870  1.00  0.00           C  
ATOM    651  CG  TYR A  83       4.125  20.182  -2.013  1.00  0.00           C  
ATOM    652  CD1 TYR A  83       3.857  20.591  -3.321  1.00  0.00           C  
ATOM    653  CD2 TYR A  83       4.381  18.834  -1.779  1.00  0.00           C  
ATOM    654  CE1 TYR A  83       3.847  19.675  -4.366  1.00  0.00           C  
ATOM    655  CE2 TYR A  83       4.366  17.911  -2.824  1.00  0.00           C  
ATOM    656  CZ  TYR A  83       4.098  18.335  -4.110  1.00  0.00           C  
ATOM    657  OH  TYR A  83       4.092  17.424  -5.147  1.00  0.00           O  
ATOM    658  N   VAL A  84       2.399  19.798   1.376  1.00  0.00           N  
ATOM    659  CA  VAL A  84       1.826  18.594   1.977  1.00  0.00           C  
ATOM    660  C   VAL A  84       0.324  18.773   2.177  1.00  0.00           C  
ATOM    661  O   VAL A  84      -0.465  17.875   1.867  1.00  0.00           O  
ATOM    662  CB  VAL A  84       2.502  18.263   3.322  1.00  0.00           C  
ATOM    663  CG1 VAL A  84       1.752  17.135   4.032  1.00  0.00           C  
ATOM    664  CG2 VAL A  84       3.949  17.844   3.087  1.00  0.00           C  
ATOM    665  N   LYS A  85      -0.076  19.937   2.695  1.00  0.00           N  
ATOM    666  CA  LYS A  85      -1.497  20.198   2.922  1.00  0.00           C  
ATOM    667  C   LYS A  85      -2.267  20.135   1.604  1.00  0.00           C  
ATOM    668  O   LYS A  85      -3.347  19.549   1.536  1.00  0.00           O  
ATOM    669  CB  LYS A  85      -1.694  21.568   3.577  1.00  0.00           C  
ATOM    670  CG  LYS A  85      -1.282  21.617   5.042  1.00  0.00           C  
ATOM    671  CD  LYS A  85      -1.645  22.951   5.663  1.00  0.00           C  
ATOM    672  CE  LYS A  85      -1.346  22.975   7.152  1.00  0.00           C  
ATOM    673  NZ  LYS A  85      -1.717  24.277   7.772  1.00  0.00           N  
ATOM    674  N   GLN A  86      -1.715  20.733   0.560  1.00  0.00           N  
ATOM    675  CA  GLN A  86      -2.358  20.729  -0.750  1.00  0.00           C  
ATOM    676  C   GLN A  86      -2.482  19.299  -1.270  1.00  0.00           C  
ATOM    677  O   GLN A  86      -3.475  18.945  -1.906  1.00  0.00           O  
ATOM    678  CB  GLN A  86      -1.554  21.566  -1.748  1.00  0.00           C  
ATOM    679  CG  GLN A  86      -1.637  23.054  -1.500  1.00  0.00           C  
ATOM    680  CD  GLN A  86      -0.765  23.861  -2.458  1.00  0.00           C  
ATOM    681  OE1 GLN A  86      -0.152  23.302  -3.370  1.00  0.00           O  
ATOM    682  NE2 GLN A  86      -0.710  25.165  -2.249  1.00  0.00           N  
ATOM    683  N   SER A  87      -1.475  18.482  -0.993  1.00  0.00           N  
ATOM    684  CA  SER A  87      -1.493  17.093  -1.441  1.00  0.00           C  
ATOM    685  C   SER A  87      -2.625  16.320  -0.775  1.00  0.00           C  
ATOM    686  O   SER A  87      -3.284  15.500  -1.412  1.00  0.00           O  
ATOM    687  CB  SER A  87      -0.152  16.417  -1.141  1.00  0.00           C  
ATOM    688  OG  SER A  87       0.895  17.004  -1.888  1.00  0.00           O  
ATOM    689  N   ILE A  88      -2.859  16.578   0.514  1.00  0.00           N  
ATOM    690  CA  ILE A  88      -3.925  15.903   1.243  1.00  0.00           C  
ATOM    691  C   ILE A  88      -5.276  16.341   0.688  1.00  0.00           C  
ATOM    692  O   ILE A  88      -6.187  15.525   0.523  1.00  0.00           O  
ATOM    693  CB  ILE A  88      -3.862  16.219   2.756  1.00  0.00           C  
ATOM    694  CG1 ILE A  88      -2.528  15.739   3.338  1.00  0.00           C  
ATOM    695  CG2 ILE A  88      -5.023  15.555   3.482  1.00  0.00           C  
ATOM    696  CD1 ILE A  88      -2.262  14.264   3.164  1.00  0.00           C  
ATOM    697  N   VAL A  89      -5.404  17.626   0.389  1.00  0.00           N  
ATOM    698  CA  VAL A  89      -6.638  18.151  -0.190  1.00  0.00           C  
ATOM    699  C   VAL A  89      -6.887  17.467  -1.534  1.00  0.00           C  
ATOM    700  O   VAL A  89      -8.011  17.053  -1.838  1.00  0.00           O  
ATOM    701  CB  VAL A  89      -6.550  19.678  -0.403  1.00  0.00           C  
ATOM    702  CG1 VAL A  89      -7.746  20.175  -1.213  1.00  0.00           C  
ATOM    703  CG2 VAL A  89      -6.504  20.388   0.944  1.00  0.00           C  
ATOM    704  N   ASN A  90      -5.808  17.347  -2.357  1.00  0.00           N  
ATOM    705  CA  ASN A  90      -5.903  16.723  -3.614  1.00  0.00           C  
ATOM    706  C   ASN A  90      -6.208  15.256  -3.544  1.00  0.00           C  
ATOM    707  O   ASN A  90      -6.912  14.729  -4.344  1.00  0.00           O  
ATOM    708  CB  ASN A  90      -4.660  17.009  -4.441  1.00  0.00           C  
ATOM    709  CG  ASN A  90      -4.551  18.378  -4.861  1.00  0.00           C  
ATOM    710  OD1 ASN A  90      -5.363  19.255  -4.473  1.00  0.00           O  
ATOM    711  ND2 ASN A  90      -3.858  18.897  -5.522  1.00  0.00           N  
ATOM    712  N   ALA A  91      -5.694  14.561  -2.526  1.00  0.00           N  
ATOM    713  CA  ALA A  91      -5.957  13.144  -2.335  1.00  0.00           C  
ATOM    714  C   ALA A  91      -7.439  12.958  -2.015  1.00  0.00           C  
ATOM    715  O   ALA A  91      -8.086  12.031  -2.507  1.00  0.00           O  
ATOM    716  CB  ALA A  91      -5.109  12.598  -1.186  1.00  0.00           C  
ATOM    717  N   THR A  92      -7.984  13.857  -1.195  1.00  0.00           N  
ATOM    718  CA  THR A  92      -9.392  13.799  -0.827  1.00  0.00           C  
ATOM    719  C   THR A  92     -10.272  13.998  -2.059  1.00  0.00           C  
ATOM    720  O   THR A  92     -11.270  13.296  -2.242  1.00  0.00           O  
ATOM    721  CB  THR A  92      -9.723  14.870   0.226  1.00  0.00           C  
ATOM    722  OG1 THR A  92      -8.958  14.627   1.401  1.00  0.00           O  
ATOM    723  CG2 THR A  92     -11.204  14.839   0.582  1.00  0.00           C  
ATOM    724  N   ALA A  93      -9.895  14.942  -2.914  1.00  0.00           N  
ATOM    725  CA  ALA A  93     -10.651  15.210  -4.135  1.00  0.00           C  
ATOM    726  C   ALA A  93     -10.650  13.973  -5.029  1.00  0.00           C  
ATOM    727  O   ALA A  93     -11.656  13.644  -5.650  1.00  0.00           O  
ATOM    728  CB  ALA A  93     -10.043  16.400  -4.879  1.00  0.00           C  
ATOM    729  N   LEU A  94      -9.509  13.280  -5.073  1.00  0.00           N  
ATOM    730  CA  LEU A  94      -9.386  12.063  -5.866  1.00  0.00           C  
ATOM    731  C   LEU A  94     -10.326  10.985  -5.327  1.00  0.00           C  
ATOM    732  O   LEU A  94     -11.066  10.357  -6.088  1.00  0.00           O  
ATOM    733  CB  LEU A  94      -7.941  11.547  -5.818  1.00  0.00           C  
ATOM    734  CG  LEU A  94      -7.692  10.188  -6.481  1.00  0.00           C  
ATOM    735  CD1 LEU A  94      -7.866  10.308  -7.982  1.00  0.00           C  
ATOM    736  CD2 LEU A  94      -6.279   9.714  -6.148  1.00  0.00           C  
ATOM    737  N   LEU A  95     -10.310  10.776  -4.018  1.00  0.00           N  
ATOM    738  CA  LEU A  95     -11.148   9.760  -3.395  1.00  0.00           C  
ATOM    739  C   LEU A  95     -12.640  10.067  -3.539  1.00  0.00           C  
ATOM    740  O   LEU A  95     -13.458   9.153  -3.638  1.00  0.00           O  
ATOM    741  CB  LEU A  95     -10.772   9.602  -1.921  1.00  0.00           C  
ATOM    742  CG  LEU A  95      -9.349   9.085  -1.673  1.00  0.00           C  
ATOM    743  CD1 LEU A  95      -9.039   9.095  -0.177  1.00  0.00           C  
ATOM    744  CD2 LEU A  95      -9.195   7.685  -2.243  1.00  0.00           C  
ATOM    745  N   LYS A  96     -12.988  11.351  -3.562  1.00  0.00           N  
ATOM    746  CA  LYS A  96     -14.387  11.739  -3.706  1.00  0.00           C  
ATOM    747  C   LYS A  96     -14.957  11.342  -5.068  1.00  0.00           C  
ATOM    748  O   LYS A  96     -16.173  11.277  -5.238  1.00  0.00           O  
ATOM    749  CB  LYS A  96     -14.547  13.254  -3.519  1.00  0.00           C  
ATOM    750  CG  LYS A  96     -14.482  13.710  -2.069  1.00  0.00           C  
ATOM    751  CD  LYS A  96     -14.712  15.207  -1.963  1.00  0.00           C  
ATOM    752  CE  LYS A  96     -14.735  15.671  -0.513  1.00  0.00           C  
ATOM    753  NZ  LYS A  96     -14.935  17.140  -0.413  1.00  0.00           N  
ATOM    754  N   LYS A  97     -14.086  11.067  -6.031  1.00  0.00           N  
ATOM    755  CA  LYS A  97     -14.538  10.656  -7.354  1.00  0.00           C  
ATOM    756  C   LYS A  97     -15.200   9.281  -7.298  1.00  0.00           C  
ATOM    757  O   LYS A  97     -15.984   8.925  -8.183  1.00  0.00           O  
ATOM    758  CB  LYS A  97     -13.357  10.623  -8.337  1.00  0.00           C  
ATOM    759  CG  LYS A  97     -12.758  11.988  -8.632  1.00  0.00           C  
ATOM    760  CD  LYS A  97     -11.580  11.866  -9.592  1.00  0.00           C  
ATOM    761  CE  LYS A  97     -10.945  13.224  -9.873  1.00  0.00           C  
ATOM    762  NZ  LYS A  97     -11.875  14.175 -10.551  1.00  0.00           N  
ATOM    763  N   PHE A  98     -14.893   8.513  -6.265  1.00  0.00           N  
ATOM    764  CA  PHE A  98     -15.488   7.189  -6.090  1.00  0.00           C  
ATOM    765  C   PHE A  98     -16.756   7.334  -5.248  1.00  0.00           C  
ATOM    766  O   PHE A  98     -16.788   6.987  -4.061  1.00  0.00           O  
ATOM    767  CB  PHE A  98     -14.485   6.257  -5.415  1.00  0.00           C  
ATOM    768  CG  PHE A  98     -13.220   6.060  -6.211  1.00  0.00           C  
ATOM    769  CD1 PHE A  98     -13.240   5.327  -7.391  1.00  0.00           C  
ATOM    770  CD2 PHE A  98     -12.026   6.656  -5.808  1.00  0.00           C  
ATOM    771  CE1 PHE A  98     -12.085   5.180  -8.163  1.00  0.00           C  
ATOM    772  CE2 PHE A  98     -10.875   6.508  -6.572  1.00  0.00           C  
ATOM    773  CZ  PHE A  98     -10.899   5.770  -7.750  1.00  0.00           C  
ATOM    774  N   GLU A  99     -17.793   7.865  -5.877  1.00  0.00           N  
ATOM    775  CA  GLU A  99     -19.062   8.103  -5.206  1.00  0.00           C  
ATOM    776  C   GLU A  99     -19.703   6.842  -4.670  1.00  0.00           C  
ATOM    777  O   GLU A  99     -19.708   5.798  -5.319  1.00  0.00           O  
ATOM    778  CB  GLU A  99     -20.024   8.805  -6.173  1.00  0.00           C  
ATOM    779  CG  GLU A  99     -19.551  10.191  -6.601  1.00  0.00           C  
ATOM    780  CD  GLU A  99     -20.489  10.838  -7.616  1.00  0.00           C  
ATOM    781  OE1 GLU A  99     -21.645  10.386  -7.727  1.00  0.00           O  
ATOM    782  OE2 GLU A  99     -20.064  11.797  -8.287  1.00  0.00           O  
ATOM    783  N   ASP A 100     -20.234   6.943  -3.453  1.00  0.00           N  
ATOM    784  CA  ASP A 100     -20.908   5.840  -2.774  1.00  0.00           C  
ATOM    785  C   ASP A 100     -19.998   4.701  -2.337  1.00  0.00           C  
ATOM    786  O   ASP A 100     -20.474   3.652  -1.909  1.00  0.00           O  
ATOM    787  CB  ASP A 100     -22.046   5.283  -3.652  1.00  0.00           C  
ATOM    788  CG  ASP A 100     -23.053   6.348  -4.023  1.00  0.00           C  
ATOM    789  OD1 ASP A 100     -23.458   7.129  -3.136  1.00  0.00           O  
ATOM    790  OD2 ASP A 100     -23.447   6.405  -5.204  1.00  0.00           O  
ATOM    791  N   PHE A 101     -18.686   4.899  -2.423  1.00  0.00           N  
ATOM    792  CA  PHE A 101     -17.730   3.881  -1.976  1.00  0.00           C  
ATOM    793  C   PHE A 101     -17.540   3.994  -0.464  1.00  0.00           C  
ATOM    794  O   PHE A 101     -17.612   5.087   0.105  1.00  0.00           O  
ATOM    795  CB  PHE A 101     -16.358   4.086  -2.625  1.00  0.00           C  
ATOM    796  CG  PHE A 101     -16.168   3.391  -3.941  1.00  0.00           C  
ATOM    797  CD1 PHE A 101     -17.039   3.613  -5.004  1.00  0.00           C  
ATOM    798  CD2 PHE A 101     -15.073   2.549  -4.144  1.00  0.00           C  
ATOM    799  CE1 PHE A 101     -16.830   2.998  -6.232  1.00  0.00           C  
ATOM    800  CE2 PHE A 101     -14.858   1.934  -5.365  1.00  0.00           C  
ATOM    801  CZ  PHE A 101     -15.737   2.156  -6.418  1.00  0.00           C  
ATOM    802  N   PHE A 102     -17.281   2.858   0.176  1.00  0.00           N  
ATOM    803  CA  PHE A 102     -16.911   2.847   1.587  1.00  0.00           C  
ATOM    804  C   PHE A 102     -15.389   2.965   1.507  1.00  0.00           C  
ATOM    805  O   PHE A 102     -14.709   2.033   1.092  1.00  0.00           O  
ATOM    806  CB  PHE A 102     -17.308   1.525   2.251  1.00  0.00           C  
ATOM    807  CG  PHE A 102     -16.871   1.421   3.693  1.00  0.00           C  
ATOM    808  CD1 PHE A 102     -17.429   2.252   4.660  1.00  0.00           C  
ATOM    809  CD2 PHE A 102     -15.898   0.510   4.075  1.00  0.00           C  
ATOM    810  CE1 PHE A 102     -17.027   2.168   5.988  1.00  0.00           C  
ATOM    811  CE2 PHE A 102     -15.489   0.415   5.401  1.00  0.00           C  
ATOM    812  CZ  PHE A 102     -16.059   1.247   6.355  1.00  0.00           C  
ATOM    813  N   ILE A 103     -14.871   4.136   1.856  1.00  0.00           N  
ATOM    814  CA  ILE A 103     -13.443   4.410   1.748  1.00  0.00           C  
ATOM    815  C   ILE A 103     -12.753   4.470   3.104  1.00  0.00           C  
ATOM    816  O   ILE A 103     -13.252   5.099   4.039  1.00  0.00           O  
ATOM    817  CB  ILE A 103     -13.209   5.715   0.966  1.00  0.00           C  
ATOM    818  CG1 ILE A 103     -13.769   5.547  -0.459  1.00  0.00           C  
ATOM    819  CG2 ILE A 103     -11.734   6.072   0.921  1.00  0.00           C  
ATOM    820  CD1 ILE A 103     -13.735   6.806  -1.303  1.00  0.00           C  
ATOM    821  N   ILE A 104     -11.604   3.805   3.196  1.00  0.00           N  
ATOM    822  CA  ILE A 104     -10.827   3.732   4.422  1.00  0.00           C  
ATOM    823  C   ILE A 104      -9.475   4.412   4.194  1.00  0.00           C  
ATOM    824  O   ILE A 104      -8.516   3.761   3.765  1.00  0.00           O  
ATOM    825  CB  ILE A 104     -10.605   2.250   4.813  1.00  0.00           C  
ATOM    826  CG1 ILE A 104     -11.957   1.515   4.847  1.00  0.00           C  
ATOM    827  CG2 ILE A 104      -9.905   2.147   6.162  1.00  0.00           C  
ATOM    828  CD1 ILE A 104     -11.827   0.016   4.713  1.00  0.00           C  
ATOM    829  N   PRO A 105      -9.378   5.716   4.448  1.00  0.00           N  
ATOM    830  CA  PRO A 105      -8.155   6.479   4.207  1.00  0.00           C  
ATOM    831  C   PRO A 105      -7.139   6.471   5.347  1.00  0.00           C  
ATOM    832  O   PRO A 105      -7.474   6.175   6.494  1.00  0.00           O  
ATOM    833  CB  PRO A 105      -8.690   7.885   3.957  1.00  0.00           C  
ATOM    834  CG  PRO A 105      -9.813   7.976   4.952  1.00  0.00           C  
ATOM    835  CD  PRO A 105     -10.486   6.617   4.834  1.00  0.00           C  
ATOM    836  N   MET A 106      -5.889   6.801   5.020  1.00  0.00           N  
ATOM    837  CA  MET A 106      -4.828   6.889   6.017  1.00  0.00           C  
ATOM    838  C   MET A 106      -3.713   7.789   5.494  1.00  0.00           C  
ATOM    839  O   MET A 106      -3.741   8.229   4.340  1.00  0.00           O  
ATOM    840  CB  MET A 106      -4.256   5.503   6.341  1.00  0.00           C  
ATOM    841  CG  MET A 106      -3.347   4.940   5.253  1.00  0.00           C  
ATOM    842  SD  MET A 106      -2.538   3.390   5.741  1.00  0.00           S  
ATOM    843  CE  MET A 106      -3.938   2.296   5.785  1.00  0.00           C  
ATOM    844  N   LEU A 107      -2.733   8.042   6.359  1.00  0.00           N  
ATOM    845  CA  LEU A 107      -1.581   8.846   6.000  1.00  0.00           C  
ATOM    846  C   LEU A 107      -0.346   7.967   5.864  1.00  0.00           C  
ATOM    847  O   LEU A 107      -0.179   7.007   6.614  1.00  0.00           O  
ATOM    848  CB  LEU A 107      -1.315   9.910   7.068  1.00  0.00           C  
ATOM    849  CG  LEU A 107      -2.379  10.994   7.267  1.00  0.00           C  
ATOM    850  CD1 LEU A 107      -2.072  11.778   8.530  1.00  0.00           C  
ATOM    851  CD2 LEU A 107      -2.415  11.908   6.052  1.00  0.00           C  
ATOM    852  N   GLY A 108       0.522   8.300   4.910  1.00  0.00           N  
ATOM    853  CA  GLY A 108       1.770   7.588   4.725  1.00  0.00           C  
ATOM    854  C   GLY A 108       2.888   8.411   5.351  1.00  0.00           C  
ATOM    855  O   GLY A 108       2.655   9.521   5.833  1.00  0.00           O  
ATOM    856  N   ASN A 109       4.116   7.893   5.344  1.00  0.00           N  
ATOM    857  CA  ASN A 109       5.241   8.606   5.948  1.00  0.00           C  
ATOM    858  C   ASN A 109       5.635   9.894   5.233  1.00  0.00           C  
ATOM    859  O   ASN A 109       6.313  10.744   5.814  1.00  0.00           O  
ATOM    860  CB  ASN A 109       6.466   7.690   6.089  1.00  0.00           C  
ATOM    861  CG  ASN A 109       6.948   7.132   4.774  1.00  0.00           C  
ATOM    862  OD1 ASN A 109       6.252   6.347   4.135  1.00  0.00           O  
ATOM    863  ND2 ASN A 109       8.147   7.520   4.378  1.00  0.00           N  
ATOM    864  N   HIS A 110       5.215  10.053   3.986  1.00  0.00           N  
ATOM    865  CA  HIS A 110       5.514  11.280   3.248  1.00  0.00           C  
ATOM    866  C   HIS A 110       4.401  12.315   3.399  1.00  0.00           C  
ATOM    867  O   HIS A 110       4.568  13.471   3.014  1.00  0.00           O  
ATOM    868  CB  HIS A 110       5.723  10.975   1.764  1.00  0.00           C  
ATOM    869  CG  HIS A 110       7.012  10.276   1.462  1.00  0.00           C  
ATOM    870  ND1 HIS A 110       8.204  10.948   1.333  1.00  0.00           N  
ATOM    871  CD2 HIS A 110       7.298   8.970   1.281  1.00  0.00           C  
ATOM    872  CE1 HIS A 110       9.173  10.078   1.084  1.00  0.00           C  
ATOM    873  NE2 HIS A 110       8.649   8.875   1.059  1.00  0.00           N  
ATOM    874  N   ASP A 111       3.275  11.890   3.970  1.00  0.00           N  
ATOM    875  CA  ASP A 111       2.121  12.773   4.119  1.00  0.00           C  
ATOM    876  C   ASP A 111       2.164  13.644   5.377  1.00  0.00           C  
ATOM    877  O   ASP A 111       1.155  13.828   6.060  1.00  0.00           O  
ATOM    878  CB  ASP A 111       0.831  11.948   4.086  1.00  0.00           C  
ATOM    879  CG  ASP A 111       0.707  11.132   2.810  1.00  0.00           C  
ATOM    880  OD1 ASP A 111       1.234  11.565   1.765  1.00  0.00           O  
ATOM    881  OD2 ASP A 111       0.077  10.057   2.856  1.00  0.00           O  
ATOM    882  N   VAL A 112       3.337  14.192   5.670  1.00  0.00           N  
ATOM    883  CA  VAL A 112       3.534  15.055   6.824  1.00  0.00           C  
ATOM    884  C   VAL A 112       4.789  15.876   6.563  1.00  0.00           C  
ATOM    885  O   VAL A 112       5.625  15.503   5.735  1.00  0.00           O  
ATOM    886  CB  VAL A 112       3.713  14.234   8.128  1.00  0.00           C  
ATOM    887  CG1 VAL A 112       4.985  13.392   8.062  1.00  0.00           C  
ATOM    888  CG2 VAL A 112       3.752  15.161   9.343  1.00  0.00           C  
ATOM    889  N   TYR A 113       4.914  17.015   7.246  1.00  0.00           N  
ATOM    890  CA  TYR A 113       6.103  17.849   7.094  1.00  0.00           C  
ATOM    891  C   TYR A 113       6.671  18.164   8.468  1.00  0.00           C  
ATOM    892  O   TYR A 113       5.949  18.651   9.340  1.00  0.00           O  
ATOM    893  CB  TYR A 113       5.765  19.156   6.377  1.00  0.00           C  
ATOM    894  CG  TYR A 113       6.981  20.030   6.186  1.00  0.00           C  
ATOM    895  CD1 TYR A 113       7.868  19.802   5.133  1.00  0.00           C  
ATOM    896  CD2 TYR A 113       7.292  21.041   7.099  1.00  0.00           C  
ATOM    897  CE1 TYR A 113       9.015  20.556   4.984  1.00  0.00           C  
ATOM    898  CE2 TYR A 113       8.450  21.802   6.965  1.00  0.00           C  
ATOM    899  CZ  TYR A 113       9.306  21.556   5.899  1.00  0.00           C  
ATOM    900  OH  TYR A 113      10.448  22.298   5.762  1.00  0.00           O  
ATOM    901  N   PRO A 114       7.964  17.907   8.693  1.00  0.00           N  
ATOM    902  CA  PRO A 114       8.897  17.240   7.783  1.00  0.00           C  
ATOM    903  C   PRO A 114       8.519  15.773   7.583  1.00  0.00           C  
ATOM    904  O   PRO A 114       7.832  15.190   8.421  1.00  0.00           O  
ATOM    905  CB  PRO A 114      10.245  17.369   8.490  1.00  0.00           C  
ATOM    906  CG  PRO A 114      10.083  18.564   9.376  1.00  0.00           C  
ATOM    907  CD  PRO A 114       8.673  18.424   9.877  1.00  0.00           C  
ATOM    908  N   ALA A 115       8.979  15.191   6.498  1.00  0.00           N  
ATOM    909  CA  ALA A 115       8.662  13.799   6.196  1.00  0.00           C  
ATOM    910  C   ALA A 115       9.071  12.870   7.336  1.00  0.00           C  
ATOM    911  O   ALA A 115      10.095  13.082   7.989  1.00  0.00           O  
ATOM    912  CB  ALA A 115       9.348  13.370   4.904  1.00  0.00           C  
ATOM    913  N   ASN A 116       8.254  11.850   7.587  1.00  0.00           N  
ATOM    914  CA  ASN A 116       8.489  10.833   8.610  1.00  0.00           C  
ATOM    915  C   ASN A 116       8.276  11.262  10.058  1.00  0.00           C  
ATOM    916  O   ASN A 116       8.093  10.411  10.930  1.00  0.00           O  
ATOM    917  CB  ASN A 116       9.908  10.248   8.493  1.00  0.00           C  
ATOM    918  CG  ASN A 116      10.256   9.817   7.080  1.00  0.00           C  
ATOM    919  OD1 ASN A 116       9.441   9.224   6.377  1.00  0.00           O  
ATOM    920  ND2 ASN A 116      11.476  10.109   6.659  1.00  0.00           N  
ATOM    921  N   GLN A 117       8.283  12.544  10.325  1.00  0.00           N  
ATOM    922  CA  GLN A 117       8.153  13.047  11.690  1.00  0.00           C  
ATOM    923  C   GLN A 117       6.689  13.240  12.071  1.00  0.00           C  
ATOM    924  O   GLN A 117       6.128  14.328  11.930  1.00  0.00           O  
ATOM    925  CB  GLN A 117       8.924  14.355  11.839  1.00  0.00           C  
ATOM    926  CG  GLN A 117      10.353  14.309  11.286  1.00  0.00           C  
ATOM    927  CD  GLN A 117      11.137  13.109  11.767  1.00  0.00           C  
ATOM    928  OE1 GLN A 117      11.206  12.830  12.958  1.00  0.00           O  
ATOM    929  NE2 GLN A 117      11.733  12.374  10.829  1.00  0.00           N  
ATOM    930  N   MET A 118       6.066  12.170  12.558  1.00  0.00           N  
ATOM    931  CA  MET A 118       4.649  12.185  12.867  1.00  0.00           C  
ATOM    932  C   MET A 118       4.326  11.668  14.272  1.00  0.00           C  
ATOM    933  O   MET A 118       4.433  10.476  14.536  1.00  0.00           O  
ATOM    934  CB  MET A 118       3.911  11.334  11.831  1.00  0.00           C  
ATOM    935  CG  MET A 118       2.406  11.426  11.866  1.00  0.00           C  
ATOM    936  SD  MET A 118       1.617  10.327  10.659  1.00  0.00           S  
ATOM    937  CE  MET A 118       2.078  11.103   9.115  1.00  0.00           C  
ATOM    938  N   ALA A 119       3.933  12.581  15.155  1.00  0.00           N  
ATOM    939  CA  ALA A 119       3.533  12.228  16.517  1.00  0.00           C  
ATOM    940  C   ALA A 119       3.121  13.486  17.290  1.00  0.00           C  
ATOM    941  O   ALA A 119       2.324  14.284  16.808  1.00  0.00           O  
ATOM    942  CB  ALA A 119       4.656  11.490  17.236  1.00  0.00           C  
ATOM    943  N   ILE A 120       3.680  13.654  18.493  1.00  0.00           N  
ATOM    944  CA  ILE A 120       3.328  14.781  19.357  1.00  0.00           C  
ATOM    945  C   ILE A 120       3.561  16.155  18.746  1.00  0.00           C  
ATOM    946  O   ILE A 120       2.695  17.030  18.825  1.00  0.00           O  
ATOM    947  CB  ILE A 120       4.105  14.700  20.694  1.00  0.00           C  
ATOM    948  CG1 ILE A 120       3.773  13.398  21.423  1.00  0.00           C  
ATOM    949  CG2 ILE A 120       3.774  15.898  21.576  1.00  0.00           C  
ATOM    950  CD1 ILE A 120       2.311  13.236  21.781  1.00  0.00           C  
ATOM    951  N   ASN A 121       4.713  16.358  18.133  1.00  0.00           N  
ATOM    952  CA  ASN A 121       5.045  17.659  17.566  1.00  0.00           C  
ATOM    953  C   ASN A 121       4.461  17.910  16.178  1.00  0.00           C  
ATOM    954  O   ASN A 121       4.739  18.936  15.563  1.00  0.00           O  
ATOM    955  CB  ASN A 121       6.565  17.851  17.526  1.00  0.00           C  
ATOM    956  CG  ASN A 121       7.182  17.830  18.910  1.00  0.00           C  
ATOM    957  OD1 ASN A 121       6.586  18.288  19.883  1.00  0.00           O  
ATOM    958  ND2 ASN A 121       8.400  17.302  19.003  1.00  0.00           N  
ATOM    959  N   SER A 122       3.652  16.977  15.694  1.00  0.00           N  
ATOM    960  CA  SER A 122       3.059  17.120  14.378  1.00  0.00           C  
ATOM    961  C   SER A 122       1.572  16.758  14.373  1.00  0.00           C  
ATOM    962  O   SER A 122       1.026  16.339  13.353  1.00  0.00           O  
ATOM    963  CB  SER A 122       3.803  16.240  13.364  1.00  0.00           C  
ATOM    964  OG  SER A 122       3.807  14.890  13.776  1.00  0.00           O  
ATOM    965  N   GLN A 123       0.902  16.937  15.520  1.00  0.00           N  
ATOM    966  CA  GLN A 123      -0.511  16.588  15.615  1.00  0.00           C  
ATOM    967  C   GLN A 123      -1.385  17.395  14.664  1.00  0.00           C  
ATOM    968  O   GLN A 123      -2.529  17.035  14.412  1.00  0.00           O  
ATOM    969  CB  GLN A 123      -1.022  16.763  17.049  1.00  0.00           C  
ATOM    970  CG  GLN A 123      -0.857  18.146  17.628  1.00  0.00           C  
ATOM    971  CD  GLN A 123      -1.473  18.261  19.008  1.00  0.00           C  
ATOM    972  OE1 GLN A 123      -2.689  18.416  19.149  1.00  0.00           O  
ATOM    973  NE2 GLN A 123      -0.644  18.176  20.035  1.00  0.00           N  
ATOM    974  N   TRP A 124      -0.840  18.492  14.134  1.00  0.00           N  
ATOM    975  CA  TRP A 124      -1.581  19.307  13.186  1.00  0.00           C  
ATOM    976  C   TRP A 124      -2.022  18.469  11.981  1.00  0.00           C  
ATOM    977  O   TRP A 124      -3.090  18.713  11.416  1.00  0.00           O  
ATOM    978  CB  TRP A 124      -0.728  20.486  12.697  1.00  0.00           C  
ATOM    979  CG  TRP A 124       0.484  20.071  11.913  1.00  0.00           C  
ATOM    980  CD1 TRP A 124       1.747  19.864  12.393  1.00  0.00           C  
ATOM    981  CD2 TRP A 124       0.545  19.766  10.507  1.00  0.00           C  
ATOM    982  NE1 TRP A 124       2.580  19.452  11.389  1.00  0.00           N  
ATOM    983  CE2 TRP A 124       1.868  19.367  10.213  1.00  0.00           C  
ATOM    984  CE3 TRP A 124      -0.399  19.790   9.468  1.00  0.00           C  
ATOM    985  CZ2 TRP A 124       2.275  18.991   8.931  1.00  0.00           C  
ATOM    986  CZ3 TRP A 124       0.000  19.410   8.191  1.00  0.00           C  
ATOM    987  CH2 TRP A 124       1.319  19.011   7.929  1.00  0.00           C  
ATOM    988  N   ILE A 125      -1.214  17.495  11.599  1.00  0.00           N  
ATOM    989  CA  ILE A 125      -1.545  16.680  10.438  1.00  0.00           C  
ATOM    990  C   ILE A 125      -2.748  15.777  10.702  1.00  0.00           C  
ATOM    991  O   ILE A 125      -3.534  15.502   9.799  1.00  0.00           O  
ATOM    992  CB  ILE A 125      -0.337  15.822   9.956  1.00  0.00           C  
ATOM    993  CG1 ILE A 125      -0.654  15.185   8.605  1.00  0.00           C  
ATOM    994  CG2 ILE A 125       0.008  14.735  10.982  1.00  0.00           C  
ATOM    995  CD1 ILE A 125      -0.963  16.179   7.504  1.00  0.00           C  
ATOM    996  N   PHE A 126      -2.902  15.320  11.946  1.00  0.00           N  
ATOM    997  CA  PHE A 126      -4.031  14.463  12.285  1.00  0.00           C  
ATOM    998  C   PHE A 126      -5.327  15.269  12.235  1.00  0.00           C  
ATOM    999  O   PHE A 126      -6.337  14.801  11.730  1.00  0.00           O  
ATOM   1000  CB  PHE A 126      -3.847  13.844  13.673  1.00  0.00           C  
ATOM   1001  CG  PHE A 126      -2.570  13.064  13.836  1.00  0.00           C  
ATOM   1002  CD1 PHE A 126      -2.114  12.204  12.830  1.00  0.00           C  
ATOM   1003  CD2 PHE A 126      -1.814  13.185  14.999  1.00  0.00           C  
ATOM   1004  CE1 PHE A 126      -0.933  11.494  12.974  1.00  0.00           C  
ATOM   1005  CE2 PHE A 126      -0.630  12.466  15.151  1.00  0.00           C  
ATOM   1006  CZ  PHE A 126      -0.184  11.625  14.141  1.00  0.00           C  
ATOM   1007  N   GLN A 127      -5.279  16.487  12.762  1.00  0.00           N  
ATOM   1008  CA  GLN A 127      -6.439  17.377  12.755  1.00  0.00           C  
ATOM   1009  C   GLN A 127      -6.803  17.748  11.324  1.00  0.00           C  
ATOM   1010  O   GLN A 127      -7.967  17.651  10.923  1.00  0.00           O  
ATOM   1011  CB  GLN A 127      -6.131  18.636  13.565  1.00  0.00           C  
ATOM   1012  CG  GLN A 127      -7.218  19.714  13.536  1.00  0.00           C  
ATOM   1013  CD  GLN A 127      -8.500  19.281  14.223  1.00  0.00           C  
ATOM   1014  OE1 GLN A 127      -8.469  18.575  15.238  1.00  0.00           O  
ATOM   1015  NE2 GLN A 127      -9.627  19.722  13.699  1.00  0.00           N  
ATOM   1016  N   PHE A 128      -5.798  18.171  10.562  1.00  0.00           N  
ATOM   1017  CA  PHE A 128      -6.016  18.590   9.181  1.00  0.00           C  
ATOM   1018  C   PHE A 128      -6.541  17.451   8.310  1.00  0.00           C  
ATOM   1019  O   PHE A 128      -7.523  17.611   7.586  1.00  0.00           O  
ATOM   1020  CB  PHE A 128      -4.718  19.137   8.578  1.00  0.00           C  
ATOM   1021  CG  PHE A 128      -4.884  19.692   7.184  1.00  0.00           C  
ATOM   1022  CD1 PHE A 128      -5.412  20.964   6.992  1.00  0.00           C  
ATOM   1023  CD2 PHE A 128      -4.530  18.941   6.079  1.00  0.00           C  
ATOM   1024  CE1 PHE A 128      -5.591  21.475   5.708  1.00  0.00           C  
ATOM   1025  CE2 PHE A 128      -4.706  19.447   4.784  1.00  0.00           C  
ATOM   1026  CZ  PHE A 128      -5.238  20.714   4.602  1.00  0.00           C  
ATOM   1027  N   ALA A 129      -5.878  16.299   8.365  1.00  0.00           N  
ATOM   1028  CA  ALA A 129      -6.282  15.157   7.552  1.00  0.00           C  
ATOM   1029  C   ALA A 129      -7.666  14.649   7.946  1.00  0.00           C  
ATOM   1030  O   ALA A 129      -8.453  14.250   7.087  1.00  0.00           O  
ATOM   1031  CB  ALA A 129      -5.248  14.039   7.657  1.00  0.00           C  
ATOM   1032  N   ALA A 130      -7.966  14.653   9.240  1.00  0.00           N  
ATOM   1033  CA  ALA A 130      -9.267  14.197   9.704  1.00  0.00           C  
ATOM   1034  C   ALA A 130     -10.364  15.084   9.122  1.00  0.00           C  
ATOM   1035  O   ALA A 130     -11.428  14.599   8.736  1.00  0.00           O  
ATOM   1036  CB  ALA A 130      -9.332  14.227  11.236  1.00  0.00           C  
ATOM   1037  N   GLU A 131     -10.102  16.388   9.059  1.00  0.00           N  
ATOM   1038  CA  GLU A 131     -11.070  17.332   8.504  1.00  0.00           C  
ATOM   1039  C   GLU A 131     -11.262  17.093   7.012  1.00  0.00           C  
ATOM   1040  O   GLU A 131     -12.376  17.158   6.498  1.00  0.00           O  
ATOM   1041  CB  GLU A 131     -10.605  18.774   8.756  1.00  0.00           C  
ATOM   1042  CG  GLU A 131     -10.569  19.145  10.233  1.00  0.00           C  
ATOM   1043  CD  GLU A 131      -9.991  20.535  10.487  1.00  0.00           C  
ATOM   1044  OE1 GLU A 131      -9.346  21.098   9.574  1.00  0.00           O  
ATOM   1045  OE2 GLU A 131     -10.176  21.058  11.608  1.00  0.00           O  
ATOM   1046  N   GLN A 132     -10.175  16.807   6.305  1.00  0.00           N  
ATOM   1047  CA  GLN A 132     -10.257  16.560   4.872  1.00  0.00           C  
ATOM   1048  C   GLN A 132     -10.932  15.224   4.576  1.00  0.00           C  
ATOM   1049  O   GLN A 132     -11.779  15.129   3.683  1.00  0.00           O  
ATOM   1050  CB  GLN A 132      -8.859  16.578   4.243  1.00  0.00           C  
ATOM   1051  CG  GLN A 132      -8.163  17.936   4.298  1.00  0.00           C  
ATOM   1052  CD  GLN A 132      -8.981  19.030   3.637  1.00  0.00           C  
ATOM   1053  OE1 GLN A 132      -9.475  18.855   2.527  1.00  0.00           O  
ATOM   1054  NE2 GLN A 132      -9.126  20.152   4.324  1.00  0.00           N  
ATOM   1055  N   PHE A 133     -10.579  14.182   5.327  1.00  0.00           N  
ATOM   1056  CA  PHE A 133     -11.149  12.851   5.127  1.00  0.00           C  
ATOM   1057  C   PHE A 133     -12.535  12.680   5.761  1.00  0.00           C  
ATOM   1058  O   PHE A 133     -13.153  11.623   5.617  1.00  0.00           O  
ATOM   1059  CB  PHE A 133     -10.218  11.771   5.707  1.00  0.00           C  
ATOM   1060  CG  PHE A 133      -8.874  11.660   5.020  1.00  0.00           C  
ATOM   1061  CD1 PHE A 133      -8.720  11.938   3.670  1.00  0.00           C  
ATOM   1062  CD2 PHE A 133      -7.760  11.220   5.742  1.00  0.00           C  
ATOM   1063  CE1 PHE A 133      -7.482  11.798   3.044  1.00  0.00           C  
ATOM   1064  CE2 PHE A 133      -6.530  11.070   5.121  1.00  0.00           C  
ATOM   1065  CZ  PHE A 133      -6.384  11.362   3.769  1.00  0.00           C  
ATOM   1066  N   ALA A 134     -13.014  13.699   6.456  1.00  0.00           N  
ATOM   1067  CA  ALA A 134     -14.297  13.638   7.148  1.00  0.00           C  
ATOM   1068  C   ALA A 134     -15.456  13.018   6.360  1.00  0.00           C  
ATOM   1069  O   ALA A 134     -16.234  12.245   6.927  1.00  0.00           O  
ATOM   1070  CB  ALA A 134     -14.683  15.038   7.648  1.00  0.00           C  
ATOM   1071  N   PRO A 135     -15.598  13.326   5.064  1.00  0.00           N  
ATOM   1072  CA  PRO A 135     -16.701  12.743   4.289  1.00  0.00           C  
ATOM   1073  C   PRO A 135     -16.705  11.215   4.269  1.00  0.00           C  
ATOM   1074  O   PRO A 135     -17.747  10.600   4.025  1.00  0.00           O  
ATOM   1075  CB  PRO A 135     -16.495  13.325   2.890  1.00  0.00           C  
ATOM   1076  CG  PRO A 135     -15.841  14.646   3.164  1.00  0.00           C  
ATOM   1077  CD  PRO A 135     -14.858  14.312   4.254  1.00  0.00           C  
ATOM   1078  N   PHE A 136     -15.546  10.607   4.508  1.00  0.00           N  
ATOM   1079  CA  PHE A 136     -15.427   9.152   4.479  1.00  0.00           C  
ATOM   1080  C   PHE A 136     -15.455   8.508   5.859  1.00  0.00           C  
ATOM   1081  O   PHE A 136     -15.547   7.280   5.971  1.00  0.00           O  
ATOM   1082  CB  PHE A 136     -14.104   8.755   3.800  1.00  0.00           C  
ATOM   1083  CG  PHE A 136     -13.806   9.508   2.531  1.00  0.00           C  
ATOM   1084  CD1 PHE A 136     -14.642   9.398   1.429  1.00  0.00           C  
ATOM   1085  CD2 PHE A 136     -12.687  10.330   2.449  1.00  0.00           C  
ATOM   1086  CE1 PHE A 136     -14.376  10.106   0.259  1.00  0.00           C  
ATOM   1087  CE2 PHE A 136     -12.417  11.032   1.286  1.00  0.00           C  
ATOM   1088  CZ  PHE A 136     -13.256  10.921   0.186  1.00  0.00           C  
ATOM   1089  N   LEU A 137     -15.373   9.306   6.888  1.00  0.00           N  
ATOM   1090  CA  LEU A 137     -15.266   8.791   8.252  1.00  0.00           C  
ATOM   1091  C   LEU A 137     -16.499   8.985   9.128  1.00  0.00           C  
ATOM   1092  O   LEU A 137     -17.243   9.942   8.979  1.00  0.00           O  
ATOM   1093  CB  LEU A 137     -14.068   9.453   8.949  1.00  0.00           C  
ATOM   1094  CG  LEU A 137     -12.714   9.389   8.236  1.00  0.00           C  
ATOM   1095  CD1 LEU A 137     -11.701  10.232   9.003  1.00  0.00           C  
ATOM   1096  CD2 LEU A 137     -12.247   7.950   8.131  1.00  0.00           C  
ATOM   1097  N   SER A 138     -16.690   8.055  10.066  1.00  0.00           N  
ATOM   1098  CA  SER A 138     -17.762   8.168  11.036  1.00  0.00           C  
ATOM   1099  C   SER A 138     -17.276   9.197  12.055  1.00  0.00           C  
ATOM   1100  O   SER A 138     -16.074   9.498  12.108  1.00  0.00           O  
ATOM   1101  CB  SER A 138     -18.002   6.828  11.742  1.00  0.00           C  
ATOM   1102  OG  SER A 138     -16.866   6.438  12.487  1.00  0.00           O  
ATOM   1103  N   GLN A 139     -18.176   9.716  12.878  1.00  0.00           N  
ATOM   1104  CA  GLN A 139     -17.781  10.719  13.860  1.00  0.00           C  
ATOM   1105  C   GLN A 139     -16.738  10.156  14.831  1.00  0.00           C  
ATOM   1106  O   GLN A 139     -15.787  10.846  15.200  1.00  0.00           O  
ATOM   1107  CB  GLN A 139     -19.000  11.211  14.640  1.00  0.00           C  
ATOM   1108  CG  GLN A 139     -18.699  12.368  15.592  1.00  0.00           C  
ATOM   1109  CD  GLN A 139     -18.066  13.557  14.882  1.00  0.00           C  
ATOM   1110  OE1 GLN A 139     -18.515  13.967  13.814  1.00  0.00           O  
ATOM   1111  NE2 GLN A 139     -17.014  14.105  15.472  1.00  0.00           N  
ATOM   1112  N   ASN A 140     -16.920   8.896  15.249  1.00  0.00           N  
ATOM   1113  CA  ASN A 140     -15.963   8.286  16.163  1.00  0.00           C  
ATOM   1114  C   ASN A 140     -14.596   8.142  15.502  1.00  0.00           C  
ATOM   1115  O   ASN A 140     -13.558   8.341  16.145  1.00  0.00           O  
ATOM   1116  CB  ASN A 140     -16.454   6.910  16.629  1.00  0.00           C  
ATOM   1117  CG  ASN A 140     -17.627   7.004  17.590  1.00  0.00           C  
ATOM   1118  OD1 ASN A 140     -17.821   8.014  18.260  1.00  0.00           O  
ATOM   1119  ND2 ASN A 140     -18.404   5.933  17.672  1.00  0.00           N  
ATOM   1120  N   ALA A 141     -14.586   7.795  14.218  1.00  0.00           N  
ATOM   1121  CA  ALA A 141     -13.338   7.641  13.482  1.00  0.00           C  
ATOM   1122  C   ALA A 141     -12.614   8.984  13.373  1.00  0.00           C  
ATOM   1123  O   ALA A 141     -11.389   9.047  13.474  1.00  0.00           O  
ATOM   1124  CB  ALA A 141     -13.609   7.066  12.096  1.00  0.00           C  
ATOM   1125  N   ILE A 142     -13.381  10.048  13.158  1.00  0.00           N  
ATOM   1126  CA  ILE A 142     -12.801  11.383  13.052  1.00  0.00           C  
ATOM   1127  C   ILE A 142     -12.083  11.764  14.348  1.00  0.00           C  
ATOM   1128  O   ILE A 142     -10.951  12.241  14.321  1.00  0.00           O  
ATOM   1129  CB  ILE A 142     -13.894  12.436  12.740  1.00  0.00           C  
ATOM   1130  CG1 ILE A 142     -14.418  12.237  11.316  1.00  0.00           C  
ATOM   1131  CG2 ILE A 142     -13.336  13.856  12.906  1.00  0.00           C  
ATOM   1132  CD1 ILE A 142     -15.609  13.110  10.955  1.00  0.00           C  
ATOM   1133  N   GLU A 143     -12.739  11.546  15.472  1.00  0.00           N  
ATOM   1134  CA  GLU A 143     -12.147  11.887  16.759  1.00  0.00           C  
ATOM   1135  C   GLU A 143     -10.886  11.064  17.042  1.00  0.00           C  
ATOM   1136  O   GLU A 143      -9.898  11.587  17.567  1.00  0.00           O  
ATOM   1137  CB  GLU A 143     -13.165  11.685  17.883  1.00  0.00           C  
ATOM   1138  CG  GLU A 143     -14.353  12.632  17.818  1.00  0.00           C  
ATOM   1139  CD  GLU A 143     -13.925  14.101  17.761  1.00  0.00           C  
ATOM   1140  OE1 GLU A 143     -13.045  14.496  18.548  1.00  0.00           O  
ATOM   1141  OE2 GLU A 143     -14.467  14.842  16.918  1.00  0.00           O  
ATOM   1142  N   SER A 144     -10.916   9.802  16.684  1.00  0.00           N  
ATOM   1143  CA  SER A 144      -9.760   8.936  16.898  1.00  0.00           C  
ATOM   1144  C   SER A 144      -8.611   9.362  15.979  1.00  0.00           C  
ATOM   1145  O   SER A 144      -7.452   9.421  16.397  1.00  0.00           O  
ATOM   1146  CB  SER A 144     -10.134   7.476  16.629  1.00  0.00           C  
ATOM   1147  OG  SER A 144      -9.076   6.607  16.973  1.00  0.00           O  
ATOM   1148  N   PHE A 145      -8.943   9.681  14.738  1.00  0.00           N  
ATOM   1149  CA  PHE A 145      -7.955  10.109  13.757  1.00  0.00           C  
ATOM   1150  C   PHE A 145      -7.241  11.377  14.239  1.00  0.00           C  
ATOM   1151  O   PHE A 145      -6.026  11.504  14.119  1.00  0.00           O  
ATOM   1152  CB  PHE A 145      -8.636  10.362  12.405  1.00  0.00           C  
ATOM   1153  CG  PHE A 145      -7.684  10.363  11.225  1.00  0.00           C  
ATOM   1154  CD1 PHE A 145      -6.679  11.310  11.105  1.00  0.00           C  
ATOM   1155  CD2 PHE A 145      -7.807   9.400  10.217  1.00  0.00           C  
ATOM   1156  CE1 PHE A 145      -5.802  11.305  10.020  1.00  0.00           C  
ATOM   1157  CE2 PHE A 145      -6.944   9.398   9.129  1.00  0.00           C  
ATOM   1158  CZ  PHE A 145      -5.939  10.346   9.034  1.00  0.00           C  
ATOM   1159  N   LYS A 146      -8.023  12.299  14.797  1.00  0.00           N  
ATOM   1160  CA  LYS A 146      -7.468  13.555  15.299  1.00  0.00           C  
ATOM   1161  C   LYS A 146      -6.422  13.327  16.391  1.00  0.00           C  
ATOM   1162  O   LYS A 146      -5.489  14.112  16.536  1.00  0.00           O  
ATOM   1163  CB  LYS A 146      -8.575  14.453  15.852  1.00  0.00           C  
ATOM   1164  CG  LYS A 146      -9.463  15.076  14.792  1.00  0.00           C  
ATOM   1165  CD  LYS A 146     -10.545  15.947  15.433  1.00  0.00           C  
ATOM   1166  CE  LYS A 146     -11.410  16.608  14.392  1.00  0.00           C  
ATOM   1167  NZ  LYS A 146     -12.505  17.416  15.019  1.00  0.00           N  
ATOM   1168  N   HIS A 147      -6.591  12.248  17.153  1.00  0.00           N  
ATOM   1169  CA  HIS A 147      -5.655  11.945  18.234  1.00  0.00           C  
ATOM   1170  C   HIS A 147      -4.310  11.433  17.733  1.00  0.00           C  
ATOM   1171  O   HIS A 147      -3.258  11.927  18.157  1.00  0.00           O  
ATOM   1172  CB  HIS A 147      -6.272  10.909  19.182  1.00  0.00           C  
ATOM   1173  CG  HIS A 147      -5.332  10.466  20.266  1.00  0.00           C  
ATOM   1174  ND1 HIS A 147      -4.898  11.319  21.262  1.00  0.00           N  
ATOM   1175  CD2 HIS A 147      -4.718   9.284  20.487  1.00  0.00           C  
ATOM   1176  CE1 HIS A 147      -4.056  10.665  22.051  1.00  0.00           C  
ATOM   1177  NE2 HIS A 147      -3.926   9.428  21.607  1.00  0.00           N  
ATOM   1178  N   GLY A 148      -4.335  10.441  16.842  1.00  0.00           N  
ATOM   1179  CA  GLY A 148      -3.082   9.861  16.382  1.00  0.00           C  
ATOM   1180  C   GLY A 148      -3.044   9.279  14.976  1.00  0.00           C  
ATOM   1181  O   GLY A 148      -2.078   8.623  14.609  1.00  0.00           O  
ATOM   1182  N   GLY A 149      -4.092   9.519  14.197  1.00  0.00           N  
ATOM   1183  CA  GLY A 149      -4.119   9.006  12.837  1.00  0.00           C  
ATOM   1184  C   GLY A 149      -4.570   7.555  12.716  1.00  0.00           C  
ATOM   1185  O   GLY A 149      -4.459   6.955  11.641  1.00  0.00           O  
ATOM   1186  N   TYR A 150      -5.087   6.996  13.804  1.00  0.00           N  
ATOM   1187  CA  TYR A 150      -5.570   5.621  13.795  1.00  0.00           C  
ATOM   1188  C   TYR A 150      -7.049   5.612  14.183  1.00  0.00           C  
ATOM   1189  O   TYR A 150      -7.510   6.508  14.895  1.00  0.00           O  
ATOM   1190  CB  TYR A 150      -4.752   4.733  14.736  1.00  0.00           C  
ATOM   1191  CG  TYR A 150      -4.669   5.180  16.183  1.00  0.00           C  
ATOM   1192  CD1 TYR A 150      -5.704   4.931  17.083  1.00  0.00           C  
ATOM   1193  CD2 TYR A 150      -3.520   5.817  16.663  1.00  0.00           C  
ATOM   1194  CE1 TYR A 150      -5.604   5.308  18.428  1.00  0.00           C  
ATOM   1195  CE2 TYR A 150      -3.412   6.201  18.003  1.00  0.00           C  
ATOM   1196  CZ  TYR A 150      -4.459   5.939  18.873  1.00  0.00           C  
ATOM   1197  OH  TYR A 150      -4.352   6.306  20.207  1.00  0.00           O  
ATOM   1198  N   TYR A 151      -7.794   4.623  13.709  1.00  0.00           N  
ATOM   1199  CA  TYR A 151      -9.235   4.567  13.960  1.00  0.00           C  
ATOM   1200  C   TYR A 151      -9.850   3.259  13.491  1.00  0.00           C  
ATOM   1201  O   TYR A 151      -9.173   2.411  12.911  1.00  0.00           O  
ATOM   1202  CB  TYR A 151      -9.934   5.727  13.240  1.00  0.00           C  
ATOM   1203  CG  TYR A 151      -9.832   5.634  11.724  1.00  0.00           C  
ATOM   1204  CD1 TYR A 151      -8.708   6.107  11.041  1.00  0.00           C  
ATOM   1205  CD2 TYR A 151     -10.859   5.058  10.971  1.00  0.00           C  
ATOM   1206  CE1 TYR A 151      -8.602   6.005   9.652  1.00  0.00           C  
ATOM   1207  CE2 TYR A 151     -10.768   4.949   9.576  1.00  0.00           C  
ATOM   1208  CZ  TYR A 151      -9.634   5.427   8.929  1.00  0.00           C  
ATOM   1209  OH  TYR A 151      -9.549   5.320   7.551  1.00  0.00           O  
ATOM   1210  N   THR A 152     -11.139   3.103  13.742  1.00  0.00           N  
ATOM   1211  CA  THR A 152     -11.884   1.939  13.289  1.00  0.00           C  
ATOM   1212  C   THR A 152     -13.218   2.394  12.713  1.00  0.00           C  
ATOM   1213  O   THR A 152     -13.728   3.462  13.082  1.00  0.00           O  
ATOM   1214  CB  THR A 152     -12.195   0.934  14.429  1.00  0.00           C  
ATOM   1215  OG1 THR A 152     -13.155   1.502  15.324  1.00  0.00           O  
ATOM   1216  CG2 THR A 152     -10.931   0.586  15.194  1.00  0.00           C  
ATOM   1217  N   MET A 153     -13.769   1.595  11.811  1.00  0.00           N  
ATOM   1218  CA  MET A 153     -15.073   1.857  11.220  1.00  0.00           C  
ATOM   1219  C   MET A 153     -15.672   0.516  10.817  1.00  0.00           C  
ATOM   1220  O   MET A 153     -14.983  -0.330  10.253  1.00  0.00           O  
ATOM   1221  CB  MET A 153     -14.995   2.724   9.957  1.00  0.00           C  
ATOM   1222  CG  MET A 153     -14.692   4.190  10.186  1.00  0.00           C  
ATOM   1223  SD  MET A 153     -15.192   5.187   8.756  1.00  0.00           S  
ATOM   1224  CE  MET A 153     -14.118   4.538   7.469  1.00  0.00           C  
ATOM   1225  N   PRO A 154     -16.958   0.302  11.100  1.00  0.00           N  
ATOM   1226  CA  PRO A 154     -17.578  -0.957  10.707  1.00  0.00           C  
ATOM   1227  C   PRO A 154     -17.876  -0.965   9.209  1.00  0.00           C  
ATOM   1228  O   PRO A 154     -18.272   0.059   8.643  1.00  0.00           O  
ATOM   1229  CB  PRO A 154     -18.859  -0.983  11.542  1.00  0.00           C  
ATOM   1230  CG  PRO A 154     -19.214   0.475  11.648  1.00  0.00           C  
ATOM   1231  CD  PRO A 154     -17.879   1.140  11.892  1.00  0.00           C  
ATOM   1232  N   PHE A 155     -17.672  -2.106   8.565  1.00  0.00           N  
ATOM   1233  CA  PHE A 155     -17.994  -2.214   7.141  1.00  0.00           C  
ATOM   1234  C   PHE A 155     -19.520  -2.197   7.041  1.00  0.00           C  
ATOM   1235  O   PHE A 155     -20.208  -2.695   7.932  1.00  0.00           O  
ATOM   1236  CB  PHE A 155     -17.466  -3.526   6.554  1.00  0.00           C  
ATOM   1237  CG  PHE A 155     -16.002  -3.505   6.198  1.00  0.00           C  
ATOM   1238  CD1 PHE A 155     -15.036  -3.758   7.163  1.00  0.00           C  
ATOM   1239  CD2 PHE A 155     -15.603  -3.227   4.898  1.00  0.00           C  
ATOM   1240  CE1 PHE A 155     -13.672  -3.736   6.831  1.00  0.00           C  
ATOM   1241  CE2 PHE A 155     -14.256  -3.205   4.558  1.00  0.00           C  
ATOM   1242  CZ  PHE A 155     -13.298  -3.458   5.528  1.00  0.00           C  
ATOM   1243  N   PRO A 156     -20.070  -1.633   5.959  1.00  0.00           N  
ATOM   1244  CA  PRO A 156     -21.521  -1.591   5.767  1.00  0.00           C  
ATOM   1245  C   PRO A 156     -22.127  -2.992   5.793  1.00  0.00           C  
ATOM   1246  O   PRO A 156     -21.597  -3.920   5.181  1.00  0.00           O  
ATOM   1247  CB  PRO A 156     -21.665  -0.928   4.395  1.00  0.00           C  
ATOM   1248  CG  PRO A 156     -20.475  -0.026   4.331  1.00  0.00           C  
ATOM   1249  CD  PRO A 156     -19.369  -0.890   4.897  1.00  0.00           C  
ATOM   1250  N   ALA A 157     -23.232  -3.147   6.486  1.00  0.00           N  
ATOM   1251  CA  ALA A 157     -23.892  -4.441   6.607  1.00  0.00           C  
ATOM   1252  C   ALA A 157     -24.450  -4.985   5.291  1.00  0.00           C  
ATOM   1253  O   ALA A 157     -24.590  -6.198   5.136  1.00  0.00           O  
ATOM   1254  CB  ALA A 157     -25.011  -4.353   7.642  1.00  0.00           C  
ATOM   1255  N   HIS A 158     -24.750  -4.104   4.350  1.00  0.00           N  
ATOM   1256  CA  HIS A 158     -25.332  -4.522   3.077  1.00  0.00           C  
ATOM   1257  C   HIS A 158     -24.372  -5.246   2.142  1.00  0.00           C  
ATOM   1258  O   HIS A 158     -24.776  -5.696   1.066  1.00  0.00           O  
ATOM   1259  CB  HIS A 158     -25.939  -3.321   2.350  1.00  0.00           C  
ATOM   1260  CG  HIS A 158     -24.920  -2.357   1.820  1.00  0.00           C  
ATOM   1261  ND1 HIS A 158     -24.646  -1.150   2.421  1.00  0.00           N  
ATOM   1262  CD2 HIS A 158     -24.120  -2.410   0.734  1.00  0.00           C  
ATOM   1263  CE1 HIS A 158     -23.714  -0.520   1.742  1.00  0.00           C  
ATOM   1264  NE2 HIS A 158     -23.370  -1.263   0.714  1.00  0.00           N  
ATOM   1265  N   LEU A 159     -23.101  -5.365   2.527  1.00  0.00           N  
ATOM   1266  CA  LEU A 159     -22.109  -6.020   1.678  1.00  0.00           C  
ATOM   1267  C   LEU A 159     -22.192  -7.546   1.651  1.00  0.00           C  
ATOM   1268  O   LEU A 159     -21.407  -8.201   0.966  1.00  0.00           O  
ATOM   1269  CB  LEU A 159     -20.698  -5.586   2.104  1.00  0.00           C  
ATOM   1270  CG  LEU A 159     -20.357  -4.113   1.860  1.00  0.00           C  
ATOM   1271  CD1 LEU A 159     -19.003  -3.790   2.480  1.00  0.00           C  
ATOM   1272  CD2 LEU A 159     -20.344  -3.822   0.364  1.00  0.00           C  
ATOM   1273  N   GLY A 160     -23.127  -8.107   2.390  1.00  0.00           N  
ATOM   1274  CA  GLY A 160     -23.285  -9.553   2.385  1.00  0.00           C  
ATOM   1275  C   GLY A 160     -22.401 -10.281   3.377  1.00  0.00           C  
ATOM   1276  O   GLY A 160     -22.191 -11.489   3.261  1.00  0.00           O  
ATOM   1277  N   ILE A 161     -21.886  -9.566   4.358  1.00  0.00           N  
ATOM   1278  CA  ILE A 161     -21.035 -10.175   5.378  1.00  0.00           C  
ATOM   1279  C   ILE A 161     -21.900 -10.953   6.362  1.00  0.00           C  
ATOM   1280  O   ILE A 161     -23.050 -10.592   6.619  1.00  0.00           O  
ATOM   1281  CB  ILE A 161     -20.213  -9.108   6.134  1.00  0.00           C  
ATOM   1282  CG1 ILE A 161     -21.132  -8.054   6.753  1.00  0.00           C  
ATOM   1283  CG2 ILE A 161     -19.228  -8.460   5.179  1.00  0.00           C  
ATOM   1284  CD1 ILE A 161     -20.392  -6.971   7.529  1.00  0.00           C  
ATOM   1285  N   LYS A 162     -21.330 -12.046   6.893  1.00  0.00           N  
ATOM   1286  CA  LYS A 162     -22.069 -12.910   7.818  1.00  0.00           C  
ATOM   1287  C   LYS A 162     -21.734 -12.672   9.290  1.00  0.00           C  
ATOM   1288  O   LYS A 162     -22.393 -13.216  10.177  1.00  0.00           O  
ATOM   1289  CB  LYS A 162     -21.819 -14.371   7.468  1.00  0.00           C  
ATOM   1290  CG  LYS A 162     -22.273 -14.760   6.069  1.00  0.00           C  
ATOM   1291  CD  LYS A 162     -23.766 -14.534   5.889  1.00  0.00           C  
ATOM   1292  CE  LYS A 162     -24.220 -14.965   4.496  1.00  0.00           C  
ATOM   1293  NZ  LYS A 162     -25.676 -14.743   4.303  1.00  0.00           N  
ATOM   1294  N   VAL A 163     -20.717 -11.854   9.539  1.00  0.00           N  
ATOM   1295  CA  VAL A 163     -20.334 -11.496  10.896  1.00  0.00           C  
ATOM   1296  C   VAL A 163     -19.967 -10.016  10.871  1.00  0.00           C  
ATOM   1297  O   VAL A 163     -19.514  -9.513   9.841  1.00  0.00           O  
ATOM   1298  CB  VAL A 163     -19.106 -12.299  11.398  1.00  0.00           C  
ATOM   1299  CG1 VAL A 163     -19.446 -13.774  11.498  1.00  0.00           C  
ATOM   1300  CG2 VAL A 163     -17.911 -12.087  10.475  1.00  0.00           C  
ATOM   1301  N   PRO A 164     -20.153  -9.307  11.983  1.00  0.00           N  
ATOM   1302  CA  PRO A 164     -19.806  -7.885  12.002  1.00  0.00           C  
ATOM   1303  C   PRO A 164     -18.327  -7.756  11.645  1.00  0.00           C  
ATOM   1304  O   PRO A 164     -17.470  -8.384  12.268  1.00  0.00           O  
ATOM   1305  CB  PRO A 164     -20.086  -7.480  13.452  1.00  0.00           C  
ATOM   1306  CG  PRO A 164     -21.223  -8.382  13.840  1.00  0.00           C  
ATOM   1307  CD  PRO A 164     -20.796  -9.708  13.257  1.00  0.00           C  
ATOM   1308  N   LEU A 165     -18.029  -6.941  10.622  1.00  0.00           N  
ATOM   1309  CA  LEU A 165     -16.657  -6.768  10.165  1.00  0.00           C  
ATOM   1310  C   LEU A 165     -16.244  -5.314  10.279  1.00  0.00           C  
ATOM   1311  O   LEU A 165     -17.007  -4.413   9.924  1.00  0.00           O  
ATOM   1312  CB  LEU A 165     -16.537  -7.242   8.713  1.00  0.00           C  
ATOM   1313  CG  LEU A 165     -15.150  -7.205   8.070  1.00  0.00           C  
ATOM   1314  CD1 LEU A 165     -14.219  -8.164   8.800  1.00  0.00           C  
ATOM   1315  CD2 LEU A 165     -15.262  -7.584   6.597  1.00  0.00           C  
ATOM   1316  N   ASN A 166     -15.030  -5.088  10.762  1.00  0.00           N  
ATOM   1317  CA  ASN A 166     -14.527  -3.737  10.964  1.00  0.00           C  
ATOM   1318  C   ASN A 166     -13.223  -3.448  10.241  1.00  0.00           C  
ATOM   1319  O   ASN A 166     -12.385  -4.332  10.072  1.00  0.00           O  
ATOM   1320  CB  ASN A 166     -14.311  -3.481  12.452  1.00  0.00           C  
ATOM   1321  CG  ASN A 166     -15.574  -3.643  13.268  1.00  0.00           C  
ATOM   1322  OD1 ASN A 166     -16.342  -2.695  13.419  1.00  0.00           O  
ATOM   1323  ND2 ASN A 166     -15.787  -4.842  13.801  1.00  0.00           N  
ATOM   1324  N   ALA A 167     -13.060  -2.200   9.834  1.00  0.00           N  
ATOM   1325  CA  ALA A 167     -11.814  -1.750   9.232  1.00  0.00           C  
ATOM   1326  C   ALA A 167     -11.054  -1.133  10.403  1.00  0.00           C  
ATOM   1327  O   ALA A 167     -11.606  -0.318  11.143  1.00  0.00           O  
ATOM   1328  CB  ALA A 167     -12.078  -0.696   8.169  1.00  0.00           C  
ATOM   1329  N   VAL A 168      -9.808  -1.548  10.592  1.00  0.00           N  
ATOM   1330  CA  VAL A 168      -8.981  -1.015  11.665  1.00  0.00           C  
ATOM   1331  C   VAL A 168      -7.721  -0.436  11.038  1.00  0.00           C  
ATOM   1332  O   VAL A 168      -6.921  -1.159  10.452  1.00  0.00           O  
ATOM   1333  CB  VAL A 168      -8.590  -2.112  12.682  1.00  0.00           C  
ATOM   1334  CG1 VAL A 168      -7.693  -1.526  13.760  1.00  0.00           C  
ATOM   1335  CG2 VAL A 168      -9.848  -2.708  13.306  1.00  0.00           C  
ATOM   1336  N   VAL A 169      -7.558   0.877  11.159  1.00  0.00           N  
ATOM   1337  CA  VAL A 169      -6.404   1.561  10.592  1.00  0.00           C  
ATOM   1338  C   VAL A 169      -5.380   1.883  11.674  1.00  0.00           C  
ATOM   1339  O   VAL A 169      -5.703   2.523  12.674  1.00  0.00           O  
ATOM   1340  CB  VAL A 169      -6.833   2.868   9.895  1.00  0.00           C  
ATOM   1341  CG1 VAL A 169      -5.611   3.662   9.442  1.00  0.00           C  
ATOM   1342  CG2 VAL A 169      -7.724   2.541   8.706  1.00  0.00           C  
ATOM   1343  N   LEU A 170      -4.145   1.428  11.464  1.00  0.00           N  
ATOM   1344  CA  LEU A 170      -3.059   1.703  12.394  1.00  0.00           C  
ATOM   1345  C   LEU A 170      -2.088   2.687  11.758  1.00  0.00           C  
ATOM   1346  O   LEU A 170      -1.777   2.587  10.575  1.00  0.00           O  
ATOM   1347  CB  LEU A 170      -2.303   0.417  12.751  1.00  0.00           C  
ATOM   1348  CG  LEU A 170      -3.073  -0.658  13.519  1.00  0.00           C  
ATOM   1349  CD1 LEU A 170      -2.148  -1.835  13.811  1.00  0.00           C  
ATOM   1350  CD2 LEU A 170      -3.613  -0.077  14.824  1.00  0.00           C  
ATOM   1351  N   ASN A 171      -1.614   3.630  12.563  1.00  0.00           N  
ATOM   1352  CA  ASN A 171      -0.638   4.605  12.085  1.00  0.00           C  
ATOM   1353  C   ASN A 171       0.750   4.077  12.431  1.00  0.00           C  
ATOM   1354  O   ASN A 171       1.306   4.381  13.485  1.00  0.00           O  
ATOM   1355  CB  ASN A 171      -0.865   5.959  12.752  1.00  0.00           C  
ATOM   1356  CG  ASN A 171       0.134   7.003  12.296  1.00  0.00           C  
ATOM   1357  OD1 ASN A 171       0.983   6.736  11.440  1.00  0.00           O  
ATOM   1358  ND2 ASN A 171       0.038   8.198  12.848  1.00  0.00           N  
ATOM   1359  N   THR A 172       1.321   3.266  11.540  1.00  0.00           N  
ATOM   1360  CA  THR A 172       2.636   2.689  11.793  1.00  0.00           C  
ATOM   1361  C   THR A 172       3.780   3.642  11.460  1.00  0.00           C  
ATOM   1362  O   THR A 172       4.943   3.304  11.673  1.00  0.00           O  
ATOM   1363  CB  THR A 172       2.834   1.365  11.032  1.00  0.00           C  
ATOM   1364  OG1 THR A 172       2.522   1.541   9.648  1.00  0.00           O  
ATOM   1365  CG2 THR A 172       1.927   0.294  11.623  1.00  0.00           C  
ATOM   1366  N   VAL A 173       3.458   4.837  10.980  1.00  0.00           N  
ATOM   1367  CA  VAL A 173       4.497   5.837  10.749  1.00  0.00           C  
ATOM   1368  C   VAL A 173       5.041   6.215  12.130  1.00  0.00           C  
ATOM   1369  O   VAL A 173       6.176   6.672  12.262  1.00  0.00           O  
ATOM   1370  CB  VAL A 173       3.936   7.092  10.042  1.00  0.00           C  
ATOM   1371  CG1 VAL A 173       5.023   8.149   9.889  1.00  0.00           C  
ATOM   1372  CG2 VAL A 173       3.393   6.711   8.672  1.00  0.00           C  
ATOM   1373  N   LEU A 174       4.241   5.986  13.167  1.00  0.00           N  
ATOM   1374  CA  LEU A 174       4.668   6.253  14.540  1.00  0.00           C  
ATOM   1375  C   LEU A 174       5.820   5.332  14.932  1.00  0.00           C  
ATOM   1376  O   LEU A 174       6.616   5.655  15.810  1.00  0.00           O  
ATOM   1377  CB  LEU A 174       3.514   6.039  15.523  1.00  0.00           C  
ATOM   1378  CG  LEU A 174       2.286   6.946  15.383  1.00  0.00           C  
ATOM   1379  CD1 LEU A 174       1.242   6.563  16.427  1.00  0.00           C  
ATOM   1380  CD2 LEU A 174       2.692   8.408  15.551  1.00  0.00           C  
ATOM   1381  N   TYR A 175       5.912   4.186  14.257  1.00  0.00           N  
ATOM   1382  CA  TYR A 175       6.946   3.195  14.568  1.00  0.00           C  
ATOM   1383  C   TYR A 175       8.104   3.181  13.573  1.00  0.00           C  
ATOM   1384  O   TYR A 175       9.074   2.443  13.759  1.00  0.00           O  
ATOM   1385  CB  TYR A 175       6.319   1.798  14.625  1.00  0.00           C  
ATOM   1386  CG  TYR A 175       5.068   1.699  15.473  1.00  0.00           C  
ATOM   1387  CD1 TYR A 175       4.949   2.411  16.663  1.00  0.00           C  
ATOM   1388  CD2 TYR A 175       4.008   0.892  15.082  1.00  0.00           C  
ATOM   1389  CE1 TYR A 175       3.799   2.329  17.449  1.00  0.00           C  
ATOM   1390  CE2 TYR A 175       2.858   0.786  15.858  1.00  0.00           C  
ATOM   1391  CZ  TYR A 175       2.756   1.506  17.039  1.00  0.00           C  
ATOM   1392  OH  TYR A 175       1.628   1.413  17.809  1.00  0.00           O  
ATOM   1393  N   TYR A 176       8.016   3.975  12.528  1.00  0.00           N  
ATOM   1394  CA  TYR A 176       9.040   4.037  11.494  1.00  0.00           C  
ATOM   1395  C   TYR A 176      10.375   4.482  12.102  1.00  0.00           C  
ATOM   1396  O   TYR A 176      10.418   5.446  12.872  1.00  0.00           O  
ATOM   1397  CB  TYR A 176       8.591   5.028  10.414  1.00  0.00           C  
ATOM   1398  CG  TYR A 176       9.361   4.972   9.106  1.00  0.00           C  
ATOM   1399  CD1 TYR A 176       9.938   3.799   8.632  1.00  0.00           C  
ATOM   1400  CD2 TYR A 176       9.454   6.117   8.316  1.00  0.00           C  
ATOM   1401  CE1 TYR A 176      10.599   3.757   7.405  1.00  0.00           C  
ATOM   1402  CE2 TYR A 176      10.109   6.085   7.085  1.00  0.00           C  
ATOM   1403  CZ  TYR A 176      10.675   4.909   6.640  1.00  0.00           C  
ATOM   1404  OH  TYR A 176      11.323   4.882   5.423  1.00  0.00           O  
ATOM   1405  N   ASN A 177      11.461   3.793  11.755  1.00  0.00           N  
ATOM   1406  CA  ASN A 177      12.751   4.117  12.350  1.00  0.00           C  
ATOM   1407  C   ASN A 177      13.391   5.428  11.878  1.00  0.00           C  
ATOM   1408  O   ASN A 177      14.499   5.755  12.290  1.00  0.00           O  
ATOM   1409  CB  ASN A 177      13.745   2.957  12.210  1.00  0.00           C  
ATOM   1410  CG  ASN A 177      13.997   2.545  10.777  1.00  0.00           C  
ATOM   1411  OD1 ASN A 177      13.798   3.325   9.851  1.00  0.00           O  
ATOM   1412  ND2 ASN A 177      14.452   1.316  10.600  1.00  0.00           N  
ATOM   1413  N   TYR A 178      12.684   6.176  11.040  1.00  0.00           N  
ATOM   1414  CA  TYR A 178      13.145   7.498  10.622  1.00  0.00           C  
ATOM   1415  C   TYR A 178      12.361   8.563  11.381  1.00  0.00           C  
ATOM   1416  O   TYR A 178      12.625   9.757  11.252  1.00  0.00           O  
ATOM   1417  CB  TYR A 178      12.943   7.694   9.108  1.00  0.00           C  
ATOM   1418  CG  TYR A 178      14.024   7.069   8.252  1.00  0.00           C  
ATOM   1419  CD1 TYR A 178      15.307   7.603   8.219  1.00  0.00           C  
ATOM   1420  CD2 TYR A 178      13.744   5.950   7.468  1.00  0.00           C  
ATOM   1421  CE1 TYR A 178      16.300   7.029   7.425  1.00  0.00           C  
ATOM   1422  CE2 TYR A 178      14.729   5.376   6.676  1.00  0.00           C  
ATOM   1423  CZ  TYR A 178      16.005   5.915   6.654  1.00  0.00           C  
ATOM   1424  OH  TYR A 178      16.980   5.346   5.872  1.00  0.00           O  
ATOM   1425  N   ASN A 179      11.390   8.115  12.193  1.00  0.00           N  
ATOM   1426  CA  ASN A 179      10.561   9.027  12.982  1.00  0.00           C  
ATOM   1427  C   ASN A 179      11.245   9.266  14.329  1.00  0.00           C  
ATOM   1428  O   ASN A 179      11.111   8.470  15.255  1.00  0.00           O  
ATOM   1429  CB  ASN A 179       9.177   8.412  13.195  1.00  0.00           C  
ATOM   1430  CG  ASN A 179       8.214   9.360  13.894  1.00  0.00           C  
ATOM   1431  OD1 ASN A 179       8.613  10.383  14.442  1.00  0.00           O  
ATOM   1432  ND2 ASN A 179       6.930   9.016  13.866  1.00  0.00           N  
ATOM   1433  N   LYS A 180      11.982  10.370  14.434  1.00  0.00           N  
ATOM   1434  CA  LYS A 180      12.726  10.681  15.647  1.00  0.00           C  
ATOM   1435  C   LYS A 180      11.859  11.101  16.829  1.00  0.00           C  
ATOM   1436  O   LYS A 180      12.337  11.149  17.958  1.00  0.00           O  
ATOM   1437  CB  LYS A 180      13.767  11.758  15.356  1.00  0.00           C  
ATOM   1438  CG  LYS A 180      14.825  11.315  14.351  1.00  0.00           C  
ATOM   1439  CD  LYS A 180      15.878  12.387  14.130  1.00  0.00           C  
ATOM   1440  CE  LYS A 180      16.953  11.906  13.164  1.00  0.00           C  
ATOM   1441  NZ  LYS A 180      18.005  12.929  12.948  1.00  0.00           N  
ATOM   1442  N   GLN A 181      10.589  11.389  16.590  1.00  0.00           N  
ATOM   1443  CA  GLN A 181       9.691  11.805  17.656  1.00  0.00           C  
ATOM   1444  C   GLN A 181       9.292  10.653  18.573  1.00  0.00           C  
ATOM   1445  O   GLN A 181       8.835  10.878  19.698  1.00  0.00           O  
ATOM   1446  CB  GLN A 181       8.414  12.431  17.079  1.00  0.00           C  
ATOM   1447  CG  GLN A 181       8.631  13.774  16.405  1.00  0.00           C  
ATOM   1448  CD  GLN A 181       7.316  14.423  15.994  1.00  0.00           C  
ATOM   1449  OE1 GLN A 181       6.282  14.208  16.632  1.00  0.00           O  
ATOM   1450  NE2 GLN A 181       7.353  15.226  14.942  1.00  0.00           N  
ATOM   1451  N   THR A 182       9.444   9.423  18.102  1.00  0.00           N  
ATOM   1452  CA  THR A 182       8.986   8.268  18.855  1.00  0.00           C  
ATOM   1453  C   THR A 182      10.051   7.221  19.194  1.00  0.00           C  
ATOM   1454  O   THR A 182       9.737   6.184  19.774  1.00  0.00           O  
ATOM   1455  CB  THR A 182       7.874   7.540  18.081  1.00  0.00           C  
ATOM   1456  OG1 THR A 182       8.382   7.127  16.801  1.00  0.00           O  
ATOM   1457  CG2 THR A 182       6.686   8.473  17.854  1.00  0.00           C  
ATOM   1458  N   MET A 183      11.303   7.489  18.849  1.00  0.00           N  
ATOM   1459  CA  MET A 183      12.369   6.510  19.044  1.00  0.00           C  
ATOM   1460  C   MET A 183      12.567   6.005  20.472  1.00  0.00           C  
ATOM   1461  O   MET A 183      12.975   4.861  20.664  1.00  0.00           O  
ATOM   1462  CB  MET A 183      13.693   7.072  18.509  1.00  0.00           C  
ATOM   1463  CG  MET A 183      14.201   8.309  19.223  1.00  0.00           C  
ATOM   1464  SD  MET A 183      15.729   8.942  18.468  1.00  0.00           S  
ATOM   1465  CE  MET A 183      16.876   7.650  18.925  1.00  0.00           C  
ATOM   1466  N   ASP A 184      12.258   6.838  21.461  1.00  0.00           N  
ATOM   1467  CA  ASP A 184      12.454   6.437  22.860  1.00  0.00           C  
ATOM   1468  C   ASP A 184      11.159   6.186  23.633  1.00  0.00           C  
ATOM   1469  O   ASP A 184      11.177   6.042  24.852  1.00  0.00           O  
ATOM   1470  CB  ASP A 184      13.284   7.493  23.594  1.00  0.00           C  
ATOM   1471  CG  ASP A 184      14.675   7.659  23.005  1.00  0.00           C  
ATOM   1472  OD1 ASP A 184      15.336   6.633  22.741  1.00  0.00           O  
ATOM   1473  OD2 ASP A 184      15.096   8.811  22.821  1.00  0.00           O  
ATOM   1474  N   SER A 185      10.038   6.114  22.926  1.00  0.00           N  
ATOM   1475  CA  SER A 185       8.751   5.879  23.570  1.00  0.00           C  
ATOM   1476  C   SER A 185       8.485   4.381  23.727  1.00  0.00           C  
ATOM   1477  O   SER A 185       9.184   3.550  23.146  1.00  0.00           O  
ATOM   1478  CB  SER A 185       7.627   6.516  22.749  1.00  0.00           C  
ATOM   1479  OG  SER A 185       7.795   7.916  22.664  1.00  0.00           O  
ATOM   1480  N   THR A 186       7.480   4.053  24.534  1.00  0.00           N  
ATOM   1481  CA  THR A 186       7.106   2.663  24.738  1.00  0.00           C  
ATOM   1482  C   THR A 186       5.800   2.356  24.006  1.00  0.00           C  
ATOM   1483  O   THR A 186       5.615   1.257  23.489  1.00  0.00           O  
ATOM   1484  CB  THR A 186       6.924   2.336  26.234  1.00  0.00           C  
ATOM   1485  OG1 THR A 186       5.978   3.245  26.812  1.00  0.00           O  
ATOM   1486  CG2 THR A 186       8.253   2.477  26.969  1.00  0.00           C  
ATOM   1487  N   ASP A 187       4.899   3.335  23.966  1.00  0.00           N  
ATOM   1488  CA  ASP A 187       3.614   3.180  23.288  1.00  0.00           C  
ATOM   1489  C   ASP A 187       3.190   4.537  22.738  1.00  0.00           C  
ATOM   1490  O   ASP A 187       2.340   5.216  23.326  1.00  0.00           O  
ATOM   1491  CB  ASP A 187       2.558   2.646  24.266  1.00  0.00           C  
ATOM   1492  CG  ASP A 187       1.254   2.301  23.563  1.00  0.00           C  
ATOM   1493  OD1 ASP A 187       1.209   2.326  22.314  1.00  0.00           O  
ATOM   1494  OD2 ASP A 187       0.271   1.980  24.267  1.00  0.00           O  
ATOM   1495  N   PRO A 188       3.772   4.955  21.614  1.00  0.00           N  
ATOM   1496  CA  PRO A 188       3.469   6.246  20.999  1.00  0.00           C  
ATOM   1497  C   PRO A 188       1.976   6.504  20.829  1.00  0.00           C  
ATOM   1498  O   PRO A 188       1.277   5.733  20.169  1.00  0.00           O  
ATOM   1499  CB  PRO A 188       4.202   6.176  19.659  1.00  0.00           C  
ATOM   1500  CG  PRO A 188       5.383   5.300  19.964  1.00  0.00           C  
ATOM   1501  CD  PRO A 188       4.781   4.221  20.822  1.00  0.00           C  
ATOM   1502  N   LEU A 189       1.513   7.596  21.450  1.00  0.00           N  
ATOM   1503  CA  LEU A 189       0.109   8.011  21.370  1.00  0.00           C  
ATOM   1504  C   LEU A 189      -0.872   6.929  21.810  1.00  0.00           C  
ATOM   1505  O   LEU A 189      -2.053   6.975  21.451  1.00  0.00           O  
ATOM   1506  CB  LEU A 189      -0.212   8.502  19.953  1.00  0.00           C  
ATOM   1507  CG  LEU A 189       0.559   9.758  19.527  1.00  0.00           C  
ATOM   1508  CD1 LEU A 189       0.211  10.130  18.092  1.00  0.00           C  
ATOM   1509  CD2 LEU A 189       0.248  10.910  20.464  1.00  0.00           C  
ATOM   1510  N   GLY A 190      -0.387   5.960  22.609  1.00  0.00           N  
ATOM   1511  CA  GLY A 190      -1.238   4.919  23.159  1.00  0.00           C  
ATOM   1512  C   GLY A 190      -1.863   3.942  22.175  1.00  0.00           C  
ATOM   1513  O   GLY A 190      -2.846   3.274  22.500  1.00  0.00           O  
ATOM   1514  N   GLN A 191      -1.298   3.861  20.978  1.00  0.00           N  
ATOM   1515  CA  GLN A 191      -1.872   2.999  19.943  1.00  0.00           C  
ATOM   1516  C   GLN A 191      -1.894   1.509  20.276  1.00  0.00           C  
ATOM   1517  O   GLN A 191      -2.873   0.826  19.976  1.00  0.00           O  
ATOM   1518  CB  GLN A 191      -1.166   3.217  18.607  1.00  0.00           C  
ATOM   1519  CG  GLN A 191      -1.846   2.492  17.446  1.00  0.00           C  
ATOM   1520  CD  GLN A 191      -1.279   2.858  16.087  1.00  0.00           C  
ATOM   1521  OE1 GLN A 191      -2.022   3.224  15.176  1.00  0.00           O  
ATOM   1522  NE2 GLN A 191       0.034   2.762  15.947  1.00  0.00           N  
ATOM   1523  N   PHE A 192      -0.834   0.987  20.896  1.00  0.00           N  
ATOM   1524  CA  PHE A 192      -0.809  -0.437  21.224  1.00  0.00           C  
ATOM   1525  C   PHE A 192      -1.909  -0.811  22.215  1.00  0.00           C  
ATOM   1526  O   PHE A 192      -2.615  -1.796  22.022  1.00  0.00           O  
ATOM   1527  CB  PHE A 192       0.561  -0.847  21.785  1.00  0.00           C  
ATOM   1528  CG  PHE A 192       1.634  -1.032  20.738  1.00  0.00           C  
ATOM   1529  CD1 PHE A 192       1.478  -1.986  19.734  1.00  0.00           C  
ATOM   1530  CD2 PHE A 192       2.786  -0.265  20.764  1.00  0.00           C  
ATOM   1531  CE1 PHE A 192       2.461  -2.164  18.766  1.00  0.00           C  
ATOM   1532  CE2 PHE A 192       3.777  -0.444  19.797  1.00  0.00           C  
ATOM   1533  CZ  PHE A 192       3.610  -1.390  18.794  1.00  0.00           C  
ATOM   1534  N   GLU A 193      -2.041  -0.032  23.283  1.00  0.00           N  
ATOM   1535  CA  GLU A 193      -3.074  -0.310  24.283  1.00  0.00           C  
ATOM   1536  C   GLU A 193      -4.465  -0.120  23.685  1.00  0.00           C  
ATOM   1537  O   GLU A 193      -5.394  -0.876  23.981  1.00  0.00           O  
ATOM   1538  CB  GLU A 193      -2.902   0.587  25.503  1.00  0.00           C  
ATOM   1539  CG  GLU A 193      -1.679   0.257  26.346  1.00  0.00           C  
ATOM   1540  CD  GLU A 193      -1.665  -1.189  26.822  1.00  0.00           C  
ATOM   1541  OE1 GLU A 193      -2.733  -1.710  27.183  1.00  0.00           O  
ATOM   1542  OE2 GLU A 193      -0.577  -1.794  26.830  1.00  0.00           O  
ATOM   1543  N   TRP A 194      -4.618   0.888  22.829  1.00  0.00           N  
ATOM   1544  CA  TRP A 194      -5.886   1.151  22.153  1.00  0.00           C  
ATOM   1545  C   TRP A 194      -6.248  -0.045  21.270  1.00  0.00           C  
ATOM   1546  O   TRP A 194      -7.390  -0.512  21.288  1.00  0.00           O  
ATOM   1547  CB  TRP A 194      -5.755   2.414  21.295  1.00  0.00           C  
ATOM   1548  CG  TRP A 194      -6.912   2.656  20.368  1.00  0.00           C  
ATOM   1549  CD1 TRP A 194      -8.092   3.271  20.658  1.00  0.00           C  
ATOM   1550  CD2 TRP A 194      -6.981   2.292  18.982  1.00  0.00           C  
ATOM   1551  NE1 TRP A 194      -8.896   3.313  19.540  1.00  0.00           N  
ATOM   1552  CE2 TRP A 194      -8.242   2.720  18.497  1.00  0.00           C  
ATOM   1553  CE3 TRP A 194      -6.100   1.643  18.096  1.00  0.00           C  
ATOM   1554  CZ2 TRP A 194      -8.633   2.524  17.171  1.00  0.00           C  
ATOM   1555  CZ3 TRP A 194      -6.500   1.448  16.775  1.00  0.00           C  
ATOM   1556  CH2 TRP A 194      -7.753   1.885  16.325  1.00  0.00           C  
ATOM   1557  N   PHE A 195      -5.290  -0.528  20.511  1.00  0.00           N  
ATOM   1558  CA  PHE A 195      -5.506  -1.664  19.620  1.00  0.00           C  
ATOM   1559  C   PHE A 195      -5.933  -2.900  20.408  1.00  0.00           C  
ATOM   1560  O   PHE A 195      -6.838  -3.626  20.003  1.00  0.00           O  
ATOM   1561  CB  PHE A 195      -4.220  -1.967  18.835  1.00  0.00           C  
ATOM   1562  CG  PHE A 195      -4.366  -3.074  17.833  1.00  0.00           C  
ATOM   1563  CD1 PHE A 195      -5.097  -2.890  16.658  1.00  0.00           C  
ATOM   1564  CD2 PHE A 195      -3.760  -4.307  18.045  1.00  0.00           C  
ATOM   1565  CE1 PHE A 195      -5.223  -3.906  15.720  1.00  0.00           C  
ATOM   1566  CE2 PHE A 195      -3.879  -5.333  17.110  1.00  0.00           C  
ATOM   1567  CZ  PHE A 195      -4.610  -5.129  15.942  1.00  0.00           C  
ATOM   1568  N   LYS A 196      -5.271  -3.133  21.545  1.00  0.00           N  
ATOM   1569  CA  LYS A 196      -5.595  -4.275  22.387  1.00  0.00           C  
ATOM   1570  C   LYS A 196      -7.034  -4.174  22.888  1.00  0.00           C  
ATOM   1571  O   LYS A 196      -7.776  -5.160  22.875  1.00  0.00           O  
ATOM   1572  CB  LYS A 196      -4.635  -4.344  23.576  1.00  0.00           C  
ATOM   1573  CG  LYS A 196      -4.904  -5.509  24.529  1.00  0.00           C  
ATOM   1574  CD  LYS A 196      -3.886  -5.531  25.667  1.00  0.00           C  
ATOM   1575  CE  LYS A 196      -4.190  -6.630  26.657  1.00  0.00           C  
ATOM   1576  NZ  LYS A 196      -4.199  -7.982  26.035  1.00  0.00           N  
ATOM   1577  N   THR A 197      -7.432  -2.986  23.307  1.00  0.00           N  
ATOM   1578  CA  THR A 197      -8.786  -2.767  23.806  1.00  0.00           C  
ATOM   1579  C   THR A 197      -9.819  -3.015  22.710  1.00  0.00           C  
ATOM   1580  O   THR A 197     -10.839  -3.669  22.934  1.00  0.00           O  
ATOM   1581  CB  THR A 197      -8.943  -1.327  24.339  1.00  0.00           C  
ATOM   1582  OG1 THR A 197      -8.077  -1.140  25.461  1.00  0.00           O  
ATOM   1583  CG2 THR A 197     -10.381  -1.055  24.769  1.00  0.00           C  
ATOM   1584  N   VAL A 198      -9.539  -2.493  21.511  1.00  0.00           N  
ATOM   1585  CA  VAL A 198     -10.433  -2.672  20.374  1.00  0.00           C  
ATOM   1586  C   VAL A 198     -10.570  -4.152  20.003  1.00  0.00           C  
ATOM   1587  O   VAL A 198     -11.683  -4.656  19.843  1.00  0.00           O  
ATOM   1588  CB  VAL A 198      -9.921  -1.878  19.148  1.00  0.00           C  
ATOM   1589  CG1 VAL A 198     -10.684  -2.284  17.889  1.00  0.00           C  
ATOM   1590  CG2 VAL A 198     -10.077  -0.379  19.396  1.00  0.00           C  
ATOM   1591  N   MET A 199      -9.445  -4.835  19.888  1.00  0.00           N  
ATOM   1592  CA  MET A 199      -9.462  -6.243  19.500  1.00  0.00           C  
ATOM   1593  C   MET A 199     -10.107  -7.132  20.561  1.00  0.00           C  
ATOM   1594  O   MET A 199     -10.822  -8.079  20.227  1.00  0.00           O  
ATOM   1595  CB  MET A 199      -8.042  -6.720  19.204  1.00  0.00           C  
ATOM   1596  CG  MET A 199      -7.460  -6.142  17.921  1.00  0.00           C  
ATOM   1597  SD  MET A 199      -8.321  -6.758  16.456  1.00  0.00           S  
ATOM   1598  CE  MET A 199      -8.188  -5.351  15.366  1.00  0.00           C  
ATOM   1599  N   ASP A 200      -9.865  -6.837  21.825  1.00  0.00           N  
ATOM   1600  CA  ASP A 200     -10.485  -7.619  22.896  1.00  0.00           C  
ATOM   1601  C   ASP A 200     -11.999  -7.452  22.809  1.00  0.00           C  
ATOM   1602  O   ASP A 200     -12.755  -8.409  23.010  1.00  0.00           O  
ATOM   1603  CB  ASP A 200     -10.006  -7.148  24.277  1.00  0.00           C  
ATOM   1604  CG  ASP A 200      -8.610  -7.644  24.624  1.00  0.00           C  
ATOM   1605  OD1 ASP A 200      -8.126  -8.594  23.972  1.00  0.00           O  
ATOM   1606  OD2 ASP A 200      -8.008  -7.095  25.569  1.00  0.00           O  
ATOM   1607  N   GLY A 201     -12.438  -6.244  22.487  1.00  0.00           N  
ATOM   1608  CA  GLY A 201     -13.852  -5.970  22.350  1.00  0.00           C  
ATOM   1609  C   GLY A 201     -14.466  -6.739  21.191  1.00  0.00           C  
ATOM   1610  O   GLY A 201     -15.562  -7.290  21.307  1.00  0.00           O  
ATOM   1611  N   TYR A 202     -13.757  -6.789  20.077  1.00  0.00           N  
ATOM   1612  CA  TYR A 202     -14.243  -7.511  18.911  1.00  0.00           C  
ATOM   1613  C   TYR A 202     -14.340  -9.006  19.207  1.00  0.00           C  
ATOM   1614  O   TYR A 202     -15.327  -9.657  18.859  1.00  0.00           O  
ATOM   1615  CB  TYR A 202     -13.310  -7.301  17.706  1.00  0.00           C  
ATOM   1616  CG  TYR A 202     -13.342  -5.909  17.096  1.00  0.00           C  
ATOM   1617  CD1 TYR A 202     -14.367  -5.006  17.385  1.00  0.00           C  
ATOM   1618  CD2 TYR A 202     -12.348  -5.519  16.206  1.00  0.00           C  
ATOM   1619  CE1 TYR A 202     -14.400  -3.743  16.798  1.00  0.00           C  
ATOM   1620  CE2 TYR A 202     -12.374  -4.262  15.612  1.00  0.00           C  
ATOM   1621  CZ  TYR A 202     -13.394  -3.373  15.911  1.00  0.00           C  
ATOM   1622  OH  TYR A 202     -13.414  -2.130  15.328  1.00  0.00           O  
ATOM   1623  N   ARG A 203     -13.316  -9.546  19.846  1.00  0.00           N  
ATOM   1624  CA  ARG A 203     -13.299 -10.966  20.190  1.00  0.00           C  
ATOM   1625  C   ARG A 203     -14.475 -11.303  21.112  1.00  0.00           C  
ATOM   1626  O   ARG A 203     -15.157 -12.309  20.923  1.00  0.00           O  
ATOM   1627  CB  ARG A 203     -11.976 -11.330  20.865  1.00  0.00           C  
ATOM   1628  CG  ARG A 203     -11.904 -12.764  21.379  1.00  0.00           C  
ATOM   1629  CD  ARG A 203     -10.533 -13.048  21.981  1.00  0.00           C  
ATOM   1630  NE  ARG A 203      -9.503 -13.220  20.966  1.00  0.00           N  
ATOM   1631  CZ  ARG A 203      -8.191 -13.094  21.182  1.00  0.00           C  
ATOM   1632  NH1 ARG A 203      -7.748 -12.744  22.378  1.00  0.00           N  
ATOM   1633  NH2 ARG A 203      -7.326 -13.303  20.196  1.00  0.00           N  
ATOM   1634  N   LYS A 204     -14.688 -10.458  22.107  1.00  0.00           N  
ATOM   1635  CA  LYS A 204     -15.764 -10.675  23.070  1.00  0.00           C  
ATOM   1636  C   LYS A 204     -17.149 -10.630  22.442  1.00  0.00           C  
ATOM   1637  O   LYS A 204     -18.049 -11.363  22.863  1.00  0.00           O  
ATOM   1638  CB  LYS A 204     -15.671  -9.621  24.181  1.00  0.00           C  
ATOM   1639  CG  LYS A 204     -16.746  -9.743  25.250  1.00  0.00           C  
ATOM   1640  CD  LYS A 204     -16.594  -8.657  26.307  1.00  0.00           C  
ATOM   1641  CE  LYS A 204     -17.666  -8.770  27.373  1.00  0.00           C  
ATOM   1642  NZ  LYS A 204     -17.531  -7.707  28.421  1.00  0.00           N  
ATOM   1643  N   THR A 205     -17.323  -9.790  21.433  1.00  0.00           N  
ATOM   1644  CA  THR A 205     -18.626  -9.632  20.785  1.00  0.00           C  
ATOM   1645  C   THR A 205     -18.763 -10.365  19.447  1.00  0.00           C  
ATOM   1646  O   THR A 205     -19.743 -10.180  18.730  1.00  0.00           O  
ATOM   1647  CB  THR A 205     -18.938  -8.144  20.570  1.00  0.00           C  
ATOM   1648  OG1 THR A 205     -17.888  -7.539  19.808  1.00  0.00           O  
ATOM   1649  CG2 THR A 205     -19.059  -7.428  21.909  1.00  0.00           C  
ATOM   1650  N   GLY A 206     -17.778 -11.207  19.117  1.00  0.00           N  
ATOM   1651  CA  GLY A 206     -17.849 -11.978  17.890  1.00  0.00           C  
ATOM   1652  C   GLY A 206     -17.652 -11.195  16.601  1.00  0.00           C  
ATOM   1653  O   GLY A 206     -18.130 -11.600  15.543  1.00  0.00           O  
ATOM   1654  N   GLN A 207     -16.945 -10.080  16.683  1.00  0.00           N  
ATOM   1655  CA  GLN A 207     -16.666  -9.257  15.510  1.00  0.00           C  
ATOM   1656  C   GLN A 207     -15.292  -9.605  14.952  1.00  0.00           C  
ATOM   1657  O   GLN A 207     -14.441 -10.143  15.656  1.00  0.00           O  
ATOM   1658  CB  GLN A 207     -16.705  -7.771  15.880  1.00  0.00           C  
ATOM   1659  CG  GLN A 207     -18.029  -7.301  16.462  1.00  0.00           C  
ATOM   1660  CD  GLN A 207     -18.078  -5.803  16.644  1.00  0.00           C  
ATOM   1661  OE1 GLN A 207     -17.943  -5.057  15.670  1.00  0.00           O  
ATOM   1662  NE2 GLN A 207     -18.263  -5.352  17.874  1.00  0.00           N  
ATOM   1663  N   ARG A 208     -15.094  -9.303  13.669  1.00  0.00           N  
ATOM   1664  CA  ARG A 208     -13.809  -9.562  13.039  1.00  0.00           C  
ATOM   1665  C   ARG A 208     -13.305  -8.269  12.395  1.00  0.00           C  
ATOM   1666  O   ARG A 208     -14.013  -7.260  12.383  1.00  0.00           O  
ATOM   1667  CB  ARG A 208     -13.939 -10.676  11.995  1.00  0.00           C  
ATOM   1668  CG  ARG A 208     -14.488 -11.980  12.569  1.00  0.00           C  
ATOM   1669  CD  ARG A 208     -14.253 -13.154  11.627  1.00  0.00           C  
ATOM   1670  NE  ARG A 208     -12.857 -13.564  11.612  1.00  0.00           N  
ATOM   1671  CZ  ARG A 208     -12.309 -14.351  10.694  1.00  0.00           C  
ATOM   1672  NH1 ARG A 208     -13.036 -14.800   9.686  1.00  0.00           N  
ATOM   1673  NH2 ARG A 208     -11.024 -14.684  10.772  1.00  0.00           N  
ATOM   1674  N   ALA A 209     -12.072  -8.313  11.865  1.00  0.00           N  
ATOM   1675  CA  ALA A 209     -11.492  -7.102  11.314  1.00  0.00           C  
ATOM   1676  C   ALA A 209     -10.481  -7.298  10.204  1.00  0.00           C  
ATOM   1677  O   ALA A 209      -9.851  -8.357  10.090  1.00  0.00           O  
ATOM   1678  CB  ALA A 209     -10.832  -6.305  12.438  1.00  0.00           C  
ATOM   1679  N   ILE A 210     -10.363  -6.273   9.386  1.00  0.00           N  
ATOM   1680  CA  ILE A 210      -9.348  -6.211   8.346  1.00  0.00           C  
ATOM   1681  C   ILE A 210      -8.509  -5.020   8.804  1.00  0.00           C  
ATOM   1682  O   ILE A 210      -9.031  -3.921   8.992  1.00  0.00           O  
ATOM   1683  CB  ILE A 210      -9.939  -5.930   6.953  1.00  0.00           C  
ATOM   1684  CG1 ILE A 210     -10.742  -7.149   6.489  1.00  0.00           C  
ATOM   1685  CG2 ILE A 210      -8.811  -5.616   5.965  1.00  0.00           C  
ATOM   1686  CD1 ILE A 210     -11.437  -6.956   5.146  1.00  0.00           C  
ATOM   1687  N   VAL A 211      -7.219  -5.256   9.013  1.00  0.00           N  
ATOM   1688  CA  VAL A 211      -6.326  -4.205   9.492  1.00  0.00           C  
ATOM   1689  C   VAL A 211      -5.525  -3.616   8.335  1.00  0.00           C  
ATOM   1690  O   VAL A 211      -5.084  -4.338   7.447  1.00  0.00           O  
ATOM   1691  CB  VAL A 211      -5.352  -4.766  10.550  1.00  0.00           C  
ATOM   1692  CG1 VAL A 211      -4.427  -3.656  11.063  1.00  0.00           C  
ATOM   1693  CG2 VAL A 211      -6.131  -5.370  11.716  1.00  0.00           C  
ATOM   1694  N   SER A 212      -5.355  -2.301   8.343  1.00  0.00           N  
ATOM   1695  CA  SER A 212      -4.556  -1.646   7.315  1.00  0.00           C  
ATOM   1696  C   SER A 212      -3.570  -0.679   7.958  1.00  0.00           C  
ATOM   1697  O   SER A 212      -3.838  -0.111   9.018  1.00  0.00           O  
ATOM   1698  CB  SER A 212      -5.453  -0.899   6.313  1.00  0.00           C  
ATOM   1699  OG  SER A 212      -6.147   0.159   6.926  1.00  0.00           O  
ATOM   1700  N   MET A 213      -2.408  -0.518   7.321  1.00  0.00           N  
ATOM   1701  CA  MET A 213      -1.353   0.346   7.820  1.00  0.00           C  
ATOM   1702  C   MET A 213      -0.455   0.679   6.642  1.00  0.00           C  
ATOM   1703  O   MET A 213      -0.437  -0.042   5.641  1.00  0.00           O  
ATOM   1704  CB  MET A 213      -0.544  -0.371   8.911  1.00  0.00           C  
ATOM   1705  CG  MET A 213       0.110  -1.665   8.437  1.00  0.00           C  
ATOM   1706  SD  MET A 213       0.794  -2.670   9.783  1.00  0.00           S  
ATOM   1707  CE  MET A 213      -0.705  -3.239  10.557  1.00  0.00           C  
ATOM   1708  N   HIS A 214       0.291   1.773   6.751  1.00  0.00           N  
ATOM   1709  CA  HIS A 214       1.156   2.133   5.639  1.00  0.00           C  
ATOM   1710  C   HIS A 214       2.408   1.265   5.606  1.00  0.00           C  
ATOM   1711  O   HIS A 214       2.746   0.692   4.571  1.00  0.00           O  
ATOM   1712  CB  HIS A 214       1.564   3.605   5.726  1.00  0.00           C  
ATOM   1713  CG  HIS A 214       2.332   4.071   4.516  1.00  0.00           C  
ATOM   1714  ND1 HIS A 214       1.797   4.056   3.253  1.00  0.00           N  
ATOM   1715  CD2 HIS A 214       3.599   4.508   4.388  1.00  0.00           C  
ATOM   1716  CE1 HIS A 214       2.704   4.472   2.388  1.00  0.00           C  
ATOM   1717  NE2 HIS A 214       3.817   4.756   3.052  1.00  0.00           N  
ATOM   1718  N   ILE A 215       3.092   1.160   6.741  1.00  0.00           N  
ATOM   1719  CA  ILE A 215       4.330   0.390   6.828  1.00  0.00           C  
ATOM   1720  C   ILE A 215       4.144  -0.915   7.606  1.00  0.00           C  
ATOM   1721  O   ILE A 215       3.850  -0.896   8.800  1.00  0.00           O  
ATOM   1722  CB  ILE A 215       5.450   1.212   7.503  1.00  0.00           C  
ATOM   1723  CG1 ILE A 215       5.555   2.602   6.846  1.00  0.00           C  
ATOM   1724  CG2 ILE A 215       6.781   0.471   7.394  1.00  0.00           C  
ATOM   1725  CD1 ILE A 215       6.539   3.536   7.527  1.00  0.00           C  
ATOM   1726  N   CYS A 216       4.332  -2.032   6.936  1.00  0.00           N  
ATOM   1727  CA  CYS A 216       4.216  -3.343   7.543  1.00  0.00           C  
ATOM   1728  C   CYS A 216       5.452  -3.622   8.399  1.00  0.00           C  
ATOM   1729  O   CYS A 216       6.526  -3.083   8.145  1.00  0.00           O  
ATOM   1730  CB  CYS A 216       4.156  -4.418   6.452  1.00  0.00           C  
ATOM   1731  SG  CYS A 216       2.573  -5.261   6.178  1.00  0.00           S  
ATOM   1732  N   PRO A 217       5.333  -4.477   9.417  1.00  0.00           N  
ATOM   1733  CA  PRO A 217       6.520  -4.839  10.187  1.00  0.00           C  
ATOM   1734  C   PRO A 217       7.376  -5.716   9.278  1.00  0.00           C  
ATOM   1735  O   PRO A 217       6.864  -6.323   8.333  1.00  0.00           O  
ATOM   1736  CB  PRO A 217       5.949  -5.614  11.377  1.00  0.00           C  
ATOM   1737  CG  PRO A 217       4.676  -6.186  10.830  1.00  0.00           C  
ATOM   1738  CD  PRO A 217       4.116  -5.073   9.992  1.00  0.00           C  
ATOM   1739  N   GLY A 218       8.680  -5.775   9.548  1.00  0.00           N  
ATOM   1740  CA  GLY A 218       9.566  -6.569   8.720  1.00  0.00           C  
ATOM   1741  C   GLY A 218      10.664  -5.732   8.083  1.00  0.00           C  
ATOM   1742  O   GLY A 218      11.042  -4.688   8.603  1.00  0.00           O  
ATOM   1743  N   VAL A 219      11.178  -6.210   6.951  1.00  0.00           N  
ATOM   1744  CA  VAL A 219      12.274  -5.537   6.258  1.00  0.00           C  
ATOM   1745  C   VAL A 219      11.921  -5.185   4.818  1.00  0.00           C  
ATOM   1746  O   VAL A 219      10.901  -5.619   4.293  1.00  0.00           O  
ATOM   1747  CB  VAL A 219      13.537  -6.418   6.256  1.00  0.00           C  
ATOM   1748  CG1 VAL A 219      13.973  -6.723   7.687  1.00  0.00           C  
ATOM   1749  CG2 VAL A 219      13.277  -7.708   5.493  1.00  0.00           C  
ATOM   1750  N   ALA A 220      12.792  -4.386   4.188  1.00  0.00           N  
ATOM   1751  CA  ALA A 220      12.608  -3.984   2.806  1.00  0.00           C  
ATOM   1752  C   ALA A 220      13.620  -4.722   1.936  1.00  0.00           C  
ATOM   1753  O   ALA A 220      14.806  -4.403   1.952  1.00  0.00           O  
ATOM   1754  CB  ALA A 220      12.790  -2.475   2.669  1.00  0.00           C  
ATOM   1755  N   GLU A 221      13.152  -5.704   1.180  1.00  0.00           N  
ATOM   1756  CA  GLU A 221      14.013  -6.515   0.321  1.00  0.00           C  
ATOM   1757  C   GLU A 221      14.833  -5.701  -0.674  1.00  0.00           C  
ATOM   1758  O   GLU A 221      16.007  -5.992  -0.900  1.00  0.00           O  
ATOM   1759  CB  GLU A 221      13.186  -7.545  -0.456  1.00  0.00           C  
ATOM   1760  CG  GLU A 221      12.463  -8.575   0.401  1.00  0.00           C  
ATOM   1761  CD  GLU A 221      11.055  -8.154   0.778  1.00  0.00           C  
ATOM   1762  OE1 GLU A 221      10.794  -6.949   0.963  1.00  0.00           O  
ATOM   1763  OE2 GLU A 221      10.200  -9.054   0.900  1.00  0.00           O  
ATOM   1764  N   ARG A 222      14.215  -4.682  -1.270  1.00  0.00           N  
ATOM   1765  CA  ARG A 222      14.884  -3.877  -2.279  1.00  0.00           C  
ATOM   1766  C   ARG A 222      15.959  -2.961  -1.720  1.00  0.00           C  
ATOM   1767  O   ARG A 222      16.823  -2.491  -2.454  1.00  0.00           O  
ATOM   1768  CB  ARG A 222      13.858  -3.031  -3.043  1.00  0.00           C  
ATOM   1769  CG  ARG A 222      12.722  -3.821  -3.640  1.00  0.00           C  
ATOM   1770  CD  ARG A 222      11.673  -2.909  -4.246  1.00  0.00           C  
ATOM   1771  NE  ARG A 222      12.102  -2.349  -5.513  1.00  0.00           N  
ATOM   1772  CZ  ARG A 222      11.406  -1.446  -6.205  1.00  0.00           C  
ATOM   1773  NH1 ARG A 222      10.262  -0.977  -5.729  1.00  0.00           N  
ATOM   1774  NH2 ARG A 222      11.855  -1.006  -7.364  1.00  0.00           N  
ATOM   1775  N   PHE A 223      15.900  -2.701  -0.421  1.00  0.00           N  
ATOM   1776  CA  PHE A 223      16.854  -1.809   0.220  1.00  0.00           C  
ATOM   1777  C   PHE A 223      17.723  -2.558   1.221  1.00  0.00           C  
ATOM   1778  O   PHE A 223      17.845  -2.168   2.384  1.00  0.00           O  
ATOM   1779  CB  PHE A 223      16.106  -0.662   0.882  1.00  0.00           C  
ATOM   1780  CG  PHE A 223      15.224   0.103  -0.082  1.00  0.00           C  
ATOM   1781  CD1 PHE A 223      15.794   0.871  -1.094  1.00  0.00           C  
ATOM   1782  CD2 PHE A 223      13.847   0.005  -0.008  1.00  0.00           C  
ATOM   1783  CE1 PHE A 223      14.995   1.532  -2.023  1.00  0.00           C  
ATOM   1784  CE2 PHE A 223      13.037   0.671  -0.931  1.00  0.00           C  
ATOM   1785  CZ  PHE A 223      13.612   1.434  -1.943  1.00  0.00           C  
ATOM   1786  N   ASN A 224      18.395  -3.654   0.746  1.00  0.00           N  
ATOM   1787  CA  ASN A 224      19.239  -4.484   1.437  1.00  0.00           C  
ATOM   1788  C   ASN A 224      18.676  -5.121   2.667  1.00  0.00           C  
ATOM   1789  O   ASN A 224      19.333  -5.384   3.647  1.00  0.00           O  
ATOM   1790  CB  ASN A 224      20.533  -3.772   1.743  1.00  0.00           C  
ATOM   1791  CG  ASN A 224      21.692  -4.519   1.690  1.00  0.00           C  
ATOM   1792  OD1 ASN A 224      21.751  -5.586   1.092  1.00  0.00           O  
ATOM   1793  ND2 ASN A 224      22.689  -4.384   2.022  1.00  0.00           N  
ATOM   1794  N   TYR A 225      17.369  -5.442   2.633  1.00  0.00           N  
ATOM   1795  CA  TYR A 225      16.655  -6.071   3.734  1.00  0.00           C  
ATOM   1796  C   TYR A 225      16.776  -5.238   5.010  1.00  0.00           C  
ATOM   1797  O   TYR A 225      16.961  -5.773   6.106  1.00  0.00           O  
ATOM   1798  CB  TYR A 225      17.184  -7.487   3.983  1.00  0.00           C  
ATOM   1799  CG  TYR A 225      16.870  -8.441   2.853  1.00  0.00           C  
ATOM   1800  CD1 TYR A 225      17.661  -8.488   1.714  1.00  0.00           C  
ATOM   1801  CD2 TYR A 225      15.758  -9.280   2.909  1.00  0.00           C  
ATOM   1802  CE1 TYR A 225      17.350  -9.341   0.655  1.00  0.00           C  
ATOM   1803  CE2 TYR A 225      15.435 -10.139   1.869  1.00  0.00           C  
ATOM   1804  CZ  TYR A 225      16.235 -10.165   0.739  1.00  0.00           C  
ATOM   1805  OH  TYR A 225      15.925 -11.004  -0.303  1.00  0.00           O  
ATOM   1806  N   SER A 226      16.654  -3.923   4.848  1.00  0.00           N  
ATOM   1807  CA  SER A 226      16.757  -3.002   5.977  1.00  0.00           C  
ATOM   1808  C   SER A 226      15.494  -2.969   6.830  1.00  0.00           C  
ATOM   1809  O   SER A 226      14.384  -3.069   6.321  1.00  0.00           O  
ATOM   1810  CB  SER A 226      17.057  -1.594   5.468  1.00  0.00           C  
ATOM   1811  OG  SER A 226      16.052  -1.157   4.574  1.00  0.00           O  
ATOM   1812  N   ASP A 227      15.684  -2.842   8.155  1.00  0.00           N  
ATOM   1813  CA  ASP A 227      14.557  -2.746   9.073  1.00  0.00           C  
ATOM   1814  C   ASP A 227      13.804  -1.457   8.770  1.00  0.00           C  
ATOM   1815  O   ASP A 227      14.411  -0.428   8.472  1.00  0.00           O  
ATOM   1816  CB  ASP A 227      15.043  -2.701  10.522  1.00  0.00           C  
ATOM   1817  CG  ASP A 227      15.679  -4.003  10.967  1.00  0.00           C  
ATOM   1818  OD1 ASP A 227      15.186  -5.082  10.590  1.00  0.00           O  
ATOM   1819  OD2 ASP A 227      16.673  -3.942  11.720  1.00  0.00           O  
ATOM   1820  N   GLN A 228      12.475  -1.525   8.846  1.00  0.00           N  
ATOM   1821  CA  GLN A 228      11.653  -0.355   8.582  1.00  0.00           C  
ATOM   1822  C   GLN A 228      11.111   0.266   9.864  1.00  0.00           C  
ATOM   1823  O   GLN A 228      10.951   1.483   9.956  1.00  0.00           O  
ATOM   1824  CB  GLN A 228      10.491  -0.735   7.659  1.00  0.00           C  
ATOM   1825  CG  GLN A 228      10.942  -1.213   6.298  1.00  0.00           C  
ATOM   1826  CD  GLN A 228      11.757  -0.154   5.579  1.00  0.00           C  
ATOM   1827  OE1 GLN A 228      11.222   0.882   5.196  1.00  0.00           O  
ATOM   1828  NE2 GLN A 228      13.047  -0.405   5.421  1.00  0.00           N  
ATOM   1829  N   LEU A 229      10.851  -0.562  10.866  1.00  0.00           N  
ATOM   1830  CA  LEU A 229      10.343  -0.081  12.140  1.00  0.00           C  
ATOM   1831  C   LEU A 229      11.405  -0.253  13.227  1.00  0.00           C  
ATOM   1832  O   LEU A 229      12.280  -1.098  13.111  1.00  0.00           O  
ATOM   1833  CB  LEU A 229       9.087  -0.867  12.541  1.00  0.00           C  
ATOM   1834  CG  LEU A 229       7.967  -0.973  11.497  1.00  0.00           C  
ATOM   1835  CD1 LEU A 229       6.793  -1.741  12.097  1.00  0.00           C  
ATOM   1836  CD2 LEU A 229       7.525   0.409  11.047  1.00  0.00           C  
ATOM   1837  N   TYR A 230      11.312   0.551  14.284  1.00  0.00           N  
ATOM   1838  CA  TYR A 230      12.234   0.396  15.401  1.00  0.00           C  
ATOM   1839  C   TYR A 230      12.021  -1.027  15.930  1.00  0.00           C  
ATOM   1840  O   TYR A 230      10.881  -1.488  16.000  1.00  0.00           O  
ATOM   1841  CB  TYR A 230      11.913   1.396  16.509  1.00  0.00           C  
ATOM   1842  CG  TYR A 230      12.339   2.821  16.205  1.00  0.00           C  
ATOM   1843  CD1 TYR A 230      13.685   3.167  16.127  1.00  0.00           C  
ATOM   1844  CD2 TYR A 230      11.398   3.834  16.020  1.00  0.00           C  
ATOM   1845  CE1 TYR A 230      14.083   4.474  15.863  1.00  0.00           C  
ATOM   1846  CE2 TYR A 230      11.784   5.140  15.763  1.00  0.00           C  
ATOM   1847  CZ  TYR A 230      13.131   5.458  15.685  1.00  0.00           C  
ATOM   1848  OH  TYR A 230      13.517   6.752  15.429  1.00  0.00           O  
ATOM   1849  N   PRO A 231      13.094  -1.733  16.297  1.00  0.00           N  
ATOM   1850  CA  PRO A 231      12.992  -3.120  16.776  1.00  0.00           C  
ATOM   1851  C   PRO A 231      11.933  -3.368  17.841  1.00  0.00           C  
ATOM   1852  O   PRO A 231      11.168  -4.334  17.746  1.00  0.00           O  
ATOM   1853  CB  PRO A 231      14.408  -3.404  17.288  1.00  0.00           C  
ATOM   1854  CG  PRO A 231      15.267  -2.584  16.373  1.00  0.00           C  
ATOM   1855  CD  PRO A 231      14.504  -1.284  16.258  1.00  0.00           C  
ATOM   1856  N   GLN A 232      11.883  -2.508  18.864  1.00  0.00           N  
ATOM   1857  CA  GLN A 232      10.925  -2.684  19.943  1.00  0.00           C  
ATOM   1858  C   GLN A 232       9.478  -2.576  19.469  1.00  0.00           C  
ATOM   1859  O   GLN A 232       8.593  -3.259  19.987  1.00  0.00           O  
ATOM   1860  CB  GLN A 232      11.189  -1.677  21.080  1.00  0.00           C  
ATOM   1861  CG  GLN A 232      10.952  -0.214  20.725  1.00  0.00           C  
ATOM   1862  CD  GLN A 232      12.192   0.473  20.184  1.00  0.00           C  
ATOM   1863  OE1 GLN A 232      13.034  -0.139  19.518  1.00  0.00           O  
ATOM   1864  NE2 GLN A 232      12.319   1.764  20.469  1.00  0.00           N  
ATOM   1865  N   TYR A 233       9.232  -1.723  18.475  1.00  0.00           N  
ATOM   1866  CA  TYR A 233       7.880  -1.571  17.950  1.00  0.00           C  
ATOM   1867  C   TYR A 233       7.562  -2.677  16.955  1.00  0.00           C  
ATOM   1868  O   TYR A 233       6.428  -3.155  16.897  1.00  0.00           O  
ATOM   1869  CB  TYR A 233       7.703  -0.202  17.283  1.00  0.00           C  
ATOM   1870  CG  TYR A 233       7.938   0.975  18.213  1.00  0.00           C  
ATOM   1871  CD1 TYR A 233       7.548   0.932  19.550  1.00  0.00           C  
ATOM   1872  CD2 TYR A 233       8.550   2.136  17.745  1.00  0.00           C  
ATOM   1873  CE1 TYR A 233       7.775   2.005  20.402  1.00  0.00           C  
ATOM   1874  CE2 TYR A 233       8.776   3.211  18.587  1.00  0.00           C  
ATOM   1875  CZ  TYR A 233       8.396   3.142  19.915  1.00  0.00           C  
ATOM   1876  OH  TYR A 233       8.627   4.208  20.752  1.00  0.00           O  
ATOM   1877  N   ASN A 234       8.552  -3.073  16.183  1.00  0.00           N  
ATOM   1878  CA  ASN A 234       8.368  -4.130  15.202  1.00  0.00           C  
ATOM   1879  C   ASN A 234       7.904  -5.417  15.880  1.00  0.00           C  
ATOM   1880  O   ASN A 234       6.899  -6.012  15.486  1.00  0.00           O  
ATOM   1881  CB  ASN A 234       9.675  -4.401  14.451  1.00  0.00           C  
ATOM   1882  CG  ASN A 234       9.503  -5.409  13.335  1.00  0.00           C  
ATOM   1883  OD1 ASN A 234       9.112  -5.055  12.222  1.00  0.00           O  
ATOM   1884  ND2 ASN A 234       9.783  -6.668  13.624  1.00  0.00           N  
ATOM   1885  N   ASP A 235       8.645  -5.837  16.906  1.00  0.00           N  
ATOM   1886  CA  ASP A 235       8.314  -7.069  17.611  1.00  0.00           C  
ATOM   1887  C   ASP A 235       6.952  -6.985  18.300  1.00  0.00           C  
ATOM   1888  O   ASP A 235       6.173  -7.936  18.254  1.00  0.00           O  
ATOM   1889  CB  ASP A 235       9.392  -7.402  18.644  1.00  0.00           C  
ATOM   1890  CG  ASP A 235      10.739  -7.694  18.001  1.00  0.00           C  
ATOM   1891  OD1 ASP A 235      10.792  -7.942  16.776  1.00  0.00           O  
ATOM   1892  OD2 ASP A 235      11.757  -7.686  18.728  1.00  0.00           O  
ATOM   1893  N   ARG A 236       6.672  -5.856  18.940  1.00  0.00           N  
ATOM   1894  CA  ARG A 236       5.402  -5.696  19.629  1.00  0.00           C  
ATOM   1895  C   ARG A 236       4.235  -5.670  18.640  1.00  0.00           C  
ATOM   1896  O   ARG A 236       3.157  -6.185  18.933  1.00  0.00           O  
ATOM   1897  CB  ARG A 236       5.404  -4.417  20.481  1.00  0.00           C  
ATOM   1898  CG  ARG A 236       4.191  -4.300  21.387  1.00  0.00           C  
ATOM   1899  CD  ARG A 236       4.309  -3.119  22.337  1.00  0.00           C  
ATOM   1900  NE  ARG A 236       3.161  -3.027  23.234  1.00  0.00           N  
ATOM   1901  CZ  ARG A 236       2.980  -2.076  24.151  1.00  0.00           C  
ATOM   1902  NH1 ARG A 236       3.883  -1.114  24.290  1.00  0.00           N  
ATOM   1903  NH2 ARG A 236       1.906  -2.091  24.913  1.00  0.00           N  
ATOM   1904  N   LEU A 237       4.452  -5.074  17.471  1.00  0.00           N  
ATOM   1905  CA  LEU A 237       3.403  -5.011  16.456  1.00  0.00           C  
ATOM   1906  C   LEU A 237       3.097  -6.400  15.910  1.00  0.00           C  
ATOM   1907  O   LEU A 237       1.932  -6.764  15.739  1.00  0.00           O  
ATOM   1908  CB  LEU A 237       3.811  -4.070  15.317  1.00  0.00           C  
ATOM   1909  CG  LEU A 237       2.789  -3.906  14.180  1.00  0.00           C  
ATOM   1910  CD1 LEU A 237       1.469  -3.383  14.733  1.00  0.00           C  
ATOM   1911  CD2 LEU A 237       3.347  -2.937  13.136  1.00  0.00           C  
ATOM   1912  N   VAL A 238       4.147  -7.176  15.643  1.00  0.00           N  
ATOM   1913  CA  VAL A 238       3.955  -8.535  15.145  1.00  0.00           C  
ATOM   1914  C   VAL A 238       3.159  -9.343  16.171  1.00  0.00           C  
ATOM   1915  O   VAL A 238       2.196 -10.028  15.819  1.00  0.00           O  
ATOM   1916  CB  VAL A 238       5.306  -9.239  14.866  1.00  0.00           C  
ATOM   1917  CG1 VAL A 238       5.087 -10.723  14.557  1.00  0.00           C  
ATOM   1918  CG2 VAL A 238       6.005  -8.566  13.693  1.00  0.00           C  
ATOM   1919  N   ASP A 239       3.560  -9.250  17.437  1.00  0.00           N  
ATOM   1920  CA  ASP A 239       2.868  -9.974  18.505  1.00  0.00           C  
ATOM   1921  C   ASP A 239       1.418  -9.510  18.632  1.00  0.00           C  
ATOM   1922  O   ASP A 239       0.511 -10.329  18.800  1.00  0.00           O  
ATOM   1923  CB  ASP A 239       3.576  -9.785  19.850  1.00  0.00           C  
ATOM   1924  CG  ASP A 239       4.877 -10.562  19.954  1.00  0.00           C  
ATOM   1925  OD1 ASP A 239       5.153 -11.411  19.084  1.00  0.00           O  
ATOM   1926  OD2 ASP A 239       5.611 -10.335  20.928  1.00  0.00           O  
ATOM   1927  N   SER A 240       1.209  -8.200  18.561  1.00  0.00           N  
ATOM   1928  CA  SER A 240      -0.131  -7.639  18.695  1.00  0.00           C  
ATOM   1929  C   SER A 240      -1.070  -8.108  17.588  1.00  0.00           C  
ATOM   1930  O   SER A 240      -2.236  -8.399  17.842  1.00  0.00           O  
ATOM   1931  CB  SER A 240      -0.063  -6.106  18.694  1.00  0.00           C  
ATOM   1932  OG  SER A 240       0.638  -5.617  19.826  1.00  0.00           O  
ATOM   1933  N   LEU A 241      -0.556  -8.176  16.364  1.00  0.00           N  
ATOM   1934  CA  LEU A 241      -1.379  -8.613  15.240  1.00  0.00           C  
ATOM   1935  C   LEU A 241      -1.638 -10.119  15.286  1.00  0.00           C  
ATOM   1936  O   LEU A 241      -2.780 -10.562  15.144  1.00  0.00           O  
ATOM   1937  CB  LEU A 241      -0.696  -8.230  13.920  1.00  0.00           C  
ATOM   1938  CG  LEU A 241      -0.588  -6.723  13.653  1.00  0.00           C  
ATOM   1939  CD1 LEU A 241       0.330  -6.469  12.464  1.00  0.00           C  
ATOM   1940  CD2 LEU A 241      -1.972  -6.139  13.394  1.00  0.00           C  
ATOM   1941  N   ALA A 242      -0.585 -10.906  15.496  1.00  0.00           N  
ATOM   1942  CA  ALA A 242      -0.719 -12.358  15.527  1.00  0.00           C  
ATOM   1943  C   ALA A 242      -1.601 -12.840  16.682  1.00  0.00           C  
ATOM   1944  O   ALA A 242      -2.309 -13.843  16.548  1.00  0.00           O  
ATOM   1945  CB  ALA A 242       0.663 -13.010  15.620  1.00  0.00           C  
ATOM   1946  N   GLU A 243      -1.560 -12.126  17.796  1.00  0.00           N  
ATOM   1947  CA  GLU A 243      -2.353 -12.478  18.975  1.00  0.00           C  
ATOM   1948  C   GLU A 243      -3.841 -12.562  18.656  1.00  0.00           C  
ATOM   1949  O   GLU A 243      -4.570 -13.355  19.259  1.00  0.00           O  
ATOM   1950  CB  GLU A 243      -2.119 -11.444  20.086  1.00  0.00           C  
ATOM   1951  CG  GLU A 243      -2.980 -11.620  21.342  1.00  0.00           C  
ATOM   1952  CD  GLU A 243      -2.699 -12.923  22.070  1.00  0.00           C  
ATOM   1953  OE1 GLU A 243      -1.560 -13.428  21.991  1.00  0.00           O  
ATOM   1954  OE2 GLU A 243      -3.621 -13.440  22.732  1.00  0.00           O  
ATOM   1955  N   TYR A 244      -4.282 -11.765  17.700  1.00  0.00           N  
ATOM   1956  CA  TYR A 244      -5.687 -11.740  17.323  1.00  0.00           C  
ATOM   1957  C   TYR A 244      -5.955 -12.373  15.956  1.00  0.00           C  
ATOM   1958  O   TYR A 244      -6.768 -11.876  15.170  1.00  0.00           O  
ATOM   1959  CB  TYR A 244      -6.195 -10.295  17.363  1.00  0.00           C  
ATOM   1960  CG  TYR A 244      -6.144  -9.713  18.759  1.00  0.00           C  
ATOM   1961  CD1 TYR A 244      -7.138 -10.008  19.696  1.00  0.00           C  
ATOM   1962  CD2 TYR A 244      -5.078  -8.919  19.170  1.00  0.00           C  
ATOM   1963  CE1 TYR A 244      -7.068  -9.536  21.002  1.00  0.00           C  
ATOM   1964  CE2 TYR A 244      -4.994  -8.442  20.479  1.00  0.00           C  
ATOM   1965  CZ  TYR A 244      -5.989  -8.758  21.387  1.00  0.00           C  
ATOM   1966  OH  TYR A 244      -5.905  -8.299  22.681  1.00  0.00           O  
ATOM   1967  N   ASN A 245      -5.279 -13.484  15.684  1.00  0.00           N  
ATOM   1968  CA  ASN A 245      -5.452 -14.191  14.429  1.00  0.00           C  
ATOM   1969  C   ASN A 245      -6.874 -14.726  14.243  1.00  0.00           C  
ATOM   1970  O   ASN A 245      -7.295 -14.999  13.123  1.00  0.00           O  
ATOM   1971  CB  ASN A 245      -4.447 -15.344  14.317  1.00  0.00           C  
ATOM   1972  CG  ASN A 245      -4.733 -16.469  15.288  1.00  0.00           C  
ATOM   1973  OD1 ASN A 245      -4.955 -16.242  16.472  1.00  0.00           O  
ATOM   1974  ND2 ASN A 245      -4.719 -17.691  14.785  1.00  0.00           N  
ATOM   1975  N   ASP A 246      -7.600 -14.864  15.344  1.00  0.00           N  
ATOM   1976  CA  ASP A 246      -8.980 -15.323  15.291  1.00  0.00           C  
ATOM   1977  C   ASP A 246      -9.925 -14.190  14.903  1.00  0.00           C  
ATOM   1978  O   ASP A 246     -11.038 -14.425  14.442  1.00  0.00           O  
ATOM   1979  CB  ASP A 246      -9.396 -15.908  16.647  1.00  0.00           C  
ATOM   1980  CG  ASP A 246      -9.229 -14.907  17.785  1.00  0.00           C  
ATOM   1981  OD1 ASP A 246      -8.164 -14.274  17.884  1.00  0.00           O  
ATOM   1982  OD2 ASP A 246     -10.177 -14.768  18.594  1.00  0.00           O  
ATOM   1983  N   VAL A 247      -9.469 -12.964  15.084  1.00  0.00           N  
ATOM   1984  CA  VAL A 247     -10.264 -11.780  14.763  1.00  0.00           C  
ATOM   1985  C   VAL A 247      -9.888 -11.172  13.412  1.00  0.00           C  
ATOM   1986  O   VAL A 247     -10.749 -10.715  12.661  1.00  0.00           O  
ATOM   1987  CB  VAL A 247     -10.080 -10.694  15.855  1.00  0.00           C  
ATOM   1988  CG1 VAL A 247     -10.845  -9.423  15.484  1.00  0.00           C  
ATOM   1989  CG2 VAL A 247     -10.553 -11.222  17.200  1.00  0.00           C  
ATOM   1990  N   ILE A 248      -8.595 -11.169  13.095  1.00  0.00           N  
ATOM   1991  CA  ILE A 248      -8.087 -10.540  11.879  1.00  0.00           C  
ATOM   1992  C   ILE A 248      -8.082 -11.438  10.635  1.00  0.00           C  
ATOM   1993  O   ILE A 248      -7.440 -12.483  10.619  1.00  0.00           O  
ATOM   1994  CB  ILE A 248      -6.659 -10.011  12.125  1.00  0.00           C  
ATOM   1995  CG1 ILE A 248      -6.669  -9.006  13.287  1.00  0.00           C  
ATOM   1996  CG2 ILE A 248      -6.097  -9.372  10.859  1.00  0.00           C  
ATOM   1997  CD1 ILE A 248      -5.291  -8.576  13.742  1.00  0.00           C  
ATOM   1998  N   LEU A 249      -8.778 -10.990   9.594  1.00  0.00           N  
ATOM   1999  CA  LEU A 249      -8.819 -11.716   8.323  1.00  0.00           C  
ATOM   2000  C   LEU A 249      -7.493 -11.559   7.589  1.00  0.00           C  
ATOM   2001  O   LEU A 249      -7.022 -12.470   6.928  1.00  0.00           O  
ATOM   2002  CB  LEU A 249      -9.931 -11.189   7.416  1.00  0.00           C  
ATOM   2003  CG  LEU A 249     -11.366 -11.696   7.631  1.00  0.00           C  
ATOM   2004  CD1 LEU A 249     -11.888 -11.212   8.966  1.00  0.00           C  
ATOM   2005  CD2 LEU A 249     -12.245 -11.200   6.487  1.00  0.00           C  
ATOM   2006  N   GLY A 250      -6.896 -10.371   7.711  1.00  0.00           N  
ATOM   2007  CA  GLY A 250      -5.651 -10.085   7.033  1.00  0.00           C  
ATOM   2008  C   GLY A 250      -5.231  -8.648   7.260  1.00  0.00           C  
ATOM   2009  O   GLY A 250      -6.022  -7.826   7.732  1.00  0.00           O  
ATOM   2010  N   VAL A 251      -3.981  -8.350   6.918  1.00  0.00           N  
ATOM   2011  CA  VAL A 251      -3.426  -7.012   7.078  1.00  0.00           C  
ATOM   2012  C   VAL A 251      -3.016  -6.475   5.709  1.00  0.00           C  
ATOM   2013  O   VAL A 251      -2.404  -7.191   4.918  1.00  0.00           O  
ATOM   2014  CB  VAL A 251      -2.188  -7.038   8.002  1.00  0.00           C  
ATOM   2015  CG1 VAL A 251      -1.630  -5.631   8.182  1.00  0.00           C  
ATOM   2016  CG2 VAL A 251      -2.544  -7.641   9.355  1.00  0.00           C  
ATOM   2017  N   LEU A 252      -3.366  -5.216   5.429  1.00  0.00           N  
ATOM   2018  CA  LEU A 252      -3.013  -4.594   4.157  1.00  0.00           C  
ATOM   2019  C   LEU A 252      -2.003  -3.477   4.383  1.00  0.00           C  
ATOM   2020  O   LEU A 252      -2.215  -2.600   5.222  1.00  0.00           O  
ATOM   2021  CB  LEU A 252      -4.257  -4.025   3.475  1.00  0.00           C  
ATOM   2022  CG  LEU A 252      -5.427  -4.990   3.242  1.00  0.00           C  
ATOM   2023  CD1 LEU A 252      -6.508  -4.285   2.436  1.00  0.00           C  
ATOM   2024  CD2 LEU A 252      -4.960  -6.241   2.517  1.00  0.00           C  
ATOM   2025  N   CYS A 253      -0.898  -3.516   3.626  1.00  0.00           N  
ATOM   2026  CA  CYS A 253       0.160  -2.522   3.748  1.00  0.00           C  
ATOM   2027  C   CYS A 253       0.585  -1.965   2.394  1.00  0.00           C  
ATOM   2028  O   CYS A 253       0.237  -2.512   1.349  1.00  0.00           O  
ATOM   2029  CB  CYS A 253       1.402  -3.139   4.407  1.00  0.00           C  
ATOM   2030  SG  CYS A 253       1.219  -3.901   6.020  1.00  0.00           S  
ATOM   2031  N   GLY A 254       1.347  -0.886   2.429  1.00  0.00           N  
ATOM   2032  CA  GLY A 254       1.901  -0.287   1.228  1.00  0.00           C  
ATOM   2033  C   GLY A 254       3.366   0.014   1.485  1.00  0.00           C  
ATOM   2034  O   GLY A 254       4.097  -0.845   1.977  1.00  0.00           O  
ATOM   2035  N   HIS A 255       3.800   1.230   1.179  1.00  0.00           N  
ATOM   2036  CA  HIS A 255       5.147   1.725   1.478  1.00  0.00           C  
ATOM   2037  C   HIS A 255       6.301   1.204   0.623  1.00  0.00           C  
ATOM   2038  O   HIS A 255       7.147   1.977   0.188  1.00  0.00           O  
ATOM   2039  CB  HIS A 255       5.461   1.488   2.960  1.00  0.00           C  
ATOM   2040  CG  HIS A 255       6.799   2.005   3.404  1.00  0.00           C  
ATOM   2041  ND1 HIS A 255       7.135   3.326   3.332  1.00  0.00           N  
ATOM   2042  CD2 HIS A 255       7.865   1.366   3.929  1.00  0.00           C  
ATOM   2043  CE1 HIS A 255       8.371   3.496   3.799  1.00  0.00           C  
ATOM   2044  NE2 HIS A 255       8.837   2.319   4.165  1.00  0.00           N  
ATOM   2045  N   LEU A 256       6.355  -0.100   0.393  1.00  0.00           N  
ATOM   2046  CA  LEU A 256       7.473  -0.677  -0.351  1.00  0.00           C  
ATOM   2047  C   LEU A 256       7.341  -0.601  -1.867  1.00  0.00           C  
ATOM   2048  O   LEU A 256       8.305  -0.849  -2.590  1.00  0.00           O  
ATOM   2049  CB  LEU A 256       7.713  -2.126   0.079  1.00  0.00           C  
ATOM   2050  CG  LEU A 256       8.023  -2.330   1.560  1.00  0.00           C  
ATOM   2051  CD1 LEU A 256       8.358  -3.794   1.821  1.00  0.00           C  
ATOM   2052  CD2 LEU A 256       9.198  -1.449   1.985  1.00  0.00           C  
ATOM   2053  N   HIS A 257       6.144  -0.265  -2.354  1.00  0.00           N  
ATOM   2054  CA  HIS A 257       5.862  -0.130  -3.790  1.00  0.00           C  
ATOM   2055  C   HIS A 257       5.916  -1.444  -4.568  1.00  0.00           C  
ATOM   2056  O   HIS A 257       5.800  -1.442  -5.790  1.00  0.00           O  
ATOM   2057  CB  HIS A 257       6.818   0.874  -4.436  1.00  0.00           C  
ATOM   2058  CG  HIS A 257       6.662   2.278  -3.940  1.00  0.00           C  
ATOM   2059  ND1 HIS A 257       6.925   3.376  -4.732  1.00  0.00           N  
ATOM   2060  CD2 HIS A 257       6.265   2.780  -2.746  1.00  0.00           C  
ATOM   2061  CE1 HIS A 257       6.708   4.479  -4.041  1.00  0.00           C  
ATOM   2062  NE2 HIS A 257       6.304   4.142  -2.835  1.00  0.00           N  
ATOM   2063  N   THR A 258       6.095  -2.549  -3.854  1.00  0.00           N  
ATOM   2064  CA  THR A 258       6.190  -3.848  -4.502  1.00  0.00           C  
ATOM   2065  C   THR A 258       5.112  -4.819  -4.031  1.00  0.00           C  
ATOM   2066  O   THR A 258       4.476  -4.611  -2.996  1.00  0.00           O  
ATOM   2067  CB  THR A 258       7.571  -4.483  -4.263  1.00  0.00           C  
ATOM   2068  OG1 THR A 258       7.946  -4.326  -2.891  1.00  0.00           O  
ATOM   2069  CG2 THR A 258       8.613  -3.819  -5.148  1.00  0.00           C  
ATOM   2070  N   ASP A 259       4.929  -5.879  -4.803  1.00  0.00           N  
ATOM   2071  CA  ASP A 259       3.925  -6.907  -4.530  1.00  0.00           C  
ATOM   2072  C   ASP A 259       4.579  -8.055  -3.761  1.00  0.00           C  
ATOM   2073  O   ASP A 259       5.295  -8.870  -4.341  1.00  0.00           O  
ATOM   2074  CB  ASP A 259       3.368  -7.389  -5.874  1.00  0.00           C  
ATOM   2075  CG  ASP A 259       2.454  -8.594  -5.758  1.00  0.00           C  
ATOM   2076  OD1 ASP A 259       2.172  -9.062  -4.636  1.00  0.00           O  
ATOM   2077  OD2 ASP A 259       2.012  -9.079  -6.818  1.00  0.00           O  
ATOM   2078  N   THR A 260       4.334  -8.113  -2.462  1.00  0.00           N  
ATOM   2079  CA  THR A 260       4.895  -9.187  -1.652  1.00  0.00           C  
ATOM   2080  C   THR A 260       4.017  -9.413  -0.422  1.00  0.00           C  
ATOM   2081  O   THR A 260       2.952  -8.818  -0.285  1.00  0.00           O  
ATOM   2082  CB  THR A 260       6.354  -8.873  -1.238  1.00  0.00           C  
ATOM   2083  OG1 THR A 260       6.943 -10.036  -0.647  1.00  0.00           O  
ATOM   2084  CG2 THR A 260       6.429  -7.706  -0.272  1.00  0.00           C  
ATOM   2085  N   PHE A 261       4.472 -10.302   0.468  1.00  0.00           N  
ATOM   2086  CA  PHE A 261       3.689 -10.638   1.645  1.00  0.00           C  
ATOM   2087  C   PHE A 261       4.552 -10.936   2.859  1.00  0.00           C  
ATOM   2088  O   PHE A 261       5.771 -11.105   2.748  1.00  0.00           O  
ATOM   2089  CB  PHE A 261       2.803 -11.853   1.342  1.00  0.00           C  
ATOM   2090  CG  PHE A 261       3.579 -13.092   0.961  1.00  0.00           C  
ATOM   2091  CD1 PHE A 261       4.028 -13.973   1.940  1.00  0.00           C  
ATOM   2092  CD2 PHE A 261       3.876 -13.372  -0.366  1.00  0.00           C  
ATOM   2093  CE1 PHE A 261       4.757 -15.117   1.604  1.00  0.00           C  
ATOM   2094  CE2 PHE A 261       4.609 -14.504  -0.714  1.00  0.00           C  
ATOM   2095  CZ  PHE A 261       5.046 -15.381   0.269  1.00  0.00           C  
ATOM   2096  N   ARG A 262       3.912 -10.997   4.023  1.00  0.00           N  
ATOM   2097  CA  ARG A 262       4.580 -11.296   5.277  1.00  0.00           C  
ATOM   2098  C   ARG A 262       3.693 -12.235   6.074  1.00  0.00           C  
ATOM   2099  O   ARG A 262       2.473 -12.082   6.084  1.00  0.00           O  
ATOM   2100  CB  ARG A 262       4.793 -10.014   6.089  1.00  0.00           C  
ATOM   2101  CG  ARG A 262       5.591  -8.912   5.385  1.00  0.00           C  
ATOM   2102  CD  ARG A 262       7.072  -9.204   5.397  1.00  0.00           C  
ATOM   2103  NE  ARG A 262       7.850  -8.121   4.782  1.00  0.00           N  
ATOM   2104  CZ  ARG A 262       8.270  -8.110   3.527  1.00  0.00           C  
ATOM   2105  NH1 ARG A 262       8.015  -9.128   2.717  1.00  0.00           N  
ATOM   2106  NH2 ARG A 262       8.967  -7.080   3.064  1.00  0.00           N  
ATOM   2107  N   ILE A 263       4.313 -13.207   6.732  1.00  0.00           N  
ATOM   2108  CA  ILE A 263       3.580 -14.123   7.596  1.00  0.00           C  
ATOM   2109  C   ILE A 263       3.979 -13.709   9.007  1.00  0.00           C  
ATOM   2110  O   ILE A 263       5.112 -13.940   9.437  1.00  0.00           O  
ATOM   2111  CB  ILE A 263       3.973 -15.599   7.346  1.00  0.00           C  
ATOM   2112  CG1 ILE A 263       3.705 -15.954   5.876  1.00  0.00           C  
ATOM   2113  CG2 ILE A 263       3.175 -16.507   8.273  1.00  0.00           C  
ATOM   2114  CD1 ILE A 263       4.133 -17.364   5.489  1.00  0.00           C  
ATOM   2115  N   LEU A 264       3.059 -13.055   9.712  1.00  0.00           N  
ATOM   2116  CA  LEU A 264       3.321 -12.570  11.057  1.00  0.00           C  
ATOM   2117  C   LEU A 264       2.950 -13.642  12.076  1.00  0.00           C  
ATOM   2118  O   LEU A 264       1.818 -14.117  12.094  1.00  0.00           O  
ATOM   2119  CB  LEU A 264       2.519 -11.297  11.303  1.00  0.00           C  
ATOM   2120  CG  LEU A 264       2.656 -10.231  10.201  1.00  0.00           C  
ATOM   2121  CD1 LEU A 264       1.799  -9.019  10.532  1.00  0.00           C  
ATOM   2122  CD2 LEU A 264       4.116  -9.831  10.041  1.00  0.00           C  
ATOM   2123  N   SER A 265       3.916 -14.020  12.927  1.00  0.00           N  
ATOM   2124  CA  SER A 265       3.696 -15.105  13.879  1.00  0.00           C  
ATOM   2125  C   SER A 265       4.043 -14.820  15.332  1.00  0.00           C  
ATOM   2126  O   SER A 265       4.959 -14.054  15.629  1.00  0.00           O  
ATOM   2127  CB  SER A 265       4.492 -16.340  13.440  1.00  0.00           C  
ATOM   2128  OG  SER A 265       4.242 -16.679  12.093  1.00  0.00           O  
ATOM   2129  N   LYS A 266       3.305 -15.445  16.219  1.00  0.00           N  
ATOM   2130  CA  LYS A 266       3.537 -15.402  17.652  1.00  0.00           C  
ATOM   2131  C   LYS A 266       3.162 -16.801  18.105  1.00  0.00           C  
ATOM   2132  O   LYS A 266       1.987 -17.112  18.304  1.00  0.00           O  
ATOM   2133  CB  LYS A 266       2.657 -14.369  18.353  1.00  0.00           C  
ATOM   2134  CG  LYS A 266       2.875 -14.328  19.863  1.00  0.00           C  
ATOM   2135  CD  LYS A 266       1.952 -13.340  20.556  1.00  0.00           C  
ATOM   2136  CE  LYS A 266       2.188 -13.334  22.052  1.00  0.00           C  
ATOM   2137  NZ  LYS A 266       1.258 -12.413  22.751  1.00  0.00           N  
ATOM   2138  N   GLY A 267       4.170 -17.667  18.238  1.00  0.00           N  
ATOM   2139  CA  GLY A 267       3.892 -19.044  18.583  1.00  0.00           C  
ATOM   2140  C   GLY A 267       3.161 -19.681  17.411  1.00  0.00           C  
ATOM   2141  O   GLY A 267       3.613 -19.588  16.271  1.00  0.00           O  
ATOM   2142  N   ASN A 268       2.025 -20.296  17.696  1.00  0.00           N  
ATOM   2143  CA  ASN A 268       1.233 -20.918  16.638  1.00  0.00           C  
ATOM   2144  C   ASN A 268       0.197 -19.970  16.043  1.00  0.00           C  
ATOM   2145  O   ASN A 268      -0.517 -20.334  15.109  1.00  0.00           O  
ATOM   2146  CB  ASN A 268       0.529 -22.174  17.171  1.00  0.00           C  
ATOM   2147  CG  ASN A 268       1.504 -23.266  17.564  1.00  0.00           C  
ATOM   2148  OD1 ASN A 268       2.464 -23.539  16.850  1.00  0.00           O  
ATOM   2149  ND2 ASN A 268       1.252 -23.900  18.696  1.00  0.00           N  
ATOM   2150  N   LYS A 269       0.114 -18.752  16.567  1.00  0.00           N  
ATOM   2151  CA  LYS A 269      -0.838 -17.773  16.070  1.00  0.00           C  
ATOM   2152  C   LYS A 269      -0.208 -17.015  14.901  1.00  0.00           C  
ATOM   2153  O   LYS A 269       0.879 -16.457  15.032  1.00  0.00           O  
ATOM   2154  CB  LYS A 269      -1.225 -16.799  17.182  1.00  0.00           C  
ATOM   2155  CG  LYS A 269      -1.893 -17.480  18.372  1.00  0.00           C  
ATOM   2156  CD  LYS A 269      -2.219 -16.487  19.473  1.00  0.00           C  
ATOM   2157  CE  LYS A 269      -2.854 -17.186  20.656  1.00  0.00           C  
ATOM   2158  NZ  LYS A 269      -3.164 -16.241  21.763  1.00  0.00           N  
ATOM   2159  N   LYS A 270      -0.898 -17.012  13.767  1.00  0.00           N  
ATOM   2160  CA  LYS A 270      -0.377 -16.373  12.573  1.00  0.00           C  
ATOM   2161  C   LYS A 270      -1.427 -15.574  11.804  1.00  0.00           C  
ATOM   2162  O   LYS A 270      -2.599 -15.940  11.791  1.00  0.00           O  
ATOM   2163  CB  LYS A 270       0.216 -17.429  11.637  1.00  0.00           C  
ATOM   2164  CG  LYS A 270       1.293 -18.309  12.270  1.00  0.00           C  
ATOM   2165  CD  LYS A 270       1.704 -19.430  11.341  1.00  0.00           C  
ATOM   2166  CE  LYS A 270       2.745 -20.323  12.001  1.00  0.00           C  
ATOM   2167  NZ  LYS A 270       3.108 -21.489  11.152  1.00  0.00           N  
ATOM   2168  N   VAL A 271      -0.985 -14.494  11.159  1.00  0.00           N  
ATOM   2169  CA  VAL A 271      -1.853 -13.679  10.319  1.00  0.00           C  
ATOM   2170  C   VAL A 271      -1.062 -13.286   9.077  1.00  0.00           C  
ATOM   2171  O   VAL A 271       0.165 -13.196   9.119  1.00  0.00           O  
ATOM   2172  CB  VAL A 271      -2.345 -12.380  11.019  1.00  0.00           C  
ATOM   2173  CG1 VAL A 271      -3.225 -12.730  12.206  1.00  0.00           C  
ATOM   2174  CG2 VAL A 271      -1.159 -11.530  11.446  1.00  0.00           C  
ATOM   2175  N   MET A 272      -1.772 -13.079   7.975  1.00  0.00           N  
ATOM   2176  CA  MET A 272      -1.131 -12.676   6.735  1.00  0.00           C  
ATOM   2177  C   MET A 272      -1.139 -11.159   6.569  1.00  0.00           C  
ATOM   2178  O   MET A 272      -2.119 -10.495   6.919  1.00  0.00           O  
ATOM   2179  CB  MET A 272      -1.846 -13.285   5.523  1.00  0.00           C  
ATOM   2180  CG  MET A 272      -1.624 -14.777   5.343  1.00  0.00           C  
ATOM   2181  SD  MET A 272       0.135 -15.193   5.198  1.00  0.00           S  
ATOM   2182  CE  MET A 272       0.634 -14.189   3.801  1.00  0.00           C  
ATOM   2183  N   ALA A 273      -0.053 -10.629   6.026  1.00  0.00           N  
ATOM   2184  CA  ALA A 273       0.046  -9.209   5.724  1.00  0.00           C  
ATOM   2185  C   ALA A 273       0.377  -9.134   4.240  1.00  0.00           C  
ATOM   2186  O   ALA A 273       1.293  -9.808   3.766  1.00  0.00           O  
ATOM   2187  CB  ALA A 273       1.138  -8.542   6.557  1.00  0.00           C  
ATOM   2188  N   PHE A 274      -0.375  -8.331   3.507  1.00  0.00           N  
ATOM   2189  CA  PHE A 274      -0.173  -8.179   2.074  1.00  0.00           C  
ATOM   2190  C   PHE A 274       0.303  -6.779   1.734  1.00  0.00           C  
ATOM   2191  O   PHE A 274      -0.367  -5.794   2.035  1.00  0.00           O  
ATOM   2192  CB  PHE A 274      -1.487  -8.477   1.342  1.00  0.00           C  
ATOM   2193  CG  PHE A 274      -2.090  -9.801   1.709  1.00  0.00           C  
ATOM   2194  CD1 PHE A 274      -1.554 -10.984   1.210  1.00  0.00           C  
ATOM   2195  CD2 PHE A 274      -3.164  -9.867   2.593  1.00  0.00           C  
ATOM   2196  CE1 PHE A 274      -2.073 -12.217   1.577  1.00  0.00           C  
ATOM   2197  CE2 PHE A 274      -3.689 -11.100   2.967  1.00  0.00           C  
ATOM   2198  CZ  PHE A 274      -3.141 -12.273   2.463  1.00  0.00           C  
ATOM   2199  N   ILE A 275       1.475  -6.705   1.109  1.00  0.00           N  
ATOM   2200  CA  ILE A 275       2.027  -5.423   0.705  1.00  0.00           C  
ATOM   2201  C   ILE A 275       1.605  -5.211  -0.743  1.00  0.00           C  
ATOM   2202  O   ILE A 275       2.065  -5.919  -1.646  1.00  0.00           O  
ATOM   2203  CB  ILE A 275       3.555  -5.418   0.846  1.00  0.00           C  
ATOM   2204  CG1 ILE A 275       3.919  -5.631   2.326  1.00  0.00           C  
ATOM   2205  CG2 ILE A 275       4.128  -4.097   0.342  1.00  0.00           C  
ATOM   2206  CD1 ILE A 275       5.402  -5.809   2.595  1.00  0.00           C  
ATOM   2207  N   GLY A 276       0.712  -4.255  -0.948  1.00  0.00           N  
ATOM   2208  CA  GLY A 276       0.189  -3.990  -2.277  1.00  0.00           C  
ATOM   2209  C   GLY A 276       1.106  -3.173  -3.166  1.00  0.00           C  
ATOM   2210  O   GLY A 276       1.811  -2.280  -2.694  1.00  0.00           O  
ATOM   2211  N   PRO A 277       1.108  -3.468  -4.478  1.00  0.00           N  
ATOM   2212  CA  PRO A 277       1.936  -2.728  -5.428  1.00  0.00           C  
ATOM   2213  C   PRO A 277       1.437  -1.292  -5.584  1.00  0.00           C  
ATOM   2214  O   PRO A 277       0.246  -1.017  -5.455  1.00  0.00           O  
ATOM   2215  CB  PRO A 277       1.786  -3.532  -6.717  1.00  0.00           C  
ATOM   2216  CG  PRO A 277       0.394  -4.074  -6.609  1.00  0.00           C  
ATOM   2217  CD  PRO A 277       0.308  -4.507  -5.161  1.00  0.00           C  
ATOM   2218  N   SER A 278       2.363  -0.385  -5.837  1.00  0.00           N  
ATOM   2219  CA  SER A 278       2.049   1.027  -5.951  1.00  0.00           C  
ATOM   2220  C   SER A 278       1.524   1.487  -7.303  1.00  0.00           C  
ATOM   2221  O   SER A 278       1.671   0.804  -8.317  1.00  0.00           O  
ATOM   2222  CB  SER A 278       3.299   1.852  -5.641  1.00  0.00           C  
ATOM   2223  OG  SER A 278       4.287   1.645  -6.641  1.00  0.00           O  
ATOM   2224  N   VAL A 279       0.908   2.658  -7.294  1.00  0.00           N  
ATOM   2225  CA  VAL A 279       0.492   3.307  -8.532  1.00  0.00           C  
ATOM   2226  C   VAL A 279       1.753   3.998  -9.048  1.00  0.00           C  
ATOM   2227  O   VAL A 279       1.989   4.072 -10.250  1.00  0.00           O  
ATOM   2228  CB  VAL A 279      -0.590   4.378  -8.271  1.00  0.00           C  
ATOM   2229  CG1 VAL A 279      -0.850   5.175  -9.544  1.00  0.00           C  
ATOM   2230  CG2 VAL A 279      -1.875   3.709  -7.798  1.00  0.00           C  
ATOM   2231  N   ASP A 280       2.573   4.491  -8.130  1.00  0.00           N  
ATOM   2232  CA  ASP A 280       3.805   5.199  -8.451  1.00  0.00           C  
ATOM   2233  C   ASP A 280       4.794   4.393  -9.285  1.00  0.00           C  
ATOM   2234  O   ASP A 280       4.913   3.176  -9.139  1.00  0.00           O  
ATOM   2235  CB  ASP A 280       4.489   5.651  -7.155  1.00  0.00           C  
ATOM   2236  CG  ASP A 280       5.605   6.659  -7.388  1.00  0.00           C  
ATOM   2237  OD1 ASP A 280       5.492   7.460  -8.335  1.00  0.00           O  
ATOM   2238  OD2 ASP A 280       6.578   6.653  -6.607  1.00  0.00           O  
ATOM   2239  N   THR A 281       5.512   5.082 -10.163  1.00  0.00           N  
ATOM   2240  CA  THR A 281       6.494   4.472 -11.056  1.00  0.00           C  
ATOM   2241  C   THR A 281       7.939   4.775 -10.675  1.00  0.00           C  
ATOM   2242  O   THR A 281       8.860   4.181 -11.232  1.00  0.00           O  
ATOM   2243  CB  THR A 281       6.289   4.974 -12.497  1.00  0.00           C  
ATOM   2244  OG1 THR A 281       6.145   6.402 -12.485  1.00  0.00           O  
ATOM   2245  CG2 THR A 281       5.044   4.353 -13.112  1.00  0.00           C  
ATOM   2246  N   TRP A 282       8.138   5.687  -9.735  1.00  0.00           N  
ATOM   2247  CA  TRP A 282       9.475   6.134  -9.344  1.00  0.00           C  
ATOM   2248  C   TRP A 282      10.518   5.048  -9.112  1.00  0.00           C  
ATOM   2249  O   TRP A 282      11.658   5.166  -9.568  1.00  0.00           O  
ATOM   2250  CB  TRP A 282       9.385   7.014  -8.091  1.00  0.00           C  
ATOM   2251  CG  TRP A 282      10.712   7.547  -7.635  1.00  0.00           C  
ATOM   2252  CD1 TRP A 282      11.535   7.015  -6.686  1.00  0.00           C  
ATOM   2253  CD2 TRP A 282      11.386   8.726  -8.132  1.00  0.00           C  
ATOM   2254  NE1 TRP A 282      12.681   7.786  -6.557  1.00  0.00           N  
ATOM   2255  CE2 TRP A 282      12.613   8.830  -7.430  1.00  0.00           C  
ATOM   2256  CE3 TRP A 282      11.059   9.686  -9.093  1.00  0.00           C  
ATOM   2257  CZ2 TRP A 282      13.516   9.875  -7.676  1.00  0.00           C  
ATOM   2258  CZ3 TRP A 282      11.958  10.722  -9.325  1.00  0.00           C  
ATOM   2259  CH2 TRP A 282      13.171  10.808  -8.623  1.00  0.00           C  
ATOM   2260  N   LEU A 283      10.148   3.974  -8.418  1.00  0.00           N  
ATOM   2261  CA  LEU A 283      11.092   2.906  -8.119  1.00  0.00           C  
ATOM   2262  C   LEU A 283      11.166   1.821  -9.185  1.00  0.00           C  
ATOM   2263  O   LEU A 283      11.661   0.719  -8.934  1.00  0.00           O  
ATOM   2264  CB  LEU A 283      10.771   2.293  -6.752  1.00  0.00           C  
ATOM   2265  CG  LEU A 283      10.903   3.253  -5.563  1.00  0.00           C  
ATOM   2266  CD1 LEU A 283      10.530   2.544  -4.273  1.00  0.00           C  
ATOM   2267  CD2 LEU A 283      12.332   3.787  -5.485  1.00  0.00           C  
ATOM   2268  N   GLY A 284      10.679   2.137 -10.378  1.00  0.00           N  
ATOM   2269  CA  GLY A 284      10.768   1.190 -11.475  1.00  0.00           C  
ATOM   2270  C   GLY A 284       9.732   0.089 -11.475  1.00  0.00           C  
ATOM   2271  O   GLY A 284      10.053  -1.068 -11.755  1.00  0.00           O  
ATOM   2272  N   THR A 285       8.490   0.430 -11.176  1.00  0.00           N  
ATOM   2273  CA  THR A 285       7.411  -0.548 -11.178  1.00  0.00           C  
ATOM   2274  C   THR A 285       6.236  -0.021 -11.993  1.00  0.00           C  
ATOM   2275  O   THR A 285       5.939   1.172 -11.980  1.00  0.00           O  
ATOM   2276  CB  THR A 285       6.911  -0.866  -9.750  1.00  0.00           C  
ATOM   2277  OG1 THR A 285       6.522   0.348  -9.086  1.00  0.00           O  
ATOM   2278  CG2 THR A 285       8.010  -1.548  -8.943  1.00  0.00           C  
ATOM   2279  N   SER A 286       5.579  -0.922 -12.718  1.00  0.00           N  
ATOM   2280  CA  SER A 286       4.433  -0.535 -13.519  1.00  0.00           C  
ATOM   2281  C   SER A 286       3.278  -0.158 -12.601  1.00  0.00           C  
ATOM   2282  O   SER A 286       3.023  -0.846 -11.613  1.00  0.00           O  
ATOM   2283  CB  SER A 286       3.995  -1.692 -14.424  1.00  0.00           C  
ATOM   2284  OG  SER A 286       4.976  -1.974 -15.400  1.00  0.00           O  
ATOM   2285  N   PRO A 287       2.562   0.934 -12.913  1.00  0.00           N  
ATOM   2286  CA  PRO A 287       1.422   1.344 -12.093  1.00  0.00           C  
ATOM   2287  C   PRO A 287       0.510   0.139 -11.868  1.00  0.00           C  
ATOM   2288  O   PRO A 287       0.241  -0.620 -12.800  1.00  0.00           O  
ATOM   2289  CB  PRO A 287       0.754   2.406 -12.956  1.00  0.00           C  
ATOM   2290  CG  PRO A 287       1.916   3.051 -13.650  1.00  0.00           C  
ATOM   2291  CD  PRO A 287       2.800   1.873 -14.020  1.00  0.00           C  
ATOM   2292  N   SER A 288       0.067  -0.040 -10.637  1.00  0.00           N  
ATOM   2293  CA  SER A 288      -0.757  -1.193 -10.308  1.00  0.00           C  
ATOM   2294  C   SER A 288      -1.902  -0.889  -9.362  1.00  0.00           C  
ATOM   2295  O   SER A 288      -1.876   0.096  -8.622  1.00  0.00           O  
ATOM   2296  CB  SER A 288       0.112  -2.288  -9.682  1.00  0.00           C  
ATOM   2297  OG  SER A 288       1.150  -2.702 -10.546  1.00  0.00           O  
ATOM   2298  N   ILE A 289      -2.909  -1.750  -9.399  1.00  0.00           N  
ATOM   2299  CA  ILE A 289      -4.050  -1.646  -8.497  1.00  0.00           C  
ATOM   2300  C   ILE A 289      -4.471  -3.075  -8.196  1.00  0.00           C  
ATOM   2301  O   ILE A 289      -4.431  -3.948  -9.064  1.00  0.00           O  
ATOM   2302  CB  ILE A 289      -5.216  -0.852  -9.148  1.00  0.00           C  
ATOM   2303  CG1 ILE A 289      -6.317  -0.600  -8.111  1.00  0.00           C  
ATOM   2304  CG2 ILE A 289      -5.780  -1.582 -10.363  1.00  0.00           C  
ATOM   2305  CD1 ILE A 289      -5.943   0.400  -7.050  1.00  0.00           C  
ATOM   2306  N   ARG A 290      -4.863  -3.327  -6.947  1.00  0.00           N  
ATOM   2307  CA  ARG A 290      -5.257  -4.663  -6.521  1.00  0.00           C  
ATOM   2308  C   ARG A 290      -6.701  -4.692  -6.035  1.00  0.00           C  
ATOM   2309  O   ARG A 290      -7.174  -3.752  -5.394  1.00  0.00           O  
ATOM   2310  CB  ARG A 290      -4.331  -5.149  -5.401  1.00  0.00           C  
ATOM   2311  CG  ARG A 290      -4.765  -6.448  -4.737  1.00  0.00           C  
ATOM   2312  CD  ARG A 290      -3.728  -6.954  -3.734  1.00  0.00           C  
ATOM   2313  NE  ARG A 290      -2.521  -7.431  -4.397  1.00  0.00           N  
ATOM   2314  CZ  ARG A 290      -1.472  -7.944  -3.759  1.00  0.00           C  
ATOM   2315  NH1 ARG A 290      -1.481  -8.033  -2.437  1.00  0.00           N  
ATOM   2316  NH2 ARG A 290      -0.419  -8.363  -4.438  1.00  0.00           N  
ATOM   2317  N   LYS A 291      -7.387  -5.785  -6.347  1.00  0.00           N  
ATOM   2318  CA  LYS A 291      -8.745  -5.972  -5.883  1.00  0.00           C  
ATOM   2319  C   LYS A 291      -8.845  -7.316  -5.179  1.00  0.00           C  
ATOM   2320  O   LYS A 291      -8.416  -8.341  -5.711  1.00  0.00           O  
ATOM   2321  CB  LYS A 291      -9.753  -5.920  -7.042  1.00  0.00           C  
ATOM   2322  CG  LYS A 291     -11.211  -5.980  -6.585  1.00  0.00           C  
ATOM   2323  CD  LYS A 291     -12.196  -5.729  -7.721  1.00  0.00           C  
ATOM   2324  CE  LYS A 291     -12.171  -6.821  -8.758  1.00  0.00           C  
ATOM   2325  NZ  LYS A 291     -13.224  -6.609  -9.792  1.00  0.00           N  
ATOM   2326  N   TYR A 292      -9.391  -7.313  -3.972  1.00  0.00           N  
ATOM   2327  CA  TYR A 292      -9.551  -8.524  -3.185  1.00  0.00           C  
ATOM   2328  C   TYR A 292     -10.974  -9.049  -3.247  1.00  0.00           C  
ATOM   2329  O   TYR A 292     -11.931  -8.276  -3.302  1.00  0.00           O  
ATOM   2330  CB  TYR A 292      -9.236  -8.280  -1.709  1.00  0.00           C  
ATOM   2331  CG  TYR A 292      -7.805  -7.902  -1.396  1.00  0.00           C  
ATOM   2332  CD1 TYR A 292      -7.363  -6.588  -1.529  1.00  0.00           C  
ATOM   2333  CD2 TYR A 292      -6.900  -8.862  -0.942  1.00  0.00           C  
ATOM   2334  CE1 TYR A 292      -6.054  -6.238  -1.229  1.00  0.00           C  
ATOM   2335  CE2 TYR A 292      -5.591  -8.527  -0.637  1.00  0.00           C  
ATOM   2336  CZ  TYR A 292      -5.174  -7.212  -0.781  1.00  0.00           C  
ATOM   2337  OH  TYR A 292      -3.870  -6.876  -0.484  1.00  0.00           O  
ATOM   2338  N   ASP A 293     -11.096 -10.377  -3.228  1.00  0.00           N  
ATOM   2339  CA  ASP A 293     -12.389 -11.032  -3.095  1.00  0.00           C  
ATOM   2340  C   ASP A 293     -12.340 -11.356  -1.608  1.00  0.00           C  
ATOM   2341  O   ASP A 293     -11.724 -12.344  -1.194  1.00  0.00           O  
ATOM   2342  CB  ASP A 293     -12.465 -12.311  -3.930  1.00  0.00           C  
ATOM   2343  CG  ASP A 293     -13.797 -13.029  -3.756  1.00  0.00           C  
ATOM   2344  OD1 ASP A 293     -14.531 -12.713  -2.805  1.00  0.00           O  
ATOM   2345  OD2 ASP A 293     -14.096 -13.925  -4.579  1.00  0.00           O  
ATOM   2346  N   VAL A 294     -12.937 -10.511  -0.802  1.00  0.00           N  
ATOM   2347  CA  VAL A 294     -12.917 -10.672   0.648  1.00  0.00           C  
ATOM   2348  C   VAL A 294     -13.758 -11.846   1.143  1.00  0.00           C  
ATOM   2349  O   VAL A 294     -13.366 -12.556   2.071  1.00  0.00           O  
ATOM   2350  CB  VAL A 294     -13.396  -9.387   1.350  1.00  0.00           C  
ATOM   2351  CG1 VAL A 294     -13.376  -9.565   2.862  1.00  0.00           C  
ATOM   2352  CG2 VAL A 294     -12.507  -8.214   0.951  1.00  0.00           C  
ATOM   2353  N   GLY A 295     -14.908 -12.048   0.520  1.00  0.00           N  
ATOM   2354  CA  GLY A 295     -15.798 -13.110   0.958  1.00  0.00           C  
ATOM   2355  C   GLY A 295     -16.822 -12.542   1.926  1.00  0.00           C  
ATOM   2356  O   GLY A 295     -17.094 -11.345   1.923  1.00  0.00           O  
ATOM   2357  N   ASN A 296     -17.387 -13.401   2.765  1.00  0.00           N  
ATOM   2358  CA  ASN A 296     -18.403 -12.967   3.718  1.00  0.00           C  
ATOM   2359  C   ASN A 296     -17.881 -12.625   5.115  1.00  0.00           C  
ATOM   2360  O   ASN A 296     -18.657 -12.336   6.016  1.00  0.00           O  
ATOM   2361  CB  ASN A 296     -19.507 -14.024   3.837  1.00  0.00           C  
ATOM   2362  CG  ASN A 296     -18.996 -15.361   4.326  1.00  0.00           C  
ATOM   2363  OD1 ASN A 296     -17.927 -15.457   4.917  1.00  0.00           O  
ATOM   2364  ND2 ASN A 296     -19.774 -16.411   4.077  1.00  0.00           N  
ATOM   2365  N   GLY A 297     -16.551 -12.678   5.286  1.00  0.00           N  
ATOM   2366  CA  GLY A 297     -15.950 -12.328   6.560  1.00  0.00           C  
ATOM   2367  C   GLY A 297     -15.804 -13.439   7.586  1.00  0.00           C  
ATOM   2368  O   GLY A 297     -15.178 -13.239   8.625  1.00  0.00           O  
ATOM   2369  N   GLN A 298     -16.375 -14.621   7.312  1.00  0.00           N  
ATOM   2370  CA  GLN A 298     -16.291 -15.732   8.258  1.00  0.00           C  
ATOM   2371  C   GLN A 298     -14.940 -16.450   8.231  1.00  0.00           C  
ATOM   2372  O   GLN A 298     -14.427 -16.870   9.267  1.00  0.00           O  
ATOM   2373  CB  GLN A 298     -17.408 -16.738   7.992  1.00  0.00           C  
ATOM   2374  CG  GLN A 298     -18.806 -16.193   8.270  1.00  0.00           C  
ATOM   2375  CD  GLN A 298     -19.881 -17.247   8.119  1.00  0.00           C  
ATOM   2376  OE1 GLN A 298     -19.995 -17.887   7.075  1.00  0.00           O  
ATOM   2377  NE2 GLN A 298     -20.672 -17.432   9.165  1.00  0.00           N  
ATOM   2378  N   GLY A 299     -14.358 -16.589   7.041  1.00  0.00           N  
ATOM   2379  CA  GLY A 299     -13.067 -17.245   6.922  1.00  0.00           C  
ATOM   2380  C   GLY A 299     -12.019 -16.271   6.423  1.00  0.00           C  
ATOM   2381  O   GLY A 299     -12.173 -15.058   6.567  1.00  0.00           O  
ATOM   2382  N   TYR A 300     -10.943 -16.798   5.827  1.00  0.00           N  
ATOM   2383  CA  TYR A 300      -9.906 -15.951   5.267  1.00  0.00           C  
ATOM   2384  C   TYR A 300     -10.418 -15.360   3.958  1.00  0.00           C  
ATOM   2385  O   TYR A 300     -11.379 -15.851   3.379  1.00  0.00           O  
ATOM   2386  CB  TYR A 300      -8.647 -16.773   4.985  1.00  0.00           C  
ATOM   2387  CG  TYR A 300      -7.936 -17.258   6.222  1.00  0.00           C  
ATOM   2388  CD1 TYR A 300      -7.201 -16.384   7.016  1.00  0.00           C  
ATOM   2389  CD2 TYR A 300      -8.017 -18.597   6.610  1.00  0.00           C  
ATOM   2390  CE1 TYR A 300      -6.553 -16.824   8.166  1.00  0.00           C  
ATOM   2391  CE2 TYR A 300      -7.373 -19.043   7.763  1.00  0.00           C  
ATOM   2392  CZ  TYR A 300      -6.648 -18.149   8.523  1.00  0.00           C  
ATOM   2393  OH  TYR A 300      -6.004 -18.599   9.665  1.00  0.00           O  
ATOM   2394  N   MET A 301      -9.759 -14.306   3.486  1.00  0.00           N  
ATOM   2395  CA  MET A 301     -10.137 -13.723   2.212  1.00  0.00           C  
ATOM   2396  C   MET A 301      -9.859 -14.791   1.153  1.00  0.00           C  
ATOM   2397  O   MET A 301      -8.949 -15.611   1.308  1.00  0.00           O  
ATOM   2398  CB  MET A 301      -9.334 -12.456   1.943  1.00  0.00           C  
ATOM   2399  CG  MET A 301      -9.659 -11.324   2.921  1.00  0.00           C  
ATOM   2400  SD  MET A 301      -8.962  -9.736   2.447  1.00  0.00           S  
ATOM   2401  CE  MET A 301      -7.259  -9.964   2.914  1.00  0.00           C  
ATOM   2402  N   LYS A 302     -10.645 -14.786   0.084  1.00  0.00           N  
ATOM   2403  CA  LYS A 302     -10.526 -15.818  -0.950  1.00  0.00           C  
ATOM   2404  C   LYS A 302      -9.325 -15.672  -1.873  1.00  0.00           C  
ATOM   2405  O   LYS A 302      -8.552 -16.612  -2.060  1.00  0.00           O  
ATOM   2406  CB  LYS A 302     -11.809 -15.848  -1.782  1.00  0.00           C  
ATOM   2407  CG  LYS A 302     -13.054 -16.166  -0.979  1.00  0.00           C  
ATOM   2408  CD  LYS A 302     -14.280 -16.185  -1.878  1.00  0.00           C  
ATOM   2409  CE  LYS A 302     -15.537 -16.515  -1.106  1.00  0.00           C  
ATOM   2410  NZ  LYS A 302     -16.730 -16.523  -1.990  1.00  0.00           N  
ATOM   2411  N   GLU A 303      -9.160 -14.494  -2.448  1.00  0.00           N  
ATOM   2412  CA  GLU A 303      -8.063 -14.263  -3.388  1.00  0.00           C  
ATOM   2413  C   GLU A 303      -7.925 -12.780  -3.688  1.00  0.00           C  
ATOM   2414  O   GLU A 303      -8.720 -11.963  -3.216  1.00  0.00           O  
ATOM   2415  CB  GLU A 303      -8.309 -15.012  -4.705  1.00  0.00           C  
ATOM   2416  CG  GLU A 303      -9.443 -14.411  -5.541  1.00  0.00           C  
ATOM   2417  CD  GLU A 303      -9.528 -14.990  -6.950  1.00  0.00           C  
ATOM   2418  OE1 GLU A 303      -8.544 -15.623  -7.391  1.00  0.00           O  
ATOM   2419  OE2 GLU A 303     -10.556 -14.790  -7.615  1.00  0.00           O  
ATOM   2420  N   PHE A 304      -6.907 -12.448  -4.470  1.00  0.00           N  
ATOM   2421  CA  PHE A 304      -6.749 -11.086  -4.939  1.00  0.00           C  
ATOM   2422  C   PHE A 304      -6.358 -11.146  -6.410  1.00  0.00           C  
ATOM   2423  O   PHE A 304      -5.831 -12.160  -6.888  1.00  0.00           O  
ATOM   2424  CB  PHE A 304      -5.712 -10.290  -4.115  1.00  0.00           C  
ATOM   2425  CG  PHE A 304      -4.285 -10.797  -4.227  1.00  0.00           C  
ATOM   2426  CD1 PHE A 304      -3.545 -10.623  -5.397  1.00  0.00           C  
ATOM   2427  CD2 PHE A 304      -3.664 -11.383  -3.130  1.00  0.00           C  
ATOM   2428  CE1 PHE A 304      -2.224 -11.053  -5.483  1.00  0.00           C  
ATOM   2429  CE2 PHE A 304      -2.345 -11.817  -3.209  1.00  0.00           C  
ATOM   2430  CZ  PHE A 304      -1.621 -11.656  -4.384  1.00  0.00           C  
ATOM   2431  N   LYS A 305      -6.635 -10.078  -7.123  1.00  0.00           N  
ATOM   2432  CA  LYS A 305      -6.294  -9.970  -8.528  1.00  0.00           C  
ATOM   2433  C   LYS A 305      -5.579  -8.650  -8.722  1.00  0.00           C  
ATOM   2434  O   LYS A 305      -6.036  -7.612  -8.234  1.00  0.00           O  
ATOM   2435  CB  LYS A 305      -7.547 -10.022  -9.408  1.00  0.00           C  
ATOM   2436  CG  LYS A 305      -8.231 -11.378  -9.414  1.00  0.00           C  
ATOM   2437  CD  LYS A 305      -9.449 -11.386 -10.323  1.00  0.00           C  
ATOM   2438  CE  LYS A 305     -10.106 -12.753 -10.349  1.00  0.00           C  
ATOM   2439  NZ  LYS A 305     -11.314 -12.778 -11.230  1.00  0.00           N  
ATOM   2440  N   ASN A 306      -4.447  -8.694  -9.425  1.00  0.00           N  
ATOM   2441  CA  ASN A 306      -3.691  -7.484  -9.704  1.00  0.00           C  
ATOM   2442  C   ASN A 306      -3.907  -7.037 -11.140  1.00  0.00           C  
ATOM   2443  O   ASN A 306      -4.027  -7.867 -12.050  1.00  0.00           O  
ATOM   2444  CB  ASN A 306      -2.188  -7.709  -9.484  1.00  0.00           C  
ATOM   2445  CG  ASN A 306      -1.805  -7.721  -8.018  1.00  0.00           C  
ATOM   2446  OD1 ASN A 306      -2.635  -7.516  -7.138  1.00  0.00           O  
ATOM   2447  ND2 ASN A 306      -0.530  -7.945  -7.763  1.00  0.00           N  
ATOM   2448  N   TYR A 307      -3.948  -5.735 -11.330  1.00  0.00           N  
ATOM   2449  CA  TYR A 307      -4.103  -5.136 -12.637  1.00  0.00           C  
ATOM   2450  C   TYR A 307      -2.948  -4.151 -12.750  1.00  0.00           C  
ATOM   2451  O   TYR A 307      -2.572  -3.505 -11.783  1.00  0.00           O  
ATOM   2452  CB  TYR A 307      -5.442  -4.405 -12.751  1.00  0.00           C  
ATOM   2453  CG  TYR A 307      -6.633  -5.275 -12.464  1.00  0.00           C  
ATOM   2454  CD1 TYR A 307      -7.061  -5.492 -11.157  1.00  0.00           C  
ATOM   2455  CD2 TYR A 307      -7.323  -5.917 -13.499  1.00  0.00           C  
ATOM   2456  CE1 TYR A 307      -8.147  -6.326 -10.886  1.00  0.00           C  
ATOM   2457  CE2 TYR A 307      -8.400  -6.749 -13.238  1.00  0.00           C  
ATOM   2458  CZ  TYR A 307      -8.811  -6.955 -11.931  1.00  0.00           C  
ATOM   2459  OH  TYR A 307      -9.877  -7.783 -11.662  1.00  0.00           O  
ATOM   2460  N   HIS A 308      -2.371  -4.056 -13.942  1.00  0.00           N  
ATOM   2461  CA  HIS A 308      -1.260  -3.121 -14.121  1.00  0.00           C  
ATOM   2462  C   HIS A 308      -1.361  -2.340 -15.419  1.00  0.00           C  
ATOM   2463  O   HIS A 308      -2.185  -2.633 -16.288  1.00  0.00           O  
ATOM   2464  CB  HIS A 308       0.086  -3.843 -14.020  1.00  0.00           C  
ATOM   2465  CG  HIS A 308       0.326  -4.880 -15.077  1.00  0.00           C  
ATOM   2466  ND1 HIS A 308       1.493  -5.635 -15.125  1.00  0.00           N  
ATOM   2467  CD2 HIS A 308      -0.428  -5.295 -16.126  1.00  0.00           C  
ATOM   2468  CE1 HIS A 308       1.439  -6.457 -16.148  1.00  0.00           C  
ATOM   2469  NE2 HIS A 308       0.283  -6.269 -16.773  1.00  0.00           N  
ATOM   2470  N   PHE A 309      -0.516  -1.315 -15.516  1.00  0.00           N  
ATOM   2471  CA  PHE A 309      -0.506  -0.397 -16.651  1.00  0.00           C  
ATOM   2472  C   PHE A 309       0.937  -0.321 -17.126  1.00  0.00           C  
ATOM   2473  O   PHE A 309       1.731   0.479 -16.631  1.00  0.00           O  
ATOM   2474  CB  PHE A 309      -1.021   0.969 -16.164  1.00  0.00           C  
ATOM   2475  CG  PHE A 309      -1.272   1.977 -17.256  1.00  0.00           C  
ATOM   2476  CD1 PHE A 309      -0.227   2.648 -17.874  1.00  0.00           C  
ATOM   2477  CD2 PHE A 309      -2.577   2.302 -17.609  1.00  0.00           C  
ATOM   2478  CE1 PHE A 309      -0.480   3.616 -18.840  1.00  0.00           C  
ATOM   2479  CE2 PHE A 309      -2.836   3.277 -18.568  1.00  0.00           C  
ATOM   2480  CZ  PHE A 309      -1.784   3.938 -19.193  1.00  0.00           C  
ATOM   2481  N   GLN A 310       1.302  -1.177 -18.082  1.00  0.00           N  
ATOM   2482  CA  GLN A 310       2.661  -1.179 -18.598  1.00  0.00           C  
ATOM   2483  C   GLN A 310       2.845  -0.024 -19.575  1.00  0.00           C  
ATOM   2484  O   GLN A 310       2.148   0.064 -20.584  1.00  0.00           O  
ATOM   2485  CB  GLN A 310       2.971  -2.516 -19.280  1.00  0.00           C  
ATOM   2486  CG  GLN A 310       3.026  -3.699 -18.313  1.00  0.00           C  
ATOM   2487  CD  GLN A 310       3.300  -5.005 -19.010  1.00  0.00           C  
ATOM   2488  OE1 GLN A 310       2.560  -5.408 -19.899  1.00  0.00           O  
ATOM   2489  NE2 GLN A 310       4.378  -5.679 -18.616  1.00  0.00           N  
ATOM   2490  N   LEU A 311       3.776   0.860 -19.242  1.00  0.00           N  
ATOM   2491  CA  LEU A 311       4.056   2.007 -20.080  1.00  0.00           C  
ATOM   2492  C   LEU A 311       4.671   1.559 -21.403  1.00  0.00           C  
ATOM   2493  O   LEU A 311       5.493   0.636 -21.437  1.00  0.00           O  
ATOM   2494  CB  LEU A 311       5.006   2.968 -19.368  1.00  0.00           C  
ATOM   2495  CG  LEU A 311       4.514   3.531 -18.029  1.00  0.00           C  
ATOM   2496  CD1 LEU A 311       5.603   4.403 -17.403  1.00  0.00           C  
ATOM   2497  CD2 LEU A 311       3.238   4.331 -18.240  1.00  0.00           C  
ATOM   2498  N   ARG A 312       4.279   2.202 -22.488  1.00  0.00           N  
ATOM   2499  CA  ARG A 312       4.789   1.867 -23.807  1.00  0.00           C  
ATOM   2500  C   ARG A 312       6.306   2.036 -23.831  1.00  0.00           C  
ATOM   2501  O   ARG A 312       6.819   3.076 -23.415  1.00  0.00           O  
ATOM   2502  CB  ARG A 312       4.152   2.762 -24.879  1.00  0.00           C  
ATOM   2503  CG  ARG A 312       4.483   2.355 -26.301  1.00  0.00           C  
ATOM   2504  CD  ARG A 312       3.855   3.318 -27.308  1.00  0.00           C  
ATOM   2505  NE  ARG A 312       2.407   3.451 -27.120  1.00  0.00           N  
ATOM   2506  CZ  ARG A 312       1.519   2.507 -27.404  1.00  0.00           C  
ATOM   2507  NH1 ARG A 312       1.904   1.343 -27.899  1.00  0.00           N  
ATOM   2508  NH2 ARG A 312       0.233   2.722 -27.186  1.00  0.00           N  
ATOM   2509  N   PRO A 313       7.046   1.019 -24.314  1.00  0.00           N  
ATOM   2510  CA  PRO A 313       8.506   1.096 -24.377  1.00  0.00           C  
ATOM   2511  C   PRO A 313       8.962   2.312 -25.174  1.00  0.00           C  
ATOM   2512  O   PRO A 313       8.382   2.638 -26.215  1.00  0.00           O  
ATOM   2513  CB  PRO A 313       8.902  -0.205 -25.058  1.00  0.00           C  
ATOM   2514  CG  PRO A 313       7.834  -1.153 -24.611  1.00  0.00           C  
ATOM   2515  CD  PRO A 313       6.581  -0.318 -24.737  1.00  0.00           C  
ATOM   2516  N   LYS A 314      10.010   2.981 -24.692  1.00  0.00           N  
ATOM   2517  CA  LYS A 314      10.543   4.143 -25.372  1.00  0.00           C  
ATOM   2518  C   LYS A 314      11.571   3.741 -26.416  1.00  0.00           C  
ATOM   2519  O   LYS A 314      12.241   2.719 -26.288  1.00  0.00           O  
ATOM   2520  CB  LYS A 314      11.180   5.105 -24.369  1.00  0.00           C  
ATOM   2521  CG  LYS A 314      10.191   5.675 -23.353  1.00  0.00           C  
ATOM   2522  CD  LYS A 314      10.857   6.722 -22.459  1.00  0.00           C  
ATOM   2523  CE  LYS A 314      11.941   6.122 -21.588  1.00  0.00           C  
ATOM   2524  NZ  LYS A 314      12.532   7.142 -20.678  1.00  0.00           N  
ATOM   2525  N   LYS A 315      11.712   4.556 -27.439  1.00  0.00           N  
ATOM   2526  CA  LYS A 315      12.706   4.299 -28.474  1.00  0.00           C  
ATOM   2527  C   LYS A 315      14.068   4.581 -27.856  1.00  0.00           C  
ATOM   2528  O   LYS A 315      14.215   5.507 -27.051  1.00  0.00           O  
ATOM   2529  CB  LYS A 315      12.490   5.216 -29.678  1.00  0.00           C  
ATOM   2530  CG  LYS A 315      11.199   4.974 -30.436  1.00  0.00           C  
ATOM   2531  CD  LYS A 315      11.077   5.931 -31.614  1.00  0.00           C  
ATOM   2532  CE  LYS A 315       9.794   5.698 -32.394  1.00  0.00           C  
ATOM   2533  NZ  LYS A 315       9.667   6.644 -33.529  1.00  0.00           N  
ATOM   2534  N   ASP A 316      15.079   3.774 -28.231  1.00  0.00           N  
ATOM   2535  CA  ASP A 316      16.426   3.959 -27.718  1.00  0.00           C  
ATOM   2536  C   ASP A 316      17.371   4.179 -28.903  1.00  0.00           C  
ATOM   2537  O   ASP A 316      17.752   3.225 -29.582  1.00  0.00           O  
ATOM   2538  CB  ASP A 316      16.860   2.734 -26.909  1.00  0.00           C  
ATOM   2539  CG  ASP A 316      18.140   2.971 -26.124  1.00  0.00           C  
ATOM   2540  OD1 ASP A 316      18.924   3.866 -26.507  1.00  0.00           O  
ATOM   2541  OD2 ASP A 316      18.354   2.266 -25.120  1.00  0.00           O  
ATOM   2542  N   LYS A 317      17.739   5.423 -29.135  1.00  0.00           N  
ATOM   2543  CA  LYS A 317      18.634   5.772 -30.234  1.00  0.00           C  
ATOM   2544  C   LYS A 317      20.043   5.203 -30.068  1.00  0.00           C  
ATOM   2545  O   LYS A 317      20.785   5.115 -31.043  1.00  0.00           O  
ATOM   2546  CB  LYS A 317      18.723   7.295 -30.370  1.00  0.00           C  
ATOM   2547  CG  LYS A 317      17.408   7.980 -30.680  1.00  0.00           C  
ATOM   2548  CD  LYS A 317      17.586   9.486 -30.797  1.00  0.00           C  
ATOM   2549  CE  LYS A 317      16.281  10.180 -31.098  1.00  0.00           C  
ATOM   2550  NZ  LYS A 317      16.457  11.654 -31.200  1.00  0.00           N  
ATOM   2551  N   LEU A 318      20.406   4.820 -28.855  1.00  0.00           N  
ATOM   2552  CA  LEU A 318      21.736   4.296 -28.590  1.00  0.00           C  
ATOM   2553  C   LEU A 318      21.892   2.808 -28.907  1.00  0.00           C  
ATOM   2554  O   LEU A 318      23.010   2.304 -28.993  1.00  0.00           O  
ATOM   2555  CB  LEU A 318      22.117   4.544 -27.130  1.00  0.00           C  
ATOM   2556  CG  LEU A 318      22.124   6.014 -26.698  1.00  0.00           C  
ATOM   2557  CD1 LEU A 318      22.481   6.113 -25.217  1.00  0.00           C  
ATOM   2558  CD2 LEU A 318      23.119   6.804 -27.539  1.00  0.00           C  
ATOM   2559  N   LYS A 319      20.788   2.120 -29.091  1.00  0.00           N  
ATOM   2560  CA  LYS A 319      20.846   0.698 -29.407  1.00  0.00           C  
ATOM   2561  C   LYS A 319      20.862   0.463 -30.918  1.00  0.00           C  
ATOM   2562  O   LYS A 319      20.268   1.229 -31.680  1.00  0.00           O  
ATOM   2563  CB  LYS A 319      19.655  -0.042 -28.792  1.00  0.00           C  
ATOM   2564  CG  LYS A 319      19.721  -0.150 -27.285  1.00  0.00           C  
ATOM   2565  CD  LYS A 319      18.599  -1.027 -26.756  1.00  0.00           C  
ATOM   2566  CE  LYS A 319      18.717  -1.210 -25.248  1.00  0.00           C  
ATOM   2567  NZ  LYS A 319      17.658  -2.112 -24.713  1.00  0.00           N  
ATOM   2568  N   PRO A 320      21.546  -0.603 -31.367  1.00  0.00           N  
ATOM   2569  CA  PRO A 320      21.615  -0.922 -32.792  1.00  0.00           C  
ATOM   2570  C   PRO A 320      20.208  -1.127 -33.354  1.00  0.00           C  
ATOM   2571  O   PRO A 320      19.319  -1.608 -32.652  1.00  0.00           O  
ATOM   2572  CB  PRO A 320      22.427  -2.213 -32.829  1.00  0.00           C  
ATOM   2573  CG  PRO A 320      23.298  -2.111 -31.614  1.00  0.00           C  
ATOM   2574  CD  PRO A 320      22.362  -1.535 -30.577  1.00  0.00           C  
ATOM   2575  N   LYS A 321      20.028  -0.770 -34.612  1.00  0.00           N  
ATOM   2576  CA  LYS A 321      18.732  -0.949 -35.249  1.00  0.00           C  
ATOM   2577  C   LYS A 321      18.412  -2.428 -35.418  1.00  0.00           C  
ATOM   2578  O   LYS A 321      19.310  -3.240 -35.649  1.00  0.00           O  
ATOM   2579  CB  LYS A 321      18.700  -0.261 -36.611  1.00  0.00           C  
ATOM   2580  CG  LYS A 321      18.824   1.261 -36.546  1.00  0.00           C  
ATOM   2581  CD  LYS A 321      18.572   1.892 -37.909  1.00  0.00           C  
ATOM   2582  CE  LYS A 321      19.577   1.440 -38.945  1.00  0.00           C  
ATOM   2583  NZ  LYS A 321      19.336   2.065 -40.268  1.00  0.00           N  
ATOM   2584  N   THR A 322      17.145  -2.766 -35.304  1.00  0.00           N  
ATOM   2585  CA  THR A 322      16.685  -4.131 -35.512  1.00  0.00           C  
ATOM   2586  C   THR A 322      15.428  -4.051 -36.370  1.00  0.00           C  
ATOM   2587  O   THR A 322      14.838  -2.979 -36.525  1.00  0.00           O  
ATOM   2588  CB  THR A 322      16.334  -4.849 -34.195  1.00  0.00           C  
ATOM   2589  OG1 THR A 322      15.163  -4.263 -33.629  1.00  0.00           O  
ATOM   2590  CG2 THR A 322      17.485  -4.756 -33.203  1.00  0.00           C  
ATOM   2591  N   THR A 323      15.037  -5.188 -36.920  1.00  0.00           N  
ATOM   2592  CA  THR A 323      13.850  -5.230 -37.744  1.00  0.00           C  
ATOM   2593  C   THR A 323      12.641  -5.673 -36.922  1.00  0.00           C  
ATOM   2594  O   THR A 323      11.558  -5.896 -37.450  1.00  0.00           O  
ATOM   2595  CB  THR A 323      14.020  -6.211 -38.925  1.00  0.00           C  
ATOM   2596  OG1 THR A 323      14.393  -7.494 -38.423  1.00  0.00           O  
ATOM   2597  CG2 THR A 323      15.111  -5.714 -39.872  1.00  0.00           C  
ATOM   2598  N   ILE A 324      12.845  -5.797 -35.614  1.00  0.00           N  
ATOM   2599  CA  ILE A 324      11.780  -6.216 -34.715  1.00  0.00           C  
ATOM   2600  C   ILE A 324      10.777  -5.077 -34.527  1.00  0.00           C  
ATOM   2601  O   ILE A 324      11.139  -3.982 -34.104  1.00  0.00           O  
ATOM   2602  CB  ILE A 324      12.346  -6.626 -33.339  1.00  0.00           C  
ATOM   2603  CG1 ILE A 324      13.341  -7.772 -33.509  1.00  0.00           C  
ATOM   2604  CG2 ILE A 324      11.210  -7.036 -32.412  1.00  0.00           C  
ATOM   2605  CD1 ILE A 324      14.041  -8.174 -32.225  1.00  0.00           C  
ATOM   2606  N   LYS A 325       9.527  -5.366 -34.847  1.00  0.00           N  
ATOM   2607  CA  LYS A 325       8.476  -4.370 -34.693  1.00  0.00           C  
ATOM   2608  C   LYS A 325       8.126  -4.245 -33.213  1.00  0.00           C  
ATOM   2609  O   LYS A 325       7.925  -5.251 -32.528  1.00  0.00           O  
ATOM   2610  CB  LYS A 325       7.226  -4.775 -35.480  1.00  0.00           C  
ATOM   2611  CG  LYS A 325       7.410  -4.782 -36.985  1.00  0.00           C  
ATOM   2612  CD  LYS A 325       6.107  -5.148 -37.683  1.00  0.00           C  
ATOM   2613  CE  LYS A 325       6.269  -5.149 -39.192  1.00  0.00           C  
ATOM   2614  NZ  LYS A 325       4.994  -5.505 -39.883  1.00  0.00           N  
ATOM   2615  N   GLN A 326       8.062  -3.028 -32.721  1.00  0.00           N  
ATOM   2616  CA  GLN A 326       7.707  -2.793 -31.326  1.00  0.00           C  
ATOM   2617  C   GLN A 326       6.198  -2.968 -31.164  1.00  0.00           C  
ATOM   2618  O   GLN A 326       5.418  -2.262 -31.800  1.00  0.00           O  
ATOM   2619  CB  GLN A 326       8.125  -1.382 -30.907  1.00  0.00           C  
ATOM   2620  CG  GLN A 326       7.735  -1.012 -29.492  1.00  0.00           C  
ATOM   2621  CD  GLN A 326       8.290   0.329 -29.067  1.00  0.00           C  
ATOM   2622  OE1 GLN A 326       9.497   0.481 -28.902  1.00  0.00           O  
ATOM   2623  NE2 GLN A 326       7.408   1.307 -28.903  1.00  0.00           N  
ATOM   2624  N   PRO A 327       5.799  -3.898 -30.304  1.00  0.00           N  
ATOM   2625  CA  PRO A 327       4.368  -4.126 -30.103  1.00  0.00           C  
ATOM   2626  C   PRO A 327       3.710  -2.906 -29.458  1.00  0.00           C  
ATOM   2627  O   PRO A 327       4.333  -2.182 -28.677  1.00  0.00           O  
ATOM   2628  CB  PRO A 327       4.328  -5.363 -29.207  1.00  0.00           C  
ATOM   2629  CG  PRO A 327       5.634  -5.326 -28.495  1.00  0.00           C  
ATOM   2630  CD  PRO A 327       6.608  -4.842 -29.526  1.00  0.00           C  
ATOM   2631  N   SER A 328       2.453  -2.685 -29.806  1.00  0.00           N  
ATOM   2632  CA  SER A 328       1.728  -1.540 -29.265  1.00  0.00           C  
ATOM   2633  C   SER A 328       0.466  -1.958 -28.518  1.00  0.00           C  
ATOM   2634  O   SER A 328       0.055  -1.295 -27.566  1.00  0.00           O  
ATOM   2635  CB  SER A 328       1.355  -0.580 -30.397  1.00  0.00           C  
ATOM   2636  OG  SER A 328       0.549  -1.227 -31.357  1.00  0.00           O  
ATOM   2637  N   ASP A 329      -0.129  -3.059 -28.927  1.00  0.00           N  
ATOM   2638  CA  ASP A 329      -1.342  -3.536 -28.286  1.00  0.00           C  
ATOM   2639  C   ASP A 329      -1.067  -3.983 -26.852  1.00  0.00           C  
ATOM   2640  O   ASP A 329      -0.139  -4.755 -26.597  1.00  0.00           O  
ATOM   2641  CB  ASP A 329      -1.947  -4.685 -29.093  1.00  0.00           C  
ATOM   2642  CG  ASP A 329      -3.299  -5.124 -28.543  1.00  0.00           C  
ATOM   2643  OD1 ASP A 329      -4.183  -4.259 -28.387  1.00  0.00           O  
ATOM   2644  OD2 ASP A 329      -3.469  -6.324 -28.268  1.00  0.00           O  
ATOM   2645  N   GLY A 330      -1.870  -3.483 -25.932  1.00  0.00           N  
ATOM   2646  CA  GLY A 330      -1.710  -3.847 -24.538  1.00  0.00           C  
ATOM   2647  C   GLY A 330      -0.970  -2.820 -23.697  1.00  0.00           C  
ATOM   2648  O   GLY A 330      -1.086  -2.808 -22.476  1.00  0.00           O  
ATOM   2649  N   PHE A 331      -0.200  -1.955 -24.343  1.00  0.00           N  
ATOM   2650  CA  PHE A 331       0.541  -0.930 -23.620  1.00  0.00           C  
ATOM   2651  C   PHE A 331      -0.330   0.300 -23.373  1.00  0.00           C  
ATOM   2652  O   PHE A 331      -1.285   0.546 -24.099  1.00  0.00           O  
ATOM   2653  CB  PHE A 331       1.801  -0.518 -24.392  1.00  0.00           C  
ATOM   2654  CG  PHE A 331       2.862  -1.579 -24.433  1.00  0.00           C  
ATOM   2655  CD1 PHE A 331       3.560  -1.931 -23.278  1.00  0.00           C  
ATOM   2656  CD2 PHE A 331       3.178  -2.232 -25.619  1.00  0.00           C  
ATOM   2657  CE1 PHE A 331       4.543  -2.914 -23.305  1.00  0.00           C  
ATOM   2658  CE2 PHE A 331       4.154  -3.214 -25.658  1.00  0.00           C  
ATOM   2659  CZ  PHE A 331       4.836  -3.554 -24.494  1.00  0.00           C  
ATOM   2660  N   ASN A 332       0.024   1.041 -22.330  1.00  0.00           N  
ATOM   2661  CA  ASN A 332      -0.713   2.242 -21.964  1.00  0.00           C  
ATOM   2662  C   ASN A 332      -2.199   1.967 -21.734  1.00  0.00           C  
ATOM   2663  O   ASN A 332      -3.060   2.782 -22.074  1.00  0.00           O  
ATOM   2664  CB  ASN A 332      -0.542   3.338 -23.026  1.00  0.00           C  
ATOM   2665  CG  ASN A 332       0.846   3.947 -22.997  1.00  0.00           C  
ATOM   2666  OD1 ASN A 332       1.647   3.693 -22.100  1.00  0.00           O  
ATOM   2667  ND2 ASN A 332       1.140   4.784 -23.989  1.00  0.00           N  
ATOM   2668  N   LYS A 333      -2.485   0.800 -21.142  1.00  0.00           N  
ATOM   2669  CA  LYS A 333      -3.853   0.411 -20.833  1.00  0.00           C  
ATOM   2670  C   LYS A 333      -3.866  -0.421 -19.555  1.00  0.00           C  
ATOM   2671  O   LYS A 333      -2.958  -1.208 -19.313  1.00  0.00           O  
ATOM   2672  CB  LYS A 333      -4.466  -0.435 -21.956  1.00  0.00           C  
ATOM   2673  CG  LYS A 333      -4.661   0.286 -23.273  1.00  0.00           C  
ATOM   2674  CD  LYS A 333      -5.296  -0.647 -24.295  1.00  0.00           C  
ATOM   2675  CE  LYS A 333      -5.516   0.042 -25.629  1.00  0.00           C  
ATOM   2676  NZ  LYS A 333      -6.128  -0.869 -26.625  1.00  0.00           N  
ATOM   2677  N   TRP A 334      -4.892  -0.240 -18.737  1.00  0.00           N  
ATOM   2678  CA  TRP A 334      -5.039  -1.039 -17.530  1.00  0.00           C  
ATOM   2679  C   TRP A 334      -5.524  -2.418 -17.959  1.00  0.00           C  
ATOM   2680  O   TRP A 334      -6.475  -2.534 -18.724  1.00  0.00           O  
ATOM   2681  CB  TRP A 334      -6.047  -0.403 -16.573  1.00  0.00           C  
ATOM   2682  CG  TRP A 334      -5.512   0.810 -15.890  1.00  0.00           C  
ATOM   2683  CD1 TRP A 334      -5.724   2.117 -16.228  1.00  0.00           C  
ATOM   2684  CD2 TRP A 334      -4.609   0.827 -14.780  1.00  0.00           C  
ATOM   2685  NE1 TRP A 334      -5.019   2.941 -15.393  1.00  0.00           N  
ATOM   2686  CE2 TRP A 334      -4.325   2.179 -14.493  1.00  0.00           C  
ATOM   2687  CE3 TRP A 334      -4.012  -0.170 -13.992  1.00  0.00           C  
ATOM   2688  CZ2 TRP A 334      -3.459   2.558 -13.463  1.00  0.00           C  
ATOM   2689  CZ3 TRP A 334      -3.159   0.209 -12.966  1.00  0.00           C  
ATOM   2690  CH2 TRP A 334      -2.891   1.555 -12.707  1.00  0.00           C  
ATOM   2691  N   LYS A 335      -4.856  -3.462 -17.472  1.00  0.00           N  
ATOM   2692  CA  LYS A 335      -5.230  -4.821 -17.820  1.00  0.00           C  
ATOM   2693  C   LYS A 335      -4.935  -5.783 -16.688  1.00  0.00           C  
ATOM   2694  O   LYS A 335      -4.135  -5.496 -15.800  1.00  0.00           O  
ATOM   2695  CB  LYS A 335      -4.473  -5.263 -19.083  1.00  0.00           C  
ATOM   2696  CG  LYS A 335      -2.965  -5.254 -18.935  1.00  0.00           C  
ATOM   2697  CD  LYS A 335      -2.265  -5.605 -20.245  1.00  0.00           C  
ATOM   2698  CE  LYS A 335      -0.760  -5.574 -20.092  1.00  0.00           C  
ATOM   2699  NZ  LYS A 335      -0.067  -5.871 -21.377  1.00  0.00           N  
ATOM   2700  N   PHE A 336      -5.592  -6.936 -16.735  1.00  0.00           N  
ATOM   2701  CA  PHE A 336      -5.397  -7.973 -15.740  1.00  0.00           C  
ATOM   2702  C   PHE A 336      -3.948  -8.449 -15.786  1.00  0.00           C  
ATOM   2703  O   PHE A 336      -3.410  -8.712 -16.861  1.00  0.00           O  
ATOM   2704  CB  PHE A 336      -6.335  -9.145 -16.028  1.00  0.00           C  
ATOM   2705  CG  PHE A 336      -6.125 -10.332 -15.138  1.00  0.00           C  
ATOM   2706  CD1 PHE A 336      -6.526 -10.296 -13.807  1.00  0.00           C  
ATOM   2707  CD2 PHE A 336      -5.542 -11.498 -15.627  1.00  0.00           C  
ATOM   2708  CE1 PHE A 336      -6.343 -11.402 -12.977  1.00  0.00           C  
ATOM   2709  CE2 PHE A 336      -5.360 -12.601 -14.810  1.00  0.00           C  
ATOM   2710  CZ  PHE A 336      -5.760 -12.555 -13.482  1.00  0.00           C  
ATOM   2711  N   ASN A 337      -3.314  -8.548 -14.616  1.00  0.00           N  
ATOM   2712  CA  ASN A 337      -1.943  -9.038 -14.545  1.00  0.00           C  
ATOM   2713  C   ASN A 337      -1.982 -10.502 -14.117  1.00  0.00           C  
ATOM   2714  O   ASN A 337      -1.640 -11.397 -14.903  1.00  0.00           O  
ATOM   2715  CB  ASN A 337      -1.121  -8.204 -13.549  1.00  0.00           C  
ATOM   2716  CG  ASN A 337       0.334  -8.623 -13.513  1.00  0.00           C  
ATOM   2717  OD1 ASN A 337       0.753  -9.549 -14.198  1.00  0.00           O  
ATOM   2718  ND2 ASN A 337       1.128  -7.936 -12.695  1.00  0.00           N  
ATOM   2719  N   TYR A 338      -2.417 -10.762 -12.884  1.00  0.00           N  
ATOM   2720  CA  TYR A 338      -2.513 -12.132 -12.399  1.00  0.00           C  
ATOM   2721  C   TYR A 338      -3.400 -12.214 -11.166  1.00  0.00           C  
ATOM   2722  O   TYR A 338      -3.683 -11.198 -10.520  1.00  0.00           O  
ATOM   2723  CB  TYR A 338      -1.115 -12.686 -12.074  1.00  0.00           C  
ATOM   2724  CG  TYR A 338      -0.590 -12.270 -10.712  1.00  0.00           C  
ATOM   2725  CD1 TYR A 338      -0.838 -13.052  -9.583  1.00  0.00           C  
ATOM   2726  CD2 TYR A 338       0.150 -11.103 -10.549  1.00  0.00           C  
ATOM   2727  CE1 TYR A 338      -0.370 -12.676  -8.326  1.00  0.00           C  
ATOM   2728  CE2 TYR A 338       0.621 -10.720  -9.296  1.00  0.00           C  
ATOM   2729  CZ  TYR A 338       0.355 -11.505  -8.190  1.00  0.00           C  
ATOM   2730  OH  TYR A 338       0.819 -11.140  -6.943  1.00  0.00           O  
ATOM   2731  N   GLY A 339      -3.824 -13.431 -10.844  1.00  0.00           N  
ATOM   2732  CA  GLY A 339      -4.641 -13.660  -9.672  1.00  0.00           C  
ATOM   2733  C   GLY A 339      -3.907 -14.608  -8.740  1.00  0.00           C  
ATOM   2734  O   GLY A 339      -3.192 -15.500  -9.193  1.00  0.00           O  
ATOM   2735  N   SER A 340      -4.068 -14.438  -7.436  1.00  0.00           N  
ATOM   2736  CA  SER A 340      -3.394 -15.292  -6.465  1.00  0.00           C  
ATOM   2737  C   SER A 340      -3.758 -16.767  -6.641  1.00  0.00           C  
ATOM   2738  O   SER A 340      -2.921 -17.647  -6.481  1.00  0.00           O  
ATOM   2739  CB  SER A 340      -3.732 -14.842  -5.035  1.00  0.00           C  
ATOM   2740  OG  SER A 340      -5.124 -14.876  -4.799  1.00  0.00           O  
ATOM   2741  N   SER A 341      -5.004 -17.013  -6.981  1.00  0.00           N  
ATOM   2742  CA  SER A 341      -5.476 -18.384  -7.166  1.00  0.00           C  
ATOM   2743  C   SER A 341      -4.946 -19.008  -8.459  1.00  0.00           C  
ATOM   2744  O   SER A 341      -4.368 -20.091  -8.445  1.00  0.00           O  
ATOM   2745  CB  SER A 341      -7.003 -18.420  -7.172  1.00  0.00           C  
ATOM   2746  OG  SER A 341      -7.474 -19.736  -7.413  1.00  0.00           O  
ATOM   2747  N   SER A 342      -5.129 -18.328  -9.575  1.00  0.00           N  
ATOM   2748  CA  SER A 342      -4.698 -18.847 -10.871  1.00  0.00           C  
ATOM   2749  C   SER A 342      -3.179 -18.955 -11.023  1.00  0.00           C  
ATOM   2750  O   SER A 342      -2.677 -19.896 -11.629  1.00  0.00           O  
ATOM   2751  CB  SER A 342      -5.269 -17.986 -12.002  1.00  0.00           C  
ATOM   2752  OG  SER A 342      -4.818 -16.652 -11.912  1.00  0.00           O  
ATOM   2753  N   GLU A 343      -2.454 -17.988 -10.486  1.00  0.00           N  
ATOM   2754  CA  GLU A 343      -0.997 -17.967 -10.638  1.00  0.00           C  
ATOM   2755  C   GLU A 343      -0.239 -18.841  -9.643  1.00  0.00           C  
ATOM   2756  O   GLU A 343       0.746 -19.490 -10.010  1.00  0.00           O  
ATOM   2757  CB  GLU A 343      -0.478 -16.531 -10.529  1.00  0.00           C  
ATOM   2758  CG  GLU A 343       0.965 -16.348 -10.997  1.00  0.00           C  
ATOM   2759  CD  GLU A 343       1.079 -16.318 -12.514  1.00  0.00           C  
ATOM   2760  OE1 GLU A 343       0.281 -16.985 -13.203  1.00  0.00           O  
ATOM   2761  OE2 GLU A 343       1.976 -15.622 -13.026  1.00  0.00           O  
ATOM   2762  N   TYR A 344      -0.682 -18.855  -8.388  1.00  0.00           N  
ATOM   2763  CA  TYR A 344       0.016 -19.608  -7.351  1.00  0.00           C  
ATOM   2764  C   TYR A 344      -0.729 -20.818  -6.809  1.00  0.00           C  
ATOM   2765  O   TYR A 344      -0.189 -21.576  -5.997  1.00  0.00           O  
ATOM   2766  CB  TYR A 344       0.370 -18.670  -6.192  1.00  0.00           C  
ATOM   2767  CG  TYR A 344       1.205 -17.469  -6.585  1.00  0.00           C  
ATOM   2768  CD1 TYR A 344       2.353 -17.616  -7.376  1.00  0.00           C  
ATOM   2769  CD2 TYR A 344       0.867 -16.193  -6.149  1.00  0.00           C  
ATOM   2770  CE1 TYR A 344       3.132 -16.513  -7.724  1.00  0.00           C  
ATOM   2771  CE2 TYR A 344       1.644 -15.082  -6.489  1.00  0.00           C  
ATOM   2772  CZ  TYR A 344       2.771 -15.253  -7.272  1.00  0.00           C  
ATOM   2773  OH  TYR A 344       3.544 -14.157  -7.612  1.00  0.00           O  
ATOM   2774  N   GLY A 345      -1.950 -21.008  -7.256  1.00  0.00           N  
ATOM   2775  CA  GLY A 345      -2.726 -22.147  -6.790  1.00  0.00           C  
ATOM   2776  C   GLY A 345      -3.201 -22.034  -5.352  1.00  0.00           C  
ATOM   2777  O   GLY A 345      -3.517 -23.040  -4.718  1.00  0.00           O  
ATOM   2778  N   LEU A 346      -3.252 -20.820  -4.837  1.00  0.00           N  
ATOM   2779  CA  LEU A 346      -3.682 -20.590  -3.458  1.00  0.00           C  
ATOM   2780  C   LEU A 346      -5.185 -20.818  -3.322  1.00  0.00           C  
ATOM   2781  O   LEU A 346      -5.979 -20.284  -4.096  1.00  0.00           O  
ATOM   2782  CB  LEU A 346      -3.341 -19.161  -3.031  1.00  0.00           C  
ATOM   2783  CG  LEU A 346      -1.853 -18.795  -3.036  1.00  0.00           C  
ATOM   2784  CD1 LEU A 346      -1.685 -17.298  -2.810  1.00  0.00           C  
ATOM   2785  CD2 LEU A 346      -1.122 -19.580  -1.955  1.00  0.00           C  
ATOM   2786  N   LYS A 347      -5.562 -21.629  -2.332  1.00  0.00           N  
ATOM   2787  CA  LYS A 347      -6.975 -21.921  -2.090  1.00  0.00           C  
ATOM   2788  C   LYS A 347      -7.643 -20.740  -1.398  1.00  0.00           C  
ATOM   2789  O   LYS A 347      -8.837 -20.490  -1.581  1.00  0.00           O  
ATOM   2790  CB  LYS A 347      -7.115 -23.169  -1.217  1.00  0.00           C  
ATOM   2791  CG  LYS A 347      -6.547 -24.435  -1.834  1.00  0.00           C  
ATOM   2792  CD  LYS A 347      -6.698 -25.615  -0.881  1.00  0.00           C  
ATOM   2793  CE  LYS A 347      -6.121 -26.888  -1.467  1.00  0.00           C  
ATOM   2794  NZ  LYS A 347      -6.249 -28.034  -0.527  1.00  0.00           N  
ATOM   2795  N   GLU A 348      -6.862 -20.026  -0.615  1.00  0.00           N  
ATOM   2796  CA  GLU A 348      -7.336 -18.866   0.123  1.00  0.00           C  
ATOM   2797  C   GLU A 348      -6.121 -18.067   0.573  1.00  0.00           C  
ATOM   2798  O   GLU A 348      -4.981 -18.540   0.467  1.00  0.00           O  
ATOM   2799  CB  GLU A 348      -8.159 -19.307   1.352  1.00  0.00           C  
ATOM   2800  CG  GLU A 348      -7.349 -20.171   2.318  1.00  0.00           C  
ATOM   2801  CD  GLU A 348      -8.174 -20.694   3.489  1.00  0.00           C  
ATOM   2802  OE1 GLU A 348      -9.419 -20.570   3.459  1.00  0.00           O  
ATOM   2803  OE2 GLU A 348      -7.574 -21.239   4.429  1.00  0.00           O  
ATOM   2804  N   LEU A 349      -6.336 -16.864   1.072  1.00  0.00           N  
ATOM   2805  CA  LEU A 349      -5.232 -16.022   1.521  1.00  0.00           C  
ATOM   2806  C   LEU A 349      -4.948 -16.251   3.009  1.00  0.00           C  
ATOM   2807  O   LEU A 349      -5.121 -15.357   3.838  1.00  0.00           O  
ATOM   2808  CB  LEU A 349      -5.570 -14.548   1.250  1.00  0.00           C  
ATOM   2809  CG  LEU A 349      -5.878 -14.221  -0.220  1.00  0.00           C  
ATOM   2810  CD1 LEU A 349      -6.166 -12.732  -0.387  1.00  0.00           C  
ATOM   2811  CD2 LEU A 349      -4.715 -14.645  -1.105  1.00  0.00           C  
ATOM   2812  N   SER A 350      -4.502 -17.469   3.323  1.00  0.00           N  
ATOM   2813  CA  SER A 350      -4.214 -17.859   4.702  1.00  0.00           C  
ATOM   2814  C   SER A 350      -2.726 -18.146   4.932  1.00  0.00           C  
ATOM   2815  O   SER A 350      -1.983 -18.410   3.977  1.00  0.00           O  
ATOM   2816  CB  SER A 350      -5.013 -19.113   5.059  1.00  0.00           C  
ATOM   2817  OG  SER A 350      -4.560 -20.228   4.309  1.00  0.00           O  
ATOM   2818  N   PRO A 351      -2.285 -18.112   6.183  1.00  0.00           N  
ATOM   2819  CA  PRO A 351      -0.891 -18.412   6.505  1.00  0.00           C  
ATOM   2820  C   PRO A 351      -0.450 -19.780   5.987  1.00  0.00           C  
ATOM   2821  O   PRO A 351       0.639 -19.916   5.434  1.00  0.00           O  
ATOM   2822  CB  PRO A 351      -0.858 -18.331   8.030  1.00  0.00           C  
ATOM   2823  CG  PRO A 351      -1.881 -17.278   8.326  1.00  0.00           C  
ATOM   2824  CD  PRO A 351      -3.007 -17.637   7.375  1.00  0.00           C  
ATOM   2825  N   LYS A 352      -1.289 -20.789   6.153  1.00  0.00           N  
ATOM   2826  CA  LYS A 352      -0.944 -22.139   5.706  1.00  0.00           C  
ATOM   2827  C   LYS A 352      -0.711 -22.194   4.202  1.00  0.00           C  
ATOM   2828  O   LYS A 352       0.240 -22.830   3.736  1.00  0.00           O  
ATOM   2829  CB  LYS A 352      -2.044 -23.136   6.098  1.00  0.00           C  
ATOM   2830  CG  LYS A 352      -2.116 -23.421   7.583  1.00  0.00           C  
ATOM   2831  CD  LYS A 352      -3.157 -24.486   7.905  1.00  0.00           C  
ATOM   2832  CE  LYS A 352      -3.186 -24.800   9.386  1.00  0.00           C  
ATOM   2833  NZ  LYS A 352      -4.200 -25.834   9.719  1.00  0.00           N  
ATOM   2834  N   GLU A 353      -1.571 -21.538   3.436  1.00  0.00           N  
ATOM   2835  CA  GLU A 353      -1.429 -21.532   1.983  1.00  0.00           C  
ATOM   2836  C   GLU A 353      -0.153 -20.814   1.549  1.00  0.00           C  
ATOM   2837  O   GLU A 353       0.542 -21.261   0.634  1.00  0.00           O  
ATOM   2838  CB  GLU A 353      -2.646 -20.877   1.323  1.00  0.00           C  
ATOM   2839  CG  GLU A 353      -3.905 -21.734   1.372  1.00  0.00           C  
ATOM   2840  CD  GLU A 353      -3.761 -23.005   0.552  1.00  0.00           C  
ATOM   2841  OE1 GLU A 353      -3.516 -22.902  -0.664  1.00  0.00           O  
ATOM   2842  OE2 GLU A 353      -3.900 -24.104   1.132  1.00  0.00           O  
ATOM   2843  N   PHE A 354       0.173 -19.702   2.199  1.00  0.00           N  
ATOM   2844  CA  PHE A 354       1.384 -18.981   1.841  1.00  0.00           C  
ATOM   2845  C   PHE A 354       2.652 -19.683   2.322  1.00  0.00           C  
ATOM   2846  O   PHE A 354       3.710 -19.537   1.719  1.00  0.00           O  
ATOM   2847  CB  PHE A 354       1.331 -17.541   2.353  1.00  0.00           C  
ATOM   2848  CG  PHE A 354       0.567 -16.613   1.442  1.00  0.00           C  
ATOM   2849  CD1 PHE A 354      -0.814 -16.494   1.533  1.00  0.00           C  
ATOM   2850  CD2 PHE A 354       1.233 -15.903   0.445  1.00  0.00           C  
ATOM   2851  CE1 PHE A 354      -1.522 -15.677   0.648  1.00  0.00           C  
ATOM   2852  CE2 PHE A 354       0.535 -15.089  -0.438  1.00  0.00           C  
ATOM   2853  CZ  PHE A 354      -0.845 -14.980  -0.333  1.00  0.00           C  
ATOM   2854  N   GLU A 355       2.561 -20.465   3.395  1.00  0.00           N  
ATOM   2855  CA  GLU A 355       3.721 -21.224   3.865  1.00  0.00           C  
ATOM   2856  C   GLU A 355       4.015 -22.305   2.822  1.00  0.00           C  
ATOM   2857  O   GLU A 355       5.170 -22.601   2.533  1.00  0.00           O  
ATOM   2858  CB  GLU A 355       3.440 -21.855   5.231  1.00  0.00           C  
ATOM   2859  CG  GLU A 355       3.360 -20.827   6.358  1.00  0.00           C  
ATOM   2860  CD  GLU A 355       3.076 -21.450   7.709  1.00  0.00           C  
ATOM   2861  OE1 GLU A 355       2.422 -22.508   7.754  1.00  0.00           O  
ATOM   2862  OE2 GLU A 355       3.507 -20.865   8.726  1.00  0.00           O  
ATOM   2863  N   ILE A 356       2.967 -22.873   2.260  1.00  0.00           N  
ATOM   2864  CA  ILE A 356       3.115 -23.887   1.222  1.00  0.00           C  
ATOM   2865  C   ILE A 356       3.730 -23.240  -0.016  1.00  0.00           C  
ATOM   2866  O   ILE A 356       4.629 -23.807  -0.645  1.00  0.00           O  
ATOM   2867  CB  ILE A 356       1.749 -24.523   0.862  1.00  0.00           C  
ATOM   2868  CG1 ILE A 356       1.260 -25.387   2.028  1.00  0.00           C  
ATOM   2869  CG2 ILE A 356       1.866 -25.361  -0.418  1.00  0.00           C  
ATOM   2870  CD1 ILE A 356      -0.144 -25.934   1.846  1.00  0.00           C  
ATOM   2871  N   LEU A 357       3.263 -22.056  -0.371  1.00  0.00           N  
ATOM   2872  CA  LEU A 357       3.791 -21.334  -1.523  1.00  0.00           C  
ATOM   2873  C   LEU A 357       5.279 -21.027  -1.339  1.00  0.00           C  
ATOM   2874  O   LEU A 357       6.077 -21.208  -2.261  1.00  0.00           O  
ATOM   2875  CB  LEU A 357       3.028 -20.025  -1.739  1.00  0.00           C  
ATOM   2876  CG  LEU A 357       3.547 -19.124  -2.869  1.00  0.00           C  
ATOM   2877  CD1 LEU A 357       3.464 -19.866  -4.202  1.00  0.00           C  
ATOM   2878  CD2 LEU A 357       2.733 -17.842  -2.926  1.00  0.00           C  
ATOM   2879  N   ALA A 358       5.657 -20.578  -0.148  1.00  0.00           N  
ATOM   2880  CA  ALA A 358       7.048 -20.254   0.138  1.00  0.00           C  
ATOM   2881  C   ALA A 358       7.927 -21.495  -0.010  1.00  0.00           C  
ATOM   2882  O   ALA A 358       9.020 -21.434  -0.575  1.00  0.00           O  
ATOM   2883  CB  ALA A 358       7.171 -19.679   1.546  1.00  0.00           C  
ATOM   2884  N   ALA A 359       7.443 -22.622   0.494  1.00  0.00           N  
ATOM   2885  CA  ALA A 359       8.184 -23.878   0.405  1.00  0.00           C  
ATOM   2886  C   ALA A 359       8.331 -24.302  -1.054  1.00  0.00           C  
ATOM   2887  O   ALA A 359       9.388 -24.789  -1.469  1.00  0.00           O  
ATOM   2888  CB  ALA A 359       7.475 -24.966   1.208  1.00  0.00           C  
ATOM   2889  N   ARG A 360       7.280 -24.118  -1.840  1.00  0.00           N  
ATOM   2890  CA  ARG A 360       7.311 -24.478  -3.256  1.00  0.00           C  
ATOM   2891  C   ARG A 360       8.323 -23.622  -4.015  1.00  0.00           C  
ATOM   2892  O   ARG A 360       9.095 -24.134  -4.826  1.00  0.00           O  
ATOM   2893  CB  ARG A 360       5.921 -24.303  -3.887  1.00  0.00           C  
ATOM   2894  CG  ARG A 360       4.890 -25.339  -3.454  1.00  0.00           C  
ATOM   2895  CD  ARG A 360       3.517 -24.998  -4.039  1.00  0.00           C  
ATOM   2896  NE  ARG A 360       3.546 -24.919  -5.492  1.00  0.00           N  
ATOM   2897  CZ  ARG A 360       2.691 -24.216  -6.225  1.00  0.00           C  
ATOM   2898  NH1 ARG A 360       1.728 -23.522  -5.651  1.00  0.00           N  
ATOM   2899  NH2 ARG A 360       2.806 -24.205  -7.552  1.00  0.00           N  
ATOM   2900  N   MET A 361       8.333 -22.322  -3.743  1.00  0.00           N  
ATOM   2901  CA  MET A 361       9.250 -21.423  -4.426  1.00  0.00           C  
ATOM   2902  C   MET A 361      10.708 -21.712  -4.080  1.00  0.00           C  
ATOM   2903  O   MET A 361      11.602 -21.470  -4.887  1.00  0.00           O  
ATOM   2904  CB  MET A 361       8.923 -19.958  -4.105  1.00  0.00           C  
ATOM   2905  CG  MET A 361       7.587 -19.496  -4.676  1.00  0.00           C  
ATOM   2906  SD  MET A 361       7.369 -17.706  -4.644  1.00  0.00           S  
ATOM   2907  CE  MET A 361       7.260 -17.401  -2.885  1.00  0.00           C  
ATOM   2908  N   ASP A 362      10.943 -22.246  -2.893  1.00  0.00           N  
ATOM   2909  CA  ASP A 362      12.299 -22.568  -2.473  1.00  0.00           C  
ATOM   2910  C   ASP A 362      12.851 -23.738  -3.288  1.00  0.00           C  
ATOM   2911  O   ASP A 362      14.065 -23.877  -3.452  1.00  0.00           O  
ATOM   2912  CB  ASP A 362      12.323 -22.920  -0.980  1.00  0.00           C  
ATOM   2913  CG  ASP A 362      13.730 -23.056  -0.429  1.00  0.00           C  
ATOM   2914  OD1 ASP A 362      14.503 -22.086  -0.537  1.00  0.00           O  
ATOM   2915  OD2 ASP A 362      14.057 -24.134   0.106  1.00  0.00           O  
ATOM   2916  N   LYS A 363      11.952 -24.569  -3.803  1.00  0.00           N  
ATOM   2917  CA  LYS A 363      12.350 -25.737  -4.593  1.00  0.00           C  
ATOM   2918  C   LYS A 363      12.111 -25.565  -6.091  1.00  0.00           C  
ATOM   2919  O   LYS A 363      12.633 -26.332  -6.900  1.00  0.00           O  
ATOM   2920  CB  LYS A 363      11.592 -26.974  -4.106  1.00  0.00           C  
ATOM   2921  CG  LYS A 363      11.816 -27.328  -2.652  1.00  0.00           C  
ATOM   2922  CD  LYS A 363      10.996 -28.543  -2.247  1.00  0.00           C  
ATOM   2923  CE  LYS A 363      11.222 -28.915  -0.800  1.00  0.00           C  
ATOM   2924  NZ  LYS A 363      10.413 -30.103  -0.387  1.00  0.00           N  
ATOM   2925  N   ASP A 364      11.340 -24.567  -6.462  1.00  0.00           N  
ATOM   2926  CA  ASP A 364      10.988 -24.323  -7.856  1.00  0.00           C  
ATOM   2927  C   ASP A 364      11.405 -22.906  -8.261  1.00  0.00           C  
ATOM   2928  O   ASP A 364      10.669 -21.944  -8.031  1.00  0.00           O  
ATOM   2929  CB  ASP A 364       9.476 -24.513  -8.032  1.00  0.00           C  
ATOM   2930  CG  ASP A 364       9.040 -24.461  -9.489  1.00  0.00           C  
ATOM   2931  OD1 ASP A 364       9.770 -23.905 -10.330  1.00  0.00           O  
ATOM   2932  OD2 ASP A 364       7.946 -24.983  -9.778  1.00  0.00           O  
ATOM   2933  N   LEU A 365      12.586 -22.795  -8.861  1.00  0.00           N  
ATOM   2934  CA  LEU A 365      13.104 -21.493  -9.275  1.00  0.00           C  
ATOM   2935  C   LEU A 365      12.204 -20.781 -10.277  1.00  0.00           C  
ATOM   2936  O   LEU A 365      12.079 -19.560 -10.242  1.00  0.00           O  
ATOM   2937  CB  LEU A 365      14.511 -21.650  -9.863  1.00  0.00           C  
ATOM   2938  CG  LEU A 365      15.215 -20.357 -10.280  1.00  0.00           C  
ATOM   2939  CD1 LEU A 365      15.350 -19.422  -9.080  1.00  0.00           C  
ATOM   2940  CD2 LEU A 365      16.593 -20.690 -10.850  1.00  0.00           C  
ATOM   2941  N   GLN A 366      11.575 -21.551 -11.164  1.00  0.00           N  
ATOM   2942  CA  GLN A 366      10.699 -20.938 -12.162  1.00  0.00           C  
ATOM   2943  C   GLN A 366       9.483 -20.305 -11.485  1.00  0.00           C  
ATOM   2944  O   GLN A 366       9.015 -19.251 -11.905  1.00  0.00           O  
ATOM   2945  CB  GLN A 366      10.253 -21.976 -13.190  1.00  0.00           C  
ATOM   2946  CG  GLN A 366      11.390 -22.473 -14.069  1.00  0.00           C  
ATOM   2947  CD  GLN A 366      10.909 -23.414 -15.153  1.00  0.00           C  
ATOM   2948  OE1 GLN A 366      10.225 -24.393 -14.874  1.00  0.00           O  
ATOM   2949  NE2 GLN A 366      11.281 -23.129 -16.395  1.00  0.00           N  
ATOM   2950  N   LEU A 367       8.996 -20.939 -10.430  1.00  0.00           N  
ATOM   2951  CA  LEU A 367       7.860 -20.397  -9.690  1.00  0.00           C  
ATOM   2952  C   LEU A 367       8.302 -19.127  -8.964  1.00  0.00           C  
ATOM   2953  O   LEU A 367       7.589 -18.129  -8.936  1.00  0.00           O  
ATOM   2954  CB  LEU A 367       7.328 -21.417  -8.684  1.00  0.00           C  
ATOM   2955  CG  LEU A 367       6.149 -20.953  -7.820  1.00  0.00           C  
ATOM   2956  CD1 LEU A 367       4.961 -20.597  -8.712  1.00  0.00           C  
ATOM   2957  CD2 LEU A 367       5.760 -22.060  -6.853  1.00  0.00           C  
ATOM   2958  N   PHE A 368       9.502 -19.171  -8.379  1.00  0.00           N  
ATOM   2959  CA  PHE A 368      10.020 -17.998  -7.691  1.00  0.00           C  
ATOM   2960  C   PHE A 368      10.207 -16.844  -8.678  1.00  0.00           C  
ATOM   2961  O   PHE A 368       9.937 -15.692  -8.352  1.00  0.00           O  
ATOM   2962  CB  PHE A 368      11.366 -18.286  -7.021  1.00  0.00           C  
ATOM   2963  CG  PHE A 368      12.003 -17.057  -6.420  1.00  0.00           C  
ATOM   2964  CD1 PHE A 368      11.548 -16.545  -5.210  1.00  0.00           C  
ATOM   2965  CD2 PHE A 368      13.013 -16.380  -7.098  1.00  0.00           C  
ATOM   2966  CE1 PHE A 368      12.087 -15.376  -4.684  1.00  0.00           C  
ATOM   2967  CE2 PHE A 368      13.557 -15.206  -6.578  1.00  0.00           C  
ATOM   2968  CZ  PHE A 368      13.095 -14.703  -5.371  1.00  0.00           C  
ATOM   2969  N   ASN A 369      10.683 -17.177  -9.889  1.00  0.00           N  
ATOM   2970  CA  ASN A 369      10.893 -16.140 -10.889  1.00  0.00           C  
ATOM   2971  C   ASN A 369       9.577 -15.487 -11.307  1.00  0.00           C  
ATOM   2972  O   ASN A 369       9.554 -14.306 -11.647  1.00  0.00           O  
ATOM   2973  CB  ASN A 369      11.621 -16.709 -12.109  1.00  0.00           C  
ATOM   2974  CG  ASN A 369      13.097 -16.976 -11.835  1.00  0.00           C  
ATOM   2975  OD1 ASN A 369      13.678 -16.395 -10.921  1.00  0.00           O  
ATOM   2976  ND2 ASN A 369      13.705 -17.841 -12.638  1.00  0.00           N  
ATOM   2977  N   LYS A 370       8.488 -16.242 -11.266  1.00  0.00           N  
ATOM   2978  CA  LYS A 370       7.179 -15.678 -11.580  1.00  0.00           C  
ATOM   2979  C   LYS A 370       6.824 -14.670 -10.489  1.00  0.00           C  
ATOM   2980  O   LYS A 370       6.370 -13.565 -10.767  1.00  0.00           O  
ATOM   2981  CB  LYS A 370       6.094 -16.763 -11.633  1.00  0.00           C  
ATOM   2982  CG  LYS A 370       6.068 -17.565 -12.919  1.00  0.00           C  
ATOM   2983  CD  LYS A 370       4.839 -18.457 -12.954  1.00  0.00           C  
ATOM   2984  CE  LYS A 370       4.732 -19.211 -14.266  1.00  0.00           C  
ATOM   2985  NZ  LYS A 370       3.503 -20.050 -14.313  1.00  0.00           N  
ATOM   2986  N   TYR A 371       7.058 -15.081  -9.245  1.00  0.00           N  
ATOM   2987  CA  TYR A 371       6.804 -14.205  -8.104  1.00  0.00           C  
ATOM   2988  C   TYR A 371       7.649 -12.938  -8.231  1.00  0.00           C  
ATOM   2989  O   TYR A 371       7.169 -11.830  -8.009  1.00  0.00           O  
ATOM   2990  CB  TYR A 371       7.143 -14.932  -6.798  1.00  0.00           C  
ATOM   2991  CG  TYR A 371       7.379 -14.016  -5.621  1.00  0.00           C  
ATOM   2992  CD1 TYR A 371       6.325 -13.478  -4.890  1.00  0.00           C  
ATOM   2993  CD2 TYR A 371       8.683 -13.651  -5.257  1.00  0.00           C  
ATOM   2994  CE1 TYR A 371       6.555 -12.609  -3.824  1.00  0.00           C  
ATOM   2995  CE2 TYR A 371       8.920 -12.787  -4.200  1.00  0.00           C  
ATOM   2996  CZ  TYR A 371       7.852 -12.268  -3.484  1.00  0.00           C  
ATOM   2997  OH  TYR A 371       8.096 -11.408  -2.439  1.00  0.00           O  
ATOM   2998  N   HIS A 372       8.919 -13.113  -8.584  1.00  0.00           N  
ATOM   2999  CA  HIS A 372       9.830 -11.977  -8.708  1.00  0.00           C  
ATOM   3000  C   HIS A 372       9.396 -11.038  -9.829  1.00  0.00           C  
ATOM   3001  O   HIS A 372       9.557  -9.822  -9.732  1.00  0.00           O  
ATOM   3002  CB  HIS A 372      11.257 -12.470  -8.951  1.00  0.00           C  
ATOM   3003  CG  HIS A 372      12.278 -11.380  -8.911  1.00  0.00           C  
ATOM   3004  ND1 HIS A 372      12.835 -10.828 -10.042  1.00  0.00           N  
ATOM   3005  CD2 HIS A 372      12.831 -10.719  -7.867  1.00  0.00           C  
ATOM   3006  CE1 HIS A 372      13.687  -9.875  -9.702  1.00  0.00           C  
ATOM   3007  NE2 HIS A 372      13.702  -9.783  -8.375  1.00  0.00           N  
ATOM   3008  N   LEU A 373       8.859 -11.610 -10.902  1.00  0.00           N  
ATOM   3009  CA  LEU A 373       8.367 -10.806 -12.012  1.00  0.00           C  
ATOM   3010  C   LEU A 373       7.210  -9.935 -11.525  1.00  0.00           C  
ATOM   3011  O   LEU A 373       7.166  -8.733 -11.794  1.00  0.00           O  
ATOM   3012  CB  LEU A 373       7.896 -11.719 -13.146  1.00  0.00           C  
ATOM   3013  CG  LEU A 373       7.286 -11.035 -14.386  1.00  0.00           C  
ATOM   3014  CD1 LEU A 373       8.360 -10.222 -15.096  1.00  0.00           C  
ATOM   3015  CD2 LEU A 373       6.706 -12.096 -15.313  1.00  0.00           C  
ATOM   3016  N   HIS A 374       6.281 -10.552 -10.801  1.00  0.00           N  
ATOM   3017  CA  HIS A 374       5.130  -9.828 -10.279  1.00  0.00           C  
ATOM   3018  C   HIS A 374       5.521  -8.869  -9.146  1.00  0.00           C  
ATOM   3019  O   HIS A 374       4.859  -7.861  -8.922  1.00  0.00           O  
ATOM   3020  CB  HIS A 374       4.070 -10.806  -9.764  1.00  0.00           C  
ATOM   3021  CG  HIS A 374       3.523 -11.725 -10.828  1.00  0.00           C  
ATOM   3022  ND1 HIS A 374       3.222 -11.294 -12.105  1.00  0.00           N  
ATOM   3023  CD2 HIS A 374       3.226 -13.040 -10.797  1.00  0.00           C  
ATOM   3024  CE1 HIS A 374       2.760 -12.309 -12.809  1.00  0.00           C  
ATOM   3025  NE2 HIS A 374       2.751 -13.380 -12.043  1.00  0.00           N  
ATOM   3026  N   PHE A 375       6.606  -9.197  -8.447  1.00  0.00           N  
ATOM   3027  CA  PHE A 375       7.125  -8.374  -7.359  1.00  0.00           C  
ATOM   3028  C   PHE A 375       7.276  -6.925  -7.829  1.00  0.00           C  
ATOM   3029  O   PHE A 375       6.989  -5.990  -7.089  1.00  0.00           O  
ATOM   3030  CB  PHE A 375       8.475  -8.938  -6.913  1.00  0.00           C  
ATOM   3031  CG  PHE A 375       9.149  -8.171  -5.802  1.00  0.00           C  
ATOM   3032  CD1 PHE A 375       8.718  -8.284  -4.483  1.00  0.00           C  
ATOM   3033  CD2 PHE A 375      10.262  -7.370  -6.067  1.00  0.00           C  
ATOM   3034  CE1 PHE A 375       9.364  -7.612  -3.456  1.00  0.00           C  
ATOM   3035  CE2 PHE A 375      10.917  -6.693  -5.042  1.00  0.00           C  
ATOM   3036  CZ  PHE A 375      10.471  -6.817  -3.735  1.00  0.00           C  
ATOM   3037  N   ARG A 376       7.708  -6.759  -9.080  1.00  0.00           N  
ATOM   3038  CA  ARG A 376       7.867  -5.430  -9.656  1.00  0.00           C  
ATOM   3039  C   ARG A 376       6.847  -5.170 -10.761  1.00  0.00           C  
ATOM   3040  O   ARG A 376       7.106  -4.460 -11.739  1.00  0.00           O  
ATOM   3041  CB  ARG A 376       9.295  -5.234 -10.177  1.00  0.00           C  
ATOM   3042  CG  ARG A 376      10.331  -5.343  -9.071  1.00  0.00           C  
ATOM   3043  CD  ARG A 376      11.708  -4.846  -9.482  1.00  0.00           C  
ATOM   3044  NE  ARG A 376      12.658  -5.008  -8.397  1.00  0.00           N  
ATOM   3045  CZ  ARG A 376      13.899  -4.528  -8.392  1.00  0.00           C  
ATOM   3046  NH1 ARG A 376      14.351  -3.834  -9.425  1.00  0.00           N  
ATOM   3047  NH2 ARG A 376      14.685  -4.733  -7.355  1.00  0.00           N  
ATOM   3048  N   ALA A 377       5.669  -5.760 -10.601  1.00  0.00           N  
ATOM   3049  CA  ALA A 377       4.547  -5.552 -11.515  1.00  0.00           C  
ATOM   3050  C   ALA A 377       4.854  -5.835 -12.990  1.00  0.00           C  
ATOM   3051  O   ALA A 377       4.373  -5.134 -13.881  1.00  0.00           O  
ATOM   3052  CB  ALA A 377       3.997  -4.136 -11.351  1.00  0.00           C  
ATOM   3053  N   ASP A 378       5.649  -6.875 -13.228  1.00  0.00           N  
ATOM   3054  CA  ASP A 378       5.984  -7.306 -14.587  1.00  0.00           C  
ATOM   3055  C   ASP A 378       6.602  -6.187 -15.426  1.00  0.00           C  
ATOM   3056  O   ASP A 378       6.398  -6.115 -16.639  1.00  0.00           O  
ATOM   3057  CB  ASP A 378       4.737  -7.859 -15.298  1.00  0.00           C  
ATOM   3058  CG  ASP A 378       4.169  -9.076 -14.607  1.00  0.00           C  
ATOM   3059  OD1 ASP A 378       3.923  -9.028 -13.385  1.00  0.00           O  
ATOM   3060  OD2 ASP A 378       3.951 -10.100 -15.292  1.00  0.00           O  
ATOM   3061  N   THR A 379       7.362  -5.316 -14.779  1.00  0.00           N  
ATOM   3062  CA  THR A 379       8.010  -4.207 -15.481  1.00  0.00           C  
ATOM   3063  C   THR A 379       9.198  -4.730 -16.291  1.00  0.00           C  
ATOM   3064  O   THR A 379      10.072  -5.412 -15.746  1.00  0.00           O  
ATOM   3065  CB  THR A 379       8.500  -3.151 -14.488  1.00  0.00           C  
ATOM   3066  OG1 THR A 379       7.391  -2.672 -13.728  1.00  0.00           O  
ATOM   3067  CG2 THR A 379       9.138  -1.983 -15.230  1.00  0.00           C  
ATOM   3068  N   PRO A 380       9.251  -4.417 -17.582  1.00  0.00           N  
ATOM   3069  CA  PRO A 380      10.350  -4.861 -18.430  1.00  0.00           C  
ATOM   3070  C   PRO A 380      11.719  -4.452 -17.909  1.00  0.00           C  
ATOM   3071  O   PRO A 380      11.895  -3.326 -17.437  1.00  0.00           O  
ATOM   3072  CB  PRO A 380      10.042  -4.200 -19.776  1.00  0.00           C  
ATOM   3073  CG  PRO A 380       8.546  -4.111 -19.771  1.00  0.00           C  
ATOM   3074  CD  PRO A 380       8.246  -3.681 -18.357  1.00  0.00           C  
ATOM   3075  N   GLY A 381      12.685  -5.379 -17.992  1.00  0.00           N  
ATOM   3076  CA  GLY A 381      14.042  -5.079 -17.572  1.00  0.00           C  
ATOM   3077  C   GLY A 381      14.379  -5.342 -16.118  1.00  0.00           C  
ATOM   3078  O   GLY A 381      15.514  -5.119 -15.700  1.00  0.00           O  
ATOM   3079  N   PHE A 382      13.416  -5.824 -15.346  1.00  0.00           N  
ATOM   3080  CA  PHE A 382      13.654  -6.087 -13.928  1.00  0.00           C  
ATOM   3081  C   PHE A 382      13.511  -7.559 -13.530  1.00  0.00           C  
ATOM   3082  O   PHE A 382      13.483  -7.888 -12.351  1.00  0.00           O  
ATOM   3083  CB  PHE A 382      12.711  -5.252 -13.064  1.00  0.00           C  
ATOM   3084  CG  PHE A 382      12.968  -3.770 -13.163  1.00  0.00           C  
ATOM   3085  CD1 PHE A 382      12.437  -3.020 -14.200  1.00  0.00           C  
ATOM   3086  CD2 PHE A 382      13.742  -3.132 -12.205  1.00  0.00           C  
ATOM   3087  CE1 PHE A 382      12.690  -1.655 -14.300  1.00  0.00           C  
ATOM   3088  CE2 PHE A 382      13.996  -1.769 -12.292  1.00  0.00           C  
ATOM   3089  CZ  PHE A 382      13.471  -1.031 -13.345  1.00  0.00           C  
ATOM   3090  N   THR A 383      13.429  -8.445 -14.526  1.00  0.00           N  
ATOM   3091  CA  THR A 383      13.269  -9.869 -14.244  1.00  0.00           C  
ATOM   3092  C   THR A 383      14.569 -10.508 -13.745  1.00  0.00           C  
ATOM   3093  O   THR A 383      15.662 -10.027 -14.089  1.00  0.00           O  
ATOM   3094  CB  THR A 383      12.803 -10.627 -15.492  1.00  0.00           C  
ATOM   3095  OG1 THR A 383      13.784 -10.494 -16.505  1.00  0.00           O  
ATOM   3096  CG2 THR A 383      11.485 -10.073 -15.983  1.00  0.00           C  
ATOM   3097  OXT THR A 383      14.476 -11.527 -13.015  1.00  0.00           O  
ATOM   3098  CO  CO  B   0       5.534   5.452  -0.911  1.00  0.00           *  
ATOM   3099  C1  NAG C   0      -3.421  19.945  -6.364  1.00  0.00           C  
ATOM   3100  C2  NAG C   0      -1.987  20.108  -6.805  1.00  0.00           C  
ATOM   3101  C3  NAG C   0      -1.858  21.349  -7.686  1.00  0.00           C  
ATOM   3102  C4  NAG C   0      -2.904  21.300  -8.817  1.00  0.00           C  
ATOM   3103  C5  NAG C   0      -4.286  21.103  -8.220  1.00  0.00           C  
ATOM   3104  C6  NAG C   0      -5.371  20.963  -9.275  1.00  0.00           C  
ATOM   3105  C7  NAG C   0      -0.352  19.244  -5.239  1.00  0.00           C  
ATOM   3106  C8  NAG C   0       0.537  19.525  -4.074  1.00  0.00           C  
ATOM   3107  N2  NAG C   0      -1.101  20.258  -5.674  1.00  0.00           N  
ATOM   3108  O3  NAG C   0      -0.558  21.400  -8.230  1.00  0.00           O  
ATOM   3109  O4  NAG C   0      -2.887  22.536  -9.520  1.00  0.00           O  
ATOM   3110  O5  NAG C   0      -4.291  19.903  -7.461  1.00  0.00           O  
ATOM   3111  O6  NAG C   0      -5.072  19.914 -10.175  1.00  0.00           O  
ATOM   3112  O7  NAG C   0      -0.373  18.138  -5.750  1.00  0.00           O  
ATOM   3113  C1  NAG C   0      -2.505  22.420 -10.869  1.00  0.00           C  
ATOM   3114  C2  NAG C   0      -2.983  23.632 -11.662  1.00  0.00           C  
ATOM   3115  C3  NAG C   0      -2.532  23.495 -13.102  1.00  0.00           C  
ATOM   3116  C4  NAG C   0      -1.051  23.242 -13.178  1.00  0.00           C  
ATOM   3117  C5  NAG C   0      -0.659  22.079 -12.267  1.00  0.00           C  
ATOM   3118  C6  NAG C   0       0.833  21.890 -12.189  1.00  0.00           C  
ATOM   3119  C7  NAG C   0      -5.057  24.562 -10.792  1.00  0.00           C  
ATOM   3120  C8  NAG C   0      -6.562  24.566 -10.865  1.00  0.00           C  
ATOM   3121  N2  NAG C   0      -4.436  23.745 -11.613  1.00  0.00           N  
ATOM   3122  O3  NAG C   0      -2.854  24.674 -13.785  1.00  0.00           O  
ATOM   3123  O4  NAG C   0      -0.747  22.857 -14.524  1.00  0.00           O  
ATOM   3124  O5  NAG C   0      -1.102  22.325 -10.949  1.00  0.00           O  
ATOM   3125  O6  NAG C   0       1.437  23.033 -11.663  1.00  0.00           O  
ATOM   3126  O7  NAG C   0      -4.471  25.278 -10.007  1.00  0.00           O  
ATOM   3127  C1  NAG C   0       0.226  23.577 -15.119  1.00  0.00           C  
ATOM   3128  C2  NAG C   0       0.840  22.770 -16.254  1.00  0.00           C  
ATOM   3129  C3  NAG C   0       1.961  23.581 -16.863  1.00  0.00           C  
ATOM   3130  C4  NAG C   0       1.430  24.932 -17.306  1.00  0.00           C  
ATOM   3131  C5  NAG C   0       0.755  25.635 -16.125  1.00  0.00           C  
ATOM   3132  C6  NAG C   0       0.097  26.929 -16.537  1.00  0.00           C  
ATOM   3133  O2  NAG C   0      -0.122  22.484 -17.282  1.00  0.00           O  
ATOM   3134  O3  NAG C   0       2.513  22.891 -17.946  1.00  0.00           O  
ATOM   3135  O4  NAG C   0       2.492  25.737 -17.750  1.00  0.00           O  
ATOM   3136  O5  NAG C   0      -0.274  24.812 -15.592  1.00  0.00           O  
ATOM   3137  O6  NAG C   0      -0.970  26.671 -17.411  1.00  0.00           O  
ATOM   3138  C1  NAG C   0      -0.541  21.133 -17.381  1.00  0.00           C  
ATOM   3139  C2  NAG C   0      -0.740  20.674 -18.834  1.00  0.00           C  
ATOM   3140  C3  NAG C   0      -1.870  21.513 -19.454  1.00  0.00           C  
ATOM   3141  C4  NAG C   0      -3.154  21.339 -18.625  1.00  0.00           C  
ATOM   3142  C5  NAG C   0      -2.862  21.747 -17.194  1.00  0.00           C  
ATOM   3143  C6  NAG C   0      -4.048  21.468 -16.301  1.00  0.00           C  
ATOM   3144  O2  NAG C   0      -1.161  19.328 -18.908  1.00  0.00           O  
ATOM   3145  O3  NAG C   0      -2.103  21.059 -20.791  1.00  0.00           O  
ATOM   3146  O4  NAG C   0      -4.167  22.167 -19.156  1.00  0.00           O  
ATOM   3147  O5  NAG C   0      -1.762  20.964 -16.674  1.00  0.00           O  
ATOM   3148  O6  NAG C   0      -4.368  20.082 -16.355  1.00  0.00           O  
ATOM   3149  C1  NAG C   0      -0.122  18.414 -18.990  1.00  0.00           C  
ATOM   3150  C2  NAG C   0      -0.597  17.190 -19.784  1.00  0.00           C  
ATOM   3151  C3  NAG C   0      -1.747  16.515 -19.030  1.00  0.00           C  
ATOM   3152  C4  NAG C   0      -1.337  16.185 -17.587  1.00  0.00           C  
ATOM   3153  C5  NAG C   0      -0.810  17.464 -16.910  1.00  0.00           C  
ATOM   3154  C6  NAG C   0      -0.270  17.171 -15.529  1.00  0.00           C  
ATOM   3155  O2  NAG C   0       0.458  16.255 -19.906  1.00  0.00           O  
ATOM   3156  O3  NAG C   0      -2.119  15.305 -19.690  1.00  0.00           O  
ATOM   3157  O4  NAG C   0      -2.450  15.679 -16.875  1.00  0.00           O  
ATOM   3158  O5  NAG C   0       0.254  18.044 -17.684  1.00  0.00           O  
ATOM   3159  O6  NAG C   0       0.141  18.393 -14.926  1.00  0.00           O  
ATOM   3160  C1  NAG C   0      -5.565  19.776 -15.679  1.00  0.00           C  
ATOM   3161  C2  NAG C   0      -5.706  18.254 -15.549  1.00  0.00           C  
ATOM   3162  C3  NAG C   0      -5.889  17.649 -16.949  1.00  0.00           C  
ATOM   3163  C4  NAG C   0      -7.120  18.286 -17.613  1.00  0.00           C  
ATOM   3164  C5  NAG C   0      -6.941  19.812 -17.640  1.00  0.00           C  
ATOM   3165  C6  NAG C   0      -8.187  20.499 -18.136  1.00  0.00           C  
ATOM   3166  O2  NAG C   0      -6.854  17.909 -14.818  1.00  0.00           O  
ATOM   3167  O3  NAG C   0      -6.072  16.247 -16.854  1.00  0.00           O  
ATOM   3168  O4  NAG C   0      -7.237  17.795 -18.939  1.00  0.00           O  
ATOM   3169  O5  NAG C   0      -6.720  20.308 -16.304  1.00  0.00           O  
ATOM   3170  O6  NAG C   0      -9.271  20.162 -17.265  1.00  0.00           O  
ATOM   3171  C1  NAG C   0      -6.714  17.870 -13.431  1.00  0.00           C  
ATOM   3172  C2  NAG C   0      -7.706  16.833 -12.893  1.00  0.00           C  
ATOM   3173  C3  NAG C   0      -9.133  17.300 -13.141  1.00  0.00           C  
ATOM   3174  C4  NAG C   0      -9.332  18.686 -12.555  1.00  0.00           C  
ATOM   3175  C5  NAG C   0      -8.276  19.649 -13.095  1.00  0.00           C  
ATOM   3176  C6  NAG C   0      -8.360  21.008 -12.435  1.00  0.00           C  
ATOM   3177  O2  NAG C   0      -7.528  16.681 -11.488  1.00  0.00           O  
ATOM   3178  O3  NAG C   0     -10.060  16.400 -12.577  1.00  0.00           O  
ATOM   3179  O4  NAG C   0     -10.616  19.168 -12.896  1.00  0.00           O  
ATOM   3180  O5  NAG C   0      -6.958  19.143 -12.834  1.00  0.00           O  
ATOM   3181  O6  NAG C   0      -7.385  21.875 -13.008  1.00  0.00           O  
ATOM   3182  C1  NAG C   0     -10.523  20.784 -17.592  1.00  0.00           C  
ATOM   3183  C2  NAG C   0     -11.460  20.453 -16.418  1.00  0.00           C  
ATOM   3184  C3  NAG C   0     -11.739  18.937 -16.392  1.00  0.00           C  
ATOM   3185  C4  NAG C   0     -12.258  18.463 -17.752  1.00  0.00           C  
ATOM   3186  C5  NAG C   0     -11.272  18.899 -18.854  1.00  0.00           C  
ATOM   3187  C6  NAG C   0     -11.809  18.560 -20.228  1.00  0.00           C  
ATOM   3188  O2  NAG C   0     -12.709  21.136 -16.574  1.00  0.00           O  
ATOM   3189  O3  NAG C   0     -12.683  18.626 -15.385  1.00  0.00           O  
ATOM   3190  O4  NAG C   0     -12.386  17.068 -17.762  1.00  0.00           O  
ATOM   3191  O5  NAG C   0     -11.071  20.312 -18.804  1.00  0.00           O  
ATOM   3192  O6  NAG C   0     -10.875  18.928 -21.215  1.00  0.00           O  
ATOM   3193  C1  NAG D   0      24.018  -4.519   2.219  1.00  0.00           C  
ATOM   3194  C2  NAG D   0      25.036  -3.416   2.458  1.00  0.00           C  
ATOM   3195  C3  NAG D   0      26.410  -4.000   2.740  1.00  0.00           C  
ATOM   3196  C4  NAG D   0      26.322  -5.083   3.820  1.00  0.00           C  
ATOM   3197  C5  NAG D   0      25.278  -6.127   3.402  1.00  0.00           C  
ATOM   3198  C6  NAG D   0      25.095  -7.230   4.427  1.00  0.00           C  
ATOM   3199  C7  NAG D   0      24.732  -1.268   1.382  1.00  0.00           C  
ATOM   3200  C8  NAG D   0      24.886  -0.458   0.129  1.00  0.00           C  
ATOM   3201  N2  NAG D   0      25.121  -2.519   1.322  1.00  0.00           N  
ATOM   3202  O3  NAG D   0      27.268  -2.978   3.184  1.00  0.00           O  
ATOM   3203  O4  NAG D   0      27.595  -5.682   3.957  1.00  0.00           O  
ATOM   3204  O5  NAG D   0      24.029  -5.476   3.245  1.00  0.00           O  
ATOM   3205  O6  NAG D   0      24.733  -6.697   5.685  1.00  0.00           O  
ATOM   3206  O7  NAG D   0      24.276  -0.778   2.396  1.00  0.00           O  
ATOM   3207  C1  NAG D   0      28.100  -5.613   5.300  1.00  0.00           C  
ATOM   3208  C2  NAG D   0      29.217  -6.593   5.514  1.00  0.00           C  
ATOM   3209  C3  NAG D   0      29.779  -6.457   6.925  1.00  0.00           C  
ATOM   3210  C4  NAG D   0      30.042  -5.009   7.289  1.00  0.00           C  
ATOM   3211  C5  NAG D   0      28.862  -4.153   6.927  1.00  0.00           C  
ATOM   3212  C6  NAG D   0      29.078  -2.684   7.133  1.00  0.00           C  
ATOM   3213  C7  NAG D   0      28.934  -8.670   4.219  1.00  0.00           C  
ATOM   3214  C8  NAG D   0      28.346 -10.049   4.195  1.00  0.00           C  
ATOM   3215  N2  NAG D   0      28.751  -7.964   5.329  1.00  0.00           N  
ATOM   3216  O3  NAG D   0      30.982  -7.197   7.007  1.00  0.00           O  
ATOM   3217  O4  NAG D   0      30.259  -5.002   8.705  1.00  0.00           O  
ATOM   3218  O5  NAG D   0      28.539  -4.318   5.559  1.00  0.00           O  
ATOM   3219  O6  NAG D   0      30.111  -2.216   6.309  1.00  0.00           O  
ATOM   3220  O7  NAG D   0      29.511  -8.225   3.256  1.00  0.00           O  
ATOM   3221  C1  NAG D   0      31.039  -4.112   9.271  1.00  0.00           C  
ATOM   3222  C2  NAG D   0      30.847  -4.145  10.775  1.00  0.00           C  
ATOM   3223  C3  NAG D   0      31.621  -2.981  11.373  1.00  0.00           C  
ATOM   3224  C4  NAG D   0      33.080  -3.061  10.940  1.00  0.00           C  
ATOM   3225  C5  NAG D   0      33.186  -3.106   9.434  1.00  0.00           C  
ATOM   3226  C6  NAG D   0      34.593  -3.319   8.929  1.00  0.00           C  
ATOM   3227  O2  NAG D   0      31.349  -5.349  11.398  1.00  0.00           O  
ATOM   3228  O3  NAG D   0      31.516  -2.982  12.767  1.00  0.00           O  
ATOM   3229  O4  NAG D   0      33.754  -1.907  11.399  1.00  0.00           O  
ATOM   3230  O5  NAG D   0      32.416  -4.224   8.941  1.00  0.00           O  
ATOM   3231  O6  NAG D   0      35.083  -4.538   9.409  1.00  0.00           O  
ATOM   3232  C1  NAG D   0      30.726  -6.570  11.223  1.00  0.00           C  
ATOM   3233  C2  NAG D   0      30.759  -7.426  12.496  1.00  0.00           C  
ATOM   3234  C3  NAG D   0      32.235  -7.674  12.848  1.00  0.00           C  
ATOM   3235  C4  NAG D   0      32.941  -8.356  11.675  1.00  0.00           C  
ATOM   3236  C5  NAG D   0      32.782  -7.471  10.426  1.00  0.00           C  
ATOM   3237  C6  NAG D   0      33.372  -8.125   9.207  1.00  0.00           C  
ATOM   3238  O2  NAG D   0      30.195  -8.694  12.289  1.00  0.00           O  
ATOM   3239  O3  NAG D   0      32.289  -8.515  14.009  1.00  0.00           O  
ATOM   3240  O4  NAG D   0      34.317  -8.525  11.972  1.00  0.00           O  
ATOM   3241  O5  NAG D   0      31.378  -7.258  10.176  1.00  0.00           O  
ATOM   3242  O6  NAG D   0      32.690  -9.340   8.932  1.00  0.00           O  
ATOM   3243  C1  NAG D   0      28.850  -8.791  12.554  1.00  0.00           C  
ATOM   3244  C2  NAG D   0      28.617 -10.115  13.262  1.00  0.00           C  
ATOM   3245  C3  NAG D   0      29.015 -11.281  12.335  1.00  0.00           C  
ATOM   3246  C4  NAG D   0      28.267 -11.141  10.991  1.00  0.00           C  
ATOM   3247  C5  NAG D   0      28.502  -9.759  10.380  1.00  0.00           C  
ATOM   3248  C6  NAG D   0      27.684  -9.546   9.138  1.00  0.00           C  
ATOM   3249  O2  NAG D   0      27.238 -10.260  13.598  1.00  0.00           O  
ATOM   3250  O3  NAG D   0      28.701 -12.528  12.930  1.00  0.00           O  
ATOM   3251  O4  NAG D   0      28.733 -12.139  10.090  1.00  0.00           O  
ATOM   3252  O5  NAG D   0      28.140  -8.741  11.335  1.00  0.00           O  
ATOM   3253  O6  NAG D   0      27.886  -8.229   8.670  1.00  0.00           O  
ATOM   3254  C1  NAG D   0      33.090  -9.861   7.715  1.00  0.00           C  
ATOM   3255  C2  NAG D   0      32.154 -11.042   7.378  1.00  0.00           C  
ATOM   3256  C3  NAG D   0      32.382 -12.146   8.422  1.00  0.00           C  
ATOM   3257  C4  NAG D   0      33.855 -12.554   8.425  1.00  0.00           C  
ATOM   3258  C5  NAG D   0      34.724 -11.322   8.694  1.00  0.00           C  
ATOM   3259  C6  NAG D   0      36.193 -11.637   8.553  1.00  0.00           C  
ATOM   3260  O2  NAG D   0      32.475 -11.583   6.110  1.00  0.00           O  
ATOM   3261  O3  NAG D   0      31.579 -13.268   8.104  1.00  0.00           O  
ATOM   3262  O4  NAG D   0      34.076 -13.510   9.453  1.00  0.00           O  
ATOM   3263  O5  NAG D   0      34.440 -10.295   7.717  1.00  0.00           O  
ATOM   3264  O6  NAG D   0      36.420 -12.109   7.221  1.00  0.00           O  
ATOM   3265  C1  NAG D   0      31.872 -10.978   4.999  1.00  0.00           C  
ATOM   3266  C2  NAG D   0      31.896 -11.984   3.843  1.00  0.00           C  
ATOM   3267  C3  NAG D   0      33.330 -12.187   3.374  1.00  0.00           C  
ATOM   3268  C4  NAG D   0      33.973 -10.855   3.024  1.00  0.00           C  
ATOM   3269  C5  NAG D   0      33.850  -9.886   4.198  1.00  0.00           C  
ATOM   3270  C6  NAG D   0      34.340  -8.491   3.835  1.00  0.00           C  
ATOM   3271  O2  NAG D   0      31.142 -11.480   2.754  1.00  0.00           O  
ATOM   3272  O3  NAG D   0      33.382 -13.057   2.253  1.00  0.00           O  
ATOM   3273  O4  NAG D   0      35.347 -11.051   2.729  1.00  0.00           O  
ATOM   3274  O5  NAG D   0      32.475  -9.743   4.583  1.00  0.00           O  
ATOM   3275  O6  NAG D   0      34.293  -7.652   4.975  1.00  0.00           O  
ATOM   3276  C1  NAG D   0      37.747 -12.382   6.906  1.00  0.00           C  
ATOM   3277  C2  NAG D   0      37.749 -12.642   5.398  1.00  0.00           C  
ATOM   3278  C3  NAG D   0      36.952 -13.924   5.093  1.00  0.00           C  
ATOM   3279  C4  NAG D   0      37.475 -15.083   5.917  1.00  0.00           C  
ATOM   3280  C5  NAG D   0      37.510 -14.703   7.411  1.00  0.00           C  
ATOM   3281  C6  NAG D   0      38.134 -15.793   8.246  1.00  0.00           C  
ATOM   3282  O2  NAG D   0      39.071 -12.810   4.914  1.00  0.00           O  
ATOM   3283  O3  NAG D   0      37.006 -14.220   3.712  1.00  0.00           O  
ATOM   3284  O4  NAG D   0      36.645 -16.219   5.737  1.00  0.00           O  
ATOM   3285  O5  NAG D   0      38.254 -13.505   7.610  1.00  0.00           O  
ATOM   3286  O6  NAG D   0      38.090 -15.422   9.623  1.00  0.00           O  
CONECT    1    2                                                      
CONECT    2    3    1    5                                            
CONECT    3   12    4    4    2                                       
CONECT    4    3    3                                                 
CONECT    5    2    6                                                 
CONECT    6    5    8    8    7                                       
CONECT    7    6    9    9                                            
CONECT    8    6    6   10                                            
CONECT    9    7    7   11                                            
CONECT   10    8   11   11                                            
CONECT   11   10   10    9                                            
CONECT   12   13    3                                                 
CONECT   13   16   14   12                                            
CONECT   14   13   21   15   15                                       
CONECT   15   14   14                                                 
CONECT   16   17   13                                                 
CONECT   17   18   16                                                 
CONECT   18   19   19   20   17                                       
CONECT   19   18   18                                                 
CONECT   20   18                                                      
CONECT   21   14   22                                                 
CONECT   22   23   21   25                                            
CONECT   23   29   24   24   22                                       
CONECT   24   23   23                                                 
CONECT   25   22   26                                                 
CONECT   26   25   27                                                 
CONECT   27   26   28                                                 
CONECT   28   27                                                      
CONECT   29   30   23                                                 
CONECT   30   33   29   31                                            
CONECT   31   30   43   32   32                                       
CONECT   32   31   31                                                 
CONECT   33   34   30                                                 
CONECT   34   36   36   35   33                                       
CONECT   35   37   34                                                 
CONECT   36   38   39   34   34                                       
CONECT   37   38   38   35                                            
CONECT   38   40   36   37   37                                       
CONECT   39   41   41   36                                            
CONECT   40   42   42   38                                            
CONECT   41   42   39   39                                            
CONECT   42   40   40   41                                            
CONECT   43   31   44                                                 
CONECT   44   45   43   47                                            
CONECT   45   46   46   52   44                                       
CONECT   46   45   45                                                 
CONECT   47   44   48                                                 
CONECT   48   47   49                                                 
CONECT   49   50   50   48   51                                       
CONECT   50   49   49                                                 
CONECT   51   49                                                      
CONECT   52   53   45                                                 
CONECT   53   56   52   54                                            
CONECT   54   53   60   55   55                                       
CONECT   55   54   54                                                 
CONECT   56   57   53                                                 
CONECT   57   58   59   56                                            
CONECT   58   57                                                      
CONECT   59   57                                                      
CONECT   60   54   61                                                 
CONECT   61   60   62   64                                            
CONECT   62   63   63   67   61                                       
CONECT   63   62   62                                                 
CONECT   64   66   61   65                                            
CONECT   65   64                                                      
CONECT   66   64                                                      
CONECT   67   62   68                                                 
CONECT   68   69   71   67                                            
CONECT   69   70   70   75   68                                       
CONECT   70   69   69                                                 
CONECT   71   68   72                                                 
CONECT   72   71   73   73   74                                       
CONECT   73   72   72                                                 
CONECT   74   72                                                      
CONECT   75   76   69                                                 
CONECT   76   77   79   75                                            
CONECT   77   78   78   76   83                                       
CONECT   78   77   77                                                 
CONECT   79   81   76   80                                            
CONECT   80   79   82                                                 
CONECT   81   79                                                      
CONECT   82   80                                                      
CONECT   83   77   84                                                 
CONECT   84   85   87   83                                            
CONECT   85   86   86   93   84                                       
CONECT   86   85   85                                                 
CONECT   87   84   88                                                 
CONECT   88   87   90   90   89                                       
CONECT   89   88   91                                                 
CONECT   90   88   88   92                                            
CONECT   91   89   92   92                                            
CONECT   92   90   91   91                                            
CONECT   93   94   85                                                 
CONECT   94   95   97   93                                            
CONECT   95  101   94   96   96                                       
CONECT   96   95   95                                                 
CONECT   97   98   94                                                 
CONECT   98   99  100   97                                            
CONECT   99   98                                                      
CONECT  100   98                                                      
CONECT  101  102   95                                                 
CONECT  102  103  105  101                                            
CONECT  103  104  104  109  102                                       
CONECT  104  103  103                                                 
CONECT  105  106  102                                                 
CONECT  106  108  108  105  107                                       
CONECT  107  106                                                      
CONECT  108  106  106                                                 
CONECT  109  110  103  115                                            
CONECT  110  111  109  113                                            
CONECT  111  112  112  116  110                                       
CONECT  112  111  111                                                 
CONECT  113  110  114                                                 
CONECT  114  113  115                                                 
CONECT  115  109  114                                                 
CONECT  116  117  111                                                 
CONECT  117  118  120  116                                            
CONECT  118  119  119  124  117                                       
CONECT  119  118  118                                                 
CONECT  120  117  121                                                 
CONECT  121  120  122                                                 
CONECT  122  123  121                                                 
CONECT  123  122                                                      
CONECT  124  125  118                                                 
CONECT  125  126  128  124                                            
CONECT  126  136  127  127  125                                       
CONECT  127  126  126                                                 
CONECT  128  129  125                                                 
CONECT  129  130  130  131  128                                       
CONECT  130  132  129  129                                            
CONECT  131  133  133  129                                            
CONECT  132  134  134  130                                            
CONECT  133  134  131  131                                            
CONECT  134  135  132  132  133                                       
CONECT  135  134                                                      
CONECT  136  137  126                                                 
CONECT  137  138  140  136                                            
CONECT  138  143  139  139  137                                       
CONECT  139  138  138                                                 
CONECT  140  142  137  141                                            
CONECT  141  140                                                      
CONECT  142  140                                                      
CONECT  143  144  138                                                 
CONECT  144  145  147  143                                            
CONECT  145  150  146  146  144                                       
CONECT  146  145  145                                                 
CONECT  147  148  144  149                                            
CONECT  148  147                                                      
CONECT  149  147                                                      
CONECT  150  151  145                                                 
CONECT  151  152  150                                                 
CONECT  152  151  153  153  154                                       
CONECT  153  152  152                                                 
CONECT  154  152  155                                                 
CONECT  155  154  156  158                                            
CONECT  156  157  157  155  160                                       
CONECT  157  156  156                                                 
CONECT  158  155  159                                                 
CONECT  159  158                                                      
CONECT  160  156  161                                                 
CONECT  161  160  164  162                                            
CONECT  162  161  168  163  163                                       
CONECT  163  162  162                                                 
CONECT  164  161  165                                                 
CONECT  165  167  167  164  166                                       
CONECT  166  165                                                      
CONECT  167  165  165                                                 
CONECT  168  174  162  169                                            
CONECT  169  168  172  170                                            
CONECT  170  169  175  171  171                                       
CONECT  171  170  170                                                 
CONECT  172  173  169                                                 
CONECT  173  174  172                                                 
CONECT  174  173  168                                                 
CONECT  175  170  176                                                 
CONECT  176  175  179  177                                            
CONECT  177  176  183  178  178                                       
CONECT  178  177  177                                                 
CONECT  179  180  176                                                 
CONECT  180  181  179  182                                            
CONECT  181  180                                                      
CONECT  182  180                                                      
CONECT  183  177  184                                                 
CONECT  184  187  183  185                                            
CONECT  185  184  186  186  192                                       
CONECT  186  185  185                                                 
CONECT  187  188  184                                                 
CONECT  188  189  187                                                 
CONECT  189  190  188                                                 
CONECT  190  191  189                                                 
CONECT  191  190                                                      
CONECT  192  185  193                                                 
CONECT  193  194  192  196                                            
CONECT  194  200  195  195  193                                       
CONECT  195  194  194                                                 
CONECT  196  193  197                                                 
CONECT  197  196  199  198                                            
CONECT  198  197                                                      
CONECT  199  197                                                      
CONECT  200  201  194                                                 
CONECT  201  202  204  200                                            
CONECT  202  201  203  203  206                                       
CONECT  203  202  202                                                 
CONECT  204  205  201                                                 
CONECT  205  204  316                                                 
CONECT  206  202  207                                                 
CONECT  207  208  206  210                                            
CONECT  208  217  209  209  207                                       
CONECT  209  208  208                                                 
CONECT  210  207  211                                                 
CONECT  211  210  212                                                 
CONECT  212  211  213                                                 
CONECT  213  212  214  214                                            
CONECT  214  213  213  215  216                                       
CONECT  215  214                                                      
CONECT  216  214                                                      
CONECT  217  218  208                                                 
CONECT  218  219  221  217                                            
CONECT  219  226  220  220  218                                       
CONECT  220  219  219                                                 
CONECT  221  218  222                                                 
CONECT  222  221  223                                                 
CONECT  223  222  224  224  225                                       
CONECT  224  223  223                                                 
CONECT  225  223                                                      
CONECT  226  227  219                                                 
CONECT  227  228  226                                                 
CONECT  228  230  229  229  227                                       
CONECT  229  228  228                                                 
CONECT  230  231  228                                                 
CONECT  231  234  232  230                                            
CONECT  232  231  239  233  233                                       
CONECT  233  232  232                                                 
CONECT  234  235  231                                                 
CONECT  235  236  234                                                 
CONECT  236  237  235                                                 
CONECT  237  238  236                                                 
CONECT  238  237                                                      
CONECT  239  240  232                                                 
CONECT  240  241  239                                                 
CONECT  241  242  242  240  243                                       
CONECT  242  241  241                                                 
CONECT  243  241  244                                                 
CONECT  244  247  243  245                                            
CONECT  245  244  246  246  251                                       
CONECT  246  245  245                                                 
CONECT  247  248  244                                                 
CONECT  248  249  249  250  247                                       
CONECT  249  248  248                                                 
CONECT  250  248                                                      
CONECT  251  245  252                                                 
CONECT  252  251  253  255                                            
CONECT  253  254  254  256  252                                       
CONECT  254  253  253                                                 
CONECT  255  252                                                      
CONECT  256  257  253                                                 
CONECT  257  258  256                                                 
CONECT  258  260  257  259  259                                       
CONECT  259  258  258                                                 
CONECT  260  261  258                                                 
CONECT  261  264  260  262                                            
CONECT  262  261  269  263  263                                       
CONECT  263  262  262                                                 
CONECT  264  265  261                                                 
CONECT  265  266  264                                                 
CONECT  266  267  265                                                 
CONECT  267  268  266                                                 
CONECT  268  267                                                      
CONECT  269  262  270                                                 
CONECT  270  269  273  271                                            
CONECT  271  270  281  272  272                                       
CONECT  272  271  271                                                 
CONECT  273  274  270                                                 
CONECT  274  276  276  275  273                                       
CONECT  275  277  277  274                                            
CONECT  276  278  274  274                                            
CONECT  277  279  275  275                                            
CONECT  278  279  279  276                                            
CONECT  279  280  278  278  277                                       
CONECT  280  279                                                      
CONECT  281  271  282                                                 
CONECT  282  281  283                                                 
CONECT  283  284  284  282  285                                       
CONECT  284  283  283                                                 
CONECT  285  283  286                                                 
CONECT  286  289  285  287                                            
CONECT  287  286  293  288  288                                       
CONECT  288  287  287                                                 
CONECT  289  290  286                                                 
CONECT  290  292  292  289  291                                       
CONECT  291  290                                                      
CONECT  292  290  290                                                 
CONECT  293  287  294                                                 
CONECT  294  293  297  295                                            
CONECT  295  294  305  296  296                                       
CONECT  296  295  295                                                 
CONECT  297  298  294                                                 
CONECT  298  300  300  297  299                                       
CONECT  299  298  301  301                                            
CONECT  300  302  298  298                                            
CONECT  301  303  299  299                                            
CONECT  302  300  303  303                                            
CONECT  303  302  302  304  301                                       
CONECT  304  303                                                      
CONECT  305  295  306                                                 
CONECT  306  309  305  307                                            
CONECT  307  306  311  308  308                                       
CONECT  308  307  307                                                 
CONECT  309  310  306                                                 
CONECT  310  309                                                      
CONECT  311  307  312                                                 
CONECT  312  315  311  313                                            
CONECT  313  312  314  314  317                                       
CONECT  314  313  313                                                 
CONECT  315  316  312                                                 
CONECT  316  205  315                                                 
CONECT  317  313  318                                                 
CONECT  318  319  317  321                                            
CONECT  319  320  320  325  318                                       
CONECT  320  319  319                                                 
CONECT  321  318  322                                                 
CONECT  322  321  323  323  324                                       
CONECT  323  322  322                                                 
CONECT  324  322                                                      
CONECT  325  326  319                                                 
CONECT  326  327  329  325                                            
CONECT  327  330  326  328  328                                       
CONECT  328  327  327                                                 
CONECT  329  326                                                      
CONECT  330  331  327                                                 
CONECT  331  334  332  330                                            
CONECT  332  338  331  333  333                                       
CONECT  333  332  332                                                 
CONECT  334  335  331                                                 
CONECT  335  337  336  336  334                                       
CONECT  336  335  335                                                 
CONECT  337  335                                                      
CONECT  338  339  332                                                 
CONECT  339  340  338  342                                            
CONECT  340  346  341  341  339                                       
CONECT  341  340  340                                                 
CONECT  342  339  343                                                 
CONECT  343  342  344                                                 
CONECT  344  345  343                                                 
CONECT  345  344                                                      
CONECT  346  347  340                                                 
CONECT  347  350  348  346                                            
CONECT  348  347  349  349  351                                       
CONECT  349  348  348                                                 
CONECT  350  347                                                      
CONECT  351  348  352                                                 
CONECT  352  351  355  353                                            
CONECT  353  352  354  354  359                                       
CONECT  354  353  353                                                 
CONECT  355  352  356                                                 
CONECT  356  357  355  358                                            
CONECT  357  356                                                      
CONECT  358  356                                                      
CONECT  359  353  360                                                 
CONECT  360  359  361  363                                            
CONECT  361  367  362  362  360                                       
CONECT  362  361  361                                                 
CONECT  363  360  364                                                 
CONECT  364  363  366  365                                            
CONECT  365  364                                                      
CONECT  366  364                                                      
CONECT  367  368  361                                                 
CONECT  368  371  369  367                                            
CONECT  369  375  370  370  368                                       
CONECT  370  369  369                                                 
CONECT  371  372  368                                                 
CONECT  372  374  374  371  373                                       
CONECT  373  372                                                      
CONECT  374  372  372                                                 
CONECT  375  376  369                                                 
CONECT  376  379  375  377                                            
CONECT  377  376  378  378  381                                       
CONECT  378  377  377                                                 
CONECT  379  380  376                                                 
CONECT  380  379                                                      
CONECT  381  377  382                                                 
CONECT  382  381  383  385                                            
CONECT  383  382  389  384  384                                       
CONECT  384  383  383                                                 
CONECT  385  382  386                                                 
CONECT  386  385  387  388                                            
CONECT  387  386                                                      
CONECT  388  386                                                      
CONECT  389  383  390                                                 
CONECT  390  391  389  393                                            
CONECT  391  396  392  392  390                                       
CONECT  392  391  391                                                 
CONECT  393  390  394  395                                            
CONECT  394  393                                                      
CONECT  395  393                                                      
CONECT  396  397  391                                                 
CONECT  397  400  398  396                                            
CONECT  398  397  399  399  405                                       
CONECT  399  398  398                                                 
CONECT  400  401  397                                                 
CONECT  401  402  400                                                 
CONECT  402  403  401                                                 
CONECT  403  402  404                                                 
CONECT  404  403                                                      
CONECT  405  398  406                                                 
CONECT  406  409  405  407                                            
CONECT  407  406  408  408  416                                       
CONECT  408  407  407                                                 
CONECT  409  406  410                                                 
CONECT  410  411  411  409  412                                       
CONECT  411  413  410  410                                            
CONECT  412  410  414  414                                            
CONECT  413  411  415  415                                            
CONECT  414  415  412  412                                            
CONECT  415  413  413  414                                            
CONECT  416  407  417                                                 
CONECT  417  416  418  420                                            
CONECT  418  424  417  419  419                                       
CONECT  419  418  418                                                 
CONECT  420  417  421  422                                            
CONECT  421  420  423                                                 
CONECT  422  420                                                      
CONECT  423  421                                                      
CONECT  424  425  418                                                 
CONECT  425  426  428  424                                            
CONECT  426  433  427  427  425                                       
CONECT  427  426  426                                                 
CONECT  428  425  429                                                 
CONECT  429  428  430                                                 
CONECT  430  429  431                                                 
CONECT  431  430  432                                                 
CONECT  432  431                                                      
CONECT  433  434  426                                                 
CONECT  434  437  435  433                                            
CONECT  435  436  436  434  444                                       
CONECT  436  435  435                                                 
CONECT  437  438  434                                                 
CONECT  438  439  437                                                 
CONECT  439  440  438                                                 
CONECT  440  441  441  439                                            
CONECT  441  443  442  440  440                                       
CONECT  442  441                                                      
CONECT  443  441                                                      
CONECT  444  435  445                                                 
CONECT  445  444  448  446                                            
CONECT  446  445  452  447  447                                       
CONECT  447  446  446                                                 
CONECT  448  449  445                                                 
CONECT  449  451  450  450  448                                       
CONECT  450  449  449                                                 
CONECT  451  449                                                      
CONECT  452  446  453                                                 
CONECT  453  452  454  456                                            
CONECT  454  455  455  453  459                                       
CONECT  455  454  454                                                 
CONECT  456  453  457  458                                            
CONECT  457  456                                                      
CONECT  458  456                                                      
CONECT  459  454  460                                                 
CONECT  460  459  463  461                                            
CONECT  461  460  467  462  462                                       
CONECT  462  461  461                                                 
CONECT  463  460  464                                                 
CONECT  464  465  465  463  466                                       
CONECT  465  464  464                                                 
CONECT  466  464                                                      
CONECT  467  461  468                                                 
CONECT  468  467  471  469                                            
CONECT  469  468  474  470  470                                       
CONECT  470  469  469                                                 
CONECT  471  468  472  473                                            
CONECT  472  471                                                      
CONECT  473  471                                                      
CONECT  474  469  475                                                 
CONECT  475  474  476  478                                            
CONECT  476  482  475  477  477                                       
CONECT  477  476  476                                                 
CONECT  478  475  479                                                 
CONECT  479  481  478  480  480                                       
CONECT  480  479  479                                                 
CONECT  481  479                                                      
CONECT  482  483  476                                                 
CONECT  483  482  484                                                 
CONECT  484  485  485  483  486                                       
CONECT  485  484  484                                                 
CONECT  486  484  487                                                 
CONECT  487  486  490  488                                            
CONECT  488  487  495  489  489                                       
CONECT  489  488  488                                                 
CONECT  490  491  487                                                 
CONECT  491  492  490                                                 
CONECT  492  493  491                                                 
CONECT  493  494  492                                                 
CONECT  494  493                                                      
CONECT  495  488  496                                                 
CONECT  496  495  497  499                                            
CONECT  497  498  498  496  502                                       
CONECT  498  497  497                                                 
CONECT  499  496  501  500                                            
CONECT  500  499                                                      
CONECT  501  499                                                      
CONECT  502  497  503                                                 
CONECT  503  506  502  504                                            
CONECT  504  503  510  505  505                                       
CONECT  505  504  504                                                 
CONECT  506  507  503                                                 
CONECT  507  508  506                                                 
CONECT  508  509  507                                                 
CONECT  509  508                                                      
CONECT  510  504  511                                                 
CONECT  511  510  512  514                                            
CONECT  512  513  513  517  511                                       
CONECT  513  512  512                                                 
CONECT  514  511  516  515                                            
CONECT  515  514                                                      
CONECT  516  514                                                      
CONECT  517  518  512                                                 
CONECT  518  521  517  519                                            
CONECT  519  518  529  520  520                                       
CONECT  520  519  519                                                 
CONECT  521  522  518                                                 
CONECT  522  523  523  521  524                                       
CONECT  523  525  522  522                                            
CONECT  524  522  526  526                                            
CONECT  525  523  527  527                                            
CONECT  526  527  524  524                                            
CONECT  527  525  525  528  526                                       
CONECT  528  527                                                      
CONECT  529  519  530                                                 
CONECT  530  529  533  531                                            
CONECT  531  537  530  532  532                                       
CONECT  532  531  531                                                 
CONECT  533  530  534                                                 
CONECT  534  535  535  533  536                                       
CONECT  535  534  534                                                 
CONECT  536  534                                                      
CONECT  537  538  531                                                 
CONECT  538  539  537                                                 
CONECT  539  540  540  541  538                                       
CONECT  540  539  539                                                 
CONECT  541  542  539                                                 
CONECT  542  543  545  541                                            
CONECT  543  544  544  549  542                                       
CONECT  544  543  543                                                 
CONECT  545  542  546                                                 
CONECT  546  545  548  548  547                                       
CONECT  547  546                                                      
CONECT  548  546  546                                                 
CONECT  549  550  543                                                 
CONECT  550  551  553  549                                            
CONECT  551  552  552  550  557                                       
CONECT  552  551  551                                                 
CONECT  553  554  550  555                                            
CONECT  554  556  553                                                 
CONECT  555  553                                                      
CONECT  556  554                                                      
CONECT  557  551  558                                                 
CONECT  558  559  557  561                                            
CONECT  559  564  560  560  558                                       
CONECT  560  559  559                                                 
CONECT  561  558  562  563                                            
CONECT  562  561                                                      
CONECT  563  561                                                      
CONECT  564  565  559                                                 
CONECT  565  568  566  564                                            
CONECT  566  565  570  567  567                                       
CONECT  567  566  566                                                 
CONECT  568  569  565                                                 
CONECT  569  568                                                      
CONECT  570  566  571                                                 
CONECT  571  570  574  572                                            
CONECT  572  581  571  573  573                                       
CONECT  573  572  572                                                 
CONECT  574  571  575                                                 
CONECT  575  574  576                                                 
CONECT  576  575  577                                                 
CONECT  577  578  578  576                                            
CONECT  578  579  580  577  577                                       
CONECT  579  578                                                      
CONECT  580  578                                                      
CONECT  581  582  572                                                 
CONECT  582  585  583  581                                            
CONECT  583  584  584  582  586                                       
CONECT  584  583  583                                                 
CONECT  585  582                                                      
CONECT  586  583  587                                                 
CONECT  587  590  586  588                                            
CONECT  588  594  587  589  589                                       
CONECT  589  588  588                                                 
CONECT  590  591  587  592                                            
CONECT  591  593  590                                                 
CONECT  592  590                                                      
CONECT  593  591                                                      
CONECT  594  600  595  588                                            
CONECT  595  598  594  596                                            
CONECT  596  595  597  597  601                                       
CONECT  597  596  596                                                 
CONECT  598  599  595                                                 
CONECT  599  600  598                                                 
CONECT  600  599  594                                                 
CONECT  601  596  602                                                 
CONECT  602  605  601  603                                            
CONECT  603  602  604  604  610                                       
CONECT  604  603  603                                                 
CONECT  605  606  602                                                 
CONECT  606  607  605                                                 
CONECT  607  608  606                                                 
CONECT  608  609  607                                                 
CONECT  609  608                                                      
CONECT  610  603  611                                                 
CONECT  611  610  614  612                                            
CONECT  612  611  622  613  613                                       
CONECT  613  612  612                                                 
CONECT  614  611  615                                                 
CONECT  615  614  616  616  617                                       
CONECT  616  615  615  618                                            
CONECT  617  615  619  619                                            
CONECT  618  616  620  620                                            
CONECT  619  617  617  620                                            
CONECT  620  618  618  619  621                                       
CONECT  621  620                                                      
CONECT  622  612  623                                                 
CONECT  623  622  626  624                                            
CONECT  624  623  625  625  630                                       
CONECT  625  624  624                                                 
CONECT  626  627  623                                                 
CONECT  627  629  628  628  626                                       
CONECT  628  627  627                                                 
CONECT  629  627                                                      
CONECT  630  624  631                                                 
CONECT  631  632  630  634                                            
CONECT  632  638  633  633  631                                       
CONECT  633  632  632                                                 
CONECT  634  631  635                                                 
CONECT  635  634  636  637                                            
CONECT  636  635                                                      
CONECT  637  635                                                      
CONECT  638  639  632                                                 
CONECT  639  640  642  638                                            
CONECT  640  646  641  641  639                                       
CONECT  641  640  640                                                 
CONECT  642  639  643                                                 
CONECT  643  642  645  645  644                                       
CONECT  644  643                                                      
CONECT  645  643  643                                                 
CONECT  646  647  640                                                 
CONECT  647  650  648  646                                            
CONECT  648  649  649  647  658                                       
CONECT  649  648  648                                                 
CONECT  650  651  647                                                 
CONECT  651  652  652  653  650                                       
CONECT  652  654  651  651                                            
CONECT  653  655  655  651                                            
CONECT  654  656  656  652                                            
CONECT  655  656  653  653                                            
CONECT  656  657  654  654  655                                       
CONECT  657  656                                                      
CONECT  658  648  659                                                 
CONECT  659  658  660  662                                            
CONECT  660  661  661  659  665                                       
CONECT  661  660  660                                                 
CONECT  662  659  664  663                                            
CONECT  663  662                                                      
CONECT  664  662                                                      
CONECT  665  660  666                                                 
CONECT  666  667  665  669                                            
CONECT  667  674  668  668  666                                       
CONECT  668  667  667                                                 
CONECT  669  666  670                                                 
CONECT  670  669  671                                                 
CONECT  671  670  672                                                 
CONECT  672  671  673                                                 
CONECT  673  672                                                      
CONECT  674  675  667                                                 
CONECT  675  678  676  674                                            
CONECT  676  677  677  683  675                                       
CONECT  677  676  676                                                 
CONECT  678  679  675                                                 
CONECT  679  680  678                                                 
CONECT  680  681  681  682  679                                       
CONECT  681  680  680                                                 
CONECT  682  680                                                      
CONECT  683  684  676                                                 
CONECT  684  687  683  685                                            
CONECT  685  684  686  686  689                                       
CONECT  686  685  685                                                 
CONECT  687  688  684                                                 
CONECT  688  687                                                      
CONECT  689  685  690                                                 
CONECT  690  689  691  693                                            
CONECT  691  697  692  692  690                                       
CONECT  692  691  691                                                 
CONECT  693  690  694  695                                            
CONECT  694  693  696                                                 
CONECT  695  693                                                      
CONECT  696  694                                                      
CONECT  697  698  691                                                 
CONECT  698  699  701  697                                            
CONECT  699  704  700  700  698                                       
CONECT  700  699  699                                                 
CONECT  701  702  698  703                                            
CONECT  702  701                                                      
CONECT  703  701                                                      
CONECT  704  705  699                                                 
CONECT  705  708  706  704                                            
CONECT  706  707  707  705  712                                       
CONECT  707  706  706                                                 
CONECT  708  709  705                                                 
CONECT  709  711  710  710  708                                       
CONECT  710  709  709                                                 
CONECT  711 3099  709                                                 
CONECT  712  706  713                                                 
CONECT  713  712  714  716                                            
CONECT  714  715  715  713  717                                       
CONECT  715  714  714                                                 
CONECT  716  713                                                      
CONECT  717  714  718                                                 
CONECT  718  719  717  721                                            
CONECT  719  724  720  720  718                                       
CONECT  720  719  719                                                 
CONECT  721  718  723  722                                            
CONECT  722  721                                                      
CONECT  723  721                                                      
CONECT  724  725  719                                                 
CONECT  725  726  728  724                                            
CONECT  726  727  727  729  725                                       
CONECT  727  726  726                                                 
CONECT  728  725                                                      
CONECT  729  730  726                                                 
CONECT  730  733  731  729                                            
CONECT  731  732  732  730  737                                       
CONECT  732  731  731                                                 
CONECT  733  734  730                                                 
CONECT  734  735  736  733                                            
CONECT  735  734                                                      
CONECT  736  734                                                      
CONECT  737  731  738                                                 
CONECT  738  737  739  741                                            
CONECT  739  740  740  745  738                                       
CONECT  740  739  739                                                 
CONECT  741  738  742                                                 
CONECT  742  744  741  743                                            
CONECT  743  742                                                      
CONECT  744  742                                                      
CONECT  745  746  739                                                 
CONECT  746  747  745  749                                            
CONECT  747  754  748  748  746                                       
CONECT  748  747  747                                                 
CONECT  749  746  750                                                 
CONECT  750  749  751                                                 
CONECT  751  750  752                                                 
CONECT  752  751  753                                                 
CONECT  753  752                                                      
CONECT  754  755  747                                                 
CONECT  755  758  756  754                                            
CONECT  756  757  757  755  763                                       
CONECT  757  756  756                                                 
CONECT  758  759  755                                                 
CONECT  759  760  758                                                 
CONECT  760  761  759                                                 
CONECT  761  762  760                                                 
CONECT  762  761                                                      
CONECT  763  756  764                                                 
CONECT  764  763  767  765                                            
CONECT  765  764  774  766  766                                       
CONECT  766  765  765                                                 
CONECT  767  768  764                                                 
CONECT  768  769  769  770  767                                       
CONECT  769  771  768  768                                            
CONECT  770  772  772  768                                            
CONECT  771  773  773  769                                            
CONECT  772  773  770  770                                            
CONECT  773  771  771  772                                            
CONECT  774  765  775                                                 
CONECT  775  778  774  776                                            
CONECT  776  777  777  775  783                                       
CONECT  777  776  776                                                 
CONECT  778  779  775                                                 
CONECT  779  780  778                                                 
CONECT  780  782  782  781  779                                       
CONECT  781  780                                                      
CONECT  782  780  780                                                 
CONECT  783  776  784                                                 
CONECT  784  787  783  785                                            
CONECT  785  784  791  786  786                                       
CONECT  786  785  785                                                 
CONECT  787  788  784                                                 
CONECT  788  790  790  787  789                                       
CONECT  789  788                                                      
CONECT  790  788  788                                                 
CONECT  791  785  792                                                 
CONECT  792  795  791  793                                            
CONECT  793  792  794  794  802                                       
CONECT  794  793  793                                                 
CONECT  795  796  792                                                 
CONECT  796  797  797  798  795                                       
CONECT  797  799  796  796                                            
CONECT  798  800  800  796                                            
CONECT  799  801  801  797                                            
CONECT  800  801  798  798                                            
CONECT  801  799  799  800                                            
CONECT  802  793  803                                                 
CONECT  803  802  804  806                                            
CONECT  804  805  805  803  813                                       
CONECT  805  804  804                                                 
CONECT  806  803  807                                                 
CONECT  807  806  809  809  808                                       
CONECT  808  807  810  810                                            
CONECT  809  807  807  811                                            
CONECT  810  808  808  812                                            
CONECT  811  809  812  812                                            
CONECT  812  811  811  810                                            
CONECT  813  804  814                                                 
CONECT  814  817  813  815                                            
CONECT  815  814  821  816  816                                       
CONECT  816  815  815                                                 
CONECT  817  818  819  814                                            
CONECT  818  820  817                                                 
CONECT  819  817                                                      
CONECT  820  818                                                      
CONECT  821  815  822                                                 
CONECT  822  821  823  825                                            
CONECT  823  824  824  822  829                                       
CONECT  824  823  823                                                 
CONECT  825  822  826  827                                            
CONECT  826  828  825                                                 
CONECT  827  825                                                      
CONECT  828  826                                                      
CONECT  829  823  830  835                                            
CONECT  830  833  829  831                                            
CONECT  831  830  836  832  832                                       
CONECT  832  831  831                                                 
CONECT  833  830  834                                                 
CONECT  834  833  835                                                 
CONECT  835  829  834                                                 
CONECT  836  831  837                                                 
CONECT  837  836  838  840                                            
CONECT  838  839  839  837  844                                       
CONECT  839  838  838                                                 
CONECT  840  841  837                                                 
CONECT  841  842  840                                                 
CONECT  842  841  843                                                 
CONECT  843  842                                                      
CONECT  844  838  845                                                 
CONECT  845  846  844  848                                            
CONECT  846  852  845  847  847                                       
CONECT  847  846  846                                                 
CONECT  848  845  849                                                 
CONECT  849  851  848  850                                            
CONECT  850  849                                                      
CONECT  851  849                                                      
CONECT  852  853  846                                                 
CONECT  853  852  854                                                 
CONECT  854  853  856  855  855                                       
CONECT  855  854  854                                                 
CONECT  856  854  857                                                 
CONECT  857  858  856  860                                            
CONECT  858  864  859  859  857                                       
CONECT  859  858  858                                                 
CONECT  860  861  857                                                 
CONECT  861  862  862  863  860                                       
CONECT  862  861  861                                                 
CONECT  863  861                                                      
CONECT  864  865  858                                                 
CONECT  865  868  866  864                                            
CONECT  866  867  867  865  874                                       
CONECT  867  866  866                                                 
CONECT  868  869  865                                                 
CONECT  869  871  871  870  868                                       
CONECT  870  872  869                                                 
CONECT  871  873  869  869                                            
CONECT  872  873  873  870                                            
CONECT  873  872  872  871                                            
CONECT  874  866  875                                                 
CONECT  875  874  878  876                                            
CONECT  876  875  882  877  877                                       
CONECT  877  876  876                                                 
CONECT  878  879  875                                                 
CONECT  879  880  880  881  878                                       
CONECT  880  879  879                                                 
CONECT  881  879                                                      
CONECT  882  876  883                                                 
CONECT  883  882  884  886                                            
CONECT  884  885  885  883  889                                       
CONECT  885  884  884                                                 
CONECT  886  883  887  888                                            
CONECT  887  886                                                      
CONECT  888  886                                                      
CONECT  889  884  890                                                 
CONECT  890  893  889  891                                            
CONECT  891  890  901  892  892                                       
CONECT  892  891  891                                                 
CONECT  893  894  890                                                 
CONECT  894  895  895  893  896                                       
CONECT  895  897  894  894                                            
CONECT  896  894  898  898                                            
CONECT  897  895  899  899                                            
CONECT  898  899  896  896                                            
CONECT  899  897  897  900  898                                       
CONECT  900  899                                                      
CONECT  901  902  891  907                                            
CONECT  902  903  905  901                                            
CONECT  903  908  902  904  904                                       
CONECT  904  903  903                                                 
CONECT  905  902  906                                                 
CONECT  906  905  907                                                 
CONECT  907  901  906                                                 
CONECT  908  909  903                                                 
CONECT  909  912  908  910                                            
CONECT  910  909  913  911  911                                       
CONECT  911  910  910                                                 
CONECT  912  909                                                      
CONECT  913  910  914                                                 
CONECT  914  913  917  915                                            
CONECT  915  914  921  916  916                                       
CONECT  916  915  915                                                 
CONECT  917  918  914                                                 
CONECT  918  919  919  920  917                                       
CONECT  919  918  918                                                 
CONECT  920  918                                                      
CONECT  921  915  922                                                 
CONECT  922  921  925  923                                            
CONECT  923  922  924  924  930                                       
CONECT  924  923  923                                                 
CONECT  925  926  922                                                 
CONECT  926  927  925                                                 
CONECT  927  929  926  928  928                                       
CONECT  928  927  927                                                 
CONECT  929  927                                                      
CONECT  930  923  931                                                 
CONECT  931  934  930  932                                            
CONECT  932  931  933  933  938                                       
CONECT  933  932  932                                                 
CONECT  934  935  931                                                 
CONECT  935  936  934                                                 
CONECT  936  937  935                                                 
CONECT  937  936                                                      
CONECT  938  932  939                                                 
CONECT  939  938  942  940                                            
CONECT  940  939  941  941  943                                       
CONECT  941  940  940                                                 
CONECT  942  939                                                      
CONECT  943  940  944                                                 
CONECT  944  943  945  947                                            
CONECT  945  951  946  946  944                                       
CONECT  946  945  945                                                 
CONECT  947  944  948  949                                            
CONECT  948  947  950                                                 
CONECT  949  947                                                      
CONECT  950  948                                                      
CONECT  951  952  945                                                 
CONECT  952  953  955  951                                            
CONECT  953  954  954  959  952                                       
CONECT  954  953  953                                                 
CONECT  955  952  956                                                 
CONECT  956  955  958  957  957                                       
CONECT  957  956  956                                                 
CONECT  958  956                                                      
CONECT  959  960  953                                                 
CONECT  960  963  961  959                                            
CONECT  961  962  962  960  965                                       
CONECT  962  961  961                                                 
CONECT  963  964  960                                                 
CONECT  964  963                                                      
CONECT  965  961  966                                                 
CONECT  966  967  965  969                                            
CONECT  967  974  968  968  966                                       
CONECT  968  967  967                                                 
CONECT  969  966  970                                                 
CONECT  970  969  971                                                 
CONECT  971  970  972  972  973                                       
CONECT  972  971  971                                                 
CONECT  973  971                                                      
CONECT  974  975  967                                                 
CONECT  975  976  978  974                                            
CONECT  976  977  977  988  975                                       
CONECT  977  976  976                                                 
CONECT  978  979  975                                                 
CONECT  979  981  981  980  978                                       
CONECT  980  982  979                                                 
CONECT  981  984  983  979  979                                       
CONECT  982  983  983  980                                            
CONECT  983  985  981  982  982                                       
CONECT  984  986  986  981                                            
CONECT  985  987  987  983                                            
CONECT  986  987  984  984                                            
CONECT  987  986  985  985                                            
CONECT  988  989  976                                                 
CONECT  989  992  990  988                                            
CONECT  990  991  991  989  996                                       
CONECT  991  990  990                                                 
CONECT  992  993  989  994                                            
CONECT  993  995  992                                                 
CONECT  994  992                                                      
CONECT  995  993                                                      
CONECT  996  990  997                                                 
CONECT  997  996  998 1000                                            
CONECT  998  999  999  997 1007                                       
CONECT  999  998  998                                                 
CONECT 1000  997 1001                                                 
CONECT 1001 1002 1002 1000 1003                                       
CONECT 1002 1004 1001 1001                                            
CONECT 1003 1001 1005 1005                                            
CONECT 1004 1002 1006 1006                                            
CONECT 1005 1006 1003 1003                                            
CONECT 1006 1004 1004 1005                                            
CONECT 1007  998 1008                                                 
CONECT 1008 1009 1007 1011                                            
CONECT 1009 1016 1010 1010 1008                                       
CONECT 1010 1009 1009                                                 
CONECT 1011 1008 1012                                                 
CONECT 1012 1011 1013                                                 
CONECT 1013 1012 1015 1014 1014                                       
CONECT 1014 1013 1013                                                 
CONECT 1015 1013                                                      
CONECT 1016 1017 1009                                                 
CONECT 1017 1018 1020 1016                                            
CONECT 1018 1019 1019 1027 1017                                       
CONECT 1019 1018 1018                                                 
CONECT 1020 1021 1017                                                 
CONECT 1021 1023 1023 1022 1020                                       
CONECT 1022 1024 1024 1021                                            
CONECT 1023 1025 1021 1021                                            
CONECT 1024 1026 1022 1022                                            
CONECT 1025 1026 1026 1023                                            
CONECT 1026 1025 1025 1024                                            
CONECT 1027 1028 1018                                                 
CONECT 1028 1031 1029 1027                                            
CONECT 1029 1030 1030 1028 1032                                       
CONECT 1030 1029 1029                                                 
CONECT 1031 1028                                                      
CONECT 1032 1029 1033                                                 
CONECT 1033 1034 1032 1036                                            
CONECT 1034 1035 1035 1037 1033                                       
CONECT 1035 1034 1034                                                 
CONECT 1036 1033                                                      
CONECT 1037 1038 1034                                                 
CONECT 1038 1039 1041 1037                                            
CONECT 1039 1046 1040 1040 1038                                       
CONECT 1040 1039 1039                                                 
CONECT 1041 1038 1042                                                 
CONECT 1042 1041 1043                                                 
CONECT 1043 1044 1044 1042 1045                                       
CONECT 1044 1043 1043                                                 
CONECT 1045 1043                                                      
CONECT 1046 1047 1039                                                 
CONECT 1047 1050 1048 1046                                            
CONECT 1048 1049 1049 1047 1055                                       
CONECT 1049 1048 1048                                                 
CONECT 1050 1051 1047                                                 
CONECT 1051 1052 1050                                                 
CONECT 1052 1053 1053 1051 1054                                       
CONECT 1053 1052 1052                                                 
CONECT 1054 1052                                                      
CONECT 1055 1048 1056                                                 
CONECT 1056 1055 1059 1057                                            
CONECT 1057 1056 1058 1058 1066                                       
CONECT 1058 1057 1057                                                 
CONECT 1059 1060 1056                                                 
CONECT 1060 1061 1061 1059 1062                                       
CONECT 1061 1063 1060 1060                                            
CONECT 1062 1060 1064 1064                                            
CONECT 1063 1061 1065 1065                                            
CONECT 1064 1065 1062 1062                                            
CONECT 1065 1063 1063 1064                                            
CONECT 1066 1057 1067                                                 
CONECT 1067 1068 1066 1070                                            
CONECT 1068 1071 1069 1069 1067                                       
CONECT 1069 1068 1068                                                 
CONECT 1070 1067                                                      
CONECT 1071 1077 1072 1068                                            
CONECT 1072 1075 1073 1071                                            
CONECT 1073 1074 1074 1072 1078                                       
CONECT 1074 1073 1073                                                 
CONECT 1075 1076 1072                                                 
CONECT 1076 1075 1077                                                 
CONECT 1077 1076 1071                                                 
CONECT 1078 1073 1079                                                 
CONECT 1079 1082 1078 1080                                            
CONECT 1080 1079 1081 1081 1089                                       
CONECT 1081 1080 1080                                                 
CONECT 1082 1083 1079                                                 
CONECT 1083 1084 1084 1085 1082                                       
CONECT 1084 1086 1083 1083                                            
CONECT 1085 1087 1087 1083                                            
CONECT 1086 1088 1088 1084                                            
CONECT 1087 1088 1085 1085                                            
CONECT 1088 1086 1086 1087                                            
CONECT 1089 1080 1090                                                 
CONECT 1090 1089 1093 1091                                            
CONECT 1091 1090 1092 1092 1097                                       
CONECT 1092 1091 1091                                                 
CONECT 1093 1094 1090                                                 
CONECT 1094 1096 1093 1095                                            
CONECT 1095 1094                                                      
CONECT 1096 1094                                                      
CONECT 1097 1091 1098                                                 
CONECT 1098 1097 1101 1099                                            
CONECT 1099 1098 1100 1100 1103                                       
CONECT 1100 1099 1099                                                 
CONECT 1101 1098 1102                                                 
CONECT 1102 1101                                                      
CONECT 1103 1099 1104                                                 
CONECT 1104 1103 1107 1105                                            
CONECT 1105 1104 1106 1106 1112                                       
CONECT 1106 1105 1105                                                 
CONECT 1107 1104 1108                                                 
CONECT 1108 1107 1109                                                 
CONECT 1109 1110 1110 1111 1108                                       
CONECT 1110 1109 1109                                                 
CONECT 1111 1109                                                      
CONECT 1112 1105 1113                                                 
CONECT 1113 1112 1114 1116                                            
CONECT 1114 1120 1115 1115 1113                                       
CONECT 1115 1114 1114                                                 
CONECT 1116 1113 1117                                                 
CONECT 1117 1116 1119 1118 1118                                       
CONECT 1118 1117 1117                                                 
CONECT 1119 1117                                                      
CONECT 1120 1121 1114                                                 
CONECT 1121 1124 1122 1120                                            
CONECT 1122 1125 1123 1123 1121                                       
CONECT 1123 1122 1122                                                 
CONECT 1124 1121                                                      
CONECT 1125 1126 1122                                                 
CONECT 1126 1129 1125 1127                                            
CONECT 1127 1126 1128 1128 1133                                       
CONECT 1128 1127 1127                                                 
CONECT 1129 1130 1131 1126                                            
CONECT 1130 1132 1129                                                 
CONECT 1131 1129                                                      
CONECT 1132 1130                                                      
CONECT 1133 1127 1134                                                 
CONECT 1134 1133 1135 1137                                            
CONECT 1135 1142 1134 1136 1136                                       
CONECT 1136 1135 1135                                                 
CONECT 1137 1134 1138                                                 
CONECT 1138 1139 1137                                                 
CONECT 1139 1141 1141 1138 1140                                       
CONECT 1140 1139                                                      
CONECT 1141 1139 1139                                                 
CONECT 1142 1143 1135                                                 
CONECT 1143 1144 1146 1142                                            
CONECT 1144 1148 1145 1145 1143                                       
CONECT 1145 1144 1144                                                 
CONECT 1146 1143 1147                                                 
CONECT 1147 1146                                                      
CONECT 1148 1149 1144                                                 
CONECT 1149 1152 1150 1148                                            
CONECT 1150 1149 1151 1151 1159                                       
CONECT 1151 1150 1150                                                 
CONECT 1152 1153 1149                                                 
CONECT 1153 1155 1155 1154 1152                                       
CONECT 1154 1156 1156 1153                                            
CONECT 1155 1157 1153 1153                                            
CONECT 1156 1158 1154 1154                                            
CONECT 1157 1158 1158 1155                                            
CONECT 1158 1157 1157 1156                                            
CONECT 1159 1150 1160                                                 
CONECT 1160 1159 1163 1161                                            
CONECT 1161 1160 1162 1162 1168                                       
CONECT 1162 1161 1161                                                 
CONECT 1163 1164 1160                                                 
CONECT 1164 1165 1163                                                 
CONECT 1165 1166 1164                                                 
CONECT 1166 1167 1165                                                 
CONECT 1167 1166                                                      
CONECT 1168 1161 1169                                                 
CONECT 1169 1168 1170 1172                                            
CONECT 1170 1178 1171 1171 1169                                       
CONECT 1171 1170 1170                                                 
CONECT 1172 1169 1173                                                 
CONECT 1173 1172 1175 1175 1174                                       
CONECT 1174 1173 1176                                                 
CONECT 1175 1173 1173 1177                                            
CONECT 1176 1174 1177 1177                                            
CONECT 1177 1175 1176 1176                                            
CONECT 1178 1179 1170                                                 
CONECT 1179 1180 1178                                                 
CONECT 1180 1182 1181 1181 1179                                       
CONECT 1181 1180 1180                                                 
CONECT 1182 1183 1180                                                 
CONECT 1183 1184 1182                                                 
CONECT 1184 1185 1185 1183 1186                                       
CONECT 1185 1184 1184                                                 
CONECT 1186 1184 1187                                                 
CONECT 1187 1186 1188 1190                                            
CONECT 1188 1198 1187 1189 1189                                       
CONECT 1189 1188 1188                                                 
CONECT 1190 1187 1191                                                 
CONECT 1191 1190 1193 1193 1192                                       
CONECT 1192 1191 1194 1194                                            
CONECT 1193 1191 1191 1195                                            
CONECT 1194 1192 1192 1196                                            
CONECT 1195 1193 1196 1196                                            
CONECT 1196 1195 1195 1194 1197                                       
CONECT 1197 1196                                                      
CONECT 1198 1199 1188                                                 
CONECT 1199 1202 1200 1198                                            
CONECT 1200 1201 1201 1210 1199                                       
CONECT 1201 1200 1200                                                 
CONECT 1202 1203 1199                                                 
CONECT 1203 1205 1205 1204 1202                                       
CONECT 1204 1206 1206 1203                                            
CONECT 1205 1207 1203 1203                                            
CONECT 1206 1208 1204 1204                                            
CONECT 1207 1208 1208 1205                                            
CONECT 1208 1209 1207 1207 1206                                       
CONECT 1209 1208                                                      
CONECT 1210 1211 1200                                                 
CONECT 1211 1212 1210 1214                                            
CONECT 1212 1217 1213 1213 1211                                       
CONECT 1213 1212 1212                                                 
CONECT 1214 1211 1216 1215                                            
CONECT 1215 1214                                                      
CONECT 1216 1214                                                      
CONECT 1217 1218 1212                                                 
CONECT 1218 1221 1219 1217                                            
CONECT 1219 1220 1220 1225 1218                                       
CONECT 1220 1219 1219                                                 
CONECT 1221 1222 1218                                                 
CONECT 1222 1223 1221                                                 
CONECT 1223 1224 1222                                                 
CONECT 1224 1223                                                      
CONECT 1225 1226 1219 1231                                            
CONECT 1226 1227 1225 1229                                            
CONECT 1227 1232 1228 1228 1226                                       
CONECT 1228 1227 1227                                                 
CONECT 1229 1226 1230                                                 
CONECT 1230 1229 1231                                                 
CONECT 1231 1225 1230                                                 
CONECT 1232 1233 1227                                                 
CONECT 1233 1236 1234 1232                                            
CONECT 1234 1243 1233 1235 1235                                       
CONECT 1235 1234 1234                                                 
CONECT 1236 1237 1233                                                 
CONECT 1237 1239 1239 1236 1238                                       
CONECT 1238 1237 1240 1240                                            
CONECT 1239 1241 1237 1237                                            
CONECT 1240 1242 1238 1238                                            
CONECT 1241 1239 1242 1242                                            
CONECT 1242 1241 1241 1240                                            
CONECT 1243 1249 1244 1234                                            
CONECT 1244 1247 1245 1243                                            
CONECT 1245 1246 1246 1244 1250                                       
CONECT 1246 1245 1245                                                 
CONECT 1247 1248 1244                                                 
CONECT 1248 1247 1249                                                 
CONECT 1249 1248 1243                                                 
CONECT 1250 1245 1251                                                 
CONECT 1251 1252 1250 1254                                            
CONECT 1252 1255 1253 1253 1251                                       
CONECT 1253 1252 1252                                                 
CONECT 1254 1251                                                      
CONECT 1255 1256 1252                                                 
CONECT 1256 1257 1259 1255                                            
CONECT 1257 1258 1258 1265 1256                                       
CONECT 1258 1257 1257                                                 
CONECT 1259 1260 1256                                                 
CONECT 1260 1262 1262 1259 1261                                       
CONECT 1261 1263 1260                                                 
CONECT 1262 1264 1260 1260                                            
CONECT 1263 1264 1264 1261                                            
CONECT 1264 1262 1263 1263                                            
CONECT 1265 1266 1257                                                 
CONECT 1266 1267 1269 1265                                            
CONECT 1267 1268 1268 1266 1273                                       
CONECT 1268 1267 1267                                                 
CONECT 1269 1266 1270                                                 
CONECT 1270 1272 1269 1271                                            
CONECT 1271 1270                                                      
CONECT 1272 1270                                                      
CONECT 1273 1267 1274                                                 
CONECT 1274 1273 1275                                                 
CONECT 1275 1274 1276 1276 1277                                       
CONECT 1276 1275 1275                                                 
CONECT 1277 1275 1278                                                 
CONECT 1278 1277 1281 1279                                            
CONECT 1279 1278 1280 1280 1285                                       
CONECT 1280 1279 1279                                                 
CONECT 1281 1283 1278 1282                                            
CONECT 1282 1281 1284                                                 
CONECT 1283 1281                                                      
CONECT 1284 1282                                                      
CONECT 1285 1279 1286                                                 
CONECT 1286 1285 1289 1287                                            
CONECT 1287 1286 1294 1288 1288                                       
CONECT 1288 1287 1287                                                 
CONECT 1289 1290 1286                                                 
CONECT 1290 1291 1289                                                 
CONECT 1291 1292 1290                                                 
CONECT 1292 1293 1291                                                 
CONECT 1293 1292                                                      
CONECT 1294 1287 1295                                                 
CONECT 1295 1294 1296 1298                                            
CONECT 1296 1297 1297 1295 1301                                       
CONECT 1297 1296 1296                                                 
CONECT 1298 1300 1295 1299                                            
CONECT 1299 1298                                                      
CONECT 1300 1298                                                      
CONECT 1301 1296 1302 1307                                            
CONECT 1302 1303 1301 1305                                            
CONECT 1303 1308 1302 1304 1304                                       
CONECT 1304 1303 1303                                                 
CONECT 1305 1302 1306                                                 
CONECT 1306 1307 1305                                                 
CONECT 1307 1301 1306                                                 
CONECT 1308 1309 1303                                                 
CONECT 1309 1312 1310 1308                                            
CONECT 1310 1311 1311 1309 1316                                       
CONECT 1311 1310 1310                                                 
CONECT 1312 1313 1309                                                 
CONECT 1313 1315 1312 1314                                            
CONECT 1314 1313                                                      
CONECT 1315 1313                                                      
CONECT 1316 1310 1317                                                 
CONECT 1317 1318 1316 1320                                            
CONECT 1318 1324 1319 1319 1317                                       
CONECT 1319 1318 1318                                                 
CONECT 1320 1317 1321                                                 
CONECT 1321 1320 1322 1322 1323                                       
CONECT 1322 1321 1321                                                 
CONECT 1323 1321                                                      
CONECT 1324 1325 1318                                                 
CONECT 1325 1328 1324 1326                                            
CONECT 1326 1325 1329 1327 1327                                       
CONECT 1327 1326 1326                                                 
CONECT 1328 1325                                                      
CONECT 1329 1326 1330                                                 
CONECT 1330 1329 1331 1333                                            
CONECT 1331 1332 1332 1336 1330                                       
CONECT 1332 1331 1331                                                 
CONECT 1333 1330 1335 1334                                            
CONECT 1334 1333                                                      
CONECT 1335 1333                                                      
CONECT 1336 1337 1331                                                 
CONECT 1337 1340 1336 1338                                            
CONECT 1338 1337 1343 1339 1339                                       
CONECT 1339 1338 1338                                                 
CONECT 1340 1342 1341 1337                                            
CONECT 1341 1340                                                      
CONECT 1342 1340                                                      
CONECT 1343 1338 1344                                                 
CONECT 1344 1343 1345 1347                                            
CONECT 1345 1346 1346 1344 1351                                       
CONECT 1346 1345 1345                                                 
CONECT 1347 1344 1348                                                 
CONECT 1348 1347 1349 1350                                            
CONECT 1349 1348                                                      
CONECT 1350 1348                                                      
CONECT 1351 1345 1352                                                 
CONECT 1352 1353 1351 1355                                            
CONECT 1353 1359 1352 1354 1354                                       
CONECT 1354 1353 1353                                                 
CONECT 1355 1352 1356                                                 
CONECT 1356 1357 1357 1355 1358                                       
CONECT 1357 1356 1356                                                 
CONECT 1358 1356                                                      
CONECT 1359 1360 1353                                                 
CONECT 1360 1363 1361 1359                                            
CONECT 1361 1366 1362 1362 1360                                       
CONECT 1362 1361 1361                                                 
CONECT 1363 1364 1365 1360                                            
CONECT 1364 1363                                                      
CONECT 1365 1363                                                      
CONECT 1366 1367 1361                                                 
CONECT 1367 1370 1366 1368                                            
CONECT 1368 1367 1369 1369 1373                                       
CONECT 1369 1368 1368                                                 
CONECT 1370 1372 1371 1367                                            
CONECT 1371 1370                                                      
CONECT 1372 1370                                                      
CONECT 1373 1368 1374                                                 
CONECT 1374 1373 1375 1377                                            
CONECT 1375 1381 1374 1376 1376                                       
CONECT 1376 1375 1375                                                 
CONECT 1377 1374 1378                                                 
CONECT 1378 1377 1380 1379                                            
CONECT 1379 1378                                                      
CONECT 1380 1378                                                      
CONECT 1381 1382 1375                                                 
CONECT 1382 1383 1381 1385                                            
CONECT 1383 1393 1384 1384 1382                                       
CONECT 1384 1383 1383                                                 
CONECT 1385 1382 1386                                                 
CONECT 1386 1385 1388 1388 1387                                       
CONECT 1387 1386 1389 1389                                            
CONECT 1388 1386 1386 1390                                            
CONECT 1389 1387 1387 1391                                            
CONECT 1390 1388 1391 1391                                            
CONECT 1391 1390 1390 1389 1392                                       
CONECT 1392 1391                                                      
CONECT 1393 1394 1383                                                 
CONECT 1394 1397 1395 1393                                            
CONECT 1395 1394 1405 1396 1396                                       
CONECT 1396 1395 1395                                                 
CONECT 1397 1398 1394                                                 
CONECT 1398 1400 1400 1399 1397                                       
CONECT 1399 1401 1401 1398                                            
CONECT 1400 1402 1398 1398                                            
CONECT 1401 1403 1399 1399                                            
CONECT 1402 1403 1403 1400                                            
CONECT 1403 1404 1402 1402 1401                                       
CONECT 1404 1403                                                      
CONECT 1405 1395 1406                                                 
CONECT 1406 1405 1407 1409                                            
CONECT 1407 1413 1408 1408 1406                                       
CONECT 1408 1407 1407                                                 
CONECT 1409 1410 1406                                                 
CONECT 1410 1411 1411 1412 1409                                       
CONECT 1411 1410 1410                                                 
CONECT 1412 1410                                                      
CONECT 1413 1414 1407                                                 
CONECT 1414 1417 1413 1415                                            
CONECT 1415 1414 1416 1416 1425                                       
CONECT 1416 1415 1415                                                 
CONECT 1417 1418 1414                                                 
CONECT 1418 1420 1420 1419 1417                                       
CONECT 1419 1421 1421 1418                                            
CONECT 1420 1422 1418 1418                                            
CONECT 1421 1423 1419 1419                                            
CONECT 1422 1423 1423 1420                                            
CONECT 1423 1424 1422 1422 1421                                       
CONECT 1424 1423                                                      
CONECT 1425 1415 1426                                                 
CONECT 1426 1425 1429 1427                                            
CONECT 1427 1426 1433 1428 1428                                       
CONECT 1428 1427 1427                                                 
CONECT 1429 1426 1430                                                 
CONECT 1430 1429 1432 1431 1431                                       
CONECT 1431 1430 1430                                                 
CONECT 1432 1430                                                      
CONECT 1433 1427 1434                                                 
CONECT 1434 1433 1437 1435                                            
CONECT 1435 1434 1442 1436 1436                                       
CONECT 1436 1435 1435                                                 
CONECT 1437 1438 1434                                                 
CONECT 1438 1439 1437                                                 
CONECT 1439 1440 1438                                                 
CONECT 1440 1441 1439                                                 
CONECT 1441 1440                                                      
CONECT 1442 1435 1443                                                 
CONECT 1443 1442 1446 1444                                            
CONECT 1444 1443 1451 1445 1445                                       
CONECT 1445 1444 1444                                                 
CONECT 1446 1447 1443                                                 
CONECT 1447 1448 1446                                                 
CONECT 1448 1450 1447 1449 1449                                       
CONECT 1449 1448 1448                                                 
CONECT 1450 1448                                                      
CONECT 1451 1444 1452                                                 
CONECT 1452 1455 1451 1453                                            
CONECT 1453 1458 1452 1454 1454                                       
CONECT 1454 1453 1453                                                 
CONECT 1455 1456 1457 1452                                            
CONECT 1456 1455                                                      
CONECT 1457 1455                                                      
CONECT 1458 1459 1453                                                 
CONECT 1459 1462 1458 1460                                            
CONECT 1460 1459 1461 1461 1466                                       
CONECT 1461 1460 1460                                                 
CONECT 1462 1459 1463                                                 
CONECT 1463 1464 1462                                                 
CONECT 1464 1465 1463                                                 
CONECT 1465 1464                                                      
CONECT 1466 1460 1467                                                 
CONECT 1467 1466 1470 1468                                            
CONECT 1468 1467 1474 1469 1469                                       
CONECT 1469 1468 1468                                                 
CONECT 1470 1467 1471                                                 
CONECT 1471 1472 1472 1473 1470                                       
CONECT 1472 1471 1471                                                 
CONECT 1473 1471                                                      
CONECT 1474 1475 1468                                                 
CONECT 1475 1478 1474 1476                                            
CONECT 1476 1477 1477 1475 1480                                       
CONECT 1477 1476 1476                                                 
CONECT 1478 1479 1475                                                 
CONECT 1479 1478                                                      
CONECT 1480 1476 1481                                                 
CONECT 1481 1482 1480 1484                                            
CONECT 1482 1483 1483 1487 1481                                       
CONECT 1483 1482 1482                                                 
CONECT 1484 1481 1485 1486                                            
CONECT 1485 1484                                                      
CONECT 1486 1484                                                      
CONECT 1487 1488 1482                                                 
CONECT 1488 1489 1487 1491                                            
CONECT 1489 1495 1488 1490 1490                                       
CONECT 1490 1489 1489                                                 
CONECT 1491 1488 1492                                                 
CONECT 1492 1493 1493 1491 1494                                       
CONECT 1493 1492 1492                                                 
CONECT 1494 1492                                                      
CONECT 1495 1501 1496 1489                                            
CONECT 1496 1499 1497 1495                                            
CONECT 1497 1498 1498 1496 1502                                       
CONECT 1498 1497 1497                                                 
CONECT 1499 1500 1496                                                 
CONECT 1500 1499 1501                                                 
CONECT 1501 1500 1495                                                 
CONECT 1502 1497 1503                                                 
CONECT 1503 1506 1502 1504                                            
CONECT 1504 1503 1505 1505 1510                                       
CONECT 1505 1504 1504                                                 
CONECT 1506 1507 1503                                                 
CONECT 1507 1508 1506 1509                                            
CONECT 1508 1507                                                      
CONECT 1509 1507                                                      
CONECT 1510 1504 1511                                                 
CONECT 1511 1512 1510                                                 
CONECT 1512 1514 1513 1513 1511                                       
CONECT 1513 1512 1512                                                 
CONECT 1514 1515 1512                                                 
CONECT 1515 1518 1516 1514                                            
CONECT 1516 1515 1517 1517 1523                                       
CONECT 1517 1516 1516                                                 
CONECT 1518 1519 1515                                                 
CONECT 1519 1520 1518                                                 
CONECT 1520 1521 1521 1522 1519                                       
CONECT 1521 1520 1520                                                 
CONECT 1522 1520                                                      
CONECT 1523 1516 1524                                                 
CONECT 1524 1523 1527 1525                                            
CONECT 1525 1524 1526 1526 1534                                       
CONECT 1526 1525 1525                                                 
CONECT 1527 1528 1524                                                 
CONECT 1528 1529 1529 1530 1527                                       
CONECT 1529 1531 1528 1528                                            
CONECT 1530 1532 1532 1528                                            
CONECT 1531 1533 1533 1529                                            
CONECT 1532 1533 1530 1530                                            
CONECT 1533 1531 1531 1532                                            
CONECT 1534 1525 1535                                                 
CONECT 1535 1534 1536 1538                                            
CONECT 1536 1543 1537 1537 1535                                       
CONECT 1537 1536 1536                                                 
CONECT 1538 1535 1539                                                 
CONECT 1539 1538 1540                                                 
CONECT 1540 1539 1542 1542 1541                                       
CONECT 1541 1540                                                      
CONECT 1542 1540 1540                                                 
CONECT 1543 1544 1536                                                 
CONECT 1544 1545 1547 1543                                            
CONECT 1545 1557 1546 1546 1544                                       
CONECT 1546 1545 1545                                                 
CONECT 1547 1548 1544                                                 
CONECT 1548 1550 1550 1549 1547                                       
CONECT 1549 1551 1548                                                 
CONECT 1550 1553 1552 1548 1548                                       
CONECT 1551 1552 1552 1549                                            
CONECT 1552 1554 1550 1551 1551                                       
CONECT 1553 1555 1555 1550                                            
CONECT 1554 1556 1556 1552                                            
CONECT 1555 1556 1553 1553                                            
CONECT 1556 1555 1554 1554                                            
CONECT 1557 1558 1545                                                 
CONECT 1558 1561 1559 1557                                            
CONECT 1559 1558 1560 1560 1568                                       
CONECT 1560 1559 1559                                                 
CONECT 1561 1562 1558                                                 
CONECT 1562 1563 1563 1564 1561                                       
CONECT 1563 1565 1562 1562                                            
CONECT 1564 1566 1566 1562                                            
CONECT 1565 1567 1567 1563                                            
CONECT 1566 1567 1564 1564                                            
CONECT 1567 1565 1565 1566                                            
CONECT 1568 1559 1569                                                 
CONECT 1569 1568 1570 1572                                            
CONECT 1570 1569 1571 1571 1577                                       
CONECT 1571 1570 1570                                                 
CONECT 1572 1569 1573                                                 
CONECT 1573 1572 1574                                                 
CONECT 1574 1573 1575                                                 
CONECT 1575 1574 1576                                                 
CONECT 1576 1575                                                      
CONECT 1577 1570 1578                                                 
CONECT 1578 1579 1577 1581                                            
CONECT 1579 1584 1580 1580 1578                                       
CONECT 1580 1579 1579                                                 
CONECT 1581 1578 1583 1582                                            
CONECT 1582 1581                                                      
CONECT 1583 1581                                                      
CONECT 1584 1585 1579                                                 
CONECT 1585 1588 1586 1584                                            
CONECT 1586 1587 1587 1591 1585                                       
CONECT 1587 1586 1586                                                 
CONECT 1588 1589 1590 1585                                            
CONECT 1589 1588                                                      
CONECT 1590 1588                                                      
CONECT 1591 1592 1586                                                 
CONECT 1592 1595 1591 1593                                            
CONECT 1593 1592 1594 1594 1599                                       
CONECT 1594 1593 1593                                                 
CONECT 1595 1596 1592                                                 
CONECT 1596 1597 1595                                                 
CONECT 1597 1598 1596                                                 
CONECT 1598 1597                                                      
CONECT 1599 1593 1600                                                 
CONECT 1600 1599 1601 1603                                            
CONECT 1601 1607 1600 1602 1602                                       
CONECT 1602 1601 1601                                                 
CONECT 1603 1600 1604                                                 
CONECT 1604 1605 1605 1603 1606                                       
CONECT 1605 1604 1604                                                 
CONECT 1606 1604                                                      
CONECT 1607 1608 1601                                                 
CONECT 1608 1609 1607                                                 
CONECT 1609 1611 1610 1610 1608                                       
CONECT 1610 1609 1609                                                 
CONECT 1611 1612 1609                                                 
CONECT 1612 1615 1613 1611                                            
CONECT 1613 1614 1614 1612 1623                                       
CONECT 1614 1613 1613                                                 
CONECT 1615 1616 1612                                                 
CONECT 1616 1618 1618 1617 1615                                       
CONECT 1617 1619 1619 1616                                            
CONECT 1618 1620 1616 1616                                            
CONECT 1619 1621 1617 1617                                            
CONECT 1620 1621 1621 1618                                            
CONECT 1621 1622 1620 1620 1619                                       
CONECT 1622 1621                                                      
CONECT 1623 1613 1624                                                 
CONECT 1624 1623 1627 1625                                            
CONECT 1625 1624 1626 1626 1634                                       
CONECT 1626 1625 1625                                                 
CONECT 1627 1624 1628                                                 
CONECT 1628 1627 1629                                                 
CONECT 1629 1630 1628                                                 
CONECT 1630 1631 1631 1629                                            
CONECT 1631 1633 1630 1630 1632                                       
CONECT 1632 1631                                                      
CONECT 1633 1631                                                      
CONECT 1634 1625 1635                                                 
CONECT 1635 1634 1636 1638                                            
CONECT 1636 1643 1637 1637 1635                                       
CONECT 1637 1636 1636                                                 
CONECT 1638 1635 1639                                                 
CONECT 1639 1638 1640                                                 
CONECT 1640 1639 1641                                                 
CONECT 1641 1640 1642                                                 
CONECT 1642 1641                                                      
CONECT 1643 1644 1636                                                 
CONECT 1644 1645 1647 1643                                            
CONECT 1645 1646 1646 1650 1644                                       
CONECT 1646 1645 1645                                                 
CONECT 1647 1648 1644 1649                                            
CONECT 1648 1647                                                      
CONECT 1649 1647                                                      
CONECT 1650 1651 1645                                                 
CONECT 1651 1652 1650                                                 
CONECT 1652 1653 1653 1654 1651                                       
CONECT 1653 1652 1652                                                 
CONECT 1654 1655 1652                                                 
CONECT 1655 1656 1658 1654                                            
CONECT 1656 1663 1655 1657 1657                                       
CONECT 1657 1656 1656                                                 
CONECT 1658 1655 1659                                                 
CONECT 1659 1658 1660                                                 
CONECT 1660 1661 1661 1659 1662                                       
CONECT 1661 1660 1660                                                 
CONECT 1662 1660                                                      
CONECT 1663 1664 1656                                                 
CONECT 1664 1667 1665 1663                                            
CONECT 1665 1674 1666 1666 1664                                       
CONECT 1666 1665 1665                                                 
CONECT 1667 1668 1664                                                 
CONECT 1668 1669 1667                                                 
CONECT 1669 1670 1668                                                 
CONECT 1670 1671 1671 1669                                            
CONECT 1671 1672 1673 1670 1670                                       
CONECT 1672 1671                                                      
CONECT 1673 1671                                                      
CONECT 1674 1675 1665                                                 
CONECT 1675 1676 1674 1678                                            
CONECT 1676 1679 1677 1677 1675                                       
CONECT 1677 1676 1676                                                 
CONECT 1678 1675                                                      
CONECT 1679 1680 1676                                                 
CONECT 1680 1683 1681 1679                                            
CONECT 1681 1680 1682 1682 1687                                       
CONECT 1682 1681 1681                                                 
CONECT 1683 1685 1684 1680                                            
CONECT 1684 1686 1683                                                 
CONECT 1685 1683                                                      
CONECT 1686 1684                                                      
CONECT 1687 1681 1688                                                 
CONECT 1688 1689 1687 1691                                            
CONECT 1689 1690 1690 1694 1688                                       
CONECT 1690 1689 1689                                                 
CONECT 1691 1688 1692 1693                                            
CONECT 1692 1691                                                      
CONECT 1693 1691                                                      
CONECT 1694 1695 1689                                                 
CONECT 1695 1698 1696 1694                                            
CONECT 1696 1695 1700 1697 1697                                       
CONECT 1697 1696 1696                                                 
CONECT 1698 1699 1695                                                 
CONECT 1699 1698                                                      
CONECT 1700 1701 1696                                                 
CONECT 1701 1702 1700 1704                                            
CONECT 1702 1703 1703 1708 1701                                       
CONECT 1703 1702 1702                                                 
CONECT 1704 1701 1705                                                 
CONECT 1705 1704 1706                                                 
CONECT 1706 1705 1707                                                 
CONECT 1707 1706                                                      
CONECT 1708 1709 1702                                                 
CONECT 1709 1710 1712 1708                                            
CONECT 1710 1711 1711 1709 1718                                       
CONECT 1711 1710 1710                                                 
CONECT 1712 1713 1709                                                 
CONECT 1713 1714 1714 1715 1712                                       
CONECT 1714 1716 1713 1713                                            
CONECT 1715 1717 1713                                                 
CONECT 1716 1717 1717 1714                                            
CONECT 1717 1716 1716 1715                                            
CONECT 1718 1710 1719                                                 
CONECT 1719 1718 1722 1720                                            
CONECT 1720 1719 1726 1721 1721                                       
CONECT 1721 1720 1720                                                 
CONECT 1722 1719 1723 1724                                            
CONECT 1723 1722 1725                                                 
CONECT 1724 1722                                                      
CONECT 1725 1723                                                      
CONECT 1726 1727 1720                                                 
CONECT 1727 1730 1726 1728                                            
CONECT 1728 1727 1729 1729 1732                                       
CONECT 1729 1728 1728                                                 
CONECT 1730 1731 1727                                                 
CONECT 1731 2030 1730                                                 
CONECT 1732 1728 1738 1733                                            
CONECT 1733 1734 1732 1736                                            
CONECT 1734 1735 1735 1739 1733                                       
CONECT 1735 1734 1734                                                 
CONECT 1736 1733 1737                                                 
CONECT 1737 1738 1736                                                 
CONECT 1738 1732 1737                                                 
CONECT 1739 1740 1734                                                 
CONECT 1740 1741 1739                                                 
CONECT 1741 1743 1742 1742 1740                                       
CONECT 1742 1741 1741                                                 
CONECT 1743 1744 1741                                                 
CONECT 1744 1745 1747 1743                                            
CONECT 1745 1750 1746 1746 1744                                       
CONECT 1746 1745 1745                                                 
CONECT 1747 1749 1744 1748                                            
CONECT 1748 1747                                                      
CONECT 1749 1747                                                      
CONECT 1750 1751 1745                                                 
CONECT 1751 1752 1754 1750                                            
CONECT 1752 1755 1753 1753 1751                                       
CONECT 1753 1752 1752                                                 
CONECT 1754 1751                                                      
CONECT 1755 1756 1752                                                 
CONECT 1756 1757 1759 1755                                            
CONECT 1757 1764 1758 1758 1756                                       
CONECT 1758 1757 1757                                                 
CONECT 1759 1756 1760                                                 
CONECT 1760 1759 1761                                                 
CONECT 1761 1760 1763 1763 1762                                       
CONECT 1762 1761                                                      
CONECT 1763 1761 1761                                                 
CONECT 1764 1765 1757                                                 
CONECT 1765 1768 1766 1764                                            
CONECT 1766 1767 1767 1765 1775                                       
CONECT 1767 1766 1766                                                 
CONECT 1768 1769 1765                                                 
CONECT 1769 1770 1768                                                 
CONECT 1770 1771 1769                                                 
CONECT 1771 1772 1772 1770                                            
CONECT 1772 1774 1773 1771 1771                                       
CONECT 1773 1772                                                      
CONECT 1774 1772                                                      
CONECT 1775 1766 1776                                                 
CONECT 1776 1775 1779 1777                                            
CONECT 1777 1776 1786 1778 1778                                       
CONECT 1778 1777 1777                                                 
CONECT 1779 1780 1776                                                 
CONECT 1780 1781 1781 1782 1779                                       
CONECT 1781 1783 1780 1780                                            
CONECT 1782 1784 1784 1780                                            
CONECT 1783 1785 1785 1781                                            
CONECT 1784 1785 1782 1782                                            
CONECT 1785 1783 1783 1784                                            
CONECT 1786 1777 1787                                                 
CONECT 1787 1786 1790 1788                                            
CONECT 1788 1787 1794 1789 1789                                       
CONECT 1789 1788 1788                                                 
CONECT 1790 1787 1791                                                 
CONECT 1791 1792 1792 1790 1793                                       
CONECT 1792 1791 1791                                                 
CONECT 1793 1791 3193                                                 
CONECT 1794 1788 1795                                                 
CONECT 1795 1794 1798 1796                                            
CONECT 1796 1795 1806 1797 1797                                       
CONECT 1797 1796 1796                                                 
CONECT 1798 1799 1795                                                 
CONECT 1799 1800 1800 1801 1798                                       
CONECT 1800 1802 1799 1799                                            
CONECT 1801 1803 1803 1799                                            
CONECT 1802 1804 1804 1800                                            
CONECT 1803 1804 1801 1801                                            
CONECT 1804 1805 1802 1802 1803                                       
CONECT 1805 1804                                                      
CONECT 1806 1796 1807                                                 
CONECT 1807 1806 1810 1808                                            
CONECT 1808 1807 1809 1809 1812                                       
CONECT 1809 1808 1808                                                 
CONECT 1810 1811 1807                                                 
CONECT 1811 1810                                                      
CONECT 1812 1808 1813                                                 
CONECT 1813 1812 1814 1816                                            
CONECT 1814 1815 1815 1820 1813                                       
CONECT 1815 1814 1814                                                 
CONECT 1816 1813 1817                                                 
CONECT 1817 1816 1818 1818 1819                                       
CONECT 1818 1817 1817                                                 
CONECT 1819 1817                                                      
CONECT 1820 1821 1814                                                 
CONECT 1821 1824 1820 1822                                            
CONECT 1822 1821 1823 1823 1829                                       
CONECT 1823 1822 1822                                                 
CONECT 1824 1825 1821                                                 
CONECT 1825 1826 1824                                                 
CONECT 1826 1827 1827 1828 1825                                       
CONECT 1827 1826 1826                                                 
CONECT 1828 1826                                                      
CONECT 1829 1822 1830                                                 
CONECT 1830 1829 1833 1831                                            
CONECT 1831 1830 1832 1832 1837                                       
CONECT 1832 1831 1831                                                 
CONECT 1833 1834 1830                                                 
CONECT 1834 1836 1835 1833                                            
CONECT 1835 1834                                                      
CONECT 1836 1834                                                      
CONECT 1837 1831 1838                                                 
CONECT 1838 1837 1839 1841                                            
CONECT 1839 1838 1840 1840 1849                                       
CONECT 1840 1839 1839                                                 
CONECT 1841 1838 1842                                                 
CONECT 1842 1844 1844 1843 1841                                       
CONECT 1843 1845 1845 1842                                            
CONECT 1844 1846 1842 1842                                            
CONECT 1845 1847 1843 1843                                            
CONECT 1846 1847 1847 1844                                            
CONECT 1847 1848 1846 1846 1845                                       
CONECT 1848 1847                                                      
CONECT 1849 1839 1855 1850                                            
CONECT 1850 1849 1853 1851                                            
CONECT 1851 1850 1852 1852 1856                                       
CONECT 1852 1851 1851                                                 
CONECT 1853 1854 1850                                                 
CONECT 1854 1855 1853                                                 
CONECT 1855 1849 1854                                                 
CONECT 1856 1851 1857                                                 
CONECT 1857 1856 1858 1860                                            
CONECT 1858 1865 1857 1859 1859                                       
CONECT 1859 1858 1858                                                 
CONECT 1860 1857 1861                                                 
CONECT 1861 1862 1860                                                 
CONECT 1862 1863 1863 1864 1861                                       
CONECT 1863 1862 1862                                                 
CONECT 1864 1862                                                      
CONECT 1865 1866 1858                                                 
CONECT 1866 1867 1869 1865                                            
CONECT 1867 1877 1868 1868 1866                                       
CONECT 1868 1867 1867                                                 
CONECT 1869 1866 1870                                                 
CONECT 1870 1869 1872 1872 1871                                       
CONECT 1871 1870 1873 1873                                            
CONECT 1872 1870 1870 1874                                            
CONECT 1873 1871 1871 1875                                            
CONECT 1874 1872 1875 1875                                            
CONECT 1875 1874 1874 1873 1876                                       
CONECT 1876 1875                                                      
CONECT 1877 1878 1867                                                 
CONECT 1878 1881 1879 1877                                            
CONECT 1879 1878 1880 1880 1885                                       
CONECT 1880 1879 1879                                                 
CONECT 1881 1882 1878                                                 
CONECT 1882 1883 1883 1884 1881                                       
CONECT 1883 1882 1882                                                 
CONECT 1884 1882
[truncated: 99,547 more chars]
