# Supplementary material for: Theoretical Study of Sphingomyelinases from Entamoeba histolytica and Trichomonas vaginalis Sheds Light on the Evolution of Enzymes Needed for Survival and Colonization
Source: Pathogens. 2025 Jan 5;14(1):32. doi: 10.3390/pathogens14010032 (PMC11768322; doi:10.3390/pathogens14010032)
Supplement: Supplementary file 1 [file pathogens-14-00032-s001.zip › Supplementary structural Files/7_SM6nosigpeptnoctermGlycoZn.pdb]

COMPND    7b0ef35ff7c8663a 
AUTHOR    GENERATED BY OPEN BABEL 3.1.1
ATOM      1  N   PHE A   1       2.934   8.752 -18.806  1.00  0.00           N  
ATOM      2  CA  PHE A   1       1.623   8.178 -18.484  1.00  0.00           C  
ATOM      3  C   PHE A   1       1.337   8.320 -16.997  1.00  0.00           C  
ATOM      4  O   PHE A   1       2.226   8.692 -16.228  1.00  0.00           O  
ATOM      5  CB  PHE A   1       1.557   6.703 -18.896  1.00  0.00           C  
ATOM      6  CG  PHE A   1       2.455   5.793 -18.095  1.00  0.00           C  
ATOM      7  CD1 PHE A   1       3.805   5.653 -18.420  1.00  0.00           C  
ATOM      8  CD2 PHE A   1       1.951   5.053 -17.036  1.00  0.00           C  
ATOM      9  CE1 PHE A   1       4.632   4.803 -17.703  1.00  0.00           C  
ATOM     10  CE2 PHE A   1       2.770   4.199 -16.310  1.00  0.00           C  
ATOM     11  CZ  PHE A   1       4.108   4.071 -16.639  1.00  0.00           C  
ATOM     12  N   GLU A   2       0.096   8.054 -16.598  1.00  0.00           N  
ATOM     13  CA  GLU A   2      -0.280   8.133 -15.197  1.00  0.00           C  
ATOM     14  C   GLU A   2      -0.578   6.739 -14.655  1.00  0.00           C  
ATOM     15  O   GLU A   2      -0.977   5.840 -15.395  1.00  0.00           O  
ATOM     16  CB  GLU A   2      -1.502   9.047 -15.022  1.00  0.00           C  
ATOM     17  CG  GLU A   2      -1.240  10.485 -15.452  1.00  0.00           C  
ATOM     18  CD  GLU A   2      -2.417  11.409 -15.174  1.00  0.00           C  
ATOM     19  OE1 GLU A   2      -3.571  10.962 -15.317  1.00  0.00           O  
ATOM     20  OE2 GLU A   2      -2.172  12.574 -14.823  1.00  0.00           O  
ATOM     21  N   MET A   3      -0.382   6.578 -13.340  1.00  0.00           N  
ATOM     22  CA  MET A   3      -0.552   5.276 -12.712  1.00  0.00           C  
ATOM     23  C   MET A   3      -1.131   5.405 -11.307  1.00  0.00           C  
ATOM     24  O   MET A   3      -0.609   6.143 -10.473  1.00  0.00           O  
ATOM     25  CB  MET A   3       0.800   4.565 -12.656  1.00  0.00           C  
ATOM     26  CG  MET A   3       0.811   3.249 -11.901  1.00  0.00           C  
ATOM     27  SD  MET A   3       2.424   2.432 -11.989  1.00  0.00           S  
ATOM     28  CE  MET A   3       3.418   3.537 -10.996  1.00  0.00           C  
ATOM     29  N   TRP A   4      -2.211   4.672 -11.042  1.00  0.00           N  
ATOM     30  CA  TRP A   4      -2.827   4.675  -9.732  1.00  0.00           C  
ATOM     31  C   TRP A   4      -2.129   3.693  -8.795  1.00  0.00           C  
ATOM     32  O   TRP A   4      -1.591   2.684  -9.235  1.00  0.00           O  
ATOM     33  CB  TRP A   4      -4.308   4.271  -9.837  1.00  0.00           C  
ATOM     34  CG  TRP A   4      -5.161   5.208 -10.631  1.00  0.00           C  
ATOM     35  CD1 TRP A   4      -5.445   5.138 -11.968  1.00  0.00           C  
ATOM     36  CD2 TRP A   4      -5.876   6.352 -10.133  1.00  0.00           C  
ATOM     37  NE1 TRP A   4      -6.283   6.162 -12.331  1.00  0.00           N  
ATOM     38  CE2 TRP A   4      -6.564   6.927 -11.226  1.00  0.00           C  
ATOM     39  CE3 TRP A   4      -5.995   6.949  -8.868  1.00  0.00           C  
ATOM     40  CZ2 TRP A   4      -7.367   8.061 -11.092  1.00  0.00           C  
ATOM     41  CZ3 TRP A   4      -6.794   8.082  -8.734  1.00  0.00           C  
ATOM     42  CH2 TRP A   4      -7.460   8.621  -9.838  1.00  0.00           C  
ATOM     43  N   GLN A   5      -2.157   4.004  -7.485  1.00  0.00           N  
ATOM     44  CA  GLN A   5      -1.631   3.097  -6.475  1.00  0.00           C  
ATOM     45  C   GLN A   5      -2.768   2.821  -5.497  1.00  0.00           C  
ATOM     46  O   GLN A   5      -3.158   3.700  -4.735  1.00  0.00           O  
ATOM     47  CB  GLN A   5      -0.437   3.711  -5.735  1.00  0.00           C  
ATOM     48  CG  GLN A   5       0.120   2.788  -4.651  1.00  0.00           C  
ATOM     49  CD  GLN A   5       1.239   3.418  -3.846  1.00  0.00           C  
ATOM     50  OE1 GLN A   5       1.415   4.632  -3.832  1.00  0.00           O  
ATOM     51  NE2 GLN A   5       2.001   2.578  -3.146  1.00  0.00           N  
ATOM     52  N   LEU A   6      -3.286   1.606  -5.545  1.00  0.00           N  
ATOM     53  CA  LEU A   6      -4.399   1.193  -4.699  1.00  0.00           C  
ATOM     54  C   LEU A   6      -3.856   0.239  -3.642  1.00  0.00           C  
ATOM     55  O   LEU A   6      -3.396  -0.851  -3.969  1.00  0.00           O  
ATOM     56  CB  LEU A   6      -5.452   0.497  -5.564  1.00  0.00           C  
ATOM     57  CG  LEU A   6      -6.671  -0.118  -4.870  1.00  0.00           C  
ATOM     58  CD1 LEU A   6      -7.452   0.962  -4.133  1.00  0.00           C  
ATOM     59  CD2 LEU A   6      -7.546  -0.801  -5.908  1.00  0.00           C  
ATOM     60  N   THR A   7      -3.919   0.649  -2.382  1.00  0.00           N  
ATOM     61  CA  THR A   7      -3.319  -0.179  -1.336  1.00  0.00           C  
ATOM     62  C   THR A   7      -4.123  -0.250  -0.045  1.00  0.00           C  
ATOM     63  O   THR A   7      -4.844   0.686   0.310  1.00  0.00           O  
ATOM     64  CB  THR A   7      -1.888   0.322  -1.012  1.00  0.00           C  
ATOM     65  OG1 THR A   7      -1.220  -0.625  -0.179  1.00  0.00           O  
ATOM     66  CG2 THR A   7      -1.930   1.678  -0.316  1.00  0.00           C  
ATOM     67  N   ASP A   8      -3.994  -1.392   0.643  1.00  0.00           N  
ATOM     68  CA  ASP A   8      -4.587  -1.603   1.946  1.00  0.00           C  
ATOM     69  C   ASP A   8      -6.072  -1.283   2.030  1.00  0.00           C  
ATOM     70  O   ASP A   8      -6.496  -0.374   2.748  1.00  0.00           O  
ATOM     71  CB  ASP A   8      -3.794  -0.817   2.992  1.00  0.00           C  
ATOM     72  CG  ASP A   8      -2.368  -1.304   3.092  1.00  0.00           C  
ATOM     73  OD1 ASP A   8      -2.133  -2.316   3.786  1.00  0.00           O  
ATOM     74  OD2 ASP A   8      -1.478  -0.698   2.458  1.00  0.00           O  
ATOM     75  N   ILE A   9      -6.849  -2.050   1.285  1.00  0.00           N  
ATOM     76  CA  ILE A   9      -8.293  -1.876   1.282  1.00  0.00           C  
ATOM     77  C   ILE A   9      -8.914  -2.448   2.551  1.00  0.00           C  
ATOM     78  O   ILE A   9      -9.747  -1.796   3.184  1.00  0.00           O  
ATOM     79  CB  ILE A   9      -8.922  -2.569   0.053  1.00  0.00           C  
ATOM     80  CG1 ILE A   9      -8.391  -1.926  -1.240  1.00  0.00           C  
ATOM     81  CG2 ILE A   9     -10.442  -2.463   0.112  1.00  0.00           C  
ATOM     82  CD1 ILE A   9      -8.830  -2.640  -2.496  1.00  0.00           C  
ATOM     83  N   HIS A  10      -8.506  -3.653   2.935  1.00  0.00           N  
ATOM     84  CA  HIS A  10      -9.059  -4.350   4.099  1.00  0.00           C  
ATOM     85  C   HIS A  10     -10.588  -4.301   4.098  1.00  0.00           C  
ATOM     86  O   HIS A  10     -11.214  -3.785   5.024  1.00  0.00           O  
ATOM     87  CB  HIS A  10      -8.516  -3.739   5.393  1.00  0.00           C  
ATOM     88  CG  HIS A  10      -7.037  -3.909   5.576  1.00  0.00           C  
ATOM     89  ND1 HIS A  10      -6.473  -5.089   6.015  1.00  0.00           N  
ATOM     90  CD2 HIS A  10      -6.014  -3.047   5.390  1.00  0.00           C  
ATOM     91  CE1 HIS A  10      -5.155  -4.948   6.086  1.00  0.00           C  
ATOM     92  NE2 HIS A  10      -4.852  -3.716   5.711  1.00  0.00           N  
ATOM     93  N   LEU A  11     -11.164  -4.833   3.041  1.00  0.00           N  
ATOM     94  CA  LEU A  11     -12.610  -4.842   2.877  1.00  0.00           C  
ATOM     95  C   LEU A  11     -13.309  -5.780   3.851  1.00  0.00           C  
ATOM     96  O   LEU A  11     -12.979  -6.958   3.944  1.00  0.00           O  
ATOM     97  CB  LEU A  11     -12.969  -5.255   1.443  1.00  0.00           C  
ATOM     98  CG  LEU A  11     -14.465  -5.428   1.150  1.00  0.00           C  
ATOM     99  CD1 LEU A  11     -15.188  -4.098   1.324  1.00  0.00           C  
ATOM    100  CD2 LEU A  11     -14.649  -5.963  -0.255  1.00  0.00           C  
ATOM    101  N   ASP A  12     -14.276  -5.237   4.574  1.00  0.00           N  
ATOM    102  CA  ASP A  12     -15.083  -6.041   5.478  1.00  0.00           C  
ATOM    103  C   ASP A  12     -16.491  -6.145   4.895  1.00  0.00           C  
ATOM    104  O   ASP A  12     -17.271  -5.200   4.974  1.00  0.00           O  
ATOM    105  CB  ASP A  12     -15.144  -5.409   6.868  1.00  0.00           C  
ATOM    106  CG  ASP A  12     -15.913  -6.281   7.861  1.00  0.00           C  
ATOM    107  OD1 ASP A  12     -16.409  -7.354   7.460  1.00  0.00           O  
ATOM    108  OD2 ASP A  12     -16.000  -5.895   9.041  1.00  0.00           O  
ATOM    109  N   PRO A  13     -16.829  -7.294   4.326  1.00  0.00           N  
ATOM    110  CA  PRO A  13     -18.156  -7.467   3.730  1.00  0.00           C  
ATOM    111  C   PRO A  13     -19.280  -7.463   4.757  1.00  0.00           C  
ATOM    112  O   PRO A  13     -20.451  -7.351   4.390  1.00  0.00           O  
ATOM    113  CB  PRO A  13     -18.040  -8.814   3.010  1.00  0.00           C  
ATOM    114  CG  PRO A  13     -17.071  -9.571   3.859  1.00  0.00           C  
ATOM    115  CD  PRO A  13     -16.031  -8.525   4.202  1.00  0.00           C  
ATOM    116  N   MET A  14     -18.928  -7.587   6.031  1.00  0.00           N  
ATOM    117  CA  MET A  14     -19.929  -7.626   7.090  1.00  0.00           C  
ATOM    118  C   MET A  14     -20.230  -6.251   7.690  1.00  0.00           C  
ATOM    119  O   MET A  14     -21.069  -6.135   8.585  1.00  0.00           O  
ATOM    120  CB  MET A  14     -19.486  -8.582   8.189  1.00  0.00           C  
ATOM    121  CG  MET A  14     -19.405 -10.034   7.731  1.00  0.00           C  
ATOM    122  SD  MET A  14     -18.823 -11.145   9.031  1.00  0.00           S  
ATOM    123  CE  MET A  14     -20.118 -10.966  10.251  1.00  0.00           C  
ATOM    124  N   TYR A  15     -19.558  -5.211   7.190  1.00  0.00           N  
ATOM    125  CA  TYR A  15     -19.783  -3.861   7.704  1.00  0.00           C  
ATOM    126  C   TYR A  15     -21.278  -3.535   7.620  1.00  0.00           C  
ATOM    127  O   TYR A  15     -21.901  -3.711   6.578  1.00  0.00           O  
ATOM    128  CB  TYR A  15     -18.980  -2.847   6.900  1.00  0.00           C  
ATOM    129  CG  TYR A  15     -19.086  -1.427   7.433  1.00  0.00           C  
ATOM    130  CD1 TYR A  15     -20.212  -0.648   7.185  1.00  0.00           C  
ATOM    131  CD2 TYR A  15     -18.061  -0.874   8.189  1.00  0.00           C  
ATOM    132  CE1 TYR A  15     -20.321   0.644   7.681  1.00  0.00           C  
ATOM    133  CE2 TYR A  15     -18.152   0.424   8.686  1.00  0.00           C  
ATOM    134  CZ  TYR A  15     -19.285   1.174   8.433  1.00  0.00           C  
ATOM    135  OH  TYR A  15     -19.386   2.463   8.926  1.00  0.00           O  
ATOM    136  N   THR A  16     -21.823  -3.058   8.721  1.00  0.00           N  
ATOM    137  CA  THR A  16     -23.246  -2.746   8.789  1.00  0.00           C  
ATOM    138  C   THR A  16     -23.470  -1.299   9.221  1.00  0.00           C  
ATOM    139  O   THR A  16     -23.033  -0.886  10.293  1.00  0.00           O  
ATOM    140  CB  THR A  16     -23.954  -3.689   9.780  1.00  0.00           C  
ATOM    141  OG1 THR A  16     -23.759  -5.044   9.381  1.00  0.00           O  
ATOM    142  CG2 THR A  16     -25.450  -3.391   9.832  1.00  0.00           C  
ATOM    143  N   VAL A  17     -24.147  -0.539   8.379  1.00  0.00           N  
ATOM    144  CA  VAL A  17     -24.454   0.849   8.698  1.00  0.00           C  
ATOM    145  C   VAL A  17     -25.327   0.910   9.952  1.00  0.00           C  
ATOM    146  O   VAL A  17     -26.270   0.146  10.091  1.00  0.00           O  
ATOM    147  CB  VAL A  17     -25.193   1.533   7.529  1.00  0.00           C  
ATOM    148  CG1 VAL A  17     -25.540   2.975   7.889  1.00  0.00           C  
ATOM    149  CG2 VAL A  17     -24.323   1.501   6.276  1.00  0.00           C  
ATOM    150  N   GLY A  18     -24.987   1.823  10.850  1.00  0.00           N  
ATOM    151  CA  GLY A  18     -25.759   1.969  12.069  1.00  0.00           C  
ATOM    152  C   GLY A  18     -25.355   1.024  13.189  1.00  0.00           C  
ATOM    153  O   GLY A  18     -25.984   1.008  14.249  1.00  0.00           O  
ATOM    154  N   SER A  19     -24.308   0.237  12.960  1.00  0.00           N  
ATOM    155  CA  SER A  19     -23.825  -0.686  13.972  1.00  0.00           C  
ATOM    156  C   SER A  19     -22.890   0.028  14.948  1.00  0.00           C  
ATOM    157  O   SER A  19     -22.635   1.230  14.818  1.00  0.00           O  
ATOM    158  CB  SER A  19     -23.096  -1.860  13.317  1.00  0.00           C  
ATOM    159  OG  SER A  19     -21.966  -1.414  12.599  1.00  0.00           O  
ATOM    160  N   ASP A  20     -22.382  -0.721  15.923  1.00  0.00           N  
ATOM    161  CA  ASP A  20     -21.495  -0.185  16.947  1.00  0.00           C  
ATOM    162  C   ASP A  20     -20.030  -0.254  16.504  1.00  0.00           C  
ATOM    163  O   ASP A  20     -19.493  -1.340  16.312  1.00  0.00           O  
ATOM    164  CB  ASP A  20     -21.689  -0.984  18.238  1.00  0.00           C  
ATOM    165  CG  ASP A  20     -20.930  -0.403  19.419  1.00  0.00           C  
ATOM    166  OD1 ASP A  20     -20.133   0.539  19.234  1.00  0.00           O  
ATOM    167  OD2 ASP A  20     -21.142  -0.888  20.547  1.00  0.00           O  
ATOM    168  N   PRO A  21     -19.372   0.894  16.356  1.00  0.00           N  
ATOM    169  CA  PRO A  21     -17.957   0.911  15.954  1.00  0.00           C  
ATOM    170  C   PRO A  21     -17.061   0.139  16.916  1.00  0.00           C  
ATOM    171  O   PRO A  21     -16.022  -0.387  16.515  1.00  0.00           O  
ATOM    172  CB  PRO A  21     -17.619   2.397  15.933  1.00  0.00           C  
ATOM    173  CG  PRO A  21     -18.924   3.039  15.564  1.00  0.00           C  
ATOM    174  CD  PRO A  21     -19.924   2.265  16.388  1.00  0.00           C  
ATOM    175  N   LEU A  22     -17.462   0.059  18.185  1.00  0.00           N  
ATOM    176  CA  LEU A  22     -16.674  -0.675  19.169  1.00  0.00           C  
ATOM    177  C   LEU A  22     -16.829  -2.178  18.993  1.00  0.00           C  
ATOM    178  O   LEU A  22     -16.101  -2.962  19.600  1.00  0.00           O  
ATOM    179  CB  LEU A  22     -17.082  -0.265  20.591  1.00  0.00           C  
ATOM    180  CG  LEU A  22     -16.795   1.196  20.961  1.00  0.00           C  
ATOM    181  CD1 LEU A  22     -17.254   1.466  22.391  1.00  0.00           C  
ATOM    182  CD2 LEU A  22     -15.308   1.488  20.812  1.00  0.00           C  
ATOM    183  N   LYS A  23     -17.779  -2.577  18.147  1.00  0.00           N  
ATOM    184  CA  LYS A  23     -17.989  -3.985  17.827  1.00  0.00           C  
ATOM    185  C   LYS A  23     -17.660  -4.222  16.360  1.00  0.00           C  
ATOM    186  O   LYS A  23     -18.344  -4.964  15.661  1.00  0.00           O  
ATOM    187  CB  LYS A  23     -19.441  -4.395  18.138  1.00  0.00           C  
ATOM    188  CG  LYS A  23     -19.763  -4.391  19.618  1.00  0.00           C  
ATOM    189  CD  LYS A  23     -21.187  -4.854  19.884  1.00  0.00           C  
ATOM    190  CE  LYS A  23     -21.485  -4.899  21.378  1.00  0.00           C  
ATOM    191  NZ  LYS A  23     -20.625  -5.863  22.104  1.00  0.00           N  
ATOM    192  N   LEU A  24     -16.588  -3.558  15.907  1.00  0.00           N  
ATOM    193  CA  LEU A  24     -16.072  -3.698  14.555  1.00  0.00           C  
ATOM    194  C   LEU A  24     -17.046  -3.288  13.440  1.00  0.00           C  
ATOM    195  O   LEU A  24     -16.894  -3.683  12.290  1.00  0.00           O  
ATOM    196  CB  LEU A  24     -15.608  -5.140  14.308  1.00  0.00           C  
ATOM    197  CG  LEU A  24     -14.614  -5.694  15.333  1.00  0.00           C  
ATOM    198  CD1 LEU A  24     -14.301  -7.151  15.033  1.00  0.00           C  
ATOM    199  CD2 LEU A  24     -13.336  -4.860  15.334  1.00  0.00           C  
ATOM    200  N   CYS A  25     -18.042  -2.482  13.803  1.00  0.00           N  
ATOM    201  CA  CYS A  25     -19.038  -2.027  12.839  1.00  0.00           C  
ATOM    202  C   CYS A  25     -19.783  -3.204  12.196  1.00  0.00           C  
ATOM    203  O   CYS A  25     -20.189  -3.129  11.034  1.00  0.00           O  
ATOM    204  CB  CYS A  25     -18.384  -1.167  11.746  1.00  0.00           C  
ATOM    205  SG  CYS A  25     -17.623   0.358  12.334  1.00  0.00           S  
ATOM    206  N   ARG A  26     -19.953  -4.272  12.963  1.00  0.00           N  
ATOM    207  CA  ARG A  26     -20.629  -5.455  12.443  1.00  0.00           C  
ATOM    208  C   ARG A  26     -21.941  -5.769  13.162  1.00  0.00           C  
ATOM    209  O   ARG A  26     -22.853  -6.332  12.568  1.00  0.00           O  
ATOM    210  CB  ARG A  26     -19.714  -6.677  12.562  1.00  0.00           C  
ATOM    211  CG  ARG A  26     -18.515  -6.652  11.639  1.00  0.00           C  
ATOM    212  CD  ARG A  26     -17.703  -7.923  11.780  1.00  0.00           C  
ATOM    213  NE  ARG A  26     -16.708  -8.058  10.727  1.00  0.00           N  
ATOM    214  CZ  ARG A  26     -15.937  -9.117  10.542  1.00  0.00           C  
ATOM    215  NH1 ARG A  26     -16.028 -10.148  11.368  1.00  0.00           N  
ATOM    216  NH2 ARG A  26     -15.074  -9.155   9.543  1.00  0.00           N  
ATOM    217  N   GLU A  27     -22.020  -5.395  14.427  1.00  0.00           N  
ATOM    218  CA  GLU A  27     -23.214  -5.699  15.205  1.00  0.00           C  
ATOM    219  C   GLU A  27     -23.505  -4.613  16.226  1.00  0.00           C  
ATOM    220  O   GLU A  27     -22.769  -3.629  16.338  1.00  0.00           O  
ATOM    221  CB  GLU A  27     -23.041  -7.057  15.900  1.00  0.00           C  
ATOM    222  CG  GLU A  27     -21.821  -7.141  16.788  1.00  0.00           C  
ATOM    223  CD  GLU A  27     -21.534  -8.564  17.264  1.00  0.00           C  
ATOM    224  OE1 GLU A  27     -22.468  -9.391  17.259  1.00  0.00           O  
ATOM    225  OE2 GLU A  27     -20.385  -8.849  17.639  1.00  0.00           O  
ATOM    226  N   GLY A  28     -24.596  -4.782  16.959  1.00  0.00           N  
ATOM    227  CA  GLY A  28     -24.986  -3.801  17.944  1.00  0.00           C  
ATOM    228  C   GLY A  28     -25.586  -2.578  17.270  1.00  0.00           C  
ATOM    229  O   GLY A  28     -25.812  -2.556  16.066  1.00  0.00           O  
ATOM    230  N   LYS A  29     -25.851  -1.547  18.071  1.00  0.00           N  
ATOM    231  CA  LYS A  29     -26.397  -0.304  17.554  1.00  0.00           C  
ATOM    232  C   LYS A  29     -25.444   0.846  17.844  1.00  0.00           C  
ATOM    233  O   LYS A  29     -24.891   0.944  18.943  1.00  0.00           O  
ATOM    234  CB  LYS A  29     -27.754  -0.014  18.172  1.00  0.00           C  
ATOM    235  CG  LYS A  29     -28.852  -0.987  17.750  1.00  0.00           C  
ATOM    236  CD  LYS A  29     -30.198  -0.577  18.325  1.00  0.00           C  
ATOM    237  CE  LYS A  29     -31.302  -1.509  17.861  1.00  0.00           C  
ATOM    238  NZ  LYS A  29     -32.634  -1.105  18.400  1.00  0.00           N  
ATOM    239  N   GLY A  30     -25.251   1.701  16.865  1.00  0.00           N  
ATOM    240  CA  GLY A  30     -24.354   2.823  17.028  1.00  0.00           C  
ATOM    241  C   GLY A  30     -24.454   3.775  15.858  1.00  0.00           C  
ATOM    242  O   GLY A  30     -25.481   3.840  15.191  1.00  0.00           O  
ATOM    243  N   ASN A  31     -23.364   4.496  15.603  1.00  0.00           N  
ATOM    244  CA  ASN A  31     -23.371   5.475  14.531  1.00  0.00           C  
ATOM    245  C   ASN A  31     -22.372   5.188  13.410  1.00  0.00           C  
ATOM    246  O   ASN A  31     -21.833   6.107  12.809  1.00  0.00           O  
ATOM    247  CB  ASN A  31     -23.113   6.875  15.109  1.00  0.00           C  
ATOM    248  CG  ASN A  31     -21.858   6.938  15.954  1.00  0.00           C  
ATOM    249  OD1 ASN A  31     -21.041   6.021  15.940  1.00  0.00           O  
ATOM    250  ND2 ASN A  31     -21.697   8.026  16.685  1.00  0.00           N  
ATOM    251  N   ALA A  32     -22.143   3.911  13.127  1.00  0.00           N  
ATOM    252  CA  ALA A  32     -21.262   3.537  12.031  1.00  0.00           C  
ATOM    253  C   ALA A  32     -21.855   4.148  10.758  1.00  0.00           C  
ATOM    254  O   ALA A  32     -23.015   3.916  10.429  1.00  0.00           O  
ATOM    255  CB  ALA A  32     -21.185   2.019  11.908  1.00  0.00           C  
ATOM    256  N   GLY A  33     -21.053   4.938  10.048  1.00  0.00           N  
ATOM    257  CA  GLY A  33     -21.512   5.643   8.868  1.00  0.00           C  
ATOM    258  C   GLY A  33     -21.708   4.816   7.610  1.00  0.00           C  
ATOM    259  O   GLY A  33     -21.217   3.688   7.506  1.00  0.00           O  
ATOM    260  N   LYS A  34     -22.411   5.396   6.651  1.00  0.00           N  
ATOM    261  CA  LYS A  34     -22.681   4.721   5.388  1.00  0.00           C  
ATOM    262  C   LYS A  34     -21.412   4.319   4.636  1.00  0.00           C  
ATOM    263  O   LYS A  34     -21.337   3.225   4.072  1.00  0.00           O  
ATOM    264  CB  LYS A  34     -23.529   5.609   4.478  1.00  0.00           C  
ATOM    265  CG  LYS A  34     -23.797   5.005   3.105  1.00  0.00           C  
ATOM    266  CD  LYS A  34     -24.636   5.920   2.234  1.00  0.00           C  
ATOM    267  CE  LYS A  34     -24.874   5.300   0.862  1.00  0.00           C  
ATOM    268  NZ  LYS A  34     -25.685   6.183  -0.016  1.00  0.00           N  
ATOM    269  N   TYR A  35     -20.408   5.210   4.642  1.00  0.00           N  
ATOM    270  CA  TYR A  35     -19.177   4.961   3.900  1.00  0.00           C  
ATOM    271  C   TYR A  35     -18.003   4.496   4.746  1.00  0.00           C  
ATOM    272  O   TYR A  35     -16.884   4.365   4.240  1.00  0.00           O  
ATOM    273  CB  TYR A  35     -18.792   6.214   3.119  1.00  0.00           C  
ATOM    274  CG  TYR A  35     -19.792   6.582   2.057  1.00  0.00           C  
ATOM    275  CD1 TYR A  35     -19.867   5.863   0.871  1.00  0.00           C  
ATOM    276  CD2 TYR A  35     -20.673   7.644   2.241  1.00  0.00           C  
ATOM    277  CE1 TYR A  35     -20.795   6.182  -0.114  1.00  0.00           C  
ATOM    278  CE2 TYR A  35     -21.606   7.973   1.265  1.00  0.00           C  
ATOM    279  CZ  TYR A  35     -21.663   7.238   0.092  1.00  0.00           C  
ATOM    280  OH  TYR A  35     -22.585   7.555  -0.867  1.00  0.00           O  
ATOM    281  N   GLY A  36     -18.248   4.237   6.019  1.00  0.00           N  
ATOM    282  CA  GLY A  36     -17.179   3.764   6.871  1.00  0.00           C  
ATOM    283  C   GLY A  36     -17.112   4.419   8.231  1.00  0.00           C  
ATOM    284  O   GLY A  36     -17.944   5.261   8.578  1.00  0.00           O  
ATOM    285  N   ASP A  37     -16.091   4.017   8.997  1.00  0.00           N  
ATOM    286  CA  ASP A  37     -15.880   4.523  10.338  1.00  0.00           C  
ATOM    287  C   ASP A  37     -14.386   4.440  10.615  1.00  0.00           C  
ATOM    288  O   ASP A  37     -13.750   3.456  10.242  1.00  0.00           O  
ATOM    289  CB  ASP A  37     -16.659   3.671  11.347  1.00  0.00           C  
ATOM    290  CG  ASP A  37     -16.662   4.278  12.730  1.00  0.00           C  
ATOM    291  OD1 ASP A  37     -15.612   4.225  13.404  1.00  0.00           O  
ATOM    292  OD2 ASP A  37     -17.706   4.810  13.145  1.00  0.00           O  
ATOM    293  N   TYR A  38     -13.836   5.456  11.251  1.00  0.00           N  
ATOM    294  CA  TYR A  38     -12.402   5.483  11.514  1.00  0.00           C  
ATOM    295  C   TYR A  38     -11.904   4.414  12.489  1.00  0.00           C  
ATOM    296  O   TYR A  38     -10.696   4.303  12.715  1.00  0.00           O  
ATOM    297  CB  TYR A  38     -11.987   6.877  11.988  1.00  0.00           C  
ATOM    298  CG  TYR A  38     -12.074   7.921  10.895  1.00  0.00           C  
ATOM    299  CD1 TYR A  38     -11.328   7.792   9.723  1.00  0.00           C  
ATOM    300  CD2 TYR A  38     -12.898   9.032  11.022  1.00  0.00           C  
ATOM    301  CE1 TYR A  38     -11.407   8.738   8.710  1.00  0.00           C  
ATOM    302  CE2 TYR A  38     -12.981   9.995  10.014  1.00  0.00           C  
ATOM    303  CZ  TYR A  38     -12.234   9.835   8.863  1.00  0.00           C  
ATOM    304  OH  TYR A  38     -12.301  10.772   7.856  1.00  0.00           O  
ATOM    305  N   SER A  39     -12.816   3.642  13.048  1.00  0.00           N  
ATOM    306  CA  SER A  39     -12.448   2.549  13.942  1.00  0.00           C  
ATOM    307  C   SER A  39     -12.654   1.185  13.290  1.00  0.00           C  
ATOM    308  O   SER A  39     -12.433   0.155  13.917  1.00  0.00           O  
ATOM    309  CB  SER A  39     -13.276   2.612  15.233  1.00  0.00           C  
ATOM    310  OG  SER A  39     -12.997   3.790  15.962  1.00  0.00           O  
ATOM    311  N   CYS A  40     -13.067   1.190  12.029  1.00  0.00           N  
ATOM    312  CA  CYS A  40     -13.373  -0.049  11.327  1.00  0.00           C  
ATOM    313  C   CYS A  40     -12.724  -0.155   9.951  1.00  0.00           C  
ATOM    314  O   CYS A  40     -12.215   0.831   9.416  1.00  0.00           O  
ATOM    315  CB  CYS A  40     -14.889  -0.181  11.182  1.00  0.00           C  
ATOM    316  SG  CYS A  40     -15.801  -0.167  12.739  1.00  0.00           S  
ATOM    317  N   ASP A  41     -12.750  -1.356   9.377  1.00  0.00           N  
ATOM    318  CA  ASP A  41     -12.224  -1.566   8.038  1.00  0.00           C  
ATOM    319  C   ASP A  41     -13.212  -1.041   6.997  1.00  0.00           C  
ATOM    320  O   ASP A  41     -14.376  -0.792   7.299  1.00  0.00           O  
ATOM    321  CB  ASP A  41     -11.928  -3.043   7.795  1.00  0.00           C  
ATOM    322  CG  ASP A  41     -10.612  -3.485   8.405  1.00  0.00           C  
ATOM    323  OD1 ASP A  41      -9.687  -2.660   8.478  1.00  0.00           O  
ATOM    324  OD2 ASP A  41     -10.498  -4.666   8.782  1.00  0.00           O  
ATOM    325  N   ALA A  42     -12.738  -0.883   5.772  1.00  0.00           N  
ATOM    326  CA  ALA A  42     -13.531  -0.335   4.684  1.00  0.00           C  
ATOM    327  C   ALA A  42     -14.748  -1.182   4.310  1.00  0.00           C  
ATOM    328  O   ALA A  42     -14.739  -2.403   4.459  1.00  0.00           O  
ATOM    329  CB  ALA A  42     -12.647  -0.127   3.459  1.00  0.00           C  
ATOM    330  N   ASN A  43     -15.791  -0.520   3.815  1.00  0.00           N  
ATOM    331  CA  ASN A  43     -16.998  -1.213   3.393  1.00  0.00           C  
ATOM    332  C   ASN A  43     -17.202  -1.121   1.881  1.00  0.00           C  
ATOM    333  O   ASN A  43     -16.504  -0.374   1.191  1.00  0.00           O  
ATOM    334  CB  ASN A  43     -18.230  -0.703   4.149  1.00  0.00           C  
ATOM    335  CG  ASN A  43     -18.638   0.702   3.753  1.00  0.00           C  
ATOM    336  OD1 ASN A  43     -17.973   1.378   2.977  1.00  0.00           O  
ATOM    337  ND2 ASN A  43     -19.763   1.150   4.291  1.00  0.00           N  
ATOM    338  N   MET A  44     -18.153  -1.886   1.372  1.00  0.00           N  
ATOM    339  CA  MET A  44     -18.404  -1.924  -0.061  1.00  0.00           C  
ATOM    340  C   MET A  44     -18.919  -0.602  -0.634  1.00  0.00           C  
ATOM    341  O   MET A  44     -18.598  -0.251  -1.769  1.00  0.00           O  
ATOM    342  CB  MET A  44     -19.380  -3.045  -0.401  1.00  0.00           C  
ATOM    343  CG  MET A  44     -19.567  -3.281  -1.894  1.00  0.00           C  
ATOM    344  SD  MET A  44     -18.003  -3.633  -2.771  1.00  0.00           S  
ATOM    345  CE  MET A  44     -17.551  -5.210  -2.042  1.00  0.00           C  
ATOM    346  N   ALA A  45     -19.707   0.123   0.130  1.00  0.00           N  
ATOM    347  CA  ALA A  45     -20.232   1.402  -0.344  1.00  0.00           C  
ATOM    348  C   ALA A  45     -19.080   2.341  -0.683  1.00  0.00           C  
ATOM    349  O   ALA A  45     -19.103   3.035  -1.702  1.00  0.00           O  
ATOM    350  CB  ALA A  45     -21.139   2.028   0.718  1.00  0.00           C  
ATOM    351  N   LEU A  46     -18.069   2.356   0.173  1.00  0.00           N  
ATOM    352  CA  LEU A  46     -16.896   3.189  -0.061  1.00  0.00           C  
ATOM    353  C   LEU A  46     -16.158   2.737  -1.318  1.00  0.00           C  
ATOM    354  O   LEU A  46     -15.769   3.560  -2.150  1.00  0.00           O  
ATOM    355  CB  LEU A  46     -15.947   3.129   1.144  1.00  0.00           C  
ATOM    356  CG  LEU A  46     -14.634   3.907   0.982  1.00  0.00           C  
ATOM    357  CD1 LEU A  46     -14.912   5.400   0.975  1.00  0.00           C  
ATOM    358  CD2 LEU A  46     -13.679   3.542   2.109  1.00  0.00           C  
ATOM    359  N   LEU A  47     -15.965   1.430  -1.461  1.00  0.00           N  
ATOM    360  CA  LEU A  47     -15.266   0.903  -2.629  1.00  0.00           C  
ATOM    361  C   LEU A  47     -16.008   1.183  -3.925  1.00  0.00           C  
ATOM    362  O   LEU A  47     -15.385   1.500  -4.937  1.00  0.00           O  
ATOM    363  CB  LEU A  47     -15.029  -0.603  -2.479  1.00  0.00           C  
ATOM    364  CG  LEU A  47     -13.985  -1.007  -1.446  1.00  0.00           C  
ATOM    365  CD1 LEU A  47     -13.801  -2.518  -1.471  1.00  0.00           C  
ATOM    366  CD2 LEU A  47     -12.658  -0.319  -1.735  1.00  0.00           C  
ATOM    367  N   ASP A  48     -17.327   1.084  -3.904  1.00  0.00           N  
ATOM    368  CA  ASP A  48     -18.111   1.378  -5.097  1.00  0.00           C  
ATOM    369  C   ASP A  48     -17.876   2.827  -5.514  1.00  0.00           C  
ATOM    370  O   ASP A  48     -17.717   3.126  -6.696  1.00  0.00           O  
ATOM    371  CB  ASP A  48     -19.606   1.156  -4.847  1.00  0.00           C  
ATOM    372  CG  ASP A  48     -19.966  -0.318  -4.769  1.00  0.00           C  
ATOM    373  OD1 ASP A  48     -19.196  -1.171  -5.262  1.00  0.00           O  
ATOM    374  OD2 ASP A  48     -21.052  -0.627  -4.222  1.00  0.00           O  
ATOM    375  N   SER A  49     -17.821   3.729  -4.540  1.00  0.00           N  
ATOM    376  CA  SER A  49     -17.594   5.142  -4.831  1.00  0.00           C  
ATOM    377  C   SER A  49     -16.167   5.356  -5.352  1.00  0.00           C  
ATOM    378  O   SER A  49     -15.933   6.213  -6.197  1.00  0.00           O  
ATOM    379  CB  SER A  49     -17.839   5.998  -3.583  1.00  0.00           C  
ATOM    380  OG  SER A  49     -16.809   5.843  -2.632  1.00  0.00           O  
ATOM    381  N   LEU A  50     -15.221   4.571  -4.847  1.00  0.00           N  
ATOM    382  CA  LEU A  50     -13.828   4.688  -5.277  1.00  0.00           C  
ATOM    383  C   LEU A  50     -13.651   4.234  -6.718  1.00  0.00           C  
ATOM    384  O   LEU A  50     -12.980   4.897  -7.508  1.00  0.00           O  
ATOM    385  CB  LEU A  50     -12.912   3.870  -4.360  1.00  0.00           C  
ATOM    386  CG  LEU A  50     -11.428   3.831  -4.753  1.00  0.00           C  
ATOM    387  CD1 LEU A  50     -10.862   5.244  -4.820  1.00  0.00           C  
ATOM    388  CD2 LEU A  50     -10.655   2.998  -3.741  1.00  0.00           C  
ATOM    389  N   VAL A  51     -14.254   3.107  -7.057  1.00  0.00           N  
ATOM    390  CA  VAL A  51     -14.170   2.596  -8.424  1.00  0.00           C  
ATOM    391  C   VAL A  51     -14.704   3.633  -9.400  1.00  0.00           C  
ATOM    392  O   VAL A  51     -14.090   3.910 -10.435  1.00  0.00           O  
ATOM    393  CB  VAL A  51     -14.969   1.279  -8.573  1.00  0.00           C  
ATOM    394  CG1 VAL A  51     -15.045   0.866 -10.040  1.00  0.00           C  
ATOM    395  CG2 VAL A  51     -14.311   0.175  -7.760  1.00  0.00           C  
ATOM    396  N   LYS A  52     -15.851   4.220  -9.069  1.00  0.00           N  
ATOM    397  CA  LYS A  52     -16.461   5.239  -9.918  1.00  0.00           C  
ATOM    398  C   LYS A  52     -15.548   6.451 -10.054  1.00  0.00           C  
ATOM    399  O   LYS A  52     -15.372   6.996 -11.152  1.00  0.00           O  
ATOM    400  CB  LYS A  52     -17.814   5.661  -9.335  1.00  0.00           C  
ATOM    401  CG  LYS A  52     -18.566   6.677 -10.173  1.00  0.00           C  
ATOM    402  CD  LYS A  52     -19.924   6.995  -9.573  1.00  0.00           C  
ATOM    403  CE  LYS A  52     -20.689   7.997 -10.419  1.00  0.00           C  
ATOM    404  NZ  LYS A  52     -22.034   8.303  -9.836  1.00  0.00           N  
ATOM    405  N   PHE A  53     -14.942   6.875  -8.950  1.00  0.00           N  
ATOM    406  CA  PHE A  53     -14.044   8.023  -8.956  1.00  0.00           C  
ATOM    407  C   PHE A  53     -12.811   7.782  -9.824  1.00  0.00           C  
ATOM    408  O   PHE A  53     -12.427   8.631 -10.627  1.00  0.00           O  
ATOM    409  CB  PHE A  53     -13.604   8.366  -7.533  1.00  0.00           C  
ATOM    410  CG  PHE A  53     -12.651   9.538  -7.457  1.00  0.00           C  
ATOM    411  CD1 PHE A  53     -13.124  10.833  -7.596  1.00  0.00           C  
ATOM    412  CD2 PHE A  53     -11.290   9.331  -7.289  1.00  0.00           C  
ATOM    413  CE1 PHE A  53     -12.259  11.915  -7.558  1.00  0.00           C  
ATOM    414  CE2 PHE A  53     -10.411  10.406  -7.255  1.00  0.00           C  
ATOM    415  CZ  PHE A  53     -10.896  11.699  -7.387  1.00  0.00           C  
ATOM    416  N   ILE A  54     -12.176   6.623  -9.643  1.00  0.00           N  
ATOM    417  CA  ILE A  54     -10.985   6.298 -10.406  1.00  0.00           C  
ATOM    418  C   ILE A  54     -11.277   6.276 -11.905  1.00  0.00           C  
ATOM    419  O   ILE A  54     -10.540   6.860 -12.698  1.00  0.00           O  
ATOM    420  CB  ILE A  54     -10.392   4.940  -9.968  1.00  0.00           C  
ATOM    421  CG1 ILE A  54      -9.825   5.057  -8.552  1.00  0.00           C  
ATOM    422  CG2 ILE A  54      -9.294   4.494 -10.945  1.00  0.00           C  
ATOM    423  CD1 ILE A  54      -9.321   3.741  -7.977  1.00  0.00           C  
ATOM    424  N   LYS A  55     -12.354   5.611 -12.289  1.00  0.00           N  
ATOM    425  CA  LYS A  55     -12.720   5.532 -13.700  1.00  0.00           C  
ATOM    426  C   LYS A  55     -12.958   6.906 -14.302  1.00  0.00           C  
ATOM    427  O   LYS A  55     -12.527   7.184 -15.419  1.00  0.00           O  
ATOM    428  CB  LYS A  55     -13.965   4.666 -13.880  1.00  0.00           C  
ATOM    429  CG  LYS A  55     -13.720   3.176 -13.731  1.00  0.00           C  
ATOM    430  CD  LYS A  55     -14.964   2.387 -14.087  1.00  0.00           C  
ATOM    431  CE  LYS A  55     -14.688   0.911 -14.160  1.00  0.00           C  
ATOM    432  NZ  LYS A  55     -15.889   0.142 -14.605  1.00  0.00           N  
ATOM    433  N   ARG A  56     -13.649   7.769 -13.570  1.00  0.00           N  
ATOM    434  CA  ARG A  56     -13.964   9.098 -14.066  1.00  0.00           C  
ATOM    435  C   ARG A  56     -12.733   9.984 -14.177  1.00  0.00           C  
ATOM    436  O   ARG A  56     -12.701  10.926 -14.967  1.00  0.00           O  
ATOM    437  CB  ARG A  56     -15.002   9.778 -13.169  1.00  0.00           C  
ATOM    438  CG  ARG A  56     -15.603  11.035 -13.786  1.00  0.00           C  
ATOM    439  CD  ARG A  56     -16.618  11.688 -12.859  1.00  0.00           C  
ATOM    440  NE  ARG A  56     -17.352  12.763 -13.521  1.00  0.00           N  
ATOM    441  CZ  ARG A  56     -16.830  13.933 -13.864  1.00  0.00           C  
ATOM    442  NH1 ARG A  56     -15.564  14.198 -13.604  1.00  0.00           N  
ATOM    443  NH2 ARG A  56     -17.571  14.846 -14.480  1.00  0.00           N  
ATOM    444  N   ASN A  57     -11.701   9.671 -13.392  1.00  0.00           N  
ATOM    445  CA  ASN A  57     -10.486  10.479 -13.380  1.00  0.00           C  
ATOM    446  C   ASN A  57      -9.282   9.796 -14.029  1.00  0.00           C  
ATOM    447  O   ASN A  57      -8.137  10.095 -13.689  1.00  0.00           O  
ATOM    448  CB  ASN A  57     -10.168  10.896 -11.947  1.00  0.00           C  
ATOM    449  CG  ASN A  57     -11.156  11.916 -11.417  1.00  0.00           C  
ATOM    450  OD1 ASN A  57     -10.998  13.118 -11.637  1.00  0.00           O  
ATOM    451  ND2 ASN A  57     -12.187  11.446 -10.743  1.00  0.00           N  
ATOM    452  N   THR A  58      -9.553   8.913 -14.969  1.00  0.00           N  
ATOM    453  CA  THR A  58      -8.506   8.218 -15.702  1.00  0.00           C  
ATOM    454  C   THR A  58      -8.645   8.536 -17.191  1.00  0.00           C  
ATOM    455  O   THR A  58      -9.702   8.312 -17.769  1.00  0.00           O  
ATOM    456  CB  THR A  58      -8.610   6.695 -15.506  1.00  0.00           C  
ATOM    457  OG1 THR A  58      -8.389   6.370 -14.134  1.00  0.00           O  
ATOM    458  CG2 THR A  58      -7.573   5.973 -16.361  1.00  0.00           C  
ATOM    459  N   ASP A  59      -7.569   9.068 -17.787  1.00  0.00           N  
ATOM    460  CA  ASP A  59      -7.610   9.344 -19.215  1.00  0.00           C  
ATOM    461  C   ASP A  59      -7.039   8.159 -19.990  1.00  0.00           C  
ATOM    462  O   ASP A  59      -6.696   7.132 -19.410  1.00  0.00           O  
ATOM    463  CB  ASP A  59      -6.881  10.644 -19.557  1.00  0.00           C  
ATOM    464  CG  ASP A  59      -5.407  10.622 -19.201  1.00  0.00           C  
ATOM    465  OD1 ASP A  59      -4.815   9.538 -19.109  1.00  0.00           O  
ATOM    466  OD2 ASP A  59      -4.836  11.725 -19.026  1.00  0.00           O  
ATOM    467  N   VAL A  60      -6.937   8.309 -21.311  1.00  0.00           N  
ATOM    468  CA  VAL A  60      -6.472   7.227 -22.172  1.00  0.00           C  
ATOM    469  C   VAL A  60      -5.093   6.684 -21.791  1.00  0.00           C  
ATOM    470  O   VAL A  60      -4.827   5.497 -21.950  1.00  0.00           O  
ATOM    471  CB  VAL A  60      -6.476   7.667 -23.657  1.00  0.00           C  
ATOM    472  CG1 VAL A  60      -5.479   8.786 -23.881  1.00  0.00           C  
ATOM    473  CG2 VAL A  60      -6.187   6.485 -24.558  1.00  0.00           C  
ATOM    474  N   ASN A  61      -4.216   7.547 -21.268  1.00  0.00           N  
ATOM    475  CA  ASN A  61      -2.882   7.112 -20.869  1.00  0.00           C  
ATOM    476  C   ASN A  61      -2.735   6.945 -19.355  1.00  0.00           C  
ATOM    477  O   ASN A  61      -1.627   6.985 -18.820  1.00  0.00           O  
ATOM    478  CB  ASN A  61      -1.830   8.101 -21.380  1.00  0.00           C  
ATOM    479  CG  ASN A  61      -1.692   8.074 -22.889  1.00  0.00           C  
ATOM    480  OD1 ASN A  61      -1.780   7.020 -23.514  1.00  0.00           O  
ATOM    481  ND2 ASN A  61      -1.470   9.234 -23.481  1.00  0.00           N  
ATOM    482  N   GLY A  62      -3.860   6.749 -18.674  1.00  0.00           N  
ATOM    483  CA  GLY A  62      -3.826   6.585 -17.234  1.00  0.00           C  
ATOM    484  C   GLY A  62      -4.412   5.268 -16.750  1.00  0.00           C  
ATOM    485  O   GLY A  62      -4.636   5.092 -15.554  1.00  0.00           O  
ATOM    486  N   LYS A  63      -4.670   4.355 -17.678  1.00  0.00           N  
ATOM    487  CA  LYS A  63      -5.239   3.056 -17.328  1.00  0.00           C  
ATOM    488  C   LYS A  63      -4.166   2.091 -16.842  1.00  0.00           C  
ATOM    489  O   LYS A  63      -3.917   1.037 -17.435  1.00  0.00           O  
ATOM    490  CB  LYS A  63      -5.997   2.471 -18.525  1.00  0.00           C  
ATOM    491  CG  LYS A  63      -7.191   3.296 -18.939  1.00  0.00           C  
ATOM    492  CD  LYS A  63      -7.941   2.669 -20.092  1.00  0.00           C  
ATOM    493  CE  LYS A  63      -9.152   3.503 -20.473  1.00  0.00           C  
ATOM    494  NZ  LYS A  63      -9.907   2.896 -21.607  1.00  0.00           N  
ATOM    495  N   VAL A  64      -3.523   2.478 -15.734  1.00  0.00           N  
ATOM    496  CA  VAL A  64      -2.459   1.694 -15.132  1.00  0.00           C  
ATOM    497  C   VAL A  64      -2.666   1.732 -13.620  1.00  0.00           C  
ATOM    498  O   VAL A  64      -3.000   2.775 -13.060  1.00  0.00           O  
ATOM    499  CB  VAL A  64      -1.070   2.275 -15.458  1.00  0.00           C  
ATOM    500  CG1 VAL A  64       0.024   1.375 -14.916  1.00  0.00           C  
ATOM    501  CG2 VAL A  64      -0.912   2.443 -16.969  1.00  0.00           C  
ATOM    502  N   MET A  65      -2.473   0.599 -12.961  1.00  0.00           N  
ATOM    503  CA  MET A  65      -2.689   0.540 -11.525  1.00  0.00           C  
ATOM    504  C   MET A  65      -1.824  -0.491 -10.826  1.00  0.00           C  
ATOM    505  O   MET A  65      -1.747  -1.643 -11.258  1.00  0.00           O  
ATOM    506  CB  MET A  65      -4.158   0.236 -11.233  1.00  0.00           C  
ATOM    507  CG  MET A  65      -4.484   0.043  -9.750  1.00  0.00           C  
ATOM    508  SD  MET A  65      -6.215  -0.349  -9.466  1.00  0.00           S  
ATOM    509  CE  MET A  65      -6.979   1.225  -9.821  1.00  0.00           C  
ATOM    510  N   VAL A  66      -1.179  -0.058  -9.745  1.00  0.00           N  
ATOM    511  CA  VAL A  66      -0.444  -0.975  -8.897  1.00  0.00           C  
ATOM    512  C   VAL A  66      -1.394  -1.297  -7.750  1.00  0.00           C  
ATOM    513  O   VAL A  66      -1.864  -0.402  -7.054  1.00  0.00           O  
ATOM    514  CB  VAL A  66       0.836  -0.345  -8.318  1.00  0.00           C  
ATOM    515  CG1 VAL A  66       1.474  -1.295  -7.313  1.00  0.00           C  
ATOM    516  CG2 VAL A  66       1.817  -0.039  -9.442  1.00  0.00           C  
ATOM    517  N   TYR A  67      -1.691  -2.579  -7.580  1.00  0.00           N  
ATOM    518  CA  TYR A  67      -2.557  -3.018  -6.495  1.00  0.00           C  
ATOM    519  C   TYR A  67      -1.634  -3.566  -5.409  1.00  0.00           C  
ATOM    520  O   TYR A  67      -1.078  -4.658  -5.548  1.00  0.00           O  
ATOM    521  CB  TYR A  67      -3.527  -4.095  -6.992  1.00  0.00           C  
ATOM    522  CG  TYR A  67      -4.291  -4.760  -5.882  1.00  0.00           C  
ATOM    523  CD1 TYR A  67      -5.238  -4.055  -5.149  1.00  0.00           C  
ATOM    524  CD2 TYR A  67      -4.036  -6.078  -5.543  1.00  0.00           C  
ATOM    525  CE1 TYR A  67      -5.918  -4.661  -4.091  1.00  0.00           C  
ATOM    526  CE2 TYR A  67      -4.700  -6.687  -4.494  1.00  0.00           C  
ATOM    527  CZ  TYR A  67      -5.638  -5.976  -3.770  1.00  0.00           C  
ATOM    528  OH  TYR A  67      -6.292  -6.574  -2.719  1.00  0.00           O  
ATOM    529  N   ASN A  68      -1.461  -2.788  -4.336  1.00  0.00           N  
ATOM    530  CA  ASN A  68      -0.478  -3.092  -3.293  1.00  0.00           C  
ATOM    531  C   ASN A  68      -0.865  -4.074  -2.192  1.00  0.00           C  
ATOM    532  O   ASN A  68      -0.194  -4.140  -1.163  1.00  0.00           O  
ATOM    533  CB  ASN A  68       0.015  -1.788  -2.659  1.00  0.00           C  
ATOM    534  CG  ASN A  68       1.230  -1.218  -3.348  1.00  0.00           C  
ATOM    535  OD1 ASN A  68       1.110  -0.443  -4.301  1.00  0.00           O  
ATOM    536  ND2 ASN A  68       2.407  -1.580  -2.873  1.00  0.00           N  
ATOM    537  N   GLY A  69      -1.918  -4.851  -2.402  1.00  0.00           N  
ATOM    538  CA  GLY A  69      -2.257  -5.888  -1.441  1.00  0.00           C  
ATOM    539  C   GLY A  69      -3.081  -5.503  -0.226  1.00  0.00           C  
ATOM    540  O   GLY A  69      -3.545  -4.370  -0.104  1.00  0.00           O  
ATOM    541  N   ASP A  70      -3.244  -6.486   0.674  1.00  0.00           N  
ATOM    542  CA  ASP A  70      -4.027  -6.353   1.901  1.00  0.00           C  
ATOM    543  C   ASP A  70      -5.515  -6.092   1.671  1.00  0.00           C  
ATOM    544  O   ASP A  70      -6.078  -5.097   2.142  1.00  0.00           O  
ATOM    545  CB  ASP A  70      -3.420  -5.310   2.837  1.00  0.00           C  
ATOM    546  CG  ASP A  70      -2.586  -5.958   3.942  1.00  0.00           C  
ATOM    547  OD1 ASP A  70      -2.330  -7.182   3.866  1.00  0.00           O  
ATOM    548  OD2 ASP A  70      -2.203  -5.244   4.897  1.00  0.00           O  
ATOM    549  N   ILE A  71      -6.147  -7.025   0.989  1.00  0.00           N  
ATOM    550  CA  ILE A  71      -7.587  -6.980   0.785  1.00  0.00           C  
ATOM    551  C   ILE A  71      -8.305  -7.523   2.015  1.00  0.00           C  
ATOM    552  O   ILE A  71      -9.415  -7.097   2.335  1.00  0.00           O  
ATOM    553  CB  ILE A  71      -8.010  -7.806  -0.453  1.00  0.00           C  
ATOM    554  CG1 ILE A  71      -9.526  -7.744  -0.667  1.00  0.00           C  
ATOM    555  CG2 ILE A  71      -7.587  -9.270  -0.303  1.00  0.00           C  
ATOM    556  CD1 ILE A  71     -10.040  -6.360  -1.029  1.00  0.00           C  
ATOM    557  N   VAL A  72      -7.675  -8.469   2.705  1.00  0.00           N  
ATOM    558  CA  VAL A  72      -8.304  -9.134   3.841  1.00  0.00           C  
ATOM    559  C   VAL A  72      -8.553  -8.216   5.024  1.00  0.00           C  
ATOM    560  O   VAL A  72      -7.661  -7.509   5.488  1.00  0.00           O  
ATOM    561  CB  VAL A  72      -7.474 -10.343   4.313  1.00  0.00           C  
ATOM    562  CG1 VAL A  72      -8.180 -11.063   5.449  1.00  0.00           C  
ATOM    563  CG2 VAL A  72      -7.230 -11.304   3.157  1.00  0.00           C  
ATOM    564  N   SER A  73      -9.792  -8.247   5.515  1.00  0.00           N  
ATOM    565  CA  SER A  73     -10.163  -7.464   6.683  1.00  0.00           C  
ATOM    566  C   SER A  73      -9.383  -7.958   7.895  1.00  0.00           C  
ATOM    567  O   SER A  73      -9.141  -9.157   8.040  1.00  0.00           O  
ATOM    568  CB  SER A  73     -11.661  -7.593   6.961  1.00  0.00           C  
ATOM    569  OG  SER A  73     -11.998  -6.990   8.198  1.00  0.00           O  
ATOM    570  N   ARG A  74      -9.001  -7.028   8.755  1.00  0.00           N  
ATOM    571  CA  ARG A  74      -8.238  -7.341   9.959  1.00  0.00           C  
ATOM    572  C   ARG A  74      -9.124  -7.875  11.071  1.00  0.00           C  
ATOM    573  O   ARG A  74      -8.638  -8.422  12.057  1.00  0.00           O  
ATOM    574  CB  ARG A  74      -7.556  -6.069  10.436  1.00  0.00           C  
ATOM    575  CG  ARG A  74      -6.156  -6.234  10.917  1.00  0.00           C  
ATOM    576  CD  ARG A  74      -5.555  -4.875  11.223  1.00  0.00           C  
ATOM    577  NE  ARG A  74      -5.953  -3.888  10.229  1.00  0.00           N  
ATOM    578  CZ  ARG A  74      -5.314  -2.751  10.004  1.00  0.00           C  
ATOM    579  NH1 ARG A  74      -4.235  -2.453  10.703  1.00  0.00           N  
ATOM    580  NH2 ARG A  74      -5.754  -1.912   9.086  1.00  0.00           N  
ATOM    581  N   ALA A  75     -10.422  -7.677  10.906  1.00  0.00           N  
ATOM    582  CA  ALA A  75     -11.392  -7.991  11.952  1.00  0.00           C  
ATOM    583  C   ALA A  75     -11.556  -9.467  12.321  1.00  0.00           C  
ATOM    584  O   ALA A  75     -11.661 -10.341  11.465  1.00  0.00           O  
ATOM    585  CB  ALA A  75     -12.741  -7.388  11.598  1.00  0.00           C  
ATOM    586  N   ILE A  76     -11.612  -9.705  13.622  1.00  0.00           N  
ATOM    587  CA  ILE A  76     -11.855 -11.018  14.203  1.00  0.00           C  
ATOM    588  C   ILE A  76     -13.372 -11.123  14.366  1.00  0.00           C  
ATOM    589  O   ILE A  76     -14.031 -10.102  14.599  1.00  0.00           O  
ATOM    590  CB  ILE A  76     -11.148 -11.110  15.585  1.00  0.00           C  
ATOM    591  CG1 ILE A  76      -9.629 -11.057  15.404  1.00  0.00           C  
ATOM    592  CG2 ILE A  76     -11.549 -12.361  16.350  1.00  0.00           C  
ATOM    593  CD1 ILE A  76      -9.065 -12.189  14.598  1.00  0.00           C  
ATOM    594  N   PRO A  77     -13.958 -12.299  14.223  1.00  0.00           N  
ATOM    595  CA  PRO A  77     -13.367 -13.641  14.164  1.00  0.00           C  
ATOM    596  C   PRO A  77     -13.177 -14.218  12.762  1.00  0.00           C  
ATOM    597  O   PRO A  77     -12.572 -15.278  12.613  1.00  0.00           O  
ATOM    598  CB  PRO A  77     -14.369 -14.483  14.951  1.00  0.00           C  
ATOM    599  CG  PRO A  77     -15.670 -13.898  14.514  1.00  0.00           C  
ATOM    600  CD  PRO A  77     -15.408 -12.391  14.481  1.00  0.00           C  
ATOM    601  N   LYS A  78     -13.687 -13.535  11.742  1.00  0.00           N  
ATOM    602  CA  LYS A  78     -13.568 -14.053  10.384  1.00  0.00           C  
ATOM    603  C   LYS A  78     -12.177 -13.881   9.784  1.00  0.00           C  
ATOM    604  O   LYS A  78     -11.933 -12.994   8.967  1.00  0.00           O  
ATOM    605  CB  LYS A  78     -14.611 -13.405   9.470  1.00  0.00           C  
ATOM    606  CG  LYS A  78     -16.048 -13.788   9.784  1.00  0.00           C  
ATOM    607  CD  LYS A  78     -16.292 -15.256   9.498  1.00  0.00           C  
ATOM    608  CE  LYS A  78     -17.741 -15.638   9.770  1.00  0.00           C  
ATOM    609  NZ  LYS A  78     -18.002 -17.087   9.462  1.00  0.00           N  
ATOM    610  N   TYR A  79     -11.254 -14.737  10.200  1.00  0.00           N  
ATOM    611  CA  TYR A  79      -9.913 -14.734   9.637  1.00  0.00           C  
ATOM    612  C   TYR A  79      -9.427 -16.177   9.624  1.00  0.00           C  
ATOM    613  O   TYR A  79      -8.756 -16.638  10.553  1.00  0.00           O  
ATOM    614  CB  TYR A  79      -8.970 -13.838  10.445  1.00  0.00           C  
ATOM    615  CG  TYR A  79      -7.849 -13.272   9.608  1.00  0.00           C  
ATOM    616  CD1 TYR A  79      -6.869 -14.096   9.062  1.00  0.00           C  
ATOM    617  CD2 TYR A  79      -7.786 -11.908   9.327  1.00  0.00           C  
ATOM    618  CE1 TYR A  79      -5.853 -13.582   8.256  1.00  0.00           C  
ATOM    619  CE2 TYR A  79      -6.786 -11.378   8.531  1.00  0.00           C  
ATOM    620  CZ  TYR A  79      -5.822 -12.218   7.998  1.00  0.00           C  
ATOM    621  OH  TYR A  79      -4.819 -11.699   7.203  1.00  0.00           O  
ATOM    622  N   ASN A  80      -9.792 -16.891   8.568  1.00  0.00           N  
ATOM    623  CA  ASN A  80      -9.400 -18.280   8.405  1.00  0.00           C  
ATOM    624  C   ASN A  80      -9.085 -18.537   6.928  1.00  0.00           C  
ATOM    625  O   ASN A  80      -9.177 -17.628   6.103  1.00  0.00           O  
ATOM    626  CB  ASN A  80     -10.504 -19.221   8.914  1.00  0.00           C  
ATOM    627  CG  ASN A  80     -11.852 -18.956   8.285  1.00  0.00           C  
ATOM    628  OD1 ASN A  80     -11.965 -18.690   7.094  1.00  0.00           O  
ATOM    629  ND2 ASN A  80     -12.909 -19.047   9.087  1.00  0.00           N  
ATOM    630  N   LEU A  81      -8.708 -19.762   6.619  1.00  0.00           N  
ATOM    631  CA  LEU A  81      -8.329 -20.130   5.262  1.00  0.00           C  
ATOM    632  C   LEU A  81      -9.373 -19.767   4.207  1.00  0.00           C  
ATOM    633  O   LEU A  81      -9.050 -19.111   3.211  1.00  0.00           O  
ATOM    634  CB  LEU A  81      -8.017 -21.624   5.194  1.00  0.00           C  
ATOM    635  CG  LEU A  81      -7.609 -22.172   3.833  1.00  0.00           C  
ATOM    636  CD1 LEU A  81      -6.343 -21.476   3.359  1.00  0.00           C  
ATOM    637  CD2 LEU A  81      -7.372 -23.672   3.934  1.00  0.00           C  
ATOM    638  N   ASP A  82     -10.607 -20.185   4.423  1.00  0.00           N  
ATOM    639  CA  ASP A  82     -11.654 -19.917   3.449  1.00  0.00           C  
ATOM    640  C   ASP A  82     -11.931 -18.426   3.284  1.00  0.00           C  
ATOM    641  O   ASP A  82     -12.186 -17.949   2.182  1.00  0.00           O  
ATOM    642  CB  ASP A  82     -12.950 -20.641   3.841  1.00  0.00           C  
ATOM    643  CG  ASP A  82     -12.842 -22.153   3.719  1.00  0.00           C  
ATOM    644  OD1 ASP A  82     -12.003 -22.629   2.932  1.00  0.00           O  
ATOM    645  OD2 ASP A  82     -13.608 -22.854   4.406  1.00  0.00           O  
ATOM    646  N   TYR A  83     -11.872 -17.699   4.382  1.00  0.00           N  
ATOM    647  CA  TYR A  83     -12.108 -16.262   4.355  1.00  0.00           C  
ATOM    648  C   TYR A  83     -11.038 -15.557   3.528  1.00  0.00           C  
ATOM    649  O   TYR A  83     -11.336 -14.664   2.723  1.00  0.00           O  
ATOM    650  CB  TYR A  83     -12.131 -15.706   5.775  1.00  0.00           C  
ATOM    651  CG  TYR A  83     -12.520 -14.248   5.867  1.00  0.00           C  
ATOM    652  CD1 TYR A  83     -13.853 -13.856   5.780  1.00  0.00           C  
ATOM    653  CD2 TYR A  83     -11.554 -13.259   6.043  1.00  0.00           C  
ATOM    654  CE1 TYR A  83     -14.219 -12.523   5.869  1.00  0.00           C  
ATOM    655  CE2 TYR A  83     -11.911 -11.921   6.129  1.00  0.00           C  
ATOM    656  CZ  TYR A  83     -13.246 -11.553   6.042  1.00  0.00           C  
ATOM    657  OH  TYR A  83     -13.601 -10.229   6.130  1.00  0.00           O  
ATOM    658  N   VAL A  84      -9.787 -15.955   3.726  1.00  0.00           N  
ATOM    659  CA  VAL A  84      -8.680 -15.364   2.978  1.00  0.00           C  
ATOM    660  C   VAL A  84      -8.807 -15.668   1.488  1.00  0.00           C  
ATOM    661  O   VAL A  84      -8.639 -14.782   0.649  1.00  0.00           O  
ATOM    662  CB  VAL A  84      -7.322 -15.868   3.501  1.00  0.00           C  
ATOM    663  CG1 VAL A  84      -6.187 -15.420   2.577  1.00  0.00           C  
ATOM    664  CG2 VAL A  84      -7.081 -15.334   4.909  1.00  0.00           C  
ATOM    665  N   LYS A  85      -9.112 -16.925   1.158  1.00  0.00           N  
ATOM    666  CA  LYS A  85      -9.264 -17.308  -0.240  1.00  0.00           C  
ATOM    667  C   LYS A  85     -10.375 -16.496  -0.903  1.00  0.00           C  
ATOM    668  O   LYS A  85     -10.198 -15.981  -2.005  1.00  0.00           O  
ATOM    669  CB  LYS A  85      -9.586 -18.802  -0.357  1.00  0.00           C  
ATOM    670  CG  LYS A  85      -8.398 -19.718  -0.091  1.00  0.00           C  
ATOM    671  CD  LYS A  85      -8.784 -21.169  -0.331  1.00  0.00           C  
ATOM    672  CE  LYS A  85      -7.597 -22.098  -0.186  1.00  0.00           C  
ATOM    673  NZ  LYS A  85      -7.979 -23.518  -0.420  1.00  0.00           N  
ATOM    674  N   GLN A  86     -11.515 -16.389  -0.238  1.00  0.00           N  
ATOM    675  CA  GLN A  86     -12.640 -15.646  -0.798  1.00  0.00           C  
ATOM    676  C   GLN A  86     -12.313 -14.161  -0.950  1.00  0.00           C  
ATOM    677  O   GLN A  86     -12.763 -13.512  -1.888  1.00  0.00           O  
ATOM    678  CB  GLN A  86     -13.883 -15.811   0.073  1.00  0.00           C  
ATOM    679  CG  GLN A  86     -15.154 -15.256  -0.564  1.00  0.00           C  
ATOM    680  CD  GLN A  86     -15.460 -15.907  -1.904  1.00  0.00           C  
ATOM    681  OE1 GLN A  86     -15.558 -17.126  -1.996  1.00  0.00           O  
ATOM    682  NE2 GLN A  86     -15.597 -15.092  -2.936  1.00  0.00           N  
ATOM    683  N   SER A  87     -11.514 -13.627  -0.021  1.00  0.00           N  
ATOM    684  CA  SER A  87     -11.118 -12.220  -0.093  1.00  0.00           C  
ATOM    685  C   SER A  87     -10.287 -11.964  -1.351  1.00  0.00           C  
ATOM    686  O   SER A  87     -10.451 -10.939  -2.014  1.00  0.00           O  
ATOM    687  CB  SER A  87     -10.307 -11.822   1.141  1.00  0.00           C  
ATOM    688  OG  SER A  87     -11.112 -11.838   2.304  1.00  0.00           O  
ATOM    689  N   ILE A  88      -9.411 -12.910  -1.692  1.00  0.00           N  
ATOM    690  CA  ILE A  88      -8.576 -12.772  -2.876  1.00  0.00           C  
ATOM    691  C   ILE A  88      -9.426 -12.894  -4.132  1.00  0.00           C  
ATOM    692  O   ILE A  88      -9.220 -12.166  -5.108  1.00  0.00           O  
ATOM    693  CB  ILE A  88      -7.441 -13.814  -2.870  1.00  0.00           C  
ATOM    694  CG1 ILE A  88      -6.503 -13.527  -1.686  1.00  0.00           C  
ATOM    695  CG2 ILE A  88      -6.667 -13.784  -4.182  1.00  0.00           C  
ATOM    696  CD1 ILE A  88      -5.465 -14.594  -1.444  1.00  0.00           C  
ATOM    697  N   VAL A  89     -10.392 -13.797  -4.111  1.00  0.00           N  
ATOM    698  CA  VAL A  89     -11.315 -13.942  -5.231  1.00  0.00           C  
ATOM    699  C   VAL A  89     -12.047 -12.619  -5.438  1.00  0.00           C  
ATOM    700  O   VAL A  89     -12.197 -12.135  -6.562  1.00  0.00           O  
ATOM    701  CB  VAL A  89     -12.344 -15.061  -4.967  1.00  0.00           C  
ATOM    702  CG1 VAL A  89     -13.454 -15.035  -6.015  1.00  0.00           C  
ATOM    703  CG2 VAL A  89     -11.654 -16.419  -4.974  1.00  0.00           C  
ATOM    704  N   ASN A  90     -12.503 -12.014  -4.308  1.00  0.00           N  
ATOM    705  CA  ASN A  90     -13.190 -10.792  -4.347  1.00  0.00           C  
ATOM    706  C   ASN A  90     -12.345  -9.631  -4.784  1.00  0.00           C  
ATOM    707  O   ASN A  90     -12.798  -8.731  -5.413  1.00  0.00           O  
ATOM    708  CB  ASN A  90     -13.875 -10.536  -3.016  1.00  0.00           C  
ATOM    709  CG  ASN A  90     -14.956 -11.434  -2.742  1.00  0.00           C  
ATOM    710  OD1 ASN A  90     -15.221 -12.423  -3.475  1.00  0.00           O  
ATOM    711  ND2 ASN A  90     -15.704 -11.468  -1.943  1.00  0.00           N  
ATOM    712  N   ALA A  91     -11.056  -9.654  -4.457  1.00  0.00           N  
ATOM    713  CA  ALA A  91     -10.131  -8.610  -4.869  1.00  0.00           C  
ATOM    714  C   ALA A  91     -10.006  -8.638  -6.395  1.00  0.00           C  
ATOM    715  O   ALA A  91      -9.985  -7.596  -7.048  1.00  0.00           O  
ATOM    716  CB  ALA A  91      -8.763  -8.817  -4.232  1.00  0.00           C  
ATOM    717  N   THR A  92      -9.939  -9.838  -6.962  1.00  0.00           N  
ATOM    718  CA  THR A  92      -9.838  -9.994  -8.404  1.00  0.00           C  
ATOM    719  C   THR A  92     -11.094  -9.443  -9.088  1.00  0.00           C  
ATOM    720  O   THR A  92     -11.008  -8.763 -10.110  1.00  0.00           O  
ATOM    721  CB  THR A  92      -9.643 -11.469  -8.788  1.00  0.00           C  
ATOM    722  OG1 THR A  92      -8.386 -11.923  -8.272  1.00  0.00           O  
ATOM    723  CG2 THR A  92      -9.651 -11.648 -10.300  1.00  0.00           C  
ATOM    724  N   ALA A  93     -12.254  -9.727  -8.511  1.00  0.00           N  
ATOM    725  CA  ALA A  93     -13.516  -9.232  -9.058  1.00  0.00           C  
ATOM    726  C   ALA A  93     -13.522  -7.703  -9.046  1.00  0.00           C  
ATOM    727  O   ALA A  93     -13.988  -7.071  -9.995  1.00  0.00           O  
ATOM    728  CB  ALA A  93     -14.688  -9.773  -8.249  1.00  0.00           C  
ATOM    729  N   LEU A  94     -12.987  -7.121  -7.980  1.00  0.00           N  
ATOM    730  CA  LEU A  94     -12.900  -5.665  -7.866  1.00  0.00           C  
ATOM    731  C   LEU A  94     -11.989  -5.097  -8.953  1.00  0.00           C  
ATOM    732  O   LEU A  94     -12.351  -4.143  -9.643  1.00  0.00           O  
ATOM    733  CB  LEU A  94     -12.355  -5.276  -6.492  1.00  0.00           C  
ATOM    734  CG  LEU A  94     -12.041  -3.795  -6.283  1.00  0.00           C  
ATOM    735  CD1 LEU A  94     -13.325  -2.987  -6.293  1.00  0.00           C  
ATOM    736  CD2 LEU A  94     -11.291  -3.598  -4.974  1.00  0.00           C  
ATOM    737  N   LEU A  95     -10.818  -5.696  -9.117  1.00  0.00           N  
ATOM    738  CA  LEU A  95      -9.857  -5.221 -10.104  1.00  0.00           C  
ATOM    739  C   LEU A  95     -10.363  -5.364 -11.535  1.00  0.00           C  
ATOM    740  O   LEU A  95     -10.020  -4.555 -12.400  1.00  0.00           O  
ATOM    741  CB  LEU A  95      -8.522  -5.957  -9.935  1.00  0.00           C  
ATOM    742  CG  LEU A  95      -7.819  -5.689  -8.596  1.00  0.00           C  
ATOM    743  CD1 LEU A  95      -6.573  -6.559  -8.470  1.00  0.00           C  
ATOM    744  CD2 LEU A  95      -7.455  -4.215  -8.486  1.00  0.00           C  
ATOM    745  N   LYS A  96     -11.183  -6.374 -11.788  1.00  0.00           N  
ATOM    746  CA  LYS A  96     -11.733  -6.579 -13.119  1.00  0.00           C  
ATOM    747  C   LYS A  96     -12.671  -5.437 -13.532  1.00  0.00           C  
ATOM    748  O   LYS A  96     -12.949  -5.266 -14.720  1.00  0.00           O  
ATOM    749  CB  LYS A  96     -12.497  -7.905 -13.193  1.00  0.00           C  
ATOM    750  CG  LYS A  96     -11.602  -9.131 -13.291  1.00  0.00           C  
ATOM    751  CD  LYS A  96     -12.428 -10.400 -13.417  1.00  0.00           C  
ATOM    752  CE  LYS A  96     -11.547 -11.627 -13.607  1.00  0.00           C  
ATOM    753  NZ  LYS A  96     -12.356 -12.874 -13.704  1.00  0.00           N  
ATOM    754  N   LYS A  97     -13.126  -4.653 -12.565  1.00  0.00           N  
ATOM    755  CA  LYS A  97     -14.000  -3.529 -12.868  1.00  0.00           C  
ATOM    756  C   LYS A  97     -13.242  -2.440 -13.625  1.00  0.00           C  
ATOM    757  O   LYS A  97     -13.846  -1.602 -14.295  1.00  0.00           O  
ATOM    758  CB  LYS A  97     -14.591  -2.948 -11.572  1.00  0.00           C  
ATOM    759  CG  LYS A  97     -15.528  -3.888 -10.853  1.00  0.00           C  
ATOM    760  CD  LYS A  97     -16.051  -3.256  -9.562  1.00  0.00           C  
ATOM    761  CE  LYS A  97     -16.979  -4.205  -8.811  1.00  0.00           C  
ATOM    762  NZ  LYS A  97     -18.215  -4.531  -9.583  1.00  0.00           N  
ATOM    763  N   PHE A  98     -11.922  -2.446 -13.523  1.00  0.00           N  
ATOM    764  CA  PHE A  98     -11.096  -1.480 -14.229  1.00  0.00           C  
ATOM    765  C   PHE A  98     -10.724  -2.062 -15.598  1.00  0.00           C  
ATOM    766  O   PHE A  98      -9.616  -2.558 -15.812  1.00  0.00           O  
ATOM    767  CB  PHE A  98      -9.848  -1.162 -13.408  1.00  0.00           C  
ATOM    768  CG  PHE A  98     -10.160  -0.556 -12.064  1.00  0.00           C  
ATOM    769  CD1 PHE A  98     -10.662   0.737 -11.972  1.00  0.00           C  
ATOM    770  CD2 PHE A  98     -10.004  -1.293 -10.894  1.00  0.00           C  
ATOM    771  CE1 PHE A  98     -10.994   1.281 -10.746  1.00  0.00           C  
ATOM    772  CE2 PHE A  98     -10.331  -0.752  -9.666  1.00  0.00           C  
ATOM    773  CZ  PHE A  98     -10.828   0.543  -9.584  1.00  0.00           C  
ATOM    774  N   GLU A  99     -11.687  -2.022 -16.501  1.00  0.00           N  
ATOM    775  CA  GLU A  99     -11.530  -2.586 -17.836  1.00  0.00           C  
ATOM    776  C   GLU A  99     -10.386  -1.962 -18.621  1.00  0.00           C  
ATOM    777  O   GLU A  99     -10.217  -0.749 -18.650  1.00  0.00           O  
ATOM    778  CB  GLU A  99     -12.839  -2.440 -18.609  1.00  0.00           C  
ATOM    779  CG  GLU A  99     -14.024  -3.105 -17.925  1.00  0.00           C  
ATOM    780  CD  GLU A  99     -15.329  -2.893 -18.671  1.00  0.00           C  
ATOM    781  OE1 GLU A  99     -15.352  -2.094 -19.629  1.00  0.00           O  
ATOM    782  OE2 GLU A  99     -16.325  -3.525 -18.298  1.00  0.00           O  
ATOM    783  N   ASP A 100      -9.596  -2.824 -19.251  1.00  0.00           N  
ATOM    784  CA  ASP A 100      -8.462  -2.418 -20.084  1.00  0.00           C  
ATOM    785  C   ASP A 100      -7.310  -1.775 -19.320  1.00  0.00           C  
ATOM    786  O   ASP A 100      -6.404  -1.212 -19.929  1.00  0.00           O  
ATOM    787  CB  ASP A 100      -8.927  -1.480 -21.205  1.00  0.00           C  
ATOM    788  CG  ASP A 100      -9.956  -2.134 -22.106  1.00  0.00           C  
ATOM    789  OD1 ASP A 100      -9.768  -3.304 -22.495  1.00  0.00           O  
ATOM    790  OD2 ASP A 100     -10.963  -1.474 -22.429  1.00  0.00           O  
ATOM    791  N   PHE A 101      -7.315  -1.860 -18.001  1.00  0.00           N  
ATOM    792  CA  PHE A 101      -6.215  -1.330 -17.192  1.00  0.00           C  
ATOM    793  C   PHE A 101      -5.057  -2.325 -17.190  1.00  0.00           C  
ATOM    794  O   PHE A 101      -5.271  -3.536 -17.211  1.00  0.00           O  
ATOM    795  CB  PHE A 101      -6.645  -1.116 -15.736  1.00  0.00           C  
ATOM    796  CG  PHE A 101      -7.212   0.236 -15.441  1.00  0.00           C  
ATOM    797  CD1 PHE A 101      -8.302   0.731 -16.146  1.00  0.00           C  
ATOM    798  CD2 PHE A 101      -6.688   1.007 -14.406  1.00  0.00           C  
ATOM    799  CE1 PHE A 101      -8.848   1.970 -15.836  1.00  0.00           C  
ATOM    800  CE2 PHE A 101      -7.233   2.246 -14.083  1.00  0.00           C  
ATOM    801  CZ  PHE A 101      -8.318   2.731 -14.802  1.00  0.00           C  
ATOM    802  N   PHE A 102      -3.837  -1.797 -17.142  1.00  0.00           N  
ATOM    803  CA  PHE A 102      -2.659  -2.630 -16.948  1.00  0.00           C  
ATOM    804  C   PHE A 102      -2.541  -2.685 -15.425  1.00  0.00           C  
ATOM    805  O   PHE A 102      -2.205  -1.691 -14.784  1.00  0.00           O  
ATOM    806  CB  PHE A 102      -1.415  -1.979 -17.560  1.00  0.00           C  
ATOM    807  CG  PHE A 102      -0.147  -2.745 -17.311  1.00  0.00           C  
ATOM    808  CD1 PHE A 102       0.054  -3.993 -17.901  1.00  0.00           C  
ATOM    809  CD2 PHE A 102       0.843  -2.233 -16.486  1.00  0.00           C  
ATOM    810  CE1 PHE A 102       1.220  -4.710 -17.674  1.00  0.00           C  
ATOM    811  CE2 PHE A 102       2.016  -2.945 -16.256  1.00  0.00           C  
ATOM    812  CZ  PHE A 102       2.201  -4.177 -16.853  1.00  0.00           C  
ATOM    813  N   ILE A 103      -2.850  -3.839 -14.852  1.00  0.00           N  
ATOM    814  CA  ILE A 103      -2.875  -3.993 -13.397  1.00  0.00           C  
ATOM    815  C   ILE A 103      -1.706  -4.827 -12.887  1.00  0.00           C  
ATOM    816  O   ILE A 103      -1.391  -5.880 -13.439  1.00  0.00           O  
ATOM    817  CB  ILE A 103      -4.212  -4.607 -12.948  1.00  0.00           C  
ATOM    818  CG1 ILE A 103      -5.349  -3.641 -13.307  1.00  0.00           C  
ATOM    819  CG2 ILE A 103      -4.209  -4.899 -11.455  1.00  0.00           C  
ATOM    820  CD1 ILE A 103      -6.745  -4.161 -13.027  1.00  0.00           C  
ATOM    821  N   ILE A 104      -1.072  -4.332 -11.827  1.00  0.00           N  
ATOM    822  CA  ILE A 104       0.078  -4.983 -11.213  1.00  0.00           C  
ATOM    823  C   ILE A 104      -0.314  -5.411  -9.797  1.00  0.00           C  
ATOM    824  O   ILE A 104      -0.173  -4.636  -8.853  1.00  0.00           O  
ATOM    825  CB  ILE A 104       1.269  -4.001 -11.154  1.00  0.00           C  
ATOM    826  CG1 ILE A 104       1.566  -3.451 -12.558  1.00  0.00           C  
ATOM    827  CG2 ILE A 104       2.507  -4.679 -10.575  1.00  0.00           C  
ATOM    828  CD1 ILE A 104       2.350  -2.163 -12.548  1.00  0.00           C  
ATOM    829  N   PRO A 105      -0.825  -6.630  -9.630  1.00  0.00           N  
ATOM    830  CA  PRO A 105      -1.294  -7.109  -8.322  1.00  0.00           C  
ATOM    831  C   PRO A 105      -0.223  -7.743  -7.450  1.00  0.00           C  
ATOM    832  O   PRO A 105       0.801  -8.220  -7.941  1.00  0.00           O  
ATOM    833  CB  PRO A 105      -2.360  -8.124  -8.718  1.00  0.00           C  
ATOM    834  CG  PRO A 105      -1.760  -8.765  -9.933  1.00  0.00           C  
ATOM    835  CD  PRO A 105      -1.158  -7.592 -10.696  1.00  0.00           C  
ATOM    836  N   MET A 106      -0.468  -7.760  -6.141  1.00  0.00           N  
ATOM    837  CA  MET A 106       0.444  -8.390  -5.195  1.00  0.00           C  
ATOM    838  C   MET A 106      -0.323  -8.795  -3.940  1.00  0.00           C  
ATOM    839  O   MET A 106      -1.494  -8.471  -3.785  1.00  0.00           O  
ATOM    840  CB  MET A 106       1.589  -7.443  -4.813  1.00  0.00           C  
ATOM    841  CG  MET A 106       1.178  -6.322  -3.869  1.00  0.00           C  
ATOM    842  SD  MET A 106       2.561  -5.261  -3.384  1.00  0.00           S  
ATOM    843  CE  MET A 106       2.896  -4.440  -4.926  1.00  0.00           C  
ATOM    844  N   LEU A 107       0.369  -9.508  -3.058  1.00  0.00           N  
ATOM    845  CA  LEU A 107      -0.206  -9.935  -1.792  1.00  0.00           C  
ATOM    846  C   LEU A 107       0.367  -9.122  -0.645  1.00  0.00           C  
ATOM    847  O   LEU A 107       1.537  -8.751  -0.664  1.00  0.00           O  
ATOM    848  CB  LEU A 107       0.090 -11.414  -1.546  1.00  0.00           C  
ATOM    849  CG  LEU A 107      -0.558 -12.427  -2.498  1.00  0.00           C  
ATOM    850  CD1 LEU A 107       0.058 -13.796  -2.272  1.00  0.00           C  
ATOM    851  CD2 LEU A 107      -2.055 -12.461  -2.284  1.00  0.00           C  
ATOM    852  N   GLY A 108      -0.464  -8.853   0.359  1.00  0.00           N  
ATOM    853  CA  GLY A 108      -0.026  -8.170   1.563  1.00  0.00           C  
ATOM    854  C   GLY A 108       0.118  -9.193   2.681  1.00  0.00           C  
ATOM    855  O   GLY A 108      -0.172 -10.370   2.491  1.00  0.00           O  
ATOM    856  N   ASN A 109       0.572  -8.758   3.854  1.00  0.00           N  
ATOM    857  CA  ASN A 109       0.785  -9.677   4.969  1.00  0.00           C  
ATOM    858  C   ASN A 109      -0.482 -10.284   5.547  1.00  0.00           C  
ATOM    859  O   ASN A 109      -0.425 -11.291   6.255  1.00  0.00           O  
ATOM    860  CB  ASN A 109       1.608  -9.008   6.082  1.00  0.00           C  
ATOM    861  CG  ASN A 109       0.946  -7.773   6.636  1.00  0.00           C  
ATOM    862  OD1 ASN A 109       0.819  -6.768   5.947  1.00  0.00           O  
ATOM    863  ND2 ASN A 109       0.538  -7.840   7.901  1.00  0.00           N  
ATOM    864  N   HIS A 110      -1.635  -9.690   5.255  1.00  0.00           N  
ATOM    865  CA  HIS A 110      -2.897 -10.245   5.720  1.00  0.00           C  
ATOM    866  C   HIS A 110      -3.539 -11.157   4.676  1.00  0.00           C  
ATOM    867  O   HIS A 110      -4.536 -11.823   4.955  1.00  0.00           O  
ATOM    868  CB  HIS A 110      -3.873  -9.123   6.083  1.00  0.00           C  
ATOM    869  CG  HIS A 110      -3.543  -8.421   7.362  1.00  0.00           C  
ATOM    870  ND1 HIS A 110      -3.907  -8.905   8.600  1.00  0.00           N  
ATOM    871  CD2 HIS A 110      -2.860  -7.277   7.599  1.00  0.00           C  
ATOM    872  CE1 HIS A 110      -3.465  -8.087   9.537  1.00  0.00           C  
ATOM    873  NE2 HIS A 110      -2.824  -7.098   8.959  1.00  0.00           N  
ATOM    874  N   ASP A 111      -2.949 -11.198   3.487  1.00  0.00           N  
ATOM    875  CA  ASP A 111      -3.504 -11.997   2.400  1.00  0.00           C  
ATOM    876  C   ASP A 111      -3.029 -13.452   2.399  1.00  0.00           C  
ATOM    877  O   ASP A 111      -2.767 -14.041   1.350  1.00  0.00           O  
ATOM    878  CB  ASP A 111      -3.195 -11.336   1.058  1.00  0.00           C  
ATOM    879  CG  ASP A 111      -3.773  -9.935   0.963  1.00  0.00           C  
ATOM    880  OD1 ASP A 111      -4.808  -9.672   1.605  1.00  0.00           O  
ATOM    881  OD2 ASP A 111      -3.191  -9.102   0.237  1.00  0.00           O  
ATOM    882  N   VAL A 112      -2.931 -14.034   3.590  1.00  0.00           N  
ATOM    883  CA  VAL A 112      -2.500 -15.413   3.748  1.00  0.00           C  
ATOM    884  C   VAL A 112      -3.021 -15.904   5.101  1.00  0.00           C  
ATOM    885  O   VAL A 112      -3.345 -15.102   5.975  1.00  0.00           O  
ATOM    886  CB  VAL A 112      -0.956 -15.542   3.706  1.00  0.00           C  
ATOM    887  CG1 VAL A 112      -0.324 -14.811   4.884  1.00  0.00           C  
ATOM    888  CG2 VAL A 112      -0.537 -17.015   3.706  1.00  0.00           C  
ATOM    889  N   TYR A 113      -3.122 -17.231   5.256  1.00  0.00           N  
ATOM    890  CA  TYR A 113      -3.552 -17.793   6.529  1.00  0.00           C  
ATOM    891  C   TYR A 113      -2.571 -18.863   6.970  1.00  0.00           C  
ATOM    892  O   TYR A 113      -2.261 -19.779   6.198  1.00  0.00           O  
ATOM    893  CB  TYR A 113      -4.946 -18.406   6.416  1.00  0.00           C  
ATOM    894  CG  TYR A 113      -5.409 -18.988   7.727  1.00  0.00           C  
ATOM    895  CD1 TYR A 113      -5.914 -18.163   8.736  1.00  0.00           C  
ATOM    896  CD2 TYR A 113      -5.280 -20.354   8.003  1.00  0.00           C  
ATOM    897  CE1 TYR A 113      -6.287 -18.677   9.967  1.00  0.00           C  
ATOM    898  CE2 TYR A 113      -5.645 -20.872   9.232  1.00  0.00           C  
ATOM    899  CZ  TYR A 113      -6.149 -20.034  10.206  1.00  0.00           C  
ATOM    900  OH  TYR A 113      -6.509 -20.542  11.428  1.00  0.00           O  
ATOM    901  N   PRO A 114      -2.083 -18.789   8.209  1.00  0.00           N  
ATOM    902  CA  PRO A 114      -2.295 -17.708   9.175  1.00  0.00           C  
ATOM    903  C   PRO A 114      -1.670 -16.400   8.688  1.00  0.00           C  
ATOM    904  O   PRO A 114      -0.747 -16.417   7.883  1.00  0.00           O  
ATOM    905  CB  PRO A 114      -1.593 -18.208  10.438  1.00  0.00           C  
ATOM    906  CG  PRO A 114      -1.589 -19.694  10.297  1.00  0.00           C  
ATOM    907  CD  PRO A 114      -1.337 -19.900   8.824  1.00  0.00           C  
ATOM    908  N   ALA A 115      -2.167 -15.293   9.204  1.00  0.00           N  
ATOM    909  CA  ALA A 115      -1.660 -13.990   8.807  1.00  0.00           C  
ATOM    910  C   ALA A 115      -0.147 -13.893   9.010  1.00  0.00           C  
ATOM    911  O   ALA A 115       0.396 -14.437   9.964  1.00  0.00           O  
ATOM    912  CB  ALA A 115      -2.354 -12.887   9.597  1.00  0.00           C  
ATOM    913  N   ASN A 116       0.528 -13.216   8.083  1.00  0.00           N  
ATOM    914  CA  ASN A 116       1.971 -12.978   8.129  1.00  0.00           C  
ATOM    915  C   ASN A 116       2.859 -14.169   7.792  1.00  0.00           C  
ATOM    916  O   ASN A 116       4.040 -13.994   7.504  1.00  0.00           O  
ATOM    917  CB  ASN A 116       2.402 -12.423   9.493  1.00  0.00           C  
ATOM    918  CG  ASN A 116       1.564 -11.246   9.952  1.00  0.00           C  
ATOM    919  OD1 ASN A 116       1.225 -10.368   9.154  1.00  0.00           O  
ATOM    920  ND2 ASN A 116       1.227 -11.218  11.228  1.00  0.00           N  
ATOM    921  N   GLN A 117       2.305 -15.369   7.823  1.00  0.00           N  
ATOM    922  CA  GLN A 117       3.098 -16.576   7.593  1.00  0.00           C  
ATOM    923  C   GLN A 117       3.093 -16.959   6.116  1.00  0.00           C  
ATOM    924  O   GLN A 117       2.266 -17.750   5.661  1.00  0.00           O  
ATOM    925  CB  GLN A 117       2.566 -17.720   8.443  1.00  0.00           C  
ATOM    926  CG  GLN A 117       2.296 -17.351   9.908  1.00  0.00           C  
ATOM    927  CD  GLN A 117       3.456 -16.620  10.559  1.00  0.00           C  
ATOM    928  OE1 GLN A 117       4.612 -17.046  10.463  1.00  0.00           O  
ATOM    929  NE2 GLN A 117       3.158 -15.514  11.227  1.00  0.00           N  
ATOM    930  N   MET A 118       4.032 -16.393   5.369  1.00  0.00           N  
ATOM    931  CA  MET A 118       4.080 -16.581   3.931  1.00  0.00           C  
ATOM    932  C   MET A 118       5.479 -16.970   3.449  1.00  0.00           C  
ATOM    933  O   MET A 118       6.387 -16.157   3.464  1.00  0.00           O  
ATOM    934  CB  MET A 118       3.641 -15.290   3.241  1.00  0.00           C  
ATOM    935  CG  MET A 118       3.470 -15.384   1.747  1.00  0.00           C  
ATOM    936  SD  MET A 118       3.036 -13.786   0.997  1.00  0.00           S  
ATOM    937  CE  MET A 118       1.403 -13.511   1.663  1.00  0.00           C  
ATOM    938  N   ALA A 119       5.620 -18.226   3.020  1.00  0.00           N  
ATOM    939  CA  ALA A 119       6.893 -18.713   2.500  1.00  0.00           C  
ATOM    940  C   ALA A 119       6.739 -20.134   1.954  1.00  0.00           C  
ATOM    941  O   ALA A 119       5.724 -20.470   1.356  1.00  0.00           O  
ATOM    942  CB  ALA A 119       7.965 -18.657   3.582  1.00  0.00           C  
ATOM    943  N   ILE A 120       7.756 -20.955   2.179  1.00  0.00           N  
ATOM    944  CA  ILE A 120       7.772 -22.324   1.666  1.00  0.00           C  
ATOM    945  C   ILE A 120       6.589 -23.172   2.118  1.00  0.00           C  
ATOM    946  O   ILE A 120       5.964 -23.861   1.305  1.00  0.00           O  
ATOM    947  CB  ILE A 120       9.089 -23.030   2.047  1.00  0.00           C  
ATOM    948  CG1 ILE A 120      10.284 -22.269   1.471  1.00  0.00           C  
ATOM    949  CG2 ILE A 120       9.081 -24.475   1.549  1.00  0.00           C  
ATOM    950  CD1 ILE A 120      11.633 -22.794   1.922  1.00  0.00           C  
ATOM    951  N   ASN A 121       6.267 -23.113   3.397  1.00  0.00           N  
ATOM    952  CA  ASN A 121       5.175 -23.930   3.930  1.00  0.00           C  
ATOM    953  C   ASN A 121       3.784 -23.401   3.599  1.00  0.00           C  
ATOM    954  O   ASN A 121       2.785 -24.024   3.941  1.00  0.00           O  
ATOM    955  CB  ASN A 121       5.325 -24.086   5.449  1.00  0.00           C  
ATOM    956  CG  ASN A 121       6.580 -24.830   5.835  1.00  0.00           C  
ATOM    957  OD1 ASN A 121       7.071 -25.681   5.095  1.00  0.00           O  
ATOM    958  ND2 ASN A 121       7.116 -24.516   7.007  1.00  0.00           N  
ATOM    959  N   SER A 122       3.720 -22.254   2.940  1.00  0.00           N  
ATOM    960  CA  SER A 122       2.444 -21.671   2.557  1.00  0.00           C  
ATOM    961  C   SER A 122       2.422 -21.365   1.055  1.00  0.00           C  
ATOM    962  O   SER A 122       1.794 -20.410   0.614  1.00  0.00           O  
ATOM    963  CB  SER A 122       2.167 -20.403   3.366  1.00  0.00           C  
ATOM    964  OG  SER A 122       3.246 -19.500   3.284  1.00  0.00           O  
ATOM    965  N   GLN A 123       3.115 -22.190   0.277  1.00  0.00           N  
ATOM    966  CA  GLN A 123       3.179 -21.984  -1.169  1.00  0.00           C  
ATOM    967  C   GLN A 123       1.797 -22.002  -1.811  1.00  0.00           C  
ATOM    968  O   GLN A 123       1.596 -21.464  -2.898  1.00  0.00           O  
ATOM    969  CB  GLN A 123       4.065 -23.045  -1.825  1.00  0.00           C  
ATOM    970  CG  GLN A 123       4.291 -22.819  -3.322  1.00  0.00           C  
ATOM    971  CD  GLN A 123       5.232 -23.833  -3.942  1.00  0.00           C  
ATOM    972  OE1 GLN A 123       5.232 -25.005  -3.557  1.00  0.00           O  
ATOM    973  NE2 GLN A 123       6.031 -23.387  -4.899  1.00  0.00           N  
ATOM    974  N   TRP A 124       0.833 -22.609  -1.122  1.00  0.00           N  
ATOM    975  CA  TRP A 124      -0.530 -22.653  -1.629  1.00  0.00           C  
ATOM    976  C   TRP A 124      -1.053 -21.256  -1.947  1.00  0.00           C  
ATOM    977  O   TRP A 124      -1.833 -21.088  -2.889  1.00  0.00           O  
ATOM    978  CB  TRP A 124      -1.470 -23.323  -0.614  1.00  0.00           C  
ATOM    979  CG  TRP A 124      -1.678 -22.523   0.638  1.00  0.00           C  
ATOM    980  CD1 TRP A 124      -0.977 -22.623   1.802  1.00  0.00           C  
ATOM    981  CD2 TRP A 124      -2.640 -21.472   0.842  1.00  0.00           C  
ATOM    982  NE1 TRP A 124      -1.433 -21.703   2.716  1.00  0.00           N  
ATOM    983  CE2 TRP A 124      -2.450 -20.979   2.152  1.00  0.00           C  
ATOM    984  CE3 TRP A 124      -3.641 -20.899   0.042  1.00  0.00           C  
ATOM    985  CZ2 TRP A 124      -3.223 -19.940   2.675  1.00  0.00           C  
ATOM    986  CZ3 TRP A 124      -4.409 -19.862   0.565  1.00  0.00           C  
ATOM    987  CH2 TRP A 124      -4.194 -19.392   1.867  1.00  0.00           C  
ATOM    988  N   ILE A 125      -0.632 -20.271  -1.181  1.00  0.00           N  
ATOM    989  CA  ILE A 125      -1.129 -18.912  -1.394  1.00  0.00           C  
ATOM    990  C   ILE A 125      -0.615 -18.324  -2.710  1.00  0.00           C  
ATOM    991  O   ILE A 125      -1.322 -17.577  -3.375  1.00  0.00           O  
ATOM    992  CB  ILE A 125      -0.769 -17.964  -0.216  1.00  0.00           C  
ATOM    993  CG1 ILE A 125      -1.575 -16.669  -0.326  1.00  0.00           C  
ATOM    994  CG2 ILE A 125       0.730 -17.647  -0.183  1.00  0.00           C  
ATOM    995  CD1 ILE A 125      -3.073 -16.867  -0.299  1.00  0.00           C  
ATOM    996  N   PHE A 126       0.616 -18.663  -3.083  1.00  0.00           N  
ATOM    997  CA  PHE A 126       1.175 -18.155  -4.326  1.00  0.00           C  
ATOM    998  C   PHE A 126       0.476 -18.804  -5.518  1.00  0.00           C  
ATOM    999  O   PHE A 126       0.162 -18.131  -6.502  1.00  0.00           O  
ATOM   1000  CB  PHE A 126       2.684 -18.422  -4.392  1.00  0.00           C  
ATOM   1001  CG  PHE A 126       3.452 -17.922  -3.193  1.00  0.00           C  
ATOM   1002  CD1 PHE A 126       3.211 -16.654  -2.671  1.00  0.00           C  
ATOM   1003  CD2 PHE A 126       4.415 -18.725  -2.587  1.00  0.00           C  
ATOM   1004  CE1 PHE A 126       3.907 -16.199  -1.562  1.00  0.00           C  
ATOM   1005  CE2 PHE A 126       5.118 -18.274  -1.486  1.00  0.00           C  
ATOM   1006  CZ  PHE A 126       4.866 -17.009  -0.963  1.00  0.00           C  
ATOM   1007  N   GLN A 127       0.227 -20.096  -5.415  1.00  0.00           N  
ATOM   1008  CA  GLN A 127      -0.468 -20.829  -6.471  1.00  0.00           C  
ATOM   1009  C   GLN A 127      -1.892 -20.296  -6.621  1.00  0.00           C  
ATOM   1010  O   GLN A 127      -2.336 -19.996  -7.732  1.00  0.00           O  
ATOM   1011  CB  GLN A 127      -0.502 -22.321  -6.124  1.00  0.00           C  
ATOM   1012  CG  GLN A 127      -1.264 -23.198  -7.120  1.00  0.00           C  
ATOM   1013  CD  GLN A 127      -0.519 -23.370  -8.435  1.00  0.00           C  
ATOM   1014  OE1 GLN A 127       0.708 -23.398  -8.469  1.00  0.00           O  
ATOM   1015  NE2 GLN A 127      -1.266 -23.507  -9.513  1.00  0.00           N  
ATOM   1016  N   PHE A 128      -2.588 -20.177  -5.495  1.00  0.00           N  
ATOM   1017  CA  PHE A 128      -3.970 -19.709  -5.506  1.00  0.00           C  
ATOM   1018  C   PHE A 128      -4.092 -18.279  -6.025  1.00  0.00           C  
ATOM   1019  O   PHE A 128      -4.910 -17.988  -6.897  1.00  0.00           O  
ATOM   1020  CB  PHE A 128      -4.572 -19.798  -4.102  1.00  0.00           C  
ATOM   1021  CG  PHE A 128      -6.031 -19.419  -4.039  1.00  0.00           C  
ATOM   1022  CD1 PHE A 128      -7.008 -20.317  -4.432  1.00  0.00           C  
ATOM   1023  CD2 PHE A 128      -6.413 -18.156  -3.611  1.00  0.00           C  
ATOM   1024  CE1 PHE A 128      -8.355 -19.963  -4.395  1.00  0.00           C  
ATOM   1025  CE2 PHE A 128      -7.761 -17.797  -3.572  1.00  0.00           C  
ATOM   1026  CZ  PHE A 128      -8.730 -18.701  -3.964  1.00  0.00           C  
ATOM   1027  N   ALA A 129      -3.281 -17.375  -5.481  1.00  0.00           N  
ATOM   1028  CA  ALA A 129      -3.335 -15.977  -5.890  1.00  0.00           C  
ATOM   1029  C   ALA A 129      -2.949 -15.806  -7.357  1.00  0.00           C  
ATOM   1030  O   ALA A 129      -3.533 -14.986  -8.069  1.00  0.00           O  
ATOM   1031  CB  ALA A 129      -2.437 -15.125  -4.996  1.00  0.00           C  
ATOM   1032  N   ALA A 130      -1.961 -16.572  -7.814  1.00  0.00           N  
ATOM   1033  CA  ALA A 130      -1.537 -16.490  -9.205  1.00  0.00           C  
ATOM   1034  C   ALA A 130      -2.696 -16.884 -10.119  1.00  0.00           C  
ATOM   1035  O   ALA A 130      -2.896 -16.285 -11.172  1.00  0.00           O  
ATOM   1036  CB  ALA A 130      -0.344 -17.403  -9.454  1.00  0.00           C  
ATOM   1037  N   GLU A 131      -3.455 -17.896  -9.710  1.00  0.00           N  
ATOM   1038  CA  GLU A 131      -4.599 -18.346 -10.491  1.00  0.00           C  
ATOM   1039  C   GLU A 131      -5.694 -17.285 -10.522  1.00  0.00           C  
ATOM   1040  O   GLU A 131      -6.327 -17.062 -11.549  1.00  0.00           O  
ATOM   1041  CB  GLU A 131      -5.151 -19.654  -9.903  1.00  0.00           C  
ATOM   1042  CG  GLU A 131      -4.203 -20.836 -10.059  1.00  0.00           C  
ATOM   1043  CD  GLU A 131      -4.665 -22.083  -9.326  1.00  0.00           C  
ATOM   1044  OE1 GLU A 131      -5.619 -21.987  -8.520  1.00  0.00           O  
ATOM   1045  OE2 GLU A 131      -4.070 -23.157  -9.549  1.00  0.00           O  
ATOM   1046  N   GLN A 132      -5.902 -16.613  -9.400  1.00  0.00           N  
ATOM   1047  CA  GLN A 132      -6.921 -15.571  -9.330  1.00  0.00           C  
ATOM   1048  C   GLN A 132      -6.499 -14.326 -10.112  1.00  0.00           C  
ATOM   1049  O   GLN A 132      -7.288 -13.744 -10.847  1.00  0.00           O  
ATOM   1050  CB  GLN A 132      -7.222 -15.191  -7.879  1.00  0.00           C  
ATOM   1051  CG  GLN A 132      -7.763 -16.343  -7.029  1.00  0.00           C  
ATOM   1052  CD  GLN A 132      -8.936 -17.041  -7.682  1.00  0.00           C  
ATOM   1053  OE1 GLN A 132      -9.887 -16.396  -8.124  1.00  0.00           O  
ATOM   1054  NE2 GLN A 132      -8.870 -18.360  -7.750  1.00  0.00           N  
ATOM   1055  N   PHE A 133      -5.234 -13.916  -9.961  1.00  0.00           N  
ATOM   1056  CA  PHE A 133      -4.722 -12.730 -10.635  1.00  0.00           C  
ATOM   1057  C   PHE A 133      -4.309 -12.981 -12.087  1.00  0.00           C  
ATOM   1058  O   PHE A 133      -3.891 -12.050 -12.785  1.00  0.00           O  
ATOM   1059  CB  PHE A 133      -3.508 -12.168  -9.881  1.00  0.00           C  
ATOM   1060  CG  PHE A 133      -3.823 -11.628  -8.501  1.00  0.00           C  
ATOM   1061  CD1 PHE A 133      -5.014 -10.975  -8.235  1.00  0.00           C  
ATOM   1062  CD2 PHE A 133      -2.888 -11.738  -7.479  1.00  0.00           C  
ATOM   1063  CE1 PHE A 133      -5.283 -10.459  -6.970  1.00  0.00           C  
ATOM   1064  CE2 PHE A 133      -3.141 -11.220  -6.218  1.00  0.00           C  
ATOM   1065  CZ  PHE A 133      -4.340 -10.578  -5.957  1.00  0.00           C  
ATOM   1066  N   ALA A 134      -4.413 -14.221 -12.541  1.00  0.00           N  
ATOM   1067  CA  ALA A 134      -4.009 -14.597 -13.889  1.00  0.00           C  
ATOM   1068  C   ALA A 134      -4.477 -13.661 -15.010  1.00  0.00           C  
ATOM   1069  O   ALA A 134      -3.711 -13.376 -15.930  1.00  0.00           O  
ATOM   1070  CB  ALA A 134      -4.449 -16.030 -14.188  1.00  0.00           C  
ATOM   1071  N   PRO A 135      -5.720 -13.153 -14.954  1.00  0.00           N  
ATOM   1072  CA  PRO A 135      -6.192 -12.255 -16.010  1.00  0.00           C  
ATOM   1073  C   PRO A 135      -5.333 -10.997 -16.176  1.00  0.00           C  
ATOM   1074  O   PRO A 135      -5.355 -10.372 -17.243  1.00  0.00           O  
ATOM   1075  CB  PRO A 135      -7.610 -11.903 -15.571  1.00  0.00           C  
ATOM   1076  CG  PRO A 135      -8.041 -13.110 -14.803  1.00  0.00           C  
ATOM   1077  CD  PRO A 135      -6.808 -13.466 -14.014  1.00  0.00           C  
ATOM   1078  N   PHE A 136      -4.587 -10.626 -15.139  1.00  0.00           N  
ATOM   1079  CA  PHE A 136      -3.774  -9.419 -15.171  1.00  0.00           C  
ATOM   1080  C   PHE A 136      -2.291  -9.683 -15.417  1.00  0.00           C  
ATOM   1081  O   PHE A 136      -1.513  -8.753 -15.611  1.00  0.00           O  
ATOM   1082  CB  PHE A 136      -3.912  -8.665 -13.850  1.00  0.00           C  
ATOM   1083  CG  PHE A 136      -5.331  -8.547 -13.347  1.00  0.00           C  
ATOM   1084  CD1 PHE A 136      -6.285  -7.843 -14.073  1.00  0.00           C  
ATOM   1085  CD2 PHE A 136      -5.705  -9.159 -12.157  1.00  0.00           C  
ATOM   1086  CE1 PHE A 136      -7.595  -7.756 -13.625  1.00  0.00           C  
ATOM   1087  CE2 PHE A 136      -7.012  -9.074 -11.703  1.00  0.00           C  
ATOM   1088  CZ  PHE A 136      -7.968  -8.367 -12.428  1.00  0.00           C  
ATOM   1089  N   LEU A 137      -1.906 -10.938 -15.399  1.00  0.00           N  
ATOM   1090  CA  LEU A 137      -0.502 -11.306 -15.493  1.00  0.00           C  
ATOM   1091  C   LEU A 137      -0.098 -11.975 -16.801  1.00  0.00           C  
ATOM   1092  O   LEU A 137      -0.891 -12.687 -17.413  1.00  0.00           O  
ATOM   1093  CB  LEU A 137      -0.142 -12.243 -14.334  1.00  0.00           C  
ATOM   1094  CG  LEU A 137      -0.439 -11.749 -12.911  1.00  0.00           C  
ATOM   1095  CD1 LEU A 137      -0.190 -12.883 -11.917  1.00  0.00           C  
ATOM   1096  CD2 LEU A 137       0.433 -10.548 -12.593  1.00  0.00           C  
ATOM   1097  N   SER A 138       1.150 -11.751 -17.200  1.00  0.00           N  
ATOM   1098  CA  SER A 138       1.698 -12.434 -18.364  1.00  0.00           C  
ATOM   1099  C   SER A 138       1.978 -13.860 -17.903  1.00  0.00           C  
ATOM   1100  O   SER A 138       2.042 -14.132 -16.703  1.00  0.00           O  
ATOM   1101  CB  SER A 138       2.997 -11.772 -18.814  1.00  0.00           C  
ATOM   1102  OG  SER A 138       3.997 -11.901 -17.827  1.00  0.00           O  
ATOM   1103  N   GLN A 139       2.172 -14.780 -18.844  1.00  0.00           N  
ATOM   1104  CA  GLN A 139       2.438 -16.165 -18.478  1.00  0.00           C  
ATOM   1105  C   GLN A 139       3.703 -16.286 -17.632  1.00  0.00           C  
ATOM   1106  O   GLN A 139       3.745 -17.048 -16.668  1.00  0.00           O  
ATOM   1107  CB  GLN A 139       2.574 -17.034 -19.732  1.00  0.00           C  
ATOM   1108  CG  GLN A 139       2.721 -18.527 -19.434  1.00  0.00           C  
ATOM   1109  CD  GLN A 139       1.588 -19.061 -18.581  1.00  0.00           C  
ATOM   1110  OE1 GLN A 139       0.418 -18.741 -18.803  1.00  0.00           O  
ATOM   1111  NE2 GLN A 139       1.924 -19.877 -17.599  1.00  0.00           N  
ATOM   1112  N   ASN A 140       4.751 -15.515 -17.990  1.00  0.00           N  
ATOM   1113  CA  ASN A 140       5.988 -15.549 -17.220  1.00  0.00           C  
ATOM   1114  C   ASN A 140       5.767 -15.033 -15.803  1.00  0.00           C  
ATOM   1115  O   ASN A 140       6.312 -15.570 -14.836  1.00  0.00           O  
ATOM   1116  CB  ASN A 140       7.081 -14.722 -17.903  1.00  0.00           C  
ATOM   1117  CG  ASN A 140       7.617 -15.392 -19.163  1.00  0.00           C  
ATOM   1118  OD1 ASN A 140       7.448 -16.590 -19.364  1.00  0.00           O  
ATOM   1119  ND2 ASN A 140       8.281 -14.609 -20.000  1.00  0.00           N  
ATOM   1120  N   ALA A 141       4.946 -13.998 -15.672  1.00  0.00           N  
ATOM   1121  CA  ALA A 141       4.646 -13.432 -14.362  1.00  0.00           C  
ATOM   1122  C   ALA A 141       3.871 -14.433 -13.510  1.00  0.00           C  
ATOM   1123  O   ALA A 141       4.097 -14.535 -12.306  1.00  0.00           O  
ATOM   1124  CB  ALA A 141       3.853 -12.139 -14.513  1.00  0.00           C  
ATOM   1125  N   ILE A 142       2.964 -15.164 -14.136  1.00  0.00           N  
ATOM   1126  CA  ILE A 142       2.182 -16.174 -13.423  1.00  0.00           C  
ATOM   1127  C   ILE A 142       3.099 -17.241 -12.835  1.00  0.00           C  
ATOM   1128  O   ILE A 142       2.978 -17.599 -11.670  1.00  0.00           O  
ATOM   1129  CB  ILE A 142       1.151 -16.844 -14.364  1.00  0.00           C  
ATOM   1130  CG1 ILE A 142       0.050 -15.846 -14.725  1.00  0.00           C  
ATOM   1131  CG2 ILE A 142       0.543 -18.090 -13.708  1.00  0.00           C  
ATOM   1132  CD1 ILE A 142      -0.920 -16.342 -15.787  1.00  0.00           C  
ATOM   1133  N   GLU A 143       4.027 -17.734 -13.642  1.00  0.00           N  
ATOM   1134  CA  GLU A 143       4.949 -18.770 -13.174  1.00  0.00           C  
ATOM   1135  C   GLU A 143       5.834 -18.260 -12.041  1.00  0.00           C  
ATOM   1136  O   GLU A 143       6.096 -18.980 -11.073  1.00  0.00           O  
ATOM   1137  CB  GLU A 143       5.803 -19.277 -14.332  1.00  0.00           C  
ATOM   1138  CG  GLU A 143       5.013 -20.004 -15.415  1.00  0.00           C  
ATOM   1139  CD  GLU A 143       4.165 -21.140 -14.847  1.00  0.00           C  
ATOM   1140  OE1 GLU A 143       4.693 -21.923 -14.026  1.00  0.00           O  
ATOM   1141  OE2 GLU A 143       2.981 -21.240 -15.218  1.00  0.00           O  
ATOM   1142  N   SER A 144       6.286 -17.032 -12.153  1.00  0.00           N  
ATOM   1143  CA  SER A 144       7.133 -16.446 -11.117  1.00  0.00           C  
ATOM   1144  C   SER A 144       6.321 -16.235  -9.827  1.00  0.00           C  
ATOM   1145  O   SER A 144       6.797 -16.523  -8.729  1.00  0.00           O  
ATOM   1146  CB  SER A 144       7.713 -15.118 -11.598  1.00  0.00           C  
ATOM   1147  OG  SER A 144       8.653 -14.607 -10.673  1.00  0.00           O  
ATOM   1148  N   PHE A 145       5.100 -15.758  -9.984  1.00  0.00           N  
ATOM   1149  CA  PHE A 145       4.210 -15.519  -8.848  1.00  0.00           C  
ATOM   1150  C   PHE A 145       3.965 -16.819  -8.086  1.00  0.00           C  
ATOM   1151  O   PHE A 145       3.977 -16.841  -6.855  1.00  0.00           O  
ATOM   1152  CB  PHE A 145       2.880 -14.920  -9.338  1.00  0.00           C  
ATOM   1153  CG  PHE A 145       2.091 -14.199  -8.263  1.00  0.00           C  
ATOM   1154  CD1 PHE A 145       1.593 -14.887  -7.163  1.00  0.00           C  
ATOM   1155  CD2 PHE A 145       1.835 -12.841  -8.368  1.00  0.00           C  
ATOM   1156  CE1 PHE A 145       0.869 -14.223  -6.175  1.00  0.00           C  
ATOM   1157  CE2 PHE A 145       1.107 -12.177  -7.389  1.00  0.00           C  
ATOM   1158  CZ  PHE A 145       0.621 -12.864  -6.288  1.00  0.00           C  
ATOM   1159  N   LYS A 146       3.749 -17.898  -8.832  1.00  0.00           N  
ATOM   1160  CA  LYS A 146       3.497 -19.200  -8.221  1.00  0.00           C  
ATOM   1161  C   LYS A 146       4.665 -19.663  -7.353  1.00  0.00           C  
ATOM   1162  O   LYS A 146       4.475 -20.387  -6.382  1.00  0.00           O  
ATOM   1163  CB  LYS A 146       3.228 -20.259  -9.297  1.00  0.00           C  
ATOM   1164  CG  LYS A 146       1.870 -20.135  -9.971  1.00  0.00           C  
ATOM   1165  CD  LYS A 146       1.681 -21.227 -11.016  1.00  0.00           C  
ATOM   1166  CE  LYS A 146       0.308 -21.155 -11.648  1.00  0.00           C  
ATOM   1167  NZ  LYS A 146       0.132 -22.204 -12.705  1.00  0.00           N  
ATOM   1168  N   HIS A 147       5.873 -19.226  -7.709  1.00  0.00           N  
ATOM   1169  CA  HIS A 147       7.059 -19.623  -6.963  1.00  0.00           C  
ATOM   1170  C   HIS A 147       7.161 -18.922  -5.608  1.00  0.00           C  
ATOM   1171  O   HIS A 147       7.387 -19.569  -4.586  1.00  0.00           O  
ATOM   1172  CB  HIS A 147       8.317 -19.342  -7.780  1.00  0.00           C  
ATOM   1173  CG  HIS A 147       9.587 -19.663  -7.045  1.00  0.00           C  
ATOM   1174  ND1 HIS A 147       9.938 -20.947  -6.689  1.00  0.00           N  
ATOM   1175  CD2 HIS A 147      10.577 -18.865  -6.575  1.00  0.00           C  
ATOM   1176  CE1 HIS A 147      11.086 -20.925  -6.042  1.00  0.00           C  
ATOM   1177  NE2 HIS A 147      11.495 -19.678  -5.950  1.00  0.00           N  
ATOM   1178  N   GLY A 148       6.989 -17.590  -5.603  1.00  0.00           N  
ATOM   1179  CA  GLY A 148       7.156 -16.859  -4.358  1.00  0.00           C  
ATOM   1180  C   GLY A 148       6.396 -15.551  -4.216  1.00  0.00           C  
ATOM   1181  O   GLY A 148       6.636 -14.800  -3.281  1.00  0.00           O  
ATOM   1182  N   GLY A 149       5.478 -15.276  -5.134  1.00  0.00           N  
ATOM   1183  CA  GLY A 149       4.704 -14.056  -5.054  1.00  0.00           C  
ATOM   1184  C   GLY A 149       5.398 -12.822  -5.615  1.00  0.00           C  
ATOM   1185  O   GLY A 149       4.917 -11.699  -5.440  1.00  0.00           O  
ATOM   1186  N   TYR A 150       6.520 -13.019  -6.297  1.00  0.00           N  
ATOM   1187  CA  TYR A 150       7.249 -11.918  -6.915  1.00  0.00           C  
ATOM   1188  C   TYR A 150       7.345 -12.156  -8.418  1.00  0.00           C  
ATOM   1189  O   TYR A 150       7.302 -13.308  -8.874  1.00  0.00           O  
ATOM   1190  CB  TYR A 150       8.640 -11.759  -6.297  1.00  0.00           C  
ATOM   1191  CG  TYR A 150       9.516 -12.994  -6.304  1.00  0.00           C  
ATOM   1192  CD1 TYR A 150      10.225 -13.374  -7.444  1.00  0.00           C  
ATOM   1193  CD2 TYR A 150       9.671 -13.764  -5.153  1.00  0.00           C  
ATOM   1194  CE1 TYR A 150      11.058 -14.490  -7.441  1.00  0.00           C  
ATOM   1195  CE2 TYR A 150      10.500 -14.884  -5.136  1.00  0.00           C  
ATOM   1196  CZ  TYR A 150      11.194 -15.241  -6.292  1.00  0.00           C  
ATOM   1197  OH  TYR A 150      12.019 -16.341  -6.273  1.00  0.00           O  
ATOM   1198  N   TYR A 151       7.464 -11.086  -9.194  1.00  0.00           N  
ATOM   1199  CA  TYR A 151       7.491 -11.203 -10.645  1.00  0.00           C  
ATOM   1200  C   TYR A 151       7.797  -9.870 -11.317  1.00  0.00           C  
ATOM   1201  O   TYR A 151       7.931  -8.844 -10.652  1.00  0.00           O  
ATOM   1202  CB  TYR A 151       6.131 -11.706 -11.153  1.00  0.00           C  
ATOM   1203  CG  TYR A 151       4.995 -10.725 -10.895  1.00  0.00           C  
ATOM   1204  CD1 TYR A 151       4.327 -10.699  -9.668  1.00  0.00           C  
ATOM   1205  CD2 TYR A 151       4.609  -9.812 -11.873  1.00  0.00           C  
ATOM   1206  CE1 TYR A 151       3.301  -9.790  -9.422  1.00  0.00           C  
ATOM   1207  CE2 TYR A 151       3.578  -8.894 -11.642  1.00  0.00           C  
ATOM   1208  CZ  TYR A 151       2.929  -8.888 -10.412  1.00  0.00           C  
ATOM   1209  OH  TYR A 151       1.918  -7.994 -10.185  1.00  0.00           O  
ATOM   1210  N   THR A 152       7.909  -9.896 -12.634  1.00  0.00           N  
ATOM   1211  CA  THR A 152       8.107  -8.688 -13.420  1.00  0.00           C  
ATOM   1212  C   THR A 152       7.189  -8.723 -14.633  1.00  0.00           C  
ATOM   1213  O   THR A 152       6.802  -9.801 -15.097  1.00  0.00           O  
ATOM   1214  CB  THR A 152       9.559  -8.537 -13.943  1.00  0.00           C  
ATOM   1215  OG1 THR A 152       9.819  -9.533 -14.939  1.00  0.00           O  
ATOM   1216  CG2 THR A 152      10.558  -8.686 -12.809  1.00  0.00           C  
ATOM   1217  N   MET A 153       6.841  -7.542 -15.133  1.00  0.00           N  
ATOM   1218  CA  MET A 153       6.044  -7.399 -16.346  1.00  0.00           C  
ATOM   1219  C   MET A 153       6.425  -6.072 -16.987  1.00  0.00           C  
ATOM   1220  O   MET A 153       6.540  -5.066 -16.293  1.00  0.00           O  
ATOM   1221  CB  MET A 153       4.535  -7.379 -16.070  1.00  0.00           C  
ATOM   1222  CG  MET A 153       3.930  -8.715 -15.675  1.00  0.00           C  
ATOM   1223  SD  MET A 153       2.129  -8.726 -15.893  1.00  0.00           S  
ATOM   1224  CE  MET A 153       1.619  -7.451 -14.739  1.00  0.00           C  
ATOM   1225  N   PRO A 154       6.605  -6.044 -18.300  1.00  0.00           N  
ATOM   1226  CA  PRO A 154       6.942  -4.779 -18.956  1.00  0.00           C  
ATOM   1227  C   PRO A 154       5.697  -3.899 -19.053  1.00  0.00           C  
ATOM   1228  O   PRO A 154       4.593  -4.396 -19.272  1.00  0.00           O  
ATOM   1229  CB  PRO A 154       7.427  -5.222 -20.331  1.00  0.00           C  
ATOM   1230  CG  PRO A 154       6.634  -6.467 -20.591  1.00  0.00           C  
ATOM   1231  CD  PRO A 154       6.626  -7.170 -19.255  1.00  0.00           C  
ATOM   1232  N   PHE A 155       5.875  -2.595 -18.872  1.00  0.00           N  
ATOM   1233  CA  PHE A 155       4.754  -1.683 -19.029  1.00  0.00           C  
ATOM   1234  C   PHE A 155       4.415  -1.641 -20.521  1.00  0.00           C  
ATOM   1235  O   PHE A 155       5.308  -1.730 -21.360  1.00  0.00           O  
ATOM   1236  CB  PHE A 155       5.128  -0.280 -18.547  1.00  0.00           C  
ATOM   1237  CG  PHE A 155       5.046  -0.098 -17.052  1.00  0.00           C  
ATOM   1238  CD1 PHE A 155       3.847   0.258 -16.460  1.00  0.00           C  
ATOM   1239  CD2 PHE A 155       6.164  -0.286 -16.253  1.00  0.00           C  
ATOM   1240  CE1 PHE A 155       3.758   0.429 -15.076  1.00  0.00           C  
ATOM   1241  CE2 PHE A 155       6.082  -0.121 -14.871  1.00  0.00           C  
ATOM   1242  CZ  PHE A 155       4.880   0.240 -14.288  1.00  0.00           C  
ATOM   1243  N   PRO A 156       3.134  -1.511 -20.881  1.00  0.00           N  
ATOM   1244  CA  PRO A 156       2.720  -1.466 -22.279  1.00  0.00           C  
ATOM   1245  C   PRO A 156       3.392  -0.330 -23.055  1.00  0.00           C  
ATOM   1246  O   PRO A 156       3.475   0.795 -22.572  1.00  0.00           O  
ATOM   1247  CB  PRO A 156       1.207  -1.263 -22.191  1.00  0.00           C  
ATOM   1248  CG  PRO A 156       0.851  -1.926 -20.891  1.00  0.00           C  
ATOM   1249  CD  PRO A 156       1.969  -1.512 -19.974  1.00  0.00           C  
ATOM   1250  N   ALA A 157       3.855  -0.631 -24.246  1.00  0.00           N  
ATOM   1251  CA  ALA A 157       4.536   0.358 -25.080  1.00  0.00           C  
ATOM   1252  C   ALA A 157       3.640   1.517 -25.507  1.00  0.00           C  
ATOM   1253  O   ALA A 157       4.128   2.631 -25.718  1.00  0.00           O  
ATOM   1254  CB  ALA A 157       5.127  -0.322 -26.311  1.00  0.00           C  
ATOM   1255  N   HIS A 158       2.343   1.273 -25.627  1.00  0.00           N  
ATOM   1256  CA  HIS A 158       1.419   2.310 -26.081  1.00  0.00           C  
ATOM   1257  C   HIS A 158       1.242   3.457 -25.092  1.00  0.00           C  
ATOM   1258  O   HIS A 158       0.568   4.444 -25.393  1.00  0.00           O  
ATOM   1259  CB  HIS A 158       0.052   1.706 -26.417  1.00  0.00           C  
ATOM   1260  CG  HIS A 158      -0.722   1.245 -25.219  1.00  0.00           C  
ATOM   1261  ND1 HIS A 158      -0.795  -0.079 -24.850  1.00  0.00           N  
ATOM   1262  CD2 HIS A 158      -1.466   1.922 -24.322  1.00  0.00           C  
ATOM   1263  CE1 HIS A 158      -1.543  -0.189 -23.766  1.00  0.00           C  
ATOM   1264  NE2 HIS A 158      -1.964   1.013 -23.419  1.00  0.00           N  
ATOM   1265  N   LEU A 159       1.847   3.345 -23.908  1.00  0.00           N  
ATOM   1266  CA  LEU A 159       1.750   4.392 -22.898  1.00  0.00           C  
ATOM   1267  C   LEU A 159       2.675   5.585 -23.172  1.00  0.00           C  
ATOM   1268  O   LEU A 159       2.696   6.547 -22.405  1.00  0.00           O  
ATOM   1269  CB  LEU A 159       2.045   3.814 -21.513  1.00  0.00           C  
ATOM   1270  CG  LEU A 159       1.047   2.780 -20.985  1.00  0.00           C  
ATOM   1271  CD1 LEU A 159       1.562   2.176 -19.689  1.00  0.00           C  
ATOM   1272  CD2 LEU A 159      -0.313   3.433 -20.773  1.00  0.00           C  
ATOM   1273  N   GLY A 160       3.439   5.511 -24.248  1.00  0.00           N  
ATOM   1274  CA  GLY A 160       4.329   6.610 -24.597  1.00  0.00           C  
ATOM   1275  C   GLY A 160       5.689   6.513 -23.933  1.00  0.00           C  
ATOM   1276  O   GLY A 160       6.404   7.507 -23.810  1.00  0.00           O  
ATOM   1277  N   ILE A 161       6.056   5.323 -23.514  1.00  0.00           N  
ATOM   1278  CA  ILE A 161       7.334   5.073 -22.862  1.00  0.00           C  
ATOM   1279  C   ILE A 161       8.466   5.155 -23.889  1.00  0.00           C  
ATOM   1280  O   ILE A 161       8.375   4.575 -24.965  1.00  0.00           O  
ATOM   1281  CB  ILE A 161       7.332   3.686 -22.188  1.00  0.00           C  
ATOM   1282  CG1 ILE A 161       6.246   3.649 -21.107  1.00  0.00           C  
ATOM   1283  CG2 ILE A 161       8.691   3.375 -21.593  1.00  0.00           C  
ATOM   1284  CD1 ILE A 161       5.954   2.266 -20.571  1.00  0.00           C  
ATOM   1285  N   LYS A 162       9.526   5.893 -23.528  1.00  0.00           N  
ATOM   1286  CA  LYS A 162      10.642   6.097 -24.449  1.00  0.00           C  
ATOM   1287  C   LYS A 162      11.825   5.155 -24.227  1.00  0.00           C  
ATOM   1288  O   LYS A 162      12.695   5.032 -25.091  1.00  0.00           O  
ATOM   1289  CB  LYS A 162      11.119   7.547 -24.374  1.00  0.00           C  
ATOM   1290  CG  LYS A 162      10.037   8.563 -24.729  1.00  0.00           C  
ATOM   1291  CD  LYS A 162       9.472   8.321 -26.120  1.00  0.00           C  
ATOM   1292  CE  LYS A 162       8.394   9.332 -26.458  1.00  0.00           C  
ATOM   1293  NZ  LYS A 162       7.808   9.094 -27.807  1.00  0.00           N  
ATOM   1294  N   VAL A 163      11.860   4.512 -23.066  1.00  0.00           N  
ATOM   1295  CA  VAL A 163      12.879   3.513 -22.777  1.00  0.00           C  
ATOM   1296  C   VAL A 163      12.137   2.340 -22.141  1.00  0.00           C  
ATOM   1297  O   VAL A 163      11.135   2.552 -21.456  1.00  0.00           O  
ATOM   1298  CB  VAL A 163      13.968   4.020 -21.795  1.00  0.00           C  
ATOM   1299  CG1 VAL A 163      14.711   5.195 -22.405  1.00  0.00           C  
ATOM   1300  CG2 VAL A 163      13.355   4.412 -20.463  1.00  0.00           C  
ATOM   1301  N   PRO A 164      12.597   1.107 -22.352  1.00  0.00           N  
ATOM   1302  CA  PRO A 164      11.904  -0.044 -21.774  1.00  0.00           C  
ATOM   1303  C   PRO A 164      11.725   0.127 -20.268  1.00  0.00           C  
ATOM   1304  O   PRO A 164      12.697   0.330 -19.541  1.00  0.00           O  
ATOM   1305  CB  PRO A 164      12.838  -1.212 -22.115  1.00  0.00           C  
ATOM   1306  CG  PRO A 164      13.466  -0.783 -23.407  1.00  0.00           C  
ATOM   1307  CD  PRO A 164      13.756   0.678 -23.165  1.00  0.00           C  
ATOM   1308  N   LEU A 165      10.473   0.059 -19.817  1.00  0.00           N  
ATOM   1309  CA  LEU A 165      10.163   0.231 -18.405  1.00  0.00           C  
ATOM   1310  C   LEU A 165       9.420  -0.999 -17.901  1.00  0.00           C  
ATOM   1311  O   LEU A 165       8.479  -1.474 -18.539  1.00  0.00           O  
ATOM   1312  CB  LEU A 165       9.305   1.478 -18.205  1.00  0.00           C  
ATOM   1313  CG  LEU A 165       8.902   1.823 -16.766  1.00  0.00           C  
ATOM   1314  CD1 LEU A 165      10.136   2.136 -15.942  1.00  0.00           C  
ATOM   1315  CD2 LEU A 165       7.949   3.012 -16.773  1.00  0.00           C  
ATOM   1316  N   ASN A 166       9.852  -1.509 -16.754  1.00  0.00           N  
ATOM   1317  CA  ASN A 166       9.265  -2.715 -16.196  1.00  0.00           C  
ATOM   1318  C   ASN A 166       8.667  -2.543 -14.811  1.00  0.00           C  
ATOM   1319  O   ASN A 166       9.169  -1.774 -13.996  1.00  0.00           O  
ATOM   1320  CB  ASN A 166      10.329  -3.815 -16.122  1.00  0.00           C  
ATOM   1321  CG  ASN A 166      10.905  -4.167 -17.479  1.00  0.00           C  
ATOM   1322  OD1 ASN A 166      10.351  -4.997 -18.190  1.00  0.00           O  
ATOM   1323  ND2 ASN A 166      12.015  -3.532 -17.836  1.00  0.00           N  
ATOM   1324  N   ALA A 167       7.592  -3.274 -14.559  1.00  0.00           N  
ATOM   1325  CA  ALA A 167       6.986  -3.316 -13.239  1.00  0.00           C  
ATOM   1326  C   ALA A 167       7.652  -4.504 -12.555  1.00  0.00           C  
ATOM   1327  O   ALA A 167       7.681  -5.604 -13.102  1.00  0.00           O  
ATOM   1328  CB  ALA A 167       5.488  -3.542 -13.342  1.00  0.00           C  
ATOM   1329  N   VAL A 168       8.224  -4.272 -11.376  1.00  0.00           N  
ATOM   1330  CA  VAL A 168       8.867  -5.333 -10.617  1.00  0.00           C  
ATOM   1331  C   VAL A 168       8.194  -5.413  -9.255  1.00  0.00           C  
ATOM   1332  O   VAL A 168       8.180  -4.440  -8.512  1.00  0.00           O  
ATOM   1333  CB  VAL A 168      10.372  -5.059 -10.422  1.00  0.00           C  
ATOM   1334  CG1 VAL A 168      11.008  -6.153  -9.580  1.00  0.00           C  
ATOM   1335  CG2 VAL A 168      11.068  -4.966 -11.784  1.00  0.00           C  
ATOM   1336  N   VAL A 169       7.636  -6.573  -8.940  1.00  0.00           N  
ATOM   1337  CA  VAL A 169       6.962  -6.770  -7.663  1.00  0.00           C  
ATOM   1338  C   VAL A 169       7.790  -7.672  -6.762  1.00  0.00           C  
ATOM   1339  O   VAL A 169       8.160  -8.779  -7.148  1.00  0.00           O  
ATOM   1340  CB  VAL A 169       5.563  -7.395  -7.864  1.00  0.00           C  
ATOM   1341  CG1 VAL A 169       4.954  -7.793  -6.521  1.00  0.00           C  
ATOM   1342  CG2 VAL A 169       4.658  -6.404  -8.577  1.00  0.00           C  
ATOM   1343  N   LEU A 170       8.080  -7.185  -5.551  1.00  0.00           N  
ATOM   1344  CA  LEU A 170       8.806  -7.963  -4.564  1.00  0.00           C  
ATOM   1345  C   LEU A 170       7.851  -8.371  -3.453  1.00  0.00           C  
ATOM   1346  O   LEU A 170       7.007  -7.586  -3.025  1.00  0.00           O  
ATOM   1347  CB  LEU A 170       9.957  -7.152  -3.959  1.00  0.00           C  
ATOM   1348  CG  LEU A 170      11.107  -6.762  -4.894  1.00  0.00           C  
ATOM   1349  CD1 LEU A 170      12.162  -5.999  -4.108  1.00  0.00           C  
ATOM   1350  CD2 LEU A 170      11.714  -8.005  -5.528  1.00  0.00           C  
ATOM   1351  N   ASN A 171       7.998  -9.609  -2.984  1.00  0.00           N  
ATOM   1352  CA  ASN A 171       7.182 -10.095  -1.880  1.00  0.00           C  
ATOM   1353  C   ASN A 171       7.966  -9.889  -0.589  1.00  0.00           C  
ATOM   1354  O   ASN A 171       8.687 -10.770  -0.131  1.00  0.00           O  
ATOM   1355  CB  ASN A 171       6.857 -11.573  -2.063  1.00  0.00           C  
ATOM   1356  CG  ASN A 171       6.025 -12.122  -0.927  1.00  0.00           C  
ATOM   1357  OD1 ASN A 171       5.614 -11.390  -0.031  1.00  0.00           O  
ATOM   1358  ND2 ASN A 171       5.763 -13.421  -0.952  1.00  0.00           N  
ATOM   1359  N   THR A 172       7.818  -8.698   0.009  1.00  0.00           N  
ATOM   1360  CA  THR A 172       8.543  -8.397   1.236  1.00  0.00           C  
ATOM   1361  C   THR A 172       7.869  -8.948   2.482  1.00  0.00           C  
ATOM   1362  O   THR A 172       8.397  -8.802   3.582  1.00  0.00           O  
ATOM   1363  CB  THR A 172       8.770  -6.883   1.397  1.00  0.00           C  
ATOM   1364  OG1 THR A 172       7.533  -6.182   1.256  1.00  0.00           O  
ATOM   1365  CG2 THR A 172       9.752  -6.393   0.342  1.00  0.00           C  
ATOM   1366  N   VAL A 173       6.726  -9.613   2.318  1.00  0.00           N  
ATOM   1367  CA  VAL A 173       6.098 -10.281   3.455  1.00  0.00           C  
ATOM   1368  C   VAL A 173       7.037 -11.406   3.879  1.00  0.00           C  
ATOM   1369  O   VAL A 173       7.031 -11.839   5.031  1.00  0.00           O  
ATOM   1370  CB  VAL A 173       4.708 -10.855   3.089  1.00  0.00           C  
ATOM   1371  CG1 VAL A 173       4.117 -11.597   4.273  1.00  0.00           C  
ATOM   1372  CG2 VAL A 173       3.784  -9.733   2.659  1.00  0.00           C  
ATOM   1373  N   LEU A 174       7.886 -11.859   2.959  1.00  0.00           N  
ATOM   1374  CA  LEU A 174       8.878 -12.884   3.264  1.00  0.00           C  
ATOM   1375  C   LEU A 174       9.871 -12.384   4.303  1.00  0.00           C  
ATOM   1376  O   LEU A 174      10.468 -13.173   5.034  1.00  0.00           O  
ATOM   1377  CB  LEU A 174       9.644 -13.290   2.000  1.00  0.00           C  
ATOM   1378  CG  LEU A 174       8.848 -13.928   0.858  1.00  0.00           C  
ATOM   1379  CD1 LEU A 174       9.776 -14.212  -0.316  1.00  0.00           C  
ATOM   1380  CD2 LEU A 174       8.187 -15.214   1.333  1.00  0.00           C  
ATOM   1381  N   TYR A 175      10.034 -11.058   4.368  1.00  0.00           N  
ATOM   1382  CA  TYR A 175      11.002 -10.453   5.281  1.00  0.00           C  
ATOM   1383  C   TYR A 175      10.374  -9.843   6.532  1.00  0.00           C  
ATOM   1384  O   TYR A 175      11.087  -9.343   7.408  1.00  0.00           O  
ATOM   1385  CB  TYR A 175      11.796  -9.372   4.547  1.00  0.00           C  
ATOM   1386  CG  TYR A 175      12.351  -9.799   3.207  1.00  0.00           C  
ATOM   1387  CD1 TYR A 175      12.859 -11.081   3.011  1.00  0.00           C  
ATOM   1388  CD2 TYR A 175      12.383  -8.913   2.135  1.00  0.00           C  
ATOM   1389  CE1 TYR A 175      13.370 -11.481   1.780  1.00  0.00           C  
ATOM   1390  CE2 TYR A 175      12.900  -9.290   0.905  1.00  0.00           C  
ATOM   1391  CZ  TYR A 175      13.392 -10.572   0.730  1.00  0.00           C  
ATOM   1392  OH  TYR A 175      13.903 -10.954  -0.484  1.00  0.00           O  
ATOM   1393  N   TYR A 176       9.061  -9.870   6.623  1.00  0.00           N  
ATOM   1394  CA  TYR A 176       8.339  -9.287   7.749  1.00  0.00           C  
ATOM   1395  C   TYR A 176       8.750  -9.961   9.064  1.00  0.00           C  
ATOM   1396  O   TYR A 176       8.834 -11.187   9.133  1.00  0.00           O  
ATOM   1397  CB  TYR A 176       6.835  -9.456   7.511  1.00  0.00           C  
ATOM   1398  CG  TYR A 176       5.925  -8.612   8.385  1.00  0.00           C  
ATOM   1399  CD1 TYR A 176       6.323  -7.374   8.886  1.00  0.00           C  
ATOM   1400  CD2 TYR A 176       4.632  -9.039   8.652  1.00  0.00           C  
ATOM   1401  CE1 TYR A 176       5.462  -6.596   9.644  1.00  0.00           C  
ATOM   1402  CE2 TYR A 176       3.756  -8.262   9.402  1.00  0.00           C  
ATOM   1403  CZ  TYR A 176       4.171  -7.046   9.901  1.00  0.00           C  
ATOM   1404  OH  TYR A 176       3.312  -6.280  10.643  1.00  0.00           O  
ATOM   1405  N   ASN A 177       9.003  -9.170  10.102  1.00  0.00           N  
ATOM   1406  CA  ASN A 177       9.469  -9.740  11.363  1.00  0.00           C  
ATOM   1407  C   ASN A 177       8.420 -10.515  12.157  1.00  0.00           C  
ATOM   1408  O   ASN A 177       8.717 -11.015  13.240  1.00  0.00           O  
ATOM   1409  CB  ASN A 177      10.143  -8.668  12.241  1.00  0.00           C  
ATOM   1410  CG  ASN A 177       9.240  -7.500  12.542  1.00  0.00           C  
ATOM   1411  OD1 ASN A 177       8.026  -7.579  12.423  1.00  0.00           O  
ATOM   1412  ND2 ASN A 177       9.857  -6.398  12.947  1.00  0.00           N  
ATOM   1413  N   TYR A 178       7.212 -10.627  11.615  1.00  0.00           N  
ATOM   1414  CA  TYR A 178       6.173 -11.453  12.226  1.00  0.00           C  
ATOM   1415  C   TYR A 178       6.024 -12.754  11.436  1.00  0.00           C  
ATOM   1416  O   TYR A 178       5.203 -13.604  11.781  1.00  0.00           O  
ATOM   1417  CB  TYR A 178       4.833 -10.711  12.256  1.00  0.00           C  
ATOM   1418  CG  TYR A 178       4.729  -9.663  13.342  1.00  0.00           C  
ATOM   1419  CD1 TYR A 178       4.616 -10.032  14.675  1.00  0.00           C  
ATOM   1420  CD2 TYR A 178       4.759  -8.310  13.028  1.00  0.00           C  
ATOM   1421  CE1 TYR A 178       4.530  -9.071  15.683  1.00  0.00           C  
ATOM   1422  CE2 TYR A 178       4.677  -7.343  14.025  1.00  0.00           C  
ATOM   1423  CZ  TYR A 178       4.558  -7.727  15.349  1.00  0.00           C  
ATOM   1424  OH  TYR A 178       4.480  -6.773  16.335  1.00  0.00           O  
ATOM   1425  N   ASN A 179       6.825 -12.905  10.381  1.00  0.00           N  
ATOM   1426  CA  ASN A 179       6.788 -14.103   9.542  1.00  0.00           C  
ATOM   1427  C   ASN A 179       7.774 -15.125  10.107  1.00  0.00           C  
ATOM   1428  O   ASN A 179       8.971 -15.067   9.825  1.00  0.00           O  
ATOM   1429  CB  ASN A 179       7.154 -13.741   8.107  1.00  0.00           C  
ATOM   1430  CG  ASN A 179       6.995 -14.909   7.148  1.00  0.00           C  
ATOM   1431  OD1 ASN A 179       6.865 -16.063   7.559  1.00  0.00           O  
ATOM   1432  ND2 ASN A 179       6.998 -14.607   5.853  1.00  0.00           N  
ATOM   1433  N   LYS A 180       7.262 -16.061  10.902  1.00  0.00           N  
ATOM   1434  CA  LYS A 180       8.105 -17.059  11.545  1.00  0.00           C  
ATOM   1435  C   LYS A 180       8.721 -18.080  10.593  1.00  0.00           C  
ATOM   1436  O   LYS A 180       9.686 -18.745  10.941  1.00  0.00           O  
ATOM   1437  CB  LYS A 180       7.305 -17.797  12.627  1.00  0.00           C  
ATOM   1438  CG  LYS A 180       6.804 -16.896  13.739  1.00  0.00           C  
ATOM   1439  CD  LYS A 180       6.031 -17.685  14.784  1.00  0.00           C  
ATOM   1440  CE  LYS A 180       5.549 -16.792  15.914  1.00  0.00           C  
ATOM   1441  NZ  LYS A 180       4.793 -17.561  16.935  1.00  0.00           N  
ATOM   1442  N   GLN A 181       8.178 -18.180   9.389  1.00  0.00           N  
ATOM   1443  CA  GLN A 181       8.683 -19.148   8.419  1.00  0.00           C  
ATOM   1444  C   GLN A 181      10.048 -18.786   7.841  1.00  0.00           C  
ATOM   1445  O   GLN A 181      10.744 -19.645   7.305  1.00  0.00           O  
ATOM   1446  CB  GLN A 181       7.689 -19.321   7.269  1.00  0.00           C  
ATOM   1447  CG  GLN A 181       6.388 -19.999   7.660  1.00  0.00           C  
ATOM   1448  CD  GLN A 181       5.526 -20.323   6.454  1.00  0.00           C  
ATOM   1449  OE1 GLN A 181       6.044 -20.535   5.356  1.00  0.00           O  
ATOM   1450  NE2 GLN A 181       4.219 -20.367   6.653  1.00  0.00           N  
ATOM   1451  N   THR A 182      10.422 -17.516   7.931  1.00  0.00           N  
ATOM   1452  CA  THR A 182      11.644 -17.050   7.291  1.00  0.00           C  
ATOM   1453  C   THR A 182      12.706 -16.468   8.215  1.00  0.00           C  
ATOM   1454  O   THR A 182      13.751 -16.017   7.749  1.00  0.00           O  
ATOM   1455  CB  THR A 182      11.307 -15.975   6.236  1.00  0.00           C  
ATOM   1456  OG1 THR A 182      10.628 -14.888   6.880  1.00  0.00           O  
ATOM   1457  CG2 THR A 182      10.397 -16.550   5.159  1.00  0.00           C  
ATOM   1458  N   MET A 183      12.461 -16.486   9.519  1.00  0.00           N  
ATOM   1459  CA  MET A 183      13.378 -15.873  10.471  1.00  0.00           C  
ATOM   1460  C   MET A 183      14.802 -16.417  10.452  1.00  0.00           C  
ATOM   1461  O   MET A 183      15.746 -15.688  10.758  1.00  0.00           O  
ATOM   1462  CB  MET A 183      12.806 -15.973  11.887  1.00  0.00           C  
ATOM   1463  CG  MET A 183      12.588 -17.386  12.383  1.00  0.00           C  
ATOM   1464  SD  MET A 183      11.695 -17.418  13.964  1.00  0.00           S  
ATOM   1465  CE  MET A 183      12.880 -16.608  15.032  1.00  0.00           C  
ATOM   1466  N   ASP A 184      14.958 -17.671  10.059  1.00  0.00           N  
ATOM   1467  CA  ASP A 184      16.283 -18.286  10.037  1.00  0.00           C  
ATOM   1468  C   ASP A 184      16.868 -18.481   8.641  1.00  0.00           C  
ATOM   1469  O   ASP A 184      17.915 -19.104   8.484  1.00  0.00           O  
ATOM   1470  CB  ASP A 184      16.247 -19.639  10.755  1.00  0.00           C  
ATOM   1471  CG  ASP A 184      15.844 -19.514  12.214  1.00  0.00           C  
ATOM   1472  OD1 ASP A 184      16.347 -18.603  12.897  1.00  0.00           O  
ATOM   1473  OD2 ASP A 184      15.033 -20.335  12.673  1.00  0.00           O  
ATOM   1474  N   SER A 185      16.210 -17.941   7.635  1.00  0.00           N  
ATOM   1475  CA  SER A 185      16.681 -18.065   6.265  1.00  0.00           C  
ATOM   1476  C   SER A 185      17.654 -16.942   5.918  1.00  0.00           C  
ATOM   1477  O   SER A 185      17.779 -15.962   6.652  1.00  0.00           O  
ATOM   1478  CB  SER A 185      15.497 -18.039   5.296  1.00  0.00           C  
ATOM   1479  OG  SER A 185      14.608 -19.120   5.542  1.00  0.00           O  
ATOM   1480  N   THR A 186      18.348 -17.100   4.794  1.00  0.00           N  
ATOM   1481  CA  THR A 186      19.270 -16.071   4.330  1.00  0.00           C  
ATOM   1482  C   THR A 186      18.728 -15.396   3.076  1.00  0.00           C  
ATOM   1483  O   THR A 186      18.894 -14.197   2.892  1.00  0.00           O  
ATOM   1484  CB  THR A 186      20.661 -16.662   4.018  1.00  0.00           C  
ATOM   1485  OG1 THR A 186      20.533 -17.745   3.090  1.00  0.00           O  
ATOM   1486  CG2 THR A 186      21.315 -17.179   5.298  1.00  0.00           C  
ATOM   1487  N   ASP A 187      18.064 -16.172   2.214  1.00  0.00           N  
ATOM   1488  CA  ASP A 187      17.461 -15.644   0.996  1.00  0.00           C  
ATOM   1489  C   ASP A 187      16.161 -16.404   0.733  1.00  0.00           C  
ATOM   1490  O   ASP A 187      16.114 -17.290  -0.122  1.00  0.00           O  
ATOM   1491  CB  ASP A 187      18.416 -15.799  -0.189  1.00  0.00           C  
ATOM   1492  CG  ASP A 187      17.892 -15.105  -1.444  1.00  0.00           C  
ATOM   1493  OD1 ASP A 187      16.902 -14.360  -1.348  1.00  0.00           O  
ATOM   1494  OD2 ASP A 187      18.493 -15.302  -2.521  1.00  0.00           O  
ATOM   1495  N   PRO A 188      15.105 -16.083   1.482  1.00  0.00           N  
ATOM   1496  CA  PRO A 188      13.819 -16.763   1.348  1.00  0.00           C  
ATOM   1497  C   PRO A 188      13.327 -16.854  -0.088  1.00  0.00           C  
ATOM   1498  O   PRO A 188      13.172 -15.837  -0.768  1.00  0.00           O  
ATOM   1499  CB  PRO A 188      12.887 -15.923   2.221  1.00  0.00           C  
ATOM   1500  CG  PRO A 188      13.795 -15.386   3.281  1.00  0.00           C  
ATOM   1501  CD  PRO A 188      15.045 -15.031   2.511  1.00  0.00           C  
ATOM   1502  N   LEU A 189      13.104 -18.085  -0.539  1.00  0.00           N  
ATOM   1503  CA  LEU A 189      12.608 -18.363  -1.888  1.00  0.00           C  
ATOM   1504  C   LEU A 189      13.474 -17.755  -2.989  1.00  0.00           C  
ATOM   1505  O   LEU A 189      13.012 -17.559  -4.113  1.00  0.00           O  
ATOM   1506  CB  LEU A 189      11.149 -17.910  -2.015  1.00  0.00           C  
ATOM   1507  CG  LEU A 189      10.173 -18.696  -1.129  1.00  0.00           C  
ATOM   1508  CD1 LEU A 189       8.770 -18.110  -1.231  1.00  0.00           C  
ATOM   1509  CD2 LEU A 189      10.159 -20.157  -1.545  1.00  0.00           C  
ATOM   1510  N   GLY A 190      14.741 -17.460  -2.664  1.00  0.00           N  
ATOM   1511  CA  GLY A 190      15.690 -16.958  -3.646  1.00  0.00           C  
ATOM   1512  C   GLY A 190      15.407 -15.585  -4.229  1.00  0.00           C  
ATOM   1513  O   GLY A 190      15.924 -15.243  -5.291  1.00  0.00           O  
ATOM   1514  N   GLN A 191      14.590 -14.799  -3.547  1.00  0.00           N  
ATOM   1515  CA  GLN A 191      14.189 -13.498  -4.072  1.00  0.00           C  
ATOM   1516  C   GLN A 191      15.331 -12.499  -4.248  1.00  0.00           C  
ATOM   1517  O   GLN A 191      15.361 -11.767  -5.233  1.00  0.00           O  
ATOM   1518  CB  GLN A 191      13.091 -12.878  -3.213  1.00  0.00           C  
ATOM   1519  CG  GLN A 191      12.505 -11.605  -3.822  1.00  0.00           C  
ATOM   1520  CD  GLN A 191      11.292 -11.092  -3.080  1.00  0.00           C  
ATOM   1521  OE1 GLN A 191      10.262 -10.807  -3.692  1.00  0.00           O  
ATOM   1522  NE2 GLN A 191      11.405 -10.969  -1.766  1.00  0.00           N  
ATOM   1523  N   PHE A 192      16.277 -12.452  -3.310  1.00  0.00           N  
ATOM   1524  CA  PHE A 192      17.385 -11.512  -3.430  1.00  0.00           C  
ATOM   1525  C   PHE A 192      18.240 -11.808  -4.664  1.00  0.00           C  
ATOM   1526  O   PHE A 192      18.572 -10.900  -5.423  1.00  0.00           O  
ATOM   1527  CB  PHE A 192      18.264 -11.524  -2.176  1.00  0.00           C  
ATOM   1528  CG  PHE A 192      17.700 -10.728  -1.027  1.00  0.00           C  
ATOM   1529  CD1 PHE A 192      17.496  -9.355  -1.142  1.00  0.00           C  
ATOM   1530  CD2 PHE A 192      17.380 -11.342   0.176  1.00  0.00           C  
ATOM   1531  CE1 PHE A 192      16.975  -8.618  -0.089  1.00  0.00           C  
ATOM   1532  CE2 PHE A 192      16.858 -10.604   1.242  1.00  0.00           C  
ATOM   1533  CZ  PHE A 192      16.652  -9.247   1.103  1.00  0.00           C  
ATOM   1534  N   GLU A 193      18.593 -13.074  -4.852  1.00  0.00           N  
ATOM   1535  CA  GLU A 193      19.400 -13.444  -6.015  1.00  0.00           C  
ATOM   1536  C   GLU A 193      18.612 -13.233  -7.304  1.00  0.00           C  
ATOM   1537  O   GLU A 193      19.169 -12.795  -8.318  1.00  0.00           O  
ATOM   1538  CB  GLU A 193      19.862 -14.898  -5.912  1.00  0.00           C  
ATOM   1539  CG  GLU A 193      20.947 -15.125  -4.873  1.00  0.00           C  
ATOM   1540  CD  GLU A 193      22.186 -14.275  -5.129  1.00  0.00           C  
ATOM   1541  OE1 GLU A 193      22.580 -14.130  -6.304  1.00  0.00           O  
ATOM   1542  OE2 GLU A 193      22.761 -13.759  -4.154  1.00  0.00           O  
ATOM   1543  N   TRP A 194      17.326 -13.531  -7.273  1.00  0.00           N  
ATOM   1544  CA  TRP A 194      16.457 -13.327  -8.429  1.00  0.00           C  
ATOM   1545  C   TRP A 194      16.421 -11.843  -8.787  1.00  0.00           C  
ATOM   1546  O   TRP A 194      16.541 -11.474  -9.953  1.00  0.00           O  
ATOM   1547  CB  TRP A 194      15.042 -13.819  -8.108  1.00  0.00           C  
ATOM   1548  CG  TRP A 194      14.007 -13.456  -9.137  1.00  0.00           C  
ATOM   1549  CD1 TRP A 194      13.717 -14.129 -10.285  1.00  0.00           C  
ATOM   1550  CD2 TRP A 194      13.126 -12.323  -9.094  1.00  0.00           C  
ATOM   1551  NE1 TRP A 194      12.704 -13.487 -10.962  1.00  0.00           N  
ATOM   1552  CE2 TRP A 194      12.319 -12.380 -10.258  1.00  0.00           C  
ATOM   1553  CE3 TRP A 194      12.937 -11.269  -8.184  1.00  0.00           C  
ATOM   1554  CZ2 TRP A 194      11.336 -11.416 -10.540  1.00  0.00           C  
ATOM   1555  CZ3 TRP A 194      11.957 -10.314  -8.468  1.00  0.00           C  
ATOM   1556  CH2 TRP A 194      11.180 -10.400  -9.623  1.00  0.00           C  
ATOM   1557  N   PHE A 195      16.260 -10.996  -7.784  1.00  0.00           N  
ATOM   1558  CA  PHE A 195      16.201  -9.555  -7.990  1.00  0.00           C  
ATOM   1559  C   PHE A 195      17.500  -9.040  -8.604  1.00  0.00           C  
ATOM   1560  O   PHE A 195      17.488  -8.209  -9.510  1.00  0.00           O  
ATOM   1561  CB  PHE A 195      15.929  -8.842  -6.663  1.00  0.00           C  
ATOM   1562  CG  PHE A 195      15.746  -7.356  -6.801  1.00  0.00           C  
ATOM   1563  CD1 PHE A 195      14.610  -6.829  -7.407  1.00  0.00           C  
ATOM   1564  CD2 PHE A 195      16.702  -6.476  -6.311  1.00  0.00           C  
ATOM   1565  CE1 PHE A 195      14.433  -5.461  -7.524  1.00  0.00           C  
ATOM   1566  CE2 PHE A 195      16.530  -5.104  -6.426  1.00  0.00           C  
ATOM   1567  CZ  PHE A 195      15.391  -4.594  -7.029  1.00  0.00           C  
ATOM   1568  N   LYS A 196      18.623  -9.538  -8.103  1.00  0.00           N  
ATOM   1569  CA  LYS A 196      19.919  -9.142  -8.631  1.00  0.00           C  
ATOM   1570  C   LYS A 196      20.037  -9.500 -10.103  1.00  0.00           C  
ATOM   1571  O   LYS A 196      20.503  -8.698 -10.912  1.00  0.00           O  
ATOM   1572  CB  LYS A 196      21.047  -9.824  -7.838  1.00  0.00           C  
ATOM   1573  CG  LYS A 196      22.439  -9.604  -8.422  1.00  0.00           C  
ATOM   1574  CD  LYS A 196      23.509 -10.276  -7.569  1.00  0.00           C  
ATOM   1575  CE  LYS A 196      24.853 -10.287  -8.284  1.00  0.00           C  
ATOM   1576  NZ  LYS A 196      25.298  -8.932  -8.703  1.00  0.00           N  
ATOM   1577  N   THR A 197      19.603 -10.701 -10.450  1.00  0.00           N  
ATOM   1578  CA  THR A 197      19.660 -11.155 -11.836  1.00  0.00           C  
ATOM   1579  C   THR A 197      18.789 -10.276 -12.740  1.00  0.00           C  
ATOM   1580  O   THR A 197      19.213  -9.878 -13.823  1.00  0.00           O  
ATOM   1581  CB  THR A 197      19.196 -12.623 -11.948  1.00  0.00           C  
ATOM   1582  OG1 THR A 197      20.099 -13.465 -11.224  1.00  0.00           O  
ATOM   1583  CG2 THR A 197      19.147 -13.072 -13.403  1.00  0.00           C  
ATOM   1584  N   VAL A 198      17.581  -9.972 -12.268  1.00  0.00           N  
ATOM   1585  CA  VAL A 198      16.664  -9.132 -13.026  1.00  0.00           C  
ATOM   1586  C   VAL A 198      17.241  -7.730 -13.229  1.00  0.00           C  
ATOM   1587  O   VAL A 198      17.266  -7.210 -14.350  1.00  0.00           O  
ATOM   1588  CB  VAL A 198      15.295  -9.026 -12.308  1.00  0.00           C  
ATOM   1589  CG1 VAL A 198      14.438  -7.936 -12.940  1.00  0.00           C  
ATOM   1590  CG2 VAL A 198      14.573 -10.367 -12.370  1.00  0.00           C  
ATOM   1591  N   MET A 199      17.719  -7.127 -12.160  1.00  0.00           N  
ATOM   1592  CA  MET A 199      18.254  -5.773 -12.231  1.00  0.00           C  
ATOM   1593  C   MET A 199      19.537  -5.698 -13.070  1.00  0.00           C  
ATOM   1594  O   MET A 199      19.732  -4.741 -13.813  1.00  0.00           O  
ATOM   1595  CB  MET A 199      18.525  -5.237 -10.822  1.00  0.00           C  
ATOM   1596  CG  MET A 199      17.258  -4.967 -10.018  1.00  0.00           C  
ATOM   1597  SD  MET A 199      16.300  -3.590 -10.674  1.00  0.00           S  
ATOM   1598  CE  MET A 199      14.692  -4.337 -10.825  1.00  0.00           C  
ATOM   1599  N   ASP A 200      20.390  -6.697 -12.948  1.00  0.00           N  
ATOM   1600  CA  ASP A 200      21.609  -6.725 -13.754  1.00  0.00           C  
ATOM   1601  C   ASP A 200      21.235  -6.773 -15.236  1.00  0.00           C  
ATOM   1602  O   ASP A 200      21.861  -6.119 -16.065  1.00  0.00           O  
ATOM   1603  CB  ASP A 200      22.475  -7.941 -13.412  1.00  0.00           C  
ATOM   1604  CG  ASP A 200      23.261  -7.768 -12.119  1.00  0.00           C  
ATOM   1605  OD1 ASP A 200      23.393  -6.621 -11.642  1.00  0.00           O  
ATOM   1606  OD2 ASP A 200      23.767  -8.783 -11.601  1.00  0.00           O  
ATOM   1607  N   GLY A 201      20.204  -7.547 -15.545  1.00  0.00           N  
ATOM   1608  CA  GLY A 201      19.731  -7.657 -16.911  1.00  0.00           C  
ATOM   1609  C   GLY A 201      19.195  -6.333 -17.435  1.00  0.00           C  
ATOM   1610  O   GLY A 201      19.489  -5.942 -18.572  1.00  0.00           O  
ATOM   1611  N   TYR A 202      18.433  -5.640 -16.609  1.00  0.00           N  
ATOM   1612  CA  TYR A 202      17.882  -4.348 -17.008  1.00  0.00           C  
ATOM   1613  C   TYR A 202      18.997  -3.330 -17.224  1.00  0.00           C  
ATOM   1614  O   TYR A 202      18.982  -2.582 -18.199  1.00  0.00           O  
ATOM   1615  CB  TYR A 202      16.915  -3.819 -15.942  1.00  0.00           C  
ATOM   1616  CG  TYR A 202      15.602  -4.580 -15.822  1.00  0.00           C  
ATOM   1617  CD1 TYR A 202      15.176  -5.463 -16.816  1.00  0.00           C  
ATOM   1618  CD2 TYR A 202      14.779  -4.384 -14.721  1.00  0.00           C  
ATOM   1619  CE1 TYR A 202      13.960  -6.141 -16.703  1.00  0.00           C  
ATOM   1620  CE2 TYR A 202      13.563  -5.048 -14.602  1.00  0.00           C  
ATOM   1621  CZ  TYR A 202      13.156  -5.927 -15.590  1.00  0.00           C  
ATOM   1622  OH  TYR A 202      11.960  -6.585 -15.469  1.00  0.00           O  
ATOM   1623  N   ARG A 203      19.957  -3.301 -16.317  1.00  0.00           N  
ATOM   1624  CA  ARG A 203      21.077  -2.368 -16.421  1.00  0.00           C  
ATOM   1625  C   ARG A 203      21.860  -2.622 -17.713  1.00  0.00           C  
ATOM   1626  O   ARG A 203      22.206  -1.687 -18.429  1.00  0.00           O  
ATOM   1627  CB  ARG A 203      22.002  -2.510 -15.209  1.00  0.00           C  
ATOM   1628  CG  ARG A 203      23.299  -1.719 -15.311  1.00  0.00           C  
ATOM   1629  CD  ARG A 203      24.138  -1.904 -14.046  1.00  0.00           C  
ATOM   1630  NE  ARG A 203      23.601  -1.155 -12.922  1.00  0.00           N  
ATOM   1631  CZ  ARG A 203      23.895  -1.401 -11.637  1.00  0.00           C  
ATOM   1632  NH1 ARG A 203      24.694  -2.405 -11.321  1.00  0.00           N  
ATOM   1633  NH2 ARG A 203      23.383  -0.643 -10.684  1.00  0.00           N  
ATOM   1634  N   LYS A 204      22.124  -3.887 -17.985  1.00  0.00           N  
ATOM   1635  CA  LYS A 204      22.887  -4.263 -19.171  1.00  0.00           C  
ATOM   1636  C   LYS A 204      22.194  -3.893 -20.475  1.00  0.00           C  
ATOM   1637  O   LYS A 204      22.856  -3.554 -21.459  1.00  0.00           O  
ATOM   1638  CB  LYS A 204      23.170  -5.772 -19.142  1.00  0.00           C  
ATOM   1639  CG  LYS A 204      24.030  -6.276 -20.294  1.00  0.00           C  
ATOM   1640  CD  LYS A 204      24.305  -7.768 -20.159  1.00  0.00           C  
ATOM   1641  CE  LYS A 204      25.188  -8.274 -21.285  1.00  0.00           C  
ATOM   1642  NZ  LYS A 204      25.487  -9.726 -21.144  1.00  0.00           N  
ATOM   1643  N   THR A 205      20.868  -3.932 -20.478  1.00  0.00           N  
ATOM   1644  CA  THR A 205      20.102  -3.644 -21.686  1.00  0.00           C  
ATOM   1645  C   THR A 205      19.450  -2.264 -21.695  1.00  0.00           C  
ATOM   1646  O   THR A 205      18.632  -1.964 -22.565  1.00  0.00           O  
ATOM   1647  CB  THR A 205      19.020  -4.717 -21.903  1.00  0.00           C  
ATOM   1648  OG1 THR A 205      18.180  -4.795 -20.744  1.00  0.00           O  
ATOM   1649  CG2 THR A 205      19.664  -6.072 -22.154  1.00  0.00           C  
ATOM   1650  N   GLY A 206      19.825  -1.413 -20.742  1.00  0.00           N  
ATOM   1651  CA  GLY A 206      19.296  -0.059 -20.701  1.00  0.00           C  
ATOM   1652  C   GLY A 206      17.823   0.064 -20.341  1.00  0.00           C  
ATOM   1653  O   GLY A 206      17.171   1.036 -20.728  1.00  0.00           O  
ATOM   1654  N   GLN A 207      17.311  -0.896 -19.596  1.00  0.00           N  
ATOM   1655  CA  GLN A 207      15.917  -0.868 -19.168  1.00  0.00           C  
ATOM   1656  C   GLN A 207      15.795  -0.223 -17.791  1.00  0.00           C  
ATOM   1657  O   GLN A 207      16.774  -0.139 -17.041  1.00  0.00           O  
ATOM   1658  CB  GLN A 207      15.344  -2.286 -19.127  1.00  0.00           C  
ATOM   1659  CG  GLN A 207      15.416  -3.027 -20.449  1.00  0.00           C  
ATOM   1660  CD  GLN A 207      14.661  -4.337 -20.427  1.00  0.00           C  
ATOM   1661  OE1 GLN A 207      13.460  -4.356 -20.149  1.00  0.00           O  
ATOM   1662  NE2 GLN A 207      15.348  -5.431 -20.708  1.00  0.00           N  
ATOM   1663  N   ARG A 208      14.593   0.245 -17.472  1.00  0.00           N  
ATOM   1664  CA  ARG A 208      14.333   0.875 -16.187  1.00  0.00           C  
ATOM   1665  C   ARG A 208      13.217   0.111 -15.485  1.00  0.00           C  
ATOM   1666  O   ARG A 208      12.544  -0.730 -16.090  1.00  0.00           O  
ATOM   1667  CB  ARG A 208      13.930   2.344 -16.378  1.00  0.00           C  
ATOM   1668  CG  ARG A 208      14.955   3.185 -17.133  1.00  0.00           C  
ATOM   1669  CD  ARG A 208      15.842   3.980 -16.213  1.00  0.00           C  
ATOM   1670  NE  ARG A 208      16.881   4.707 -16.940  1.00  0.00           N  
ATOM   1671  CZ  ARG A 208      16.905   6.019 -17.148  1.00  0.00           C  
ATOM   1672  NH1 ARG A 208      15.942   6.794 -16.663  1.00  0.00           N  
ATOM   1673  NH2 ARG A 208      17.883   6.561 -17.836  1.00  0.00           N  
ATOM   1674  N   ALA A 209      13.012   0.414 -14.198  1.00  0.00           N  
ATOM   1675  CA  ALA A 209      11.997  -0.289 -13.430  1.00  0.00           C  
ATOM   1676  C   ALA A 209      11.342   0.547 -12.348  1.00  0.00           C  
ATOM   1677  O   ALA A 209      11.961   1.471 -11.804  1.00  0.00           O  
ATOM   1678  CB  ALA A 209      12.607  -1.536 -12.791  1.00  0.00           C  
ATOM   1679  N   ILE A 210      10.097   0.226 -12.077  1.00  0.00           N  
ATOM   1680  CA  ILE A 210       9.383   0.794 -10.952  1.00  0.00           C  
ATOM   1681  C   ILE A 210       9.121  -0.428 -10.083  1.00  0.00           C  
ATOM   1682  O   ILE A 210       8.456  -1.379 -10.513  1.00  0.00           O  
ATOM   1683  CB  ILE A 210       8.054   1.459 -11.371  1.00  0.00           C  
ATOM   1684  CG1 ILE A 210       8.358   2.736 -12.165  1.00  0.00           C  
ATOM   1685  CG2 ILE A 210       7.218   1.788 -10.129  1.00  0.00           C  
ATOM   1686  CD1 ILE A 210       7.126   3.441 -12.708  1.00  0.00           C  
ATOM   1687  N   VAL A 211       9.665  -0.418  -8.874  1.00  0.00           N  
ATOM   1688  CA  VAL A 211       9.539  -1.549  -7.962  1.00  0.00           C  
ATOM   1689  C   VAL A 211       8.397  -1.324  -6.980  1.00  0.00           C  
ATOM   1690  O   VAL A 211       8.227  -0.221  -6.462  1.00  0.00           O  
ATOM   1691  CB  VAL A 211      10.852  -1.766  -7.180  1.00  0.00           C  
ATOM   1692  CG1 VAL A 211      10.725  -2.967  -6.248  1.00  0.00           C  
ATOM   1693  CG2 VAL A 211      12.014  -1.976  -8.153  1.00  0.00           C  
ATOM   1694  N   SER A 212       7.613  -2.370  -6.729  1.00  0.00           N  
ATOM   1695  CA  SER A 212       6.516  -2.285  -5.784  1.00  0.00           C  
ATOM   1696  C   SER A 212       6.612  -3.430  -4.783  1.00  0.00           C  
ATOM   1697  O   SER A 212       7.045  -4.532  -5.127  1.00  0.00           O  
ATOM   1698  CB  SER A 212       5.168  -2.340  -6.506  1.00  0.00           C  
ATOM   1699  OG  SER A 212       5.019  -1.257  -7.403  1.00  0.00           O  
ATOM   1700  N   MET A 213       6.216  -3.163  -3.544  1.00  0.00           N  
ATOM   1701  CA  MET A 213       6.253  -4.151  -2.484  1.00  0.00           C  
ATOM   1702  C   MET A 213       5.251  -3.722  -1.426  1.00  0.00           C  
ATOM   1703  O   MET A 213       4.932  -2.542  -1.308  1.00  0.00           O  
ATOM   1704  CB  MET A 213       7.659  -4.238  -1.877  1.00  0.00           C  
ATOM   1705  CG  MET A 213       8.138  -2.931  -1.256  1.00  0.00           C  
ATOM   1706  SD  MET A 213       9.909  -2.919  -0.870  1.00  0.00           S  
ATOM   1707  CE  MET A 213      10.602  -2.896  -2.511  1.00  0.00           C  
ATOM   1708  N   HIS A 214       4.757  -4.679  -0.661  1.00  0.00           N  
ATOM   1709  CA  HIS A 214       3.771  -4.312   0.349  1.00  0.00           C  
ATOM   1710  C   HIS A 214       4.418  -3.600   1.530  1.00  0.00           C  
ATOM   1711  O   HIS A 214       3.965  -2.536   1.944  1.00  0.00           O  
ATOM   1712  CB  HIS A 214       3.011  -5.545   0.845  1.00  0.00           C  
ATOM   1713  CG  HIS A 214       1.873  -5.193   1.763  1.00  0.00           C  
ATOM   1714  ND1 HIS A 214       0.794  -4.453   1.348  1.00  0.00           N  
ATOM   1715  CD2 HIS A 214       1.683  -5.436   3.081  1.00  0.00           C  
ATOM   1716  CE1 HIS A 214      -0.025  -4.258   2.364  1.00  0.00           C  
ATOM   1717  NE2 HIS A 214       0.496  -4.843   3.436  1.00  0.00           N  
ATOM   1718  N   ILE A 215       5.483  -4.187   2.067  1.00  0.00           N  
ATOM   1719  CA  ILE A 215       6.159  -3.628   3.235  1.00  0.00           C  
ATOM   1720  C   ILE A 215       7.524  -3.039   2.866  1.00  0.00           C  
ATOM   1721  O   ILE A 215       8.427  -3.759   2.445  1.00  0.00           O  
ATOM   1722  CB  ILE A 215       6.350  -4.699   4.330  1.00  0.00           C  
ATOM   1723  CG1 ILE A 215       5.018  -5.409   4.612  1.00  0.00           C  
ATOM   1724  CG2 ILE A 215       6.898  -4.053   5.600  1.00  0.00           C  
ATOM   1725  CD1 ILE A 215       5.129  -6.564   5.596  1.00  0.00           C  
ATOM   1726  N   CYS A 216       7.673  -1.744   3.046  1.00  0.00           N  
ATOM   1727  CA  CYS A 216       8.921  -1.053   2.775  1.00  0.00           C  
ATOM   1728  C   CYS A 216       9.928  -1.337   3.883  1.00  0.00           C  
ATOM   1729  O   CYS A 216       9.548  -1.600   5.021  1.00  0.00           O  
ATOM   1730  CB  CYS A 216       8.677   0.460   2.722  1.00  0.00           C  
ATOM   1731  SG  CYS A 216       8.779   1.257   1.100  1.00  0.00           S  
ATOM   1732  N   PRO A 217      11.227  -1.274   3.581  1.00  0.00           N  
ATOM   1733  CA  PRO A 217      12.214  -1.407   4.647  1.00  0.00           C  
ATOM   1734  C   PRO A 217      12.123  -0.133   5.482  1.00  0.00           C  
ATOM   1735  O   PRO A 217      11.622   0.890   5.011  1.00  0.00           O  
ATOM   1736  CB  PRO A 217      13.540  -1.505   3.892  1.00  0.00           C  
ATOM   1737  CG  PRO A 217      13.275  -0.753   2.627  1.00  0.00           C  
ATOM   1738  CD  PRO A 217      11.871  -1.147   2.261  1.00  0.00           C  
ATOM   1739  N   GLY A 218      12.594  -0.191   6.727  1.00  0.00           N  
ATOM   1740  CA  GLY A 218      12.519   0.967   7.592  1.00  0.00           C  
ATOM   1741  C   GLY A 218      11.654   0.703   8.813  1.00  0.00           C  
ATOM   1742  O   GLY A 218      11.491  -0.444   9.234  1.00  0.00           O  
ATOM   1743  N   VAL A 219      11.108   1.766   9.378  1.00  0.00           N  
ATOM   1744  CA  VAL A 219      10.324   1.661  10.602  1.00  0.00           C  
ATOM   1745  C   VAL A 219       8.934   2.262  10.450  1.00  0.00           C  
ATOM   1746  O   VAL A 219       8.633   2.923   9.462  1.00  0.00           O  
ATOM   1747  CB  VAL A 219      11.041   2.364  11.769  1.00  0.00           C  
ATOM   1748  CG1 VAL A 219      12.413   1.748  11.995  1.00  0.00           C  
ATOM   1749  CG2 VAL A 219      11.162   3.862  11.490  1.00  0.00           C  
ATOM   1750  N   ALA A 220       8.088   2.015  11.462  1.00  0.00           N  
ATOM   1751  CA  ALA A 220       6.747   2.568  11.485  1.00  0.00           C  
ATOM   1752  C   ALA A 220       6.728   3.711  12.496  1.00  0.00           C  
ATOM   1753  O   ALA A 220       6.770   3.478  13.704  1.00  0.00           O  
ATOM   1754  CB  ALA A 220       5.738   1.496  11.879  1.00  0.00           C  
ATOM   1755  N   GLU A 221       6.664   4.936  12.009  1.00  0.00           N  
ATOM   1756  CA  GLU A 221       6.693   6.125  12.851  1.00  0.00           C  
ATOM   1757  C   GLU A 221       5.624   6.132  13.949  1.00  0.00           C  
ATOM   1758  O   GLU A 221       5.901   6.513  15.085  1.00  0.00           O  
ATOM   1759  CB  GLU A 221       6.548   7.394  12.007  1.00  0.00           C  
ATOM   1760  CG  GLU A 221       7.695   7.669  11.059  1.00  0.00           C  
ATOM   1761  CD  GLU A 221       7.495   7.062   9.683  1.00  0.00           C  
ATOM   1762  OE1 GLU A 221       6.871   5.984   9.563  1.00  0.00           O  
ATOM   1763  OE2 GLU A 221       7.971   7.672   8.702  1.00  0.00           O  
ATOM   1764  N   ARG A 222       4.415   5.704  13.586  1.00  0.00           N  
ATOM   1765  CA  ARG A 222       3.314   5.731  14.540  1.00  0.00           C  
ATOM   1766  C   ARG A 222       3.381   4.625  15.582  1.00  0.00           C  
ATOM   1767  O   ARG A 222       2.674   4.678  16.587  1.00  0.00           O  
ATOM   1768  CB  ARG A 222       1.970   5.634  13.807  1.00  0.00           C  
ATOM   1769  CG  ARG A 222       1.641   6.832  12.941  1.00  0.00           C  
ATOM   1770  CD  ARG A 222       0.276   6.686  12.300  1.00  0.00           C  
ATOM   1771  NE  ARG A 222      -0.792   6.657  13.285  1.00  0.00           N  
ATOM   1772  CZ  ARG A 222      -2.074   6.420  12.997  1.00  0.00           C  
ATOM   1773  NH1 ARG A 222      -2.450   6.171  11.753  1.00  0.00           N  
ATOM   1774  NH2 ARG A 222      -2.975   6.422  13.957  1.00  0.00           N  
ATOM   1775  N   PHE A 223       4.229   3.632  15.360  1.00  0.00           N  
ATOM   1776  CA  PHE A 223       4.326   2.495  16.269  1.00  0.00           C  
ATOM   1777  C   PHE A 223       5.727   2.350  16.850  1.00  0.00           C  
ATOM   1778  O   PHE A 223       6.387   1.325  16.692  1.00  0.00           O  
ATOM   1779  CB  PHE A 223       3.880   1.232  15.540  1.00  0.00           C  
ATOM   1780  CG  PHE A 223       2.475   1.325  15.009  1.00  0.00           C  
ATOM   1781  CD1 PHE A 223       1.385   1.231  15.867  1.00  0.00           C  
ATOM   1782  CD2 PHE A 223       2.240   1.569  13.663  1.00  0.00           C  
ATOM   1783  CE1 PHE A 223       0.085   1.373  15.402  1.00  0.00           C  
ATOM   1784  CE2 PHE A 223       0.943   1.712  13.181  1.00  0.00           C  
ATOM   1785  CZ  PHE A 223      -0.144   1.615  14.048  1.00  0.00           C  
ATOM   1786  N   ASN A 224       6.178   3.398  17.618  1.00  0.00           N  
ATOM   1787  CA  ASN A 224       7.381   3.528  18.261  1.00  0.00           C  
ATOM   1788  C   ASN A 224       8.605   3.366  17.415  1.00  0.00           C  
ATOM   1789  O   ASN A 224       9.662   2.969  17.843  1.00  0.00           O  
ATOM   1790  CB  ASN A 224       7.454   2.630  19.479  1.00  0.00           C  
ATOM   1791  CG  ASN A 224       7.972   3.239  20.616  1.00  0.00           C  
ATOM   1792  OD1 ASN A 224       8.117   4.461  20.675  1.00  0.00           O  
ATOM   1793  ND2 ASN A 224       8.272   2.916  21.583  1.00  0.00           N  
ATOM   1794  N   TYR A 225       8.465   3.712  16.132  1.00  0.00           N  
ATOM   1795  CA  TYR A 225       9.547   3.587  15.164  1.00  0.00           C  
ATOM   1796  C   TYR A 225      10.038   2.142  15.144  1.00  0.00           C  
ATOM   1797  O   TYR A 225      11.237   1.878  15.057  1.00  0.00           O  
ATOM   1798  CB  TYR A 225      10.698   4.539  15.499  1.00  0.00           C  
ATOM   1799  CG  TYR A 225      10.319   6.003  15.339  1.00  0.00           C  
ATOM   1800  CD1 TYR A 225       9.655   6.677  16.346  1.00  0.00           C  
ATOM   1801  CD2 TYR A 225      10.615   6.681  14.161  1.00  0.00           C  
ATOM   1802  CE1 TYR A 225       9.281   8.010  16.187  1.00  0.00           C  
ATOM   1803  CE2 TYR A 225      10.251   8.015  13.988  1.00  0.00           C  
ATOM   1804  CZ  TYR A 225       9.583   8.671  15.004  1.00  0.00           C  
ATOM   1805  OH  TYR A 225       9.219   9.991  14.849  1.00  0.00           O  
ATOM   1806  N   SER A 226       9.085   1.215  15.239  1.00  0.00           N  
ATOM   1807  CA  SER A 226       9.400  -0.206  15.274  1.00  0.00           C  
ATOM   1808  C   SER A 226       9.808  -0.766  13.925  1.00  0.00           C  
ATOM   1809  O   SER A 226       9.256  -0.397  12.893  1.00  0.00           O  
ATOM   1810  CB  SER A 226       8.199  -0.983  15.802  1.00  0.00           C  
ATOM   1811  OG  SER A 226       7.057  -0.754  15.002  1.00  0.00           O  
ATOM   1812  N   ASP A 227      10.808  -1.655  13.943  1.00  0.00           N  
ATOM   1813  CA  ASP A 227      11.256  -2.314  12.728  1.00  0.00           C  
ATOM   1814  C   ASP A 227      10.108  -3.122  12.153  1.00  0.00           C  
ATOM   1815  O   ASP A 227       9.324  -3.728  12.886  1.00  0.00           O  
ATOM   1816  CB  ASP A 227      12.421  -3.259  13.015  1.00  0.00           C  
ATOM   1817  CG  ASP A 227      13.676  -2.531  13.449  1.00  0.00           C  
ATOM   1818  OD1 ASP A 227      13.881  -1.370  13.042  1.00  0.00           O  
ATOM   1819  OD2 ASP A 227      14.477  -3.139  14.191  1.00  0.00           O  
ATOM   1820  N   GLN A 228      10.008  -3.132  10.817  1.00  0.00           N  
ATOM   1821  CA  GLN A 228       8.968  -3.896  10.147  1.00  0.00           C  
ATOM   1822  C   GLN A 228       9.521  -5.187   9.568  1.00  0.00           C  
ATOM   1823  O   GLN A 228       8.828  -6.194   9.493  1.00  0.00           O  
ATOM   1824  CB  GLN A 228       8.334  -3.055   9.040  1.00  0.00           C  
ATOM   1825  CG  GLN A 228       7.662  -1.797   9.555  1.00  0.00           C  
ATOM   1826  CD  GLN A 228       6.594  -2.127  10.580  1.00  0.00           C  
ATOM   1827  OE1 GLN A 228       5.571  -2.716  10.242  1.00  0.00           O  
ATOM   1828  NE2 GLN A 228       6.842  -1.773  11.830  1.00  0.00           N  
ATOM   1829  N   LEU A 229      10.787  -5.166   9.173  1.00  0.00           N  
ATOM   1830  CA  LEU A 229      11.436  -6.337   8.606  1.00  0.00           C  
ATOM   1831  C   LEU A 229      12.527  -6.832   9.549  1.00  0.00           C  
ATOM   1832  O   LEU A 229      13.046  -6.075  10.356  1.00  0.00           O  
ATOM   1833  CB  LEU A 229      12.064  -5.990   7.253  1.00  0.00           C  
ATOM   1834  CG  LEU A 229      11.168  -5.285   6.227  1.00  0.00           C  
ATOM   1835  CD1 LEU A 229      11.953  -5.057   4.941  1.00  0.00           C  
ATOM   1836  CD2 LEU A 229       9.919  -6.106   5.954  1.00  0.00           C  
ATOM   1837  N   TYR A 230      12.868  -8.122   9.440  1.00  0.00           N  
ATOM   1838  CA  TYR A 230      13.978  -8.653  10.224  1.00  0.00           C  
ATOM   1839  C   TYR A 230      15.205  -7.820   9.841  1.00  0.00           C  
ATOM   1840  O   TYR A 230      15.389  -7.508   8.665  1.00  0.00           O  
ATOM   1841  CB  TYR A 230      14.229 -10.115   9.885  1.00  0.00           C  
ATOM   1842  CG  TYR A 230      13.212 -11.078  10.467  1.00  0.00           C  
ATOM   1843  CD1 TYR A 230      13.137 -11.293  11.840  1.00  0.00           C  
ATOM   1844  CD2 TYR A 230      12.347 -11.794   9.643  1.00  0.00           C  
ATOM   1845  CE1 TYR A 230      12.228 -12.190  12.380  1.00  0.00           C  
ATOM   1846  CE2 TYR A 230      11.425 -12.693  10.178  1.00  0.00           C  
ATOM   1847  CZ  TYR A 230      11.373 -12.887  11.542  1.00  0.00           C  
ATOM   1848  OH  TYR A 230      10.472 -13.778  12.069  1.00  0.00           O  
ATOM   1849  N   PRO A 231      16.036  -7.448  10.812  1.00  0.00           N  
ATOM   1850  CA  PRO A 231      17.217  -6.609  10.542  1.00  0.00           C  
ATOM   1851  C   PRO A 231      18.091  -7.066   9.375  1.00  0.00           C  
ATOM   1852  O   PRO A 231      18.501  -6.247   8.552  1.00  0.00           O  
ATOM   1853  CB  PRO A 231      17.971  -6.642  11.872  1.00  0.00           C  
ATOM   1854  CG  PRO A 231      16.870  -6.753  12.881  1.00  0.00           C  
ATOM   1855  CD  PRO A 231      15.923  -7.745  12.256  1.00  0.00           C  
ATOM   1856  N   GLN A 232      18.369  -8.371   9.301  1.00  0.00           N  
ATOM   1857  CA  GLN A 232      19.222  -8.882   8.231  1.00  0.00           C  
ATOM   1858  C   GLN A 232      18.600  -8.691   6.851  1.00  0.00           C  
ATOM   1859  O   GLN A 232      19.309  -8.450   5.878  1.00  0.00           O  
ATOM   1860  CB  GLN A 232      19.555 -10.361   8.466  1.00  0.00           C  
ATOM   1861  CG  GLN A 232      18.388 -11.334   8.354  1.00  0.00           C  
ATOM   1862  CD  GLN A 232      17.673 -11.558   9.676  1.00  0.00           C  
ATOM   1863  OE1 GLN A 232      17.608 -10.672  10.528  1.00  0.00           O  
ATOM   1864  NE2 GLN A 232      17.121 -12.756   9.844  1.00  0.00           N  
ATOM   1865  N   TYR A 233      17.271  -8.789   6.768  1.00  0.00           N  
ATOM   1866  CA  TYR A 233      16.601  -8.602   5.489  1.00  0.00           C  
ATOM   1867  C   TYR A 233      16.419  -7.120   5.189  1.00  0.00           C  
ATOM   1868  O   TYR A 233      16.518  -6.703   4.035  1.00  0.00           O  
ATOM   1869  CB  TYR A 233      15.232  -9.297   5.484  1.00  0.00           C  
ATOM   1870  CG  TYR A 233      15.302 -10.796   5.700  1.00  0.00           C  
ATOM   1871  CD1 TYR A 233      16.320 -11.560   5.138  1.00  0.00           C  
ATOM   1872  CD2 TYR A 233      14.341 -11.445   6.467  1.00  0.00           C  
ATOM   1873  CE1 TYR A 233      16.389 -12.932   5.346  1.00  0.00           C  
ATOM   1874  CE2 TYR A 233      14.399 -12.814   6.681  1.00  0.00           C  
ATOM   1875  CZ  TYR A 233      15.431 -13.555   6.121  1.00  0.00           C  
ATOM   1876  OH  TYR A 233      15.493 -14.913   6.342  1.00  0.00           O  
ATOM   1877  N   ASN A 234      16.162  -6.335   6.218  1.00  0.00           N  
ATOM   1878  CA  ASN A 234      15.986  -4.901   6.055  1.00  0.00           C  
ATOM   1879  C   ASN A 234      17.222  -4.278   5.417  1.00  0.00           C  
ATOM   1880  O   ASN A 234      17.131  -3.575   4.409  1.00  0.00           O  
ATOM   1881  CB  ASN A 234      15.721  -4.236   7.399  1.00  0.00           C  
ATOM   1882  CG  ASN A 234      15.419  -2.762   7.262  1.00  0.00           C  
ATOM   1883  OD1 ASN A 234      14.281  -2.368   7.012  1.00  0.00           O  
ATOM   1884  ND2 ASN A 234      16.439  -1.929   7.422  1.00  0.00           N  
ATOM   1885  N   ASP A 235      18.386  -4.541   6.017  1.00  0.00           N  
ATOM   1886  CA  ASP A 235      19.632  -3.975   5.517  1.00  0.00           C  
ATOM   1887  C   ASP A 235      19.950  -4.456   4.105  1.00  0.00           C  
ATOM   1888  O   ASP A 235      20.370  -3.671   3.254  1.00  0.00           O  
ATOM   1889  CB  ASP A 235      20.792  -4.315   6.450  1.00  0.00           C  
ATOM   1890  CG  ASP A 235      20.633  -3.692   7.828  1.00  0.00           C  
ATOM   1891  OD1 ASP A 235      19.801  -2.782   7.994  1.00  0.00           O  
ATOM   1892  OD2 ASP A 235      21.350  -4.124   8.757  1.00  0.00           O  
ATOM   1893  N   ARG A 236      19.744  -5.746   3.864  1.00  0.00           N  
ATOM   1894  CA  ARG A 236      20.035  -6.300   2.543  1.00  0.00           C  
ATOM   1895  C   ARG A 236      19.093  -5.744   1.488  1.00  0.00           C  
ATOM   1896  O   ARG A 236      19.493  -5.512   0.347  1.00  0.00           O  
ATOM   1897  CB  ARG A 236      19.947  -7.836   2.579  1.00  0.00           C  
ATOM   1898  CG  ARG A 236      20.463  -8.490   1.311  1.00  0.00           C  
ATOM   1899  CD  ARG A 236      20.523  -9.999   1.446  1.00  0.00           C  
ATOM   1900  NE  ARG A 236      21.067 -10.631   0.244  1.00  0.00           N  
ATOM   1901  CZ  ARG A 236      21.188 -11.948   0.062  1.00  0.00           C  
ATOM   1902  NH1 ARG A 236      20.794 -12.785   1.016  1.00  0.00           N  
ATOM   1903  NH2 ARG A 236      21.696 -12.406  -1.056  1.00  0.00           N  
ATOM   1904  N   LEU A 237      17.827  -5.522   1.853  1.00  0.00           N  
ATOM   1905  CA  LEU A 237      16.856  -4.976   0.916  1.00  0.00           C  
ATOM   1906  C   LEU A 237      17.195  -3.533   0.556  1.00  0.00           C  
ATOM   1907  O   LEU A 237      17.131  -3.144  -0.612  1.00  0.00           O  
ATOM   1908  CB  LEU A 237      15.439  -5.055   1.493  1.00  0.00           C  
ATOM   1909  CG  LEU A 237      14.316  -4.534   0.595  1.00  0.00           C  
ATOM   1910  CD1 LEU A 237      14.303  -5.284  -0.729  1.00  0.00           C  
ATOM   1911  CD2 LEU A 237      12.979  -4.695   1.307  1.00  0.00           C  
ATOM   1912  N   VAL A 238      17.570  -2.740   1.561  1.00  0.00           N  
ATOM   1913  CA  VAL A 238      17.955  -1.356   1.305  1.00  0.00           C  
ATOM   1914  C   VAL A 238      19.149  -1.324   0.350  1.00  0.00           C  
ATOM   1915  O   VAL A 238      19.148  -0.579  -0.628  1.00  0.00           O  
ATOM   1916  CB  VAL A 238      18.315  -0.612   2.615  1.00  0.00           C  
ATOM   1917  CG1 VAL A 238      18.913   0.759   2.304  1.00  0.00           C  
ATOM   1918  CG2 VAL A 238      17.079  -0.448   3.476  1.00  0.00           C  
ATOM   1919  N   ASP A 239      20.158  -2.144   0.639  1.00  0.00           N  
ATOM   1920  CA  ASP A 239      21.341  -2.204  -0.214  1.00  0.00           C  
ATOM   1921  C   ASP A 239      20.982  -2.668  -1.627  1.00  0.00           C  
ATOM   1922  O   ASP A 239      21.475  -2.118  -2.607  1.00  0.00           O  
ATOM   1923  CB  ASP A 239      22.389  -3.157   0.368  1.00  0.00           C  
ATOM   1924  CG  ASP A 239      23.105  -2.577   1.581  1.00  0.00           C  
ATOM   1925  OD1 ASP A 239      22.946  -1.379   1.864  1.00  0.00           O  
ATOM   1926  OD2 ASP A 239      23.843  -3.339   2.233  1.00  0.00           O  
ATOM   1927  N   SER A 240      20.131  -3.684  -1.714  1.00  0.00           N  
ATOM   1928  CA  SER A 240      19.735  -4.230  -3.003  1.00  0.00           C  
ATOM   1929  C   SER A 240      19.003  -3.206  -3.870  1.00  0.00           C  
ATOM   1930  O   SER A 240      19.227  -3.137  -5.080  1.00  0.00           O  
ATOM   1931  CB  SER A 240      18.840  -5.462  -2.813  1.00  0.00           C  
ATOM   1932  OG  SER A 240      19.547  -6.511  -2.178  1.00  0.00           O  
ATOM   1933  N   LEU A 241      18.135  -2.418  -3.251  1.00  0.00           N  
ATOM   1934  CA  LEU A 241      17.386  -1.408  -3.990  1.00  0.00           C  
ATOM   1935  C   LEU A 241      18.274  -0.228  -4.383  1.00  0.00           C  
ATOM   1936  O   LEU A 241      18.278   0.197  -5.536  1.00  0.00           O  
ATOM   1937  CB  LEU A 241      16.196  -0.921  -3.155  1.00  0.00           C  
ATOM   1938  CG  LEU A 241      15.105  -1.968  -2.904  1.00  0.00           C  
ATOM   1939  CD1 LEU A 241      14.124  -1.464  -1.852  1.00  0.00           C  
ATOM   1940  CD2 LEU A 241      14.378  -2.290  -4.202  1.00  0.00           C  
ATOM   1941  N   ALA A 242      19.035   0.299  -3.421  1.00  0.00           N  
ATOM   1942  CA  ALA A 242      19.893   1.450  -3.679  1.00  0.00           C  
ATOM   1943  C   ALA A 242      20.987   1.146  -4.708  1.00  0.00           C  
ATOM   1944  O   ALA A 242      21.373   2.031  -5.474  1.00  0.00           O  
ATOM   1945  CB  ALA A 242      20.517   1.946  -2.378  1.00  0.00           C  
ATOM   1946  N   GLU A 243      21.460  -0.087  -4.722  1.00  0.00           N  
ATOM   1947  CA  GLU A 243      22.513  -0.506  -5.649  1.00  0.00           C  
ATOM   1948  C   GLU A 243      22.111  -0.270  -7.098  1.00  0.00           C  
ATOM   1949  O   GLU A 243      22.957  -0.001  -7.955  1.00  0.00           O  
ATOM   1950  CB  GLU A 243      22.840  -1.987  -5.433  1.00  0.00           C  
ATOM   1951  CG  GLU A 243      23.859  -2.581  -6.411  1.00  0.00           C  
ATOM   1952  CD  GLU A 243      25.233  -1.957  -6.275  1.00  0.00           C  
ATOM   1953  OE1 GLU A 243      25.584  -1.498  -5.174  1.00  0.00           O  
ATOM   1954  OE2 GLU A 243      25.976  -1.940  -7.272  1.00  0.00           O  
ATOM   1955  N   TYR A 244      20.812  -0.353  -7.366  1.00  0.00           N  
ATOM   1956  CA  TYR A 244      20.310  -0.174  -8.722  1.00  0.00           C  
ATOM   1957  C   TYR A 244      19.562   1.143  -8.910  1.00  0.00           C  
ATOM   1958  O   TYR A 244      18.535   1.201  -9.592  1.00  0.00           O  
ATOM   1959  CB  TYR A 244      19.427  -1.372  -9.096  1.00  0.00           C  
ATOM   1960  CG  TYR A 244      20.216  -2.660  -9.155  1.00  0.00           C  
ATOM   1961  CD1 TYR A 244      20.986  -2.972 -10.281  1.00  0.00           C  
ATOM   1962  CD2 TYR A 244      20.250  -3.534  -8.075  1.00  0.00           C  
ATOM   1963  CE1 TYR A 244      21.758  -4.121 -10.326  1.00  0.00           C  
ATOM   1964  CE2 TYR A 244      21.024  -4.687  -8.115  1.00  0.00           C  
ATOM   1965  CZ  TYR A 244      21.779  -4.974  -9.236  1.00  0.00           C  
ATOM   1966  OH  TYR A 244      22.553  -6.110  -9.276  1.00  0.00           O  
ATOM   1967  N   ASN A 245      20.088   2.206  -8.319  1.00  0.00           N  
ATOM   1968  CA  ASN A 245      19.489   3.525  -8.433  1.00  0.00           C  
ATOM   1969  C   ASN A 245      19.487   4.043  -9.863  1.00  0.00           C  
ATOM   1970  O   ASN A 245      18.738   4.958 -10.199  1.00  0.00           O  
ATOM   1971  CB  ASN A 245      20.205   4.525  -7.517  1.00  0.00           C  
ATOM   1972  CG  ASN A 245      21.604   4.842  -7.986  1.00  0.00           C  
ATOM   1973  OD1 ASN A 245      22.391   3.951  -8.282  1.00  0.00           O  
ATOM   1974  ND2 ASN A 245      21.919   6.126  -8.043  1.00  0.00           N  
ATOM   1975  N   ASP A 246      20.340   3.473 -10.708  1.00  0.00           N  
ATOM   1976  CA  ASP A 246      20.402   3.852 -12.109  1.00  0.00           C  
ATOM   1977  C   ASP A 246      19.302   3.173 -12.924  1.00  0.00           C  
ATOM   1978  O   ASP A 246      19.014   3.576 -14.049  1.00  0.00           O  
ATOM   1979  CB  ASP A 246      21.777   3.504 -12.697  1.00  0.00           C  
ATOM   1980  CG  ASP A 246      22.106   2.025 -12.558  1.00  0.00           C  
ATOM   1981  OD1 ASP A 246      21.912   1.455 -11.469  1.00  0.00           O  
ATOM   1982  OD2 ASP A 246      22.586   1.428 -13.549  1.00  0.00           O  
ATOM   1983  N   VAL A 247      18.697   2.148 -12.355  1.00  0.00           N  
ATOM   1984  CA  VAL A 247      17.634   1.399 -13.018  1.00  0.00           C  
ATOM   1985  C   VAL A 247      16.259   1.721 -12.430  1.00  0.00           C  
ATOM   1986  O   VAL A 247      15.279   1.872 -13.155  1.00  0.00           O  
ATOM   1987  CB  VAL A 247      17.874  -0.127 -12.886  1.00  0.00           C  
ATOM   1988  CG1 VAL A 247      16.710  -0.911 -13.477  1.00  0.00           C  
ATOM   1989  CG2 VAL A 247      19.177  -0.510 -13.564  1.00  0.00           C  
ATOM   1990  N   ILE A 248      16.191   1.830 -11.107  1.00  0.00           N  
ATOM   1991  CA  ILE A 248      14.929   2.043 -10.404  1.00  0.00           C  
ATOM   1992  C   ILE A 248      14.503   3.513 -10.345  1.00  0.00           C  
ATOM   1993  O   ILE A 248      15.190   4.346  -9.759  1.00  0.00           O  
ATOM   1994  CB  ILE A 248      15.024   1.474  -8.974  1.00  0.00           C  
ATOM   1995  CG1 ILE A 248      15.344  -0.025  -9.037  1.00  0.00           C  
ATOM   1996  CG2 ILE A 248      13.731   1.722  -8.214  1.00  0.00           C  
ATOM   1997  CD1 ILE A 248      15.651  -0.657  -7.688  1.00  0.00           C  
ATOM   1998  N   LEU A 249      13.347   3.802 -10.935  1.00  0.00           N  
ATOM   1999  CA  LEU A 249      12.806   5.156 -10.933  1.00  0.00           C  
ATOM   2000  C   LEU A 249      12.152   5.486  -9.601  1.00  0.00           C  
ATOM   2001  O   LEU A 249      12.038   6.651  -9.227  1.00  0.00           O  
ATOM   2002  CB  LEU A 249      11.783   5.326 -12.059  1.00  0.00           C  
ATOM   2003  CG  LEU A 249      12.277   5.058 -13.487  1.00  0.00           C  
ATOM   2004  CD1 LEU A 249      11.161   5.370 -14.475  1.00  0.00           C  
ATOM   2005  CD2 LEU A 249      13.509   5.903 -13.789  1.00  0.00           C  
ATOM   2006  N   GLY A 250      11.712   4.461  -8.885  1.00  0.00           N  
ATOM   2007  CA  GLY A 250      11.053   4.658  -7.613  1.00  0.00           C  
ATOM   2008  C   GLY A 250      10.497   3.355  -7.082  1.00  0.00           C  
ATOM   2009  O   GLY A 250      10.336   2.384  -7.823  1.00  0.00           O  
ATOM   2010  N   VAL A 251      10.196   3.339  -5.779  1.00  0.00           N  
ATOM   2011  CA  VAL A 251       9.635   2.169  -5.114  1.00  0.00           C  
ATOM   2012  C   VAL A 251       8.288   2.552  -4.514  1.00  0.00           C  
ATOM   2013  O   VAL A 251       8.163   3.608  -3.898  1.00  0.00           O  
ATOM   2014  CB  VAL A 251      10.576   1.674  -3.990  1.00  0.00           C  
ATOM   2015  CG1 VAL A 251       9.974   0.450  -3.303  1.00  0.00           C  
ATOM   2016  CG2 VAL A 251      11.953   1.347  -4.557  1.00  0.00           C  
ATOM   2017  N   LEU A 252       7.290   1.696  -4.704  1.00  0.00           N  
ATOM   2018  CA  LEU A 252       5.963   1.947  -4.149  1.00  0.00           C  
ATOM   2019  C   LEU A 252       5.652   0.928  -3.066  1.00  0.00           C  
ATOM   2020  O   LEU A 252       5.799  -0.276  -3.274  1.00  0.00           O  
ATOM   2021  CB  LEU A 252       4.899   1.869  -5.249  1.00  0.00           C  
ATOM   2022  CG  LEU A 252       5.126   2.727  -6.498  1.00  0.00           C  
ATOM   2023  CD1 LEU A 252       3.910   2.637  -7.412  1.00  0.00           C  
ATOM   2024  CD2 LEU A 252       5.390   4.175  -6.118  1.00  0.00           C  
ATOM   2025  N   CYS A 253       5.212   1.420  -1.900  1.00  0.00           N  
ATOM   2026  CA  CYS A 253       4.890   0.560  -0.769  1.00  0.00           C  
ATOM   2027  C   CYS A 253       3.549   0.924  -0.147  1.00  0.00           C  
ATOM   2028  O   CYS A 253       3.000   1.990  -0.414  1.00  0.00           O  
ATOM   2029  CB  CYS A 253       5.960   0.691   0.328  1.00  0.00           C  
ATOM   2030  SG  CYS A 253       7.646   0.287  -0.117  1.00  0.00           S  
ATOM   2031  N   GLY A 254       3.035   0.028   0.682  1.00  0.00           N  
ATOM   2032  CA  GLY A 254       1.812   0.272   1.421  1.00  0.00           C  
ATOM   2033  C   GLY A 254       2.041  -0.126   2.867  1.00  0.00           C  
ATOM   2034  O   GLY A 254       3.043   0.272   3.467  1.00  0.00           O  
ATOM   2035  N   HIS A 255       1.134  -0.923   3.427  1.00  0.00           N  
ATOM   2036  CA  HIS A 255       1.272  -1.513   4.761  1.00  0.00           C  
ATOM   2037  C   HIS A 255       1.074  -0.589   5.956  1.00  0.00           C  
ATOM   2038  O   HIS A 255       0.367  -0.939   6.896  1.00  0.00           O  
ATOM   2039  CB  HIS A 255       2.637  -2.210   4.877  1.00  0.00           C  
ATOM   2040  CG  HIS A 255       2.879  -2.872   6.191  1.00  0.00           C  
ATOM   2041  ND1 HIS A 255       2.103  -3.899   6.671  1.00  0.00           N  
ATOM   2042  CD2 HIS A 255       3.825  -2.653   7.134  1.00  0.00           C  
ATOM   2043  CE1 HIS A 255       2.550  -4.290   7.851  1.00  0.00           C  
ATOM   2044  NE2 HIS A 255       3.601  -3.548   8.164  1.00  0.00           N  
ATOM   2045  N   LEU A 256       1.688   0.587   5.950  1.00  0.00           N  
ATOM   2046  CA  LEU A 256       1.594   1.483   7.096  1.00  0.00           C  
ATOM   2047  C   LEU A 256       0.327   2.329   7.145  1.00  0.00           C  
ATOM   2048  O   LEU A 256       0.015   2.921   8.173  1.00  0.00           O  
ATOM   2049  CB  LEU A 256       2.829   2.390   7.169  1.00  0.00           C  
ATOM   2050  CG  LEU A 256       4.169   1.680   7.326  1.00  0.00           C  
ATOM   2051  CD1 LEU A 256       5.280   2.708   7.512  1.00  0.00           C  
ATOM   2052  CD2 LEU A 256       4.134   0.724   8.511  1.00  0.00           C  
ATOM   2053  N   HIS A 257      -0.398   2.389   6.025  1.00  0.00           N  
ATOM   2054  CA  HIS A 257      -1.652   3.138   5.919  1.00  0.00           C  
ATOM   2055  C   HIS A 257      -1.490   4.651   5.991  1.00  0.00           C  
ATOM   2056  O   HIS A 257      -2.480   5.379   5.965  1.00  0.00           O  
ATOM   2057  CB  HIS A 257      -2.646   2.683   6.996  1.00  0.00           C  
ATOM   2058  CG  HIS A 257      -3.098   1.263   6.844  1.00  0.00           C  
ATOM   2059  ND1 HIS A 257      -4.386   0.864   7.137  1.00  0.00           N  
ATOM   2060  CD2 HIS A 257      -2.459   0.151   6.431  1.00  0.00           C  
ATOM   2061  CE1 HIS A 257      -4.505  -0.432   6.917  1.00  0.00           C  
ATOM   2062  NE2 HIS A 257      -3.347  -0.885   6.486  1.00  0.00           N  
ATOM   2063  N   THR A 258      -0.248   5.121   6.073  1.00  0.00           N  
ATOM   2064  CA  THR A 258       0.011   6.547   6.148  1.00  0.00           C  
ATOM   2065  C   THR A 258       0.767   7.037   4.914  1.00  0.00           C  
ATOM   2066  O   THR A 258       1.346   6.250   4.168  1.00  0.00           O  
ATOM   2067  CB  THR A 258       0.835   6.896   7.406  1.00  0.00           C  
ATOM   2068  OG1 THR A 258       1.949   6.011   7.519  1.00  0.00           O  
ATOM   2069  CG2 THR A 258      -0.030   6.780   8.642  1.00  0.00           C  
ATOM   2070  N   ASP A 259       0.742   8.352   4.714  1.00  0.00           N  
ATOM   2071  CA  ASP A 259       1.378   8.994   3.573  1.00  0.00           C  
ATOM   2072  C   ASP A 259       2.759   9.497   3.984  1.00  0.00           C  
ATOM   2073  O   ASP A 259       2.880  10.528   4.645  1.00  0.00           O  
ATOM   2074  CB  ASP A 259       0.484  10.145   3.105  1.00  0.00           C  
ATOM   2075  CG  ASP A 259       1.118  11.010   2.031  1.00  0.00           C  
ATOM   2076  OD1 ASP A 259       2.248  10.731   1.585  1.00  0.00           O  
ATOM   2077  OD2 ASP A 259       0.458  11.990   1.630  1.00  0.00           O  
ATOM   2078  N   THR A 260       3.793   8.770   3.602  1.00  0.00           N  
ATOM   2079  CA  THR A 260       5.151   9.189   3.927  1.00  0.00           C  
ATOM   2080  C   THR A 260       6.124   8.629   2.885  1.00  0.00           C  
ATOM   2081  O   THR A 260       5.713   8.061   1.883  1.00  0.00           O  
ATOM   2082  CB  THR A 260       5.554   8.748   5.354  1.00  0.00           C  
ATOM   2083  OG1 THR A 260       6.796   9.360   5.710  1.00  0.00           O  
ATOM   2084  CG2 THR A 260       5.664   7.238   5.466  1.00  0.00           C  
ATOM   2085  N   PHE A 261       7.412   8.823   3.133  1.00  0.00           N  
ATOM   2086  CA  PHE A 261       8.419   8.386   2.173  1.00  0.00           C  
ATOM   2087  C   PHE A 261       9.692   7.916   2.861  1.00  0.00           C  
ATOM   2088  O   PHE A 261       9.892   8.138   4.055  1.00  0.00           O  
ATOM   2089  CB  PHE A 261       8.739   9.521   1.199  1.00  0.00           C  
ATOM   2090  CG  PHE A 261       9.300  10.758   1.864  1.00  0.00           C  
ATOM   2091  CD1 PHE A 261      10.668  10.890   2.092  1.00  0.00           C  
ATOM   2092  CD2 PHE A 261       8.462  11.788   2.270  1.00  0.00           C  
ATOM   2093  CE1 PHE A 261      11.189  12.025   2.707  1.00  0.00           C  
ATOM   2094  CE2 PHE A 261       8.971  12.926   2.888  1.00  0.00           C  
ATOM   2095  CZ  PHE A 261      10.329  13.049   3.108  1.00  0.00           C  
ATOM   2096  N   ARG A 262      10.562   7.267   2.088  1.00  0.00           N  
ATOM   2097  CA  ARG A 262      11.841   6.779   2.571  1.00  0.00           C  
ATOM   2098  C   ARG A 262      12.888   7.074   1.511  1.00  0.00           C  
ATOM   2099  O   ARG A 262      12.627   6.931   0.321  1.00  0.00           O  
ATOM   2100  CB  ARG A 262      11.794   5.261   2.804  1.00  0.00           C  
ATOM   2101  CG  ARG A 262      10.689   4.781   3.732  1.00  0.00           C  
ATOM   2102  CD  ARG A 262      11.061   4.982   5.182  1.00  0.00           C  
ATOM   2103  NE  ARG A 262      10.020   4.500   6.096  1.00  0.00           N  
ATOM   2104  CZ  ARG A 262       9.120   5.263   6.693  1.00  0.00           C  
ATOM   2105  NH1 ARG A 262       9.102   6.575   6.497  1.00  0.00           N  
ATOM   2106  NH2 ARG A 262       8.222   4.726   7.506  1.00  0.00           N  
ATOM   2107  N   ILE A 263      14.062   7.488   1.958  1.00  0.00           N  
ATOM   2108  CA  ILE A 263      15.182   7.694   1.056  1.00  0.00           C  
ATOM   2109  C   ILE A 263      16.128   6.535   1.367  1.00  0.00           C  
ATOM   2110  O   ILE A 263      16.793   6.533   2.401  1.00  0.00           O  
ATOM   2111  CB  ILE A 263      15.885   9.041   1.298  1.00  0.00           C  
ATOM   2112  CG1 ILE A 263      14.878  10.189   1.138  1.00  0.00           C  
ATOM   2113  CG2 ILE A 263      17.038   9.208   0.316  1.00  0.00           C  
ATOM   2114  CD1 ILE A 263      15.444  11.571   1.437  1.00  0.00           C  
ATOM   2115  N   LEU A 264      16.143   5.538   0.492  1.00  0.00           N  
ATOM   2116  CA  LEU A 264      16.962   4.353   0.689  1.00  0.00           C  
ATOM   2117  C   LEU A 264      18.353   4.592   0.125  1.00  0.00           C  
ATOM   2118  O   LEU A 264      18.503   4.926  -1.051  1.00  0.00           O  
ATOM   2119  CB  LEU A 264      16.300   3.159   0.005  1.00  0.00           C  
ATOM   2120  CG  LEU A 264      14.828   2.942   0.363  1.00  0.00           C  
ATOM   2121  CD1 LEU A 264      14.270   1.745  -0.388  1.00  0.00           C  
ATOM   2122  CD2 LEU A 264      14.677   2.745   1.869  1.00  0.00           C  
ATOM   2123  N   SER A 265      19.375   4.425   0.973  1.00  0.00           N  
ATOM   2124  CA  SER A 265      20.746   4.730   0.563  1.00  0.00           C  
ATOM   2125  C   SER A 265      21.773   3.633   0.811  1.00  0.00           C  
ATOM   2126  O   SER A 265      21.681   2.879   1.782  1.00  0.00           O  
ATOM   2127  CB  SER A 265      21.226   5.992   1.282  1.00  0.00           C  
ATOM   2128  OG  SER A 265      20.348   7.075   1.086  1.00  0.00           O  
ATOM   2129  N   LYS A 266      22.740   3.563  -0.083  1.00  0.00           N  
ATOM   2130  CA  LYS A 266      23.888   2.682   0.044  1.00  0.00           C  
ATOM   2131  C   LYS A 266      25.041   3.541  -0.463  1.00  0.00           C  
ATOM   2132  O   LYS A 266      25.255   3.662  -1.667  1.00  0.00           O  
ATOM   2133  CB  LYS A 266      23.748   1.424  -0.816  1.00  0.00           C  
ATOM   2134  CG  LYS A 266      24.959   0.502  -0.721  1.00  0.00           C  
ATOM   2135  CD  LYS A 266      24.828  -0.715  -1.634  1.00  0.00           C  
ATOM   2136  CE  LYS A 266      26.055  -1.603  -1.535  1.00  0.00           C  
ATOM   2137  NZ  LYS A 266      25.961  -2.764  -2.456  1.00  0.00           N  
ATOM   2138  N   GLY A 267      25.747   4.170   0.466  1.00  0.00           N  
ATOM   2139  CA  GLY A 267      26.791   5.083   0.065  1.00  0.00           C  
ATOM   2140  C   GLY A 267      26.133   6.286  -0.585  1.00  0.00           C  
ATOM   2141  O   GLY A 267      25.214   6.880  -0.020  1.00  0.00           O  
ATOM   2142  N   ASN A 268      26.580   6.619  -1.792  1.00  0.00           N  
ATOM   2143  CA  ASN A 268      25.998   7.740  -2.516  1.00  0.00           C  
ATOM   2144  C   ASN A 268      24.857   7.323  -3.437  1.00  0.00           C  
ATOM   2145  O   ASN A 268      24.235   8.171  -4.082  1.00  0.00           O  
ATOM   2146  CB  ASN A 268      27.082   8.457  -3.335  1.00  0.00           C  
ATOM   2147  CG  ASN A 268      28.139   9.101  -2.458  1.00  0.00           C  
ATOM   2148  OD1 ASN A 268      27.830   9.694  -1.433  1.00  0.00           O  
ATOM   2149  ND2 ASN A 268      29.393   8.993  -2.877  1.00  0.00           N  
ATOM   2150  N   LYS A 269      24.566   6.028  -3.491  1.00  0.00           N  
ATOM   2151  CA  LYS A 269      23.476   5.531  -4.327  1.00  0.00           C  
ATOM   2152  C   LYS A 269      22.174   5.616  -3.544  1.00  0.00           C  
ATOM   2153  O   LYS A 269      22.085   5.135  -2.412  1.00  0.00           O  
ATOM   2154  CB  LYS A 269      23.741   4.090  -4.752  1.00  0.00           C  
ATOM   2155  CG  LYS A 269      24.988   3.930  -5.605  1.00  0.00           C  
ATOM   2156  CD  LYS A 269      25.185   2.490  -6.039  1.00  0.00           C  
ATOM   2157  CE  LYS A 269      26.418   2.344  -6.904  1.00  0.00           C  
ATOM   2158  NZ  LYS A 269      26.605   0.947  -7.373  1.00  0.00           N  
ATOM   2159  N   LYS A 270      21.172   6.243  -4.146  1.00  0.00           N  
ATOM   2160  CA  LYS A 270      19.905   6.450  -3.467  1.00  0.00           C  
ATOM   2161  C   LYS A 270      18.697   6.212  -4.361  1.00  0.00           C  
ATOM   2162  O   LYS A 270      18.752   6.470  -5.565  1.00  0.00           O  
ATOM   2163  CB  LYS A 270      19.837   7.882  -2.926  1.00  0.00           C  
ATOM   2164  CG  LYS A 270      20.983   8.261  -1.999  1.00  0.00           C  
ATOM   2165  CD  LYS A 270      20.994   9.747  -1.694  1.00  0.00           C  
ATOM   2166  CE  LYS A 270      22.188  10.119  -0.837  1.00  0.00           C  
ATOM   2167  NZ  LYS A 270      22.297  11.585  -0.621  1.00  0.00           N  
ATOM   2168  N   VAL A 271      17.608   5.730  -3.764  1.00  0.00           N  
ATOM   2169  CA  VAL A 271      16.346   5.545  -4.470  1.00  0.00           C  
ATOM   2170  C   VAL A 271      15.227   5.986  -3.544  1.00  0.00           C  
ATOM   2171  O   VAL A 271      15.353   5.909  -2.320  1.00  0.00           O  
ATOM   2172  CB  VAL A 271      16.088   4.072  -4.895  1.00  0.00           C  
ATOM   2173  CG1 VAL A 271      17.118   3.635  -5.918  1.00  0.00           C  
ATOM   2174  CG2 VAL A 271      16.092   3.160  -3.682  1.00  0.00           C  
ATOM   2175  N   MET A 272      14.133   6.464  -4.130  1.00  0.00           N  
ATOM   2176  CA  MET A 272      12.985   6.896  -3.348  1.00  0.00           C  
ATOM   2177  C   MET A 272      11.971   5.775  -3.187  1.00  0.00           C  
ATOM   2178  O   MET A 272      11.721   5.011  -4.119  1.00  0.00           O  
ATOM   2179  CB  MET A 272      12.276   8.080  -4.022  1.00  0.00           C  
ATOM   2180  CG  MET A 272      13.012   9.402  -3.906  1.00  0.00           C  
ATOM   2181  SD  MET A 272      13.341   9.855  -2.195  1.00  0.00           S  
ATOM   2182  CE  MET A 272      11.700   9.831  -1.491  1.00  0.00           C  
ATOM   2183  N   ALA A 273      11.385   5.691  -1.996  1.00  0.00           N  
ATOM   2184  CA  ALA A 273      10.315   4.746  -1.727  1.00  0.00           C  
ATOM   2185  C   ALA A 273       9.136   5.576  -1.219  1.00  0.00           C  
ATOM   2186  O   ALA A 273       9.300   6.409  -0.327  1.00  0.00           O  
ATOM   2187  CB  ALA A 273      10.735   3.715  -0.691  1.00  0.00           C  
ATOM   2188  N   PHE A 274       7.972   5.350  -1.794  1.00  0.00           N  
ATOM   2189  CA  PHE A 274       6.772   6.089  -1.423  1.00  0.00           C  
ATOM   2190  C   PHE A 274       5.757   5.174  -0.761  1.00  0.00           C  
ATOM   2191  O   PHE A 274       5.316   4.196  -1.362  1.00  0.00           O  
ATOM   2192  CB  PHE A 274       6.158   6.731  -2.664  1.00  0.00           C  
ATOM   2193  CG  PHE A 274       7.129   7.551  -3.458  1.00  0.00           C  
ATOM   2194  CD1 PHE A 274       7.507   8.815  -3.025  1.00  0.00           C  
ATOM   2195  CD2 PHE A 274       7.705   7.042  -4.619  1.00  0.00           C  
ATOM   2196  CE1 PHE A 274       8.431   9.570  -3.733  1.00  0.00           C  
ATOM   2197  CE2 PHE A 274       8.638   7.786  -5.327  1.00  0.00           C  
ATOM   2198  CZ  PHE A 274       9.000   9.048  -4.883  1.00  0.00           C  
ATOM   2199  N   ILE A 275       5.406   5.491   0.477  1.00  0.00           N  
ATOM   2200  CA  ILE A 275       4.408   4.721   1.196  1.00  0.00           C  
ATOM   2201  C   ILE A 275       3.069   5.411   0.960  1.00  0.00           C  
ATOM   2202  O   ILE A 275       2.828   6.507   1.471  1.00  0.00           O  
ATOM   2203  CB  ILE A 275       4.735   4.646   2.697  1.00  0.00           C  
ATOM   2204  CG1 ILE A 275       6.076   3.915   2.870  1.00  0.00           C  
ATOM   2205  CG2 ILE A 275       3.629   3.921   3.449  1.00  0.00           C  
ATOM   2206  CD1 ILE A 275       6.602   3.896   4.295  1.00  0.00           C  
ATOM   2207  N   GLY A 276       2.230   4.782   0.146  1.00  0.00           N  
ATOM   2208  CA  GLY A 276       0.952   5.357  -0.202  1.00  0.00           C  
ATOM   2209  C   GLY A 276      -0.106   5.181   0.871  1.00  0.00           C  
ATOM   2210  O   GLY A 276      -0.155   4.156   1.534  1.00  0.00           O  
ATOM   2211  N   PRO A 277      -0.963   6.193   1.047  1.00  0.00           N  
ATOM   2212  CA  PRO A 277      -2.032   6.115   2.040  1.00  0.00           C  
ATOM   2213  C   PRO A 277      -3.056   5.045   1.669  1.00  0.00           C  
ATOM   2214  O   PRO A 277      -3.292   4.775   0.494  1.00  0.00           O  
ATOM   2215  CB  PRO A 277      -2.629   7.521   2.021  1.00  0.00           C  
ATOM   2216  CG  PRO A 277      -2.413   7.955   0.603  1.00  0.00           C  
ATOM   2217  CD  PRO A 277      -1.019   7.460   0.298  1.00  0.00           C  
ATOM   2218  N   SER A 278      -3.648   4.440   2.684  1.00  0.00           N  
ATOM   2219  CA  SER A 278      -4.595   3.357   2.500  1.00  0.00           C  
ATOM   2220  C   SER A 278      -6.018   3.779   2.167  1.00  0.00           C  
ATOM   2221  O   SER A 278      -6.414   4.926   2.373  1.00  0.00           O  
ATOM   2222  CB  SER A 278      -4.651   2.512   3.771  1.00  0.00           C  
ATOM   2223  OG  SER A 278      -5.162   3.286   4.846  1.00  0.00           O  
ATOM   2224  N   VAL A 279      -6.771   2.821   1.648  1.00  0.00           N  
ATOM   2225  CA  VAL A 279      -8.201   3.008   1.470  1.00  0.00           C  
ATOM   2226  C   VAL A 279      -8.820   2.767   2.844  1.00  0.00           C  
ATOM   2227  O   VAL A 279      -9.775   3.431   3.245  1.00  0.00           O  
ATOM   2228  CB  VAL A 279      -8.784   1.995   0.466  1.00  0.00           C  
ATOM   2229  CG1 VAL A 279     -10.317   2.077   0.459  1.00  0.00           C  
ATOM   2230  CG2 VAL A 279      -8.242   2.263  -0.925  1.00  0.00           C  
ATOM   2231  N   ASP A 280      -8.254   1.816   3.576  1.00  0.00           N  
ATOM   2232  CA  ASP A 280      -8.738   1.450   4.902  1.00  0.00           C  
ATOM   2233  C   ASP A 280      -8.743   2.603   5.897  1.00  0.00           C  
ATOM   2234  O   ASP A 280      -7.878   3.481   5.863  1.00  0.00           O  
ATOM   2235  CB  ASP A 280      -7.884   0.305   5.463  1.00  0.00           C  
ATOM   2236  CG  ASP A 280      -8.497  -0.351   6.693  1.00  0.00           C  
ATOM   2237  OD1 ASP A 280      -9.732  -0.287   6.848  1.00  0.00           O  
ATOM   2238  OD2 ASP A 280      -7.740  -0.957   7.480  1.00  0.00           O  
ATOM   2239  N   THR A 281      -9.733   2.597   6.784  1.00  0.00           N  
ATOM   2240  CA  THR A 281      -9.896   3.631   7.798  1.00  0.00           C  
ATOM   2241  C   THR A 281      -9.495   3.180   9.197  1.00  0.00           C  
ATOM   2242  O   THR A 281      -9.467   3.995  10.122  1.00  0.00           O  
ATOM   2243  CB  THR A 281     -11.369   4.069   7.868  1.00  0.00           C  
ATOM   2244  OG1 THR A 281     -12.204   2.901   7.936  1.00  0.00           O  
ATOM   2245  CG2 THR A 281     -11.748   4.883   6.645  1.00  0.00           C  
ATOM   2246  N   TRP A 282      -9.177   1.901   9.348  1.00  0.00           N  
ATOM   2247  CA  TRP A 282      -8.887   1.307  10.656  1.00  0.00           C  
ATOM   2248  C   TRP A 282      -7.980   2.113  11.578  1.00  0.00           C  
ATOM   2249  O   TRP A 282      -8.259   2.259  12.766  1.00  0.00           O  
ATOM   2250  CB  TRP A 282      -8.287  -0.091  10.462  1.00  0.00           C  
ATOM   2251  CG  TRP A 282      -8.064  -0.854  11.734  1.00  0.00           C  
ATOM   2252  CD1 TRP A 282      -7.019  -0.718  12.597  1.00  0.00           C  
ATOM   2253  CD2 TRP A 282      -8.908  -1.882  12.282  1.00  0.00           C  
ATOM   2254  NE1 TRP A 282      -7.159  -1.592  13.663  1.00  0.00           N  
ATOM   2255  CE2 TRP A 282      -8.303  -2.312  13.487  1.00  0.00           C  
ATOM   2256  CE3 TRP A 282     -10.108  -2.467  11.866  1.00  0.00           C  
ATOM   2257  CZ2 TRP A 282      -8.876  -3.320  14.280  1.00  0.00           C  
ATOM   2258  CZ3 TRP A 282     -10.660  -3.473  12.657  1.00  0.00           C  
ATOM   2259  CH2 TRP A 282     -10.052  -3.884  13.841  1.00  0.00           C  
ATOM   2260  N   LEU A 283      -6.889   2.641  11.042  1.00  0.00           N  
ATOM   2261  CA  LEU A 283      -5.929   3.375  11.863  1.00  0.00           C  
ATOM   2262  C   LEU A 283      -6.222   4.864  12.001  1.00  0.00           C  
ATOM   2263  O   LEU A 283      -5.355   5.645  12.388  1.00  0.00           O  
ATOM   2264  CB  LEU A 283      -4.516   3.158  11.320  1.00  0.00           C  
ATOM   2265  CG  LEU A 283      -4.048   1.704  11.301  1.00  0.00           C  
ATOM   2266  CD1 LEU A 283      -2.628   1.616  10.757  1.00  0.00           C  
ATOM   2267  CD2 LEU A 283      -4.118   1.108  12.703  1.00  0.00           C  
ATOM   2268  N   GLY A 284      -7.452   5.251  11.687  1.00  0.00           N  
ATOM   2269  CA  GLY A 284      -7.833   6.637  11.846  1.00  0.00           C  
ATOM   2270  C   GLY A 284      -7.329   7.554  10.748  1.00  0.00           C  
ATOM   2271  O   GLY A 284      -6.870   8.660  11.030  1.00  0.00           O  
ATOM   2272  N   THR A 285      -7.404   7.090   9.509  1.00  0.00           N  
ATOM   2273  CA  THR A 285      -6.998   7.908   8.372  1.00  0.00           C  
ATOM   2274  C   THR A 285      -8.096   7.885   7.324  1.00  0.00           C  
ATOM   2275  O   THR A 285      -8.795   6.886   7.153  1.00  0.00           O  
ATOM   2276  CB  THR A 285      -5.684   7.401   7.737  1.00  0.00           C  
ATOM   2277  OG1 THR A 285      -5.828   6.025   7.352  1.00  0.00           O  
ATOM   2278  CG2 THR A 285      -4.536   7.527   8.720  1.00  0.00           C  
ATOM   2279  N   SER A 286      -8.263   9.000   6.633  1.00  0.00           N  
ATOM   2280  CA  SER A 286      -9.287   9.105   5.605  1.00  0.00           C  
ATOM   2281  C   SER A 286      -8.961   8.204   4.419  1.00  0.00           C  
ATOM   2282  O   SER A 286      -7.804   8.139   3.995  1.00  0.00           O  
ATOM   2283  CB  SER A 286      -9.406  10.548   5.113  1.00  0.00           C  
ATOM   2284  OG  SER A 286      -9.877  11.400   6.135  1.00  0.00           O  
ATOM   2285  N   PRO A 287      -9.964   7.504   3.873  1.00  0.00           N  
ATOM   2286  CA  PRO A 287      -9.743   6.671   2.693  1.00  0.00           C  
ATOM   2287  C   PRO A 287      -9.016   7.501   1.644  1.00  0.00           C  
ATOM   2288  O   PRO A 287      -9.374   8.658   1.408  1.00  0.00           O  
ATOM   2289  CB  PRO A 287     -11.156   6.319   2.253  1.00  0.00           C  
ATOM   2290  CG  PRO A 287     -11.908   6.248   3.543  1.00  0.00           C  
ATOM   2291  CD  PRO A 287     -11.355   7.412   4.344  1.00  0.00           C  
ATOM   2292  N   SER A 288      -7.991   6.924   1.035  1.00  0.00           N  
ATOM   2293  CA  SER A 288      -7.193   7.660   0.069  1.00  0.00           C  
ATOM   2294  C   SER A 288      -6.788   6.832  -1.136  1.00  0.00           C  
ATOM   2295  O   SER A 288      -6.765   5.606  -1.092  1.00  0.00           O  
ATOM   2296  CB  SER A 288      -5.923   8.202   0.743  1.00  0.00           C  
ATOM   2297  OG  SER A 288      -6.226   9.072   1.816  1.00  0.00           O  
ATOM   2298  N   ILE A 289      -6.466   7.538  -2.215  1.00  0.00           N  
ATOM   2299  CA  ILE A 289      -5.976   6.906  -3.432  1.00  0.00           C  
ATOM   2300  C   ILE A 289      -4.958   7.870  -4.026  1.00  0.00           C  
ATOM   2301  O   ILE A 289      -5.136   9.088  -3.969  1.00  0.00           O  
ATOM   2302  CB  ILE A 289      -7.131   6.629  -4.433  1.00  0.00           C  
ATOM   2303  CG1 ILE A 289      -6.601   5.807  -5.628  1.00  0.00           C  
ATOM   2304  CG2 ILE A 289      -7.773   7.927  -4.917  1.00  0.00           C  
ATOM   2305  CD1 ILE A 289      -6.300   4.375  -5.291  1.00  0.00           C  
ATOM   2306  N   ARG A 290      -3.871   7.328  -4.581  1.00  0.00           N  
ATOM   2307  CA  ARG A 290      -2.812   8.145  -5.151  1.00  0.00           C  
ATOM   2308  C   ARG A 290      -2.647   7.874  -6.640  1.00  0.00           C  
ATOM   2309  O   ARG A 290      -2.764   6.729  -7.087  1.00  0.00           O  
ATOM   2310  CB  ARG A 290      -1.489   7.889  -4.424  1.00  0.00           C  
ATOM   2311  CG  ARG A 290      -0.274   8.547  -5.076  1.00  0.00           C  
ATOM   2312  CD  ARG A 290       0.966   8.430  -4.215  1.00  0.00           C  
ATOM   2313  NE  ARG A 290       0.874   9.246  -3.005  1.00  0.00           N  
ATOM   2314  CZ  ARG A 290       1.838   9.369  -2.105  1.00  0.00           C  
ATOM   2315  NH1 ARG A 290       2.983   8.712  -2.260  1.00  0.00           N  
ATOM   2316  NH2 ARG A 290       1.672  10.140  -1.045  1.00  0.00           N  
ATOM   2317  N   LYS A 291      -2.357   8.929  -7.388  1.00  0.00           N  
ATOM   2318  CA  LYS A 291      -2.088   8.798  -8.807  1.00  0.00           C  
ATOM   2319  C   LYS A 291      -0.762   9.471  -9.119  1.00  0.00           C  
ATOM   2320  O   LYS A 291      -0.536  10.618  -8.747  1.00  0.00           O  
ATOM   2321  CB  LYS A 291      -3.211   9.424  -9.641  1.00  0.00           C  
ATOM   2322  CG  LYS A 291      -3.037   9.203 -11.146  1.00  0.00           C  
ATOM   2323  CD  LYS A 291      -4.257   9.661 -11.944  1.00  0.00           C  
ATOM   2324  CE  LYS A 291      -4.477  11.153 -11.868  1.00  0.00           C  
ATOM   2325  NZ  LYS A 291      -5.598  11.588 -12.730  1.00  0.00           N  
ATOM   2326  N   TYR A 292       0.120   8.744  -9.803  1.00  0.00           N  
ATOM   2327  CA  TYR A 292       1.427   9.264 -10.180  1.00  0.00           C  
ATOM   2328  C   TYR A 292       1.449   9.707 -11.632  1.00  0.00           C  
ATOM   2329  O   TYR A 292       0.813   9.091 -12.488  1.00  0.00           O  
ATOM   2330  CB  TYR A 292       2.516   8.203 -10.013  1.00  0.00           C  
ATOM   2331  CG  TYR A 292       2.749   7.726  -8.600  1.00  0.00           C  
ATOM   2332  CD1 TYR A 292       1.948   6.735  -8.033  1.00  0.00           C  
ATOM   2333  CD2 TYR A 292       3.786   8.257  -7.838  1.00  0.00           C  
ATOM   2334  CE1 TYR A 292       2.163   6.294  -6.737  1.00  0.00           C  
ATOM   2335  CE2 TYR A 292       4.012   7.819  -6.542  1.00  0.00           C  
ATOM   2336  CZ  TYR A 292       3.194   6.837  -5.995  1.00  0.00           C  
ATOM   2337  OH  TYR A 292       3.420   6.407  -4.707  1.00  0.00           O  
ATOM   2338  N   ASP A 293       2.198  10.783 -11.894  1.00  0.00           N  
ATOM   2339  CA  ASP A 293       2.485  11.198 -13.253  1.00  0.00           C  
ATOM   2340  C   ASP A 293       3.876  10.596 -13.440  1.00  0.00           C  
ATOM   2341  O   ASP A 293       4.876  11.157 -12.979  1.00  0.00           O  
ATOM   2342  CB  ASP A 293       2.524  12.719 -13.382  1.00  0.00           C  
ATOM   2343  CG  ASP A 293       2.855  13.171 -14.799  1.00  0.00           C  
ATOM   2344  OD1 ASP A 293       3.280  12.337 -15.619  1.00  0.00           O  
ATOM   2345  OD2 ASP A 293       2.698  14.377 -15.081  1.00  0.00           O  
ATOM   2346  N   VAL A 294       3.937   9.443 -14.069  1.00  0.00           N  
ATOM   2347  CA  VAL A 294       5.194   8.720 -14.235  1.00  0.00           C  
ATOM   2348  C   VAL A 294       6.130   9.360 -15.252  1.00  0.00           C  
ATOM   2349  O   VAL A 294       7.349   9.380 -15.062  1.00  0.00           O  
ATOM   2350  CB  VAL A 294       4.930   7.259 -14.653  1.00  0.00           C  
ATOM   2351  CG1 VAL A 294       6.249   6.510 -14.830  1.00  0.00           C  
ATOM   2352  CG2 VAL A 294       4.068   6.566 -13.604  1.00  0.00           C  
ATOM   2353  N   GLY A 295       5.557   9.892 -16.319  1.00  0.00           N  
ATOM   2354  CA  GLY A 295       6.379  10.456 -17.373  1.00  0.00           C  
ATOM   2355  C   GLY A 295       6.620   9.391 -18.431  1.00  0.00           C  
ATOM   2356  O   GLY A 295       5.845   8.446 -18.558  1.00  0.00           O  
ATOM   2357  N   ASN A 296       7.707   9.534 -19.189  1.00  0.00           N  
ATOM   2358  CA  ASN A 296       8.008   8.598 -20.261  1.00  0.00           C  
ATOM   2359  C   ASN A 296       9.084   7.562 -19.925  1.00  0.00           C  
ATOM   2360  O   ASN A 296       9.551   6.844 -20.805  1.00  0.00           O  
ATOM   2361  CB  ASN A 296       8.414   9.357 -21.534  1.00  0.00           C  
ATOM   2362  CG  ASN A 296       9.639  10.218 -21.330  1.00  0.00           C  
ATOM   2363  OD1 ASN A 296      10.366  10.078 -20.349  1.00  0.00           O  
ATOM   2364  ND2 ASN A 296       9.874  11.130 -22.274  1.00  0.00           N  
ATOM   2365  N   GLY A 297       9.483   7.506 -18.655  1.00  0.00           N  
ATOM   2366  CA  GLY A 297      10.464   6.526 -18.232  1.00  0.00           C  
ATOM   2367  C   GLY A 297      11.919   6.927 -18.398  1.00  0.00           C  
ATOM   2368  O   GLY A 297      12.813   6.190 -17.983  1.00  0.00           O  
ATOM   2369  N   GLN A 298      12.169   8.092 -18.992  1.00  0.00           N  
ATOM   2370  CA  GLN A 298      13.541   8.537 -19.205  1.00  0.00           C  
ATOM   2371  C   GLN A 298      14.167   9.155 -17.953  1.00  0.00           C  
ATOM   2372  O   GLN A 298      15.382   9.319 -17.873  1.00  0.00           O  
ATOM   2373  CB  GLN A 298      13.600   9.548 -20.357  1.00  0.00           C  
ATOM   2374  CG  GLN A 298      13.228   8.958 -21.715  1.00  0.00           C  
ATOM   2375  CD  GLN A 298      13.412   9.941 -22.842  1.00  0.00           C  
ATOM   2376  OE1 GLN A 298      12.936  11.076 -22.775  1.00  0.00           O  
ATOM   2377  NE2 GLN A 298      14.108   9.522 -23.893  1.00  0.00           N  
ATOM   2378  N   GLY A 299      13.340   9.497 -16.980  1.00  0.00           N  
ATOM   2379  CA  GLY A 299      13.830  10.085 -15.749  1.00  0.00           C  
ATOM   2380  C   GLY A 299      12.941   9.723 -14.580  1.00  0.00           C  
ATOM   2381  O   GLY A 299      12.098   8.837 -14.687  1.00  0.00           O  
ATOM   2382  N   TYR A 300      13.132  10.409 -13.450  1.00  0.00           N  
ATOM   2383  CA  TYR A 300      12.317  10.166 -12.277  1.00  0.00           C  
ATOM   2384  C   TYR A 300      10.858  10.502 -12.563  1.00  0.00           C  
ATOM   2385  O   TYR A 300      10.554  11.284 -13.461  1.00  0.00           O  
ATOM   2386  CB  TYR A 300      12.811  11.016 -11.106  1.00  0.00           C  
ATOM   2387  CG  TYR A 300      14.167  10.616 -10.585  1.00  0.00           C  
ATOM   2388  CD1 TYR A 300      14.330   9.437  -9.860  1.00  0.00           C  
ATOM   2389  CD2 TYR A 300      15.287  11.408 -10.816  1.00  0.00           C  
ATOM   2390  CE1 TYR A 300      15.579   9.057  -9.379  1.00  0.00           C  
ATOM   2391  CE2 TYR A 300      16.543  11.034 -10.342  1.00  0.00           C  
ATOM   2392  CZ  TYR A 300      16.674   9.865  -9.624  1.00  0.00           C  
ATOM   2393  OH  TYR A 300      17.911   9.487  -9.149  1.00  0.00           O  
ATOM   2394  N   MET A 301       9.962   9.919 -11.785  1.00  0.00           N  
ATOM   2395  CA  MET A 301       8.551  10.236 -11.922  1.00  0.00           C  
ATOM   2396  C   MET A 301       8.387  11.733 -11.639  1.00  0.00           C  
ATOM   2397  O   MET A 301       9.137  12.305 -10.844  1.00  0.00           O  
ATOM   2398  CB  MET A 301       7.721   9.389 -10.952  1.00  0.00           C  
ATOM   2399  CG  MET A 301       7.761   7.903 -11.286  1.00  0.00           C  
ATOM   2400  SD  MET A 301       6.636   6.917 -10.276  1.00  0.00           S  
ATOM   2401  CE  MET A 301       7.536   6.851  -8.742  1.00  0.00           C  
ATOM   2402  N   LYS A 302       7.424  12.355 -12.294  1.00  0.00           N  
ATOM   2403  CA  LYS A 302       7.247  13.798 -12.200  1.00  0.00           C  
ATOM   2404  C   LYS A 302       6.593  14.273 -10.907  1.00  0.00           C  
ATOM   2405  O   LYS A 302       7.100  15.174 -10.244  1.00  0.00           O  
ATOM   2406  CB  LYS A 302       6.459  14.285 -13.415  1.00  0.00           C  
ATOM   2407  CG  LYS A 302       7.150  13.973 -14.744  1.00  0.00           C  
ATOM   2408  CD  LYS A 302       6.290  14.354 -15.937  1.00  0.00           C  
ATOM   2409  CE  LYS A 302       6.060  15.850 -16.000  1.00  0.00           C  
ATOM   2410  NZ  LYS A 302       5.230  16.222 -17.187  1.00  0.00           N  
ATOM   2411  N   GLU A 303       5.486  13.660 -10.538  1.00  0.00           N  
ATOM   2412  CA  GLU A 303       4.792  14.035  -9.314  1.00  0.00           C  
ATOM   2413  C   GLU A 303       3.702  13.027  -8.982  1.00  0.00           C  
ATOM   2414  O   GLU A 303       3.445  12.103  -9.763  1.00  0.00           O  
ATOM   2415  CB  GLU A 303       4.159  15.430  -9.436  1.00  0.00           C  
ATOM   2416  CG  GLU A 303       2.854  15.457 -10.227  1.00  0.00           C  
ATOM   2417  CD  GLU A 303       2.015  16.702  -9.943  1.00  0.00           C  
ATOM   2418  OE1 GLU A 303       2.113  17.236  -8.816  1.00  0.00           O  
ATOM   2419  OE2 GLU A 303       1.272  17.133 -10.832  1.00  0.00           O  
ATOM   2420  N   PHE A 304       3.092  13.195  -7.820  1.00  0.00           N  
ATOM   2421  CA  PHE A 304       1.935  12.393  -7.471  1.00  0.00           C  
ATOM   2422  C   PHE A 304       0.854  13.321  -6.938  1.00  0.00           C  
ATOM   2423  O   PHE A 304       1.134  14.436  -6.480  1.00  0.00           O  
ATOM   2424  CB  PHE A 304       2.275  11.282  -6.455  1.00  0.00           C  
ATOM   2425  CG  PHE A 304       2.723  11.780  -5.098  1.00  0.00           C  
ATOM   2426  CD1 PHE A 304       1.835  12.387  -4.215  1.00  0.00           C  
ATOM   2427  CD2 PHE A 304       4.032  11.574  -4.672  1.00  0.00           C  
ATOM   2428  CE1 PHE A 304       2.248  12.814  -2.951  1.00  0.00           C  
ATOM   2429  CE2 PHE A 304       4.454  11.989  -3.414  1.00  0.00           C  
ATOM   2430  CZ  PHE A 304       3.559  12.616  -2.551  1.00  0.00           C  
ATOM   2431  N   LYS A 305      -0.378  12.851  -7.025  1.00  0.00           N  
ATOM   2432  CA  LYS A 305      -1.516  13.598  -6.525  1.00  0.00           C  
ATOM   2433  C   LYS A 305      -2.328  12.656  -5.655  1.00  0.00           C  
ATOM   2434  O   LYS A 305      -2.610  11.525  -6.046  1.00  0.00           O  
ATOM   2435  CB  LYS A 305      -2.383  14.114  -7.674  1.00  0.00           C  
ATOM   2436  CG  LYS A 305      -1.713  15.187  -8.515  1.00  0.00           C  
ATOM   2437  CD  LYS A 305      -2.617  15.664  -9.640  1.00  0.00           C  
ATOM   2438  CE  LYS A 305      -1.940  16.743 -10.464  1.00  0.00           C  
ATOM   2439  NZ  LYS A 305      -2.810  17.197 -11.593  1.00  0.00           N  
ATOM   2440  N   ASN A 306      -2.682  13.122  -4.459  1.00  0.00           N  
ATOM   2441  CA  ASN A 306      -3.487  12.329  -3.548  1.00  0.00           C  
ATOM   2442  C   ASN A 306      -4.928  12.809  -3.566  1.00  0.00           C  
ATOM   2443  O   ASN A 306      -5.198  14.007  -3.679  1.00  0.00           O  
ATOM   2444  CB  ASN A 306      -2.962  12.422  -2.110  1.00  0.00           C  
ATOM   2445  CG  ASN A 306      -1.758  11.530  -1.870  1.00  0.00           C  
ATOM   2446  OD1 ASN A 306      -1.271  10.851  -2.772  1.00  0.00           O  
ATOM   2447  ND2 ASN A 306      -1.286  11.518  -0.635  1.00  0.00           N  
ATOM   2448  N   TYR A 307      -5.835  11.859  -3.448  1.00  0.00           N  
ATOM   2449  CA  TYR A 307      -7.256  12.135  -3.380  1.00  0.00           C  
ATOM   2450  C   TYR A 307      -7.743  11.434  -2.125  1.00  0.00           C  
ATOM   2451  O   TYR A 307      -7.259  10.359  -1.780  1.00  0.00           O  
ATOM   2452  CB  TYR A 307      -7.981  11.592  -4.613  1.00  0.00           C  
ATOM   2453  CG  TYR A 307      -7.420  12.110  -5.921  1.00  0.00           C  
ATOM   2454  CD1 TYR A 307      -6.330  11.489  -6.518  1.00  0.00           C  
ATOM   2455  CD2 TYR A 307      -7.963  13.230  -6.543  1.00  0.00           C  
ATOM   2456  CE1 TYR A 307      -5.789  11.973  -7.702  1.00  0.00           C  
ATOM   2457  CE2 TYR A 307      -7.437  13.720  -7.723  1.00  0.00           C  
ATOM   2458  CZ  TYR A 307      -6.348  13.094  -8.309  1.00  0.00           C  
ATOM   2459  OH  TYR A 307      -5.814  13.572  -9.476  1.00  0.00           O  
ATOM   2460  N   HIS A 308      -8.684  12.054  -1.430  1.00  0.00           N  
ATOM   2461  CA  HIS A 308      -9.190  11.431  -0.211  1.00  0.00           C  
ATOM   2462  C   HIS A 308     -10.696  11.569  -0.050  1.00  0.00           C  
ATOM   2463  O   HIS A 308     -11.355  12.303  -0.794  1.00  0.00           O  
ATOM   2464  CB  HIS A 308      -8.452  11.976   1.027  1.00  0.00           C  
ATOM   2465  CG  HIS A 308      -8.664  13.437   1.276  1.00  0.00           C  
ATOM   2466  ND1 HIS A 308      -8.120  14.081   2.373  1.00  0.00           N  
ATOM   2467  CD2 HIS A 308      -9.351  14.387   0.600  1.00  0.00           C  
ATOM   2468  CE1 HIS A 308      -8.464  15.359   2.355  1.00  0.00           C  
ATOM   2469  NE2 HIS A 308      -9.214  15.569   1.288  1.00  0.00           N  
ATOM   2470  N   PHE A 309     -11.222  10.828   0.923  1.00  0.00           N  
ATOM   2471  CA  PHE A 309     -12.654  10.763   1.191  1.00  0.00           C  
ATOM   2472  C   PHE A 309     -12.810  10.989   2.688  1.00  0.00           C  
ATOM   2473  O   PHE A 309     -12.714  10.059   3.482  1.00  0.00           O  
ATOM   2474  CB  PHE A 309     -13.164   9.380   0.764  1.00  0.00           C  
ATOM   2475  CG  PHE A 309     -14.663   9.222   0.793  1.00  0.00           C  
ATOM   2476  CD1 PHE A 309     -15.351   9.057   1.985  1.00  0.00           C  
ATOM   2477  CD2 PHE A 309     -15.377   9.172  -0.401  1.00  0.00           C  
ATOM   2478  CE1 PHE A 309     -16.729   8.865   1.996  1.00  0.00           C  
ATOM   2479  CE2 PHE A 309     -16.759   8.967  -0.398  1.00  0.00           C  
ATOM   2480  CZ  PHE A 309     -17.438   8.818   0.803  1.00  0.00           C  
ATOM   2481  N   GLN A 310     -13.014  12.232   3.081  1.00  0.00           N  
ATOM   2482  CA  GLN A 310     -13.167  12.545   4.496  1.00  0.00           C  
ATOM   2483  C   GLN A 310     -14.570  12.166   4.955  1.00  0.00           C  
ATOM   2484  O   GLN A 310     -15.566  12.708   4.476  1.00  0.00           O  
ATOM   2485  CB  GLN A 310     -12.911  14.038   4.739  1.00  0.00           C  
ATOM   2486  CG  GLN A 310     -11.477  14.459   4.471  1.00  0.00           C  
ATOM   2487  CD  GLN A 310     -11.266  15.954   4.605  1.00  0.00           C  
ATOM   2488  OE1 GLN A 310     -11.985  16.743   3.994  1.00  0.00           O  
ATOM   2489  NE2 GLN A 310     -10.298  16.354   5.405  1.00  0.00           N  
ATOM   2490  N   LEU A 311     -14.633  11.210   5.884  1.00  0.00           N  
ATOM   2491  CA  LEU A 311     -15.906  10.768   6.419  1.00  0.00           C  
ATOM   2492  C   LEU A 311     -16.542  11.888   7.235  1.00  0.00           C  
ATOM   2493  O   LEU A 311     -15.846  12.584   7.982  1.00  0.00           O  
ATOM   2494  CB  LEU A 311     -15.720   9.533   7.299  1.00  0.00           C  
ATOM   2495  CG  LEU A 311     -15.128   8.296   6.611  1.00  0.00           C  
ATOM   2496  CD1 LEU A 311     -14.932   7.183   7.639  1.00  0.00           C  
ATOM   2497  CD2 LEU A 311     -16.042   7.833   5.489  1.00  0.00           C  
ATOM   2498  N   ARG A 312     -17.840  12.053   7.097  1.00  0.00           N  
ATOM   2499  CA  ARG A 312     -18.547  13.090   7.839  1.00  0.00           C  
ATOM   2500  C   ARG A 312     -18.376  12.850   9.340  1.00  0.00           C  
ATOM   2501  O   ARG A 312     -18.569  11.730   9.813  1.00  0.00           O  
ATOM   2502  CB  ARG A 312     -20.030  13.094   7.466  1.00  0.00           C  
ATOM   2503  CG  ARG A 312     -20.839  14.162   8.185  1.00  0.00           C  
ATOM   2504  CD  ARG A 312     -22.235  14.292   7.588  1.00  0.00           C  
ATOM   2505  NE  ARG A 312     -22.191  14.733   6.200  1.00  0.00           N  
ATOM   2506  CZ  ARG A 312     -21.875  15.962   5.804  1.00  0.00           C  
ATOM   2507  NH1 ARG A 312     -21.580  16.895   6.699  1.00  0.00           N  
ATOM   2508  NH2 ARG A 312     -21.840  16.262   4.520  1.00  0.00           N  
ATOM   2509  N   PRO A 313     -18.007  13.883  10.096  1.00  0.00           N  
ATOM   2510  CA  PRO A 313     -17.827  13.753  11.539  1.00  0.00           C  
ATOM   2511  C   PRO A 313     -19.081  13.217  12.214  1.00  0.00           C  
ATOM   2512  O   PRO A 313     -20.202  13.538  11.812  1.00  0.00           O  
ATOM   2513  CB  PRO A 313     -17.517  15.177  11.991  1.00  0.00           C  
ATOM   2514  CG  PRO A 313     -16.810  15.758  10.806  1.00  0.00           C  
ATOM   2515  CD  PRO A 313     -17.624  15.240   9.641  1.00  0.00           C  
ATOM   2516  N   LYS A 314     -18.885  12.401  13.249  1.00  0.00           N  
ATOM   2517  CA  LYS A 314     -20.005  11.837  13.979  1.00  0.00           C  
ATOM   2518  C   LYS A 314     -20.700  12.897  14.822  1.00  0.00           C  
ATOM   2519  O   LYS A 314     -20.073  13.867  15.250  1.00  0.00           O  
ATOM   2520  CB  LYS A 314     -19.537  10.714  14.900  1.00  0.00           C  
ATOM   2521  CG  LYS A 314     -18.993   9.499  14.194  1.00  0.00           C  
ATOM   2522  CD  LYS A 314     -18.572   8.448  15.192  1.00  0.00           C  
ATOM   2523  CE  LYS A 314     -18.061   7.190  14.513  1.00  0.00           C  
ATOM   2524  NZ  LYS A 314     -17.654   6.167  15.503  1.00  0.00           N  
ATOM   2525  N   LYS A 315     -21.972  12.693  15.054  1.00  0.00           N  
ATOM   2526  CA  LYS A 315     -22.725  13.607  15.901  1.00  0.00           C  
ATOM   2527  C   LYS A 315     -22.334  13.358  17.349  1.00  0.00           C  
ATOM   2528  O   LYS A 315     -22.111  12.217  17.758  1.00  0.00           O  
ATOM   2529  CB  LYS A 315     -24.229  13.392  15.723  1.00  0.00           C  
ATOM   2530  CG  LYS A 315     -24.762  13.865  14.376  1.00  0.00           C  
ATOM   2531  CD  LYS A 315     -26.277  13.689  14.273  1.00  0.00           C  
ATOM   2532  CE  LYS A 315     -26.667  12.229  14.263  1.00  0.00           C  
ATOM   2533  NZ  LYS A 315     -28.136  12.056  14.103  1.00  0.00           N  
ATOM   2534  N   ASP A 316     -22.254  14.446  18.126  1.00  0.00           N  
ATOM   2535  CA  ASP A 316     -21.942  14.360  19.545  1.00  0.00           C  
ATOM   2536  C   ASP A 316     -23.219  14.764  20.276  1.00  0.00           C  
ATOM   2537  O   ASP A 316     -23.681  15.892  20.143  1.00  0.00           O  
ATOM   2538  CB  ASP A 316     -20.794  15.312  19.887  1.00  0.00           C  
ATOM   2539  CG  ASP A 316     -20.324  15.177  21.324  1.00  0.00           C  
ATOM   2540  OD1 ASP A 316     -21.128  14.780  22.190  1.00  0.00           O  
ATOM   2541  OD2 ASP A 316     -19.140  15.473  21.580  1.00  0.00           O  
ATOM   2542  N   LYS A 317     -23.784  13.847  21.046  1.00  0.00           N  
ATOM   2543  CA  LYS A 317     -25.018  14.120  21.782  1.00  0.00           C  
ATOM   2544  C   LYS A 317     -24.895  15.341  22.693  1.00  0.00           C  
ATOM   2545  O   LYS A 317     -25.873  16.052  22.913  1.00  0.00           O  
ATOM   2546  CB  LYS A 317     -25.421  12.897  22.610  1.00  0.00           C  
ATOM   2547  CG  LYS A 317     -25.822  11.692  21.784  1.00  0.00           C  
ATOM   2548  CD  LYS A 317     -26.243  10.533  22.669  1.00  0.00           C  
ATOM   2549  CE  LYS A 317     -26.654   9.318  21.852  1.00  0.00           C  
ATOM   2550  NZ  LYS A 317     -27.052   8.177  22.713  1.00  0.00           N  
ATOM   2551  N   LEU A 318     -23.680  15.568  23.207  1.00  0.00           N  
ATOM   2552  CA  LEU A 318     -23.457  16.700  24.098  1.00  0.00           C  
ATOM   2553  C   LEU A 318     -23.108  17.977  23.343  1.00  0.00           C  
ATOM   2554  O   LEU A 318     -23.260  19.080  23.867  1.00  0.00           O  
ATOM   2555  CB  LEU A 318     -22.342  16.363  25.091  1.00  0.00           C  
ATOM   2556  CG  LEU A 318     -22.592  15.151  25.988  1.00  0.00           C  
ATOM   2557  CD1 LEU A 318     -21.385  14.912  26.889  1.00  0.00           C  
ATOM   2558  CD2 LEU A 318     -23.848  15.356  26.821  1.00  0.00           C  
ATOM   2559  N   LYS A 319     -22.644  17.827  22.118  1.00  0.00           N  
ATOM   2560  CA  LYS A 319     -22.285  18.965  21.272  1.00  0.00           C  
ATOM   2561  C   LYS A 319     -22.736  18.675  19.842  1.00  0.00           C  
ATOM   2562  O   LYS A 319     -21.914  18.515  18.932  1.00  0.00           O  
ATOM   2563  CB  LYS A 319     -20.770  19.187  21.300  1.00  0.00           C  
ATOM   2564  CG  LYS A 319     -20.209  19.420  22.689  1.00  0.00           C  
ATOM   2565  CD  LYS A 319     -18.706  19.589  22.651  1.00  0.00           C  
ATOM   2566  CE  LYS A 319     -18.144  19.791  24.048  1.00  0.00           C  
ATOM   2567  NZ  LYS A 319     -16.673  19.951  24.031  1.00  0.00           N  
ATOM   2568  N   PRO A 320     -24.052  18.615  19.629  1.00  0.00           N  
ATOM   2569  CA  PRO A 320     -24.606  18.275  18.319  1.00  0.00           C  
ATOM   2570  C   PRO A 320     -24.171  19.143  17.150  1.00  0.00           C  
ATOM   2571  O   PRO A 320     -24.105  18.670  16.018  1.00  0.00           O  
ATOM   2572  CB  PRO A 320     -26.120  18.344  18.558  1.00  0.00           C  
ATOM   2573  CG  PRO A 320     -26.264  19.321  19.665  1.00  0.00           C  
ATOM   2574  CD  PRO A 320     -25.111  18.986  20.576  1.00  0.00           C  
ATOM   2575  N   LYS A 321     -23.861  20.404  17.413  1.00  0.00           N  
ATOM   2576  CA  LYS A 321     -23.472  21.302  16.334  1.00  0.00           C  
ATOM   2577  C   LYS A 321     -22.004  21.181  15.919  1.00  0.00           C  
ATOM   2578  O   LYS A 321     -21.515  21.970  15.106  1.00  0.00           O  
ATOM   2579  CB  LYS A 321     -23.817  22.746  16.693  1.00  0.00           C  
ATOM   2580  CG  LYS A 321     -25.313  22.989  16.751  1.00  0.00           C  
ATOM   2581  CD  LYS A 321     -25.651  24.458  16.896  1.00  0.00           C  
ATOM   2582  CE  LYS A 321     -27.153  24.677  16.856  1.00  0.00           C  
ATOM   2583  NZ  LYS A 321     -27.518  26.118  16.950  1.00  0.00           N  
ATOM   2584  N   THR A 322     -21.305  20.181  16.452  1.00  0.00           N  
ATOM   2585  CA  THR A 322     -19.924  19.942  16.036  1.00  0.00           C  
ATOM   2586  C   THR A 322     -19.945  19.115  14.747  1.00  0.00           C  
ATOM   2587  O   THR A 322     -18.921  18.933  14.100  1.00  0.00           O  
ATOM   2588  CB  THR A 322     -19.117  19.156  17.093  1.00  0.00           C  
ATOM   2589  OG1 THR A 322     -19.781  17.931  17.398  1.00  0.00           O  
ATOM   2590  CG2 THR A 322     -18.968  19.984  18.366  1.00  0.00           C  
ATOM   2591  N   THR A 323     -21.124  18.625  14.383  1.00  0.00           N  
ATOM   2592  CA  THR A 323     -21.285  17.841  13.167  1.00  0.00           C  
ATOM   2593  C   THR A 323     -21.762  18.749  12.036  1.00  0.00           C  
ATOM   2594  O   THR A 323     -22.861  19.300  12.097  1.00  0.00           O  
ATOM   2595  CB  THR A 323     -22.296  16.707  13.364  1.00  0.00           C  
ATOM   2596  OG1 THR A 323     -21.848  15.834  14.395  1.00  0.00           O  
ATOM   2597  CG2 THR A 323     -22.461  15.909  12.066  1.00  0.00           C  
ATOM   2598  N   ILE A 324     -20.921  18.898  11.013  1.00  0.00           N  
ATOM   2599  CA  ILE A 324     -21.250  19.726   9.864  1.00  0.00           C  
ATOM   2600  C   ILE A 324     -22.237  18.997   8.960  1.00  0.00           C  
ATOM   2601  O   ILE A 324     -22.082  17.804   8.705  1.00  0.00           O  
ATOM   2602  CB  ILE A 324     -19.977  20.086   9.076  1.00  0.00           C  
ATOM   2603  CG1 ILE A 324     -18.990  20.806  10.000  1.00  0.00           C  
ATOM   2604  CG2 ILE A 324     -20.325  20.961   7.877  1.00  0.00           C  
ATOM   2605  CD1 ILE A 324     -17.645  21.081   9.372  1.00  0.00           C  
ATOM   2606  N   LYS A 325     -23.243  19.715   8.479  1.00  0.00           N  
ATOM   2607  CA  LYS A 325     -24.263  19.107   7.621  1.00  0.00           C  
ATOM   2608  C   LYS A 325     -24.471  19.842   6.294  1.00  0.00           C  
ATOM   2609  O   LYS A 325     -25.380  19.518   5.540  1.00  0.00           O  
ATOM   2610  CB  LYS A 325     -25.594  19.029   8.369  1.00  0.00           C  
ATOM   2611  CG  LYS A 325     -25.561  18.186   9.635  1.00  0.00           C  
ATOM   2612  CD  LYS A 325     -26.931  18.075  10.273  1.00  0.00           C  
ATOM   2613  CE  LYS A 325     -26.891  17.248  11.541  1.00  0.00           C  
ATOM   2614  NZ  LYS A 325     -26.014  17.834  12.586  1.00  0.00           N  
ATOM   2615  N   GLN A 326     -23.617  20.821   6.002  1.00  0.00           N  
ATOM   2616  CA  GLN A 326     -23.739  21.567   4.756  1.00  0.00           C  
ATOM   2617  C   GLN A 326     -23.418  20.684   3.546  1.00  0.00           C  
ATOM   2618  O   GLN A 326     -22.391  20.011   3.537  1.00  0.00           O  
ATOM   2619  CB  GLN A 326     -22.798  22.775   4.763  1.00  0.00           C  
ATOM   2620  CG  GLN A 326     -23.082  23.797   5.861  1.00  0.00           C  
ATOM   2621  CD  GLN A 326     -24.445  24.441   5.720  1.00  0.00           C  
ATOM   2622  OE1 GLN A 326     -24.962  24.596   4.618  1.00  0.00           O  
ATOM   2623  NE2 GLN A 326     -25.038  24.821   6.837  1.00  0.00           N  
ATOM   2624  N   PRO A 327     -24.277  20.684   2.529  1.00  0.00           N  
ATOM   2625  CA  PRO A 327     -24.039  19.872   1.326  1.00  0.00           C  
ATOM   2626  C   PRO A 327     -22.726  20.216   0.630  1.00  0.00           C  
ATOM   2627  O   PRO A 327     -22.134  19.368  -0.037  1.00  0.00           O  
ATOM   2628  CB  PRO A 327     -25.249  20.209   0.446  1.00  0.00           C  
ATOM   2629  CG  PRO A 327     -26.319  20.541   1.429  1.00  0.00           C  
ATOM   2630  CD  PRO A 327     -25.593  21.344   2.481  1.00  0.00           C  
ATOM   2631  N   SER A 328     -22.279  21.452   0.781  1.00  0.00           N  
ATOM   2632  CA  SER A 328     -21.056  21.916   0.136  1.00  0.00           C  
ATOM   2633  C   SER A 328     -19.796  21.739   0.976  1.00  0.00           C  
ATOM   2634  O   SER A 328     -18.723  22.197   0.581  1.00  0.00           O  
ATOM   2635  CB  SER A 328     -21.213  23.397  -0.242  1.00  0.00           C  
ATOM   2636  OG  SER A 328     -21.380  24.195   0.916  1.00  0.00           O  
ATOM   2637  N   ASP A 329     -19.888  21.058   2.108  1.00  0.00           N  
ATOM   2638  CA  ASP A 329     -18.731  20.911   2.990  1.00  0.00           C  
ATOM   2639  C   ASP A 329     -17.675  19.908   2.520  1.00  0.00           C  
ATOM   2640  O   ASP A 329     -16.589  19.830   3.093  1.00  0.00           O  
ATOM   2641  CB  ASP A 329     -19.180  20.600   4.430  1.00  0.00           C  
ATOM   2642  CG  ASP A 329     -19.938  19.283   4.553  1.00  0.00           C  
ATOM   2643  OD1 ASP A 329     -19.765  18.390   3.701  1.00  0.00           O  
ATOM   2644  OD2 ASP A 329     -20.704  19.151   5.529  1.00  0.00           O  
ATOM   2645  N   GLY A 330     -18.002  19.146   1.470  1.00  0.00           N  
ATOM   2646  CA  GLY A 330     -17.032  18.218   0.919  1.00  0.00           C  
ATOM   2647  C   GLY A 330     -16.871  16.869   1.597  1.00  0.00           C  
ATOM   2648  O   GLY A 330     -16.079  16.043   1.161  1.00  0.00           O  
ATOM   2649  N   PHE A 331     -17.628  16.619   2.667  1.00  0.00           N  
ATOM   2650  CA  PHE A 331     -17.537  15.333   3.356  1.00  0.00           C  
ATOM   2651  C   PHE A 331     -18.254  14.243   2.562  1.00  0.00           C  
ATOM   2652  O   PHE A 331     -19.167  14.521   1.785  1.00  0.00           O  
ATOM   2653  CB  PHE A 331     -18.128  15.429   4.758  1.00  0.00           C  
ATOM   2654  CG  PHE A 331     -17.288  16.212   5.721  1.00  0.00           C  
ATOM   2655  CD1 PHE A 331     -16.065  15.721   6.156  1.00  0.00           C  
ATOM   2656  CD2 PHE A 331     -17.720  17.444   6.203  1.00  0.00           C  
ATOM   2657  CE1 PHE A 331     -15.272  16.447   7.038  1.00  0.00           C  
ATOM   2658  CE2 PHE A 331     -16.939  18.174   7.083  1.00  0.00           C  
ATOM   2659  CZ  PHE A 331     -15.709  17.683   7.509  1.00  0.00           C  
ATOM   2660  N   ASN A 332     -17.812  12.998   2.776  1.00  0.00           N  
ATOM   2661  CA  ASN A 332     -18.381  11.850   2.090  1.00  0.00           C  
ATOM   2662  C   ASN A 332     -18.327  11.971   0.567  1.00  0.00           C  
ATOM   2663  O   ASN A 332     -19.236  11.542  -0.142  1.00  0.00           O  
ATOM   2664  CB  ASN A 332     -19.827  11.593   2.537  1.00  0.00           C  
ATOM   2665  CG  ASN A 332     -19.901  11.045   3.959  1.00  0.00           C  
ATOM   2666  OD1 ASN A 332     -18.898  10.615   4.532  1.00  0.00           O  
ATOM   2667  ND2 ASN A 332     -21.100  11.043   4.528  1.00  0.00           N  
ATOM   2668  N   LYS A 333     -17.226  12.557   0.080  1.00  0.00           N  
ATOM   2669  CA  LYS A 333     -17.008  12.711  -1.349  1.00  0.00           C  
ATOM   2670  C   LYS A 333     -15.521  12.559  -1.648  1.00  0.00           C  
ATOM   2671  O   LYS A 333     -14.684  13.043  -0.892  1.00  0.00           O  
ATOM   2672  CB  LYS A 333     -17.456  14.091  -1.843  1.00  0.00           C  
ATOM   2673  CG  LYS A 333     -18.936  14.380  -1.704  1.00  0.00           C  
ATOM   2674  CD  LYS A 333     -19.254  15.773  -2.232  1.00  0.00           C  
ATOM   2675  CE  LYS A 333     -20.728  16.119  -2.066  1.00  0.00           C  
ATOM   2676  NZ  LYS A 333     -21.615  15.187  -2.809  1.00  0.00           N  
ATOM   2677  N   TRP A 334     -15.190  11.877  -2.744  1.00  0.00           N  
ATOM   2678  CA  TRP A 334     -13.806  11.771  -3.169  1.00  0.00           C  
ATOM   2679  C   TRP A 334     -13.409  13.120  -3.755  1.00  0.00           C  
ATOM   2680  O   TRP A 334     -14.130  13.685  -4.576  1.00  0.00           O  
ATOM   2681  CB  TRP A 334     -13.635  10.675  -4.218  1.00  0.00           C  
ATOM   2682  CG  TRP A 334     -13.662   9.300  -3.632  1.00  0.00           C  
ATOM   2683  CD1 TRP A 334     -14.719   8.431  -3.606  1.00  0.00           C  
ATOM   2684  CD2 TRP A 334     -12.596   8.657  -2.928  1.00  0.00           C  
ATOM   2685  NE1 TRP A 334     -14.371   7.284  -2.943  1.00  0.00           N  
ATOM   2686  CE2 TRP A 334     -13.070   7.388  -2.513  1.00  0.00           C  
ATOM   2687  CE3 TRP A 334     -11.278   9.015  -2.610  1.00  0.00           C  
ATOM   2688  CZ2 TRP A 334     -12.285   6.498  -1.789  1.00  0.00           C  
ATOM   2689  CZ3 TRP A 334     -10.491   8.119  -1.892  1.00  0.00           C  
ATOM   2690  CH2 TRP A 334     -10.996   6.880  -1.490  1.00  0.00           C  
ATOM   2691  N   LYS A 335     -12.268  13.637  -3.328  1.00  0.00           N  
ATOM   2692  CA  LYS A 335     -11.804  14.924  -3.815  1.00  0.00           C  
ATOM   2693  C   LYS A 335     -10.290  15.021  -3.780  1.00  0.00           C  
ATOM   2694  O   LYS A 335      -9.625  14.273  -3.068  1.00  0.00           O  
ATOM   2695  CB  LYS A 335     -12.416  16.052  -2.971  1.00  0.00           C  
ATOM   2696  CG  LYS A 335     -12.067  15.981  -1.500  1.00  0.00           C  
ATOM   2697  CD  LYS A 335     -12.775  17.065  -0.697  1.00  0.00           C  
ATOM   2698  CE  LYS A 335     -12.444  16.970   0.781  1.00  0.00           C  
ATOM   2699  NZ  LYS A 335     -13.153  18.007   1.579  1.00  0.00           N  
ATOM   2700  N   PHE A 336      -9.766  15.955  -4.546  1.00  0.00           N  
ATOM   2701  CA  PHE A 336      -8.337  16.206  -4.589  1.00  0.00           C  
ATOM   2702  C   PHE A 336      -7.856  16.646  -3.204  1.00  0.00           C  
ATOM   2703  O   PHE A 336      -8.476  17.507  -2.581  1.00  0.00           O  
ATOM   2704  CB  PHE A 336      -8.040  17.299  -5.618  1.00  0.00           C  
ATOM   2705  CG  PHE A 336      -6.595  17.715  -5.670  1.00  0.00           C  
ATOM   2706  CD1 PHE A 336      -5.636  16.887  -6.240  1.00  0.00           C  
ATOM   2707  CD2 PHE A 336      -6.201  18.952  -5.171  1.00  0.00           C  
ATOM   2708  CE1 PHE A 336      -4.305  17.275  -6.309  1.00  0.00           C  
ATOM   2709  CE2 PHE A 336      -4.873  19.349  -5.233  1.00  0.00           C  
ATOM   2710  CZ  PHE A 336      -3.927  18.513  -5.805  1.00  0.00           C  
ATOM   2711  N   ASN A 337      -6.769  16.042  -2.737  1.00  0.00           N  
ATOM   2712  CA  ASN A 337      -6.203  16.433  -1.452  1.00  0.00           C  
ATOM   2713  C   ASN A 337      -5.028  17.371  -1.706  1.00  0.00           C  
ATOM   2714  O   ASN A 337      -5.093  18.560  -1.387  1.00  0.00           O  
ATOM   2715  CB  ASN A 337      -5.751  15.202  -0.657  1.00  0.00           C  
ATOM   2716  CG  ASN A 337      -5.262  15.563   0.736  1.00  0.00           C  
ATOM   2717  OD1 ASN A 337      -5.225  16.729   1.110  1.00  0.00           O  
ATOM   2718  ND2 ASN A 337      -4.880  14.553   1.511  1.00  0.00           N  
ATOM   2719  N   TYR A 338      -3.950  16.849  -2.298  1.00  0.00           N  
ATOM   2720  CA  TYR A 338      -2.805  17.683  -2.629  1.00  0.00           C  
ATOM   2721  C   TYR A 338      -1.914  17.007  -3.664  1.00  0.00           C  
ATOM   2722  O   TYR A 338      -2.018  15.799  -3.899  1.00  0.00           O  
ATOM   2723  CB  TYR A 338      -1.975  17.998  -1.380  1.00  0.00           C  
ATOM   2724  CG  TYR A 338      -1.070  16.857  -0.940  1.00  0.00           C  
ATOM   2725  CD1 TYR A 338      -1.543  15.831  -0.119  1.00  0.00           C  
ATOM   2726  CD2 TYR A 338       0.259  16.804  -1.354  1.00  0.00           C  
ATOM   2727  CE1 TYR A 338      -0.712  14.789   0.268  1.00  0.00           C  
ATOM   2728  CE2 TYR A 338       1.098  15.759  -0.975  1.00  0.00           C  
ATOM   2729  CZ  TYR A 338       0.609  14.753  -0.156  1.00  0.00           C  
ATOM   2730  OH  TYR A 338       1.438  13.725   0.220  1.00  0.00           O  
ATOM   2731  N   GLY A 339      -1.035  17.798  -4.268  1.00  0.00           N  
ATOM   2732  CA  GLY A 339      -0.078  17.292  -5.233  1.00  0.00           C  
ATOM   2733  C   GLY A 339       1.323  17.546  -4.706  1.00  0.00           C  
ATOM   2734  O   GLY A 339       1.569  18.563  -4.060  1.00  0.00           O  
ATOM   2735  N   SER A 340       2.251  16.625  -4.961  1.00  0.00           N  
ATOM   2736  CA  SER A 340       3.619  16.776  -4.473  1.00  0.00           C  
ATOM   2737  C   SER A 340       4.283  18.053  -4.983  1.00  0.00           C  
ATOM   2738  O   SER A 340       5.038  18.704  -4.259  1.00  0.00           O  
ATOM   2739  CB  SER A 340       4.454  15.557  -4.881  1.00  0.00           C  
ATOM   2740  OG  SER A 340       4.485  15.396  -6.287  1.00  0.00           O  
ATOM   2741  N   SER A 341       3.993  18.403  -6.216  1.00  0.00           N  
ATOM   2742  CA  SER A 341       4.583  19.600  -6.816  1.00  0.00           C  
ATOM   2743  C   SER A 341       4.011  20.887  -6.226  1.00  0.00           C  
ATOM   2744  O   SER A 341       4.757  21.753  -5.756  1.00  0.00           O  
ATOM   2745  CB  SER A 341       4.378  19.588  -8.328  1.00  0.00           C  
ATOM   2746  OG  SER A 341       4.905  20.761  -8.911  1.00  0.00           O  
ATOM   2747  N   SER A 342       2.694  21.019  -6.243  1.00  0.00           N  
ATOM   2748  CA  SER A 342       2.053  22.228  -5.746  1.00  0.00           C  
ATOM   2749  C   SER A 342       2.190  22.422  -4.232  1.00  0.00           C  
ATOM   2750  O   SER A 342       2.318  23.549  -3.761  1.00  0.00           O  
ATOM   2751  CB  SER A 342       0.566  22.223  -6.119  1.00  0.00           C  
ATOM   2752  OG  SER A 342      -0.108  21.125  -5.537  1.00  0.00           O  
ATOM   2753  N   GLU A 343       2.183  21.330  -3.487  1.00  0.00           N  
ATOM   2754  CA  GLU A 343       2.246  21.419  -2.025  1.00  0.00           C  
ATOM   2755  C   GLU A 343       3.653  21.582  -1.460  1.00  0.00           C  
ATOM   2756  O   GLU A 343       3.856  22.329  -0.508  1.00  0.00           O  
ATOM   2757  CB  GLU A 343       1.585  20.188  -1.404  1.00  0.00           C  
ATOM   2758  CG  GLU A 343       1.222  20.355   0.070  1.00  0.00           C  
ATOM   2759  CD  GLU A 343      -0.029  21.202   0.262  1.00  0.00           C  
ATOM   2760  OE1 GLU A 343      -0.372  22.006  -0.627  1.00  0.00           O  
ATOM   2761  OE2 GLU A 343      -0.679  21.062   1.312  1.00  0.00           O  
ATOM   2762  N   TYR A 344       4.615  20.862  -2.037  1.00  0.00           N  
ATOM   2763  CA  TYR A 344       5.979  20.883  -1.512  1.00  0.00           C  
ATOM   2764  C   TYR A 344       7.015  21.513  -2.431  1.00  0.00           C  
ATOM   2765  O   TYR A 344       8.182  21.646  -2.060  1.00  0.00           O  
ATOM   2766  CB  TYR A 344       6.422  19.454  -1.175  1.00  0.00           C  
ATOM   2767  CG  TYR A 344       5.526  18.748  -0.177  1.00  0.00           C  
ATOM   2768  CD1 TYR A 344       5.151  19.359   1.025  1.00  0.00           C  
ATOM   2769  CD2 TYR A 344       5.063  17.453  -0.422  1.00  0.00           C  
ATOM   2770  CE1 TYR A 344       4.344  18.698   1.947  1.00  0.00           C  
ATOM   2771  CE2 TYR A 344       4.266  16.790   0.498  1.00  0.00           C  
ATOM   2772  CZ  TYR A 344       3.911  17.412   1.675  1.00  0.00           C  
ATOM   2773  OH  TYR A 344       3.117  16.755   2.591  1.00  0.00           O  
ATOM   2774  N   GLY A 345       6.602  21.902  -3.617  1.00  0.00           N  
ATOM   2775  CA  GLY A 345       7.531  22.513  -4.557  1.00  0.00           C  
ATOM   2776  C   GLY A 345       8.521  21.535  -5.157  1.00  0.00           C  
ATOM   2777  O   GLY A 345       9.576  21.936  -5.651  1.00  0.00           O  
ATOM   2778  N   LEU A 346       8.200  20.255  -5.123  1.00  0.00           N  
ATOM   2779  CA  LEU A 346       9.080  19.223  -5.669  1.00  0.00           C  
ATOM   2780  C   LEU A 346       9.108  19.301  -7.188  1.00  0.00           C  
ATOM   2781  O   LEU A 346       8.059  19.318  -7.836  1.00  0.00           O  
ATOM   2782  CB  LEU A 346       8.603  17.838  -5.228  1.00  0.00           C  
ATOM   2783  CG  LEU A 346       8.612  17.581  -3.719  1.00  0.00           C  
ATOM   2784  CD1 LEU A 346       7.900  16.266  -3.408  1.00  0.00           C  
ATOM   2785  CD2 LEU A 346      10.046  17.535  -3.206  1.00  0.00           C  
ATOM   2786  N   LYS A 347      10.317  19.356  -7.748  1.00  0.00           N  
ATOM   2787  CA  LYS A 347      10.474  19.426  -9.203  1.00  0.00           C  
ATOM   2788  C   LYS A 347      10.261  18.054  -9.833  1.00  0.00           C  
ATOM   2789  O   LYS A 347       9.849  17.946 -10.986  1.00  0.00           O  
ATOM   2790  CB  LYS A 347      11.875  19.950  -9.547  1.00  0.00           C  
ATOM   2791  CG  LYS A 347      12.154  21.344  -9.020  1.00  0.00           C  
ATOM   2792  CD  LYS A 347      13.572  21.776  -9.338  1.00  0.00           C  
ATOM   2793  CE  LYS A 347      13.869  23.158  -8.780  1.00  0.00           C  
ATOM   2794  NZ  LYS A 347      15.269  23.583  -9.052  1.00  0.00           N  
ATOM   2795  N   GLU A 348      10.553  17.020  -9.064  1.00  0.00           N  
ATOM   2796  CA  GLU A 348      10.390  15.644  -9.504  1.00  0.00           C  
ATOM   2797  C   GLU A 348      10.446  14.749  -8.265  1.00  0.00           C  
ATOM   2798  O   GLU A 348      10.782  15.223  -7.170  1.00  0.00           O  
ATOM   2799  CB  GLU A 348      11.508  15.245 -10.484  1.00  0.00           C  
ATOM   2800  CG  GLU A 348      12.896  15.326  -9.861  1.00  0.00           C  
ATOM   2801  CD  GLU A 348      14.011  14.980 -10.840  1.00  0.00           C  
ATOM   2802  OE1 GLU A 348      13.726  14.794 -12.050  1.00  0.00           O  
ATOM   2803  OE2 GLU A 348      15.175  14.900 -10.408  1.00  0.00           O  
ATOM   2804  N   LEU A 349      10.108  13.484  -8.413  1.00  0.00           N  
ATOM   2805  CA  LEU A 349      10.128  12.558  -7.289  1.00  0.00           C  
ATOM   2806  C   LEU A 349      11.482  11.851  -7.191  1.00  0.00           C  
ATOM   2807  O   LEU A 349      11.585  10.635  -7.346  1.00  0.00           O  
ATOM   2808  CB  LEU A 349       8.988  11.539  -7.438  1.00  0.00           C  
ATOM   2809  CG  LEU A 349       7.588  12.151  -7.533  1.00  0.00           C  
ATOM   2810  CD1 LEU A 349       6.532  11.059  -7.624  1.00  0.00           C  
ATOM   2811  CD2 LEU A 349       7.314  13.051  -6.334  1.00  0.00           C  
ATOM   2812  N   SER A 350      12.519  12.648  -6.923  1.00  0.00           N  
ATOM   2813  CA  SER A 350      13.884  12.140  -6.840  1.00  0.00           C  
ATOM   2814  C   SER A 350      14.456  12.250  -5.430  1.00  0.00           C  
ATOM   2815  O   SER A 350      13.975  13.039  -4.609  1.00  0.00           O  
ATOM   2816  CB  SER A 350      14.786  12.924  -7.791  1.00  0.00           C  
ATOM   2817  OG  SER A 350      14.908  14.272  -7.365  1.00  0.00           O  
ATOM   2818  N   PRO A 351      15.502  11.479  -5.133  1.00  0.00           N  
ATOM   2819  CA  PRO A 351      16.139  11.563  -3.816  1.00  0.00           C  
ATOM   2820  C   PRO A 351      16.603  12.984  -3.503  1.00  0.00           C  
ATOM   2821  O   PRO A 351      16.448  13.447  -2.369  1.00  0.00           O  
ATOM   2822  CB  PRO A 351      17.316  10.591  -3.944  1.00  0.00           C  
ATOM   2823  CG  PRO A 351      16.786   9.546  -4.882  1.00  0.00           C  
ATOM   2824  CD  PRO A 351      16.055  10.368  -5.923  1.00  0.00           C  
ATOM   2825  N   LYS A 352      17.168  13.667  -4.491  1.00  0.00           N  
ATOM   2826  CA  LYS A 352      17.659  15.031  -4.287  1.00  0.00           C  
ATOM   2827  C   LYS A 352      16.536  15.957  -3.825  1.00  0.00           C  
ATOM   2828  O   LYS A 352      16.703  16.723  -2.876  1.00  0.00           O  
ATOM   2829  CB  LYS A 352      18.281  15.584  -5.575  1.00  0.00           C  
ATOM   2830  CG  LYS A 352      18.903  16.966  -5.396  1.00  0.00           C  
ATOM   2831  CD  LYS A 352      19.432  17.534  -6.708  1.00  0.00           C  
ATOM   2832  CE  LYS A 352      18.303  17.908  -7.641  1.00  0.00           C  
ATOM   2833  NZ  LYS A 352      18.801  18.552  -8.892  1.00  0.00           N  
ATOM   2834  N   GLU A 353      15.401  15.901  -4.504  1.00  0.00           N  
ATOM   2835  CA  GLU A 353      14.270  16.759  -4.164  1.00  0.00           C  
ATOM   2836  C   GLU A 353      13.715  16.445  -2.771  1.00  0.00           C  
ATOM   2837  O   GLU A 353      13.357  17.354  -2.021  1.00  0.00           O  
ATOM   2838  CB  GLU A 353      13.165  16.632  -5.215  1.00  0.00           C  
ATOM   2839  CG  GLU A 353      13.510  17.267  -6.549  1.00  0.00           C  
ATOM   2840  CD  GLU A 353      13.693  18.768  -6.436  1.00  0.00           C  
ATOM   2841  OE1 GLU A 353      12.727  19.447  -6.038  1.00  0.00           O  
ATOM   2842  OE2 GLU A 353      14.790  19.263  -6.751  1.00  0.00           O  
ATOM   2843  N   PHE A 354      13.634  15.165  -2.431  1.00  0.00           N  
ATOM   2844  CA  PHE A 354      13.115  14.800  -1.117  1.00  0.00           C  
ATOM   2845  C   PHE A 354      14.104  15.087   0.013  1.00  0.00           C  
ATOM   2846  O   PHE A 354      13.694  15.333   1.139  1.00  0.00           O  
ATOM   2847  CB  PHE A 354      12.664  13.344  -1.115  1.00  0.00           C  
ATOM   2848  CG  PHE A 354      11.255  13.156  -1.624  1.00  0.00           C  
ATOM   2849  CD1 PHE A 354      10.175  13.308  -0.763  1.00  0.00           C  
ATOM   2850  CD2 PHE A 354      11.016  12.904  -2.963  1.00  0.00           C  
ATOM   2851  CE1 PHE A 354       8.874  13.196  -1.235  1.00  0.00           C  
ATOM   2852  CE2 PHE A 354       9.712  12.794  -3.441  1.00  0.00           C  
ATOM   2853  CZ  PHE A 354       8.640  12.935  -2.575  1.00  0.00           C  
ATOM   2854  N   GLU A 355      15.399  15.077  -0.277  1.00  0.00           N  
ATOM   2855  CA  GLU A 355      16.392  15.433   0.736  1.00  0.00           C  
ATOM   2856  C   GLU A 355      16.239  16.918   1.038  1.00  0.00           C  
ATOM   2857  O   GLU A 355      16.353  17.341   2.188  1.00  0.00           O  
ATOM   2858  CB  GLU A 355      17.809  15.130   0.241  1.00  0.00           C  
ATOM   2859  CG  GLU A 355      18.121  13.642   0.179  1.00  0.00           C  
ATOM   2860  CD  GLU A 355      19.552  13.357  -0.226  1.00  0.00           C  
ATOM   2861  OE1 GLU A 355      20.086  14.094  -1.080  1.00  0.00           O  
ATOM   2862  OE2 GLU A 355      20.135  12.399   0.311  1.00  0.00           O  
ATOM   2863  N   ILE A 356      15.976  17.703   0.013  1.00  0.00           N  
ATOM   2864  CA  ILE A 356      15.765  19.136   0.183  1.00  0.00           C  
ATOM   2865  C   ILE A 356      14.494  19.355   0.999  1.00  0.00           C  
ATOM   2866  O   ILE A 356      14.474  20.180   1.912  1.00  0.00           O  
ATOM   2867  CB  ILE A 356      15.646  19.849  -1.190  1.00  0.00           C  
ATOM   2868  CG1 ILE A 356      17.000  19.838  -1.897  1.00  0.00           C  
ATOM   2869  CG2 ILE A 356      15.144  21.287  -1.002  1.00  0.00           C  
ATOM   2870  CD1 ILE A 356      16.954  20.373  -3.323  1.00  0.00           C  
ATOM   2871  N   LEU A 357      13.447  18.608   0.689  1.00  0.00           N  
ATOM   2872  CA  LEU A 357      12.182  18.726   1.413  1.00  0.00           C  
ATOM   2873  C   LEU A 357      12.369  18.367   2.890  1.00  0.00           C  
ATOM   2874  O   LEU A 357      11.887  19.083   3.768  1.00  0.00           O  
ATOM   2875  CB  LEU A 357      11.120  17.808   0.798  1.00  0.00           C  
ATOM   2876  CG  LEU A 357       9.775  17.771   1.530  1.00  0.00           C  
ATOM   2877  CD1 LEU A 357       9.149  19.157   1.546  1.00  0.00           C  
ATOM   2878  CD2 LEU A 357       8.845  16.768   0.851  1.00  0.00           C  
ATOM   2879  N   ALA A 358      13.072  17.273   3.158  1.00  0.00           N  
ATOM   2880  CA  ALA A 358      13.317  16.846   4.527  1.00  0.00           C  
ATOM   2881  C   ALA A 358      14.097  17.911   5.299  1.00  0.00           C  
ATOM   2882  O   ALA A 358      13.786  18.212   6.454  1.00  0.00           O  
ATOM   2883  CB  ALA A 358      14.074  15.521   4.540  1.00  0.00           C  
ATOM   2884  N   ALA A 359      15.105  18.476   4.663  1.00  0.00           N  
ATOM   2885  CA  ALA A 359      15.921  19.514   5.293  1.00  0.00           C  
ATOM   2886  C   ALA A 359      15.072  20.748   5.594  1.00  0.00           C  
ATOM   2887  O   ALA A 359      15.223  21.376   6.650  1.00  0.00           O  
ATOM   2888  CB  ALA A 359      17.093  19.881   4.394  1.00  0.00           C  
ATOM   2889  N   ARG A 360      14.178  21.096   4.678  1.00  0.00           N  
ATOM   2890  CA  ARG A 360      13.317  22.256   4.871  1.00  0.00           C  
ATOM   2891  C   ARG A 360      12.327  22.030   6.005  1.00  0.00           C  
ATOM   2892  O   ARG A 360      12.096  22.923   6.819  1.00  0.00           O  
ATOM   2893  CB  ARG A 360      12.571  22.590   3.567  1.00  0.00           C  
ATOM   2894  CG  ARG A 360      13.471  23.196   2.502  1.00  0.00           C  
ATOM   2895  CD  ARG A 360      12.695  23.512   1.230  1.00  0.00           C  
ATOM   2896  NE  ARG A 360      13.531  24.185   0.245  1.00  0.00           N  
ATOM   2897  CZ  ARG A 360      13.164  24.473  -0.994  1.00  0.00           C  
ATOM   2898  NH1 ARG A 360      11.955  24.145  -1.426  1.00  0.00           N  
ATOM   2899  NH2 ARG A 360      14.005  25.095  -1.814  1.00  0.00           N  
ATOM   2900  N   MET A 361      11.756  20.838   6.084  1.00  0.00           N  
ATOM   2901  CA  MET A 361      10.803  20.534   7.149  1.00  0.00           C  
ATOM   2902  C   MET A 361      11.484  20.541   8.514  1.00  0.00           C  
ATOM   2903  O   MET A 361      10.852  20.858   9.520  1.00  0.00           O  
ATOM   2904  CB  MET A 361      10.131  19.179   6.914  1.00  0.00           C  
ATOM   2905  CG  MET A 361       9.169  19.163   5.731  1.00  0.00           C  
ATOM   2906  SD  MET A 361       8.104  17.707   5.691  1.00  0.00           S  
ATOM   2907  CE  MET A 361       9.300  16.405   5.440  1.00  0.00           C  
ATOM   2908  N   ASP A 362      12.753  20.201   8.541  1.00  0.00           N  
ATOM   2909  CA  ASP A 362      13.500  20.188   9.789  1.00  0.00           C  
ATOM   2910  C   ASP A 362      13.657  21.598  10.360  1.00  0.00           C  
ATOM   2911  O   ASP A 362      13.859  21.772  11.560  1.00  0.00           O  
ATOM   2912  CB  ASP A 362      14.880  19.558   9.573  1.00  0.00           C  
ATOM   2913  CG  ASP A 362      15.645  19.358  10.865  1.00  0.00           C  
ATOM   2914  OD1 ASP A 362      15.145  18.625  11.747  1.00  0.00           O  
ATOM   2915  OD2 ASP A 362      16.746  19.924  10.999  1.00  0.00           O  
ATOM   2916  N   LYS A 363      13.560  22.596   9.489  1.00  0.00           N  
ATOM   2917  CA  LYS A 363      13.722  23.993   9.900  1.00  0.00           C  
ATOM   2918  C   LYS A 363      12.452  24.822   9.797  1.00  0.00           C  
ATOM   2919  O   LYS A 363      12.406  25.955  10.282  1.00  0.00           O  
ATOM   2920  CB  LYS A 363      14.816  24.647   9.048  1.00  0.00           C  
ATOM   2921  CG  LYS A 363      16.178  23.977   9.137  1.00  0.00           C  
ATOM   2922  CD  LYS A 363      17.186  24.660   8.229  1.00  0.00           C  
ATOM   2923  CE  LYS A 363      18.550  24.003   8.325  1.00  0.00           C  
ATOM   2924  NZ  LYS A 363      19.551  24.654   7.434  1.00  0.00           N  
ATOM   2925  N   ASP A 364      11.421  24.263   9.188  1.00  0.00           N  
ATOM   2926  CA  ASP A 364      10.172  24.976   8.961  1.00  0.00           C  
ATOM   2927  C   ASP A 364       9.012  24.187   9.568  1.00  0.00           C  
ATOM   2928  O   ASP A 364       8.510  23.244   8.962  1.00  0.00           O  
ATOM   2929  CB  ASP A 364       9.966  25.171   7.460  1.00  0.00           C  
ATOM   2930  CG  ASP A 364       8.774  26.054   7.127  1.00  0.00           C  
ATOM   2931  OD1 ASP A 364       7.843  26.158   7.943  1.00  0.00           O  
ATOM   2932  OD2 ASP A 364       8.776  26.635   6.024  1.00  0.00           O  
ATOM   2933  N   LEU A 365       8.601  24.589  10.771  1.00  0.00           N  
ATOM   2934  CA  LEU A 365       7.522  23.888  11.465  1.00  0.00           C  
ATOM   2935  C   LEU A 365       6.207  23.921  10.691  1.00  0.00           C  
ATOM   2936  O   LEU A 365       5.448  22.958  10.706  1.00  0.00           O  
ATOM   2937  CB  LEU A 365       7.311  24.481  12.864  1.00  0.00           C  
ATOM   2938  CG  LEU A 365       6.266  23.793  13.737  1.00  0.00           C  
ATOM   2939  CD1 LEU A 365       6.631  22.326  13.935  1.00  0.00           C  
ATOM   2940  CD2 LEU A 365       6.174  24.500  15.091  1.00  0.00           C  
ATOM   2941  N   GLN A 366       5.944  25.031  10.016  1.00  0.00           N  
ATOM   2942  CA  GLN A 366       4.710  25.152   9.244  1.00  0.00           C  
ATOM   2943  C   GLN A 366       4.698  24.139   8.098  1.00  0.00           C  
ATOM   2944  O   GLN A 366       3.673  23.530   7.816  1.00  0.00           O  
ATOM   2945  CB  GLN A 366       4.557  26.567   8.696  1.00  0.00           C  
ATOM   2946  CG  GLN A 366       4.095  27.587   9.733  1.00  0.00           C  
ATOM   2947  CD  GLN A 366       5.032  27.701  10.917  1.00  0.00           C  
ATOM   2948  OE1 GLN A 366       6.228  27.935  10.748  1.00  0.00           O  
ATOM   2949  NE2 GLN A 366       4.489  27.537  12.115  1.00  0.00           N  
ATOM   2950  N   LEU A 367       5.840  23.969   7.457  1.00  0.00           N  
ATOM   2951  CA  LEU A 367       5.939  23.003   6.371  1.00  0.00           C  
ATOM   2952  C   LEU A 367       5.813  21.584   6.912  1.00  0.00           C  
ATOM   2953  O   LEU A 367       5.141  20.739   6.322  1.00  0.00           O  
ATOM   2954  CB  LEU A 367       7.275  23.163   5.635  1.00  0.00           C  
ATOM   2955  CG  LEU A 367       7.506  22.226   4.443  1.00  0.00           C  
ATOM   2956  CD1 LEU A 367       6.422  22.436   3.399  1.00  0.00           C  
ATOM   2957  CD2 LEU A 367       8.875  22.497   3.845  1.00  0.00           C  
ATOM   2958  N   PHE A 368       6.451  21.318   8.057  1.00  0.00           N  
ATOM   2959  CA  PHE A 368       6.344  19.995   8.660  1.00  0.00           C  
ATOM   2960  C   PHE A 368       4.900  19.702   9.063  1.00  0.00           C  
ATOM   2961  O   PHE A 368       4.419  18.587   8.881  1.00  0.00           O  
ATOM   2962  CB  PHE A 368       7.236  19.868   9.898  1.00  0.00           C  
ATOM   2963  CG  PHE A 368       7.052  18.555  10.622  1.00  0.00           C  
ATOM   2964  CD1 PHE A 368       7.638  17.390  10.128  1.00  0.00           C  
ATOM   2965  CD2 PHE A 368       6.248  18.478  11.749  1.00  0.00           C  
ATOM   2966  CE1 PHE A 368       7.426  16.169  10.753  1.00  0.00           C  
ATOM   2967  CE2 PHE A 368       6.032  17.251  12.382  1.00  0.00           C  
ATOM   2968  CZ  PHE A 368       6.620  16.106  11.884  1.00  0.00           C  
ATOM   2969  N   ASN A 369       4.222  20.695   9.630  1.00  0.00           N  
ATOM   2970  CA  ASN A 369       2.835  20.502  10.039  1.00  0.00           C  
ATOM   2971  C   ASN A 369       1.951  20.193   8.833  1.00  0.00           C  
ATOM   2972  O   ASN A 369       0.980  19.442   8.947  1.00  0.00           O  
ATOM   2973  CB  ASN A 369       2.311  21.728  10.788  1.00  0.00           C  
ATOM   2974  CG  ASN A 369       2.877  21.843  12.191  1.00  0.00           C  
ATOM   2975  OD1 ASN A 369       3.362  20.873  12.762  1.00  0.00           O  
ATOM   2976  ND2 ASN A 369       2.789  23.036  12.771  1.00  0.00           N  
ATOM   2977  N   LYS A 370       2.292  20.779   7.699  1.00  0.00           N  
ATOM   2978  CA  LYS A 370       1.548  20.516   6.474  1.00  0.00           C  
ATOM   2979  C   LYS A 370       1.742  19.043   6.087  1.00  0.00           C  
ATOM   2980  O   LYS A 370       0.787  18.340   5.759  1.00  0.00           O  
ATOM   2981  CB  LYS A 370       2.041  21.429   5.348  1.00  0.00           C  
ATOM   2982  CG  LYS A 370       1.308  21.239   4.033  1.00  0.00           C  
ATOM   2983  CD  LYS A 370       1.838  22.184   2.965  1.00  0.00           C  
ATOM   2984  CE  LYS A 370       1.515  23.641   3.289  1.00  0.00           C  
ATOM   2985  NZ  LYS A 370       1.964  24.543   2.200  1.00  0.00           N  
ATOM   2986  N   TYR A 371       2.988  18.594   6.146  1.00  0.00           N  
ATOM   2987  CA  TYR A 371       3.310  17.193   5.863  1.00  0.00           C  
ATOM   2988  C   TYR A 371       2.586  16.281   6.857  1.00  0.00           C  
ATOM   2989  O   TYR A 371       2.033  15.254   6.487  1.00  0.00           O  
ATOM   2990  CB  TYR A 371       4.823  16.975   5.963  1.00  0.00           C  
ATOM   2991  CG  TYR A 371       5.229  15.537   6.207  1.00  0.00           C  
ATOM   2992  CD1 TYR A 371       5.312  14.616   5.165  1.00  0.00           C  
ATOM   2993  CD2 TYR A 371       5.520  15.092   7.500  1.00  0.00           C  
ATOM   2994  CE1 TYR A 371       5.675  13.296   5.398  1.00  0.00           C  
ATOM   2995  CE2 TYR A 371       5.870  13.778   7.746  1.00  0.00           C  
ATOM   2996  CZ  TYR A 371       5.954  12.883   6.695  1.00  0.00           C  
ATOM   2997  OH  TYR A 371       6.307  11.571   6.950  1.00  0.00           O  
ATOM   2998  N   HIS A 372       2.601  16.669   8.135  1.00  0.00           N  
ATOM   2999  CA  HIS A 372       1.984  15.873   9.182  1.00  0.00           C  
ATOM   3000  C   HIS A 372       0.475  15.740   8.968  1.00  0.00           C  
ATOM   3001  O   HIS A 372      -0.110  14.691   9.237  1.00  0.00           O  
ATOM   3002  CB  HIS A 372       2.266  16.492  10.552  1.00  0.00           C  
ATOM   3003  CG  HIS A 372       1.767  15.677  11.696  1.00  0.00           C  
ATOM   3004  ND1 HIS A 372       0.613  15.974  12.385  1.00  0.00           N  
ATOM   3005  CD2 HIS A 372       2.256  14.557  12.272  1.00  0.00           C  
ATOM   3006  CE1 HIS A 372       0.414  15.081  13.330  1.00  0.00           C  
ATOM   3007  NE2 HIS A 372       1.395  14.200  13.286  1.00  0.00           N  
ATOM   3008  N   LEU A 373      -0.142  16.809   8.495  1.00  0.00           N  
ATOM   3009  CA  LEU A 373      -1.568  16.779   8.204  1.00  0.00           C  
ATOM   3010  C   LEU A 373      -1.848  15.767   7.092  1.00  0.00           C  
ATOM   3011  O   LEU A 373      -2.768  14.953   7.195  1.00  0.00           O  
ATOM   3012  CB  LEU A 373      -2.049  18.164   7.779  1.00  0.00           C  
ATOM   3013  CG  LEU A 373      -3.535  18.313   7.434  1.00  0.00           C  
ATOM   3014  CD1 LEU A 373      -4.377  18.062   8.678  1.00  0.00           C  
ATOM   3015  CD2 LEU A 373      -3.797  19.709   6.881  1.00  0.00           C  
ATOM   3016  N   HIS A 374      -1.040  15.816   6.041  1.00  0.00           N  
ATOM   3017  CA  HIS A 374      -1.207  14.894   4.927  1.00  0.00           C  
ATOM   3018  C   HIS A 374      -0.803  13.464   5.293  1.00  0.00           C  
ATOM   3019  O   HIS A 374      -1.327  12.502   4.736  1.00  0.00           O  
ATOM   3020  CB  HIS A 374      -0.379  15.359   3.719  1.00  0.00           C  
ATOM   3021  CG  HIS A 374      -0.802  16.690   3.175  1.00  0.00           C  
ATOM   3022  ND1 HIS A 374      -2.116  17.061   3.036  1.00  0.00           N  
ATOM   3023  CD2 HIS A 374      -0.073  17.730   2.715  1.00  0.00           C  
ATOM   3024  CE1 HIS A 374      -2.188  18.276   2.525  1.00  0.00           C  
ATOM   3025  NE2 HIS A 374      -0.959  18.709   2.314  1.00  0.00           N  
ATOM   3026  N   PHE A 375       0.115  13.328   6.245  1.00  0.00           N  
ATOM   3027  CA  PHE A 375       0.577  12.028   6.720  1.00  0.00           C  
ATOM   3028  C   PHE A 375      -0.621  11.169   7.137  1.00  0.00           C  
ATOM   3029  O   PHE A 375      -0.637   9.961   6.915  1.00  0.00           O  
ATOM   3030  CB  PHE A 375       1.538  12.243   7.898  1.00  0.00           C  
ATOM   3031  CG  PHE A 375       1.983  10.977   8.598  1.00  0.00           C  
ATOM   3032  CD1 PHE A 375       1.315  10.531   9.725  1.00  0.00           C  
ATOM   3033  CD2 PHE A 375       3.092  10.270   8.144  1.00  0.00           C  
ATOM   3034  CE1 PHE A 375       1.738   9.382  10.393  1.00  0.00           C  
ATOM   3035  CE2 PHE A 375       3.517   9.128   8.812  1.00  0.00           C  
ATOM   3036  CZ  PHE A 375       2.844   8.677   9.938  1.00  0.00           C  
ATOM   3037  N   ARG A 376      -1.633  11.816   7.711  1.00  0.00           N  
ATOM   3038  CA  ARG A 376      -2.847  11.118   8.118  1.00  0.00           C  
ATOM   3039  C   ARG A 376      -4.023  11.458   7.202  1.00  0.00           C  
ATOM   3040  O   ARG A 376      -5.188  11.438   7.610  1.00  0.00           O  
ATOM   3041  CB  ARG A 376      -3.186  11.425   9.575  1.00  0.00           C  
ATOM   3042  CG  ARG A 376      -2.103  10.991  10.539  1.00  0.00           C  
ATOM   3043  CD  ARG A 376      -2.579  10.967  11.981  1.00  0.00           C  
ATOM   3044  NE  ARG A 376      -1.510  10.568  12.883  1.00  0.00           N  
ATOM   3045  CZ  ARG A 376      -1.670  10.219  14.155  1.00  0.00           C  
ATOM   3046  NH1 ARG A 376      -2.885  10.214  14.689  1.00  0.00           N  
ATOM   3047  NH2 ARG A 376      -0.632   9.880  14.887  1.00  0.00           N  
ATOM   3048  N   ALA A 377      -3.712  11.782   5.965  1.00  0.00           N  
ATOM   3049  CA  ALA A 377      -4.718  12.060   4.944  1.00  0.00           C  
ATOM   3050  C   ALA A 377      -5.731  13.136   5.333  1.00  0.00           C  
ATOM   3051  O   ALA A 377      -6.909  13.054   4.982  1.00  0.00           O  
ATOM   3052  CB  ALA A 377      -5.440  10.764   4.558  1.00  0.00           C  
ATOM   3053  N   ASP A 378      -5.251  14.147   6.044  1.00  0.00           N  
ATOM   3054  CA  ASP A 378      -6.085  15.276   6.447  1.00  0.00           C  
ATOM   3055  C   ASP A 378      -7.368  14.833   7.156  1.00  0.00           C  
ATOM   3056  O   ASP A 378      -8.433  15.426   6.966  1.00  0.00           O  
ATOM   3057  CB  ASP A 378      -6.446  16.134   5.226  1.00  0.00           C  
ATOM   3058  CG  ASP A 378      -5.228  16.689   4.522  1.00  0.00           C  
ATOM   3059  OD1 ASP A 378      -4.402  15.894   4.036  1.00  0.00           O  
ATOM   3060  OD2 ASP A 378      -5.092  17.930   4.449  1.00  0.00           O  
ATOM   3061  N   THR A 379      -7.252  13.780   7.957  1.00  0.00           N  
ATOM   3062  CA  THR A 379      -8.418  13.240   8.656  1.00  0.00           C  
ATOM   3063  C   THR A 379      -8.938  14.216   9.712  1.00  0.00           C  
ATOM   3064  O   THR A 379      -8.195  14.612  10.616  1.00  0.00           O  
ATOM   3065  CB  THR A 379      -8.081  11.906   9.326  1.00  0.00           C  
ATOM   3066  OG1 THR A 379      -7.609  10.995   8.332  1.00  0.00           O  
ATOM   3067  CG2 THR A 379      -9.315  11.326   9.998  1.00  0.00           C  
ATOM   3068  N   PRO A 380     -10.218  14.588   9.623  1.00  0.00           N  
ATOM   3069  CA  PRO A 380     -10.802  15.516  10.580  1.00  0.00           C  
ATOM   3070  C   PRO A 380     -10.718  15.025  12.019  1.00  0.00           C  
ATOM   3071  O   PRO A 380     -11.057  13.879  12.313  1.00  0.00           O  
ATOM   3072  CB  PRO A 380     -12.260  15.621  10.117  1.00  0.00           C  
ATOM   3073  CG  PRO A 380     -12.178  15.353   8.658  1.00  0.00           C  
ATOM   3074  CD  PRO A 380     -11.173  14.235   8.565  1.00  0.00           C  
ATOM   3075  N   GLY A 381     -10.242  15.903  12.915  1.00  0.00           N  
ATOM   3076  CA  GLY A 381     -10.178  15.574  14.329  1.00  0.00           C  
ATOM   3077  C   GLY A 381      -8.970  14.789  14.796  1.00  0.00           C  
ATOM   3078  O   GLY A 381      -8.832  14.533  15.992  1.00  0.00           O  
ATOM   3079  N   PHE A 382      -8.091  14.411  13.872  1.00  0.00           N  
ATOM   3080  CA  PHE A 382      -6.916  13.624  14.236  1.00  0.00           C  
ATOM   3081  C   PHE A 382      -5.613  14.408  14.229  1.00  0.00           C  
ATOM   3082  O   PHE A 382      -4.580  13.909  14.684  1.00  0.00           O  
ATOM   3083  CB  PHE A 382      -6.796  12.410  13.319  1.00  0.00           C  
ATOM   3084  CG  PHE A 382      -7.777  11.319  13.639  1.00  0.00           C  
ATOM   3085  CD1 PHE A 382      -7.447  10.315  14.537  1.00  0.00           C  
ATOM   3086  CD2 PHE A 382      -9.037  11.313  13.069  1.00  0.00           C  
ATOM   3087  CE1 PHE A 382      -8.357   9.317  14.853  1.00  0.00           C  
ATOM   3088  CE2 PHE A 382      -9.953  10.318  13.383  1.00  0.00           C  
ATOM   3089  CZ  PHE A 382      -9.610   9.321  14.278  1.00  0.00           C  
ATOM   3090  N   THR A 383      -5.638  15.624  13.724  1.00  0.00           N  
ATOM   3091  CA  THR A 383      -4.445  16.478  13.679  1.00  0.00           C  
ATOM   3092  C   THR A 383      -4.790  17.910  14.060  1.00  0.00           C  
ATOM   3093  O   THR A 383      -3.912  18.780  14.023  1.00  0.00           O  
ATOM   3094  CB  THR A 383      -3.796  16.471  12.290  1.00  0.00           C  
ATOM   3095  OG1 THR A 383      -4.739  16.934  11.333  1.00  0.00           O  
ATOM   3096  CG2 THR A 383      -3.362  15.052  11.909  1.00  0.00           C  
ATOM   3097  OXT THR A 383      -5.947  18.169  14.431  1.00  0.00           O  
ATOM   3098  ZN  ZN  B   0      -2.745  -3.121   5.578  1.00  0.00           *  
ATOM   3099  C1  NAG C   0     -16.881 -11.841  -1.320  1.00  0.00           C  
ATOM   3100  C2  NAG C   0     -17.154 -11.633   0.143  1.00  0.00           C  
ATOM   3101  C3  NAG C   0     -18.529 -12.160   0.489  1.00  0.00           C  
ATOM   3102  C4  NAG C   0     -19.573 -11.578  -0.484  1.00  0.00           C  
ATOM   3103  C5  NAG C   0     -19.151 -11.827  -1.911  1.00  0.00           C  
ATOM   3104  C6  NAG C   0     -20.082 -11.210  -2.939  1.00  0.00           C  
ATOM   3105  C7  NAG C   0     -15.141 -11.689   1.519  1.00  0.00           C  
ATOM   3106  C8  NAG C   0     -14.251 -12.509   2.397  1.00  0.00           C  
ATOM   3107  N2  NAG C   0     -16.190 -12.324   0.979  1.00  0.00           N  
ATOM   3108  O3  NAG C   0     -18.849 -11.798   1.817  1.00  0.00           O  
ATOM   3109  O4  NAG C   0     -20.807 -12.239  -0.262  1.00  0.00           O  
ATOM   3110  O5  NAG C   0     -17.863 -11.248  -2.109  1.00  0.00           O  
ATOM   3111  O6  NAG C   0     -20.211  -9.818  -2.724  1.00  0.00           O  
ATOM   3112  O7  NAG C   0     -14.909 -10.519   1.318  1.00  0.00           O  
ATOM   3113  C1  NAG C   0     -21.843 -11.387   0.135  1.00  0.00           C  
ATOM   3114  C2  NAG C   0     -23.198 -12.073  -0.083  1.00  0.00           C  
ATOM   3115  C3  NAG C   0     -24.310 -11.213   0.416  1.00  0.00           C  
ATOM   3116  C4  NAG C   0     -24.045 -10.763   1.823  1.00  0.00           C  
ATOM   3117  C5  NAG C   0     -22.665 -10.159   1.936  1.00  0.00           C  
ATOM   3118  C6  NAG C   0     -22.293  -9.785   3.343  1.00  0.00           C  
ATOM   3119  C7  NAG C   0     -23.207 -13.514  -2.046  1.00  0.00           C  
ATOM   3120  C8  NAG C   0     -23.461 -13.622  -3.532  1.00  0.00           C  
ATOM   3121  N2  NAG C   0     -23.401 -12.334  -1.508  1.00  0.00           N  
ATOM   3122  O3  NAG C   0     -25.517 -11.927   0.355  1.00  0.00           O  
ATOM   3123  O4  NAG C   0     -24.997  -9.764   2.143  1.00  0.00           O  
ATOM   3124  O5  NAG C   0     -21.697 -11.082   1.493  1.00  0.00           O  
ATOM   3125  O6  NAG C   0     -22.292 -10.916   4.161  1.00  0.00           O  
ATOM   3126  O7  NAG C   0     -22.844 -14.476  -1.408  1.00  0.00           O  
ATOM   3127  C1  NAG C   0     -25.834 -10.125   3.126  1.00  0.00           C  
ATOM   3128  C2  NAG C   0     -26.382  -8.836   3.719  1.00  0.00           C  
ATOM   3129  C3  NAG C   0     -27.176  -9.212   4.936  1.00  0.00           C  
ATOM   3130  C4  NAG C   0     -28.297 -10.155   4.544  1.00  0.00           C  
ATOM   3131  C5  NAG C   0     -27.739 -11.365   3.787  1.00  0.00           C  
ATOM   3132  C6  NAG C   0     -28.849 -12.187   3.185  1.00  0.00           C  
ATOM   3133  O2  NAG C   0     -27.253  -8.165   2.803  1.00  0.00           O  
ATOM   3134  O3  NAG C   0     -27.707  -8.049   5.525  1.00  0.00           O  
ATOM   3135  O4  NAG C   0     -28.953 -10.620   5.687  1.00  0.00           O  
ATOM   3136  O5  NAG C   0     -26.915 -10.940   2.711  1.00  0.00           O  
ATOM   3137  O6  NAG C   0     -28.301 -13.202   2.399  1.00  0.00           O  
ATOM   3138  C1  NAG C   0     -26.790  -6.986   2.196  1.00  0.00           C  
ATOM   3139  C2  NAG C   0     -27.956  -6.027   1.971  1.00  0.00           C  
ATOM   3140  C3  NAG C   0     -28.963  -6.694   1.027  1.00  0.00           C  
ATOM   3141  C4  NAG C   0     -28.288  -7.054  -0.295  1.00  0.00           C  
ATOM   3142  C5  NAG C   0     -27.082  -7.952   0.004  1.00  0.00           C  
ATOM   3143  C6  NAG C   0     -26.298  -8.209  -1.248  1.00  0.00           C  
ATOM   3144  O2  NAG C   0     -27.535  -4.840   1.318  1.00  0.00           O  
ATOM   3145  O3  NAG C   0     -30.037  -5.786   0.765  1.00  0.00           O  
ATOM   3146  O4  NAG C   0     -29.189  -7.740  -1.125  1.00  0.00           O  
ATOM   3147  O5  NAG C   0     -26.202  -7.304   0.934  1.00  0.00           O  
ATOM   3148  O6  NAG C   0     -25.893  -6.959  -1.799  1.00  0.00           O  
ATOM   3149  C1  NAG C   0     -26.857  -3.912   2.124  1.00  0.00           C  
ATOM   3150  C2  NAG C   0     -27.465  -2.557   1.779  1.00  0.00           C  
ATOM   3151  C3  NAG C   0     -27.184  -2.236   0.310  1.00  0.00           C  
ATOM   3152  C4  NAG C   0     -25.668  -2.338   0.015  1.00  0.00           C  
ATOM   3153  C5  NAG C   0     -25.147  -3.709   0.451  1.00  0.00           C  
ATOM   3154  C6  NAG C   0     -23.661  -3.814   0.317  1.00  0.00           C  
ATOM   3155  O2  NAG C   0     -26.890  -1.531   2.572  1.00  0.00           O  
ATOM   3156  O3  NAG C   0     -27.629  -0.924  -0.008  1.00  0.00           O  
ATOM   3157  O4  NAG C   0     -25.437  -2.173  -1.372  1.00  0.00           O  
ATOM   3158  O5  NAG C   0     -25.481  -3.929   1.839  1.00  0.00           O  
ATOM   3159  O6  NAG C   0     -23.261  -5.135   0.662  1.00  0.00           O  
ATOM   3160  C1  NAG C   0     -25.159  -7.101  -2.946  1.00  0.00           C  
ATOM   3161  C2  NAG C   0     -24.543  -5.743  -3.305  1.00  0.00           C  
ATOM   3162  C3  NAG C   0     -25.670  -4.785  -3.713  1.00  0.00           C  
ATOM   3163  C4  NAG C   0     -26.461  -5.379  -4.881  1.00  0.00           C  
ATOM   3164  C5  NAG C   0     -26.983  -6.755  -4.479  1.00  0.00           C  
ATOM   3165  C6  NAG C   0     -27.634  -7.447  -5.654  1.00  0.00           C  
ATOM   3166  O2  NAG C   0     -23.701  -5.850  -4.430  1.00  0.00           O  
ATOM   3167  O3  NAG C   0     -25.135  -3.527  -4.103  1.00  0.00           O  
ATOM   3168  O4  NAG C   0     -27.551  -4.532  -5.191  1.00  0.00           O  
ATOM   3169  O5  NAG C   0     -25.888  -7.593  -4.058  1.00  0.00           O  
ATOM   3170  O6  NAG C   0     -26.672  -7.552  -6.708  1.00  0.00           O  
ATOM   3171  C1  NAG C   0     -22.457  -6.385  -4.148  1.00  0.00           C  
ATOM   3172  C2  NAG C   0     -21.487  -5.767  -5.148  1.00  0.00           C  
ATOM   3173  C3  NAG C   0     -21.837  -6.224  -6.557  1.00  0.00           C  
ATOM   3174  C4  NAG C   0     -21.879  -7.749  -6.613  1.00  0.00           C  
ATOM   3175  C5  NAG C   0     -22.837  -8.274  -5.554  1.00  0.00           C  
ATOM   3176  C6  NAG C   0     -22.835  -9.796  -5.483  1.00  0.00           C  
ATOM   3177  O2  NAG C   0     -20.164  -6.194  -4.865  1.00  0.00           O  
ATOM   3178  O3  NAG C   0     -20.880  -5.738  -7.485  1.00  0.00           O  
ATOM   3179  O4  NAG C   0     -22.315  -8.166  -7.897  1.00  0.00           O  
ATOM   3180  O5  NAG C   0     -22.452  -7.805  -4.254  1.00  0.00           O  
ATOM   3181  O6  NAG C   0     -23.768 -10.237  -4.501  1.00  0.00           O  
ATOM   3182  C1  NAG C   0     -27.132  -8.238  -7.860  1.00  0.00           C  
ATOM   3183  C2  NAG C   0     -25.896  -8.457  -8.740  1.00  0.00           C  
ATOM   3184  C3  NAG C   0     -25.376  -7.098  -9.227  1.00  0.00           C  
ATOM   3185  C4  NAG C   0     -26.483  -6.307  -9.906  1.00  0.00           C  
ATOM   3186  C5  NAG C   0     -27.694  -6.204  -8.975  1.00  0.00           C  
ATOM   3187  C6  NAG C   0     -28.858  -5.539  -9.680  1.00  0.00           C  
ATOM   3188  O2  NAG C   0     -26.219  -9.237  -9.887  1.00  0.00           O  
ATOM   3189  O3  NAG C   0     -24.284  -7.261 -10.125  1.00  0.00           O  
ATOM   3190  O4  NAG C   0     -26.021  -4.996 -10.211  1.00  0.00           O  
ATOM   3191  O5  NAG C   0     -28.117  -7.503  -8.565  1.00  0.00           O  
ATOM   3192  O6  NAG C   0     -30.037  -5.715  -8.936  1.00  0.00           O  
ATOM   3193  C1  NAG D   0       8.620   3.024  22.933  1.00  0.00           C  
ATOM   3194  C2  NAG D   0       8.446   1.982  24.023  1.00  0.00           C  
ATOM   3195  C3  NAG D   0       8.760   2.599  25.359  1.00  0.00           C  
ATOM   3196  C4  NAG D   0      10.121   3.307  25.341  1.00  0.00           C  
ATOM   3197  C5  NAG D   0      10.206   4.258  24.157  1.00  0.00           C  
ATOM   3198  C6  NAG D   0      11.588   4.905  24.033  1.00  0.00           C  
ATOM   3199  C7  NAG D   0       6.794   0.240  23.729  1.00  0.00           C  
ATOM   3200  C8  NAG D   0       5.338  -0.141  23.821  1.00  0.00           C  
ATOM   3201  N2  NAG D   0       7.090   1.478  24.045  1.00  0.00           N  
ATOM   3202  O3  NAG D   0       8.773   1.596  26.356  1.00  0.00           O  
ATOM   3203  O4  NAG D   0      10.242   4.058  26.544  1.00  0.00           O  
ATOM   3204  O5  NAG D   0       9.933   3.549  22.968  1.00  0.00           O  
ATOM   3205  O6  NAG D   0      12.586   3.920  23.881  1.00  0.00           O  
ATOM   3206  O7  NAG D   0       7.633  -0.582  23.386  1.00  0.00           O  
ATOM   3207  C1  NAG D   0      11.380   3.782  27.351  1.00  0.00           C  
ATOM   3208  C2  NAG D   0      11.503   4.911  28.357  1.00  0.00           C  
ATOM   3209  C3  NAG D   0      12.587   4.628  29.361  1.00  0.00           C  
ATOM   3210  C4  NAG D   0      12.425   3.247  29.943  1.00  0.00           C  
ATOM   3211  C5  NAG D   0      12.361   2.232  28.816  1.00  0.00           C  
ATOM   3212  C6  NAG D   0      12.202   0.824  29.295  1.00  0.00           C  
ATOM   3213  C7  NAG D   0      10.917   7.101  27.469  1.00  0.00           C  
ATOM   3214  C8  NAG D   0      11.385   8.317  26.724  1.00  0.00           C  
ATOM   3215  N2  NAG D   0      11.810   6.159  27.680  1.00  0.00           N  
ATOM   3216  O3  NAG D   0      12.525   5.586  30.376  1.00  0.00           O  
ATOM   3217  O4  NAG D   0      13.581   2.984  30.740  1.00  0.00           O  
ATOM   3218  O5  NAG D   0      11.239   2.550  28.005  1.00  0.00           O  
ATOM   3219  O6  NAG D   0      11.007   0.681  30.007  1.00  0.00           O  
ATOM   3220  O7  NAG D   0       9.758   7.000  27.844  1.00  0.00           O  
ATOM   3221  C1  NAG D   0      13.312   2.782  32.071  1.00  0.00           C  
ATOM   3222  C2  NAG D   0      14.476   2.060  32.742  1.00  0.00           C  
ATOM   3223  C3  NAG D   0      14.106   1.837  34.190  1.00  0.00           C  
ATOM   3224  C4  NAG D   0      13.743   3.168  34.837  1.00  0.00           C  
ATOM   3225  C5  NAG D   0      12.648   3.890  34.033  1.00  0.00           C  
ATOM   3226  C6  NAG D   0      12.410   5.279  34.552  1.00  0.00           C  
ATOM   3227  O2  NAG D   0      15.619   2.903  32.652  1.00  0.00           O  
ATOM   3228  O3  NAG D   0      15.185   1.232  34.869  1.00  0.00           O  
ATOM   3229  O4  NAG D   0      13.266   2.936  36.139  1.00  0.00           O  
ATOM   3230  O5  NAG D   0      13.074   4.009  32.683  1.00  0.00           O  
ATOM   3231  O6  NAG D   0      11.400   5.912  33.804  1.00  0.00           O  
ATOM   3232  C1  NAG D   0      16.802   2.270  32.355  1.00  0.00           C  
ATOM   3233  C2  NAG D   0      17.977   3.262  32.519  1.00  0.00           C  
ATOM   3234  C3  NAG D   0      17.809   4.376  31.488  1.00  0.00           C  
ATOM   3235  C4  NAG D   0      17.759   3.779  30.095  1.00  0.00           C  
ATOM   3236  C5  NAG D   0      16.634   2.762  30.024  1.00  0.00           C  
ATOM   3237  C6  NAG D   0      16.658   2.020  28.730  1.00  0.00           C  
ATOM   3238  O2  NAG D   0      19.202   2.619  32.241  1.00  0.00           O  
ATOM   3239  O3  NAG D   0      18.925   5.254  31.615  1.00  0.00           O  
ATOM   3240  O4  NAG D   0      17.535   4.808  29.156  1.00  0.00           O  
ATOM   3241  O5  NAG D   0      16.773   1.769  31.035  1.00  0.00           O  
ATOM   3242  O6  NAG D   0      17.881   1.307  28.644  1.00  0.00           O  
ATOM   3243  C1  NAG D   0      19.753   1.985  33.364  1.00  0.00           C  
ATOM   3244  C2  NAG D   0      21.266   2.061  33.166  1.00  0.00           C  
ATOM   3245  C3  NAG D   0      21.651   1.241  31.925  1.00  0.00           C  
ATOM   3246  C4  NAG D   0      21.123  -0.174  32.029  1.00  0.00           C  
ATOM   3247  C5  NAG D   0      19.610  -0.135  32.277  1.00  0.00           C  
ATOM   3248  C6  NAG D   0      19.048  -1.515  32.503  1.00  0.00           C  
ATOM   3249  O2  NAG D   0      21.940   1.519  34.301  1.00  0.00           O  
ATOM   3250  O3  NAG D   0      23.073   1.208  31.794  1.00  0.00           O  
ATOM   3251  O4  NAG D   0      21.386  -0.875  30.839  1.00  0.00           O  
ATOM   3252  O5  NAG D   0      19.333   0.631  33.452  1.00  0.00           O  
ATOM   3253  O6  NAG D   0      17.648  -1.442  32.665  1.00  0.00           O  
ATOM   3254  C1  NAG D   0      17.962   0.456  27.614  1.00  0.00           C  
ATOM   3255  C2  NAG D   0      19.247  -0.373  27.728  1.00  0.00           C  
ATOM   3256  C3  NAG D   0      20.447   0.573  27.639  1.00  0.00           C  
ATOM   3257  C4  NAG D   0      20.384   1.374  26.351  1.00  0.00           C  
ATOM   3258  C5  NAG D   0      19.028   2.122  26.291  1.00  0.00           C  
ATOM   3259  C6  NAG D   0      18.852   2.804  24.967  1.00  0.00           C  
ATOM   3260  O2  NAG D   0      19.353  -1.269  26.647  1.00  0.00           O  
ATOM   3261  O3  NAG D   0      21.641  -0.189  27.677  1.00  0.00           O  
ATOM   3262  O4  NAG D   0      21.446   2.312  26.348  1.00  0.00           O  
ATOM   3263  O5  NAG D   0      17.964   1.182  26.404  1.00  0.00           O  
ATOM   3264  O6  NAG D   0      18.878   1.801  23.963  1.00  0.00           O  
ATOM   3265  C1  NAG D   0      18.731  -2.495  26.880  1.00  0.00           C  
ATOM   3266  C2  NAG D   0      19.375  -3.495  25.930  1.00  0.00           C  
ATOM   3267  C3  NAG D   0      19.056  -3.105  24.490  1.00  0.00           C  
ATOM   3268  C4  NAG D   0      17.554  -2.945  24.304  1.00  0.00           C  
ATOM   3269  C5  NAG D   0      16.987  -1.988  25.339  1.00  0.00           C  
ATOM   3270  C6  NAG D   0      15.483  -1.940  25.297  1.00  0.00           C  
ATOM   3271  O2  NAG D   0      18.854  -4.799  26.171  1.00  0.00           O  
ATOM   3272  O3  NAG D   0      19.555  -4.072  23.592  1.00  0.00           O  
ATOM   3273  O4  NAG D   0      17.305  -2.438  23.022  1.00  0.00           O  
ATOM   3274  O5  NAG D   0      17.341  -2.431  26.664  1.00  0.00           O  
ATOM   3275  O6  NAG D   0      15.006  -0.967  26.220  1.00  0.00           O  
ATOM   3276  C1  NAG D   0      18.812   2.281  22.623  1.00  0.00           C  
ATOM   3277  C2  NAG D   0      18.777   0.997  21.756  1.00  0.00           C  
ATOM   3278  C3  NAG D   0      20.107   0.253  21.887  1.00  0.00           C  
ATOM   3279  C4  NAG D   0      21.274   1.182  21.596  1.00  0.00           C  
ATOM   3280  C5  NAG D   0      21.183   2.424  22.489  1.00  0.00           C  
ATOM   3281  C6  NAG D   0      22.274   3.438  22.195  1.00  0.00           C  
ATOM   3282  O2  NAG D   0      18.602   1.345  20.387  1.00  0.00           O  
ATOM   3283  O3  NAG D   0      20.130  -0.869  21.034  1.00  0.00           O  
ATOM   3284  O4  NAG D   0      22.503   0.516  21.831  1.00  0.00           O  
ATOM   3285  O5  NAG D   0      19.930   3.074  22.304  1.00  0.00           O  
ATOM   3286  O6  NAG D   0      22.053   4.057  20.957  1.00  0.00           O  
CONECT    1    2                                                      
CONECT    2    5    1    3                                            
CONECT    3    2   12    4    4                                       
CONECT    4    3    3                                                 
CONECT    5    2    6                                                 
CONECT    6    5    7    7    8                                       
CONECT    7    6    6    9                                            
CONECT    8    6   10   10                                            
CONECT    9    7   11   11                                            
CONECT   10    8    8   11                                            
CONECT   11    9    9   10                                            
CONECT   12    3   13                                                 
CONECT   13   12   16   14                                            
CONECT   14   15   15   13   21                                       
CONECT   15   14   14                                                 
CONECT   16   17   13                                                 
CONECT   17   18   16                                                 
CONECT   18   17   19   19   20                                       
CONECT   19   18   18                                                 
CONECT   20   18                                                      
CONECT   21   14   22                                                 
CONECT   22   21   25   23                                            
CONECT   23   22   29   24   24                                       
CONECT   24   23   23                                                 
CONECT   25   22   26                                                 
CONECT   26   25   27                                                 
CONECT   27   26   28                                                 
CONECT   28   27                                                      
CONECT   29   23   30                                                 
CONECT   30   29   33   31                                            
CONECT   31   30   32   32   43                                       
CONECT   32   31   31                                                 
CONECT   33   34   30                                                 
CONECT   34   35   35   36   33                                       
CONECT   35   37   34   34                                            
CONECT   36   38   34   39   39                                       
CONECT   37   35   38   38                                            
CONECT   38   37   37   40   36                                       
CONECT   39   36   36   41                                            
CONECT   40   38   42                                                 
CONECT   41   42   42   39                                            
CONECT   42   40   41   41                                            
CONECT   43   31   44                                                 
CONECT   44   43   47   45                                            
CONECT   45   44   52   46   46                                       
CONECT   46   45   45                                                 
CONECT   47   44   48                                                 
CONECT   48   47   49                                                 
CONECT   49   48   50   50   51                                       
CONECT   50   49   49                                                 
CONECT   51   49                                                      
CONECT   52   45   53                                                 
CONECT   53   56   52   54                                            
CONECT   54   53   55   55   60                                       
CONECT   55   54   54                                                 
CONECT   56   57   53                                                 
CONECT   57   59   56   58                                            
CONECT   58   57                                                      
CONECT   59   57                                                      
CONECT   60   54   61                                                 
CONECT   61   60   64   62                                            
CONECT   62   61   63   63   67                                       
CONECT   63   62   62                                                 
CONECT   64   61   66   65                                            
CONECT   65   64                                                      
CONECT   66   64                                                      
CONECT   67   62   68                                                 
CONECT   68   67   69   71                                            
CONECT   69   75   68   70   70                                       
CONECT   70   69   69                                                 
CONECT   71   68   72                                                 
CONECT   72   74   74   71   73                                       
CONECT   73   72                                                      
CONECT   74   72   72                                                 
CONECT   75   76   69                                                 
CONECT   76   79   75   77                                            
CONECT   77   76   83   78   78                                       
CONECT   78   77   77                                                 
CONECT   79   80   81   76                                            
CONECT   80   82   79                                                 
CONECT   81   79                                                      
CONECT   82   80                                                      
CONECT   83   77   84                                                 
CONECT   84   83   85   87                                            
CONECT   85   93   84   86   86                                       
CONECT   86   85   85                                                 
CONECT   87   84   88                                                 
CONECT   88   90   90   87   89                                       
CONECT   89   88   91                                                 
CONECT   90   88   88   92                                            
CONECT   91   92   92   89                                            
CONECT   92   90   91   91                                            
CONECT   93   94   85                                                 
CONECT   94   97   93   95                                            
CONECT   95   94   96   96  101                                       
CONECT   96   95   95                                                 
CONECT   97   98   94                                                 
CONECT   98  100   99   97                                            
CONECT   99   98                                                      
CONECT  100   98                                                      
CONECT  101   95  102                                                 
CONECT  102  101  103  105                                            
CONECT  103  109  104  104  102                                       
CONECT  104  103  103                                                 
CONECT  105  102  106                                                 
CONECT  106  105  107  107  108                                       
CONECT  107  106  106                                                 
CONECT  108  106                                                      
CONECT  109  110  115  103                                            
CONECT  110  113  109  111                                            
CONECT  111  110  112  112  116                                       
CONECT  112  111  111                                                 
CONECT  113  110  114                                                 
CONECT  114  113  115                                                 
CONECT  115  114  109                                                 
CONECT  116  111  117                                                 
CONECT  117  116  118  120                                            
CONECT  118  117  124  119  119                                       
CONECT  119  118  118                                                 
CONECT  120  117  121                                                 
CONECT  121  120  122                                                 
CONECT  122  121  123                                                 
CONECT  123  122                                                      
CONECT  124  118  125                                                 
CONECT  125  128  124  126                                            
CONECT  126  127  127  125  136                                       
CONECT  127  126  126                                                 
CONECT  128  129  125                                                 
CONECT  129  128  130  130  131                                       
CONECT  130  129  129  132                                            
CONECT  131  129  133  133                                            
CONECT  132  130  134  134                                            
CONECT  133  131  131  134                                            
CONECT  134  132  132  133  135                                       
CONECT  135  134                                                      
CONECT  136  126  137                                                 
CONECT  137  136  138  140                                            
CONECT  138  143  137  139  139                                       
CONECT  139  138  138                                                 
CONECT  140  137  141  142                                            
CONECT  141  140                                                      
CONECT  142  140                                                      
CONECT  143  144  138                                                 
CONECT  144  147  143  145                                            
CONECT  145  144  146  146  150                                       
CONECT  146  145  145                                                 
CONECT  147  149  148  144                                            
CONECT  148  147                                                      
CONECT  149  147                                                      
CONECT  150  145  151                                                 
CONECT  151  150  152                                                 
CONECT  152  151  154  153  153                                       
CONECT  153  152  152                                                 
CONECT  154  152  155                                                 
CONECT  155  154  158  156                                            
CONECT  156  155  157  157  160                                       
CONECT  157  156  156                                                 
CONECT  158  159  155                                                 
CONECT  159  158                                                      
CONECT  160  156  161                                                 
CONECT  161  160  162  164                                            
CONECT  162  163  163  168  161                                       
CONECT  163  162  162                                                 
CONECT  164  161  165                                                 
CONECT  165  164  166  166  167                                       
CONECT  166  165  165                                                 
CONECT  167  165                                                      
CONECT  168  169  174  162                                            
CONECT  169  172  168  170                                            
CONECT  170  169  171  171  175                                       
CONECT  171  170  170                                                 
CONECT  172  173  169                                                 
CONECT  173  172  174                                                 
CONECT  174  173  168                                                 
CONECT  175  170  176                                                 
CONECT  176  175  177  179                                            
CONECT  177  183  176  178  178                                       
CONECT  178  177  177                                                 
CONECT  179  176  180                                                 
CONECT  180  179  182  181                                            
CONECT  181  180                                                      
CONECT  182  180                                                      
CONECT  183  184  177                                                 
CONECT  184  185  187  183                                            
CONECT  185  186  186  192  184                                       
CONECT  186  185  185                                                 
CONECT  187  184  188                                                 
CONECT  188  187  189                                                 
CONECT  189  188  190                                                 
CONECT  190  189  191                                                 
CONECT  191  190                                                      
CONECT  192  193  185                                                 
CONECT  193  194  196  192                                            
CONECT  194  195  195  200  193                                       
CONECT  195  194  194                                                 
CONECT  196  193  197                                                 
CONECT  197  196  198  199                                            
CONECT  198  197                                                      
CONECT  199  197                                                      
CONECT  200  201  194                                                 
CONECT  201  204  202  200                                            
CONECT  202  203  203  201  206                                       
CONECT  203  202  202                                                 
CONECT  204  205  201                                                 
CONECT  205  204  316                                                 
CONECT  206  202  207                                                 
CONECT  207  210  206  208                                            
CONECT  208  207  209  209  217                                       
CONECT  209  208  208                                                 
CONECT  210  211  207                                                 
CONECT  211  212  210                                                 
CONECT  212  213  211                                                 
CONECT  213  214  214  212                                            
CONECT  214  216  213  213  215                                       
CONECT  215  214                                                      
CONECT  216  214                                                      
CONECT  217  208  218                                                 
CONECT  218  217  221  219                                            
CONECT  219  218  220  220  226                                       
CONECT  220  219  219                                                 
CONECT  221  218  222                                                 
CONECT  222  221  223                                                 
CONECT  223  222  224  224  225                                       
CONECT  224  223  223                                                 
CONECT  225  223                                                      
CONECT  226  219  227                                                 
CONECT  227  226  228                                                 
CONECT  228  229  229  227  230                                       
CONECT  229  228  228                                                 
CONECT  230  228  231                                                 
CONECT  231  232  230  234                                            
CONECT  232  239  231  233  233                                       
CONECT  233  232  232                                                 
CONECT  234  231  235                                                 
CONECT  235  234  236                                                 
CONECT  236  235  237                                                 
CONECT  237  236  238                                                 
CONECT  238  237                                                      
CONECT  239  240  232                                                 
CONECT  240  241  239                                                 
CONECT  241  242  242  243  240                                       
CONECT  242  241  241                                                 
CONECT  243  244  241                                                 
CONECT  244  245  247  243                                            
CONECT  245  246  246  251  244                                       
CONECT  246  245  245                                                 
CONECT  247  244  248                                                 
CONECT  248  247  249  249  250                                       
CONECT  249  248  248                                                 
CONECT  250  248                                                      
CONECT  251  252  245                                                 
CONECT  252  253  255  251                                            
CONECT  253  256  254  254  252                                       
CONECT  254  253  253                                                 
CONECT  255  252                                                      
CONECT  256  257  253                                                 
CONECT  257  258  256                                                 
CONECT  258  260  259  259  257                                       
CONECT  259  258  258                                                 
CONECT  260  261  258                                                 
CONECT  261  264  262  260                                            
CONECT  262  263  263  269  261                                       
CONECT  263  262  262                                                 
CONECT  264  265  261                                                 
CONECT  265  266  264                                                 
CONECT  266  267  265                                                 
CONECT  267  268  266                                                 
CONECT  268  267                                                      
CONECT  269  270  262                                                 
CONECT  270  273  269  271                                            
CONECT  271  270  272  272  281                                       
CONECT  272  271  271                                                 
CONECT  273  274  270                                                 
CONECT  274  275  275  276  273                                       
CONECT  275  277  274  274                                            
CONECT  276  278  278  274                                            
CONECT  277  279  279  275                                            
CONECT  278  279  276  276                                            
CONECT  279  280  277  277  278                                       
CONECT  280  279                                                      
CONECT  281  271  282                                                 
CONECT  282  281  283                                                 
CONECT  283  282  284  284  285                                       
CONECT  284  283  283                                                 
CONECT  285  283  286                                                 
CONECT  286  285  287  289                                            
CONECT  287  288  288  286  293                                       
CONECT  288  287  287                                                 
CONECT  289  286  290                                                 
CONECT  290  289  292  292  291                                       
CONECT  291  290                                                      
CONECT  292  290  290                                                 
CONECT  293  287  294                                                 
CONECT  294  293  297  295                                            
CONECT  295  294  296  296  305                                       
CONECT  296  295  295                                                 
CONECT  297  298  294                                                 
CONECT  298  299  299  300  297                                       
CONECT  299  301  298  298                                            
CONECT  300  302  302  298                                            
CONECT  301  303  303  299                                            
CONECT  302  303  300  300                                            
CONECT  303  304  301  301  302                                       
CONECT  304  303                                                      
CONECT  305  295  306                                                 
CONECT  306  305  307  309                                            
CONECT  307  311  308  308  306                                       
CONECT  308  307  307                                                 
CONECT  309  306  310                                                 
CONECT  310  309                                                      
CONECT  311  312  307                                                 
CONECT  312  313  315  311                                            
CONECT  313  317  314  314  312                                       
CONECT  314  313  313                                                 
CONECT  315  312  316                                                 
CONECT  316  315  205                                                 
CONECT  317  318  313                                                 
CONECT  318  319  321  317                                            
CONECT  319  325  320  320  318                                       
CONECT  320  319  319                                                 
CONECT  321  318  322                                                 
CONECT  322  321  323  323  324                                       
CONECT  323  322  322                                                 
CONECT  324  322                                                      
CONECT  325  326  319                                                 
CONECT  326  329  327  325                                            
CONECT  327  330  328  328  326                                       
CONECT  328  327  327                                                 
CONECT  329  326                                                      
CONECT  330  331  327                                                 
CONECT  331  332  330  334                                            
CONECT  332  333  333  338  331                                       
CONECT  333  332  332                                                 
CONECT  334  331  335                                                 
CONECT  335  336  336  334  337                                       
CONECT  336  335  335                                                 
CONECT  337  335                                                      
CONECT  338  339  332                                                 
CONECT  339  340  342  338                                            
CONECT  340  341  341  339  346                                       
CONECT  341  340  340                                                 
CONECT  342  343  339                                                 
CONECT  343  344  342                                                 
CONECT  344  345  343                                                 
CONECT  345  344                                                      
CONECT  346  340  347                                                 
CONECT  347  348  346  350                                            
CONECT  348  349  349  347  351                                       
CONECT  349  348  348                                                 
CONECT  350  347                                                      
CONECT  351  348  352                                                 
CONECT  352  353  351  355                                            
CONECT  353  354  354  359  352                                       
CONECT  354  353  353                                                 
CONECT  355  352  356                                                 
CONECT  356  357  355  358                                            
CONECT  357  356                                                      
CONECT  358  356                                                      
CONECT  359  360  353                                                 
CONECT  360  361  363  359                                            
CONECT  361  362  362  367  360                                       
CONECT  362  361  361                                                 
CONECT  363  360  364                                                 
CONECT  364  363  366  365                                            
CONECT  365  364                                                      
CONECT  366  364                                                      
CONECT  367  368  361                                                 
CONECT  368  369  371  367                                            
CONECT  369  370  370  368  375                                       
CONECT  370  369  369                                                 
CONECT  371  368  372                                                 
CONECT  372  373  373  371  374                                       
CONECT  373  372  372                                                 
CONECT  374  372                                                      
CONECT  375  369  376                                                 
CONECT  376  377  375  379                                            
CONECT  377  378  378  381  376                                       
CONECT  378  377  377                                                 
CONECT  379  376  380                                                 
CONECT  380  379                                                      
CONECT  381  377  382                                                 
CONECT  382  383  381  385                                            
CONECT  383  384  384  389  382                                       
CONECT  384  383  383                                                 
CONECT  385  382  386                                                 
CONECT  386  387  385  388                                            
CONECT  387  386                                                      
CONECT  388  386                                                      
CONECT  389  390  383                                                 
CONECT  390  391  393  389                                            
CONECT  391  392  392  396  390                                       
CONECT  392  391  391                                                 
CONECT  393  394  390  395                                            
CONECT  394  393                                                      
CONECT  395  393                                                      
CONECT  396  397  391                                                 
CONECT  397  398  400  396                                            
CONECT  398  399  399  397  405                                       
CONECT  399  398  398                                                 
CONECT  400  401  397                                                 
CONECT  401  402  400                                                 
CONECT  402  403  401                                                 
CONECT  403  404  402                                                 
CONECT  404  403                                                      
CONECT  405  398  406                                                 
CONECT  406  407  405  409                                            
CONECT  407  408  408  416  406                                       
CONECT  408  407  407                                                 
CONECT  409  406  410                                                 
CONECT  410  411  411  409  412                                       
CONECT  411  413  410  410                                            
CONECT  412  410  414  414                                            
CONECT  413  411  415  415                                            
CONECT  414  415  412  412                                            
CONECT  415  413  413  414                                            
CONECT  416  417  407                                                 
CONECT  417  418  420  416                                            
CONECT  418  419  419  424  417                                       
CONECT  419  418  418                                                 
CONECT  420  422  417  421                                            
CONECT  421  420  423                                                 
CONECT  422  420                                                      
CONECT  423  421                                                      
CONECT  424  425  418                                                 
CONECT  425  426  428  424                                            
CONECT  426  427  427  425  433                                       
CONECT  427  426  426                                                 
CONECT  428  429  425                                                 
CONECT  429  430  428                                                 
CONECT  430  431  429                                                 
CONECT  431  432  430                                                 
CONECT  432  431                                                      
CONECT  433  426  434                                                 
CONECT  434  435  433  437                                            
CONECT  435  436  436  434  444                                       
CONECT  436  435  435                                                 
CONECT  437  434  438                                                 
CONECT  438  437  439                                                 
CONECT  439  438  440                                                 
CONECT  440  441  441  439                                            
CONECT  441  443  442  440  440                                       
CONECT  442  441                                                      
CONECT  443  441                                                      
CONECT  444  435  445                                                 
CONECT  445  446  444  448                                            
CONECT  446  452  447  447  445                                       
CONECT  447  446  446                                                 
CONECT  448  445  449                                                 
CONECT  449  448  450  450  451                                       
CONECT  450  449  449                                                 
CONECT  451  449                                                      
CONECT  452  453  446                                                 
CONECT  453  454  456  452                                            
CONECT  454  459  455  455  453                                       
CONECT  455  454  454                                                 
CONECT  456  458  453  457                                            
CONECT  457  456                                                      
CONECT  458  456                                                      
CONECT  459  460  454                                                 
CONECT  460  461  463  459                                            
CONECT  461  467  462  462  460                                       
CONECT  462  461  461                                                 
CONECT  463  460  464                                                 
CONECT  464  463  465  465  466                                       
CONECT  465  464  464                                                 
CONECT  466  464                                                      
CONECT  467  468  461                                                 
CONECT  468  471  469  467                                            
CONECT  469  468  470  470  474                                       
CONECT  470  469  469                                                 
CONECT  471  473  472  468                                            
CONECT  472  471                                                      
CONECT  473  471                                                      
CONECT  474  469  475                                                 
CONECT  475  478  474  476                                            
CONECT  476  475  477  477  482                                       
CONECT  477  476  476                                                 
CONECT  478  479  475                                                 
CONECT  479  480  480  481  478                                       
CONECT  480  479  479                                                 
CONECT  481  479                                                      
CONECT  482  476  483                                                 
CONECT  483  482  484                                                 
CONECT  484  486  483  485  485                                       
CONECT  485  484  484                                                 
CONECT  486  487  484                                                 
CONECT  487  490  486  488                                            
CONECT  488  489  489  487  495                                       
CONECT  489  488  488                                                 
CONECT  490  491  487                                                 
CONECT  491  492  490                                                 
CONECT  492  493  491                                                 
CONECT  493  494  492                                                 
CONECT  494  493                                                      
CONECT  495  488  496                                                 
CONECT  496  495  499  497                                            
CONECT  497  496  498  498  502                                       
CONECT  498  497  497                                                 
CONECT  499  501  496  500                                            
CONECT  500  499                                                      
CONECT  501  499                                                      
CONECT  502  497  503                                                 
CONECT  503  502  506  504                                            
CONECT  504  503  505  505  510                                       
CONECT  505  504  504                                                 
CONECT  506  503  507                                                 
CONECT  507  506  508                                                 
CONECT  508  509  507                                                 
CONECT  509  508                                                      
CONECT  510  504  511                                                 
CONECT  511  510  514  512                                            
CONECT  512  511  517  513  513                                       
CONECT  513  512  512                                                 
CONECT  514  516  511  515                                            
CONECT  515  514                                                      
CONECT  516  514                                                      
CONECT  517  512  518                                                 
CONECT  518  517  521  519                                            
CONECT  519  518  520  520  529                                       
CONECT  520  519  519                                                 
CONECT  521  518  522                                                 
CONECT  522  521  524  524  523                                       
CONECT  523  522  525  525                                            
CONECT  524  522  522  526                                            
CONECT  525  523  523  527                                            
CONECT  526  524  527  527                                            
CONECT  527  526  526  525  528                                       
CONECT  528  527                                                      
CONECT  529  519  530                                                 
CONECT  530  529  533  531                                            
CONECT  531  530  537  532  532                                       
CONECT  532  531  531                                                 
CONECT  533  534  530                                                 
CONECT  534  535  535  536  533                                       
CONECT  535  534  534                                                 
CONECT  536  534                                                      
CONECT  537  531  538                                                 
CONECT  538  537  539                                                 
CONECT  539  538  540  540  541                                       
CONECT  540  539  539                                                 
CONECT  541  539  542                                                 
CONECT  542  541  543  545                                            
CONECT  543  549  542  544  544                                       
CONECT  544  543  543                                                 
CONECT  545  542  546                                                 
CONECT  546  545  547  547  548                                       
CONECT  547  546  546                                                 
CONECT  548  546                                                      
CONECT  549  550  543                                                 
CONECT  550  553  549  551                                            
CONECT  551  550  552  552  557                                       
CONECT  552  551  551                                                 
CONECT  553  554  555  550                                            
CONECT  554  556  553                                                 
CONECT  555  553                                                      
CONECT  556  554                                                      
CONECT  557  551  558                                                 
CONECT  558  557  561  559                                            
CONECT  559  558  560  560  564                                       
CONECT  560  559  559                                                 
CONECT  561  563  558  562                                            
CONECT  562  561                                                      
CONECT  563  561                                                      
CONECT  564  559  565                                                 
CONECT  565  564  568  566                                            
CONECT  566  565  567  567  570                                       
CONECT  567  566  566                                                 
CONECT  568  565  569                                                 
CONECT  569  568                                                      
CONECT  570  566  571                                                 
CONECT  571  570  574  572                                            
CONECT  572  571  581  573  573                                       
CONECT  573  572  572                                                 
CONECT  574  571  575                                                 
CONECT  575  574  576                                                 
CONECT  576  577  575                                                 
CONECT  577  578  578  576                                            
CONECT  578  580  577  577  579                                       
CONECT  579  578                                                      
CONECT  580  578                                                      
CONECT  581  572  582                                                 
CONECT  582  581  585  583                                            
CONECT  583  584  584  582  586                                       
CONECT  584  583  583                                                 
CONECT  585  582                                                      
CONECT  586  583  587                                                 
CONECT  587  586  588  590                                            
CONECT  588  587  594  589  589                                       
CONECT  589  588  588                                                 
CONECT  590  587  591  592                                            
CONECT  591  593  590                                                 
CONECT  592  590                                                      
CONECT  593  591                                                      
CONECT  594  595  588  600                                            
CONECT  595  596  594  598                                            
CONECT  596  601  597  597  595                                       
CONECT  597  596  596                                                 
CONECT  598  595  599                                                 
CONECT  599  600  598                                                 
CONECT  600  594  599                                                 
CONECT  601  602  596                                                 
CONECT  602  605  603  601                                            
CONECT  603  604  604  610  602                                       
CONECT  604  603  603                                                 
CONECT  605  606  602                                                 
CONECT  606  605  607                                                 
CONECT  607  608  606                                                 
CONECT  608  609  607                                                 
CONECT  609  608                                                      
CONECT  610  611  603                                                 
CONECT  611  612  610  614                                            
CONECT  612  622  611  613  613                                       
CONECT  613  612  612                                                 
CONECT  614  615  611                                                 
CONECT  615  616  616  617  614                                       
CONECT  616  618  615  615                                            
CONECT  617  619  619  615                                            
CONECT  618  620  620  616                                            
CONECT  619  620  617  617                                            
CONECT  620  621  618  618  619                                       
CONECT  621  620                                                      
CONECT  622  623  612                                                 
CONECT  623  624  622  626                                            
CONECT  624  625  625  630  623                                       
CONECT  625  624  624                                                 
CONECT  626  627  623                                                 
CONECT  627  628  628  626  629                                       
CONECT  628  627  627                                                 
CONECT  629  627                                                      
CONECT  630  631  624                                                 
CONECT  631  632  634  630                                            
CONECT  632  633  633  638  631                                       
CONECT  633  632  632                                                 
CONECT  634  635  631                                                 
CONECT  635  636  637  634                                            
CONECT  636  635                                                      
CONECT  637  635                                                      
CONECT  638  639  632                                                 
CONECT  639  640  642  638                                            
CONECT  640  641  641  639  646                                       
CONECT  641  640  640                                                 
CONECT  642  639  643                                                 
CONECT  643  644  644  642  645                                       
CONECT  644  643  643                                                 
CONECT  645  643                                                      
CONECT  646  640  647                                                 
CONECT  647  648  646  650                                            
CONECT  648  649  649  658  647                                       
CONECT  649  648  648                                                 
CONECT  650  647  651                                                 
CONECT  651  650  652  652  653                                       
CONECT  652  651  651  654                                            
CONECT  653  651  655  655                                            
CONECT  654  652  656  656                                            
CONECT  655  656  653  653                                            
CONECT  656  654  654  655  657                                       
CONECT  657  656                                                      
CONECT  658  659  648                                                 
CONECT  659  660  662  658                                            
CONECT  660  661  661  665  659                                       
CONECT  661  660  660                                                 
CONECT  662  663  659  664                                            
CONECT  663  662                                                      
CONECT  664  662                                                      
CONECT  665  666  660                                                 
CONECT  666  667  669  665                                            
CONECT  667  668  668  666  674                                       
CONECT  668  667  667                                                 
CONECT  669  666  670                                                 
CONECT  670  669  671                                                 
CONECT  671  672  670                                                 
CONECT  672  673  671                                                 
CONECT  673  672                                                      
CONECT  674  667  675                                                 
CONECT  675  676  674  678                                            
CONECT  676  677  677  675  683                                       
CONECT  677  676  676                                                 
CONECT  678  675  679                                                 
CONECT  679  680  678                                                 
CONECT  680  682  681  681  679                                       
CONECT  681  680  680                                                 
CONECT  682  680                                                      
CONECT  683  676  684                                                 
CONECT  684  685  683  687                                            
CONECT  685  686  686  689  684                                       
CONECT  686  685  685                                                 
CONECT  687  684  688                                                 
CONECT  688  687                                                      
CONECT  689  690  685                                                 
CONECT  690  691  693  689                                            
CONECT  691  692  692  697  690                                       
CONECT  692  691  691                                                 
CONECT  693  695  690  694                                            
CONECT  694  693  696                                                 
CONECT  695  693                                                      
CONECT  696  694                                                      
CONECT  697  698  691                                                 
CONECT  698  699  701  697                                            
CONECT  699  700  700  698  704                                       
CONECT  700  699  699                                                 
CONECT  701  702  698  703                                            
CONECT  702  701                                                      
CONECT  703  701                                                      
CONECT  704  699  705                                                 
CONECT  705  706  704  708                                            
CONECT  706  707  707  712  705                                       
CONECT  707  706  706                                                 
CONECT  708  705  709                                                 
CONECT  709  710  710  708  711                                       
CONECT  710  709  709                                                 
CONECT  711  709 3099                                                 
CONECT  712  713  706                                                 
CONECT  713  714  712  716                                            
CONECT  714  715  715  717  713                                       
CONECT  715  714  714                                                 
CONECT  716  713                                                      
CONECT  717  718  714                                                 
CONECT  718  719  721  717                                            
CONECT  719  720  720  724  718                                       
CONECT  720  719  719                                                 
CONECT  721  723  718  722                                            
CONECT  722  721                                                      
CONECT  723  721                                                      
CONECT  724  719  725                                                 
CONECT  725  726  724  728                                            
CONECT  726  727  727  725  729                                       
CONECT  727  726  726                                                 
CONECT  728  725                                                      
CONECT  729  726  730                                                 
CONECT  730  731  729  733                                            
CONECT  731  732  732  737  730                                       
CONECT  732  731  731                                                 
CONECT  733  730  734                                                 
CONECT  734  733  735  736                                            
CONECT  735  734                                                      
CONECT  736  734                                                      
CONECT  737  738  731                                                 
CONECT  738  739  741  737                                            
CONECT  739  740  740  745  738                                       
CONECT  740  739  739                                                 
CONECT  741  738  742                                                 
CONECT  742  741  744  743                                            
CONECT  743  742                                                      
CONECT  744  742                                                      
CONECT  745  746  739                                                 
CONECT  746  747  749  745                                            
CONECT  747  748  748  746  754                                       
CONECT  748  747  747                                                 
CONECT  749  750  746                                                 
CONECT  750  751  749                                                 
CONECT  751  752  750                                                 
CONECT  752  753  751                                                 
CONECT  753  752                                                      
CONECT  754  747  755                                                 
CONECT  755  756  754  758                                            
CONECT  756  757  757  763  755                                       
CONECT  757  756  756                                                 
CONECT  758  755  759                                                 
CONECT  759  758  760                                                 
CONECT  760  759  761                                                 
CONECT  761  762  760                                                 
CONECT  762  761                                                      
CONECT  763  764  756                                                 
CONECT  764  765  763  767                                            
CONECT  765  774  766  766  764                                       
CONECT  766  765  765                                                 
CONECT  767  764  768                                                 
CONECT  768  767  769  769  770                                       
CONECT  769  768  768  771                                            
CONECT  770  768  772  772                                            
CONECT  771  769  773  773                                            
CONECT  772  770  770  773                                            
CONECT  773  771  771  772                                            
CONECT  774  775  765                                                 
CONECT  775  776  778  774                                            
CONECT  776  783  777  777  775                                       
CONECT  777  776  776                                                 
CONECT  778  779  775                                                 
CONECT  779  780  778                                                 
CONECT  780  781  781  782  779                                       
CONECT  781  780  780                                                 
CONECT  782  780                                                      
CONECT  783  784  776                                                 
CONECT  784  787  785  783                                            
CONECT  785  784  786  786  791                                       
CONECT  786  785  785                                                 
CONECT  787  788  784                                                 
CONECT  788  789  789  790  787                                       
CONECT  789  788  788                                                 
CONECT  790  788                                                      
CONECT  791  785  792                                                 
CONECT  792  791  793  795                                            
CONECT  793  794  794  792  802                                       
CONECT  794  793  793                                                 
CONECT  795  792  796                                                 
CONECT  796  797  797  795  798                                       
CONECT  797  799  796  796                                            
CONECT  798  796  800  800                                            
CONECT  799  797  801  801                                            
CONECT  800  801  798  798                                            
CONECT  801  799  799  800                                            
CONECT  802  793  803                                                 
CONECT  803  806  802  804                                            
CONECT  804  803  813  805  805                                       
CONECT  805  804  804                                                 
CONECT  806  807  803                                                 
CONECT  807  808  808  806  809                                       
CONECT  808  810  807  807                                            
CONECT  809  807  811  811                                            
CONECT  810  808  812  812                                            
CONECT  811  812  809  809                                            
CONECT  812  810  810  811                                            
CONECT  813  804  814                                                 
CONECT  814  813  817  815                                            
CONECT  815  816  816  814  821                                       
CONECT  816  815  815                                                 
CONECT  817  814  818  819                                            
CONECT  818  820  817                                                 
CONECT  819  817                                                      
CONECT  820  818                                                      
CONECT  821  815  822                                                 
CONECT  822  821  825  823                                            
CONECT  823  822  829  824  824                                       
CONECT  824  823  823                                                 
CONECT  825  826  822  827                                            
CONECT  826  828  825                                                 
CONECT  827  825                                                      
CONECT  828  826                                                      
CONECT  829  835  823  830                                            
CONECT  830  829  833  831                                            
CONECT  831  830  832  832  836                                       
CONECT  832  831  831                                                 
CONECT  833  834  830                                                 
CONECT  834  835  833                                                 
CONECT  835  834  829                                                 
CONECT  836  831  837                                                 
CONECT  837  836  840  838                                            
CONECT  838  837  839  839  844                                       
CONECT  839  838  838                                                 
CONECT  840  837  841                                                 
CONECT  841  840  842                                                 
CONECT  842  843  841                                                 
CONECT  843  842                                                      
CONECT  844  838  845                                                 
CONECT  845  844  848  846                                            
CONECT  846  845  847  847  852                                       
CONECT  847  846  846                                                 
CONECT  848  849  845                                                 
CONECT  849  851  850  848                                            
CONECT  850  849                                                      
CONECT  851  849                                                      
CONECT  852  846  853                                                 
CONECT  853  852  854                                                 
CONECT  854  853  855  855  856                                       
CONECT  855  854  854                                                 
CONECT  856  854  857                                                 
CONECT  857  856  858  860                                            
CONECT  858  857  864  859  859                                       
CONECT  859  858  858                                                 
CONECT  860  857  861                                                 
CONECT  861  862  862  860  863                                       
CONECT  862  861  861                                                 
CONECT  863  861                                                      
CONECT  864  858  865                                                 
CONECT  865  866  864  868                                            
CONECT  866  874  867  867  865                                       
CONECT  867  866  866                                                 
CONECT  868  865  869                                                 
CONECT  869  868  871  871  870                                       
CONECT  870  869  872                                                 
CONECT  871  869  869  873                                            
CONECT  872  870  873  873                                            
CONECT  873  871  872  872                                            
CONECT  874  875  866                                                 
CONECT  875  878  876  874                                            
CONECT  876  877  877  875  882                                       
CONECT  877  876  876                                                 
CONECT  878  879  875                                                 
CONECT  879  881  881  878  880                                       
CONECT  880  879                                                      
CONECT  881  879  879                                                 
CONECT  882  876  883                                                 
CONECT  883  882  886  884                                            
CONECT  884  883  889  885  885                                       
CONECT  885  884  884                                                 
CONECT  886  888  883  887                                            
CONECT  887  886                                                      
CONECT  888  886                                                      
CONECT  889  884  890                                                 
CONECT  890  889  893  891                                            
CONECT  891  892  892  890  901                                       
CONECT  892  891  891                                                 
CONECT  893  890  894                                                 
CONECT  894  893  896  896  895                                       
CONECT  895  894  897  897                                            
CONECT  896  894  894  898                                            
CONECT  897  895  895  899                                            
CONECT  898  896  899  899                                            
CONECT  899  898  898  897  900                                       
CONECT  900  899                                                      
CONECT  901  891  907  902                                            
CONECT  902  901  903  905                                            
CONECT  903  904  904  902  908                                       
CONECT  904  903  903                                                 
CONECT  905  902  906                                                 
CONECT  906  907  905                                                 
CONECT  907  901  906                                                 
CONECT  908  903  909                                                 
CONECT  909  910  908  912                                            
CONECT  910  913  909  911  911                                       
CONECT  911  910  910                                                 
CONECT  912  909                                                      
CONECT  913  914  910                                                 
CONECT  914  915  913  917                                            
CONECT  915  916  916  921  914                                       
CONECT  916  915  915                                                 
CONECT  917  914  918                                                 
CONECT  918  919  919  917  920                                       
CONECT  919  918  918                                                 
CONECT  920  918                                                      
CONECT  921  922  915                                                 
CONECT  922  923  921  925                                            
CONECT  923  930  924  924  922                                       
CONECT  924  923  923                                                 
CONECT  925  922  926                                                 
CONECT  926  925  927                                                 
CONECT  927  926  928  928  929                                       
CONECT  928  927  927                                                 
CONECT  929  927                                                      
CONECT  930  931  923                                                 
CONECT  931  934  932  930                                            
CONECT  932  938  933  933  931                                       
CONECT  933  932  932                                                 
CONECT  934  935  931                                                 
CONECT  935  936  934                                                 
CONECT  936  937  935                                                 
CONECT  937  936                                                      
CONECT  938  939  932                                                 
CONECT  939  940  938  942                                            
CONECT  940  941  941  943  939                                       
CONECT  941  940  940                                                 
CONECT  942  939                                                      
CONECT  943  944  940                                                 
CONECT  944  947  945  943                                            
CONECT  945  946  946  944  951                                       
CONECT  946  945  945                                                 
CONECT  947  948  949  944                                            
CONECT  948  950  947                                                 
CONECT  949  947                                                      
CONECT  950  948                                                      
CONECT  951  945  952                                                 
CONECT  952  951  953  955                                            
CONECT  953  959  952  954  954                                       
CONECT  954  953  953                                                 
CONECT  955  952  956                                                 
CONECT  956  957  957  955  958                                       
CONECT  957  956  956                                                 
CONECT  958  956                                                      
CONECT  959  960  953                                                 
CONECT  960  961  959  963                                            
CONECT  961  965  962  962  960                                       
CONECT  962  961  961                                                 
CONECT  963  960  964                                                 
CONECT  964  963                                                      
CONECT  965  966  961                                                 
CONECT  966  969  967  965                                            
CONECT  967  968  968  966  974                                       
CONECT  968  967  967                                                 
CONECT  969  970  966                                                 
CONECT  970  971  969                                                 
CONECT  971  973  972  972  970                                       
CONECT  972  971  971                                                 
CONECT  973  971                                                      
CONECT  974  967  975                                                 
CONECT  975  976  974  978                                            
CONECT  976  977  977  975  988                                       
CONECT  977  976  976                                                 
CONECT  978  975  979                                                 
CONECT  979  978  981  981  980                                       
CONECT  980  979  982                                                 
CONECT  981  984  979  979  983                                       
CONECT  982  980  983  983                                            
CONECT  983  981  985  982  982                                       
CONECT  984  986  986  981                                            
CONECT  985  987  987  983                                            
CONECT  986  984  984  987                                            
CONECT  987  986  985  985                                            
CONECT  988  976  989                                                 
CONECT  989  990  988  992                                            
CONECT  990  991  991  996  989                                       
CONECT  991  990  990                                                 
CONECT  992  989  993  994                                            
CONECT  993  995  992                                                 
CONECT  994  992                                                      
CONECT  995  993                                                      
CONECT  996  997  990                                                 
CONECT  997  998 1000  996                                            
CONECT  998  999  999 1007  997                                       
CONECT  999  998  998                                                 
CONECT 1000  997 1001                                                 
CONECT 1001 1000 1002 1002 1003                                       
CONECT 1002 1001 1001 1004                                            
CONECT 1003 1001 1005 1005                                            
CONECT 1004 1002 1006 1006                                            
CONECT 1005 1003 1003 1006                                            
CONECT 1006 1004 1004 1005                                            
CONECT 1007 1008  998                                                 
CONECT 1008 1009 1011 1007                                            
CONECT 1009 1010 1010 1008 1016                                       
CONECT 1010 1009 1009                                                 
CONECT 1011 1012 1008                                                 
CONECT 1012 1013 1011                                                 
CONECT 1013 1015 1014 1014 1012                                       
CONECT 1014 1013 1013                                                 
CONECT 1015 1013                                                      
CONECT 1016 1009 1017                                                 
CONECT 1017 1018 1016 1020                                            
CONECT 1018 1019 1019 1017 1027                                       
CONECT 1019 1018 1018                                                 
CONECT 1020 1017 1021                                                 
CONECT 1021 1022 1022 1020 1023                                       
CONECT 1022 1024 1021 1021                                            
CONECT 1023 1021 1025 1025                                            
CONECT 1024 1022 1026 1026                                            
CONECT 1025 1026 1023 1023                                            
CONECT 1026 1024 1024 1025                                            
CONECT 1027 1018 1028                                                 
CONECT 1028 1029 1027 1031                                            
CONECT 1029 1030 1030 1032 1028                                       
CONECT 1030 1029 1029                                                 
CONECT 1031 1028                                                      
CONECT 1032 1033 1029                                                 
CONECT 1033 1034 1036 1032                                            
CONECT 1034 1035 1035 1037 1033                                       
CONECT 1035 1034 1034                                                 
CONECT 1036 1033                                                      
CONECT 1037 1038 1034                                                 
CONECT 1038 1039 1041 1037                                            
CONECT 1039 1040 1040 1038 1046                                       
CONECT 1040 1039 1039                                                 
CONECT 1041 1038 1042                                                 
CONECT 1042 1041 1043                                                 
CONECT 1043 1042 1045 1045 1044                                       
CONECT 1044 1043                                                      
CONECT 1045 1043 1043                                                 
CONECT 1046 1039 1047                                                 
CONECT 1047 1048 1046 1050                                            
CONECT 1048 1049 1049 1055 1047                                       
CONECT 1049 1048 1048                                                 
CONECT 1050 1047 1051                                                 
CONECT 1051 1050 1052                                                 
CONECT 1052 1053 1053 1054 1051                                       
CONECT 1053 1052 1052                                                 
CONECT 1054 1052                                                      
CONECT 1055 1056 1048                                                 
CONECT 1056 1057 1055 1059                                            
CONECT 1057 1058 1058 1066 1056                                       
CONECT 1058 1057 1057                                                 
CONECT 1059 1056 1060                                                 
CONECT 1060 1059 1061 1061 1062                                       
CONECT 1061 1060 1060 1063                                            
CONECT 1062 1060 1064 1064                                            
CONECT 1063 1061 1065 1065                                            
CONECT 1064 1062 1062 1065                                            
CONECT 1065 1063 1063 1064                                            
CONECT 1066 1067 1057                                                 
CONECT 1067 1068 1070 1066                                            
CONECT 1068 1069 1069 1071 1067                                       
CONECT 1069 1068 1068                                                 
CONECT 1070 1067                                                      
CONECT 1071 1072 1068 1077                                            
CONECT 1072 1073 1075 1071                                            
CONECT 1073 1074 1074 1072 1078                                       
CONECT 1074 1073 1073                                                 
CONECT 1075 1072 1076                                                 
CONECT 1076 1075 1077                                                 
CONECT 1077 1071 1076                                                 
CONECT 1078 1073 1079                                                 
CONECT 1079 1080 1078 1082                                            
CONECT 1080 1081 1081 1089 1079                                       
CONECT 1081 1080 1080                                                 
CONECT 1082 1079 1083                                                 
CONECT 1083 1084 1084 1082 1085                                       
CONECT 1084 1086 1083 1083                                            
CONECT 1085 1083 1087 1087                                            
CONECT 1086 1084 1088 1088                                            
CONECT 1087 1088 1085 1085                                            
CONECT 1088 1086 1086 1087                                            
CONECT 1089 1090 1080                                                 
CONECT 1090 1091 1089 1093                                            
CONECT 1091 1092 1092 1097 1090                                       
CONECT 1092 1091 1091                                                 
CONECT 1093 1090 1094                                                 
CONECT 1094 1093 1096 1095                                            
CONECT 1095 1094                                                      
CONECT 1096 1094                                                      
CONECT 1097 1098 1091                                                 
CONECT 1098 1101 1099 1097                                            
CONECT 1099 1103 1098 1100 1100                                       
CONECT 1100 1099 1099                                                 
CONECT 1101 1098 1102                                                 
CONECT 1102 1101                                                      
CONECT 1103 1104 1099                                                 
CONECT 1104 1107 1103 1105                                            
CONECT 1105 1104 1112 1106 1106                                       
CONECT 1106 1105 1105                                                 
CONECT 1107 1108 1104                                                 
CONECT 1108 1107 1109                                                 
CONECT 1109 1108 1110 1110 1111                                       
CONECT 1110 1109 1109                                                 
CONECT 1111 1109                                                      
CONECT 1112 1105 1113                                                 
CONECT 1113 1112 1116 1114                                            
CONECT 1114 1113 1120 1115 1115                                       
CONECT 1115 1114 1114                                                 
CONECT 1116 1117 1113                                                 
CONECT 1117 1119 1118 1118 1116                                       
CONECT 1118 1117 1117                                                 
CONECT 1119 1117                                                      
CONECT 1120 1114 1121                                                 
CONECT 1121 1120 1124 1122                                            
CONECT 1122 1121 1125 1123 1123                                       
CONECT 1123 1122 1122                                                 
CONECT 1124 1121                                                      
CONECT 1125 1122 1126                                                 
CONECT 1126 1129 1125 1127                                            
CONECT 1127 1133 1126 1128 1128                                       
CONECT 1128 1127 1127                                                 
CONECT 1129 1130 1131 1126                                            
CONECT 1130 1132 1129                                                 
CONECT 1131 1129                                                      
CONECT 1132 1130                                                      
CONECT 1133 1134 1127                                                 
CONECT 1134 1137 1133 1135                                            
CONECT 1135 1134 1142 1136 1136                                       
CONECT 1136 1135 1135                                                 
CONECT 1137 1138 1134                                                 
CONECT 1138 1139 1137                                                 
CONECT 1139 1138 1141 1141 1140                                       
CONECT 1140 1139                                                      
CONECT 1141 1139 1139                                                 
CONECT 1142 1135 1143                                                 
CONECT 1143 1142 1146 1144                                            
CONECT 1144 1143 1148 1145 1145                                       
CONECT 1145 1144 1144                                                 
CONECT 1146 1143 1147                                                 
CONECT 1147 1146                                                      
CONECT 1148 1144 1149                                                 
CONECT 1149 1148 1152 1150                                            
CONECT 1150 1149 1159 1151 1151                                       
CONECT 1151 1150 1150                                                 
CONECT 1152 1149 1153                                                 
CONECT 1153 1152 1155 1155 1154                                       
CONECT 1154 1153 1156 1156                                            
CONECT 1155 1153 1153 1157                                            
CONECT 1156 1154 1154 1158                                            
CONECT 1157 1155 1158 1158                                            
CONECT 1158 1157 1157 1156                                            
CONECT 1159 1160 1150                                                 
CONECT 1160 1163 1159 1161                                            
CONECT 1161 1160 1168 1162 1162                                       
CONECT 1162 1161 1161                                                 
CONECT 1163 1164 1160                                                 
CONECT 1164 1165 1163                                                 
CONECT 1165 1166 1164                                                 
CONECT 1166 1167 1165                                                 
CONECT 1167 1166                                                      
CONECT 1168 1161 1169                                                 
CONECT 1169 1172 1168 1170                                            
CONECT 1170 1169 1178 1171 1171                                       
CONECT 1171 1170 1170                                                 
CONECT 1172 1173 1169                                                 
CONECT 1173 1172 1174 1174 1175                                       
CONECT 1174 1173 1173 1176                                            
CONECT 1175 1173 1177                                                 
CONECT 1176 1174 1177 1177                                            
CONECT 1177 1175 1176 1176                                            
CONECT 1178 1170 1179                                                 
CONECT 1179 1178 1180                                                 
CONECT 1180 1182 1179 1181 1181                                       
CONECT 1181 1180 1180                                                 
CONECT 1182 1183 1180                                                 
CONECT 1183 1184 1182                                                 
CONECT 1184 1186 1185 1185 1183                                       
CONECT 1185 1184 1184                                                 
CONECT 1186 1187 1184                                                 
CONECT 1187 1188 1186 1190                                            
CONECT 1188 1198 1189 1189 1187                                       
CONECT 1189 1188 1188                                                 
CONECT 1190 1187 1191                                                 
CONECT 1191 1192 1192 1190 1193                                       
CONECT 1192 1194 1191 1191                                            
CONECT 1193 1191 1195 1195                                            
CONECT 1194 1192 1196 1196                                            
CONECT 1195 1196 1193 1193                                            
CONECT 1196 1194 1194 1197 1195                                       
CONECT 1197 1196                                                      
CONECT 1198 1199 1188                                                 
CONECT 1199 1200 1202 1198                                            
CONECT 1200 1210 1201 1201 1199                                       
CONECT 1201 1200 1200                                                 
CONECT 1202 1203 1199                                                 
CONECT 1203 1205 1205 1202 1204                                       
CONECT 1204 1203 1206 1206                                            
CONECT 1205 1207 1203 1203                                            
CONECT 1206 1208 1204 1204                                            
CONECT 1207 1205 1208 1208                                            
CONECT 1208 1207 1207 1209 1206                                       
CONECT 1209 1208                                                      
CONECT 1210 1211 1200                                                 
CONECT 1211 1212 1214 1210                                            
CONECT 1212 1217 1213 1213 1211                                       
CONECT 1213 1212 1212                                                 
CONECT 1214 1215 1211 1216                                            
CONECT 1215 1214                                                      
CONECT 1216 1214                                                      
CONECT 1217 1218 1212                                                 
CONECT 1218 1219 1221 1217                                            
CONECT 1219 1225 1218 1220 1220                                       
CONECT 1220 1219 1219                                                 
CONECT 1221 1218 1222                                                 
CONECT 1222 1221 1223                                                 
CONECT 1223 1222 1224                                                 
CONECT 1224 1223                                                      
CONECT 1225 1231 1226 1219                                            
CONECT 1226 1229 1227 1225                                            
CONECT 1227 1228 1228 1226 1232                                       
CONECT 1228 1227 1227                                                 
CONECT 1229 1230 1226                                                 
CONECT 1230 1229 1231                                                 
CONECT 1231 1230 1225                                                 
CONECT 1232 1227 1233                                                 
CONECT 1233 1234 1232 1236                                            
CONECT 1234 1235 1235 1243 1233                                       
CONECT 1235 1234 1234                                                 
CONECT 1236 1233 1237                                                 
CONECT 1237 1236 1238 1238 1239                                       
CONECT 1238 1237 1237 1240                                            
CONECT 1239 1237 1241 1241                                            
CONECT 1240 1238 1242 1242                                            
CONECT 1241 1239 1239 1242                                            
CONECT 1242 1240 1240 1241                                            
CONECT 1243 1244 1234 1249                                            
CONECT 1244 1245 1247 1243                                            
CONECT 1245 1250 1246 1246 1244                                       
CONECT 1246 1245 1245                                                 
CONECT 1247 1244 1248                                                 
CONECT 1248 1247 1249                                                 
CONECT 1249 1248 1243                                                 
CONECT 1250 1251 1245                                                 
CONECT 1251 1254 1252 1250                                            
CONECT 1252 1253 1253 1255 1251                                       
CONECT 1253 1252 1252                                                 
CONECT 1254 1251                                                      
CONECT 1255 1256 1252                                                 
CONECT 1256 1259 1255 1257                                            
CONECT 1257 1256 1258 1258 1265                                       
CONECT 1258 1257 1257                                                 
CONECT 1259 1256 1260                                                 
CONECT 1260 1259 1261 1261 1262                                       
CONECT 1261 1260 1260 1263                                            
CONECT 1262 1260 1264                                                 
CONECT 1263 1261 1264 1264                                            
CONECT 1264 1262 1263 1263                                            
CONECT 1265 1257 1266                                                 
CONECT 1266 1265 1267 1269                                            
CONECT 1267 1273 1266 1268 1268                                       
CONECT 1268 1267 1267                                                 
CONECT 1269 1266 1270                                                 
CONECT 1270 1269 1272 1271                                            
CONECT 1271 1270                                                      
CONECT 1272 1270                                                      
CONECT 1273 1274 1267                                                 
CONECT 1274 1273 1275                                                 
CONECT 1275 1274 1276 1276 1277                                       
CONECT 1276 1275 1275                                                 
CONECT 1277 1275 1278                                                 
CONECT 1278 1279 1277 1281                                            
CONECT 1279 1280 1280 1285 1278                                       
CONECT 1280 1279 1279                                                 
CONECT 1281 1278 1283 1282                                            
CONECT 1282 1281 1284                                                 
CONECT 1283 1281                                                      
CONECT 1284 1282                                                      
CONECT 1285 1286 1279                                                 
CONECT 1286 1289 1287 1285                                            
CONECT 1287 1288 1288 1286 1294                                       
CONECT 1288 1287 1287                                                 
CONECT 1289 1290 1286                                                 
CONECT 1290 1291 1289                                                 
CONECT 1291 1292 1290                                                 
CONECT 1292 1293 1291                                                 
CONECT 1293 1292                                                      
CONECT 1294 1287 1295                                                 
CONECT 1295 1294 1296 1298                                            
CONECT 1296 1295 1301 1297 1297                                       
CONECT 1297 1296 1296                                                 
CONECT 1298 1295 1299 1300                                            
CONECT 1299 1298                                                      
CONECT 1300 1298                                                      
CONECT 1301 1307 1296 1302                                            
CONECT 1302 1301 1305 1303                                            
CONECT 1303 1302 1308 1304 1304                                       
CONECT 1304 1303 1303                                                 
CONECT 1305 1306 1302                                                 
CONECT 1306 1307 1305                                                 
CONECT 1307 1306 1301                                                 
CONECT 1308 1303 1309                                                 
CONECT 1309 1308 1312 1310                                            
CONECT 1310 1311 1311 1309 1316                                       
CONECT 1311 1310 1310                                                 
CONECT 1312 1309 1313                                                 
CONECT 1313 1312 1315 1314                                            
CONECT 1314 1313                                                      
CONECT 1315 1313                                                      
CONECT 1316 1310 1317                                                 
CONECT 1317 1316 1320 1318                                            
CONECT 1318 1317 1324 1319 1319                                       
CONECT 1319 1318 1318                                                 
CONECT 1320 1321 1317                                                 
CONECT 1321 1322 1322 1323 1320                                       
CONECT 1322 1321 1321                                                 
CONECT 1323 1321                                                      
CONECT 1324 1318 1325                                                 
CONECT 1325 1324 1328 1326                                            
CONECT 1326 1325 1327 1327 1329                                       
CONECT 1327 1326 1326                                                 
CONECT 1328 1325                                                      
CONECT 1329 1326 1330                                                 
CONECT 1330 1329 1333 1331                                            
CONECT 1331 1330 1336 1332 1332                                       
CONECT 1332 1331 1331                                                 
CONECT 1333 1335 1330 1334                                            
CONECT 1334 1333                                                      
CONECT 1335 1333                                                      
CONECT 1336 1331 1337                                                 
CONECT 1337 1336 1340 1338                                            
CONECT 1338 1337 1339 1339 1343                                       
CONECT 1339 1338 1338                                                 
CONECT 1340 1342 1337 1341                                            
CONECT 1341 1340                                                      
CONECT 1342 1340                                                      
CONECT 1343 1338 1344                                                 
CONECT 1344 1343 1347 1345                                            
CONECT 1345 1344 1346 1346 1351                                       
CONECT 1346 1345 1345                                                 
CONECT 1347 1348 1344                                                 
CONECT 1348 1350 1349 1347                                            
CONECT 1349 1348                                                      
CONECT 1350 1348                                                      
CONECT 1351 1345 1352                                                 
CONECT 1352 1351 1355 1353                                            
CONECT 1353 1352 1354 1354 1359                                       
CONECT 1354 1353 1353                                                 
CONECT 1355 1352 1356                                                 
CONECT 1356 1355 1358 1357 1357                                       
CONECT 1357 1356 1356                                                 
CONECT 1358 1356                                                      
CONECT 1359 1353 1360                                                 
CONECT 1360 1359 1363 1361                                            
CONECT 1361 1360 1366 1362 1362                                       
CONECT 1362 1361 1361                                                 
CONECT 1363 1365 1360 1364                                            
CONECT 1364 1363                                                      
CONECT 1365 1363                                                      
CONECT 1366 1361 1367                                                 
CONECT 1367 1366 1370 1368                                            
CONECT 1368 1373 1367 1369 1369                                       
CONECT 1369 1368 1368                                                 
CONECT 1370 1372 1367 1371                                            
CONECT 1371 1370                                                      
CONECT 1372 1370                                                      
CONECT 1373 1374 1368                                                 
CONECT 1374 1377 1373 1375                                            
CONECT 1375 1374 1381 1376 1376                                       
CONECT 1376 1375 1375                                                 
CONECT 1377 1378 1374                                                 
CONECT 1378 1379 1380 1377                                            
CONECT 1379 1378                                                      
CONECT 1380 1378                                                      
CONECT 1381 1375 1382                                                 
CONECT 1382 1381 1385 1383                                            
CONECT 1383 1382 1393 1384 1384                                       
CONECT 1384 1383 1383                                                 
CONECT 1385 1386 1382                                                 
CONECT 1386 1388 1388 1387 1385                                       
CONECT 1387 1389 1389 1386                                            
CONECT 1388 1390 1386 1386                                            
CONECT 1389 1391 1387 1387                                            
CONECT 1390 1391 1391 1388                                            
CONECT 1391 1392 1390 1390 1389                                       
CONECT 1392 1391                                                      
CONECT 1393 1383 1394                                                 
CONECT 1394 1393 1397 1395                                            
CONECT 1395 1394 1396 1396 1405                                       
CONECT 1396 1395 1395                                                 
CONECT 1397 1394 1398                                                 
CONECT 1398 1397 1400 1400 1399                                       
CONECT 1399 1398 1401 1401                                            
CONECT 1400 1398 1398 1402                                            
CONECT 1401 1399 1399 1403                                            
CONECT 1402 1400 1403 1403                                            
CONECT 1403 1402 1402 1401 1404                                       
CONECT 1404 1403                                                      
CONECT 1405 1395 1406                                                 
CONECT 1406 1405 1407 1409                                            
CONECT 1407 1406 1413 1408 1408                                       
CONECT 1408 1407 1407                                                 
CONECT 1409 1406 1410                                                 
CONECT 1410 1409 1411 1411 1412                                       
CONECT 1411 1410 1410                                                 
CONECT 1412 1410                                                      
CONECT 1413 1407 1414                                                 
CONECT 1414 1415 1413 1417                                            
CONECT 1415 1425 1416 1416 1414                                       
CONECT 1416 1415 1415                                                 
CONECT 1417 1414 1418                                                 
CONECT 1418 1417 1420 1420 1419                                       
CONECT 1419 1418 1421 1421                                            
CONECT 1420 1418 1418 1422                                            
CONECT 1421 1419 1419 1423                                            
CONECT 1422 1420 1423 1423                                            
CONECT 1423 1422 1422 1421 1424                                       
CONECT 1424 1423                                                      
CONECT 1425 1426 1415                                                 
CONECT 1426 1429 1427 1425                                            
CONECT 1427 1426 1428 1428 1433                                       
CONECT 1428 1427 1427                                                 
CONECT 1429 1430 1426                                                 
CONECT 1430 1432 1431 1431 1429                                       
CONECT 1431 1430 1430                                                 
CONECT 1432 1430                                                      
CONECT 1433 1427 1434                                                 
CONECT 1434 1435 1433 1437                                            
CONECT 1435 1442 1436 1436 1434                                       
CONECT 1436 1435 1435                                                 
CONECT 1437 1434 1438                                                 
CONECT 1438 1437 1439                                                 
CONECT 1439 1438 1440                                                 
CONECT 1440 1439 1441                                                 
CONECT 1441 1440                                                      
CONECT 1442 1443 1435                                                 
CONECT 1443 1446 1444 1442                                            
CONECT 1444 1445 1445 1451 1443                                       
CONECT 1445 1444 1444                                                 
CONECT 1446 1447 1443                                                 
CONECT 1447 1448 1446                                                 
CONECT 1448 1449 1449 1450 1447                                       
CONECT 1449 1448 1448                                                 
CONECT 1450 1448                                                      
CONECT 1451 1452 1444                                                 
CONECT 1452 1455 1451 1453                                            
CONECT 1453 1452 1454 1454 1458                                       
CONECT 1454 1453 1453                                                 
CONECT 1455 1457 1456 1452                                            
CONECT 1456 1455                                                      
CONECT 1457 1455                                                      
CONECT 1458 1453 1459                                                 
CONECT 1459 1458 1460 1462                                            
CONECT 1460 1466 1459 1461 1461                                       
CONECT 1461 1460 1460                                                 
CONECT 1462 1459 1463                                                 
CONECT 1463 1462 1464                                                 
CONECT 1464 1463 1465                                                 
CONECT 1465 1464                                                      
CONECT 1466 1467 1460                                                 
CONECT 1467 1468 1466 1470                                            
CONECT 1468 1474 1469 1469 1467                                       
CONECT 1469 1468 1468                                                 
CONECT 1470 1467 1471                                                 
CONECT 1471 1470 1473 1473 1472                                       
CONECT 1472 1471                                                      
CONECT 1473 1471 1471                                                 
CONECT 1474 1475 1468                                                 
CONECT 1475 1478 1476 1474                                            
CONECT 1476 1480 1475 1477 1477                                       
CONECT 1477 1476 1476                                                 
CONECT 1478 1479 1475                                                 
CONECT 1479 1478                                                      
CONECT 1480 1481 1476                                                 
CONECT 1481 1482 1484 1480                                            
CONECT 1482 1487 1483 1483 1481                                       
CONECT 1483 1482 1482                                                 
CONECT 1484 1485 1481 1486                                            
CONECT 1485 1484                                                      
CONECT 1486 1484                                                      
CONECT 1487 1488 1482                                                 
CONECT 1488 1491 1489 1487                                            
CONECT 1489 1490 1490 1488 1495                                       
CONECT 1490 1489 1489                                                 
CONECT 1491 1492 1488                                                 
CONECT 1492 1494 1494 1493 1491                                       
CONECT 1493 1492                                                      
CONECT 1494 1492 1492                                                 
CONECT 1495 1489 1496 1501                                            
CONECT 1496 1497 1495 1499                                            
CONECT 1497 1498 1498 1502 1496                                       
CONECT 1498 1497 1497                                                 
CONECT 1499 1496 1500                                                 
CONECT 1500 1499 1501                                                 
CONECT 1501 1495 1500                                                 
CONECT 1502 1503 1497                                                 
CONECT 1503 1504 1506 1502                                            
CONECT 1504 1505 1505 1510 1503                                       
CONECT 1505 1504 1504                                                 
CONECT 1506 1503 1507                                                 
CONECT 1507 1506 1509 1508                                            
CONECT 1508 1507                                                      
CONECT 1509 1507                                                      
CONECT 1510 1511 1504                                                 
CONECT 1511 1512 1510                                                 
CONECT 1512 1513 1513 1511 1514                                       
CONECT 1513 1512 1512                                                 
CONECT 1514 1512 1515                                                 
CONECT 1515 1516 1514 1518                                            
CONECT 1516 1517 1517 1515 1523                                       
CONECT 1517 1516 1516                                                 
CONECT 1518 1515 1519                                                 
CONECT 1519 1518 1520                                                 
CONECT 1520 1519 1521 1521 1522                                       
CONECT 1521 1520 1520                                                 
CONECT 1522 1520                                                      
CONECT 1523 1516 1524                                                 
CONECT 1524 1525 1523 1527                                            
CONECT 1525 1526 1526 1534 1524                                       
CONECT 1526 1525 1525                                                 
CONECT 1527 1524 1528                                                 
CONECT 1528 1527 1529 1529 1530                                       
CONECT 1529 1528 1528 1531                                            
CONECT 1530 1528 1532 1532                                            
CONECT 1531 1529 1533 1533                                            
CONECT 1532 1530 1530 1533                                            
CONECT 1533 1531 1531 1532                                            
CONECT 1534 1535 1525                                                 
CONECT 1535 1536 1538 1534                                            
CONECT 1536 1537 1537 1543 1535                                       
CONECT 1537 1536 1536                                                 
CONECT 1538 1535 1539                                                 
CONECT 1539 1538 1540                                                 
CONECT 1540 1541 1541 1539 1542                                       
CONECT 1541 1540 1540                                                 
CONECT 1542 1540                                                      
CONECT 1543 1544 1536                                                 
CONECT 1544 1545 1547 1543                                            
CONECT 1545 1546 1546 1544 1557                                       
CONECT 1546 1545 1545                                                 
CONECT 1547 1548 1544                                                 
CONECT 1548 1549 1549 1550 1547                                       
CONECT 1549 1551 1548 1548                                            
CONECT 1550 1552 1548 1553 1553                                       
CONECT 1551 1549 1552 1552                                            
CONECT 1552 1551 1551 1554 1550                                       
CONECT 1553 1550 1550 1555                                            
CONECT 1554 1552 1556                                                 
CONECT 1555 1556 1556 1553                                            
CONECT 1556 1554 1555 1555                                            
CONECT 1557 1545 1558                                                 
CONECT 1558 1559 1557 1561                                            
CONECT 1559 1560 1560 1568 1558                                       
CONECT 1560 1559 1559                                                 
CONECT 1561 1558 1562                                                 
CONECT 1562 1563 1563 1561 1564                                       
CONECT 1563 1565 1562 1562                                            
CONECT 1564 1562 1566 1566                                            
CONECT 1565 1563 1567 1567                                            
CONECT 1566 1567 1564 1564                                            
CONECT 1567 1565 1565 1566                                            
CONECT 1568 1569 1559                                                 
CONECT 1569 1570 1568 1572                                            
CONECT 1570 1571 1571 1577 1569                                       
CONECT 1571 1570 1570                                                 
CONECT 1572 1569 1573                                                 
CONECT 1573 1572 1574                                                 
CONECT 1574 1573 1575                                                 
CONECT 1575 1576 1574                                                 
CONECT 1576 1575                                                      
CONECT 1577 1578 1570                                                 
CONECT 1578 1579 1581 1577                                            
CONECT 1579 1580 1580 1584 1578                                       
CONECT 1580 1579 1579                                                 
CONECT 1581 1583 1578 1582                                            
CONECT 1582 1581                                                      
CONECT 1583 1581                                                      
CONECT 1584 1585 1579                                                 
CONECT 1585 1586 1588 1584                                            
CONECT 1586 1587 1587 1585 1591                                       
CONECT 1587 1586 1586                                                 
CONECT 1588 1585 1589 1590                                            
CONECT 1589 1588                                                      
CONECT 1590 1588                                                      
CONECT 1591 1586 1592                                                 
CONECT 1592 1593 1591 1595                                            
CONECT 1593 1594 1594 1599 1592                                       
CONECT 1594 1593 1593                                                 
CONECT 1595 1592 1596                                                 
CONECT 1596 1595 1597                                                 
CONECT 1597 1598 1596                                                 
CONECT 1598 1597                                                      
CONECT 1599 1600 1593                                                 
CONECT 1600 1601 1603 1599                                            
CONECT 1601 1602 1602 1607 1600                                       
CONECT 1602 1601 1601                                                 
CONECT 1603 1600 1604                                                 
CONECT 1604 1603 1605 1605 1606                                       
CONECT 1605 1604 1604                                                 
CONECT 1606 1604                                                      
CONECT 1607 1608 1601                                                 
CONECT 1608 1609 1607                                                 
CONECT 1609 1610 1610 1608 1611                                       
CONECT 1610 1609 1609                                                 
CONECT 1611 1609 1612                                                 
CONECT 1612 1613 1611 1615                                            
CONECT 1613 1614 1614 1612 1623                                       
CONECT 1614 1613 1613                                                 
CONECT 1615 1612 1616                                                 
CONECT 1616 1617 1617 1615 1618                                       
CONECT 1617 1619 1616 1616                                            
CONECT 1618 1616 1620 1620                                            
CONECT 1619 1617 1621 1621                                            
CONECT 1620 1621 1618 1618                                            
CONECT 1621 1619 1619 1622 1620                                       
CONECT 1622 1621                                                      
CONECT 1623 1613 1624                                                 
CONECT 1624 1625 1623 1627                                            
CONECT 1625 1626 1626 1634 1624                                       
CONECT 1626 1625 1625                                                 
CONECT 1627 1624 1628                                                 
CONECT 1628 1627 1629                                                 
CONECT 1629 1628 1630                                                 
CONECT 1630 1629 1631 1631                                            
CONECT 1631 1630 1630 1632 1633                                       
CONECT 1632 1631                                                      
CONECT 1633 1631                                                      
CONECT 1634 1635 1625                                                 
CONECT 1635 1636 1638 1634                                            
CONECT 1636 1637 1637 1643 1635                                       
CONECT 1637 1636 1636                                                 
CONECT 1638 1639 1635                                                 
CONECT 1639 1640 1638                                                 
CONECT 1640 1641 1639                                                 
CONECT 1641 1642 1640                                                 
CONECT 1642 1641                                                      
CONECT 1643 1644 1636                                                 
CONECT 1644 1647 1645 1643                                            
CONECT 1645 1646 1646 1644 1650                                       
CONECT 1646 1645 1645                                                 
CONECT 1647 1649 1644 1648                                            
CONECT 1648 1647                                                      
CONECT 1649 1647                                                      
CONECT 1650 1645 1651                                                 
CONECT 1651 1650 1652                                                 
CONECT 1652 1653 1653 1651 1654                                       
CONECT 1653 1652 1652                                                 
CONECT 1654 1652 1655                                                 
CONECT 1655 1654 1658 1656                                            
CONECT 1656 1655 1663 1657 1657                                       
CONECT 1657 1656 1656                                                 
CONECT 1658 1659 1655                                                 
CONECT 1659 1660 1658                                                 
CONECT 1660 1662 1659 1661 1661                                       
CONECT 1661 1660 1660                                                 
CONECT 1662 1660                                                      
CONECT 1663 1656 1664                                                 
CONECT 1664 1663 1667 1665                                            
CONECT 1665 1664 1666 1666 1674                                       
CONECT 1666 1665 1665                                                 
CONECT 1667 1668 1664                                                 
CONECT 1668 1667 1669                                                 
CONECT 1669 1668 1670                                                 
CONECT 1670 1671 1671 1669                                            
CONECT 1671 1673 1670 1670 1672                                       
CONECT 1672 1671                                                      
CONECT 1673 1671                                                      
CONECT 1674 1665 1675                                                 
CONECT 1675 1674 1678 1676                                            
CONECT 1676 1675 1679 1677 1677                                       
CONECT 1677 1676 1676                                                 
CONECT 1678 1675                                                      
CONECT 1679 1676 1680                                                 
CONECT 1680 1679 1683 1681                                            
CONECT 1681 1680 1682 1682 1687                                       
CONECT 1682 1681 1681                                                 
CONECT 1683 1684 1680 1685                                            
CONECT 1684 1686 1683                                                 
CONECT 1685 1683                                                      
CONECT 1686 1684                                                      
CONECT 1687 1681 1688                                                 
CONECT 1688 1687 1691 1689                                            
CONECT 1689 1688 1694 1690 1690                                       
CONECT 1690 1689 1689                                                 
CONECT 1691 1693 1688 1692                                            
CONECT 1692 1691                                                      
CONECT 1693 1691                                                      
CONECT 1694 1689 1695                                                 
CONECT 1695 1694 1698 1696                                            
CONECT 1696 1695 1697 1697 1700                                       
CONECT 1697 1696 1696                                                 
CONECT 1698 1699 1695                                                 
CONECT 1699 1698                                                      
CONECT 1700 1696 1701                                                 
CONECT 1701 1700 1704 1702                                            
CONECT 1702 1701 1703 1703 1708                                       
CONECT 1703 1702 1702                                                 
CONECT 1704 1701 1705                                                 
CONECT 1705 1704 1706                                                 
CONECT 1706 1707 1705                                                 
CONECT 1707 1706                                                      
CONECT 1708 1702 1709                                                 
CONECT 1709 1708 1712 1710                                            
CONECT 1710 1709 1711 1711 1718                                       
CONECT 1711 1710 1710                                                 
CONECT 1712 1709 1713                                                 
CONECT 1713 1712 1714 1714 1715                                       
CONECT 1714 1713 1713 1716                                            
CONECT 1715 1713 1717                                                 
CONECT 1716 1714 1717 1717                                            
CONECT 1717 1716 1716 1715                                            
CONECT 1718 1710 1719                                                 
CONECT 1719 1718 1720 1722                                            
CONECT 1720 1721 1721 1726 1719                                       
CONECT 1721 1720 1720                                                 
CONECT 1722 1719 1723 1724                                            
CONECT 1723 1722 1725                                                 
CONECT 1724 1722                                                      
CONECT 1725 1723                                                      
CONECT 1726 1727 1720                                                 
CONECT 1727 1730 1726 1728                                            
CONECT 1728 1727 1732 1729 1729                                       
CONECT 1729 1728 1728                                                 
CONECT 1730 1731 1727                                                 
CONECT 1731 2030 1730                                                 
CONECT 1732 1738 1728 1733                                            
CONECT 1733 1732 1736 1734                                            
CONECT 1734 1733 1735 1735 1739                                       
CONECT 1735 1734 1734                                                 
CONECT 1736 1737 1733                                                 
CONECT 1737 1738 1736                                                 
CONECT 1738 1737 1732                                                 
CONECT 1739 1734 1740                                                 
CONECT 1740 1739 1741                                                 
CONECT 1741 1740 1742 1742 1743                                       
CONECT 1742 1741 1741                                                 
CONECT 1743 1741 1744                                                 
CONECT 1744 1743 1745 1747                                            
CONECT 1745 1746 1746 1744 1750                                       
CONECT 1746 1745 1745                                                 
CONECT 1747 1744 1749 1748                                            
CONECT 1748 1747                                                      
CONECT 1749 1747                                                      
CONECT 1750 1745 1751                                                 
CONECT 1751 1750 1754 1752                                            
CONECT 1752 1751 1755 1753 1753                                       
CONECT 1753 1752 1752                                                 
CONECT 1754 1751                                                      
CONECT 1755 1752 1756                                                 
CONECT 1756 1759 1755 1757                                            
CONECT 1757 1756 1764 1758 1758                                       
CONECT 1758 1757 1757                                                 
CONECT 1759 1760 1756                                                 
CONECT 1760 1761 1759                                                 
CONECT 1761 1763 1763 1762 1760                                       
CONECT 1762 1761                                                      
CONECT 1763 1761 1761                                                 
CONECT 1764 1757 1765                                                 
CONECT 1765 1764 1768 1766                                            
CONECT 1766 1765 1775 1767 1767                                       
CONECT 1767 1766 1766                                                 
CONECT 1768 1769 1765                                                 
CONECT 1769 1770 1768                                                 
CONECT 1770 1769 1771                                                 
CONECT 1771 1770 1772 1772                                            
CONECT 1772 1773 1771 1771 1774                                       
CONECT 1773 1772                                                      
CONECT 1774 1772                                                      
CONECT 1775 1766 1776                                                 
CONECT 1776 1775 1779 1777                                            
CONECT 1777 1776 1778 1778 1786                                       
CONECT 1778 1777 1777                                                 
CONECT 1779 1780 1776                                                 
CONECT 1780 1782 1782 1779 1781                                       
CONECT 1781 1780 1783 1783                                            
CONECT 1782 1784 1780 1780                                            
CONECT 1783 1785 1781 1781                                            
CONECT 1784 1782 1785 1785                                            
CONECT 1785 1784 1784 1783                                            
CONECT 1786 1777 1787                                                 
CONECT 1787 1788 1786 1790                                            
CONECT 1788 1794 1789 1789 1787                                       
CONECT 1789 1788 1788                                                 
CONECT 1790 1787 1791                                                 
CONECT 1791 1790 1792 1792 1793                                       
CONECT 1792 1791 1791                                                 
CONECT 1793 1791 3193                                                 
CONECT 1794 1795 1788                                                 
CONECT 1795 1796 1798 1794                                            
CONECT 1796 1797 1797 1795 1806                                       
CONECT 1797 1796 1796                                                 
CONECT 1798 1795 1799                                                 
CONECT 1799 1801 1801 1798 1800                                       
CONECT 1800 1799 1802 1802                                            
CONECT 1801 1803 1799 1799                                            
CONECT 1802 1804 1800 1800                                            
CONECT 1803 1801 1804 1804                                            
CONECT 1804 1803 1803 1805 1802                                       
CONECT 1805 1804                                                      
CONECT 1806 1796 1807                                                 
CONECT 1807 1808 1806 1810                                            
CONECT 1808 1809 1809 1812 1807                                       
CONECT 1809 1808 1808                                                 
CONECT 1810 1811 1807                                                 
CONECT 1811 1810                                                      
CONECT 1812 1813 1808                                                 
CONECT 1813 1814 1816 1812                                            
CONECT 1814 1820 1813 1815 1815                                       
CONECT 1815 1814 1814                                                 
CONECT 1816 1813 1817                                                 
CONECT 1817 1816 1818 1818 1819                                       
CONECT 1818 1817 1817                                                 
CONECT 1819 1817                                                      
CONECT 1820 1821 1814                                                 
CONECT 1821 1824 1822 1820                                            
CONECT 1822 1829 1823 1823 1821                                       
CONECT 1823 1822 1822                                                 
CONECT 1824 1825 1821                                                 
CONECT 1825 1824 1826                                                 
CONECT 1826 1825 1827 1827 1828                                       
CONECT 1827 1826 1826                                                 
CONECT 1828 1826                                                      
CONECT 1829 1830 1822                                                 
CONECT 1830 1833 1829 1831                                            
CONECT 1831 1830 1837 1832 1832                                       
CONECT 1832 1831 1831                                                 
CONECT 1833 1834 1830                                                 
CONECT 1834 1835 1836 1833                                            
CONECT 1835 1834                                                      
CONECT 1836 1834                                                      
CONECT 1837 1831 1838                                                 
CONECT 1838 1837 1839 1841                                            
CONECT 1839 1840 1840 1838 1849                                       
CONECT 1840 1839 1839                                                 
CONECT 1841 1838 1842                                                 
CONECT 1842 1844 1844 1841 1843                                       
CONECT 1843 1842 1845 1845                                            
CONECT 1844 1846 1842 1842                                            
CONECT 1845 1847 1843 1843                                            
CONECT 1846 1844 1847 1847                                            
CONECT 1847 1846 1846 1848 1845                                       
CONECT 1848 1847                                                      
CONECT 1849 1839 1850 1855                                            
CONECT 1850 1851 1849 1853                                            
CONECT 1851 1852 1852 1856 1850                                       
CONECT 1852 1851 1851                                                 
CONECT 1853 1850 1854                                                 
CONECT 1854 1853 1855                                                 
CONECT 1855 1849 1854                                                 
CONECT 1856 1857 1851                                                 
CONECT 1857 1858 1860 1856                                            
CONECT 1858 1859 1859 1865 1857                                       
CONECT 1859 1858 1858                                                 
CONECT 1860 1857 1861                                                 
CONECT 1861 1860 1862                                                 
CONECT 1862 1861 1864 1863 1863                                       
CONECT 1863 1862 1862                                                 
CONECT 1864 1862                                                      
CONECT 1865 1866 1858                                                 
CONECT 1866 1867 1869 1865                                            
CONECT 1867 1868 1868 1866 1877                                       
CONECT 1868 1867 1867                                                 
CONECT 1869 1866 1870                                                 
CONECT 1870 1871 1871 1869 1872                                       
CONECT 1871 1873 1870 1870                                            
CONECT 1872 1870 1874 1874                                            
CONECT 1873 1871 1875 1875                                            
CONECT 1874 1875 1872 1872                                            
CONECT 1875 1873 1873 1876 1874                                       
CONECT 1876 1875                                                      
CONECT 1877 1867 1878                                                 
CONECT 1878 1879 1877 1881                                            
CONECT 1879 1880 1880 1885 1878                                       
CONECT 1880 1879 1879                                                 
CONECT 1881 1878 1882                                                 
CONECT 1882 1883 1883 1881 1884                                       
CONECT 1883 1882 1882                                                 
CONECT 1884 1882
[truncated: 99,547 more chars]
