# Supplementary material for: Theoretical Study of Sphingomyelinases from Entamoeba histolytica and Trichomonas vaginalis Sheds Light on the Evolution of Enzymes Needed for Survival and Colonization
Source: Pathogens. 2025 Jan 5;14(1):32. doi: 10.3390/pathogens14010032 (PMC11768322; doi:10.3390/pathogens14010032)
Supplement: Supplementary file 1 [file pathogens-14-00032-s001.zip › Supplementary structural Files/8_SMase6Dimer2XMg.pdb]

COMPND    4783a4ba9061a535 
AUTHOR    GENERATED BY OPEN BABEL 3.1.1
ATOM      1  N   PHE A   1      -8.398   9.032  36.828  1.00  0.00           N  
ATOM      2  CA  PHE A   1      -9.540   8.356  36.178  1.00  0.00           C  
ATOM      3  C   PHE A   1      -9.052   7.291  35.210  1.00  0.00           C  
ATOM      4  O   PHE A   1      -7.884   7.293  34.823  1.00  0.00           O  
ATOM      5  CB  PHE A   1     -10.446   9.379  35.491  1.00  0.00           C  
ATOM      6  CG  PHE A   1      -9.858  10.047  34.261  1.00  0.00           C  
ATOM      7  CD1 PHE A   1      -9.035  11.183  34.391  1.00  0.00           C  
ATOM      8  CD2 PHE A   1     -10.158   9.551  32.983  1.00  0.00           C  
ATOM      9  CE1 PHE A   1      -8.518  11.818  33.251  1.00  0.00           C  
ATOM     10  CE2 PHE A   1      -9.643  10.186  31.835  1.00  0.00           C  
ATOM     11  CZ  PHE A   1      -8.827  11.327  31.968  1.00  0.00           C  
ATOM     12  N   GLU A   2      -9.933   6.375  34.826  1.00  0.00           N  
ATOM     13  CA  GLU A   2      -9.650   5.376  33.811  1.00  0.00           C  
ATOM     14  C   GLU A   2     -10.299   5.753  32.468  1.00  0.00           C  
ATOM     15  O   GLU A   2     -11.314   6.442  32.423  1.00  0.00           O  
ATOM     16  CB  GLU A   2     -10.096   3.989  34.270  1.00  0.00           C  
ATOM     17  CG  GLU A   2      -9.386   3.497  35.550  1.00  0.00           C  
ATOM     18  CD  GLU A   2      -9.768   2.038  35.852  1.00  0.00           C  
ATOM     19  OE1 GLU A   2      -8.873   1.218  36.144  1.00  0.00           O  
ATOM     20  OE2 GLU A   2     -10.950   1.668  35.695  1.00  0.00           O  
ATOM     21  N   MET A   3      -9.710   5.277  31.374  1.00  0.00           N  
ATOM     22  CA  MET A   3     -10.178   5.552  30.022  1.00  0.00           C  
ATOM     23  C   MET A   3      -9.991   4.334  29.123  1.00  0.00           C  
ATOM     24  O   MET A   3      -8.887   3.799  29.012  1.00  0.00           O  
ATOM     25  CB  MET A   3      -9.446   6.790  29.486  1.00  0.00           C  
ATOM     26  CG  MET A   3      -9.817   7.146  28.050  1.00  0.00           C  
ATOM     27  SD  MET A   3      -9.095   8.711  27.470  1.00  0.00           S  
ATOM     28  CE  MET A   3      -7.342   8.272  27.481  1.00  0.00           C  
ATOM     29  N   TRP A   4     -11.046   3.926  28.432  1.00  0.00           N  
ATOM     30  CA  TRP A   4     -11.008   2.860  27.436  1.00  0.00           C  
ATOM     31  C   TRP A   4     -10.561   3.396  26.069  1.00  0.00           C  
ATOM     32  O   TRP A   4     -10.903   4.513  25.699  1.00  0.00           O  
ATOM     33  CB  TRP A   4     -12.374   2.194  27.339  1.00  0.00           C  
ATOM     34  CG  TRP A   4     -12.823   1.500  28.593  1.00  0.00           C  
ATOM     35  CD1 TRP A   4     -13.579   2.054  29.573  1.00  0.00           C  
ATOM     36  CD2 TRP A   4     -12.543   0.134  29.013  1.00  0.00           C  
ATOM     37  NE1 TRP A   4     -13.790   1.114  30.575  1.00  0.00           N  
ATOM     38  CE2 TRP A   4     -13.179  -0.075  30.269  1.00  0.00           C  
ATOM     39  CE3 TRP A   4     -11.815  -0.947  28.450  1.00  0.00           C  
ATOM     40  CZ2 TRP A   4     -13.105  -1.323  30.934  1.00  0.00           C  
ATOM     41  CZ3 TRP A   4     -11.749  -2.178  29.125  1.00  0.00           C  
ATOM     42  CH2 TRP A   4     -12.383  -2.367  30.350  1.00  0.00           C  
ATOM     43  N   GLN A   5      -9.854   2.568  25.317  1.00  0.00           N  
ATOM     44  CA  GLN A   5      -9.547   2.795  23.905  1.00  0.00           C  
ATOM     45  C   GLN A   5     -10.199   1.692  23.066  1.00  0.00           C  
ATOM     46  O   GLN A   5      -9.770   0.538  23.113  1.00  0.00           O  
ATOM     47  CB  GLN A   5      -8.029   2.847  23.716  1.00  0.00           C  
ATOM     48  CG  GLN A   5      -7.648   3.203  22.272  1.00  0.00           C  
ATOM     49  CD  GLN A   5      -6.140   3.170  22.031  1.00  0.00           C  
ATOM     50  OE1 GLN A   5      -5.362   2.592  22.785  1.00  0.00           O  
ATOM     51  NE2 GLN A   5      -5.681   3.767  20.963  1.00  0.00           N  
ATOM     52  N   LEU A   6     -11.227   2.065  22.307  1.00  0.00           N  
ATOM     53  CA  LEU A   6     -11.955   1.195  21.395  1.00  0.00           C  
ATOM     54  C   LEU A   6     -11.536   1.548  19.962  1.00  0.00           C  
ATOM     55  O   LEU A   6     -11.860   2.636  19.489  1.00  0.00           O  
ATOM     56  CB  LEU A   6     -13.456   1.402  21.641  1.00  0.00           C  
ATOM     57  CG  LEU A   6     -14.371   0.581  20.729  1.00  0.00           C  
ATOM     58  CD1 LEU A   6     -14.204  -0.918  20.960  1.00  0.00           C  
ATOM     59  CD2 LEU A   6     -15.835   0.939  21.019  1.00  0.00           C  
ATOM     60  N   THR A   7     -10.817   0.650  19.293  1.00  0.00           N  
ATOM     61  CA  THR A   7     -10.235   0.943  17.974  1.00  0.00           C  
ATOM     62  C   THR A   7     -10.437  -0.203  16.994  1.00  0.00           C  
ATOM     63  O   THR A   7     -10.526  -1.358  17.416  1.00  0.00           O  
ATOM     64  CB  THR A   7      -8.756   1.342  18.137  1.00  0.00           C  
ATOM     65  OG1 THR A   7      -8.298   1.979  16.985  1.00  0.00           O  
ATOM     66  CG2 THR A   7      -7.819   0.174  18.451  1.00  0.00           C  
ATOM     67  N   ASP A   8     -10.530   0.134  15.704  1.00  0.00           N  
ATOM     68  CA  ASP A   8     -10.505  -0.805  14.582  1.00  0.00           C  
ATOM     69  C   ASP A   8     -11.496  -1.968  14.748  1.00  0.00           C  
ATOM     70  O   ASP A   8     -11.127  -3.141  14.875  1.00  0.00           O  
ATOM     71  CB  ASP A   8      -9.063  -1.249  14.317  1.00  0.00           C  
ATOM     72  CG  ASP A   8      -8.121  -0.051  14.112  1.00  0.00           C  
ATOM     73  OD1 ASP A   8      -8.029   0.423  12.969  1.00  0.00           O  
ATOM     74  OD2 ASP A   8      -7.517   0.396  15.114  1.00  0.00           O  
ATOM     75  N   ILE A   9     -12.776  -1.634  14.805  1.00  0.00           N  
ATOM     76  CA  ILE A   9     -13.837  -2.632  14.979  1.00  0.00           C  
ATOM     77  C   ILE A   9     -14.070  -3.401  13.679  1.00  0.00           C  
ATOM     78  O   ILE A   9     -14.275  -4.607  13.726  1.00  0.00           O  
ATOM     79  CB  ILE A   9     -15.138  -1.961  15.468  1.00  0.00           C  
ATOM     80  CG1 ILE A   9     -14.934  -1.294  16.844  1.00  0.00           C  
ATOM     81  CG2 ILE A   9     -16.285  -2.989  15.546  1.00  0.00           C  
ATOM     82  CD1 ILE A   9     -16.144  -0.463  17.304  1.00  0.00           C  
ATOM     83  N   HIS A  10     -14.088  -2.710  12.545  1.00  0.00           N  
ATOM     84  CA  HIS A  10     -14.409  -3.257  11.223  1.00  0.00           C  
ATOM     85  C   HIS A  10     -15.621  -4.204  11.259  1.00  0.00           C  
ATOM     86  O   HIS A  10     -15.526  -5.403  10.992  1.00  0.00           O  
ATOM     87  CB  HIS A  10     -13.167  -3.884  10.604  1.00  0.00           C  
ATOM     88  CG  HIS A  10     -12.091  -2.892  10.257  1.00  0.00           C  
ATOM     89  ND1 HIS A  10     -12.060  -2.109   9.122  1.00  0.00           N  
ATOM     90  CD2 HIS A  10     -10.951  -2.633  10.975  1.00  0.00           C  
ATOM     91  CE1 HIS A  10     -10.919  -1.406   9.149  1.00  0.00           C  
ATOM     92  NE2 HIS A  10     -10.223  -1.698  10.261  1.00  0.00           N  
ATOM     93  N   LEU A  11     -16.774  -3.680  11.638  1.00  0.00           N  
ATOM     94  CA  LEU A  11     -17.968  -4.492  11.871  1.00  0.00           C  
ATOM     95  C   LEU A  11     -18.574  -4.991  10.556  1.00  0.00           C  
ATOM     96  O   LEU A  11     -19.076  -4.193   9.762  1.00  0.00           O  
ATOM     97  CB  LEU A  11     -18.966  -3.678  12.694  1.00  0.00           C  
ATOM     98  CG  LEU A  11     -20.253  -4.449  13.033  1.00  0.00           C  
ATOM     99  CD1 LEU A  11     -19.981  -5.632  13.963  1.00  0.00           C  
ATOM    100  CD2 LEU A  11     -21.241  -3.516  13.729  1.00  0.00           C  
ATOM    101  N   ASP A  12     -18.649  -6.311  10.378  1.00  0.00           N  
ATOM    102  CA  ASP A  12     -19.374  -6.908   9.266  1.00  0.00           C  
ATOM    103  C   ASP A  12     -20.797  -7.329   9.680  1.00  0.00           C  
ATOM    104  O   ASP A  12     -20.979  -8.330  10.383  1.00  0.00           O  
ATOM    105  CB  ASP A  12     -18.597  -8.080   8.658  1.00  0.00           C  
ATOM    106  CG  ASP A  12     -19.273  -8.596   7.379  1.00  0.00           C  
ATOM    107  OD1 ASP A  12     -20.292  -8.007   6.931  1.00  0.00           O  
ATOM    108  OD2 ASP A  12     -18.783  -9.569   6.792  1.00  0.00           O  
ATOM    109  N   PRO A  13     -21.834  -6.613   9.218  1.00  0.00           N  
ATOM    110  CA  PRO A  13     -23.214  -6.984   9.508  1.00  0.00           C  
ATOM    111  C   PRO A  13     -23.673  -8.252   8.784  1.00  0.00           C  
ATOM    112  O   PRO A  13     -24.715  -8.807   9.121  1.00  0.00           O  
ATOM    113  CB  PRO A  13     -24.036  -5.757   9.082  1.00  0.00           C  
ATOM    114  CG  PRO A  13     -23.223  -5.180   7.933  1.00  0.00           C  
ATOM    115  CD  PRO A  13     -21.778  -5.435   8.354  1.00  0.00           C  
ATOM    116  N   MET A  14     -22.915  -8.730   7.805  1.00  0.00           N  
ATOM    117  CA  MET A  14     -23.234  -9.913   7.007  1.00  0.00           C  
ATOM    118  C   MET A  14     -22.520 -11.187   7.463  1.00  0.00           C  
ATOM    119  O   MET A  14     -22.743 -12.244   6.881  1.00  0.00           O  
ATOM    120  CB  MET A  14     -22.961  -9.634   5.529  1.00  0.00           C  
ATOM    121  CG  MET A  14     -23.993  -8.655   4.971  1.00  0.00           C  
ATOM    122  SD  MET A  14     -23.645  -8.096   3.292  1.00  0.00           S  
ATOM    123  CE  MET A  14     -22.549  -6.727   3.715  1.00  0.00           C  
ATOM    124  N   TYR A  15     -21.714 -11.118   8.534  1.00  0.00           N  
ATOM    125  CA  TYR A  15     -21.040 -12.285   9.096  1.00  0.00           C  
ATOM    126  C   TYR A  15     -22.033 -13.409   9.394  1.00  0.00           C  
ATOM    127  O   TYR A  15     -23.017 -13.229  10.125  1.00  0.00           O  
ATOM    128  CB  TYR A  15     -20.267 -11.893  10.350  1.00  0.00           C  
ATOM    129  CG  TYR A  15     -19.468 -13.038  10.945  1.00  0.00           C  
ATOM    130  CD1 TYR A  15     -20.096 -14.039  11.716  1.00  0.00           C  
ATOM    131  CD2 TYR A  15     -18.086 -13.131  10.692  1.00  0.00           C  
ATOM    132  CE1 TYR A  15     -19.360 -15.120  12.221  1.00  0.00           C  
ATOM    133  CE2 TYR A  15     -17.338 -14.199  11.201  1.00  0.00           C  
ATOM    134  CZ  TYR A  15     -17.979 -15.199  11.965  1.00  0.00           C  
ATOM    135  OH  TYR A  15     -17.249 -16.252  12.454  1.00  0.00           O  
ATOM    136  N   THR A  16     -21.742 -14.595   8.891  1.00  0.00           N  
ATOM    137  CA  THR A  16     -22.601 -15.774   9.051  1.00  0.00           C  
ATOM    138  C   THR A  16     -21.855 -16.907   9.746  1.00  0.00           C  
ATOM    139  O   THR A  16     -20.858 -17.428   9.247  1.00  0.00           O  
ATOM    140  CB  THR A  16     -23.175 -16.211   7.690  1.00  0.00           C  
ATOM    141  OG1 THR A  16     -23.922 -15.147   7.142  1.00  0.00           O  
ATOM    142  CG2 THR A  16     -24.137 -17.387   7.816  1.00  0.00           C  
ATOM    143  N   VAL A  17     -22.351 -17.340  10.893  1.00  0.00           N  
ATOM    144  CA  VAL A  17     -21.781 -18.467  11.642  1.00  0.00           C  
ATOM    145  C   VAL A  17     -21.886 -19.753  10.817  1.00  0.00           C  
ATOM    146  O   VAL A  17     -22.953 -20.081  10.317  1.00  0.00           O  
ATOM    147  CB  VAL A  17     -22.470 -18.642  13.007  1.00  0.00           C  
ATOM    148  CG1 VAL A  17     -21.871 -19.815  13.794  1.00  0.00           C  
ATOM    149  CG2 VAL A  17     -22.332 -17.385  13.870  1.00  0.00           C  
ATOM    150  N   GLY A  18     -20.792 -20.494  10.725  1.00  0.00           N  
ATOM    151  CA  GLY A  18     -20.717 -21.737   9.951  1.00  0.00           C  
ATOM    152  C   GLY A  18     -20.466 -21.550   8.450  1.00  0.00           C  
ATOM    153  O   GLY A  18     -20.484 -22.535   7.714  1.00  0.00           O  
ATOM    154  N   SER A  19     -20.242 -20.320   8.007  1.00  0.00           N  
ATOM    155  CA  SER A  19     -19.803 -20.023   6.644  1.00  0.00           C  
ATOM    156  C   SER A  19     -18.311 -20.346   6.430  1.00  0.00           C  
ATOM    157  O   SER A  19     -17.608 -20.791   7.349  1.00  0.00           O  
ATOM    158  CB  SER A  19     -20.087 -18.553   6.311  1.00  0.00           C  
ATOM    159  OG  SER A  19     -19.343 -17.729   7.178  1.00  0.00           O  
ATOM    160  N   ASP A  20     -17.851 -20.146   5.205  1.00  0.00           N  
ATOM    161  CA  ASP A  20     -16.461 -20.360   4.823  1.00  0.00           C  
ATOM    162  C   ASP A  20     -15.607 -19.111   5.100  1.00  0.00           C  
ATOM    163  O   ASP A  20     -15.845 -18.071   4.485  1.00  0.00           O  
ATOM    164  CB  ASP A  20     -16.415 -20.770   3.343  1.00  0.00           C  
ATOM    165  CG  ASP A  20     -15.030 -21.207   2.873  1.00  0.00           C  
ATOM    166  OD1 ASP A  20     -14.063 -21.076   3.651  1.00  0.00           O  
ATOM    167  OD2 ASP A  20     -14.970 -21.718   1.738  1.00  0.00           O  
ATOM    168  N   PRO A  21     -14.594 -19.194   5.962  1.00  0.00           N  
ATOM    169  CA  PRO A  21     -13.682 -18.075   6.218  1.00  0.00           C  
ATOM    170  C   PRO A  21     -12.953 -17.563   4.975  1.00  0.00           C  
ATOM    171  O   PRO A  21     -12.679 -16.376   4.880  1.00  0.00           O  
ATOM    172  CB  PRO A  21     -12.690 -18.594   7.257  1.00  0.00           C  
ATOM    173  CG  PRO A  21     -13.486 -19.653   7.998  1.00  0.00           C  
ATOM    174  CD  PRO A  21     -14.319 -20.282   6.884  1.00  0.00           C  
ATOM    175  N   LEU A  22     -12.687 -18.433   3.998  1.00  0.00           N  
ATOM    176  CA  LEU A  22     -12.082 -18.032   2.722  1.00  0.00           C  
ATOM    177  C   LEU A  22     -13.056 -17.242   1.828  1.00  0.00           C  
ATOM    178  O   LEU A  22     -12.632 -16.627   0.856  1.00  0.00           O  
ATOM    179  CB  LEU A  22     -11.575 -19.277   1.979  1.00  0.00           C  
ATOM    180  CG  LEU A  22     -10.460 -20.053   2.702  1.00  0.00           C  
ATOM    181  CD1 LEU A  22     -10.111 -21.305   1.898  1.00  0.00           C  
ATOM    182  CD2 LEU A  22      -9.183 -19.221   2.866  1.00  0.00           C  
ATOM    183  N   LYS A  23     -14.341 -17.229   2.176  1.00  0.00           N  
ATOM    184  CA  LYS A  23     -15.394 -16.406   1.571  1.00  0.00           C  
ATOM    185  C   LYS A  23     -15.866 -15.314   2.526  1.00  0.00           C  
ATOM    186  O   LYS A  23     -17.055 -15.026   2.617  1.00  0.00           O  
ATOM    187  CB  LYS A  23     -16.540 -17.296   1.087  1.00  0.00           C  
ATOM    188  CG  LYS A  23     -16.095 -18.277   0.006  1.00  0.00           C  
ATOM    189  CD  LYS A  23     -17.331 -18.957  -0.569  1.00  0.00           C  
ATOM    190  CE  LYS A  23     -16.963 -19.849  -1.754  1.00  0.00           C  
ATOM    191  NZ  LYS A  23     -18.190 -20.226  -2.494  1.00  0.00           N  
ATOM    192  N   LEU A  24     -14.931 -14.721   3.259  1.00  0.00           N  
ATOM    193  CA  LEU A  24     -15.156 -13.573   4.141  1.00  0.00           C  
ATOM    194  C   LEU A  24     -16.153 -13.839   5.284  1.00  0.00           C  
ATOM    195  O   LEU A  24     -16.757 -12.915   5.812  1.00  0.00           O  
ATOM    196  CB  LEU A  24     -15.542 -12.346   3.297  1.00  0.00           C  
ATOM    197  CG  LEU A  24     -14.638 -12.073   2.086  1.00  0.00           C  
ATOM    198  CD1 LEU A  24     -15.238 -10.949   1.262  1.00  0.00           C  
ATOM    199  CD2 LEU A  24     -13.227 -11.686   2.513  1.00  0.00           C  
ATOM    200  N   CYS A  25     -16.337 -15.099   5.667  1.00  0.00           N  
ATOM    201  CA  CYS A  25     -17.319 -15.508   6.669  1.00  0.00           C  
ATOM    202  C   CYS A  25     -18.771 -15.107   6.332  1.00  0.00           C  
ATOM    203  O   CYS A  25     -19.570 -14.839   7.234  1.00  0.00           O  
ATOM    204  CB  CYS A  25     -16.886 -15.061   8.070  1.00  0.00           C  
ATOM    205  SG  CYS A  25     -15.296 -15.730   8.593  1.00  0.00           S  
ATOM    206  N   ARG A  26     -19.133 -15.084   5.058  1.00  0.00           N  
ATOM    207  CA  ARG A  26     -20.483 -14.718   4.592  1.00  0.00           C  
ATOM    208  C   ARG A  26     -21.181 -15.839   3.842  1.00  0.00           C  
ATOM    209  O   ARG A  26     -22.363 -16.089   4.048  1.00  0.00           O  
ATOM    210  CB  ARG A  26     -20.381 -13.487   3.693  1.00  0.00           C  
ATOM    211  CG  ARG A  26     -19.862 -12.268   4.452  1.00  0.00           C  
ATOM    212  CD  ARG A  26     -19.710 -11.112   3.478  1.00  0.00           C  
ATOM    213  NE  ARG A  26     -19.306  -9.896   4.173  1.00  0.00           N  
ATOM    214  CZ  ARG A  26     -19.058  -8.745   3.615  1.00  0.00           C  
ATOM    215  NH1 ARG A  26     -19.131  -8.554   2.340  1.00  0.00           N  
ATOM    216  NH2 ARG A  26     -18.736  -7.741   4.361  1.00  0.00           N  
ATOM    217  N   GLU A  27     -20.450 -16.529   3.000  1.00  0.00           N  
ATOM    218  CA  GLU A  27     -20.956 -17.521   2.065  1.00  0.00           C  
ATOM    219  C   GLU A  27     -20.368 -18.916   2.291  1.00  0.00           C  
ATOM    220  O   GLU A  27     -19.406 -19.110   3.031  1.00  0.00           O  
ATOM    221  CB  GLU A  27     -20.674 -17.072   0.627  1.00  0.00           C  
ATOM    222  CG  GLU A  27     -21.375 -15.772   0.224  1.00  0.00           C  
ATOM    223  CD  GLU A  27     -21.252 -15.498  -1.269  1.00  0.00           C  
ATOM    224  OE1 GLU A  27     -21.454 -14.332  -1.652  1.00  0.00           O  
ATOM    225  OE2 GLU A  27     -20.979 -16.461  -2.038  1.00  0.00           O  
ATOM    226  N   GLY A  28     -20.942 -19.908   1.612  1.00  0.00           N  
ATOM    227  CA  GLY A  28     -20.482 -21.282   1.663  1.00  0.00           C  
ATOM    228  C   GLY A  28     -20.697 -21.957   3.014  1.00  0.00           C  
ATOM    229  O   GLY A  28     -21.487 -21.524   3.849  1.00  0.00           O  
ATOM    230  N   LYS A  29     -19.999 -23.085   3.216  1.00  0.00           N  
ATOM    231  CA  LYS A  29     -20.010 -23.848   4.462  1.00  0.00           C  
ATOM    232  C   LYS A  29     -18.584 -24.023   4.960  1.00  0.00           C  
ATOM    233  O   LYS A  29     -17.729 -24.502   4.223  1.00  0.00           O  
ATOM    234  CB  LYS A  29     -20.678 -25.212   4.268  1.00  0.00           C  
ATOM    235  CG  LYS A  29     -22.194 -25.100   4.060  1.00  0.00           C  
ATOM    236  CD  LYS A  29     -22.823 -26.491   4.002  1.00  0.00           C  
ATOM    237  CE  LYS A  29     -24.323 -26.367   3.815  1.00  0.00           C  
ATOM    238  NZ  LYS A  29     -24.989 -27.702   3.756  1.00  0.00           N  
ATOM    239  N   GLY A  30     -18.369 -23.696   6.220  1.00  0.00           N  
ATOM    240  CA  GLY A  30     -17.053 -23.764   6.821  1.00  0.00           C  
ATOM    241  C   GLY A  30     -17.117 -23.710   8.344  1.00  0.00           C  
ATOM    242  O   GLY A  30     -18.105 -24.100   8.965  1.00  0.00           O  
ATOM    243  N   ASN A  31     -16.041 -23.257   8.941  1.00  0.00           N  
ATOM    244  CA  ASN A  31     -15.848 -23.265  10.388  1.00  0.00           C  
ATOM    245  C   ASN A  31     -15.864 -21.854  10.998  1.00  0.00           C  
ATOM    246  O   ASN A  31     -15.265 -21.656  12.055  1.00  0.00           O  
ATOM    247  CB  ASN A  31     -14.548 -24.016  10.704  1.00  0.00           C  
ATOM    248  CG  ASN A  31     -14.574 -25.491  10.352  1.00  0.00           C  
ATOM    249  OD1 ASN A  31     -15.581 -26.167  10.313  1.00  0.00           O  
ATOM    250  ND2 ASN A  31     -13.415 -26.055  10.112  1.00  0.00           N  
ATOM    251  N   ALA A  32     -16.515 -20.881  10.358  1.00  0.00           N  
ATOM    252  CA  ALA A  32     -16.669 -19.541  10.909  1.00  0.00           C  
ATOM    253  C   ALA A  32     -17.341 -19.611  12.290  1.00  0.00           C  
ATOM    254  O   ALA A  32     -18.439 -20.151  12.448  1.00  0.00           O  
ATOM    255  CB  ALA A  32     -17.451 -18.670   9.928  1.00  0.00           C  
ATOM    256  N   GLY A  33     -16.645 -19.141  13.316  1.00  0.00           N  
ATOM    257  CA  GLY A  33     -17.041 -19.275  14.716  1.00  0.00           C  
ATOM    258  C   GLY A  33     -18.162 -18.312  15.111  1.00  0.00           C  
ATOM    259  O   GLY A  33     -18.395 -17.296  14.467  1.00  0.00           O  
ATOM    260  N   LYS A  34     -18.829 -18.606  16.236  1.00  0.00           N  
ATOM    261  CA  LYS A  34     -19.918 -17.761  16.757  1.00  0.00           C  
ATOM    262  C   LYS A  34     -19.505 -16.298  16.996  1.00  0.00           C  
ATOM    263  O   LYS A  34     -20.336 -15.405  16.878  1.00  0.00           O  
ATOM    264  CB  LYS A  34     -20.463 -18.382  18.055  1.00  0.00           C  
ATOM    265  CG  LYS A  34     -21.624 -17.570  18.641  1.00  0.00           C  
ATOM    266  CD  LYS A  34     -22.200 -18.204  19.905  1.00  0.00           C  
ATOM    267  CE  LYS A  34     -23.272 -17.259  20.440  1.00  0.00           C  
ATOM    268  NZ  LYS A  34     -23.784 -17.671  21.773  1.00  0.00           N  
ATOM    269  N   TYR A  35     -18.243 -16.085  17.384  1.00  0.00           N  
ATOM    270  CA  TYR A  35     -17.721 -14.781  17.799  1.00  0.00           C  
ATOM    271  C   TYR A  35     -16.673 -14.210  16.832  1.00  0.00           C  
ATOM    272  O   TYR A  35     -16.008 -13.246  17.178  1.00  0.00           O  
ATOM    273  CB  TYR A  35     -17.165 -14.895  19.220  1.00  0.00           C  
ATOM    274  CG  TYR A  35     -18.200 -15.236  20.258  1.00  0.00           C  
ATOM    275  CD1 TYR A  35     -19.115 -14.259  20.696  1.00  0.00           C  
ATOM    276  CD2 TYR A  35     -18.255 -16.522  20.823  1.00  0.00           C  
ATOM    277  CE1 TYR A  35     -20.066 -14.551  21.680  1.00  0.00           C  
ATOM    278  CE2 TYR A  35     -19.206 -16.832  21.824  1.00  0.00           C  
ATOM    279  CZ  TYR A  35     -20.104 -15.836  22.247  1.00  0.00           C  
ATOM    280  OH  TYR A  35     -21.023 -16.128  23.216  1.00  0.00           O  
ATOM    281  N   GLY A  36     -16.525 -14.802  15.655  1.00  0.00           N  
ATOM    282  CA  GLY A  36     -15.548 -14.360  14.673  1.00  0.00           C  
ATOM    283  C   GLY A  36     -14.645 -15.476  14.170  1.00  0.00           C  
ATOM    284  O   GLY A  36     -14.729 -16.632  14.600  1.00  0.00           O  
ATOM    285  N   ASP A  37     -13.787 -15.099  13.236  1.00  0.00           N  
ATOM    286  CA  ASP A  37     -12.730 -15.936  12.673  1.00  0.00           C  
ATOM    287  C   ASP A  37     -11.515 -15.047  12.350  1.00  0.00           C  
ATOM    288  O   ASP A  37     -11.691 -13.911  11.922  1.00  0.00           O  
ATOM    289  CB  ASP A  37     -13.236 -16.631  11.406  1.00  0.00           C  
ATOM    290  CG  ASP A  37     -12.324 -17.760  10.965  1.00  0.00           C  
ATOM    291  OD1 ASP A  37     -11.220 -17.531  10.438  1.00  0.00           O  
ATOM    292  OD2 ASP A  37     -12.709 -18.935  11.149  1.00  0.00           O  
ATOM    293  N   TYR A  38     -10.304 -15.562  12.534  1.00  0.00           N  
ATOM    294  CA  TYR A  38      -9.081 -14.787  12.314  1.00  0.00           C  
ATOM    295  C   TYR A  38      -8.828 -14.371  10.851  1.00  0.00           C  
ATOM    296  O   TYR A  38      -7.859 -13.658  10.582  1.00  0.00           O  
ATOM    297  CB  TYR A  38      -7.888 -15.561  12.875  1.00  0.00           C  
ATOM    298  CG  TYR A  38      -7.869 -15.670  14.386  1.00  0.00           C  
ATOM    299  CD1 TYR A  38      -7.852 -14.508  15.174  1.00  0.00           C  
ATOM    300  CD2 TYR A  38      -7.830 -16.925  15.019  1.00  0.00           C  
ATOM    301  CE1 TYR A  38      -7.804 -14.589  16.575  1.00  0.00           C  
ATOM    302  CE2 TYR A  38      -7.770 -17.019  16.423  1.00  0.00           C  
ATOM    303  CZ  TYR A  38      -7.758 -15.849  17.202  1.00  0.00           C  
ATOM    304  OH  TYR A  38      -7.706 -15.928  18.562  1.00  0.00           O  
ATOM    305  N   SER A  39      -9.670 -14.792   9.933  1.00  0.00           N  
ATOM    306  CA  SER A  39      -9.624 -14.395   8.524  1.00  0.00           C  
ATOM    307  C   SER A  39     -10.737 -13.416   8.136  1.00  0.00           C  
ATOM    308  O   SER A  39     -10.858 -13.096   6.957  1.00  0.00           O  
ATOM    309  CB  SER A  39      -9.695 -15.628   7.619  1.00  0.00           C  
ATOM    310  OG  SER A  39      -8.755 -16.602   8.011  1.00  0.00           O  
ATOM    311  N   CYS A  40     -11.560 -12.976   9.087  1.00  0.00           N  
ATOM    312  CA  CYS A  40     -12.751 -12.181   8.819  1.00  0.00           C  
ATOM    313  C   CYS A  40     -12.866 -10.975   9.751  1.00  0.00           C  
ATOM    314  O   CYS A  40     -12.284 -10.962  10.835  1.00  0.00           O  
ATOM    315  CB  CYS A  40     -13.981 -13.080   8.957  1.00  0.00           C  
ATOM    316  SG  CYS A  40     -13.970 -14.521   7.847  1.00  0.00           S  
ATOM    317  N   ASP A  41     -13.679  -9.987   9.345  1.00  0.00           N  
ATOM    318  CA  ASP A  41     -14.013  -8.847  10.183  1.00  0.00           C  
ATOM    319  C   ASP A  41     -14.938  -9.242  11.355  1.00  0.00           C  
ATOM    320  O   ASP A  41     -15.595 -10.285  11.355  1.00  0.00           O  
ATOM    321  CB  ASP A  41     -14.630  -7.726   9.338  1.00  0.00           C  
ATOM    322  CG  ASP A  41     -13.608  -6.954   8.501  1.00  0.00           C  
ATOM    323  OD1 ASP A  41     -12.452  -6.811   8.937  1.00  0.00           O  
ATOM    324  OD2 ASP A  41     -14.008  -6.459   7.433  1.00  0.00           O  
ATOM    325  N   ALA A  42     -14.978  -8.380  12.363  1.00  0.00           N  
ATOM    326  CA  ALA A  42     -15.722  -8.612  13.587  1.00  0.00           C  
ATOM    327  C   ALA A  42     -17.237  -8.712  13.355  1.00  0.00           C  
ATOM    328  O   ALA A  42     -17.816  -8.044  12.507  1.00  0.00           O  
ATOM    329  CB  ALA A  42     -15.373  -7.521  14.599  1.00  0.00           C  
ATOM    330  N   ASN A  43     -17.901  -9.512  14.171  1.00  0.00           N  
ATOM    331  CA  ASN A  43     -19.349  -9.677  14.122  1.00  0.00           C  
ATOM    332  C   ASN A  43     -20.070  -9.054  15.327  1.00  0.00           C  
ATOM    333  O   ASN A  43     -19.488  -8.805  16.386  1.00  0.00           O  
ATOM    334  CB  ASN A  43     -19.688 -11.157  13.873  1.00  0.00           C  
ATOM    335  CG  ASN A  43     -19.618 -12.063  15.091  1.00  0.00           C  
ATOM    336  OD1 ASN A  43     -19.356 -11.700  16.215  1.00  0.00           O  
ATOM    337  ND2 ASN A  43     -19.919 -13.330  14.894  1.00  0.00           N  
ATOM    338  N   MET A  44     -21.375  -8.870  15.191  1.00  0.00           N  
ATOM    339  CA  MET A  44     -22.198  -8.296  16.261  1.00  0.00           C  
ATOM    340  C   MET A  44     -22.195  -9.120  17.559  1.00  0.00           C  
ATOM    341  O   MET A  44     -22.288  -8.545  18.638  1.00  0.00           O  
ATOM    342  CB  MET A  44     -23.639  -8.116  15.783  1.00  0.00           C  
ATOM    343  CG  MET A  44     -23.861  -6.785  15.060  1.00  0.00           C  
ATOM    344  SD  MET A  44     -23.466  -5.277  16.014  1.00  0.00           S  
ATOM    345  CE  MET A  44     -24.404  -5.528  17.535  1.00  0.00           C  
ATOM    346  N   ALA A  45     -22.067 -10.438  17.490  1.00  0.00           N  
ATOM    347  CA  ALA A  45     -22.042 -11.270  18.694  1.00  0.00           C  
ATOM    348  C   ALA A  45     -20.794 -11.008  19.550  1.00  0.00           C  
ATOM    349  O   ALA A  45     -20.892 -10.942  20.779  1.00  0.00           O  
ATOM    350  CB  ALA A  45     -22.142 -12.742  18.285  1.00  0.00           C  
ATOM    351  N   LEU A  46     -19.647 -10.829  18.913  1.00  0.00           N  
ATOM    352  CA  LEU A  46     -18.422 -10.403  19.583  1.00  0.00           C  
ATOM    353  C   LEU A  46     -18.604  -9.008  20.187  1.00  0.00           C  
ATOM    354  O   LEU A  46     -18.329  -8.819  21.374  1.00  0.00           O  
ATOM    355  CB  LEU A  46     -17.264 -10.425  18.575  1.00  0.00           C  
ATOM    356  CG  LEU A  46     -15.926  -9.938  19.158  1.00  0.00           C  
ATOM    357  CD1 LEU A  46     -15.373 -10.923  20.184  1.00  0.00           C  
ATOM    358  CD2 LEU A  46     -14.914  -9.763  18.029  1.00  0.00           C  
ATOM    359  N   LEU A  47     -19.124  -8.074  19.403  1.00  0.00           N  
ATOM    360  CA  LEU A  47     -19.290  -6.685  19.815  1.00  0.00           C  
ATOM    361  C   LEU A  47     -20.252  -6.549  21.009  1.00  0.00           C  
ATOM    362  O   LEU A  47     -19.942  -5.866  21.979  1.00  0.00           O  
ATOM    363  CB  LEU A  47     -19.752  -5.882  18.600  1.00  0.00           C  
ATOM    364  CG  LEU A  47     -19.346  -4.406  18.683  1.00  0.00           C  
ATOM    365  CD1 LEU A  47     -17.837  -4.234  18.573  1.00  0.00           C  
ATOM    366  CD2 LEU A  47     -20.006  -3.666  17.520  1.00  0.00           C  
ATOM    367  N   ASP A  48     -21.368  -7.273  21.005  1.00  0.00           N  
ATOM    368  CA  ASP A  48     -22.291  -7.309  22.143  1.00  0.00           C  
ATOM    369  C   ASP A  48     -21.644  -7.891  23.412  1.00  0.00           C  
ATOM    370  O   ASP A  48     -21.938  -7.468  24.524  1.00  0.00           O  
ATOM    371  CB  ASP A  48     -23.522  -8.142  21.786  1.00  0.00           C  
ATOM    372  CG  ASP A  48     -24.573  -7.418  20.946  1.00  0.00           C  
ATOM    373  OD1 ASP A  48     -24.616  -6.164  20.982  1.00  0.00           O  
ATOM    374  OD2 ASP A  48     -25.414  -8.136  20.377  1.00  0.00           O  
ATOM    375  N   SER A  49     -20.744  -8.868  23.247  1.00  0.00           N  
ATOM    376  CA  SER A  49     -19.969  -9.400  24.370  1.00  0.00           C  
ATOM    377  C   SER A  49     -18.967  -8.380  24.910  1.00  0.00           C  
ATOM    378  O   SER A  49     -18.817  -8.274  26.130  1.00  0.00           O  
ATOM    379  CB  SER A  49     -19.294 -10.728  23.993  1.00  0.00           C  
ATOM    380  OG  SER A  49     -18.089 -10.547  23.282  1.00  0.00           O  
ATOM    381  N   LEU A  50     -18.356  -7.593  24.027  1.00  0.00           N  
ATOM    382  CA  LEU A  50     -17.421  -6.525  24.393  1.00  0.00           C  
ATOM    383  C   LEU A  50     -18.125  -5.399  25.151  1.00  0.00           C  
ATOM    384  O   LEU A  50     -17.661  -5.013  26.226  1.00  0.00           O  
ATOM    385  CB  LEU A  50     -16.725  -6.010  23.122  1.00  0.00           C  
ATOM    386  CG  LEU A  50     -15.765  -4.831  23.373  1.00  0.00           C  
ATOM    387  CD1 LEU A  50     -14.653  -5.187  24.354  1.00  0.00           C  
ATOM    388  CD2 LEU A  50     -15.135  -4.407  22.059  1.00  0.00           C  
ATOM    389  N   VAL A  51     -19.265  -4.921  24.652  1.00  0.00           N  
ATOM    390  CA  VAL A  51     -20.061  -3.891  25.345  1.00  0.00           C  
ATOM    391  C   VAL A  51     -20.389  -4.330  26.769  1.00  0.00           C  
ATOM    392  O   VAL A  51     -20.190  -3.570  27.722  1.00  0.00           O  
ATOM    393  CB  VAL A  51     -21.341  -3.568  24.554  1.00  0.00           C  
ATOM    394  CG1 VAL A  51     -22.287  -2.636  25.330  1.00  0.00           C  
ATOM    395  CG2 VAL A  51     -21.025  -2.882  23.225  1.00  0.00           C  
ATOM    396  N   LYS A  52     -20.854  -5.567  26.948  1.00  0.00           N  
ATOM    397  CA  LYS A  52     -21.140  -6.124  28.276  1.00  0.00           C  
ATOM    398  C   LYS A  52     -19.886  -6.203  29.153  1.00  0.00           C  
ATOM    399  O   LYS A  52     -19.981  -5.941  30.348  1.00  0.00           O  
ATOM    400  CB  LYS A  52     -21.766  -7.517  28.148  1.00  0.00           C  
ATOM    401  CG  LYS A  52     -23.215  -7.448  27.652  1.00  0.00           C  
ATOM    402  CD  LYS A  52     -23.746  -8.859  27.376  1.00  0.00           C  
ATOM    403  CE  LYS A  52     -25.157  -8.756  26.788  1.00  0.00           C  
ATOM    404  NZ  LYS A  52     -25.651 -10.065  26.314  1.00  0.00           N  
ATOM    405  N   PHE A  53     -18.750  -6.576  28.577  1.00  0.00           N  
ATOM    406  CA  PHE A  53     -17.484  -6.669  29.296  1.00  0.00           C  
ATOM    407  C   PHE A  53     -17.006  -5.303  29.774  1.00  0.00           C  
ATOM    408  O   PHE A  53     -16.724  -5.152  30.961  1.00  0.00           O  
ATOM    409  CB  PHE A  53     -16.435  -7.357  28.415  1.00  0.00           C  
ATOM    410  CG  PHE A  53     -15.095  -7.462  29.093  1.00  0.00           C  
ATOM    411  CD1 PHE A  53     -14.075  -6.529  28.808  1.00  0.00           C  
ATOM    412  CD2 PHE A  53     -14.874  -8.458  30.058  1.00  0.00           C  
ATOM    413  CE1 PHE A  53     -12.849  -6.598  29.486  1.00  0.00           C  
ATOM    414  CE2 PHE A  53     -13.650  -8.528  30.740  1.00  0.00           C  
ATOM    415  CZ  PHE A  53     -12.633  -7.596  30.450  1.00  0.00           C  
ATOM    416  N   ILE A  54     -16.989  -4.298  28.891  1.00  0.00           N  
ATOM    417  CA  ILE A  54     -16.583  -2.930  29.227  1.00  0.00           C  
ATOM    418  C   ILE A  54     -17.465  -2.378  30.353  1.00  0.00           C  
ATOM    419  O   ILE A  54     -16.939  -1.987  31.391  1.00  0.00           O  
ATOM    420  CB  ILE A  54     -16.602  -2.022  27.971  1.00  0.00           C  
ATOM    421  CG1 ILE A  54     -15.490  -2.447  26.990  1.00  0.00           C  
ATOM    422  CG2 ILE A  54     -16.417  -0.537  28.367  1.00  0.00           C  
ATOM    423  CD1 ILE A  54     -15.595  -1.773  25.612  1.00  0.00           C  
ATOM    424  N   LYS A  55     -18.797  -2.424  30.206  1.00  0.00           N  
ATOM    425  CA  LYS A  55     -19.728  -1.901  31.216  1.00  0.00           C  
ATOM    426  C   LYS A  55     -19.567  -2.585  32.582  1.00  0.00           C  
ATOM    427  O   LYS A  55     -19.752  -1.940  33.610  1.00  0.00           O  
ATOM    428  CB  LYS A  55     -21.186  -1.986  30.722  1.00  0.00           C  
ATOM    429  CG  LYS A  55     -21.455  -1.027  29.544  1.00  0.00           C  
ATOM    430  CD  LYS A  55     -22.908  -1.037  29.019  1.00  0.00           C  
ATOM    431  CE  LYS A  55     -23.846  -0.205  29.914  1.00  0.00           C  
ATOM    432  NZ  LYS A  55     -25.078   0.269  29.200  1.00  0.00           N  
ATOM    433  N   ARG A  56     -19.207  -3.877  32.622  1.00  0.00           N  
ATOM    434  CA  ARG A  56     -18.953  -4.615  33.874  1.00  0.00           C  
ATOM    435  C   ARG A  56     -17.607  -4.310  34.517  1.00  0.00           C  
ATOM    436  O   ARG A  56     -17.458  -4.584  35.694  1.00  0.00           O  
ATOM    437  CB  ARG A  56     -19.037  -6.123  33.621  1.00  0.00           C  
ATOM    438  CG  ARG A  56     -20.478  -6.614  33.567  1.00  0.00           C  
ATOM    439  CD  ARG A  56     -20.470  -8.107  33.250  1.00  0.00           C  
ATOM    440  NE  ARG A  56     -21.828  -8.693  33.303  1.00  0.00           N  
ATOM    441  CZ  ARG A  56     -22.136  -9.953  33.107  1.00  0.00           C  
ATOM    442  NH1 ARG A  56     -21.220 -10.836  32.811  1.00  0.00           N  
ATOM    443  NH2 ARG A  56     -23.370 -10.346  33.203  1.00  0.00           N  
ATOM    444  N   ASN A  57     -16.650  -3.802  33.758  1.00  0.00           N  
ATOM    445  CA  ASN A  57     -15.290  -3.516  34.204  1.00  0.00           C  
ATOM    446  C   ASN A  57     -14.986  -2.011  34.198  1.00  0.00           C  
ATOM    447  O   ASN A  57     -13.833  -1.613  34.026  1.00  0.00           O  
ATOM    448  CB  ASN A  57     -14.286  -4.350  33.383  1.00  0.00           C  
ATOM    449  CG  ASN A  57     -14.433  -5.839  33.640  1.00  0.00           C  
ATOM    450  OD1 ASN A  57     -13.865  -6.397  34.557  1.00  0.00           O  
ATOM    451  ND2 ASN A  57     -15.207  -6.530  32.841  1.00  0.00           N  
ATOM    452  N   THR A  58     -16.011  -1.185  34.338  1.00  0.00           N  
ATOM    453  CA  THR A  58     -15.901   0.269  34.415  1.00  0.00           C  
ATOM    454  C   THR A  58     -16.411   0.756  35.767  1.00  0.00           C  
ATOM    455  O   THR A  58     -17.582   0.573  36.096  1.00  0.00           O  
ATOM    456  CB  THR A  58     -16.686   0.930  33.281  1.00  0.00           C  
ATOM    457  OG1 THR A  58     -16.187   0.513  32.031  1.00  0.00           O  
ATOM    458  CG2 THR A  58     -16.567   2.448  33.313  1.00  0.00           C  
ATOM    459  N   ASP A  59     -15.531   1.417  36.506  1.00  0.00           N  
ATOM    460  CA  ASP A  59     -15.877   2.109  37.747  1.00  0.00           C  
ATOM    461  C   ASP A  59     -16.487   3.489  37.470  1.00  0.00           C  
ATOM    462  O   ASP A  59     -16.520   3.966  36.332  1.00  0.00           O  
ATOM    463  CB  ASP A  59     -14.623   2.209  38.624  1.00  0.00           C  
ATOM    464  CG  ASP A  59     -14.167   0.848  39.132  1.00  0.00           C  
ATOM    465  OD1 ASP A  59     -15.058   0.047  39.484  1.00  0.00           O  
ATOM    466  OD2 ASP A  59     -12.946   0.617  39.168  1.00  0.00           O  
ATOM    467  N   VAL A  60     -16.957   4.179  38.519  1.00  0.00           N  
ATOM    468  CA  VAL A  60     -17.601   5.497  38.391  1.00  0.00           C  
ATOM    469  C   VAL A  60     -16.711   6.536  37.681  1.00  0.00           C  
ATOM    470  O   VAL A  60     -17.197   7.302  36.858  1.00  0.00           O  
ATOM    471  CB  VAL A  60     -18.082   6.001  39.773  1.00  0.00           C  
ATOM    472  CG1 VAL A  60     -16.946   6.394  40.709  1.00  0.00           C  
ATOM    473  CG2 VAL A  60     -19.054   7.174  39.628  1.00  0.00           C  
ATOM    474  N   ASN A  61     -15.410   6.502  37.951  1.00  0.00           N  
ATOM    475  CA  ASN A  61     -14.407   7.368  37.323  1.00  0.00           C  
ATOM    476  C   ASN A  61     -13.755   6.728  36.080  1.00  0.00           C  
ATOM    477  O   ASN A  61     -12.759   7.234  35.588  1.00  0.00           O  
ATOM    478  CB  ASN A  61     -13.361   7.783  38.363  1.00  0.00           C  
ATOM    479  CG  ASN A  61     -13.921   8.691  39.451  1.00  0.00           C  
ATOM    480  OD1 ASN A  61     -15.013   9.219  39.396  1.00  0.00           O  
ATOM    481  ND2 ASN A  61     -13.148   8.913  40.491  1.00  0.00           N  
ATOM    482  N   GLY A  62     -14.298   5.612  35.574  1.00  0.00           N  
ATOM    483  CA  GLY A  62     -13.822   4.921  34.373  1.00  0.00           C  
ATOM    484  C   GLY A  62     -14.736   5.089  33.159  1.00  0.00           C  
ATOM    485  O   GLY A  62     -14.472   4.491  32.115  1.00  0.00           O  
ATOM    486  N   LYS A  63     -15.807   5.883  33.279  1.00  0.00           N  
ATOM    487  CA  LYS A  63     -16.775   6.133  32.199  1.00  0.00           C  
ATOM    488  C   LYS A  63     -16.228   7.117  31.146  1.00  0.00           C  
ATOM    489  O   LYS A  63     -16.806   8.170  30.880  1.00  0.00           O  
ATOM    490  CB  LYS A  63     -18.118   6.601  32.786  1.00  0.00           C  
ATOM    491  CG  LYS A  63     -18.854   5.530  33.604  1.00  0.00           C  
ATOM    492  CD  LYS A  63     -20.239   6.071  33.980  1.00  0.00           C  
ATOM    493  CE  LYS A  63     -21.133   5.018  34.642  1.00  0.00           C  
ATOM    494  NZ  LYS A  63     -22.523   5.535  34.791  1.00  0.00           N  
ATOM    495  N   VAL A  64     -15.086   6.769  30.568  1.00  0.00           N  
ATOM    496  CA  VAL A  64     -14.389   7.554  29.549  1.00  0.00           C  
ATOM    497  C   VAL A  64     -13.919   6.610  28.443  1.00  0.00           C  
ATOM    498  O   VAL A  64     -13.418   5.520  28.727  1.00  0.00           O  
ATOM    499  CB  VAL A  64     -13.196   8.329  30.142  1.00  0.00           C  
ATOM    500  CG1 VAL A  64     -12.585   9.282  29.114  1.00  0.00           C  
ATOM    501  CG2 VAL A  64     -13.603   9.174  31.364  1.00  0.00           C  
ATOM    502  N   MET A  65     -14.074   7.022  27.199  1.00  0.00           N  
ATOM    503  CA  MET A  65     -13.685   6.200  26.061  1.00  0.00           C  
ATOM    504  C   MET A  65     -13.229   7.046  24.881  1.00  0.00           C  
ATOM    505  O   MET A  65     -13.951   7.937  24.419  1.00  0.00           O  
ATOM    506  CB  MET A  65     -14.860   5.298  25.674  1.00  0.00           C  
ATOM    507  CG  MET A  65     -14.577   4.386  24.472  1.00  0.00           C  
ATOM    508  SD  MET A  65     -15.956   3.278  24.057  1.00  0.00           S  
ATOM    509  CE  MET A  65     -15.865   2.125  25.444  1.00  0.00           C  
ATOM    510  N   VAL A  66     -12.045   6.712  24.354  1.00  0.00           N  
ATOM    511  CA  VAL A  66     -11.638   7.132  23.014  1.00  0.00           C  
ATOM    512  C   VAL A  66     -12.145   6.089  22.024  1.00  0.00           C  
ATOM    513  O   VAL A  66     -11.781   4.916  22.120  1.00  0.00           O  
ATOM    514  CB  VAL A  66     -10.116   7.304  22.896  1.00  0.00           C  
ATOM    515  CG1 VAL A  66      -9.715   7.753  21.485  1.00  0.00           C  
ATOM    516  CG2 VAL A  66      -9.607   8.370  23.878  1.00  0.00           C  
ATOM    517  N   TYR A  67     -12.977   6.516  21.094  1.00  0.00           N  
ATOM    518  CA  TYR A  67     -13.371   5.713  19.941  1.00  0.00           C  
ATOM    519  C   TYR A  67     -12.468   6.084  18.757  1.00  0.00           C  
ATOM    520  O   TYR A  67     -12.569   7.187  18.213  1.00  0.00           O  
ATOM    521  CB  TYR A  67     -14.859   5.939  19.651  1.00  0.00           C  
ATOM    522  CG  TYR A  67     -15.290   5.340  18.332  1.00  0.00           C  
ATOM    523  CD1 TYR A  67     -15.537   6.188  17.238  1.00  0.00           C  
ATOM    524  CD2 TYR A  67     -15.373   3.951  18.181  1.00  0.00           C  
ATOM    525  CE1 TYR A  67     -15.872   5.648  15.991  1.00  0.00           C  
ATOM    526  CE2 TYR A  67     -15.702   3.390  16.929  1.00  0.00           C  
ATOM    527  CZ  TYR A  67     -15.946   4.251  15.836  1.00  0.00           C  
ATOM    528  OH  TYR A  67     -16.237   3.725  14.617  1.00  0.00           O  
ATOM    529  N   ASN A  68     -11.551   5.180  18.407  1.00  0.00           N  
ATOM    530  CA  ASN A  68     -10.396   5.484  17.552  1.00  0.00           C  
ATOM    531  C   ASN A  68     -10.632   5.283  16.038  1.00  0.00           C  
ATOM    532  O   ASN A  68      -9.665   5.268  15.278  1.00  0.00           O  
ATOM    533  CB  ASN A  68      -9.172   4.700  18.072  1.00  0.00           C  
ATOM    534  CG  ASN A  68      -7.978   5.585  18.391  1.00  0.00           C  
ATOM    535  OD1 ASN A  68      -7.648   5.804  19.544  1.00  0.00           O  
ATOM    536  ND2 ASN A  68      -7.290   6.099  17.400  1.00  0.00           N  
ATOM    537  N   GLY A  69     -11.884   5.145  15.595  1.00  0.00           N  
ATOM    538  CA  GLY A  69     -12.255   5.003  14.186  1.00  0.00           C  
ATOM    539  C   GLY A  69     -12.245   3.564  13.648  1.00  0.00           C  
ATOM    540  O   GLY A  69     -12.188   2.599  14.406  1.00  0.00           O  
ATOM    541  N   ASP A  70     -12.334   3.466  12.323  1.00  0.00           N  
ATOM    542  CA  ASP A  70     -12.433   2.230  11.532  1.00  0.00           C  
ATOM    543  C   ASP A  70     -13.570   1.285  11.969  1.00  0.00           C  
ATOM    544  O   ASP A  70     -13.382   0.134  12.358  1.00  0.00           O  
ATOM    545  CB  ASP A  70     -11.057   1.568  11.324  1.00  0.00           C  
ATOM    546  CG  ASP A  70     -10.284   2.144  10.128  1.00  0.00           C  
ATOM    547  OD1 ASP A  70     -10.742   3.142   9.516  1.00  0.00           O  
ATOM    548  OD2 ASP A  70      -9.245   1.556   9.743  1.00  0.00           O  
ATOM    549  N   ILE A  71     -14.797   1.778  11.845  1.00  0.00           N  
ATOM    550  CA  ILE A  71     -16.013   0.955  11.982  1.00  0.00           C  
ATOM    551  C   ILE A  71     -16.331   0.176  10.704  1.00  0.00           C  
ATOM    552  O   ILE A  71     -16.950  -0.880  10.753  1.00  0.00           O  
ATOM    553  CB  ILE A  71     -17.212   1.833  12.377  1.00  0.00           C  
ATOM    554  CG1 ILE A  71     -18.496   1.034  12.715  1.00  0.00           C  
ATOM    555  CG2 ILE A  71     -17.585   2.882  11.317  1.00  0.00           C  
ATOM    556  CD1 ILE A  71     -18.331   0.048  13.882  1.00  0.00           C  
ATOM    557  N   VAL A  72     -15.963   0.737   9.551  1.00  0.00           N  
ATOM    558  CA  VAL A  72     -16.358   0.211   8.248  1.00  0.00           C  
ATOM    559  C   VAL A  72     -15.602  -1.091   7.991  1.00  0.00           C  
ATOM    560  O   VAL A  72     -14.374  -1.106   7.972  1.00  0.00           O  
ATOM    561  CB  VAL A  72     -16.135   1.244   7.137  1.00  0.00           C  
ATOM    562  CG1 VAL A  72     -16.397   0.690   5.746  1.00  0.00           C  
ATOM    563  CG2 VAL A  72     -17.067   2.456   7.306  1.00  0.00           C  
ATOM    564  N   SER A  73     -16.340  -2.174   7.742  1.00  0.00           N  
ATOM    565  CA  SER A  73     -15.742  -3.464   7.385  1.00  0.00           C  
ATOM    566  C   SER A  73     -14.836  -3.339   6.159  1.00  0.00           C  
ATOM    567  O   SER A  73     -15.135  -2.602   5.211  1.00  0.00           O  
ATOM    568  CB  SER A  73     -16.833  -4.526   7.166  1.00  0.00           C  
ATOM    569  OG  SER A  73     -16.330  -5.670   6.518  1.00  0.00           O  
ATOM    570  N   ARG A  74     -13.747  -4.080   6.151  1.00  0.00           N  
ATOM    571  CA  ARG A  74     -12.869  -4.165   4.977  1.00  0.00           C  
ATOM    572  C   ARG A  74     -13.504  -4.984   3.854  1.00  0.00           C  
ATOM    573  O   ARG A  74     -13.226  -4.743   2.687  1.00  0.00           O  
ATOM    574  CB  ARG A  74     -11.526  -4.768   5.391  1.00  0.00           C  
ATOM    575  CG  ARG A  74     -10.749  -3.851   6.351  1.00  0.00           C  
ATOM    576  CD  ARG A  74      -9.388  -4.450   6.686  1.00  0.00           C  
ATOM    577  NE  ARG A  74      -8.553  -4.550   5.468  1.00  0.00           N  
ATOM    578  CZ  ARG A  74      -7.398  -5.203   5.350  1.00  0.00           C  
ATOM    579  NH1 ARG A  74      -6.860  -5.812   6.362  1.00  0.00           N  
ATOM    580  NH2 ARG A  74      -6.790  -5.244   4.201  1.00  0.00           N  
ATOM    581  N   ALA A  75     -14.350  -5.935   4.234  1.00  0.00           N  
ATOM    582  CA  ALA A  75     -15.002  -6.884   3.355  1.00  0.00           C  
ATOM    583  C   ALA A  75     -16.446  -6.446   3.069  1.00  0.00           C  
ATOM    584  O   ALA A  75     -17.397  -7.048   3.551  1.00  0.00           O  
ATOM    585  CB  ALA A  75     -14.905  -8.263   4.025  1.00  0.00           C  
ATOM    586  N   ILE A  76     -16.624  -5.377   2.292  1.00  0.00           N  
ATOM    587  CA  ILE A  76     -17.955  -4.807   2.069  1.00  0.00           C  
ATOM    588  C   ILE A  76     -18.421  -5.026   0.636  1.00  0.00           C  
ATOM    589  O   ILE A  76     -17.899  -4.392  -0.284  1.00  0.00           O  
ATOM    590  CB  ILE A  76     -17.993  -3.318   2.433  1.00  0.00           C  
ATOM    591  CG1 ILE A  76     -17.462  -3.082   3.855  1.00  0.00           C  
ATOM    592  CG2 ILE A  76     -19.438  -2.801   2.324  1.00  0.00           C  
ATOM    593  CD1 ILE A  76     -17.466  -1.606   4.252  1.00  0.00           C  
ATOM    594  N   PRO A  77     -19.441  -5.859   0.401  1.00  0.00           N  
ATOM    595  CA  PRO A  77     -20.128  -5.867  -0.876  1.00  0.00           C  
ATOM    596  C   PRO A  77     -20.890  -4.547  -1.039  1.00  0.00           C  
ATOM    597  O   PRO A  77     -21.555  -4.079  -0.125  1.00  0.00           O  
ATOM    598  CB  PRO A  77     -21.056  -7.075  -0.846  1.00  0.00           C  
ATOM    599  CG  PRO A  77     -21.351  -7.275   0.630  1.00  0.00           C  
ATOM    600  CD  PRO A  77     -20.126  -6.704   1.353  1.00  0.00           C  
ATOM    601  N   LYS A  78     -20.802  -3.971  -2.238  1.00  0.00           N  
ATOM    602  CA  LYS A  78     -21.422  -2.679  -2.574  1.00  0.00           C  
ATOM    603  C   LYS A  78     -20.905  -1.518  -1.698  1.00  0.00           C  
ATOM    604  O   LYS A  78     -21.673  -0.631  -1.357  1.00  0.00           O  
ATOM    605  CB  LYS A  78     -22.957  -2.762  -2.549  1.00  0.00           C  
ATOM    606  CG  LYS A  78     -23.527  -3.902  -3.388  1.00  0.00           C  
ATOM    607  CD  LYS A  78     -25.049  -3.950  -3.218  1.00  0.00           C  
ATOM    608  CE  LYS A  78     -25.623  -5.098  -4.045  1.00  0.00           C  
ATOM    609  NZ  LYS A  78     -27.086  -5.248  -3.831  1.00  0.00           N  
ATOM    610  N   TYR A  79     -19.614  -1.526  -1.374  1.00  0.00           N  
ATOM    611  CA  TYR A  79     -18.980  -0.391  -0.699  1.00  0.00           C  
ATOM    612  C   TYR A  79     -19.271   0.914  -1.448  1.00  0.00           C  
ATOM    613  O   TYR A  79     -18.890   1.074  -2.613  1.00  0.00           O  
ATOM    614  CB  TYR A  79     -17.475  -0.630  -0.575  1.00  0.00           C  
ATOM    615  CG  TYR A  79     -16.721   0.507   0.072  1.00  0.00           C  
ATOM    616  CD1 TYR A  79     -15.910   1.356  -0.702  1.00  0.00           C  
ATOM    617  CD2 TYR A  79     -16.838   0.732   1.456  1.00  0.00           C  
ATOM    618  CE1 TYR A  79     -15.204   2.409  -0.085  1.00  0.00           C  
ATOM    619  CE2 TYR A  79     -16.143   1.779   2.075  1.00  0.00           C  
ATOM    620  CZ  TYR A  79     -15.319   2.615   1.296  1.00  0.00           C  
ATOM    621  OH  TYR A  79     -14.626   3.631   1.908  1.00  0.00           O  
ATOM    622  N   ASN A  80     -19.985   1.806  -0.789  1.00  0.00           N  
ATOM    623  CA  ASN A  80     -20.438   3.064  -1.358  1.00  0.00           C  
ATOM    624  C   ASN A  80     -20.708   4.092  -0.250  1.00  0.00           C  
ATOM    625  O   ASN A  80     -20.566   3.812   0.945  1.00  0.00           O  
ATOM    626  CB  ASN A  80     -21.653   2.781  -2.269  1.00  0.00           C  
ATOM    627  CG  ASN A  80     -22.876   2.265  -1.523  1.00  0.00           C  
ATOM    628  OD1 ASN A  80     -23.248   2.744  -0.486  1.00  0.00           O  
ATOM    629  ND2 ASN A  80     -23.552   1.281  -2.061  1.00  0.00           N  
ATOM    630  N   LEU A  81     -21.089   5.280  -0.674  1.00  0.00           N  
ATOM    631  CA  LEU A  81     -21.354   6.420   0.203  1.00  0.00           C  
ATOM    632  C   LEU A  81     -22.424   6.132   1.264  1.00  0.00           C  
ATOM    633  O   LEU A  81     -22.255   6.483   2.425  1.00  0.00           O  
ATOM    634  CB  LEU A  81     -21.764   7.588  -0.711  1.00  0.00           C  
ATOM    635  CG  LEU A  81     -21.028   8.899  -0.403  1.00  0.00           C  
ATOM    636  CD1 LEU A  81     -20.681   9.630  -1.708  1.00  0.00           C  
ATOM    637  CD2 LEU A  81     -21.894   9.821   0.445  1.00  0.00           C  
ATOM    638  N   ASP A  82     -23.497   5.446   0.883  1.00  0.00           N  
ATOM    639  CA  ASP A  82     -24.594   5.147   1.796  1.00  0.00           C  
ATOM    640  C   ASP A  82     -24.216   4.056   2.803  1.00  0.00           C  
ATOM    641  O   ASP A  82     -24.594   4.138   3.970  1.00  0.00           O  
ATOM    642  CB  ASP A  82     -25.845   4.751   1.003  1.00  0.00           C  
ATOM    643  CG  ASP A  82     -26.406   5.919   0.188  1.00  0.00           C  
ATOM    644  OD1 ASP A  82     -26.257   7.084   0.626  1.00  0.00           O  
ATOM    645  OD2 ASP A  82     -26.974   5.637  -0.892  1.00  0.00           O  
ATOM    646  N   TYR A  83     -23.408   3.084   2.389  1.00  0.00           N  
ATOM    647  CA  TYR A  83     -22.892   2.060   3.293  1.00  0.00           C  
ATOM    648  C   TYR A  83     -21.983   2.666   4.368  1.00  0.00           C  
ATOM    649  O   TYR A  83     -22.136   2.358   5.553  1.00  0.00           O  
ATOM    650  CB  TYR A  83     -22.162   0.980   2.491  1.00  0.00           C  
ATOM    651  CG  TYR A  83     -22.007  -0.303   3.275  1.00  0.00           C  
ATOM    652  CD1 TYR A  83     -21.042  -0.418   4.289  1.00  0.00           C  
ATOM    653  CD2 TYR A  83     -22.875  -1.382   3.024  1.00  0.00           C  
ATOM    654  CE1 TYR A  83     -20.941  -1.599   5.049  1.00  0.00           C  
ATOM    655  CE2 TYR A  83     -22.780  -2.567   3.769  1.00  0.00           C  
ATOM    656  CZ  TYR A  83     -21.810  -2.668   4.784  1.00  0.00           C  
ATOM    657  OH  TYR A  83     -21.719  -3.820   5.518  1.00  0.00           O  
ATOM    658  N   VAL A  84     -21.082   3.571   3.978  1.00  0.00           N  
ATOM    659  CA  VAL A  84     -20.229   4.298   4.929  1.00  0.00           C  
ATOM    660  C   VAL A  84     -21.078   5.120   5.899  1.00  0.00           C  
ATOM    661  O   VAL A  84     -20.912   5.002   7.109  1.00  0.00           O  
ATOM    662  CB  VAL A  84     -19.207   5.185   4.190  1.00  0.00           C  
ATOM    663  CG1 VAL A  84     -18.433   6.096   5.155  1.00  0.00           C  
ATOM    664  CG2 VAL A  84     -18.185   4.319   3.450  1.00  0.00           C  
ATOM    665  N   LYS A  85     -22.043   5.892   5.403  1.00  0.00           N  
ATOM    666  CA  LYS A  85     -22.959   6.656   6.256  1.00  0.00           C  
ATOM    667  C   LYS A  85     -23.693   5.749   7.250  1.00  0.00           C  
ATOM    668  O   LYS A  85     -23.746   6.052   8.437  1.00  0.00           O  
ATOM    669  CB  LYS A  85     -23.975   7.418   5.402  1.00  0.00           C  
ATOM    670  CG  LYS A  85     -23.371   8.638   4.683  1.00  0.00           C  
ATOM    671  CD  LYS A  85     -24.451   9.239   3.788  1.00  0.00           C  
ATOM    672  CE  LYS A  85     -23.946  10.472   3.057  1.00  0.00           C  
ATOM    673  NZ  LYS A  85     -24.992  10.965   2.134  1.00  0.00           N  
ATOM    674  N   GLN A  86     -24.218   4.624   6.777  1.00  0.00           N  
ATOM    675  CA  GLN A  86     -24.922   3.672   7.625  1.00  0.00           C  
ATOM    676  C   GLN A  86     -24.007   3.061   8.698  1.00  0.00           C  
ATOM    677  O   GLN A  86     -24.443   2.871   9.831  1.00  0.00           O  
ATOM    678  CB  GLN A  86     -25.557   2.592   6.738  1.00  0.00           C  
ATOM    679  CG  GLN A  86     -26.512   1.675   7.520  1.00  0.00           C  
ATOM    680  CD  GLN A  86     -27.674   2.449   8.154  1.00  0.00           C  
ATOM    681  OE1 GLN A  86     -28.329   3.244   7.518  1.00  0.00           O  
ATOM    682  NE2 GLN A  86     -27.943   2.252   9.413  1.00  0.00           N  
ATOM    683  N   SER A  87     -22.728   2.813   8.372  1.00  0.00           N  
ATOM    684  CA  SER A  87     -21.734   2.372   9.351  1.00  0.00           C  
ATOM    685  C   SER A  87     -21.493   3.422  10.443  1.00  0.00           C  
ATOM    686  O   SER A  87     -21.468   3.069  11.620  1.00  0.00           O  
ATOM    687  CB  SER A  87     -20.414   2.023   8.666  1.00  0.00           C  
ATOM    688  OG  SER A  87     -20.602   0.939   7.774  1.00  0.00           O  
ATOM    689  N   ILE A  88     -21.414   4.707  10.096  1.00  0.00           N  
ATOM    690  CA  ILE A  88     -21.272   5.802  11.071  1.00  0.00           C  
ATOM    691  C   ILE A  88     -22.522   5.918  11.966  1.00  0.00           C  
ATOM    692  O   ILE A  88     -22.399   6.083  13.181  1.00  0.00           O  
ATOM    693  CB  ILE A  88     -20.962   7.142  10.367  1.00  0.00           C  
ATOM    694  CG1 ILE A  88     -19.693   7.102   9.480  1.00  0.00           C  
ATOM    695  CG2 ILE A  88     -20.826   8.286  11.386  1.00  0.00           C  
ATOM    696  CD1 ILE A  88     -18.406   6.663  10.172  1.00  0.00           C  
ATOM    697  N   VAL A  89     -23.709   5.764  11.397  1.00  0.00           N  
ATOM    698  CA  VAL A  89     -24.957   5.697  12.177  1.00  0.00           C  
ATOM    699  C   VAL A  89     -24.917   4.513  13.147  1.00  0.00           C  
ATOM    700  O   VAL A  89     -25.230   4.669  14.330  1.00  0.00           O  
ATOM    701  CB  VAL A  89     -26.188   5.593  11.251  1.00  0.00           C  
ATOM    702  CG1 VAL A  89     -27.482   5.349  12.019  1.00  0.00           C  
ATOM    703  CG2 VAL A  89     -26.386   6.883  10.450  1.00  0.00           C  
ATOM    704  N   ASN A  90     -24.492   3.320  12.664  1.00  0.00           N  
ATOM    705  CA  ASN A  90     -24.362   2.172  13.462  1.00  0.00           C  
ATOM    706  C   ASN A  90     -23.313   2.290  14.541  1.00  0.00           C  
ATOM    707  O   ASN A  90     -23.519   1.855  15.632  1.00  0.00           O  
ATOM    708  CB  ASN A  90     -24.175   0.940  12.567  1.00  0.00           C  
ATOM    709  CG  ASN A  90     -25.377   0.515  11.864  1.00  0.00           C  
ATOM    710  OD1 ASN A  90     -26.478   1.134  11.977  1.00  0.00           O  
ATOM    711  ND2 ASN A  90     -25.592  -0.352  11.202  1.00  0.00           N  
ATOM    712  N   ALA A  91     -22.173   2.947  14.274  1.00  0.00           N  
ATOM    713  CA  ALA A  91     -21.147   3.246  15.269  1.00  0.00           C  
ATOM    714  C   ALA A  91     -21.688   4.152  16.375  1.00  0.00           C  
ATOM    715  O   ALA A  91     -21.514   3.875  17.556  1.00  0.00           O  
ATOM    716  CB  ALA A  91     -19.942   3.897  14.582  1.00  0.00           C  
ATOM    717  N   THR A  92     -22.439   5.202  16.006  1.00  0.00           N  
ATOM    718  CA  THR A  92     -23.100   6.090  16.965  1.00  0.00           C  
ATOM    719  C   THR A  92     -24.076   5.330  17.861  1.00  0.00           C  
ATOM    720  O   THR A  92     -24.082   5.518  19.077  1.00  0.00           O  
ATOM    721  CB  THR A  92     -23.843   7.213  16.229  1.00  0.00           C  
ATOM    722  OG1 THR A  92     -22.962   7.921  15.402  1.00  0.00           O  
ATOM    723  CG2 THR A  92     -24.438   8.237  17.191  1.00  0.00           C  
ATOM    724  N   ALA A  93     -24.867   4.421  17.286  1.00  0.00           N  
ATOM    725  CA  ALA A  93     -25.780   3.578  18.047  1.00  0.00           C  
ATOM    726  C   ALA A  93     -25.039   2.630  19.009  1.00  0.00           C  
ATOM    727  O   ALA A  93     -25.518   2.386  20.119  1.00  0.00           O  
ATOM    728  CB  ALA A  93     -26.664   2.802  17.067  1.00  0.00           C  
ATOM    729  N   LEU A  94     -23.875   2.111  18.612  1.00  0.00           N  
ATOM    730  CA  LEU A  94     -23.005   1.324  19.483  1.00  0.00           C  
ATOM    731  C   LEU A  94     -22.482   2.167  20.651  1.00  0.00           C  
ATOM    732  O   LEU A  94     -22.611   1.750  21.801  1.00  0.00           O  
ATOM    733  CB  LEU A  94     -21.858   0.748  18.632  1.00  0.00           C  
ATOM    734  CG  LEU A  94     -20.770   0.046  19.458  1.00  0.00           C  
ATOM    735  CD1 LEU A  94     -21.290  -1.265  20.037  1.00  0.00           C  
ATOM    736  CD2 LEU A  94     -19.557  -0.227  18.578  1.00  0.00           C  
ATOM    737  N   LEU A  95     -21.933   3.348  20.373  1.00  0.00           N  
ATOM    738  CA  LEU A  95     -21.378   4.245  21.388  1.00  0.00           C  
ATOM    739  C   LEU A  95     -22.448   4.711  22.390  1.00  0.00           C  
ATOM    740  O   LEU A  95     -22.173   4.774  23.584  1.00  0.00           O  
ATOM    741  CB  LEU A  95     -20.687   5.429  20.705  1.00  0.00           C  
ATOM    742  CG  LEU A  95     -19.442   5.059  19.880  1.00  0.00           C  
ATOM    743  CD1 LEU A  95     -18.916   6.304  19.163  1.00  0.00           C  
ATOM    744  CD2 LEU A  95     -18.318   4.474  20.731  1.00  0.00           C  
ATOM    745  N   LYS A  96     -23.685   4.932  21.940  1.00  0.00           N  
ATOM    746  CA  LYS A  96     -24.818   5.251  22.827  1.00  0.00           C  
ATOM    747  C   LYS A  96     -25.161   4.135  23.827  1.00  0.00           C  
ATOM    748  O   LYS A  96     -25.825   4.417  24.815  1.00  0.00           O  
ATOM    749  CB  LYS A  96     -26.056   5.599  21.986  1.00  0.00           C  
ATOM    750  CG  LYS A  96     -25.974   7.021  21.403  1.00  0.00           C  
ATOM    751  CD  LYS A  96     -27.178   7.304  20.502  1.00  0.00           C  
ATOM    752  CE  LYS A  96     -27.092   8.732  19.972  1.00  0.00           C  
ATOM    753  NZ  LYS A  96     -28.185   9.060  19.024  1.00  0.00           N  
ATOM    754  N   LYS A  97     -24.705   2.902  23.613  1.00  0.00           N  
ATOM    755  CA  LYS A  97     -24.870   1.822  24.605  1.00  0.00           C  
ATOM    756  C   LYS A  97     -24.025   2.058  25.870  1.00  0.00           C  
ATOM    757  O   LYS A  97     -24.328   1.466  26.905  1.00  0.00           O  
ATOM    758  CB  LYS A  97     -24.534   0.450  23.993  1.00  0.00           C  
ATOM    759  CG  LYS A  97     -25.429   0.039  22.812  1.00  0.00           C  
ATOM    760  CD  LYS A  97     -24.989  -1.322  22.249  1.00  0.00           C  
ATOM    761  CE  LYS A  97     -25.837  -1.763  21.063  1.00  0.00           C  
ATOM    762  NZ  LYS A  97     -25.401  -3.081  20.496  1.00  0.00           N  
ATOM    763  N   PHE A  98     -22.988   2.893  25.795  1.00  0.00           N  
ATOM    764  CA  PHE A  98     -22.183   3.320  26.932  1.00  0.00           C  
ATOM    765  C   PHE A  98     -22.796   4.575  27.563  1.00  0.00           C  
ATOM    766  O   PHE A  98     -22.334   5.692  27.373  1.00  0.00           O  
ATOM    767  CB  PHE A  98     -20.727   3.529  26.489  1.00  0.00           C  
ATOM    768  CG  PHE A  98     -20.095   2.308  25.861  1.00  0.00           C  
ATOM    769  CD1 PHE A  98     -19.778   1.188  26.650  1.00  0.00           C  
ATOM    770  CD2 PHE A  98     -19.843   2.270  24.478  1.00  0.00           C  
ATOM    771  CE1 PHE A  98     -19.209   0.051  26.071  1.00  0.00           C  
ATOM    772  CE2 PHE A  98     -19.269   1.131  23.885  1.00  0.00           C  
ATOM    773  CZ  PHE A  98     -18.949   0.020  24.685  1.00  0.00           C  
ATOM    774  N   GLU A  99     -23.890   4.381  28.299  1.00  0.00           N  
ATOM    775  CA  GLU A  99     -24.596   5.457  28.986  1.00  0.00           C  
ATOM    776  C   GLU A  99     -23.690   6.157  30.005  1.00  0.00           C  
ATOM    777  O   GLU A  99     -22.914   5.510  30.716  1.00  0.00           O  
ATOM    778  CB  GLU A  99     -25.850   4.916  29.676  1.00  0.00           C  
ATOM    779  CG  GLU A  99     -26.908   4.444  28.672  1.00  0.00           C  
ATOM    780  CD  GLU A  99     -28.060   3.675  29.330  1.00  0.00           C  
ATOM    781  OE1 GLU A  99     -29.072   3.445  28.628  1.00  0.00           O  
ATOM    782  OE2 GLU A  99     -27.888   3.226  30.486  1.00  0.00           O  
ATOM    783  N   ASP A 100     -23.792   7.469  30.063  1.00  0.00           N  
ATOM    784  CA  ASP A 100     -23.019   8.382  30.907  1.00  0.00           C  
ATOM    785  C   ASP A 100     -21.503   8.395  30.654  1.00  0.00           C  
ATOM    786  O   ASP A 100     -20.752   8.935  31.468  1.00  0.00           O  
ATOM    787  CB  ASP A 100     -23.301   8.178  32.400  1.00  0.00           C  
ATOM    788  CG  ASP A 100     -24.744   7.920  32.770  1.00  0.00           C  
ATOM    789  OD1 ASP A 100     -25.616   8.637  32.244  1.00  0.00           O  
ATOM    790  OD2 ASP A 100     -24.928   6.990  33.592  1.00  0.00           O  
ATOM    791  N   PHE A 101     -21.018   7.808  29.565  1.00  0.00           N  
ATOM    792  CA  PHE A 101     -19.607   7.883  29.220  1.00  0.00           C  
ATOM    793  C   PHE A 101     -19.273   9.208  28.540  1.00  0.00           C  
ATOM    794  O   PHE A 101     -20.013   9.694  27.684  1.00  0.00           O  
ATOM    795  CB  PHE A 101     -19.181   6.706  28.332  1.00  0.00           C  
ATOM    796  CG  PHE A 101     -18.899   5.390  29.046  1.00  0.00           C  
ATOM    797  CD1 PHE A 101     -17.700   4.699  28.798  1.00  0.00           C  
ATOM    798  CD2 PHE A 101     -19.832   4.829  29.927  1.00  0.00           C  
ATOM    799  CE1 PHE A 101     -17.439   3.466  29.414  1.00  0.00           C  
ATOM    800  CE2 PHE A 101     -19.578   3.605  30.555  1.00  0.00           C  
ATOM    801  CZ  PHE A 101     -18.384   2.915  30.296  1.00  0.00           C  
ATOM    802  N   PHE A 102     -18.110   9.755  28.883  1.00  0.00           N  
ATOM    803  CA  PHE A 102     -17.468  10.779  28.068  1.00  0.00           C  
ATOM    804  C   PHE A 102     -16.795  10.095  26.875  1.00  0.00           C  
ATOM    805  O   PHE A 102     -15.781   9.402  27.032  1.00  0.00           O  
ATOM    806  CB  PHE A 102     -16.475  11.564  28.929  1.00  0.00           C  
ATOM    807  CG  PHE A 102     -15.799  12.680  28.181  1.00  0.00           C  
ATOM    808  CD1 PHE A 102     -14.434  12.601  27.860  1.00  0.00           C  
ATOM    809  CD2 PHE A 102     -16.531  13.820  27.808  1.00  0.00           C  
ATOM    810  CE1 PHE A 102     -13.797  13.657  27.187  1.00  0.00           C  
ATOM    811  CE2 PHE A 102     -15.906  14.875  27.130  1.00  0.00           C  
ATOM    812  CZ  PHE A 102     -14.535  14.796  26.826  1.00  0.00           C  
ATOM    813  N   ILE A 103     -17.371  10.243  25.697  1.00  0.00           N  
ATOM    814  CA  ILE A 103     -16.917   9.617  24.451  1.00  0.00           C  
ATOM    815  C   ILE A 103     -16.151  10.651  23.615  1.00  0.00           C  
ATOM    816  O   ILE A 103     -16.637  11.761  23.409  1.00  0.00           O  
ATOM    817  CB  ILE A 103     -18.099   9.018  23.662  1.00  0.00           C  
ATOM    818  CG1 ILE A 103     -18.965   8.037  24.495  1.00  0.00           C  
ATOM    819  CG2 ILE A 103     -17.624   8.337  22.377  1.00  0.00           C  
ATOM    820  CD1 ILE A 103     -18.260   6.742  24.939  1.00  0.00           C  
ATOM    821  N   ILE A 104     -14.992  10.257  23.104  1.00  0.00           N  
ATOM    822  CA  ILE A 104     -14.150  11.047  22.206  1.00  0.00           C  
ATOM    823  C   ILE A 104     -14.133  10.328  20.846  1.00  0.00           C  
ATOM    824  O   ILE A 104     -13.297   9.452  20.638  1.00  0.00           O  
ATOM    825  CB  ILE A 104     -12.737  11.208  22.815  1.00  0.00           C  
ATOM    826  CG1 ILE A 104     -12.771  11.847  24.226  1.00  0.00           C  
ATOM    827  CG2 ILE A 104     -11.860  12.057  21.883  1.00  0.00           C  
ATOM    828  CD1 ILE A 104     -11.498  11.559  25.029  1.00  0.00           C  
ATOM    829  N   PRO A 105     -15.070  10.630  19.938  1.00  0.00           N  
ATOM    830  CA  PRO A 105     -15.186   9.920  18.667  1.00  0.00           C  
ATOM    831  C   PRO A 105     -14.246  10.479  17.597  1.00  0.00           C  
ATOM    832  O   PRO A 105     -13.931  11.664  17.585  1.00  0.00           O  
ATOM    833  CB  PRO A 105     -16.651  10.059  18.275  1.00  0.00           C  
ATOM    834  CG  PRO A 105     -17.023  11.438  18.823  1.00  0.00           C  
ATOM    835  CD  PRO A 105     -16.199  11.545  20.099  1.00  0.00           C  
ATOM    836  N   MET A 106     -13.845   9.637  16.648  1.00  0.00           N  
ATOM    837  CA  MET A 106     -13.114  10.052  15.448  1.00  0.00           C  
ATOM    838  C   MET A 106     -13.428   9.134  14.262  1.00  0.00           C  
ATOM    839  O   MET A 106     -14.163   8.157  14.398  1.00  0.00           O  
ATOM    840  CB  MET A 106     -11.604  10.145  15.734  1.00  0.00           C  
ATOM    841  CG  MET A 106     -10.925   8.780  15.859  1.00  0.00           C  
ATOM    842  SD  MET A 106      -9.158   8.865  16.301  1.00  0.00           S  
ATOM    843  CE  MET A 106      -9.295   9.392  18.021  1.00  0.00           C  
ATOM    844  N   LEU A 107     -12.869   9.480  13.099  1.00  0.00           N  
ATOM    845  CA  LEU A 107     -12.957   8.685  11.879  1.00  0.00           C  
ATOM    846  C   LEU A 107     -11.607   8.027  11.576  1.00  0.00           C  
ATOM    847  O   LEU A 107     -10.564   8.680  11.686  1.00  0.00           O  
ATOM    848  CB  LEU A 107     -13.397   9.581  10.705  1.00  0.00           C  
ATOM    849  CG  LEU A 107     -14.815  10.169  10.835  1.00  0.00           C  
ATOM    850  CD1 LEU A 107     -15.036  11.180   9.704  1.00  0.00           C  
ATOM    851  CD2 LEU A 107     -15.893   9.101  10.741  1.00  0.00           C  
ATOM    852  N   GLY A 108     -11.637   6.776  11.157  1.00  0.00           N  
ATOM    853  CA  GLY A 108     -10.504   6.079  10.564  1.00  0.00           C  
ATOM    854  C   GLY A 108     -10.464   6.206   9.042  1.00  0.00           C  
ATOM    855  O   GLY A 108     -11.340   6.803   8.409  1.00  0.00           O  
ATOM    856  N   ASN A 109      -9.436   5.640   8.419  1.00  0.00           N  
ATOM    857  CA  ASN A 109      -9.225   5.746   6.970  1.00  0.00           C  
ATOM    858  C   ASN A 109     -10.224   4.931   6.135  1.00  0.00           C  
ATOM    859  O   ASN A 109     -10.347   5.160   4.932  1.00  0.00           O  
ATOM    860  CB  ASN A 109      -7.772   5.364   6.637  1.00  0.00           C  
ATOM    861  CG  ASN A 109      -7.472   3.914   6.939  1.00  0.00           C  
ATOM    862  OD1 ASN A 109      -7.268   3.533   8.072  1.00  0.00           O  
ATOM    863  ND2 ASN A 109      -7.452   3.067   5.942  1.00  0.00           N  
ATOM    864  N   HIS A 110     -10.936   3.992   6.753  1.00  0.00           N  
ATOM    865  CA  HIS A 110     -12.016   3.249   6.115  1.00  0.00           C  
ATOM    866  C   HIS A 110     -13.391   3.929   6.248  1.00  0.00           C  
ATOM    867  O   HIS A 110     -14.294   3.605   5.478  1.00  0.00           O  
ATOM    868  CB  HIS A 110     -12.028   1.813   6.644  1.00  0.00           C  
ATOM    869  CG  HIS A 110     -10.910   0.987   6.064  1.00  0.00           C  
ATOM    870  ND1 HIS A 110     -10.932   0.424   4.814  1.00  0.00           N  
ATOM    871  CD2 HIS A 110      -9.692   0.693   6.611  1.00  0.00           C  
ATOM    872  CE1 HIS A 110      -9.758  -0.200   4.617  1.00  0.00           C  
ATOM    873  NE2 HIS A 110      -8.970  -0.057   5.684  1.00  0.00           N  
ATOM    874  N   ASP A 111     -13.523   4.915   7.117  1.00  0.00           N  
ATOM    875  CA  ASP A 111     -14.775   5.604   7.429  1.00  0.00           C  
ATOM    876  C   ASP A 111     -15.128   6.733   6.443  1.00  0.00           C  
ATOM    877  O   ASP A 111     -15.800   7.712   6.778  1.00  0.00           O  
ATOM    878  CB  ASP A 111     -14.744   6.097   8.881  1.00  0.00           C  
ATOM    879  CG  ASP A 111     -14.573   4.972   9.909  1.00  0.00           C  
ATOM    880  OD1 ASP A 111     -15.017   3.834   9.636  1.00  0.00           O  
ATOM    881  OD2 ASP A 111     -14.021   5.253  10.988  1.00  0.00           O  
ATOM    882  N   VAL A 112     -14.682   6.616   5.199  1.00  0.00           N  
ATOM    883  CA  VAL A 112     -14.964   7.560   4.110  1.00  0.00           C  
ATOM    884  C   VAL A 112     -15.141   6.808   2.791  1.00  0.00           C  
ATOM    885  O   VAL A 112     -14.642   5.695   2.623  1.00  0.00           O  
ATOM    886  CB  VAL A 112     -13.853   8.636   4.018  1.00  0.00           C  
ATOM    887  CG1 VAL A 112     -12.487   8.067   3.627  1.00  0.00           C  
ATOM    888  CG2 VAL A 112     -14.206   9.765   3.035  1.00  0.00           C  
ATOM    889  N   TYR A 113     -15.845   7.405   1.847  1.00  0.00           N  
ATOM    890  CA  TYR A 113     -15.932   6.907   0.473  1.00  0.00           C  
ATOM    891  C   TYR A 113     -15.378   7.934  -0.517  1.00  0.00           C  
ATOM    892  O   TYR A 113     -15.869   9.054  -0.564  1.00  0.00           O  
ATOM    893  CB  TYR A 113     -17.370   6.542   0.127  1.00  0.00           C  
ATOM    894  CG  TYR A 113     -17.508   5.989  -1.272  1.00  0.00           C  
ATOM    895  CD1 TYR A 113     -17.805   6.849  -2.351  1.00  0.00           C  
ATOM    896  CD2 TYR A 113     -17.272   4.620  -1.520  1.00  0.00           C  
ATOM    897  CE1 TYR A 113     -17.893   6.344  -3.663  1.00  0.00           C  
ATOM    898  CE2 TYR A 113     -17.354   4.107  -2.823  1.00  0.00           C  
ATOM    899  CZ  TYR A 113     -17.661   4.966  -3.899  1.00  0.00           C  
ATOM    900  OH  TYR A 113     -17.732   4.481  -5.168  1.00  0.00           O  
ATOM    901  N   PRO A 114     -14.380   7.578  -1.344  1.00  0.00           N  
ATOM    902  CA  PRO A 114     -13.613   6.334  -1.331  1.00  0.00           C  
ATOM    903  C   PRO A 114     -12.717   6.217  -0.090  1.00  0.00           C  
ATOM    904  O   PRO A 114     -12.364   7.235   0.496  1.00  0.00           O  
ATOM    905  CB  PRO A 114     -12.791   6.331  -2.623  1.00  0.00           C  
ATOM    906  CG  PRO A 114     -13.363   7.485  -3.455  1.00  0.00           C  
ATOM    907  CD  PRO A 114     -13.920   8.430  -2.427  1.00  0.00           C  
ATOM    908  N   ALA A 115     -12.335   5.011   0.287  1.00  0.00           N  
ATOM    909  CA  ALA A 115     -11.442   4.799   1.423  1.00  0.00           C  
ATOM    910  C   ALA A 115     -10.145   5.622   1.292  1.00  0.00           C  
ATOM    911  O   ALA A 115      -9.657   5.839   0.182  1.00  0.00           O  
ATOM    912  CB  ALA A 115     -11.131   3.312   1.579  1.00  0.00           C  
ATOM    913  N   ASN A 116      -9.613   6.073   2.409  1.00  0.00           N  
ATOM    914  CA  ASN A 116      -8.400   6.882   2.538  1.00  0.00           C  
ATOM    915  C   ASN A 116      -8.495   8.322   1.997  1.00  0.00           C  
ATOM    916  O   ASN A 116      -7.600   9.108   2.266  1.00  0.00           O  
ATOM    917  CB  ASN A 116      -7.186   6.142   1.942  1.00  0.00           C  
ATOM    918  CG  ASN A 116      -7.131   4.663   2.285  1.00  0.00           C  
ATOM    919  OD1 ASN A 116      -7.378   4.239   3.392  1.00  0.00           O  
ATOM    920  ND2 ASN A 116      -6.811   3.824   1.320  1.00  0.00           N  
ATOM    921  N   GLN A 117      -9.526   8.667   1.247  1.00  0.00           N  
ATOM    922  CA  GLN A 117      -9.599   9.926   0.505  1.00  0.00           C  
ATOM    923  C   GLN A 117     -10.291  11.037   1.315  1.00  0.00           C  
ATOM    924  O   GLN A 117     -11.418  11.431   1.007  1.00  0.00           O  
ATOM    925  CB  GLN A 117     -10.249   9.713  -0.869  1.00  0.00           C  
ATOM    926  CG  GLN A 117      -9.670   8.536  -1.687  1.00  0.00           C  
ATOM    927  CD  GLN A 117      -8.140   8.560  -1.808  1.00  0.00           C  
ATOM    928  OE1 GLN A 117      -7.554   9.529  -2.242  1.00  0.00           O  
ATOM    929  NE2 GLN A 117      -7.465   7.497  -1.434  1.00  0.00           N  
ATOM    930  N   MET A 118      -9.633  11.542   2.355  1.00  0.00           N  
ATOM    931  CA  MET A 118     -10.126  12.662   3.158  1.00  0.00           C  
ATOM    932  C   MET A 118      -9.362  13.946   2.825  1.00  0.00           C  
ATOM    933  O   MET A 118      -8.143  13.997   2.918  1.00  0.00           O  
ATOM    934  CB  MET A 118     -10.019  12.356   4.655  1.00  0.00           C  
ATOM    935  CG  MET A 118     -10.998  11.282   5.114  1.00  0.00           C  
ATOM    936  SD  MET A 118     -10.979  11.086   6.917  1.00  0.00           S  
ATOM    937  CE  MET A 118     -12.088   9.681   7.115  1.00  0.00           C  
ATOM    938  N   ALA A 119     -10.085  14.989   2.436  1.00  0.00           N  
ATOM    939  CA  ALA A 119      -9.537  16.313   2.125  1.00  0.00           C  
ATOM    940  C   ALA A 119     -10.666  17.357   2.014  1.00  0.00           C  
ATOM    941  O   ALA A 119     -11.817  17.092   2.362  1.00  0.00           O  
ATOM    942  CB  ALA A 119      -8.752  16.214   0.813  1.00  0.00           C  
ATOM    943  N   ILE A 120     -10.344  18.546   1.480  1.00  0.00           N  
ATOM    944  CA  ILE A 120     -11.310  19.636   1.307  1.00  0.00           C  
ATOM    945  C   ILE A 120     -12.486  19.272   0.387  1.00  0.00           C  
ATOM    946  O   ILE A 120     -13.595  19.768   0.569  1.00  0.00           O  
ATOM    947  CB  ILE A 120     -10.570  20.899   0.823  1.00  0.00           C  
ATOM    948  CG1 ILE A 120     -11.418  22.153   1.082  1.00  0.00           C  
ATOM    949  CG2 ILE A 120     -10.147  20.803  -0.659  1.00  0.00           C  
ATOM    950  CD1 ILE A 120     -10.628  23.465   0.989  1.00  0.00           C  
ATOM    951  N   ASN A 121     -12.283  18.381  -0.572  1.00  0.00           N  
ATOM    952  CA  ASN A 121     -13.319  17.894  -1.485  1.00  0.00           C  
ATOM    953  C   ASN A 121     -14.188  16.764  -0.891  1.00  0.00           C  
ATOM    954  O   ASN A 121     -15.163  16.364  -1.518  1.00  0.00           O  
ATOM    955  CB  ASN A 121     -12.657  17.480  -2.814  1.00  0.00           C  
ATOM    956  CG  ASN A 121     -11.674  16.331  -2.675  1.00  0.00           C  
ATOM    957  OD1 ASN A 121     -11.198  16.007  -1.611  1.00  0.00           O  
ATOM    958  ND2 ASN A 121     -11.330  15.693  -3.772  1.00  0.00           N  
ATOM    959  N   SER A 122     -13.855  16.264   0.291  1.00  0.00           N  
ATOM    960  CA  SER A 122     -14.606  15.222   1.003  1.00  0.00           C  
ATOM    961  C   SER A 122     -15.089  15.669   2.381  1.00  0.00           C  
ATOM    962  O   SER A 122     -15.384  14.840   3.237  1.00  0.00           O  
ATOM    963  CB  SER A 122     -13.798  13.921   1.053  1.00  0.00           C  
ATOM    964  OG  SER A 122     -12.534  14.126   1.644  1.00  0.00           O  
ATOM    965  N   GLN A 123     -15.234  16.982   2.608  1.00  0.00           N  
ATOM    966  CA  GLN A 123     -15.757  17.535   3.874  1.00  0.00           C  
ATOM    967  C   GLN A 123     -17.165  17.031   4.234  1.00  0.00           C  
ATOM    968  O   GLN A 123     -17.548  17.079   5.401  1.00  0.00           O  
ATOM    969  CB  GLN A 123     -15.774  19.066   3.807  1.00  0.00           C  
ATOM    970  CG  GLN A 123     -14.376  19.670   3.992  1.00  0.00           C  
ATOM    971  CD  GLN A 123     -14.426  21.196   3.982  1.00  0.00           C  
ATOM    972  OE1 GLN A 123     -14.964  21.809   3.082  1.00  0.00           O  
ATOM    973  NE2 GLN A 123     -13.876  21.847   4.985  1.00  0.00           N  
ATOM    974  N   TRP A 124     -17.904  16.492   3.265  1.00  0.00           N  
ATOM    975  CA  TRP A 124     -19.209  15.877   3.517  1.00  0.00           C  
ATOM    976  C   TRP A 124     -19.157  14.797   4.614  1.00  0.00           C  
ATOM    977  O   TRP A 124     -20.103  14.691   5.392  1.00  0.00           O  
ATOM    978  CB  TRP A 124     -19.755  15.293   2.208  1.00  0.00           C  
ATOM    979  CG  TRP A 124     -19.027  14.074   1.704  1.00  0.00           C  
ATOM    980  CD1 TRP A 124     -18.027  14.058   0.801  1.00  0.00           C  
ATOM    981  CD2 TRP A 124     -19.207  12.689   2.127  1.00  0.00           C  
ATOM    982  NE1 TRP A 124     -17.562  12.762   0.636  1.00  0.00           N  
ATOM    983  CE2 TRP A 124     -18.250  11.890   1.448  1.00  0.00           C  
ATOM    984  CE3 TRP A 124     -20.073  12.039   3.031  1.00  0.00           C  
ATOM    985  CZ2 TRP A 124     -18.122  10.504   1.678  1.00  0.00           C  
ATOM    986  CZ3 TRP A 124     -19.954  10.645   3.261  1.00  0.00           C  
ATOM    987  CH2 TRP A 124     -18.982   9.900   2.599  1.00  0.00           C  
ATOM    988  N   ILE A 125     -18.071  14.027   4.711  1.00  0.00           N  
ATOM    989  CA  ILE A 125     -17.959  12.974   5.732  1.00  0.00           C  
ATOM    990  C   ILE A 125     -17.781  13.585   7.126  1.00  0.00           C  
ATOM    991  O   ILE A 125     -18.385  13.097   8.077  1.00  0.00           O  
ATOM    992  CB  ILE A 125     -16.847  11.951   5.399  1.00  0.00           C  
ATOM    993  CG1 ILE A 125     -16.930  10.694   6.287  1.00  0.00           C  
ATOM    994  CG2 ILE A 125     -15.430  12.534   5.496  1.00  0.00           C  
ATOM    995  CD1 ILE A 125     -18.237   9.923   6.188  1.00  0.00           C  
ATOM    996  N   PHE A 126     -17.024  14.668   7.242  1.00  0.00           N  
ATOM    997  CA  PHE A 126     -16.826  15.365   8.514  1.00  0.00           C  
ATOM    998  C   PHE A 126     -18.131  16.002   8.994  1.00  0.00           C  
ATOM    999  O   PHE A 126     -18.468  15.904  10.169  1.00  0.00           O  
ATOM   1000  CB  PHE A 126     -15.732  16.427   8.376  1.00  0.00           C  
ATOM   1001  CG  PHE A 126     -14.448  15.974   7.721  1.00  0.00           C  
ATOM   1002  CD1 PHE A 126     -13.892  14.715   8.002  1.00  0.00           C  
ATOM   1003  CD2 PHE A 126     -13.804  16.822   6.797  1.00  0.00           C  
ATOM   1004  CE1 PHE A 126     -12.718  14.295   7.357  1.00  0.00           C  
ATOM   1005  CE2 PHE A 126     -12.631  16.414   6.155  1.00  0.00           C  
ATOM   1006  CZ  PHE A 126     -12.086  15.142   6.426  1.00  0.00           C  
ATOM   1007  N   GLN A 127     -18.887  16.609   8.077  1.00  0.00           N  
ATOM   1008  CA  GLN A 127     -20.194  17.188   8.380  1.00  0.00           C  
ATOM   1009  C   GLN A 127     -21.178  16.111   8.841  1.00  0.00           C  
ATOM   1010  O   GLN A 127     -21.773  16.244   9.908  1.00  0.00           O  
ATOM   1011  CB  GLN A 127     -20.726  17.917   7.141  1.00  0.00           C  
ATOM   1012  CG  GLN A 127     -19.913  19.172   6.811  1.00  0.00           C  
ATOM   1013  CD  GLN A 127     -20.327  19.833   5.493  1.00  0.00           C  
ATOM   1014  OE1 GLN A 127     -21.271  19.433   4.834  1.00  0.00           O  
ATOM   1015  NE2 GLN A 127     -19.629  20.853   5.067  1.00  0.00           N  
ATOM   1016  N   PHE A 128     -21.283  15.014   8.079  1.00  0.00           N  
ATOM   1017  CA  PHE A 128     -22.174  13.906   8.409  1.00  0.00           C  
ATOM   1018  C   PHE A 128     -21.795  13.248   9.744  1.00  0.00           C  
ATOM   1019  O   PHE A 128     -22.649  13.064  10.597  1.00  0.00           O  
ATOM   1020  CB  PHE A 128     -22.149  12.887   7.267  1.00  0.00           C  
ATOM   1021  CG  PHE A 128     -23.072  11.719   7.511  1.00  0.00           C  
ATOM   1022  CD1 PHE A 128     -22.583  10.535   8.090  1.00  0.00           C  
ATOM   1023  CD2 PHE A 128     -24.446  11.834   7.217  1.00  0.00           C  
ATOM   1024  CE1 PHE A 128     -23.465   9.473   8.369  1.00  0.00           C  
ATOM   1025  CE2 PHE A 128     -25.331  10.774   7.496  1.00  0.00           C  
ATOM   1026  CZ  PHE A 128     -24.838   9.595   8.075  1.00  0.00           C  
ATOM   1027  N   ALA A 129     -20.514  12.923   9.940  1.00  0.00           N  
ATOM   1028  CA  ALA A 129     -20.058  12.288  11.167  1.00  0.00           C  
ATOM   1029  C   ALA A 129     -20.215  13.204  12.389  1.00  0.00           C  
ATOM   1030  O   ALA A 129     -20.651  12.740  13.436  1.00  0.00           O  
ATOM   1031  CB  ALA A 129     -18.611  11.822  10.982  1.00  0.00           C  
ATOM   1032  N   ALA A 130     -19.932  14.504  12.257  1.00  0.00           N  
ATOM   1033  CA  ALA A 130     -20.156  15.461  13.335  1.00  0.00           C  
ATOM   1034  C   ALA A 130     -21.633  15.532  13.752  1.00  0.00           C  
ATOM   1035  O   ALA A 130     -21.927  15.646  14.938  1.00  0.00           O  
ATOM   1036  CB  ALA A 130     -19.654  16.838  12.893  1.00  0.00           C  
ATOM   1037  N   GLU A 131     -22.566  15.433  12.805  1.00  0.00           N  
ATOM   1038  CA  GLU A 131     -24.001  15.374  13.099  1.00  0.00           C  
ATOM   1039  C   GLU A 131     -24.396  14.083  13.817  1.00  0.00           C  
ATOM   1040  O   GLU A 131     -25.157  14.127  14.783  1.00  0.00           O  
ATOM   1041  CB  GLU A 131     -24.806  15.555  11.807  1.00  0.00           C  
ATOM   1042  CG  GLU A 131     -24.805  17.027  11.398  1.00  0.00           C  
ATOM   1043  CD  GLU A 131     -25.374  17.322  10.018  1.00  0.00           C  
ATOM   1044  OE1 GLU A 131     -25.236  18.517   9.652  1.00  0.00           O  
ATOM   1045  OE2 GLU A 131     -25.903  16.407   9.348  1.00  0.00           O  
ATOM   1046  N   GLN A 132     -23.834  12.942  13.403  1.00  0.00           N  
ATOM   1047  CA  GLN A 132     -24.098  11.672  14.093  1.00  0.00           C  
ATOM   1048  C   GLN A 132     -23.487  11.652  15.503  1.00  0.00           C  
ATOM   1049  O   GLN A 132     -24.149  11.230  16.456  1.00  0.00           O  
ATOM   1050  CB  GLN A 132     -23.572  10.492  13.259  1.00  0.00           C  
ATOM   1051  CG  GLN A 132     -24.242  10.341  11.881  1.00  0.00           C  
ATOM   1052  CD  GLN A 132     -25.758  10.430  11.937  1.00  0.00           C  
ATOM   1053  OE1 GLN A 132     -26.422   9.658  12.609  1.00  0.00           O  
ATOM   1054  NE2 GLN A 132     -26.349  11.393  11.259  1.00  0.00           N  
ATOM   1055  N   PHE A 133     -22.255  12.154  15.657  1.00  0.00           N  
ATOM   1056  CA  PHE A 133     -21.531  12.193  16.926  1.00  0.00           C  
ATOM   1057  C   PHE A 133     -21.903  13.387  17.819  1.00  0.00           C  
ATOM   1058  O   PHE A 133     -21.438  13.458  18.954  1.00  0.00           O  
ATOM   1059  CB  PHE A 133     -20.020  12.140  16.651  1.00  0.00           C  
ATOM   1060  CG  PHE A 133     -19.492  10.894  15.954  1.00  0.00           C  
ATOM   1061  CD1 PHE A 133     -20.029   9.618  16.220  1.00  0.00           C  
ATOM   1062  CD2 PHE A 133     -18.415  11.010  15.055  1.00  0.00           C  
ATOM   1063  CE1 PHE A 133     -19.502   8.478  15.594  1.00  0.00           C  
ATOM   1064  CE2 PHE A 133     -17.881   9.874  14.427  1.00  0.00           C  
ATOM   1065  CZ  PHE A 133     -18.424   8.606  14.697  1.00  0.00           C  
ATOM   1066  N   ALA A 134     -22.762  14.290  17.358  1.00  0.00           N  
ATOM   1067  CA  ALA A 134     -23.160  15.491  18.094  1.00  0.00           C  
ATOM   1068  C   ALA A 134     -23.556  15.252  19.571  1.00  0.00           C  
ATOM   1069  O   ALA A 134     -23.182  16.074  20.409  1.00  0.00           O  
ATOM   1070  CB  ALA A 134     -24.286  16.195  17.322  1.00  0.00           C  
ATOM   1071  N   PRO A 135     -24.224  14.138  19.953  1.00  0.00           N  
ATOM   1072  CA  PRO A 135     -24.528  13.859  21.360  1.00  0.00           C  
ATOM   1073  C   PRO A 135     -23.307  13.706  22.270  1.00  0.00           C  
ATOM   1074  O   PRO A 135     -23.445  13.817  23.480  1.00  0.00           O  
ATOM   1075  CB  PRO A 135     -25.356  12.571  21.349  1.00  0.00           C  
ATOM   1076  CG  PRO A 135     -25.959  12.530  19.949  1.00  0.00           C  
ATOM   1077  CD  PRO A 135     -24.848  13.141  19.099  1.00  0.00           C  
ATOM   1078  N   PHE A 136     -22.133  13.446  21.703  1.00  0.00           N  
ATOM   1079  CA  PHE A 136     -20.884  13.267  22.447  1.00  0.00           C  
ATOM   1080  C   PHE A 136     -19.986  14.510  22.427  1.00  0.00           C  
ATOM   1081  O   PHE A 136     -19.018  14.587  23.184  1.00  0.00           O  
ATOM   1082  CB  PHE A 136     -20.122  12.064  21.872  1.00  0.00           C  
ATOM   1083  CG  PHE A 136     -20.953  10.813  21.679  1.00  0.00           C  
ATOM   1084  CD1 PHE A 136     -21.600  10.208  22.773  1.00  0.00           C  
ATOM   1085  CD2 PHE A 136     -21.104  10.255  20.391  1.00  0.00           C  
ATOM   1086  CE1 PHE A 136     -22.384   9.063  22.591  1.00  0.00           C  
ATOM   1087  CE2 PHE A 136     -21.883   9.105  20.202  1.00  0.00           C  
ATOM   1088  CZ  PHE A 136     -22.527   8.513  21.301  1.00  0.00           C  
ATOM   1089  N   LEU A 137     -20.278  15.474  21.566  1.00  0.00           N  
ATOM   1090  CA  LEU A 137     -19.408  16.602  21.258  1.00  0.00           C  
ATOM   1091  C   LEU A 137     -19.946  17.914  21.843  1.00  0.00           C  
ATOM   1092  O   LEU A 137     -21.150  18.151  21.889  1.00  0.00           O  
ATOM   1093  CB  LEU A 137     -19.238  16.701  19.733  1.00  0.00           C  
ATOM   1094  CG  LEU A 137     -18.564  15.487  19.067  1.00  0.00           C  
ATOM   1095  CD1 LEU A 137     -18.517  15.695  17.556  1.00  0.00           C  
ATOM   1096  CD2 LEU A 137     -17.133  15.273  19.559  1.00  0.00           C  
ATOM   1097  N   SER A 138     -19.028  18.788  22.248  1.00  0.00           N  
ATOM   1098  CA  SER A 138     -19.368  20.191  22.501  1.00  0.00           C  
ATOM   1099  C   SER A 138     -19.645  20.917  21.180  1.00  0.00           C  
ATOM   1100  O   SER A 138     -19.161  20.514  20.123  1.00  0.00           O  
ATOM   1101  CB  SER A 138     -18.248  20.891  23.278  1.00  0.00           C  
ATOM   1102  OG  SER A 138     -17.090  21.039  22.489  1.00  0.00           O  
ATOM   1103  N   GLN A 139     -20.350  22.047  21.245  1.00  0.00           N  
ATOM   1104  CA  GLN A 139     -20.673  22.826  20.044  1.00  0.00           C  
ATOM   1105  C   GLN A 139     -19.417  23.246  19.262  1.00  0.00           C  
ATOM   1106  O   GLN A 139     -19.371  23.129  18.044  1.00  0.00           O  
ATOM   1107  CB  GLN A 139     -21.503  24.053  20.463  1.00  0.00           C  
ATOM   1108  CG  GLN A 139     -22.251  24.669  19.268  1.00  0.00           C  
ATOM   1109  CD  GLN A 139     -23.313  23.728  18.689  1.00  0.00           C  
ATOM   1110  OE1 GLN A 139     -23.825  22.849  19.355  1.00  0.00           O  
ATOM   1111  NE2 GLN A 139     -23.666  23.892  17.437  1.00  0.00           N  
ATOM   1112  N   ASN A 140     -18.366  23.656  19.978  1.00  0.00           N  
ATOM   1113  CA  ASN A 140     -17.097  24.047  19.371  1.00  0.00           C  
ATOM   1114  C   ASN A 140     -16.357  22.854  18.735  1.00  0.00           C  
ATOM   1115  O   ASN A 140     -15.735  22.977  17.680  1.00  0.00           O  
ATOM   1116  CB  ASN A 140     -16.270  24.724  20.483  1.00  0.00           C  
ATOM   1117  CG  ASN A 140     -15.254  25.723  19.952  1.00  0.00           C  
ATOM   1118  OD1 ASN A 140     -15.163  26.022  18.788  1.00  0.00           O  
ATOM   1119  ND2 ASN A 140     -14.470  26.303  20.825  1.00  0.00           N  
ATOM   1120  N   ALA A 141     -16.485  21.667  19.345  1.00  0.00           N  
ATOM   1121  CA  ALA A 141     -15.964  20.435  18.767  1.00  0.00           C  
ATOM   1122  C   ALA A 141     -16.731  20.045  17.492  1.00  0.00           C  
ATOM   1123  O   ALA A 141     -16.106  19.647  16.519  1.00  0.00           O  
ATOM   1124  CB  ALA A 141     -16.000  19.324  19.819  1.00  0.00           C  
ATOM   1125  N   ILE A 142     -18.054  20.219  17.463  1.00  0.00           N  
ATOM   1126  CA  ILE A 142     -18.878  19.971  16.268  1.00  0.00           C  
ATOM   1127  C   ILE A 142     -18.421  20.847  15.099  1.00  0.00           C  
ATOM   1128  O   ILE A 142     -18.212  20.338  14.007  1.00  0.00           O  
ATOM   1129  CB  ILE A 142     -20.387  20.162  16.573  1.00  0.00           C  
ATOM   1130  CG1 ILE A 142     -20.891  19.085  17.547  1.00  0.00           C  
ATOM   1131  CG2 ILE A 142     -21.233  20.139  15.286  1.00  0.00           C  
ATOM   1132  CD1 ILE A 142     -22.269  19.397  18.167  1.00  0.00           C  
ATOM   1133  N   GLU A 143     -18.240  22.146  15.322  1.00  0.00           N  
ATOM   1134  CA  GLU A 143     -17.790  23.069  14.266  1.00  0.00           C  
ATOM   1135  C   GLU A 143     -16.400  22.694  13.726  1.00  0.00           C  
ATOM   1136  O   GLU A 143     -16.198  22.624  12.516  1.00  0.00           O  
ATOM   1137  CB  GLU A 143     -17.777  24.508  14.789  1.00  0.00           C  
ATOM   1138  CG  GLU A 143     -19.195  25.068  14.958  1.00  0.00           C  
ATOM   1139  CD  GLU A 143     -19.222  26.526  15.428  1.00  0.00           C  
ATOM   1140  OE1 GLU A 143     -20.356  27.053  15.576  1.00  0.00           O  
ATOM   1141  OE2 GLU A 143     -18.139  27.114  15.645  1.00  0.00           O  
ATOM   1142  N   SER A 144     -15.464  22.382  14.621  1.00  0.00           N  
ATOM   1143  CA  SER A 144     -14.117  21.963  14.222  1.00  0.00           C  
ATOM   1144  C   SER A 144     -14.141  20.632  13.454  1.00  0.00           C  
ATOM   1145  O   SER A 144     -13.466  20.486  12.430  1.00  0.00           O  
ATOM   1146  CB  SER A 144     -13.212  21.823  15.449  1.00  0.00           C  
ATOM   1147  OG  SER A 144     -13.177  23.010  16.216  1.00  0.00           O  
ATOM   1148  N   PHE A 145     -14.938  19.681  13.917  1.00  0.00           N  
ATOM   1149  CA  PHE A 145     -15.097  18.378  13.271  1.00  0.00           C  
ATOM   1150  C   PHE A 145     -15.694  18.529  11.866  1.00  0.00           C  
ATOM   1151  O   PHE A 145     -15.184  17.932  10.924  1.00  0.00           O  
ATOM   1152  CB  PHE A 145     -15.938  17.455  14.155  1.00  0.00           C  
ATOM   1153  CG  PHE A 145     -15.801  15.968  13.871  1.00  0.00           C  
ATOM   1154  CD1 PHE A 145     -16.054  15.446  12.595  1.00  0.00           C  
ATOM   1155  CD2 PHE A 145     -15.417  15.094  14.908  1.00  0.00           C  
ATOM   1156  CE1 PHE A 145     -15.908  14.070  12.343  1.00  0.00           C  
ATOM   1157  CE2 PHE A 145     -15.269  13.719  14.661  1.00  0.00           C  
ATOM   1158  CZ  PHE A 145     -15.508  13.209  13.378  1.00  0.00           C  
ATOM   1159  N   LYS A 146     -16.724  19.379  11.709  1.00  0.00           N  
ATOM   1160  CA  LYS A 146     -17.330  19.667  10.404  1.00  0.00           C  
ATOM   1161  C   LYS A 146     -16.333  20.258   9.405  1.00  0.00           C  
ATOM   1162  O   LYS A 146     -16.463  20.016   8.207  1.00  0.00           O  
ATOM   1163  CB  LYS A 146     -18.534  20.622  10.574  1.00  0.00           C  
ATOM   1164  CG  LYS A 146     -19.778  19.887  11.080  1.00  0.00           C  
ATOM   1165  CD  LYS A 146     -21.037  20.770  11.093  1.00  0.00           C  
ATOM   1166  CE  LYS A 146     -22.235  19.879  11.421  1.00  0.00           C  
ATOM   1167  NZ  LYS A 146     -23.554  20.468  11.048  1.00  0.00           N  
ATOM   1168  N   HIS A 147     -15.333  20.993   9.898  1.00  0.00           N  
ATOM   1169  CA  HIS A 147     -14.302  21.560   9.039  1.00  0.00           C  
ATOM   1170  C   HIS A 147     -13.307  20.509   8.528  1.00  0.00           C  
ATOM   1171  O   HIS A 147     -13.052  20.454   7.323  1.00  0.00           O  
ATOM   1172  CB  HIS A 147     -13.597  22.701   9.776  1.00  0.00           C  
ATOM   1173  CG  HIS A 147     -12.561  23.367   8.914  1.00  0.00           C  
ATOM   1174  ND1 HIS A 147     -12.815  24.093   7.766  1.00  0.00           N  
ATOM   1175  CD2 HIS A 147     -11.199  23.307   9.066  1.00  0.00           C  
ATOM   1176  CE1 HIS A 147     -11.628  24.461   7.252  1.00  0.00           C  
ATOM   1177  NE2 HIS A 147     -10.630  24.000   8.016  1.00  0.00           N  
ATOM   1178  N   GLY A 148     -12.741  19.663   9.421  1.00  0.00           N  
ATOM   1179  CA  GLY A 148     -11.637  18.773   9.040  1.00  0.00           C  
ATOM   1180  C   GLY A 148     -11.548  17.429   9.755  1.00  0.00           C  
ATOM   1181  O   GLY A 148     -10.553  16.723   9.592  1.00  0.00           O  
ATOM   1182  N   GLY A 149     -12.543  17.061  10.566  1.00  0.00           N  
ATOM   1183  CA  GLY A 149     -12.503  15.822  11.353  1.00  0.00           C  
ATOM   1184  C   GLY A 149     -11.574  15.884  12.572  1.00  0.00           C  
ATOM   1185  O   GLY A 149     -11.316  14.847  13.192  1.00  0.00           O  
ATOM   1186  N   TYR A 150     -11.066  17.049  12.921  1.00  0.00           N  
ATOM   1187  CA  TYR A 150     -10.250  17.306  14.104  1.00  0.00           C  
ATOM   1188  C   TYR A 150     -10.973  18.262  15.063  1.00  0.00           C  
ATOM   1189  O   TYR A 150     -11.779  19.091  14.641  1.00  0.00           O  
ATOM   1190  CB  TYR A 150      -8.870  17.836  13.701  1.00  0.00           C  
ATOM   1191  CG  TYR A 150      -8.879  19.140  12.921  1.00  0.00           C  
ATOM   1192  CD1 TYR A 150      -8.708  19.134  11.523  1.00  0.00           C  
ATOM   1193  CD2 TYR A 150      -9.023  20.379  13.588  1.00  0.00           C  
ATOM   1194  CE1 TYR A 150      -8.683  20.328  10.796  1.00  0.00           C  
ATOM   1195  CE2 TYR A 150      -9.006  21.589  12.863  1.00  0.00           C  
ATOM   1196  CZ  TYR A 150      -8.832  21.557  11.467  1.00  0.00           C  
ATOM   1197  OH  TYR A 150      -8.809  22.737  10.768  1.00  0.00           O  
ATOM   1198  N   TYR A 151     -10.670  18.169  16.358  1.00  0.00           N  
ATOM   1199  CA  TYR A 151     -11.288  19.023  17.373  1.00  0.00           C  
ATOM   1200  C   TYR A 151     -10.564  18.941  18.718  1.00  0.00           C  
ATOM   1201  O   TYR A 151      -9.710  18.086  18.942  1.00  0.00           O  
ATOM   1202  CB  TYR A 151     -12.772  18.650  17.543  1.00  0.00           C  
ATOM   1203  CG  TYR A 151     -13.031  17.254  18.065  1.00  0.00           C  
ATOM   1204  CD1 TYR A 151     -13.023  16.147  17.185  1.00  0.00           C  
ATOM   1205  CD2 TYR A 151     -13.285  17.039  19.433  1.00  0.00           C  
ATOM   1206  CE1 TYR A 151     -13.266  14.858  17.655  1.00  0.00           C  
ATOM   1207  CE2 TYR A 151     -13.533  15.749  19.919  1.00  0.00           C  
ATOM   1208  CZ  TYR A 151     -13.522  14.656  19.035  1.00  0.00           C  
ATOM   1209  OH  TYR A 151     -13.773  13.406  19.504  1.00  0.00           O  
ATOM   1210  N   THR A 152     -10.955  19.810  19.638  1.00  0.00           N  
ATOM   1211  CA  THR A 152     -10.587  19.736  21.049  1.00  0.00           C  
ATOM   1212  C   THR A 152     -11.835  19.762  21.916  1.00  0.00           C  
ATOM   1213  O   THR A 152     -12.833  20.404  21.575  1.00  0.00           O  
ATOM   1214  CB  THR A 152      -9.589  20.839  21.435  1.00  0.00           C  
ATOM   1215  OG1 THR A 152      -9.315  20.759  22.809  1.00  0.00           O  
ATOM   1216  CG2 THR A 152     -10.097  22.258  21.164  1.00  0.00           C  
ATOM   1217  N   MET A 153     -11.781  19.065  23.059  1.00  0.00           N  
ATOM   1218  CA  MET A 153     -12.881  19.003  24.001  1.00  0.00           C  
ATOM   1219  C   MET A 153     -12.331  18.792  25.418  1.00  0.00           C  
ATOM   1220  O   MET A 153     -11.518  17.895  25.621  1.00  0.00           O  
ATOM   1221  CB  MET A 153     -13.838  17.887  23.560  1.00  0.00           C  
ATOM   1222  CG  MET A 153     -15.166  17.909  24.305  1.00  0.00           C  
ATOM   1223  SD  MET A 153     -16.447  16.869  23.559  1.00  0.00           S  
ATOM   1224  CE  MET A 153     -15.686  15.238  23.690  1.00  0.00           C  
ATOM   1225  N   PRO A 154     -12.725  19.610  26.411  1.00  0.00           N  
ATOM   1226  CA  PRO A 154     -12.234  19.451  27.770  1.00  0.00           C  
ATOM   1227  C   PRO A 154     -12.786  18.181  28.420  1.00  0.00           C  
ATOM   1228  O   PRO A 154     -13.977  17.884  28.301  1.00  0.00           O  
ATOM   1229  CB  PRO A 154     -12.670  20.719  28.512  1.00  0.00           C  
ATOM   1230  CG  PRO A 154     -13.928  21.146  27.751  1.00  0.00           C  
ATOM   1231  CD  PRO A 154     -13.647  20.726  26.309  1.00  0.00           C  
ATOM   1232  N   PHE A 155     -11.930  17.458  29.153  1.00  0.00           N  
ATOM   1233  CA  PHE A 155     -12.388  16.348  29.988  1.00  0.00           C  
ATOM   1234  C   PHE A 155     -13.295  16.869  31.110  1.00  0.00           C  
ATOM   1235  O   PHE A 155     -13.045  17.945  31.664  1.00  0.00           O  
ATOM   1236  CB  PHE A 155     -11.196  15.572  30.557  1.00  0.00           C  
ATOM   1237  CG  PHE A 155     -10.539  14.630  29.574  1.00  0.00           C  
ATOM   1238  CD1 PHE A 155     -10.997  13.301  29.455  1.00  0.00           C  
ATOM   1239  CD2 PHE A 155      -9.460  15.051  28.782  1.00  0.00           C  
ATOM   1240  CE1 PHE A 155     -10.385  12.412  28.565  1.00  0.00           C  
ATOM   1241  CE2 PHE A 155      -8.838  14.165  27.889  1.00  0.00           C  
ATOM   1242  CZ  PHE A 155      -9.297  12.840  27.777  1.00  0.00           C  
ATOM   1243  N   PRO A 156     -14.335  16.122  31.513  1.00  0.00           N  
ATOM   1244  CA  PRO A 156     -15.236  16.517  32.586  1.00  0.00           C  
ATOM   1245  C   PRO A 156     -14.517  16.676  33.929  1.00  0.00           C  
ATOM   1246  O   PRO A 156     -13.804  15.777  34.374  1.00  0.00           O  
ATOM   1247  CB  PRO A 156     -16.302  15.419  32.656  1.00  0.00           C  
ATOM   1248  CG  PRO A 156     -16.294  14.810  31.259  1.00  0.00           C  
ATOM   1249  CD  PRO A 156     -14.828  14.916  30.855  1.00  0.00           C  
ATOM   1250  N   ALA A 157     -14.763  17.783  34.635  1.00  0.00           N  
ATOM   1251  CA  ALA A 157     -14.111  18.076  35.910  1.00  0.00           C  
ATOM   1252  C   ALA A 157     -14.399  17.035  37.014  1.00  0.00           C  
ATOM   1253  O   ALA A 157     -13.570  16.820  37.892  1.00  0.00           O  
ATOM   1254  CB  ALA A 157     -14.546  19.476  36.355  1.00  0.00           C  
ATOM   1255  N   HIS A 158     -15.541  16.346  36.952  1.00  0.00           N  
ATOM   1256  CA  HIS A 158     -15.940  15.333  37.929  1.00  0.00           C  
ATOM   1257  C   HIS A 158     -15.069  14.069  37.931  1.00  0.00           C  
ATOM   1258  O   HIS A 158     -15.192  13.252  38.842  1.00  0.00           O  
ATOM   1259  CB  HIS A 158     -17.422  14.981  37.728  1.00  0.00           C  
ATOM   1260  CG  HIS A 158     -17.717  14.261  36.438  1.00  0.00           C  
ATOM   1261  ND1 HIS A 158     -18.361  14.789  35.347  1.00  0.00           N  
ATOM   1262  CD2 HIS A 158     -17.456  12.946  36.141  1.00  0.00           C  
ATOM   1263  CE1 HIS A 158     -18.472  13.827  34.421  1.00  0.00           C  
ATOM   1264  NE2 HIS A 158     -17.933  12.690  34.860  1.00  0.00           N  
ATOM   1265  N   LEU A 159     -14.167  13.905  36.967  1.00  0.00           N  
ATOM   1266  CA  LEU A 159     -13.227  12.775  36.892  1.00  0.00           C  
ATOM   1267  C   LEU A 159     -12.071  12.868  37.904  1.00  0.00           C  
ATOM   1268  O   LEU A 159     -11.203  11.997  37.926  1.00  0.00           O  
ATOM   1269  CB  LEU A 159     -12.705  12.651  35.455  1.00  0.00           C  
ATOM   1270  CG  LEU A 159     -13.776  12.307  34.404  1.00  0.00           C  
ATOM   1271  CD1 LEU A 159     -13.157  12.372  33.011  1.00  0.00           C  
ATOM   1272  CD2 LEU A 159     -14.359  10.907  34.608  1.00  0.00           C  
ATOM   1273  N   GLY A 160     -12.019  13.909  38.729  1.00  0.00           N  
ATOM   1274  CA  GLY A 160     -10.946  14.092  39.712  1.00  0.00           C  
ATOM   1275  C   GLY A 160      -9.651  14.670  39.123  1.00  0.00           C  
ATOM   1276  O   GLY A 160      -8.574  14.522  39.710  1.00  0.00           O  
ATOM   1277  N   ILE A 161      -9.757  15.336  37.993  1.00  0.00           N  
ATOM   1278  CA  ILE A 161      -8.644  16.011  37.313  1.00  0.00           C  
ATOM   1279  C   ILE A 161      -8.197  17.219  38.138  1.00  0.00           C  
ATOM   1280  O   ILE A 161      -9.021  18.023  38.572  1.00  0.00           O  
ATOM   1281  CB  ILE A 161      -9.072  16.414  35.886  1.00  0.00           C  
ATOM   1282  CG1 ILE A 161      -9.481  15.171  35.062  1.00  0.00           C  
ATOM   1283  CG2 ILE A 161      -7.939  17.165  35.168  1.00  0.00           C  
ATOM   1284  CD1 ILE A 161     -10.223  15.512  33.770  1.00  0.00           C  
ATOM   1285  N   LYS A 162      -6.876  17.354  38.342  1.00  0.00           N  
ATOM   1286  CA  LYS A 162      -6.298  18.432  39.176  1.00  0.00           C  
ATOM   1287  C   LYS A 162      -5.771  19.631  38.389  1.00  0.00           C  
ATOM   1288  O   LYS A 162      -5.529  20.683  38.965  1.00  0.00           O  
ATOM   1289  CB  LYS A 162      -5.190  17.865  40.068  1.00  0.00           C  
ATOM   1290  CG  LYS A 162      -5.735  16.888  41.110  1.00  0.00           C  
ATOM   1291  CD  LYS A 162      -4.761  16.771  42.283  1.00  0.00           C  
ATOM   1292  CE  LYS A 162      -5.322  15.838  43.342  1.00  0.00           C  
ATOM   1293  NZ  LYS A 162      -4.483  15.864  44.568  1.00  0.00           N  
ATOM   1294  N   VAL A 163      -5.549  19.462  37.103  1.00  0.00           N  
ATOM   1295  CA  VAL A 163      -5.192  20.526  36.162  1.00  0.00           C  
ATOM   1296  C   VAL A 163      -6.129  20.424  34.958  1.00  0.00           C  
ATOM   1297  O   VAL A 163      -6.565  19.320  34.646  1.00  0.00           O  
ATOM   1298  CB  VAL A 163      -3.723  20.446  35.711  1.00  0.00           C  
ATOM   1299  CG1 VAL A 163      -2.770  20.791  36.857  1.00  0.00           C  
ATOM   1300  CG2 VAL A 163      -3.325  19.075  35.150  1.00  0.00           C  
ATOM   1301  N   PRO A 164      -6.443  21.528  34.260  1.00  0.00           N  
ATOM   1302  CA  PRO A 164      -7.289  21.445  33.078  1.00  0.00           C  
ATOM   1303  C   PRO A 164      -6.689  20.481  32.053  1.00  0.00           C  
ATOM   1304  O   PRO A 164      -5.556  20.652  31.609  1.00  0.00           O  
ATOM   1305  CB  PRO A 164      -7.407  22.879  32.544  1.00  0.00           C  
ATOM   1306  CG  PRO A 164      -7.090  23.744  33.767  1.00  0.00           C  
ATOM   1307  CD  PRO A 164      -6.072  22.898  34.527  1.00  0.00           C  
ATOM   1308  N   LEU A 165      -7.453  19.448  31.710  1.00  0.00           N  
ATOM   1309  CA  LEU A 165      -7.053  18.410  30.763  1.00  0.00           C  
ATOM   1310  C   LEU A 165      -8.020  18.414  29.581  1.00  0.00           C  
ATOM   1311  O   LEU A 165      -9.227  18.434  29.770  1.00  0.00           O  
ATOM   1312  CB  LEU A 165      -7.014  17.052  31.481  1.00  0.00           C  
ATOM   1313  CG  LEU A 165      -6.551  15.886  30.596  1.00  0.00           C  
ATOM   1314  CD1 LEU A 165      -5.091  16.023  30.185  1.00  0.00           C  
ATOM   1315  CD2 LEU A 165      -6.699  14.567  31.358  1.00  0.00           C  
ATOM   1316  N   ASN A 166      -7.476  18.345  28.373  1.00  0.00           N  
ATOM   1317  CA  ASN A 166      -8.238  18.387  27.137  1.00  0.00           C  
ATOM   1318  C   ASN A 166      -7.985  17.137  26.295  1.00  0.00           C  
ATOM   1319  O   ASN A 166      -6.842  16.695  26.152  1.00  0.00           O  
ATOM   1320  CB  ASN A 166      -7.899  19.665  26.372  1.00  0.00           C  
ATOM   1321  CG  ASN A 166      -8.207  20.925  27.167  1.00  0.00           C  
ATOM   1322  OD1 ASN A 166      -9.312  21.431  27.145  1.00  0.00           O  
ATOM   1323  ND2 ASN A 166      -7.239  21.457  27.885  1.00  0.00           N  
ATOM   1324  N   ALA A 167      -9.047  16.603  25.711  1.00  0.00           N  
ATOM   1325  CA  ALA A 167      -8.934  15.691  24.595  1.00  0.00           C  
ATOM   1326  C   ALA A 167      -8.685  16.502  23.324  1.00  0.00           C  
ATOM   1327  O   ALA A 167      -9.396  17.471  23.055  1.00  0.00           O  
ATOM   1328  CB  ALA A 167     -10.212  14.855  24.492  1.00  0.00           C  
ATOM   1329  N   VAL A 168      -7.678  16.119  22.549  1.00  0.00           N  
ATOM   1330  CA  VAL A 168      -7.376  16.711  21.244  1.00  0.00           C  
ATOM   1331  C   VAL A 168      -7.357  15.587  20.220  1.00  0.00           C  
ATOM   1332  O   VAL A 168      -6.548  14.670  20.324  1.00  0.00           O  
ATOM   1333  CB  VAL A 168      -6.039  17.471  21.251  1.00  0.00           C  
ATOM   1334  CG1 VAL A 168      -5.736  18.084  19.886  1.00  0.00           C  
ATOM   1335  CG2 VAL A 168      -6.056  18.605  22.285  1.00  0.00           C  
ATOM   1336  N   VAL A 169      -8.245  15.648  19.243  1.00  0.00           N  
ATOM   1337  CA  VAL A 169      -8.318  14.667  18.155  1.00  0.00           C  
ATOM   1338  C   VAL A 169      -7.709  15.271  16.900  1.00  0.00           C  
ATOM   1339  O   VAL A 169      -8.112  16.346  16.468  1.00  0.00           O  
ATOM   1340  CB  VAL A 169      -9.763  14.198  17.924  1.00  0.00           C  
ATOM   1341  CG1 VAL A 169      -9.896  13.296  16.688  1.00  0.00           C  
ATOM   1342  CG2 VAL A 169     -10.254  13.404  19.145  1.00  0.00           C  
ATOM   1343  N   LEU A 170      -6.748  14.567  16.310  1.00  0.00           N  
ATOM   1344  CA  LEU A 170      -6.162  14.897  15.020  1.00  0.00           C  
ATOM   1345  C   LEU A 170      -6.655  13.918  13.949  1.00  0.00           C  
ATOM   1346  O   LEU A 170      -6.652  12.704  14.156  1.00  0.00           O  
ATOM   1347  CB  LEU A 170      -4.626  14.886  15.095  1.00  0.00           C  
ATOM   1348  CG  LEU A 170      -4.008  15.914  16.063  1.00  0.00           C  
ATOM   1349  CD1 LEU A 170      -2.484  15.805  16.004  1.00  0.00           C  
ATOM   1350  CD2 LEU A 170      -4.394  17.348  15.710  1.00  0.00           C  
ATOM   1351  N   ASN A 171      -7.015  14.450  12.785  1.00  0.00           N  
ATOM   1352  CA  ASN A 171      -7.345  13.652  11.608  1.00  0.00           C  
ATOM   1353  C   ASN A 171      -6.077  13.364  10.793  1.00  0.00           C  
ATOM   1354  O   ASN A 171      -5.750  14.079   9.846  1.00  0.00           O  
ATOM   1355  CB  ASN A 171      -8.437  14.358  10.809  1.00  0.00           C  
ATOM   1356  CG  ASN A 171      -8.868  13.536   9.609  1.00  0.00           C  
ATOM   1357  OD1 ASN A 171      -8.429  12.413   9.373  1.00  0.00           O  
ATOM   1358  ND2 ASN A 171      -9.743  14.073   8.799  1.00  0.00           N  
ATOM   1359  N   THR A 172      -5.351  12.312  11.155  1.00  0.00           N  
ATOM   1360  CA  THR A 172      -4.130  11.921  10.429  1.00  0.00           C  
ATOM   1361  C   THR A 172      -4.387  11.154   9.140  1.00  0.00           C  
ATOM   1362  O   THR A 172      -3.458  10.957   8.364  1.00  0.00           O  
ATOM   1363  CB  THR A 172      -3.167  11.140  11.322  1.00  0.00           C  
ATOM   1364  OG1 THR A 172      -3.833  10.072  11.956  1.00  0.00           O  
ATOM   1365  CG2 THR A 172      -2.589  12.041  12.412  1.00  0.00           C  
ATOM   1366  N   VAL A 173      -5.640  10.812   8.833  1.00  0.00           N  
ATOM   1367  CA  VAL A 173      -6.011  10.297   7.500  1.00  0.00           C  
ATOM   1368  C   VAL A 173      -5.710  11.334   6.409  1.00  0.00           C  
ATOM   1369  O   VAL A 173      -5.388  10.958   5.284  1.00  0.00           O  
ATOM   1370  CB  VAL A 173      -7.482   9.866   7.443  1.00  0.00           C  
ATOM   1371  CG1 VAL A 173      -7.824   9.205   6.100  1.00  0.00           C  
ATOM   1372  CG2 VAL A 173      -7.829   8.860   8.555  1.00  0.00           C  
ATOM   1373  N   LEU A 174      -5.691  12.613   6.748  1.00  0.00           N  
ATOM   1374  CA  LEU A 174      -5.239  13.686   5.854  1.00  0.00           C  
ATOM   1375  C   LEU A 174      -3.770  13.518   5.420  1.00  0.00           C  
ATOM   1376  O   LEU A 174      -3.391  14.023   4.370  1.00  0.00           O  
ATOM   1377  CB  LEU A 174      -5.396  15.054   6.545  1.00  0.00           C  
ATOM   1378  CG  LEU A 174      -6.830  15.430   6.954  1.00  0.00           C  
ATOM   1379  CD1 LEU A 174      -6.817  16.794   7.655  1.00  0.00           C  
ATOM   1380  CD2 LEU A 174      -7.766  15.521   5.751  1.00  0.00           C  
ATOM   1381  N   TYR A 175      -2.970  12.796   6.207  1.00  0.00           N  
ATOM   1382  CA  TYR A 175      -1.535  12.622   5.965  1.00  0.00           C  
ATOM   1383  C   TYR A 175      -1.166  11.226   5.458  1.00  0.00           C  
ATOM   1384  O   TYR A 175      -0.003  10.969   5.160  1.00  0.00           O  
ATOM   1385  CB  TYR A 175      -0.771  12.941   7.255  1.00  0.00           C  
ATOM   1386  CG  TYR A 175      -1.133  14.247   7.930  1.00  0.00           C  
ATOM   1387  CD1 TYR A 175      -1.461  15.389   7.177  1.00  0.00           C  
ATOM   1388  CD2 TYR A 175      -1.147  14.335   9.340  1.00  0.00           C  
ATOM   1389  CE1 TYR A 175      -1.811  16.598   7.803  1.00  0.00           C  
ATOM   1390  CE2 TYR A 175      -1.485  15.536   9.980  1.00  0.00           C  
ATOM   1391  CZ  TYR A 175      -1.822  16.659   9.209  1.00  0.00           C  
ATOM   1392  OH  TYR A 175      -2.159  17.835   9.817  1.00  0.00           O  
ATOM   1393  N   TYR A 176      -2.142  10.319   5.365  1.00  0.00           N  
ATOM   1394  CA  TYR A 176      -1.904   8.915   5.029  1.00  0.00           C  
ATOM   1395  C   TYR A 176      -1.366   8.760   3.606  1.00  0.00           C  
ATOM   1396  O   TYR A 176      -1.868   9.386   2.674  1.00  0.00           O  
ATOM   1397  CB  TYR A 176      -3.198   8.127   5.247  1.00  0.00           C  
ATOM   1398  CG  TYR A 176      -3.056   6.614   5.152  1.00  0.00           C  
ATOM   1399  CD1 TYR A 176      -4.066   5.852   4.529  1.00  0.00           C  
ATOM   1400  CD2 TYR A 176      -1.957   5.951   5.726  1.00  0.00           C  
ATOM   1401  CE1 TYR A 176      -3.988   4.458   4.501  1.00  0.00           C  
ATOM   1402  CE2 TYR A 176      -1.866   4.548   5.682  1.00  0.00           C  
ATOM   1403  CZ  TYR A 176      -2.890   3.803   5.077  1.00  0.00           C  
ATOM   1404  OH  TYR A 176      -2.809   2.441   5.062  1.00  0.00           O  
ATOM   1405  N   ASN A 177      -0.373   7.890   3.415  1.00  0.00           N  
ATOM   1406  CA  ASN A 177       0.309   7.724   2.124  1.00  0.00           C  
ATOM   1407  C   ASN A 177      -0.556   7.098   1.007  1.00  0.00           C  
ATOM   1408  O   ASN A 177      -0.171   7.142  -0.156  1.00  0.00           O  
ATOM   1409  CB  ASN A 177       1.645   6.992   2.340  1.00  0.00           C  
ATOM   1410  CG  ASN A 177       1.500   5.573   2.868  1.00  0.00           C  
ATOM   1411  OD1 ASN A 177       0.436   4.989   2.907  1.00  0.00           O  
ATOM   1412  ND2 ASN A 177       2.598   4.993   3.276  1.00  0.00           N  
ATOM   1413  N   TYR A 178      -1.737   6.587   1.341  1.00  0.00           N  
ATOM   1414  CA  TYR A 178      -2.753   6.181   0.363  1.00  0.00           C  
ATOM   1415  C   TYR A 178      -3.812   7.269   0.094  1.00  0.00           C  
ATOM   1416  O   TYR A 178      -4.696   7.060  -0.734  1.00  0.00           O  
ATOM   1417  CB  TYR A 178      -3.394   4.858   0.781  1.00  0.00           C  
ATOM   1418  CG  TYR A 178      -2.441   3.682   0.768  1.00  0.00           C  
ATOM   1419  CD1 TYR A 178      -2.011   3.125  -0.450  1.00  0.00           C  
ATOM   1420  CD2 TYR A 178      -1.966   3.134   1.979  1.00  0.00           C  
ATOM   1421  CE1 TYR A 178      -1.125   2.043  -0.471  1.00  0.00           C  
ATOM   1422  CE2 TYR A 178      -1.077   2.048   1.970  1.00  0.00           C  
ATOM   1423  CZ  TYR A 178      -0.655   1.510   0.738  1.00  0.00           C  
ATOM   1424  OH  TYR A 178       0.213   0.446   0.731  1.00  0.00           O  
ATOM   1425  N   ASN A 179      -3.731   8.432   0.747  1.00  0.00           N  
ATOM   1426  CA  ASN A 179      -4.615   9.563   0.481  1.00  0.00           C  
ATOM   1427  C   ASN A 179      -4.079  10.406  -0.683  1.00  0.00           C  
ATOM   1428  O   ASN A 179      -3.229  11.273  -0.506  1.00  0.00           O  
ATOM   1429  CB  ASN A 179      -4.823  10.369   1.771  1.00  0.00           C  
ATOM   1430  CG  ASN A 179      -5.837  11.484   1.594  1.00  0.00           C  
ATOM   1431  OD1 ASN A 179      -6.298  11.806   0.508  1.00  0.00           O  
ATOM   1432  ND2 ASN A 179      -6.214  12.114   2.678  1.00  0.00           N  
ATOM   1433  N   LYS A 180      -4.617  10.183  -1.876  1.00  0.00           N  
ATOM   1434  CA  LYS A 180      -4.208  10.900  -3.086  1.00  0.00           C  
ATOM   1435  C   LYS A 180      -4.649  12.371  -3.128  1.00  0.00           C  
ATOM   1436  O   LYS A 180      -4.276  13.093  -4.043  1.00  0.00           O  
ATOM   1437  CB  LYS A 180      -4.710  10.166  -4.343  1.00  0.00           C  
ATOM   1438  CG  LYS A 180      -4.137   8.749  -4.486  1.00  0.00           C  
ATOM   1439  CD  LYS A 180      -4.456   8.195  -5.878  1.00  0.00           C  
ATOM   1440  CE  LYS A 180      -3.802   6.822  -6.108  1.00  0.00           C  
ATOM   1441  NZ  LYS A 180      -3.788   6.458  -7.545  1.00  0.00           N  
ATOM   1442  N   GLN A 181      -5.458  12.822  -2.168  1.00  0.00           N  
ATOM   1443  CA  GLN A 181      -6.080  14.152  -2.206  1.00  0.00           C  
ATOM   1444  C   GLN A 181      -5.245  15.250  -1.532  1.00  0.00           C  
ATOM   1445  O   GLN A 181      -5.555  16.428  -1.681  1.00  0.00           O  
ATOM   1446  CB  GLN A 181      -7.469  14.078  -1.553  1.00  0.00           C  
ATOM   1447  CG  GLN A 181      -8.389  13.019  -2.177  1.00  0.00           C  
ATOM   1448  CD  GLN A 181      -8.649  13.270  -3.657  1.00  0.00           C  
ATOM   1449  OE1 GLN A 181      -8.961  14.375  -4.070  1.00  0.00           O  
ATOM   1450  NE2 GLN A 181      -8.521  12.269  -4.486  1.00  0.00           N  
ATOM   1451  N   THR A 182      -4.202  14.867  -0.773  1.00  0.00           N  
ATOM   1452  CA  THR A 182      -3.472  15.786   0.110  1.00  0.00           C  
ATOM   1453  C   THR A 182      -1.975  15.895  -0.195  1.00  0.00           C  
ATOM   1454  O   THR A 182      -1.272  16.638   0.477  1.00  0.00           O  
ATOM   1455  CB  THR A 182      -3.669  15.393   1.577  1.00  0.00           C  
ATOM   1456  OG1 THR A 182      -3.296  14.044   1.773  1.00  0.00           O  
ATOM   1457  CG2 THR A 182      -5.130  15.539   2.009  1.00  0.00           C  
ATOM   1458  N   MET A 183      -1.492  15.209  -1.218  1.00  0.00           N  
ATOM   1459  CA  MET A 183      -0.065  15.108  -1.556  1.00  0.00           C  
ATOM   1460  C   MET A 183       0.620  16.457  -1.761  1.00  0.00           C  
ATOM   1461  O   MET A 183       1.742  16.656  -1.301  1.00  0.00           O  
ATOM   1462  CB  MET A 183       0.073  14.292  -2.848  1.00  0.00           C  
ATOM   1463  CG  MET A 183      -0.372  12.845  -2.688  1.00  0.00           C  
ATOM   1464  SD  MET A 183      -0.420  12.004  -4.286  1.00  0.00           S  
ATOM   1465  CE  MET A 183      -0.404  10.302  -3.728  1.00  0.00           C  
ATOM   1466  N   ASP A 184      -0.049  17.384  -2.435  1.00  0.00           N  
ATOM   1467  CA  ASP A 184       0.516  18.686  -2.816  1.00  0.00           C  
ATOM   1468  C   ASP A 184       0.203  19.796  -1.804  1.00  0.00           C  
ATOM   1469  O   ASP A 184       0.604  20.949  -1.983  1.00  0.00           O  
ATOM   1470  CB  ASP A 184      -0.015  19.089  -4.194  1.00  0.00           C  
ATOM   1471  CG  ASP A 184       0.256  18.026  -5.255  1.00  0.00           C  
ATOM   1472  OD1 ASP A 184       1.425  17.730  -5.554  1.00  0.00           O  
ATOM   1473  OD2 ASP A 184      -0.740  17.515  -5.806  1.00  0.00           O  
ATOM   1474  N   SER A 185      -0.517  19.475  -0.732  1.00  0.00           N  
ATOM   1475  CA  SER A 185      -0.850  20.469   0.281  1.00  0.00           C  
ATOM   1476  C   SER A 185       0.331  20.697   1.231  1.00  0.00           C  
ATOM   1477  O   SER A 185       1.126  19.805   1.519  1.00  0.00           O  
ATOM   1478  CB  SER A 185      -2.112  20.059   1.033  1.00  0.00           C  
ATOM   1479  OG  SER A 185      -2.507  21.094   1.909  1.00  0.00           O  
ATOM   1480  N   THR A 186       0.420  21.926   1.748  1.00  0.00           N  
ATOM   1481  CA  THR A 186       1.408  22.256   2.781  1.00  0.00           C  
ATOM   1482  C   THR A 186       0.853  22.013   4.181  1.00  0.00           C  
ATOM   1483  O   THR A 186       1.579  21.588   5.067  1.00  0.00           O  
ATOM   1484  CB  THR A 186       1.867  23.716   2.640  1.00  0.00           C  
ATOM   1485  OG1 THR A 186       2.153  24.032   1.297  1.00  0.00           O  
ATOM   1486  CG2 THR A 186       3.136  23.993   3.443  1.00  0.00           C  
ATOM   1487  N   ASP A 187      -0.443  22.297   4.370  1.00  0.00           N  
ATOM   1488  CA  ASP A 187      -1.162  22.105   5.626  1.00  0.00           C  
ATOM   1489  C   ASP A 187      -2.630  21.750   5.326  1.00  0.00           C  
ATOM   1490  O   ASP A 187      -3.485  22.633   5.285  1.00  0.00           O  
ATOM   1491  CB  ASP A 187      -1.032  23.367   6.496  1.00  0.00           C  
ATOM   1492  CG  ASP A 187      -1.598  23.162   7.903  1.00  0.00           C  
ATOM   1493  OD1 ASP A 187      -1.939  22.008   8.255  1.00  0.00           O  
ATOM   1494  OD2 ASP A 187      -1.644  24.147   8.667  1.00  0.00           O  
ATOM   1495  N   PRO A 188      -2.935  20.468   5.062  1.00  0.00           N  
ATOM   1496  CA  PRO A 188      -4.277  20.033   4.712  1.00  0.00           C  
ATOM   1497  C   PRO A 188      -5.311  20.476   5.750  1.00  0.00           C  
ATOM   1498  O   PRO A 188      -5.178  20.164   6.931  1.00  0.00           O  
ATOM   1499  CB  PRO A 188      -4.203  18.508   4.587  1.00  0.00           C  
ATOM   1500  CG  PRO A 188      -2.745  18.247   4.243  1.00  0.00           C  
ATOM   1501  CD  PRO A 188      -2.009  19.336   5.001  1.00  0.00           C  
ATOM   1502  N   LEU A 189      -6.314  21.201   5.290  1.00  0.00           N  
ATOM   1503  CA  LEU A 189      -7.402  21.757   6.113  1.00  0.00           C  
ATOM   1504  C   LEU A 189      -6.921  22.612   7.306  1.00  0.00           C  
ATOM   1505  O   LEU A 189      -7.672  22.811   8.255  1.00  0.00           O  
ATOM   1506  CB  LEU A 189      -8.378  20.637   6.511  1.00  0.00           C  
ATOM   1507  CG  LEU A 189      -9.113  19.991   5.319  1.00  0.00           C  
ATOM   1508  CD1 LEU A 189      -9.802  18.704   5.749  1.00  0.00           C  
ATOM   1509  CD2 LEU A 189     -10.185  20.929   4.767  1.00  0.00           C  
ATOM   1510  N   GLY A 190      -5.681  23.126   7.270  1.00  0.00           N  
ATOM   1511  CA  GLY A 190      -5.128  24.005   8.306  1.00  0.00           C  
ATOM   1512  C   GLY A 190      -4.843  23.332   9.652  1.00  0.00           C  
ATOM   1513  O   GLY A 190      -4.677  24.018  10.659  1.00  0.00           O  
ATOM   1514  N   GLN A 191      -4.795  22.006   9.699  1.00  0.00           N  
ATOM   1515  CA  GLN A 191      -4.687  21.254  10.963  1.00  0.00           C  
ATOM   1516  C   GLN A 191      -3.392  21.539  11.735  1.00  0.00           C  
ATOM   1517  O   GLN A 191      -3.430  21.610  12.959  1.00  0.00           O  
ATOM   1518  CB  GLN A 191      -4.849  19.758  10.678  1.00  0.00           C  
ATOM   1519  CG  GLN A 191      -4.862  18.931  11.975  1.00  0.00           C  
ATOM   1520  CD  GLN A 191      -5.202  17.460  11.736  1.00  0.00           C  
ATOM   1521  OE1 GLN A 191      -6.186  16.952  12.224  1.00  0.00           O  
ATOM   1522  NE2 GLN A 191      -4.393  16.729  10.999  1.00  0.00           N  
ATOM   1523  N   PHE A 192      -2.246  21.699  11.065  1.00  0.00           N  
ATOM   1524  CA  PHE A 192      -0.984  21.965  11.751  1.00  0.00           C  
ATOM   1525  C   PHE A 192      -0.968  23.337  12.439  1.00  0.00           C  
ATOM   1526  O   PHE A 192      -0.558  23.437  13.593  1.00  0.00           O  
ATOM   1527  CB  PHE A 192       0.193  21.850  10.784  1.00  0.00           C  
ATOM   1528  CG  PHE A 192       0.617  20.432  10.451  1.00  0.00           C  
ATOM   1529  CD1 PHE A 192       1.126  19.603  11.464  1.00  0.00           C  
ATOM   1530  CD2 PHE A 192       0.555  19.964   9.132  1.00  0.00           C  
ATOM   1531  CE1 PHE A 192       1.569  18.300  11.158  1.00  0.00           C  
ATOM   1532  CE2 PHE A 192       0.994  18.670   8.827  1.00  0.00           C  
ATOM   1533  CZ  PHE A 192       1.506  17.831   9.834  1.00  0.00           C  
ATOM   1534  N   GLU A 193      -1.440  24.389  11.762  1.00  0.00           N  
ATOM   1535  CA  GLU A 193      -1.540  25.731  12.352  1.00  0.00           C  
ATOM   1536  C   GLU A 193      -2.606  25.793  13.453  1.00  0.00           C  
ATOM   1537  O   GLU A 193      -2.392  26.404  14.510  1.00  0.00           O  
ATOM   1538  CB  GLU A 193      -1.830  26.780  11.274  1.00  0.00           C  
ATOM   1539  CG  GLU A 193      -0.616  27.049  10.361  1.00  0.00           C  
ATOM   1540  CD  GLU A 193       0.618  27.534  11.130  1.00  0.00           C  
ATOM   1541  OE1 GLU A 193       1.740  27.093  10.782  1.00  0.00           O  
ATOM   1542  OE2 GLU A 193       0.457  28.322  12.094  1.00  0.00           O  
ATOM   1543  N   TRP A 194      -3.725  25.096  13.267  1.00  0.00           N  
ATOM   1544  CA  TRP A 194      -4.741  24.933  14.304  1.00  0.00           C  
ATOM   1545  C   TRP A 194      -4.164  24.234  15.543  1.00  0.00           C  
ATOM   1546  O   TRP A 194      -4.292  24.752  16.647  1.00  0.00           O  
ATOM   1547  CB  TRP A 194      -5.925  24.159  13.734  1.00  0.00           C  
ATOM   1548  CG  TRP A 194      -6.954  23.786  14.757  1.00  0.00           C  
ATOM   1549  CD1 TRP A 194      -7.981  24.559  15.170  1.00  0.00           C  
ATOM   1550  CD2 TRP A 194      -7.040  22.547  15.537  1.00  0.00           C  
ATOM   1551  NE1 TRP A 194      -8.704  23.890  16.145  1.00  0.00           N  
ATOM   1552  CE2 TRP A 194      -8.156  22.652  16.404  1.00  0.00           C  
ATOM   1553  CE3 TRP A 194      -6.271  21.364  15.579  1.00  0.00           C  
ATOM   1554  CZ2 TRP A 194      -8.512  21.615  17.293  1.00  0.00           C  
ATOM   1555  CZ3 TRP A 194      -6.629  20.322  16.472  1.00  0.00           C  
ATOM   1556  CH2 TRP A 194      -7.731  20.455  17.316  1.00  0.00           C  
ATOM   1557  N   PHE A 195      -3.472  23.116  15.363  1.00  0.00           N  
ATOM   1558  CA  PHE A 195      -2.861  22.362  16.458  1.00  0.00           C  
ATOM   1559  C   PHE A 195      -1.843  23.201  17.225  1.00  0.00           C  
ATOM   1560  O   PHE A 195      -1.889  23.252  18.455  1.00  0.00           O  
ATOM   1561  CB  PHE A 195      -2.203  21.092  15.903  1.00  0.00           C  
ATOM   1562  CG  PHE A 195      -1.568  20.245  16.977  1.00  0.00           C  
ATOM   1563  CD1 PHE A 195      -0.168  20.210  17.138  1.00  0.00           C  
ATOM   1564  CD2 PHE A 195      -2.372  19.486  17.849  1.00  0.00           C  
ATOM   1565  CE1 PHE A 195       0.410  19.422  18.132  1.00  0.00           C  
ATOM   1566  CE2 PHE A 195      -1.799  18.699  18.848  1.00  0.00           C  
ATOM   1567  CZ  PHE A 195      -0.403  18.660  18.991  1.00  0.00           C  
ATOM   1568  N   LYS A 196      -0.976  23.917  16.502  1.00  0.00           N  
ATOM   1569  CA  LYS A 196      -0.013  24.840  17.109  1.00  0.00           C  
ATOM   1570  C   LYS A 196      -0.711  25.905  17.954  1.00  0.00           C  
ATOM   1571  O   LYS A 196      -0.304  26.147  19.087  1.00  0.00           O  
ATOM   1572  CB  LYS A 196       0.838  25.471  16.001  1.00  0.00           C  
ATOM   1573  CG  LYS A 196       1.975  26.324  16.590  1.00  0.00           C  
ATOM   1574  CD  LYS A 196       2.774  27.035  15.495  1.00  0.00           C  
ATOM   1575  CE  LYS A 196       3.886  27.870  16.119  1.00  0.00           C  
ATOM   1576  NZ  LYS A 196       3.359  28.882  17.092  1.00  0.00           N  
ATOM   1577  N   THR A 197      -1.776  26.505  17.439  1.00  0.00           N  
ATOM   1578  CA  THR A 197      -2.556  27.532  18.146  1.00  0.00           C  
ATOM   1579  C   THR A 197      -3.187  26.984  19.425  1.00  0.00           C  
ATOM   1580  O   THR A 197      -3.105  27.613  20.483  1.00  0.00           O  
ATOM   1581  CB  THR A 197      -3.646  28.101  17.222  1.00  0.00           C  
ATOM   1582  OG1 THR A 197      -3.054  28.642  16.059  1.00  0.00           O  
ATOM   1583  CG2 THR A 197      -4.437  29.234  17.877  1.00  0.00           C  
ATOM   1584  N   VAL A 198      -3.764  25.787  19.367  1.00  0.00           N  
ATOM   1585  CA  VAL A 198      -4.358  25.098  20.520  1.00  0.00           C  
ATOM   1586  C   VAL A 198      -3.292  24.775  21.573  1.00  0.00           C  
ATOM   1587  O   VAL A 198      -3.468  25.100  22.751  1.00  0.00           O  
ATOM   1588  CB  VAL A 198      -5.100  23.826  20.055  1.00  0.00           C  
ATOM   1589  CG1 VAL A 198      -5.519  22.925  21.212  1.00  0.00           C  
ATOM   1590  CG2 VAL A 198      -6.373  24.199  19.284  1.00  0.00           C  
ATOM   1591  N   MET A 199      -2.171  24.215  21.171  1.00  0.00           N  
ATOM   1592  CA  MET A 199      -1.084  23.830  22.074  1.00  0.00           C  
ATOM   1593  C   MET A 199      -0.389  25.042  22.712  1.00  0.00           C  
ATOM   1594  O   MET A 199      -0.116  25.021  23.913  1.00  0.00           O  
ATOM   1595  CB  MET A 199      -0.058  22.969  21.327  1.00  0.00           C  
ATOM   1596  CG  MET A 199      -0.591  21.576  20.968  1.00  0.00           C  
ATOM   1597  SD  MET A 199      -0.942  20.519  22.390  1.00  0.00           S  
ATOM   1598  CE  MET A 199      -2.631  20.059  21.992  1.00  0.00           C  
ATOM   1599  N   ASP A 200      -0.156  26.112  21.952  1.00  0.00           N  
ATOM   1600  CA  ASP A 200       0.375  27.367  22.490  1.00  0.00           C  
ATOM   1601  C   ASP A 200      -0.580  27.966  23.536  1.00  0.00           C  
ATOM   1602  O   ASP A 200      -0.136  28.447  24.584  1.00  0.00           O  
ATOM   1603  CB  ASP A 200       0.621  28.377  21.347  1.00  0.00           C  
ATOM   1604  CG  ASP A 200       1.892  28.127  20.527  1.00  0.00           C  
ATOM   1605  OD1 ASP A 200       2.840  27.506  21.051  1.00  0.00           O  
ATOM   1606  OD2 ASP A 200       1.988  28.648  19.393  1.00  0.00           O  
ATOM   1607  N   GLY A 201      -1.879  27.875  23.292  1.00  0.00           N  
ATOM   1608  CA  GLY A 201      -2.907  28.280  24.250  1.00  0.00           C  
ATOM   1609  C   GLY A 201      -2.870  27.462  25.542  1.00  0.00           C  
ATOM   1610  O   GLY A 201      -2.873  28.038  26.636  1.00  0.00           O  
ATOM   1611  N   TYR A 202      -2.754  26.141  25.435  1.00  0.00           N  
ATOM   1612  CA  TYR A 202      -2.651  25.257  26.597  1.00  0.00           C  
ATOM   1613  C   TYR A 202      -1.373  25.491  27.397  1.00  0.00           C  
ATOM   1614  O   TYR A 202      -1.433  25.609  28.623  1.00  0.00           O  
ATOM   1615  CB  TYR A 202      -2.748  23.790  26.154  1.00  0.00           C  
ATOM   1616  CG  TYR A 202      -4.078  23.333  25.602  1.00  0.00           C  
ATOM   1617  CD1 TYR A 202      -5.275  24.074  25.791  1.00  0.00           C  
ATOM   1618  CD2 TYR A 202      -4.137  22.122  24.894  1.00  0.00           C  
ATOM   1619  CE1 TYR A 202      -6.491  23.617  25.275  1.00  0.00           C  
ATOM   1620  CE2 TYR A 202      -5.354  21.655  24.375  1.00  0.00           C  
ATOM   1621  CZ  TYR A 202      -6.531  22.409  24.562  1.00  0.00           C  
ATOM   1622  OH  TYR A 202      -7.716  21.966  24.043  1.00  0.00           O  
ATOM   1623  N   ARG A 203      -0.233  25.657  26.720  1.00  0.00           N  
ATOM   1624  CA  ARG A 203       1.040  25.979  27.373  1.00  0.00           C  
ATOM   1625  C   ARG A 203       0.941  27.291  28.163  1.00  0.00           C  
ATOM   1626  O   ARG A 203       1.337  27.324  29.325  1.00  0.00           O  
ATOM   1627  CB  ARG A 203       2.147  26.024  26.308  1.00  0.00           C  
ATOM   1628  CG  ARG A 203       3.512  26.330  26.936  1.00  0.00           C  
ATOM   1629  CD  ARG A 203       4.600  26.364  25.855  1.00  0.00           C  
ATOM   1630  NE  ARG A 203       4.979  25.014  25.437  1.00  0.00           N  
ATOM   1631  CZ  ARG A 203       5.482  24.643  24.283  1.00  0.00           C  
ATOM   1632  NH1 ARG A 203       5.644  25.464  23.282  1.00  0.00           N  
ATOM   1633  NH2 ARG A 203       5.871  23.408  24.114  1.00  0.00           N  
ATOM   1634  N   LYS A 204       0.398  28.347  27.556  1.00  0.00           N  
ATOM   1635  CA  LYS A 204       0.225  29.657  28.203  1.00  0.00           C  
ATOM   1636  C   LYS A 204      -0.680  29.608  29.437  1.00  0.00           C  
ATOM   1637  O   LYS A 204      -0.472  30.379  30.363  1.00  0.00           O  
ATOM   1638  CB  LYS A 204      -0.357  30.657  27.202  1.00  0.00           C  
ATOM   1639  CG  LYS A 204       0.707  31.621  26.663  1.00  0.00           C  
ATOM   1640  CD  LYS A 204       0.071  32.607  25.687  1.00  0.00           C  
ATOM   1641  CE  LYS A 204       1.110  33.626  25.227  1.00  0.00           C  
ATOM   1642  NZ  LYS A 204       0.551  34.538  24.194  1.00  0.00           N  
ATOM   1643  N   THR A 205      -1.684  28.746  29.439  1.00  0.00           N  
ATOM   1644  CA  THR A 205      -2.698  28.655  30.502  1.00  0.00           C  
ATOM   1645  C   THR A 205      -2.453  27.494  31.473  1.00  0.00           C  
ATOM   1646  O   THR A 205      -3.255  27.262  32.371  1.00  0.00           O  
ATOM   1647  CB  THR A 205      -4.111  28.598  29.908  1.00  0.00           C  
ATOM   1648  OG1 THR A 205      -4.219  27.538  28.988  1.00  0.00           O  
ATOM   1649  CG2 THR A 205      -4.469  29.881  29.167  1.00  0.00           C  
ATOM   1650  N   GLY A 206      -1.332  26.778  31.335  1.00  0.00           N  
ATOM   1651  CA  GLY A 206      -0.969  25.653  32.202  1.00  0.00           C  
ATOM   1652  C   GLY A 206      -1.862  24.420  32.039  1.00  0.00           C  
ATOM   1653  O   GLY A 206      -1.925  23.579  32.945  1.00  0.00           O  
ATOM   1654  N   GLN A 207      -2.557  24.294  30.919  1.00  0.00           N  
ATOM   1655  CA  GLN A 207      -3.393  23.137  30.598  1.00  0.00           C  
ATOM   1656  C   GLN A 207      -2.556  21.955  30.104  1.00  0.00           C  
ATOM   1657  O   GLN A 207      -1.368  22.078  29.786  1.00  0.00           O  
ATOM   1658  CB  GLN A 207      -4.492  23.522  29.591  1.00  0.00           C  
ATOM   1659  CG  GLN A 207      -5.351  24.693  30.072  1.00  0.00           C  
ATOM   1660  CD  GLN A 207      -6.591  24.907  29.203  1.00  0.00           C  
ATOM   1661  OE1 GLN A 207      -7.318  23.976  28.887  1.00  0.00           O  
ATOM   1662  NE2 GLN A 207      -6.866  26.120  28.807  1.00  0.00           N  
ATOM   1663  N   ARG A 208      -3.181  20.793  30.055  1.00  0.00           N  
ATOM   1664  CA  ARG A 208      -2.596  19.559  29.532  1.00  0.00           C  
ATOM   1665  C   ARG A 208      -3.502  18.947  28.473  1.00  0.00           C  
ATOM   1666  O   ARG A 208      -4.691  19.285  28.402  1.00  0.00           O  
ATOM   1667  CB  ARG A 208      -2.328  18.575  30.679  1.00  0.00           C  
ATOM   1668  CG  ARG A 208      -1.319  19.084  31.716  1.00  0.00           C  
ATOM   1669  CD  ARG A 208       0.092  19.228  31.130  1.00  0.00           C  
ATOM   1670  NE  ARG A 208       1.046  19.729  32.131  1.00  0.00           N  
ATOM   1671  CZ  ARG A 208       1.396  20.992  32.334  1.00  0.00           C  
ATOM   1672  NH1 ARG A 208       0.882  21.968  31.636  1.00  0.00           N  
ATOM   1673  NH2 ARG A 208       2.271  21.279  33.236  1.00  0.00           N  
ATOM   1674  N   ALA A 209      -2.960  18.032  27.674  1.00  0.00           N  
ATOM   1675  CA  ALA A 209      -3.700  17.357  26.621  1.00  0.00           C  
ATOM   1676  C   ALA A 209      -3.370  15.863  26.528  1.00  0.00           C  
ATOM   1677  O   ALA A 209      -2.216  15.455  26.695  1.00  0.00           O  
ATOM   1678  CB  ALA A 209      -3.447  18.072  25.289  1.00  0.00           C  
ATOM   1679  N   ILE A 210      -4.377  15.082  26.214  1.00  0.00           N  
ATOM   1680  CA  ILE A 210      -4.210  13.754  25.626  1.00  0.00           C  
ATOM   1681  C   ILE A 210      -4.596  13.877  24.153  1.00  0.00           C  
ATOM   1682  O   ILE A 210      -5.717  14.277  23.837  1.00  0.00           O  
ATOM   1683  CB  ILE A 210      -5.030  12.685  26.375  1.00  0.00           C  
ATOM   1684  CG1 ILE A 210      -4.500  12.534  27.824  1.00  0.00           C  
ATOM   1685  CG2 ILE A 210      -4.963  11.335  25.632  1.00  0.00           C  
ATOM   1686  CD1 ILE A 210      -5.389  11.674  28.721  1.00  0.00           C  
ATOM   1687  N   VAL A 211      -3.661  13.572  23.272  1.00  0.00           N  
ATOM   1688  CA  VAL A 211      -3.877  13.643  21.819  1.00  0.00           C  
ATOM   1689  C   VAL A 211      -4.274  12.259  21.312  1.00  0.00           C  
ATOM   1690  O   VAL A 211      -3.695  11.257  21.717  1.00  0.00           O  
ATOM   1691  CB  VAL A 211      -2.644  14.195  21.086  1.00  0.00           C  
ATOM   1692  CG1 VAL A 211      -2.917  14.361  19.590  1.00  0.00           C  
ATOM   1693  CG2 VAL A 211      -2.237  15.567  21.640  1.00  0.00           C  
ATOM   1694  N   SER A 212      -5.259  12.199  20.435  1.00  0.00           N  
ATOM   1695  CA  SER A 212      -5.669  10.962  19.785  1.00  0.00           C  
ATOM   1696  C   SER A 212      -5.722  11.142  18.271  1.00  0.00           C  
ATOM   1697  O   SER A 212      -6.064  12.208  17.770  1.00  0.00           O  
ATOM   1698  CB  SER A 212      -7.025  10.473  20.308  1.00  0.00           C  
ATOM   1699  OG  SER A 212      -7.012  10.360  21.715  1.00  0.00           O  
ATOM   1700  N   MET A 213      -5.361  10.092  17.537  1.00  0.00           N  
ATOM   1701  CA  MET A 213      -5.396  10.067  16.079  1.00  0.00           C  
ATOM   1702  C   MET A 213      -5.551   8.624  15.620  1.00  0.00           C  
ATOM   1703  O   MET A 213      -5.161   7.703  16.339  1.00  0.00           O  
ATOM   1704  CB  MET A 213      -4.120  10.719  15.510  1.00  0.00           C  
ATOM   1705  CG  MET A 213      -2.825  10.014  15.926  1.00  0.00           C  
ATOM   1706  SD  MET A 213      -1.302  10.967  15.622  1.00  0.00           S  
ATOM   1707  CE  MET A 213      -1.463  12.244  16.871  1.00  0.00           C  
ATOM   1708  N   HIS A 214      -6.100   8.407  14.427  1.00  0.00           N  
ATOM   1709  CA  HIS A 214      -6.257   7.047  13.920  1.00  0.00           C  
ATOM   1710  C   HIS A 214      -4.898   6.428  13.561  1.00  0.00           C  
ATOM   1711  O   HIS A 214      -4.540   5.366  14.063  1.00  0.00           O  
ATOM   1712  CB  HIS A 214      -7.237   7.042  12.748  1.00  0.00           C  
ATOM   1713  CG  HIS A 214      -7.529   5.645  12.277  1.00  0.00           C  
ATOM   1714  ND1 HIS A 214      -8.119   4.648  13.026  1.00  0.00           N  
ATOM   1715  CD2 HIS A 214      -7.177   5.100  11.070  1.00  0.00           C  
ATOM   1716  CE1 HIS A 214      -8.133   3.536  12.290  1.00  0.00           C  
ATOM   1717  NE2 HIS A 214      -7.567   3.768  11.092  1.00  0.00           N  
ATOM   1718  N   ILE A 215      -4.107   7.145  12.762  1.00  0.00           N  
ATOM   1719  CA  ILE A 215      -2.812   6.689  12.245  1.00  0.00           C  
ATOM   1720  C   ILE A 215      -1.677   7.441  12.952  1.00  0.00           C  
ATOM   1721  O   ILE A 215      -1.529   8.655  12.776  1.00  0.00           O  
ATOM   1722  CB  ILE A 215      -2.741   6.850  10.709  1.00  0.00           C  
ATOM   1723  CG1 ILE A 215      -4.013   6.305  10.015  1.00  0.00           C  
ATOM   1724  CG2 ILE A 215      -1.478   6.152  10.181  1.00  0.00           C  
ATOM   1725  CD1 ILE A 215      -4.036   6.482   8.494  1.00  0.00           C  
ATOM   1726  N   CYS A 216      -0.861   6.727  13.710  1.00  0.00           N  
ATOM   1727  CA  CYS A 216       0.352   7.284  14.296  1.00  0.00           C  
ATOM   1728  C   CYS A 216       1.415   7.564  13.222  1.00  0.00           C  
ATOM   1729  O   CYS A 216       1.494   6.842  12.224  1.00  0.00           O  
ATOM   1730  CB  CYS A 216       0.907   6.319  15.343  1.00  0.00           C  
ATOM   1731  SG  CYS A 216       0.640   6.770  17.072  1.00  0.00           S  
ATOM   1732  N   PRO A 217       2.285   8.568  13.420  1.00  0.00           N  
ATOM   1733  CA  PRO A 217       3.500   8.692  12.627  1.00  0.00           C  
ATOM   1734  C   PRO A 217       4.432   7.494  12.863  1.00  0.00           C  
ATOM   1735  O   PRO A 217       4.374   6.823  13.897  1.00  0.00           O  
ATOM   1736  CB  PRO A 217       4.133  10.014  13.061  1.00  0.00           C  
ATOM   1737  CG  PRO A 217       3.676  10.158  14.508  1.00  0.00           C  
ATOM   1738  CD  PRO A 217       2.282   9.546  14.498  1.00  0.00           C  
ATOM   1739  N   GLY A 218       5.314   7.258  11.908  1.00  0.00           N  
ATOM   1740  CA  GLY A 218       6.240   6.135  11.912  1.00  0.00           C  
ATOM   1741  C   GLY A 218       5.855   5.048  10.906  1.00  0.00           C  
ATOM   1742  O   GLY A 218       5.261   5.323   9.865  1.00  0.00           O  
ATOM   1743  N   VAL A 219       6.217   3.810  11.221  1.00  0.00           N  
ATOM   1744  CA  VAL A 219       6.172   2.685  10.282  1.00  0.00           C  
ATOM   1745  C   VAL A 219       5.254   1.552  10.755  1.00  0.00           C  
ATOM   1746  O   VAL A 219       4.930   1.453  11.933  1.00  0.00           O  
ATOM   1747  CB  VAL A 219       7.591   2.154  10.001  1.00  0.00           C  
ATOM   1748  CG1 VAL A 219       8.490   3.241   9.419  1.00  0.00           C  
ATOM   1749  CG2 VAL A 219       8.267   1.578  11.249  1.00  0.00           C  
ATOM   1750  N   ALA A 220       4.875   0.671   9.825  1.00  0.00           N  
ATOM   1751  CA  ALA A 220       4.157  -0.561  10.137  1.00  0.00           C  
ATOM   1752  C   ALA A 220       5.112  -1.764  10.101  1.00  0.00           C  
ATOM   1753  O   ALA A 220       5.526  -2.202   9.026  1.00  0.00           O  
ATOM   1754  CB  ALA A 220       3.001  -0.723   9.155  1.00  0.00           C  
ATOM   1755  N   GLU A 221       5.430  -2.326  11.251  1.00  0.00           N  
ATOM   1756  CA  GLU A 221       6.385  -3.432  11.404  1.00  0.00           C  
ATOM   1757  C   GLU A 221       6.019  -4.661  10.560  1.00  0.00           C  
ATOM   1758  O   GLU A 221       6.891  -5.325  10.002  1.00  0.00           O  
ATOM   1759  CB  GLU A 221       6.480  -3.852  12.876  1.00  0.00           C  
ATOM   1760  CG  GLU A 221       7.048  -2.797  13.823  1.00  0.00           C  
ATOM   1761  CD  GLU A 221       6.000  -1.877  14.472  1.00  0.00           C  
ATOM   1762  OE1 GLU A 221       6.249  -1.401  15.602  1.00  0.00           O  
ATOM   1763  OE2 GLU A 221       4.948  -1.588  13.858  1.00  0.00           O  
ATOM   1764  N   ARG A 222       4.714  -4.950  10.431  1.00  0.00           N  
ATOM   1765  CA  ARG A 222       4.221  -6.108   9.665  1.00  0.00           C  
ATOM   1766  C   ARG A 222       4.338  -5.947   8.145  1.00  0.00           C  
ATOM   1767  O   ARG A 222       4.160  -6.933   7.438  1.00  0.00           O  
ATOM   1768  CB  ARG A 222       2.772  -6.434  10.061  1.00  0.00           C  
ATOM   1769  CG  ARG A 222       2.644  -6.806  11.535  1.00  0.00           C  
ATOM   1770  CD  ARG A 222       1.194  -7.142  11.906  1.00  0.00           C  
ATOM   1771  NE  ARG A 222       0.812  -8.485  11.463  1.00  0.00           N  
ATOM   1772  CZ  ARG A 222      -0.398  -9.031  11.614  1.00  0.00           C  
ATOM   1773  NH1 ARG A 222      -1.389  -8.366  12.122  1.00  0.00           N  
ATOM   1774  NH2 ARG A 222      -0.625 -10.259  11.277  1.00  0.00           N  
ATOM   1775  N   PHE A 223       4.616  -4.742   7.654  1.00  0.00           N  
ATOM   1776  CA  PHE A 223       4.672  -4.405   6.231  1.00  0.00           C  
ATOM   1777  C   PHE A 223       6.033  -3.813   5.852  1.00  0.00           C  
ATOM   1778  O   PHE A 223       6.116  -2.701   5.343  1.00  0.00           O  
ATOM   1779  CB  PHE A 223       3.507  -3.473   5.878  1.00  0.00           C  
ATOM   1780  CG  PHE A 223       2.136  -4.045   6.164  1.00  0.00           C  
ATOM   1781  CD1 PHE A 223       1.578  -5.008   5.310  1.00  0.00           C  
ATOM   1782  CD2 PHE A 223       1.412  -3.626   7.297  1.00  0.00           C  
ATOM   1783  CE1 PHE A 223       0.300  -5.538   5.558  1.00  0.00           C  
ATOM   1784  CE2 PHE A 223       0.139  -4.154   7.558  1.00  0.00           C  
ATOM   1785  CZ  PHE A 223      -0.412  -5.110   6.689  1.00  0.00           C  
ATOM   1786  N   ASN A 224       7.167  -4.557   6.070  1.00  0.00           N  
ATOM   1787  CA  ASN A 224       8.509  -4.226   5.897  1.00  0.00           C  
ATOM   1788  C   ASN A 224       8.890  -2.840   6.363  1.00  0.00           C  
ATOM   1789  O   ASN A 224       9.640  -2.114   5.724  1.00  0.00           O  
ATOM   1790  CB  ASN A 224       9.018  -4.465   4.479  1.00  0.00           C  
ATOM   1791  CG  ASN A 224      10.452  -4.520   4.376  1.00  0.00           C  
ATOM   1792  OD1 ASN A 224      11.116  -5.167   5.246  1.00  0.00           O  
ATOM   1793  ND2 ASN A 224      11.203  -4.187   3.657  1.00  0.00           N  
ATOM   1794  N   TYR A 225       8.346  -2.435   7.540  1.00  0.00           N  
ATOM   1795  CA  TYR A 225       8.626  -1.130   8.141  1.00  0.00           C  
ATOM   1796  C   TYR A 225       8.292   0.048   7.207  1.00  0.00           C  
ATOM   1797  O   TYR A 225       8.999   1.041   7.158  1.00  0.00           O  
ATOM   1798  CB  TYR A 225      10.052  -1.084   8.687  1.00  0.00           C  
ATOM   1799  CG  TYR A 225      10.373  -2.199   9.660  1.00  0.00           C  
ATOM   1800  CD1 TYR A 225      10.188  -2.004  11.046  1.00  0.00           C  
ATOM   1801  CD2 TYR A 225      10.832  -3.453   9.203  1.00  0.00           C  
ATOM   1802  CE1 TYR A 225      10.470  -3.029  11.962  1.00  0.00           C  
ATOM   1803  CE2 TYR A 225      11.112  -4.490  10.112  1.00  0.00           C  
ATOM   1804  CZ  TYR A 225      10.936  -4.264  11.491  1.00  0.00           C  
ATOM   1805  OH  TYR A 225      11.208  -5.272  12.390  1.00  0.00           O  
ATOM   1806  N   SER A 226       7.200  -0.093   6.435  1.00  0.00           N  
ATOM   1807  CA  SER A 226       6.750   0.938   5.506  1.00  0.00           C  
ATOM   1808  C   SER A 226       6.171   2.145   6.237  1.00  0.00           C  
ATOM   1809  O   SER A 226       5.407   1.982   7.193  1.00  0.00           O  
ATOM   1810  CB  SER A 226       5.722   0.378   4.527  1.00  0.00           C  
ATOM   1811  OG  SER A 226       4.578  -0.112   5.203  1.00  0.00           O  
ATOM   1812  N   ASP A 227       6.486   3.350   5.746  1.00  0.00           N  
ATOM   1813  CA  ASP A 227       5.893   4.584   6.255  1.00  0.00           C  
ATOM   1814  C   ASP A 227       4.375   4.572   6.092  1.00  0.00           C  
ATOM   1815  O   ASP A 227       3.848   4.185   5.048  1.00  0.00           O  
ATOM   1816  CB  ASP A 227       6.457   5.802   5.527  1.00  0.00           C  
ATOM   1817  CG  ASP A 227       7.955   5.991   5.736  1.00  0.00           C  
ATOM   1818  OD1 ASP A 227       8.421   5.817   6.885  1.00  0.00           O  
ATOM   1819  OD2 ASP A 227       8.616   6.332   4.736  1.00  0.00           O  
ATOM   1820  N   GLN A 228       3.668   5.035   7.121  1.00  0.00           N  
ATOM   1821  CA  GLN A 228       2.218   5.159   7.084  1.00  0.00           C  
ATOM   1822  C   GLN A 228       1.769   6.536   6.591  1.00  0.00           C  
ATOM   1823  O   GLN A 228       0.746   6.649   5.920  1.00  0.00           O  
ATOM   1824  CB  GLN A 228       1.648   4.857   8.477  1.00  0.00           C  
ATOM   1825  CG  GLN A 228       1.961   3.436   8.963  1.00  0.00           C  
ATOM   1826  CD  GLN A 228       1.545   2.392   7.928  1.00  0.00           C  
ATOM   1827  OE1 GLN A 228       0.375   2.127   7.724  1.00  0.00           O  
ATOM   1828  NE2 GLN A 228       2.480   1.816   7.210  1.00  0.00           N  
ATOM   1829  N   LEU A 229       2.542   7.568   6.890  1.00  0.00           N  
ATOM   1830  CA  LEU A 229       2.264   8.942   6.483  1.00  0.00           C  
ATOM   1831  C   LEU A 229       3.255   9.383   5.395  1.00  0.00           C  
ATOM   1832  O   LEU A 229       4.369   8.878   5.316  1.00  0.00           O  
ATOM   1833  CB  LEU A 229       2.312   9.867   7.716  1.00  0.00           C  
ATOM   1834  CG  LEU A 229       1.458   9.429   8.919  1.00  0.00           C  
ATOM   1835  CD1 LEU A 229       1.545  10.474  10.019  1.00  0.00           C  
ATOM   1836  CD2 LEU A 229      -0.015   9.238   8.559  1.00  0.00           C  
ATOM   1837  N   TYR A 230       2.847  10.354   4.575  1.00  0.00           N  
ATOM   1838  CA  TYR A 230       3.790  11.004   3.674  1.00  0.00           C  
ATOM   1839  C   TYR A 230       4.958  11.611   4.476  1.00  0.00           C  
ATOM   1840  O   TYR A 230       4.702  12.217   5.512  1.00  0.00           O  
ATOM   1841  CB  TYR A 230       3.090  12.101   2.870  1.00  0.00           C  
ATOM   1842  CG  TYR A 230       2.151  11.584   1.803  1.00  0.00           C  
ATOM   1843  CD1 TYR A 230       2.667  10.844   0.721  1.00  0.00           C  
ATOM   1844  CD2 TYR A 230       0.778  11.842   1.878  1.00  0.00           C  
ATOM   1845  CE1 TYR A 230       1.806  10.349  -0.266  1.00  0.00           C  
ATOM   1846  CE2 TYR A 230      -0.093  11.351   0.891  1.00  0.00           C  
ATOM   1847  CZ  TYR A 230       0.423  10.595  -0.180  1.00  0.00           C  
ATOM   1848  OH  TYR A 230      -0.413  10.086  -1.119  1.00  0.00           O  
ATOM   1849  N   PRO A 231       6.208  11.507   4.005  1.00  0.00           N  
ATOM   1850  CA  PRO A 231       7.385  11.957   4.758  1.00  0.00           C  
ATOM   1851  C   PRO A 231       7.284  13.402   5.263  1.00  0.00           C  
ATOM   1852  O   PRO A 231       7.550  13.673   6.432  1.00  0.00           O  
ATOM   1853  CB  PRO A 231       8.568  11.772   3.804  1.00  0.00           C  
ATOM   1854  CG  PRO A 231       8.129  10.597   2.933  1.00  0.00           C  
ATOM   1855  CD  PRO A 231       6.626  10.823   2.794  1.00  0.00           C  
ATOM   1856  N   GLN A 232       6.810  14.319   4.412  1.00  0.00           N  
ATOM   1857  CA  GLN A 232       6.659  15.729   4.779  1.00  0.00           C  
ATOM   1858  C   GLN A 232       5.632  15.963   5.897  1.00  0.00           C  
ATOM   1859  O   GLN A 232       5.776  16.921   6.661  1.00  0.00           O  
ATOM   1860  CB  GLN A 232       6.333  16.571   3.533  1.00  0.00           C  
ATOM   1861  CG  GLN A 232       4.942  16.362   2.891  1.00  0.00           C  
ATOM   1862  CD  GLN A 232       4.848  15.193   1.910  1.00  0.00           C  
ATOM   1863  OE1 GLN A 232       5.659  14.278   1.879  1.00  0.00           O  
ATOM   1864  NE2 GLN A 232       3.851  15.194   1.060  1.00  0.00           N  
ATOM   1865  N   TYR A 233       4.620  15.119   6.013  1.00  0.00           N  
ATOM   1866  CA  TYR A 233       3.637  15.196   7.089  1.00  0.00           C  
ATOM   1867  C   TYR A 233       4.087  14.418   8.321  1.00  0.00           C  
ATOM   1868  O   TYR A 233       3.897  14.901   9.434  1.00  0.00           O  
ATOM   1869  CB  TYR A 233       2.265  14.706   6.611  1.00  0.00           C  
ATOM   1870  CG  TYR A 233       1.671  15.472   5.444  1.00  0.00           C  
ATOM   1871  CD1 TYR A 233       1.754  16.875   5.375  1.00  0.00           C  
ATOM   1872  CD2 TYR A 233       1.010  14.771   4.424  1.00  0.00           C  
ATOM   1873  CE1 TYR A 233       1.207  17.570   4.281  1.00  0.00           C  
ATOM   1874  CE2 TYR A 233       0.453  15.449   3.330  1.00  0.00           C  
ATOM   1875  CZ  TYR A 233       0.559  16.850   3.253  1.00  0.00           C  
ATOM   1876  OH  TYR A 233       0.052  17.507   2.182  1.00  0.00           O  
ATOM   1877  N   ASN A 234       4.713  13.260   8.131  1.00  0.00           N  
ATOM   1878  CA  ASN A 234       5.276  12.472   9.211  1.00  0.00           C  
ATOM   1879  C   ASN A 234       6.243  13.302  10.067  1.00  0.00           C  
ATOM   1880  O   ASN A 234       6.013  13.458  11.267  1.00  0.00           O  
ATOM   1881  CB  ASN A 234       5.970  11.236   8.619  1.00  0.00           C  
ATOM   1882  CG  ASN A 234       6.500  10.342   9.719  1.00  0.00           C  
ATOM   1883  OD1 ASN A 234       5.769   9.573  10.299  1.00  0.00           O  
ATOM   1884  ND2 ASN A 234       7.761  10.474  10.062  1.00  0.00           N  
ATOM   1885  N   ASP A 235       7.251  13.886   9.434  1.00  0.00           N  
ATOM   1886  CA  ASP A 235       8.290  14.634  10.138  1.00  0.00           C  
ATOM   1887  C   ASP A 235       7.708  15.870  10.832  1.00  0.00           C  
ATOM   1888  O   ASP A 235       7.983  16.114  12.010  1.00  0.00           O  
ATOM   1889  CB  ASP A 235       9.392  15.018   9.145  1.00  0.00           C  
ATOM   1890  CG  ASP A 235      10.147  13.822   8.544  1.00  0.00           C  
ATOM   1891  OD1 ASP A 235       9.882  12.666   8.952  1.00  0.00           O  
ATOM   1892  OD2 ASP A 235      10.990  14.079   7.659  1.00  0.00           O  
ATOM   1893  N   ARG A 236       6.828  16.616  10.154  1.00  0.00           N  
ATOM   1894  CA  ARG A 236       6.151  17.776  10.745  1.00  0.00           C  
ATOM   1895  C   ARG A 236       5.245  17.382  11.919  1.00  0.00           C  
ATOM   1896  O   ARG A 236       5.169  18.134  12.894  1.00  0.00           O  
ATOM   1897  CB  ARG A 236       5.377  18.540   9.656  1.00  0.00           C  
ATOM   1898  CG  ARG A 236       4.828  19.883  10.173  1.00  0.00           C  
ATOM   1899  CD  ARG A 236       4.158  20.681   9.050  1.00  0.00           C  
ATOM   1900  NE  ARG A 236       3.639  21.972   9.532  1.00  0.00           N  
ATOM   1901  CZ  ARG A 236       2.939  22.853   8.838  1.00  0.00           C  
ATOM   1902  NH1 ARG A 236       2.624  22.671   7.588  1.00  0.00           N  
ATOM   1903  NH2 ARG A 236       2.531  23.959   9.398  1.00  0.00           N  
ATOM   1904  N   LEU A 237       4.585  16.230  11.850  1.00  0.00           N  
ATOM   1905  CA  LEU A 237       3.727  15.739  12.929  1.00  0.00           C  
ATOM   1906  C   LEU A 237       4.549  15.302  14.142  1.00  0.00           C  
ATOM   1907  O   LEU A 237       4.228  15.697  15.262  1.00  0.00           O  
ATOM   1908  CB  LEU A 237       2.828  14.613  12.401  1.00  0.00           C  
ATOM   1909  CG  LEU A 237       1.859  14.041  13.441  1.00  0.00           C  
ATOM   1910  CD1 LEU A 237       0.886  15.085  13.979  1.00  0.00           C  
ATOM   1911  CD2 LEU A 237       1.045  12.912  12.812  1.00  0.00           C  
ATOM   1912  N   VAL A 238       5.628  14.550  13.933  1.00  0.00           N  
ATOM   1913  CA  VAL A 238       6.555  14.146  15.008  1.00  0.00           C  
ATOM   1914  C   VAL A 238       7.119  15.384  15.705  1.00  0.00           C  
ATOM   1915  O   VAL A 238       7.035  15.496  16.932  1.00  0.00           O  
ATOM   1916  CB  VAL A 238       7.691  13.255  14.467  1.00  0.00           C  
ATOM   1917  CG1 VAL A 238       8.754  12.965  15.542  1.00  0.00           C  
ATOM   1918  CG2 VAL A 238       7.146  11.900  14.006  1.00  0.00           C  
ATOM   1919  N   ASP A 239       7.620  16.344  14.929  1.00  0.00           N  
ATOM   1920  CA  ASP A 239       8.130  17.610  15.443  1.00  0.00           C  
ATOM   1921  C   ASP A 239       7.061  18.388  16.217  1.00  0.00           C  
ATOM   1922  O   ASP A 239       7.332  18.880  17.307  1.00  0.00           O  
ATOM   1923  CB  ASP A 239       8.658  18.456  14.277  1.00  0.00           C  
ATOM   1924  CG  ASP A 239      10.141  18.268  13.981  1.00  0.00           C  
ATOM   1925  OD1 ASP A 239      10.762  17.308  14.498  1.00  0.00           O  
ATOM   1926  OD2 ASP A 239      10.703  19.208  13.369  1.00  0.00           O  
ATOM   1927  N   SER A 240       5.847  18.478  15.669  1.00  0.00           N  
ATOM   1928  CA  SER A 240       4.744  19.210  16.301  1.00  0.00           C  
ATOM   1929  C   SER A 240       4.313  18.578  17.622  1.00  0.00           C  
ATOM   1930  O   SER A 240       4.080  19.288  18.594  1.00  0.00           O  
ATOM   1931  CB  SER A 240       3.530  19.285  15.367  1.00  0.00           C  
ATOM   1932  OG  SER A 240       3.850  19.982  14.180  1.00  0.00           O  
ATOM   1933  N   LEU A 241       4.244  17.256  17.689  1.00  0.00           N  
ATOM   1934  CA  LEU A 241       3.889  16.535  18.918  1.00  0.00           C  
ATOM   1935  C   LEU A 241       5.006  16.649  19.963  1.00  0.00           C  
ATOM   1936  O   LEU A 241       4.745  17.012  21.106  1.00  0.00           O  
ATOM   1937  CB  LEU A 241       3.576  15.074  18.578  1.00  0.00           C  
ATOM   1938  CG  LEU A 241       2.285  14.871  17.760  1.00  0.00           C  
ATOM   1939  CD1 LEU A 241       2.229  13.432  17.247  1.00  0.00           C  
ATOM   1940  CD2 LEU A 241       1.025  15.124  18.590  1.00  0.00           C  
ATOM   1941  N   ALA A 242       6.257  16.393  19.579  1.00  0.00           N  
ATOM   1942  CA  ALA A 242       7.391  16.438  20.501  1.00  0.00           C  
ATOM   1943  C   ALA A 242       7.670  17.856  21.036  1.00  0.00           C  
ATOM   1944  O   ALA A 242       8.060  18.007  22.191  1.00  0.00           O  
ATOM   1945  CB  ALA A 242       8.610  15.847  19.791  1.00  0.00           C  
ATOM   1946  N   GLU A 243       7.422  18.893  20.229  1.00  0.00           N  
ATOM   1947  CA  GLU A 243       7.596  20.297  20.620  1.00  0.00           C  
ATOM   1948  C   GLU A 243       6.752  20.671  21.845  1.00  0.00           C  
ATOM   1949  O   GLU A 243       7.171  21.498  22.655  1.00  0.00           O  
ATOM   1950  CB  GLU A 243       7.235  21.178  19.413  1.00  0.00           C  
ATOM   1951  CG  GLU A 243       7.504  22.685  19.622  1.00  0.00           C  
ATOM   1952  CD  GLU A 243       8.987  22.984  19.896  1.00  0.00           C  
ATOM   1953  OE1 GLU A 243       9.264  23.859  20.737  1.00  0.00           O  
ATOM   1954  OE2 GLU A 243       9.875  22.325  19.308  1.00  0.00           O  
ATOM   1955  N   TYR A 244       5.594  20.025  22.016  1.00  0.00           N  
ATOM   1956  CA  TYR A 244       4.666  20.237  23.128  1.00  0.00           C  
ATOM   1957  C   TYR A 244       4.706  19.117  24.176  1.00  0.00           C  
ATOM   1958  O   TYR A 244       3.700  18.821  24.816  1.00  0.00           O  
ATOM   1959  CB  TYR A 244       3.261  20.504  22.576  1.00  0.00           C  
ATOM   1960  CG  TYR A 244       3.169  21.751  21.727  1.00  0.00           C  
ATOM   1961  CD1 TYR A 244       3.113  23.032  22.320  1.00  0.00           C  
ATOM   1962  CD2 TYR A 244       3.161  21.645  20.328  1.00  0.00           C  
ATOM   1963  CE1 TYR A 244       3.059  24.186  21.531  1.00  0.00           C  
ATOM   1964  CE2 TYR A 244       3.108  22.801  19.519  1.00  0.00           C  
ATOM   1965  CZ  TYR A 244       3.066  24.069  20.123  1.00  0.00           C  
ATOM   1966  OH  TYR A 244       3.037  25.183  19.340  1.00  0.00           O  
ATOM   1967  N   ASN A 245       5.871  18.513  24.397  1.00  0.00           N  
ATOM   1968  CA  ASN A 245       6.074  17.450  25.390  1.00  0.00           C  
ATOM   1969  C   ASN A 245       5.761  17.871  26.840  1.00  0.00           C  
ATOM   1970  O   ASN A 245       5.539  17.025  27.699  1.00  0.00           O  
ATOM   1971  CB  ASN A 245       7.510  16.938  25.276  1.00  0.00           C  
ATOM   1972  CG  ASN A 245       8.542  17.860  25.909  1.00  0.00           C  
ATOM   1973  OD1 ASN A 245       8.597  19.055  25.692  1.00  0.00           O  
ATOM   1974  ND2 ASN A 245       9.402  17.319  26.736  1.00  0.00           N  
ATOM   1975  N   ASP A 246       5.743  19.172  27.112  1.00  0.00           N  
ATOM   1976  CA  ASP A 246       5.346  19.772  28.379  1.00  0.00           C  
ATOM   1977  C   ASP A 246       3.822  19.871  28.546  1.00  0.00           C  
ATOM   1978  O   ASP A 246       3.331  20.037  29.673  1.00  0.00           O  
ATOM   1979  CB  ASP A 246       6.001  21.164  28.489  1.00  0.00           C  
ATOM   1980  CG  ASP A 246       5.571  22.133  27.375  1.00  0.00           C  
ATOM   1981  OD1 ASP A 246       5.618  21.759  26.183  1.00  0.00           O  
ATOM   1982  OD2 ASP A 246       5.246  23.305  27.682  1.00  0.00           O  
ATOM   1983  N   VAL A 247       3.060  19.765  27.470  1.00  0.00           N  
ATOM   1984  CA  VAL A 247       1.588  19.828  27.444  1.00  0.00           C  
ATOM   1985  C   VAL A 247       0.966  18.442  27.271  1.00  0.00           C  
ATOM   1986  O   VAL A 247      -0.024  18.127  27.920  1.00  0.00           O  
ATOM   1987  CB  VAL A 247       1.119  20.780  26.317  1.00  0.00           C  
ATOM   1988  CG1 VAL A 247      -0.406  20.869  26.235  1.00  0.00           C  
ATOM   1989  CG2 VAL A 247       1.655  22.206  26.525  1.00  0.00           C  
ATOM   1990  N   ILE A 248       1.541  17.609  26.406  1.00  0.00           N  
ATOM   1991  CA  ILE A 248       0.973  16.321  25.984  1.00  0.00           C  
ATOM   1992  C   ILE A 248       1.375  15.218  26.967  1.00  0.00           C  
ATOM   1993  O   ILE A 248       2.552  14.881  27.097  1.00  0.00           O  
ATOM   1994  CB  ILE A 248       1.372  15.999  24.531  1.00  0.00           C  
ATOM   1995  CG1 ILE A 248       0.834  17.085  23.565  1.00  0.00           C  
ATOM   1996  CG2 ILE A 248       0.837  14.611  24.124  1.00  0.00           C  
ATOM   1997  CD1 ILE A 248       1.373  16.965  22.132  1.00  0.00           C  
ATOM   1998  N   LEU A 249       0.380  14.606  27.609  1.00  0.00           N  
ATOM   1999  CA  LEU A 249       0.585  13.469  28.515  1.00  0.00           C  
ATOM   2000  C   LEU A 249       0.842  12.151  27.765  1.00  0.00           C  
ATOM   2001  O   LEU A 249       1.478  11.255  28.298  1.00  0.00           O  
ATOM   2002  CB  LEU A 249      -0.640  13.308  29.427  1.00  0.00           C  
ATOM   2003  CG  LEU A 249      -1.040  14.544  30.255  1.00  0.00           C  
ATOM   2004  CD1 LEU A 249      -2.149  14.151  31.220  1.00  0.00           C  
ATOM   2005  CD2 LEU A 249       0.130  15.114  31.062  1.00  0.00           C  
ATOM   2006  N   GLY A 250       0.340  12.054  26.553  1.00  0.00           N  
ATOM   2007  CA  GLY A 250       0.467  10.880  25.693  1.00  0.00           C  
ATOM   2008  C   GLY A 250      -0.387  11.012  24.431  1.00  0.00           C  
ATOM   2009  O   GLY A 250      -1.289  11.849  24.359  1.00  0.00           O  
ATOM   2010  N   VAL A 251      -0.096  10.165  23.457  1.00  0.00           N  
ATOM   2011  CA  VAL A 251      -0.807  10.071  22.179  1.00  0.00           C  
ATOM   2012  C   VAL A 251      -1.413   8.669  22.059  1.00  0.00           C  
ATOM   2013  O   VAL A 251      -0.742   7.678  22.352  1.00  0.00           O  
ATOM   2014  CB  VAL A 251       0.128  10.368  20.993  1.00  0.00           C  
ATOM   2015  CG1 VAL A 251      -0.623  10.364  19.668  1.00  0.00           C  
ATOM   2016  CG2 VAL A 251       0.821  11.731  21.137  1.00  0.00           C  
ATOM   2017  N   LEU A 252      -2.673   8.580  21.640  1.00  0.00           N  
ATOM   2018  CA  LEU A 252      -3.369   7.318  21.416  1.00  0.00           C  
ATOM   2019  C   LEU A 252      -3.643   7.128  19.925  1.00  0.00           C  
ATOM   2020  O   LEU A 252      -4.213   8.016  19.284  1.00  0.00           O  
ATOM   2021  CB  LEU A 252      -4.674   7.272  22.219  1.00  0.00           C  
ATOM   2022  CG  LEU A 252      -4.531   7.530  23.733  1.00  0.00           C  
ATOM   2023  CD1 LEU A 252      -5.895   7.354  24.401  1.00  0.00           C  
ATOM   2024  CD2 LEU A 252      -3.557   6.570  24.408  1.00  0.00           C  
ATOM   2025  N   CYS A 253      -3.279   5.960  19.390  1.00  0.00           N  
ATOM   2026  CA  CYS A 253      -3.480   5.593  17.996  1.00  0.00           C  
ATOM   2027  C   CYS A 253      -4.054   4.180  17.864  1.00  0.00           C  
ATOM   2028  O   CYS A 253      -3.943   3.362  18.775  1.00  0.00           O  
ATOM   2029  CB  CYS A 253      -2.163   5.704  17.228  1.00  0.00           C  
ATOM   2030  SG  CYS A 253      -1.283   7.275  17.352  1.00  0.00           S  
ATOM   2031  N   GLY A 254      -4.624   3.883  16.705  1.00  0.00           N  
ATOM   2032  CA  GLY A 254      -5.055   2.551  16.288  1.00  0.00           C  
ATOM   2033  C   GLY A 254      -4.385   2.147  14.974  1.00  0.00           C  
ATOM   2034  O   GLY A 254      -3.161   2.212  14.840  1.00  0.00           O  
ATOM   2035  N   HIS A 255      -5.193   1.771  13.988  1.00  0.00           N  
ATOM   2036  CA  HIS A 255      -4.861   1.532  12.580  1.00  0.00           C  
ATOM   2037  C   HIS A 255      -4.010   0.288  12.281  1.00  0.00           C  
ATOM   2038  O   HIS A 255      -4.276  -0.408  11.300  1.00  0.00           O  
ATOM   2039  CB  HIS A 255      -4.223   2.798  11.986  1.00  0.00           C  
ATOM   2040  CG  HIS A 255      -3.916   2.689  10.527  1.00  0.00           C  
ATOM   2041  ND1 HIS A 255      -4.844   2.559   9.526  1.00  0.00           N  
ATOM   2042  CD2 HIS A 255      -2.680   2.683   9.921  1.00  0.00           C  
ATOM   2043  CE1 HIS A 255      -4.191   2.475   8.349  1.00  0.00           C  
ATOM   2044  NE2 HIS A 255      -2.875   2.546   8.556  1.00  0.00           N  
ATOM   2045  N   LEU A 256      -3.000  -0.024  13.084  1.00  0.00           N  
ATOM   2046  CA  LEU A 256      -2.098  -1.150  12.803  1.00  0.00           C  
ATOM   2047  C   LEU A 256      -2.639  -2.509  13.268  1.00  0.00           C  
ATOM   2048  O   LEU A 256      -2.063  -3.535  12.917  1.00  0.00           O  
ATOM   2049  CB  LEU A 256      -0.707  -0.874  13.395  1.00  0.00           C  
ATOM   2050  CG  LEU A 256      -0.001   0.377  12.848  1.00  0.00           C  
ATOM   2051  CD1 LEU A 256       1.431   0.401  13.376  1.00  0.00           C  
ATOM   2052  CD2 LEU A 256       0.076   0.403  11.321  1.00  0.00           C  
ATOM   2053  N   HIS A 257      -3.712  -2.520  14.049  1.00  0.00           N  
ATOM   2054  CA  HIS A 257      -4.322  -3.722  14.646  1.00  0.00           C  
ATOM   2055  C   HIS A 257      -3.399  -4.511  15.596  1.00  0.00           C  
ATOM   2056  O   HIS A 257      -3.720  -5.624  16.010  1.00  0.00           O  
ATOM   2057  CB  HIS A 257      -4.921  -4.615  13.551  1.00  0.00           C  
ATOM   2058  CG  HIS A 257      -6.045  -4.025  12.748  1.00  0.00           C  
ATOM   2059  ND1 HIS A 257      -7.014  -4.770  12.103  1.00  0.00           N  
ATOM   2060  CD2 HIS A 257      -6.330  -2.715  12.515  1.00  0.00           C  
ATOM   2061  CE1 HIS A 257      -7.847  -3.925  11.506  1.00  0.00           C  
ATOM   2062  NE2 HIS A 257      -7.468  -2.660  11.731  1.00  0.00           N  
ATOM   2063  N   THR A 258      -2.253  -3.934  15.939  1.00  0.00           N  
ATOM   2064  CA  THR A 258      -1.216  -4.555  16.754  1.00  0.00           C  
ATOM   2065  C   THR A 258      -0.896  -3.707  17.978  1.00  0.00           C  
ATOM   2066  O   THR A 258      -1.041  -2.484  17.959  1.00  0.00           O  
ATOM   2067  CB  THR A 258       0.048  -4.813  15.930  1.00  0.00           C  
ATOM   2068  OG1 THR A 258       0.423  -3.681  15.177  1.00  0.00           O  
ATOM   2069  CG2 THR A 258      -0.147  -5.970  14.951  1.00  0.00           C  
ATOM   2070  N   ASP A 259      -0.465  -4.352  19.042  1.00  0.00           N  
ATOM   2071  CA  ASP A 259      -0.092  -3.706  20.297  1.00  0.00           C  
ATOM   2072  C   ASP A 259       1.374  -3.279  20.244  1.00  0.00           C  
ATOM   2073  O   ASP A 259       2.290  -4.099  20.335  1.00  0.00           O  
ATOM   2074  CB  ASP A 259      -0.383  -4.673  21.445  1.00  0.00           C  
ATOM   2075  CG  ASP A 259      -0.044  -4.107  22.828  1.00  0.00           C  
ATOM   2076  OD1 ASP A 259       0.481  -2.976  22.949  1.00  0.00           O  
ATOM   2077  OD2 ASP A 259      -0.359  -4.779  23.830  1.00  0.00           O  
ATOM   2078  N   THR A 260       1.612  -1.978  20.084  1.00  0.00           N  
ATOM   2079  CA  THR A 260       2.966  -1.429  20.054  1.00  0.00           C  
ATOM   2080  C   THR A 260       2.997   0.018  20.558  1.00  0.00           C  
ATOM   2081  O   THR A 260       1.988   0.571  21.001  1.00  0.00           O  
ATOM   2082  CB  THR A 260       3.598  -1.609  18.657  1.00  0.00           C  
ATOM   2083  OG1 THR A 260       4.977  -1.321  18.712  1.00  0.00           O  
ATOM   2084  CG2 THR A 260       2.979  -0.726  17.581  1.00  0.00           C  
ATOM   2085  N   PHE A 261       4.173   0.618  20.534  1.00  0.00           N  
ATOM   2086  CA  PHE A 261       4.405   1.989  20.978  1.00  0.00           C  
ATOM   2087  C   PHE A 261       5.405   2.712  20.081  1.00  0.00           C  
ATOM   2088  O   PHE A 261       6.184   2.097  19.351  1.00  0.00           O  
ATOM   2089  CB  PHE A 261       4.846   1.988  22.446  1.00  0.00           C  
ATOM   2090  CG  PHE A 261       6.172   1.287  22.701  1.00  0.00           C  
ATOM   2091  CD1 PHE A 261       6.197  -0.091  23.005  1.00  0.00           C  
ATOM   2092  CD2 PHE A 261       7.381   1.998  22.636  1.00  0.00           C  
ATOM   2093  CE1 PHE A 261       7.409  -0.741  23.242  1.00  0.00           C  
ATOM   2094  CE2 PHE A 261       8.609   1.350  22.869  1.00  0.00           C  
ATOM   2095  CZ  PHE A 261       8.625  -0.020  23.178  1.00  0.00           C  
ATOM   2096  N   ARG A 262       5.394   4.038  20.164  1.00  0.00           N  
ATOM   2097  CA  ARG A 262       6.354   4.922  19.499  1.00  0.00           C  
ATOM   2098  C   ARG A 262       6.852   5.963  20.487  1.00  0.00           C  
ATOM   2099  O   ARG A 262       6.064   6.515  21.256  1.00  0.00           O  
ATOM   2100  CB  ARG A 262       5.716   5.611  18.282  1.00  0.00           C  
ATOM   2101  CG  ARG A 262       5.080   4.675  17.250  1.00  0.00           C  
ATOM   2102  CD  ARG A 262       6.121   3.847  16.494  1.00  0.00           C  
ATOM   2103  NE  ARG A 262       5.462   2.939  15.558  1.00  0.00           N  
ATOM   2104  CZ  ARG A 262       5.420   1.619  15.613  1.00  0.00           C  
ATOM   2105  NH1 ARG A 262       5.949   0.924  16.582  1.00  0.00           N  
ATOM   2106  NH2 ARG A 262       4.846   0.954  14.677  1.00  0.00           N  
ATOM   2107  N   ILE A 263       8.144   6.258  20.436  1.00  0.00           N  
ATOM   2108  CA  ILE A 263       8.758   7.374  21.162  1.00  0.00           C  
ATOM   2109  C   ILE A 263       8.998   8.483  20.133  1.00  0.00           C  
ATOM   2110  O   ILE A 263       9.947   8.417  19.354  1.00  0.00           O  
ATOM   2111  CB  ILE A 263      10.055   6.950  21.895  1.00  0.00           C  
ATOM   2112  CG1 ILE A 263       9.822   5.697  22.774  1.00  0.00           C  
ATOM   2113  CG2 ILE A 263      10.560   8.135  22.734  1.00  0.00           C  
ATOM   2114  CD1 ILE A 263      11.089   5.161  23.456  1.00  0.00           C  
ATOM   2115  N   LEU A 264       8.110   9.466  20.099  1.00  0.00           N  
ATOM   2116  CA  LEU A 264       8.195  10.592  19.175  1.00  0.00           C  
ATOM   2117  C   LEU A 264       9.171  11.617  19.738  1.00  0.00           C  
ATOM   2118  O   LEU A 264       9.007  12.069  20.867  1.00  0.00           O  
ATOM   2119  CB  LEU A 264       6.800  11.192  18.952  1.00  0.00           C  
ATOM   2120  CG  LEU A 264       5.700  10.179  18.569  1.00  0.00           C  
ATOM   2121  CD1 LEU A 264       4.384  10.920  18.363  1.00  0.00           C  
ATOM   2122  CD2 LEU A 264       6.032   9.417  17.287  1.00  0.00           C  
ATOM   2123  N   SER A 265      10.205  11.974  18.970  1.00  0.00           N  
ATOM   2124  CA  SER A 265      11.320  12.773  19.471  1.00  0.00           C  
ATOM   2125  C   SER A 265      11.687  13.920  18.533  1.00  0.00           C  
ATOM   2126  O   SER A 265      11.785  13.738  17.326  1.00  0.00           O  
ATOM   2127  CB  SER A 265      12.561  11.893  19.689  1.00  0.00           C  
ATOM   2128  OG  SER A 265      12.282  10.790  20.526  1.00  0.00           O  
ATOM   2129  N   LYS A 266      11.969  15.092  19.121  1.00  0.00           N  
ATOM   2130  CA  LYS A 266      12.604  16.244  18.472  1.00  0.00           C  
ATOM   2131  C   LYS A 266      13.749  16.711  19.365  1.00  0.00           C  
ATOM   2132  O   LYS A 266      13.536  17.433  20.342  1.00  0.00           O  
ATOM   2133  CB  LYS A 266      11.562  17.334  18.216  1.00  0.00           C  
ATOM   2134  CG  LYS A 266      12.164  18.537  17.465  1.00  0.00           C  
ATOM   2135  CD  LYS A 266      11.085  19.616  17.303  1.00  0.00           C  
ATOM   2136  CE  LYS A 266      11.600  20.796  16.494  1.00  0.00           C  
ATOM   2137  NZ  LYS A 266      10.529  21.798  16.330  1.00  0.00           N  
ATOM   2138  N   GLY A 267      14.959  16.261  19.050  1.00  0.00           N  
ATOM   2139  CA  GLY A 267      16.099  16.434  19.947  1.00  0.00           C  
ATOM   2140  C   GLY A 267      15.815  15.783  21.308  1.00  0.00           C  
ATOM   2141  O   GLY A 267      15.559  14.582  21.385  1.00  0.00           O  
ATOM   2142  N   ASN A 268      15.832  16.586  22.371  1.00  0.00           N  
ATOM   2143  CA  ASN A 268      15.590  16.107  23.736  1.00  0.00           C  
ATOM   2144  C   ASN A 268      14.101  16.101  24.133  1.00  0.00           C  
ATOM   2145  O   ASN A 268      13.762  15.575  25.190  1.00  0.00           O  
ATOM   2146  CB  ASN A 268      16.402  16.964  24.716  1.00  0.00           C  
ATOM   2147  CG  ASN A 268      17.902  16.818  24.523  1.00  0.00           C  
ATOM   2148  OD1 ASN A 268      18.400  15.886  23.927  1.00  0.00           O  
ATOM   2149  ND2 ASN A 268      18.674  17.750  25.037  1.00  0.00           N  
ATOM   2150  N   LYS A 269      13.226  16.689  23.324  1.00  0.00           N  
ATOM   2151  CA  LYS A 269      11.779  16.706  23.578  1.00  0.00           C  
ATOM   2152  C   LYS A 269      11.167  15.399  23.076  1.00  0.00           C  
ATOM   2153  O   LYS A 269      11.381  15.032  21.928  1.00  0.00           O  
ATOM   2154  CB  LYS A 269      11.124  17.914  22.907  1.00  0.00           C  
ATOM   2155  CG  LYS A 269      11.611  19.263  23.476  1.00  0.00           C  
ATOM   2156  CD  LYS A 269      10.810  20.399  22.830  1.00  0.00           C  
ATOM   2157  CE  LYS A 269      11.151  21.755  23.433  1.00  0.00           C  
ATOM   2158  NZ  LYS A 269      10.232  22.795  22.927  1.00  0.00           N  
ATOM   2159  N   LYS A 270      10.434  14.709  23.954  1.00  0.00           N  
ATOM   2160  CA  LYS A 270       9.869  13.396  23.655  1.00  0.00           C  
ATOM   2161  C   LYS A 270       8.440  13.281  24.181  1.00  0.00           C  
ATOM   2162  O   LYS A 270       8.133  13.783  25.256  1.00  0.00           O  
ATOM   2163  CB  LYS A 270      10.760  12.279  24.249  1.00  0.00           C  
ATOM   2164  CG  LYS A 270      12.173  12.294  23.659  1.00  0.00           C  
ATOM   2165  CD  LYS A 270      13.062  11.212  24.257  1.00  0.00           C  
ATOM   2166  CE  LYS A 270      14.475  11.374  23.687  1.00  0.00           C  
ATOM   2167  NZ  LYS A 270      15.453  10.471  24.321  1.00  0.00           N  
ATOM   2168  N   VAL A 271       7.594  12.579  23.426  1.00  0.00           N  
ATOM   2169  CA  VAL A 271       6.247  12.174  23.841  1.00  0.00           C  
ATOM   2170  C   VAL A 271       6.025  10.711  23.483  1.00  0.00           C  
ATOM   2171  O   VAL A 271       6.598  10.195  22.525  1.00  0.00           O  
ATOM   2172  CB  VAL A 271       5.138  13.060  23.239  1.00  0.00           C  
ATOM   2173  CG1 VAL A 271       5.237  14.499  23.744  1.00  0.00           C  
ATOM   2174  CG2 VAL A 271       5.127  13.072  21.706  1.00  0.00           C  
ATOM   2175  N   MET A 272       5.193  10.030  24.262  1.00  0.00           N  
ATOM   2176  CA  MET A 272       4.800   8.650  23.980  1.00  0.00           C  
ATOM   2177  C   MET A 272       3.569   8.593  23.086  1.00  0.00           C  
ATOM   2178  O   MET A 272       2.595   9.295  23.342  1.00  0.00           O  
ATOM   2179  CB  MET A 272       4.521   7.890  25.283  1.00  0.00           C  
ATOM   2180  CG  MET A 272       5.802   7.564  26.057  1.00  0.00           C  
ATOM   2181  SD  MET A 272       7.095   6.715  25.122  1.00  0.00           S  
ATOM   2182  CE  MET A 272       6.217   5.263  24.511  1.00  0.00           C  
ATOM   2183  N   ALA A 273       3.588   7.706  22.122  1.00  0.00           N  
ATOM   2184  CA  ALA A 273       2.413   7.280  21.384  1.00  0.00           C  
ATOM   2185  C   ALA A 273       2.162   5.783  21.597  1.00  0.00           C  
ATOM   2186  O   ALA A 273       3.085   4.971  21.500  1.00  0.00           O  
ATOM   2187  CB  ALA A 273       2.566   7.646  19.910  1.00  0.00           C  
ATOM   2188  N   PHE A 274       0.922   5.427  21.870  1.00  0.00           N  
ATOM   2189  CA  PHE A 274       0.487   4.064  22.136  1.00  0.00           C  
ATOM   2190  C   PHE A 274      -0.463   3.610  21.036  1.00  0.00           C  
ATOM   2191  O   PHE A 274      -1.524   4.210  20.854  1.00  0.00           O  
ATOM   2192  CB  PHE A 274      -0.197   3.985  23.508  1.00  0.00           C  
ATOM   2193  CG  PHE A 274       0.645   4.556  24.622  1.00  0.00           C  
ATOM   2194  CD1 PHE A 274       1.742   3.839  25.114  1.00  0.00           C  
ATOM   2195  CD2 PHE A 274       0.369   5.844  25.122  1.00  0.00           C  
ATOM   2196  CE1 PHE A 274       2.571   4.403  26.102  1.00  0.00           C  
ATOM   2197  CE2 PHE A 274       1.192   6.415  26.111  1.00  0.00           C  
ATOM   2198  CZ  PHE A 274       2.294   5.697  26.593  1.00  0.00           C  
ATOM   2199  N   ILE A 275      -0.099   2.556  20.336  1.00  0.00           N  
ATOM   2200  CA  ILE A 275      -0.944   1.920  19.333  1.00  0.00           C  
ATOM   2201  C   ILE A 275      -1.712   0.806  20.031  1.00  0.00           C  
ATOM   2202  O   ILE A 275      -1.120  -0.166  20.511  1.00  0.00           O  
ATOM   2203  CB  ILE A 275      -0.115   1.459  18.123  1.00  0.00           C  
ATOM   2204  CG1 ILE A 275       0.578   2.681  17.468  1.00  0.00           C  
ATOM   2205  CG2 ILE A 275      -1.015   0.748  17.100  1.00  0.00           C  
ATOM   2206  CD1 ILE A 275       1.632   2.326  16.423  1.00  0.00           C  
ATOM   2207  N   GLY A 276      -3.021   0.983  20.157  1.00  0.00           N  
ATOM   2208  CA  GLY A 276      -3.892   0.029  20.827  1.00  0.00           C  
ATOM   2209  C   GLY A 276      -4.271  -1.142  19.920  1.00  0.00           C  
ATOM   2210  O   GLY A 276      -4.470  -0.945  18.720  1.00  0.00           O  
ATOM   2211  N   PRO A 277      -4.399  -2.359  20.470  1.00  0.00           N  
ATOM   2212  CA  PRO A 277      -4.811  -3.526  19.695  1.00  0.00           C  
ATOM   2213  C   PRO A 277      -6.276  -3.403  19.260  1.00  0.00           C  
ATOM   2214  O   PRO A 277      -7.114  -2.856  19.987  1.00  0.00           O  
ATOM   2215  CB  PRO A 277      -4.581  -4.710  20.626  1.00  0.00           C  
ATOM   2216  CG  PRO A 277      -4.812  -4.112  22.014  1.00  0.00           C  
ATOM   2217  CD  PRO A 277      -4.248  -2.704  21.877  1.00  0.00           C  
ATOM   2218  N   SER A 278      -6.591  -3.944  18.093  1.00  0.00           N  
ATOM   2219  CA  SER A 278      -7.918  -3.864  17.483  1.00  0.00           C  
ATOM   2220  C   SER A 278      -8.950  -4.787  18.148  1.00  0.00           C  
ATOM   2221  O   SER A 278      -8.619  -5.808  18.755  1.00  0.00           O  
ATOM   2222  CB  SER A 278      -7.829  -4.168  15.989  1.00  0.00           C  
ATOM   2223  OG  SER A 278      -7.365  -5.486  15.758  1.00  0.00           O  
ATOM   2224  N   VAL A 279     -10.221  -4.451  17.953  1.00  0.00           N  
ATOM   2225  CA  VAL A 279     -11.319  -5.415  18.136  1.00  0.00           C  
ATOM   2226  C   VAL A 279     -11.370  -6.391  16.961  1.00  0.00           C  
ATOM   2227  O   VAL A 279     -11.688  -7.560  17.152  1.00  0.00           O  
ATOM   2228  CB  VAL A 279     -12.668  -4.688  18.267  1.00  0.00           C  
ATOM   2229  CG1 VAL A 279     -13.842  -5.657  18.418  1.00  0.00           C  
ATOM   2230  CG2 VAL A 279     -12.676  -3.759  19.486  1.00  0.00           C  
ATOM   2231  N   ASP A 280     -11.039  -5.908  15.775  1.00  0.00           N  
ATOM   2232  CA  ASP A 280     -11.043  -6.688  14.550  1.00  0.00           C  
ATOM   2233  C   ASP A 280     -10.067  -7.876  14.578  1.00  0.00           C  
ATOM   2234  O   ASP A 280      -9.061  -7.884  15.294  1.00  0.00           O  
ATOM   2235  CB  ASP A 280     -10.755  -5.776  13.344  1.00  0.00           C  
ATOM   2236  CG  ASP A 280     -10.953  -6.545  12.039  1.00  0.00           C  
ATOM   2237  OD1 ASP A 280     -11.986  -7.236  11.935  1.00  0.00           O  
ATOM   2238  OD2 ASP A 280     -10.032  -6.531  11.209  1.00  0.00           O  
ATOM   2239  N   THR A 281     -10.386  -8.892  13.780  1.00  0.00           N  
ATOM   2240  CA  THR A 281      -9.638 -10.151  13.691  1.00  0.00           C  
ATOM   2241  C   THR A 281      -8.979 -10.382  12.333  1.00  0.00           C  
ATOM   2242  O   THR A 281      -8.142 -11.274  12.211  1.00  0.00           O  
ATOM   2243  CB  THR A 281     -10.563 -11.333  14.012  1.00  0.00           C  
ATOM   2244  OG1 THR A 281     -11.759 -11.270  13.269  1.00  0.00           O  
ATOM   2245  CG2 THR A 281     -10.949 -11.362  15.479  1.00  0.00           C  
ATOM   2246  N   TRP A 282      -9.294  -9.567  11.336  1.00  0.00           N  
ATOM   2247  CA  TRP A 282      -8.883  -9.764   9.939  1.00  0.00           C  
ATOM   2248  C   TRP A 282      -7.380  -9.970   9.733  1.00  0.00           C  
ATOM   2249  O   TRP A 282      -6.960 -10.741   8.868  1.00  0.00           O  
ATOM   2250  CB  TRP A 282      -9.325  -8.541   9.130  1.00  0.00           C  
ATOM   2251  CG  TRP A 282      -9.026  -8.649   7.662  1.00  0.00           C  
ATOM   2252  CD1 TRP A 282      -7.866  -8.316   7.064  1.00  0.00           C  
ATOM   2253  CD2 TRP A 282      -9.894  -9.157   6.604  1.00  0.00           C  
ATOM   2254  NE1 TRP A 282      -7.964  -8.576   5.696  1.00  0.00           N  
ATOM   2255  CE2 TRP A 282      -9.187  -9.085   5.383  1.00  0.00           C  
ATOM   2256  CE3 TRP A 282     -11.209  -9.657   6.582  1.00  0.00           C  
ATOM   2257  CZ2 TRP A 282      -9.766  -9.499   4.161  1.00  0.00           C  
ATOM   2258  CZ3 TRP A 282     -11.788 -10.064   5.369  1.00  0.00           C  
ATOM   2259  CH2 TRP A 282     -11.074  -9.982   4.180  1.00  0.00           C  
ATOM   2260  N   LEU A 283      -6.541  -9.298  10.516  1.00  0.00           N  
ATOM   2261  CA  LEU A 283      -5.089  -9.425  10.418  1.00  0.00           C  
ATOM   2262  C   LEU A 283      -4.515 -10.561  11.283  1.00  0.00           C  
ATOM   2263  O   LEU A 283      -3.297 -10.631  11.485  1.00  0.00           O  
ATOM   2264  CB  LEU A 283      -4.425  -8.059  10.649  1.00  0.00           C  
ATOM   2265  CG  LEU A 283      -4.815  -6.960   9.646  1.00  0.00           C  
ATOM   2266  CD1 LEU A 283      -4.049  -5.676   9.951  1.00  0.00           C  
ATOM   2267  CD2 LEU A 283      -4.509  -7.344   8.197  1.00  0.00           C  
ATOM   2268  N   GLY A 284      -5.363 -11.459  11.764  1.00  0.00           N  
ATOM   2269  CA  GLY A 284      -4.946 -12.594  12.577  1.00  0.00           C  
ATOM   2270  C   GLY A 284      -4.529 -12.189  13.986  1.00  0.00           C  
ATOM   2271  O   GLY A 284      -3.516 -12.665  14.491  1.00  0.00           O  
ATOM   2272  N   THR A 285      -5.301 -11.302  14.610  1.00  0.00           N  
ATOM   2273  CA  THR A 285      -5.128 -10.856  15.995  1.00  0.00           C  
ATOM   2274  C   THR A 285      -6.374 -11.186  16.814  1.00  0.00           C  
ATOM   2275  O   THR A 285      -7.500 -11.082  16.322  1.00  0.00           O  
ATOM   2276  CB  THR A 285      -4.813  -9.359  16.077  1.00  0.00           C  
ATOM   2277  OG1 THR A 285      -5.779  -8.593  15.393  1.00  0.00           O  
ATOM   2278  CG2 THR A 285      -3.450  -9.026  15.464  1.00  0.00           C  
ATOM   2279  N   SER A 286      -6.179 -11.567  18.062  1.00  0.00           N  
ATOM   2280  CA  SER A 286      -7.301 -11.780  18.977  1.00  0.00           C  
ATOM   2281  C   SER A 286      -8.020 -10.457  19.244  1.00  0.00           C  
ATOM   2282  O   SER A 286      -7.345  -9.466  19.545  1.00  0.00           O  
ATOM   2283  CB  SER A 286      -6.824 -12.370  20.307  1.00  0.00           C  
ATOM   2284  OG  SER A 286      -6.359 -13.693  20.099  1.00  0.00           O  
ATOM   2285  N   PRO A 287      -9.365 -10.424  19.193  1.00  0.00           N  
ATOM   2286  CA  PRO A 287     -10.145  -9.265  19.619  1.00  0.00           C  
ATOM   2287  C   PRO A 287      -9.630  -8.716  20.949  1.00  0.00           C  
ATOM   2288  O   PRO A 287      -9.463  -9.478  21.908  1.00  0.00           O  
ATOM   2289  CB  PRO A 287     -11.570  -9.771  19.771  1.00  0.00           C  
ATOM   2290  CG  PRO A 287     -11.649 -10.905  18.758  1.00  0.00           C  
ATOM   2291  CD  PRO A 287     -10.246 -11.493  18.761  1.00  0.00           C  
ATOM   2292  N   SER A 288      -9.394  -7.413  20.993  1.00  0.00           N  
ATOM   2293  CA  SER A 288      -8.759  -6.777  22.134  1.00  0.00           C  
ATOM   2294  C   SER A 288      -9.395  -5.439  22.489  1.00  0.00           C  
ATOM   2295  O   SER A 288      -9.985  -4.752  21.662  1.00  0.00           O  
ATOM   2296  CB  SER A 288      -7.260  -6.610  21.873  1.00  0.00           C  
ATOM   2297  OG  SER A 288      -6.633  -7.874  21.786  1.00  0.00           O  
ATOM   2298  N   ILE A 289      -9.248  -5.072  23.766  1.00  0.00           N  
ATOM   2299  CA  ILE A 289      -9.639  -3.763  24.292  1.00  0.00           C  
ATOM   2300  C   ILE A 289      -8.616  -3.334  25.339  1.00  0.00           C  
ATOM   2301  O   ILE A 289      -8.148  -4.151  26.142  1.00  0.00           O  
ATOM   2302  CB  ILE A 289     -11.088  -3.811  24.825  1.00  0.00           C  
ATOM   2303  CG1 ILE A 289     -11.638  -2.417  25.208  1.00  0.00           C  
ATOM   2304  CG2 ILE A 289     -11.244  -4.757  26.034  1.00  0.00           C  
ATOM   2305  CD1 ILE A 289     -11.900  -1.510  24.019  1.00  0.00           C  
ATOM   2306  N   ARG A 290      -8.267  -2.047  25.340  1.00  0.00           N  
ATOM   2307  CA  ARG A 290      -7.314  -1.461  26.284  1.00  0.00           C  
ATOM   2308  C   ARG A 290      -8.008  -0.486  27.220  1.00  0.00           C  
ATOM   2309  O   ARG A 290      -8.842   0.308  26.795  1.00  0.00           O  
ATOM   2310  CB  ARG A 290      -6.155  -0.828  25.503  1.00  0.00           C  
ATOM   2311  CG  ARG A 290      -5.142  -0.124  26.410  1.00  0.00           C  
ATOM   2312  CD  ARG A 290      -3.931   0.337  25.622  1.00  0.00           C  
ATOM   2313  NE  ARG A 290      -3.055  -0.795  25.267  1.00  0.00           N  
ATOM   2314  CZ  ARG A 290      -1.899  -0.731  24.633  1.00  0.00           C  
ATOM   2315  NH1 ARG A 290      -1.402   0.400  24.223  1.00  0.00           N  
ATOM   2316  NH2 ARG A 290      -1.216  -1.794  24.418  1.00  0.00           N  
ATOM   2317  N   LYS A 291      -7.607  -0.516  28.498  1.00  0.00           N  
ATOM   2318  CA  LYS A 291      -7.989   0.463  29.511  1.00  0.00           C  
ATOM   2319  C   LYS A 291      -6.741   1.120  30.081  1.00  0.00           C  
ATOM   2320  O   LYS A 291      -5.818   0.420  30.489  1.00  0.00           O  
ATOM   2321  CB  LYS A 291      -8.837  -0.219  30.597  1.00  0.00           C  
ATOM   2322  CG  LYS A 291      -9.476   0.809  31.554  1.00  0.00           C  
ATOM   2323  CD  LYS A 291     -10.428   0.160  32.571  1.00  0.00           C  
ATOM   2324  CE  LYS A 291      -9.673  -0.669  33.615  1.00  0.00           C  
ATOM   2325  NZ  LYS A 291     -10.487  -0.845  34.843  1.00  0.00           N  
ATOM   2326  N   TYR A 292      -6.710   2.447  30.108  1.00  0.00           N  
ATOM   2327  CA  TYR A 292      -5.645   3.238  30.709  1.00  0.00           C  
ATOM   2328  C   TYR A 292      -6.060   3.701  32.109  1.00  0.00           C  
ATOM   2329  O   TYR A 292      -7.203   4.121  32.289  1.00  0.00           O  
ATOM   2330  CB  TYR A 292      -5.323   4.452  29.823  1.00  0.00           C  
ATOM   2331  CG  TYR A 292      -4.804   4.093  28.445  1.00  0.00           C  
ATOM   2332  CD1 TYR A 292      -3.420   4.038  28.206  1.00  0.00           C  
ATOM   2333  CD2 TYR A 292      -5.697   3.807  27.396  1.00  0.00           C  
ATOM   2334  CE1 TYR A 292      -2.929   3.705  26.936  1.00  0.00           C  
ATOM   2335  CE2 TYR A 292      -5.214   3.468  26.117  1.00  0.00           C  
ATOM   2336  CZ  TYR A 292      -3.823   3.422  25.886  1.00  0.00           C  
ATOM   2337  OH  TYR A 292      -3.349   3.094  24.648  1.00  0.00           O  
ATOM   2338  N   ASP A 293      -5.129   3.677  33.063  1.00  0.00           N  
ATOM   2339  CA  ASP A 293      -5.182   4.544  34.241  1.00  0.00           C  
ATOM   2340  C   ASP A 293      -4.469   5.847  33.876  1.00  0.00           C  
ATOM   2341  O   ASP A 293      -3.238   5.900  33.748  1.00  0.00           O  
ATOM   2342  CB  ASP A 293      -4.565   3.856  35.462  1.00  0.00           C  
ATOM   2343  CG  ASP A 293      -4.570   4.737  36.725  1.00  0.00           C  
ATOM   2344  OD1 ASP A 293      -5.068   5.889  36.679  1.00  0.00           O  
ATOM   2345  OD2 ASP A 293      -4.031   4.276  37.758  1.00  0.00           O  
ATOM   2346  N   VAL A 294      -5.250   6.908  33.652  1.00  0.00           N  
ATOM   2347  CA  VAL A 294      -4.736   8.227  33.261  1.00  0.00           C  
ATOM   2348  C   VAL A 294      -4.139   8.960  34.462  1.00  0.00           C  
ATOM   2349  O   VAL A 294      -3.209   9.749  34.318  1.00  0.00           O  
ATOM   2350  CB  VAL A 294      -5.844   9.068  32.591  1.00  0.00           C  
ATOM   2351  CG1 VAL A 294      -5.326  10.434  32.117  1.00  0.00           C  
ATOM   2352  CG2 VAL A 294      -6.439   8.349  31.374  1.00  0.00           C  
ATOM   2353  N   GLY A 295      -4.651   8.683  35.650  1.00  0.00           N  
ATOM   2354  CA  GLY A 295      -4.343   9.446  36.852  1.00  0.00           C  
ATOM   2355  C   GLY A 295      -5.139  10.754  36.914  1.00  0.00           C  
ATOM   2356  O   GLY A 295      -6.298  10.822  36.515  1.00  0.00           O  
ATOM   2357  N   ASN A 296      -4.514  11.803  37.446  1.00  0.00           N  
ATOM   2358  CA  ASN A 296      -5.169  13.085  37.727  1.00  0.00           C  
ATOM   2359  C   ASN A 296      -4.843  14.209  36.721  1.00  0.00           C  
ATOM   2360  O   ASN A 296      -5.158  15.365  36.979  1.00  0.00           O  
ATOM   2361  CB  ASN A 296      -4.850  13.489  39.179  1.00  0.00           C  
ATOM   2362  CG  ASN A 296      -3.379  13.797  39.409  1.00  0.00           C  
ATOM   2363  OD1 ASN A 296      -2.554  13.779  38.515  1.00  0.00           O  
ATOM   2364  ND2 ASN A 296      -2.988  14.093  40.627  1.00  0.00           N  
ATOM   2365  N   GLY A 297      -4.166  13.888  35.621  1.00  0.00           N  
ATOM   2366  CA  GLY A 297      -3.788  14.839  34.572  1.00  0.00           C  
ATOM   2367  C   GLY A 297      -2.541  15.693  34.869  1.00  0.00           C  
ATOM   2368  O   GLY A 297      -2.165  16.526  34.049  1.00  0.00           O  
ATOM   2369  N   GLN A 298      -1.883  15.503  36.027  1.00  0.00           N  
ATOM   2370  CA  GLN A 298      -0.687  16.294  36.380  1.00  0.00           C  
ATOM   2371  C   GLN A 298       0.608  15.786  35.741  1.00  0.00           C  
ATOM   2372  O   GLN A 298       1.591  16.528  35.683  1.00  0.00           O  
ATOM   2373  CB  GLN A 298      -0.521  16.344  37.910  1.00  0.00           C  
ATOM   2374  CG  GLN A 298      -1.647  17.134  38.569  1.00  0.00           C  
ATOM   2375  CD  GLN A 298      -1.419  17.325  40.077  1.00  0.00           C  
ATOM   2376  OE1 GLN A 298      -1.142  16.398  40.824  1.00  0.00           O  
ATOM   2377  NE2 GLN A 298      -1.547  18.533  40.568  1.00  0.00           N  
ATOM   2378  N   GLY A 299       0.635  14.550  35.291  1.00  0.00           N  
ATOM   2379  CA  GLY A 299       1.809  13.906  34.710  1.00  0.00           C  
ATOM   2380  C   GLY A 299       1.428  12.846  33.686  1.00  0.00           C  
ATOM   2381  O   GLY A 299       0.296  12.814  33.206  1.00  0.00           O  
ATOM   2382  N   TYR A 300       2.384  11.985  33.366  1.00  0.00           N  
ATOM   2383  CA  TYR A 300       2.153  10.868  32.450  1.00  0.00           C  
ATOM   2384  C   TYR A 300       1.066   9.921  32.977  1.00  0.00           C  
ATOM   2385  O   TYR A 300       0.834   9.825  34.182  1.00  0.00           O  
ATOM   2386  CB  TYR A 300       3.464  10.120  32.217  1.00  0.00           C  
ATOM   2387  CG  TYR A 300       4.535  10.966  31.570  1.00  0.00           C  
ATOM   2388  CD1 TYR A 300       4.406  11.347  30.226  1.00  0.00           C  
ATOM   2389  CD2 TYR A 300       5.650  11.406  32.314  1.00  0.00           C  
ATOM   2390  CE1 TYR A 300       5.382  12.159  29.621  1.00  0.00           C  
ATOM   2391  CE2 TYR A 300       6.636  12.216  31.719  1.00  0.00           C  
ATOM   2392  CZ  TYR A 300       6.494  12.585  30.363  1.00  0.00           C  
ATOM   2393  OH  TYR A 300       7.452  13.378  29.776  1.00  0.00           O  
ATOM   2394  N   MET A 301       0.423   9.215  32.078  1.00  0.00           N  
ATOM   2395  CA  MET A 301      -0.492   8.148  32.448  1.00  0.00           C  
ATOM   2396  C   MET A 301       0.245   7.072  33.259  1.00  0.00           C  
ATOM   2397  O   MET A 301       1.431   6.818  33.041  1.00  0.00           O  
ATOM   2398  CB  MET A 301      -1.157   7.558  31.204  1.00  0.00           C  
ATOM   2399  CG  MET A 301      -2.039   8.573  30.461  1.00  0.00           C  
ATOM   2400  SD  MET A 301      -2.951   7.857  29.063  1.00  0.00           S  
ATOM   2401  CE  MET A 301      -1.609   7.714  27.862  1.00  0.00           C  
ATOM   2402  N   LYS A 302      -0.461   6.428  34.181  1.00  0.00           N  
ATOM   2403  CA  LYS A 302       0.122   5.481  35.144  1.00  0.00           C  
ATOM   2404  C   LYS A 302       0.445   4.131  34.519  1.00  0.00           C  
ATOM   2405  O   LYS A 302       1.571   3.654  34.593  1.00  0.00           O  
ATOM   2406  CB  LYS A 302      -0.873   5.294  36.304  1.00  0.00           C  
ATOM   2407  CG  LYS A 302      -1.093   6.546  37.161  1.00  0.00           C  
ATOM   2408  CD  LYS A 302      -0.128   6.564  38.335  1.00  0.00           C  
ATOM   2409  CE  LYS A 302      -0.461   7.738  39.239  1.00  0.00           C  
ATOM   2410  NZ  LYS A 302       0.359   7.705  40.481  1.00  0.00           N  
ATOM   2411  N   GLU A 303      -0.561   3.516  33.922  1.00  0.00           N  
ATOM   2412  CA  GLU A 303      -0.448   2.207  33.284  1.00  0.00           C  
ATOM   2413  C   GLU A 303      -1.554   2.011  32.240  1.00  0.00           C  
ATOM   2414  O   GLU A 303      -2.498   2.794  32.144  1.00  0.00           O  
ATOM   2415  CB  GLU A 303      -0.445   1.065  34.327  1.00  0.00           C  
ATOM   2416  CG  GLU A 303      -1.754   0.865  35.118  1.00  0.00           C  
ATOM   2417  CD  GLU A 303      -1.804  -0.458  35.916  1.00  0.00           C  
ATOM   2418  OE1 GLU A 303      -2.719  -0.619  36.762  1.00  0.00           O  
ATOM   2419  OE2 GLU A 303      -1.002  -1.381  35.637  1.00  0.00           O  
ATOM   2420  N   PHE A 304      -1.449   0.937  31.481  1.00  0.00           N  
ATOM   2421  CA  PHE A 304      -2.571   0.390  30.732  1.00  0.00           C  
ATOM   2422  C   PHE A 304      -2.744  -1.095  31.043  1.00  0.00           C  
ATOM   2423  O   PHE A 304      -1.790  -1.794  31.407  1.00  0.00           O  
ATOM   2424  CB  PHE A 304      -2.430   0.663  29.225  1.00  0.00           C  
ATOM   2425  CG  PHE A 304      -1.259  -0.047  28.553  1.00  0.00           C  
ATOM   2426  CD1 PHE A 304      -0.106   0.680  28.197  1.00  0.00           C  
ATOM   2427  CD2 PHE A 304      -1.319  -1.424  28.286  1.00  0.00           C  
ATOM   2428  CE1 PHE A 304       0.974   0.030  27.578  1.00  0.00           C  
ATOM   2429  CE2 PHE A 304      -0.232  -2.084  27.672  1.00  0.00           C  
ATOM   2430  CZ  PHE A 304       0.916  -1.352  27.317  1.00  0.00           C  
ATOM   2431  N   LYS A 305      -3.961  -1.578  30.846  1.00  0.00           N  
ATOM   2432  CA  LYS A 305      -4.324  -2.995  30.925  1.00  0.00           C  
ATOM   2433  C   LYS A 305      -4.982  -3.419  29.621  1.00  0.00           C  
ATOM   2434  O   LYS A 305      -5.931  -2.772  29.173  1.00  0.00           O  
ATOM   2435  CB  LYS A 305      -5.244  -3.233  32.122  1.00  0.00           C  
ATOM   2436  CG  LYS A 305      -4.474  -3.086  33.444  1.00  0.00           C  
ATOM   2437  CD  LYS A 305      -5.393  -3.090  34.670  1.00  0.00           C  
ATOM   2438  CE  LYS A 305      -4.507  -2.939  35.897  1.00  0.00           C  
ATOM   2439  NZ  LYS A 305      -5.097  -2.100  36.964  1.00  0.00           N  
ATOM   2440  N   ASN A 306      -4.500  -4.500  29.040  1.00  0.00           N  
ATOM   2441  CA  ASN A 306      -5.103  -5.117  27.866  1.00  0.00           C  
ATOM   2442  C   ASN A 306      -5.974  -6.300  28.281  1.00  0.00           C  
ATOM   2443  O   ASN A 306      -5.603  -7.100  29.139  1.00  0.00           O  
ATOM   2444  CB  ASN A 306      -4.037  -5.542  26.857  1.00  0.00           C  
ATOM   2445  CG  ASN A 306      -3.448  -4.384  26.075  1.00  0.00           C  
ATOM   2446  OD1 ASN A 306      -3.772  -3.228  26.250  1.00  0.00           O  
ATOM   2447  ND2 ASN A 306      -2.557  -4.694  25.163  1.00  0.00           N  
ATOM   2448  N   TYR A 307      -7.109  -6.406  27.633  1.00  0.00           N  
ATOM   2449  CA  TYR A 307      -8.008  -7.541  27.709  1.00  0.00           C  
ATOM   2450  C   TYR A 307      -8.184  -8.103  26.302  1.00  0.00           C  
ATOM   2451  O   TYR A 307      -8.198  -7.350  25.337  1.00  0.00           O  
ATOM   2452  CB  TYR A 307      -9.346  -7.120  28.304  1.00  0.00           C  
ATOM   2453  CG  TYR A 307      -9.249  -6.410  29.646  1.00  0.00           C  
ATOM   2454  CD1 TYR A 307      -9.391  -7.133  30.841  1.00  0.00           C  
ATOM   2455  CD2 TYR A 307      -8.995  -5.027  29.688  1.00  0.00           C  
ATOM   2456  CE1 TYR A 307      -9.301  -6.479  32.083  1.00  0.00           C  
ATOM   2457  CE2 TYR A 307      -8.894  -4.363  30.926  1.00  0.00           C  
ATOM   2458  CZ  TYR A 307      -9.053  -5.092  32.118  1.00  0.00           C  
ATOM   2459  OH  TYR A 307      -8.969  -4.439  33.326  1.00  0.00           O  
ATOM   2460  N   HIS A 308      -8.317  -9.414  26.187  1.00  0.00           N  
ATOM   2461  CA  HIS A 308      -8.483 -10.077  24.901  1.00  0.00           C  
ATOM   2462  C   HIS A 308      -9.541 -11.173  24.940  1.00  0.00           C  
ATOM   2463  O   HIS A 308      -9.982 -11.624  26.001  1.00  0.00           O  
ATOM   2464  CB  HIS A 308      -7.122 -10.561  24.374  1.00  0.00           C  
ATOM   2465  CG  HIS A 308      -6.469 -11.700  25.114  1.00  0.00           C  
ATOM   2466  ND1 HIS A 308      -5.300 -12.321  24.722  1.00  0.00           N  
ATOM   2467  CD2 HIS A 308      -6.864 -12.315  26.284  1.00  0.00           C  
ATOM   2468  CE1 HIS A 308      -4.998 -13.278  25.617  1.00  0.00           C  
ATOM   2469  NE2 HIS A 308      -5.932 -13.298  26.587  1.00  0.00           N  
ATOM   2470  N   PHE A 309      -9.949 -11.601  23.750  1.00  0.00           N  
ATOM   2471  CA  PHE A 309     -10.925 -12.654  23.508  1.00  0.00           C  
ATOM   2472  C   PHE A 309     -10.311 -13.676  22.552  1.00  0.00           C  
ATOM   2473  O   PHE A 309     -10.492 -13.615  21.336  1.00  0.00           O  
ATOM   2474  CB  PHE A 309     -12.204 -12.008  22.967  1.00  0.00           C  
ATOM   2475  CG  PHE A 309     -13.405 -12.917  22.917  1.00  0.00           C  
ATOM   2476  CD1 PHE A 309     -13.535 -13.896  21.911  1.00  0.00           C  
ATOM   2477  CD2 PHE A 309     -14.439 -12.742  23.848  1.00  0.00           C  
ATOM   2478  CE1 PHE A 309     -14.687 -14.685  21.837  1.00  0.00           C  
ATOM   2479  CE2 PHE A 309     -15.607 -13.526  23.774  1.00  0.00           C  
ATOM   2480  CZ  PHE A 309     -15.727 -14.500  22.770  1.00  0.00           C  
ATOM   2481  N   GLN A 310      -9.569 -14.637  23.093  1.00  0.00           N  
ATOM   2482  CA  GLN A 310      -8.996 -15.689  22.265  1.00  0.00           C  
ATOM   2483  C   GLN A 310     -10.114 -16.573  21.686  1.00  0.00           C  
ATOM   2484  O   GLN A 310     -10.841 -17.236  22.425  1.00  0.00           O  
ATOM   2485  CB  GLN A 310      -7.968 -16.499  23.053  1.00  0.00           C  
ATOM   2486  CG  GLN A 310      -6.704 -15.687  23.384  1.00  0.00           C  
ATOM   2487  CD  GLN A 310      -5.707 -16.486  24.217  1.00  0.00           C  
ATOM   2488  OE1 GLN A 310      -6.041 -17.065  25.240  1.00  0.00           O  
ATOM   2489  NE2 GLN A 310      -4.455 -16.541  23.829  1.00  0.00           N  
ATOM   2490  N   LEU A 311     -10.250 -16.564  20.368  1.00  0.00           N  
ATOM   2491  CA  LEU A 311     -11.205 -17.410  19.661  1.00  0.00           C  
ATOM   2492  C   LEU A 311     -10.809 -18.883  19.817  1.00  0.00           C  
ATOM   2493  O   LEU A 311      -9.626 -19.235  19.776  1.00  0.00           O  
ATOM   2494  CB  LEU A 311     -11.296 -17.013  18.181  1.00  0.00           C  
ATOM   2495  CG  LEU A 311     -11.787 -15.580  17.918  1.00  0.00           C  
ATOM   2496  CD1 LEU A 311     -11.787 -15.304  16.421  1.00  0.00           C  
ATOM   2497  CD2 LEU A 311     -13.216 -15.352  18.432  1.00  0.00           C  
ATOM   2498  N   ARG A 312     -11.800 -19.765  19.965  1.00  0.00           N  
ATOM   2499  CA  ARG A 312     -11.543 -21.199  20.089  1.00  0.00           C  
ATOM   2500  C   ARG A 312     -10.887 -21.728  18.809  1.00  0.00           C  
ATOM   2501  O   ARG A 312     -11.456 -21.530  17.735  1.00  0.00           O  
ATOM   2502  CB  ARG A 312     -12.839 -21.945  20.441  1.00  0.00           C  
ATOM   2503  CG  ARG A 312     -12.587 -23.445  20.646  1.00  0.00           C  
ATOM   2504  CD  ARG A 312     -13.815 -24.160  21.188  1.00  0.00           C  
ATOM   2505  NE  ARG A 312     -14.025 -23.865  22.615  1.00  0.00           N  
ATOM   2506  CZ  ARG A 312     -15.139 -23.540  23.248  1.00  0.00           C  
ATOM   2507  NH1 ARG A 312     -16.285 -23.440  22.623  1.00  0.00           N  
ATOM   2508  NH2 ARG A 312     -15.105 -23.316  24.518  1.00  0.00           N  
ATOM   2509  N   PRO A 313      -9.750 -22.458  18.918  1.00  0.00           N  
ATOM   2510  CA  PRO A 313      -9.130 -23.088  17.760  1.00  0.00           C  
ATOM   2511  C   PRO A 313     -10.113 -23.988  17.014  1.00  0.00           C  
ATOM   2512  O   PRO A 313     -10.965 -24.649  17.624  1.00  0.00           O  
ATOM   2513  CB  PRO A 313      -7.936 -23.880  18.295  1.00  0.00           C  
ATOM   2514  CG  PRO A 313      -7.589 -23.161  19.593  1.00  0.00           C  
ATOM   2515  CD  PRO A 313      -8.948 -22.690  20.105  1.00  0.00           C  
ATOM   2516  N   LYS A 314      -9.997 -24.022  15.684  1.00  0.00           N  
ATOM   2517  CA  LYS A 314     -10.785 -24.921  14.843  1.00  0.00           C  
ATOM   2518  C   LYS A 314     -10.477 -26.363  15.257  1.00  0.00           C  
ATOM   2519  O   LYS A 314      -9.320 -26.772  15.265  1.00  0.00           O  
ATOM   2520  CB  LYS A 314     -10.494 -24.663  13.355  1.00  0.00           C  
ATOM   2521  CG  LYS A 314     -11.001 -23.272  12.938  1.00  0.00           C  
ATOM   2522  CD  LYS A 314     -10.687 -22.918  11.484  1.00  0.00           C  
ATOM   2523  CE  LYS A 314     -11.199 -21.488  11.259  1.00  0.00           C  
ATOM   2524  NZ  LYS A 314     -10.895 -20.901   9.933  1.00  0.00           N  
ATOM   2525  N   LYS A 315     -11.512 -27.135  15.613  1.00  0.00           N  
ATOM   2526  CA  LYS A 315     -11.331 -28.554  15.908  1.00  0.00           C  
ATOM   2527  C   LYS A 315     -10.927 -29.268  14.629  1.00  0.00           C  
ATOM   2528  O   LYS A 315     -11.528 -29.039  13.582  1.00  0.00           O  
ATOM   2529  CB  LYS A 315     -12.588 -29.187  16.529  1.00  0.00           C  
ATOM   2530  CG  LYS A 315     -12.786 -28.742  17.989  1.00  0.00           C  
ATOM   2531  CD  LYS A 315     -13.882 -29.558  18.679  1.00  0.00           C  
ATOM   2532  CE  LYS A 315     -13.961 -29.126  20.147  1.00  0.00           C  
ATOM   2533  NZ  LYS A 315     -14.806 -30.021  20.968  1.00  0.00           N  
ATOM   2534  N   ASP A 316      -9.954 -30.161  14.763  1.00  0.00           N  
ATOM   2535  CA  ASP A 316      -9.571 -31.068  13.689  1.00  0.00           C  
ATOM   2536  C   ASP A 316     -10.800 -31.896  13.287  1.00  0.00           C  
ATOM   2537  O   ASP A 316     -11.395 -32.572  14.125  1.00  0.00           O  
ATOM   2538  CB  ASP A 316      -8.406 -31.944  14.170  1.00  0.00           C  
ATOM   2539  CG  ASP A 316      -7.259 -32.013  13.172  1.00  0.00           C  
ATOM   2540  OD1 ASP A 316      -7.496 -31.667  11.994  1.00  0.00           O  
ATOM   2541  OD2 ASP A 316      -6.160 -32.421  13.614  1.00  0.00           O  
ATOM   2542  N   LYS A 317     -11.214 -31.826  12.025  1.00  0.00           N  
ATOM   2543  CA  LYS A 317     -12.452 -32.470  11.529  1.00  0.00           C  
ATOM   2544  C   LYS A 317     -12.438 -33.992  11.716  1.00  0.00           C  
ATOM   2545  O   LYS A 317     -13.499 -34.608  11.737  1.00  0.00           O  
ATOM   2546  CB  LYS A 317     -12.684 -32.151  10.046  1.00  0.00           C  
ATOM   2547  CG  LYS A 317     -13.251 -30.749   9.799  1.00  0.00           C  
ATOM   2548  CD  LYS A 317     -13.555 -30.581   8.304  1.00  0.00           C  
ATOM   2549  CE  LYS A 317     -14.165 -29.206   8.009  1.00  0.00           C  
ATOM   2550  NZ  LYS A 317     -14.406 -28.993   6.556  1.00  0.00           N  
ATOM   2551  N   LEU A 318     -11.250 -34.571  11.808  1.00  0.00           N  
ATOM   2552  CA  LEU A 318     -11.054 -36.016  11.911  1.00  0.00           C  
ATOM   2553  C   LEU A 318     -11.383 -36.587  13.295  1.00  0.00           C  
ATOM   2554  O   LEU A 318     -11.704 -37.768  13.388  1.00  0.00           O  
ATOM   2555  CB  LEU A 318      -9.597 -36.345  11.545  1.00  0.00           C  
ATOM   2556  CG  LEU A 318      -9.297 -36.222  10.050  1.00  0.00           C  
ATOM   2557  CD1 LEU A 318      -7.793 -36.266   9.823  1.00  0.00           C  
ATOM   2558  CD2 LEU A 318      -9.927 -37.380   9.256  1.00  0.00           C  
ATOM   2559  N   LYS A 319     -11.296 -35.801  14.369  1.00  0.00           N  
ATOM   2560  CA  LYS A 319     -11.617 -36.340  15.691  1.00  0.00           C  
ATOM   2561  C   LYS A 319     -13.132 -36.334  15.893  1.00  0.00           C  
ATOM   2562  O   LYS A 319     -13.758 -35.276  15.767  1.00  0.00           O  
ATOM   2563  CB  LYS A 319     -10.843 -35.645  16.814  1.00  0.00           C  
ATOM   2564  CG  LYS A 319      -9.384 -36.140  16.804  1.00  0.00           C  
ATOM   2565  CD  LYS A 319      -8.586 -35.606  17.993  1.00  0.00           C  
ATOM   2566  CE  LYS A 319      -7.158 -36.155  17.907  1.00  0.00           C  
ATOM   2567  NZ  LYS A 319      -6.282 -35.639  18.976  1.00  0.00           N  
ATOM   2568  N   PRO A 320     -13.733 -37.490  16.222  1.00  0.00           N  
ATOM   2569  CA  PRO A 320     -15.159 -37.589  16.444  1.00  0.00           C  
ATOM   2570  C   PRO A 320     -15.593 -36.648  17.569  1.00  0.00           C  
ATOM   2571  O   PRO A 320     -14.830 -36.357  18.505  1.00  0.00           O  
ATOM   2572  CB  PRO A 320     -15.434 -39.068  16.750  1.00  0.00           C  
ATOM   2573  CG  PRO A 320     -14.088 -39.602  17.232  1.00  0.00           C  
ATOM   2574  CD  PRO A 320     -13.071 -38.755  16.469  1.00  0.00           C  
ATOM   2575  N   LYS A 321     -16.833 -36.174  17.488  1.00  0.00           N  
ATOM   2576  CA  LYS A 321     -17.468 -35.389  18.555  1.00  0.00           C  
ATOM   2577  C   LYS A 321     -17.610 -36.283  19.799  1.00  0.00           C  
ATOM   2578  O   LYS A 321     -18.676 -36.840  20.042  1.00  0.00           O  
ATOM   2579  CB  LYS A 321     -18.860 -34.881  18.116  1.00  0.00           C  
ATOM   2580  CG  LYS A 321     -18.848 -33.717  17.114  1.00  0.00           C  
ATOM   2581  CD  LYS A 321     -20.300 -33.321  16.800  1.00  0.00           C  
ATOM   2582  CE  LYS A 321     -20.377 -32.126  15.844  1.00  0.00           C  
ATOM   2583  NZ  LYS A 321     -21.779 -31.792  15.476  1.00  0.00           N  
ATOM   2584  N   THR A 322     -16.558 -36.429  20.582  1.00  0.00           N  
ATOM   2585  CA  THR A 322     -16.724 -36.953  21.927  1.00  0.00           C  
ATOM   2586  C   THR A 322     -17.579 -35.952  22.706  1.00  0.00           C  
ATOM   2587  O   THR A 322     -17.261 -34.764  22.795  1.00  0.00           O  
ATOM   2588  CB  THR A 322     -15.382 -37.235  22.626  1.00  0.00           C  
ATOM   2589  OG1 THR A 322     -14.473 -36.193  22.415  1.00  0.00           O  
ATOM   2590  CG2 THR A 322     -14.747 -38.514  22.082  1.00  0.00           C  
ATOM   2591  N   THR A 323     -18.703 -36.435  23.215  1.00  0.00           N  
ATOM   2592  CA  THR A 323     -19.716 -35.680  23.973  1.00  0.00           C  
ATOM   2593  C   THR A 323     -19.236 -35.207  25.341  1.00  0.00           C  
ATOM   2594  O   THR A 323     -20.019 -34.627  26.095  1.00  0.00           O  
ATOM   2595  CB  THR A 323     -20.967 -36.548  24.172  1.00  0.00           C  
ATOM   2596  OG1 THR A 323     -20.585 -37.850  24.556  1.00  0.00           O  
ATOM   2597  CG2 THR A 323     -21.791 -36.675  22.887  1.00  0.00           C  
ATOM   2598  N   ILE A 324     -17.986 -35.467  25.676  1.00  0.00           N  
ATOM   2599  CA  ILE A 324     -17.427 -35.034  26.954  1.00  0.00           C  
ATOM   2600  C   ILE A 324     -17.443 -33.504  26.947  1.00  0.00           C  
ATOM   2601  O   ILE A 324     -16.864 -32.869  26.062  1.00  0.00           O  
ATOM   2602  CB  ILE A 324     -16.021 -35.632  27.194  1.00  0.00           C  
ATOM   2603  CG1 ILE A 324     -16.066 -37.176  27.131  1.00  0.00           C  
ATOM   2604  CG2 ILE A 324     -15.496 -35.168  28.566  1.00  0.00           C  
ATOM   2605  CD1 ILE A 324     -14.702 -37.864  27.260  1.00  0.00           C  
ATOM   2606  N   LYS A 325     -18.137 -32.935  27.931  1.00  0.00           N  
ATOM   2607  CA  LYS A 325     -18.068 -31.498  28.229  1.00  0.00           C  
ATOM   2608  C   LYS A 325     -16.594 -31.167  28.446  1.00  0.00           C  
ATOM   2609  O   LYS A 325     -16.073 -31.418  29.531  1.00  0.00           O  
ATOM   2610  CB  LYS A 325     -18.883 -31.153  29.488  1.00  0.00           C  
ATOM   2611  CG  LYS A 325     -20.397 -31.047  29.260  1.00  0.00           C  
ATOM   2612  CD  LYS A 325     -21.094 -30.686  30.576  1.00  0.00           C  
ATOM   2613  CE  LYS A 325     -22.600 -30.480  30.380  1.00  0.00           C  
ATOM   2614  NZ  LYS A 325     -23.295 -30.189  31.661  1.00  0.00           N  
ATOM   2615  N   GLN A 326     -15.927 -30.653  27.428  1.00  0.00           N  
ATOM   2616  CA  GLN A 326     -14.571 -30.163  27.616  1.00  0.00           C  
ATOM   2617  C   GLN A 326     -14.624 -29.100  28.706  1.00  0.00           C  
ATOM   2618  O   GLN A 326     -15.538 -28.267  28.690  1.00  0.00           O  
ATOM   2619  CB  GLN A 326     -13.973 -29.625  26.304  1.00  0.00           C  
ATOM   2620  CG  GLN A 326     -13.432 -30.776  25.436  1.00  0.00           C  
ATOM   2621  CD  GLN A 326     -12.701 -30.285  24.176  1.00  0.00           C  
ATOM   2622  OE1 GLN A 326     -13.130 -29.374  23.488  1.00  0.00           O  
ATOM   2623  NE2 GLN A 326     -11.602 -30.909  23.819  1.00  0.00           N  
ATOM   2624  N   PRO A 327     -13.710 -29.140  29.682  1.00  0.00           N  
ATOM   2625  CA  PRO A 327     -13.643 -28.119  30.709  1.00  0.00           C  
ATOM   2626  C   PRO A 327     -13.542 -26.747  30.043  1.00  0.00           C  
ATOM   2627  O   PRO A 327     -13.126 -26.632  28.886  1.00  0.00           O  
ATOM   2628  CB  PRO A 327     -12.420 -28.480  31.564  1.00  0.00           C  
ATOM   2629  CG  PRO A 327     -11.570 -29.353  30.647  1.00  0.00           C  
ATOM   2630  CD  PRO A 327     -12.598 -30.058  29.772  1.00  0.00           C  
ATOM   2631  N   SER A 328     -13.977 -25.714  30.755  1.00  0.00           N  
ATOM   2632  CA  SER A 328     -13.967 -24.357  30.204  1.00  0.00           C  
ATOM   2633  C   SER A 328     -12.537 -23.958  29.857  1.00  0.00           C  
ATOM   2634  O   SER A 328     -11.773 -23.560  30.736  1.00  0.00           O  
ATOM   2635  CB  SER A 328     -14.607 -23.376  31.191  1.00  0.00           C  
ATOM   2636  OG  SER A 328     -13.920 -23.377  32.430  1.00  0.00           O  
ATOM   2637  N   ASP A 329     -12.196 -24.065  28.592  1.00  0.00           N  
ATOM   2638  CA  ASP A 329     -10.845 -23.945  28.041  1.00  0.00           C  
ATOM   2639  C   ASP A 329     -10.317 -22.498  27.978  1.00  0.00           C  
ATOM   2640  O   ASP A 329      -9.254 -22.247  27.426  1.00  0.00           O  
ATOM   2641  CB  ASP A 329     -10.826 -24.642  26.666  1.00  0.00           C  
ATOM   2642  CG  ASP A 329     -11.945 -24.191  25.699  1.00  0.00           C  
ATOM   2643  OD1 ASP A 329     -12.742 -23.274  26.025  1.00  0.00           O  
ATOM   2644  OD2 ASP A 329     -12.116 -24.815  24.628  1.00  0.00           O  
ATOM   2645  N   GLY A 330     -11.067 -21.550  28.554  1.00  0.00           N  
ATOM   2646  CA  GLY A 330     -10.688 -20.134  28.562  1.00  0.00           C  
ATOM   2647  C   GLY A 330     -10.867 -19.407  27.222  1.00  0.00           C  
ATOM   2648  O   GLY A 330     -10.692 -18.191  27.171  1.00  0.00           O  
ATOM   2649  N   PHE A 331     -11.241 -20.122  26.155  1.00  0.00           N  
ATOM   2650  CA  PHE A 331     -11.555 -19.529  24.854  1.00  0.00           C  
ATOM   2651  C   PHE A 331     -12.969 -18.953  24.800  1.00  0.00           C  
ATOM   2652  O   PHE A 331     -13.838 -19.300  25.601  1.00  0.00           O  
ATOM   2653  CB  PHE A 331     -11.339 -20.565  23.747  1.00  0.00           C  
ATOM   2654  CG  PHE A 331      -9.921 -21.084  23.646  1.00  0.00           C  
ATOM   2655  CD1 PHE A 331      -8.903 -20.240  23.176  1.00  0.00           C  
ATOM   2656  CD2 PHE A 331      -9.614 -22.396  24.033  1.00  0.00           C  
ATOM   2657  CE1 PHE A 331      -7.586 -20.711  23.092  1.00  0.00           C  
ATOM   2658  CE2 PHE A 331      -8.297 -22.868  23.945  1.00  0.00           C  
ATOM   2659  CZ  PHE A 331      -7.284 -22.027  23.476  1.00  0.00           C  
ATOM   2660  N   ASN A 332     -13.207 -18.079  23.823  1.00  0.00           N  
ATOM   2661  CA  ASN A 332     -14.490 -17.416  23.603  1.00  0.00           C  
ATOM   2662  C   ASN A 332     -15.010 -16.650  24.832  1.00  0.00           C  
ATOM   2663  O   ASN A 332     -16.214 -16.644  25.121  1.00  0.00           O  
ATOM   2664  CB  ASN A 332     -15.514 -18.418  23.030  1.00  0.00           C  
ATOM   2665  CG  ASN A 332     -15.215 -18.883  21.617  1.00  0.00           C  
ATOM   2666  OD1 ASN A 332     -14.302 -18.468  20.946  1.00  0.00           O  
ATOM   2667  ND2 ASN A 332     -16.034 -19.772  21.093  1.00  0.00           N  
ATOM   2668  N   LYS A 333     -14.089 -16.021  25.574  1.00  0.00           N  
ATOM   2669  CA  LYS A 333     -14.385 -15.182  26.734  1.00  0.00           C  
ATOM   2670  C   LYS A 333     -13.403 -14.019  26.803  1.00  0.00           C  
ATOM   2671  O   LYS A 333     -12.206 -14.221  26.626  1.00  0.00           O  
ATOM   2672  CB  LYS A 333     -14.298 -15.994  28.037  1.00  0.00           C  
ATOM   2673  CG  LYS A 333     -15.396 -17.058  28.157  1.00  0.00           C  
ATOM   2674  CD  LYS A 333     -15.266 -17.816  29.482  1.00  0.00           C  
ATOM   2675  CE  LYS A 333     -16.329 -18.903  29.552  1.00  0.00           C  
ATOM   2676  NZ  LYS A 333     -16.156 -19.729  30.764  1.00  0.00           N  
ATOM   2677  N   TRP A 334     -13.902 -12.839  27.130  1.00  0.00           N  
ATOM   2678  CA  TRP A 334     -13.074 -11.703  27.502  1.00  0.00           C  
ATOM   2679  C   TRP A 334     -12.355 -11.984  28.817  1.00  0.00           C  
ATOM   2680  O   TRP A 334     -12.992 -12.381  29.805  1.00  0.00           O  
ATOM   2681  CB  TRP A 334     -13.936 -10.445  27.599  1.00  0.00           C  
ATOM   2682  CG  TRP A 334     -14.402  -9.935  26.272  1.00  0.00           C  
ATOM   2683  CD1 TRP A 334     -15.635 -10.091  25.743  1.00  0.00           C  
ATOM   2684  CD2 TRP A 334     -13.608  -9.224  25.272  1.00  0.00           C  
ATOM   2685  NE1 TRP A 334     -15.666  -9.535  24.478  1.00  0.00           N  
ATOM   2686  CE2 TRP A 334     -14.440  -9.000  24.150  1.00  0.00           C  
ATOM   2687  CE3 TRP A 334     -12.273  -8.772  25.209  1.00  0.00           C  
ATOM   2688  CZ2 TRP A 334     -13.959  -8.358  22.984  1.00  0.00           C  
ATOM   2689  CZ3 TRP A 334     -11.796  -8.133  24.049  1.00  0.00           C  
ATOM   2690  CH2 TRP A 334     -12.632  -7.941  22.950  1.00  0.00           C  
ATOM   2691  N   LYS A 335     -11.044 -11.790  28.829  1.00  0.00           N  
ATOM   2692  CA  LYS A 335     -10.201 -11.954  30.009  1.00  0.00           C  
ATOM   2693  C   LYS A 335      -9.059 -10.936  29.983  1.00  0.00           C  
ATOM   2694  O   LYS A 335      -8.703 -10.413  28.926  1.00  0.00           O  
ATOM   2695  CB  LYS A 335      -9.688 -13.409  30.108  1.00  0.00           C  
ATOM   2696  CG  LYS A 335      -8.878 -13.852  28.891  1.00  0.00           C  
ATOM   2697  CD  LYS A 335      -8.432 -15.330  28.987  1.00  0.00           C  
ATOM   2698  CE  LYS A 335      -7.641 -15.649  27.734  1.00  0.00           C  
ATOM   2699  NZ  LYS A 335      -7.130 -17.034  27.693  1.00  0.00           N  
ATOM   2700  N   PHE A 336      -8.505 -10.678  31.167  1.00  0.00           N  
ATOM   2701  CA  PHE A 336      -7.276  -9.910  31.287  1.00  0.00           C  
ATOM   2702  C   PHE A 336      -6.150 -10.611  30.530  1.00  0.00           C  
ATOM   2703  O   PHE A 336      -5.971 -11.827  30.672  1.00  0.00           O  
ATOM   2704  CB  PHE A 336      -6.945  -9.756  32.776  1.00  0.00           C  
ATOM   2705  CG  PHE A 336      -5.662  -9.020  33.050  1.00  0.00           C  
ATOM   2706  CD1 PHE A 336      -4.504  -9.725  33.462  1.00  0.00           C  
ATOM   2707  CD2 PHE A 336      -5.601  -7.619  32.908  1.00  0.00           C  
ATOM   2708  CE1 PHE A 336      -3.317  -9.035  33.744  1.00  0.00           C  
ATOM   2709  CE2 PHE A 336      -4.411  -6.927  33.188  1.00  0.00           C  
ATOM   2710  CZ  PHE A 336      -3.280  -7.637  33.611  1.00  0.00           C  
ATOM   2711  N   ASN A 337      -5.402  -9.851  29.725  1.00  0.00           N  
ATOM   2712  CA  ASN A 337      -4.204 -10.333  29.056  1.00  0.00           C  
ATOM   2713  C   ASN A 337      -2.970  -9.951  29.880  1.00  0.00           C  
ATOM   2714  O   ASN A 337      -2.395 -10.812  30.552  1.00  0.00           O  
ATOM   2715  CB  ASN A 337      -4.173  -9.823  27.599  1.00  0.00           C  
ATOM   2716  CG  ASN A 337      -2.979 -10.383  26.861  1.00  0.00           C  
ATOM   2717  OD1 ASN A 337      -2.259 -11.224  27.359  1.00  0.00           O  
ATOM   2718  ND2 ASN A 337      -2.747  -9.947  25.642  1.00  0.00           N  
ATOM   2719  N   TYR A 338      -2.628  -8.659  29.902  1.00  0.00           N  
ATOM   2720  CA  TYR A 338      -1.505  -8.155  30.685  1.00  0.00           C  
ATOM   2721  C   TYR A 338      -1.679  -6.667  31.035  1.00  0.00           C  
ATOM   2722  O   TYR A 338      -2.501  -5.963  30.447  1.00  0.00           O  
ATOM   2723  CB  TYR A 338      -0.194  -8.401  29.922  1.00  0.00           C  
ATOM   2724  CG  TYR A 338       0.097  -7.397  28.826  1.00  0.00           C  
ATOM   2725  CD1 TYR A 338      -0.463  -7.530  27.544  1.00  0.00           C  
ATOM   2726  CD2 TYR A 338       0.933  -6.309  29.106  1.00  0.00           C  
ATOM   2727  CE1 TYR A 338      -0.184  -6.579  26.551  1.00  0.00           C  
ATOM   2728  CE2 TYR A 338       1.218  -5.353  28.121  1.00  0.00           C  
ATOM   2729  CZ  TYR A 338       0.661  -5.492  26.843  1.00  0.00           C  
ATOM   2730  OH  TYR A 338       0.949  -4.549  25.896  1.00  0.00           O  
ATOM   2731  N   GLY A 339      -0.871  -6.189  31.986  1.00  0.00           N  
ATOM   2732  CA  GLY A 339      -0.741  -4.771  32.305  1.00  0.00           C  
ATOM   2733  C   GLY A 339       0.683  -4.269  32.086  1.00  0.00           C  
ATOM   2734  O   GLY A 339       1.649  -4.996  32.351  1.00  0.00           O  
ATOM   2735  N   SER A 340       0.843  -3.018  31.657  1.00  0.00           N  
ATOM   2736  CA  SER A 340       2.162  -2.442  31.380  1.00  0.00           C  
ATOM   2737  C   SER A 340       3.098  -2.456  32.594  1.00  0.00           C  
ATOM   2738  O   SER A 340       4.294  -2.701  32.459  1.00  0.00           O  
ATOM   2739  CB  SER A 340       2.006  -1.006  30.866  1.00  0.00           C  
ATOM   2740  OG  SER A 340       1.320  -0.189  31.804  1.00  0.00           O  
ATOM   2741  N   SER A 341       2.548  -2.245  33.768  1.00  0.00           N  
ATOM   2742  CA  SER A 341       3.313  -2.273  35.017  1.00  0.00           C  
ATOM   2743  C   SER A 341       3.700  -3.695  35.425  1.00  0.00           C  
ATOM   2744  O   SER A 341       4.858  -3.948  35.736  1.00  0.00           O  
ATOM   2745  CB  SER A 341       2.494  -1.597  36.121  1.00  0.00           C  
ATOM   2746  OG  SER A 341       3.265  -1.434  37.286  1.00  0.00           O  
ATOM   2747  N   SER A 342       2.764  -4.636  35.390  1.00  0.00           N  
ATOM   2748  CA  SER A 342       3.009  -6.015  35.823  1.00  0.00           C  
ATOM   2749  C   SER A 342       3.892  -6.805  34.846  1.00  0.00           C  
ATOM   2750  O   SER A 342       4.677  -7.636  35.277  1.00  0.00           O  
ATOM   2751  CB  SER A 342       1.689  -6.759  36.038  1.00  0.00           C  
ATOM   2752  OG  SER A 342       0.890  -6.769  34.874  1.00  0.00           O  
ATOM   2753  N   GLU A 343       3.777  -6.523  33.555  1.00  0.00           N  
ATOM   2754  CA  GLU A 343       4.445  -7.312  32.513  1.00  0.00           C  
ATOM   2755  C   GLU A 343       5.850  -6.811  32.192  1.00  0.00           C  
ATOM   2756  O   GLU A 343       6.770  -7.606  32.020  1.00  0.00           O  
ATOM   2757  CB  GLU A 343       3.568  -7.328  31.259  1.00  0.00           C  
ATOM   2758  CG  GLU A 343       3.818  -8.550  30.374  1.00  0.00           C  
ATOM   2759  CD  GLU A 343       3.437  -9.876  31.058  1.00  0.00           C  
ATOM   2760  OE1 GLU A 343       3.855 -10.940  30.545  1.00  0.00           O  
ATOM   2761  OE2 GLU A 343       2.771  -9.866  32.119  1.00  0.00           O  
ATOM   2762  N   TYR A 344       6.009  -5.487  32.143  1.00  0.00           N  
ATOM   2763  CA  TYR A 344       7.259  -4.845  31.725  1.00  0.00           C  
ATOM   2764  C   TYR A 344       7.978  -4.086  32.853  1.00  0.00           C  
ATOM   2765  O   TYR A 344       9.112  -3.644  32.669  1.00  0.00           O  
ATOM   2766  CB  TYR A 344       6.981  -3.938  30.529  1.00  0.00           C  
ATOM   2767  CG  TYR A 344       6.361  -4.630  29.328  1.00  0.00           C  
ATOM   2768  CD1 TYR A 344       6.920  -5.828  28.824  1.00  0.00           C  
ATOM   2769  CD2 TYR A 344       5.241  -4.074  28.690  1.00  0.00           C  
ATOM   2770  CE1 TYR A 344       6.363  -6.459  27.699  1.00  0.00           C  
ATOM   2771  CE2 TYR A 344       4.675  -4.696  27.560  1.00  0.00           C  
ATOM   2772  CZ  TYR A 344       5.241  -5.886  27.070  1.00  0.00           C  
ATOM   2773  OH  TYR A 344       4.700  -6.499  25.971  1.00  0.00           O  
ATOM   2774  N   GLY A 345       7.339  -3.942  34.005  1.00  0.00           N  
ATOM   2775  CA  GLY A 345       7.893  -3.195  35.136  1.00  0.00           C  
ATOM   2776  C   GLY A 345       7.923  -1.681  34.931  1.00  0.00           C  
ATOM   2777  O   GLY A 345       8.707  -0.999  35.587  1.00  0.00           O  
ATOM   2778  N   LEU A 346       7.090  -1.157  34.037  1.00  0.00           N  
ATOM   2779  CA  LEU A 346       6.977   0.279  33.791  1.00  0.00           C  
ATOM   2780  C   LEU A 346       6.345   0.964  35.003  1.00  0.00           C  
ATOM   2781  O   LEU A 346       5.279   0.558  35.468  1.00  0.00           O  
ATOM   2782  CB  LEU A 346       6.139   0.536  32.521  1.00  0.00           C  
ATOM   2783  CG  LEU A 346       6.701  -0.086  31.237  1.00  0.00           C  
ATOM   2784  CD1 LEU A 346       5.690   0.059  30.103  1.00  0.00           C  
ATOM   2785  CD2 LEU A 346       8.000   0.580  30.791  1.00  0.00           C  
ATOM   2786  N   LYS A 347       6.990   2.025  35.493  1.00  0.00           N  
ATOM   2787  CA  LYS A 347       6.496   2.815  36.635  1.00  0.00           C  
ATOM   2788  C   LYS A 347       5.399   3.791  36.225  1.00  0.00           C  
ATOM   2789  O   LYS A 347       4.529   4.127  37.025  1.00  0.00           O  
ATOM   2790  CB  LYS A 347       7.656   3.584  37.268  1.00  0.00           C  
ATOM   2791  CG  LYS A 347       8.738   2.654  37.814  1.00  0.00           C  
ATOM   2792  CD  LYS A 347       9.890   3.492  38.346  1.00  0.00           C  
ATOM   2793  CE  LYS A 347      11.018   2.573  38.809  1.00  0.00           C  
ATOM   2794  NZ  LYS A 347      12.202   3.367  39.182  1.00  0.00           N  
ATOM   2795  N   GLU A 348       5.475   4.255  34.995  1.00  0.00           N  
ATOM   2796  CA  GLU A 348       4.518   5.136  34.343  1.00  0.00           C  
ATOM   2797  C   GLU A 348       4.676   5.010  32.819  1.00  0.00           C  
ATOM   2798  O   GLU A 348       5.664   4.450  32.326  1.00  0.00           O  
ATOM   2799  CB  GLU A 348       4.720   6.592  34.804  1.00  0.00           C  
ATOM   2800  CG  GLU A 348       6.130   7.146  34.497  1.00  0.00           C  
ATOM   2801  CD  GLU A 348       6.323   8.608  34.909  1.00  0.00           C  
ATOM   2802  OE1 GLU A 348       7.351   9.175  34.480  1.00  0.00           O  
ATOM   2803  OE2 GLU A 348       5.468   9.170  35.638  1.00  0.00           O  
ATOM   2804  N   LEU A 349       3.726   5.541  32.047  1.00  0.00           N  
ATOM   2805  CA  LEU A 349       3.765   5.538  30.584  1.00  0.00           C  
ATOM   2806  C   LEU A 349       4.550   6.746  30.040  1.00  0.00           C  
ATOM   2807  O   LEU A 349       4.021   7.574  29.297  1.00  0.00           O  
ATOM   2808  CB  LEU A 349       2.327   5.424  30.036  1.00  0.00           C  
ATOM   2809  CG  LEU A 349       1.541   4.186  30.501  1.00  0.00           C  
ATOM   2810  CD1 LEU A 349       0.146   4.190  29.860  1.00  0.00           C  
ATOM   2811  CD2 LEU A 349       2.224   2.872  30.122  1.00  0.00           C  
ATOM   2812  N   SER A 350       5.811   6.862  30.444  1.00  0.00           N  
ATOM   2813  CA  SER A 350       6.690   7.971  30.065  1.00  0.00           C  
ATOM   2814  C   SER A 350       7.757   7.566  29.039  1.00  0.00           C  
ATOM   2815  O   SER A 350       8.156   6.401  28.988  1.00  0.00           O  
ATOM   2816  CB  SER A 350       7.341   8.580  31.310  1.00  0.00           C  
ATOM   2817  OG  SER A 350       8.297   7.728  31.888  1.00  0.00           O  
ATOM   2818  N   PRO A 351       8.291   8.520  28.251  1.00  0.00           N  
ATOM   2819  CA  PRO A 351       9.377   8.243  27.302  1.00  0.00           C  
ATOM   2820  C   PRO A 351      10.583   7.566  27.951  1.00  0.00           C  
ATOM   2821  O   PRO A 351      11.146   6.629  27.398  1.00  0.00           O  
ATOM   2822  CB  PRO A 351       9.759   9.602  26.712  1.00  0.00           C  
ATOM   2823  CG  PRO A 351       8.475  10.403  26.807  1.00  0.00           C  
ATOM   2824  CD  PRO A 351       7.838   9.895  28.102  1.00  0.00           C  
ATOM   2825  N   LYS A 352      10.941   7.986  29.165  1.00  0.00           N  
ATOM   2826  CA  LYS A 352      12.075   7.434  29.903  1.00  0.00           C  
ATOM   2827  C   LYS A 352      11.890   5.954  30.230  1.00  0.00           C  
ATOM   2828  O   LYS A 352      12.823   5.170  30.052  1.00  0.00           O  
ATOM   2829  CB  LYS A 352      12.284   8.270  31.170  1.00  0.00           C  
ATOM   2830  CG  LYS A 352      13.539   7.838  31.937  1.00  0.00           C  
ATOM   2831  CD  LYS A 352      13.695   8.678  33.208  1.00  0.00           C  
ATOM   2832  CE  LYS A 352      14.926   8.208  33.968  1.00  0.00           C  
ATOM   2833  NZ  LYS A 352      15.068   8.934  35.248  1.00  0.00           N  
ATOM   2834  N   GLU A 353      10.711   5.566  30.698  1.00  0.00           N  
ATOM   2835  CA  GLU A 353      10.425   4.172  31.035  1.00  0.00           C  
ATOM   2836  C   GLU A 353      10.383   3.285  29.775  1.00  0.00           C  
ATOM   2837  O   GLU A 353      10.923   2.174  29.780  1.00  0.00           O  
ATOM   2838  CB  GLU A 353       9.115   4.075  31.826  1.00  0.00           C  
ATOM   2839  CG  GLU A 353       9.208   4.666  33.250  1.00  0.00           C  
ATOM   2840  CD  GLU A 353      10.087   3.848  34.205  1.00  0.00           C  
ATOM   2841  OE1 GLU A 353      11.010   4.423  34.816  1.00  0.00           O  
ATOM   2842  OE2 GLU A 353       9.832   2.641  34.368  1.00  0.00           O  
ATOM   2843  N   PHE A 354       9.829   3.788  28.665  1.00  0.00           N  
ATOM   2844  CA  PHE A 354       9.819   3.058  27.401  1.00  0.00           C  
ATOM   2845  C   PHE A 354      11.201   2.974  26.735  1.00  0.00           C  
ATOM   2846  O   PHE A 354      11.512   1.969  26.113  1.00  0.00           O  
ATOM   2847  CB  PHE A 354       8.770   3.652  26.459  1.00  0.00           C  
ATOM   2848  CG  PHE A 354       7.383   3.103  26.708  1.00  0.00           C  
ATOM   2849  CD1 PHE A 354       6.992   1.901  26.100  1.00  0.00           C  
ATOM   2850  CD2 PHE A 354       6.497   3.757  27.571  1.00  0.00           C  
ATOM   2851  CE1 PHE A 354       5.720   1.355  26.345  1.00  0.00           C  
ATOM   2852  CE2 PHE A 354       5.221   3.218  27.827  1.00  0.00           C  
ATOM   2853  CZ  PHE A 354       4.836   2.021  27.215  1.00  0.00           C  
ATOM   2854  N   GLU A 355      12.072   3.973  26.904  1.00  0.00           N  
ATOM   2855  CA  GLU A 355      13.472   3.882  26.474  1.00  0.00           C  
ATOM   2856  C   GLU A 355      14.225   2.792  27.244  1.00  0.00           C  
ATOM   2857  O   GLU A 355      14.983   2.027  26.643  1.00  0.00           O  
ATOM   2858  CB  GLU A 355      14.186   5.222  26.671  1.00  0.00           C  
ATOM   2859  CG  GLU A 355      13.773   6.214  25.587  1.00  0.00           C  
ATOM   2860  CD  GLU A 355      14.469   7.568  25.697  1.00  0.00           C  
ATOM   2861  OE1 GLU A 355      14.523   8.240  24.648  1.00  0.00           O  
ATOM   2862  OE2 GLU A 355      14.959   7.977  26.767  1.00  0.00           O  
ATOM   2863  N   ILE A 356      13.983   2.690  28.557  1.00  0.00           N  
ATOM   2864  CA  ILE A 356      14.546   1.611  29.374  1.00  0.00           C  
ATOM   2865  C   ILE A 356      14.021   0.251  28.884  1.00  0.00           C  
ATOM   2866  O   ILE A 356      14.811  -0.688  28.760  1.00  0.00           O  
ATOM   2867  CB  ILE A 356      14.245   1.849  30.870  1.00  0.00           C  
ATOM   2868  CG1 ILE A 356      15.041   3.067  31.392  1.00  0.00           C  
ATOM   2869  CG2 ILE A 356      14.581   0.602  31.718  1.00  0.00           C  
ATOM   2870  CD1 ILE A 356      14.533   3.605  32.735  1.00  0.00           C  
ATOM   2871  N   LEU A 357      12.721   0.136  28.589  1.00  0.00           N  
ATOM   2872  CA  LEU A 357      12.129  -1.088  28.059  1.00  0.00           C  
ATOM   2873  C   LEU A 357      12.741  -1.486  26.709  1.00  0.00           C  
ATOM   2874  O   LEU A 357      13.150  -2.628  26.553  1.00  0.00           O  
ATOM   2875  CB  LEU A 357      10.604  -0.925  27.966  1.00  0.00           C  
ATOM   2876  CG  LEU A 357       9.889  -2.171  27.417  1.00  0.00           C  
ATOM   2877  CD1 LEU A 357      10.087  -3.393  28.304  1.00  0.00           C  
ATOM   2878  CD2 LEU A 357       8.388  -1.899  27.295  1.00  0.00           C  
ATOM   2879  N   ALA A 358      12.858  -0.544  25.771  1.00  0.00           N  
ATOM   2880  CA  ALA A 358      13.464  -0.793  24.462  1.00  0.00           C  
ATOM   2881  C   ALA A 358      14.919  -1.273  24.594  1.00  0.00           C  
ATOM   2882  O   ALA A 358      15.293  -2.292  24.015  1.00  0.00           O  
ATOM   2883  CB  ALA A 358      13.355   0.488  23.621  1.00  0.00           C  
ATOM   2884  N   ALA A 359      15.711  -0.618  25.437  1.00  0.00           N  
ATOM   2885  CA  ALA A 359      17.098  -1.011  25.686  1.00  0.00           C  
ATOM   2886  C   ALA A 359      17.223  -2.380  26.380  1.00  0.00           C  
ATOM   2887  O   ALA A 359      18.216  -3.085  26.171  1.00  0.00           O  
ATOM   2888  CB  ALA A 359      17.761   0.084  26.521  1.00  0.00           C  
ATOM   2889  N   ARG A 360      16.231  -2.769  27.198  1.00  0.00           N  
ATOM   2890  CA  ARG A 360      16.170  -4.115  27.781  1.00  0.00           C  
ATOM   2891  C   ARG A 360      15.824  -5.162  26.726  1.00  0.00           C  
ATOM   2892  O   ARG A 360      16.510  -6.177  26.674  1.00  0.00           O  
ATOM   2893  CB  ARG A 360      15.159  -4.168  28.936  1.00  0.00           C  
ATOM   2894  CG  ARG A 360      15.700  -3.529  30.225  1.00  0.00           C  
ATOM   2895  CD  ARG A 360      14.598  -3.465  31.298  1.00  0.00           C  
ATOM   2896  NE  ARG A 360      14.137  -4.802  31.696  1.00  0.00           N  
ATOM   2897  CZ  ARG A 360      12.943  -5.129  32.190  1.00  0.00           C  
ATOM   2898  NH1 ARG A 360      12.031  -4.236  32.432  1.00  0.00           N  
ATOM   2899  NH2 ARG A 360      12.656  -6.373  32.432  1.00  0.00           N  
ATOM   2900  N   MET A 361      14.835  -4.908  25.883  1.00  0.00           N  
ATOM   2901  CA  MET A 361      14.428  -5.829  24.814  1.00  0.00           C  
ATOM   2902  C   MET A 361      15.537  -6.067  23.786  1.00  0.00           C  
ATOM   2903  O   MET A 361      15.693  -7.191  23.318  1.00  0.00           O  
ATOM   2904  CB  MET A 361      13.175  -5.316  24.101  1.00  0.00           C  
ATOM   2905  CG  MET A 361      11.932  -5.400  24.995  1.00  0.00           C  
ATOM   2906  SD  MET A 361      10.357  -5.092  24.145  1.00  0.00           S  
ATOM   2907  CE  MET A 361      10.576  -3.396  23.572  1.00  0.00           C  
ATOM   2908  N   ASP A 362      16.353  -5.062  23.498  1.00  0.00           N  
ATOM   2909  CA  ASP A 362      17.505  -5.191  22.605  1.00  0.00           C  
ATOM   2910  C   ASP A 362      18.577  -6.180  23.125  1.00  0.00           C  
ATOM   2911  O   ASP A 362      19.364  -6.723  22.356  1.00  0.00           O  
ATOM   2912  CB  ASP A 362      18.111  -3.794  22.406  1.00  0.00           C  
ATOM   2913  CG  ASP A 362      19.136  -3.737  21.270  1.00  0.00           C  
ATOM   2914  OD1 ASP A 362      18.758  -4.083  20.134  1.00  0.00           O  
ATOM   2915  OD2 ASP A 362      20.282  -3.317  21.540  1.00  0.00           O  
ATOM   2916  N   LYS A 363      18.589  -6.435  24.432  1.00  0.00           N  
ATOM   2917  CA  LYS A 363      19.559  -7.322  25.095  1.00  0.00           C  
ATOM   2918  C   LYS A 363      18.944  -8.619  25.622  1.00  0.00           C  
ATOM   2919  O   LYS A 363      19.682  -9.554  25.932  1.00  0.00           O  
ATOM   2920  CB  LYS A 363      20.222  -6.568  26.252  1.00  0.00           C  
ATOM   2921  CG  LYS A 363      21.038  -5.371  25.752  1.00  0.00           C  
ATOM   2922  CD  LYS A 363      21.720  -4.676  26.933  1.00  0.00           C  
ATOM   2923  CE  LYS A 363      22.473  -3.464  26.395  1.00  0.00           C  
ATOM   2924  NZ  LYS A 363      23.219  -2.772  27.473  1.00  0.00           N  
ATOM   2925  N   ASP A 364      17.641  -8.673  25.780  1.00  0.00           N  
ATOM   2926  CA  ASP A 364      16.894  -9.776  26.377  1.00  0.00           C  
ATOM   2927  C   ASP A 364      15.841 -10.282  25.381  1.00  0.00           C  
ATOM   2928  O   ASP A 364      14.715  -9.796  25.311  1.00  0.00           O  
ATOM   2929  CB  ASP A 364      16.308  -9.331  27.721  1.00  0.00           C  
ATOM   2930  CG  ASP A 364      15.570 -10.441  28.474  1.00  0.00           C  
ATOM   2931  OD1 ASP A 364      15.310 -11.515  27.875  1.00  0.00           O  
ATOM   2932  OD2 ASP A 364      15.220 -10.197  29.645  1.00  0.00           O  
ATOM   2933  N   LEU A 365      16.218 -11.303  24.618  1.00  0.00           N  
ATOM   2934  CA  LEU A 365      15.349 -11.958  23.646  1.00  0.00           C  
ATOM   2935  C   LEU A 365      14.078 -12.524  24.279  1.00  0.00           C  
ATOM   2936  O   LEU A 365      13.045 -12.584  23.622  1.00  0.00           O  
ATOM   2937  CB  LEU A 365      16.123 -13.091  22.952  1.00  0.00           C  
ATOM   2938  CG  LEU A 365      17.102 -12.606  21.866  1.00  0.00           C  
ATOM   2939  CD1 LEU A 365      18.017 -13.759  21.450  1.00  0.00           C  
ATOM   2940  CD2 LEU A 365      16.353 -12.124  20.621  1.00  0.00           C  
ATOM   2941  N   GLN A 366      14.136 -12.943  25.551  1.00  0.00           N  
ATOM   2942  CA  GLN A 366      12.972 -13.498  26.227  1.00  0.00           C  
ATOM   2943  C   GLN A 366      11.934 -12.406  26.517  1.00  0.00           C  
ATOM   2944  O   GLN A 366      10.736 -12.617  26.328  1.00  0.00           O  
ATOM   2945  CB  GLN A 366      13.444 -14.218  27.491  1.00  0.00           C  
ATOM   2946  CG  GLN A 366      12.536 -15.398  27.829  1.00  0.00           C  
ATOM   2947  CD  GLN A 366      13.028 -16.200  29.038  1.00  0.00           C  
ATOM   2948  OE1 GLN A 366      13.901 -15.801  29.777  1.00  0.00           O  
ATOM   2949  NE2 GLN A 366      12.469 -17.358  29.277  1.00  0.00           N  
ATOM   2950  N   LEU A 367      12.399 -11.218  26.905  1.00  0.00           N  
ATOM   2951  CA  LEU A 367      11.551 -10.037  27.071  1.00  0.00           C  
ATOM   2952  C   LEU A 367      11.008  -9.540  25.720  1.00  0.00           C  
ATOM   2953  O   LEU A 367       9.832  -9.203  25.633  1.00  0.00           O  
ATOM   2954  CB  LEU A 367      12.365  -8.956  27.784  1.00  0.00           C  
ATOM   2955  CG  LEU A 367      11.555  -7.687  28.108  1.00  0.00           C  
ATOM   2956  CD1 LEU A 367      10.459  -7.943  29.145  1.00  0.00           C  
ATOM   2957  CD2 LEU A 367      12.502  -6.630  28.677  1.00  0.00           C  
ATOM   2958  N   PHE A 368      11.835  -9.533  24.689  1.00  0.00           N  
ATOM   2959  CA  PHE A 368      11.381  -9.193  23.341  1.00  0.00           C  
ATOM   2960  C   PHE A 368      10.300 -10.158  22.841  1.00  0.00           C  
ATOM   2961  O   PHE A 368       9.287  -9.723  22.312  1.00  0.00           O  
ATOM   2962  CB  PHE A 368      12.567  -9.159  22.377  1.00  0.00           C  
ATOM   2963  CG  PHE A 368      12.149  -8.810  20.964  1.00  0.00           C  
ATOM   2964  CD1 PHE A 368      11.928  -9.827  20.012  1.00  0.00           C  
ATOM   2965  CD2 PHE A 368      11.903  -7.468  20.610  1.00  0.00           C  
ATOM   2966  CE1 PHE A 368      11.473  -9.504  18.725  1.00  0.00           C  
ATOM   2967  CE2 PHE A 368      11.454  -7.145  19.318  1.00  0.00           C  
ATOM   2968  CZ  PHE A 368      11.235  -8.162  18.378  1.00  0.00           C  
ATOM   2969  N   ASN A 369      10.476 -11.466  23.061  1.00  0.00           N  
ATOM   2970  CA  ASN A 369       9.480 -12.468  22.691  1.00  0.00           C  
ATOM   2971  C   ASN A 369       8.151 -12.264  23.430  1.00  0.00           C  
ATOM   2972  O   ASN A 369       7.100 -12.446  22.836  1.00  0.00           O  
ATOM   2973  CB  ASN A 369      10.046 -13.869  22.944  1.00  0.00           C  
ATOM   2974  CG  ASN A 369      11.098 -14.276  21.930  1.00  0.00           C  
ATOM   2975  OD1 ASN A 369      11.223 -13.744  20.846  1.00  0.00           O  
ATOM   2976  ND2 ASN A 369      11.878 -15.284  22.249  1.00  0.00           N  
ATOM   2977  N   LYS A 370       8.190 -11.830  24.694  1.00  0.00           N  
ATOM   2978  CA  LYS A 370       6.992 -11.440  25.445  1.00  0.00           C  
ATOM   2979  C   LYS A 370       6.259 -10.282  24.772  1.00  0.00           C  
ATOM   2980  O   LYS A 370       5.066 -10.361  24.539  1.00  0.00           O  
ATOM   2981  CB  LYS A 370       7.384 -11.069  26.877  1.00  0.00           C  
ATOM   2982  CG  LYS A 370       6.586 -11.856  27.910  1.00  0.00           C  
ATOM   2983  CD  LYS A 370       6.930 -11.365  29.307  1.00  0.00           C  
ATOM   2984  CE  LYS A 370       6.402 -12.357  30.349  1.00  0.00           C  
ATOM   2985  NZ  LYS A 370       6.213 -11.693  31.660  1.00  0.00           N  
ATOM   2986  N   TYR A 371       6.996  -9.228  24.438  1.00  0.00           N  
ATOM   2987  CA  TYR A 371       6.454  -8.103  23.675  1.00  0.00           C  
ATOM   2988  C   TYR A 371       5.884  -8.564  22.329  1.00  0.00           C  
ATOM   2989  O   TYR A 371       4.784  -8.176  21.969  1.00  0.00           O  
ATOM   2990  CB  TYR A 371       7.545  -7.042  23.491  1.00  0.00           C  
ATOM   2991  CG  TYR A 371       7.279  -6.086  22.351  1.00  0.00           C  
ATOM   2992  CD1 TYR A 371       7.847  -6.325  21.086  1.00  0.00           C  
ATOM   2993  CD2 TYR A 371       6.411  -4.987  22.518  1.00  0.00           C  
ATOM   2994  CE1 TYR A 371       7.561  -5.490  20.002  1.00  0.00           C  
ATOM   2995  CE2 TYR A 371       6.115  -4.136  21.437  1.00  0.00           C  
ATOM   2996  CZ  TYR A 371       6.695  -4.395  20.178  1.00  0.00           C  
ATOM   2997  OH  TYR A 371       6.419  -3.582  19.111  1.00  0.00           O  
ATOM   2998  N   HIS A 372       6.587  -9.428  21.603  1.00  0.00           N  
ATOM   2999  CA  HIS A 372       6.148  -9.925  20.304  1.00  0.00           C  
ATOM   3000  C   HIS A 372       4.872 -10.787  20.400  1.00  0.00           C  
ATOM   3001  O   HIS A 372       4.031 -10.732  19.505  1.00  0.00           O  
ATOM   3002  CB  HIS A 372       7.292 -10.706  19.660  1.00  0.00           C  
ATOM   3003  CG  HIS A 372       6.976 -11.137  18.253  1.00  0.00           C  
ATOM   3004  ND1 HIS A 372       6.325 -12.301  17.891  1.00  0.00           N  
ATOM   3005  CD2 HIS A 372       7.236 -10.447  17.093  1.00  0.00           C  
ATOM   3006  CE1 HIS A 372       6.208 -12.310  16.559  1.00  0.00           C  
ATOM   3007  NE2 HIS A 372       6.740 -11.196  16.034  1.00  0.00           N  
ATOM   3008  N   LEU A 373       4.712 -11.548  21.481  1.00  0.00           N  
ATOM   3009  CA  LEU A 373       3.486 -12.291  21.761  1.00  0.00           C  
ATOM   3010  C   LEU A 373       2.305 -11.332  21.955  1.00  0.00           C  
ATOM   3011  O   LEU A 373       1.274 -11.469  21.302  1.00  0.00           O  
ATOM   3012  CB  LEU A 373       3.709 -13.172  23.003  1.00  0.00           C  
ATOM   3013  CG  LEU A 373       2.919 -14.487  22.927  1.00  0.00           C  
ATOM   3014  CD1 LEU A 373       3.754 -15.569  22.248  1.00  0.00           C  
ATOM   3015  CD2 LEU A 373       2.553 -14.987  24.327  1.00  0.00           C  
ATOM   3016  N   HIS A 374       2.484 -10.319  22.801  1.00  0.00           N  
ATOM   3017  CA  HIS A 374       1.476  -9.295  23.065  1.00  0.00           C  
ATOM   3018  C   HIS A 374       1.198  -8.398  21.855  1.00  0.00           C  
ATOM   3019  O   HIS A 374       0.052  -8.019  21.625  1.00  0.00           O  
ATOM   3020  CB  HIS A 374       1.902  -8.457  24.274  1.00  0.00           C  
ATOM   3021  CG  HIS A 374       1.972  -9.241  25.557  1.00  0.00           C  
ATOM   3022  ND1 HIS A 374       1.102 -10.250  25.950  1.00  0.00           N  
ATOM   3023  CD2 HIS A 374       2.905  -9.093  26.550  1.00  0.00           C  
ATOM   3024  CE1 HIS A 374       1.516 -10.695  27.137  1.00  0.00           C  
ATOM   3025  NE2 HIS A 374       2.604 -10.014  27.536  1.00  0.00           N  
ATOM   3026  N   PHE A 375       2.206  -8.132  21.027  1.00  0.00           N  
ATOM   3027  CA  PHE A 375       2.074  -7.399  19.767  1.00  0.00           C  
ATOM   3028  C   PHE A 375       0.982  -7.997  18.860  1.00  0.00           C  
ATOM   3029  O   PHE A 375       0.282  -7.273  18.161  1.00  0.00           O  
ATOM   3030  CB  PHE A 375       3.434  -7.401  19.068  1.00  0.00           C  
ATOM   3031  CG  PHE A 375       3.437  -6.832  17.666  1.00  0.00           C  
ATOM   3032  CD1 PHE A 375       3.328  -7.687  16.561  1.00  0.00           C  
ATOM   3033  CD2 PHE A 375       3.557  -5.446  17.467  1.00  0.00           C  
ATOM   3034  CE1 PHE A 375       3.350  -7.161  15.256  1.00  0.00           C  
ATOM   3035  CE2 PHE A 375       3.578  -4.919  16.172  1.00  0.00           C  
ATOM   3036  CZ  PHE A 375       3.475  -5.774  15.059  1.00  0.00           C  
ATOM   3037  N   ARG A 376       0.801  -9.327  18.906  1.00  0.00           N  
ATOM   3038  CA  ARG A 376      -0.247 -10.064  18.180  1.00  0.00           C  
ATOM   3039  C   ARG A 376      -1.443 -10.439  19.067  1.00  0.00           C  
ATOM   3040  O   ARG A 376      -2.197 -11.344  18.713  1.00  0.00           O  
ATOM   3041  CB  ARG A 376       0.358 -11.282  17.478  1.00  0.00           C  
ATOM   3042  CG  ARG A 376       1.383 -10.875  16.413  1.00  0.00           C  
ATOM   3043  CD  ARG A 376       1.800 -12.098  15.583  1.00  0.00           C  
ATOM   3044  NE  ARG A 376       2.808 -11.743  14.564  1.00  0.00           N  
ATOM   3045  CZ  ARG A 376       3.075 -12.398  13.450  1.00  0.00           C  
ATOM   3046  NH1 ARG A 376       2.432 -13.483  13.110  1.00  0.00           N  
ATOM   3047  NH2 ARG A 376       3.999 -11.975  12.657  1.00  0.00           N  
ATOM   3048  N   ALA A 377      -1.601  -9.789  20.191  1.00  0.00           N  
ATOM   3049  CA  ALA A 377      -2.674 -10.021  21.171  1.00  0.00           C  
ATOM   3050  C   ALA A 377      -2.783 -11.488  21.639  1.00  0.00           C  
ATOM   3051  O   ALA A 377      -3.877 -12.004  21.850  1.00  0.00           O  
ATOM   3052  CB  ALA A 377      -3.976  -9.432  20.634  1.00  0.00           C  
ATOM   3053  N   ASP A 378      -1.643 -12.161  21.773  1.00  0.00           N  
ATOM   3054  CA  ASP A 378      -1.542 -13.564  22.222  1.00  0.00           C  
ATOM   3055  C   ASP A 378      -2.428 -14.515  21.405  1.00  0.00           C  
ATOM   3056  O   ASP A 378      -3.086 -15.424  21.938  1.00  0.00           O  
ATOM   3057  CB  ASP A 378      -1.779 -13.668  23.726  1.00  0.00           C  
ATOM   3058  CG  ASP A 378      -0.840 -12.783  24.541  1.00  0.00           C  
ATOM   3059  OD1 ASP A 378       0.046 -13.347  25.224  1.00  0.00           O  
ATOM   3060  OD2 ASP A 378      -1.029 -11.544  24.555  1.00  0.00           O  
ATOM   3061  N   THR A 379      -2.481 -14.295  20.096  1.00  0.00           N  
ATOM   3062  CA  THR A 379      -3.356 -15.047  19.197  1.00  0.00           C  
ATOM   3063  C   THR A 379      -2.963 -16.525  19.171  1.00  0.00           C  
ATOM   3064  O   THR A 379      -1.811 -16.844  18.878  1.00  0.00           O  
ATOM   3065  CB  THR A 379      -3.363 -14.452  17.797  1.00  0.00           C  
ATOM   3066  OG1 THR A 379      -3.858 -13.138  17.880  1.00  0.00           O  
ATOM   3067  CG2 THR A 379      -4.275 -15.207  16.837  1.00  0.00           C  
ATOM   3068  N   PRO A 380      -3.907 -17.466  19.433  1.00  0.00           N  
ATOM   3069  CA  PRO A 380      -3.587 -18.880  19.485  1.00  0.00           C  
ATOM   3070  C   PRO A 380      -2.964 -19.402  18.190  1.00  0.00           C  
ATOM   3071  O   PRO A 380      -3.518 -19.226  17.110  1.00  0.00           O  
ATOM   3072  CB  PRO A 380      -4.907 -19.595  19.791  1.00  0.00           C  
ATOM   3073  CG  PRO A 380      -5.732 -18.520  20.496  1.00  0.00           C  
ATOM   3074  CD  PRO A 380      -5.281 -17.235  19.811  1.00  0.00           C  
ATOM   3075  N   GLY A 381      -1.828 -20.091  18.312  1.00  0.00           N  
ATOM   3076  CA  GLY A 381      -1.084 -20.659  17.184  1.00  0.00           C  
ATOM   3077  C   GLY A 381      -0.134 -19.699  16.472  1.00  0.00           C  
ATOM   3078  O   GLY A 381       0.599 -20.139  15.592  1.00  0.00           O  
ATOM   3079  N   PHE A 382      -0.109 -18.431  16.852  1.00  0.00           N  
ATOM   3080  CA  PHE A 382       0.914 -17.463  16.448  1.00  0.00           C  
ATOM   3081  C   PHE A 382       1.804 -17.169  17.655  1.00  0.00           C  
ATOM   3082  O   PHE A 382       1.508 -16.305  18.464  1.00  0.00           O  
ATOM   3083  CB  PHE A 382       0.264 -16.201  15.882  1.00  0.00           C  
ATOM   3084  CG  PHE A 382      -0.607 -16.433  14.670  1.00  0.00           C  
ATOM   3085  CD1 PHE A 382      -0.037 -16.487  13.383  1.00  0.00           C  
ATOM   3086  CD2 PHE A 382      -2.000 -16.591  14.814  1.00  0.00           C  
ATOM   3087  CE1 PHE A 382      -0.837 -16.688  12.264  1.00  0.00           C  
ATOM   3088  CE2 PHE A 382      -2.806 -16.793  13.689  1.00  0.00           C  
ATOM   3089  CZ  PHE A 382      -2.230 -16.845  12.414  1.00  0.00           C  
ATOM   3090  N   THR A 383       2.866 -17.957  17.790  1.00  0.00           N  
ATOM   3091  CA  THR A 383       3.826 -17.883  18.904  1.00  0.00           C  
ATOM   3092  C   THR A 383       5.209 -17.518  18.393  1.00  0.00           C  
ATOM   3093  O   THR A 383       5.603 -18.057  17.345  1.00  0.00           O  
ATOM   3094  CB  THR A 383       3.924 -19.204  19.656  1.00  0.00           C  
ATOM   3095  OG1 THR A 383       4.274 -20.203  18.740  1.00  0.00           O  
ATOM   3096  CG2 THR A 383       2.621 -19.582  20.344  1.00  0.00           C  
ATOM   3097  OXT THR A 383       5.871 -16.689  19.125  1.00  0.00           O  
ATOM   3098  N   PHE B   1       9.282 -13.090 -34.051  1.00  0.00           N  
ATOM   3099  CA  PHE B   1       9.101 -11.635 -33.958  1.00  0.00           C  
ATOM   3100  C   PHE B   1       9.519 -11.131 -32.580  1.00  0.00           C  
ATOM   3101  O   PHE B   1       9.636 -11.923 -31.647  1.00  0.00           O  
ATOM   3102  CB  PHE B   1       7.663 -11.238 -34.297  1.00  0.00           C  
ATOM   3103  CG  PHE B   1       6.619 -11.647 -33.271  1.00  0.00           C  
ATOM   3104  CD1 PHE B   1       6.052 -12.943 -33.295  1.00  0.00           C  
ATOM   3105  CD2 PHE B   1       6.182 -10.725 -32.304  1.00  0.00           C  
ATOM   3106  CE1 PHE B   1       5.069 -13.305 -32.369  1.00  0.00           C  
ATOM   3107  CE2 PHE B   1       5.189 -11.086 -31.372  1.00  0.00           C  
ATOM   3108  CZ  PHE B   1       4.630 -12.372 -31.411  1.00  0.00           C  
ATOM   3109  N   GLU B   2       9.746  -9.823 -32.460  1.00  0.00           N  
ATOM   3110  CA  GLU B   2      10.030  -9.177 -31.180  1.00  0.00           C  
ATOM   3111  C   GLU B   2       8.790  -8.432 -30.660  1.00  0.00           C  
ATOM   3112  O   GLU B   2       7.944  -7.987 -31.430  1.00  0.00           O  
ATOM   3113  CB  GLU B   2      11.235  -8.247 -31.302  1.00  0.00           C  
ATOM   3114  CG  GLU B   2      12.537  -8.969 -31.689  1.00  0.00           C  
ATOM   3115  CD  GLU B   2      13.733  -7.999 -31.626  1.00  0.00           C  
ATOM   3116  OE1 GLU B   2      14.790  -8.351 -31.045  1.00  0.00           O  
ATOM   3117  OE2 GLU B   2      13.603  -6.825 -32.043  1.00  0.00           O  
ATOM   3118  N   MET B   3       8.707  -8.282 -29.336  1.00  0.00           N  
ATOM   3119  CA  MET B   3       7.592  -7.612 -28.671  1.00  0.00           C  
ATOM   3120  C   MET B   3       8.077  -6.815 -27.467  1.00  0.00           C  
ATOM   3121  O   MET B   3       8.749  -7.353 -26.583  1.00  0.00           O  
ATOM   3122  CB  MET B   3       6.550  -8.666 -28.280  1.00  0.00           C  
ATOM   3123  CG  MET B   3       5.358  -8.087 -27.521  1.00  0.00           C  
ATOM   3124  SD  MET B   3       4.031  -9.295 -27.215  1.00  0.00           S  
ATOM   3125  CE  MET B   3       4.890 -10.416 -26.093  1.00  0.00           C  
ATOM   3126  N   TRP B   4       7.707  -5.538 -27.399  1.00  0.00           N  
ATOM   3127  CA  TRP B   4       7.984  -4.672 -26.259  1.00  0.00           C  
ATOM   3128  C   TRP B   4       6.924  -4.849 -25.165  1.00  0.00           C  
ATOM   3129  O   TRP B   4       5.747  -5.047 -25.454  1.00  0.00           O  
ATOM   3130  CB  TRP B   4       8.048  -3.223 -26.723  1.00  0.00           C  
ATOM   3131  CG  TRP B   4       9.162  -2.926 -27.684  1.00  0.00           C  
ATOM   3132  CD1 TRP B   4       9.073  -2.959 -29.028  1.00  0.00           C  
ATOM   3133  CD2 TRP B   4      10.538  -2.555 -27.366  1.00  0.00           C  
ATOM   3134  NE1 TRP B   4      10.301  -2.628 -29.581  1.00  0.00           N  
ATOM   3135  CE2 TRP B   4      11.229  -2.367 -28.598  1.00  0.00           C  
ATOM   3136  CE3 TRP B   4      11.256  -2.360 -26.173  1.00  0.00           C  
ATOM   3137  CZ2 TRP B   4      12.591  -1.982 -28.633  1.00  0.00           C  
ATOM   3138  CZ3 TRP B   4      12.616  -1.976 -26.209  1.00  0.00           C  
ATOM   3139  CH2 TRP B   4      13.268  -1.794 -27.435  1.00  0.00           C  
ATOM   3140  N   GLN B   5       7.342  -4.712 -23.913  1.00  0.00           N  
ATOM   3141  CA  GLN B   5       6.461  -4.605 -22.758  1.00  0.00           C  
ATOM   3142  C   GLN B   5       6.653  -3.233 -22.103  1.00  0.00           C  
ATOM   3143  O   GLN B   5       7.697  -2.970 -21.508  1.00  0.00           O  
ATOM   3144  CB  GLN B   5       6.745  -5.755 -21.787  1.00  0.00           C  
ATOM   3145  CG  GLN B   5       5.764  -5.756 -20.609  1.00  0.00           C  
ATOM   3146  CD  GLN B   5       6.079  -6.834 -19.573  1.00  0.00           C  
ATOM   3147  OE1 GLN B   5       7.168  -7.390 -19.502  1.00  0.00           O  
ATOM   3148  NE2 GLN B   5       5.140  -7.153 -18.711  1.00  0.00           N  
ATOM   3149  N   LEU B   6       5.637  -2.377 -22.227  1.00  0.00           N  
ATOM   3150  CA  LEU B   6       5.580  -1.044 -21.643  1.00  0.00           C  
ATOM   3151  C   LEU B   6       4.620  -1.085 -20.451  1.00  0.00           C  
ATOM   3152  O   LEU B   6       3.417  -1.252 -20.655  1.00  0.00           O  
ATOM   3153  CB  LEU B   6       5.129  -0.071 -22.742  1.00  0.00           C  
ATOM   3154  CG  LEU B   6       4.985   1.391 -22.284  1.00  0.00           C  
ATOM   3155  CD1 LEU B   6       6.330   1.979 -21.849  1.00  0.00           C  
ATOM   3156  CD2 LEU B   6       4.455   2.241 -23.438  1.00  0.00           C  
ATOM   3157  N   THR B   7       5.138  -0.945 -19.241  1.00  0.00           N  
ATOM   3158  CA  THR B   7       4.339  -1.118 -18.025  1.00  0.00           C  
ATOM   3159  C   THR B   7       4.610  -0.029 -16.997  1.00  0.00           C  
ATOM   3160  O   THR B   7       5.715   0.517 -16.962  1.00  0.00           O  
ATOM   3161  CB  THR B   7       4.541  -2.532 -17.453  1.00  0.00           C  
ATOM   3162  OG1 THR B   7       3.521  -2.838 -16.537  1.00  0.00           O  
ATOM   3163  CG2 THR B   7       5.885  -2.757 -16.769  1.00  0.00           C  
ATOM   3164  N   ASP B   8       3.594   0.292 -16.189  1.00  0.00           N  
ATOM   3165  CA  ASP B   8       3.693   1.143 -15.001  1.00  0.00           C  
ATOM   3166  C   ASP B   8       4.406   2.478 -15.282  1.00  0.00           C  
ATOM   3167  O   ASP B   8       5.483   2.769 -14.760  1.00  0.00           O  
ATOM   3168  CB  ASP B   8       4.309   0.351 -13.843  1.00  0.00           C  
ATOM   3169  CG  ASP B   8       3.531  -0.949 -13.578  1.00  0.00           C  
ATOM   3170  OD1 ASP B   8       2.543  -0.899 -12.829  1.00  0.00           O  
ATOM   3171  OD2 ASP B   8       3.923  -1.981 -14.165  1.00  0.00           O  
ATOM   3172  N   ILE B   9       3.813   3.282 -16.160  1.00  0.00           N  
ATOM   3173  CA  ILE B   9       4.382   4.582 -16.539  1.00  0.00           C  
ATOM   3174  C   ILE B   9       4.175   5.609 -15.427  1.00  0.00           C  
ATOM   3175  O   ILE B   9       5.080   6.389 -15.155  1.00  0.00           O  
ATOM   3176  CB  ILE B   9       3.776   5.076 -17.871  1.00  0.00           C  
ATOM   3177  CG1 ILE B   9       4.088   4.089 -19.026  1.00  0.00           C  
ATOM   3178  CG2 ILE B   9       4.289   6.486 -18.220  1.00  0.00           C  
ATOM   3179  CD1 ILE B   9       3.360   4.431 -20.330  1.00  0.00           C  
ATOM   3180  N   HIS B  10       2.994   5.631 -14.817  1.00  0.00           N  
ATOM   3181  CA  HIS B  10       2.581   6.609 -13.811  1.00  0.00           C  
ATOM   3182  C   HIS B  10       2.989   8.047 -14.193  1.00  0.00           C  
ATOM   3183  O   HIS B  10       3.795   8.695 -13.524  1.00  0.00           O  
ATOM   3184  CB  HIS B  10       3.075   6.179 -12.433  1.00  0.00           C  
ATOM   3185  CG  HIS B  10       2.410   4.932 -11.912  1.00  0.00           C  
ATOM   3186  ND1 HIS B  10       1.172   4.889 -11.307  1.00  0.00           N  
ATOM   3187  CD2 HIS B  10       2.928   3.665 -11.909  1.00  0.00           C  
ATOM   3188  CE1 HIS B  10       0.955   3.622 -10.932  1.00  0.00           C  
ATOM   3189  NE2 HIS B  10       2.003   2.851 -11.281  1.00  0.00           N  
ATOM   3190  N   LEU B  11       2.469   8.540 -15.306  1.00  0.00           N  
ATOM   3191  CA  LEU B  11       2.896   9.823 -15.866  1.00  0.00           C  
ATOM   3192  C   LEU B  11       2.366  11.003 -15.044  1.00  0.00           C  
ATOM   3193  O   LEU B  11       1.155  11.234 -15.002  1.00  0.00           O  
ATOM   3194  CB  LEU B  11       2.444   9.894 -17.327  1.00  0.00           C  
ATOM   3195  CG  LEU B  11       2.873  11.195 -18.034  1.00  0.00           C  
ATOM   3196  CD1 LEU B  11       4.389  11.296 -18.181  1.00  0.00           C  
ATOM   3197  CD2 LEU B  11       2.261  11.237 -19.435  1.00  0.00           C  
ATOM   3198  N   ASP B  12       3.262  11.811 -14.496  1.00  0.00           N  
ATOM   3199  CA  ASP B  12       2.897  13.070 -13.858  1.00  0.00           C  
ATOM   3200  C   ASP B  12       3.040  14.260 -14.826  1.00  0.00           C  
ATOM   3201  O   ASP B  12       4.163  14.696 -15.113  1.00  0.00           O  
ATOM   3202  CB  ASP B  12       3.691  13.288 -12.568  1.00  0.00           C  
ATOM   3203  CG  ASP B  12       3.181  14.508 -11.800  1.00  0.00           C  
ATOM   3204  OD1 ASP B  12       2.177  15.140 -12.220  1.00  0.00           O  
ATOM   3205  OD2 ASP B  12       3.754  14.850 -10.748  1.00  0.00           O  
ATOM   3206  N   PRO B  13       1.937  14.840 -15.291  1.00  0.00           N  
ATOM   3207  CA  PRO B  13       1.993  16.018 -16.159  1.00  0.00           C  
ATOM   3208  C   PRO B  13       2.440  17.289 -15.433  1.00  0.00           C  
ATOM   3209  O   PRO B  13       2.757  18.284 -16.082  1.00  0.00           O  
ATOM   3210  CB  PRO B  13       0.568  16.148 -16.710  1.00  0.00           C  
ATOM   3211  CG  PRO B  13      -0.297  15.595 -15.578  1.00  0.00           C  
ATOM   3212  CD  PRO B  13       0.559  14.467 -15.007  1.00  0.00           C  
ATOM   3213  N   MET B  14       2.479  17.285 -14.110  1.00  0.00           N  
ATOM   3214  CA  MET B  14       2.854  18.432 -13.276  1.00  0.00           C  
ATOM   3215  C   MET B  14       4.304  18.397 -12.794  1.00  0.00           C  
ATOM   3216  O   MET B  14       4.731  19.327 -12.105  1.00  0.00           O  
ATOM   3217  CB  MET B  14       1.882  18.570 -12.105  1.00  0.00           C  
ATOM   3218  CG  MET B  14       0.503  19.029 -12.599  1.00  0.00           C  
ATOM   3219  SD  MET B  14      -0.780  19.003 -11.330  1.00  0.00           S  
ATOM   3220  CE  MET B  14      -1.285  17.286 -11.542  1.00  0.00           C  
ATOM   3221  N   TYR B  15       5.081  17.380 -13.177  1.00  0.00           N  
ATOM   3222  CA  TYR B  15       6.491  17.284 -12.813  1.00  0.00           C  
ATOM   3223  C   TYR B  15       7.255  18.556 -13.208  1.00  0.00           C  
ATOM   3224  O   TYR B  15       7.246  18.983 -14.371  1.00  0.00           O  
ATOM   3225  CB  TYR B  15       7.118  16.052 -13.471  1.00  0.00           C  
ATOM   3226  CG  TYR B  15       8.569  15.829 -13.074  1.00  0.00           C  
ATOM   3227  CD1 TYR B  15       9.596  16.585 -13.663  1.00  0.00           C  
ATOM   3228  CD2 TYR B  15       8.885  14.895 -12.080  1.00  0.00           C  
ATOM   3229  CE1 TYR B  15      10.934  16.421 -13.262  1.00  0.00           C  
ATOM   3230  CE2 TYR B  15      10.224  14.710 -11.673  1.00  0.00           C  
ATOM   3231  CZ  TYR B  15      11.243  15.488 -12.255  1.00  0.00           C  
ATOM   3232  OH  TYR B  15      12.536  15.327 -11.856  1.00  0.00           O  
ATOM   3233  N   THR B  16       7.976  19.121 -12.255  1.00  0.00           N  
ATOM   3234  CA  THR B  16       8.738  20.359 -12.449  1.00  0.00           C  
ATOM   3235  C   THR B  16      10.220  20.139 -12.165  1.00  0.00           C  
ATOM   3236  O   THR B  16      10.619  19.804 -11.053  1.00  0.00           O  
ATOM   3237  CB  THR B  16       8.151  21.496 -11.593  1.00  0.00           C  
ATOM   3238  OG1 THR B  16       6.803  21.696 -11.956  1.00  0.00           O  
ATOM   3239  CG2 THR B  16       8.866  22.822 -11.821  1.00  0.00           C  
ATOM   3240  N   VAL B  17      11.059  20.382 -13.159  1.00  0.00           N  
ATOM   3241  CA  VAL B  17      12.518  20.287 -13.012  1.00  0.00           C  
ATOM   3242  C   VAL B  17      13.020  21.327 -12.009  1.00  0.00           C  
ATOM   3243  O   VAL B  17      12.680  22.504 -12.110  1.00  0.00           O  
ATOM   3244  CB  VAL B  17      13.233  20.461 -14.368  1.00  0.00           C  
ATOM   3245  CG1 VAL B  17      14.753  20.348 -14.224  1.00  0.00           C  
ATOM   3246  CG2 VAL B  17      12.785  19.393 -15.375  1.00  0.00           C  
ATOM   3247  N   GLY B  18      13.848  20.903 -11.068  1.00  0.00           N  
ATOM   3248  CA  GLY B  18      14.395  21.765 -10.010  1.00  0.00           C  
ATOM   3249  C   GLY B  18      13.472  21.981  -8.805  1.00  0.00           C  
ATOM   3250  O   GLY B  18      13.823  22.760  -7.923  1.00  0.00           O  
ATOM   3251  N   SER B  19      12.331  21.303  -8.780  1.00  0.00           N  
ATOM   3252  CA  SER B  19      11.455  21.257  -7.610  1.00  0.00           C  
ATOM   3253  C   SER B  19      12.009  20.346  -6.503  1.00  0.00           C  
ATOM   3254  O   SER B  19      13.072  19.721  -6.645  1.00  0.00           O  
ATOM   3255  CB  SER B  19      10.051  20.817  -8.028  1.00  0.00           C  
ATOM   3256  OG  SER B  19      10.115  19.505  -8.543  1.00  0.00           O  
ATOM   3257  N   ASP B  20      11.295  20.287  -5.382  1.00  0.00           N  
ATOM   3258  CA  ASP B  20      11.642  19.449  -4.239  1.00  0.00           C  
ATOM   3259  C   ASP B  20      11.067  18.027  -4.402  1.00  0.00           C  
ATOM   3260  O   ASP B  20       9.844  17.871  -4.431  1.00  0.00           O  
ATOM   3261  CB  ASP B  20      11.135  20.122  -2.961  1.00  0.00           C  
ATOM   3262  CG  ASP B  20      11.601  19.436  -1.680  1.00  0.00           C  
ATOM   3263  OD1 ASP B  20      12.213  18.341  -1.769  1.00  0.00           O  
ATOM   3264  OD2 ASP B  20      11.366  20.037  -0.602  1.00  0.00           O  
ATOM   3265  N   PRO B  21      11.907  16.987  -4.458  1.00  0.00           N  
ATOM   3266  CA  PRO B  21      11.439  15.604  -4.525  1.00  0.00           C  
ATOM   3267  C   PRO B  21      10.546  15.178  -3.351  1.00  0.00           C  
ATOM   3268  O   PRO B  21       9.652  14.366  -3.540  1.00  0.00           O  
ATOM   3269  CB  PRO B  21      12.705  14.752  -4.579  1.00  0.00           C  
ATOM   3270  CG  PRO B  21      13.720  15.686  -5.228  1.00  0.00           C  
ATOM   3271  CD  PRO B  21      13.347  17.038  -4.638  1.00  0.00           C  
ATOM   3272  N   LEU B  22      10.747  15.761  -2.178  1.00  0.00           N  
ATOM   3273  CA  LEU B  22       9.884  15.512  -1.014  1.00  0.00           C  
ATOM   3274  C   LEU B  22       8.495  16.146  -1.157  1.00  0.00           C  
ATOM   3275  O   LEU B  22       7.584  15.817  -0.407  1.00  0.00           O  
ATOM   3276  CB  LEU B  22      10.574  16.023   0.261  1.00  0.00           C  
ATOM   3277  CG  LEU B  22      11.899  15.327   0.613  1.00  0.00           C  
ATOM   3278  CD1 LEU B  22      12.508  15.990   1.846  1.00  0.00           C  
ATOM   3279  CD2 LEU B  22      11.704  13.840   0.918  1.00  0.00           C  
ATOM   3280  N   LYS B  23       8.312  17.024  -2.140  1.00  0.00           N  
ATOM   3281  CA  LYS B  23       7.035  17.613  -2.558  1.00  0.00           C  
ATOM   3282  C   LYS B  23       6.592  17.077  -3.919  1.00  0.00           C  
ATOM   3283  O   LYS B  23       6.079  17.821  -4.751  1.00  0.00           O  
ATOM   3284  CB  LYS B  23       7.121  19.136  -2.531  1.00  0.00           C  
ATOM   3285  CG  LYS B  23       7.402  19.679  -1.130  1.00  0.00           C  
ATOM   3286  CD  LYS B  23       7.258  21.203  -1.155  1.00  0.00           C  
ATOM   3287  CE  LYS B  23       7.390  21.784   0.241  1.00  0.00           C  
ATOM   3288  NZ  LYS B  23       6.915  23.196   0.242  1.00  0.00           N  
ATOM   3289  N   LEU B  24       6.821  15.787  -4.157  1.00  0.00           N  
ATOM   3290  CA  LEU B  24       6.362  15.049  -5.343  1.00  0.00           C  
ATOM   3291  C   LEU B  24       6.925  15.585  -6.670  1.00  0.00           C  
ATOM   3292  O   LEU B  24       6.337  15.376  -7.722  1.00  0.00           O  
ATOM   3293  CB  LEU B  24       4.822  14.987  -5.344  1.00  0.00           C  
ATOM   3294  CG  LEU B  24       4.187  14.553  -4.010  1.00  0.00           C  
ATOM   3295  CD1 LEU B  24       2.676  14.693  -4.114  1.00  0.00           C  
ATOM   3296  CD2 LEU B  24       4.531  13.108  -3.670  1.00  0.00           C  
ATOM   3297  N   CYS B  25       8.066  16.272  -6.624  1.00  0.00           N  
ATOM   3298  CA  CYS B  25       8.666  16.912  -7.792  1.00  0.00           C  
ATOM   3299  C   CYS B  25       7.763  17.942  -8.492  1.00  0.00           C  
ATOM   3300  O   CYS B  25       7.847  18.121  -9.708  1.00  0.00           O  
ATOM   3301  CB  CYS B  25       9.237  15.866  -8.755  1.00  0.00           C  
ATOM   3302  SG  CYS B  25      10.509  14.804  -8.032  1.00  0.00           S  
ATOM   3303  N   ARG B  26       6.920  18.639  -7.748  1.00  0.00           N  
ATOM   3304  CA  ARG B  26       5.996  19.656  -8.284  1.00  0.00           C  
ATOM   3305  C   ARG B  26       6.241  21.048  -7.724  1.00  0.00           C  
ATOM   3306  O   ARG B  26       6.209  22.029  -8.460  1.00  0.00           O  
ATOM   3307  CB  ARG B  26       4.560  19.222  -7.976  1.00  0.00           C  
ATOM   3308  CG  ARG B  26       4.194  17.922  -8.678  1.00  0.00           C  
ATOM   3309  CD  ARG B  26       2.780  17.527  -8.268  1.00  0.00           C  
ATOM   3310  NE  ARG B  26       2.350  16.338  -8.990  1.00  0.00           N  
ATOM   3311  CZ  ARG B  26       1.209  15.720  -8.820  1.00  0.00           C  
ATOM   3312  NH1 ARG B  26       0.322  16.109  -7.949  1.00  0.00           N  
ATOM   3313  NH2 ARG B  26       0.949  14.688  -9.531  1.00  0.00           N  
ATOM   3314  N   GLU B  27       6.503  21.117  -6.437  1.00  0.00           N  
ATOM   3315  CA  GLU B  27       6.601  22.362  -5.680  1.00  0.00           C  
ATOM   3316  C   GLU B  27       7.969  22.561  -5.035  1.00  0.00           C  
ATOM   3317  O   GLU B  27       8.807  21.667  -4.978  1.00  0.00           O  
ATOM   3318  CB  GLU B  27       5.510  22.383  -4.599  1.00  0.00           C  
ATOM   3319  CG  GLU B  27       4.088  22.386  -5.142  1.00  0.00           C  
ATOM   3320  CD  GLU B  27       3.058  22.620  -4.023  1.00  0.00           C  
ATOM   3321  OE1 GLU B  27       1.906  22.226  -4.219  1.00  0.00           O  
ATOM   3322  OE2 GLU B  27       3.438  23.220  -2.978  1.00  0.00           O  
ATOM   3323  N   GLY B  28       8.198  23.769  -4.516  1.00  0.00           N  
ATOM   3324  CA  GLY B  28       9.424  24.116  -3.812  1.00  0.00           C  
ATOM   3325  C   GLY B  28      10.654  24.188  -4.720  1.00  0.00           C  
ATOM   3326  O   GLY B  28      10.569  24.289  -5.944  1.00  0.00           O  
ATOM   3327  N   LYS B  29      11.822  24.181  -4.083  1.00  0.00           N  
ATOM   3328  CA  LYS B  29      13.119  24.171  -4.769  1.00  0.00           C  
ATOM   3329  C   LYS B  29      13.934  22.990  -4.286  1.00  0.00           C  
ATOM   3330  O   LYS B  29      14.127  22.821  -3.088  1.00  0.00           O  
ATOM   3331  CB  LYS B  29      13.881  25.480  -4.534  1.00  0.00           C  
ATOM   3332  CG  LYS B  29      13.247  26.671  -5.269  1.00  0.00           C  
ATOM   3333  CD  LYS B  29      14.125  27.915  -5.103  1.00  0.00           C  
ATOM   3334  CE  LYS B  29      13.500  29.091  -5.850  1.00  0.00           C  
ATOM   3335  NZ  LYS B  29      14.305  30.323  -5.705  1.00  0.00           N  
ATOM   3336  N   GLY B  30      14.463  22.225  -5.227  1.00  0.00           N  
ATOM   3337  CA  GLY B  30      15.229  21.034  -4.919  1.00  0.00           C  
ATOM   3338  C   GLY B  30      16.034  20.546  -6.119  1.00  0.00           C  
ATOM   3339  O   GLY B  30      16.410  21.315  -7.006  1.00  0.00           O  
ATOM   3340  N   ASN B  31      16.324  19.270  -6.118  1.00  0.00           N  
ATOM   3341  CA  ASN B  31      17.207  18.637  -7.097  1.00  0.00           C  
ATOM   3342  C   ASN B  31      16.453  17.698  -8.057  1.00  0.00           C  
ATOM   3343  O   ASN B  31      17.072  16.765  -8.580  1.00  0.00           O  
ATOM   3344  CB  ASN B  31      18.335  17.916  -6.346  1.00  0.00           C  
ATOM   3345  CG  ASN B  31      19.275  18.835  -5.587  1.00  0.00           C  
ATOM   3346  OD1 ASN B  31      19.482  19.995  -5.891  1.00  0.00           O  
ATOM   3347  ND2 ASN B  31      19.914  18.313  -4.572  1.00  0.00           N  
ATOM   3348  N   ALA B  32      15.155  17.902  -8.273  1.00  0.00           N  
ATOM   3349  CA  ALA B  32      14.387  17.128  -9.243  1.00  0.00           C  
ATOM   3350  C   ALA B  32      15.038  17.221 -10.630  1.00  0.00           C  
ATOM   3351  O   ALA B  32      15.240  18.306 -11.180  1.00  0.00           O  
ATOM   3352  CB  ALA B  32      12.936  17.597  -9.242  1.00  0.00           C  
ATOM   3353  N   GLY B  33      15.445  16.090 -11.177  1.00  0.00           N  
ATOM   3354  CA  GLY B  33      16.219  15.996 -12.403  1.00  0.00           C  
ATOM   3355  C   GLY B  33      15.381  16.231 -13.662  1.00  0.00           C  
ATOM   3356  O   GLY B  33      14.163  16.089 -13.655  1.00  0.00           O  
ATOM   3357  N   LYS B  34      16.056  16.527 -14.782  1.00  0.00           N  
ATOM   3358  CA  LYS B  34      15.378  16.748 -16.071  1.00  0.00           C  
ATOM   3359  C   LYS B  34      14.500  15.569 -16.514  1.00  0.00           C  
ATOM   3360  O   LYS B  34      13.501  15.780 -17.200  1.00  0.00           O  
ATOM   3361  CB  LYS B  34      16.436  17.068 -17.146  1.00  0.00           C  
ATOM   3362  CG  LYS B  34      15.803  17.348 -18.508  1.00  0.00           C  
ATOM   3363  CD  LYS B  34      16.834  17.715 -19.572  1.00  0.00           C  
ATOM   3364  CE  LYS B  34      16.094  17.871 -20.900  1.00  0.00           C  
ATOM   3365  NZ  LYS B  34      17.014  18.051 -22.054  1.00  0.00           N  
ATOM   3366  N   TYR B  35      14.914  14.347 -16.178  1.00  0.00           N  
ATOM   3367  CA  TYR B  35      14.290  13.110 -16.646  1.00  0.00           C  
ATOM   3368  C   TYR B  35      13.605  12.314 -15.534  1.00  0.00           C  
ATOM   3369  O   TYR B  35      13.245  11.163 -15.761  1.00  0.00           O  
ATOM   3370  CB  TYR B  35      15.344  12.268 -17.373  1.00  0.00           C  
ATOM   3371  CG  TYR B  35      15.901  12.911 -18.621  1.00  0.00           C  
ATOM   3372  CD1 TYR B  35      15.119  12.964 -19.785  1.00  0.00           C  
ATOM   3373  CD2 TYR B  35      17.205  13.443 -18.638  1.00  0.00           C  
ATOM   3374  CE1 TYR B  35      15.627  13.533 -20.961  1.00  0.00           C  
ATOM   3375  CE2 TYR B  35      17.729  14.014 -19.811  1.00  0.00           C  
ATOM   3376  CZ  TYR B  35      16.936  14.059 -20.974  1.00  0.00           C  
ATOM   3377  OH  TYR B  35      17.434  14.614 -22.117  1.00  0.00           O  
ATOM   3378  N   GLY B  36      13.434  12.901 -14.357  1.00  0.00           N  
ATOM   3379  CA  GLY B  36      12.812  12.228 -13.228  1.00  0.00           C  
ATOM   3380  C   GLY B  36      13.642  12.286 -11.954  1.00  0.00           C  
ATOM   3381  O   GLY B  36      14.762  12.817 -11.924  1.00  0.00           O  
ATOM   3382  N   ASP B  37      13.074  11.746 -10.902  1.00  0.00           N  
ATOM   3383  CA  ASP B  37      13.701  11.548  -9.598  1.00  0.00           C  
ATOM   3384  C   ASP B  37      13.176  10.248  -8.985  1.00  0.00           C  
ATOM   3385  O   ASP B  37      12.000   9.930  -9.147  1.00  0.00           O  
ATOM   3386  CB  ASP B  37      13.383  12.745  -8.686  1.00  0.00           C  
ATOM   3387  CG  ASP B  37      14.265  12.776  -7.445  1.00  0.00           C  
ATOM   3388  OD1 ASP B  37      14.085  11.978  -6.507  1.00  0.00           O  
ATOM   3389  OD2 ASP B  37      15.178  13.627  -7.405  1.00  0.00           O  
ATOM   3390  N   TYR B  38      14.018   9.511  -8.265  1.00  0.00           N  
ATOM   3391  CA  TYR B  38      13.643   8.223  -7.673  1.00  0.00           C  
ATOM   3392  C   TYR B  38      12.568   8.296  -6.573  1.00  0.00           C  
ATOM   3393  O   TYR B  38      12.139   7.257  -6.068  1.00  0.00           O  
ATOM   3394  CB  TYR B  38      14.899   7.517  -7.165  1.00  0.00           C  
ATOM   3395  CG  TYR B  38      15.842   7.050  -8.260  1.00  0.00           C  
ATOM   3396  CD1 TYR B  38      15.386   6.160  -9.250  1.00  0.00           C  
ATOM   3397  CD2 TYR B  38      17.176   7.479  -8.284  1.00  0.00           C  
ATOM   3398  CE1 TYR B  38      16.251   5.691 -10.248  1.00  0.00           C  
ATOM   3399  CE2 TYR B  38      18.058   7.019  -9.282  1.00  0.00           C  
ATOM   3400  CZ  TYR B  38      17.591   6.119 -10.264  1.00  0.00           C  
ATOM   3401  OH  TYR B  38      18.433   5.668 -11.237  1.00  0.00           O  
ATOM   3402  N   SER B  39      12.134   9.484  -6.217  1.00  0.00           N  
ATOM   3403  CA  SER B  39      11.043   9.714  -5.269  1.00  0.00           C  
ATOM   3404  C   SER B  39       9.749  10.187  -5.933  1.00  0.00           C  
ATOM   3405  O   SER B  39       8.794  10.506  -5.225  1.00  0.00           O  
ATOM   3406  CB  SER B  39      11.465  10.736  -4.202  1.00  0.00           C  
ATOM   3407  OG  SER B  39      12.709  10.387  -3.622  1.00  0.00           O  
ATOM   3408  N   CYS B  40       9.719  10.265  -7.262  1.00  0.00           N  
ATOM   3409  CA  CYS B  40       8.610  10.861  -8.003  1.00  0.00           C  
ATOM   3410  C   CYS B  40       8.166   9.993  -9.185  1.00  0.00           C  
ATOM   3411  O   CYS B  40       8.936   9.171  -9.685  1.00  0.00           O  
ATOM   3412  CB  CYS B  40       9.031  12.256  -8.481  1.00  0.00           C  
ATOM   3413  SG  CYS B  40       9.524  13.370  -7.134  1.00  0.00           S  
ATOM   3414  N   ASP B  41       6.943  10.239  -9.672  1.00  0.00           N  
ATOM   3415  CA  ASP B  41       6.437   9.615 -10.884  1.00  0.00           C  
ATOM   3416  C   ASP B  41       7.140  10.149 -12.143  1.00  0.00           C  
ATOM   3417  O   ASP B  41       7.760  11.219 -12.156  1.00  0.00           O  
ATOM   3418  CB  ASP B  41       4.911   9.780 -10.978  1.00  0.00           C  
ATOM   3419  CG  ASP B  41       4.136   8.860 -10.042  1.00  0.00           C  
ATOM   3420  OD1 ASP B  41       4.600   7.734  -9.766  1.00  0.00           O  
ATOM   3421  OD2 ASP B  41       3.024   9.255  -9.628  1.00  0.00           O  
ATOM   3422  N   ALA B  42       7.030   9.389 -13.218  1.00  0.00           N  
ATOM   3423  CA  ALA B  42       7.692   9.682 -14.480  1.00  0.00           C  
ATOM   3424  C   ALA B  42       7.203  10.998 -15.116  1.00  0.00           C  
ATOM   3425  O   ALA B  42       6.039  11.373 -15.034  1.00  0.00           O  
ATOM   3426  CB  ALA B  42       7.519   8.496 -15.424  1.00  0.00           C  
ATOM   3427  N   ASN B  43       8.099  11.661 -15.825  1.00  0.00           N  
ATOM   3428  CA  ASN B  43       7.787  12.894 -16.534  1.00  0.00           C  
ATOM   3429  C   ASN B  43       7.779  12.726 -18.063  1.00  0.00           C  
ATOM   3430  O   ASN B  43       8.356  11.792 -18.629  1.00  0.00           O  
ATOM   3431  CB  ASN B  43       8.697  14.031 -16.031  1.00  0.00           C  
ATOM   3432  CG  ASN B  43      10.106  14.047 -16.587  1.00  0.00           C  
ATOM   3433  OD1 ASN B  43      10.534  13.277 -17.415  1.00  0.00           O  
ATOM   3434  ND2 ASN B  43      10.889  15.014 -16.157  1.00  0.00           N  
ATOM   3435  N   MET B  44       7.185  13.692 -18.752  1.00  0.00           N  
ATOM   3436  CA  MET B  44       7.108  13.669 -20.218  1.00  0.00           C  
ATOM   3437  C   MET B  44       8.479  13.670 -20.905  1.00  0.00           C  
ATOM   3438  O   MET B  44       8.615  13.077 -21.977  1.00  0.00           O  
ATOM   3439  CB  MET B  44       6.284  14.860 -20.719  1.00  0.00           C  
ATOM   3440  CG  MET B  44       4.788  14.572 -20.750  1.00  0.00           C  
ATOM   3441  SD  MET B  44       4.269  13.150 -21.775  1.00  0.00           S  
ATOM   3442  CE  MET B  44       5.063  13.508 -23.348  1.00  0.00           C  
ATOM   3443  N   ALA B  45       9.505  14.294 -20.335  1.00  0.00           N  
ATOM   3444  CA  ALA B  45      10.836  14.321 -20.939  1.00  0.00           C  
ATOM   3445  C   ALA B  45      11.472  12.923 -20.984  1.00  0.00           C  
ATOM   3446  O   ALA B  45      12.089  12.559 -21.986  1.00  0.00           O  
ATOM   3447  CB  ALA B  45      11.718  15.319 -20.177  1.00  0.00           C  
ATOM   3448  N   LEU B  46      11.300  12.140 -19.919  1.00  0.00           N  
ATOM   3449  CA  LEU B  46      11.698  10.737 -19.893  1.00  0.00           C  
ATOM   3450  C   LEU B  46      10.912   9.937 -20.933  1.00  0.00           C  
ATOM   3451  O   LEU B  46      11.516   9.227 -21.740  1.00  0.00           O  
ATOM   3452  CB  LEU B  46      11.470  10.182 -18.471  1.00  0.00           C  
ATOM   3453  CG  LEU B  46      11.808   8.687 -18.334  1.00  0.00           C  
ATOM   3454  CD1 LEU B  46      13.307   8.437 -18.458  1.00  0.00           C  
ATOM   3455  CD2 LEU B  46      11.322   8.178 -16.982  1.00  0.00           C  
ATOM   3456  N   LEU B  47       9.592  10.109 -20.955  1.00  0.00           N  
ATOM   3457  CA  LEU B  47       8.702   9.364 -21.841  1.00  0.00           C  
ATOM   3458  C   LEU B  47       8.992   9.644 -23.327  1.00  0.00           C  
ATOM   3459  O   LEU B  47       9.097   8.715 -24.117  1.00  0.00           O  
ATOM   3460  CB  LEU B  47       7.260   9.705 -21.450  1.00  0.00           C  
ATOM   3461  CG  LEU B  47       6.283   8.584 -21.803  1.00  0.00           C  
ATOM   3462  CD1 LEU B  47       6.508   7.337 -20.954  1.00  0.00           C  
ATOM   3463  CD2 LEU B  47       4.863   9.087 -21.548  1.00  0.00           C  
ATOM   3464  N   ASP B  48       9.236  10.905 -23.690  1.00  0.00           N  
ATOM   3465  CA  ASP B  48       9.635  11.264 -25.055  1.00  0.00           C  
ATOM   3466  C   ASP B  48      10.984  10.646 -25.443  1.00  0.00           C  
ATOM   3467  O   ASP B  48      11.199  10.275 -26.602  1.00  0.00           O  
ATOM   3468  CB  ASP B  48       9.730  12.790 -25.182  1.00  0.00           C  
ATOM   3469  CG  ASP B  48       8.390  13.491 -25.370  1.00  0.00           C  
ATOM   3470  OD1 ASP B  48       7.420  12.857 -25.851  1.00  0.00           O  
ATOM   3471  OD2 ASP B  48       8.380  14.732 -25.160  1.00  0.00           O  
ATOM   3472  N   SER B  49      11.912  10.516 -24.484  1.00  0.00           N  
ATOM   3473  CA  SER B  49      13.179   9.827 -24.721  1.00  0.00           C  
ATOM   3474  C   SER B  49      12.986   8.328 -24.919  1.00  0.00           C  
ATOM   3475  O   SER B  49      13.633   7.744 -25.794  1.00  0.00           O  
ATOM   3476  CB  SER B  49      14.194  10.127 -23.606  1.00  0.00           C  
ATOM   3477  OG  SER B  49      13.996   9.332 -22.460  1.00  0.00           O  
ATOM   3478  N   LEU B  50      12.037   7.719 -24.180  1.00  0.00           N  
ATOM   3479  CA  LEU B  50      11.687   6.309 -24.302  1.00  0.00           C  
ATOM   3480  C   LEU B  50      11.041   6.006 -25.657  1.00  0.00           C  
ATOM   3481  O   LEU B  50      11.478   5.083 -26.343  1.00  0.00           O  
ATOM   3482  CB  LEU B  50      10.771   5.916 -23.141  1.00  0.00           C  
ATOM   3483  CG  LEU B  50      10.275   4.455 -23.192  1.00  0.00           C  
ATOM   3484  CD1 LEU B  50      11.417   3.451 -23.198  1.00  0.00           C  
ATOM   3485  CD2 LEU B  50       9.377   4.181 -21.990  1.00  0.00           C  
ATOM   3486  N   VAL B  51      10.069   6.811 -26.083  1.00  0.00           N  
ATOM   3487  CA  VAL B  51       9.426   6.654 -27.397  1.00  0.00           C  
ATOM   3488  C   VAL B  51      10.478   6.671 -28.512  1.00  0.00           C  
ATOM   3489  O   VAL B  51      10.481   5.797 -29.385  1.00  0.00           O  
ATOM   3490  CB  VAL B  51       8.372   7.751 -27.634  1.00  0.00           C  
ATOM   3491  CG1 VAL B  51       7.818   7.729 -29.066  1.00  0.00           C  
ATOM   3492  CG2 VAL B  51       7.176   7.582 -26.688  1.00  0.00           C  
ATOM   3493  N   LYS B  52      11.416   7.626 -28.473  1.00  0.00           N  
ATOM   3494  CA  LYS B  52      12.511   7.700 -29.455  1.00  0.00           C  
ATOM   3495  C   LYS B  52      13.416   6.479 -29.390  1.00  0.00           C  
ATOM   3496  O   LYS B  52      13.859   6.007 -30.430  1.00  0.00           O  
ATOM   3497  CB  LYS B  52      13.336   8.975 -29.230  1.00  0.00           C  
ATOM   3498  CG  LYS B  52      12.588  10.238 -29.684  1.00  0.00           C  
ATOM   3499  CD  LYS B  52      13.374  11.491 -29.297  1.00  0.00           C  
ATOM   3500  CE  LYS B  52      12.553  12.725 -29.673  1.00  0.00           C  
ATOM   3501  NZ  LYS B  52      13.156  13.982 -29.143  1.00  0.00           N  
ATOM   3502  N   PHE B  53      13.718   5.982 -28.188  1.00  0.00           N  
ATOM   3503  CA  PHE B  53      14.558   4.811 -27.993  1.00  0.00           C  
ATOM   3504  C   PHE B  53      13.909   3.547 -28.565  1.00  0.00           C  
ATOM   3505  O   PHE B  53      14.544   2.851 -29.350  1.00  0.00           O  
ATOM   3506  CB  PHE B  53      14.892   4.653 -26.509  1.00  0.00           C  
ATOM   3507  CG  PHE B  53      15.744   3.431 -26.236  1.00  0.00           C  
ATOM   3508  CD1 PHE B  53      15.145   2.241 -25.775  1.00  0.00           C  
ATOM   3509  CD2 PHE B  53      17.124   3.464 -26.502  1.00  0.00           C  
ATOM   3510  CE1 PHE B  53      15.929   1.095 -25.574  1.00  0.00           C  
ATOM   3511  CE2 PHE B  53      17.907   2.313 -26.300  1.00  0.00           C  
ATOM   3512  CZ  PHE B  53      17.306   1.131 -25.847  1.00  0.00           C  
ATOM   3513  N   ILE B  54      12.636   3.300 -28.227  1.00  0.00           N  
ATOM   3514  CA  ILE B  54      11.878   2.149 -28.725  1.00  0.00           C  
ATOM   3515  C   ILE B  54      11.838   2.163 -30.255  1.00  0.00           C  
ATOM   3516  O   ILE B  54      12.273   1.205 -30.879  1.00  0.00           O  
ATOM   3517  CB  ILE B  54      10.467   2.097 -28.102  1.00  0.00           C  
ATOM   3518  CG1 ILE B  54      10.560   1.791 -26.593  1.00  0.00           C  
ATOM   3519  CG2 ILE B  54       9.590   1.033 -28.811  1.00  0.00           C  
ATOM   3520  CD1 ILE B  54       9.229   1.977 -25.843  1.00  0.00           C  
ATOM   3521  N   LYS B  55      11.410   3.278 -30.870  1.00  0.00           N  
ATOM   3522  CA  LYS B  55      11.308   3.388 -32.336  1.00  0.00           C  
ATOM   3523  C   LYS B  55      12.659   3.168 -33.050  1.00  0.00           C  
ATOM   3524  O   LYS B  55      12.676   2.622 -34.135  1.00  0.00           O  
ATOM   3525  CB  LYS B  55      10.682   4.735 -32.743  1.00  0.00           C  
ATOM   3526  CG  LYS B  55       9.192   4.830 -32.334  1.00  0.00           C  
ATOM   3527  CD  LYS B  55       8.488   6.141 -32.755  1.00  0.00           C  
ATOM   3528  CE  LYS B  55       8.084   6.124 -34.235  1.00  0.00           C  
ATOM   3529  NZ  LYS B  55       6.964   7.067 -34.547  1.00  0.00           N  
ATOM   3530  N   ARG B  56      13.778   3.564 -32.422  1.00  0.00           N  
ATOM   3531  CA  ARG B  56      15.127   3.347 -32.973  1.00  0.00           C  
ATOM   3532  C   ARG B  56      15.637   1.915 -32.813  1.00  0.00           C  
ATOM   3533  O   ARG B  56      16.559   1.551 -33.536  1.00  0.00           O  
ATOM   3534  CB  ARG B  56      16.132   4.293 -32.314  1.00  0.00           C  
ATOM   3535  CG  ARG B  56      16.079   5.693 -32.924  1.00  0.00           C  
ATOM   3536  CD  ARG B  56      17.079   6.583 -32.183  1.00  0.00           C  
ATOM   3537  NE  ARG B  56      17.186   7.916 -32.807  1.00  0.00           N  
ATOM   3538  CZ  ARG B  56      17.980   8.884 -32.411  1.00  0.00           C  
ATOM   3539  NH1 ARG B  56      18.762   8.749 -31.369  1.00  0.00           N  
ATOM   3540  NH2 ARG B  56      18.004  10.010 -33.055  1.00  0.00           N  
ATOM   3541  N   ASN B  57      15.096   1.156 -31.871  1.00  0.00           N  
ATOM   3542  CA  ASN B  57      15.517  -0.207 -31.552  1.00  0.00           C  
ATOM   3543  C   ASN B  57      14.430  -1.235 -31.896  1.00  0.00           C  
ATOM   3544  O   ASN B  57      14.350  -2.286 -31.261  1.00  0.00           O  
ATOM   3545  CB  ASN B  57      15.984  -0.279 -30.093  1.00  0.00           C  
ATOM   3546  CG  ASN B  57      17.245   0.537 -29.858  1.00  0.00           C  
ATOM   3547  OD1 ASN B  57      18.358   0.085 -30.038  1.00  0.00           O  
ATOM   3548  ND2 ASN B  57      17.104   1.783 -29.453  1.00  0.00           N  
ATOM   3549  N   THR B  58      13.588  -0.913 -32.871  1.00  0.00           N  
ATOM   3550  CA  THR B  58      12.531  -1.798 -33.374  1.00  0.00           C  
ATOM   3551  C   THR B  58      12.767  -2.106 -34.845  1.00  0.00           C  
ATOM   3552  O   THR B  58      12.762  -1.206 -35.678  1.00  0.00           O  
ATOM   3553  CB  THR B  58      11.157  -1.166 -33.178  1.00  0.00           C  
ATOM   3554  OG1 THR B  58      10.912  -0.914 -31.815  1.00  0.00           O  
ATOM   3555  CG2 THR B  58      10.034  -2.080 -33.657  1.00  0.00           C  
ATOM   3556  N   ASP B  59      12.926  -3.387 -35.147  1.00  0.00           N  
ATOM   3557  CA  ASP B  59      12.987  -3.897 -36.509  1.00  0.00           C  
ATOM   3558  C   ASP B  59      11.588  -4.061 -37.119  1.00  0.00           C  
ATOM   3559  O   ASP B  59      10.566  -3.906 -36.450  1.00  0.00           O  
ATOM   3560  CB  ASP B  59      13.762  -5.224 -36.511  1.00  0.00           C  
ATOM   3561  CG  ASP B  59      15.239  -5.029 -36.175  1.00  0.00           C  
ATOM   3562  OD1 ASP B  59      15.811  -4.020 -36.658  1.00  0.00           O  
ATOM   3563  OD2 ASP B  59      15.791  -5.887 -35.459  1.00  0.00           O  
ATOM   3564  N   VAL B  60      11.515  -4.411 -38.403  1.00  0.00           N  
ATOM   3565  CA  VAL B  60      10.236  -4.567 -39.121  1.00  0.00           C  
ATOM   3566  C   VAL B  60       9.293  -5.578 -38.447  1.00  0.00           C  
ATOM   3567  O   VAL B  60       8.092  -5.334 -38.359  1.00  0.00           O  
ATOM   3568  CB  VAL B  60      10.491  -4.922 -40.600  1.00  0.00           C  
ATOM   3569  CG1 VAL B  60      11.040  -6.333 -40.813  1.00  0.00           C  
ATOM   3570  CG2 VAL B  60       9.222  -4.735 -41.442  1.00  0.00           C  
ATOM   3571  N   ASN B  61       9.844  -6.661 -37.910  1.00  0.00           N  
ATOM   3572  CA  ASN B  61       9.108  -7.696 -37.175  1.00  0.00           C  
ATOM   3573  C   ASN B  61       9.082  -7.459 -35.648  1.00  0.00           C  
ATOM   3574  O   ASN B  61       8.695  -8.338 -34.898  1.00  0.00           O  
ATOM   3575  CB  ASN B  61       9.683  -9.074 -37.520  1.00  0.00           C  
ATOM   3576  CG  ASN B  61       9.435  -9.487 -38.968  1.00  0.00           C  
ATOM   3577  OD1 ASN B  61       8.686  -8.898 -39.711  1.00  0.00           O  
ATOM   3578  ND2 ASN B  61      10.081 -10.549 -39.400  1.00  0.00           N  
ATOM   3579  N   GLY B  62       9.500  -6.270 -35.199  1.00  0.00           N  
ATOM   3580  CA  GLY B  62       9.497  -5.877 -33.789  1.00  0.00           C  
ATOM   3581  C   GLY B  62       8.414  -4.851 -33.433  1.00  0.00           C  
ATOM   3582  O   GLY B  62       8.371  -4.387 -32.297  1.00  0.00           O  
ATOM   3583  N   LYS B  63       7.556  -4.480 -34.399  1.00  0.00           N  
ATOM   3584  CA  LYS B  63       6.484  -3.495 -34.204  1.00  0.00           C  
ATOM   3585  C   LYS B  63       5.290  -4.087 -33.435  1.00  0.00           C  
ATOM   3586  O   LYS B  63       4.160  -4.113 -33.917  1.00  0.00           O  
ATOM   3587  CB  LYS B  63       6.058  -2.890 -35.554  1.00  0.00           C  
ATOM   3588  CG  LYS B  63       7.137  -2.023 -36.219  1.00  0.00           C  
ATOM   3589  CD  LYS B  63       6.529  -1.349 -37.463  1.00  0.00           C  
ATOM   3590  CE  LYS B  63       7.459  -0.329 -38.118  1.00  0.00           C  
ATOM   3591  NZ  LYS B  63       6.739   0.415 -39.166  1.00  0.00           N  
ATOM   3592  N   VAL B  64       5.558  -4.595 -32.238  1.00  0.00           N  
ATOM   3593  CA  VAL B  64       4.573  -5.219 -31.349  1.00  0.00           C  
ATOM   3594  C   VAL B  64       4.821  -4.721 -29.930  1.00  0.00           C  
ATOM   3595  O   VAL B  64       5.961  -4.630 -29.485  1.00  0.00           O  
ATOM   3596  CB  VAL B  64       4.652  -6.757 -31.409  1.00  0.00           C  
ATOM   3597  CG1 VAL B  64       3.507  -7.399 -30.618  1.00  0.00           C  
ATOM   3598  CG2 VAL B  64       4.574  -7.296 -32.841  1.00  0.00           C  
ATOM   3599  N   MET B  65       3.751  -4.409 -29.216  1.00  0.00           N  
ATOM   3600  CA  MET B  65       3.858  -3.901 -27.848  1.00  0.00           C  
ATOM   3601  C   MET B  65       2.660  -4.322 -26.995  1.00  0.00           C  
ATOM   3602  O   MET B  65       1.511  -4.075 -27.353  1.00  0.00           O  
ATOM   3603  CB  MET B  65       3.994  -2.374 -27.897  1.00  0.00           C  
ATOM   3604  CG  MET B  65       4.107  -1.721 -26.512  1.00  0.00           C  
ATOM   3605  SD  MET B  65       4.345   0.081 -26.576  1.00  0.00           S  
ATOM   3606  CE  MET B  65       6.037   0.162 -27.181  1.00  0.00           C  
ATOM   3607  N   VAL B  66       2.962  -4.884 -25.827  1.00  0.00           N  
ATOM   3608  CA  VAL B  66       1.991  -4.979 -24.738  1.00  0.00           C  
ATOM   3609  C   VAL B  66       2.096  -3.706 -23.908  1.00  0.00           C  
ATOM   3610  O   VAL B  66       3.166  -3.394 -23.379  1.00  0.00           O  
ATOM   3611  CB  VAL B  66       2.224  -6.218 -23.861  1.00  0.00           C  
ATOM   3612  CG1 VAL B  66       1.190  -6.296 -22.738  1.00  0.00           C  
ATOM   3613  CG2 VAL B  66       2.103  -7.504 -24.690  1.00  0.00           C  
ATOM   3614  N   TYR B  67       0.999  -2.974 -23.823  1.00  0.00           N  
ATOM   3615  CA  TYR B  67       0.852  -1.862 -22.893  1.00  0.00           C  
ATOM   3616  C   TYR B  67       0.158  -2.374 -21.626  1.00  0.00           C  
ATOM   3617  O   TYR B  67      -1.025  -2.700 -21.645  1.00  0.00           O  
ATOM   3618  CB  TYR B  67       0.090  -0.715 -23.580  1.00  0.00           C  
ATOM   3619  CG  TYR B  67      -0.320   0.368 -22.618  1.00  0.00           C  
ATOM   3620  CD1 TYR B  67      -1.666   0.483 -22.220  1.00  0.00           C  
ATOM   3621  CD2 TYR B  67       0.644   1.222 -22.054  1.00  0.00           C  
ATOM   3622  CE1 TYR B  67      -2.048   1.439 -21.281  1.00  0.00           C  
ATOM   3623  CE2 TYR B  67       0.275   2.189 -21.101  1.00  0.00           C  
ATOM   3624  CZ  TYR B  67      -1.082   2.287 -20.714  1.00  0.00           C  
ATOM   3625  OH  TYR B  67      -1.456   3.209 -19.779  1.00  0.00           O  
ATOM   3626  N   ASN B  68       0.915  -2.480 -20.522  1.00  0.00           N  
ATOM   3627  CA  ASN B  68       0.536  -3.262 -19.338  1.00  0.00           C  
ATOM   3628  C   ASN B  68      -0.234  -2.468 -18.258  1.00  0.00           C  
ATOM   3629  O   ASN B  68      -0.369  -2.962 -17.146  1.00  0.00           O  
ATOM   3630  CB  ASN B  68       1.785  -3.969 -18.793  1.00  0.00           C  
ATOM   3631  CG  ASN B  68       1.624  -5.477 -18.663  1.00  0.00           C  
ATOM   3632  OD1 ASN B  68       2.199  -6.243 -19.423  1.00  0.00           O  
ATOM   3633  ND2 ASN B  68       0.878  -5.952 -17.699  1.00  0.00           N  
ATOM   3634  N   GLY B  69      -0.738  -1.275 -18.580  1.00  0.00           N  
ATOM   3635  CA  GLY B  69      -1.534  -0.446 -17.669  1.00  0.00           C  
ATOM   3636  C   GLY B  69      -0.728   0.495 -16.764  1.00  0.00           C  
ATOM   3637  O   GLY B  69       0.461   0.722 -16.981  1.00  0.00           O  
ATOM   3638  N   ASP B  70      -1.424   1.059 -15.775  1.00  0.00           N  
ATOM   3639  CA  ASP B  70      -0.934   2.050 -14.816  1.00  0.00           C  
ATOM   3640  C   ASP B  70      -0.284   3.296 -15.457  1.00  0.00           C  
ATOM   3641  O   ASP B  70       0.883   3.628 -15.244  1.00  0.00           O  
ATOM   3642  CB  ASP B  70      -0.151   1.402 -13.663  1.00  0.00           C  
ATOM   3643  CG  ASP B  70      -1.057   0.901 -12.525  1.00  0.00           C  
ATOM   3644  OD1 ASP B  70      -2.305   0.926 -12.670  1.00  0.00           O  
ATOM   3645  OD2 ASP B  70      -0.526   0.544 -11.449  1.00  0.00           O  
ATOM   3646  N   ILE B  71      -1.086   4.033 -16.227  1.00  0.00           N  
ATOM   3647  CA  ILE B  71      -0.715   5.362 -16.725  1.00  0.00           C  
ATOM   3648  C   ILE B  71      -0.924   6.457 -15.671  1.00  0.00           C  
ATOM   3649  O   ILE B  71      -0.254   7.486 -15.689  1.00  0.00           O  
ATOM   3650  CB  ILE B  71      -1.515   5.696 -18.001  1.00  0.00           C  
ATOM   3651  CG1 ILE B  71      -1.068   6.999 -18.695  1.00  0.00           C  
ATOM   3652  CG2 ILE B  71      -3.031   5.784 -17.775  1.00  0.00           C  
ATOM   3653  CD1 ILE B  71       0.391   7.001 -19.151  1.00  0.00           C  
ATOM   3654  N   VAL B  72      -1.900   6.260 -14.786  1.00  0.00           N  
ATOM   3655  CA  VAL B  72      -2.339   7.290 -13.841  1.00  0.00           C  
ATOM   3656  C   VAL B  72      -1.261   7.481 -12.777  1.00  0.00           C  
ATOM   3657  O   VAL B  72      -0.914   6.535 -12.070  1.00  0.00           O  
ATOM   3658  CB  VAL B  72      -3.705   6.925 -13.230  1.00  0.00           C  
ATOM   3659  CG1 VAL B  72      -4.138   7.903 -12.144  1.00  0.00           C  
ATOM   3660  CG2 VAL B  72      -4.812   6.932 -14.292  1.00  0.00           C  
ATOM   3661  N   SER B  73      -0.771   8.711 -12.639  1.00  0.00           N  
ATOM   3662  CA  SER B  73       0.198   9.052 -11.594  1.00  0.00           C  
ATOM   3663  C   SER B  73      -0.341   8.704 -10.204  1.00  0.00           C  
ATOM   3664  O   SER B  73      -1.527   8.879  -9.908  1.00  0.00           O  
ATOM   3665  CB  SER B  73       0.584  10.537 -11.682  1.00  0.00           C  
ATOM   3666  OG  SER B  73       1.266  10.973 -10.520  1.00  0.00           O  
ATOM   3667  N   ARG B  74       0.543   8.241  -9.335  1.00  0.00           N  
ATOM   3668  CA  ARG B  74       0.200   8.010  -7.923  1.00  0.00           C  
ATOM   3669  C   ARG B  74       0.028   9.324  -7.165  1.00  0.00           C  
ATOM   3670  O   ARG B  74      -0.745   9.391  -6.211  1.00  0.00           O  
ATOM   3671  CB  ARG B  74       1.281   7.150  -7.268  1.00  0.00           C  
ATOM   3672  CG  ARG B  74       1.327   5.732  -7.856  1.00  0.00           C  
ATOM   3673  CD  ARG B  74       2.370   4.884  -7.138  1.00  0.00           C  
ATOM   3674  NE  ARG B  74       2.001   4.717  -5.714  1.00  0.00           N  
ATOM   3675  CZ  ARG B  74       2.781   4.235  -4.755  1.00  0.00           C  
ATOM   3676  NH1 ARG B  74       3.982   3.795  -5.004  1.00  0.00           N  
ATOM   3677  NH2 ARG B  74       2.360   4.200  -3.519  1.00  0.00           N  
ATOM   3678  N   ALA B  75       0.740  10.362  -7.606  1.00  0.00           N  
ATOM   3679  CA  ALA B  75       0.791  11.676  -7.006  1.00  0.00           C  
ATOM   3680  C   ALA B  75      -0.122  12.648  -7.762  1.00  0.00           C  
ATOM   3681  O   ALA B  75       0.349  13.525  -8.479  1.00  0.00           O  
ATOM   3682  CB  ALA B  75       2.259  12.102  -6.985  1.00  0.00           C  
ATOM   3683  N   ILE B  76      -1.436  12.491  -7.630  1.00  0.00           N  
ATOM   3684  CA  ILE B  76      -2.393  13.290  -8.401  1.00  0.00           C  
ATOM   3685  C   ILE B  76      -3.159  14.259  -7.509  1.00  0.00           C  
ATOM   3686  O   ILE B  76      -4.007  13.832  -6.727  1.00  0.00           O  
ATOM   3687  CB  ILE B  76      -3.355  12.398  -9.199  1.00  0.00           C  
ATOM   3688  CG1 ILE B  76      -2.584  11.377 -10.057  1.00  0.00           C  
ATOM   3689  CG2 ILE B  76      -4.251  13.281 -10.087  1.00  0.00           C  
ATOM   3690  CD1 ILE B  76      -3.497  10.475 -10.877  1.00  0.00           C  
ATOM   3691  N   PRO B  77      -2.946  15.576  -7.654  1.00  0.00           N  
ATOM   3692  CA  PRO B  77      -3.854  16.542  -7.070  1.00  0.00           C  
ATOM   3693  C   PRO B  77      -5.194  16.467  -7.800  1.00  0.00           C  
ATOM   3694  O   PRO B  77      -5.245  16.407  -9.027  1.00  0.00           O  
ATOM   3695  CB  PRO B  77      -3.178  17.901  -7.227  1.00  0.00           C  
ATOM   3696  CG  PRO B  77      -2.300  17.731  -8.460  1.00  0.00           C  
ATOM   3697  CD  PRO B  77      -1.981  16.235  -8.498  1.00  0.00           C  
ATOM   3698  N   LYS B  78      -6.285  16.497  -7.036  1.00  0.00           N  
ATOM   3699  CA  LYS B  78      -7.654  16.387  -7.559  1.00  0.00           C  
ATOM   3700  C   LYS B  78      -7.920  15.076  -8.308  1.00  0.00           C  
ATOM   3701  O   LYS B  78      -8.641  15.074  -9.301  1.00  0.00           O  
ATOM   3702  CB  LYS B  78      -8.032  17.617  -8.404  1.00  0.00           C  
ATOM   3703  CG  LYS B  78      -7.788  18.961  -7.707  1.00  0.00           C  
ATOM   3704  CD  LYS B  78      -8.102  20.106  -8.670  1.00  0.00           C  
ATOM   3705  CE  LYS B  78      -7.831  21.440  -7.984  1.00  0.00           C  
ATOM   3706  NZ  LYS B  78      -8.006  22.586  -8.916  1.00  0.00           N  
ATOM   3707  N   TYR B  79      -7.367  13.972  -7.823  1.00  0.00           N  
ATOM   3708  CA  TYR B  79      -7.687  12.643  -8.358  1.00  0.00           C  
ATOM   3709  C   TYR B  79      -9.200  12.426  -8.386  1.00  0.00           C  
ATOM   3710  O   TYR B  79      -9.865  12.430  -7.344  1.00  0.00           O  
ATOM   3711  CB  TYR B  79      -6.993  11.565  -7.528  1.00  0.00           C  
ATOM   3712  CG  TYR B  79      -7.304  10.156  -7.970  1.00  0.00           C  
ATOM   3713  CD1 TYR B  79      -8.151   9.331  -7.207  1.00  0.00           C  
ATOM   3714  CD2 TYR B  79      -6.748   9.654  -9.164  1.00  0.00           C  
ATOM   3715  CE1 TYR B  79      -8.425   8.017  -7.621  1.00  0.00           C  
ATOM   3716  CE2 TYR B  79      -7.014   8.342  -9.587  1.00  0.00           C  
ATOM   3717  CZ  TYR B  79      -7.848   7.525  -8.805  1.00  0.00           C  
ATOM   3718  OH  TYR B  79      -8.097   6.231  -9.208  1.00  0.00           O  
ATOM   3719  N   ASN B  80      -9.734  12.272  -9.583  1.00  0.00           N  
ATOM   3720  CA  ASN B  80     -11.157  12.145  -9.835  1.00  0.00           C  
ATOM   3721  C   ASN B  80     -11.408  11.433 -11.168  1.00  0.00           C  
ATOM   3722  O   ASN B  80     -10.482  11.068 -11.902  1.00  0.00           O  
ATOM   3723  CB  ASN B  80     -11.808  13.539  -9.727  1.00  0.00           C  
ATOM   3724  CG  ASN B  80     -11.339  14.521 -10.795  1.00  0.00           C  
ATOM   3725  OD1 ASN B  80     -11.230  14.206 -11.963  1.00  0.00           O  
ATOM   3726  ND2 ASN B  80     -11.086  15.752 -10.431  1.00  0.00           N  
ATOM   3727  N   LEU B  81     -12.677  11.234 -11.470  1.00  0.00           N  
ATOM   3728  CA  LEU B  81     -13.143  10.554 -12.675  1.00  0.00           C  
ATOM   3729  C   LEU B  81     -12.618  11.187 -13.972  1.00  0.00           C  
ATOM   3730  O   LEU B  81     -12.187  10.471 -14.873  1.00  0.00           O  
ATOM   3731  CB  LEU B  81     -14.685  10.571 -12.630  1.00  0.00           C  
ATOM   3732  CG  LEU B  81     -15.315   9.189 -12.802  1.00  0.00           C  
ATOM   3733  CD1 LEU B  81     -16.541   9.036 -11.900  1.00  0.00           C  
ATOM   3734  CD2 LEU B  81     -15.757   8.975 -14.244  1.00  0.00           C  
ATOM   3735  N   ASP B  82     -12.611  12.513 -14.042  1.00  0.00           N  
ATOM   3736  CA  ASP B  82     -12.176  13.225 -15.248  1.00  0.00           C  
ATOM   3737  C   ASP B  82     -10.660  13.176 -15.416  1.00  0.00           C  
ATOM   3738  O   ASP B  82     -10.173  13.044 -16.537  1.00  0.00           O  
ATOM   3739  CB  ASP B  82     -12.686  14.669 -15.211  1.00  0.00           C  
ATOM   3740  CG  ASP B  82     -14.209  14.757 -15.293  1.00  0.00           C  
ATOM   3741  OD1 ASP B  82     -14.826  13.869 -15.939  1.00  0.00           O  
ATOM   3742  OD2 ASP B  82     -14.764  15.715 -14.705  1.00  0.00           O  
ATOM   3743  N   TYR B  83      -9.904  13.192 -14.319  1.00  0.00           N  
ATOM   3744  CA  TYR B  83      -8.455  13.036 -14.363  1.00  0.00           C  
ATOM   3745  C   TYR B  83      -8.056  11.650 -14.879  1.00  0.00           C  
ATOM   3746  O   TYR B  83      -7.205  11.536 -15.760  1.00  0.00           O  
ATOM   3747  CB  TYR B  83      -7.861  13.306 -12.981  1.00  0.00           C  
ATOM   3748  CG  TYR B  83      -6.378  13.612 -13.049  1.00  0.00           C  
ATOM   3749  CD1 TYR B  83      -5.432  12.598 -13.259  1.00  0.00           C  
ATOM   3750  CD2 TYR B  83      -5.945  14.953 -12.951  1.00  0.00           C  
ATOM   3751  CE1 TYR B  83      -4.066  12.901 -13.380  1.00  0.00           C  
ATOM   3752  CE2 TYR B  83      -4.581  15.274 -13.058  1.00  0.00           C  
ATOM   3753  CZ  TYR B  83      -3.642  14.245 -13.273  1.00  0.00           C  
ATOM   3754  OH  TYR B  83      -2.317  14.548 -13.380  1.00  0.00           O  
ATOM   3755  N   VAL B  84      -8.714  10.599 -14.391  1.00  0.00           N  
ATOM   3756  CA  VAL B  84      -8.496   9.229 -14.880  1.00  0.00           C  
ATOM   3757  C   VAL B  84      -8.828   9.131 -16.370  1.00  0.00           C  
ATOM   3758  O   VAL B  84      -8.008   8.650 -17.149  1.00  0.00           O  
ATOM   3759  CB  VAL B  84      -9.302   8.206 -14.058  1.00  0.00           C  
ATOM   3760  CG1 VAL B  84      -9.241   6.806 -14.665  1.00  0.00           C  
ATOM   3761  CG2 VAL B  84      -8.751   8.114 -12.630  1.00  0.00           C  
ATOM   3762  N   LYS B  85      -9.983   9.642 -16.796  1.00  0.00           N  
ATOM   3763  CA  LYS B  85     -10.352   9.663 -18.214  1.00  0.00           C  
ATOM   3764  C   LYS B  85      -9.305  10.381 -19.064  1.00  0.00           C  
ATOM   3765  O   LYS B  85      -8.886   9.869 -20.097  1.00  0.00           O  
ATOM   3766  CB  LYS B  85     -11.711  10.336 -18.397  1.00  0.00           C  
ATOM   3767  CG  LYS B  85     -12.889   9.466 -17.928  1.00  0.00           C  
ATOM   3768  CD  LYS B  85     -14.167  10.294 -18.058  1.00  0.00           C  
ATOM   3769  CE  LYS B  85     -15.391   9.496 -17.640  1.00  0.00           C  
ATOM   3770  NZ  LYS B  85     -16.591  10.377 -17.675  1.00  0.00           N  
ATOM   3771  N   GLN B  86      -8.846  11.542 -18.608  1.00  0.00           N  
ATOM   3772  CA  GLN B  86      -7.833  12.317 -19.313  1.00  0.00           C  
ATOM   3773  C   GLN B  86      -6.488  11.568 -19.403  1.00  0.00           C  
ATOM   3774  O   GLN B  86      -5.830  11.629 -20.437  1.00  0.00           O  
ATOM   3775  CB  GLN B  86      -7.682  13.681 -18.625  1.00  0.00           C  
ATOM   3776  CG  GLN B  86      -6.804  14.653 -19.439  1.00  0.00           C  
ATOM   3777  CD  GLN B  86      -7.376  14.937 -20.828  1.00  0.00           C  
ATOM   3778  OE1 GLN B  86      -8.538  15.246 -20.988  1.00  0.00           O  
ATOM   3779  NE2 GLN B  86      -6.596  14.828 -21.868  1.00  0.00           N  
ATOM   3780  N   SER B  87      -6.113  10.818 -18.370  1.00  0.00           N  
ATOM   3781  CA  SER B  87      -4.939   9.949 -18.404  1.00  0.00           C  
ATOM   3782  C   SER B  87      -5.066   8.842 -19.449  1.00  0.00           C  
ATOM   3783  O   SER B  87      -4.120   8.614 -20.204  1.00  0.00           O  
ATOM   3784  CB  SER B  87      -4.681   9.335 -17.026  1.00  0.00           C  
ATOM   3785  OG  SER B  87      -4.368  10.345 -16.089  1.00  0.00           O  
ATOM   3786  N   ILE B  88      -6.242   8.219 -19.588  1.00  0.00           N  
ATOM   3787  CA  ILE B  88      -6.495   7.198 -20.622  1.00  0.00           C  
ATOM   3788  C   ILE B  88      -6.435   7.808 -22.034  1.00  0.00           C  
ATOM   3789  O   ILE B  88      -5.842   7.222 -22.946  1.00  0.00           O  
ATOM   3790  CB  ILE B  88      -7.836   6.477 -20.375  1.00  0.00           C  
ATOM   3791  CG1 ILE B  88      -7.943   5.811 -18.978  1.00  0.00           C  
ATOM   3792  CG2 ILE B  88      -8.108   5.422 -21.461  1.00  0.00           C  
ATOM   3793  CD1 ILE B  88      -6.844   4.818 -18.638  1.00  0.00           C  
ATOM   3794  N   VAL B  89      -6.974   9.008 -22.212  1.00  0.00           N  
ATOM   3795  CA  VAL B  89      -6.844   9.753 -23.478  1.00  0.00           C  
ATOM   3796  C   VAL B  89      -5.370  10.027 -23.786  1.00  0.00           C  
ATOM   3797  O   VAL B  89      -4.916   9.798 -24.906  1.00  0.00           O  
ATOM   3798  CB  VAL B  89      -7.641  11.071 -23.427  1.00  0.00           C  
ATOM   3799  CG1 VAL B  89      -7.390  11.962 -24.652  1.00  0.00           C  
ATOM   3800  CG2 VAL B  89      -9.148  10.810 -23.376  1.00  0.00           C  
ATOM   3801  N   ASN B  90      -4.598  10.486 -22.772  1.00  0.00           N  
ATOM   3802  CA  ASN B  90      -3.219  10.741 -22.897  1.00  0.00           C  
ATOM   3803  C   ASN B  90      -2.404   9.499 -23.174  1.00  0.00           C  
ATOM   3804  O   ASN B  90      -1.507   9.521 -23.951  1.00  0.00           O  
ATOM   3805  CB  ASN B  90      -2.725  11.547 -21.690  1.00  0.00           C  
ATOM   3806  CG  ASN B  90      -3.133  12.934 -21.685  1.00  0.00           C  
ATOM   3807  OD1 ASN B  90      -3.857  13.444 -22.588  1.00  0.00           O  
ATOM   3808  ND2 ASN B  90      -2.896  13.785 -21.003  1.00  0.00           N  
ATOM   3809  N   ALA B  91      -2.737   8.346 -22.561  1.00  0.00           N  
ATOM   3810  CA  ALA B  91      -2.109   7.057 -22.846  1.00  0.00           C  
ATOM   3811  C   ALA B  91      -2.337   6.635 -24.301  1.00  0.00           C  
ATOM   3812  O   ALA B  91      -1.406   6.255 -24.999  1.00  0.00           O  
ATOM   3813  CB  ALA B  91      -2.657   5.998 -21.883  1.00  0.00           C  
ATOM   3814  N   THR B  92      -3.568   6.791 -24.793  1.00  0.00           N  
ATOM   3815  CA  THR B  92      -3.908   6.512 -26.193  1.00  0.00           C  
ATOM   3816  C   THR B  92      -3.091   7.380 -27.148  1.00  0.00           C  
ATOM   3817  O   THR B  92      -2.553   6.885 -28.132  1.00  0.00           O  
ATOM   3818  CB  THR B  92      -5.406   6.740 -26.435  1.00  0.00           C  
ATOM   3819  OG1 THR B  92      -6.165   5.947 -25.574  1.00  0.00           O  
ATOM   3820  CG2 THR B  92      -5.820   6.355 -27.852  1.00  0.00           C  
ATOM   3821  N   ALA B  93      -2.937   8.669 -26.843  1.00  0.00           N  
ATOM   3822  CA  ALA B  93      -2.115   9.579 -27.635  1.00  0.00           C  
ATOM   3823  C   ALA B  93      -0.627   9.185 -27.628  1.00  0.00           C  
ATOM   3824  O   ALA B  93       0.046   9.311 -28.654  1.00  0.00           O  
ATOM   3825  CB  ALA B  93      -2.326  11.000 -27.124  1.00  0.00           C  
ATOM   3826  N   LEU B  94      -0.122   8.680 -26.499  1.00  0.00           N  
ATOM   3827  CA  LEU B  94       1.226   8.126 -26.397  1.00  0.00           C  
ATOM   3828  C   LEU B  94       1.390   6.890 -27.278  1.00  0.00           C  
ATOM   3829  O   LEU B  94       2.319   6.835 -28.081  1.00  0.00           O  
ATOM   3830  CB  LEU B  94       1.523   7.827 -24.920  1.00  0.00           C  
ATOM   3831  CG  LEU B  94       2.848   7.070 -24.690  1.00  0.00           C  
ATOM   3832  CD1 LEU B  94       4.040   7.972 -24.969  1.00  0.00           C  
ATOM   3833  CD2 LEU B  94       2.899   6.567 -23.256  1.00  0.00           C  
ATOM   3834  N   LEU B  95       0.476   5.931 -27.179  1.00  0.00           N  
ATOM   3835  CA  LEU B  95       0.520   4.683 -27.940  1.00  0.00           C  
ATOM   3836  C   LEU B  95       0.417   4.932 -29.451  1.00  0.00           C  
ATOM   3837  O   LEU B  95       1.122   4.287 -30.224  1.00  0.00           O  
ATOM   3838  CB  LEU B  95      -0.586   3.740 -27.443  1.00  0.00           C  
ATOM   3839  CG  LEU B  95      -0.403   3.243 -25.998  1.00  0.00           C  
ATOM   3840  CD1 LEU B  95      -1.612   2.414 -25.592  1.00  0.00           C  
ATOM   3841  CD2 LEU B  95       0.848   2.394 -25.815  1.00  0.00           C  
ATOM   3842  N   LYS B  96      -0.363   5.932 -29.877  1.00  0.00           N  
ATOM   3843  CA  LYS B  96      -0.438   6.355 -31.285  1.00  0.00           C  
ATOM   3844  C   LYS B  96       0.890   6.876 -31.850  1.00  0.00           C  
ATOM   3845  O   LYS B  96       1.043   6.921 -33.058  1.00  0.00           O  
ATOM   3846  CB  LYS B  96      -1.534   7.410 -31.463  1.00  0.00           C  
ATOM   3847  CG  LYS B  96      -2.934   6.781 -31.463  1.00  0.00           C  
ATOM   3848  CD  LYS B  96      -4.015   7.870 -31.558  1.00  0.00           C  
ATOM   3849  CE  LYS B  96      -5.393   7.217 -31.599  1.00  0.00           C  
ATOM   3850  NZ  LYS B  96      -6.497   8.211 -31.616  1.00  0.00           N  
ATOM   3851  N   LYS B  97       1.869   7.245 -31.012  1.00  0.00           N  
ATOM   3852  CA  LYS B  97       3.210   7.615 -31.479  1.00  0.00           C  
ATOM   3853  C   LYS B  97       3.988   6.417 -32.046  1.00  0.00           C  
ATOM   3854  O   LYS B  97       4.935   6.625 -32.801  1.00  0.00           O  
ATOM   3855  CB  LYS B  97       4.024   8.288 -30.361  1.00  0.00           C  
ATOM   3856  CG  LYS B  97       3.421   9.604 -29.826  1.00  0.00           C  
ATOM   3857  CD  LYS B  97       4.288  10.166 -28.683  1.00  0.00           C  
ATOM   3858  CE  LYS B  97       3.714  11.464 -28.116  1.00  0.00           C  
ATOM   3859  NZ  LYS B  97       4.552  12.007 -27.001  1.00  0.00           N  
ATOM   3860  N   PHE B  98       3.593   5.190 -31.697  1.00  0.00           N  
ATOM   3861  CA  PHE B  98       4.131   3.957 -32.255  1.00  0.00           C  
ATOM   3862  C   PHE B  98       3.345   3.561 -33.508  1.00  0.00           C  
ATOM   3863  O   PHE B  98       2.499   2.675 -33.488  1.00  0.00           O  
ATOM   3864  CB  PHE B  98       4.143   2.861 -31.180  1.00  0.00           C  
ATOM   3865  CG  PHE B  98       4.920   3.226 -29.933  1.00  0.00           C  
ATOM   3866  CD1 PHE B  98       6.321   3.307 -29.975  1.00  0.00           C  
ATOM   3867  CD2 PHE B  98       4.238   3.512 -28.736  1.00  0.00           C  
ATOM   3868  CE1 PHE B  98       7.040   3.655 -28.823  1.00  0.00           C  
ATOM   3869  CE2 PHE B  98       4.955   3.864 -27.576  1.00  0.00           C  
ATOM   3870  CZ  PHE B  98       6.358   3.937 -27.623  1.00  0.00           C  
ATOM   3871  N   GLU B  99       3.612   4.274 -34.604  1.00  0.00           N  
ATOM   3872  CA  GLU B  99       2.958   4.025 -35.883  1.00  0.00           C  
ATOM   3873  C   GLU B  99       3.249   2.603 -36.395  1.00  0.00           C  
ATOM   3874  O   GLU B  99       4.371   2.107 -36.280  1.00  0.00           O  
ATOM   3875  CB  GLU B  99       3.413   5.060 -36.916  1.00  0.00           C  
ATOM   3876  CG  GLU B  99       2.917   6.474 -36.577  1.00  0.00           C  
ATOM   3877  CD  GLU B  99       3.562   7.564 -37.446  1.00  0.00           C  
ATOM   3878  OE1 GLU B  99       3.086   8.716 -37.349  1.00  0.00           O  
ATOM   3879  OE2 GLU B  99       4.574   7.274 -38.108  1.00  0.00           O  
ATOM   3880  N   ASP B 100       2.234   1.986 -36.952  1.00  0.00           N  
ATOM   3881  CA  ASP B 100       2.218   0.613 -37.471  1.00  0.00           C  
ATOM   3882  C   ASP B 100       2.499  -0.489 -36.439  1.00  0.00           C  
ATOM   3883  O   ASP B 100       2.752  -1.635 -36.827  1.00  0.00           O  
ATOM   3884  CB  ASP B 100       3.144   0.447 -38.683  1.00  0.00           C  
ATOM   3885  CG  ASP B 100       3.138   1.586 -39.673  1.00  0.00           C  
ATOM   3886  OD1 ASP B 100       2.039   2.065 -40.017  1.00  0.00           O  
ATOM   3887  OD2 ASP B 100       4.274   1.944 -40.069  1.00  0.00           O  
ATOM   3888  N   PHE B 101       2.481  -0.197 -35.153  1.00  0.00           N  
ATOM   3889  CA  PHE B 101       2.641  -1.219 -34.132  1.00  0.00           C  
ATOM   3890  C   PHE B 101       1.318  -1.962 -33.892  1.00  0.00           C  
ATOM   3891  O   PHE B 101       0.246  -1.364 -33.824  1.00  0.00           O  
ATOM   3892  CB  PHE B 101       3.171  -0.636 -32.811  1.00  0.00           C  
ATOM   3893  CG  PHE B 101       4.670  -0.396 -32.747  1.00  0.00           C  
ATOM   3894  CD1 PHE B 101       5.417  -0.900 -31.659  1.00  0.00           C  
ATOM   3895  CD2 PHE B 101       5.333   0.349 -33.723  1.00  0.00           C  
ATOM   3896  CE1 PHE B 101       6.794  -0.655 -31.554  1.00  0.00           C  
ATOM   3897  CE2 PHE B 101       6.714   0.594 -33.642  1.00  0.00           C  
ATOM   3898  CZ  PHE B 101       7.436   0.095 -32.549  1.00  0.00           C  
ATOM   3899  N   PHE B 102       1.419  -3.277 -33.671  1.00  0.00           N  
ATOM   3900  CA  PHE B 102       0.354  -4.052 -33.049  1.00  0.00           C  
ATOM   3901  C   PHE B 102       0.412  -3.816 -31.540  1.00  0.00           C  
ATOM   3902  O   PHE B 102       1.330  -4.282 -30.861  1.00  0.00           O  
ATOM   3903  CB  PHE B 102       0.519  -5.526 -33.425  1.00  0.00           C  
ATOM   3904  CG  PHE B 102      -0.572  -6.404 -32.863  1.00  0.00           C  
ATOM   3905  CD1 PHE B 102      -0.295  -7.323 -31.830  1.00  0.00           C  
ATOM   3906  CD2 PHE B 102      -1.883  -6.313 -33.367  1.00  0.00           C  
ATOM   3907  CE1 PHE B 102      -1.309  -8.147 -31.329  1.00  0.00           C  
ATOM   3908  CE2 PHE B 102      -2.897  -7.125 -32.866  1.00  0.00           C  
ATOM   3909  CZ  PHE B 102      -2.611  -8.053 -31.847  1.00  0.00           C  
ATOM   3910  N   ILE B 103      -0.540  -3.054 -31.023  1.00  0.00           N  
ATOM   3911  CA  ILE B 103      -0.628  -2.668 -29.614  1.00  0.00           C  
ATOM   3912  C   ILE B 103      -1.682  -3.527 -28.913  1.00  0.00           C  
ATOM   3913  O   ILE B 103      -2.791  -3.678 -29.412  1.00  0.00           O  
ATOM   3914  CB  ILE B 103      -0.953  -1.163 -29.477  1.00  0.00           C  
ATOM   3915  CG1 ILE B 103       0.035  -0.238 -30.244  1.00  0.00           C  
ATOM   3916  CG2 ILE B 103      -1.017  -0.742 -28.000  1.00  0.00           C  
ATOM   3917  CD1 ILE B 103       1.480  -0.255 -29.738  1.00  0.00           C  
ATOM   3918  N   ILE B 104      -1.328  -4.046 -27.743  1.00  0.00           N  
ATOM   3919  CA  ILE B 104      -2.208  -4.831 -26.870  1.00  0.00           C  
ATOM   3920  C   ILE B 104      -2.417  -4.010 -25.589  1.00  0.00           C  
ATOM   3921  O   ILE B 104      -1.612  -4.121 -24.661  1.00  0.00           O  
ATOM   3922  CB  ILE B 104      -1.585  -6.217 -26.592  1.00  0.00           C  
ATOM   3923  CG1 ILE B 104      -1.287  -7.000 -27.898  1.00  0.00           C  
ATOM   3924  CG2 ILE B 104      -2.510  -7.044 -25.684  1.00  0.00           C  
ATOM   3925  CD1 ILE B 104      -0.242  -8.104 -27.690  1.00  0.00           C  
ATOM   3926  N   PRO B 105      -3.435  -3.135 -25.520  1.00  0.00           N  
ATOM   3927  CA  PRO B 105      -3.636  -2.252 -24.381  1.00  0.00           C  
ATOM   3928  C   PRO B 105      -4.405  -2.928 -23.243  1.00  0.00           C  
ATOM   3929  O   PRO B 105      -5.237  -3.802 -23.476  1.00  0.00           O  
ATOM   3930  CB  PRO B 105      -4.389  -1.053 -24.951  1.00  0.00           C  
ATOM   3931  CG  PRO B 105      -5.247  -1.686 -26.048  1.00  0.00           C  
ATOM   3932  CD  PRO B 105      -4.360  -2.803 -26.586  1.00  0.00           C  
ATOM   3933  N   MET B 106      -4.176  -2.479 -22.009  1.00  0.00           N  
ATOM   3934  CA  MET B 106      -4.968  -2.871 -20.831  1.00  0.00           C  
ATOM   3935  C   MET B 106      -5.023  -1.746 -19.801  1.00  0.00           C  
ATOM   3936  O   MET B 106      -4.403  -0.699 -19.973  1.00  0.00           O  
ATOM   3937  CB  MET B 106      -4.438  -4.191 -20.241  1.00  0.00           C  
ATOM   3938  CG  MET B 106      -3.123  -4.042 -19.478  1.00  0.00           C  
ATOM   3939  SD  MET B 106      -2.424  -5.616 -18.873  1.00  0.00           S  
ATOM   3940  CE  MET B 106      -1.897  -6.341 -20.435  1.00  0.00           C  
ATOM   3941  N   LEU B 107      -5.785  -1.977 -18.728  1.00  0.00           N  
ATOM   3942  CA  LEU B 107      -5.886  -1.076 -17.581  1.00  0.00           C  
ATOM   3943  C   LEU B 107      -5.164  -1.680 -16.372  1.00  0.00           C  
ATOM   3944  O   LEU B 107      -5.307  -2.874 -16.098  1.00  0.00           O  
ATOM   3945  CB  LEU B 107      -7.362  -0.821 -17.246  1.00  0.00           C  
ATOM   3946  CG  LEU B 107      -8.166  -0.072 -18.332  1.00  0.00           C  
ATOM   3947  CD1 LEU B 107      -9.643  -0.065 -17.949  1.00  0.00           C  
ATOM   3948  CD2 LEU B 107      -7.690   1.368 -18.506  1.00  0.00           C  
ATOM   3949  N   GLY B 108      -4.436  -0.854 -15.641  1.00  0.00           N  
ATOM   3950  CA  GLY B 108      -3.900  -1.168 -14.324  1.00  0.00           C  
ATOM   3951  C   GLY B 108      -4.848  -0.763 -13.192  1.00  0.00           C  
ATOM   3952  O   GLY B 108      -5.921  -0.192 -13.412  1.00  0.00           O  
ATOM   3953  N   ASN B 109      -4.464  -1.058 -11.960  1.00  0.00           N  
ATOM   3954  CA  ASN B 109      -5.303  -0.794 -10.784  1.00  0.00           C  
ATOM   3955  C   ASN B 109      -5.431   0.692 -10.429  1.00  0.00           C  
ATOM   3956  O   ASN B 109      -6.323   1.064  -9.663  1.00  0.00           O  
ATOM   3957  CB  ASN B 109      -4.786  -1.615  -9.590  1.00  0.00           C  
ATOM   3958  CG  ASN B 109      -3.404  -1.177  -9.148  1.00  0.00           C  
ATOM   3959  OD1 ASN B 109      -2.406  -1.509  -9.756  1.00  0.00           O  
ATOM   3960  ND2 ASN B 109      -3.312  -0.404  -8.090  1.00  0.00           N  
ATOM   3961  N   HIS B 110      -4.564   1.544 -10.972  1.00  0.00           N  
ATOM   3962  CA  HIS B 110      -4.661   2.992 -10.829  1.00  0.00           C  
ATOM   3963  C   HIS B 110      -5.514   3.651 -11.930  1.00  0.00           C  
ATOM   3964  O   HIS B 110      -5.962   4.783 -11.742  1.00  0.00           O  
ATOM   3965  CB  HIS B 110      -3.258   3.596 -10.741  1.00  0.00           C  
ATOM   3966  CG  HIS B 110      -2.628   3.360  -9.401  1.00  0.00           C  
ATOM   3967  ND1 HIS B 110      -2.898   4.095  -8.267  1.00  0.00           N  
ATOM   3968  CD2 HIS B 110      -1.744   2.386  -9.021  1.00  0.00           C  
ATOM   3969  CE1 HIS B 110      -2.188   3.576  -7.245  1.00  0.00           C  
ATOM   3970  NE2 HIS B 110      -1.472   2.529  -7.659  1.00  0.00           N  
ATOM   3971  N   ASP B 111      -5.818   2.938 -13.005  1.00  0.00           N  
ATOM   3972  CA  ASP B 111      -6.535   3.447 -14.179  1.00  0.00           C  
ATOM   3973  C   ASP B 111      -8.071   3.444 -14.019  1.00  0.00           C  
ATOM   3974  O   ASP B 111      -8.822   3.342 -14.988  1.00  0.00           O  
ATOM   3975  CB  ASP B 111      -6.085   2.675 -15.426  1.00  0.00           C  
ATOM   3976  CG  ASP B 111      -4.589   2.809 -15.722  1.00  0.00           C  
ATOM   3977  OD1 ASP B 111      -3.991   3.852 -15.376  1.00  0.00           O  
ATOM   3978  OD2 ASP B 111      -4.037   1.871 -16.325  1.00  0.00           O  
ATOM   3979  N   VAL B 112      -8.552   3.576 -12.783  1.00  0.00           N  
ATOM   3980  CA  VAL B 112      -9.980   3.651 -12.437  1.00  0.00           C  
ATOM   3981  C   VAL B 112     -10.183   4.627 -11.283  1.00  0.00           C  
ATOM   3982  O   VAL B 112      -9.276   4.893 -10.502  1.00  0.00           O  
ATOM   3983  CB  VAL B 112     -10.536   2.249 -12.123  1.00  0.00           C  
ATOM   3984  CG1 VAL B 112      -9.923   1.622 -10.866  1.00  0.00           C  
ATOM   3985  CG2 VAL B 112     -12.059   2.241 -11.966  1.00  0.00           C  
ATOM   3986  N   TYR B 113     -11.389   5.184 -11.167  1.00  0.00           N  
ATOM   3987  CA  TYR B 113     -11.800   5.975 -10.010  1.00  0.00           C  
ATOM   3988  C   TYR B 113     -13.001   5.328  -9.308  1.00  0.00           C  
ATOM   3989  O   TYR B 113     -14.039   5.146  -9.934  1.00  0.00           O  
ATOM   3990  CB  TYR B 113     -12.125   7.409 -10.432  1.00  0.00           C  
ATOM   3991  CG  TYR B 113     -12.524   8.275  -9.260  1.00  0.00           C  
ATOM   3992  CD1 TYR B 113     -13.875   8.423  -8.897  1.00  0.00           C  
ATOM   3993  CD2 TYR B 113     -11.528   8.915  -8.490  1.00  0.00           C  
ATOM   3994  CE1 TYR B 113     -14.241   9.204  -7.790  1.00  0.00           C  
ATOM   3995  CE2 TYR B 113     -11.879   9.700  -7.380  1.00  0.00           C  
ATOM   3996  CZ  TYR B 113     -13.239   9.837  -7.035  1.00  0.00           C  
ATOM   3997  OH  TYR B 113     -13.584  10.603  -5.945  1.00  0.00           O  
ATOM   3998  N   PRO B 114     -12.904   5.016  -8.008  1.00  0.00           N  
ATOM   3999  CA  PRO B 114     -11.715   5.064  -7.164  1.00  0.00           C  
ATOM   4000  C   PRO B 114     -10.673   4.016  -7.566  1.00  0.00           C  
ATOM   4001  O   PRO B 114     -11.034   3.003  -8.160  1.00  0.00           O  
ATOM   4002  CB  PRO B 114     -12.207   4.837  -5.734  1.00  0.00           C  
ATOM   4003  CG  PRO B 114     -13.733   4.952  -5.816  1.00  0.00           C  
ATOM   4004  CD  PRO B 114     -14.044   4.558  -7.237  1.00  0.00           C  
ATOM   4005  N   ALA B 115      -9.410   4.237  -7.223  1.00  0.00           N  
ATOM   4006  CA  ALA B 115      -8.352   3.270  -7.504  1.00  0.00           C  
ATOM   4007  C   ALA B 115      -8.691   1.873  -6.966  1.00  0.00           C  
ATOM   4008  O   ALA B 115      -9.343   1.744  -5.933  1.00  0.00           O  
ATOM   4009  CB  ALA B 115      -7.020   3.772  -6.940  1.00  0.00           C  
ATOM   4010  N   ASN B 116      -8.254   0.845  -7.680  1.00  0.00           N  
ATOM   4011  CA  ASN B 116      -8.461  -0.572  -7.373  1.00  0.00           C  
ATOM   4012  C   ASN B 116      -9.907  -1.080  -7.512  1.00  0.00           C  
ATOM   4013  O   ASN B 116     -10.113  -2.286  -7.490  1.00  0.00           O  
ATOM   4014  CB  ASN B 116      -7.879  -0.928  -5.992  1.00  0.00           C  
ATOM   4015  CG  ASN B 116      -6.527  -0.297  -5.707  1.00  0.00           C  
ATOM   4016  OD1 ASN B 116      -5.641  -0.238  -6.540  1.00  0.00           O  
ATOM   4017  ND2 ASN B 116      -6.332   0.217  -4.510  1.00  0.00           N  
ATOM   4018  N   GLN B 117     -10.891  -0.213  -7.652  1.00  0.00           N  
ATOM   4019  CA  GLN B 117     -12.309  -0.577  -7.559  1.00  0.00           C  
ATOM   4020  C   GLN B 117     -12.912  -0.899  -8.930  1.00  0.00           C  
ATOM   4021  O   GLN B 117     -13.721  -0.135  -9.462  1.00  0.00           O  
ATOM   4022  CB  GLN B 117     -13.104   0.509  -6.801  1.00  0.00           C  
ATOM   4023  CG  GLN B 117     -12.486   0.952  -5.461  1.00  0.00           C  
ATOM   4024  CD  GLN B 117     -12.134  -0.205  -4.520  1.00  0.00           C  
ATOM   4025  OE1 GLN B 117     -12.961  -1.044  -4.206  1.00  0.00           O  
ATOM   4026  NE2 GLN B 117     -10.911  -0.291  -4.063  1.00  0.00           N  
ATOM   4027  N   MET B 118     -12.526  -2.026  -9.516  1.00  0.00           N  
ATOM   4028  CA  MET B 118     -13.075  -2.513 -10.790  1.00  0.00           C  
ATOM   4029  C   MET B 118     -14.042  -3.678 -10.552  1.00  0.00           C  
ATOM   4030  O   MET B 118     -13.673  -4.685  -9.956  1.00  0.00           O  
ATOM   4031  CB  MET B 118     -11.958  -2.927 -11.749  1.00  0.00           C  
ATOM   4032  CG  MET B 118     -11.151  -1.747 -12.272  1.00  0.00           C  
ATOM   4033  SD  MET B 118      -9.973  -2.254 -13.553  1.00  0.00           S  
ATOM   4034  CE  MET B 118      -9.094  -0.711 -13.840  1.00  0.00           C  
ATOM   4035  N   ALA B 119     -15.276  -3.547 -11.024  1.00  0.00           N  
ATOM   4036  CA  ALA B 119     -16.318  -4.571 -10.939  1.00  0.00           C  
ATOM   4037  C   ALA B 119     -17.515  -4.214 -11.843  1.00  0.00           C  
ATOM   4038  O   ALA B 119     -17.444  -3.297 -12.655  1.00  0.00           O  
ATOM   4039  CB  ALA B 119     -16.755  -4.695  -9.470  1.00  0.00           C  
ATOM   4040  N   ILE B 120     -18.638  -4.924 -11.671  1.00  0.00           N  
ATOM   4041  CA  ILE B 120     -19.856  -4.699 -12.459  1.00  0.00           C  
ATOM   4042  C   ILE B 120     -20.433  -3.282 -12.294  1.00  0.00           C  
ATOM   4043  O   ILE B 120     -21.034  -2.749 -13.224  1.00  0.00           O  
ATOM   4044  CB  ILE B 120     -20.893  -5.794 -12.118  1.00  0.00           C  
ATOM   4045  CG1 ILE B 120     -21.963  -5.882 -13.226  1.00  0.00           C  
ATOM   4046  CG2 ILE B 120     -21.533  -5.584 -10.728  1.00  0.00           C  
ATOM   4047  CD1 ILE B 120     -22.799  -7.156 -13.170  1.00  0.00           C  
ATOM   4048  N   ASN B 121     -20.229  -2.648 -11.145  1.00  0.00           N  
ATOM   4049  CA  ASN B 121     -20.671  -1.278 -10.868  1.00  0.00           C  
ATOM   4050  C   ASN B 121     -19.720  -0.195 -11.410  1.00  0.00           C  
ATOM   4051  O   ASN B 121     -20.044   0.983 -11.340  1.00  0.00           O  
ATOM   4052  CB  ASN B 121     -20.929  -1.127  -9.350  1.00  0.00           C  
ATOM   4053  CG  ASN B 121     -19.670  -1.317  -8.507  1.00  0.00           C  
ATOM   4054  OD1 ASN B 121     -18.675  -1.872  -8.935  1.00  0.00           O  
ATOM   4055  ND2 ASN B 121     -19.710  -0.887  -7.274  1.00  0.00           N  
ATOM   4056  N   SER B 122     -18.561  -0.574 -11.951  1.00  0.00           N  
ATOM   4057  CA  SER B 122     -17.574   0.330 -12.548  1.00  0.00           C  
ATOM   4058  C   SER B 122     -17.274   0.009 -14.015  1.00  0.00           C  
ATOM   4059  O   SER B 122     -16.234   0.397 -14.535  1.00  0.00           O  
ATOM   4060  CB  SER B 122     -16.302   0.373 -11.684  1.00  0.00           C  
ATOM   4061  OG  SER B 122     -15.758  -0.917 -11.510  1.00  0.00           O  
ATOM   4062  N   GLN B 123     -18.206  -0.660 -14.712  1.00  0.00           N  
ATOM   4063  CA  GLN B 123     -18.059  -0.957 -16.147  1.00  0.00           C  
ATOM   4064  C   GLN B 123     -17.867   0.282 -17.030  1.00  0.00           C  
ATOM   4065  O   GLN B 123     -17.358   0.177 -18.141  1.00  0.00           O  
ATOM   4066  CB  GLN B 123     -19.280  -1.744 -16.643  1.00  0.00           C  
ATOM   4067  CG  GLN B 123     -19.241  -3.212 -16.218  1.00  0.00           C  
ATOM   4068  CD  GLN B 123     -20.436  -3.986 -16.768  1.00  0.00           C  
ATOM   4069  OE1 GLN B 123     -21.579  -3.602 -16.596  1.00  0.00           O  
ATOM   4070  NE2 GLN B 123     -20.209  -5.076 -17.463  1.00  0.00           N  
ATOM   4071  N   TRP B 124     -18.211   1.467 -16.533  1.00  0.00           N  
ATOM   4072  CA  TRP B 124     -17.970   2.727 -17.233  1.00  0.00           C  
ATOM   4073  C   TRP B 124     -16.504   2.907 -17.660  1.00  0.00           C  
ATOM   4074  O   TRP B 124     -16.253   3.434 -18.739  1.00  0.00           O  
ATOM   4075  CB  TRP B 124     -18.425   3.893 -16.345  1.00  0.00           C  
ATOM   4076  CG  TRP B 124     -17.567   4.140 -15.133  1.00  0.00           C  
ATOM   4077  CD1 TRP B 124     -17.783   3.665 -13.888  1.00  0.00           C  
ATOM   4078  CD2 TRP B 124     -16.301   4.884 -15.067  1.00  0.00           C  
ATOM   4079  NE1 TRP B 124     -16.741   4.048 -13.048  1.00  0.00           N  
ATOM   4080  CE2 TRP B 124     -15.811   4.782 -13.741  1.00  0.00           C  
ATOM   4081  CE3 TRP B 124     -15.535   5.600 -15.999  1.00  0.00           C  
ATOM   4082  CZ2 TRP B 124     -14.573   5.350 -13.356  1.00  0.00           C  
ATOM   4083  CZ3 TRP B 124     -14.303   6.170 -15.618  1.00  0.00           C  
ATOM   4084  CH2 TRP B 124     -13.829   6.031 -14.315  1.00  0.00           C  
ATOM   4085  N   ILE B 125     -15.539   2.438 -16.857  1.00  0.00           N  
ATOM   4086  CA  ILE B 125     -14.120   2.567 -17.205  1.00  0.00           C  
ATOM   4087  C   ILE B 125     -13.745   1.650 -18.363  1.00  0.00           C  
ATOM   4088  O   ILE B 125     -13.008   2.063 -19.252  1.00  0.00           O  
ATOM   4089  CB  ILE B 125     -13.200   2.362 -15.970  1.00  0.00           C  
ATOM   4090  CG1 ILE B 125     -11.737   2.789 -16.259  1.00  0.00           C  
ATOM   4091  CG2 ILE B 125     -13.195   0.916 -15.447  1.00  0.00           C  
ATOM   4092  CD1 ILE B 125     -11.569   4.248 -16.660  1.00  0.00           C  
ATOM   4093  N   PHE B 126     -14.302   0.438 -18.407  1.00  0.00           N  
ATOM   4094  CA  PHE B 126     -14.064  -0.503 -19.493  1.00  0.00           C  
ATOM   4095  C   PHE B 126     -14.660   0.011 -20.807  1.00  0.00           C  
ATOM   4096  O   PHE B 126     -14.015  -0.067 -21.850  1.00  0.00           O  
ATOM   4097  CB  PHE B 126     -14.644  -1.880 -19.147  1.00  0.00           C  
ATOM   4098  CG  PHE B 126     -14.300  -2.421 -17.778  1.00  0.00           C  
ATOM   4099  CD1 PHE B 126     -13.009  -2.278 -17.249  1.00  0.00           C  
ATOM   4100  CD2 PHE B 126     -15.290  -3.074 -17.023  1.00  0.00           C  
ATOM   4101  CE1 PHE B 126     -12.716  -2.763 -15.960  1.00  0.00           C  
ATOM   4102  CE2 PHE B 126     -15.002  -3.563 -15.739  1.00  0.00           C  
ATOM   4103  CZ  PHE B 126     -13.713  -3.402 -15.201  1.00  0.00           C  
ATOM   4104  N   GLN B 127     -15.860   0.586 -20.739  1.00  0.00           N  
ATOM   4105  CA  GLN B 127     -16.509   1.196 -21.894  1.00  0.00           C  
ATOM   4106  C   GLN B 127     -15.699   2.379 -22.423  1.00  0.00           C  
ATOM   4107  O   GLN B 127     -15.373   2.418 -23.605  1.00  0.00           O  
ATOM   4108  CB  GLN B 127     -17.927   1.637 -21.514  1.00  0.00           C  
ATOM   4109  CG  GLN B 127     -18.861   0.437 -21.245  1.00  0.00           C  
ATOM   4110  CD  GLN B 127     -20.225   0.856 -20.713  1.00  0.00           C  
ATOM   4111  OE1 GLN B 127     -20.569   2.021 -20.609  1.00  0.00           O  
ATOM   4112  NE2 GLN B 127     -21.058  -0.094 -20.346  1.00  0.00           N  
ATOM   4113  N   PHE B 128     -15.315   3.294 -21.529  1.00  0.00           N  
ATOM   4114  CA  PHE B 128     -14.528   4.465 -21.890  1.00  0.00           C  
ATOM   4115  C   PHE B 128     -13.157   4.078 -22.459  1.00  0.00           C  
ATOM   4116  O   PHE B 128     -12.774   4.555 -23.523  1.00  0.00           O  
ATOM   4117  CB  PHE B 128     -14.380   5.368 -20.656  1.00  0.00           C  
ATOM   4118  CG  PHE B 128     -13.605   6.631 -20.948  1.00  0.00           C  
ATOM   4119  CD1 PHE B 128     -12.222   6.688 -20.703  1.00  0.00           C  
ATOM   4120  CD2 PHE B 128     -14.253   7.736 -21.533  1.00  0.00           C  
ATOM   4121  CE1 PHE B 128     -11.500   7.839 -21.031  1.00  0.00           C  
ATOM   4122  CE2 PHE B 128     -13.533   8.885 -21.868  1.00  0.00           C  
ATOM   4123  CZ  PHE B 128     -12.145   8.940 -21.619  1.00  0.00           C  
ATOM   4124  N   ALA B 129     -12.421   3.190 -21.784  1.00  0.00           N  
ATOM   4125  CA  ALA B 129     -11.108   2.768 -22.236  1.00  0.00           C  
ATOM   4126  C   ALA B 129     -11.165   1.997 -23.561  1.00  0.00           C  
ATOM   4127  O   ALA B 129     -10.344   2.237 -24.437  1.00  0.00           O  
ATOM   4128  CB  ALA B 129     -10.435   1.954 -21.132  1.00  0.00           C  
ATOM   4129  N   ALA B 130     -12.165   1.136 -23.754  1.00  0.00           N  
ATOM   4130  CA  ALA B 130     -12.364   0.438 -25.021  1.00  0.00           C  
ATOM   4131  C   ALA B 130     -12.602   1.411 -26.185  1.00  0.00           C  
ATOM   4132  O   ALA B 130     -12.106   1.185 -27.285  1.00  0.00           O  
ATOM   4133  CB  ALA B 130     -13.536  -0.541 -24.885  1.00  0.00           C  
ATOM   4134  N   GLU B 131     -13.328   2.505 -25.950  1.00  0.00           N  
ATOM   4135  CA  GLU B 131     -13.526   3.556 -26.947  1.00  0.00           C  
ATOM   4136  C   GLU B 131     -12.240   4.313 -27.263  1.00  0.00           C  
ATOM   4137  O   GLU B 131     -11.947   4.564 -28.430  1.00  0.00           O  
ATOM   4138  CB  GLU B 131     -14.629   4.518 -26.488  1.00  0.00           C  
ATOM   4139  CG  GLU B 131     -15.998   3.865 -26.688  1.00  0.00           C  
ATOM   4140  CD  GLU B 131     -17.173   4.600 -26.059  1.00  0.00           C  
ATOM   4141  OE1 GLU B 131     -18.260   3.981 -26.122  1.00  0.00           O  
ATOM   4142  OE2 GLU B 131     -16.995   5.719 -25.529  1.00  0.00           O  
ATOM   4143  N   GLN B 132     -11.425   4.614 -26.257  1.00  0.00           N  
ATOM   4144  CA  GLN B 132     -10.133   5.266 -26.482  1.00  0.00           C  
ATOM   4145  C   GLN B 132      -9.146   4.338 -27.194  1.00  0.00           C  
ATOM   4146  O   GLN B 132      -8.465   4.762 -28.134  1.00  0.00           O  
ATOM   4147  CB  GLN B 132      -9.543   5.762 -25.151  1.00  0.00           C  
ATOM   4148  CG  GLN B 132     -10.397   6.816 -24.428  1.00  0.00           C  
ATOM   4149  CD  GLN B 132     -10.869   7.936 -25.342  1.00  0.00           C  
ATOM   4150  OE1 GLN B 132     -10.089   8.639 -25.953  1.00  0.00           O  
ATOM   4151  NE2 GLN B 132     -12.165   8.108 -25.491  1.00  0.00           N  
ATOM   4152  N   PHE B 133      -9.089   3.066 -26.795  1.00  0.00           N  
ATOM   4153  CA  PHE B 133      -8.199   2.061 -27.364  1.00  0.00           C  
ATOM   4154  C   PHE B 133      -8.720   1.420 -28.665  1.00  0.00           C  
ATOM   4155  O   PHE B 133      -7.999   0.642 -29.283  1.00  0.00           O  
ATOM   4156  CB  PHE B 133      -7.876   0.995 -26.312  1.00  0.00           C  
ATOM   4157  CG  PHE B 133      -7.163   1.478 -25.056  1.00  0.00           C  
ATOM   4158  CD1 PHE B 133      -6.183   2.483 -25.114  1.00  0.00           C  
ATOM   4159  CD2 PHE B 133      -7.448   0.864 -23.824  1.00  0.00           C  
ATOM   4160  CE1 PHE B 133      -5.506   2.884 -23.950  1.00  0.00           C  
ATOM   4161  CE2 PHE B 133      -6.768   1.256 -22.656  1.00  0.00           C  
ATOM   4162  CZ  PHE B 133      -5.797   2.266 -22.717  1.00  0.00           C  
ATOM   4163  N   ALA B 134      -9.937   1.758 -29.103  1.00  0.00           N  
ATOM   4164  CA  ALA B 134     -10.565   1.195 -30.301  1.00  0.00           C  
ATOM   4165  C   ALA B 134      -9.652   1.138 -31.554  1.00  0.00           C  
ATOM   4166  O   ALA B 134      -9.716   0.137 -32.266  1.00  0.00           O  
ATOM   4167  CB  ALA B 134     -11.866   1.957 -30.588  1.00  0.00           C  
ATOM   4168  N   PRO B 135      -8.768   2.121 -31.830  1.00  0.00           N  
ATOM   4169  CA  PRO B 135      -7.850   2.043 -32.969  1.00  0.00           C  
ATOM   4170  C   PRO B 135      -6.860   0.870 -32.925  1.00  0.00           C  
ATOM   4171  O   PRO B 135      -6.298   0.515 -33.958  1.00  0.00           O  
ATOM   4172  CB  PRO B 135      -7.094   3.375 -32.974  1.00  0.00           C  
ATOM   4173  CG  PRO B 135      -8.024   4.324 -32.232  1.00  0.00           C  
ATOM   4174  CD  PRO B 135      -8.656   3.418 -31.183  1.00  0.00           C  
ATOM   4175  N   PHE B 136      -6.643   0.268 -31.749  1.00  0.00           N  
ATOM   4176  CA  PHE B 136      -5.729  -0.852 -31.548  1.00  0.00           C  
ATOM   4177  C   PHE B 136      -6.442  -2.206 -31.470  1.00  0.00           C  
ATOM   4178  O   PHE B 136      -5.796  -3.256 -31.533  1.00  0.00           O  
ATOM   4179  CB  PHE B 136      -4.907  -0.614 -30.281  1.00  0.00           C  
ATOM   4180  CG  PHE B 136      -4.285   0.760 -30.164  1.00  0.00           C  
ATOM   4181  CD1 PHE B 136      -3.392   1.224 -31.144  1.00  0.00           C  
ATOM   4182  CD2 PHE B 136      -4.618   1.595 -29.079  1.00  0.00           C  
ATOM   4183  CE1 PHE B 136      -2.837   2.510 -31.044  1.00  0.00           C  
ATOM   4184  CE2 PHE B 136      -4.066   2.877 -28.973  1.00  0.00           C  
ATOM   4185  CZ  PHE B 136      -3.180   3.339 -29.957  1.00  0.00           C  
ATOM   4186  N   LEU B 137      -7.759  -2.204 -31.315  1.00  0.00           N  
ATOM   4187  CA  LEU B 137      -8.559  -3.376 -30.990  1.00  0.00           C  
ATOM   4188  C   LEU B 137      -9.396  -3.845 -32.185  1.00  0.00           C  
ATOM   4189  O   LEU B 137      -9.902  -3.046 -32.971  1.00  0.00           O  
ATOM   4190  CB  LEU B 137      -9.449  -3.060 -29.772  1.00  0.00           C  
ATOM   4191  CG  LEU B 137      -8.695  -2.718 -28.470  1.00  0.00           C  
ATOM   4192  CD1 LEU B 137      -9.696  -2.363 -27.370  1.00  0.00           C  
ATOM   4193  CD2 LEU B 137      -7.831  -3.881 -27.975  1.00  0.00           C  
ATOM   4194  N   SER B 138      -9.590  -5.161 -32.291  1.00  0.00           N  
ATOM   4195  CA  SER B 138     -10.628  -5.726 -33.154  1.00  0.00           C  
ATOM   4196  C   SER B 138     -12.011  -5.463 -32.568  1.00  0.00           C  
ATOM   4197  O   SER B 138     -12.162  -5.278 -31.360  1.00  0.00           O  
ATOM   4198  CB  SER B 138     -10.396  -7.224 -33.369  1.00  0.00           C  
ATOM   4199  OG  SER B 138     -10.624  -7.949 -32.179  1.00  0.00           O  
ATOM   4200  N   GLN B 139     -13.050  -5.530 -33.391  1.00  0.00           N  
ATOM   4201  CA  GLN B 139     -14.422  -5.297 -32.937  1.00  0.00           C  
ATOM   4202  C   GLN B 139     -14.829  -6.239 -31.788  1.00  0.00           C  
ATOM   4203  O   GLN B 139     -15.411  -5.806 -30.794  1.00  0.00           O  
ATOM   4204  CB  GLN B 139     -15.375  -5.432 -34.136  1.00  0.00           C  
ATOM   4205  CG  GLN B 139     -16.741  -4.794 -33.864  1.00  0.00           C  
ATOM   4206  CD  GLN B 139     -16.651  -3.265 -33.685  1.00  0.00           C  
ATOM   4207  OE1 GLN B 139     -15.735  -2.614 -34.176  1.00  0.00           O  
ATOM   4208  NE2 GLN B 139     -17.576  -2.663 -32.999  1.00  0.00           N  
ATOM   4209  N   ASN B 140     -14.442  -7.506 -31.877  1.00  0.00           N  
ATOM   4210  CA  ASN B 140     -14.718  -8.505 -30.849  1.00  0.00           C  
ATOM   4211  C   ASN B 140     -13.939  -8.230 -29.542  1.00  0.00           C  
ATOM   4212  O   ASN B 140     -14.449  -8.440 -28.441  1.00  0.00           O  
ATOM   4213  CB  ASN B 140     -14.382  -9.880 -31.457  1.00  0.00           C  
ATOM   4214  CG  ASN B 140     -15.186 -11.016 -30.855  1.00  0.00           C  
ATOM   4215  OD1 ASN B 140     -16.062 -10.863 -30.047  1.00  0.00           O  
ATOM   4216  ND2 ASN B 140     -14.910 -12.229 -31.276  1.00  0.00           N  
ATOM   4217  N   ALA B 141     -12.718  -7.707 -29.671  1.00  0.00           N  
ATOM   4218  CA  ALA B 141     -11.943  -7.264 -28.519  1.00  0.00           C  
ATOM   4219  C   ALA B 141     -12.581  -6.039 -27.844  1.00  0.00           C  
ATOM   4220  O   ALA B 141     -12.639  -5.991 -26.618  1.00  0.00           O  
ATOM   4221  CB  ALA B 141     -10.498  -6.999 -28.947  1.00  0.00           C  
ATOM   4222  N   ILE B 142     -13.114  -5.091 -28.625  1.00  0.00           N  
ATOM   4223  CA  ILE B 142     -13.831  -3.918 -28.086  1.00  0.00           C  
ATOM   4224  C   ILE B 142     -15.040  -4.352 -27.262  1.00  0.00           C  
ATOM   4225  O   ILE B 142     -15.198  -3.894 -26.132  1.00  0.00           O  
ATOM   4226  CB  ILE B 142     -14.247  -2.951 -29.223  1.00  0.00           C  
ATOM   4227  CG1 ILE B 142     -12.999  -2.306 -29.873  1.00  0.00           C  
ATOM   4228  CG2 ILE B 142     -15.191  -1.844 -28.711  1.00  0.00           C  
ATOM   4229  CD1 ILE B 142     -13.288  -1.605 -31.207  1.00  0.00           C  
ATOM   4230  N   GLU B 143     -15.872  -5.259 -27.772  1.00  0.00           N  
ATOM   4231  CA  GLU B 143     -17.048  -5.750 -27.038  1.00  0.00           C  
ATOM   4232  C   GLU B 143     -16.661  -6.461 -25.730  1.00  0.00           C  
ATOM   4233  O   GLU B 143     -17.235  -6.186 -24.678  1.00  0.00           O  
ATOM   4234  CB  GLU B 143     -17.869  -6.697 -27.923  1.00  0.00           C  
ATOM   4235  CG  GLU B 143     -18.612  -5.936 -29.028  1.00  0.00           C  
ATOM   4236  CD  GLU B 143     -19.498  -6.841 -29.892  1.00  0.00           C  
ATOM   4237  OE1 GLU B 143     -20.147  -6.286 -30.805  1.00  0.00           O  
ATOM   4238  OE2 GLU B 143     -19.520  -8.080 -29.654  1.00  0.00           O  
ATOM   4239  N   SER B 144     -15.648  -7.323 -25.782  1.00  0.00           N  
ATOM   4240  CA  SER B 144     -15.161  -8.023 -24.583  1.00  0.00           C  
ATOM   4241  C   SER B 144     -14.570  -7.047 -23.554  1.00  0.00           C  
ATOM   4242  O   SER B 144     -14.846  -7.161 -22.362  1.00  0.00           O  
ATOM   4243  CB  SER B 144     -14.100  -9.061 -24.963  1.00  0.00           C  
ATOM   4244  OG  SER B 144     -14.578  -9.974 -25.924  1.00  0.00           O  
ATOM   4245  N   PHE B 145     -13.805  -6.061 -24.025  1.00  0.00           N  
ATOM   4246  CA  PHE B 145     -13.214  -5.039 -23.167  1.00  0.00           C  
ATOM   4247  C   PHE B 145     -14.297  -4.186 -22.490  1.00  0.00           C  
ATOM   4248  O   PHE B 145     -14.218  -3.949 -21.292  1.00  0.00           O  
ATOM   4249  CB  PHE B 145     -12.236  -4.175 -23.980  1.00  0.00           C  
ATOM   4250  CG  PHE B 145     -11.212  -3.400 -23.173  1.00  0.00           C  
ATOM   4251  CD1 PHE B 145     -11.594  -2.494 -22.175  1.00  0.00           C  
ATOM   4252  CD2 PHE B 145      -9.840  -3.585 -23.436  1.00  0.00           C  
ATOM   4253  CE1 PHE B 145     -10.625  -1.792 -21.426  1.00  0.00           C  
ATOM   4254  CE2 PHE B 145      -8.862  -2.883 -22.699  1.00  0.00           C  
ATOM   4255  CZ  PHE B 145      -9.265  -1.994 -21.694  1.00  0.00           C  
ATOM   4256  N   LYS B 146     -15.329  -3.783 -23.234  1.00  0.00           N  
ATOM   4257  CA  LYS B 146     -16.468  -3.023 -22.688  1.00  0.00           C  
ATOM   4258  C   LYS B 146     -17.201  -3.786 -21.585  1.00  0.00           C  
ATOM   4259  O   LYS B 146     -17.733  -3.165 -20.668  1.00  0.00           O  
ATOM   4260  CB  LYS B 146     -17.448  -2.648 -23.811  1.00  0.00           C  
ATOM   4261  CG  LYS B 146     -16.942  -1.448 -24.633  1.00  0.00           C  
ATOM   4262  CD  LYS B 146     -17.990  -0.949 -25.645  1.00  0.00           C  
ATOM   4263  CE  LYS B 146     -17.461   0.356 -26.264  1.00  0.00           C  
ATOM   4264  NZ  LYS B 146     -18.499   1.191 -26.896  1.00  0.00           N  
ATOM   4265  N   HIS B 147     -17.208  -5.120 -21.648  1.00  0.00           N  
ATOM   4266  CA  HIS B 147     -17.835  -5.944 -20.620  1.00  0.00           C  
ATOM   4267  C   HIS B 147     -17.023  -5.993 -19.320  1.00  0.00           C  
ATOM   4268  O   HIS B 147     -17.589  -5.770 -18.250  1.00  0.00           O  
ATOM   4269  CB  HIS B 147     -18.097  -7.338 -21.183  1.00  0.00           C  
ATOM   4270  CG  HIS B 147     -18.804  -8.219 -20.186  1.00  0.00           C  
ATOM   4271  ND1 HIS B 147     -20.085  -8.036 -19.717  1.00  0.00           N  
ATOM   4272  CD2 HIS B 147     -18.285  -9.297 -19.516  1.00  0.00           C  
ATOM   4273  CE1 HIS B 147     -20.327  -8.992 -18.797  1.00  0.00           C  
ATOM   4274  NE2 HIS B 147     -19.252  -9.764 -18.655  1.00  0.00           N  
ATOM   4275  N   GLY B 148     -15.702  -6.271 -19.393  1.00  0.00           N  
ATOM   4276  CA  GLY B 148     -14.920  -6.539 -18.177  1.00  0.00           C  
ATOM   4277  C   GLY B 148     -13.443  -6.127 -18.206  1.00  0.00           C  
ATOM   4278  O   GLY B 148     -12.707  -6.484 -17.289  1.00  0.00           O  
ATOM   4279  N   GLY B 149     -12.989  -5.420 -19.249  1.00  0.00           N  
ATOM   4280  CA  GLY B 149     -11.576  -5.057 -19.392  1.00  0.00           C  
ATOM   4281  C   GLY B 149     -10.662  -6.215 -19.812  1.00  0.00           C  
ATOM   4282  O   GLY B 149      -9.444  -6.075 -19.784  1.00  0.00           O  
ATOM   4283  N   TYR B 150     -11.221  -7.344 -20.210  1.00  0.00           N  
ATOM   4284  CA  TYR B 150     -10.519  -8.512 -20.739  1.00  0.00           C  
ATOM   4285  C   TYR B 150     -10.922  -8.777 -22.187  1.00  0.00           C  
ATOM   4286  O   TYR B 150     -12.027  -8.444 -22.606  1.00  0.00           O  
ATOM   4287  CB  TYR B 150     -10.757  -9.734 -19.844  1.00  0.00           C  
ATOM   4288  CG  TYR B 150     -12.206 -10.168 -19.711  1.00  0.00           C  
ATOM   4289  CD1 TYR B 150     -12.937  -9.833 -18.554  1.00  0.00           C  
ATOM   4290  CD2 TYR B 150     -12.827 -10.927 -20.721  1.00  0.00           C  
ATOM   4291  CE1 TYR B 150     -14.272 -10.259 -18.398  1.00  0.00           C  
ATOM   4292  CE2 TYR B 150     -14.160 -11.350 -20.583  1.00  0.00           C  
ATOM   4293  CZ  TYR B 150     -14.879 -11.018 -19.418  1.00  0.00           C  
ATOM   4294  OH  TYR B 150     -16.171 -11.445 -19.280  1.00  0.00           O  
ATOM   4295  N   TYR B 151     -10.027  -9.387 -22.959  1.00  0.00           N  
ATOM   4296  CA  TYR B 151     -10.292  -9.696 -24.367  1.00  0.00           C  
ATOM   4297  C   TYR B 151      -9.260 -10.662 -24.954  1.00  0.00           C  
ATOM   4298  O   TYR B 151      -8.229 -10.953 -24.346  1.00  0.00           O  
ATOM   4299  CB  TYR B 151     -10.337  -8.402 -25.191  1.00  0.00           C  
ATOM   4300  CG  TYR B 151      -9.036  -7.634 -25.244  1.00  0.00           C  
ATOM   4301  CD1 TYR B 151      -8.675  -6.759 -24.198  1.00  0.00           C  
ATOM   4302  CD2 TYR B 151      -8.172  -7.777 -26.344  1.00  0.00           C  
ATOM   4303  CE1 TYR B 151      -7.479  -6.035 -24.243  1.00  0.00           C  
ATOM   4304  CE2 TYR B 151      -6.966  -7.052 -26.409  1.00  0.00           C  
ATOM   4305  CZ  TYR B 151      -6.625  -6.183 -25.354  1.00  0.00           C  
ATOM   4306  OH  TYR B 151      -5.458  -5.480 -25.411  1.00  0.00           O  
ATOM   4307  N   THR B 152      -9.525 -11.125 -26.171  1.00  0.00           N  
ATOM   4308  CA  THR B 152      -8.563 -11.843 -27.007  1.00  0.00           C  
ATOM   4309  C   THR B 152      -8.451 -11.168 -28.372  1.00  0.00           C  
ATOM   4310  O   THR B 152      -9.425 -10.624 -28.892  1.00  0.00           O  
ATOM   4311  CB  THR B 152      -8.913 -13.335 -27.129  1.00  0.00           C  
ATOM   4312  OG1 THR B 152      -7.993 -13.965 -27.982  1.00  0.00           O  
ATOM   4313  CG2 THR B 152     -10.305 -13.596 -27.695  1.00  0.00           C  
ATOM   4314  N   MET B 153      -7.255 -11.229 -28.953  1.00  0.00           N  
ATOM   4315  CA  MET B 153      -6.992 -10.646 -30.268  1.00  0.00           C  
ATOM   4316  C   MET B 153      -5.861 -11.425 -30.960  1.00  0.00           C  
ATOM   4317  O   MET B 153      -4.817 -11.643 -30.343  1.00  0.00           O  
ATOM   4318  CB  MET B 153      -6.654  -9.163 -30.077  1.00  0.00           C  
ATOM   4319  CG  MET B 153      -6.641  -8.390 -31.392  1.00  0.00           C  
ATOM   4320  SD  MET B 153      -6.634  -6.588 -31.191  1.00  0.00           S  
ATOM   4321  CE  MET B 153      -5.078  -6.337 -30.322  1.00  0.00           C  
ATOM   4322  N   PRO B 154      -6.038 -11.876 -32.209  1.00  0.00           N  
ATOM   4323  CA  PRO B 154      -5.009 -12.630 -32.908  1.00  0.00           C  
ATOM   4324  C   PRO B 154      -3.816 -11.742 -33.268  1.00  0.00           C  
ATOM   4325  O   PRO B 154      -3.992 -10.615 -33.742  1.00  0.00           O  
ATOM   4326  CB  PRO B 154      -5.696 -13.207 -34.148  1.00  0.00           C  
ATOM   4327  CG  PRO B 154      -6.821 -12.200 -34.420  1.00  0.00           C  
ATOM   4328  CD  PRO B 154      -7.230 -11.730 -33.034  1.00  0.00           C  
ATOM   4329  N   PHE B 155      -2.595 -12.255 -33.093  1.00  0.00           N  
ATOM   4330  CA  PHE B 155      -1.401 -11.595 -33.601  1.00  0.00           C  
ATOM   4331  C   PHE B 155      -1.425 -11.536 -35.135  1.00  0.00           C  
ATOM   4332  O   PHE B 155      -1.880 -12.486 -35.786  1.00  0.00           O  
ATOM   4333  CB  PHE B 155      -0.139 -12.295 -33.099  1.00  0.00           C  
ATOM   4334  CG  PHE B 155       0.218 -11.982 -31.660  1.00  0.00           C  
ATOM   4335  CD1 PHE B 155       1.049 -10.883 -31.359  1.00  0.00           C  
ATOM   4336  CD2 PHE B 155      -0.246 -12.797 -30.609  1.00  0.00           C  
ATOM   4337  CE1 PHE B 155       1.408 -10.600 -30.032  1.00  0.00           C  
ATOM   4338  CE2 PHE B 155       0.104 -12.514 -29.281  1.00  0.00           C  
ATOM   4339  CZ  PHE B 155       0.936 -11.413 -28.995  1.00  0.00           C  
ATOM   4340  N   PRO B 156      -0.923 -10.464 -35.752  1.00  0.00           N  
ATOM   4341  CA  PRO B 156      -0.884 -10.332 -37.203  1.00  0.00           C  
ATOM   4342  C   PRO B 156      -0.038 -11.422 -37.872  1.00  0.00           C  
ATOM   4343  O   PRO B 156       1.119 -11.650 -37.508  1.00  0.00           O  
ATOM   4344  CB  PRO B 156      -0.298  -8.937 -37.470  1.00  0.00           C  
ATOM   4345  CG  PRO B 156      -0.619  -8.159 -36.201  1.00  0.00           C  
ATOM   4346  CD  PRO B 156      -0.504  -9.222 -35.120  1.00  0.00           C  
ATOM   4347  N   ALA B 157      -0.567 -12.048 -38.918  1.00  0.00           N  
ATOM   4348  CA  ALA B 157       0.115 -13.138 -39.624  1.00  0.00           C  
ATOM   4349  C   ALA B 157       1.461 -12.723 -40.265  1.00  0.00           C  
ATOM   4350  O   ALA B 157       2.357 -13.548 -40.395  1.00  0.00           O  
ATOM   4351  CB  ALA B 157      -0.851 -13.696 -40.680  1.00  0.00           C  
ATOM   4352  N   HIS B 158       1.625 -11.451 -40.615  1.00  0.00           N  
ATOM   4353  CA  HIS B 158       2.845 -10.922 -41.234  1.00  0.00           C  
ATOM   4354  C   HIS B 158       4.079 -10.923 -40.315  1.00  0.00           C  
ATOM   4355  O   HIS B 158       5.189 -10.686 -40.790  1.00  0.00           O  
ATOM   4356  CB  HIS B 158       2.579  -9.521 -41.787  1.00  0.00           C  
ATOM   4357  CG  HIS B 158       2.318  -8.479 -40.735  1.00  0.00           C  
ATOM   4358  ND1 HIS B 158       1.102  -7.898 -40.440  1.00  0.00           N  
ATOM   4359  CD2 HIS B 158       3.237  -7.878 -39.902  1.00  0.00           C  
ATOM   4360  CE1 HIS B 158       1.287  -6.994 -39.482  1.00  0.00           C  
ATOM   4361  NE2 HIS B 158       2.571  -6.949 -39.120  1.00  0.00           N  
ATOM   4362  N   LEU B 159       3.922 -11.225 -39.021  1.00  0.00           N  
ATOM   4363  CA  LEU B 159       5.025 -11.333 -38.058  1.00  0.00           C  
ATOM   4364  C   LEU B 159       5.860 -12.623 -38.207  1.00  0.00           C  
ATOM   4365  O   LEU B 159       6.790 -12.842 -37.434  1.00  0.00           O  
ATOM   4366  CB  LEU B 159       4.462 -11.194 -36.634  1.00  0.00           C  
ATOM   4367  CG  LEU B 159       3.824  -9.827 -36.321  1.00  0.00           C  
ATOM   4368  CD1 LEU B 159       3.165  -9.891 -34.944  1.00  0.00           C  
ATOM   4369  CD2 LEU B 159       4.852  -8.698 -36.319  1.00  0.00           C  
ATOM   4370  N   GLY B 160       5.531 -13.485 -39.172  1.00  0.00           N  
ATOM   4371  CA  GLY B 160       6.249 -14.749 -39.382  1.00  0.00           C  
ATOM   4372  C   GLY B 160       5.841 -15.865 -38.409  1.00  0.00           C  
ATOM   4373  O   GLY B 160       6.592 -16.821 -38.199  1.00  0.00           O  
ATOM   4374  N   ILE B 161       4.662 -15.762 -37.841  1.00  0.00           N  
ATOM   4375  CA  ILE B 161       4.086 -16.757 -36.939  1.00  0.00           C  
ATOM   4376  C   ILE B 161       3.736 -18.024 -37.730  1.00  0.00           C  
ATOM   4377  O   ILE B 161       3.127 -17.955 -38.794  1.00  0.00           O  
ATOM   4378  CB  ILE B 161       2.839 -16.168 -36.237  1.00  0.00           C  
ATOM   4379  CG1 ILE B 161       3.212 -14.908 -35.419  1.00  0.00           C  
ATOM   4380  CG2 ILE B 161       2.179 -17.206 -35.315  1.00  0.00           C  
ATOM   4381  CD1 ILE B 161       1.990 -14.084 -34.971  1.00  0.00           C  
ATOM   4382  N   LYS B 162       4.123 -19.195 -37.206  1.00  0.00           N  
ATOM   4383  CA  LYS B 162       3.931 -20.494 -37.880  1.00  0.00           C  
ATOM   4384  C   LYS B 162       2.715 -21.282 -37.405  1.00  0.00           C  
ATOM   4385  O   LYS B 162       2.302 -22.227 -38.075  1.00  0.00           O  
ATOM   4386  CB  LYS B 162       5.193 -21.345 -37.737  1.00  0.00           C  
ATOM   4387  CG  LYS B 162       6.385 -20.737 -38.498  1.00  0.00           C  
ATOM   4388  CD  LYS B 162       7.405 -21.831 -38.828  1.00  0.00           C  
ATOM   4389  CE  LYS B 162       8.560 -21.238 -39.621  1.00  0.00           C  
ATOM   4390  NZ  LYS B 162       9.459 -22.311 -40.125  1.00  0.00           N  
ATOM   4391  N   VAL B 163       2.178 -20.930 -36.240  1.00  0.00           N  
ATOM   4392  CA  VAL B 163       0.926 -21.469 -35.700  1.00  0.00           C  
ATOM   4393  C   VAL B 163       0.061 -20.282 -35.273  1.00  0.00           C  
ATOM   4394  O   VAL B 163       0.617 -19.249 -34.900  1.00  0.00           O  
ATOM   4395  CB  VAL B 163       1.158 -22.428 -34.517  1.00  0.00           C  
ATOM   4396  CG1 VAL B 163       1.807 -23.725 -34.982  1.00  0.00           C  
ATOM   4397  CG2 VAL B 163       2.019 -21.828 -33.395  1.00  0.00           C  
ATOM   4398  N   PRO B 164      -1.272 -20.392 -35.307  1.00  0.00           N  
ATOM   4399  CA  PRO B 164      -2.124 -19.297 -34.857  1.00  0.00           C  
ATOM   4400  C   PRO B 164      -1.784 -18.911 -33.415  1.00  0.00           C  
ATOM   4401  O   PRO B 164      -1.842 -19.743 -32.507  1.00  0.00           O  
ATOM   4402  CB  PRO B 164      -3.563 -19.790 -35.011  1.00  0.00           C  
ATOM   4403  CG  PRO B 164      -3.456 -20.902 -36.061  1.00  0.00           C  
ATOM   4404  CD  PRO B 164      -2.083 -21.498 -35.782  1.00  0.00           C  
ATOM   4405  N   LEU B 165      -1.403 -17.650 -33.212  1.00  0.00           N  
ATOM   4406  CA  LEU B 165      -1.025 -17.102 -31.920  1.00  0.00           C  
ATOM   4407  C   LEU B 165      -1.965 -15.957 -31.559  1.00  0.00           C  
ATOM   4408  O   LEU B 165      -2.225 -15.083 -32.382  1.00  0.00           O  
ATOM   4409  CB  LEU B 165       0.444 -16.646 -31.975  1.00  0.00           C  
ATOM   4410  CG  LEU B 165       0.987 -16.097 -30.643  1.00  0.00           C  
ATOM   4411  CD1 LEU B 165       1.076 -17.182 -29.577  1.00  0.00           C  
ATOM   4412  CD2 LEU B 165       2.385 -15.530 -30.847  1.00  0.00           C  
ATOM   4413  N   ASN B 166      -2.445 -15.952 -30.335  1.00  0.00           N  
ATOM   4414  CA  ASN B 166      -3.400 -14.968 -29.843  1.00  0.00           C  
ATOM   4415  C   ASN B 166      -2.838 -14.227 -28.632  1.00  0.00           C  
ATOM   4416  O   ASN B 166      -2.246 -14.833 -27.735  1.00  0.00           O  
ATOM   4417  CB  ASN B 166      -4.721 -15.655 -29.507  1.00  0.00           C  
ATOM   4418  CG  ASN B 166      -5.332 -16.353 -30.719  1.00  0.00           C  
ATOM   4419  OD1 ASN B 166      -6.057 -15.756 -31.489  1.00  0.00           O  
ATOM   4420  ND2 ASN B 166      -5.059 -17.628 -30.907  1.00  0.00           N  
ATOM   4421  N   ALA B 167      -3.061 -12.920 -28.584  1.00  0.00           N  
ATOM   4422  CA  ALA B 167      -2.955 -12.153 -27.361  1.00  0.00           C  
ATOM   4423  C   ALA B 167      -4.233 -12.362 -26.542  1.00  0.00           C  
ATOM   4424  O   ALA B 167      -5.338 -12.234 -27.071  1.00  0.00           O  
ATOM   4425  CB  ALA B 167      -2.737 -10.675 -27.707  1.00  0.00           C  
ATOM   4426  N   VAL B 168      -4.088 -12.690 -25.269  1.00  0.00           N  
ATOM   4427  CA  VAL B 168      -5.191 -12.805 -24.315  1.00  0.00           C  
ATOM   4428  C   VAL B 168      -4.895 -11.884 -23.149  1.00  0.00           C  
ATOM   4429  O   VAL B 168      -3.891 -12.057 -22.470  1.00  0.00           O  
ATOM   4430  CB  VAL B 168      -5.388 -14.259 -23.846  1.00  0.00           C  
ATOM   4431  CG1 VAL B 168      -6.549 -14.369 -22.853  1.00  0.00           C  
ATOM   4432  CG2 VAL B 168      -5.685 -15.192 -25.028  1.00  0.00           C  
ATOM   4433  N   VAL B 169      -5.751 -10.902 -22.917  1.00  0.00           N  
ATOM   4434  CA  VAL B 169      -5.631  -9.961 -21.798  1.00  0.00           C  
ATOM   4435  C   VAL B 169      -6.630 -10.343 -20.721  1.00  0.00           C  
ATOM   4436  O   VAL B 169      -7.825 -10.453 -20.992  1.00  0.00           O  
ATOM   4437  CB  VAL B 169      -5.815  -8.508 -22.270  1.00  0.00           C  
ATOM   4438  CG1 VAL B 169      -5.852  -7.524 -21.097  1.00  0.00           C  
ATOM   4439  CG2 VAL B 169      -4.654  -8.103 -23.186  1.00  0.00           C  
ATOM   4440  N   LEU B 170      -6.144 -10.524 -19.499  1.00  0.00           N  
ATOM   4441  CA  LEU B 170      -6.964 -10.726 -18.305  1.00  0.00           C  
ATOM   4442  C   LEU B 170      -6.952  -9.473 -17.437  1.00  0.00           C  
ATOM   4443  O   LEU B 170      -5.899  -8.895 -17.173  1.00  0.00           O  
ATOM   4444  CB  LEU B 170      -6.466 -11.946 -17.512  1.00  0.00           C  
ATOM   4445  CG  LEU B 170      -6.537 -13.294 -18.249  1.00  0.00           C  
ATOM   4446  CD1 LEU B 170      -6.051 -14.404 -17.321  1.00  0.00           C  
ATOM   4447  CD2 LEU B 170      -7.958 -13.637 -18.689  1.00  0.00           C  
ATOM   4448  N   ASN B 171      -8.124  -9.082 -16.941  1.00  0.00           N  
ATOM   4449  CA  ASN B 171      -8.268  -8.013 -15.963  1.00  0.00           C  
ATOM   4450  C   ASN B 171      -8.143  -8.580 -14.541  1.00  0.00           C  
ATOM   4451  O   ASN B 171      -9.136  -8.902 -13.889  1.00  0.00           O  
ATOM   4452  CB  ASN B 171      -9.584  -7.270 -16.208  1.00  0.00           C  
ATOM   4453  CG  ASN B 171      -9.744  -6.099 -15.255  1.00  0.00           C  
ATOM   4454  OD1 ASN B 171      -8.881  -5.772 -14.455  1.00  0.00           O  
ATOM   4455  ND2 ASN B 171     -10.864  -5.430 -15.315  1.00  0.00           N  
ATOM   4456  N   THR B 172      -6.915  -8.699 -14.046  1.00  0.00           N  
ATOM   4457  CA  THR B 172      -6.671  -9.202 -12.682  1.00  0.00           C  
ATOM   4458  C   THR B 172      -6.885  -8.162 -11.588  1.00  0.00           C  
ATOM   4459  O   THR B 172      -6.896  -8.527 -10.416  1.00  0.00           O  
ATOM   4460  CB  THR B 172      -5.283  -9.837 -12.556  1.00  0.00           C  
ATOM   4461  OG1 THR B 172      -4.290  -8.963 -13.038  1.00  0.00           O  
ATOM   4462  CG2 THR B 172      -5.200 -11.128 -13.361  1.00  0.00           C  
ATOM   4463  N   VAL B 173      -7.151  -6.905 -11.940  1.00  0.00           N  
ATOM   4464  CA  VAL B 173      -7.613  -5.904 -10.960  1.00  0.00           C  
ATOM   4465  C   VAL B 173      -8.946  -6.326 -10.325  1.00  0.00           C  
ATOM   4466  O   VAL B 173      -9.197  -6.004  -9.172  1.00  0.00           O  
ATOM   4467  CB  VAL B 173      -7.734  -4.503 -11.591  1.00  0.00           C  
ATOM   4468  CG1 VAL B 173      -8.086  -3.444 -10.542  1.00  0.00           C  
ATOM   4469  CG2 VAL B 173      -6.427  -4.068 -12.268  1.00  0.00           C  
ATOM   4470  N   LEU B 174      -9.738  -7.139 -11.019  1.00  0.00           N  
ATOM   4471  CA  LEU B 174     -10.942  -7.768 -10.458  1.00  0.00           C  
ATOM   4472  C   LEU B 174     -10.634  -8.671  -9.256  1.00  0.00           C  
ATOM   4473  O   LEU B 174     -11.512  -8.893  -8.425  1.00  0.00           O  
ATOM   4474  CB  LEU B 174     -11.655  -8.606 -11.537  1.00  0.00           C  
ATOM   4475  CG  LEU B 174     -12.128  -7.825 -12.776  1.00  0.00           C  
ATOM   4476  CD1 LEU B 174     -12.776  -8.787 -13.763  1.00  0.00           C  
ATOM   4477  CD2 LEU B 174     -13.146  -6.739 -12.428  1.00  0.00           C  
ATOM   4478  N   TYR B 175      -9.405  -9.173  -9.155  1.00  0.00           N  
ATOM   4479  CA  TYR B 175      -8.985 -10.120  -8.113  1.00  0.00           C  
ATOM   4480  C   TYR B 175      -8.088  -9.493  -7.041  1.00  0.00           C  
ATOM   4481  O   TYR B 175      -7.723 -10.168  -6.081  1.00  0.00           O  
ATOM   4482  CB  TYR B 175      -8.287 -11.314  -8.771  1.00  0.00           C  
ATOM   4483  CG  TYR B 175      -9.029 -11.952  -9.930  1.00  0.00           C  
ATOM   4484  CD1 TYR B 175     -10.433 -12.045  -9.932  1.00  0.00           C  
ATOM   4485  CD2 TYR B 175      -8.309 -12.450 -11.035  1.00  0.00           C  
ATOM   4486  CE1 TYR B 175     -11.115 -12.616 -11.016  1.00  0.00           C  
ATOM   4487  CE2 TYR B 175      -8.978 -13.026 -12.118  1.00  0.00           C  
ATOM   4488  CZ  TYR B 175     -10.381 -13.103 -12.112  1.00  0.00           C  
ATOM   4489  OH  TYR B 175     -11.041 -13.659 -13.167  1.00  0.00           O  
ATOM   4490  N   TYR B 176      -7.721  -8.226  -7.199  1.00  0.00           N  
ATOM   4491  CA  TYR B 176      -6.757  -7.550  -6.331  1.00  0.00           C  
ATOM   4492  C   TYR B 176      -7.288  -7.409  -4.902  1.00  0.00           C  
ATOM   4493  O   TYR B 176      -8.444  -7.044  -4.693  1.00  0.00           O  
ATOM   4494  CB  TYR B 176      -6.402  -6.196  -6.949  1.00  0.00           C  
ATOM   4495  CG  TYR B 176      -5.251  -5.468  -6.279  1.00  0.00           C  
ATOM   4496  CD1 TYR B 176      -5.297  -4.065  -6.108  1.00  0.00           C  
ATOM   4497  CD2 TYR B 176      -4.091  -6.159  -5.875  1.00  0.00           C  
ATOM   4498  CE1 TYR B 176      -4.213  -3.372  -5.556  1.00  0.00           C  
ATOM   4499  CE2 TYR B 176      -3.002  -5.469  -5.308  1.00  0.00           C  
ATOM   4500  CZ  TYR B 176      -3.068  -4.073  -5.163  1.00  0.00           C  
ATOM   4501  OH  TYR B 176      -1.991  -3.405  -4.635  1.00  0.00           O  
ATOM   4502  N   ASN B 177      -6.439  -7.658  -3.904  1.00  0.00           N  
ATOM   4503  CA  ASN B 177      -6.841  -7.673  -2.498  1.00  0.00           C  
ATOM   4504  C   ASN B 177      -7.237  -6.296  -1.919  1.00  0.00           C  
ATOM   4505  O   ASN B 177      -7.822  -6.233  -0.842  1.00  0.00           O  
ATOM   4506  CB  ASN B 177      -5.767  -8.390  -1.663  1.00  0.00           C  
ATOM   4507  CG  ASN B 177      -4.417  -7.704  -1.658  1.00  0.00           C  
ATOM   4508  OD1 ASN B 177      -4.244  -6.578  -2.078  1.00  0.00           O  
ATOM   4509  ND2 ASN B 177      -3.404  -8.386  -1.169  1.00  0.00           N  
ATOM   4510  N   TYR B 178      -6.994  -5.216  -2.661  1.00  0.00           N  
ATOM   4511  CA  TYR B 178      -7.530  -3.887  -2.346  1.00  0.00           C  
ATOM   4512  C   TYR B 178      -8.826  -3.551  -3.109  1.00  0.00           C  
ATOM   4513  O   TYR B 178      -9.391  -2.476  -2.902  1.00  0.00           O  
ATOM   4514  CB  TYR B 178      -6.456  -2.821  -2.570  1.00  0.00           C  
ATOM   4515  CG  TYR B 178      -5.277  -2.926  -1.623  1.00  0.00           C  
ATOM   4516  CD1 TYR B 178      -5.415  -2.554  -0.273  1.00  0.00           C  
ATOM   4517  CD2 TYR B 178      -4.033  -3.411  -2.076  1.00  0.00           C  
ATOM   4518  CE1 TYR B 178      -4.331  -2.654   0.611  1.00  0.00           C  
ATOM   4519  CE2 TYR B 178      -2.943  -3.520  -1.201  1.00  0.00           C  
ATOM   4520  CZ  TYR B 178      -3.098  -3.140   0.144  1.00  0.00           C  
ATOM   4521  OH  TYR B 178      -2.028  -3.244   1.005  1.00  0.00           O  
ATOM   4522  N   ASN B 179      -9.332  -4.450  -3.963  1.00  0.00           N  
ATOM   4523  CA  ASN B 179     -10.611  -4.271  -4.646  1.00  0.00           C  
ATOM   4524  C   ASN B 179     -11.766  -4.752  -3.760  1.00  0.00           C  
ATOM   4525  O   ASN B 179     -12.092  -5.941  -3.714  1.00  0.00           O  
ATOM   4526  CB  ASN B 179     -10.564  -4.962  -6.011  1.00  0.00           C  
ATOM   4527  CG  ASN B 179     -11.817  -4.715  -6.832  1.00  0.00           C  
ATOM   4528  OD1 ASN B 179     -12.814  -4.162  -6.379  1.00  0.00           O  
ATOM   4529  ND2 ASN B 179     -11.790  -5.108  -8.088  1.00  0.00           N  
ATOM   4530  N   LYS B 180     -12.427  -3.823  -3.088  1.00  0.00           N  
ATOM   4531  CA  LYS B 180     -13.554  -4.121  -2.189  1.00  0.00           C  
ATOM   4532  C   LYS B 180     -14.840  -4.547  -2.915  1.00  0.00           C  
ATOM   4533  O   LYS B 180     -15.804  -4.922  -2.259  1.00  0.00           O  
ATOM   4534  CB  LYS B 180     -13.840  -2.923  -1.281  1.00  0.00           C  
ATOM   4535  CG  LYS B 180     -12.664  -2.560  -0.350  1.00  0.00           C  
ATOM   4536  CD  LYS B 180     -13.121  -1.546   0.701  1.00  0.00           C  
ATOM   4537  CE  LYS B 180     -12.017  -1.239   1.711  1.00  0.00           C  
ATOM   4538  NZ  LYS B 180     -12.545  -0.568   2.929  1.00  0.00           N  
ATOM   4539  N   GLN B 181     -14.870  -4.476  -4.247  1.00  0.00           N  
ATOM   4540  CA  GLN B 181     -16.095  -4.690  -5.022  1.00  0.00           C  
ATOM   4541  C   GLN B 181     -16.325  -6.148  -5.440  1.00  0.00           C  
ATOM   4542  O   GLN B 181     -17.412  -6.480  -5.911  1.00  0.00           O  
ATOM   4543  CB  GLN B 181     -16.076  -3.785  -6.262  1.00  0.00           C  
ATOM   4544  CG  GLN B 181     -15.874  -2.298  -5.936  1.00  0.00           C  
ATOM   4545  CD  GLN B 181     -16.971  -1.736  -5.042  1.00  0.00           C  
ATOM   4546  OE1 GLN B 181     -18.150  -1.950  -5.271  1.00  0.00           O  
ATOM   4547  NE2 GLN B 181     -16.622  -1.020  -4.009  1.00  0.00           N  
ATOM   4548  N   THR B 182     -15.308  -7.007  -5.300  1.00  0.00           N  
ATOM   4549  CA  THR B 182     -15.312  -8.364  -5.873  1.00  0.00           C  
ATOM   4550  C   THR B 182     -15.144  -9.483  -4.849  1.00  0.00           C  
ATOM   4551  O   THR B 182     -15.141 -10.649  -5.221  1.00  0.00           O  
ATOM   4552  CB  THR B 182     -14.229  -8.484  -6.954  1.00  0.00           C  
ATOM   4553  OG1 THR B 182     -12.970  -8.126  -6.426  1.00  0.00           O  
ATOM   4554  CG2 THR B 182     -14.515  -7.575  -8.149  1.00  0.00           C  
ATOM   4555  N   MET B 183     -15.041  -9.155  -3.560  1.00  0.00           N  
ATOM   4556  CA  MET B 183     -14.748 -10.094  -2.474  1.00  0.00           C  
ATOM   4557  C   MET B 183     -15.710 -11.281  -2.397  1.00  0.00           C  
ATOM   4558  O   MET B 183     -15.282 -12.408  -2.192  1.00  0.00           O  
ATOM   4559  CB  MET B 183     -14.806  -9.334  -1.148  1.00  0.00           C  
ATOM   4560  CG  MET B 183     -13.733  -8.262  -1.018  1.00  0.00           C  
ATOM   4561  SD  MET B 183     -13.999  -7.242   0.443  1.00  0.00           S  
ATOM   4562  CE  MET B 183     -12.370  -6.512   0.612  1.00  0.00           C  
ATOM   4563  N   ASP B 184     -17.005 -11.024  -2.580  1.00  0.00           N  
ATOM   4564  CA  ASP B 184     -18.062 -12.032  -2.431  1.00  0.00           C  
ATOM   4565  C   ASP B 184     -18.435 -12.730  -3.750  1.00  0.00           C  
ATOM   4566  O   ASP B 184     -19.307 -13.599  -3.779  1.00  0.00           O  
ATOM   4567  CB  ASP B 184     -19.312 -11.374  -1.827  1.00  0.00           C  
ATOM   4568  CG  ASP B 184     -19.026 -10.662  -0.498  1.00  0.00           C  
ATOM   4569  OD1 ASP B 184     -18.594 -11.324   0.463  1.00  0.00           O  
ATOM   4570  OD2 ASP B 184     -19.277  -9.445  -0.445  1.00  0.00           O  
ATOM   4571  N   SER B 185     -17.794 -12.352  -4.852  1.00  0.00           N  
ATOM   4572  CA  SER B 185     -18.075 -12.958  -6.145  1.00  0.00           C  
ATOM   4573  C   SER B 185     -17.380 -14.315  -6.286  1.00  0.00           C  
ATOM   4574  O   SER B 185     -16.301 -14.559  -5.754  1.00  0.00           O  
ATOM   4575  CB  SER B 185     -17.702 -12.006  -7.281  1.00  0.00           C  
ATOM   4576  OG  SER B 185     -18.120 -12.539  -8.512  1.00  0.00           O  
ATOM   4577  N   THR B 186     -18.009 -15.209  -7.047  1.00  0.00           N  
ATOM   4578  CA  THR B 186     -17.394 -16.498  -7.395  1.00  0.00           C  
ATOM   4579  C   THR B 186     -16.577 -16.397  -8.678  1.00  0.00           C  
ATOM   4580  O   THR B 186     -15.539 -17.034  -8.794  1.00  0.00           O  
ATOM   4581  CB  THR B 186     -18.467 -17.587  -7.544  1.00  0.00           C  
ATOM   4582  OG1 THR B 186     -19.397 -17.528  -6.485  1.00  0.00           O  
ATOM   4583  CG2 THR B 186     -17.866 -18.988  -7.525  1.00  0.00           C  
ATOM   4584  N   ASP B 187     -17.058 -15.601  -9.636  1.00  0.00           N  
ATOM   4585  CA  ASP B 187     -16.410 -15.357 -10.921  1.00  0.00           C  
ATOM   4586  C   ASP B 187     -16.727 -13.924 -11.389  1.00  0.00           C  
ATOM   4587  O   ASP B 187     -17.680 -13.715 -12.140  1.00  0.00           O  
ATOM   4588  CB  ASP B 187     -16.855 -16.415 -11.942  1.00  0.00           C  
ATOM   4589  CG  ASP B 187     -16.065 -16.321 -13.251  1.00  0.00           C  
ATOM   4590  OD1 ASP B 187     -15.072 -15.563 -13.305  1.00  0.00           O  
ATOM   4591  OD2 ASP B 187     -16.415 -17.057 -14.194  1.00  0.00           O  
ATOM   4592  N   PRO B 188     -15.971 -12.918 -10.917  1.00  0.00           N  
ATOM   4593  CA  PRO B 188     -16.223 -11.521 -11.252  1.00  0.00           C  
ATOM   4594  C   PRO B 188     -16.275 -11.294 -12.761  1.00  0.00           C  
ATOM   4595  O   PRO B 188     -15.326 -11.623 -13.476  1.00  0.00           O  
ATOM   4596  CB  PRO B 188     -15.095 -10.728 -10.593  1.00  0.00           C  
ATOM   4597  CG  PRO B 188     -14.660 -11.608  -9.427  1.00  0.00           C  
ATOM   4598  CD  PRO B 188     -14.872 -13.015  -9.967  1.00  0.00           C  
ATOM   4599  N   LEU B 189     -17.378 -10.745 -13.228  1.00  0.00           N  
ATOM   4600  CA  LEU B 189     -17.652 -10.467 -14.644  1.00  0.00           C  
ATOM   4601  C   LEU B 189     -17.501 -11.699 -15.572  1.00  0.00           C  
ATOM   4602  O   LEU B 189     -17.331 -11.530 -16.779  1.00  0.00           O  
ATOM   4603  CB  LEU B 189     -16.838  -9.244 -15.103  1.00  0.00           C  
ATOM   4604  CG  LEU B 189     -17.228  -7.932 -14.384  1.00  0.00           C  
ATOM   4605  CD1 LEU B 189     -16.181  -6.858 -14.656  1.00  0.00           C  
ATOM   4606  CD2 LEU B 189     -18.573  -7.407 -14.891  1.00  0.00           C  
ATOM   4607  N   GLY B 190     -17.570 -12.922 -15.032  1.00  0.00           N  
ATOM   4608  CA  GLY B 190     -17.508 -14.168 -15.801  1.00  0.00           C  
ATOM   4609  C   GLY B 190     -16.137 -14.472 -16.437  1.00  0.00           C  
ATOM   4610  O   GLY B 190     -16.052 -15.301 -17.346  1.00  0.00           O  
ATOM   4611  N   GLN B 191     -15.065 -13.822 -15.983  1.00  0.00           N  
ATOM   4612  CA  GLN B 191     -13.748 -13.925 -16.618  1.00  0.00           C  
ATOM   4613  C   GLN B 191     -13.158 -15.342 -16.586  1.00  0.00           C  
ATOM   4614  O   GLN B 191     -12.535 -15.759 -17.564  1.00  0.00           O  
ATOM   4615  CB  GLN B 191     -12.792 -12.907 -15.977  1.00  0.00           C  
ATOM   4616  CG  GLN B 191     -11.427 -12.881 -16.682  1.00  0.00           C  
ATOM   4617  CD  GLN B 191     -10.524 -11.758 -16.179  1.00  0.00           C  
ATOM   4618  OE1 GLN B 191     -10.141 -10.877 -16.922  1.00  0.00           O  
ATOM   4619  NE2 GLN B 191     -10.139 -11.760 -14.924  1.00  0.00           N  
ATOM   4620  N   PHE B 192     -13.328 -16.092 -15.502  1.00  0.00           N  
ATOM   4621  CA  PHE B 192     -12.780 -17.454 -15.411  1.00  0.00           C  
ATOM   4622  C   PHE B 192     -13.447 -18.424 -16.392  1.00  0.00           C  
ATOM   4623  O   PHE B 192     -12.754 -19.175 -17.073  1.00  0.00           O  
ATOM   4624  CB  PHE B 192     -12.894 -17.989 -13.982  1.00  0.00           C  
ATOM   4625  CG  PHE B 192     -11.873 -17.456 -13.005  1.00  0.00           C  
ATOM   4626  CD1 PHE B 192     -10.508 -17.734 -13.193  1.00  0.00           C  
ATOM   4627  CD2 PHE B 192     -12.277 -16.717 -11.878  1.00  0.00           C  
ATOM   4628  CE1 PHE B 192      -9.552 -17.285 -12.265  1.00  0.00           C  
ATOM   4629  CE2 PHE B 192     -11.325 -16.263 -10.948  1.00  0.00           C  
ATOM   4630  CZ  PHE B 192      -9.960 -16.543 -11.134  1.00  0.00           C  
ATOM   4631  N   GLU B 193     -14.776 -18.385 -16.511  1.00  0.00           N  
ATOM   4632  CA  GLU B 193     -15.506 -19.215 -17.475  1.00  0.00           C  
ATOM   4633  C   GLU B 193     -15.238 -18.785 -18.925  1.00  0.00           C  
ATOM   4634  O   GLU B 193     -15.050 -19.624 -19.808  1.00  0.00           O  
ATOM   4635  CB  GLU B 193     -17.012 -19.195 -17.179  1.00  0.00           C  
ATOM   4636  CG  GLU B 193     -17.385 -19.976 -15.904  1.00  0.00           C  
ATOM   4637  CD  GLU B 193     -16.972 -21.454 -15.956  1.00  0.00           C  
ATOM   4638  OE1 GLU B 193     -16.523 -21.982 -14.908  1.00  0.00           O  
ATOM   4639  OE2 GLU B 193     -17.072 -22.066 -17.039  1.00  0.00           O  
ATOM   4640  N   TRP B 194     -15.135 -17.474 -19.164  1.00  0.00           N  
ATOM   4641  CA  TRP B 194     -14.714 -16.934 -20.456  1.00  0.00           C  
ATOM   4642  C   TRP B 194     -13.306 -17.426 -20.833  1.00  0.00           C  
ATOM   4643  O   TRP B 194     -13.117 -17.970 -21.916  1.00  0.00           O  
ATOM   4644  CB  TRP B 194     -14.782 -15.411 -20.417  1.00  0.00           C  
ATOM   4645  CG  TRP B 194     -14.209 -14.752 -21.633  1.00  0.00           C  
ATOM   4646  CD1 TRP B 194     -14.867 -14.510 -22.785  1.00  0.00           C  
ATOM   4647  CD2 TRP B 194     -12.834 -14.283 -21.835  1.00  0.00           C  
ATOM   4648  NE1 TRP B 194     -14.009 -13.913 -23.690  1.00  0.00           N  
ATOM   4649  CE2 TRP B 194     -12.751 -13.756 -23.155  1.00  0.00           C  
ATOM   4650  CE3 TRP B 194     -11.680 -14.257 -21.030  1.00  0.00           C  
ATOM   4651  CZ2 TRP B 194     -11.547 -13.222 -23.666  1.00  0.00           C  
ATOM   4652  CZ3 TRP B 194     -10.478 -13.723 -21.543  1.00  0.00           C  
ATOM   4653  CH2 TRP B 194     -10.417 -13.212 -22.843  1.00  0.00           C  
ATOM   4654  N   PHE B 195     -12.346 -17.317 -19.920  1.00  0.00           N  
ATOM   4655  CA  PHE B 195     -10.965 -17.747 -20.148  1.00  0.00           C  
ATOM   4656  C   PHE B 195     -10.889 -19.245 -20.456  1.00  0.00           C  
ATOM   4657  O   PHE B 195     -10.248 -19.641 -21.425  1.00  0.00           O  
ATOM   4658  CB  PHE B 195     -10.115 -17.400 -18.925  1.00  0.00           C  
ATOM   4659  CG  PHE B 195      -8.663 -17.805 -19.083  1.00  0.00           C  
ATOM   4660  CD1 PHE B 195      -8.149 -18.929 -18.404  1.00  0.00           C  
ATOM   4661  CD2 PHE B 195      -7.820 -17.059 -19.931  1.00  0.00           C  
ATOM   4662  CE1 PHE B 195      -6.804 -19.290 -18.556  1.00  0.00           C  
ATOM   4663  CE2 PHE B 195      -6.471 -17.420 -20.085  1.00  0.00           C  
ATOM   4664  CZ  PHE B 195      -5.967 -18.532 -19.398  1.00  0.00           C  
ATOM   4665  N   LYS B 196     -11.600 -20.063 -19.672  1.00  0.00           N  
ATOM   4666  CA  LYS B 196     -11.692 -21.507 -19.908  1.00  0.00           C  
ATOM   4667  C   LYS B 196     -12.233 -21.808 -21.302  1.00  0.00           C  
ATOM   4668  O   LYS B 196     -11.667 -22.625 -22.017  1.00  0.00           O  
ATOM   4669  CB  LYS B 196     -12.562 -22.133 -18.816  1.00  0.00           C  
ATOM   4670  CG  LYS B 196     -12.558 -23.667 -18.926  1.00  0.00           C  
ATOM   4671  CD  LYS B 196     -13.487 -24.301 -17.882  1.00  0.00           C  
ATOM   4672  CE  LYS B 196     -13.459 -25.830 -18.020  1.00  0.00           C  
ATOM   4673  NZ  LYS B 196     -13.872 -26.280 -19.374  1.00  0.00           N  
ATOM   4674  N   THR B 197     -13.297 -21.122 -21.710  1.00  0.00           N  
ATOM   4675  CA  THR B 197     -13.915 -21.295 -23.035  1.00  0.00           C  
ATOM   4676  C   THR B 197     -12.951 -20.940 -24.169  1.00  0.00           C  
ATOM   4677  O   THR B 197     -12.820 -21.684 -25.134  1.00  0.00           O  
ATOM   4678  CB  THR B 197     -15.193 -20.447 -23.137  1.00  0.00           C  
ATOM   4679  OG1 THR B 197     -16.097 -20.810 -22.119  1.00  0.00           O  
ATOM   4680  CG2 THR B 197     -15.924 -20.641 -24.468  1.00  0.00           C  
ATOM   4681  N   VAL B 198     -12.222 -19.826 -24.025  1.00  0.00           N  
ATOM   4682  CA  VAL B 198     -11.210 -19.383 -25.000  1.00  0.00           C  
ATOM   4683  C   VAL B 198     -10.062 -20.393 -25.087  1.00  0.00           C  
ATOM   4684  O   VAL B 198      -9.700 -20.812 -26.185  1.00  0.00           O  
ATOM   4685  CB  VAL B 198     -10.702 -17.972 -24.616  1.00  0.00           C  
ATOM   4686  CG1 VAL B 198      -9.468 -17.547 -25.417  1.00  0.00           C  
ATOM   4687  CG2 VAL B 198     -11.789 -16.920 -24.873  1.00  0.00           C  
ATOM   4688  N   MET B 199      -9.527 -20.834 -23.960  1.00  0.00           N  
ATOM   4689  CA  MET B 199      -8.404 -21.770 -23.908  1.00  0.00           C  
ATOM   4690  C   MET B 199      -8.781 -23.171 -24.425  1.00  0.00           C  
ATOM   4691  O   MET B 199      -8.003 -23.766 -25.172  1.00  0.00           O  
ATOM   4692  CB  MET B 199      -7.870 -21.865 -22.477  1.00  0.00           C  
ATOM   4693  CG  MET B 199      -7.153 -20.593 -22.018  1.00  0.00           C  
ATOM   4694  SD  MET B 199      -5.624 -20.216 -22.921  1.00  0.00           S  
ATOM   4695  CE  MET B 199      -5.977 -18.519 -23.383  1.00  0.00           C  
ATOM   4696  N   ASP B 200      -9.966 -23.669 -24.081  1.00  0.00           N  
ATOM   4697  CA  ASP B 200     -10.482 -24.930 -24.626  1.00  0.00           C  
ATOM   4698  C   ASP B 200     -10.630 -24.851 -26.157  1.00  0.00           C  
ATOM   4699  O   ASP B 200     -10.290 -25.804 -26.875  1.00  0.00           O  
ATOM   4700  CB  ASP B 200     -11.841 -25.283 -23.983  1.00  0.00           C  
ATOM   4701  CG  ASP B 200     -11.748 -25.874 -22.564  1.00  0.00           C  
ATOM   4702  OD1 ASP B 200     -10.698 -26.464 -22.225  1.00  0.00           O  
ATOM   4703  OD2 ASP B 200     -12.768 -25.850 -21.835  1.00  0.00           O  
ATOM   4704  N   GLY B 201     -11.079 -23.712 -26.673  1.00  0.00           N  
ATOM   4705  CA  GLY B 201     -11.145 -23.438 -28.101  1.00  0.00           C  
ATOM   4706  C   GLY B 201      -9.771 -23.461 -28.778  1.00  0.00           C  
ATOM   4707  O   GLY B 201      -9.597 -24.127 -29.802  1.00  0.00           O  
ATOM   4708  N   TYR B 202      -8.777 -22.800 -28.178  1.00  0.00           N  
ATOM   4709  CA  TYR B 202      -7.401 -22.788 -28.693  1.00  0.00           C  
ATOM   4710  C   TYR B 202      -6.766 -24.186 -28.668  1.00  0.00           C  
ATOM   4711  O   TYR B 202      -6.179 -24.601 -29.667  1.00  0.00           O  
ATOM   4712  CB  TYR B 202      -6.545 -21.798 -27.902  1.00  0.00           C  
ATOM   4713  CG  TYR B 202      -6.897 -20.335 -28.067  1.00  0.00           C  
ATOM   4714  CD1 TYR B 202      -7.697 -19.867 -29.131  1.00  0.00           C  
ATOM   4715  CD2 TYR B 202      -6.380 -19.414 -27.144  1.00  0.00           C  
ATOM   4716  CE1 TYR B 202      -7.987 -18.501 -29.265  1.00  0.00           C  
ATOM   4717  CE2 TYR B 202      -6.659 -18.044 -27.268  1.00  0.00           C  
ATOM   4718  CZ  TYR B 202      -7.471 -17.594 -28.328  1.00  0.00           C  
ATOM   4719  OH  TYR B 202      -7.761 -16.261 -28.447  1.00  0.00           O  
ATOM   4720  N   ARG B 203      -6.949 -24.939 -27.580  1.00  0.00           N  
ATOM   4721  CA  ARG B 203      -6.461 -26.318 -27.473  1.00  0.00           C  
ATOM   4722  C   ARG B 203      -7.055 -27.203 -28.579  1.00  0.00           C  
ATOM   4723  O   ARG B 203      -6.306 -27.909 -29.254  1.00  0.00           O  
ATOM   4724  CB  ARG B 203      -6.781 -26.856 -26.070  1.00  0.00           C  
ATOM   4725  CG  ARG B 203      -6.263 -28.292 -25.890  1.00  0.00           C  
ATOM   4726  CD  ARG B 203      -6.585 -28.805 -24.494  1.00  0.00           C  
ATOM   4727  NE  ARG B 203      -5.670 -28.249 -23.491  1.00  0.00           N  
ATOM   4728  CZ  ARG B 203      -5.884 -28.080 -22.201  1.00  0.00           C  
ATOM   4729  NH1 ARG B 203      -7.035 -28.331 -21.641  1.00  0.00           N  
ATOM   4730  NH2 ARG B 203      -4.912 -27.669 -21.455  1.00  0.00           N  
ATOM   4731  N   LYS B 204      -8.376 -27.143 -28.784  1.00  0.00           N  
ATOM   4732  CA  LYS B 204      -9.056 -27.921 -29.825  1.00  0.00           C  
ATOM   4733  C   LYS B 204      -8.588 -27.595 -31.243  1.00  0.00           C  
ATOM   4734  O   LYS B 204      -8.593 -28.476 -32.097  1.00  0.00           O  
ATOM   4735  CB  LYS B 204     -10.570 -27.690 -29.758  1.00  0.00           C  
ATOM   4736  CG  LYS B 204     -11.269 -28.735 -28.874  1.00  0.00           C  
ATOM   4737  CD  LYS B 204     -12.772 -28.483 -28.878  1.00  0.00           C  
ATOM   4738  CE  LYS B 204     -13.497 -29.603 -28.122  1.00  0.00           C  
ATOM   4739  NZ  LYS B 204     -14.953 -29.321 -27.999  1.00  0.00           N  
ATOM   4740  N   THR B 205      -8.214 -26.349 -31.499  1.00  0.00           N  
ATOM   4741  CA  THR B 205      -7.829 -25.856 -32.833  1.00  0.00           C  
ATOM   4742  C   THR B 205      -6.319 -25.751 -33.029  1.00  0.00           C  
ATOM   4743  O   THR B 205      -5.869 -25.295 -34.076  1.00  0.00           O  
ATOM   4744  CB  THR B 205      -8.533 -24.525 -33.145  1.00  0.00           C  
ATOM   4745  OG1 THR B 205      -8.268 -23.577 -32.143  1.00  0.00           O  
ATOM   4746  CG2 THR B 205     -10.048 -24.684 -33.223  1.00  0.00           C  
ATOM   4747  N   GLY B 206      -5.522 -26.199 -32.054  1.00  0.00           N  
ATOM   4748  CA  GLY B 206      -4.053 -26.166 -32.116  1.00  0.00           C  
ATOM   4749  C   GLY B 206      -3.447 -24.758 -32.071  1.00  0.00           C  
ATOM   4750  O   GLY B 206      -2.312 -24.571 -32.496  1.00  0.00           O  
ATOM   4751  N   GLN B 207      -4.192 -23.787 -31.570  1.00  0.00           N  
ATOM   4752  CA  GLN B 207      -3.715 -22.420 -31.397  1.00  0.00           C  
ATOM   4753  C   GLN B 207      -2.840 -22.276 -30.145  1.00  0.00           C  
ATOM   4754  O   GLN B 207      -2.779 -23.159 -29.289  1.00  0.00           O  
ATOM   4755  CB  GLN B 207      -4.904 -21.436 -31.370  1.00  0.00           C  
ATOM   4756  CG  GLN B 207      -5.787 -21.542 -32.624  1.00  0.00           C  
ATOM   4757  CD  GLN B 207      -6.798 -20.405 -32.720  1.00  0.00           C  
ATOM   4758  OE1 GLN B 207      -6.472 -19.244 -32.566  1.00  0.00           O  
ATOM   4759  NE2 GLN B 207      -8.043 -20.708 -33.002  1.00  0.00           N  
ATOM   4760  N   ARG B 208      -2.152 -21.151 -30.061  1.00  0.00           N  
ATOM   4761  CA  ARG B 208      -1.326 -20.780 -28.909  1.00  0.00           C  
ATOM   4762  C   ARG B 208      -1.707 -19.396 -28.407  1.00  0.00           C  
ATOM   4763  O   ARG B 208      -2.351 -18.630 -29.131  1.00  0.00           O  
ATOM   4764  CB  ARG B 208       0.165 -20.843 -29.291  1.00  0.00           C  
ATOM   4765  CG  ARG B 208       0.648 -22.239 -29.696  1.00  0.00           C  
ATOM   4766  CD  ARG B 208       0.624 -23.232 -28.522  1.00  0.00           C  
ATOM   4767  NE  ARG B 208       1.072 -24.560 -28.921  1.00  0.00           N  
ATOM   4768  CZ  ARG B 208       0.297 -25.574 -29.308  1.00  0.00           C  
ATOM   4769  NH1 ARG B 208      -1.003 -25.468 -29.395  1.00  0.00           N  
ATOM   4770  NH2 ARG B 208       0.827 -26.721 -29.595  1.00  0.00           N  
ATOM   4771  N   ALA B 209      -1.303 -19.078 -27.183  1.00  0.00           N  
ATOM   4772  CA  ALA B 209      -1.584 -17.793 -26.569  1.00  0.00           C  
ATOM   4773  C   ALA B 209      -0.392 -17.229 -25.797  1.00  0.00           C  
ATOM   4774  O   ALA B 209       0.358 -17.961 -25.146  1.00  0.00           O  
ATOM   4775  CB  ALA B 209      -2.819 -17.936 -25.668  1.00  0.00           C  
ATOM   4776  N   ILE B 210      -0.255 -15.913 -25.848  1.00  0.00           N  
ATOM   4777  CA  ILE B 210       0.485 -15.144 -24.850  1.00  0.00           C  
ATOM   4778  C   ILE B 210      -0.553 -14.424 -23.997  1.00  0.00           C  
ATOM   4779  O   ILE B 210      -1.364 -13.657 -24.523  1.00  0.00           O  
ATOM   4780  CB  ILE B 210       1.499 -14.185 -25.508  1.00  0.00           C  
ATOM   4781  CG1 ILE B 210       2.582 -14.996 -26.255  1.00  0.00           C  
ATOM   4782  CG2 ILE B 210       2.137 -13.272 -24.449  1.00  0.00           C  
ATOM   4783  CD1 ILE B 210       3.503 -14.146 -27.134  1.00  0.00           C  
ATOM   4784  N   VAL B 211      -0.548 -14.700 -22.705  1.00  0.00           N  
ATOM   4785  CA  VAL B 211      -1.482 -14.086 -21.754  1.00  0.00           C  
ATOM   4786  C   VAL B 211      -0.814 -12.872 -21.113  1.00  0.00           C  
ATOM   4787  O   VAL B 211       0.353 -12.934 -20.747  1.00  0.00           O  
ATOM   4788  CB  VAL B 211      -1.968 -15.100 -20.703  1.00  0.00           C  
ATOM   4789  CG1 VAL B 211      -3.026 -14.487 -19.780  1.00  0.00           C  
ATOM   4790  CG2 VAL B 211      -2.597 -16.333 -21.362  1.00  0.00           C  
ATOM   4791  N   SER B 212      -1.547 -11.780 -20.973  1.00  0.00           N  
ATOM   4792  CA  SER B 212      -1.075 -10.583 -20.276  1.00  0.00           C  
ATOM   4793  C   SER B 212      -2.089 -10.145 -19.228  1.00  0.00           C  
ATOM   4794  O   SER B 212      -3.296 -10.273 -19.416  1.00  0.00           O  
ATOM   4795  CB  SER B 212      -0.793  -9.449 -21.260  1.00  0.00           C  
ATOM   4796  OG  SER B 212       0.084  -9.873 -22.281  1.00  0.00           O  
ATOM   4797  N   MET B 213      -1.601  -9.633 -18.111  1.00  0.00           N  
ATOM   4798  CA  MET B 213      -2.412  -9.114 -17.018  1.00  0.00           C  
ATOM   4799  C   MET B 213      -1.597  -8.069 -16.261  1.00  0.00           C  
ATOM   4800  O   MET B 213      -0.368  -8.122 -16.266  1.00  0.00           O  
ATOM   4801  CB  MET B 213      -2.871 -10.255 -16.103  1.00  0.00           C  
ATOM   4802  CG  MET B 213      -1.715 -11.033 -15.452  1.00  0.00           C  
ATOM   4803  SD  MET B 213      -2.179 -12.621 -14.694  1.00  0.00           S  
ATOM   4804  CE  MET B 213      -2.505 -13.592 -16.165  1.00  0.00           C  
ATOM   4805  N   HIS B 214      -2.263  -7.120 -15.594  1.00  0.00           N  
ATOM   4806  CA  HIS B 214      -1.537  -6.104 -14.828  1.00  0.00           C  
ATOM   4807  C   HIS B 214      -0.876  -6.716 -13.584  1.00  0.00           C  
ATOM   4808  O   HIS B 214       0.336  -6.603 -13.403  1.00  0.00           O  
ATOM   4809  CB  HIS B 214      -2.480  -4.950 -14.483  1.00  0.00           C  
ATOM   4810  CG  HIS B 214      -1.745  -3.831 -13.809  1.00  0.00           C  
ATOM   4811  ND1 HIS B 214      -0.718  -3.088 -14.356  1.00  0.00           N  
ATOM   4812  CD2 HIS B 214      -1.913  -3.411 -12.521  1.00  0.00           C  
ATOM   4813  CE1 HIS B 214      -0.280  -2.252 -13.422  1.00  0.00           C  
ATOM   4814  NE2 HIS B 214      -0.979  -2.415 -12.295  1.00  0.00           N  
ATOM   4815  N   ILE B 215      -1.649  -7.450 -12.792  1.00  0.00           N  
ATOM   4816  CA  ILE B 215      -1.216  -8.047 -11.522  1.00  0.00           C  
ATOM   4817  C   ILE B 215      -1.080  -9.567 -11.686  1.00  0.00           C  
ATOM   4818  O   ILE B 215      -2.070 -10.261 -11.892  1.00  0.00           O  
ATOM   4819  CB  ILE B 215      -2.189  -7.684 -10.384  1.00  0.00           C  
ATOM   4820  CG1 ILE B 215      -2.530  -6.173 -10.371  1.00  0.00           C  
ATOM   4821  CG2 ILE B 215      -1.582  -8.125  -9.034  1.00  0.00           C  
ATOM   4822  CD1 ILE B 215      -3.533  -5.750  -9.286  1.00  0.00           C  
ATOM   4823  N   CYS B 216       0.135 -10.081 -11.557  1.00  0.00           N  
ATOM   4824  CA  CYS B 216       0.383 -11.522 -11.512  1.00  0.00           C  
ATOM   4825  C   CYS B 216      -0.144 -12.143 -10.202  1.00  0.00           C  
ATOM   4826  O   CYS B 216      -0.127 -11.489  -9.154  1.00  0.00           O  
ATOM   4827  CB  CYS B 216       1.885 -11.790 -11.651  1.00  0.00           C  
ATOM   4828  SG  CYS B 216       2.444 -12.379 -13.272  1.00  0.00           S  
ATOM   4829  N   PRO B 217      -0.549 -13.421 -10.218  1.00  0.00           N  
ATOM   4830  CA  PRO B 217      -0.742 -14.171  -8.992  1.00  0.00           C  
ATOM   4831  C   PRO B 217       0.578 -14.346  -8.233  1.00  0.00           C  
ATOM   4832  O   PRO B 217       1.666 -14.281  -8.815  1.00  0.00           O  
ATOM   4833  CB  PRO B 217      -1.339 -15.518  -9.424  1.00  0.00           C  
ATOM   4834  CG  PRO B 217      -0.754 -15.716 -10.819  1.00  0.00           C  
ATOM   4835  CD  PRO B 217      -0.693 -14.300 -11.377  1.00  0.00           C  
ATOM   4836  N   GLY B 218       0.480 -14.579  -6.935  1.00  0.00           N  
ATOM   4837  CA  GLY B 218       1.612 -14.700  -6.032  1.00  0.00           C  
ATOM   4838  C   GLY B 218       1.773 -13.483  -5.124  1.00  0.00           C  
ATOM   4839  O   GLY B 218       0.797 -12.824  -4.768  1.00  0.00           O  
ATOM   4840  N   VAL B 219       3.006 -13.220  -4.728  1.00  0.00           N  
ATOM   4841  CA  VAL B 219       3.336 -12.277  -3.656  1.00  0.00           C  
ATOM   4842  C   VAL B 219       4.211 -11.113  -4.137  1.00  0.00           C  
ATOM   4843  O   VAL B 219       4.865 -11.199  -5.178  1.00  0.00           O  
ATOM   4844  CB  VAL B 219       3.995 -13.003  -2.468  1.00  0.00           C  
ATOM   4845  CG1 VAL B 219       3.079 -14.089  -1.905  1.00  0.00           C  
ATOM   4846  CG2 VAL B 219       5.344 -13.639  -2.831  1.00  0.00           C  
ATOM   4847  N   ALA B 220       4.258 -10.039  -3.349  1.00  0.00           N  
ATOM   4848  CA  ALA B 220       5.179  -8.931  -3.555  1.00  0.00           C  
ATOM   4849  C   ALA B 220       6.358  -9.025  -2.577  1.00  0.00           C  
ATOM   4850  O   ALA B 220       6.208  -8.745  -1.387  1.00  0.00           O  
ATOM   4851  CB  ALA B 220       4.418  -7.611  -3.409  1.00  0.00           C  
ATOM   4852  N   GLU B 221       7.531  -9.356  -3.077  1.00  0.00           N  
ATOM   4853  CA  GLU B 221       8.739  -9.559  -2.270  1.00  0.00           C  
ATOM   4854  C   GLU B 221       9.112  -8.338  -1.419  1.00  0.00           C  
ATOM   4855  O   GLU B 221       9.561  -8.476  -0.287  1.00  0.00           O  
ATOM   4856  CB  GLU B 221       9.930  -9.909  -3.182  1.00  0.00           C  
ATOM   4857  CG  GLU B 221       9.816 -11.226  -3.944  1.00  0.00           C  
ATOM   4858  CD  GLU B 221       9.171 -11.123  -5.331  1.00  0.00           C  
ATOM   4859  OE1 GLU B 221       9.512 -11.954  -6.206  1.00  0.00           O  
ATOM   4860  OE2 GLU B 221       8.306 -10.252  -5.561  1.00  0.00           O  
ATOM   4861  N   ARG B 222       8.896  -7.133  -1.954  1.00  0.00           N  
ATOM   4862  CA  ARG B 222       9.215  -5.873  -1.255  1.00  0.00           C  
ATOM   4863  C   ARG B 222       8.268  -5.542  -0.103  1.00  0.00           C  
ATOM   4864  O   ARG B 222       8.575  -4.654   0.677  1.00  0.00           O  
ATOM   4865  CB  ARG B 222       9.266  -4.712  -2.250  1.00  0.00           C  
ATOM   4866  CG  ARG B 222      10.348  -4.906  -3.314  1.00  0.00           C  
ATOM   4867  CD  ARG B 222      10.405  -3.725  -4.280  1.00  0.00           C  
ATOM   4868  NE  ARG B 222      11.077  -2.552  -3.695  1.00  0.00           N  
ATOM   4869  CZ  ARG B 222      11.225  -1.370  -4.296  1.00  0.00           C  
ATOM   4870  NH1 ARG B 222      10.719  -1.131  -5.466  1.00  0.00           N  
ATOM   4871  NH2 ARG B 222      11.899  -0.411  -3.739  1.00  0.00           N  
ATOM   4872  N   PHE B 223       7.134  -6.234   0.005  1.00  0.00           N  
ATOM   4873  CA  PHE B 223       6.089  -5.981   1.000  1.00  0.00           C  
ATOM   4874  C   PHE B 223       5.805  -7.235   1.844  1.00  0.00           C  
ATOM   4875  O   PHE B 223       4.690  -7.725   1.885  1.00  0.00           O  
ATOM   4876  CB  PHE B 223       4.832  -5.449   0.304  1.00  0.00           C  
ATOM   4877  CG  PHE B 223       5.045  -4.174  -0.479  1.00  0.00           C  
ATOM   4878  CD1 PHE B 223       5.157  -2.940   0.186  1.00  0.00           C  
ATOM   4879  CD2 PHE B 223       5.151  -4.201  -1.885  1.00  0.00           C  
ATOM   4880  CE1 PHE B 223       5.347  -1.748  -0.533  1.00  0.00           C  
ATOM   4881  CE2 PHE B 223       5.348  -3.024  -2.611  1.00  0.00           C  
ATOM   4882  CZ  PHE B 223       5.447  -1.789  -1.939  1.00  0.00           C  
ATOM   4883  N   ASN B 224       6.834  -7.788   2.560  1.00  0.00           N  
ATOM   4884  CA  ASN B 224       6.857  -8.946   3.338  1.00  0.00           C  
ATOM   4885  C   ASN B 224       6.168 -10.143   2.719  1.00  0.00           C  
ATOM   4886  O   ASN B 224       5.474 -10.908   3.374  1.00  0.00           O  
ATOM   4887  CB  ASN B 224       6.368  -8.722   4.773  1.00  0.00           C  
ATOM   4888  CG  ASN B 224       6.742  -9.774   5.694  1.00  0.00           C  
ATOM   4889  OD1 ASN B 224       7.909 -10.280   5.660  1.00  0.00           O  
ATOM   4890  ND2 ASN B 224       6.284 -10.268   6.551  1.00  0.00           N  
ATOM   4891  N   TYR B 225       6.357 -10.323   1.397  1.00  0.00           N  
ATOM   4892  CA  TYR B 225       5.773 -11.436   0.650  1.00  0.00           C  
ATOM   4893  C   TYR B 225       4.234 -11.491   0.768  1.00  0.00           C  
ATOM   4894  O   TYR B 225       3.646 -12.562   0.851  1.00  0.00           O  
ATOM   4895  CB  TYR B 225       6.456 -12.754   1.031  1.00  0.00           C  
ATOM   4896  CG  TYR B 225       7.965 -12.731   0.852  1.00  0.00           C  
ATOM   4897  CD1 TYR B 225       8.542 -13.155  -0.361  1.00  0.00           C  
ATOM   4898  CD2 TYR B 225       8.805 -12.267   1.891  1.00  0.00           C  
ATOM   4899  CE1 TYR B 225       9.926 -13.127  -0.543  1.00  0.00           C  
ATOM   4900  CE2 TYR B 225      10.195 -12.233   1.715  1.00  0.00           C  
ATOM   4901  CZ  TYR B 225      10.755 -12.663   0.501  1.00  0.00           C  
ATOM   4902  OH  TYR B 225      12.113 -12.632   0.318  1.00  0.00           O  
ATOM   4903  N   SER B 226       3.596 -10.310   0.783  1.00  0.00           N  
ATOM   4904  CA  SER B 226       2.139 -10.203   0.876  1.00  0.00           C  
ATOM   4905  C   SER B 226       1.465 -10.637  -0.413  1.00  0.00           C  
ATOM   4906  O   SER B 226       1.911 -10.278  -1.506  1.00  0.00           O  
ATOM   4907  CB  SER B 226       1.730  -8.773   1.239  1.00  0.00           C  
ATOM   4908  OG  SER B 226       2.163  -7.847   0.261  1.00  0.00           O  
ATOM   4909  N   ASP B 227       0.338 -11.365  -0.288  1.00  0.00           N  
ATOM   4910  CA  ASP B 227      -0.491 -11.729  -1.422  1.00  0.00           C  
ATOM   4911  C   ASP B 227      -1.010 -10.488  -2.148  1.00  0.00           C  
ATOM   4912  O   ASP B 227      -1.447  -9.522  -1.519  1.00  0.00           O  
ATOM   4913  CB  ASP B 227      -1.683 -12.573  -0.982  1.00  0.00           C  
ATOM   4914  CG  ASP B 227      -1.288 -13.910  -0.377  1.00  0.00           C  
ATOM   4915  OD1 ASP B 227      -0.368 -14.563  -0.911  1.00  0.00           O  
ATOM   4916  OD2 ASP B 227      -1.937 -14.288   0.622  1.00  0.00           O  
ATOM   4917  N   GLN B 228      -0.989 -10.524  -3.473  1.00  0.00           N  
ATOM   4918  CA  GLN B 228      -1.515  -9.450  -4.308  1.00  0.00           C  
ATOM   4919  C   GLN B 228      -2.990  -9.662  -4.659  1.00  0.00           C  
ATOM   4920  O   GLN B 228      -3.747  -8.707  -4.764  1.00  0.00           O  
ATOM   4921  CB  GLN B 228      -0.651  -9.310  -5.568  1.00  0.00           C  
ATOM   4922  CG  GLN B 228       0.810  -8.961  -5.262  1.00  0.00           C  
ATOM   4923  CD  GLN B 228       0.908  -7.729  -4.353  1.00  0.00           C  
ATOM   4924  OE1 GLN B 228       0.667  -6.617  -4.772  1.00  0.00           O  
ATOM   4925  NE2 GLN B 228       1.201  -7.911  -3.087  1.00  0.00           N  
ATOM   4926  N   LEU B 229      -3.396 -10.907  -4.811  1.00  0.00           N  
ATOM   4927  CA  LEU B 229      -4.762 -11.287  -5.132  1.00  0.00           C  
ATOM   4928  C   LEU B 229      -5.435 -11.933  -3.912  1.00  0.00           C  
ATOM   4929  O   LEU B 229      -4.770 -12.514  -3.055  1.00  0.00           O  
ATOM   4930  CB  LEU B 229      -4.770 -12.233  -6.351  1.00  0.00           C  
ATOM   4931  CG  LEU B 229      -3.996 -11.730  -7.582  1.00  0.00           C  
ATOM   4932  CD1 LEU B 229      -4.157 -12.720  -8.726  1.00  0.00           C  
ATOM   4933  CD2 LEU B 229      -4.486 -10.366  -8.071  1.00  0.00           C  
ATOM   4934  N   TYR B 230      -6.764 -11.868  -3.848  1.00  0.00           N  
ATOM   4935  CA  TYR B 230      -7.511 -12.654  -2.870  1.00  0.00           C  
ATOM   4936  C   TYR B 230      -7.189 -14.146  -3.035  1.00  0.00           C  
ATOM   4937  O   TYR B 230      -7.148 -14.619  -4.171  1.00  0.00           O
[truncated: 599,143 more chars]
