# Supplementary material for: Theoretical Study of Sphingomyelinases from Entamoeba histolytica and Trichomonas vaginalis Sheds Light on the Evolution of Enzymes Needed for Survival and Colonization
Source: Pathogens. 2025 Jan 5;14(1):32. doi: 10.3390/pathogens14010032 (PMC11768322; doi:10.3390/pathogens14010032)
Supplement: Supplementary file 1 [file pathogens-14-00032-s001.zip › Supplementary structural Files/9_SMase6dimer2XCo.pdb]

COMPND    3526738456742553 
AUTHOR    GENERATED BY OPEN BABEL 3.1.1
ATOM      1  N   PHE A   1      31.093 -21.845   3.395  1.00  0.00           N  
ATOM      2  CA  PHE A   1      31.036 -20.755   4.373  1.00  0.00           C  
ATOM      3  C   PHE A   1      29.594 -20.393   4.683  1.00  0.00           C  
ATOM      4  O   PHE A   1      28.668 -20.829   3.982  1.00  0.00           O  
ATOM      5  CB  PHE A   1      31.827 -19.535   3.889  1.00  0.00           C  
ATOM      6  CG  PHE A   1      31.193 -18.795   2.731  1.00  0.00           C  
ATOM      7  CD1 PHE A   1      31.357 -19.250   1.426  1.00  0.00           C  
ATOM      8  CD2 PHE A   1      30.464 -17.635   2.947  1.00  0.00           C  
ATOM      9  CE1 PHE A   1      30.800 -18.568   0.359  1.00  0.00           C  
ATOM     10  CE2 PHE A   1      29.899 -16.947   1.880  1.00  0.00           C  
ATOM     11  CZ  PHE A   1      30.066 -17.413   0.584  1.00  0.00           C  
ATOM     12  N   GLU A   2      29.382 -19.600   5.734  1.00  0.00           N  
ATOM     13  CA  GLU A   2      28.059 -19.165   6.136  1.00  0.00           C  
ATOM     14  C   GLU A   2      27.916 -17.651   5.971  1.00  0.00           C  
ATOM     15  O   GLU A   2      28.903 -16.915   5.998  1.00  0.00           O  
ATOM     16  CB  GLU A   2      27.769 -19.581   7.582  1.00  0.00           C  
ATOM     17  CG  GLU A   2      27.727 -21.092   7.777  1.00  0.00           C  
ATOM     18  CD  GLU A   2      27.356 -21.489   9.199  1.00  0.00           C  
ATOM     19  OE1 GLU A   2      27.985 -20.987  10.147  1.00  0.00           O  
ATOM     20  OE2 GLU A   2      26.428 -22.305   9.348  1.00  0.00           O  
ATOM     21  N   MET A   3      26.668 -17.197   5.799  1.00  0.00           N  
ATOM     22  CA  MET A   3      26.397 -15.793   5.514  1.00  0.00           C  
ATOM     23  C   MET A   3      25.081 -15.376   6.158  1.00  0.00           C  
ATOM     24  O   MET A   3      24.051 -16.013   5.942  1.00  0.00           O  
ATOM     25  CB  MET A   3      26.360 -15.555   4.003  1.00  0.00           C  
ATOM     26  CG  MET A   3      25.976 -14.142   3.590  1.00  0.00           C  
ATOM     27  SD  MET A   3      26.116 -13.874   1.809  1.00  0.00           S  
ATOM     28  CE  MET A   3      24.868 -14.990   1.203  1.00  0.00           C  
ATOM     29  N   TRP A   4      25.108 -14.284   6.936  1.00  0.00           N  
ATOM     30  CA  TRP A   4      23.908 -13.735   7.551  1.00  0.00           C  
ATOM     31  C   TRP A   4      23.161 -12.826   6.583  1.00  0.00           C  
ATOM     32  O   TRP A   4      23.762 -12.185   5.714  1.00  0.00           O  
ATOM     33  CB  TRP A   4      24.269 -12.930   8.805  1.00  0.00           C  
ATOM     34  CG  TRP A   4      24.915 -13.728   9.894  1.00  0.00           C  
ATOM     35  CD1 TRP A   4      26.255 -13.921  10.090  1.00  0.00           C  
ATOM     36  CD2 TRP A   4      24.252 -14.430  10.955  1.00  0.00           C  
ATOM     37  NE1 TRP A   4      26.470 -14.695  11.196  1.00  0.00           N  
ATOM     38  CE2 TRP A   4      25.254 -15.023  11.756  1.00  0.00           C  
ATOM     39  CE3 TRP A   4      22.911 -14.612  11.305  1.00  0.00           C  
ATOM     40  CZ2 TRP A   4      24.949 -15.785  12.886  1.00  0.00           C  
ATOM     41  CZ3 TRP A   4      22.619 -15.368  12.431  1.00  0.00           C  
ATOM     42  CH2 TRP A   4      23.625 -15.948  13.200  1.00  0.00           C  
ATOM     43  N   GLN A   5      21.834 -12.764   6.755  1.00  0.00           N  
ATOM     44  CA  GLN A   5      20.985 -11.825   6.015  1.00  0.00           C  
ATOM     45  C   GLN A   5      20.250 -10.947   7.016  1.00  0.00           C  
ATOM     46  O   GLN A   5      19.363 -11.418   7.733  1.00  0.00           O  
ATOM     47  CB  GLN A   5      19.998 -12.569   5.119  1.00  0.00           C  
ATOM     48  CG  GLN A   5      19.145 -11.628   4.266  1.00  0.00           C  
ATOM     49  CD  GLN A   5      18.101 -12.352   3.447  1.00  0.00           C  
ATOM     50  OE1 GLN A   5      17.758 -13.512   3.708  1.00  0.00           O  
ATOM     51  NE2 GLN A   5      17.546 -11.661   2.449  1.00  0.00           N  
ATOM     52  N   LEU A   6      20.621  -9.666   7.061  1.00  0.00           N  
ATOM     53  CA  LEU A   6      20.058  -8.687   7.977  1.00  0.00           C  
ATOM     54  C   LEU A   6      19.200  -7.718   7.170  1.00  0.00           C  
ATOM     55  O   LEU A   6      19.728  -6.975   6.336  1.00  0.00           O  
ATOM     56  CB  LEU A   6      21.182  -7.949   8.701  1.00  0.00           C  
ATOM     57  CG  LEU A   6      20.804  -6.802   9.640  1.00  0.00           C  
ATOM     58  CD1 LEU A   6      19.950  -7.316  10.791  1.00  0.00           C  
ATOM     59  CD2 LEU A   6      22.056  -6.119  10.167  1.00  0.00           C  
ATOM     60  N   THR A   7      17.878  -7.733   7.399  1.00  0.00           N  
ATOM     61  CA  THR A   7      16.992  -6.964   6.527  1.00  0.00           C  
ATOM     62  C   THR A   7      15.882  -6.259   7.307  1.00  0.00           C  
ATOM     63  O   THR A   7      15.401  -6.768   8.324  1.00  0.00           O  
ATOM     64  CB  THR A   7      16.390  -7.854   5.418  1.00  0.00           C  
ATOM     65  OG1 THR A   7      15.729  -7.034   4.453  1.00  0.00           O  
ATOM     66  CG2 THR A   7      15.409  -8.871   5.986  1.00  0.00           C  
ATOM     67  N   ASP A   8      15.489  -5.069   6.804  1.00  0.00           N  
ATOM     68  CA  ASP A   8      14.307  -4.347   7.245  1.00  0.00           C  
ATOM     69  C   ASP A   8      14.285  -4.094   8.753  1.00  0.00           C  
ATOM     70  O   ASP A   8      13.425  -4.595   9.483  1.00  0.00           O  
ATOM     71  CB  ASP A   8      13.046  -5.077   6.776  1.00  0.00           C  
ATOM     72  CG  ASP A   8      12.936  -5.087   5.267  1.00  0.00           C  
ATOM     73  OD1 ASP A   8      13.463  -6.027   4.646  1.00  0.00           O  
ATOM     74  OD2 ASP A   8      12.330  -4.145   4.715  1.00  0.00           O  
ATOM     75  N   ILE A   9      15.232  -3.295   9.203  1.00  0.00           N  
ATOM     76  CA  ILE A   9      15.336  -2.955  10.618  1.00  0.00           C  
ATOM     77  C   ILE A   9      14.280  -1.913  11.003  1.00  0.00           C  
ATOM     78  O   ILE A   9      13.603  -2.060  12.018  1.00  0.00           O  
ATOM     79  CB  ILE A   9      16.757  -2.454  10.953  1.00  0.00           C  
ATOM     80  CG1 ILE A   9      17.786  -3.567  10.693  1.00  0.00           C  
ATOM     81  CG2 ILE A   9      16.827  -1.988  12.406  1.00  0.00           C  
ATOM     82  CD1 ILE A   9      19.227  -3.077  10.751  1.00  0.00           C  
ATOM     83  N   HIS A  10      14.150  -0.845  10.197  1.00  0.00           N  
ATOM     84  CA  HIS A  10      13.237   0.268  10.475  1.00  0.00           C  
ATOM     85  C   HIS A  10      13.410   0.759  11.917  1.00  0.00           C  
ATOM     86  O   HIS A  10      12.467   0.775  12.711  1.00  0.00           O  
ATOM     87  CB  HIS A  10      11.789  -0.114  10.189  1.00  0.00           C  
ATOM     88  CG  HIS A  10      11.504  -0.408   8.742  1.00  0.00           C  
ATOM     89  ND1 HIS A  10      11.203   0.584   7.834  1.00  0.00           N  
ATOM     90  CD2 HIS A  10      11.485  -1.573   8.062  1.00  0.00           C  
ATOM     91  CE1 HIS A  10      10.989   0.028   6.645  1.00  0.00           C  
ATOM     92  NE2 HIS A  10      11.160  -1.276   6.758  1.00  0.00           N  
ATOM     93  N   LEU A  11      14.617   1.165  12.243  1.00  0.00           N  
ATOM     94  CA  LEU A  11      14.964   1.559  13.609  1.00  0.00           C  
ATOM     95  C   LEU A  11      14.271   2.854  14.005  1.00  0.00           C  
ATOM     96  O   LEU A  11      14.401   3.871  13.320  1.00  0.00           O  
ATOM     97  CB  LEU A  11      16.478   1.724  13.742  1.00  0.00           C  
ATOM     98  CG  LEU A  11      16.972   2.260  15.088  1.00  0.00           C  
ATOM     99  CD1 LEU A  11      16.619   1.291  16.208  1.00  0.00           C  
ATOM    100  CD2 LEU A  11      18.474   2.511  15.031  1.00  0.00           C  
ATOM    101  N   ASP A  12      13.551   2.830  15.125  1.00  0.00           N  
ATOM    102  CA  ASP A  12      12.921   4.027  15.663  1.00  0.00           C  
ATOM    103  C   ASP A  12      13.708   4.505  16.881  1.00  0.00           C  
ATOM    104  O   ASP A  12      13.605   3.916  17.960  1.00  0.00           O  
ATOM    105  CB  ASP A  12      11.468   3.757  16.049  1.00  0.00           C  
ATOM    106  CG  ASP A  12      10.746   5.018  16.494  1.00  0.00           C  
ATOM    107  OD1 ASP A  12      11.360   6.109  16.506  1.00  0.00           O  
ATOM    108  OD2 ASP A  12       9.541   4.925  16.823  1.00  0.00           O  
ATOM    109  N   PRO A  13      14.486   5.589  16.740  1.00  0.00           N  
ATOM    110  CA  PRO A  13      15.254   6.087  17.881  1.00  0.00           C  
ATOM    111  C   PRO A  13      14.390   6.724  18.959  1.00  0.00           C  
ATOM    112  O   PRO A  13      14.891   6.995  20.052  1.00  0.00           O  
ATOM    113  CB  PRO A  13      16.192   7.120  17.245  1.00  0.00           C  
ATOM    114  CG  PRO A  13      15.443   7.609  16.046  1.00  0.00           C  
ATOM    115  CD  PRO A  13      14.690   6.405  15.528  1.00  0.00           C  
ATOM    116  N   MET A  14      13.107   6.951  18.673  1.00  0.00           N  
ATOM    117  CA  MET A  14      12.194   7.556  19.639  1.00  0.00           C  
ATOM    118  C   MET A  14      11.396   6.522  20.435  1.00  0.00           C  
ATOM    119  O   MET A  14      10.594   6.909  21.289  1.00  0.00           O  
ATOM    120  CB  MET A  14      11.228   8.504  18.924  1.00  0.00           C  
ATOM    121  CG  MET A  14      11.916   9.729  18.340  1.00  0.00           C  
ATOM    122  SD  MET A  14      10.813  10.732  17.320  1.00  0.00           S  
ATOM    123  CE  MET A  14      10.679   9.696  15.874  1.00  0.00           C  
ATOM    124  N   TYR A  15      11.603   5.224  20.179  1.00  0.00           N  
ATOM    125  CA  TYR A  15      10.883   4.179  20.902  1.00  0.00           C  
ATOM    126  C   TYR A  15      11.062   4.360  22.408  1.00  0.00           C  
ATOM    127  O   TYR A  15      12.180   4.511  22.895  1.00  0.00           O  
ATOM    128  CB  TYR A  15      11.367   2.796  20.475  1.00  0.00           C  
ATOM    129  CG  TYR A  15      10.564   1.659  21.079  1.00  0.00           C  
ATOM    130  CD1 TYR A  15      10.790   1.238  22.386  1.00  0.00           C  
ATOM    131  CD2 TYR A  15       9.582   1.015  20.343  1.00  0.00           C  
ATOM    132  CE1 TYR A  15      10.051   0.211  22.951  1.00  0.00           C  
ATOM    133  CE2 TYR A  15       8.835  -0.017  20.892  1.00  0.00           C  
ATOM    134  CZ  TYR A  15       9.070  -0.426  22.197  1.00  0.00           C  
ATOM    135  OH  TYR A  15       8.332  -1.441  22.745  1.00  0.00           O  
ATOM    136  N   THR A  16       9.948   4.304  23.148  1.00  0.00           N  
ATOM    137  CA  THR A  16       9.948   4.513  24.596  1.00  0.00           C  
ATOM    138  C   THR A  16       9.243   3.358  25.284  1.00  0.00           C  
ATOM    139  O   THR A  16       8.057   3.101  25.035  1.00  0.00           O  
ATOM    140  CB  THR A  16       9.266   5.844  24.960  1.00  0.00           C  
ATOM    141  OG1 THR A  16       9.934   6.918  24.296  1.00  0.00           O  
ATOM    142  CG2 THR A  16       9.299   6.076  26.460  1.00  0.00           C  
ATOM    143  N   VAL A  17       9.952   2.656  26.157  1.00  0.00           N  
ATOM    144  CA  VAL A  17       9.369   1.565  26.920  1.00  0.00           C  
ATOM    145  C   VAL A  17       8.249   2.100  27.808  1.00  0.00           C  
ATOM    146  O   VAL A  17       8.393   3.141  28.442  1.00  0.00           O  
ATOM    147  CB  VAL A  17      10.440   0.858  27.777  1.00  0.00           C  
ATOM    148  CG1 VAL A  17       9.813  -0.255  28.612  1.00  0.00           C  
ATOM    149  CG2 VAL A  17      11.547   0.301  26.884  1.00  0.00           C  
ATOM    150  N   GLY A  18       7.125   1.384  27.848  1.00  0.00           N  
ATOM    151  CA  GLY A  18       5.980   1.789  28.648  1.00  0.00           C  
ATOM    152  C   GLY A  18       5.051   2.770  27.971  1.00  0.00           C  
ATOM    153  O   GLY A  18       4.078   3.221  28.585  1.00  0.00           O  
ATOM    154  N   SER A  19       5.322   3.118  26.708  1.00  0.00           N  
ATOM    155  CA  SER A  19       4.457   4.009  25.953  1.00  0.00           C  
ATOM    156  C   SER A  19       3.306   3.233  25.325  1.00  0.00           C  
ATOM    157  O   SER A  19       3.169   2.022  25.509  1.00  0.00           O  
ATOM    158  CB  SER A  19       5.261   4.737  24.881  1.00  0.00           C  
ATOM    159  OG  SER A  19       5.819   3.818  23.955  1.00  0.00           O  
ATOM    160  N   ASP A  20       2.450   3.947  24.586  1.00  0.00           N  
ATOM    161  CA  ASP A  20       1.245   3.371  23.983  1.00  0.00           C  
ATOM    162  C   ASP A  20       1.566   2.813  22.593  1.00  0.00           C  
ATOM    163  O   ASP A  20       1.921   3.585  21.696  1.00  0.00           O  
ATOM    164  CB  ASP A  20       0.159   4.442  23.895  1.00  0.00           C  
ATOM    165  CG  ASP A  20      -1.186   3.902  23.432  1.00  0.00           C  
ATOM    166  OD1 ASP A  20      -1.274   2.714  23.070  1.00  0.00           O  
ATOM    167  OD2 ASP A  20      -2.152   4.686  23.440  1.00  0.00           O  
ATOM    168  N   PRO A  21       1.434   1.496  22.384  1.00  0.00           N  
ATOM    169  CA  PRO A  21       1.679   0.940  21.042  1.00  0.00           C  
ATOM    170  C   PRO A  21       0.777   1.520  19.965  1.00  0.00           C  
ATOM    171  O   PRO A  21       1.187   1.589  18.805  1.00  0.00           O  
ATOM    172  CB  PRO A  21       1.408  -0.561  21.232  1.00  0.00           C  
ATOM    173  CG  PRO A  21       1.694  -0.807  22.683  1.00  0.00           C  
ATOM    174  CD  PRO A  21       1.214   0.443  23.377  1.00  0.00           C  
ATOM    175  N   LEU A  22      -0.429   1.953  20.322  1.00  0.00           N  
ATOM    176  CA  LEU A  22      -1.328   2.574  19.351  1.00  0.00           C  
ATOM    177  C   LEU A  22      -0.861   3.975  18.956  1.00  0.00           C  
ATOM    178  O   LEU A  22      -1.379   4.545  17.999  1.00  0.00           O  
ATOM    179  CB  LEU A  22      -2.753   2.633  19.908  1.00  0.00           C  
ATOM    180  CG  LEU A  22      -3.388   1.272  20.208  1.00  0.00           C  
ATOM    181  CD1 LEU A  22      -4.782   1.448  20.801  1.00  0.00           C  
ATOM    182  CD2 LEU A  22      -3.450   0.407  18.945  1.00  0.00           C  
ATOM    183  N   LYS A  23       0.115   4.517  19.674  1.00  0.00           N  
ATOM    184  CA  LYS A  23       0.760   5.782  19.338  1.00  0.00           C  
ATOM    185  C   LYS A  23       2.218   5.554  18.927  1.00  0.00           C  
ATOM    186  O   LYS A  23       3.099   6.346  19.243  1.00  0.00           O  
ATOM    187  CB  LYS A  23       0.660   6.764  20.509  1.00  0.00           C  
ATOM    188  CG  LYS A  23      -0.776   7.138  20.846  1.00  0.00           C  
ATOM    189  CD  LYS A  23      -0.835   8.125  22.010  1.00  0.00           C  
ATOM    190  CE  LYS A  23      -2.275   8.512  22.337  1.00  0.00           C  
ATOM    191  NZ  LYS A  23      -2.937   9.265  21.253  1.00  0.00           N  
ATOM    192  N   LEU A  24       2.453   4.437  18.221  1.00  0.00           N  
ATOM    193  CA  LEU A  24       3.747   4.077  17.637  1.00  0.00           C  
ATOM    194  C   LEU A  24       4.852   3.849  18.674  1.00  0.00           C  
ATOM    195  O   LEU A  24       6.036   3.903  18.346  1.00  0.00           O  
ATOM    196  CB  LEU A  24       4.202   5.122  16.612  1.00  0.00           C  
ATOM    197  CG  LEU A  24       3.202   5.473  15.503  1.00  0.00           C  
ATOM    198  CD1 LEU A  24       3.818   6.477  14.536  1.00  0.00           C  
ATOM    199  CD2 LEU A  24       2.744   4.232  14.763  1.00  0.00           C  
ATOM    200  N   CYS A  25       4.468   3.576  19.928  1.00  0.00           N  
ATOM    201  CA  CYS A  25       5.428   3.337  21.009  1.00  0.00           C  
ATOM    202  C   CYS A  25       6.353   4.533  21.241  1.00  0.00           C  
ATOM    203  O   CYS A  25       7.523   4.364  21.608  1.00  0.00           O  
ATOM    204  CB  CYS A  25       6.257   2.073  20.746  1.00  0.00           C  
ATOM    205  SG  CYS A  25       5.290   0.545  20.599  1.00  0.00           S  
ATOM    206  N   ARG A  26       5.836   5.748  21.043  1.00  0.00           N  
ATOM    207  CA  ARG A  26       6.630   6.962  21.218  1.00  0.00           C  
ATOM    208  C   ARG A  26       6.109   7.866  22.325  1.00  0.00           C  
ATOM    209  O   ARG A  26       6.878   8.607  22.921  1.00  0.00           O  
ATOM    210  CB  ARG A  26       6.689   7.748  19.907  1.00  0.00           C  
ATOM    211  CG  ARG A  26       7.424   7.017  18.797  1.00  0.00           C  
ATOM    212  CD  ARG A  26       7.333   7.768  17.481  1.00  0.00           C  
ATOM    213  NE  ARG A  26       8.057   7.069  16.421  1.00  0.00           N  
ATOM    214  CZ  ARG A  26       7.909   7.291  15.125  1.00  0.00           C  
ATOM    215  NH1 ARG A  26       7.057   8.208  14.702  1.00  0.00           N  
ATOM    216  NH2 ARG A  26       8.615   6.596  14.245  1.00  0.00           N  
ATOM    217  N   GLU A  27       4.807   7.818  22.604  1.00  0.00           N  
ATOM    218  CA  GLU A  27       4.193   8.684  23.594  1.00  0.00           C  
ATOM    219  C   GLU A  27       3.014   7.981  24.253  1.00  0.00           C  
ATOM    220  O   GLU A  27       2.642   6.867  23.871  1.00  0.00           O  
ATOM    221  CB  GLU A  27       3.734  10.007  22.954  1.00  0.00           C  
ATOM    222  CG  GLU A  27       2.719   9.823  21.833  1.00  0.00           C  
ATOM    223  CD  GLU A  27       2.320  11.137  21.185  1.00  0.00           C  
ATOM    224  OE1 GLU A  27       2.490  12.200  21.822  1.00  0.00           O  
ATOM    225  OE2 GLU A  27       1.821  11.110  20.041  1.00  0.00           O  
ATOM    226  N   GLY A  28       2.429   8.628  25.261  1.00  0.00           N  
ATOM    227  CA  GLY A  28       1.318   8.062  25.996  1.00  0.00           C  
ATOM    228  C   GLY A  28       1.768   7.004  26.981  1.00  0.00           C  
ATOM    229  O   GLY A  28       2.957   6.798  27.219  1.00  0.00           O  
ATOM    230  N   LYS A  29       0.785   6.315  27.585  1.00  0.00           N  
ATOM    231  CA  LYS A  29       1.040   5.260  28.556  1.00  0.00           C  
ATOM    232  C   LYS A  29       0.447   3.951  28.046  1.00  0.00           C  
ATOM    233  O   LYS A  29      -0.684   3.922  27.572  1.00  0.00           O  
ATOM    234  CB  LYS A  29       0.435   5.608  29.916  1.00  0.00           C  
ATOM    235  CG  LYS A  29       1.029   6.848  30.561  1.00  0.00           C  
ATOM    236  CD  LYS A  29       0.375   7.153  31.903  1.00  0.00           C  
ATOM    237  CE  LYS A  29       0.964   8.398  32.545  1.00  0.00           C  
ATOM    238  NZ  LYS A  29       0.312   8.712  33.842  1.00  0.00           N  
ATOM    239  N   GLY A  30       1.220   2.874  28.150  1.00  0.00           N  
ATOM    240  CA  GLY A  30       0.770   1.582  27.682  1.00  0.00           C  
ATOM    241  C   GLY A  30       1.758   0.490  28.029  1.00  0.00           C  
ATOM    242  O   GLY A  30       2.542   0.615  28.969  1.00  0.00           O  
ATOM    243  N   ASN A  31       1.715  -0.594  27.255  1.00  0.00           N  
ATOM    244  CA  ASN A  31       2.512  -1.777  27.551  1.00  0.00           C  
ATOM    245  C   ASN A  31       3.606  -2.034  26.518  1.00  0.00           C  
ATOM    246  O   ASN A  31       3.987  -3.177  26.291  1.00  0.00           O  
ATOM    247  CB  ASN A  31       1.603  -2.999  27.685  1.00  0.00           C  
ATOM    248  CG  ASN A  31       0.813  -3.293  26.426  1.00  0.00           C  
ATOM    249  OD1 ASN A  31       0.904  -2.578  25.434  1.00  0.00           O  
ATOM    250  ND2 ASN A  31       0.027  -4.359  26.455  1.00  0.00           N  
ATOM    251  N   ALA A  32       4.129  -0.978  25.875  1.00  0.00           N  
ATOM    252  CA  ALA A  32       5.245  -1.128  24.956  1.00  0.00           C  
ATOM    253  C   ALA A  32       6.415  -1.794  25.676  1.00  0.00           C  
ATOM    254  O   ALA A  32       6.876  -1.311  26.712  1.00  0.00           O  
ATOM    255  CB  ALA A  32       5.661   0.233  24.396  1.00  0.00           C  
ATOM    256  N   GLY A  33       6.876  -2.935  25.142  1.00  0.00           N  
ATOM    257  CA  GLY A  33       7.869  -3.754  25.816  1.00  0.00           C  
ATOM    258  C   GLY A  33       9.291  -3.240  25.665  1.00  0.00           C  
ATOM    259  O   GLY A  33       9.591  -2.397  24.817  1.00  0.00           O  
ATOM    260  N   LYS A  34      10.185  -3.789  26.496  1.00  0.00           N  
ATOM    261  CA  LYS A  34      11.582  -3.379  26.481  1.00  0.00           C  
ATOM    262  C   LYS A  34      12.220  -3.592  25.108  1.00  0.00           C  
ATOM    263  O   LYS A  34      13.021  -2.766  24.655  1.00  0.00           O  
ATOM    264  CB  LYS A  34      12.368  -4.155  27.534  1.00  0.00           C  
ATOM    265  CG  LYS A  34      13.858  -3.821  27.551  1.00  0.00           C  
ATOM    266  CD  LYS A  34      14.603  -4.586  28.635  1.00  0.00           C  
ATOM    267  CE  LYS A  34      16.082  -4.247  28.619  1.00  0.00           C  
ATOM    268  NZ  LYS A  34      16.860  -5.033  29.619  1.00  0.00           N  
ATOM    269  N   TYR A  35      11.863  -4.692  24.435  1.00  0.00           N  
ATOM    270  CA  TYR A  35      12.494  -5.077  23.173  1.00  0.00           C  
ATOM    271  C   TYR A  35      11.620  -4.831  21.951  1.00  0.00           C  
ATOM    272  O   TYR A  35      12.003  -5.210  20.846  1.00  0.00           O  
ATOM    273  CB  TYR A  35      12.916  -6.547  23.227  1.00  0.00           C  
ATOM    274  CG  TYR A  35      13.976  -6.819  24.271  1.00  0.00           C  
ATOM    275  CD1 TYR A  35      15.303  -6.452  24.051  1.00  0.00           C  
ATOM    276  CD2 TYR A  35      13.657  -7.442  25.469  1.00  0.00           C  
ATOM    277  CE1 TYR A  35      16.281  -6.696  24.991  1.00  0.00           C  
ATOM    278  CE2 TYR A  35      14.633  -7.686  26.422  1.00  0.00           C  
ATOM    279  CZ  TYR A  35      15.936  -7.318  26.174  1.00  0.00           C  
ATOM    280  OH  TYR A  35      16.916  -7.559  27.118  1.00  0.00           O  
ATOM    281  N   GLY A  36      10.462  -4.190  22.125  1.00  0.00           N  
ATOM    282  CA  GLY A  36       9.615  -3.871  20.998  1.00  0.00           C  
ATOM    283  C   GLY A  36       8.160  -4.227  21.220  1.00  0.00           C  
ATOM    284  O   GLY A  36       7.763  -4.689  22.295  1.00  0.00           O  
ATOM    285  N   ASP A  37       7.369  -3.997  20.186  1.00  0.00           N  
ATOM    286  CA  ASP A  37       5.946  -4.305  20.190  1.00  0.00           C  
ATOM    287  C   ASP A  37       5.524  -4.577  18.750  1.00  0.00           C  
ATOM    288  O   ASP A  37       6.021  -3.938  17.827  1.00  0.00           O  
ATOM    289  CB  ASP A  37       5.135  -3.142  20.776  1.00  0.00           C  
ATOM    290  CG  ASP A  37       3.690  -3.497  20.989  1.00  0.00           C  
ATOM    291  OD1 ASP A  37       2.920  -3.503  20.000  1.00  0.00           O  
ATOM    292  OD2 ASP A  37       3.305  -3.769  22.140  1.00  0.00           O  
ATOM    293  N   TYR A  38       4.596  -5.519  18.560  1.00  0.00           N  
ATOM    294  CA  TYR A  38       4.195  -5.906  17.214  1.00  0.00           C  
ATOM    295  C   TYR A  38       3.451  -4.805  16.453  1.00  0.00           C  
ATOM    296  O   TYR A  38       3.189  -4.962  15.251  1.00  0.00           O  
ATOM    297  CB  TYR A  38       3.350  -7.185  17.258  1.00  0.00           C  
ATOM    298  CG  TYR A  38       4.156  -8.423  17.595  1.00  0.00           C  
ATOM    299  CD1 TYR A  38       5.208  -8.829  16.778  1.00  0.00           C  
ATOM    300  CD2 TYR A  38       3.880  -9.182  18.720  1.00  0.00           C  
ATOM    301  CE1 TYR A  38       5.955  -9.962  17.071  1.00  0.00           C  
ATOM    302  CE2 TYR A  38       4.617 -10.320  19.026  1.00  0.00           C  
ATOM    303  CZ  TYR A  38       5.653 -10.709  18.199  1.00  0.00           C  
ATOM    304  OH  TYR A  38       6.389 -11.827  18.485  1.00  0.00           O  
ATOM    305  N   SER A  39       3.118  -3.711  17.115  1.00  0.00           N  
ATOM    306  CA  SER A  39       2.500  -2.562  16.460  1.00  0.00           C  
ATOM    307  C   SER A  39       3.495  -1.438  16.171  1.00  0.00           C  
ATOM    308  O   SER A  39       3.090  -0.382  15.673  1.00  0.00           O  
ATOM    309  CB  SER A  39       1.354  -2.012  17.310  1.00  0.00           C  
ATOM    310  OG  SER A  39       0.328  -2.974  17.466  1.00  0.00           O  
ATOM    311  N   CYS A  40       4.776  -1.643  16.466  1.00  0.00           N  
ATOM    312  CA  CYS A  40       5.773  -0.584  16.382  1.00  0.00           C  
ATOM    313  C   CYS A  40       7.030  -1.042  15.648  1.00  0.00           C  
ATOM    314  O   CYS A  40       7.252  -2.238  15.447  1.00  0.00           O  
ATOM    315  CB  CYS A  40       6.147  -0.102  17.792  1.00  0.00           C  
ATOM    316  SG  CYS A  40       4.737   0.491  18.765  1.00  0.00           S  
ATOM    317  N   ASP A  41       7.866  -0.068  15.249  1.00  0.00           N  
ATOM    318  CA  ASP A  41       9.162  -0.366  14.653  1.00  0.00           C  
ATOM    319  C   ASP A  41      10.171  -0.763  15.729  1.00  0.00           C  
ATOM    320  O   ASP A  41       9.954  -0.572  16.927  1.00  0.00           O  
ATOM    321  CB  ASP A  41       9.675   0.830  13.846  1.00  0.00           C  
ATOM    322  CG  ASP A  41       9.064   0.909  12.452  1.00  0.00           C  
ATOM    323  OD1 ASP A  41       8.670  -0.143  11.908  1.00  0.00           O  
ATOM    324  OD2 ASP A  41       9.004   2.020  11.900  1.00  0.00           O  
ATOM    325  N   ALA A  42      11.301  -1.320  15.274  1.00  0.00           N  
ATOM    326  CA  ALA A  42      12.306  -1.874  16.179  1.00  0.00           C  
ATOM    327  C   ALA A  42      13.021  -0.794  16.982  1.00  0.00           C  
ATOM    328  O   ALA A  42      13.181   0.342  16.529  1.00  0.00           O  
ATOM    329  CB  ALA A  42      13.313  -2.695  15.388  1.00  0.00           C  
ATOM    330  N   ASN A  43      13.476  -1.158  18.180  1.00  0.00           N  
ATOM    331  CA  ASN A  43      14.209  -0.244  19.051  1.00  0.00           C  
ATOM    332  C   ASN A  43      15.672  -0.678  19.212  1.00  0.00           C  
ATOM    333  O   ASN A  43      16.067  -1.763  18.783  1.00  0.00           O  
ATOM    334  CB  ASN A  43      13.516  -0.083  20.404  1.00  0.00           C  
ATOM    335  CG  ASN A  43      13.628  -1.321  21.291  1.00  0.00           C  
ATOM    336  OD1 ASN A  43      14.030  -2.392  20.855  1.00  0.00           O  
ATOM    337  ND2 ASN A  43      13.276  -1.156  22.559  1.00  0.00           N  
ATOM    338  N   MET A  44      16.473   0.181  19.829  1.00  0.00           N  
ATOM    339  CA  MET A  44      17.903  -0.086  19.972  1.00  0.00           C  
ATOM    340  C   MET A  44      18.202  -1.261  20.898  1.00  0.00           C  
ATOM    341  O   MET A  44      19.177  -1.978  20.681  1.00  0.00           O  
ATOM    342  CB  MET A  44      18.642   1.158  20.474  1.00  0.00           C  
ATOM    343  CG  MET A  44      18.979   2.173  19.396  1.00  0.00           C  
ATOM    344  SD  MET A  44      19.980   1.502  18.046  1.00  0.00           S  
ATOM    345  CE  MET A  44      21.292   0.661  18.921  1.00  0.00           C  
ATOM    346  N   ALA A  45      17.380  -1.472  21.922  1.00  0.00           N  
ATOM    347  CA  ALA A  45      17.598  -2.597  22.835  1.00  0.00           C  
ATOM    348  C   ALA A  45      17.557  -3.922  22.081  1.00  0.00           C  
ATOM    349  O   ALA A  45      18.382  -4.809  22.314  1.00  0.00           O  
ATOM    350  CB  ALA A  45      16.556  -2.582  23.949  1.00  0.00           C  
ATOM    351  N   LEU A  46      16.597  -4.059  21.155  1.00  0.00           N  
ATOM    352  CA  LEU A  46      16.505  -5.262  20.344  1.00  0.00           C  
ATOM    353  C   LEU A  46      17.742  -5.421  19.461  1.00  0.00           C  
ATOM    354  O   LEU A  46      18.303  -6.519  19.370  1.00  0.00           O  
ATOM    355  CB  LEU A  46      15.240  -5.216  19.476  1.00  0.00           C  
ATOM    356  CG  LEU A  46      15.041  -6.402  18.534  1.00  0.00           C  
ATOM    357  CD1 LEU A  46      14.716  -7.665  19.322  1.00  0.00           C  
ATOM    358  CD2 LEU A  46      13.944  -6.102  17.522  1.00  0.00           C  
ATOM    359  N   LEU A  47      18.183  -4.332  18.822  1.00  0.00           N  
ATOM    360  CA  LEU A  47      19.358  -4.398  17.957  1.00  0.00           C  
ATOM    361  C   LEU A  47      20.618  -4.743  18.743  1.00  0.00           C  
ATOM    362  O   LEU A  47      21.453  -5.522  18.266  1.00  0.00           O  
ATOM    363  CB  LEU A  47      19.548  -3.081  17.207  1.00  0.00           C  
ATOM    364  CG  LEU A  47      18.514  -2.760  16.132  1.00  0.00           C  
ATOM    365  CD1 LEU A  47      18.908  -1.483  15.399  1.00  0.00           C  
ATOM    366  CD2 LEU A  47      18.392  -3.908  15.134  1.00  0.00           C  
ATOM    367  N   ASP A  48      20.772  -4.177  19.935  1.00  0.00           N  
ATOM    368  CA  ASP A  48      21.923  -4.506  20.765  1.00  0.00           C  
ATOM    369  C   ASP A  48      21.964  -5.994  21.074  1.00  0.00           C  
ATOM    370  O   ASP A  48      23.019  -6.624  21.004  1.00  0.00           O  
ATOM    371  CB  ASP A  48      21.883  -3.700  22.073  1.00  0.00           C  
ATOM    372  CG  ASP A  48      22.192  -2.225  21.869  1.00  0.00           C  
ATOM    373  OD1 ASP A  48      22.767  -1.861  20.816  1.00  0.00           O  
ATOM    374  OD2 ASP A  48      21.880  -1.429  22.779  1.00  0.00           O  
ATOM    375  N   SER A  49      20.798  -6.568  21.388  1.00  0.00           N  
ATOM    376  CA  SER A  49      20.729  -8.001  21.662  1.00  0.00           C  
ATOM    377  C   SER A  49      21.022  -8.819  20.407  1.00  0.00           C  
ATOM    378  O   SER A  49      21.633  -9.892  20.483  1.00  0.00           O  
ATOM    379  CB  SER A  49      19.357  -8.375  22.238  1.00  0.00           C  
ATOM    380  OG  SER A  49      18.357  -8.382  21.239  1.00  0.00           O  
ATOM    381  N   LEU A  50      20.603  -8.324  19.234  1.00  0.00           N  
ATOM    382  CA  LEU A  50      20.845  -9.031  17.984  1.00  0.00           C  
ATOM    383  C   LEU A  50      22.322  -9.044  17.624  1.00  0.00           C  
ATOM    384  O   LEU A  50      22.855 -10.075  17.201  1.00  0.00           O  
ATOM    385  CB  LEU A  50      20.023  -8.398  16.852  1.00  0.00           C  
ATOM    386  CG  LEU A  50      20.244  -8.985  15.455  1.00  0.00           C  
ATOM    387  CD1 LEU A  50      19.951 -10.480  15.434  1.00  0.00           C  
ATOM    388  CD2 LEU A  50      19.364  -8.264  14.436  1.00  0.00           C  
ATOM    389  N   VAL A  51      23.002  -7.904  17.785  1.00  0.00           N  
ATOM    390  CA  VAL A  51      24.431  -7.831  17.509  1.00  0.00           C  
ATOM    391  C   VAL A  51      25.183  -8.862  18.346  1.00  0.00           C  
ATOM    392  O   VAL A  51      26.029  -9.601  17.839  1.00  0.00           O  
ATOM    393  CB  VAL A  51      24.967  -6.413  17.765  1.00  0.00           C  
ATOM    394  CG1 VAL A  51      26.496  -6.388  17.709  1.00  0.00           C  
ATOM    395  CG2 VAL A  51      24.393  -5.431  16.748  1.00  0.00           C  
ATOM    396  N   LYS A  52      24.869  -8.925  19.645  1.00  0.00           N  
ATOM    397  CA  LYS A  52      25.513  -9.888  20.528  1.00  0.00           C  
ATOM    398  C   LYS A  52      25.215 -11.316  20.090  1.00  0.00           C  
ATOM    399  O   LYS A  52      26.103 -12.175  20.079  1.00  0.00           O  
ATOM    400  CB  LYS A  52      25.058  -9.666  21.971  1.00  0.00           C  
ATOM    401  CG  LYS A  52      25.542  -8.355  22.578  1.00  0.00           C  
ATOM    402  CD  LYS A  52      25.004  -8.162  23.988  1.00  0.00           C  
ATOM    403  CE  LYS A  52      25.488  -6.841  24.578  1.00  0.00           C  
ATOM    404  NZ  LYS A  52      24.932  -6.599  25.936  1.00  0.00           N  
ATOM    405  N   PHE A  53      23.961 -11.590  19.707  1.00  0.00           N  
ATOM    406  CA  PHE A  53      23.571 -12.938  19.279  1.00  0.00           C  
ATOM    407  C   PHE A  53      24.327 -13.360  18.023  1.00  0.00           C  
ATOM    408  O   PHE A  53      24.835 -14.487  17.950  1.00  0.00           O  
ATOM    409  CB  PHE A  53      22.062 -13.003  19.035  1.00  0.00           C  
ATOM    410  CG  PHE A  53      21.592 -14.353  18.560  1.00  0.00           C  
ATOM    411  CD1 PHE A  53      21.425 -15.404  19.453  1.00  0.00           C  
ATOM    412  CD2 PHE A  53      21.340 -14.578  17.215  1.00  0.00           C  
ATOM    413  CE1 PHE A  53      21.010 -16.645  19.021  1.00  0.00           C  
ATOM    414  CE2 PHE A  53      20.929 -15.824  16.772  1.00  0.00           C  
ATOM    415  CZ  PHE A  53      20.755 -16.857  17.673  1.00  0.00           C  
ATOM    416  N   ILE A  54      24.389 -12.476  17.027  1.00  0.00           N  
ATOM    417  CA  ILE A  54      25.075 -12.805  15.779  1.00  0.00           C  
ATOM    418  C   ILE A  54      26.551 -13.103  16.048  1.00  0.00           C  
ATOM    419  O   ILE A  54      27.093 -14.098  15.551  1.00  0.00           O  
ATOM    420  CB  ILE A  54      24.919 -11.661  14.752  1.00  0.00           C  
ATOM    421  CG1 ILE A  54      23.461 -11.577  14.267  1.00  0.00           C  
ATOM    422  CG2 ILE A  54      25.863 -11.864  13.561  1.00  0.00           C  
ATOM    423  CD1 ILE A  54      23.160 -10.354  13.407  1.00  0.00           C  
ATOM    424  N   LYS A  55      27.209 -12.261  16.843  1.00  0.00           N  
ATOM    425  CA  LYS A  55      28.638 -12.439  17.099  1.00  0.00           C  
ATOM    426  C   LYS A  55      28.914 -13.724  17.874  1.00  0.00           C  
ATOM    427  O   LYS A  55      29.932 -14.382  17.642  1.00  0.00           O  
ATOM    428  CB  LYS A  55      29.190 -11.213  17.824  1.00  0.00           C  
ATOM    429  CG  LYS A  55      29.153  -9.954  16.956  1.00  0.00           C  
ATOM    430  CD  LYS A  55      29.630  -8.700  17.680  1.00  0.00           C  
ATOM    431  CE  LYS A  55      31.143  -8.638  17.771  1.00  0.00           C  
ATOM    432  NZ  LYS A  55      31.615  -7.293  18.160  1.00  0.00           N  
ATOM    433  N   ARG A  56      28.007 -14.124  18.775  1.00  0.00           N  
ATOM    434  CA  ARG A  56      28.161 -15.376  19.516  1.00  0.00           C  
ATOM    435  C   ARG A  56      27.965 -16.598  18.626  1.00  0.00           C  
ATOM    436  O   ARG A  56      28.462 -17.681  18.953  1.00  0.00           O  
ATOM    437  CB  ARG A  56      27.166 -15.454  20.677  1.00  0.00           C  
ATOM    438  CG  ARG A  56      27.459 -14.542  21.851  1.00  0.00           C  
ATOM    439  CD  ARG A  56      26.673 -14.991  23.090  1.00  0.00           C  
ATOM    440  NE  ARG A  56      25.254 -15.178  22.810  1.00  0.00           N  
ATOM    441  CZ  ARG A  56      24.310 -14.248  22.958  1.00  0.00           C  
ATOM    442  NH1 ARG A  56      24.633 -13.044  23.396  1.00  0.00           N  
ATOM    443  NH2 ARG A  56      23.053 -14.526  22.668  1.00  0.00           N  
ATOM    444  N   ASN A  57      27.234 -16.438  17.516  1.00  0.00           N  
ATOM    445  CA  ASN A  57      26.869 -17.556  16.652  1.00  0.00           C  
ATOM    446  C   ASN A  57      27.543 -17.486  15.286  1.00  0.00           C  
ATOM    447  O   ASN A  57      27.017 -18.006  14.302  1.00  0.00           O  
ATOM    448  CB  ASN A  57      25.344 -17.627  16.513  1.00  0.00           C  
ATOM    449  CG  ASN A  57      24.678 -18.065  17.791  1.00  0.00           C  
ATOM    450  OD1 ASN A  57      24.494 -19.260  18.031  1.00  0.00           O  
ATOM    451  ND2 ASN A  57      24.325 -17.113  18.644  1.00  0.00           N  
ATOM    452  N   THR A  58      28.715 -16.861  15.232  1.00  0.00           N  
ATOM    453  CA  THR A  58      29.503 -16.741  14.016  1.00  0.00           C  
ATOM    454  C   THR A  58      30.913 -17.277  14.271  1.00  0.00           C  
ATOM    455  O   THR A  58      31.572 -16.864  15.227  1.00  0.00           O  
ATOM    456  CB  THR A  58      29.587 -15.281  13.552  1.00  0.00           C  
ATOM    457  OG1 THR A  58      28.270 -14.790  13.272  1.00  0.00           O  
ATOM    458  CG2 THR A  58      30.443 -15.156  12.296  1.00  0.00           C  
ATOM    459  N   ASP A  59      31.366 -18.202  13.412  1.00  0.00           N  
ATOM    460  CA  ASP A  59      32.744 -18.660  13.484  1.00  0.00           C  
ATOM    461  C   ASP A  59      33.578 -17.973  12.401  1.00  0.00           C  
ATOM    462  O   ASP A  59      33.120 -17.046  11.737  1.00  0.00           O  
ATOM    463  CB  ASP A  59      32.825 -20.189  13.396  1.00  0.00           C  
ATOM    464  CG  ASP A  59      32.301 -20.753  12.086  1.00  0.00           C  
ATOM    465  OD1 ASP A  59      32.273 -20.035  11.069  1.00  0.00           O  
ATOM    466  OD2 ASP A  59      31.932 -21.951  12.075  1.00  0.00           O  
ATOM    467  N   VAL A  60      34.826 -18.421  12.219  1.00  0.00           N  
ATOM    468  CA  VAL A  60      35.745 -17.758  11.296  1.00  0.00           C  
ATOM    469  C   VAL A  60      35.204 -17.749   9.871  1.00  0.00           C  
ATOM    470  O   VAL A  60      35.382 -16.768   9.136  1.00  0.00           O  
ATOM    471  CB  VAL A  60      37.134 -18.428  11.346  1.00  0.00           C  
ATOM    472  CG1 VAL A  60      38.056 -17.870  10.272  1.00  0.00           C  
ATOM    473  CG2 VAL A  60      37.760 -18.242  12.726  1.00  0.00           C  
ATOM    474  N   ASN A  61      34.528 -18.827   9.464  1.00  0.00           N  
ATOM    475  CA  ASN A  61      33.997 -18.938   8.104  1.00  0.00           C  
ATOM    476  C   ASN A  61      32.579 -18.398   7.971  1.00  0.00           C  
ATOM    477  O   ASN A  61      31.951 -18.579   6.927  1.00  0.00           O  
ATOM    478  CB  ASN A  61      34.052 -20.389   7.636  1.00  0.00           C  
ATOM    479  CG  ASN A  61      35.464 -20.899   7.467  1.00  0.00           C  
ATOM    480  OD1 ASN A  61      36.386 -20.132   7.189  1.00  0.00           O  
ATOM    481  ND2 ASN A  61      35.656 -22.198   7.634  1.00  0.00           N  
ATOM    482  N   GLY A  62      32.059 -17.724   9.009  1.00  0.00           N  
ATOM    483  CA  GLY A  62      30.717 -17.173   8.983  1.00  0.00           C  
ATOM    484  C   GLY A  62      30.656 -15.658   9.054  1.00  0.00           C  
ATOM    485  O   GLY A  62      29.575 -15.093   9.203  1.00  0.00           O  
ATOM    486  N   LYS A  63      31.820 -14.987   8.965  1.00  0.00           N  
ATOM    487  CA  LYS A  63      31.877 -13.533   9.083  1.00  0.00           C  
ATOM    488  C   LYS A  63      31.524 -12.870   7.752  1.00  0.00           C  
ATOM    489  O   LYS A  63      32.334 -12.156   7.142  1.00  0.00           O  
ATOM    490  CB  LYS A  63      33.259 -13.098   9.574  1.00  0.00           C  
ATOM    491  CG  LYS A  63      33.581 -13.574  10.974  1.00  0.00           C  
ATOM    492  CD  LYS A  63      34.948 -13.073  11.420  1.00  0.00           C  
ATOM    493  CE  LYS A  63      35.251 -13.479  12.855  1.00  0.00           C  
ATOM    494  NZ  LYS A  63      36.567 -12.964  13.300  1.00  0.00           N  
ATOM    495  N   VAL A  64      30.288 -13.112   7.304  1.00  0.00           N  
ATOM    496  CA  VAL A  64      29.771 -12.592   6.045  1.00  0.00           C  
ATOM    497  C   VAL A  64      28.330 -12.156   6.289  1.00  0.00           C  
ATOM    498  O   VAL A  64      27.574 -12.854   6.971  1.00  0.00           O  
ATOM    499  CB  VAL A  64      29.829 -13.647   4.923  1.00  0.00           C  
ATOM    500  CG1 VAL A  64      29.391 -13.046   3.595  1.00  0.00           C  
ATOM    501  CG2 VAL A  64      31.230 -14.238   4.800  1.00  0.00           C  
ATOM    502  N   MET A  65      27.950 -11.002   5.740  1.00  0.00           N  
ATOM    503  CA  MET A  65      26.607 -10.484   5.972  1.00  0.00           C  
ATOM    504  C   MET A  65      26.120  -9.665   4.789  1.00  0.00           C  
ATOM    505  O   MET A  65      26.812  -8.759   4.321  1.00  0.00           O  
ATOM    506  CB  MET A  65      26.568  -9.622   7.238  1.00  0.00           C  
ATOM    507  CG  MET A  65      25.224  -8.965   7.506  1.00  0.00           C  
ATOM    508  SD  MET A  65      25.188  -7.999   9.032  1.00  0.00           S  
ATOM    509  CE  MET A  65      25.208  -9.314  10.249  1.00  0.00           C  
ATOM    510  N   VAL A  66      24.901  -9.983   4.326  1.00  0.00           N  
ATOM    511  CA  VAL A  66      24.172  -9.131   3.396  1.00  0.00           C  
ATOM    512  C   VAL A  66      23.265  -8.226   4.214  1.00  0.00           C  
ATOM    513  O   VAL A  66      22.449  -8.710   5.005  1.00  0.00           O  
ATOM    514  CB  VAL A  66      23.336  -9.951   2.394  1.00  0.00           C  
ATOM    515  CG1 VAL A  66      22.525  -9.021   1.498  1.00  0.00           C  
ATOM    516  CG2 VAL A  66      24.241 -10.843   1.554  1.00  0.00           C  
ATOM    517  N   TYR A  67      23.415  -6.916   4.031  1.00  0.00           N  
ATOM    518  CA  TYR A  67      22.545  -5.931   4.662  1.00  0.00           C  
ATOM    519  C   TYR A  67      21.542  -5.447   3.616  1.00  0.00           C  
ATOM    520  O   TYR A  67      21.911  -4.740   2.672  1.00  0.00           O  
ATOM    521  CB  TYR A  67      23.370  -4.771   5.231  1.00  0.00           C  
ATOM    522  CG  TYR A  67      22.519  -3.612   5.685  1.00  0.00           C  
ATOM    523  CD1 TYR A  67      21.677  -3.734   6.779  1.00  0.00           C  
ATOM    524  CD2 TYR A  67      22.549  -2.396   5.008  1.00  0.00           C  
ATOM    525  CE1 TYR A  67      20.880  -2.682   7.194  1.00  0.00           C  
ATOM    526  CE2 TYR A  67      21.758  -1.336   5.410  1.00  0.00           C  
ATOM    527  CZ  TYR A  67      20.926  -1.486   6.499  1.00  0.00           C  
ATOM    528  OH  TYR A  67      20.136  -0.436   6.899  1.00  0.00           O  
ATOM    529  N   ASN A  68      20.267  -5.851   3.772  1.00  0.00           N  
ATOM    530  CA  ASN A  68      19.263  -5.694   2.725  1.00  0.00           C  
ATOM    531  C   ASN A  68      18.493  -4.377   2.766  1.00  0.00           C  
ATOM    532  O   ASN A  68      17.464  -4.254   2.087  1.00  0.00           O  
ATOM    533  CB  ASN A  68      18.284  -6.871   2.755  1.00  0.00           C  
ATOM    534  CG  ASN A  68      18.669  -7.988   1.807  1.00  0.00           C  
ATOM    535  OD1 ASN A  68      19.342  -8.941   2.206  1.00  0.00           O  
ATOM    536  ND2 ASN A  68      18.238  -7.883   0.564  1.00  0.00           N  
ATOM    537  N   GLY A  69      18.949  -3.379   3.530  1.00  0.00           N  
ATOM    538  CA  GLY A  69      18.363  -2.053   3.500  1.00  0.00           C  
ATOM    539  C   GLY A  69      17.164  -1.841   4.420  1.00  0.00           C  
ATOM    540  O   GLY A  69      16.833  -2.685   5.253  1.00  0.00           O  
ATOM    541  N   ASP A  70      16.512  -0.672   4.241  1.00  0.00           N  
ATOM    542  CA  ASP A  70      15.364  -0.205   5.019  1.00  0.00           C  
ATOM    543  C   ASP A  70      15.693   0.006   6.502  1.00  0.00           C  
ATOM    544  O   ASP A  70      15.179  -0.674   7.388  1.00  0.00           O  
ATOM    545  CB  ASP A  70      14.140  -1.112   4.830  1.00  0.00           C  
ATOM    546  CG  ASP A  70      13.216  -0.609   3.725  1.00  0.00           C  
ATOM    547  OD1 ASP A  70      13.606   0.320   2.978  1.00  0.00           O  
ATOM    548  OD2 ASP A  70      12.083  -1.138   3.607  1.00  0.00           O  
ATOM    549  N   ILE A  71      16.534   1.007   6.749  1.00  0.00           N  
ATOM    550  CA  ILE A  71      16.834   1.432   8.112  1.00  0.00           C  
ATOM    551  C   ILE A  71      15.825   2.458   8.624  1.00  0.00           C  
ATOM    552  O   ILE A  71      15.594   2.555   9.827  1.00  0.00           O  
ATOM    553  CB  ILE A  71      18.276   2.014   8.196  1.00  0.00           C  
ATOM    554  CG1 ILE A  71      18.675   2.321   9.649  1.00  0.00           C  
ATOM    555  CG2 ILE A  71      18.419   3.276   7.346  1.00  0.00           C  
ATOM    556  CD1 ILE A  71      18.838   1.091  10.520  1.00  0.00           C  
ATOM    557  N   VAL A  72      15.202   3.237   7.726  1.00  0.00           N  
ATOM    558  CA  VAL A  72      14.385   4.378   8.131  1.00  0.00           C  
ATOM    559  C   VAL A  72      13.046   3.917   8.694  1.00  0.00           C  
ATOM    560  O   VAL A  72      12.347   3.103   8.085  1.00  0.00           O  
ATOM    561  CB  VAL A  72      14.177   5.358   6.959  1.00  0.00           C  
ATOM    562  CG1 VAL A  72      13.239   6.495   7.359  1.00  0.00           C  
ATOM    563  CG2 VAL A  72      15.514   5.909   6.484  1.00  0.00           C  
ATOM    564  N   SER A  73      12.671   4.464   9.856  1.00  0.00           N  
ATOM    565  CA  SER A  73      11.422   4.135  10.530  1.00  0.00           C  
ATOM    566  C   SER A  73      10.221   4.805   9.861  1.00  0.00           C  
ATOM    567  O   SER A  73      10.354   5.804   9.148  1.00  0.00           O  
ATOM    568  CB  SER A  73      11.502   4.547  12.002  1.00  0.00           C  
ATOM    569  OG  SER A  73      10.317   4.263  12.703  1.00  0.00           O  
ATOM    570  N   ARG A  74       9.028   4.255  10.115  1.00  0.00           N  
ATOM    571  CA  ARG A  74       7.794   4.822   9.592  1.00  0.00           C  
ATOM    572  C   ARG A  74       7.343   6.039  10.404  1.00  0.00           C  
ATOM    573  O   ARG A  74       7.526   6.090  11.620  1.00  0.00           O  
ATOM    574  CB  ARG A  74       6.681   3.775   9.613  1.00  0.00           C  
ATOM    575  CG  ARG A  74       6.840   2.643   8.603  1.00  0.00           C  
ATOM    576  CD  ARG A  74       5.757   1.575   8.790  1.00  0.00           C  
ATOM    577  NE  ARG A  74       4.412   2.122   8.661  1.00  0.00           N  
ATOM    578  CZ  ARG A  74       3.290   1.430   8.864  1.00  0.00           C  
ATOM    579  NH1 ARG A  74       3.348   0.151   9.213  1.00  0.00           N  
ATOM    580  NH2 ARG A  74       2.111   2.009   8.722  1.00  0.00           N  
ATOM    581  N   ALA A  75       6.728   6.993   9.704  1.00  0.00           N  
ATOM    582  CA  ALA A  75       5.971   8.087  10.328  1.00  0.00           C  
ATOM    583  C   ALA A  75       6.744   8.846  11.411  1.00  0.00           C  
ATOM    584  O   ALA A  75       6.203   9.156  12.478  1.00  0.00           O  
ATOM    585  CB  ALA A  75       4.639   7.563  10.880  1.00  0.00           C  
ATOM    586  N   ILE A  76       7.998   9.159  11.146  1.00  0.00           N  
ATOM    587  CA  ILE A  76       8.766   9.944  12.114  1.00  0.00           C  
ATOM    588  C   ILE A  76       8.357  11.421  12.020  1.00  0.00           C  
ATOM    589  O   ILE A  76       7.962  11.890  10.950  1.00  0.00           O  
ATOM    590  CB  ILE A  76      10.292   9.729  11.934  1.00  0.00           C  
ATOM    591  CG1 ILE A  76      10.771  10.186  10.555  1.00  0.00           C  
ATOM    592  CG2 ILE A  76      10.660   8.266  12.168  1.00  0.00           C  
ATOM    593  CD1 ILE A  76      11.277  11.611  10.525  1.00  0.00           C  
ATOM    594  N   PRO A  77       8.443  12.170  13.128  1.00  0.00           N  
ATOM    595  CA  PRO A  77       7.925  13.551  13.140  1.00  0.00           C  
ATOM    596  C   PRO A  77       8.592  14.497  12.142  1.00  0.00           C  
ATOM    597  O   PRO A  77       7.899  15.299  11.506  1.00  0.00           O  
ATOM    598  CB  PRO A  77       8.175  14.007  14.581  1.00  0.00           C  
ATOM    599  CG  PRO A  77       8.175  12.744  15.379  1.00  0.00           C  
ATOM    600  CD  PRO A  77       8.819  11.721  14.479  1.00  0.00           C  
ATOM    601  N   LYS A  78       9.918  14.444  12.006  1.00  0.00           N  
ATOM    602  CA  LYS A  78      10.644  15.355  11.119  1.00  0.00           C  
ATOM    603  C   LYS A  78      11.434  14.546  10.095  1.00  0.00           C  
ATOM    604  O   LYS A  78      12.606  14.233  10.299  1.00  0.00           O  
ATOM    605  CB  LYS A  78      11.566  16.279  11.925  1.00  0.00           C  
ATOM    606  CG  LYS A  78      12.231  17.346  11.077  1.00  0.00           C  
ATOM    607  CD  LYS A  78      13.034  18.323  11.947  1.00  0.00           C  
ATOM    608  CE  LYS A  78      13.798  19.342  11.101  1.00  0.00           C  
ATOM    609  NZ  LYS A  78      12.890  20.163  10.262  1.00  0.00           N  
ATOM    610  N   TYR A  79      10.759  14.218   8.985  1.00  0.00           N  
ATOM    611  CA  TYR A  79      11.345  13.424   7.911  1.00  0.00           C  
ATOM    612  C   TYR A  79      11.850  14.344   6.804  1.00  0.00           C  
ATOM    613  O   TYR A  79      11.065  15.086   6.198  1.00  0.00           O  
ATOM    614  CB  TYR A  79      10.308  12.443   7.367  1.00  0.00           C  
ATOM    615  CG  TYR A  79      10.801  11.548   6.254  1.00  0.00           C  
ATOM    616  CD1 TYR A  79      11.651  10.483   6.515  1.00  0.00           C  
ATOM    617  CD2 TYR A  79      10.398  11.757   4.938  1.00  0.00           C  
ATOM    618  CE1 TYR A  79      12.086   9.650   5.504  1.00  0.00           C  
ATOM    619  CE2 TYR A  79      10.831  10.930   3.914  1.00  0.00           C  
ATOM    620  CZ  TYR A  79      11.672   9.878   4.201  1.00  0.00           C  
ATOM    621  OH  TYR A  79      12.113   9.055   3.186  1.00  0.00           O  
ATOM    622  N   ASN A  80      13.147  14.309   6.547  1.00  0.00           N  
ATOM    623  CA  ASN A  80      13.750  15.153   5.529  1.00  0.00           C  
ATOM    624  C   ASN A  80      15.058  14.538   5.042  1.00  0.00           C  
ATOM    625  O   ASN A  80      15.438  13.439   5.465  1.00  0.00           O  
ATOM    626  CB  ASN A  80      13.963  16.582   6.065  1.00  0.00           C  
ATOM    627  CG  ASN A  80      14.791  16.616   7.333  1.00  0.00           C  
ATOM    628  OD1 ASN A  80      15.655  15.771   7.567  1.00  0.00           O  
ATOM    629  ND2 ASN A  80      14.538  17.612   8.172  1.00  0.00           N  
ATOM    630  N   LEU A  81      15.731  15.239   4.139  1.00  0.00           N  
ATOM    631  CA  LEU A  81      16.988  14.754   3.573  1.00  0.00           C  
ATOM    632  C   LEU A  81      18.018  14.475   4.669  1.00  0.00           C  
ATOM    633  O   LEU A  81      18.708  13.450   4.641  1.00  0.00           O  
ATOM    634  CB  LEU A  81      17.517  15.776   2.564  1.00  0.00           C  
ATOM    635  CG  LEU A  81      18.806  15.451   1.810  1.00  0.00           C  
ATOM    636  CD1 LEU A  81      18.773  16.112   0.430  1.00  0.00           C  
ATOM    637  CD2 LEU A  81      20.045  15.928   2.575  1.00  0.00           C  
ATOM    638  N   ASP A  82      18.147  15.389   5.642  1.00  0.00           N  
ATOM    639  CA  ASP A  82      19.133  15.221   6.699  1.00  0.00           C  
ATOM    640  C   ASP A  82      18.833  14.015   7.578  1.00  0.00           C  
ATOM    641  O   ASP A  82      19.754  13.313   8.017  1.00  0.00           O  
ATOM    642  CB  ASP A  82      19.215  16.485   7.558  1.00  0.00           C  
ATOM    643  CG  ASP A  82      20.378  16.460   8.520  1.00  0.00           C  
ATOM    644  OD1 ASP A  82      21.536  16.452   8.053  1.00  0.00           O  
ATOM    645  OD2 ASP A  82      20.137  16.442   9.745  1.00  0.00           O  
ATOM    646  N   TYR A  83      17.546  13.748   7.825  1.00  0.00           N  
ATOM    647  CA  TYR A  83      17.160  12.575   8.616  1.00  0.00           C  
ATOM    648  C   TYR A  83      17.584  11.284   7.921  1.00  0.00           C  
ATOM    649  O   TYR A  83      18.113  10.372   8.555  1.00  0.00           O  
ATOM    650  CB  TYR A  83      15.649  12.574   8.874  1.00  0.00           C  
ATOM    651  CG  TYR A  83      15.218  11.469   9.813  1.00  0.00           C  
ATOM    652  CD1 TYR A  83      14.954  10.193   9.344  1.00  0.00           C  
ATOM    653  CD2 TYR A  83      15.091  11.707  11.180  1.00  0.00           C  
ATOM    654  CE1 TYR A  83      14.578   9.170  10.209  1.00  0.00           C  
ATOM    655  CE2 TYR A  83      14.709  10.691  12.047  1.00  0.00           C  
ATOM    656  CZ  TYR A  83      14.457   9.435  11.558  1.00  0.00           C  
ATOM    657  OH  TYR A  83      14.080   8.420  12.414  1.00  0.00           O  
ATOM    658  N   VAL A  84      17.352  11.198   6.613  1.00  0.00           N  
ATOM    659  CA  VAL A  84      17.747  10.011   5.861  1.00  0.00           C  
ATOM    660  C   VAL A  84      19.258   9.838   5.877  1.00  0.00           C  
ATOM    661  O   VAL A  84      19.770   8.730   6.070  1.00  0.00           O  
ATOM    662  CB  VAL A  84      17.215  10.075   4.419  1.00  0.00           C  
ATOM    663  CG1 VAL A  84      17.775   8.936   3.575  1.00  0.00           C  
ATOM    664  CG2 VAL A  84      15.688  10.016   4.419  1.00  0.00           C  
ATOM    665  N   LYS A  85      19.999  10.928   5.692  1.00  0.00           N  
ATOM    666  CA  LYS A  85      21.457  10.867   5.759  1.00  0.00           C  
ATOM    667  C   LYS A  85      21.916  10.335   7.122  1.00  0.00           C  
ATOM    668  O   LYS A  85      22.784   9.464   7.199  1.00  0.00           O  
ATOM    669  CB  LYS A  85      22.064  12.247   5.497  1.00  0.00           C  
ATOM    670  CG  LYS A  85      22.008  12.694   4.045  1.00  0.00           C  
ATOM    671  CD  LYS A  85      22.759  14.018   3.858  1.00  0.00           C  
ATOM    672  CE  LYS A  85      22.897  14.381   2.396  1.00  0.00           C  
ATOM    673  NZ  LYS A  85      23.696  15.636   2.218  1.00  0.00           N  
ATOM    674  N   GLN A  86      21.343  10.870   8.203  1.00  0.00           N  
ATOM    675  CA  GLN A  86      21.711  10.429   9.541  1.00  0.00           C  
ATOM    676  C   GLN A  86      21.354   8.963   9.771  1.00  0.00           C  
ATOM    677  O   GLN A  86      22.078   8.242  10.465  1.00  0.00           O  
ATOM    678  CB  GLN A  86      21.042  11.325  10.588  1.00  0.00           C  
ATOM    679  CG  GLN A  86      21.506  11.058  12.015  1.00  0.00           C  
ATOM    680  CD  GLN A  86      23.013  11.228  12.188  1.00  0.00           C  
ATOM    681  OE1 GLN A  86      23.682  10.355  12.724  1.00  0.00           O  
ATOM    682  NE2 GLN A  86      23.529  12.356  11.722  1.00  0.00           N  
ATOM    683  N   SER A  87      20.236   8.502   9.189  1.00  0.00           N  
ATOM    684  CA  SER A  87      19.855   7.092   9.290  1.00  0.00           C  
ATOM    685  C   SER A  87      20.912   6.191   8.657  1.00  0.00           C  
ATOM    686  O   SER A  87      21.231   5.122   9.186  1.00  0.00           O  
ATOM    687  CB  SER A  87      18.500   6.859   8.616  1.00  0.00           C  
ATOM    688  OG  SER A  87      17.467   7.559   9.273  1.00  0.00           O  
ATOM    689  N   ILE A  88      21.466   6.611   7.514  1.00  0.00           N  
ATOM    690  CA  ILE A  88      22.500   5.834   6.841  1.00  0.00           C  
ATOM    691  C   ILE A  88      23.798   5.850   7.651  1.00  0.00           C  
ATOM    692  O   ILE A  88      24.495   4.834   7.738  1.00  0.00           O  
ATOM    693  CB  ILE A  88      22.715   6.357   5.409  1.00  0.00           C  
ATOM    694  CG1 ILE A  88      21.440   6.132   4.582  1.00  0.00           C  
ATOM    695  CG2 ILE A  88      23.902   5.668   4.742  1.00  0.00           C  
ATOM    696  CD1 ILE A  88      21.399   6.902   3.281  1.00  0.00           C  
ATOM    697  N   VAL A  89      24.121   6.988   8.256  1.00  0.00           N  
ATOM    698  CA  VAL A  89      25.256   7.057   9.166  1.00  0.00           C  
ATOM    699  C   VAL A  89      25.063   6.061  10.310  1.00  0.00           C  
ATOM    700  O   VAL A  89      25.982   5.310  10.666  1.00  0.00           O  
ATOM    701  CB  VAL A  89      25.442   8.488   9.712  1.00  0.00           C  
ATOM    702  CG1 VAL A  89      26.486   8.516  10.830  1.00  0.00           C  
ATOM    703  CG2 VAL A  89      25.837   9.437   8.592  1.00  0.00           C  
ATOM    704  N   ASN A  90      23.836   6.036  10.913  1.00  0.00           N  
ATOM    705  CA  ASN A  90      23.529   5.147  11.954  1.00  0.00           C  
ATOM    706  C   ASN A  90      23.579   3.702  11.544  1.00  0.00           C  
ATOM    707  O   ASN A  90      24.031   2.867  12.250  1.00  0.00           O  
ATOM    708  CB  ASN A  90      22.191   5.522  12.599  1.00  0.00           C  
ATOM    709  CG  ASN A  90      22.224   6.680  13.432  1.00  0.00           C  
ATOM    710  OD1 ASN A  90      23.309   7.360  13.577  1.00  0.00           O  
ATOM    711  ND2 ASN A  90      21.490   7.174  14.073  1.00  0.00           N  
ATOM    712  N   ALA A  91      23.108   3.376  10.337  1.00  0.00           N  
ATOM    713  CA  ALA A  91      23.183   2.019   9.819  1.00  0.00           C  
ATOM    714  C   ALA A  91      24.637   1.588   9.641  1.00  0.00           C  
ATOM    715  O   ALA A  91      25.006   0.458   9.960  1.00  0.00           O  
ATOM    716  CB  ALA A  91      22.432   1.914   8.495  1.00  0.00           C  
ATOM    717  N   THR A  92      25.474   2.500   9.128  1.00  0.00           N  
ATOM    718  CA  THR A  92      26.890   2.210   8.945  1.00  0.00           C  
ATOM    719  C   THR A  92      27.566   1.927  10.288  1.00  0.00           C  
ATOM    720  O   THR A  92      28.355   0.986  10.408  1.00  0.00           O  
ATOM    721  CB  THR A  92      27.578   3.383   8.231  1.00  0.00           C  
ATOM    722  OG1 THR A  92      26.961   3.595   6.962  1.00  0.00           O  
ATOM    723  CG2 THR A  92      29.063   3.092   8.016  1.00  0.00           C  
ATOM    724  N   ALA A  93      27.249   2.735  11.308  1.00  0.00           N  
ATOM    725  CA  ALA A  93      27.797   2.517  12.640  1.00  0.00           C  
ATOM    726  C   ALA A  93      27.384   1.153  13.190  1.00  0.00           C  
ATOM    727  O   ALA A  93      28.190   0.457  13.816  1.00  0.00           O  
ATOM    728  CB  ALA A  93      27.346   3.627  13.578  1.00  0.00           C  
ATOM    729  N   LEU A  94      26.130   0.750  12.945  1.00  0.00           N  
ATOM    730  CA  LEU A  94      25.660  -0.572  13.359  1.00  0.00           C  
ATOM    731  C   LEU A  94      26.452  -1.673  12.669  1.00  0.00           C  
ATOM    732  O   LEU A  94      26.910  -2.620  13.319  1.00  0.00           O  
ATOM    733  CB  LEU A  94      24.171  -0.714  13.049  1.00  0.00           C  
ATOM    734  CG  LEU A  94      23.566  -2.101  13.270  1.00  0.00           C  
ATOM    735  CD1 LEU A  94      23.513  -2.426  14.752  1.00  0.00           C  
ATOM    736  CD2 LEU A  94      22.173  -2.180  12.643  1.00  0.00           C  
ATOM    737  N   LEU A  95      26.633  -1.558  11.347  1.00  0.00           N  
ATOM    738  CA  LEU A  95      27.352  -2.582  10.592  1.00  0.00           C  
ATOM    739  C   LEU A  95      28.815  -2.677  11.017  1.00  0.00           C  
ATOM    740  O   LEU A  95      29.394  -3.764  11.003  1.00  0.00           O  
ATOM    741  CB  LEU A  95      27.242  -2.297   9.095  1.00  0.00           C  
ATOM    742  CG  LEU A  95      25.827  -2.405   8.522  1.00  0.00           C  
ATOM    743  CD1 LEU A  95      25.799  -1.955   7.063  1.00  0.00           C  
ATOM    744  CD2 LEU A  95      25.295  -3.827   8.644  1.00  0.00           C  
ATOM    745  N   LYS A  96      29.420  -1.547  11.408  1.00  0.00           N  
ATOM    746  CA  LYS A  96      30.815  -1.549  11.855  1.00  0.00           C  
ATOM    747  C   LYS A  96      31.006  -2.331  13.153  1.00  0.00           C  
ATOM    748  O   LYS A  96      32.137  -2.687  13.487  1.00  0.00           O  
ATOM    749  CB  LYS A  96      31.318  -0.121  12.024  1.00  0.00           C  
ATOM    750  CG  LYS A  96      31.662   0.564  10.708  1.00  0.00           C  
ATOM    751  CD  LYS A  96      32.125   2.002  10.925  1.00  0.00           C  
ATOM    752  CE  LYS A  96      32.594   2.630   9.632  1.00  0.00           C  
ATOM    753  NZ  LYS A  96      32.950   4.066   9.804  1.00  0.00           N  
ATOM    754  N   LYS A  97      29.931  -2.608  13.886  1.00  0.00           N  
ATOM    755  CA  LYS A  97      30.034  -3.424  15.094  1.00  0.00           C  
ATOM    756  C   LYS A  97      30.399  -4.872  14.766  1.00  0.00           C  
ATOM    757  O   LYS A  97      30.906  -5.587  15.635  1.00  0.00           O  
ATOM    758  CB  LYS A  97      28.710  -3.392  15.877  1.00  0.00           C  
ATOM    759  CG  LYS A  97      28.351  -2.018  16.420  1.00  0.00           C  
ATOM    760  CD  LYS A  97      27.001  -2.057  17.134  1.00  0.00           C  
ATOM    761  CE  LYS A  97      26.556  -0.667  17.573  1.00  0.00           C  
ATOM    762  NZ  LYS A  97      27.412  -0.102  18.653  1.00  0.00           N  
ATOM    763  N   PHE A  98      30.155  -5.307  13.523  1.00  0.00           N  
ATOM    764  CA  PHE A  98      30.521  -6.647  13.075  1.00  0.00           C  
ATOM    765  C   PHE A  98      31.947  -6.620  12.530  1.00  0.00           C  
ATOM    766  O   PHE A  98      32.179  -6.643  11.314  1.00  0.00           O  
ATOM    767  CB  PHE A  98      29.517  -7.154  12.042  1.00  0.00           C  
ATOM    768  CG  PHE A  98      28.106  -7.221  12.562  1.00  0.00           C  
ATOM    769  CD1 PHE A  98      27.740  -8.201  13.477  1.00  0.00           C  
ATOM    770  CD2 PHE A  98      27.155  -6.300  12.157  1.00  0.00           C  
ATOM    771  CE1 PHE A  98      26.453  -8.264  13.973  1.00  0.00           C  
ATOM    772  CE2 PHE A  98      25.860  -6.357  12.652  1.00  0.00           C  
ATOM    773  CZ  PHE A  98      25.510  -7.340  13.556  1.00  0.00           C  
ATOM    774  N   GLU A  99      32.898  -6.556  13.451  1.00  0.00           N  
ATOM    775  CA  GLU A  99      34.308  -6.420  13.099  1.00  0.00           C  
ATOM    776  C   GLU A  99      34.779  -7.632  12.297  1.00  0.00           C  
ATOM    777  O   GLU A  99      34.439  -8.771  12.614  1.00  0.00           O  
ATOM    778  CB  GLU A  99      35.144  -6.260  14.366  1.00  0.00           C  
ATOM    779  CG  GLU A  99      34.835  -4.976  15.140  1.00  0.00           C  
ATOM    780  CD  GLU A  99      35.428  -4.983  16.534  1.00  0.00           C  
ATOM    781  OE1 GLU A  99      35.155  -5.922  17.301  1.00  0.00           O  
ATOM    782  OE2 GLU A  99      36.166  -4.036  16.855  1.00  0.00           O  
ATOM    783  N   ASP A 100      35.543  -7.358  11.244  1.00  0.00           N  
ATOM    784  CA  ASP A 100      36.129  -8.366  10.365  1.00  0.00           C  
ATOM    785  C   ASP A 100      35.107  -9.093   9.482  1.00  0.00           C  
ATOM    786  O   ASP A 100      35.472 -10.050   8.789  1.00  0.00           O  
ATOM    787  CB  ASP A 100      36.959  -9.386  11.157  1.00  0.00           C  
ATOM    788  CG  ASP A 100      38.082  -8.739  11.949  1.00  0.00           C  
ATOM    789  OD1 ASP A 100      38.732  -7.830  11.407  1.00  0.00           O  
ATOM    790  OD2 ASP A 100      38.298  -9.142  13.106  1.00  0.00           O  
ATOM    791  N   PHE A 101      33.862  -8.658   9.477  1.00  0.00           N  
ATOM    792  CA  PHE A 101      32.866  -9.229   8.579  1.00  0.00           C  
ATOM    793  C   PHE A 101      33.021  -8.662   7.163  1.00  0.00           C  
ATOM    794  O   PHE A 101      33.360  -7.489   6.982  1.00  0.00           O  
ATOM    795  CB  PHE A 101      31.441  -8.919   9.057  1.00  0.00           C  
ATOM    796  CG  PHE A 101      30.904  -9.875  10.103  1.00  0.00           C  
ATOM    797  CD1 PHE A 101      31.582 -10.099  11.291  1.00  0.00           C  
ATOM    798  CD2 PHE A 101      29.693 -10.513   9.898  1.00  0.00           C  
ATOM    799  CE1 PHE A 101      31.077 -10.952  12.248  1.00  0.00           C  
ATOM    800  CE2 PHE A 101      29.169 -11.372  10.859  1.00  0.00           C  
ATOM    801  CZ  PHE A 101      29.864 -11.595  12.038  1.00  0.00           C  
ATOM    802  N   PHE A 102      32.760  -9.504   6.164  1.00  0.00           N  
ATOM    803  CA  PHE A 102      32.563  -9.056   4.791  1.00  0.00           C  
ATOM    804  C   PHE A 102      31.110  -8.611   4.666  1.00  0.00           C  
ATOM    805  O   PHE A 102      30.187  -9.428   4.719  1.00  0.00           O  
ATOM    806  CB  PHE A 102      32.879 -10.192   3.814  1.00  0.00           C  
ATOM    807  CG  PHE A 102      32.715  -9.823   2.362  1.00  0.00           C  
ATOM    808  CD1 PHE A 102      33.592  -8.949   1.749  1.00  0.00           C  
ATOM    809  CD2 PHE A 102      31.693 -10.375   1.606  1.00  0.00           C  
ATOM    810  CE1 PHE A 102      33.456  -8.614   0.414  1.00  0.00           C  
ATOM    811  CE2 PHE A 102      31.542 -10.047   0.264  1.00  0.00           C  
ATOM    812  CZ  PHE A 102      32.424  -9.166  -0.333  1.00  0.00           C  
ATOM    813  N   ILE A 103      30.900  -7.298   4.532  1.00  0.00           N  
ATOM    814  CA  ILE A 103      29.566  -6.699   4.550  1.00  0.00           C  
ATOM    815  C   ILE A 103      29.165  -6.304   3.134  1.00  0.00           C  
ATOM    816  O   ILE A 103      29.946  -5.674   2.415  1.00  0.00           O  
ATOM    817  CB  ILE A 103      29.523  -5.459   5.472  1.00  0.00           C  
ATOM    818  CG1 ILE A 103      29.992  -5.801   6.896  1.00  0.00           C  
ATOM    819  CG2 ILE A 103      28.126  -4.839   5.486  1.00  0.00           C  
ATOM    820  CD1 ILE A 103      29.041  -6.690   7.664  1.00  0.00           C  
ATOM    821  N   ILE A 104      27.942  -6.667   2.743  1.00  0.00           N  
ATOM    822  CA  ILE A 104      27.384  -6.334   1.441  1.00  0.00           C  
ATOM    823  C   ILE A 104      26.197  -5.397   1.676  1.00  0.00           C  
ATOM    824  O   ILE A 104      25.071  -5.860   1.883  1.00  0.00           O  
ATOM    825  CB  ILE A 104      26.944  -7.605   0.679  1.00  0.00           C  
ATOM    826  CG1 ILE A 104      28.120  -8.578   0.543  1.00  0.00           C  
ATOM    827  CG2 ILE A 104      26.381  -7.247  -0.690  1.00  0.00           C  
ATOM    828  CD1 ILE A 104      27.699 -10.012   0.234  1.00  0.00           C  
ATOM    829  N   PRO A 105      26.404  -4.073   1.677  1.00  0.00           N  
ATOM    830  CA  PRO A 105      25.336  -3.129   2.022  1.00  0.00           C  
ATOM    831  C   PRO A 105      24.494  -2.714   0.821  1.00  0.00           C  
ATOM    832  O   PRO A 105      24.935  -2.776  -0.324  1.00  0.00           O  
ATOM    833  CB  PRO A 105      26.101  -1.931   2.577  1.00  0.00           C  
ATOM    834  CG  PRO A 105      27.375  -1.935   1.785  1.00  0.00           C  
ATOM    835  CD  PRO A 105      27.703  -3.394   1.532  1.00  0.00           C  
ATOM    836  N   MET A 106      23.257  -2.272   1.092  1.00  0.00           N  
ATOM    837  CA  MET A 106      22.388  -1.733   0.048  1.00  0.00           C  
ATOM    838  C   MET A 106      21.375  -0.778   0.661  1.00  0.00           C  
ATOM    839  O   MET A 106      21.289  -0.636   1.880  1.00  0.00           O  
ATOM    840  CB  MET A 106      21.675  -2.856  -0.723  1.00  0.00           C  
ATOM    841  CG  MET A 106      20.514  -3.488   0.040  1.00  0.00           C  
ATOM    842  SD  MET A 106      19.698  -4.817  -0.887  1.00  0.00           S  
ATOM    843  CE  MET A 106      20.957  -6.084  -0.819  1.00  0.00           C  
ATOM    844  N   LEU A 107      20.601  -0.117  -0.209  1.00  0.00           N  
ATOM    845  CA  LEU A 107      19.543   0.799   0.193  1.00  0.00           C  
ATOM    846  C   LEU A 107      18.182   0.178  -0.073  1.00  0.00           C  
ATOM    847  O   LEU A 107      17.974  -0.471  -1.103  1.00  0.00           O  
ATOM    848  CB  LEU A 107      19.644   2.124  -0.560  1.00  0.00           C  
ATOM    849  CG  LEU A 107      20.896   2.975  -0.291  1.00  0.00           C  
ATOM    850  CD1 LEU A 107      20.965   4.125  -1.283  1.00  0.00           C  
ATOM    851  CD2 LEU A 107      20.884   3.488   1.136  1.00  0.00           C  
ATOM    852  N   GLY A 108      17.240   0.375   0.849  1.00  0.00           N  
ATOM    853  CA  GLY A 108      15.851   0.004   0.653  1.00  0.00           C  
ATOM    854  C   GLY A 108      15.012   1.188   0.211  1.00  0.00           C  
ATOM    855  O   GLY A 108      15.493   2.320   0.106  1.00  0.00           O  
ATOM    856  N   ASN A 109      13.724   0.939  -0.058  1.00  0.00           N  
ATOM    857  CA  ASN A 109      12.852   1.976  -0.607  1.00  0.00           C  
ATOM    858  C   ASN A 109      12.556   3.109   0.378  1.00  0.00           C  
ATOM    859  O   ASN A 109      12.131   4.186  -0.046  1.00  0.00           O  
ATOM    860  CB  ASN A 109      11.536   1.357  -1.112  1.00  0.00           C  
ATOM    861  CG  ASN A 109      10.775   0.619  -0.037  1.00  0.00           C  
ATOM    862  OD1 ASN A 109      11.248  -0.388   0.484  1.00  0.00           O  
ATOM    863  ND2 ASN A 109       9.590   1.122   0.292  1.00  0.00           N  
ATOM    864  N   HIS A 110      12.770   2.886   1.679  1.00  0.00           N  
ATOM    865  CA  HIS A 110      12.603   3.950   2.660  1.00  0.00           C  
ATOM    866  C   HIS A 110      13.877   4.754   2.885  1.00  0.00           C  
ATOM    867  O   HIS A 110      13.841   5.785   3.560  1.00  0.00           O  
ATOM    868  CB  HIS A 110      12.121   3.373   3.997  1.00  0.00           C  
ATOM    869  CG  HIS A 110      10.689   2.939   3.982  1.00  0.00           C  
ATOM    870  ND1 HIS A 110       9.659   3.787   4.316  1.00  0.00           N  
ATOM    871  CD2 HIS A 110      10.120   1.758   3.659  1.00  0.00           C  
ATOM    872  CE1 HIS A 110       8.504   3.136   4.203  1.00  0.00           C  
ATOM    873  NE2 HIS A 110       8.751   1.905   3.799  1.00  0.00           N  
ATOM    874  N   ASP A 111      14.986   4.310   2.307  1.00  0.00           N  
ATOM    875  CA  ASP A 111      16.288   4.931   2.550  1.00  0.00           C  
ATOM    876  C   ASP A 111      16.599   6.039   1.543  1.00  0.00           C  
ATOM    877  O   ASP A 111      17.715   6.156   1.030  1.00  0.00           O  
ATOM    878  CB  ASP A 111      17.381   3.858   2.537  1.00  0.00           C  
ATOM    879  CG  ASP A 111      17.140   2.771   3.569  1.00  0.00           C  
ATOM    880  OD1 ASP A 111      16.459   3.038   4.586  1.00  0.00           O  
ATOM    881  OD2 ASP A 111      17.624   1.637   3.364  1.00  0.00           O  
ATOM    882  N   VAL A 112      15.590   6.872   1.260  1.00  0.00           N  
ATOM    883  CA  VAL A 112      15.698   7.993   0.332  1.00  0.00           C  
ATOM    884  C   VAL A 112      14.643   9.015   0.712  1.00  0.00           C  
ATOM    885  O   VAL A 112      13.673   8.691   1.424  1.00  0.00           O  
ATOM    886  CB  VAL A 112      15.540   7.533  -1.139  1.00  0.00           C  
ATOM    887  CG1 VAL A 112      14.130   7.000  -1.397  1.00  0.00           C  
ATOM    888  CG2 VAL A 112      15.874   8.663  -2.115  1.00  0.00           C  
ATOM    889  N   TYR A 113      14.819  10.267   0.287  1.00  0.00           N  
ATOM    890  CA  TYR A 113      13.832  11.319   0.521  1.00  0.00           C  
ATOM    891  C   TYR A 113      13.454  11.980  -0.799  1.00  0.00           C  
ATOM    892  O   TYR A 113      14.323  12.482  -1.503  1.00  0.00           O  
ATOM    893  CB  TYR A 113      14.382  12.369   1.489  1.00  0.00           C  
ATOM    894  CG  TYR A 113      13.441  13.539   1.666  1.00  0.00           C  
ATOM    895  CD1 TYR A 113      12.353  13.442   2.519  1.00  0.00           C  
ATOM    896  CD2 TYR A 113      13.633  14.726   0.968  1.00  0.00           C  
ATOM    897  CE1 TYR A 113      11.475  14.507   2.678  1.00  0.00           C  
ATOM    898  CE2 TYR A 113      12.765  15.793   1.115  1.00  0.00           C  
ATOM    899  CZ  TYR A 113      11.684  15.686   1.973  1.00  0.00           C  
ATOM    900  OH  TYR A 113      10.819  16.737   2.124  1.00  0.00           O  
ATOM    901  N   PRO A 114      12.151  12.013  -1.147  1.00  0.00           N  
ATOM    902  CA  PRO A 114      11.044  11.310  -0.488  1.00  0.00           C  
ATOM    903  C   PRO A 114      11.132   9.801  -0.683  1.00  0.00           C  
ATOM    904  O   PRO A 114      11.819   9.331  -1.588  1.00  0.00           O  
ATOM    905  CB  PRO A 114       9.798  11.874  -1.189  1.00  0.00           C  
ATOM    906  CG  PRO A 114      10.249  13.137  -1.868  1.00  0.00           C  
ATOM    907  CD  PRO A 114      11.675  12.875  -2.237  1.00  0.00           C  
ATOM    908  N   ALA A 115      10.441   9.058   0.173  1.00  0.00           N  
ATOM    909  CA  ALA A 115      10.491   7.602   0.125  1.00  0.00           C  
ATOM    910  C   ALA A 115      10.107   7.068  -1.258  1.00  0.00           C  
ATOM    911  O   ALA A 115       9.245   7.629  -1.934  1.00  0.00           O  
ATOM    912  CB  ALA A 115       9.576   7.004   1.190  1.00  0.00           C  
ATOM    913  N   ASN A 116      10.772   5.994  -1.670  1.00  0.00           N  
ATOM    914  CA  ASN A 116      10.515   5.261  -2.913  1.00  0.00           C  
ATOM    915  C   ASN A 116      11.063   5.926  -4.173  1.00  0.00           C  
ATOM    916  O   ASN A 116      11.115   5.277  -5.221  1.00  0.00           O  
ATOM    917  CB  ASN A 116       9.020   4.980  -3.112  1.00  0.00           C  
ATOM    918  CG  ASN A 116       8.364   4.360  -1.902  1.00  0.00           C  
ATOM    919  OD1 ASN A 116       8.935   3.476  -1.254  1.00  0.00           O  
ATOM    920  ND2 ASN A 116       7.157   4.817  -1.578  1.00  0.00           N  
ATOM    921  N   GLN A 117      11.457   7.183  -4.099  1.00  0.00           N  
ATOM    922  CA  GLN A 117      11.783   7.953  -5.298  1.00  0.00           C  
ATOM    923  C   GLN A 117      13.288   7.917  -5.588  1.00  0.00           C  
ATOM    924  O   GLN A 117      14.030   8.830  -5.229  1.00  0.00           O  
ATOM    925  CB  GLN A 117      11.292   9.397  -5.154  1.00  0.00           C  
ATOM    926  CG  GLN A 117       9.847   9.513  -4.650  1.00  0.00           C  
ATOM    927  CD  GLN A 117       8.869   8.706  -5.477  1.00  0.00           C  
ATOM    928  OE1 GLN A 117       8.836   8.806  -6.701  1.00  0.00           O  
ATOM    929  NE2 GLN A 117       8.059   7.888  -4.807  1.00  0.00           N  
ATOM    930  N   MET A 118      13.739   6.847  -6.250  1.00  0.00           N  
ATOM    931  CA  MET A 118      15.141   6.690  -6.634  1.00  0.00           C  
ATOM    932  C   MET A 118      15.269   6.723  -8.153  1.00  0.00           C  
ATOM    933  O   MET A 118      14.659   5.916  -8.856  1.00  0.00           O  
ATOM    934  CB  MET A 118      15.725   5.386  -6.103  1.00  0.00           C  
ATOM    935  CG  MET A 118      15.964   5.386  -4.600  1.00  0.00           C  
ATOM    936  SD  MET A 118      16.853   3.901  -4.087  1.00  0.00           S  
ATOM    937  CE  MET A 118      16.929   4.156  -2.319  1.00  0.00           C  
ATOM    938  N   ALA A 119      16.075   7.660  -8.651  1.00  0.00           N  
ATOM    939  CA  ALA A 119      16.335   7.810 -10.074  1.00  0.00           C  
ATOM    940  C   ALA A 119      17.479   8.806 -10.246  1.00  0.00           C  
ATOM    941  O   ALA A 119      18.230   9.072  -9.302  1.00  0.00           O  
ATOM    942  CB  ALA A 119      15.073   8.277 -10.811  1.00  0.00           C  
ATOM    943  N   ILE A 120      17.624   9.367 -11.452  1.00  0.00           N  
ATOM    944  CA  ILE A 120      18.722  10.299 -11.706  1.00  0.00           C  
ATOM    945  C   ILE A 120      18.597  11.548 -10.841  1.00  0.00           C  
ATOM    946  O   ILE A 120      19.609  12.142 -10.456  1.00  0.00           O  
ATOM    947  CB  ILE A 120      18.797  10.654 -13.205  1.00  0.00           C  
ATOM    948  CG1 ILE A 120      20.117  11.359 -13.520  1.00  0.00           C  
ATOM    949  CG2 ILE A 120      17.600  11.501 -13.628  1.00  0.00           C  
ATOM    950  CD1 ILE A 120      20.424  11.447 -15.009  1.00  0.00           C  
ATOM    951  N   ASN A 121      17.372  11.954 -10.496  1.00  0.00           N  
ATOM    952  CA  ASN A 121      17.162  13.146  -9.666  1.00  0.00           C  
ATOM    953  C   ASN A 121      17.539  12.913  -8.211  1.00  0.00           C  
ATOM    954  O   ASN A 121      17.629  13.874  -7.442  1.00  0.00           O  
ATOM    955  CB  ASN A 121      15.705  13.600  -9.756  1.00  0.00           C  
ATOM    956  CG  ASN A 121      14.751  12.650  -9.063  1.00  0.00           C  
ATOM    957  OD1 ASN A 121      14.800  11.440  -9.280  1.00  0.00           O  
ATOM    958  ND2 ASN A 121      13.879  13.195  -8.218  1.00  0.00           N  
ATOM    959  N   SER A 122      17.746  11.657  -7.799  1.00  0.00           N  
ATOM    960  CA  SER A 122      18.097  11.325  -6.420  1.00  0.00           C  
ATOM    961  C   SER A 122      19.447  10.610  -6.322  1.00  0.00           C  
ATOM    962  O   SER A 122      19.698   9.875  -5.368  1.00  0.00           O  
ATOM    963  CB  SER A 122      16.999  10.468  -5.783  1.00  0.00           C  
ATOM    964  OG  SER A 122      16.784   9.280  -6.514  1.00  0.00           O  
ATOM    965  N   GLN A 123      20.343  10.851  -7.305  1.00  0.00           N  
ATOM    966  CA  GLN A 123      21.679  10.248  -7.258  1.00  0.00           C  
ATOM    967  C   GLN A 123      22.462  10.693  -6.026  1.00  0.00           C  
ATOM    968  O   GLN A 123      23.422  10.025  -5.632  1.00  0.00           O  
ATOM    969  CB  GLN A 123      22.463  10.582  -8.525  1.00  0.00           C  
ATOM    970  CG  GLN A 123      22.154   9.652  -9.690  1.00  0.00           C  
ATOM    971  CD  GLN A 123      23.078   9.867 -10.868  1.00  0.00           C  
ATOM    972  OE1 GLN A 123      23.359  11.003 -11.260  1.00  0.00           O  
ATOM    973  NE2 GLN A 123      23.577   8.774 -11.447  1.00  0.00           N  
ATOM    974  N   TRP A 124      22.052  11.809  -5.402  1.00  0.00           N  
ATOM    975  CA  TRP A 124      22.694  12.258  -4.173  1.00  0.00           C  
ATOM    976  C   TRP A 124      22.696  11.153  -3.107  1.00  0.00           C  
ATOM    977  O   TRP A 124      23.658  11.032  -2.356  1.00  0.00           O  
ATOM    978  CB  TRP A 124      21.995  13.507  -3.629  1.00  0.00           C  
ATOM    979  CG  TRP A 124      20.585  13.269  -3.167  1.00  0.00           C  
ATOM    980  CD1 TRP A 124      19.445  13.432  -3.901  1.00  0.00           C  
ATOM    981  CD2 TRP A 124      20.163  12.817  -1.870  1.00  0.00           C  
ATOM    982  NE1 TRP A 124      18.348  13.100  -3.147  1.00  0.00           N  
ATOM    983  CE2 TRP A 124      18.757  12.717  -1.895  1.00  0.00           C  
ATOM    984  CE3 TRP A 124      20.846  12.497  -0.697  1.00  0.00           C  
ATOM    985  CZ2 TRP A 124      18.017  12.303  -0.779  1.00  0.00           C  
ATOM    986  CZ3 TRP A 124      20.104  12.078   0.411  1.00  0.00           C  
ATOM    987  CH2 TRP A 124      18.709  11.984   0.359  1.00  0.00           C  
ATOM    988  N   ILE A 125      21.635  10.338  -3.059  1.00  0.00           N  
ATOM    989  CA  ILE A 125      21.562   9.292  -2.035  1.00  0.00           C  
ATOM    990  C   ILE A 125      22.559   8.173  -2.327  1.00  0.00           C  
ATOM    991  O   ILE A 125      23.144   7.604  -1.404  1.00  0.00           O  
ATOM    992  CB  ILE A 125      20.121   8.727  -1.889  1.00  0.00           C  
ATOM    993  CG1 ILE A 125      19.984   7.967  -0.567  1.00  0.00           C  
ATOM    994  CG2 ILE A 125      19.748   7.825  -3.055  1.00  0.00           C  
ATOM    995  CD1 ILE A 125      20.142   8.828   0.672  1.00  0.00           C  
ATOM    996  N   PHE A 126      22.780   7.859  -3.608  1.00  0.00           N  
ATOM    997  CA  PHE A 126      23.755   6.840  -3.969  1.00  0.00           C  
ATOM    998  C   PHE A 126      25.170   7.314  -3.637  1.00  0.00           C  
ATOM    999  O   PHE A 126      25.987   6.544  -3.122  1.00  0.00           O  
ATOM   1000  CB  PHE A 126      23.656   6.489  -5.458  1.00  0.00           C  
ATOM   1001  CG  PHE A 126      22.261   6.180  -5.934  1.00  0.00           C  
ATOM   1002  CD1 PHE A 126      21.384   5.446  -5.153  1.00  0.00           C  
ATOM   1003  CD2 PHE A 126      21.836   6.623  -7.180  1.00  0.00           C  
ATOM   1004  CE1 PHE A 126      20.094   5.165  -5.596  1.00  0.00           C  
ATOM   1005  CE2 PHE A 126      20.558   6.344  -7.631  1.00  0.00           C  
ATOM   1006  CZ  PHE A 126      19.687   5.620  -6.842  1.00  0.00           C  
ATOM   1007  N   GLN A 127      25.457   8.578  -3.936  1.00  0.00           N  
ATOM   1008  CA  GLN A 127      26.771   9.140  -3.636  1.00  0.00           C  
ATOM   1009  C   GLN A 127      27.013   9.187  -2.133  1.00  0.00           C  
ATOM   1010  O   GLN A 127      28.076   8.774  -1.651  1.00  0.00           O  
ATOM   1011  CB  GLN A 127      26.903  10.536  -4.243  1.00  0.00           C  
ATOM   1012  CG  GLN A 127      26.901  10.536  -5.768  1.00  0.00           C  
ATOM   1013  CD  GLN A 127      27.148  11.910  -6.356  1.00  0.00           C  
ATOM   1014  OE1 GLN A 127      26.595  12.907  -5.890  1.00  0.00           O  
ATOM   1015  NE2 GLN A 127      27.989  11.974  -7.370  1.00  0.00           N  
ATOM   1016  N   PHE A 128      26.022   9.666  -1.374  1.00  0.00           N  
ATOM   1017  CA  PHE A 128      26.173   9.759   0.071  1.00  0.00           C  
ATOM   1018  C   PHE A 128      26.322   8.374   0.706  1.00  0.00           C  
ATOM   1019  O   PHE A 128      27.202   8.158   1.549  1.00  0.00           O  
ATOM   1020  CB  PHE A 128      24.991  10.492   0.701  1.00  0.00           C  
ATOM   1021  CG  PHE A 128      25.112  10.673   2.184  1.00  0.00           C  
ATOM   1022  CD1 PHE A 128      25.854  11.723   2.705  1.00  0.00           C  
ATOM   1023  CD2 PHE A 128      24.519   9.777   3.061  1.00  0.00           C  
ATOM   1024  CE1 PHE A 128      25.986  11.882   4.079  1.00  0.00           C  
ATOM   1025  CE2 PHE A 128      24.649   9.934   4.438  1.00  0.00           C  
ATOM   1026  CZ  PHE A 128      25.387  10.984   4.942  1.00  0.00           C  
ATOM   1027  N   ALA A 129      25.462   7.422   0.311  1.00  0.00           N  
ATOM   1028  CA  ALA A 129      25.525   6.078   0.873  1.00  0.00           C  
ATOM   1029  C   ALA A 129      26.836   5.383   0.510  1.00  0.00           C  
ATOM   1030  O   ALA A 129      27.416   4.682   1.343  1.00  0.00           O  
ATOM   1031  CB  ALA A 129      24.328   5.250   0.400  1.00  0.00           C  
ATOM   1032  N   ALA A 130      27.317   5.576  -0.722  1.00  0.00           N  
ATOM   1033  CA  ALA A 130      28.595   4.994  -1.125  1.00  0.00           C  
ATOM   1034  C   ALA A 130      29.730   5.522  -0.260  1.00  0.00           C  
ATOM   1035  O   ALA A 130      30.632   4.769   0.117  1.00  0.00           O  
ATOM   1036  CB  ALA A 130      28.861   5.284  -2.601  1.00  0.00           C  
ATOM   1037  N   GLU A 131      29.697   6.815   0.065  1.00  0.00           N  
ATOM   1038  CA  GLU A 131      30.703   7.408   0.935  1.00  0.00           C  
ATOM   1039  C   GLU A 131      30.637   6.814   2.342  1.00  0.00           C  
ATOM   1040  O   GLU A 131      31.670   6.508   2.947  1.00  0.00           O  
ATOM   1041  CB  GLU A 131      30.528   8.927   0.985  1.00  0.00           C  
ATOM   1042  CG  GLU A 131      30.878   9.625  -0.327  1.00  0.00           C  
ATOM   1043  CD  GLU A 131      30.410  11.073  -0.381  1.00  0.00           C  
ATOM   1044  OE1 GLU A 131      29.838  11.567   0.616  1.00  0.00           O  
ATOM   1045  OE2 GLU A 131      30.611  11.722  -1.439  1.00  0.00           O  
ATOM   1046  N   GLN A 132      29.432   6.635   2.868  1.00  0.00           N  
ATOM   1047  CA  GLN A 132      29.277   6.068   4.208  1.00  0.00           C  
ATOM   1048  C   GLN A 132      29.652   4.585   4.241  1.00  0.00           C  
ATOM   1049  O   GLN A 132      30.310   4.126   5.180  1.00  0.00           O  
ATOM   1050  CB  GLN A 132      27.838   6.264   4.706  1.00  0.00           C  
ATOM   1051  CG  GLN A 132      27.443   7.727   4.867  1.00  0.00           C  
ATOM   1052  CD  GLN A 132      28.396   8.485   5.761  1.00  0.00           C  
ATOM   1053  OE1 GLN A 132      28.682   8.073   6.883  1.00  0.00           O  
ATOM   1054  NE2 GLN A 132      28.913   9.607   5.261  1.00  0.00           N  
ATOM   1055  N   PHE A 133      29.240   3.828   3.212  1.00  0.00           N  
ATOM   1056  CA  PHE A 133      29.524   2.394   3.140  1.00  0.00           C  
ATOM   1057  C   PHE A 133      30.936   2.098   2.623  1.00  0.00           C  
ATOM   1058  O   PHE A 133      31.319   0.923   2.534  1.00  0.00           O  
ATOM   1059  CB  PHE A 133      28.510   1.693   2.228  1.00  0.00           C  
ATOM   1060  CG  PHE A 133      27.080   1.693   2.744  1.00  0.00           C  
ATOM   1061  CD1 PHE A 133      26.801   1.639   4.094  1.00  0.00           C  
ATOM   1062  CD2 PHE A 133      26.018   1.722   1.846  1.00  0.00           C  
ATOM   1063  CE1 PHE A 133      25.489   1.625   4.559  1.00  0.00           C  
ATOM   1064  CE2 PHE A 133      24.708   1.696   2.299  1.00  0.00           C  
ATOM   1065  CZ  PHE A 133      24.441   1.649   3.652  1.00  0.00           C  
ATOM   1066  N   ALA A 134      31.719   3.117   2.287  1.00  0.00           N  
ATOM   1067  CA  ALA A 134      33.043   2.944   1.685  1.00  0.00           C  
ATOM   1068  C   ALA A 134      33.946   1.954   2.438  1.00  0.00           C  
ATOM   1069  O   ALA A 134      34.675   1.200   1.781  1.00  0.00           O  
ATOM   1070  CB  ALA A 134      33.735   4.301   1.533  1.00  0.00           C  
ATOM   1071  N   PRO A 135      33.945   1.913   3.777  1.00  0.00           N  
ATOM   1072  CA  PRO A 135      34.797   0.933   4.470  1.00  0.00           C  
ATOM   1073  C   PRO A 135      34.488  -0.518   4.114  1.00  0.00           C  
ATOM   1074  O   PRO A 135      35.343  -1.391   4.324  1.00  0.00           O  
ATOM   1075  CB  PRO A 135      34.514   1.200   5.959  1.00  0.00           C  
ATOM   1076  CG  PRO A 135      34.084   2.624   5.998  1.00  0.00           C  
ATOM   1077  CD  PRO A 135      33.300   2.826   4.729  1.00  0.00           C  
ATOM   1078  N   PHE A 136      33.286  -0.789   3.590  1.00  0.00           N  
ATOM   1079  CA  PHE A 136      32.886  -2.144   3.229  1.00  0.00           C  
ATOM   1080  C   PHE A 136      33.042  -2.437   1.739  1.00  0.00           C  
ATOM   1081  O   PHE A 136      32.886  -3.590   1.322  1.00  0.00           O  
ATOM   1082  CB  PHE A 136      31.425  -2.382   3.620  1.00  0.00           C  
ATOM   1083  CG  PHE A 136      31.076  -1.944   5.015  1.00  0.00           C  
ATOM   1084  CD1 PHE A 136      31.720  -2.493   6.121  1.00  0.00           C  
ATOM   1085  CD2 PHE A 136      30.085  -0.988   5.236  1.00  0.00           C  
ATOM   1086  CE1 PHE A 136      31.404  -2.085   7.403  1.00  0.00           C  
ATOM   1087  CE2 PHE A 136      29.765  -0.583   6.509  1.00  0.00           C  
ATOM   1088  CZ  PHE A 136      30.417  -1.133   7.596  1.00  0.00           C  
ATOM   1089  N   LEU A 137      33.340  -1.429   0.934  1.00  0.00           N  
ATOM   1090  CA  LEU A 137      33.274  -1.528  -0.516  1.00  0.00           C  
ATOM   1091  C   LEU A 137      34.649  -1.407  -1.164  1.00  0.00           C  
ATOM   1092  O   LEU A 137      35.508  -0.655  -0.700  1.00  0.00           O  
ATOM   1093  CB  LEU A 137      32.353  -0.440  -1.086  1.00  0.00           C  
ATOM   1094  CG  LEU A 137      30.893  -0.448  -0.609  1.00  0.00           C  
ATOM   1095  CD1 LEU A 137      30.162   0.773  -1.153  1.00  0.00           C  
ATOM   1096  CD2 LEU A 137      30.194  -1.726  -1.037  1.00  0.00           C  
ATOM   1097  N   SER A 138      34.838  -2.134  -2.275  1.00  0.00           N  
ATOM   1098  CA  SER A 138      35.989  -1.926  -3.135  1.00  0.00           C  
ATOM   1099  C   SER A 138      35.836  -0.604  -3.890  1.00  0.00           C  
ATOM   1100  O   SER A 138      34.726  -0.071  -3.997  1.00  0.00           O  
ATOM   1101  CB  SER A 138      36.137  -3.076  -4.127  1.00  0.00           C  
ATOM   1102  OG  SER A 138      35.069  -3.076  -5.065  1.00  0.00           O  
ATOM   1103  N   GLN A 139      36.921  -0.087  -4.440  1.00  0.00           N  
ATOM   1104  CA  GLN A 139      36.861   1.179  -5.172  1.00  0.00           C  
ATOM   1105  C   GLN A 139      35.909   1.079  -6.369  1.00  0.00           C  
ATOM   1106  O   GLN A 139      35.144   2.001  -6.636  1.00  0.00           O  
ATOM   1107  CB  GLN A 139      38.256   1.591  -5.634  1.00  0.00           C  
ATOM   1108  CG  GLN A 139      38.303   2.971  -6.282  1.00  0.00           C  
ATOM   1109  CD  GLN A 139      37.805   4.073  -5.360  1.00  0.00           C  
ATOM   1110  OE1 GLN A 139      38.143   4.096  -4.173  1.00  0.00           O  
ATOM   1111  NE2 GLN A 139      36.996   4.978  -5.893  1.00  0.00           N  
ATOM   1112  N   ASN A 140      35.959  -0.043  -7.099  1.00  0.00           N  
ATOM   1113  CA  ASN A 140      35.048  -0.235  -8.227  1.00  0.00           C  
ATOM   1114  C   ASN A 140      33.595  -0.268  -7.761  1.00  0.00           C  
ATOM   1115  O   ASN A 140      32.710   0.287  -8.422  1.00  0.00           O  
ATOM   1116  CB  ASN A 140      35.390  -1.525  -8.977  1.00  0.00           C  
ATOM   1117  CG  ASN A 140      36.668  -1.406  -9.782  1.00  0.00           C  
ATOM   1118  OD1 ASN A 140      37.178  -0.312 -10.024  1.00  0.00           O  
ATOM   1119  ND2 ASN A 140      37.197  -2.544 -10.214  1.00  0.00           N  
ATOM   1120  N   ALA A 141      33.328  -0.918  -6.616  1.00  0.00           N  
ATOM   1121  CA  ALA A 141      31.980  -0.966  -6.073  1.00  0.00           C  
ATOM   1122  C   ALA A 141      31.496   0.421  -5.657  1.00  0.00           C  
ATOM   1123  O   ALA A 141      30.332   0.758  -5.860  1.00  0.00           O  
ATOM   1124  CB  ALA A 141      31.926  -1.931  -4.887  1.00  0.00           C  
ATOM   1125  N   ILE A 142      32.383   1.237  -5.085  1.00  0.00           N  
ATOM   1126  CA  ILE A 142      32.028   2.603  -4.713  1.00  0.00           C  
ATOM   1127  C   ILE A 142      31.582   3.394  -5.936  1.00  0.00           C  
ATOM   1128  O   ILE A 142      30.550   4.074  -5.911  1.00  0.00           O  
ATOM   1129  CB  ILE A 142      33.213   3.300  -4.003  1.00  0.00           C  
ATOM   1130  CG1 ILE A 142      33.457   2.675  -2.624  1.00  0.00           C  
ATOM   1131  CG2 ILE A 142      32.963   4.808  -3.871  1.00  0.00           C  
ATOM   1132  CD1 ILE A 142      34.763   3.105  -1.974  1.00  0.00           C  
ATOM   1133  N   GLU A 143      32.352   3.330  -7.020  1.00  0.00           N  
ATOM   1134  CA  GLU A 143      32.021   4.088  -8.222  1.00  0.00           C  
ATOM   1135  C   GLU A 143      30.701   3.633  -8.834  1.00  0.00           C  
ATOM   1136  O   GLU A 143      29.896   4.456  -9.290  1.00  0.00           O  
ATOM   1137  CB  GLU A 143      33.157   3.979  -9.243  1.00  0.00           C  
ATOM   1138  CG  GLU A 143      34.463   4.609  -8.771  1.00  0.00           C  
ATOM   1139  CD  GLU A 143      34.284   6.074  -8.366  1.00  0.00           C  
ATOM   1140  OE1 GLU A 143      33.645   6.831  -9.137  1.00  0.00           O  
ATOM   1141  OE2 GLU A 143      34.761   6.447  -7.280  1.00  0.00           O  
ATOM   1142  N   SER A 144      30.451   2.325  -8.843  1.00  0.00           N  
ATOM   1143  CA  SER A 144      29.197   1.804  -9.380  1.00  0.00           C  
ATOM   1144  C   SER A 144      28.013   2.183  -8.484  1.00  0.00           C  
ATOM   1145  O   SER A 144      26.955   2.590  -8.978  1.00  0.00           O  
ATOM   1146  CB  SER A 144      29.292   0.281  -9.529  1.00  0.00           C  
ATOM   1147  OG  SER A 144      28.163  -0.239 -10.199  1.00  0.00           O  
ATOM   1148  N   PHE A 145      28.198   2.078  -7.170  1.00  0.00           N  
ATOM   1149  CA  PHE A 145      27.164   2.463  -6.208  1.00  0.00           C  
ATOM   1150  C   PHE A 145      26.777   3.930  -6.386  1.00  0.00           C  
ATOM   1151  O   PHE A 145      25.591   4.276  -6.372  1.00  0.00           O  
ATOM   1152  CB  PHE A 145      27.665   2.199  -4.779  1.00  0.00           C  
ATOM   1153  CG  PHE A 145      26.570   2.093  -3.737  1.00  0.00           C  
ATOM   1154  CD1 PHE A 145      25.729   3.161  -3.472  1.00  0.00           C  
ATOM   1155  CD2 PHE A 145      26.409   0.925  -3.003  1.00  0.00           C  
ATOM   1156  CE1 PHE A 145      24.733   3.064  -2.507  1.00  0.00           C  
ATOM   1157  CE2 PHE A 145      25.420   0.822  -2.034  1.00  0.00           C  
ATOM   1158  CZ  PHE A 145      24.586   1.888  -1.789  1.00  0.00           C  
ATOM   1159  N   LYS A 146      27.776   4.801  -6.561  1.00  0.00           N  
ATOM   1160  CA  LYS A 146      27.519   6.228  -6.747  1.00  0.00           C  
ATOM   1161  C   LYS A 146      26.644   6.497  -7.961  1.00  0.00           C  
ATOM   1162  O   LYS A 146      25.861   7.452  -7.972  1.00  0.00           O  
ATOM   1163  CB  LYS A 146      28.846   6.995  -6.884  1.00  0.00           C  
ATOM   1164  CG  LYS A 146      29.586   7.207  -5.578  1.00  0.00           C  
ATOM   1165  CD  LYS A 146      30.897   7.948  -5.811  1.00  0.00           C  
ATOM   1166  CE  LYS A 146      31.578   8.286  -4.502  1.00  0.00           C  
ATOM   1167  NZ  LYS A 146      32.886   8.962  -4.724  1.00  0.00           N  
ATOM   1168  N   HIS A 147      26.761   5.653  -8.989  1.00  0.00           N  
ATOM   1169  CA  HIS A 147      25.987   5.850 -10.213  1.00  0.00           C  
ATOM   1170  C   HIS A 147      24.513   5.493 -10.020  1.00  0.00           C  
ATOM   1171  O   HIS A 147      23.636   6.261 -10.423  1.00  0.00           O  
ATOM   1172  CB  HIS A 147      26.584   5.024 -11.354  1.00  0.00           C  
ATOM   1173  CG  HIS A 147      25.787   5.091 -12.615  1.00  0.00           C  
ATOM   1174  ND1 HIS A 147      25.682   6.234 -13.367  1.00  0.00           N  
ATOM   1175  CD2 HIS A 147      25.043   4.153 -13.251  1.00  0.00           C  
ATOM   1176  CE1 HIS A 147      24.906   6.004 -14.417  1.00  0.00           C  
ATOM   1177  NE2 HIS A 147      24.508   4.747 -14.372  1.00  0.00           N  
ATOM   1178  N   GLY A 148      24.220   4.319  -9.412  1.00  0.00           N  
ATOM   1179  CA  GLY A 148      22.838   3.876  -9.326  1.00  0.00           C  
ATOM   1180  C   GLY A 148      22.480   2.987  -8.143  1.00  0.00           C  
ATOM   1181  O   GLY A 148      21.383   2.434  -8.123  1.00  0.00           O  
ATOM   1182  N   GLY A 149      23.380   2.844  -7.175  1.00  0.00           N  
ATOM   1183  CA  GLY A 149      23.100   2.008  -6.016  1.00  0.00           C  
ATOM   1184  C   GLY A 149      23.281   0.522  -6.252  1.00  0.00           C  
ATOM   1185  O   GLY A 149      22.866  -0.284  -5.418  1.00  0.00           O  
ATOM   1186  N   TYR A 150      23.892   0.137  -7.361  1.00  0.00           N  
ATOM   1187  CA  TYR A 150      24.167  -1.259  -7.684  1.00  0.00           C  
ATOM   1188  C   TYR A 150      25.669  -1.463  -7.902  1.00  0.00           C  
ATOM   1189  O   TYR A 150      26.378  -0.521  -8.271  1.00  0.00           O  
ATOM   1190  CB  TYR A 150      23.366  -1.726  -8.904  1.00  0.00           C  
ATOM   1191  CG  TYR A 150      23.542  -0.895 -10.164  1.00  0.00           C  
ATOM   1192  CD1 TYR A 150      24.617  -1.104 -11.020  1.00  0.00           C  
ATOM   1193  CD2 TYR A 150      22.602   0.072 -10.525  1.00  0.00           C  
ATOM   1194  CE1 TYR A 150      24.770  -0.366 -12.195  1.00  0.00           C  
ATOM   1195  CE2 TYR A 150      22.740   0.813 -11.692  1.00  0.00           C  
ATOM   1196  CZ  TYR A 150      23.826   0.593 -12.528  1.00  0.00           C  
ATOM   1197  OH  TYR A 150      23.964   1.319 -13.679  1.00  0.00           O  
ATOM   1198  N   TYR A 151      26.161  -2.688  -7.674  1.00  0.00           N  
ATOM   1199  CA  TYR A 151      27.599  -2.947  -7.728  1.00  0.00           C  
ATOM   1200  C   TYR A 151      27.891  -4.434  -7.597  1.00  0.00           C  
ATOM   1201  O   TYR A 151      26.989  -5.237  -7.346  1.00  0.00           O  
ATOM   1202  CB  TYR A 151      28.323  -2.176  -6.615  1.00  0.00           C  
ATOM   1203  CG  TYR A 151      27.955  -2.626  -5.212  1.00  0.00           C  
ATOM   1204  CD1 TYR A 151      26.838  -2.110  -4.564  1.00  0.00           C  
ATOM   1205  CD2 TYR A 151      28.734  -3.557  -4.536  1.00  0.00           C  
ATOM   1206  CE1 TYR A 151      26.491  -2.519  -3.287  1.00  0.00           C  
ATOM   1207  CE2 TYR A 151      28.394  -3.977  -3.255  1.00  0.00           C  
ATOM   1208  CZ  TYR A 151      27.279  -3.458  -2.629  1.00  0.00           C  
ATOM   1209  OH  TYR A 151      26.952  -3.856  -1.363  1.00  0.00           O  
ATOM   1210  N   THR A 152      29.173  -4.794  -7.763  1.00  0.00           N  
ATOM   1211  CA  THR A 152      29.653  -6.148  -7.529  1.00  0.00           C  
ATOM   1212  C   THR A 152      30.921  -6.113  -6.679  1.00  0.00           C  
ATOM   1213  O   THR A 152      31.675  -5.140  -6.716  1.00  0.00           O  
ATOM   1214  CB  THR A 152      29.962  -6.907  -8.829  1.00  0.00           C  
ATOM   1215  OG1 THR A 152      31.095  -6.313  -9.473  1.00  0.00           O  
ATOM   1216  CG2 THR A 152      28.774  -6.871  -9.786  1.00  0.00           C  
ATOM   1217  N   MET A 153      31.148  -7.201  -5.928  1.00  0.00           N  
ATOM   1218  CA  MET A 153      32.387  -7.399  -5.173  1.00  0.00           C  
ATOM   1219  C   MET A 153      32.667  -8.896  -5.091  1.00  0.00           C  
ATOM   1220  O   MET A 153      31.747  -9.686  -4.885  1.00  0.00           O  
ATOM   1221  CB  MET A 153      32.288  -6.847  -3.742  1.00  0.00           C  
ATOM   1222  CG  MET A 153      32.303  -5.333  -3.631  1.00  0.00           C  
ATOM   1223  SD  MET A 153      32.627  -4.803  -1.934  1.00  0.00           S  
ATOM   1224  CE  MET A 153      31.206  -5.475  -1.075  1.00  0.00           C  
ATOM   1225  N   PRO A 154      33.931  -9.306  -5.206  1.00  0.00           N  
ATOM   1226  CA  PRO A 154      34.248 -10.729  -5.021  1.00  0.00           C  
ATOM   1227  C   PRO A 154      34.206 -11.121  -3.548  1.00  0.00           C  
ATOM   1228  O   PRO A 154      34.612 -10.347  -2.677  1.00  0.00           O  
ATOM   1229  CB  PRO A 154      35.676 -10.840  -5.577  1.00  0.00           C  
ATOM   1230  CG  PRO A 154      36.258  -9.476  -5.369  1.00  0.00           C  
ATOM   1231  CD  PRO A 154      35.113  -8.506  -5.547  1.00  0.00           C  
ATOM   1232  N   PHE A 155      33.695 -12.325  -3.277  1.00  0.00           N  
ATOM   1233  CA  PHE A 155      33.755 -12.857  -1.920  1.00  0.00           C  
ATOM   1234  C   PHE A 155      35.215 -13.140  -1.548  1.00  0.00           C  
ATOM   1235  O   PHE A 155      36.022 -13.486  -2.413  1.00  0.00           O  
ATOM   1236  CB  PHE A 155      32.916 -14.128  -1.800  1.00  0.00           C  
ATOM   1237  CG  PHE A 155      31.438 -13.878  -1.666  1.00  0.00           C  
ATOM   1238  CD1 PHE A 155      30.634 -13.738  -2.792  1.00  0.00           C  
ATOM   1239  CD2 PHE A 155      30.847 -13.785  -0.416  1.00  0.00           C  
ATOM   1240  CE1 PHE A 155      29.275 -13.503  -2.674  1.00  0.00           C  
ATOM   1241  CE2 PHE A 155      29.489 -13.562  -0.288  1.00  0.00           C  
ATOM   1242  CZ  PHE A 155      28.693 -13.418  -1.415  1.00  0.00           C  
ATOM   1243  N   PRO A 156      35.593 -13.009  -0.273  1.00  0.00           N  
ATOM   1244  CA  PRO A 156      36.978 -13.235   0.152  1.00  0.00           C  
ATOM   1245  C   PRO A 156      37.440 -14.666  -0.103  1.00  0.00           C  
ATOM   1246  O   PRO A 156      36.697 -15.623   0.130  1.00  0.00           O  
ATOM   1247  CB  PRO A 156      36.944 -12.927   1.653  1.00  0.00           C  
ATOM   1248  CG  PRO A 156      35.771 -12.016   1.829  1.00  0.00           C  
ATOM   1249  CD  PRO A 156      34.760 -12.493   0.823  1.00  0.00           C  
ATOM   1250  N   ALA A 157      38.683 -14.813  -0.546  1.00  0.00           N  
ATOM   1251  CA  ALA A 157      39.228 -16.122  -0.897  1.00  0.00           C  
ATOM   1252  C   ALA A 157      39.375 -17.040   0.312  1.00  0.00           C  
ATOM   1253  O   ALA A 157      39.313 -18.266   0.171  1.00  0.00           O  
ATOM   1254  CB  ALA A 157      40.574 -15.948  -1.595  1.00  0.00           C  
ATOM   1255  N   HIS A 158      39.544 -16.484   1.510  1.00  0.00           N  
ATOM   1256  CA  HIS A 158      39.806 -17.290   2.703  1.00  0.00           C  
ATOM   1257  C   HIS A 158      38.590 -18.079   3.179  1.00  0.00           C  
ATOM   1258  O   HIS A 158      38.697 -18.842   4.134  1.00  0.00           O  
ATOM   1259  CB  HIS A 158      40.331 -16.408   3.841  1.00  0.00           C  
ATOM   1260  CG  HIS A 158      39.317 -15.439   4.381  1.00  0.00           C  
ATOM   1261  ND1 HIS A 158      39.316 -14.101   4.064  1.00  0.00           N  
ATOM   1262  CD2 HIS A 158      38.282 -15.619   5.232  1.00  0.00           C  
ATOM   1263  CE1 HIS A 158      38.317 -13.503   4.692  1.00  0.00           C  
ATOM   1264  NE2 HIS A 158      37.669 -14.394   5.405  1.00  0.00           N  
ATOM   1265  N   LEU A 159      37.430 -17.917   2.521  1.00  0.00           N  
ATOM   1266  CA  LEU A 159      36.204 -18.605   2.913  1.00  0.00           C  
ATOM   1267  C   LEU A 159      36.122 -20.046   2.395  1.00  0.00           C  
ATOM   1268  O   LEU A 159      35.124 -20.723   2.623  1.00  0.00           O  
ATOM   1269  CB  LEU A 159      34.981 -17.811   2.454  1.00  0.00           C  
ATOM   1270  CG  LEU A 159      34.816 -16.425   3.089  1.00  0.00           C  
ATOM   1271  CD1 LEU A 159      33.697 -15.653   2.399  1.00  0.00           C  
ATOM   1272  CD2 LEU A 159      34.542 -16.544   4.584  1.00  0.00           C  
ATOM   1273  N   GLY A 160      37.146 -20.515   1.700  1.00  0.00           N  
ATOM   1274  CA  GLY A 160      37.159 -21.879   1.188  1.00  0.00           C  
ATOM   1275  C   GLY A 160      36.389 -22.058  -0.104  1.00  0.00           C  
ATOM   1276  O   GLY A 160      35.930 -23.163  -0.409  1.00  0.00           O  
ATOM   1277  N   ILE A 161      36.247 -20.990  -0.867  1.00  0.00           N  
ATOM   1278  CA  ILE A 161      35.506 -21.008  -2.121  1.00  0.00           C  
ATOM   1279  C   ILE A 161      36.314 -21.742  -3.191  1.00  0.00           C  
ATOM   1280  O   ILE A 161      37.514 -21.497  -3.355  1.00  0.00           O  
ATOM   1281  CB  ILE A 161      35.172 -19.568  -2.560  1.00  0.00           C  
ATOM   1282  CG1 ILE A 161      34.237 -18.913  -1.541  1.00  0.00           C  
ATOM   1283  CG2 ILE A 161      34.556 -19.544  -3.950  1.00  0.00           C  
ATOM   1284  CD1 ILE A 161      34.187 -17.404  -1.629  1.00  0.00           C  
ATOM   1285  N   LYS A 162      35.650 -22.662  -3.917  1.00  0.00           N  
ATOM   1286  CA  LYS A 162      36.308 -23.477  -4.935  1.00  0.00           C  
ATOM   1287  C   LYS A 162      36.173 -22.898  -6.335  1.00  0.00           C  
ATOM   1288  O   LYS A 162      36.949 -23.252  -7.226  1.00  0.00           O  
ATOM   1289  CB  LYS A 162      35.737 -24.897  -4.919  1.00  0.00           C  
ATOM   1290  CG  LYS A 162      35.907 -25.629  -3.595  1.00  0.00           C  
ATOM   1291  CD  LYS A 162      37.367 -25.938  -3.300  1.00  0.00           C  
ATOM   1292  CE  LYS A 162      37.511 -26.777  -2.044  1.00  0.00           C  
ATOM   1293  NZ  LYS A 162      38.933 -27.079  -1.732  1.00  0.00           N  
ATOM   1294  N   VAL A 163      35.181 -22.029  -6.549  1.00  0.00           N  
ATOM   1295  CA  VAL A 163      34.947 -21.357  -7.822  1.00  0.00           C  
ATOM   1296  C   VAL A 163      34.850 -19.859  -7.531  1.00  0.00           C  
ATOM   1297  O   VAL A 163      34.235 -19.491  -6.528  1.00  0.00           O  
ATOM   1298  CB  VAL A 163      33.654 -21.859  -8.503  1.00  0.00           C  
ATOM   1299  CG1 VAL A 163      33.387 -21.104  -9.799  1.00  0.00           C  
ATOM   1300  CG2 VAL A 163      33.735 -23.354  -8.768  1.00  0.00           C  
ATOM   1301  N   PRO A 164      35.415 -18.981  -8.370  1.00  0.00           N  
ATOM   1302  CA  PRO A 164      35.294 -17.544  -8.108  1.00  0.00           C  
ATOM   1303  C   PRO A 164      33.843 -17.136  -7.913  1.00  0.00           C  
ATOM   1304  O   PRO A 164      33.004 -17.367  -8.789  1.00  0.00           O  
ATOM   1305  CB  PRO A 164      35.909 -16.900  -9.359  1.00  0.00           C  
ATOM   1306  CG  PRO A 164      36.882 -17.925  -9.856  1.00  0.00           C  
ATOM   1307  CD  PRO A 164      36.234 -19.256  -9.560  1.00  0.00           C  
ATOM   1308  N   LEU A 165      33.546 -16.543  -6.760  1.00  0.00           N  
ATOM   1309  CA  LEU A 165      32.183 -16.215  -6.369  1.00  0.00           C  
ATOM   1310  C   LEU A 165      32.083 -14.720  -6.090  1.00  0.00           C  
ATOM   1311  O   LEU A 165      32.928 -14.157  -5.399  1.00  0.00           O  
ATOM   1312  CB  LEU A 165      31.774 -17.017  -5.128  1.00  0.00           C  
ATOM   1313  CG  LEU A 165      30.360 -16.807  -4.603  1.00  0.00           C  
ATOM   1314  CD1 LEU A 165      29.324 -17.269  -5.621  1.00  0.00           C  
ATOM   1315  CD2 LEU A 165      30.170 -17.549  -3.279  1.00  0.00           C  
ATOM   1316  N   ASN A 166      31.032 -14.085  -6.623  1.00  0.00           N  
ATOM   1317  CA  ASN A 166      30.860 -12.650  -6.535  1.00  0.00           C  
ATOM   1318  C   ASN A 166      29.531 -12.287  -5.885  1.00  0.00           C  
ATOM   1319  O   ASN A 166      28.512 -12.936  -6.116  1.00  0.00           O  
ATOM   1320  CB  ASN A 166      30.929 -12.013  -7.920  1.00  0.00           C  
ATOM   1321  CG  ASN A 166      32.266 -12.248  -8.599  1.00  0.00           C  
ATOM   1322  OD1 ASN A 166      33.205 -11.472  -8.420  1.00  0.00           O  
ATOM   1323  ND2 ASN A 166      32.358 -13.312  -9.375  1.00  0.00           N  
ATOM   1324  N   ALA A 167      29.556 -11.235  -5.064  1.00  0.00           N  
ATOM   1325  CA  ALA A 167      28.340 -10.593  -4.594  1.00  0.00           C  
ATOM   1326  C   ALA A 167      27.893  -9.581  -5.638  1.00  0.00           C  
ATOM   1327  O   ALA A 167      28.698  -8.774  -6.110  1.00  0.00           O  
ATOM   1328  CB  ALA A 167      28.585  -9.901  -3.255  1.00  0.00           C  
ATOM   1329  N   VAL A 168      26.614  -9.633  -6.020  1.00  0.00           N  
ATOM   1330  CA  VAL A 168      26.029  -8.689  -6.968  1.00  0.00           C  
ATOM   1331  C   VAL A 168      24.819  -8.056  -6.307  1.00  0.00           C  
ATOM   1332  O   VAL A 168      23.894  -8.761  -5.897  1.00  0.00           O  
ATOM   1333  CB  VAL A 168      25.617  -9.381  -8.283  1.00  0.00           C  
ATOM   1334  CG1 VAL A 168      24.987  -8.373  -9.237  1.00  0.00           C  
ATOM   1335  CG2 VAL A 168      26.824 -10.044  -8.935  1.00  0.00           C  
ATOM   1336  N   VAL A 169      24.816  -6.732  -6.192  1.00  0.00           N  
ATOM   1337  CA  VAL A 169      23.706  -5.996  -5.589  1.00  0.00           C  
ATOM   1338  C   VAL A 169      22.966  -5.240  -6.685  1.00  0.00           C  
ATOM   1339  O   VAL A 169      23.569  -4.471  -7.437  1.00  0.00           O  
ATOM   1340  CB  VAL A 169      24.191  -5.031  -4.500  1.00  0.00           C  
ATOM   1341  CG1 VAL A 169      23.074  -4.083  -4.064  1.00  0.00           C  
ATOM   1342  CG2 VAL A 169      24.721  -5.819  -3.305  1.00  0.00           C  
ATOM   1343  N   LEU A 170      21.650  -5.458  -6.771  1.00  0.00           N  
ATOM   1344  CA  LEU A 170      20.788  -4.728  -7.692  1.00  0.00           C  
ATOM   1345  C   LEU A 170      19.901  -3.762  -6.912  1.00  0.00           C  
ATOM   1346  O   LEU A 170      19.399  -4.094  -5.841  1.00  0.00           O  
ATOM   1347  CB  LEU A 170      19.907  -5.686  -8.499  1.00  0.00           C  
ATOM   1348  CG  LEU A 170      20.635  -6.662  -9.428  1.00  0.00           C  
ATOM   1349  CD1 LEU A 170      19.620  -7.521 -10.178  1.00  0.00           C  
ATOM   1350  CD2 LEU A 170      21.526  -5.915 -10.410  1.00  0.00           C  
ATOM   1351  N   ASN A 171      19.707  -2.564  -7.474  1.00  0.00           N  
ATOM   1352  CA  ASN A 171      18.819  -1.565  -6.893  1.00  0.00           C  
ATOM   1353  C   ASN A 171      17.441  -1.702  -7.543  1.00  0.00           C  
ATOM   1354  O   ASN A 171      17.131  -1.034  -8.529  1.00  0.00           O  
ATOM   1355  CB  ASN A 171      19.386  -0.164  -7.092  1.00  0.00           C  
ATOM   1356  CG  ASN A 171      18.500   0.905  -6.493  1.00  0.00           C  
ATOM   1357  OD1 ASN A 171      17.479   0.612  -5.858  1.00  0.00           O  
ATOM   1358  ND2 ASN A 171      18.878   2.168  -6.681  1.00  0.00           N  
ATOM   1359  N   THR A 172      16.596  -2.581  -6.973  1.00  0.00           N  
ATOM   1360  CA  THR A 172      15.261  -2.802  -7.526  1.00  0.00           C  
ATOM   1361  C   THR A 172      14.240  -1.770  -7.059  1.00  0.00           C  
ATOM   1362  O   THR A 172      13.103  -1.784  -7.519  1.00  0.00           O  
ATOM   1363  CB  THR A 172      14.758  -4.216  -7.208  1.00  0.00           C  
ATOM   1364  OG1 THR A 172      14.887  -4.470  -5.811  1.00  0.00           O  
ATOM   1365  CG2 THR A 172      15.558  -5.242  -7.995  1.00  0.00           C  
ATOM   1366  N   VAL A 173      14.639  -0.839  -6.181  1.00  0.00           N  
ATOM   1367  CA  VAL A 173      13.772   0.307  -5.880  1.00  0.00           C  
ATOM   1368  C   VAL A 173      13.526   1.121  -7.150  1.00  0.00           C  
ATOM   1369  O   VAL A 173      12.497   1.781  -7.284  1.00  0.00           O  
ATOM   1370  CB  VAL A 173      14.375   1.191  -4.767  1.00  0.00           C  
ATOM   1371  CG1 VAL A 173      13.449   2.364  -4.440  1.00  0.00           C  
ATOM   1372  CG2 VAL A 173      14.631   0.358  -3.509  1.00  0.00           C  
ATOM   1373  N   LEU A 174      14.444   1.045  -8.110  1.00  0.00           N  
ATOM   1374  CA  LEU A 174      14.246   1.689  -9.406  1.00  0.00           C  
ATOM   1375  C   LEU A 174      13.009   1.152 -10.127  1.00  0.00           C  
ATOM   1376  O   LEU A 174      12.447   1.840 -10.977  1.00  0.00           O  
ATOM   1377  CB  LEU A 174      15.471   1.486 -10.302  1.00  0.00           C  
ATOM   1378  CG  LEU A 174      16.793   2.052  -9.788  1.00  0.00           C  
ATOM   1379  CD1 LEU A 174      17.932   1.700 -10.750  1.00  0.00           C  
ATOM   1380  CD2 LEU A 174      16.711   3.567  -9.611  1.00  0.00           C  
ATOM   1381  N   TYR A 175      12.578  -0.070  -9.783  1.00  0.00           N  
ATOM   1382  CA  TYR A 175      11.471  -0.734 -10.478  1.00  0.00           C  
ATOM   1383  C   TYR A 175      10.179  -0.768  -9.658  1.00  0.00           C  
ATOM   1384  O   TYR A 175       9.167  -1.306 -10.123  1.00  0.00           O  
ATOM   1385  CB  TYR A 175      11.866  -2.168 -10.839  1.00  0.00           C  
ATOM   1386  CG  TYR A 175      13.208  -2.300 -11.528  1.00  0.00           C  
ATOM   1387  CD1 TYR A 175      13.649  -1.345 -12.443  1.00  0.00           C  
ATOM   1388  CD2 TYR A 175      14.035  -3.388 -11.271  1.00  0.00           C  
ATOM   1389  CE1 TYR A 175      14.881  -1.472 -13.073  1.00  0.00           C  
ATOM   1390  CE2 TYR A 175      15.266  -3.531 -11.901  1.00  0.00           C  
ATOM   1391  CZ  TYR A 175      15.686  -2.565 -12.797  1.00  0.00           C  
ATOM   1392  OH  TYR A 175      16.909  -2.695 -13.418  1.00  0.00           O  
ATOM   1393  N   TYR A 176      10.191  -0.214  -8.455  1.00  0.00           N  
ATOM   1394  CA  TYR A 176       9.087  -0.319  -7.503  1.00  0.00           C  
ATOM   1395  C   TYR A 176       7.859   0.458  -7.975  1.00  0.00           C  
ATOM   1396  O   TYR A 176       7.976   1.558  -8.514  1.00  0.00           O  
ATOM   1397  CB  TYR A 176       9.562   0.189  -6.144  1.00  0.00           C  
ATOM   1398  CG  TYR A 176       8.633  -0.064  -4.964  1.00  0.00           C  
ATOM   1399  CD1 TYR A 176       7.850  -1.204  -4.874  1.00  0.00           C  
ATOM   1400  CD2 TYR A 176       8.598   0.848  -3.916  1.00  0.00           C  
ATOM   1401  CE1 TYR A 176       7.033  -1.431  -3.778  1.00  0.00           C  
ATOM   1402  CE2 TYR A 176       7.790   0.626  -2.814  1.00  0.00           C  
ATOM   1403  CZ  TYR A 176       7.007  -0.508  -2.746  1.00  0.00           C  
ATOM   1404  OH  TYR A 176       6.205  -0.718  -1.656  1.00  0.00           O  
ATOM   1405  N   ASN A 177       6.661  -0.106  -7.735  1.00  0.00           N  
ATOM   1406  CA  ASN A 177       5.404   0.500  -8.166  1.00  0.00           C  
ATOM   1407  C   ASN A 177       5.190   1.916  -7.632  1.00  0.00           C  
ATOM   1408  O   ASN A 177       4.506   2.718  -8.275  1.00  0.00           O  
ATOM   1409  CB  ASN A 177       4.216  -0.368  -7.732  1.00  0.00           C  
ATOM   1410  CG  ASN A 177       3.813  -1.389  -8.780  1.00  0.00           C  
ATOM   1411  OD1 ASN A 177       3.933  -1.151  -9.982  1.00  0.00           O  
ATOM   1412  ND2 ASN A 177       3.306  -2.531  -8.322  1.00  0.00           N  
ATOM   1413  N   TYR A 178       5.737   2.218  -6.459  1.00  0.00           N  
ATOM   1414  CA  TYR A 178       5.580   3.551  -5.877  1.00  0.00           C  
ATOM   1415  C   TYR A 178       6.642   4.541  -6.343  1.00  0.00           C  
ATOM   1416  O   TYR A 178       6.576   5.724  -5.991  1.00  0.00           O  
ATOM   1417  CB  TYR A 178       5.584   3.468  -4.345  1.00  0.00           C  
ATOM   1418  CG  TYR A 178       4.351   2.813  -3.756  1.00  0.00           C  
ATOM   1419  CD1 TYR A 178       3.093   3.380  -3.929  1.00  0.00           C  
ATOM   1420  CD2 TYR A 178       4.448   1.638  -3.028  1.00  0.00           C  
ATOM   1421  CE1 TYR A 178       1.965   2.786  -3.387  1.00  0.00           C  
ATOM   1422  CE2 TYR A 178       3.318   1.029  -2.481  1.00  0.00           C  
ATOM   1423  CZ  TYR A 178       2.083   1.610  -2.669  1.00  0.00           C  
ATOM   1424  OH  TYR A 178       0.963   1.018  -2.129  1.00  0.00           O  
ATOM   1425  N   ASN A 179       7.621   4.087  -7.129  1.00  0.00           N  
ATOM   1426  CA  ASN A 179       8.667   4.973  -7.663  1.00  0.00           C  
ATOM   1427  C   ASN A 179       8.162   5.614  -8.956  1.00  0.00           C  
ATOM   1428  O   ASN A 179       8.270   5.036 -10.042  1.00  0.00           O  
ATOM   1429  CB  ASN A 179       9.956   4.189  -7.900  1.00  0.00           C  
ATOM   1430  CG  ASN A 179      11.104   5.076  -8.324  1.00  0.00           C  
ATOM   1431  OD1 ASN A 179      10.927   6.257  -8.647  1.00  0.00           O  
ATOM   1432  ND2 ASN A 179      12.306   4.520  -8.333  1.00  0.00           N  
ATOM   1433  N   LYS A 180       7.606   6.819  -8.833  1.00  0.00           N  
ATOM   1434  CA  LYS A 180       7.015   7.501  -9.978  1.00  0.00           C  
ATOM   1435  C   LYS A 180       8.051   8.134 -10.891  1.00  0.00           C  
ATOM   1436  O   LYS A 180       7.704   8.655 -11.954  1.00  0.00           O  
ATOM   1437  CB  LYS A 180       6.024   8.571  -9.501  1.00  0.00           C  
ATOM   1438  CG  LYS A 180       4.957   8.054  -8.536  1.00  0.00           C  
ATOM   1439  CD  LYS A 180       4.156   6.899  -9.124  1.00  0.00           C  
ATOM   1440  CE  LYS A 180       3.063   6.450  -8.175  1.00  0.00           C  
ATOM   1441  NZ  LYS A 180       2.324   5.262  -8.706  1.00  0.00           N  
ATOM   1442  N   GLN A 181       9.335   8.082 -10.507  1.00  0.00           N  
ATOM   1443  CA  GLN A 181      10.386   8.731 -11.280  1.00  0.00           C  
ATOM   1444  C   GLN A 181      10.938   7.865 -12.409  1.00  0.00           C  
ATOM   1445  O   GLN A 181      11.708   8.371 -13.233  1.00  0.00           O  
ATOM   1446  CB  GLN A 181      11.537   9.136 -10.346  1.00  0.00           C  
ATOM   1447  CG  GLN A 181      11.102   9.999  -9.164  1.00  0.00           C  
ATOM   1448  CD  GLN A 181      10.349  11.231  -9.593  1.00  0.00           C  
ATOM   1449  OE1 GLN A 181       9.146  11.358  -9.359  1.00  0.00           O  
ATOM   1450  NE2 GLN A 181      11.051  12.145 -10.245  1.00  0.00           N  
ATOM   1451  N   THR A 182      10.565   6.578 -12.458  1.00  0.00           N  
ATOM   1452  CA  THR A 182      11.178   5.643 -13.400  1.00  0.00           C  
ATOM   1453  C   THR A 182      10.201   4.960 -14.348  1.00  0.00           C  
ATOM   1454  O   THR A 182      10.638   4.219 -15.228  1.00  0.00           O  
ATOM   1455  CB  THR A 182      11.954   4.549 -12.652  1.00  0.00           C  
ATOM   1456  OG1 THR A 182      11.069   3.870 -11.745  1.00  0.00           O  
ATOM   1457  CG2 THR A 182      13.115   5.141 -11.870  1.00  0.00           C  
ATOM   1458  N   MET A 183       8.897   5.184 -14.207  1.00  0.00           N  
ATOM   1459  CA  MET A 183       7.933   4.401 -14.982  1.00  0.00           C  
ATOM   1460  C   MET A 183       7.958   4.707 -16.477  1.00  0.00           C  
ATOM   1461  O   MET A 183       7.429   3.930 -17.268  1.00  0.00           O  
ATOM   1462  CB  MET A 183       6.513   4.586 -14.428  1.00  0.00           C  
ATOM   1463  CG  MET A 183       5.914   5.960 -14.644  1.00  0.00           C  
ATOM   1464  SD  MET A 183       4.145   5.987 -14.194  1.00  0.00           S  
ATOM   1465  CE  MET A 183       4.226   5.675 -12.434  1.00  0.00           C  
ATOM   1466  N   ASP A 184       8.577   5.819 -16.883  1.00  0.00           N  
ATOM   1467  CA  ASP A 184       8.658   6.177 -18.296  1.00  0.00           C  
ATOM   1468  C   ASP A 184      10.001   5.804 -18.929  1.00  0.00           C  
ATOM   1469  O   ASP A 184      10.299   6.227 -20.054  1.00  0.00           O  
ATOM   1470  CB  ASP A 184       8.373   7.674 -18.493  1.00  0.00           C  
ATOM   1471  CG  ASP A 184       9.371   8.568 -17.786  1.00  0.00           C  
ATOM   1472  OD1 ASP A 184      10.108   8.086 -16.908  1.00  0.00           O  
ATOM   1473  OD2 ASP A 184       9.401   9.780 -18.113  1.00  0.00           O  
ATOM   1474  N   SER A 185      10.811   4.997 -18.235  1.00  0.00           N  
ATOM   1475  CA  SER A 185      12.094   4.536 -18.752  1.00  0.00           C  
ATOM   1476  C   SER A 185      11.993   3.075 -19.182  1.00  0.00           C  
ATOM   1477  O   SER A 185      11.067   2.358 -18.810  1.00  0.00           O  
ATOM   1478  CB  SER A 185      13.188   4.694 -17.695  1.00  0.00           C  
ATOM   1479  OG  SER A 185      13.368   6.054 -17.336  1.00  0.00           O  
ATOM   1480  N   THR A 186      12.973   2.636 -19.975  1.00  0.00           N  
ATOM   1481  CA  THR A 186      13.084   1.230 -20.351  1.00  0.00           C  
ATOM   1482  C   THR A 186      14.169   0.522 -19.565  1.00  0.00           C  
ATOM   1483  O   THR A 186      14.060  -0.672 -19.297  1.00  0.00           O  
ATOM   1484  CB  THR A 186      13.354   1.076 -21.857  1.00  0.00           C  
ATOM   1485  OG1 THR A 186      14.534   1.817 -22.213  1.00  0.00           O  
ATOM   1486  CG2 THR A 186      12.174   1.595 -22.670  1.00  0.00           C  
ATOM   1487  N   ASP A 187      15.238   1.252 -19.189  1.00  0.00           N  
ATOM   1488  CA  ASP A 187      16.342   0.680 -18.423  1.00  0.00           C  
ATOM   1489  C   ASP A 187      16.889   1.748 -17.479  1.00  0.00           C  
ATOM   1490  O   ASP A 187      17.928   2.357 -17.750  1.00  0.00           O  
ATOM   1491  CB  ASP A 187      17.439   0.165 -19.361  1.00  0.00           C  
ATOM   1492  CG  ASP A 187      18.522  -0.614 -18.627  1.00  0.00           C  
ATOM   1493  OD1 ASP A 187      18.348  -0.902 -17.415  1.00  0.00           O  
ATOM   1494  OD2 ASP A 187      19.547  -0.950 -19.255  1.00  0.00           O  
ATOM   1495  N   PRO A 188      16.189   2.013 -16.362  1.00  0.00           N  
ATOM   1496  CA  PRO A 188      16.591   3.088 -15.456  1.00  0.00           C  
ATOM   1497  C   PRO A 188      18.036   2.948 -14.990  1.00  0.00           C  
ATOM   1498  O   PRO A 188      18.440   1.894 -14.496  1.00  0.00           O  
ATOM   1499  CB  PRO A 188      15.613   2.949 -14.278  1.00  0.00           C  
ATOM   1500  CG  PRO A 188      14.406   2.298 -14.878  1.00  0.00           C  
ATOM   1501  CD  PRO A 188      14.943   1.352 -15.917  1.00  0.00           C  
ATOM   1502  N   LEU A 189      18.803   4.017 -15.201  1.00  0.00           N  
ATOM   1503  CA  LEU A 189      20.211   4.097 -14.813  1.00  0.00           C  
ATOM   1504  C   LEU A 189      21.065   2.982 -15.418  1.00  0.00           C  
ATOM   1505  O   LEU A 189      22.153   2.686 -14.919  1.00  0.00           O  
ATOM   1506  CB  LEU A 189      20.351   4.150 -13.284  1.00  0.00           C  
ATOM   1507  CG  LEU A 189      19.811   5.441 -12.647  1.00  0.00           C  
ATOM   1508  CD1 LEU A 189      19.750   5.310 -11.124  1.00  0.00           C  
ATOM   1509  CD2 LEU A 189      20.684   6.632 -13.029  1.00  0.00           C  
ATOM   1510  N   GLY A 190      20.578   2.347 -16.503  1.00  0.00           N  
ATOM   1511  CA  GLY A 190      21.348   1.364 -17.245  1.00  0.00           C  
ATOM   1512  C   GLY A 190      21.584   0.042 -16.531  1.00  0.00           C  
ATOM   1513  O   GLY A 190      22.485  -0.707 -16.917  1.00  0.00           O  
ATOM   1514  N   GLN A 191      20.795  -0.259 -15.506  1.00  0.00           N  
ATOM   1515  CA  GLN A 191      21.069  -1.424 -14.664  1.00  0.00           C  
ATOM   1516  C   GLN A 191      20.894  -2.753 -15.408  1.00  0.00           C  
ATOM   1517  O   GLN A 191      21.673  -3.683 -15.191  1.00  0.00           O  
ATOM   1518  CB  GLN A 191      20.188  -1.397 -13.417  1.00  0.00           C  
ATOM   1519  CG  GLN A 191      20.496  -2.519 -12.427  1.00  0.00           C  
ATOM   1520  CD  GLN A 191      19.763  -2.369 -11.114  1.00  0.00           C  
ATOM   1521  OE1 GLN A 191      20.380  -2.231 -10.057  1.00  0.00           O  
ATOM   1522  NE2 GLN A 191      18.435  -2.394 -11.178  1.00  0.00           N  
ATOM   1523  N   PHE A 192      19.874  -2.877 -16.272  1.00  0.00           N  
ATOM   1524  CA  PHE A 192      19.665  -4.137 -16.986  1.00  0.00           C  
ATOM   1525  C   PHE A 192      20.830  -4.449 -17.921  1.00  0.00           C  
ATOM   1526  O   PHE A 192      21.327  -5.579 -17.941  1.00  0.00           O  
ATOM   1527  CB  PHE A 192      18.351  -4.100 -17.776  1.00  0.00           C  
ATOM   1528  CG  PHE A 192      17.116  -4.336 -16.942  1.00  0.00           C  
ATOM   1529  CD1 PHE A 192      16.950  -5.522 -16.235  1.00  0.00           C  
ATOM   1530  CD2 PHE A 192      16.110  -3.386 -16.880  1.00  0.00           C  
ATOM   1531  CE1 PHE A 192      15.820  -5.745 -15.474  1.00  0.00           C  
ATOM   1532  CE2 PHE A 192      14.966  -3.612 -16.123  1.00  0.00           C  
ATOM   1533  CZ  PHE A 192      14.820  -4.786 -15.416  1.00  0.00           C  
ATOM   1534  N   GLU A 193      21.281  -3.471 -18.705  1.00  0.00           N  
ATOM   1535  CA  GLU A 193      22.412  -3.695 -19.608  1.00  0.00           C  
ATOM   1536  C   GLU A 193      23.705  -3.933 -18.830  1.00  0.00           C  
ATOM   1537  O   GLU A 193      24.529  -4.778 -19.219  1.00  0.00           O  
ATOM   1538  CB  GLU A 193      22.576  -2.521 -20.569  1.00  0.00           C  
ATOM   1539  CG  GLU A 193      21.479  -2.443 -21.623  1.00  0.00           C  
ATOM   1540  CD  GLU A 193      21.375  -3.715 -22.456  1.00  0.00           C  
ATOM   1541  OE1 GLU A 193      22.422  -4.209 -22.919  1.00  0.00           O  
ATOM   1542  OE2 GLU A 193      20.246  -4.225 -22.630  1.00  0.00           O  
ATOM   1543  N   TRP A 194      23.896  -3.217 -17.720  1.00  0.00           N  
ATOM   1544  CA  TRP A 194      25.039  -3.448 -16.850  1.00  0.00           C  
ATOM   1545  C   TRP A 194      25.029  -4.873 -16.300  1.00  0.00           C  
ATOM   1546  O   TRP A 194      26.053  -5.560 -16.317  1.00  0.00           O  
ATOM   1547  CB  TRP A 194      25.024  -2.429 -15.704  1.00  0.00           C  
ATOM   1548  CG  TRP A 194      26.026  -2.696 -14.621  1.00  0.00           C  
ATOM   1549  CD1 TRP A 194      27.329  -2.272 -14.578  1.00  0.00           C  
ATOM   1550  CD2 TRP A 194      25.814  -3.434 -13.408  1.00  0.00           C  
ATOM   1551  NE1 TRP A 194      27.931  -2.700 -13.424  1.00  0.00           N  
ATOM   1552  CE2 TRP A 194      27.023  -3.418 -12.678  1.00  0.00           C  
ATOM   1553  CE3 TRP A 194      24.706  -4.099 -12.865  1.00  0.00           C  
ATOM   1554  CZ2 TRP A 194      27.154  -4.046 -11.438  1.00  0.00           C  
ATOM   1555  CZ3 TRP A 194      24.850  -4.728 -11.621  1.00  0.00           C  
ATOM   1556  CH2 TRP A 194      26.059  -4.695 -10.935  1.00  0.00           C  
ATOM   1557  N   PHE A 195      23.876  -5.331 -15.827  1.00  0.00           N  
ATOM   1558  CA  PHE A 195      23.742  -6.676 -15.280  1.00  0.00           C  
ATOM   1559  C   PHE A 195      24.059  -7.731 -16.326  1.00  0.00           C  
ATOM   1560  O   PHE A 195      24.767  -8.707 -16.042  1.00  0.00           O  
ATOM   1561  CB  PHE A 195      22.329  -6.866 -14.723  1.00  0.00           C  
ATOM   1562  CG  PHE A 195      22.105  -8.202 -14.060  1.00  0.00           C  
ATOM   1563  CD1 PHE A 195      22.654  -8.478 -12.812  1.00  0.00           C  
ATOM   1564  CD2 PHE A 195      21.337  -9.180 -14.674  1.00  0.00           C  
ATOM   1565  CE1 PHE A 195      22.447  -9.701 -12.190  1.00  0.00           C  
ATOM   1566  CE2 PHE A 195      21.119 -10.405 -14.063  1.00  0.00           C  
ATOM   1567  CZ  PHE A 195      21.675 -10.662 -12.824  1.00  0.00           C  
ATOM   1568  N   LYS A 196      23.560  -7.552 -17.546  1.00  0.00           N  
ATOM   1569  CA  LYS A 196      23.850  -8.479 -18.632  1.00  0.00           C  
ATOM   1570  C   LYS A 196      25.349  -8.554 -18.905  1.00  0.00           C  
ATOM   1571  O   LYS A 196      25.907  -9.639 -19.073  1.00  0.00           O  
ATOM   1572  CB  LYS A 196      23.108  -8.063 -19.902  1.00  0.00           C  
ATOM   1573  CG  LYS A 196      23.309  -9.025 -21.074  1.00  0.00           C  
ATOM   1574  CD  LYS A 196      22.607  -8.519 -22.339  1.00  0.00           C  
ATOM   1575  CE  LYS A 196      22.686  -9.551 -23.453  1.00  0.00           C  
ATOM   1576  NZ  LYS A 196      24.091  -9.894 -23.821  1.00  0.00           N  
ATOM   1577  N   THR A 197      26.011  -7.402 -18.941  1.00  0.00           N  
ATOM   1578  CA  THR A 197      27.453  -7.349 -19.181  1.00  0.00           C  
ATOM   1579  C   THR A 197      28.221  -8.094 -18.084  1.00  0.00           C  
ATOM   1580  O   THR A 197      29.136  -8.876 -18.371  1.00  0.00           O  
ATOM   1581  CB  THR A 197      27.921  -5.892 -19.270  1.00  0.00           C  
ATOM   1582  OG1 THR A 197      27.282  -5.253 -20.377  1.00  0.00           O  
ATOM   1583  CG2 THR A 197      29.434  -5.813 -19.450  1.00  0.00           C  
ATOM   1584  N   VAL A 198      27.841  -7.856 -16.822  1.00  0.00           N  
ATOM   1585  CA  VAL A 198      28.486  -8.515 -15.696  1.00  0.00           C  
ATOM   1586  C   VAL A 198      28.286 -10.031 -15.769  1.00  0.00           C  
ATOM   1587  O   VAL A 198      29.242 -10.804 -15.626  1.00  0.00           O  
ATOM   1588  CB  VAL A 198      27.957  -7.950 -14.361  1.00  0.00           C  
ATOM   1589  CG1 VAL A 198      28.384  -8.816 -13.183  1.00  0.00           C  
ATOM   1590  CG2 VAL A 198      28.436  -6.511 -14.166  1.00  0.00           C  
ATOM   1591  N   MET A 199      27.059 -10.464 -16.004  1.00  0.00           N  
ATOM   1592  CA  MET A 199      26.743 -11.891 -16.027  1.00  0.00           C  
ATOM   1593  C   MET A 199      27.375 -12.595 -17.227  1.00  0.00           C  
ATOM   1594  O   MET A 199      27.836 -13.736 -17.098  1.00  0.00           O  
ATOM   1595  CB  MET A 199      25.225 -12.093 -16.020  1.00  0.00           C  
ATOM   1596  CG  MET A 199      24.568 -11.704 -14.697  1.00  0.00           C  
ATOM   1597  SD  MET A 199      25.020 -12.826 -13.364  1.00  0.00           S  
ATOM   1598  CE  MET A 199      25.113 -11.681 -11.986  1.00  0.00           C  
ATOM   1599  N   ASP A 200      27.400 -11.949 -18.387  1.00  0.00           N  
ATOM   1600  CA  ASP A 200      28.088 -12.509 -19.545  1.00  0.00           C  
ATOM   1601  C   ASP A 200      29.568 -12.725 -19.237  1.00  0.00           C  
ATOM   1602  O   ASP A 200      30.145 -13.753 -19.602  1.00  0.00           O  
ATOM   1603  CB  ASP A 200      27.935 -11.586 -20.766  1.00  0.00           C  
ATOM   1604  CG  ASP A 200      26.568 -11.676 -21.422  1.00  0.00           C  
ATOM   1605  OD1 ASP A 200      25.822 -12.644 -21.150  1.00  0.00           O  
ATOM   1606  OD2 ASP A 200      26.248 -10.778 -22.232  1.00  0.00           O  
ATOM   1607  N   GLY A 201      30.171 -11.759 -18.547  1.00  0.00           N  
ATOM   1608  CA  GLY A 201      31.563 -11.888 -18.154  1.00  0.00           C  
ATOM   1609  C   GLY A 201      31.794 -13.039 -17.196  1.00  0.00           C  
ATOM   1610  O   GLY A 201      32.763 -13.791 -17.334  1.00  0.00           O  
ATOM   1611  N   TYR A 202      30.913 -13.193 -16.214  1.00  0.00           N  
ATOM   1612  CA  TYR A 202      31.019 -14.294 -15.260  1.00  0.00           C  
ATOM   1613  C   TYR A 202      30.863 -15.639 -15.963  1.00  0.00           C  
ATOM   1614  O   TYR A 202      31.620 -16.579 -15.696  1.00  0.00           O  
ATOM   1615  CB  TYR A 202      29.968 -14.154 -14.156  1.00  0.00           C  
ATOM   1616  CG  TYR A 202      30.194 -13.012 -13.181  1.00  0.00           C  
ATOM   1617  CD1 TYR A 202      31.403 -12.318 -13.125  1.00  0.00           C  
ATOM   1618  CD2 TYR A 202      29.195 -12.644 -12.281  1.00  0.00           C  
ATOM   1619  CE1 TYR A 202      31.604 -11.286 -12.222  1.00  0.00           C  
ATOM   1620  CE2 TYR A 202      29.387 -11.616 -11.372  1.00  0.00           C  
ATOM   1621  CZ  TYR A 202      30.586 -10.941 -11.353  1.00  0.00           C  
ATOM   1622  OH  TYR A 202      30.773  -9.917 -10.452  1.00  0.00           O  
ATOM   1623  N   ARG A 203      29.878 -15.750 -16.858  1.00  0.00           N  
ATOM   1624  CA  ARG A 203      29.658 -16.990 -17.597  1.00  0.00           C  
ATOM   1625  C   ARG A 203      30.888 -17.354 -18.426  1.00  0.00           C  
ATOM   1626  O   ARG A 203      31.320 -18.509 -18.438  1.00  0.00           O  
ATOM   1627  CB  ARG A 203      28.423 -16.857 -18.491  1.00  0.00           C  
ATOM   1628  CG  ARG A 203      28.186 -18.040 -19.420  1.00  0.00           C  
ATOM   1629  CD  ARG A 203      26.925 -17.827 -20.247  1.00  0.00           C  
ATOM   1630  NE  ARG A 203      25.708 -18.053 -19.468  1.00  0.00           N  
ATOM   1631  CZ  ARG A 203      24.501 -17.583 -19.790  1.00  0.00           C  
ATOM   1632  NH1 ARG A 203      24.348 -16.830 -20.881  1.00  0.00           N  
ATOM   1633  NH2 ARG A 203      23.461 -17.856 -19.030  1.00  0.00           N  
ATOM   1634  N   LYS A 204      31.450 -16.367 -19.118  1.00  0.00           N  
ATOM   1635  CA  LYS A 204      32.600 -16.614 -19.978  1.00  0.00           C  
ATOM   1636  C   LYS A 204      33.819 -17.082 -19.191  1.00  0.00           C  
ATOM   1637  O   LYS A 204      34.619 -17.878 -19.694  1.00  0.00           O  
ATOM   1638  CB  LYS A 204      32.929 -15.338 -20.771  1.00  0.00           C  
ATOM   1639  CG  LYS A 204      34.100 -15.479 -21.731  1.00  0.00           C  
ATOM   1640  CD  LYS A 204      34.340 -14.186 -22.510  1.00  0.00           C  
ATOM   1641  CE  LYS A 204      35.506 -14.323 -23.468  1.00  0.00           C  
ATOM   1642  NZ  LYS A 204      35.744 -13.068 -24.245  1.00  0.00           N  
ATOM   1643  N   THR A 205      33.970 -16.601 -17.960  1.00  0.00           N  
ATOM   1644  CA  THR A 205      35.139 -16.901 -17.134  1.00  0.00           C  
ATOM   1645  C   THR A 205      34.869 -17.954 -16.067  1.00  0.00           C  
ATOM   1646  O   THR A 205      35.726 -18.190 -15.214  1.00  0.00           O  
ATOM   1647  CB  THR A 205      35.680 -15.618 -16.481  1.00  0.00           C  
ATOM   1648  OG1 THR A 205      34.641 -14.985 -15.729  1.00  0.00           O  
ATOM   1649  CG2 THR A 205      36.192 -14.653 -17.537  1.00  0.00           C  
ATOM   1650  N   GLY A 206      33.688 -18.595 -16.089  1.00  0.00           N  
ATOM   1651  CA  GLY A 206      33.373 -19.659 -15.155  1.00  0.00           C  
ATOM   1652  C   GLY A 206      33.151 -19.200 -13.722  1.00  0.00           C  
ATOM   1653  O   GLY A 206      33.318 -19.995 -12.793  1.00  0.00           O  
ATOM   1654  N   GLN A 207      32.775 -17.947 -13.531  1.00  0.00           N  
ATOM   1655  CA  GLN A 207      32.509 -17.412 -12.202  1.00  0.00           C  
ATOM   1656  C   GLN A 207      31.057 -17.652 -11.804  1.00  0.00           C  
ATOM   1657  O   GLN A 207      30.208 -17.997 -12.631  1.00  0.00           O  
ATOM   1658  CB  GLN A 207      32.840 -15.917 -12.142  1.00  0.00           C  
ATOM   1659  CG  GLN A 207      34.275 -15.585 -12.517  1.00  0.00           C  
ATOM   1660  CD  GLN A 207      34.639 -14.146 -12.229  1.00  0.00           C  
ATOM   1661  OE1 GLN A 207      34.498 -13.682 -11.091  1.00  0.00           O  
ATOM   1662  NE2 GLN A 207      35.103 -13.417 -13.240  1.00  0.00           N  
ATOM   1663  N   ARG A 208      30.777 -17.488 -10.516  1.00  0.00           N  
ATOM   1664  CA  ARG A 208      29.428 -17.634  -9.981  1.00  0.00           C  
ATOM   1665  C   ARG A 208      29.054 -16.375  -9.211  1.00  0.00           C  
ATOM   1666  O   ARG A 208      29.911 -15.544  -8.899  1.00  0.00           O  
ATOM   1667  CB  ARG A 208      29.327 -18.861  -9.072  1.00  0.00           C  
ATOM   1668  CG  ARG A 208      29.631 -20.182  -9.773  1.00  0.00           C  
ATOM   1669  CD  ARG A 208      28.555 -20.546 -10.770  1.00  0.00           C  
ATOM   1670  NE  ARG A 208      28.793 -21.851 -11.408  1.00  0.00           N  
ATOM   1671  CZ  ARG A 208      29.493 -22.031 -12.519  1.00  0.00           C  
ATOM   1672  NH1 ARG A 208      30.029 -20.998 -13.154  1.00  0.00           N  
ATOM   1673  NH2 ARG A 208      29.660 -23.251 -13.008  1.00  0.00           N  
ATOM   1674  N   ALA A 209      27.750 -16.235  -8.895  1.00  0.00           N  
ATOM   1675  CA  ALA A 209      27.260 -15.041  -8.228  1.00  0.00           C  
ATOM   1676  C   ALA A 209      26.121 -15.352  -7.268  1.00  0.00           C  
ATOM   1677  O   ALA A 209      25.311 -16.251  -7.513  1.00  0.00           O  
ATOM   1678  CB  ALA A 209      26.796 -13.995  -9.248  1.00  0.00           C  
ATOM   1679  N   ILE A 210      26.090 -14.606  -6.179  1.00  0.00           N  
ATOM   1680  CA  ILE A 210      24.913 -14.501  -5.328  1.00  0.00           C  
ATOM   1681  C   ILE A 210      24.374 -13.090  -5.513  1.00  0.00           C  
ATOM   1682  O   ILE A 210      25.094 -12.113  -5.275  1.00  0.00           O  
ATOM   1683  CB  ILE A 210      25.231 -14.794  -3.852  1.00  0.00           C  
ATOM   1684  CG1 ILE A 210      25.667 -16.259  -3.690  1.00  0.00           C  
ATOM   1685  CG2 ILE A 210      24.024 -14.487  -2.967  1.00  0.00           C  
ATOM   1686  CD1 ILE A 210      26.219 -16.589  -2.317  1.00  0.00           C  
ATOM   1687  N   VAL A 211      23.126 -12.982  -5.954  1.00  0.00           N  
ATOM   1688  CA  VAL A 211      22.507 -11.690  -6.247  1.00  0.00           C  
ATOM   1689  C   VAL A 211      21.633 -11.277  -5.071  1.00  0.00           C  
ATOM   1690  O   VAL A 211      20.892 -12.091  -4.525  1.00  0.00           O  
ATOM   1691  CB  VAL A 211      21.677 -11.748  -7.543  1.00  0.00           C  
ATOM   1692  CG1 VAL A 211      21.067 -10.381  -7.857  1.00  0.00           C  
ATOM   1693  CG2 VAL A 211      22.548 -12.218  -8.712  1.00  0.00           C  
ATOM   1694  N   SER A 212      21.720 -10.002  -4.679  1.00  0.00           N  
ATOM   1695  CA  SER A 212      20.904  -9.461  -3.605  1.00  0.00           C  
ATOM   1696  C   SER A 212      20.202  -8.192  -4.080  1.00  0.00           C  
ATOM   1697  O   SER A 212      20.746  -7.420  -4.869  1.00  0.00           O  
ATOM   1698  CB  SER A 212      21.739  -9.159  -2.363  1.00  0.00           C  
ATOM   1699  OG  SER A 212      22.375 -10.326  -1.876  1.00  0.00           O  
ATOM   1700  N   MET A 213      18.978  -7.984  -3.594  1.00  0.00           N  
ATOM   1701  CA  MET A 213      18.184  -6.815  -3.948  1.00  0.00           C  
ATOM   1702  C   MET A 213      17.173  -6.591  -2.836  1.00  0.00           C  
ATOM   1703  O   MET A 213      16.802  -7.529  -2.128  1.00  0.00           O  
ATOM   1704  CB  MET A 213      17.464  -7.029  -5.290  1.00  0.00           C  
ATOM   1705  CG  MET A 213      16.512  -8.217  -5.280  1.00  0.00           C  
ATOM   1706  SD  MET A 213      15.964  -8.734  -6.925  1.00  0.00           S  
ATOM   1707  CE  MET A 213      17.466  -9.426  -7.589  1.00  0.00           C  
ATOM   1708  N   HIS A 214      16.719  -5.346  -2.672  1.00  0.00           N  
ATOM   1709  CA  HIS A 214      15.769  -5.084  -1.603  1.00  0.00           C  
ATOM   1710  C   HIS A 214      14.389  -5.669  -1.929  1.00  0.00           C  
ATOM   1711  O   HIS A 214      13.775  -6.323  -1.087  1.00  0.00           O  
ATOM   1712  CB  HIS A 214      15.648  -3.588  -1.323  1.00  0.00           C  
ATOM   1713  CG  HIS A 214      14.758  -3.284  -0.165  1.00  0.00           C  
ATOM   1714  ND1 HIS A 214      15.046  -3.684   1.118  1.00  0.00           N  
ATOM   1715  CD2 HIS A 214      13.566  -2.647  -0.111  1.00  0.00           C  
ATOM   1716  CE1 HIS A 214      14.076  -3.299   1.927  1.00  0.00           C  
ATOM   1717  NE2 HIS A 214      13.156  -2.669   1.213  1.00  0.00           N  
ATOM   1718  N   ILE A 215      13.902  -5.431  -3.156  1.00  0.00           N  
ATOM   1719  CA  ILE A 215      12.552  -5.830  -3.560  1.00  0.00           C  
ATOM   1720  C   ILE A 215      12.631  -6.915  -4.626  1.00  0.00           C  
ATOM   1721  O   ILE A 215      13.092  -6.664  -5.741  1.00  0.00           O  
ATOM   1722  CB  ILE A 215      11.744  -4.628  -4.097  1.00  0.00           C  
ATOM   1723  CG1 ILE A 215      11.826  -3.436  -3.132  1.00  0.00           C  
ATOM   1724  CG2 ILE A 215      10.292  -5.042  -4.332  1.00  0.00           C  
ATOM   1725  CD1 ILE A 215      11.094  -2.186  -3.620  1.00  0.00           C  
ATOM   1726  N   CYS A 216      12.176  -8.119  -4.287  1.00  0.00           N  
ATOM   1727  CA  CYS A 216      12.098  -9.219  -5.235  1.00  0.00           C  
ATOM   1728  C   CYS A 216      10.991  -8.965  -6.255  1.00  0.00           C  
ATOM   1729  O   CYS A 216       9.999  -8.290  -5.961  1.00  0.00           O  
ATOM   1730  CB  CYS A 216      11.806 -10.530  -4.510  1.00  0.00           C  
ATOM   1731  SG  CYS A 216      13.197 -11.680  -4.346  1.00  0.00           S  
ATOM   1732  N   PRO A 217      11.104  -9.509  -7.467  1.00  0.00           N  
ATOM   1733  CA  PRO A 217       9.956  -9.520  -8.372  1.00  0.00           C  
ATOM   1734  C   PRO A 217       8.822 -10.372  -7.803  1.00  0.00           C  
ATOM   1735  O   PRO A 217       9.056 -11.254  -6.979  1.00  0.00           O  
ATOM   1736  CB  PRO A 217      10.520 -10.129  -9.660  1.00  0.00           C  
ATOM   1737  CG  PRO A 217      11.685 -10.948  -9.206  1.00  0.00           C  
ATOM   1738  CD  PRO A 217      12.268 -10.210  -8.030  1.00  0.00           C  
ATOM   1739  N   GLY A 218       7.598 -10.096  -8.246  1.00  0.00           N  
ATOM   1740  CA  GLY A 218       6.436 -10.834  -7.790  1.00  0.00           C  
ATOM   1741  C   GLY A 218       5.536 -10.012  -6.884  1.00  0.00           C  
ATOM   1742  O   GLY A 218       5.489  -8.785  -6.978  1.00  0.00           O  
ATOM   1743  N   VAL A 219       4.818 -10.706  -6.004  1.00  0.00           N  
ATOM   1744  CA  VAL A 219       3.774 -10.099  -5.184  1.00  0.00           C  
ATOM   1745  C   VAL A 219       4.120 -10.192  -3.697  1.00  0.00           C  
ATOM   1746  O   VAL A 219       5.082 -10.853  -3.299  1.00  0.00           O  
ATOM   1747  CB  VAL A 219       2.402 -10.769  -5.427  1.00  0.00           C  
ATOM   1748  CG1 VAL A 219       2.016 -10.689  -6.897  1.00  0.00           C  
ATOM   1749  CG2 VAL A 219       2.424 -12.226  -4.958  1.00  0.00           C  
ATOM   1750  N   ALA A 220       3.324  -9.510  -2.887  1.00  0.00           N  
ATOM   1751  CA  ALA A 220       3.295  -9.718  -1.445  1.00  0.00           C  
ATOM   1752  C   ALA A 220       2.099 -10.619  -1.149  1.00  0.00           C  
ATOM   1753  O   ALA A 220       0.955 -10.158  -1.143  1.00  0.00           O  
ATOM   1754  CB  ALA A 220       3.176  -8.389  -0.708  1.00  0.00           C  
ATOM   1755  N   GLU A 221       2.345 -11.911  -0.923  1.00  0.00           N  
ATOM   1756  CA  GLU A 221       1.265 -12.895  -0.911  1.00  0.00           C  
ATOM   1757  C   GLU A 221       0.290 -12.727   0.252  1.00  0.00           C  
ATOM   1758  O   GLU A 221      -0.796 -13.306   0.222  1.00  0.00           O  
ATOM   1759  CB  GLU A 221       1.801 -14.329  -0.943  1.00  0.00           C  
ATOM   1760  CG  GLU A 221       2.918 -14.639   0.030  1.00  0.00           C  
ATOM   1761  CD  GLU A 221       4.277 -14.467  -0.623  1.00  0.00           C  
ATOM   1762  OE1 GLU A 221       4.688 -13.316  -0.881  1.00  0.00           O  
ATOM   1763  OE2 GLU A 221       4.929 -15.499  -0.887  1.00  0.00           O  
ATOM   1764  N   ARG A 222       0.632 -11.933   1.277  1.00  0.00           N  
ATOM   1765  CA  ARG A 222      -0.320 -11.672   2.347  1.00  0.00           C  
ATOM   1766  C   ARG A 222      -1.446 -10.736   1.910  1.00  0.00           C  
ATOM   1767  O   ARG A 222      -2.447 -10.612   2.607  1.00  0.00           O  
ATOM   1768  CB  ARG A 222       0.401 -11.095   3.581  1.00  0.00           C  
ATOM   1769  CG  ARG A 222       0.897  -9.663   3.413  1.00  0.00           C  
ATOM   1770  CD  ARG A 222       1.670  -9.186   4.642  1.00  0.00           C  
ATOM   1771  NE  ARG A 222       0.822  -9.078   5.826  1.00  0.00           N  
ATOM   1772  CZ  ARG A 222       1.043  -8.241   6.835  1.00  0.00           C  
ATOM   1773  NH1 ARG A 222       2.079  -7.411   6.797  1.00  0.00           N  
ATOM   1774  NH2 ARG A 222       0.226  -8.226   7.871  1.00  0.00           N  
ATOM   1775  N   PHE A 223      -1.278 -10.085   0.755  1.00  0.00           N  
ATOM   1776  CA  PHE A 223      -2.281  -9.188   0.184  1.00  0.00           C  
ATOM   1777  C   PHE A 223      -2.674  -9.644  -1.220  1.00  0.00           C  
ATOM   1778  O   PHE A 223      -1.910 -10.320  -1.903  1.00  0.00           O  
ATOM   1779  CB  PHE A 223      -1.759  -7.758   0.094  1.00  0.00           C  
ATOM   1780  CG  PHE A 223      -1.196  -7.214   1.373  1.00  0.00           C  
ATOM   1781  CD1 PHE A 223      -1.985  -7.105   2.506  1.00  0.00           C  
ATOM   1782  CD2 PHE A 223       0.121  -6.795   1.437  1.00  0.00           C  
ATOM   1783  CE1 PHE A 223      -1.468  -6.596   3.681  1.00  0.00           C  
ATOM   1784  CE2 PHE A 223       0.648  -6.279   2.612  1.00  0.00           C  
ATOM   1785  CZ  PHE A 223      -0.146  -6.182   3.740  1.00  0.00           C  
ATOM   1786  N   ASN A 224      -3.917  -9.298  -1.640  1.00  0.00           N  
ATOM   1787  CA  ASN A 224      -4.353  -9.413  -2.974  1.00  0.00           C  
ATOM   1788  C   ASN A 224      -4.027  -8.160  -3.736  1.00  0.00           C  
ATOM   1789  O   ASN A 224      -3.993  -7.096  -3.211  1.00  0.00           O  
ATOM   1790  CB  ASN A 224      -5.823  -9.748  -3.016  1.00  0.00           C  
ATOM   1791  CG  ASN A 224      -6.146 -11.004  -2.468  1.00  0.00           C  
ATOM   1792  OD1 ASN A 224      -5.292 -11.925  -2.463  1.00  0.00           O  
ATOM   1793  ND2 ASN A 224      -7.056 -11.423  -2.060  1.00  0.00           N  
ATOM   1794  N   TYR A 225      -3.767  -8.265  -5.037  1.00  0.00           N  
ATOM   1795  CA  TYR A 225      -3.432  -7.148  -5.921  1.00  0.00           C  
ATOM   1796  C   TYR A 225      -2.205  -6.405  -5.407  1.00  0.00           C  
ATOM   1797  O   TYR A 225      -2.206  -5.187  -5.236  1.00  0.00           O  
ATOM   1798  CB  TYR A 225      -4.630  -6.209  -6.084  1.00  0.00           C  
ATOM   1799  CG  TYR A 225      -5.877  -6.932  -6.525  1.00  0.00           C  
ATOM   1800  CD1 TYR A 225      -6.108  -7.215  -7.862  1.00  0.00           C  
ATOM   1801  CD2 TYR A 225      -6.809  -7.378  -5.590  1.00  0.00           C  
ATOM   1802  CE1 TYR A 225      -7.229  -7.900  -8.264  1.00  0.00           C  
ATOM   1803  CE2 TYR A 225      -7.943  -8.080  -5.985  1.00  0.00           C  
ATOM   1804  CZ  TYR A 225      -8.145  -8.333  -7.322  1.00  0.00           C  
ATOM   1805  OH  TYR A 225      -9.270  -9.023  -7.731  1.00  0.00           O  
ATOM   1806  N   SER A 226      -1.137  -7.167  -5.164  1.00  0.00           N  
ATOM   1807  CA  SER A 226       0.017  -6.690  -4.420  1.00  0.00           C  
ATOM   1808  C   SER A 226       1.327  -6.765  -5.199  1.00  0.00           C  
ATOM   1809  O   SER A 226       2.399  -6.872  -4.596  1.00  0.00           O  
ATOM   1810  CB  SER A 226       0.148  -7.479  -3.114  1.00  0.00           C  
ATOM   1811  OG  SER A 226       0.307  -8.855  -3.378  1.00  0.00           O  
ATOM   1812  N   ASP A 227       1.253  -6.700  -6.537  1.00  0.00           N  
ATOM   1813  CA  ASP A 227       2.455  -6.670  -7.362  1.00  0.00           C  
ATOM   1814  C   ASP A 227       3.384  -5.554  -6.897  1.00  0.00           C  
ATOM   1815  O   ASP A 227       2.947  -4.423  -6.674  1.00  0.00           O  
ATOM   1816  CB  ASP A 227       2.088  -6.465  -8.828  1.00  0.00           C  
ATOM   1817  CG  ASP A 227       1.200  -7.564  -9.364  1.00  0.00           C  
ATOM   1818  OD1 ASP A 227       0.007  -7.587  -9.003  1.00  0.00           O  
ATOM   1819  OD2 ASP A 227       1.702  -8.405 -10.131  1.00  0.00           O  
ATOM   1820  N   GLN A 228       4.671  -5.883  -6.736  1.00  0.00           N  
ATOM   1821  CA  GLN A 228       5.629  -4.936  -6.171  1.00  0.00           C  
ATOM   1822  C   GLN A 228       6.320  -4.069  -7.220  1.00  0.00           C  
ATOM   1823  O   GLN A 228       6.617  -2.907  -6.955  1.00  0.00           O  
ATOM   1824  CB  GLN A 228       6.683  -5.687  -5.357  1.00  0.00           C  
ATOM   1825  CG  GLN A 228       6.099  -6.453  -4.188  1.00  0.00           C  
ATOM   1826  CD  GLN A 228       5.371  -5.539  -3.235  1.00  0.00           C  
ATOM   1827  OE1 GLN A 228       5.983  -4.683  -2.590  1.00  0.00           O  
ATOM   1828  NE2 GLN A 228       4.057  -5.680  -3.152  1.00  0.00           N  
ATOM   1829  N   LEU A 229       6.584  -4.628  -8.393  1.00  0.00           N  
ATOM   1830  CA  LEU A 229       7.323  -3.932  -9.441  1.00  0.00           C  
ATOM   1831  C   LEU A 229       6.417  -3.619 -10.624  1.00  0.00           C  
ATOM   1832  O   LEU A 229       5.443  -4.326 -10.879  1.00  0.00           O  
ATOM   1833  CB  LEU A 229       8.515  -4.771  -9.908  1.00  0.00           C  
ATOM   1834  CG  LEU A 229       9.448  -5.315  -8.818  1.00  0.00           C  
ATOM   1835  CD1 LEU A 229      10.604  -6.076  -9.456  1.00  0.00           C  
ATOM   1836  CD2 LEU A 229       9.976  -4.194  -7.931  1.00  0.00           C  
ATOM   1837  N   TYR A 230       6.754  -2.554 -11.363  1.00  0.00           N  
ATOM   1838  CA  TYR A 230       6.069  -2.278 -12.617  1.00  0.00           C  
ATOM   1839  C   TYR A 230       6.174  -3.501 -13.535  1.00  0.00           C  
ATOM   1840  O   TYR A 230       7.236  -4.126 -13.606  1.00  0.00           O  
ATOM   1841  CB  TYR A 230       6.678  -1.063 -13.308  1.00  0.00           C  
ATOM   1842  CG  TYR A 230       6.412   0.262 -12.619  1.00  0.00           C  
ATOM   1843  CD1 TYR A 230       5.112   0.726 -12.457  1.00  0.00           C  
ATOM   1844  CD2 TYR A 230       7.458   1.049 -12.163  1.00  0.00           C  
ATOM   1845  CE1 TYR A 230       4.868   1.955 -11.841  1.00  0.00           C  
ATOM   1846  CE2 TYR A 230       7.221   2.271 -11.551  1.00  0.00           C  
ATOM   1847  CZ  TYR A 230       5.920   2.715 -11.393  1.00  0.00           C  
ATOM   1848  OH  TYR A 230       5.684   3.929 -10.789  1.00  0.00           O  
ATOM   1849  N   PRO A 231       5.103  -3.858 -14.249  1.00  0.00           N  
ATOM   1850  CA  PRO A 231       5.126  -5.077 -15.085  1.00  0.00           C  
ATOM   1851  C   PRO A 231       6.273  -5.126 -16.075  1.00  0.00           C  
ATOM   1852  O   PRO A 231       6.884  -6.186 -16.262  1.00  0.00           O  
ATOM   1853  CB  PRO A 231       3.764  -5.037 -15.803  1.00  0.00           C  
ATOM   1854  CG  PRO A 231       2.876  -4.282 -14.869  1.00  0.00           C  
ATOM   1855  CD  PRO A 231       3.762  -3.233 -14.243  1.00  0.00           C  
ATOM   1856  N   GLN A 232       6.606  -3.989 -16.710  1.00  0.00           N  
ATOM   1857  CA  GLN A 232       7.668  -3.968 -17.701  1.00  0.00           C  
ATOM   1858  C   GLN A 232       9.030  -4.275 -17.074  1.00  0.00           C  
ATOM   1859  O   GLN A 232       9.901  -4.849 -17.741  1.00  0.00           O  
ATOM   1860  CB  GLN A 232       7.699  -2.617 -18.434  1.00  0.00           C  
ATOM   1861  CG  GLN A 232       8.022  -1.407 -17.564  1.00  0.00           C  
ATOM   1862  CD  GLN A 232       6.776  -0.735 -16.988  1.00  0.00           C  
ATOM   1863  OE1 GLN A 232       5.797  -1.397 -16.648  1.00  0.00           O  
ATOM   1864  NE2 GLN A 232       6.817   0.586 -16.888  1.00  0.00           N  
ATOM   1865  N   TYR A 233       9.231  -3.901 -15.814  1.00  0.00           N  
ATOM   1866  CA  TYR A 233      10.481  -4.197 -15.126  1.00  0.00           C  
ATOM   1867  C   TYR A 233      10.446  -5.574 -14.471  1.00  0.00           C  
ATOM   1868  O   TYR A 233      11.445  -6.291 -14.471  1.00  0.00           O  
ATOM   1869  CB  TYR A 233      10.779  -3.121 -14.072  1.00  0.00           C  
ATOM   1870  CG  TYR A 233      10.880  -1.718 -14.631  1.00  0.00           C  
ATOM   1871  CD1 TYR A 233      11.520  -1.468 -15.840  1.00  0.00           C  
ATOM   1872  CD2 TYR A 233      10.344  -0.638 -13.940  1.00  0.00           C  
ATOM   1873  CE1 TYR A 233      11.604  -0.184 -16.355  1.00  0.00           C  
ATOM   1874  CE2 TYR A 233      10.429   0.648 -14.442  1.00  0.00           C  
ATOM   1875  CZ  TYR A 233      11.058   0.878 -15.652  1.00  0.00           C  
ATOM   1876  OH  TYR A 233      11.136   2.151 -16.150  1.00  0.00           O  
ATOM   1877  N   ASN A 234       9.297  -5.953 -13.915  1.00  0.00           N  
ATOM   1878  CA  ASN A 234       9.149  -7.249 -13.274  1.00  0.00           C  
ATOM   1879  C   ASN A 234       9.504  -8.386 -14.230  1.00  0.00           C  
ATOM   1880  O   ASN A 234      10.340  -9.239 -13.912  1.00  0.00           O  
ATOM   1881  CB  ASN A 234       7.718  -7.422 -12.755  1.00  0.00           C  
ATOM   1882  CG  ASN A 234       7.534  -8.710 -11.982  1.00  0.00           C  
ATOM   1883  OD1 ASN A 234       7.759  -8.751 -10.774  1.00  0.00           O  
ATOM   1884  ND2 ASN A 234       7.115  -9.761 -12.662  1.00  0.00           N  
ATOM   1885  N   ASP A 235       8.862  -8.402 -15.403  1.00  0.00           N  
ATOM   1886  CA  ASP A 235       9.075  -9.489 -16.348  1.00  0.00           C  
ATOM   1887  C   ASP A 235      10.514  -9.509 -16.856  1.00  0.00           C  
ATOM   1888  O   ASP A 235      11.118 -10.578 -16.977  1.00  0.00           O  
ATOM   1889  CB  ASP A 235       8.099  -9.375 -17.520  1.00  0.00           C  
ATOM   1890  CG  ASP A 235       6.654  -9.610 -17.099  1.00  0.00           C  
ATOM   1891  OD1 ASP A 235       6.415 -10.007 -15.939  1.00  0.00           O  
ATOM   1892  OD2 ASP A 235       5.756  -9.397 -17.940  1.00  0.00           O  
ATOM   1893  N   ARG A 236      11.077  -8.334 -17.156  1.00  0.00           N  
ATOM   1894  CA  ARG A 236      12.448  -8.269 -17.636  1.00  0.00           C  
ATOM   1895  C   ARG A 236      13.435  -8.715 -16.562  1.00  0.00           C  
ATOM   1896  O   ARG A 236      14.444  -9.368 -16.864  1.00  0.00           O  
ATOM   1897  CB  ARG A 236      12.779  -6.847 -18.111  1.00  0.00           C  
ATOM   1898  CG  ARG A 236      14.140  -6.746 -18.780  1.00  0.00           C  
ATOM   1899  CD  ARG A 236      14.376  -5.368 -19.383  1.00  0.00           C  
ATOM   1900  NE  ARG A 236      15.673  -5.298 -20.051  1.00  0.00           N  
ATOM   1901  CZ  ARG A 236      16.177  -4.205 -20.612  1.00  0.00           C  
ATOM   1902  NH1 ARG A 236      15.489  -3.067 -20.594  1.00  0.00           N  
ATOM   1903  NH2 ARG A 236      17.367  -4.239 -21.195  1.00  0.00           N  
ATOM   1904  N   LEU A 237      13.158  -8.382 -15.297  1.00  0.00           N  
ATOM   1905  CA  LEU A 237      14.036  -8.787 -14.199  1.00  0.00           C  
ATOM   1906  C   LEU A 237      13.990 -10.298 -14.001  1.00  0.00           C  
ATOM   1907  O   LEU A 237      15.038 -10.935 -13.833  1.00  0.00           O  
ATOM   1908  CB  LEU A 237      13.643  -8.065 -12.911  1.00  0.00           C  
ATOM   1909  CG  LEU A 237      14.478  -8.391 -11.666  1.00  0.00           C  
ATOM   1910  CD1 LEU A 237      15.951  -8.089 -11.902  1.00  0.00           C  
ATOM   1911  CD2 LEU A 237      13.961  -7.615 -10.462  1.00  0.00           C  
ATOM   1912  N   VAL A 238      12.796 -10.899 -14.032  1.00  0.00           N  
ATOM   1913  CA  VAL A 238      12.671 -12.351 -13.922  1.00  0.00           C  
ATOM   1914  C   VAL A 238      13.444 -13.029 -15.048  1.00  0.00           C  
ATOM   1915  O   VAL A 238      14.229 -13.957 -14.808  1.00  0.00           O  
ATOM   1916  CB  VAL A 238      11.192 -12.784 -13.931  1.00  0.00           C  
ATOM   1917  CG1 VAL A 238      11.075 -14.306 -14.030  1.00  0.00           C  
ATOM   1918  CG2 VAL A 238      10.485 -12.282 -12.675  1.00  0.00           C  
ATOM   1919  N   ASP A 239      13.241 -12.567 -16.285  1.00  0.00           N  
ATOM   1920  CA  ASP A 239      13.953 -13.131 -17.429  1.00  0.00           C  
ATOM   1921  C   ASP A 239      15.463 -12.961 -17.284  1.00  0.00           C  
ATOM   1922  O   ASP A 239      16.228 -13.885 -17.564  1.00  0.00           O  
ATOM   1923  CB  ASP A 239      13.485 -12.469 -18.730  1.00  0.00           C  
ATOM   1924  CG  ASP A 239      12.123 -12.964 -19.193  1.00  0.00           C  
ATOM   1925  OD1 ASP A 239      11.566 -13.890 -18.570  1.00  0.00           O  
ATOM   1926  OD2 ASP A 239      11.623 -12.424 -20.199  1.00  0.00           O  
ATOM   1927  N   SER A 240      15.898 -11.776 -16.845  1.00  0.00           N  
ATOM   1928  CA  SER A 240      17.322 -11.493 -16.716  1.00  0.00           C  
ATOM   1929  C   SER A 240      17.984 -12.395 -15.682  1.00  0.00           C  
ATOM   1930  O   SER A 240      19.106 -12.869 -15.884  1.00  0.00           O  
ATOM   1931  CB  SER A 240      17.542 -10.025 -16.335  1.00  0.00           C  
ATOM   1932  OG  SER A 240      17.116  -9.155 -17.376  1.00  0.00           O  
ATOM   1933  N   LEU A 241      17.298 -12.645 -14.566  1.00  0.00           N  
ATOM   1934  CA  LEU A 241      17.848 -13.496 -13.521  1.00  0.00           C  
ATOM   1935  C   LEU A 241      17.840 -14.965 -13.945  1.00  0.00           C  
ATOM   1936  O   LEU A 241      18.844 -15.667 -13.800  1.00  0.00           O  
ATOM   1937  CB  LEU A 241      17.054 -13.303 -12.223  1.00  0.00           C  
ATOM   1938  CG  LEU A 241      17.207 -11.927 -11.566  1.00  0.00           C  
ATOM   1939  CD1 LEU A 241      16.140 -11.719 -10.505  1.00  0.00           C  
ATOM   1940  CD2 LEU A 241      18.603 -11.770 -10.952  1.00  0.00           C  
ATOM   1941  N   ALA A 242      16.708 -15.439 -14.486  1.00  0.00           N  
ATOM   1942  CA  ALA A 242      16.598 -16.845 -14.879  1.00  0.00           C  
ATOM   1943  C   ALA A 242      17.538 -17.200 -16.024  1.00  0.00           C  
ATOM   1944  O   ALA A 242      18.032 -18.327 -16.095  1.00  0.00           O  
ATOM   1945  CB  ALA A 242      15.155 -17.167 -15.262  1.00  0.00           C  
ATOM   1946  N   GLU A 243      17.804 -16.241 -16.917  1.00  0.00           N  
ATOM   1947  CA  GLU A 243      18.690 -16.471 -18.056  1.00  0.00           C  
ATOM   1948  C   GLU A 243      20.078 -16.913 -17.605  1.00  0.00           C  
ATOM   1949  O   GLU A 243      20.757 -17.673 -18.308  1.00  0.00           O  
ATOM   1950  CB  GLU A 243      18.787 -15.202 -18.908  1.00  0.00           C  
ATOM   1951  CG  GLU A 243      19.704 -15.310 -20.117  1.00  0.00           C  
ATOM   1952  CD  GLU A 243      19.236 -16.341 -21.134  1.00  0.00           C  
ATOM   1953  OE1 GLU A 243      17.997 -16.520 -21.277  1.00  0.00           O  
ATOM   1954  OE2 GLU A 243      20.090 -16.981 -21.770  1.00  0.00           O  
ATOM   1955  N   TYR A 244      20.512 -16.460 -16.428  1.00  0.00           N  
ATOM   1956  CA  TYR A 244      21.836 -16.765 -15.903  1.00  0.00           C  
ATOM   1957  C   TYR A 244      21.780 -17.774 -14.756  1.00  0.00           C  
ATOM   1958  O   TYR A 244      22.537 -17.678 -13.784  1.00  0.00           O  
ATOM   1959  CB  TYR A 244      22.549 -15.465 -15.495  1.00  0.00           C  
ATOM   1960  CG  TYR A 244      22.829 -14.579 -16.682  1.00  0.00           C  
ATOM   1961  CD1 TYR A 244      23.930 -14.809 -17.505  1.00  0.00           C  
ATOM   1962  CD2 TYR A 244      21.983 -13.531 -17.011  1.00  0.00           C  
ATOM   1963  CE1 TYR A 244      24.184 -14.019 -18.610  1.00  0.00           C  
ATOM   1964  CE2 TYR A 244      22.225 -12.732 -18.123  1.00  0.00           C  
ATOM   1965  CZ  TYR A 244      23.333 -12.981 -18.920  1.00  0.00           C  
ATOM   1966  OH  TYR A 244      23.580 -12.193 -20.008  1.00  0.00           O  
ATOM   1967  N   ASN A 245      20.893 -18.773 -14.878  1.00  0.00           N  
ATOM   1968  CA  ASN A 245      20.758 -19.815 -13.870  1.00  0.00           C  
ATOM   1969  C   ASN A 245      22.023 -20.656 -13.718  1.00  0.00           C  
ATOM   1970  O   ASN A 245      22.199 -21.327 -12.698  1.00  0.00           O  
ATOM   1971  CB  ASN A 245      19.567 -20.721 -14.196  1.00  0.00           C  
ATOM   1972  CG  ASN A 245      19.821 -21.623 -15.391  1.00  0.00           C  
ATOM   1973  OD1 ASN A 245      20.244 -21.168 -16.448  1.00  0.00           O  
ATOM   1974  ND2 ASN A 245      19.572 -22.914 -15.219  1.00  0.00           N  
ATOM   1975  N   ASP A 246      22.903 -20.635 -14.728  1.00  0.00           N  
ATOM   1976  CA  ASP A 246      24.178 -21.321 -14.653  1.00  0.00           C  
ATOM   1977  C   ASP A 246      25.230 -20.523 -13.889  1.00  0.00           C  
ATOM   1978  O   ASP A 246      26.285 -21.063 -13.551  1.00  0.00           O  
ATOM   1979  CB  ASP A 246      24.692 -21.626 -16.076  1.00  0.00           C  
ATOM   1980  CG  ASP A 246      24.829 -20.371 -16.922  1.00  0.00           C  
ATOM   1981  OD1 ASP A 246      23.960 -19.482 -16.845  1.00  0.00           O  
ATOM   1982  OD2 ASP A 246      25.819 -20.271 -17.690  1.00  0.00           O  
ATOM   1983  N   VAL A 247      24.964 -19.263 -13.621  1.00  0.00           N  
ATOM   1984  CA  VAL A 247      25.879 -18.378 -12.905  1.00  0.00           C  
ATOM   1985  C   VAL A 247      25.386 -18.087 -11.489  1.00  0.00           C  
ATOM   1986  O   VAL A 247      26.170 -18.045 -10.541  1.00  0.00           O  
ATOM   1987  CB  VAL A 247      26.075 -17.051 -13.678  1.00  0.00           C  
ATOM   1988  CG1 VAL A 247      26.927 -16.071 -12.883  1.00  0.00           C  
ATOM   1989  CG2 VAL A 247      26.702 -17.324 -15.041  1.00  0.00           C  
ATOM   1990  N   ILE A 248      24.074 -17.888 -11.331  1.00  0.00           N  
ATOM   1991  CA  ILE A 248      23.496 -17.405 -10.080  1.00  0.00           C  
ATOM   1992  C   ILE A 248      23.148 -18.577  -9.162  1.00  0.00           C  
ATOM   1993  O   ILE A 248      22.324 -19.431  -9.508  1.00  0.00           O  
ATOM   1994  CB  ILE A 248      22.249 -16.543 -10.352  1.00  0.00           C  
ATOM   1995  CG1 ILE A 248      22.633 -15.301 -11.170  1.00  0.00           C  
ATOM   1996  CG2 ILE A 248      21.566 -16.147  -9.045  1.00  0.00           C  
ATOM   1997  CD1 ILE A 248      21.443 -14.508 -11.686  1.00  0.00           C  
ATOM   1998  N   LEU A 249      23.768 -18.596  -7.979  1.00  0.00           N  
ATOM   1999  CA  LEU A 249      23.472 -19.626  -6.984  1.00  0.00           C  
ATOM   2000  C   LEU A 249      22.134 -19.382  -6.298  1.00  0.00           C  
ATOM   2001  O   LEU A 249      21.480 -20.329  -5.862  1.00  0.00           O  
ATOM   2002  CB  LEU A 249      24.576 -19.677  -5.927  1.00  0.00           C  
ATOM   2003  CG  LEU A 249      26.006 -19.883  -6.430  1.00  0.00           C  
ATOM   2004  CD1 LEU A 249      26.948 -20.045  -5.246  1.00  0.00           C  
ATOM   2005  CD2 LEU A 249      26.095 -21.099  -7.350  1.00  0.00           C  
ATOM   2006  N   GLY A 250      21.722 -18.125  -6.192  1.00  0.00           N  
ATOM   2007  CA  GLY A 250      20.486 -17.766  -5.529  1.00  0.00           C  
ATOM   2008  C   GLY A 250      20.366 -16.261  -5.418  1.00  0.00           C  
ATOM   2009  O   GLY A 250      21.340 -15.524  -5.600  1.00  0.00           O  
ATOM   2010  N   VAL A 251      19.151 -15.803  -5.113  1.00  0.00           N  
ATOM   2011  CA  VAL A 251      18.826 -14.385  -4.972  1.00  0.00           C  
ATOM   2012  C   VAL A 251      18.308 -14.144  -3.558  1.00  0.00           C  
ATOM   2013  O   VAL A 251      17.472 -14.901  -3.060  1.00  0.00           O  
ATOM   2014  CB  VAL A 251      17.777 -13.939  -6.003  1.00  0.00           C  
ATOM   2015  CG1 VAL A 251      17.452 -12.459  -5.861  1.00  0.00           C  
ATOM   2016  CG2 VAL A 251      18.264 -14.241  -7.428  1.00  0.00           C  
ATOM   2017  N   LEU A 252      18.797 -13.080  -2.911  1.00  0.00           N  
ATOM   2018  CA  LEU A 252      18.357 -12.720  -1.567  1.00  0.00           C  
ATOM   2019  C   LEU A 252      17.605 -11.396  -1.607  1.00  0.00           C  
ATOM   2020  O   LEU A 252      18.099 -10.411  -2.170  1.00  0.00           O  
ATOM   2021  CB  LEU A 252      19.553 -12.603  -0.614  1.00  0.00           C  
ATOM   2022  CG  LEU A 252      20.483 -13.814  -0.537  1.00  0.00           C  
ATOM   2023  CD1 LEU A 252      21.533 -13.599   0.549  1.00  0.00           C  
ATOM   2024  CD2 LEU A 252      19.708 -15.090  -0.264  1.00  0.00           C  
ATOM   2025  N   CYS A 253      16.408 -11.364  -0.995  1.00  0.00           N  
ATOM   2026  CA  CYS A 253      15.560 -10.180  -0.964  1.00  0.00           C  
ATOM   2027  C   CYS A 253      15.015  -9.935   0.440  1.00  0.00           C  
ATOM   2028  O   CYS A 253      14.998 -10.828   1.281  1.00  0.00           O  
ATOM   2029  CB  CYS A 253      14.369 -10.326  -1.919  1.00  0.00           C  
ATOM   2030  SG  CYS A 253      14.766 -10.696  -3.632  1.00  0.00           S  
ATOM   2031  N   GLY A 254      14.543  -8.713   0.670  1.00  0.00           N  
ATOM   2032  CA  GLY A 254      13.850  -8.353   1.894  1.00  0.00           C  
ATOM   2033  C   GLY A 254      12.517  -7.709   1.568  1.00  0.00           C  
ATOM   2034  O   GLY A 254      11.717  -8.258   0.807  1.00  0.00           O  
ATOM   2035  N   HIS A 255      12.261  -6.529   2.141  1.00  0.00           N  
ATOM   2036  CA  HIS A 255      11.144  -5.648   1.811  1.00  0.00           C  
ATOM   2037  C   HIS A 255       9.785  -6.115   2.334  1.00  0.00           C  
ATOM   2038  O   HIS A 255       9.032  -5.303   2.858  1.00  0.00           O  
ATOM   2039  CB  HIS A 255      11.062  -5.423   0.290  1.00  0.00           C  
ATOM   2040  CG  HIS A 255       9.986  -4.466  -0.120  1.00  0.00           C  
ATOM   2041  ND1 HIS A 255       9.974  -3.150   0.279  1.00  0.00           N  
ATOM   2042  CD2 HIS A 255       8.896  -4.631  -0.894  1.00  0.00           C  
ATOM   2043  CE1 HIS A 255       8.909  -2.547  -0.241  1.00  0.00           C  
ATOM   2044  NE2 HIS A 255       8.240  -3.420  -0.956  1.00  0.00           N  
ATOM   2045  N   LEU A 256       9.448  -7.400   2.198  1.00  0.00           N  
ATOM   2046  CA  LEU A 256       8.123  -7.880   2.579  1.00  0.00           C  
ATOM   2047  C   LEU A 256       7.990  -8.155   4.076  1.00  0.00           C  
ATOM   2048  O   LEU A 256       6.869  -8.269   4.580  1.00  0.00           O  
ATOM   2049  CB  LEU A 256       7.772  -9.151   1.800  1.00  0.00           C  
ATOM   2050  CG  LEU A 256       7.740  -9.011   0.274  1.00  0.00           C  
ATOM   2051  CD1 LEU A 256       7.282 -10.316  -0.356  1.00  0.00           C  
ATOM   2052  CD2 LEU A 256       6.831  -7.868  -0.156  1.00  0.00           C  
ATOM   2053  N   HIS A 257       9.107  -8.275   4.784  1.00  0.00           N  
ATOM   2054  CA  HIS A 257       9.165  -8.545   6.230  1.00  0.00           C  
ATOM   2055  C   HIS A 257       8.727  -9.957   6.597  1.00  0.00           C  
ATOM   2056  O   HIS A 257       8.744 -10.320   7.779  1.00  0.00           O  
ATOM   2057  CB  HIS A 257       8.340  -7.530   7.031  1.00  0.00           C  
ATOM   2058  CG  HIS A 257       8.819  -6.109   6.901  1.00  0.00           C  
ATOM   2059  ND1 HIS A 257       8.731  -5.207   7.941  1.00  0.00           N  
ATOM   2060  CD2 HIS A 257       9.380  -5.440   5.874  1.00  0.00           C  
ATOM   2061  CE1 HIS A 257       9.212  -4.043   7.544  1.00  0.00           C  
ATOM   2062  NE2 HIS A 257       9.612  -4.153   6.297  1.00  0.00           N  
ATOM   2063  N   THR A 258       8.336 -10.758   5.599  1.00  0.00           N  
ATOM   2064  CA  THR A 258       7.838 -12.108   5.818  1.00  0.00           C  
ATOM   2065  C   THR A 258       8.765 -13.139   5.188  1.00  0.00           C  
ATOM   2066  O   THR A 258       9.525 -12.845   4.268  1.00  0.00           O  
ATOM   2067  CB  THR A 258       6.421 -12.275   5.245  1.00  0.00           C  
ATOM   2068  OG1 THR A 258       6.399 -11.814   3.884  1.00  0.00           O  
ATOM   2069  CG2 THR A 258       5.420 -11.469   6.063  1.00  0.00           C  
ATOM   2070  N   ASP A 259       8.701 -14.374   5.698  1.00  0.00           N  
ATOM   2071  CA  ASP A 259       9.544 -15.483   5.270  1.00  0.00           C  
ATOM   2072  C   ASP A 259       8.851 -16.226   4.137  1.00  0.00           C  
ATOM   2073  O   ASP A 259       7.878 -16.956   4.353  1.00  0.00           O  
ATOM   2074  CB  ASP A 259       9.796 -16.393   6.471  1.00  0.00           C  
ATOM   2075  CG  ASP A 259      10.632 -17.624   6.155  1.00  0.00           C  
ATOM   2076  OD1 ASP A 259      11.010 -17.834   4.980  1.00  0.00           O  
ATOM   2077  OD2 ASP A 259      10.902 -18.388   7.093  1.00  0.00           O  
ATOM   2078  N   THR A 260       9.349 -16.047   2.912  1.00  0.00           N  
ATOM   2079  CA  THR A 260       8.760 -16.718   1.756  1.00  0.00           C  
ATOM   2080  C   THR A 260       9.822 -16.879   0.671  1.00  0.00           C  
ATOM   2081  O   THR A 260      11.004 -16.610   0.889  1.00  0.00           O  
ATOM   2082  CB  THR A 260       7.507 -15.962   1.239  1.00  0.00           C  
ATOM   2083  OG1 THR A 260       6.857 -16.727   0.214  1.00  0.00           O  
ATOM   2084  CG2 THR A 260       7.873 -14.581   0.710  1.00  0.00           C  
ATOM   2085  N   PHE A 261       9.400 -17.354  -0.509  1.00  0.00           N  
ATOM   2086  CA  PHE A 261      10.339 -17.621  -1.591  1.00  0.00           C  
ATOM   2087  C   PHE A 261       9.680 -17.407  -2.947  1.00  0.00           C  
ATOM   2088  O   PHE A 261       8.454 -17.297  -3.062  1.00  0.00           O  
ATOM   2089  CB  PHE A 261      10.906 -19.047  -1.492  1.00  0.00           C  
ATOM   2090  CG  PHE A 261       9.877 -20.136  -1.656  1.00  0.00           C  
ATOM   2091  CD1 PHE A 261       9.188 -20.641  -0.557  1.00  0.00           C  
ATOM   2092  CD2 PHE A 261       9.600 -20.669  -2.910  1.00  0.00           C  
ATOM   2093  CE1 PHE A 261       8.248 -21.646  -0.704  1.00  0.00           C  
ATOM   2094  CE2 PHE A 261       8.657 -21.676  -3.069  1.00  0.00           C  
ATOM   2095  CZ  PHE A 261       7.980 -22.168  -1.962  1.00  0.00           C  
ATOM   2096  N   ARG A 262      10.518 -17.352  -3.983  1.00  0.00           N  
ATOM   2097  CA  ARG A 262      10.076 -17.242  -5.366  1.00  0.00           C  
ATOM   2098  C   ARG A 262      10.897 -18.190  -6.225  1.00  0.00           C  
ATOM   2099  O   ARG A 262      12.102 -18.334  -6.019  1.00  0.00           O  
ATOM   2100  CB  ARG A 262      10.267 -15.815  -5.900  1.00  0.00           C  
ATOM   2101  CG  ARG A 262       9.662 -14.718  -5.040  1.00  0.00           C  
ATOM   2102  CD  ARG A 262       8.182 -14.526  -5.325  1.00  0.00           C  
ATOM   2103  NE  ARG A 262       7.602 -13.498  -4.472  1.00  0.00           N  
ATOM   2104  CZ  ARG A 262       6.977 -13.725  -3.317  1.00  0.00           C  
ATOM   2105  NH1 ARG A 262       6.841 -14.966  -2.863  1.00  0.00           N  
ATOM   2106  NH2 ARG A 262       6.491 -12.719  -2.617  1.00  0.00           N  
ATOM   2107  N   ILE A 263      10.242 -18.830  -7.190  1.00  0.00           N  
ATOM   2108  CA  ILE A 263      10.921 -19.604  -8.227  1.00  0.00           C  
ATOM   2109  C   ILE A 263      10.840 -18.775  -9.505  1.00  0.00           C  
ATOM   2110  O   ILE A 263       9.786 -18.685 -10.135  1.00  0.00           O  
ATOM   2111  CB  ILE A 263      10.287 -20.990  -8.416  1.00  0.00           C  
ATOM   2112  CG1 ILE A 263      10.231 -21.747  -7.079  1.00  0.00           C  
ATOM   2113  CG2 ILE A 263      11.082 -21.789  -9.451  1.00  0.00           C  
ATOM   2114  CD1 ILE A 263       9.498 -23.078  -7.140  1.00  0.00           C  
ATOM   2115  N   LEU A 264      11.945 -18.129  -9.859  1.00  0.00           N  
ATOM   2116  CA  LEU A 264      12.006 -17.264 -11.028  1.00  0.00           C  
ATOM   2117  C   LEU A 264      12.345 -18.110 -12.249  1.00  0.00           C  
ATOM   2118  O   LEU A 264      13.348 -18.831 -12.245  1.00  0.00           O  
ATOM   2119  CB  LEU A 264      13.058 -16.178 -10.818  1.00  0.00           C  
ATOM   2120  CG  LEU A 264      12.958 -15.418  -9.489  1.00  0.00           C  
ATOM   2121  CD1 LEU A 264      14.095 -14.410  -9.363  1.00  0.00           C  
ATOM   2122  CD2 LEU A 264      11.619 -14.730  -9.353  1.00  0.00           C  
ATOM   2123  N   SER A 265      11.538 -18.013 -13.307  1.00  0.00           N  
ATOM   2124  CA  SER A 265      11.706 -18.906 -14.446  1.00  0.00           C  
ATOM   2125  C   SER A 265      11.576 -18.197 -15.785  1.00  0.00           C  
ATOM   2126  O   SER A 265      10.821 -17.233 -15.937  1.00  0.00           O  
ATOM   2127  CB  SER A 265      10.705 -20.064 -14.381  1.00  0.00           C  
ATOM   2128  OG  SER A 265       9.379 -19.593 -14.426  1.00  0.00           O  
ATOM   2129  N   LYS A 266      12.349 -18.683 -16.752  1.00  0.00           N  
ATOM   2130  CA  LYS A 266      12.248 -18.311 -18.158  1.00  0.00           C  
ATOM   2131  C   LYS A 266      12.355 -19.615 -18.941  1.00  0.00           C  
ATOM   2132  O   LYS A 266      13.462 -20.115 -19.165  1.00  0.00           O  
ATOM   2133  CB  LYS A 266      13.345 -17.325 -18.557  1.00  0.00           C  
ATOM   2134  CG  LYS A 266      13.290 -16.889 -20.018  1.00  0.00           C  
ATOM   2135  CD  LYS A 266      14.485 -16.004 -20.377  1.00  0.00           C  
ATOM   2136  CE  LYS A 266      14.464 -15.601 -21.838  1.00  0.00           C  
ATOM   2137  NZ  LYS A 266      15.672 -14.805 -22.202  1.00  0.00           N  
ATOM   2138  N   GLY A 267      11.208 -20.178 -19.318  1.00  0.00           N  
ATOM   2139  CA  GLY A 267      11.187 -21.514 -19.878  1.00  0.00           C  
ATOM   2140  C   GLY A 267      11.661 -22.520 -18.848  1.00  0.00           C  
ATOM   2141  O   GLY A 267      11.127 -22.583 -17.741  1.00  0.00           O  
ATOM   2142  N   ASN A 268      12.687 -23.295 -19.200  1.00  0.00           N  
ATOM   2143  CA  ASN A 268      13.235 -24.293 -18.289  1.00  0.00           C  
ATOM   2144  C   ASN A 268      14.347 -23.744 -17.400  1.00  0.00           C  
ATOM   2145  O   ASN A 268      14.815 -24.454 -16.506  1.00  0.00           O  
ATOM   2146  CB  ASN A 268      13.760 -25.495 -19.084  1.00  0.00           C  
ATOM   2147  CG  ASN A 268      12.646 -26.281 -19.743  1.00  0.00           C  
ATOM   2148  OD1 ASN A 268      11.549 -26.401 -19.209  1.00  0.00           O  
ATOM   2149  ND2 ASN A 268      12.924 -26.829 -20.925  1.00  0.00           N  
ATOM   2150  N   LYS A 269      14.775 -22.509 -17.616  1.00  0.00           N  
ATOM   2151  CA  LYS A 269      15.818 -21.894 -16.798  1.00  0.00           C  
ATOM   2152  C   LYS A 269      15.187 -21.308 -15.540  1.00  0.00           C  
ATOM   2153  O   LYS A 269      14.234 -20.536 -15.626  1.00  0.00           O  
ATOM   2154  CB  LYS A 269      16.554 -20.819 -17.588  1.00  0.00           C  
ATOM   2155  CG  LYS A 269      17.257 -21.340 -18.832  1.00  0.00           C  
ATOM   2156  CD  LYS A 269      18.013 -20.236 -19.558  1.00  0.00           C  
ATOM   2157  CE  LYS A 269      18.733 -20.769 -20.777  1.00  0.00           C  
ATOM   2158  NZ  LYS A 269      19.537 -19.715 -21.455  1.00  0.00           N  
ATOM   2159  N   LYS A 270      15.724 -21.679 -14.369  1.00  0.00           N  
ATOM   2160  CA  LYS A 270      15.117 -21.307 -13.096  1.00  0.00           C  
ATOM   2161  C   LYS A 270      16.171 -20.893 -12.080  1.00  0.00           C  
ATOM   2162  O   LYS A 270      17.272 -21.445 -12.050  1.00  0.00           O  
ATOM   2163  CB  LYS A 270      14.276 -22.465 -12.536  1.00  0.00           C  
ATOM   2164  CG  LYS A 270      13.127 -22.877 -13.442  1.00  0.00           C  
ATOM   2165  CD  LYS A 270      12.464 -24.166 -12.968  1.00  0.00           C  
ATOM   2166  CE  LYS A 270      11.404 -24.610 -13.951  1.00  0.00           C  
ATOM   2167  NZ  LYS A 270      10.869 -25.962 -13.627  1.00  0.00           N  
ATOM   2168  N   VAL A 271      15.811 -19.927 -11.237  1.00  0.00           N  
ATOM   2169  CA  VAL A 271      16.656 -19.430 -10.154  1.00  0.00           C  
ATOM   2170  C   VAL A 271      15.786 -19.244  -8.920  1.00  0.00           C  
ATOM   2171  O   VAL A 271      14.644 -18.799  -9.021  1.00  0.00           O  
ATOM   2172  CB  VAL A 271      17.341 -18.098 -10.536  1.00  0.00           C  
ATOM   2173  CG1 VAL A 271      18.021 -17.460  -9.327  1.00  0.00           C  
ATOM   2174  CG2 VAL A 271      18.358 -18.313 -11.645  1.00  0.00           C  
ATOM   2175  N   MET A 272      16.328 -19.596  -7.745  1.00  0.00           N  
ATOM   2176  CA  MET A 272      15.616 -19.376  -6.487  1.00  0.00           C  
ATOM   2177  C   MET A 272      15.851 -17.968  -5.949  1.00  0.00           C  
ATOM   2178  O   MET A 272      16.968 -17.455  -5.998  1.00  0.00           O  
ATOM   2179  CB  MET A 272      16.058 -20.377  -5.420  1.00  0.00           C  
ATOM   2180  CG  MET A 272      15.520 -21.789  -5.619  1.00  0.00           C  
ATOM   2181  SD  MET A 272      13.725 -21.849  -5.813  1.00  0.00           S  
ATOM   2182  CE  MET A 272      13.166 -21.011  -4.331  1.00  0.00           C  
ATOM   2183  N   ALA A 273      14.800 -17.370  -5.405  1.00  0.00           N  
ATOM   2184  CA  ALA A 273      14.900 -16.132  -4.647  1.00  0.00           C  
ATOM   2185  C   ALA A 273      14.280 -16.340  -3.273  1.00  0.00           C  
ATOM   2186  O   ALA A 273      13.224 -16.969  -3.150  1.00  0.00           O  
ATOM   2187  CB  ALA A 273      14.213 -14.978  -5.379  1.00  0.00           C  
ATOM   2188  N   PHE A 274      14.939 -15.815  -2.245  1.00  0.00           N  
ATOM   2189  CA  PHE A 274      14.523 -16.007  -0.863  1.00  0.00           C  
ATOM   2190  C   PHE A 274      14.241 -14.657  -0.222  1.00  0.00           C  
ATOM   2191  O   PHE A 274      15.118 -13.789  -0.191  1.00  0.00           O  
ATOM   2192  CB  PHE A 274      15.602 -16.751  -0.074  1.00  0.00           C  
ATOM   2193  CG  PHE A 274      16.054 -18.017  -0.741  1.00  0.00           C  
ATOM   2194  CD1 PHE A 274      15.287 -19.168  -0.647  1.00  0.00           C  
ATOM   2195  CD2 PHE A 274      17.222 -18.046  -1.487  1.00  0.00           C  
ATOM   2196  CE1 PHE A 274      15.683 -20.337  -1.281  1.00  0.00           C  
ATOM   2197  CE2 PHE A 274      17.625 -19.210  -2.127  1.00  0.00           C  
ATOM   2198  CZ  PHE A 274      16.856 -20.356  -2.025  1.00  0.00           C  
ATOM   2199  N   ILE A 275      13.023 -14.483   0.280  1.00  0.00           N  
ATOM   2200  CA  ILE A 275      12.651 -13.276   1.014  1.00  0.00           C  
ATOM   2201  C   ILE A 275      12.878 -13.565   2.496  1.00  0.00           C  
ATOM   2202  O   ILE A 275      12.196 -14.416   3.088  1.00  0.00           O  
ATOM   2203  CB  ILE A 275      11.200 -12.847   0.738  1.00  0.00           C  
ATOM   2204  CG1 ILE A 275      11.025 -12.434  -0.734  1.00  0.00           C  
ATOM   2205  CG2 ILE A 275      10.826 -11.667   1.644  1.00  0.00           C  
ATOM   2206  CD1 ILE A 275      10.801 -13.571  -1.687  1.00  0.00           C  
ATOM   2207  N   GLY A 276      13.857 -12.884   3.085  1.00  0.00           N  
ATOM   2208  CA  GLY A 276      14.222 -13.125   4.468  1.00  0.00           C  
ATOM   2209  C   GLY A 276      13.332 -12.375   5.446  1.00  0.00           C  
ATOM   2210  O   GLY A 276      12.891 -11.259   5.166  1.00  0.00           O  
ATOM   2211  N   PRO A 277      13.061 -12.963   6.616  1.00  0.00           N  
ATOM   2212  CA  PRO A 277      12.224 -12.296   7.619  1.00  0.00           C  
ATOM   2213  C   PRO A 277      12.927 -11.082   8.219  1.00  0.00           C  
ATOM   2214  O   PRO A 277      14.149 -11.053   8.344  1.00  0.00           O  
ATOM   2215  CB  PRO A 277      12.000 -13.388   8.667  1.00  0.00           C  
ATOM   2216  CG  PRO A 277      13.216 -14.254   8.555  1.00  0.00           C  
ATOM   2217  CD  PRO A 277      13.561 -14.261   7.087  1.00  0.00           C  
ATOM   2218  N   SER A 278      12.144 -10.089   8.597  1.00  0.00           N  
ATOM   2219  CA  SER A 278      12.664  -8.805   9.043  1.00  0.00           C  
ATOM   2220  C   SER A 278      13.064  -8.798  10.514  1.00  0.00           C  
ATOM   2221  O   SER A 278      12.590  -9.614  11.316  1.00  0.00           O  
ATOM   2222  CB  SER A 278      11.624  -7.707   8.808  1.00  0.00           C  
ATOM   2223  OG  SER A 278      10.461  -7.943   9.586  1.00  0.00           O  
ATOM   2224  N   VAL A 279      13.920  -7.841  10.863  1.00  0.00           N  
ATOM   2225  CA  VAL A 279      14.121  -7.486  12.267  1.00  0.00           C  
ATOM   2226  C   VAL A 279      12.916  -6.694  12.775  1.00  0.00           C  
ATOM   2227  O   VAL A 279      12.504  -6.844  13.929  1.00  0.00           O  
ATOM   2228  CB  VAL A 279      15.409  -6.660  12.437  1.00  0.00           C  
ATOM   2229  CG1 VAL A 279      15.579  -6.208  13.890  1.00  0.00           C  
ATOM   2230  CG2 VAL A 279      16.622  -7.470  11.994  1.00  0.00           C  
ATOM   2231  N   ASP A 280      12.338  -5.855  11.912  1.00  0.00           N  
ATOM   2232  CA  ASP A 280      11.221  -4.992  12.273  1.00  0.00           C  
ATOM   2233  C   ASP A 280       9.988  -5.790  12.698  1.00  0.00           C  
ATOM   2234  O   ASP A 280       9.767  -6.916  12.247  1.00  0.00           O  
ATOM   2235  CB  ASP A 280      10.864  -4.088  11.088  1.00  0.00           C  
ATOM   2236  CG  ASP A 280       9.857  -3.008  11.450  1.00  0.00           C  
ATOM   2237  OD1 ASP A 280       9.921  -2.493  12.582  1.00  0.00           O  
ATOM   2238  OD2 ASP A 280       9.021  -2.670  10.590  1.00  0.00           O  
ATOM   2239  N   THR A 281       9.163  -5.188  13.568  1.00  0.00           N  
ATOM   2240  CA  THR A 281       7.970  -5.832  14.118  1.00  0.00           C  
ATOM   2241  C   THR A 281       6.648  -5.204  13.672  1.00  0.00           C  
ATOM   2242  O   THR A 281       5.590  -5.788  13.932  1.00  0.00           O  
ATOM   2243  CB  THR A 281       8.014  -5.797  15.653  1.00  0.00           C  
ATOM   2244  OG1 THR A 281       8.307  -4.465  16.091  1.00  0.00           O  
ATOM   2245  CG2 THR A 281       9.078  -6.743  16.184  1.00  0.00           C  
ATOM   2246  N   TRP A 282       6.671  -4.049  13.008  1.00  0.00           N  
ATOM   2247  CA  TRP A 282       5.440  -3.304  12.720  1.00  0.00           C  
ATOM   2248  C   TRP A 282       4.412  -4.135  11.946  1.00  0.00           C  
ATOM   2249  O   TRP A 282       3.201  -3.992  12.159  1.00  0.00           O  
ATOM   2250  CB  TRP A 282       5.770  -2.022  11.936  1.00  0.00           C  
ATOM   2251  CG  TRP A 282       4.683  -0.969  11.952  1.00  0.00           C  
ATOM   2252  CD1 TRP A 282       3.332  -1.149  11.919  1.00  0.00           C  
ATOM   2253  CD2 TRP A 282       4.875   0.462  11.992  1.00  0.00           C  
ATOM   2254  NE1 TRP A 282       2.671   0.054  11.935  1.00  0.00           N  
ATOM   2255  CE2 TRP A 282       3.591   1.057  11.980  1.00  0.00           C  
ATOM   2256  CE3 TRP A 282       6.005   1.288  12.041  1.00  0.00           C  
ATOM   2257  CZ2 TRP A 282       3.425   2.449  12.013  1.00  0.00           C  
ATOM   2258  CZ3 TRP A 282       5.822   2.663  12.070  1.00  0.00           C  
ATOM   2259  CH2 TRP A 282       4.550   3.229  12.052  1.00  0.00           C  
ATOM   2260  N   LEU A 283       4.859  -5.011  11.062  1.00  0.00           N  
ATOM   2261  CA  LEU A 283       3.961  -5.827  10.254  1.00  0.00           C  
ATOM   2262  C   LEU A 283       3.498  -7.093  10.977  1.00  0.00           C  
ATOM   2263  O   LEU A 283       2.904  -7.982  10.351  1.00  0.00           O  
ATOM   2264  CB  LEU A 283       4.616  -6.190   8.923  1.00  0.00           C  
ATOM   2265  CG  LEU A 283       3.936  -5.634   7.664  1.00  0.00           C  
ATOM   2266  CD1 LEU A 283       3.865  -4.117   7.715  1.00  0.00           C  
ATOM   2267  CD2 LEU A 283       4.656  -6.105   6.409  1.00  0.00           C  
ATOM   2268  N   GLY A 284       3.738  -7.178  12.278  1.00  0.00           N  
ATOM   2269  CA  GLY A 284       3.318  -8.329  13.058  1.00  0.00           C  
ATOM   2270  C   GLY A 284       4.201  -9.546  12.844  1.00  0.00           C  
ATOM   2271  O   GLY A 284       3.708 -10.668  12.769  1.00  0.00           O  
ATOM   2272  N   THR A 285       5.508  -9.321  12.750  1.00  0.00           N  
ATOM   2273  CA  THR A 285       6.481 -10.401  12.608  1.00  0.00           C  
ATOM   2274  C   THR A 285       7.447 -10.383  13.781  1.00  0.00           C  
ATOM   2275  O   THR A 285       7.892  -9.320  14.226  1.00  0.00           O  
ATOM   2276  CB  THR A 285       7.274 -10.272  11.294  1.00  0.00           C  
ATOM   2277  OG1 THR A 285       7.901  -8.985  11.224  1.00  0.00           O  
ATOM   2278  CG2 THR A 285       6.354 -10.451  10.092  1.00  0.00           C  
ATOM   2279  N   SER A 286       7.761 -11.566  14.286  1.00  0.00           N  
ATOM   2280  CA  SER A 286       8.762 -11.664  15.341  1.00  0.00           C  
ATOM   2281  C   SER A 286      10.127 -11.276  14.785  1.00  0.00           C  
ATOM   2282  O   SER A 286      10.501 -11.736  13.700  1.00  0.00           O  
ATOM   2283  CB  SER A 286       8.817 -13.082  15.907  1.00  0.00           C  
ATOM   2284  OG  SER A 286       7.649 -13.379  16.643  1.00  0.00           O  
ATOM   2285  N   PRO A 287      10.886 -10.435  15.498  1.00  0.00           N  
ATOM   2286  CA  PRO A 287      12.247 -10.099  15.057  1.00  0.00           C  
ATOM   2287  C   PRO A 287      13.021 -11.350  14.665  1.00  0.00           C  
ATOM   2288  O   PRO A 287      13.014 -12.341  15.401  1.00  0.00           O  
ATOM   2289  CB  PRO A 287      12.855  -9.435  16.286  1.00  0.00           C  
ATOM   2290  CG  PRO A 287      11.683  -8.808  16.977  1.00  0.00           C  
ATOM   2291  CD  PRO A 287      10.522  -9.741  16.728  1.00  0.00           C  
ATOM   2292  N   SER A 288      13.676 -11.292  13.510  1.00  0.00           N  
ATOM   2293  CA  SER A 288      14.316 -12.474  12.960  1.00  0.00           C  
ATOM   2294  C   SER A 288      15.655 -12.156  12.315  1.00  0.00           C  
ATOM   2295  O   SER A 288      15.902 -11.041  11.855  1.00  0.00           O  
ATOM   2296  CB  SER A 288      13.415 -13.150  11.927  1.00  0.00           C  
ATOM   2297  OG  SER A 288      12.236 -13.648  12.523  1.00  0.00           O  
ATOM   2298  N   ILE A 289      16.511 -13.180  12.276  1.00  0.00           N  
ATOM   2299  CA  ILE A 289      17.771 -13.120  11.548  1.00  0.00           C  
ATOM   2300  C   ILE A 289      17.978 -14.480  10.899  1.00  0.00           C  
ATOM   2301  O   ILE A 289      17.666 -15.524  11.487  1.00  0.00           O  
ATOM   2302  CB  ILE A 289      18.949 -12.730  12.474  1.00  0.00           C  
ATOM   2303  CG1 ILE A 289      20.233 -12.496  11.663  1.00  0.00           C  
ATOM   2304  CG2 ILE A 289      19.168 -13.781  13.562  1.00  0.00           C  
ATOM   2305  CD1 ILE A 289      20.218 -11.223  10.857  1.00  0.00           C  
ATOM   2306  N   ARG A 290      18.493 -14.482   9.663  1.00  0.00           N  
ATOM   2307  CA  ARG A 290      18.693 -15.704   8.893  1.00  0.00           C  
ATOM   2308  C   ARG A 290      20.171 -15.899   8.598  1.00  0.00           C  
ATOM   2309  O   ARG A 290      20.889 -14.943   8.296  1.00  0.00           O  
ATOM   2310  CB  ARG A 290      17.895 -15.659   7.585  1.00  0.00           C  
ATOM   2311  CG  ARG A 290      18.213 -16.800   6.618  1.00  0.00           C  
ATOM   2312  CD  ARG A 290      17.247 -16.847   5.453  1.00  0.00           C  
ATOM   2313  NE  ARG A 290      15.925 -17.312   5.865  1.00  0.00           N  
ATOM   2314  CZ  ARG A 290      14.900 -17.486   5.041  1.00  0.00           C  
ATOM   2315  NH1 ARG A 290      15.031 -17.221   3.740  1.00  0.00           N  
ATOM   2316  NH2 ARG A 290      13.739 -17.915   5.506  1.00  0.00           N  
ATOM   2317  N   LYS A 291      20.618 -17.156   8.665  1.00  0.00           N  
ATOM   2318  CA  LYS A 291      21.982 -17.520   8.308  1.00  0.00           C  
ATOM   2319  C   LYS A 291      21.945 -18.620   7.264  1.00  0.00           C  
ATOM   2320  O   LYS A 291      21.305 -19.653   7.466  1.00  0.00           O  
ATOM   2321  CB  LYS A 291      22.780 -17.958   9.540  1.00  0.00           C  
ATOM   2322  CG  LYS A 291      24.259 -18.215   9.244  1.00  0.00           C  
ATOM   2323  CD  LYS A 291      25.062 -18.454  10.515  1.00  0.00           C  
ATOM   2324  CE  LYS A 291      24.720 -19.769  11.175  1.00  0.00           C  
ATOM   2325  NZ  LYS A 291      25.658 -20.090  12.284  1.00  0.00           N  
ATOM   2326  N   TYR A 292      22.632 -18.400   6.143  1.00  0.00           N  
ATOM   2327  CA  TYR A 292      22.728 -19.373   5.064  1.00  0.00           C  
ATOM   2328  C   TYR A 292      24.015 -20.172   5.178  1.00  0.00           C  
ATOM   2329  O   TYR A 292      25.066 -19.620   5.507  1.00  0.00           O  
ATOM   2330  CB  TYR A 292      22.705 -18.685   3.700  1.00  0.00           C  
ATOM   2331  CG  TYR A 292      21.409 -17.979   3.366  1.00  0.00           C  
ATOM   2332  CD1 TYR A 292      21.167 -16.690   3.829  1.00  0.00           C  
ATOM   2333  CD2 TYR A 292      20.440 -18.589   2.583  1.00  0.00           C  
ATOM   2334  CE1 TYR A 292      19.978 -16.033   3.526  1.00  0.00           C  
ATOM   2335  CE2 TYR A 292      19.261 -17.944   2.274  1.00  0.00           C  
ATOM   2336  CZ  TYR A 292      19.030 -16.663   2.745  1.00  0.00           C  
ATOM   2337  OH  TYR A 292      17.856 -16.020   2.442  1.00  0.00           O  
ATOM   2338  N   ASP A 293      23.931 -21.481   4.897  1.00  0.00           N  
ATOM   2339  CA  ASP A 293      25.100 -22.291   4.588  1.00  0.00           C  
ATOM   2340  C   ASP A 293      25.273 -22.220   3.074  1.00  0.00           C  
ATOM   2341  O   ASP A 293      24.541 -22.874   2.321  1.00  0.00           O  
ATOM   2342  CB  ASP A 293      24.918 -23.728   5.061  1.00  0.00           C  
ATOM   2343  CG  ASP A 293      26.115 -24.625   4.737  1.00  0.00           C  
ATOM   2344  OD1 ASP A 293      27.089 -24.144   4.119  1.00  0.00           O  
ATOM   2345  OD2 ASP A 293      26.065 -25.811   5.105  1.00  0.00           O  
ATOM   2346  N   VAL A 294      26.217 -21.395   2.621  1.00  0.00           N  
ATOM   2347  CA  VAL A 294      26.398 -21.157   1.193  1.00  0.00           C  
ATOM   2348  C   VAL A 294      27.096 -22.339   0.524  1.00  0.00           C  
ATOM   2349  O   VAL A 294      26.776 -22.694  -0.611  1.00  0.00           O  
ATOM   2350  CB  VAL A 294      27.197 -19.859   0.957  1.00  0.00           C  
ATOM   2351  CG1 VAL A 294      27.414 -19.628  -0.538  1.00  0.00           C  
ATOM   2352  CG2 VAL A 294      26.466 -18.675   1.576  1.00  0.00           C  
ATOM   2353  N   GLY A 295      28.041 -22.956   1.222  1.00  0.00           N  
ATOM   2354  CA  GLY A 295      28.864 -23.988   0.626  1.00  0.00           C  
ATOM   2355  C   GLY A 295      30.120 -23.400   0.010  1.00  0.00           C  
ATOM   2356  O   GLY A 295      30.608 -22.351   0.438  1.00  0.00           O  
ATOM   2357  N   ASN A 296      30.642 -24.068  -1.018  1.00  0.00           N  
ATOM   2358  CA  ASN A 296      31.924 -23.670  -1.609  1.00  0.00           C  
ATOM   2359  C   ASN A 296      31.781 -22.989  -2.965  1.00  0.00           C  
ATOM   2360  O   ASN A 296      32.782 -22.743  -3.641  1.00  0.00           O  
ATOM   2361  CB  ASN A 296      32.850 -24.884  -1.726  1.00  0.00           C  
ATOM   2362  CG  ASN A 296      32.298 -25.973  -2.628  1.00  0.00           C  
ATOM   2363  OD1 ASN A 296      31.317 -25.780  -3.338  1.00  0.00           O  
ATOM   2364  ND2 ASN A 296      32.942 -27.142  -2.601  1.00  0.00           N  
ATOM   2365  N   GLY A 297      30.547 -22.690  -3.386  1.00  0.00           N  
ATOM   2366  CA  GLY A 297      30.303 -21.984  -4.633  1.00  0.00           C  
ATOM   2367  C   GLY A 297      30.170 -22.862  -5.866  1.00  0.00           C  
ATOM   2368  O   GLY A 297      29.904 -22.345  -6.955  1.00  0.00           O  
ATOM   2369  N   GLN A 298      30.334 -24.186  -5.721  1.00  0.00           N  
ATOM   2370  CA  GLN A 298      30.259 -25.081  -6.861  1.00  0.00           C  
ATOM   2371  C   GLN A 298      28.819 -25.480  -7.213  1.00  0.00           C  
ATOM   2372  O   GLN A 298      28.575 -26.004  -8.305  1.00  0.00           O  
ATOM   2373  CB  GLN A 298      31.088 -26.344  -6.609  1.00  0.00           C  
ATOM   2374  CG  GLN A 298      32.584 -26.081  -6.567  1.00  0.00           C  
ATOM   2375  CD  GLN A 298      33.402 -27.355  -6.387  1.00  0.00           C  
ATOM   2376  OE1 GLN A 298      33.119 -28.155  -5.500  1.00  0.00           O  
ATOM   2377  NE2 GLN A 298      34.403 -27.540  -7.230  1.00  0.00           N  
ATOM   2378  N   GLY A 299      27.876 -25.241  -6.311  1.00  0.00           N  
ATOM   2379  CA  GLY A 299      26.484 -25.574  -6.557  1.00  0.00           C  
ATOM   2380  C   GLY A 299      25.561 -24.640  -5.800  1.00  0.00           C  
ATOM   2381  O   GLY A 299      25.976 -23.577  -5.327  1.00  0.00           O  
ATOM   2382  N   TYR A 300      24.299 -25.054  -5.686  1.00  0.00           N  
ATOM   2383  CA  TYR A 300      23.325 -24.264  -4.952  1.00  0.00           C  
ATOM   2384  C   TYR A 300      23.707 -24.152  -3.477  1.00  0.00           C  
ATOM   2385  O   TYR A 300      24.426 -24.997  -2.938  1.00  0.00           O  
ATOM   2386  CB  TYR A 300      21.932 -24.889  -5.073  1.00  0.00           C  
ATOM   2387  CG  TYR A 300      21.374 -24.876  -6.472  1.00  0.00           C  
ATOM   2388  CD1 TYR A 300      20.928 -23.695  -7.052  1.00  0.00           C  
ATOM   2389  CD2 TYR A 300      21.296 -26.042  -7.223  1.00  0.00           C  
ATOM   2390  CE1 TYR A 300      20.416 -23.675  -8.338  1.00  0.00           C  
ATOM   2391  CE2 TYR A 300      20.784 -26.039  -8.507  1.00  0.00           C  
ATOM   2392  CZ  TYR A 300      20.346 -24.854  -9.062  1.00  0.00           C  
ATOM   2393  OH  TYR A 300      19.835 -24.840 -10.330  1.00  0.00           O  
ATOM   2394  N   MET A 301      23.215 -23.108  -2.824  1.00  0.00           N  
ATOM   2395  CA  MET A 301      23.367 -22.992  -1.384  1.00  0.00           C  
ATOM   2396  C   MET A 301      22.720 -24.204  -0.712  1.00  0.00           C  
ATOM   2397  O   MET A 301      21.754 -24.781  -1.228  1.00  0.00           O  
ATOM   2398  CB  MET A 301      22.763 -21.684  -0.883  1.00  0.00           C  
ATOM   2399  CG  MET A 301      23.503 -20.449  -1.392  1.00  0.00           C  
ATOM   2400  SD  MET A 301      22.888 -18.917  -0.675  1.00  0.00           S  
ATOM   2401  CE  MET A 301      21.367 -18.711  -1.588  1.00  0.00           C  
ATOM   2402  N   LYS A 302      23.254 -24.594   0.451  1.00  0.00           N  
ATOM   2403  CA  LYS A 302      22.870 -25.870   1.059  1.00  0.00           C  
ATOM   2404  C   LYS A 302      21.606 -25.760   1.906  1.00  0.00           C  
ATOM   2405  O   LYS A 302      20.692 -26.576   1.762  1.00  0.00           O  
ATOM   2406  CB  LYS A 302      24.026 -26.410   1.910  1.00  0.00           C  
ATOM   2407  CG  LYS A 302      25.362 -26.489   1.154  1.00  0.00           C  
ATOM   2408  CD  LYS A 302      25.214 -27.266  -0.154  1.00  0.00           C  
ATOM   2409  CE  LYS A 302      26.498 -27.250  -0.949  1.00  0.00           C  
ATOM   2410  NZ  LYS A 302      26.352 -27.918  -2.284  1.00  0.00           N  
ATOM   2411  N   GLU A 303      21.537 -24.773   2.786  1.00  0.00           N  
ATOM   2412  CA  GLU A 303      20.357 -24.586   3.626  1.00  0.00           C  
ATOM   2413  C   GLU A 303      20.406 -23.200   4.250  1.00  0.00           C  
ATOM   2414  O   GLU A 303      21.401 -22.478   4.130  1.00  0.00           O  
ATOM   2415  CB  GLU A 303      20.263 -25.651   4.729  1.00  0.00           C  
ATOM   2416  CG  GLU A 303      21.343 -25.546   5.798  1.00  0.00           C  
ATOM   2417  CD  GLU A 303      21.058 -26.423   7.013  1.00  0.00           C  
ATOM   2418  OE1 GLU A 303      19.887 -26.829   7.208  1.00  0.00           O  
ATOM   2419  OE2 GLU A 303      22.003 -26.696   7.776  1.00  0.00           O  
ATOM   2420  N   PHE A 304      19.310 -22.826   4.908  1.00  0.00           N  
ATOM   2421  CA  PHE A 304      19.315 -21.666   5.782  1.00  0.00           C  
ATOM   2422  C   PHE A 304      18.734 -22.048   7.133  1.00  0.00           C  
ATOM   2423  O   PHE A 304      17.978 -23.024   7.260  1.00  0.00           O  
ATOM   2424  CB  PHE A 304      18.562 -20.468   5.170  1.00  0.00           C  
ATOM   2425  CG  PHE A 304      17.094 -20.704   4.899  1.00  0.00           C  
ATOM   2426  CD1 PHE A 304      16.168 -20.732   5.937  1.00  0.00           C  
ATOM   2427  CD2 PHE A 304      16.632 -20.856   3.595  1.00  0.00           C  
ATOM   2428  CE1 PHE A 304      14.816 -20.930   5.689  1.00  0.00           C  
ATOM   2429  CE2 PHE A 304      15.288 -21.061   3.342  1.00  0.00           C  
ATOM   2430  CZ  PHE A 304      14.375 -21.105   4.388  1.00  0.00           C  
ATOM   2431  N   LYS A 305      19.106 -21.289   8.150  1.00  0.00           N  
ATOM   2432  CA  LYS A 305      18.556 -21.424   9.487  1.00  0.00           C  
ATOM   2433  C   LYS A 305      18.030 -20.080   9.940  1.00  0.00           C  
ATOM   2434  O   LYS A 305      18.721 -19.063   9.802  1.00  0.00           O  
ATOM   2435  CB  LYS A 305      19.608 -21.938  10.467  1.00  0.00           C  
ATOM   2436  CG  LYS A 305      20.066 -23.375  10.212  1.00  0.00           C  
ATOM   2437  CD  LYS A 305      21.030 -23.835  11.294  1.00  0.00           C  
ATOM   2438  CE  LYS A 305      21.413 -25.294  11.122  1.00  0.00           C  
ATOM   2439  NZ  LYS A 305      22.324 -25.507   9.966  1.00  0.00           N  
ATOM   2440  N   ASN A 306      16.799 -20.058  10.462  1.00  0.00           N  
ATOM   2441  CA  ASN A 306      16.207 -18.843  11.000  1.00  0.00           C  
ATOM   2442  C   ASN A 306      16.288 -18.839  12.519  1.00  0.00           C  
ATOM   2443  O   ASN A 306      16.113 -19.875  13.169  1.00  0.00           O  
ATOM   2444  CB  ASN A 306      14.740 -18.700  10.582  1.00  0.00           C  
ATOM   2445  CG  ASN A 306      14.574 -18.247   9.150  1.00  0.00           C  
ATOM   2446  OD1 ASN A 306      15.551 -18.015   8.438  1.00  0.00           O  
ATOM   2447  ND2 ASN A 306      13.331 -18.106   8.720  1.00  0.00           N  
ATOM   2448  N   TYR A 307      16.549 -17.664  13.067  1.00  0.00           N  
ATOM   2449  CA  TYR A 307      16.520 -17.425  14.497  1.00  0.00           C  
ATOM   2450  C   TYR A 307      15.539 -16.289  14.754  1.00  0.00           C  
ATOM   2451  O   TYR A 307      15.468 -15.341  13.972  1.00  0.00           O  
ATOM   2452  CB  TYR A 307      17.916 -17.073  15.021  1.00  0.00           C  
ATOM   2453  CG  TYR A 307      18.974 -18.083  14.641  1.00  0.00           C  
ATOM   2454  CD1 TYR A 307      19.602 -18.020  13.402  1.00  0.00           C  
ATOM   2455  CD2 TYR A 307      19.331 -19.098  15.513  1.00  0.00           C  
ATOM   2456  CE1 TYR A 307      20.575 -18.954  13.044  1.00  0.00           C  
ATOM   2457  CE2 TYR A 307      20.297 -20.032  15.161  1.00  0.00           C  
ATOM   2458  CZ  TYR A 307      20.915 -19.957  13.926  1.00  0.00           C  
ATOM   2459  OH  TYR A 307      21.873 -20.867  13.580  1.00  0.00           O  
ATOM   2460  N   HIS A 308      14.772 -16.382  15.839  1.00  0.00           N  
ATOM   2461  CA  HIS A 308      13.745 -15.381  16.091  1.00  0.00           C  
ATOM   2462  C   HIS A 308      13.705 -14.970  17.557  1.00  0.00           C  
ATOM   2463  O   HIS A 308      14.350 -15.577  18.418  1.00  0.00           O  
ATOM   2464  CB  HIS A 308      12.362 -15.847  15.598  1.00  0.00           C  
ATOM   2465  CG  HIS A 308      11.809 -17.037  16.317  1.00  0.00           C  
ATOM   2466  ND1 HIS A 308      10.515 -17.487  16.125  1.00  0.00           N  
ATOM   2467  CD2 HIS A 308      12.369 -17.889  17.220  1.00  0.00           C  
ATOM   2468  CE1 HIS A 308      10.290 -18.553  16.871  1.00  0.00           C  
ATOM   2469  NE2 HIS A 308      11.411 -18.825  17.547  1.00  0.00           N  
ATOM   2470  N   PHE A 309      12.950 -13.902  17.816  1.00  0.00           N  
ATOM   2471  CA  PHE A 309      12.834 -13.259  19.124  1.00  0.00           C  
ATOM   2472  C   PHE A 309      11.347 -13.019  19.352  1.00  0.00           C  
ATOM   2473  O   PHE A 309      10.800 -11.992  18.931  1.00  0.00           O  
ATOM   2474  CB  PHE A 309      13.641 -11.953  19.108  1.00  0.00           C  
ATOM   2475  CG  PHE A 309      13.823 -11.292  20.450  1.00  0.00           C  
ATOM   2476  CD1 PHE A 309      12.779 -10.624  21.067  1.00  0.00           C  
ATOM   2477  CD2 PHE A 309      15.065 -11.299  21.066  1.00  0.00           C  
ATOM   2478  CE1 PHE A 309      12.957  -9.988  22.281  1.00  0.00           C  
ATOM   2479  CE2 PHE A 309      15.265 -10.657  22.287  1.00  0.00           C  
ATOM   2480  CZ  PHE A 309      14.204 -10.004  22.897  1.00  0.00           C  
ATOM   2481  N   GLN A 310      10.665 -13.979  19.970  1.00  0.00           N  
ATOM   2482  CA  GLN A 310       9.227 -13.868  20.182  1.00  0.00           C  
ATOM   2483  C   GLN A 310       8.942 -12.901  21.325  1.00  0.00           C  
ATOM   2484  O   GLN A 310       9.350 -13.132  22.459  1.00  0.00           O  
ATOM   2485  CB  GLN A 310       8.607 -15.235  20.467  1.00  0.00           C  
ATOM   2486  CG  GLN A 310       8.579 -16.162  19.259  1.00  0.00           C  
ATOM   2487  CD  GLN A 310       7.935 -17.500  19.569  1.00  0.00           C  
ATOM   2488  OE1 GLN A 310       8.320 -18.177  20.521  1.00  0.00           O  
ATOM   2489  NE2 GLN A 310       6.941 -17.880  18.775  1.00  0.00           N  
ATOM   2490  N   LEU A 311       8.247 -11.810  21.007  1.00  0.00           N  
ATOM   2491  CA  LEU A 311       7.822 -10.861  22.021  1.00  0.00           C  
ATOM   2492  C   LEU A 311       6.734 -11.493  22.894  1.00  0.00           C  
ATOM   2493  O   LEU A 311       6.011 -12.395  22.458  1.00  0.00           O  
ATOM   2494  CB  LEU A 311       7.308  -9.576  21.379  1.00  0.00           C  
ATOM   2495  CG  LEU A 311       8.298  -8.834  20.480  1.00  0.00           C  
ATOM   2496  CD1 LEU A 311       7.639  -7.598  19.874  1.00  0.00           C  
ATOM   2497  CD2 LEU A 311       9.546  -8.436  21.253  1.00  0.00           C  
ATOM   2498  N   ARG A 312       6.606 -11.015  24.133  1.00  0.00           N  
ATOM   2499  CA  ARG A 312       5.621 -11.552  25.064  1.00  0.00           C  
ATOM   2500  C   ARG A 312       4.216 -11.408  24.484  1.00  0.00           C  
ATOM   2501  O   ARG A 312       3.821 -10.309  24.090  1.00  0.00           O  
ATOM   2502  CB  ARG A 312       5.713 -10.845  26.415  1.00  0.00           C  
ATOM   2503  CG  ARG A 312       4.808 -11.443  27.485  1.00  0.00           C  
ATOM   2504  CD  ARG A 312       4.890 -10.666  28.793  1.00  0.00           C  
ATOM   2505  NE  ARG A 312       6.268 -10.547  29.275  1.00  0.00           N  
ATOM   2506  CZ  ARG A 312       6.924 -11.489  29.945  1.00  0.00           C  
ATOM   2507  NH1 ARG A 312       6.332 -12.631  30.235  1.00  0.00           N  
ATOM   2508  NH2 ARG A 312       8.175 -11.283  30.323  1.00  0.00           N  
ATOM   2509  N   PRO A 313       3.422 -12.495  24.415  1.00  0.00           N  
ATOM   2510  CA  PRO A 313       2.071 -12.405  23.858  1.00  0.00           C  
ATOM   2511  C   PRO A 313       1.154 -11.540  24.707  1.00  0.00           C  
ATOM   2512  O   PRO A 313       1.286 -11.482  25.934  1.00  0.00           O  
ATOM   2513  CB  PRO A 313       1.571 -13.854  23.845  1.00  0.00           C  
ATOM   2514  CG  PRO A 313       2.799 -14.697  23.963  1.00  0.00           C  
ATOM   2515  CD  PRO A 313       3.773 -13.886  24.763  1.00  0.00           C  
ATOM   2516  N   LYS A 314       0.204 -10.869  24.048  1.00  0.00           N  
ATOM   2517  CA  LYS A 314      -0.832 -10.115  24.740  1.00  0.00           C  
ATOM   2518  C   LYS A 314      -2.011 -11.041  25.043  1.00  0.00           C  
ATOM   2519  O   LYS A 314      -2.292 -11.978  24.299  1.00  0.00           O  
ATOM   2520  CB  LYS A 314      -1.278  -8.920  23.901  1.00  0.00           C  
ATOM   2521  CG  LYS A 314      -0.174  -7.890  23.702  1.00  0.00           C  
ATOM   2522  CD  LYS A 314      -0.595  -6.752  22.781  1.00  0.00           C  
ATOM   2523  CE  LYS A 314       0.525  -5.751  22.611  1.00  0.00           C  
ATOM   2524  NZ  LYS A 314       0.211  -4.705  21.613  1.00  0.00           N  
ATOM   2525  N   LYS A 315      -2.705 -10.775  26.156  1.00  0.00           N  
ATOM   2526  CA  LYS A 315      -3.857 -11.589  26.539  1.00  0.00           C  
ATOM   2527  C   LYS A 315      -4.997 -11.408  25.544  1.00  0.00           C  
ATOM   2528  O   LYS A 315      -5.215 -10.314  25.021  1.00  0.00           O  
ATOM   2529  CB  LYS A 315      -4.339 -11.223  27.945  1.00  0.00           C  
ATOM   2530  CG  LYS A 315      -3.436 -11.705  29.066  1.00  0.00           C  
ATOM   2531  CD  LYS A 315      -4.071 -11.404  30.416  1.00  0.00           C  
ATOM   2532  CE  LYS A 315      -3.221 -11.927  31.557  1.00  0.00           C  
ATOM   2533  NZ  LYS A 315      -3.825 -11.626  32.886  1.00  0.00           N  
ATOM   2534  N   ASP A 316      -5.737 -12.496  25.300  1.00  0.00           N  
ATOM   2535  CA  ASP A 316      -6.973 -12.438  24.538  1.00  0.00           C  
ATOM   2536  C   ASP A 316      -7.993 -11.647  25.351  1.00  0.00           C  
ATOM   2537  O   ASP A 316      -8.374 -12.060  26.450  1.00  0.00           O  
ATOM   2538  CB  ASP A 316      -7.483 -13.854  24.252  1.00  0.00           C  
ATOM   2539  CG  ASP A 316      -8.707 -13.882  23.362  1.00  0.00           C  
ATOM   2540  OD1 ASP A 316      -9.336 -12.827  23.134  1.00  0.00           O  
ATOM   2541  OD2 ASP A 316      -9.061 -14.981  22.885  1.00  0.00           O  
ATOM   2542  N   LYS A 317      -8.438 -10.506  24.817  1.00  0.00           N  
ATOM   2543  CA  LYS A 317      -9.353  -9.634  25.548  1.00  0.00           C  
ATOM   2544  C   LYS A 317     -10.749 -10.243  25.689  1.00  0.00           C  
ATOM   2545  O   LYS A 317     -11.557  -9.745  26.477  1.00  0.00           O  
ATOM   2546  CB  LYS A 317      -9.436  -8.266  24.861  1.00  0.00           C  
ATOM   2547  CG  LYS A 317      -8.126  -7.495  24.920  1.00  0.00           C  
ATOM   2548  CD  LYS A 317      -8.268  -6.109  24.313  1.00  0.00           C  
ATOM   2549  CE  LYS A 317      -6.968  -5.330  24.414  1.00  0.00           C  
ATOM   2550  NZ  LYS A 317      -7.078  -3.959  23.834  1.00  0.00           N  
ATOM   2551  N   LEU A 318     -11.045 -11.306  24.941  1.00  0.00           N  
ATOM   2552  CA  LEU A 318     -12.322 -12.001  25.057  1.00  0.00           C  
ATOM   2553  C   LEU A 318     -12.340 -12.991  26.222  1.00  0.00           C  
ATOM   2554  O   LEU A 318     -13.393 -13.539  26.550  1.00  0.00           O  
ATOM   2555  CB  LEU A 318     -12.643 -12.740  23.757  1.00  0.00           C  
ATOM   2556  CG  LEU A 318     -12.787 -11.864  22.515  1.00  0.00           C  
ATOM   2557  CD1 LEU A 318     -13.004 -12.723  21.276  1.00  0.00           C  
ATOM   2558  CD2 LEU A 318     -13.936 -10.874  22.680  1.00  0.00           C  
ATOM   2559  N   LYS A 319     -11.195 -13.229  26.851  1.00  0.00           N  
ATOM   2560  CA  LYS A 319     -11.097 -14.157  27.979  1.00  0.00           C  
ATOM   2561  C   LYS A 319     -11.097 -13.377  29.295  1.00  0.00           C  
ATOM   2562  O   LYS A 319     -10.698 -12.219  29.342  1.00  0.00           O  
ATOM   2563  CB  LYS A 319      -9.830 -15.008  27.863  1.00  0.00           C  
ATOM   2564  CG  LYS A 319      -9.830 -15.925  26.646  1.00  0.00           C  
ATOM   2565  CD  LYS A 319      -8.531 -16.698  26.538  1.00  0.00           C  
ATOM   2566  CE  LYS A 319      -8.543 -17.619  25.323  1.00  0.00           C  
ATOM   2567  NZ  LYS A 319      -7.254 -18.340  25.143  1.00  0.00           N  
ATOM   2568  N   PRO A 320     -11.548 -14.023  30.393  1.00  0.00           N  
ATOM   2569  CA  PRO A 320     -11.548 -13.353  31.689  1.00  0.00           C  
ATOM   2570  C   PRO A 320     -10.141 -12.940  32.110  1.00  0.00           C  
ATOM   2571  O   PRO A 320      -9.168 -13.655  31.867  1.00  0.00           O  
ATOM   2572  CB  PRO A 320     -12.121 -14.410  32.650  1.00  0.00           C  
ATOM   2573  CG  PRO A 320     -12.895 -15.347  31.771  1.00  0.00           C  
ATOM   2574  CD  PRO A 320     -12.138 -15.369  30.473  1.00  0.00           C  
ATOM   2575  N   LYS A 321     -10.045 -11.777  32.751  1.00  0.00           N  
ATOM   2576  CA  LYS A 321      -8.768 -11.284  33.242  1.00  0.00           C  
ATOM   2577  C   LYS A 321      -8.335 -12.094  34.461  1.00  0.00           C  
ATOM   2578  O   LYS A 321      -9.135 -12.362  35.360  1.00  0.00           O  
ATOM   2579  CB  LYS A 321      -8.877  -9.790  33.580  1.00  0.00           C  
ATOM   2580  CG  LYS A 321      -7.564  -9.139  33.979  1.00  0.00           C  
ATOM   2581  CD  LYS A 321      -7.759  -7.664  34.256  1.00  0.00           C  
ATOM   2582  CE  LYS A 321      -6.451  -6.991  34.630  1.00  0.00           C  
ATOM   2583  NZ  LYS A 321      -6.628  -5.536  34.914  1.00  0.00           N  
ATOM   2584  N   THR A 322      -7.062 -12.483  34.472  1.00  0.00           N  
ATOM   2585  CA  THR A 322      -6.488 -13.178  35.615  1.00  0.00           C  
ATOM   2586  C   THR A 322      -5.354 -12.349  36.202  1.00  0.00           C  
ATOM   2587  O   THR A 322      -4.831 -11.437  35.556  1.00  0.00           O  
ATOM   2588  CB  THR A 322      -5.946 -14.573  35.229  1.00  0.00           C  
ATOM   2589  OG1 THR A 322      -4.773 -14.430  34.434  1.00  0.00           O  
ATOM   2590  CG2 THR A 322      -6.999 -15.363  34.446  1.00  0.00           C  
ATOM   2591  N   THR A 323      -4.984 -12.663  37.444  1.00  0.00           N  
ATOM   2592  CA  THR A 323      -3.884 -11.988  38.115  1.00  0.00           C  
ATOM   2593  C   THR A 323      -2.568 -12.748  37.978  1.00  0.00           C  
ATOM   2594  O   THR A 323      -1.542 -12.307  38.507  1.00  0.00           O  
ATOM   2595  CB  THR A 323      -4.199 -11.784  39.607  1.00  0.00           C  
ATOM   2596  OG1 THR A 323      -4.478 -13.042  40.212  1.00  0.00           O  
ATOM   2597  CG2 THR A 323      -5.411 -10.871  39.779  1.00  0.00           C  
ATOM   2598  N   ILE A 324      -2.585 -13.886  37.266  1.00  0.00           N  
ATOM   2599  CA  ILE A 324      -1.386 -14.698  37.097  1.00  0.00           C  
ATOM   2600  C   ILE A 324      -0.444 -13.999  36.121  1.00  0.00           C  
ATOM   2601  O   ILE A 324      -0.804 -13.715  34.976  1.00  0.00           O  
ATOM   2602  CB  ILE A 324      -1.733 -16.113  36.599  1.00  0.00           C  
ATOM   2603  CG1 ILE A 324      -2.640 -16.824  37.606  1.00  0.00           C  
ATOM   2604  CG2 ILE A 324      -0.457 -16.915  36.351  1.00  0.00           C  
ATOM   2605  CD1 ILE A 324      -3.151 -18.171  37.136  1.00  0.00           C  
ATOM   2606  N   LYS A 325       0.773 -13.722  36.584  1.00  0.00           N  
ATOM   2607  CA  LYS A 325       1.782 -13.080  35.751  1.00  0.00           C  
ATOM   2608  C   LYS A 325       2.276 -14.061  34.693  1.00  0.00           C  
ATOM   2609  O   LYS A 325       2.545 -15.225  34.988  1.00  0.00           O  
ATOM   2610  CB  LYS A 325       2.935 -12.583  36.620  1.00  0.00           C  
ATOM   2611  CG  LYS A 325       3.931 -11.687  35.903  1.00  0.00           C  
ATOM   2612  CD  LYS A 325       4.956 -11.138  36.870  1.00  0.00           C  
ATOM   2613  CE  LYS A 325       5.924 -10.188  36.194  1.00  0.00           C  
ATOM   2614  NZ  LYS A 325       6.935  -9.633  37.132  1.00  0.00           N  
ATOM   2615  N   GLN A 326       2.383 -13.588  33.429  1.00  0.00           N  
ATOM   2616  CA  GLN A 326       2.866 -14.444  32.348  1.00  0.00           C  
ATOM   2617  C   GLN A 326       4.336 -14.790  32.561  1.00  0.00           C  
ATOM   2618  O   GLN A 326       5.133 -13.913  32.900  1.00  0.00           O  
ATOM   2619  CB  GLN A 326       2.679 -13.763  30.991  1.00  0.00           C  
ATOM   2620  CG  GLN A 326       1.229 -13.678  30.537  1.00  0.00           C  
ATOM   2621  CD  GLN A 326       1.102 -13.102  29.138  1.00  0.00           C  
ATOM   2622  OE1 GLN A 326       1.691 -12.061  28.831  1.00  0.00           O  
ATOM   2623  NE2 GLN A 326       0.344 -13.769  28.289  1.00  0.00           N  
ATOM   2624  N   PRO A 327       4.714 -16.061  32.361  1.00  0.00           N  
ATOM   2625  CA  PRO A 327       6.117 -16.433  32.511  1.00  0.00           C  
ATOM   2626  C   PRO A 327       6.976 -15.816  31.410  1.00  0.00           C  
ATOM   2627  O   PRO A 327       6.506 -15.584  30.292  1.00  0.00           O  
ATOM   2628  CB  PRO A 327       6.101 -17.962  32.413  1.00  0.00           C  
ATOM   2629  CG  PRO A 327       4.872 -18.261  31.614  1.00  0.00           C  
ATOM   2630  CD  PRO A 327       3.869 -17.204  31.989  1.00  0.00           C  
ATOM   2631  N   SER A 328       8.238 -15.537  31.724  1.00  0.00           N  
ATOM   2632  CA  SER A 328       9.165 -14.954  30.768  1.00  0.00           C  
ATOM   2633  C   SER A 328       9.895 -16.010  29.945  1.00  0.00           C  
ATOM   2634  O   SER A 328      10.486 -15.680  28.906  1.00  0.00           O  
ATOM   2635  CB  SER A 328      10.184 -14.077  31.497  1.00  0.00           C  
ATOM   2636  OG  SER A 328      10.887 -14.835  32.466  1.00  0.00           O  
ATOM   2637  N   ASP A 329       9.854 -17.268  30.374  1.00  0.00           N  
ATOM   2638  CA  ASP A 329      10.589 -18.336  29.710  1.00  0.00           C  
ATOM   2639  C   ASP A 329      10.107 -18.527  28.272  1.00  0.00           C  
ATOM   2640  O   ASP A 329       8.917 -18.719  28.024  1.00  0.00           O  
ATOM   2641  CB  ASP A 329      10.446 -19.645  30.489  1.00  0.00           C  
ATOM   2642  CG  ASP A 329      11.177 -19.610  31.823  1.00  0.00           C  
ATOM   2643  OD1 ASP A 329      11.936 -18.650  32.074  1.00  0.00           O  
ATOM   2644  OD2 ASP A 329      10.994 -20.558  32.614  1.00  0.00           O  
ATOM   2645  N   GLY A 330      11.054 -18.486  27.337  1.00  0.00           N  
ATOM   2646  CA  GLY A 330      10.765 -18.686  25.926  1.00  0.00           C  
ATOM   2647  C   GLY A 330      10.537 -17.406  25.147  1.00  0.00           C  
ATOM   2648  O   GLY A 330      10.584 -17.423  23.919  1.00  0.00           O  
ATOM   2649  N   PHE A 331      10.289 -16.297  25.842  1.00  0.00           N  
ATOM   2650  CA  PHE A 331      10.013 -15.023  25.198  1.00  0.00           C  
ATOM   2651  C   PHE A 331      11.131 -14.016  25.474  1.00  0.00           C  
ATOM   2652  O   PHE A 331      11.913 -14.178  26.407  1.00  0.00           O  
ATOM   2653  CB  PHE A 331       8.669 -14.461  25.659  1.00  0.00           C  
ATOM   2654  CG  PHE A 331       7.515 -15.388  25.422  1.00  0.00           C  
ATOM   2655  CD1 PHE A 331       7.026 -15.582  24.145  1.00  0.00           C  
ATOM   2656  CD2 PHE A 331       6.931 -16.075  26.477  1.00  0.00           C  
ATOM   2657  CE1 PHE A 331       5.960 -16.448  23.918  1.00  0.00           C  
ATOM   2658  CE2 PHE A 331       5.877 -16.939  26.256  1.00  0.00           C  
ATOM   2659  CZ  PHE A 331       5.389 -17.126  24.978  1.00  0.00           C  
ATOM   2660  N   ASN A 332      11.192 -12.976  24.633  1.00  0.00           N  
ATOM   2661  CA  ASN A 332      12.146 -11.883  24.788  1.00  0.00           C  
ATOM   2662  C   ASN A 332      13.603 -12.365  24.821  1.00  0.00           C  
ATOM   2663  O   ASN A 332      14.429 -11.858  25.582  1.00  0.00           O  
ATOM   2664  CB  ASN A 332      11.817 -11.033  26.020  1.00  0.00           C  
ATOM   2665  CG  ASN A 332      10.532 -10.242  25.856  1.00  0.00           C  
ATOM   2666  OD1 ASN A 332      10.015 -10.086  24.753  1.00  0.00           O  
ATOM   2667  ND2 ASN A 332      10.009  -9.723  26.960  1.00  0.00           N  
ATOM   2668  N   LYS A 333      13.911 -13.366  23.989  1.00  0.00           N  
ATOM   2669  CA  LYS A 333      15.277 -13.838  23.832  1.00  0.00           C  
ATOM   2670  C   LYS A 333      15.435 -14.493  22.468  1.00  0.00           C  
ATOM   2671  O   LYS A 333      14.495 -15.072  21.929  1.00  0.00           O  
ATOM   2672  CB  LYS A 333      15.661 -14.820  24.948  1.00  0.00           C  
ATOM   2673  CG  LYS A 333      14.825 -16.090  24.993  1.00  0.00           C  
ATOM   2674  CD  LYS A 333      15.231 -16.970  26.172  1.00  0.00           C  
ATOM   2675  CE  LYS A 333      14.395 -18.223  26.252  1.00  0.00           C  
ATOM   2676  NZ  LYS A 333      14.762 -19.062  27.433  1.00  0.00           N  
ATOM   2677  N   TRP A 334      16.623 -14.381  21.890  1.00  0.00           N  
ATOM   2678  CA  TRP A 334      16.922 -14.987  20.600  1.00  0.00           C  
ATOM   2679  C   TRP A 334      17.069 -16.495  20.738  1.00  0.00           C  
ATOM   2680  O   TRP A 334      17.713 -16.986  21.670  1.00  0.00           O  
ATOM   2681  CB  TRP A 334      18.207 -14.389  20.017  1.00  0.00           C  
ATOM   2682  CG  TRP A 334      18.037 -12.983  19.567  1.00  0.00           C  
ATOM   2683  CD1 TRP A 334      18.388 -11.845  20.251  1.00  0.00           C  
ATOM   2684  CD2 TRP A 334      17.444 -12.538  18.345  1.00  0.00           C  
ATOM   2685  NE1 TRP A 334      18.046 -10.739  19.530  1.00  0.00           N  
ATOM   2686  CE2 TRP A 334      17.463 -11.133  18.344  1.00  0.00           C  
ATOM   2687  CE3 TRP A 334      16.895 -13.201  17.232  1.00  0.00           C  
ATOM   2688  CZ2 TRP A 334      16.962 -10.373  17.288  1.00  0.00           C  
ATOM   2689  CZ3 TRP A 334      16.390 -12.443  16.180  1.00  0.00           C  
ATOM   2690  CH2 TRP A 334      16.430 -11.048  16.221  1.00  0.00           C  
ATOM   2691  N   LYS A 335      16.456 -17.237  19.812  1.00  0.00           N  
ATOM   2692  CA  LYS A 335      16.540 -18.692  19.816  1.00  0.00           C  
ATOM   2693  C   LYS A 335      16.365 -19.214  18.399  1.00  0.00           C  
ATOM   2694  O   LYS A 335      15.843 -18.526  17.526  1.00  0.00           O  
ATOM   2695  CB  LYS A 335      15.485 -19.305  20.749  1.00  0.00           C  
ATOM   2696  CG  LYS A 335      14.051 -18.964  20.369  1.00  0.00           C  
ATOM   2697  CD  LYS A 335      13.060 -19.507  21.394  1.00  0.00           C  
ATOM   2698  CE  LYS A 335      11.645 -19.136  21.031  1.00  0.00           C  
ATOM   2699  NZ  LYS A 335      10.657 -19.627  22.032  1.00  0.00           N  
ATOM   2700  N   PHE A 336      16.812 -20.437  18.172  1.00  0.00           N  
ATOM   2701  CA  PHE A 336      16.630 -21.116  16.896  1.00  0.00           C  
ATOM   2702  C   PHE A 336      15.143 -21.265  16.589  1.00  0.00           C  
ATOM   2703  O   PHE A 336      14.356 -21.677  17.446  1.00  0.00           O  
ATOM   2704  CB  PHE A 336      17.306 -22.488  16.948  1.00  0.00           C  
ATOM   2705  CG  PHE A 336      17.119 -23.315  15.704  1.00  0.00           C  
ATOM   2706  CD1 PHE A 336      17.818 -23.026  14.541  1.00  0.00           C  
ATOM   2707  CD2 PHE A 336      16.256 -24.403  15.705  1.00  0.00           C  
ATOM   2708  CE1 PHE A 336      17.659 -23.797  13.399  1.00  0.00           C  
ATOM   2709  CE2 PHE A 336      16.091 -25.178  14.570  1.00  0.00           C  
ATOM   2710  CZ  PHE A 336      16.796 -24.874  13.413  1.00  0.00           C  
ATOM   2711  N   ASN A 337      14.747 -20.918  15.360  1.00  0.00           N  
ATOM   2712  CA  ASN A 337      13.369 -21.100  14.910  1.00  0.00           C  
ATOM   2713  C   ASN A 337      13.265 -22.395  14.112  1.00  0.00           C  
ATOM   2714  O   ASN A 337      12.693 -23.378  14.599  1.00  0.00           O  
ATOM   2715  CB  ASN A 337      12.911 -19.881  14.089  1.00  0.00           C  
ATOM   2716  CG  ASN A 337      11.461 -19.971  13.669  1.00  0.00           C  
ATOM   2717  OD1 ASN A 337      10.779 -20.966  13.904  1.00  0.00           O  
ATOM   2718  ND2 ASN A 337      10.973 -18.920  13.024  1.00  0.00           N  
ATOM   2719  N   TYR A 338      13.827 -22.422  12.902  1.00  0.00           N  
ATOM   2720  CA  TYR A 338      13.823 -23.640  12.101  1.00  0.00           C  
ATOM   2721  C   TYR A 338      14.916 -23.582  11.042  1.00  0.00           C  
ATOM   2722  O   TYR A 338      15.456 -22.514  10.740  1.00  0.00           O  
ATOM   2723  CB  TYR A 338      12.453 -23.861  11.429  1.00  0.00           C  
ATOM   2724  CG  TYR A 338      12.225 -23.013  10.192  1.00  0.00           C  
ATOM   2725  CD1 TYR A 338      11.750 -21.710  10.293  1.00  0.00           C  
ATOM   2726  CD2 TYR A 338      12.487 -23.519   8.927  1.00  0.00           C  
ATOM   2727  CE1 TYR A 338      11.542 -20.938   9.163  1.00  0.00           C  
ATOM   2728  CE2 TYR A 338      12.285 -22.753   7.782  1.00  0.00           C  
ATOM   2729  CZ  TYR A 338      11.812 -21.460   7.905  1.00  0.00           C  
ATOM   2730  OH  TYR A 338      11.612 -20.706   6.784  1.00  0.00           O  
ATOM   2731  N   GLY A 339      15.224 -24.757  10.473  1.00  0.00           N  
ATOM   2732  CA  GLY A 339      16.122 -24.859   9.342  1.00  0.00           C  
ATOM   2733  C   GLY A 339      15.402 -25.404   8.129  1.00  0.00           C  
ATOM   2734  O   GLY A 339      14.490 -26.223   8.246  1.00  0.00           O  
ATOM   2735  N   SER A 340      15.817 -24.956   6.938  1.00  0.00           N  
ATOM   2736  CA  SER A 340      15.149 -25.385   5.709  1.00  0.00           C  
ATOM   2737  C   SER A 340      15.234 -26.899   5.517  1.00  0.00           C  
ATOM   2738  O   SER A 340      14.292 -27.522   5.019  1.00  0.00           O  
ATOM   2739  CB  SER A 340      15.753 -24.661   4.504  1.00  0.00           C  
ATOM   2740  OG  SER A 340      17.147 -24.897   4.399  1.00  0.00           O  
ATOM   2741  N   SER A 341      16.347 -27.492   5.896  1.00  0.00           N  
ATOM   2742  CA  SER A 341      16.519 -28.934   5.753  1.00  0.00           C  
ATOM   2743  C   SER A 341      15.702 -29.702   6.787  1.00  0.00           C  
ATOM   2744  O   SER A 341      14.959 -30.630   6.447  1.00  0.00           O  
ATOM   2745  CB  SER A 341      17.998 -29.300   5.866  1.00  0.00           C  
ATOM   2746  OG  SER A 341      18.177 -30.708   5.775  1.00  0.00           O  
ATOM   2747  N   SER A 342      15.808 -29.323   8.062  1.00  0.00           N  
ATOM   2748  CA  SER A 342      15.149 -30.062   9.129  1.00  0.00           C  
ATOM   2749  C   SER A 342      13.626 -29.908   9.096  1.00  0.00           C  
ATOM   2750  O   SER A 342      12.906 -30.846   9.441  1.00  0.00           O  
ATOM   2751  CB  SER A 342      15.686 -29.614  10.494  1.00  0.00           C  
ATOM   2752  OG  SER A 342      15.502 -28.226  10.687  1.00  0.00           O  
ATOM   2753  N   GLU A 343      13.144 -28.753   8.671  1.00  0.00           N  
ATOM   2754  CA  GLU A 343      11.706 -28.487   8.713  1.00  0.00           C  
ATOM   2755  C   GLU A 343      10.979 -28.986   7.469  1.00  0.00           C  
ATOM   2756  O   GLU A 343       9.865 -29.500   7.574  1.00  0.00           O  
ATOM   2757  CB  GLU A 343      11.451 -26.989   8.897  1.00  0.00           C  
ATOM   2758  CG  GLU A 343      10.024 -26.640   9.306  1.00  0.00           C  
ATOM   2759  CD  GLU A 343       9.736 -26.939  10.772  1.00  0.00           C  
ATOM   2760  OE1 GLU A 343      10.388 -27.827  11.358  1.00  0.00           O  
ATOM   2761  OE2 GLU A 343       8.844 -26.277  11.337  1.00  0.00           O  
ATOM   2762  N   TYR A 344      11.600 -28.839   6.292  1.00  0.00           N  
ATOM   2763  CA  TYR A 344      10.930 -29.141   5.026  1.00  0.00           C  
ATOM   2764  C   TYR A 344      11.551 -30.305   4.260  1.00  0.00           C  
ATOM   2765  O   TYR A 344      10.997 -30.725   3.244  1.00  0.00           O  
ATOM   2766  CB  TYR A 344      10.923 -27.897   4.129  1.00  0.00           C  
ATOM   2767  CG  TYR A 344      10.219 -26.695   4.726  1.00  0.00           C  
ATOM   2768  CD1 TYR A 344       8.937 -26.800   5.243  1.00  0.00           C  
ATOM   2769  CD2 TYR A 344      10.841 -25.452   4.758  1.00  0.00           C  
ATOM   2770  CE1 TYR A 344       8.285 -25.690   5.780  1.00  0.00           C  
ATOM   2771  CE2 TYR A 344      10.201 -24.345   5.285  1.00  0.00           C  
ATOM   2772  CZ  TYR A 344       8.922 -24.470   5.795  1.00  0.00           C  
ATOM   2773  OH  TYR A 344       8.290 -23.373   6.322  1.00  0.00           O  
ATOM   2774  N   GLY A 345      12.678 -30.825   4.720  1.00  0.00           N  
ATOM   2775  CA  GLY A 345      13.357 -31.912   4.030  1.00  0.00           C  
ATOM   2776  C   GLY A 345      14.084 -31.485   2.770  1.00  0.00           C  
ATOM   2777  O   GLY A 345      14.391 -32.330   1.926  1.00  0.00           O  
ATOM   2778  N   LEU A 346      14.369 -30.196   2.636  1.00  0.00           N  
ATOM   2779  CA  LEU A 346      15.069 -29.691   1.460  1.00  0.00           C  
ATOM   2780  C   LEU A 346      16.518 -30.160   1.469  1.00  0.00           C  
ATOM   2781  O   LEU A 346      17.235 -29.985   2.462  1.00  0.00           O  
ATOM   2782  CB  LEU A 346      15.017 -28.158   1.425  1.00  0.00           C  
ATOM   2783  CG  LEU A 346      13.623 -27.535   1.308  1.00  0.00           C  
ATOM   2784  CD1 LEU A 346      13.675 -26.045   1.599  1.00  0.00           C  
ATOM   2785  CD2 LEU A 346      13.041 -27.788  -0.071  1.00  0.00           C  
ATOM   2786  N   LYS A 347      16.951 -30.774   0.359  1.00  0.00           N  
ATOM   2787  CA  LYS A 347      18.329 -31.251   0.239  1.00  0.00           C  
ATOM   2788  C   LYS A 347      19.285 -30.107  -0.073  1.00  0.00           C  
ATOM   2789  O   LYS A 347      20.458 -30.164   0.288  1.00  0.00           O  
ATOM   2790  CB  LYS A 347      18.407 -32.320  -0.848  1.00  0.00           C  
ATOM   2791  CG  LYS A 347      17.504 -33.525  -0.609  1.00  0.00           C  
ATOM   2792  CD  LYS A 347      17.408 -34.391  -1.850  1.00  0.00           C  
ATOM   2793  CE  LYS A 347      16.374 -35.484  -1.679  1.00  0.00           C  
ATOM   2794  NZ  LYS A 347      16.123 -36.220  -2.947  1.00  0.00           N  
ATOM   2795  N   GLU A 348      18.790 -29.096  -0.761  1.00  0.00           N  
ATOM   2796  CA  GLU A 348      19.549 -27.901  -1.100  1.00  0.00           C  
ATOM   2797  C   GLU A 348      18.553 -26.807  -1.460  1.00  0.00           C  
ATOM   2798  O   GLU A 348      17.355 -27.064  -1.622  1.00  0.00           O  
ATOM   2799  CB  GLU A 348      20.512 -28.162  -2.271  1.00  0.00           C  
ATOM   2800  CG  GLU A 348      19.789 -28.570  -3.550  1.00  0.00           C  
ATOM   2801  CD  GLU A 348      20.731 -28.921  -4.696  1.00  0.00           C  
ATOM   2802  OE1 GLU A 348      21.966 -28.915  -4.492  1.00  0.00           O  
ATOM   2803  OE2 GLU A 348      20.224 -29.210  -5.797  1.00  0.00           O  
ATOM   2804  N   LEU A 349      19.037 -25.574  -1.586  1.00  0.00           N  
ATOM   2805  CA  LEU A 349      18.169 -24.436  -1.893  1.00  0.00           C  
ATOM   2806  C   LEU A 349      18.079 -24.243  -3.411  1.00  0.00           C  
ATOM   2807  O   LEU A 349      18.506 -23.223  -3.958  1.00  0.00           O  
ATOM   2808  CB  LEU A 349      18.684 -23.182  -1.187  1.00  0.00           C  
ATOM   2809  CG  LEU A 349      18.773 -23.290   0.341  1.00  0.00           C  
ATOM   2810  CD1 LEU A 349      19.295 -21.995   0.951  1.00  0.00           C  
ATOM   2811  CD2 LEU A 349      17.412 -23.655   0.943  1.00  0.00           C  
ATOM   2812  N   SER A 350      17.513 -25.237  -4.094  1.00  0.00           N  
ATOM   2813  CA  SER A 350      17.434 -25.258  -5.547  1.00  0.00           C  
ATOM   2814  C   SER A 350      15.983 -25.166  -6.024  1.00  0.00           C  
ATOM   2815  O   SER A 350      15.053 -25.502  -5.285  1.00  0.00           O  
ATOM   2816  CB  SER A 350      18.059 -26.541  -6.104  1.00  0.00           C  
ATOM   2817  OG  SER A 350      17.287 -27.673  -5.748  1.00  0.00           O  
ATOM   2818  N   PRO A 351      15.758 -24.720  -7.266  1.00  0.00           N  
ATOM   2819  CA  PRO A 351      14.398 -24.695  -7.814  1.00  0.00           C  
ATOM   2820  C   PRO A 351      13.712 -26.058  -7.762  1.00  0.00           C  
ATOM   2821  O   PRO A 351      12.525 -26.141  -7.436  1.00  0.00           O  
ATOM   2822  CB  PRO A 351      14.607 -24.226  -9.262  1.00  0.00           C  
ATOM   2823  CG  PRO A 351      15.851 -23.414  -9.200  1.00  0.00           C  
ATOM   2824  CD  PRO A 351      16.728 -24.100  -8.179  1.00  0.00           C  
ATOM   2825  N   LYS A 352      14.440 -27.143  -8.070  1.00  0.00           N  
ATOM   2826  CA  LYS A 352      13.863 -28.478  -8.053  1.00  0.00           C  
ATOM   2827  C   LYS A 352      13.317 -28.830  -6.670  1.00  0.00           C  
ATOM   2828  O   LYS A 352      12.205 -29.345  -6.540  1.00  0.00           O  
ATOM   2829  CB  LYS A 352      14.908 -29.511  -8.494  1.00  0.00           C  
ATOM   2830  CG  LYS A 352      14.398 -30.945  -8.565  1.00  0.00           C  
ATOM   2831  CD  LYS A 352      15.481 -31.882  -9.088  1.00  0.00           C  
ATOM   2832  CE  LYS A 352      14.962 -33.306  -9.247  1.00  0.00           C  
ATOM   2833  NZ  LYS A 352      14.684 -33.956  -7.945  1.00  0.00           N  
ATOM   2834  N   GLU A 353      14.097 -28.558  -5.625  1.00  0.00           N  
ATOM   2835  CA  GLU A 353      13.673 -28.881  -4.264  1.00  0.00           C  
ATOM   2836  C   GLU A 353      12.482 -28.035  -3.827  1.00  0.00           C  
ATOM   2837  O   GLU A 353      11.572 -28.542  -3.161  1.00  0.00           O  
ATOM   2838  CB  GLU A 353      14.840 -28.701  -3.290  1.00  0.00           C  
ATOM   2839  CG  GLU A 353      15.924 -29.762  -3.429  1.00  0.00           C  
ATOM   2840  CD  GLU A 353      15.426 -31.140  -3.041  1.00  0.00           C  
ATOM   2841  OE1 GLU A 353      14.982 -31.311  -1.883  1.00  0.00           O  
ATOM   2842  OE2 GLU A 353      15.464 -32.053  -3.895  1.00  0.00           O  
ATOM   2843  N   PHE A 354      12.445 -26.755  -4.210  1.00  0.00           N  
ATOM   2844  CA  PHE A 354      11.332 -25.908  -3.826  1.00  0.00           C  
ATOM   2845  C   PHE A 354      10.072 -26.209  -4.652  1.00  0.00           C  
ATOM   2846  O   PHE A 354       8.958 -26.025  -4.159  1.00  0.00           O  
ATOM   2847  CB  PHE A 354      11.722 -24.431  -3.910  1.00  0.00           C  
ATOM   2848  CG  PHE A 354      12.411 -23.934  -2.667  1.00  0.00           C  
ATOM   2849  CD1 PHE A 354      13.782 -24.066  -2.509  1.00  0.00           C  
ATOM   2850  CD2 PHE A 354      11.674 -23.356  -1.647  1.00  0.00           C  
ATOM   2851  CE1 PHE A 354      14.412 -23.632  -1.356  1.00  0.00           C  
ATOM   2852  CE2 PHE A 354      12.299 -22.914  -0.489  1.00  0.00           C  
ATOM   2853  CZ  PHE A 354      13.666 -23.054  -0.345  1.00  0.00           C  
ATOM   2854  N   GLU A 355      10.225 -26.680  -5.885  1.00  0.00           N  
ATOM   2855  CA  GLU A 355       9.073 -27.140  -6.659  1.00  0.00           C  
ATOM   2856  C   GLU A 355       8.446 -28.367  -5.993  1.00  0.00           C  
ATOM   2857  O   GLU A 355       7.221 -28.486  -5.913  1.00  0.00           O  
ATOM   2858  CB  GLU A 355       9.477 -27.450  -8.101  1.00  0.00           C  
ATOM   2859  CG  GLU A 355       9.723 -26.201  -8.936  1.00  0.00           C  
ATOM   2860  CD  GLU A 355      10.160 -26.509 -10.363  1.00  0.00           C  
ATOM   2861  OE1 GLU A 355      10.867 -27.516 -10.573  1.00  0.00           O  
ATOM   2862  OE2 GLU A 355       9.790 -25.740 -11.270  1.00  0.00           O  
ATOM   2863  N   ILE A 356       9.282 -29.278  -5.514  1.00  0.00           N  
ATOM   2864  CA  ILE A 356       8.791 -30.440  -4.780  1.00  0.00           C  
ATOM   2865  C   ILE A 356       8.075 -29.999  -3.503  1.00  0.00           C  
ATOM   2866  O   ILE A 356       6.990 -30.495  -3.179  1.00  0.00           O  
ATOM   2867  CB  ILE A 356       9.955 -31.409  -4.459  1.00  0.00           C  
ATOM   2868  CG1 ILE A 356      10.464 -32.067  -5.747  1.00  0.00           C  
ATOM   2869  CG2 ILE A 356       9.519 -32.469  -3.447  1.00  0.00           C  
ATOM   2870  CD1 ILE A 356      11.789 -32.797  -5.588  1.00  0.00           C  
ATOM   2871  N   LEU A 357       8.657 -29.042  -2.778  1.00  0.00           N  
ATOM   2872  CA  LEU A 357       8.041 -28.535  -1.558  1.00  0.00           C  
ATOM   2873  C   LEU A 357       6.682 -27.900  -1.848  1.00  0.00           C  
ATOM   2874  O   LEU A 357       5.707 -28.153  -1.129  1.00  0.00           O  
ATOM   2875  CB  LEU A 357       8.964 -27.519  -0.879  1.00  0.00           C  
ATOM   2876  CG  LEU A 357       8.406 -26.845   0.380  1.00  0.00           C  
ATOM   2877  CD1 LEU A 357       8.110 -27.878   1.461  1.00  0.00           C  
ATOM   2878  CD2 LEU A 357       9.378 -25.789   0.900  1.00  0.00           C  
ATOM   2879  N   ALA A 358       6.600 -27.068  -2.897  1.00  0.00           N  
ATOM   2880  CA  ALA A 358       5.344 -26.417  -3.247  1.00  0.00           C  
ATOM   2881  C   ALA A 358       4.267 -27.447  -3.600  1.00  0.00           C  
ATOM   2882  O   ALA A 358       3.110 -27.321  -3.185  1.00  0.00           O  
ATOM   2883  CB  ALA A 358       5.567 -25.445  -4.409  1.00  0.00           C  
ATOM   2884  N   ALA A 359       4.639 -28.481  -4.355  1.00  0.00           N  
ATOM   2885  CA  ALA A 359       3.693 -29.529  -4.720  1.00  0.00           C  
ATOM   2886  C   ALA A 359       3.219 -30.293  -3.492  1.00  0.00           C  
ATOM   2887  O   ALA A 359       2.040 -30.640  -3.377  1.00  0.00           O  
ATOM   2888  CB  ALA A 359       4.329 -30.475  -5.737  1.00  0.00           C  
ATOM   2889  N   ARG A 360       4.128 -30.564  -2.551  1.00  0.00           N  
ATOM   2890  CA  ARG A 360       3.755 -31.243  -1.310  1.00  0.00           C  
ATOM   2891  C   ARG A 360       2.804 -30.394  -0.476  1.00  0.00           C  
ATOM   2892  O   ARG A 360       1.816 -30.901   0.057  1.00  0.00           O  
ATOM   2893  CB  ARG A 360       5.009 -31.592  -0.496  1.00  0.00           C  
ATOM   2894  CG  ARG A 360       5.850 -32.719  -1.083  1.00  0.00           C  
ATOM   2895  CD  ARG A 360       7.130 -32.913  -0.264  1.00  0.00           C  
ATOM   2896  NE  ARG A 360       6.844 -33.243   1.126  1.00  0.00           N  
ATOM   2897  CZ  ARG A 360       7.650 -32.999   2.157  1.00  0.00           C  
ATOM   2898  NH1 ARG A 360       8.821 -32.403   1.965  1.00  0.00           N  
ATOM   2899  NH2 ARG A 360       7.283 -33.335   3.384  1.00  0.00           N  
ATOM   2900  N   MET A 361       3.087 -29.094  -0.362  1.00  0.00           N  
ATOM   2901  CA  MET A 361       2.234 -28.209   0.431  1.00  0.00           C  
ATOM   2902  C   MET A 361       0.842 -28.069  -0.180  1.00  0.00           C  
ATOM   2903  O   MET A 361      -0.136 -27.873   0.552  1.00  0.00           O  
ATOM   2904  CB  MET A 361       2.882 -26.830   0.590  1.00  0.00           C  
ATOM   2905  CG  MET A 361       4.103 -26.840   1.492  1.00  0.00           C  
ATOM   2906  SD  MET A 361       4.642 -25.193   1.998  1.00  0.00           S  
ATOM   2907  CE  MET A 361       5.132 -24.490   0.429  1.00  0.00           C  
ATOM   2908  N   ASP A 362       0.740 -28.182  -1.496  1.00  0.00           N  
ATOM   2909  CA  ASP A 362      -0.558 -28.118  -2.162  1.00  0.00           C  
ATOM   2910  C   ASP A 362      -1.460 -29.279  -1.760  1.00  0.00           C  
ATOM   2911  O   ASP A 362      -2.689 -29.157  -1.808  1.00  0.00           O  
ATOM   2912  CB  ASP A 362      -0.360 -28.102  -3.685  1.00  0.00           C  
ATOM   2913  CG  ASP A 362      -1.660 -27.929  -4.447  1.00  0.00           C  
ATOM   2914  OD1 ASP A 362      -2.312 -26.881  -4.280  1.00  0.00           O  
ATOM   2915  OD2 ASP A 362      -2.024 -28.844  -5.211  1.00  0.00           O  
ATOM   2916  N   LYS A 363      -0.867 -30.399  -1.343  1.00  0.00           N  
ATOM   2917  CA  LYS A 363      -1.625 -31.603  -0.994  1.00  0.00           C  
ATOM   2918  C   LYS A 363      -1.623 -31.909   0.503  1.00  0.00           C  
ATOM   2919  O   LYS A 363      -2.381 -32.777   0.943  1.00  0.00           O  
ATOM   2920  CB  LYS A 363      -1.073 -32.812  -1.757  1.00  0.00           C  
ATOM   2921  CG  LYS A 363      -1.102 -32.675  -3.272  1.00  0.00           C  
ATOM   2922  CD  LYS A 363      -2.529 -32.517  -3.793  1.00  0.00           C  
ATOM   2923  CE  LYS A 363      -2.562 -32.432  -5.303  1.00  0.00           C  
ATOM   2924  NZ  LYS A 363      -3.946 -32.179  -5.813  1.00  0.00           N  
ATOM   2925  N   ASP A 364      -0.788 -31.241   1.286  1.00  0.00           N  
ATOM   2926  CA  ASP A 364      -0.588 -31.557   2.697  1.00  0.00           C  
ATOM   2927  C   ASP A 364      -0.773 -30.287   3.529  1.00  0.00           C  
ATOM   2928  O   ASP A 364       0.128 -29.454   3.608  1.00  0.00           O  
ATOM   2929  CB  ASP A 364       0.806 -32.164   2.902  1.00  0.00           C  
ATOM   2930  CG  ASP A 364       1.059 -32.626   4.328  1.00  0.00           C  
ATOM   2931  OD1 ASP A 364       0.307 -32.236   5.250  1.00  0.00           O  
ATOM   2932  OD2 ASP A 364       2.034 -33.381   4.534  1.00  0.00           O  
ATOM   2933  N   LEU A 365      -1.956 -30.154   4.162  1.00  0.00           N  
ATOM   2934  CA  LEU A 365      -2.264 -28.963   4.947  1.00  0.00           C  
ATOM   2935  C   LEU A 365      -1.323 -28.801   6.138  1.00  0.00           C  
ATOM   2936  O   LEU A 365      -0.977 -27.684   6.508  1.00  0.00           O  
ATOM   2937  CB  LEU A 365      -3.714 -29.002   5.421  1.00  0.00           C  
ATOM   2938  CG  LEU A 365      -4.783 -28.773   4.345  1.00  0.00           C  
ATOM   2939  CD1 LEU A 365      -6.174 -28.936   4.940  1.00  0.00           C  
ATOM   2940  CD2 LEU A 365      -4.618 -27.394   3.723  1.00  0.00           C  
ATOM   2941  N   GLN A 366      -0.924 -29.925   6.768  1.00  0.00           N  
ATOM   2942  CA  GLN A 366      -0.009 -29.838   7.904  1.00  0.00           C  
ATOM   2943  C   GLN A 366       1.321 -29.237   7.480  1.00  0.00           C  
ATOM   2944  O   GLN A 366       1.908 -28.432   8.209  1.00  0.00           O  
ATOM   2945  CB  GLN A 366       0.207 -31.224   8.517  1.00  0.00           C  
ATOM   2946  CG  GLN A 366      -1.008 -31.783   9.230  1.00  0.00           C  
ATOM   2947  CD  GLN A 366      -0.709 -33.100   9.926  1.00  0.00           C  
ATOM   2948  OE1 GLN A 366      -0.134 -33.118  11.015  1.00  0.00           O  
ATOM   2949  NE2 GLN A 366      -1.078 -34.188   9.285  1.00  0.00           N  
ATOM   2950  N   LEU A 367       1.812 -29.621   6.310  1.00  0.00           N  
ATOM   2951  CA  LEU A 367       3.067 -29.068   5.802  1.00  0.00           C  
ATOM   2952  C   LEU A 367       2.904 -27.594   5.449  1.00  0.00           C  
ATOM   2953  O   LEU A 367       3.774 -26.772   5.763  1.00  0.00           O  
ATOM   2954  CB  LEU A 367       3.541 -29.866   4.589  1.00  0.00           C  
ATOM   2955  CG  LEU A 367       4.885 -29.446   3.994  1.00  0.00           C  
ATOM   2956  CD1 LEU A 367       6.002 -29.572   5.022  1.00  0.00           C  
ATOM   2957  CD2 LEU A 367       5.195 -30.287   2.768  1.00  0.00           C  
ATOM   2958  N   PHE A 368       1.796 -27.234   4.808  1.00  0.00           N  
ATOM   2959  CA  PHE A 368       1.540 -25.822   4.529  1.00  0.00           C  
ATOM   2960  C   PHE A 368       1.442 -25.018   5.820  1.00  0.00           C  
ATOM   2961  O   PHE A 368       1.900 -23.870   5.877  1.00  0.00           O  
ATOM   2962  CB  PHE A 368       0.268 -25.647   3.703  1.00  0.00           C  
ATOM   2963  CG  PHE A 368      -0.049 -24.205   3.419  1.00  0.00           C  
ATOM   2964  CD1 PHE A 368       0.595 -23.531   2.385  1.00  0.00           C  
ATOM   2965  CD2 PHE A 368      -0.960 -23.510   4.199  1.00  0.00           C  
ATOM   2966  CE1 PHE A 368       0.329 -22.198   2.136  1.00  0.00           C  
ATOM   2967  CE2 PHE A 368      -1.232 -22.170   3.945  1.00  0.00           C  
ATOM   2968  CZ  PHE A 368      -0.588 -21.520   2.913  1.00  0.00           C  
ATOM   2969  N   ASN A 369       0.845 -25.612   6.862  1.00  0.00           N  
ATOM   2970  CA  ASN A 369       0.728 -24.917   8.142  1.00  0.00           C  
ATOM   2971  C   ASN A 369       2.097 -24.609   8.749  1.00  0.00           C  
ATOM   2972  O   ASN A 369       2.249 -23.597   9.428  1.00  0.00           O  
ATOM   2973  CB  ASN A 369      -0.118 -25.731   9.119  1.00  0.00           C  
ATOM   2974  CG  ASN A 369      -1.599 -25.695   8.787  1.00  0.00           C  
ATOM   2975  OD1 ASN A 369      -2.051 -24.839   8.030  1.00  0.00           O  
ATOM   2976  ND2 ASN A 369      -2.357 -26.615   9.361  1.00  0.00           N  
ATOM   2977  N   LYS A 370       3.085 -25.463   8.518  1.00  0.00           N  
ATOM   2978  CA  LYS A 370       4.448 -25.164   8.948  1.00  0.00           C  
ATOM   2979  C   LYS A 370       4.956 -23.912   8.243  1.00  0.00           C  
ATOM   2980  O   LYS A 370       5.509 -23.008   8.872  1.00  0.00           O  
ATOM   2981  CB  LYS A 370       5.388 -26.337   8.650  1.00  0.00           C  
ATOM   2982  CG  LYS A 370       5.185 -27.559   9.520  1.00  0.00           C  
ATOM   2983  CD  LYS A 370       6.255 -28.603   9.206  1.00  0.00           C  
ATOM   2984  CE  LYS A 370       6.130 -29.827  10.088  1.00  0.00           C  
ATOM   2985  NZ  LYS A 370       7.204 -30.810   9.789  1.00  0.00           N  
ATOM   2986  N   TYR A 371       4.773 -23.858   6.922  1.00  0.00           N  
ATOM   2987  CA  TYR A 371       5.171 -22.679   6.152  1.00  0.00           C  
ATOM   2988  C   TYR A 371       4.451 -21.434   6.656  1.00  0.00           C  
ATOM   2989  O   TYR A 371       5.066 -20.379   6.829  1.00  0.00           O  
ATOM   2990  CB  TYR A 371       4.887 -22.915   4.663  1.00  0.00           C  
ATOM   2991  CG  TYR A 371       4.948 -21.659   3.827  1.00  0.00           C  
ATOM   2992  CD1 TYR A 371       6.159 -21.189   3.319  1.00  0.00           C  
ATOM   2993  CD2 TYR A 371       3.801 -20.936   3.540  1.00  0.00           C  
ATOM   2994  CE1 TYR A 371       6.219 -20.041   2.551  1.00  0.00           C  
ATOM   2995  CE2 TYR A 371       3.851 -19.782   2.777  1.00  0.00           C  
ATOM   2996  CZ  TYR A 371       5.058 -19.335   2.282  1.00  0.00           C  
ATOM   2997  OH  TYR A 371       5.106 -18.192   1.530  1.00  0.00           O  
ATOM   2998  N   HIS A 372       3.149 -21.556   6.902  1.00  0.00           N  
ATOM   2999  CA  HIS A 372       2.363 -20.419   7.372  1.00  0.00           C  
ATOM   3000  C   HIS A 372       2.810 -19.972   8.763  1.00  0.00           C  
ATOM   3001  O   HIS A 372       2.880 -18.774   9.050  1.00  0.00           O  
ATOM   3002  CB  HIS A 372       0.877 -20.772   7.380  1.00  0.00           C  
ATOM   3003  CG  HIS A 372      -0.004 -19.622   7.752  1.00  0.00           C  
ATOM   3004  ND1 HIS A 372      -0.443 -19.400   9.041  1.00  0.00           N  
ATOM   3005  CD2 HIS A 372      -0.526 -18.631   6.998  1.00  0.00           C  
ATOM   3006  CE1 HIS A 372      -1.198 -18.314   9.071  1.00  0.00           C  
ATOM   3007  NE2 HIS A 372      -1.264 -17.823   7.846  1.00  0.00           N  
ATOM   3008  N   LEU A 373       3.107 -20.930   9.636  1.00  0.00           N  
ATOM   3009  CA  LEU A 373       3.629 -20.626  10.965  1.00  0.00           C  
ATOM   3010  C   LEU A 373       4.898 -19.790  10.868  1.00  0.00           C  
ATOM   3011  O   LEU A 373       5.051 -18.781  11.570  1.00  0.00           O  
ATOM   3012  CB  LEU A 373       3.900 -21.937  11.709  1.00  0.00           C  
ATOM   3013  CG  LEU A 373       4.623 -21.855  13.056  1.00  0.00           C  
ATOM   3014  CD1 LEU A 373       3.713 -21.241  14.106  1.00  0.00           C  
ATOM   3015  CD2 LEU A 373       5.087 -23.242  13.485  1.00  0.00           C  
ATOM   3016  N   HIS A 374       5.813 -20.187   9.991  1.00  0.00           N  
ATOM   3017  CA  HIS A 374       7.093 -19.503   9.859  1.00  0.00           C  
ATOM   3018  C   HIS A 374       7.010 -18.233   9.008  1.00  0.00           C  
ATOM   3019  O   HIS A 374       7.920 -17.407   9.059  1.00  0.00           O  
ATOM   3020  CB  HIS A 374       8.139 -20.454   9.267  1.00  0.00           C  
ATOM   3021  CG  HIS A 374       8.374 -21.678  10.098  1.00  0.00           C  
ATOM   3022  ND1 HIS A 374       8.515 -21.630  11.470  1.00  0.00           N  
ATOM   3023  CD2 HIS A 374       8.492 -22.984   9.751  1.00  0.00           C  
ATOM   3024  CE1 HIS A 374       8.713 -22.859  11.933  1.00  0.00           C  
ATOM   3025  NE2 HIS A 374       8.705 -23.691  10.909  1.00  0.00           N  
ATOM   3026  N   PHE A 375       5.936 -18.063   8.234  1.00  0.00           N  
ATOM   3027  CA  PHE A 375       5.761 -16.898   7.371  1.00  0.00           C  
ATOM   3028  C   PHE A 375       5.940 -15.597   8.153  1.00  0.00           C  
ATOM   3029  O   PHE A 375       6.574 -14.656   7.659  1.00  0.00           O  
ATOM   3030  CB  PHE A 375       4.373 -16.967   6.716  1.00  0.00           C  
ATOM   3031  CG  PHE A 375       4.071 -15.862   5.746  1.00  0.00           C  
ATOM   3032  CD1 PHE A 375       4.715 -15.795   4.518  1.00  0.00           C  
ATOM   3033  CD2 PHE A 375       3.119 -14.895   6.049  1.00  0.00           C  
ATOM   3034  CE1 PHE A 375       4.419 -14.793   3.606  1.00  0.00           C  
ATOM   3035  CE2 PHE A 375       2.819 -13.887   5.143  1.00  0.00           C  
ATOM   3036  CZ  PHE A 375       3.471 -13.836   3.923  1.00  0.00           C  
ATOM   3037  N   ARG A 376       5.400 -15.533   9.366  1.00  0.00           N  
ATOM   3038  CA  ARG A 376       5.591 -14.383  10.257  1.00  0.00           C  
ATOM   3039  C   ARG A 376       6.513 -14.725  11.426  1.00  0.00           C  
ATOM   3040  O   ARG A 376       6.392 -14.158  12.515  1.00  0.00           O  
ATOM   3041  CB  ARG A 376       4.247 -13.869  10.769  1.00  0.00           C  
ATOM   3042  CG  ARG A 376       3.450 -13.101   9.724  1.00  0.00           C  
ATOM   3043  CD  ARG A 376       2.232 -12.427  10.360  1.00  0.00           C  
ATOM   3044  NE  ARG A 376       1.558 -11.499   9.451  1.00  0.00           N  
ATOM   3045  CZ  ARG A 376       0.630 -11.853   8.579  1.00  0.00           C  
ATOM   3046  NH1 ARG A 376       0.256 -13.119   8.462  1.00  0.00           N  
ATOM   3047  NH2 ARG A 376       0.077 -10.936   7.795  1.00  0.00           N  
ATOM   3048  N   ALA A 377       7.420 -15.651  11.205  1.00  0.00           N  
ATOM   3049  CA  ALA A 377       8.433 -16.015  12.200  1.00  0.00           C  
ATOM   3050  C   ALA A 377       7.807 -16.440  13.526  1.00  0.00           C  
ATOM   3051  O   ALA A 377       8.285 -16.074  14.610  1.00  0.00           O  
ATOM   3052  CB  ALA A 377       9.431 -14.878  12.392  1.00  0.00           C  
ATOM   3053  N   ASP A 378       6.731 -17.234  13.440  1.00  0.00           N  
ATOM   3054  CA  ASP A 378       6.071 -17.826  14.603  1.00  0.00           C  
ATOM   3055  C   ASP A 378       5.530 -16.780  15.579  1.00  0.00           C  
ATOM   3056  O   ASP A 378       5.496 -17.000  16.791  1.00  0.00           O  
ATOM   3057  CB  ASP A 378       6.996 -18.808  15.327  1.00  0.00           C  
ATOM   3058  CG  ASP A 378       7.528 -19.917  14.424  1.00  0.00           C  
ATOM   3059  OD1 ASP A 378       7.985 -19.617  13.309  1.00  0.00           O  
ATOM   3060  OD2 ASP A 378       7.500 -21.086  14.845  1.00  0.00           O  
ATOM   3061  N   THR A 379       5.091 -15.628  15.054  1.00  0.00           N  
ATOM   3062  CA  THR A 379       4.539 -14.575  15.905  1.00  0.00           C  
ATOM   3063  C   THR A 379       3.304 -15.086  16.643  1.00  0.00           C  
ATOM   3064  O   THR A 379       2.378 -15.610  16.011  1.00  0.00           O  
ATOM   3065  CB  THR A 379       4.164 -13.345  15.076  1.00  0.00           C  
ATOM   3066  OG1 THR A 379       5.348 -12.777  14.522  1.00  0.00           O  
ATOM   3067  CG2 THR A 379       3.460 -12.304  15.947  1.00  0.00           C  
ATOM   3068  N   PRO A 380       3.252 -14.929  17.978  1.00  0.00           N  
ATOM   3069  CA  PRO A 380       2.056 -15.333  18.721  1.00  0.00           C  
ATOM   3070  C   PRO A 380       0.813 -14.617  18.203  1.00  0.00           C  
ATOM   3071  O   PRO A 380       0.837 -13.411  17.967  1.00  0.00           O  
ATOM   3072  CB  PRO A 380       2.371 -14.918  20.163  1.00  0.00           C  
ATOM   3073  CG  PRO A 380       3.871 -14.923  20.225  1.00  0.00           C  
ATOM   3074  CD  PRO A 380       4.315 -14.447  18.871  1.00  0.00           C  
ATOM   3075  N   GLY A 381      -0.269 -15.389  18.012  1.00  0.00           N  
ATOM   3076  CA  GLY A 381      -1.499 -14.852  17.467  1.00  0.00           C  
ATOM   3077  C   GLY A 381      -1.731 -15.197  16.012  1.00  0.00           C  
ATOM   3078  O   GLY A 381      -2.862 -15.116  15.528  1.00  0.00           O  
ATOM   3079  N   PHE A 382      -0.674 -15.574  15.289  1.00  0.00           N  
ATOM   3080  CA  PHE A 382      -0.778 -16.026  13.911  1.00  0.00           C  
ATOM   3081  C   PHE A 382      -0.567 -17.534  13.788  1.00  0.00           C  
ATOM   3082  O   PHE A 382      -0.585 -18.071  12.680  1.00  0.00           O  
ATOM   3083  CB  PHE A 382       0.232 -15.296  13.028  1.00  0.00           C  
ATOM   3084  CG  PHE A 382      -0.032 -13.823  12.883  1.00  0.00           C  
ATOM   3085  CD1 PHE A 382      -1.085 -13.366  12.105  1.00  0.00           C  
ATOM   3086  CD2 PHE A 382       0.777 -12.903  13.514  1.00  0.00           C  
ATOM   3087  CE1 PHE A 382      -1.330 -12.011  11.967  1.00  0.00           C  
ATOM   3088  CE2 PHE A 382       0.542 -11.535  13.377  1.00  0.00           C  
ATOM   3089  CZ  PHE A 382      -0.514 -11.090  12.603  1.00  0.00           C  
ATOM   3090  N   THR A 383      -0.381 -18.223  14.915  1.00  0.00           N  
ATOM   3091  CA  THR A 383      -0.089 -19.655  14.921  1.00  0.00           C  
ATOM   3092  C   THR A 383      -1.356 -20.496  15.101  1.00  0.00           C  
ATOM   3093  O   THR A 383      -1.294 -21.713  14.897  1.00  0.00           O  
ATOM   3094  CB  THR A 383       0.891 -19.999  16.044  1.00  0.00           C  
ATOM   3095  OG1 THR A 383       0.302 -19.645  17.298  1.00  0.00           O  
ATOM   3096  CG2 THR A 383       2.187 -19.213  15.876  1.00  0.00           C  
ATOM   3097  OXT THR A 383      -2.412 -19.967  15.475  1.00  0.00           O  
ATOM   3098  N   PHE B   1     -33.468  16.345  -1.345  1.00  0.00           N  
ATOM   3099  CA  PHE B   1     -32.820  16.189  -2.648  1.00  0.00           C  
ATOM   3100  C   PHE B   1     -31.891  14.987  -2.633  1.00  0.00           C  
ATOM   3101  O   PHE B   1     -31.600  14.421  -1.571  1.00  0.00           O  
ATOM   3102  CB  PHE B   1     -32.064  17.469  -3.048  1.00  0.00           C  
ATOM   3103  CG  PHE B   1     -30.830  17.750  -2.230  1.00  0.00           C  
ATOM   3104  CD1 PHE B   1     -30.924  18.363  -0.984  1.00  0.00           C  
ATOM   3105  CD2 PHE B   1     -29.566  17.442  -2.724  1.00  0.00           C  
ATOM   3106  CE1 PHE B   1     -29.791  18.642  -0.242  1.00  0.00           C  
ATOM   3107  CE2 PHE B   1     -28.430  17.724  -1.987  1.00  0.00           C  
ATOM   3108  CZ  PHE B   1     -28.538  18.328  -0.745  1.00  0.00           C  
ATOM   3109  N   GLU B   2     -31.417  14.576  -3.820  1.00  0.00           N  
ATOM   3110  CA  GLU B   2     -30.514  13.445  -3.958  1.00  0.00           C  
ATOM   3111  C   GLU B   2     -29.158  13.909  -4.480  1.00  0.00           C  
ATOM   3112  O   GLU B   2     -29.050  14.943  -5.143  1.00  0.00           O  
ATOM   3113  CB  GLU B   2     -31.115  12.383  -4.883  1.00  0.00           C  
ATOM   3114  CG  GLU B   2     -32.386  11.757  -4.332  1.00  0.00           C  
ATOM   3115  CD  GLU B   2     -32.921  10.643  -5.215  1.00  0.00           C  
ATOM   3116  OE1 GLU B   2     -33.081  10.869  -6.435  1.00  0.00           O  
ATOM   3117  OE2 GLU B   2     -33.166   9.537  -4.684  1.00  0.00           O  
ATOM   3118  N   MET B   3     -28.116  13.121  -4.174  1.00  0.00           N  
ATOM   3119  CA  MET B   3     -26.743  13.505  -4.511  1.00  0.00           C  
ATOM   3120  C   MET B   3     -25.927  12.261  -4.839  1.00  0.00           C  
ATOM   3121  O   MET B   3     -25.878  11.313  -4.056  1.00  0.00           O  
ATOM   3122  CB  MET B   3     -26.103  14.271  -3.347  1.00  0.00           C  
ATOM   3123  CG  MET B   3     -24.643  14.617  -3.539  1.00  0.00           C  
ATOM   3124  SD  MET B   3     -24.002  15.683  -2.228  1.00  0.00           S  
ATOM   3125  CE  MET B   3     -24.137  14.583  -0.817  1.00  0.00           C  
ATOM   3126  N   TRP B   4     -25.260  12.276  -6.001  1.00  0.00           N  
ATOM   3127  CA  TRP B   4     -24.384  11.185  -6.412  1.00  0.00           C  
ATOM   3128  C   TRP B   4     -22.998  11.339  -5.802  1.00  0.00           C  
ATOM   3129  O   TRP B   4     -22.527  12.452  -5.556  1.00  0.00           O  
ATOM   3130  CB  TRP B   4     -24.256  11.150  -7.939  1.00  0.00           C  
ATOM   3131  CG  TRP B   4     -25.535  10.894  -8.669  1.00  0.00           C  
ATOM   3132  CD1 TRP B   4     -26.413  11.825  -9.139  1.00  0.00           C  
ATOM   3133  CD2 TRP B   4     -26.074   9.613  -9.031  1.00  0.00           C  
ATOM   3134  NE1 TRP B   4     -27.466  11.209  -9.776  1.00  0.00           N  
ATOM   3135  CE2 TRP B   4     -27.288   9.850  -9.720  1.00  0.00           C  
ATOM   3136  CE3 TRP B   4     -25.658   8.290  -8.840  1.00  0.00           C  
ATOM   3137  CZ2 TRP B   4     -28.069   8.810 -10.216  1.00  0.00           C  
ATOM   3138  CZ3 TRP B   4     -26.444   7.258  -9.337  1.00  0.00           C  
ATOM   3139  CH2 TRP B   4     -27.636   7.526 -10.017  1.00  0.00           C  
ATOM   3140  N   GLN B   5     -22.328  10.201  -5.567  1.00  0.00           N  
ATOM   3141  CA  GLN B   5     -20.936  10.176  -5.132  1.00  0.00           C  
ATOM   3142  C   GLN B   5     -20.127   9.387  -6.157  1.00  0.00           C  
ATOM   3143  O   GLN B   5     -20.275   8.168  -6.273  1.00  0.00           O  
ATOM   3144  CB  GLN B   5     -20.801   9.549  -3.743  1.00  0.00           C  
ATOM   3145  CG  GLN B   5     -19.367   9.569  -3.220  1.00  0.00           C  
ATOM   3146  CD  GLN B   5     -19.210   8.870  -1.884  1.00  0.00           C  
ATOM   3147  OE1 GLN B   5     -20.062   8.086  -1.460  1.00  0.00           O  
ATOM   3148  NE2 GLN B   5     -18.094   9.130  -1.204  1.00  0.00           N  
ATOM   3149  N   LEU B   6     -19.272  10.084  -6.896  1.00  0.00           N  
ATOM   3150  CA  LEU B   6     -18.434   9.511  -7.947  1.00  0.00           C  
ATOM   3151  C   LEU B   6     -16.995   9.516  -7.464  1.00  0.00           C  
ATOM   3152  O   LEU B   6     -16.412  10.592  -7.277  1.00  0.00           O  
ATOM   3153  CB  LEU B   6     -18.590  10.328  -9.233  1.00  0.00           C  
ATOM   3154  CG  LEU B   6     -17.721   9.941 -10.436  1.00  0.00           C  
ATOM   3155  CD1 LEU B   6     -18.048   8.532 -10.904  1.00  0.00           C  
ATOM   3156  CD2 LEU B   6     -17.921  10.945 -11.563  1.00  0.00           C  
ATOM   3157  N   THR B   7     -16.407   8.331  -7.255  1.00  0.00           N  
ATOM   3158  CA  THR B   7     -15.097   8.269  -6.618  1.00  0.00           C  
ATOM   3159  C   THR B   7     -14.184   7.233  -7.259  1.00  0.00           C  
ATOM   3160  O   THR B   7     -14.637   6.185  -7.730  1.00  0.00           O  
ATOM   3161  CB  THR B   7     -15.221   8.022  -5.102  1.00  0.00           C  
ATOM   3162  OG1 THR B   7     -13.950   8.210  -4.481  1.00  0.00           O  
ATOM   3163  CG2 THR B   7     -15.729   6.616  -4.806  1.00  0.00           C  
ATOM   3164  N   ASP B   8     -12.875   7.541  -7.273  1.00  0.00           N  
ATOM   3165  CA  ASP B   8     -11.807   6.603  -7.613  1.00  0.00           C  
ATOM   3166  C   ASP B   8     -12.006   5.953  -8.978  1.00  0.00           C  
ATOM   3167  O   ASP B   8     -12.199   4.742  -9.093  1.00  0.00           O  
ATOM   3168  CB  ASP B   8     -11.657   5.563  -6.504  1.00  0.00           C  
ATOM   3169  CG  ASP B   8     -11.197   6.193  -5.206  1.00  0.00           C  
ATOM   3170  OD1 ASP B   8     -12.057   6.621  -4.419  1.00  0.00           O  
ATOM   3171  OD2 ASP B   8      -9.970   6.268  -4.993  1.00  0.00           O  
ATOM   3172  N   ILE B   9     -11.937   6.775 -10.018  1.00  0.00           N  
ATOM   3173  CA  ILE B   9     -12.108   6.292 -11.385  1.00  0.00           C  
ATOM   3174  C   ILE B   9     -10.834   5.599 -11.877  1.00  0.00           C  
ATOM   3175  O   ILE B   9     -10.900   4.511 -12.452  1.00  0.00           O  
ATOM   3176  CB  ILE B   9     -12.494   7.455 -12.321  1.00  0.00           C  
ATOM   3177  CG1 ILE B   9     -13.842   8.058 -11.894  1.00  0.00           C  
ATOM   3178  CG2 ILE B   9     -12.549   6.970 -13.771  1.00  0.00           C  
ATOM   3179  CD1 ILE B   9     -14.172   9.355 -12.602  1.00  0.00           C  
ATOM   3180  N   HIS B  10      -9.669   6.228 -11.663  1.00  0.00           N  
ATOM   3181  CA  HIS B  10      -8.376   5.720 -12.142  1.00  0.00           C  
ATOM   3182  C   HIS B  10      -8.469   5.337 -13.622  1.00  0.00           C  
ATOM   3183  O   HIS B  10      -8.217   4.191 -14.011  1.00  0.00           O  
ATOM   3184  CB  HIS B  10      -7.889   4.551 -11.292  1.00  0.00           C  
ATOM   3185  CG  HIS B  10      -7.574   4.914  -9.868  1.00  0.00           C  
ATOM   3186  ND1 HIS B  10      -6.355   5.429  -9.480  1.00  0.00           N  
ATOM   3187  CD2 HIS B  10      -8.323   4.835  -8.745  1.00  0.00           C  
ATOM   3188  CE1 HIS B  10      -6.365   5.645  -8.173  1.00  0.00           C  
ATOM   3189  NE2 HIS B  10      -7.553   5.291  -7.697  1.00  0.00           N  
ATOM   3190  N   LEU B  11      -8.818   6.297 -14.446  1.00  0.00           N  
ATOM   3191  CA  LEU B  11      -9.049   6.059 -15.862  1.00  0.00           C  
ATOM   3192  C   LEU B  11      -7.747   5.728 -16.590  1.00  0.00           C  
ATOM   3193  O   LEU B  11      -6.786   6.500 -16.524  1.00  0.00           O  
ATOM   3194  CB  LEU B  11      -9.696   7.284 -16.507  1.00  0.00           C  
ATOM   3195  CG  LEU B  11      -9.883   7.227 -18.028  1.00  0.00           C  
ATOM   3196  CD1 LEU B  11     -10.815   6.092 -18.414  1.00  0.00           C  
ATOM   3197  CD2 LEU B  11     -10.394   8.562 -18.546  1.00  0.00           C  
ATOM   3198  N   ASP B  12      -7.723   4.608 -17.301  1.00  0.00           N  
ATOM   3199  CA  ASP B  12      -6.576   4.233 -18.115  1.00  0.00           C  
ATOM   3200  C   ASP B  12      -6.905   4.464 -19.586  1.00  0.00           C  
ATOM   3201  O   ASP B  12      -7.639   3.673 -20.189  1.00  0.00           O  
ATOM   3202  CB  ASP B  12      -6.188   2.773 -17.879  1.00  0.00           C  
ATOM   3203  CG  ASP B  12      -4.915   2.389 -18.610  1.00  0.00           C  
ATOM   3204  OD1 ASP B  12      -4.322   3.251 -19.308  1.00  0.00           O  
ATOM   3205  OD2 ASP B  12      -4.492   1.222 -18.488  1.00  0.00           O  
ATOM   3206  N   PRO B  13      -6.356   5.518 -20.197  1.00  0.00           N  
ATOM   3207  CA  PRO B  13      -6.637   5.773 -21.609  1.00  0.00           C  
ATOM   3208  C   PRO B  13      -5.988   4.764 -22.549  1.00  0.00           C  
ATOM   3209  O   PRO B  13      -6.313   4.745 -23.740  1.00  0.00           O  
ATOM   3210  CB  PRO B  13      -6.061   7.182 -21.833  1.00  0.00           C  
ATOM   3211  CG  PRO B  13      -4.957   7.291 -20.833  1.00  0.00           C  
ATOM   3212  CD  PRO B  13      -5.443   6.524 -19.626  1.00  0.00           C  
ATOM   3213  N   MET B  14      -5.093   3.915 -22.030  1.00  0.00           N  
ATOM   3214  CA  MET B  14      -4.409   2.907 -22.840  1.00  0.00           C  
ATOM   3215  C   MET B  14      -5.090   1.543 -22.788  1.00  0.00           C  
ATOM   3216  O   MET B  14      -4.614   0.603 -23.435  1.00  0.00           O  
ATOM   3217  CB  MET B  14      -2.953   2.775 -22.396  1.00  0.00           C  
ATOM   3218  CG  MET B  14      -2.118   4.020 -22.672  1.00  0.00           C  
ATOM   3219  SD  MET B  14      -0.461   3.936 -21.952  1.00  0.00           S  
ATOM   3220  CE  MET B  14      -0.852   4.176 -20.229  1.00  0.00           C  
ATOM   3221  N   TYR B  15      -6.194   1.409 -22.040  1.00  0.00           N  
ATOM   3222  CA  TYR B  15      -6.897   0.132 -21.947  1.00  0.00           C  
ATOM   3223  C   TYR B  15      -7.250  -0.385 -23.333  1.00  0.00           C  
ATOM   3224  O   TYR B  15      -7.819   0.345 -24.153  1.00  0.00           O  
ATOM   3225  CB  TYR B  15      -8.158   0.280 -21.099  1.00  0.00           C  
ATOM   3226  CG  TYR B  15      -8.862  -1.042 -20.835  1.00  0.00           C  
ATOM   3227  CD1 TYR B  15      -9.683  -1.623 -21.791  1.00  0.00           C  
ATOM   3228  CD2 TYR B  15      -8.699  -1.697 -19.620  1.00  0.00           C  
ATOM   3229  CE1 TYR B  15     -10.321  -2.832 -21.560  1.00  0.00           C  
ATOM   3230  CE2 TYR B  15      -9.340  -2.909 -19.377  1.00  0.00           C  
ATOM   3231  CZ  TYR B  15     -10.139  -3.476 -20.346  1.00  0.00           C  
ATOM   3232  OH  TYR B  15     -10.777  -4.671 -20.106  1.00  0.00           O  
ATOM   3233  N   THR B  16      -6.945  -1.664 -23.586  1.00  0.00           N  
ATOM   3234  CA  THR B  16      -7.178  -2.286 -24.884  1.00  0.00           C  
ATOM   3235  C   THR B  16      -7.968  -3.572 -24.714  1.00  0.00           C  
ATOM   3236  O   THR B  16      -7.523  -4.495 -24.029  1.00  0.00           O  
ATOM   3237  CB  THR B  16      -5.844  -2.578 -25.599  1.00  0.00           C  
ATOM   3238  OG1 THR B  16      -5.103  -1.357 -25.750  1.00  0.00           O  
ATOM   3239  CG2 THR B  16      -6.081  -3.195 -26.972  1.00  0.00           C  
ATOM   3240  N   VAL B  17      -9.140  -3.644 -25.335  1.00  0.00           N  
ATOM   3241  CA  VAL B  17      -9.966  -4.845 -25.294  1.00  0.00           C  
ATOM   3242  C   VAL B  17      -9.211  -6.002 -25.942  1.00  0.00           C  
ATOM   3243  O   VAL B  17      -8.604  -5.842 -27.001  1.00  0.00           O  
ATOM   3244  CB  VAL B  17     -11.315  -4.614 -25.999  1.00  0.00           C  
ATOM   3245  CG1 VAL B  17     -12.153  -5.884 -25.985  1.00  0.00           C  
ATOM   3246  CG2 VAL B  17     -12.066  -3.467 -25.327  1.00  0.00           C  
ATOM   3247  N   GLY B  18      -9.254  -7.173 -25.302  1.00  0.00           N  
ATOM   3248  CA  GLY B  18      -8.576  -8.355 -25.814  1.00  0.00           C  
ATOM   3249  C   GLY B  18      -7.119  -8.464 -25.425  1.00  0.00           C  
ATOM   3250  O   GLY B  18      -6.441  -9.406 -25.847  1.00  0.00           O  
ATOM   3251  N   SER B  19      -6.622  -7.528 -24.626  1.00  0.00           N  
ATOM   3252  CA  SER B  19      -5.248  -7.574 -24.144  1.00  0.00           C  
ATOM   3253  C   SER B  19      -5.141  -8.473 -22.914  1.00  0.00           C  
ATOM   3254  O   SER B  19      -6.118  -9.070 -22.460  1.00  0.00           O  
ATOM   3255  CB  SER B  19      -4.754  -6.163 -23.827  1.00  0.00           C  
ATOM   3256  OG  SER B  19      -5.523  -5.578 -22.794  1.00  0.00           O  
ATOM   3257  N   ASP B  20      -3.919  -8.577 -22.369  1.00  0.00           N  
ATOM   3258  CA  ASP B  20      -3.627  -9.455 -21.240  1.00  0.00           C  
ATOM   3259  C   ASP B  20      -3.857  -8.711 -19.920  1.00  0.00           C  
ATOM   3260  O   ASP B  20      -3.152  -7.741 -19.637  1.00  0.00           O  
ATOM   3261  CB  ASP B  20      -2.176  -9.943 -21.333  1.00  0.00           C  
ATOM   3262  CG  ASP B  20      -1.830 -10.992 -20.287  1.00  0.00           C  
ATOM   3263  OD1 ASP B  20      -2.667 -11.282 -19.405  1.00  0.00           O  
ATOM   3264  OD2 ASP B  20      -0.710 -11.532 -20.358  1.00  0.00           O  
ATOM   3265  N   PRO B  21      -4.823  -9.151 -19.092  1.00  0.00           N  
ATOM   3266  CA  PRO B  21      -5.032  -8.500 -17.797  1.00  0.00           C  
ATOM   3267  C   PRO B  21      -3.810  -8.521 -16.893  1.00  0.00           C  
ATOM   3268  O   PRO B  21      -3.629  -7.606 -16.083  1.00  0.00           O  
ATOM   3269  CB  PRO B  21      -6.190  -9.297 -17.180  1.00  0.00           C  
ATOM   3270  CG  PRO B  21      -6.936  -9.840 -18.361  1.00  0.00           C  
ATOM   3271  CD  PRO B  21      -5.863 -10.158 -19.366  1.00  0.00           C  
ATOM   3272  N   LEU B  22      -2.958  -9.537 -17.022  1.00  0.00           N  
ATOM   3273  CA  LEU B  22      -1.733  -9.596 -16.234  1.00  0.00           C  
ATOM   3274  C   LEU B  22      -0.702  -8.566 -16.695  1.00  0.00           C  
ATOM   3275  O   LEU B  22       0.295  -8.337 -16.006  1.00  0.00           O  
ATOM   3276  CB  LEU B  22      -1.131 -11.002 -16.290  1.00  0.00           C  
ATOM   3277  CG  LEU B  22      -2.017 -12.110 -15.714  1.00  0.00           C  
ATOM   3278  CD1 LEU B  22      -1.347 -13.467 -15.860  1.00  0.00           C  
ATOM   3279  CD2 LEU B  22      -2.353 -11.838 -14.249  1.00  0.00           C  
ATOM   3280  N   LYS B  23      -0.947  -7.932 -17.839  1.00  0.00           N  
ATOM   3281  CA  LYS B  23      -0.132  -6.827 -18.335  1.00  0.00           C  
ATOM   3282  C   LYS B  23      -0.930  -5.524 -18.330  1.00  0.00           C  
ATOM   3283  O   LYS B  23      -0.801  -4.691 -19.228  1.00  0.00           O  
ATOM   3284  CB  LYS B  23       0.402  -7.146 -19.741  1.00  0.00           C  
ATOM   3285  CG  LYS B  23       1.325  -8.361 -19.767  1.00  0.00           C  
ATOM   3286  CD  LYS B  23       1.844  -8.634 -21.181  1.00  0.00           C  
ATOM   3287  CE  LYS B  23       2.779  -9.841 -21.208  1.00  0.00           C  
ATOM   3288  NZ  LYS B  23       4.041  -9.618 -20.458  1.00  0.00           N  
ATOM   3289  N   LEU B  24      -1.768  -5.360 -17.301  1.00  0.00           N  
ATOM   3290  CA  LEU B  24      -2.545  -4.147 -17.038  1.00  0.00           C  
ATOM   3291  C   LEU B  24      -3.566  -3.819 -18.127  1.00  0.00           C  
ATOM   3292  O   LEU B  24      -4.024  -2.687 -18.241  1.00  0.00           O  
ATOM   3293  CB  LEU B  24      -1.627  -2.941 -16.811  1.00  0.00           C  
ATOM   3294  CG  LEU B  24      -0.533  -3.106 -15.739  1.00  0.00           C  
ATOM   3295  CD1 LEU B  24       0.243  -1.812 -15.587  1.00  0.00           C  
ATOM   3296  CD2 LEU B  24      -1.132  -3.531 -14.407  1.00  0.00           C  
ATOM   3297  N   CYS B  25      -3.955  -4.822 -18.928  1.00  0.00           N  
ATOM   3298  CA  CYS B  25      -4.922  -4.636 -20.006  1.00  0.00           C  
ATOM   3299  C   CYS B  25      -4.463  -3.597 -21.032  1.00  0.00           C  
ATOM   3300  O   CYS B  25      -5.289  -2.881 -21.612  1.00  0.00           O  
ATOM   3301  CB  CYS B  25      -6.305  -4.258 -19.455  1.00  0.00           C  
ATOM   3302  SG  CYS B  25      -7.036  -5.476 -18.337  1.00  0.00           S  
ATOM   3303  N   ARG B  26      -3.153  -3.528 -21.266  1.00  0.00           N  
ATOM   3304  CA  ARG B  26      -2.596  -2.561 -22.218  1.00  0.00           C  
ATOM   3305  C   ARG B  26      -1.900  -3.218 -23.397  1.00  0.00           C  
ATOM   3306  O   ARG B  26      -1.832  -2.629 -24.471  1.00  0.00           O  
ATOM   3307  CB  ARG B  26      -1.610  -1.629 -21.501  1.00  0.00           C  
ATOM   3308  CG  ARG B  26      -2.272  -0.738 -20.463  1.00  0.00           C  
ATOM   3309  CD  ARG B  26      -1.238   0.060 -19.680  1.00  0.00           C  
ATOM   3310  NE  ARG B  26      -1.881   0.929 -18.689  1.00  0.00           N  
ATOM   3311  CZ  ARG B  26      -1.264   1.497 -17.663  1.00  0.00           C  
ATOM   3312  NH1 ARG B  26       0.028   1.306 -17.485  1.00  0.00           N  
ATOM   3313  NH2 ARG B  26      -1.933   2.261 -16.826  1.00  0.00           N  
ATOM   3314  N   GLU B  27      -1.372  -4.423 -23.215  1.00  0.00           N  
ATOM   3315  CA  GLU B  27      -0.625  -5.108 -24.263  1.00  0.00           C  
ATOM   3316  C   GLU B  27      -0.804  -6.616 -24.129  1.00  0.00           C  
ATOM   3317  O   GLU B  27      -1.417  -7.106 -23.183  1.00  0.00           O  
ATOM   3318  CB  GLU B  27       0.861  -4.741 -24.197  1.00  0.00           C  
ATOM   3319  CG  GLU B  27       1.528  -5.085 -22.876  1.00  0.00           C  
ATOM   3320  CD  GLU B  27       2.988  -4.669 -22.824  1.00  0.00           C  
ATOM   3321  OE1 GLU B  27       3.600  -4.485 -23.903  1.00  0.00           O  
ATOM   3322  OE2 GLU B  27       3.525  -4.532 -21.710  1.00  0.00           O  
ATOM   3323  N   GLY B  28      -0.264  -7.360 -25.096  1.00  0.00           N  
ATOM   3324  CA  GLY B  28      -0.375  -8.805 -25.113  1.00  0.00           C  
ATOM   3325  C   GLY B  28      -1.740  -9.267 -25.577  1.00  0.00           C  
ATOM   3326  O   GLY B  28      -2.573  -8.485 -26.042  1.00  0.00           O  
ATOM   3327  N   LYS B  29      -1.984 -10.582 -25.460  1.00  0.00           N  
ATOM   3328  CA  LYS B  29      -3.246 -11.189 -25.851  1.00  0.00           C  
ATOM   3329  C   LYS B  29      -3.884 -11.851 -24.642  1.00  0.00           C  
ATOM   3330  O   LYS B  29      -3.217 -12.559 -23.888  1.00  0.00           O  
ATOM   3331  CB  LYS B  29      -3.034 -12.216 -26.970  1.00  0.00           C  
ATOM   3332  CG  LYS B  29      -2.494 -11.628 -28.259  1.00  0.00           C  
ATOM   3333  CD  LYS B  29      -2.288 -12.702 -29.317  1.00  0.00           C  
ATOM   3334  CE  LYS B  29      -1.737 -12.121 -30.606  1.00  0.00           C  
ATOM   3335  NZ  LYS B  29      -1.521 -13.167 -31.641  1.00  0.00           N  
ATOM   3336  N   GLY B  30      -5.182 -11.637 -24.469  1.00  0.00           N  
ATOM   3337  CA  GLY B  30      -5.896 -12.210 -23.345  1.00  0.00           C  
ATOM   3338  C   GLY B  30      -7.377 -11.926 -23.427  1.00  0.00           C  
ATOM   3339  O   GLY B  30      -7.923 -11.696 -24.506  1.00  0.00           O  
ATOM   3340  N   ASN B  31      -8.033 -11.942 -22.275  1.00  0.00           N  
ATOM   3341  CA  ASN B  31      -9.483 -11.826 -22.214  1.00  0.00           C  
ATOM   3342  C   ASN B  31      -9.953 -10.521 -21.565  1.00  0.00           C  
ATOM   3343  O   ASN B  31     -11.021 -10.479 -20.962  1.00  0.00           O  
ATOM   3344  CB  ASN B  31     -10.078 -13.031 -21.484  1.00  0.00           C  
ATOM   3345  CG  ASN B  31      -9.582 -13.166 -20.055  1.00  0.00           C  
ATOM   3346  OD1 ASN B  31      -8.759 -12.385 -19.590  1.00  0.00           O  
ATOM   3347  ND2 ASN B  31     -10.077 -14.178 -19.352  1.00  0.00           N  
ATOM   3348  N   ALA B  32      -9.166  -9.451 -21.665  1.00  0.00           N  
ATOM   3349  CA  ALA B  32      -9.582  -8.142 -21.170  1.00  0.00           C  
ATOM   3350  C   ALA B  32     -10.917  -7.761 -21.811  1.00  0.00           C  
ATOM   3351  O   ALA B  32     -11.038  -7.715 -23.034  1.00  0.00           O  
ATOM   3352  CB  ALA B  32      -8.519  -7.099 -21.462  1.00  0.00           C  
ATOM   3353  N   GLY B  33     -11.932  -7.502 -20.981  1.00  0.00           N  
ATOM   3354  CA  GLY B  33     -13.284  -7.285 -21.462  1.00  0.00           C  
ATOM   3355  C   GLY B  33     -13.531  -5.887 -21.999  1.00  0.00           C  
ATOM   3356  O   GLY B  33     -12.753  -4.962 -21.769  1.00  0.00           O  
ATOM   3357  N   LYS B  34     -14.655  -5.738 -22.704  1.00  0.00           N  
ATOM   3358  CA  LYS B  34     -15.010  -4.454 -23.295  1.00  0.00           C  
ATOM   3359  C   LYS B  34     -15.120  -3.356 -22.245  1.00  0.00           C  
ATOM   3360  O   LYS B  34     -14.713  -2.213 -22.487  1.00  0.00           O  
ATOM   3361  CB  LYS B  34     -16.326  -4.571 -24.059  1.00  0.00           C  
ATOM   3362  CG  LYS B  34     -16.801  -3.255 -24.664  1.00  0.00           C  
ATOM   3363  CD  LYS B  34     -18.098  -3.418 -25.438  1.00  0.00           C  
ATOM   3364  CE  LYS B  34     -18.552  -2.087 -26.020  1.00  0.00           C  
ATOM   3365  NZ  LYS B  34     -19.854  -2.195 -26.738  1.00  0.00           N  
ATOM   3366  N   TYR B  35     -15.665  -3.689 -21.061  1.00  0.00           N  
ATOM   3367  CA  TYR B  35     -15.942  -2.707 -20.022  1.00  0.00           C  
ATOM   3368  C   TYR B  35     -14.965  -2.751 -18.857  1.00  0.00           C  
ATOM   3369  O   TYR B  35     -15.162  -2.031 -17.870  1.00  0.00           O  
ATOM   3370  CB  TYR B  35     -17.379  -2.874 -19.514  1.00  0.00           C  
ATOM   3371  CG  TYR B  35     -18.417  -2.601 -20.573  1.00  0.00           C  
ATOM   3372  CD1 TYR B  35     -18.715  -1.299 -20.952  1.00  0.00           C  
ATOM   3373  CD2 TYR B  35     -19.098  -3.641 -21.190  1.00  0.00           C  
ATOM   3374  CE1 TYR B  35     -19.666  -1.039 -21.922  1.00  0.00           C  
ATOM   3375  CE2 TYR B  35     -20.047  -3.389 -22.163  1.00  0.00           C  
ATOM   3376  CZ  TYR B  35     -20.330  -2.088 -22.524  1.00  0.00           C  
ATOM   3377  OH  TYR B  35     -21.275  -1.829 -23.484  1.00  0.00           O  
ATOM   3378  N   GLY B  36     -13.916  -3.561 -18.950  1.00  0.00           N  
ATOM   3379  CA  GLY B  36     -12.916  -3.611 -17.910  1.00  0.00           C  
ATOM   3380  C   GLY B  36     -12.549  -5.021 -17.491  1.00  0.00           C  
ATOM   3381  O   GLY B  36     -13.025  -6.008 -18.047  1.00  0.00           O  
ATOM   3382  N   ASP B  37     -11.688  -5.097 -16.500  1.00  0.00           N  
ATOM   3383  CA  ASP B  37     -11.234  -6.364 -15.932  1.00  0.00           C  
ATOM   3384  C   ASP B  37     -10.847  -6.110 -14.477  1.00  0.00           C  
ATOM   3385  O   ASP B  37     -10.310  -5.051 -14.162  1.00  0.00           O  
ATOM   3386  CB  ASP B  37     -10.041  -6.916 -16.717  1.00  0.00           C  
ATOM   3387  CG  ASP B  37      -9.667  -8.319 -16.289  1.00  0.00           C  
ATOM   3388  OD1 ASP B  37      -9.018  -8.469 -15.232  1.00  0.00           O  
ATOM   3389  OD2 ASP B  37     -10.029  -9.273 -17.005  1.00  0.00           O  
ATOM   3390  N   TYR B  38     -11.104  -7.080 -13.601  1.00  0.00           N  
ATOM   3391  CA  TYR B  38     -10.844  -6.893 -12.171  1.00  0.00           C  
ATOM   3392  C   TYR B  38      -9.360  -6.771 -11.824  1.00  0.00           C  
ATOM   3393  O   TYR B  38      -9.025  -6.461 -10.679  1.00  0.00           O  
ATOM   3394  CB  TYR B  38     -11.492  -8.026 -11.370  1.00  0.00           C  
ATOM   3395  CG  TYR B  38     -13.002  -7.942 -11.315  1.00  0.00           C  
ATOM   3396  CD1 TYR B  38     -13.627  -6.836 -10.755  1.00  0.00           C  
ATOM   3397  CD2 TYR B  38     -13.798  -8.960 -11.819  1.00  0.00           C  
ATOM   3398  CE1 TYR B  38     -15.015  -6.747 -10.699  1.00  0.00           C  
ATOM   3399  CE2 TYR B  38     -15.194  -8.885 -11.765  1.00  0.00           C  
ATOM   3400  CZ  TYR B  38     -15.787  -7.776 -11.202  1.00  0.00           C  
ATOM   3401  OH  TYR B  38     -17.165  -7.689 -11.142  1.00  0.00           O  
ATOM   3402  N   SER B  39      -8.483  -6.995 -12.791  1.00  0.00           N  
ATOM   3403  CA  SER B  39      -7.054  -6.807 -12.589  1.00  0.00           C  
ATOM   3404  C   SER B  39      -6.539  -5.487 -13.165  1.00  0.00           C  
ATOM   3405  O   SER B  39      -5.331  -5.229 -13.114  1.00  0.00           O  
ATOM   3406  CB  SER B  39      -6.267  -7.964 -13.218  1.00  0.00           C  
ATOM   3407  OG  SER B  39      -6.581  -9.191 -12.586  1.00  0.00           O  
ATOM   3408  N   CYS B  40      -7.423  -4.652 -13.701  1.00  0.00           N  
ATOM   3409  CA  CYS B  40      -7.021  -3.450 -14.424  1.00  0.00           C  
ATOM   3410  C   CYS B  40      -7.819  -2.227 -13.977  1.00  0.00           C  
ATOM   3411  O   CYS B  40      -8.856  -2.343 -13.325  1.00  0.00           O  
ATOM   3412  CB  CYS B  40      -7.197  -3.658 -15.929  1.00  0.00           C  
ATOM   3413  SG  CYS B  40      -6.281  -5.071 -16.589  1.00  0.00           S  
ATOM   3414  N   ASP B  41      -7.323  -1.038 -14.346  1.00  0.00           N  
ATOM   3415  CA  ASP B  41      -8.037   0.205 -14.100  1.00  0.00           C  
ATOM   3416  C   ASP B  41      -9.167   0.384 -15.120  1.00  0.00           C  
ATOM   3417  O   ASP B  41      -9.235  -0.301 -16.143  1.00  0.00           O  
ATOM   3418  CB  ASP B  41      -7.088   1.402 -14.136  1.00  0.00           C  
ATOM   3419  CG  ASP B  41      -6.327   1.596 -12.833  1.00  0.00           C  
ATOM   3420  OD1 ASP B  41      -6.856   1.189 -11.767  1.00  0.00           O  
ATOM   3421  OD2 ASP B  41      -5.225   2.177 -12.867  1.00  0.00           O  
ATOM   3422  N   ALA B  42     -10.065   1.331 -14.826  1.00  0.00           N  
ATOM   3423  CA  ALA B  42     -11.266   1.534 -15.621  1.00  0.00           C  
ATOM   3424  C   ALA B  42     -10.958   2.096 -17.008  1.00  0.00           C  
ATOM   3425  O   ALA B  42      -9.980   2.821 -17.201  1.00  0.00           O  
ATOM   3426  CB  ALA B  42     -12.228   2.465 -14.882  1.00  0.00           C  
ATOM   3427  N   ASN B  43     -11.823   1.766 -17.977  1.00  0.00           N  
ATOM   3428  CA  ASN B  43     -11.671   2.259 -19.341  1.00  0.00           C  
ATOM   3429  C   ASN B  43     -12.796   3.220 -19.715  1.00  0.00           C  
ATOM   3430  O   ASN B  43     -13.774   3.385 -18.980  1.00  0.00           O  
ATOM   3431  CB  ASN B  43     -11.569   1.092 -20.340  1.00  0.00           C  
ATOM   3432  CG  ASN B  43     -12.884   0.363 -20.545  1.00  0.00           C  
ATOM   3433  OD1 ASN B  43     -13.848   0.542 -19.817  1.00  0.00           O  
ATOM   3434  ND2 ASN B  43     -12.920  -0.478 -21.578  1.00  0.00           N  
ATOM   3435  N   MET B  44     -12.654   3.865 -20.867  1.00  0.00           N  
ATOM   3436  CA  MET B  44     -13.620   4.873 -21.291  1.00  0.00           C  
ATOM   3437  C   MET B  44     -14.996   4.286 -21.618  1.00  0.00           C  
ATOM   3438  O   MET B  44     -16.010   4.942 -21.397  1.00  0.00           O  
ATOM   3439  CB  MET B  44     -13.100   5.645 -22.507  1.00  0.00           C  
ATOM   3440  CG  MET B  44     -12.142   6.779 -22.176  1.00  0.00           C  
ATOM   3441  SD  MET B  44     -12.827   8.016 -21.056  1.00  0.00           S  
ATOM   3442  CE  MET B  44     -14.407   8.382 -21.807  1.00  0.00           C  
ATOM   3443  N   ALA B  45     -15.045   3.060 -22.125  1.00  0.00           N  
ATOM   3444  CA  ALA B  45     -16.329   2.425 -22.432  1.00  0.00           C  
ATOM   3445  C   ALA B  45     -17.193   2.310 -21.177  1.00  0.00           C  
ATOM   3446  O   ALA B  45     -18.397   2.577 -21.211  1.00  0.00           O  
ATOM   3447  CB  ALA B  45     -16.104   1.050 -23.055  1.00  0.00           C  
ATOM   3448  N   LEU B  46     -16.576   1.928 -20.057  1.00  0.00           N  
ATOM   3449  CA  LEU B  46     -17.289   1.845 -18.789  1.00  0.00           C  
ATOM   3450  C   LEU B  46     -17.793   3.219 -18.356  1.00  0.00           C  
ATOM   3451  O   LEU B  46     -18.946   3.361 -17.945  1.00  0.00           O  
ATOM   3452  CB  LEU B  46     -16.389   1.242 -17.708  1.00  0.00           C  
ATOM   3453  CG  LEU B  46     -17.006   1.143 -16.309  1.00  0.00           C  
ATOM   3454  CD1 LEU B  46     -18.104   0.082 -16.284  1.00  0.00           C  
ATOM   3455  CD2 LEU B  46     -15.933   0.832 -15.276  1.00  0.00           C  
ATOM   3456  N   LEU B  47     -16.939   4.241 -18.453  1.00  0.00           N  
ATOM   3457  CA  LEU B  47     -17.335   5.590 -18.056  1.00  0.00           C  
ATOM   3458  C   LEU B  47     -18.462   6.126 -18.933  1.00  0.00           C  
ATOM   3459  O   LEU B  47     -19.380   6.772 -18.429  1.00  0.00           O  
ATOM   3460  CB  LEU B  47     -16.128   6.537 -18.104  1.00  0.00           C  
ATOM   3461  CG  LEU B  47     -15.066   6.321 -17.035  1.00  0.00           C  
ATOM   3462  CD1 LEU B  47     -13.999   7.414 -17.139  1.00  0.00           C  
ATOM   3463  CD2 LEU B  47     -15.676   6.327 -15.640  1.00  0.00           C  
ATOM   3464  N   ASP B  48     -18.408   5.872 -20.236  1.00  0.00           N  
ATOM   3465  CA  ASP B  48     -19.482   6.301 -21.131  1.00  0.00           C  
ATOM   3466  C   ASP B  48     -20.812   5.696 -20.703  1.00  0.00           C  
ATOM   3467  O   ASP B  48     -21.840   6.381 -20.671  1.00  0.00           O  
ATOM   3468  CB  ASP B  48     -19.161   5.912 -22.577  1.00  0.00           C  
ATOM   3469  CG  ASP B  48     -18.045   6.745 -23.186  1.00  0.00           C  
ATOM   3470  OD1 ASP B  48     -17.739   7.837 -22.647  1.00  0.00           O  
ATOM   3471  OD2 ASP B  48     -17.476   6.309 -24.204  1.00  0.00           O  
ATOM   3472  N   SER B  49     -20.796   4.399 -20.342  1.00  0.00           N  
ATOM   3473  CA  SER B  49     -22.015   3.744 -19.888  1.00  0.00           C  
ATOM   3474  C   SER B  49     -22.487   4.313 -18.555  1.00  0.00           C  
ATOM   3475  O   SER B  49     -23.695   4.421 -18.314  1.00  0.00           O  
ATOM   3476  CB  SER B  49     -21.799   2.225 -19.788  1.00  0.00           C  
ATOM   3477  OG  SER B  49     -21.035   1.885 -18.639  1.00  0.00           O  
ATOM   3478  N   LEU B  50     -21.550   4.689 -17.681  1.00  0.00           N  
ATOM   3479  CA  LEU B  50     -21.899   5.252 -16.381  1.00  0.00           C  
ATOM   3480  C   LEU B  50     -22.540   6.622 -16.526  1.00  0.00           C  
ATOM   3481  O   LEU B  50     -23.538   6.923 -15.859  1.00  0.00           O  
ATOM   3482  CB  LEU B  50     -20.658   5.335 -15.485  1.00  0.00           C  
ATOM   3483  CG  LEU B  50     -20.860   5.992 -14.112  1.00  0.00           C  
ATOM   3484  CD1 LEU B  50     -21.939   5.275 -13.312  1.00  0.00           C  
ATOM   3485  CD2 LEU B  50     -19.549   6.003 -13.335  1.00  0.00           C  
ATOM   3486  N   VAL B  51     -21.984   7.470 -17.385  1.00  0.00           N  
ATOM   3487  CA  VAL B  51     -22.558   8.793 -17.618  1.00  0.00           C  
ATOM   3488  C   VAL B  51     -24.006   8.664 -18.070  1.00  0.00           C  
ATOM   3489  O   VAL B  51     -24.898   9.350 -17.559  1.00  0.00           O  
ATOM   3490  CB  VAL B  51     -21.725   9.575 -18.652  1.00  0.00           C  
ATOM   3491  CG1 VAL B  51     -22.447  10.854 -19.077  1.00  0.00           C  
ATOM   3492  CG2 VAL B  51     -20.345   9.916 -18.085  1.00  0.00           C  
ATOM   3493  N   LYS B  52     -24.266   7.769 -19.020  1.00  0.00           N  
ATOM   3494  CA  LYS B  52     -25.624   7.555 -19.503  1.00  0.00           C  
ATOM   3495  C   LYS B  52     -26.536   7.047 -18.384  1.00  0.00           C  
ATOM   3496  O   LYS B  52     -27.678   7.492 -18.249  1.00  0.00           O  
ATOM   3497  CB  LYS B  52     -25.617   6.568 -20.674  1.00  0.00           C  
ATOM   3498  CG  LYS B  52     -24.948   7.107 -21.923  1.00  0.00           C  
ATOM   3499  CD  LYS B  52     -24.907   6.062 -23.042  1.00  0.00           C  
ATOM   3500  CE  LYS B  52     -24.227   6.608 -24.283  1.00  0.00           C  
ATOM   3501  NZ  LYS B  52     -24.123   5.593 -25.363  1.00  0.00           N  
ATOM   3502  N   PHE B  53     -26.030   6.114 -17.565  1.00  0.00           N  
ATOM   3503  CA  PHE B  53     -26.823   5.559 -16.473  1.00  0.00           C  
ATOM   3504  C   PHE B  53     -27.200   6.632 -15.455  1.00  0.00           C  
ATOM   3505  O   PHE B  53     -28.356   6.712 -15.029  1.00  0.00           O  
ATOM   3506  CB  PHE B  53     -26.063   4.423 -15.783  1.00  0.00           C  
ATOM   3507  CG  PHE B  53     -26.810   3.829 -14.621  1.00  0.00           C  
ATOM   3508  CD1 PHE B  53     -27.834   2.912 -14.830  1.00  0.00           C  
ATOM   3509  CD2 PHE B  53     -26.495   4.186 -13.317  1.00  0.00           C  
ATOM   3510  CE1 PHE B  53     -28.524   2.365 -13.768  1.00  0.00           C  
ATOM   3511  CE2 PHE B  53     -27.187   3.647 -12.247  1.00  0.00           C  
ATOM   3512  CZ  PHE B  53     -28.208   2.734 -12.470  1.00  0.00           C  
ATOM   3513  N   ILE B  54     -26.224   7.458 -15.045  1.00  0.00           N  
ATOM   3514  CA  ILE B  54     -26.493   8.504 -14.067  1.00  0.00           C  
ATOM   3515  C   ILE B  54     -27.543   9.476 -14.595  1.00  0.00           C  
ATOM   3516  O   ILE B  54     -28.485   9.836 -13.884  1.00  0.00           O  
ATOM   3517  CB  ILE B  54     -25.191   9.246 -13.686  1.00  0.00           C  
ATOM   3518  CG1 ILE B  54     -24.270   8.315 -12.883  1.00  0.00           C  
ATOM   3519  CG2 ILE B  54     -25.500  10.514 -12.888  1.00  0.00           C  
ATOM   3520  CD1 ILE B  54     -22.877   8.884 -12.643  1.00  0.00           C  
ATOM   3521  N   LYS B  55     -27.404   9.908 -15.846  1.00  0.00           N  
ATOM   3522  CA  LYS B  55     -28.332  10.887 -16.410  1.00  0.00           C  
ATOM   3523  C   LYS B  55     -29.744  10.320 -16.546  1.00  0.00           C  
ATOM   3524  O   LYS B  55     -30.717  11.047 -16.357  1.00  0.00           O  
ATOM   3525  CB  LYS B  55     -27.799  11.398 -17.757  1.00  0.00           C  
ATOM   3526  CG  LYS B  55     -26.505  12.200 -17.602  1.00  0.00           C  
ATOM   3527  CD  LYS B  55     -25.913  12.647 -18.929  1.00  0.00           C  
ATOM   3528  CE  LYS B  55     -26.637  13.850 -19.501  1.00  0.00           C  
ATOM   3529  NZ  LYS B  55     -25.864  14.495 -20.588  1.00  0.00           N  
ATOM   3530  N   ARG B  56     -29.865   9.017 -16.842  1.00  0.00           N  
ATOM   3531  CA  ARG B  56     -31.184   8.372 -16.926  1.00  0.00           C  
ATOM   3532  C   ARG B  56     -31.841   8.231 -15.554  1.00  0.00           C  
ATOM   3533  O   ARG B  56     -33.067   8.124 -15.473  1.00  0.00           O  
ATOM   3534  CB  ARG B  56     -31.077   6.985 -17.557  1.00  0.00           C  
ATOM   3535  CG  ARG B  56     -30.805   6.967 -19.053  1.00  0.00           C  
ATOM   3536  CD  ARG B  56     -31.128   5.591 -19.637  1.00  0.00           C  
ATOM   3537  NE  ARG B  56     -30.498   4.495 -18.903  1.00  0.00           N  
ATOM   3538  CZ  ARG B  56     -29.306   3.976 -19.178  1.00  0.00           C  
ATOM   3539  NH1 ARG B  56     -28.601   4.438 -20.199  1.00  0.00           N  
ATOM   3540  NH2 ARG B  56     -28.823   2.991 -18.438  1.00  0.00           N  
ATOM   3541  N   ASN B  57     -31.042   8.221 -14.477  1.00  0.00           N  
ATOM   3542  CA  ASN B  57     -31.538   7.966 -13.131  1.00  0.00           C  
ATOM   3543  C   ASN B  57     -31.436   9.190 -12.228  1.00  0.00           C  
ATOM   3544  O   ASN B  57     -31.335   9.061 -11.004  1.00  0.00           O  
ATOM   3545  CB  ASN B  57     -30.799   6.773 -12.520  1.00  0.00           C  
ATOM   3546  CG  ASN B  57     -31.185   5.470 -13.187  1.00  0.00           C  
ATOM   3547  OD1 ASN B  57     -32.138   4.804 -12.778  1.00  0.00           O  
ATOM   3548  ND2 ASN B  57     -30.465   5.096 -14.235  1.00  0.00           N  
ATOM   3549  N   THR B  58     -31.497  10.381 -12.827  1.00  0.00           N  
ATOM   3550  CA  THR B  58     -31.454  11.647 -12.105  1.00  0.00           C  
ATOM   3551  C   THR B  58     -32.656  12.487 -12.490  1.00  0.00           C  
ATOM   3552  O   THR B  58     -32.904  12.706 -13.677  1.00  0.00           O  
ATOM   3553  CB  THR B  58     -30.161  12.417 -12.412  1.00  0.00           C  
ATOM   3554  OG1 THR B  58     -29.027  11.646 -12.018  1.00  0.00           O  
ATOM   3555  CG2 THR B  58     -30.141  13.757 -11.679  1.00  0.00           C  
ATOM   3556  N   ASP B  59     -33.405  12.962 -11.480  1.00  0.00           N  
ATOM   3557  CA  ASP B  59     -34.487  13.898 -11.741  1.00  0.00           C  
ATOM   3558  C   ASP B  59     -34.036  15.325 -11.406  1.00  0.00           C  
ATOM   3559  O   ASP B  59     -32.857  15.574 -11.139  1.00  0.00           O  
ATOM   3560  CB  ASP B  59     -35.757  13.500 -10.982  1.00  0.00           C  
ATOM   3561  CG  ASP B  59     -35.597  13.509  -9.472  1.00  0.00           C  
ATOM   3562  OD1 ASP B  59     -34.708  14.207  -8.951  1.00  0.00           O  
ATOM   3563  OD2 ASP B  59     -36.393  12.823  -8.799  1.00  0.00           O  
ATOM   3564  N   VAL B  60     -34.967  16.277 -11.431  1.00  0.00           N  
ATOM   3565  CA  VAL B  60     -34.626  17.689 -11.245  1.00  0.00           C  
ATOM   3566  C   VAL B  60     -33.955  17.932  -9.895  1.00  0.00           C  
ATOM   3567  O   VAL B  60     -33.036  18.751  -9.790  1.00  0.00           O  
ATOM   3568  CB  VAL B  60     -35.874  18.573 -11.392  1.00  0.00           C  
ATOM   3569  CG1 VAL B  60     -35.575  20.020 -11.031  1.00  0.00           C  
ATOM   3570  CG2 VAL B  60     -36.410  18.485 -12.814  1.00  0.00           C  
ATOM   3571  N   ASN B  61     -34.382  17.219  -8.851  1.00  0.00           N  
ATOM   3572  CA  ASN B  61     -33.835  17.404  -7.514  1.00  0.00           C  
ATOM   3573  C   ASN B  61     -32.646  16.490  -7.221  1.00  0.00           C  
ATOM   3574  O   ASN B  61     -32.193  16.413  -6.075  1.00  0.00           O  
ATOM   3575  CB  ASN B  61     -34.926  17.186  -6.458  1.00  0.00           C  
ATOM   3576  CG  ASN B  61     -36.003  18.254  -6.511  1.00  0.00           C  
ATOM   3577  OD1 ASN B  61     -35.753  19.383  -6.912  1.00  0.00           O  
ATOM   3578  ND2 ASN B  61     -37.214  17.892  -6.110  1.00  0.00           N  
ATOM   3579  N   GLY B  62     -32.125  15.786  -8.238  1.00  0.00           N  
ATOM   3580  CA  GLY B  62     -30.992  14.888  -8.067  1.00  0.00           C  
ATOM   3581  C   GLY B  62     -29.740  15.307  -8.809  1.00  0.00           C  
ATOM   3582  O   GLY B  62     -28.782  14.547  -8.865  1.00  0.00           O  
ATOM   3583  N   LYS B  63     -29.755  16.525  -9.394  1.00  0.00           N  
ATOM   3584  CA  LYS B  63     -28.614  16.999 -10.184  1.00  0.00           C  
ATOM   3585  C   LYS B  63     -27.522  17.568  -9.275  1.00  0.00           C  
ATOM   3586  O   LYS B  63     -27.178  18.748  -9.338  1.00  0.00           O  
ATOM   3587  CB  LYS B  63     -29.075  18.031 -11.208  1.00  0.00           C  
ATOM   3588  CG  LYS B  63     -30.016  17.463 -12.262  1.00  0.00           C  
ATOM   3589  CD  LYS B  63     -30.400  18.528 -13.280  1.00  0.00           C  
ATOM   3590  CE  LYS B  63     -31.277  17.950 -14.373  1.00  0.00           C  
ATOM   3591  NZ  LYS B  63     -31.640  18.977 -15.381  1.00  0.00           N  
ATOM   3592  N   VAL B  64     -26.975  16.695  -8.420  1.00  0.00           N  
ATOM   3593  CA  VAL B  64     -25.940  17.050  -7.454  1.00  0.00           C  
ATOM   3594  C   VAL B  64     -24.940  15.909  -7.419  1.00  0.00           C  
ATOM   3595  O   VAL B  64     -25.326  14.733  -7.437  1.00  0.00           O  
ATOM   3596  CB  VAL B  64     -26.525  17.286  -6.048  1.00  0.00           C  
ATOM   3597  CG1 VAL B  64     -25.441  17.765  -5.086  1.00  0.00           C  
ATOM   3598  CG2 VAL B  64     -27.666  18.295  -6.093  1.00  0.00           C  
ATOM   3599  N   MET B  65     -23.643  16.238  -7.384  1.00  0.00           N  
ATOM   3600  CA  MET B  65     -22.618  15.203  -7.413  1.00  0.00           C  
ATOM   3601  C   MET B  65     -21.365  15.638  -6.663  1.00  0.00           C  
ATOM   3602  O   MET B  65     -20.837  16.723  -6.902  1.00  0.00           O  
ATOM   3603  CB  MET B  65     -22.245  14.851  -8.859  1.00  0.00           C  
ATOM   3604  CG  MET B  65     -21.105  13.843  -8.988  1.00  0.00           C  
ATOM   3605  SD  MET B  65     -20.724  13.408 -10.696  1.00  0.00           S  
ATOM   3606  CE  MET B  65     -22.154  12.412 -11.105  1.00  0.00           C  
ATOM   3607  N   VAL B  66     -20.900  14.765  -5.759  1.00  0.00           N  
ATOM   3608  CA  VAL B  66     -19.580  14.900  -5.164  1.00  0.00           C  
ATOM   3609  C   VAL B  66     -18.608  14.068  -5.995  1.00  0.00           C  
ATOM   3610  O   VAL B  66     -18.823  12.869  -6.190  1.00  0.00           O  
ATOM   3611  CB  VAL B  66     -19.558  14.424  -3.701  1.00  0.00           C  
ATOM   3612  CG1 VAL B  66     -18.141  14.500  -3.143  1.00  0.00           C  
ATOM   3613  CG2 VAL B  66     -20.504  15.257  -2.854  1.00  0.00           C  
ATOM   3614  N   TYR B  67     -17.561  14.708  -6.493  1.00  0.00           N  
ATOM   3615  CA  TYR B  67     -16.491  14.024  -7.212  1.00  0.00           C  
ATOM   3616  C   TYR B  67     -15.305  13.873  -6.261  1.00  0.00           C  
ATOM   3617  O   TYR B  67     -14.649  14.852  -5.912  1.00  0.00           O  
ATOM   3618  CB  TYR B  67     -16.103  14.809  -8.474  1.00  0.00           C  
ATOM   3619  CG  TYR B  67     -14.860  14.282  -9.138  1.00  0.00           C  
ATOM   3620  CD1 TYR B  67     -14.846  13.028  -9.743  1.00  0.00           C  
ATOM   3621  CD2 TYR B  67     -13.680  15.029  -9.142  1.00  0.00           C  
ATOM   3622  CE1 TYR B  67     -13.699  12.536 -10.339  1.00  0.00           C  
ATOM   3623  CE2 TYR B  67     -12.531  14.543  -9.738  1.00  0.00           C  
ATOM   3624  CZ  TYR B  67     -12.541  13.294 -10.331  1.00  0.00           C  
ATOM   3625  OH  TYR B  67     -11.405  12.812 -10.913  1.00  0.00           O  
ATOM   3626  N   ASN B  68     -15.041  12.628  -5.825  1.00  0.00           N  
ATOM   3627  CA  ASN B  68     -14.118  12.353  -4.720  1.00  0.00           C  
ATOM   3628  C   ASN B  68     -12.660  12.144  -5.138  1.00  0.00           C  
ATOM   3629  O   ASN B  68     -11.859  11.665  -4.329  1.00  0.00           O  
ATOM   3630  CB  ASN B  68     -14.606  11.153  -3.905  1.00  0.00           C  
ATOM   3631  CG  ASN B  68     -15.453  11.547  -2.716  1.00  0.00           C  
ATOM   3632  OD1 ASN B  68     -16.680  11.591  -2.798  1.00  0.00           O  
ATOM   3633  ND2 ASN B  68     -14.802  11.822  -1.596  1.00  0.00           N  
ATOM   3634  N   GLY B  69     -12.284  12.480  -6.367  1.00  0.00           N  
ATOM   3635  CA  GLY B  69     -10.891  12.452  -6.784  1.00  0.00           C  
ATOM   3636  C   GLY B  69     -10.376  11.113  -7.289  1.00  0.00           C  
ATOM   3637  O   GLY B  69     -11.135  10.161  -7.494  1.00  0.00           O  
ATOM   3638  N   ASP B  70      -9.049  11.054  -7.487  1.00  0.00           N  
ATOM   3639  CA  ASP B  70      -8.301   9.899  -8.004  1.00  0.00           C  
ATOM   3640  C   ASP B  70      -8.706   9.534  -9.437  1.00  0.00           C  
ATOM   3641  O   ASP B  70      -9.254   8.459  -9.708  1.00  0.00           O  
ATOM   3642  CB  ASP B  70      -8.383   8.696  -7.062  1.00  0.00           C  
ATOM   3643  CG  ASP B  70      -7.196   8.644  -6.089  1.00  0.00           C  
ATOM   3644  OD1 ASP B  70      -6.431   9.635  -6.021  1.00  0.00           O  
ATOM   3645  OD2 ASP B  70      -7.033   7.607  -5.417  1.00  0.00           O  
ATOM   3646  N   ILE B  71      -8.372  10.429 -10.364  1.00  0.00           N  
ATOM   3647  CA  ILE B  71      -8.561  10.164 -11.785  1.00  0.00           C  
ATOM   3648  C   ILE B  71      -7.359   9.434 -12.391  1.00  0.00           C  
ATOM   3649  O   ILE B  71      -7.495   8.708 -13.370  1.00  0.00           O  
ATOM   3650  CB  ILE B  71      -8.813  11.489 -12.558  1.00  0.00           C  
ATOM   3651  CG1 ILE B  71      -9.172  11.224 -14.025  1.00  0.00           C  
ATOM   3652  CG2 ILE B  71      -7.609  12.428 -12.480  1.00  0.00           C  
ATOM   3653  CD1 ILE B  71     -10.512  10.548 -14.212  1.00  0.00           C  
ATOM   3654  N   VAL B  72      -6.160   9.614 -11.814  1.00  0.00           N  
ATOM   3655  CA  VAL B  72      -4.927   9.133 -12.439  1.00  0.00           C  
ATOM   3656  C   VAL B  72      -4.795   7.623 -12.293  1.00  0.00           C  
ATOM   3657  O   VAL B  72      -4.948   7.071 -11.200  1.00  0.00           O  
ATOM   3658  CB  VAL B  72      -3.691   9.844 -11.849  1.00  0.00           C  
ATOM   3659  CG1 VAL B  72      -2.396   9.272 -12.436  1.00  0.00           C  
ATOM   3660  CG2 VAL B  72      -3.766  11.346 -12.115  1.00  0.00           C  
ATOM   3661  N   SER B  73      -4.490   6.949 -13.404  1.00  0.00           N  
ATOM   3662  CA  SER B  73      -4.331   5.501 -13.442  1.00  0.00           C  
ATOM   3663  C   SER B  73      -2.992   5.060 -12.840  1.00  0.00           C  
ATOM   3664  O   SER B  73      -2.038   5.845 -12.756  1.00  0.00           O  
ATOM   3665  CB  SER B  73      -4.438   5.005 -14.888  1.00  0.00           C  
ATOM   3666  OG  SER B  73      -4.273   3.603 -14.983  1.00  0.00           O  
ATOM   3667  N   ARG B  74      -2.929   3.788 -12.431  1.00  0.00           N  
ATOM   3668  CA  ARG B  74      -1.693   3.218 -11.889  1.00  0.00           C  
ATOM   3669  C   ARG B  74      -0.707   2.866 -13.003  1.00  0.00           C  
ATOM   3670  O   ARG B  74      -1.093   2.459 -14.094  1.00  0.00           O  
ATOM   3671  CB  ARG B  74      -2.005   1.957 -11.087  1.00  0.00           C  
ATOM   3672  CG  ARG B  74      -2.736   2.194  -9.763  1.00  0.00           C  
ATOM   3673  CD  ARG B  74      -3.123   0.871  -9.102  1.00  0.00           C  
ATOM   3674  NE  ARG B  74      -1.970   0.014  -8.840  1.00  0.00           N  
ATOM   3675  CZ  ARG B  74      -2.040  -1.225  -8.354  1.00  0.00           C  
ATOM   3676  NH1 ARG B  74      -3.219  -1.767  -8.081  1.00  0.00           N  
ATOM   3677  NH2 ARG B  74      -0.935  -1.930  -8.155  1.00  0.00           N  
ATOM   3678  N   ALA B  75       0.578   3.014 -12.691  1.00  0.00           N  
ATOM   3679  CA  ALA B  75       1.672   2.464 -13.495  1.00  0.00           C  
ATOM   3680  C   ALA B  75       1.608   2.833 -14.977  1.00  0.00           C  
ATOM   3681  O   ALA B  75       1.825   1.997 -15.856  1.00  0.00           O  
ATOM   3682  CB  ALA B  75       1.742   0.941 -13.327  1.00  0.00           C  
ATOM   3683  N   ILE B  76       1.313   4.091 -15.277  1.00  0.00           N  
ATOM   3684  CA  ILE B  76       1.308   4.523 -16.673  1.00  0.00           C  
ATOM   3685  C   ILE B  76       2.752   4.728 -17.161  1.00  0.00           C  
ATOM   3686  O   ILE B  76       3.633   5.064 -16.364  1.00  0.00           O  
ATOM   3687  CB  ILE B  76       0.428   5.777 -16.872  1.00  0.00           C  
ATOM   3688  CG1 ILE B  76       0.953   6.963 -16.073  1.00  0.00           C  
ATOM   3689  CG2 ILE B  76      -1.023   5.477 -16.498  1.00  0.00           C  
ATOM   3690  CD1 ILE B  76       1.886   7.855 -16.858  1.00  0.00           C  
ATOM   3691  N   PRO B  77       3.014   4.518 -18.457  1.00  0.00           N  
ATOM   3692  CA  PRO B  77       4.399   4.544 -18.954  1.00  0.00           C  
ATOM   3693  C   PRO B  77       5.129   5.873 -18.761  1.00  0.00           C  
ATOM   3694  O   PRO B  77       6.309   5.875 -18.401  1.00  0.00           O  
ATOM   3695  CB  PRO B  77       4.247   4.216 -20.443  1.00  0.00           C  
ATOM   3696  CG  PRO B  77       2.984   3.420 -20.520  1.00  0.00           C  
ATOM   3697  CD  PRO B  77       2.076   4.039 -19.490  1.00  0.00           C  
ATOM   3698  N   LYS B  78       4.465   7.006 -19.011  1.00  0.00           N  
ATOM   3699  CA  LYS B  78       5.111   8.317 -18.909  1.00  0.00           C  
ATOM   3700  C   LYS B  78       4.347   9.178 -17.910  1.00  0.00           C  
ATOM   3701  O   LYS B  78       3.445   9.934 -18.277  1.00  0.00           O  
ATOM   3702  CB  LYS B  78       5.182   8.990 -20.281  1.00  0.00           C  
ATOM   3703  CG  LYS B  78       5.967  10.296 -20.266  1.00  0.00           C  
ATOM   3704  CD  LYS B  78       6.148  10.855 -21.680  1.00  0.00           C  
ATOM   3705  CE  LYS B  78       6.836  12.208 -21.672  1.00  0.00           C  
ATOM   3706  NZ  LYS B  78       8.199  12.158 -21.071  1.00  0.00           N  
ATOM   3707  N   TYR B  79       4.718   9.047 -16.638  1.00  0.00           N  
ATOM   3708  CA  TYR B  79       4.083   9.774 -15.544  1.00  0.00           C  
ATOM   3709  C   TYR B  79       4.901  11.019 -15.202  1.00  0.00           C  
ATOM   3710  O   TYR B  79       6.066  10.913 -14.809  1.00  0.00           O  
ATOM   3711  CB  TYR B  79       3.947   8.864 -14.322  1.00  0.00           C  
ATOM   3712  CG  TYR B  79       3.287   9.500 -13.122  1.00  0.00           C  
ATOM   3713  CD1 TYR B  79       1.916   9.711 -13.091  1.00  0.00           C  
ATOM   3714  CD2 TYR B  79       4.032   9.856 -12.005  1.00  0.00           C  
ATOM   3715  CE1 TYR B  79       1.300  10.275 -11.986  1.00  0.00           C  
ATOM   3716  CE2 TYR B  79       3.425  10.423 -10.890  1.00  0.00           C  
ATOM   3717  CZ  TYR B  79       2.063  10.632 -10.891  1.00  0.00           C  
ATOM   3718  OH  TYR B  79       1.462  11.193  -9.792  1.00  0.00           O  
ATOM   3719  N   ASN B  80       4.297  12.182 -15.355  1.00  0.00           N  
ATOM   3720  CA  ASN B  80       4.978  13.438 -15.075  1.00  0.00           C  
ATOM   3721  C   ASN B  80       3.957  14.533 -14.775  1.00  0.00           C  
ATOM   3722  O   ASN B  80       2.747  14.280 -14.727  1.00  0.00           O  
ATOM   3723  CB  ASN B  80       5.897  13.828 -16.250  1.00  0.00           C  
ATOM   3724  CG  ASN B  80       5.159  13.910 -17.574  1.00  0.00           C  
ATOM   3725  OD1 ASN B  80       3.976  14.218 -17.636  1.00  0.00           O  
ATOM   3726  ND2 ASN B  80       5.879  13.639 -18.662  1.00  0.00           N  
ATOM   3727  N   LEU B  81       4.452  15.741 -14.550  1.00  0.00           N  
ATOM   3728  CA  LEU B  81       3.589  16.875 -14.230  1.00  0.00           C  
ATOM   3729  C   LEU B  81       2.548  17.105 -15.320  1.00  0.00           C  
ATOM   3730  O   LEU B  81       1.365  17.341 -15.033  1.00  0.00           O  
ATOM   3731  CB  LEU B  81       4.453  18.125 -14.012  1.00  0.00           C  
ATOM   3732  CG  LEU B  81       3.747  19.428 -13.636  1.00  0.00           C  
ATOM   3733  CD1 LEU B  81       4.693  20.287 -12.781  1.00  0.00           C  
ATOM   3734  CD2 LEU B  81       3.318  20.223 -14.869  1.00  0.00           C  
ATOM   3735  N   ASP B  82       2.958  17.042 -16.589  1.00  0.00           N  
ATOM   3736  CA  ASP B  82       2.039  17.287 -17.692  1.00  0.00           C  
ATOM   3737  C   ASP B  82       0.950  16.222 -17.770  1.00  0.00           C  
ATOM   3738  O   ASP B  82      -0.205  16.528 -18.085  1.00  0.00           O  
ATOM   3739  CB  ASP B  82       2.799  17.363 -19.017  1.00  0.00           C  
ATOM   3740  CG  ASP B  82       1.929  17.842 -20.158  1.00  0.00           C  
ATOM   3741  OD1 ASP B  82       1.480  19.009 -20.112  1.00  0.00           O  
ATOM   3742  OD2 ASP B  82       1.694  17.061 -21.093  1.00  0.00           O  
ATOM   3743  N   TYR B  83       1.300  14.966 -17.468  1.00  0.00           N  
ATOM   3744  CA  TYR B  83       0.312  13.893 -17.474  1.00  0.00           C  
ATOM   3745  C   TYR B  83      -0.770  14.138 -16.419  1.00  0.00           C  
ATOM   3746  O   TYR B  83      -1.966  13.971 -16.686  1.00  0.00           O  
ATOM   3747  CB  TYR B  83       0.984  12.538 -17.235  1.00  0.00           C  
ATOM   3748  CG  TYR B  83       0.031  11.372 -17.379  1.00  0.00           C  
ATOM   3749  CD1 TYR B  83      -0.758  10.955 -16.311  1.00  0.00           C  
ATOM   3750  CD2 TYR B  83      -0.096  10.699 -18.586  1.00  0.00           C  
ATOM   3751  CE1 TYR B  83      -1.646   9.901 -16.443  1.00  0.00           C  
ATOM   3752  CE2 TYR B  83      -0.984   9.640 -18.729  1.00  0.00           C  
ATOM   3753  CZ  TYR B  83      -1.757   9.248 -17.651  1.00  0.00           C  
ATOM   3754  OH  TYR B  83      -2.642   8.200 -17.783  1.00  0.00           O  
ATOM   3755  N   VAL B  84      -0.361  14.549 -15.219  1.00  0.00           N  
ATOM   3756  CA  VAL B  84      -1.324  14.832 -14.156  1.00  0.00           C  
ATOM   3757  C   VAL B  84      -2.225  16.005 -14.553  1.00  0.00           C  
ATOM   3758  O   VAL B  84      -3.443  15.960 -14.350  1.00  0.00           O  
ATOM   3759  CB  VAL B  84      -0.607  15.105 -12.825  1.00  0.00           C  
ATOM   3760  CG1 VAL B  84      -1.586  15.588 -11.768  1.00  0.00           C  
ATOM   3761  CG2 VAL B  84       0.103  13.844 -12.346  1.00  0.00           C  
ATOM   3762  N   LYS B  85      -1.643  17.052 -15.117  1.00  0.00           N  
ATOM   3763  CA  LYS B  85      -2.433  18.184 -15.581  1.00  0.00           C  
ATOM   3764  C   LYS B  85      -3.477  17.733 -16.606  1.00  0.00           C  
ATOM   3765  O   LYS B  85      -4.650  18.116 -16.529  1.00  0.00           O  
ATOM   3766  CB  LYS B  85      -1.531  19.258 -16.188  1.00  0.00           C  
ATOM   3767  CG  LYS B  85      -0.725  20.057 -15.169  1.00  0.00           C  
ATOM   3768  CD  LYS B  85       0.037  21.186 -15.861  1.00  0.00           C  
ATOM   3769  CE  LYS B  85       0.681  22.119 -14.850  1.00  0.00           C  
ATOM   3770  NZ  LYS B  85       1.372  23.250 -15.524  1.00  0.00           N  
ATOM   3771  N   GLN B  86      -3.049  16.921 -17.575  1.00  0.00           N  
ATOM   3772  CA  GLN B  86      -3.968  16.442 -18.607  1.00  0.00           C  
ATOM   3773  C   GLN B  86      -5.062  15.554 -18.012  1.00  0.00           C  
ATOM   3774  O   GLN B  86      -6.201  15.574 -18.475  1.00  0.00           O  
ATOM   3775  CB  GLN B  86      -3.186  15.687 -19.685  1.00  0.00           C  
ATOM   3776  CG  GLN B  86      -4.032  15.309 -20.901  1.00  0.00           C  
ATOM   3777  CD  GLN B  86      -4.679  16.506 -21.574  1.00  0.00           C  
ATOM   3778  OE1 GLN B  86      -5.883  16.513 -21.820  1.00  0.00           O  
ATOM   3779  NE2 GLN B  86      -3.879  17.527 -21.860  1.00  0.00           N  
ATOM   3780  N   SER B  87      -4.724  14.772 -16.978  1.00  0.00           N  
ATOM   3781  CA  SER B  87      -5.724  13.951 -16.297  1.00  0.00           C  
ATOM   3782  C   SER B  87      -6.814  14.813 -15.668  1.00  0.00           C  
ATOM   3783  O   SER B  87      -7.998  14.460 -15.711  1.00  0.00           O  
ATOM   3784  CB  SER B  87      -5.059  13.089 -15.219  1.00  0.00           C  
ATOM   3785  OG  SER B  87      -4.157  12.169 -15.782  1.00  0.00           O  
ATOM   3786  N   ILE B  88      -6.431  15.950 -15.078  1.00  0.00           N  
ATOM   3787  CA  ILE B  88      -7.395  16.856 -14.463  1.00  0.00           C  
ATOM   3788  C   ILE B  88      -8.249  17.532 -15.531  1.00  0.00           C  
ATOM   3789  O   ILE B  88      -9.453  17.724 -15.348  1.00  0.00           O  
ATOM   3790  CB  ILE B  88      -6.672  17.887 -13.574  1.00  0.00           C  
ATOM   3791  CG1 ILE B  88      -5.995  17.167 -12.397  1.00  0.00           C  
ATOM   3792  CG2 ILE B  88      -7.639  18.950 -13.061  1.00  0.00           C  
ATOM   3793  CD1 ILE B  88      -4.985  18.009 -11.661  1.00  0.00           C  
ATOM   3794  N   VAL B  89      -7.640  17.883 -16.671  1.00  0.00           N  
ATOM   3795  CA  VAL B  89      -8.402  18.393 -17.802  1.00  0.00           C  
ATOM   3796  C   VAL B  89      -9.443  17.358 -18.236  1.00  0.00           C  
ATOM   3797  O   VAL B  89     -10.615  17.685 -18.464  1.00  0.00           O  
ATOM   3798  CB  VAL B  89      -7.475  18.756 -18.977  1.00  0.00           C  
ATOM   3799  CG1 VAL B  89      -8.276  19.088 -20.233  1.00  0.00           C  
ATOM   3800  CG2 VAL B  89      -6.574  19.931 -18.603  1.00  0.00           C  
ATOM   3801  N   ASN B  90      -9.014  16.068 -18.360  1.00  0.00           N  
ATOM   3802  CA  ASN B  90      -9.874  15.017 -18.723  1.00  0.00           C  
ATOM   3803  C   ASN B  90     -10.981  14.783 -17.732  1.00  0.00           C  
ATOM   3804  O   ASN B  90     -12.084  14.529 -18.076  1.00  0.00           O  
ATOM   3805  CB  ASN B  90      -9.079  13.752 -19.021  1.00  0.00           C  
ATOM   3806  CG  ASN B  90      -8.362  13.771 -20.247  1.00  0.00           C  
ATOM   3807  OD1 ASN B  90      -8.344  14.785 -20.990  1.00  0.00           O  
ATOM   3808  ND2 ASN B  90      -7.766  13.020 -20.780  1.00  0.00           N  
ATOM   3809  N   ALA B  91     -10.680  14.865 -16.425  1.00  0.00           N  
ATOM   3810  CA  ALA B  91     -11.692  14.722 -15.388  1.00  0.00           C  
ATOM   3811  C   ALA B  91     -12.720  15.844 -15.479  1.00  0.00           C  
ATOM   3812  O   ALA B  91     -13.924  15.618 -15.333  1.00  0.00           O  
ATOM   3813  CB  ALA B  91     -11.041  14.706 -14.007  1.00  0.00           C  
ATOM   3814  N   THR B  92     -12.255  17.078 -15.728  1.00  0.00           N  
ATOM   3815  CA  THR B  92     -13.149  18.223 -15.877  1.00  0.00           C  
ATOM   3816  C   THR B  92     -14.083  18.037 -17.065  1.00  0.00           C  
ATOM   3817  O   THR B  92     -15.282  18.311 -16.967  1.00  0.00           O  
ATOM   3818  CB  THR B  92     -12.326  19.514 -16.025  1.00  0.00           C  
ATOM   3819  OG1 THR B  92     -11.495  19.683 -14.874  1.00  0.00           O  
ATOM   3820  CG2 THR B  92     -13.238  20.722 -16.161  1.00  0.00           C  
ATOM   3821  N   ALA B  93     -13.545  17.552 -18.186  1.00  0.00           N  
ATOM   3822  CA  ALA B  93     -14.365  17.289 -19.360  1.00  0.00           C  
ATOM   3823  C   ALA B  93     -15.438  16.241 -19.064  1.00  0.00           C  
ATOM   3824  O   ALA B  93     -16.583  16.367 -19.510  1.00  0.00           O  
ATOM   3825  CB  ALA B  93     -13.482  16.841 -20.527  1.00  0.00           C  
ATOM   3826  N   LEU B  94     -15.076  15.206 -18.299  1.00  0.00           N  
ATOM   3827  CA  LEU B  94     -16.046  14.187 -17.892  1.00  0.00           C  
ATOM   3828  C   LEU B  94     -17.157  14.800 -17.042  1.00  0.00           C  
ATOM   3829  O   LEU B  94     -18.343  14.551 -17.290  1.00  0.00           O  
ATOM   3830  CB  LEU B  94     -15.329  13.078 -17.119  1.00  0.00           C  
ATOM   3831  CG  LEU B  94     -16.237  12.017 -16.468  1.00  0.00           C  
ATOM   3832  CD1 LEU B  94     -16.884  11.158 -17.539  1.00  0.00           C  
ATOM   3833  CD2 LEU B  94     -15.437  11.165 -15.499  1.00  0.00           C  
ATOM   3834  N   LEU B  95     -16.789  15.623 -16.057  1.00  0.00           N  
ATOM   3835  CA  LEU B  95     -17.779  16.224 -15.170  1.00  0.00           C  
ATOM   3836  C   LEU B  95     -18.699  17.185 -15.917  1.00  0.00           C  
ATOM   3837  O   LEU B  95     -19.881  17.305 -15.578  1.00  0.00           O  
ATOM   3838  CB  LEU B  95     -17.075  16.944 -14.013  1.00  0.00           C  
ATOM   3839  CG  LEU B  95     -16.297  16.028 -13.059  1.00  0.00           C  
ATOM   3840  CD1 LEU B  95     -15.509  16.847 -12.047  1.00  0.00           C  
ATOM   3841  CD2 LEU B  95     -17.236  15.066 -12.347  1.00  0.00           C  
ATOM   3842  N   LYS B  96     -18.179  17.857 -16.949  1.00  0.00           N  
ATOM   3843  CA  LYS B  96     -19.000  18.773 -17.738  1.00  0.00           C  
ATOM   3844  C   LYS B  96     -20.094  18.054 -18.521  1.00  0.00           C  
ATOM   3845  O   LYS B  96     -21.041  18.697 -18.969  1.00  0.00           O  
ATOM   3846  CB  LYS B  96     -18.117  19.578 -18.693  1.00  0.00           C  
ATOM   3847  CG  LYS B  96     -17.361  20.714 -18.020  1.00  0.00           C  
ATOM   3848  CD  LYS B  96     -16.471  21.458 -19.011  1.00  0.00           C  
ATOM   3849  CE  LYS B  96     -15.825  22.671 -18.366  1.00  0.00           C  
ATOM   3850  NZ  LYS B  96     -14.863  23.341 -19.278  1.00  0.00           N  
ATOM   3851  N   LYS B  97     -19.991  16.732 -18.680  1.00  0.00           N  
ATOM   3852  CA  LYS B  97     -21.047  15.968 -19.333  1.00  0.00           C  
ATOM   3853  C   LYS B  97     -22.324  15.943 -18.501  1.00  0.00           C  
ATOM   3854  O   LYS B  97     -23.406  15.701 -19.041  1.00  0.00           O  
ATOM   3855  CB  LYS B  97     -20.579  14.534 -19.609  1.00  0.00           C  
ATOM   3856  CG  LYS B  97     -19.418  14.434 -20.590  1.00  0.00           C  
ATOM   3857  CD  LYS B  97     -18.975  12.986 -20.766  1.00  0.00           C  
ATOM   3858  CE  LYS B  97     -17.736  12.876 -21.643  1.00  0.00           C  
ATOM   3859  NZ  LYS B  97     -17.995  13.238 -23.056  1.00  0.00           N  
ATOM   3860  N   PHE B  98     -22.224  16.194 -17.186  1.00  0.00           N  
ATOM   3861  CA  PHE B  98     -23.382  16.261 -16.305  1.00  0.00           C  
ATOM   3862  C   PHE B  98     -23.918  17.692 -16.286  1.00  0.00           C  
ATOM   3863  O   PHE B  98     -23.708  18.456 -15.334  1.00  0.00           O  
ATOM   3864  CB  PHE B  98     -23.012  15.770 -14.907  1.00  0.00           C  
ATOM   3865  CG  PHE B  98     -22.509  14.354 -14.886  1.00  0.00           C  
ATOM   3866  CD1 PHE B  98     -23.381  13.298 -15.089  1.00  0.00           C  
ATOM   3867  CD2 PHE B  98     -21.164  14.074 -14.690  1.00  0.00           C  
ATOM   3868  CE1 PHE B  98     -22.931  11.986 -15.086  1.00  0.00           C  
ATOM   3869  CE2 PHE B  98     -20.705  12.774 -14.689  1.00  0.00           C  
ATOM   3870  CZ  PHE B  98     -21.587  11.717 -14.887  1.00  0.00           C  
ATOM   3871  N   GLU B  99     -24.587  18.051 -17.376  1.00  0.00           N  
ATOM   3872  CA  GLU B  99     -25.085  19.408 -17.561  1.00  0.00           C  
ATOM   3873  C   GLU B  99     -26.088  19.777 -16.478  1.00  0.00           C  
ATOM   3874  O   GLU B  99     -26.943  18.973 -16.109  1.00  0.00           O  
ATOM   3875  CB  GLU B  99     -25.717  19.541 -18.945  1.00  0.00           C  
ATOM   3876  CG  GLU B  99     -24.727  19.350 -20.087  1.00  0.00           C  
ATOM   3877  CD  GLU B  99     -25.404  19.168 -21.432  1.00  0.00           C  
ATOM   3878  OE1 GLU B  99     -26.255  18.260 -21.554  1.00  0.00           O  
ATOM   3879  OE2 GLU B  99     -25.079  19.935 -22.363  1.00  0.00           O  
ATOM   3880  N   ASP B 100     -25.957  20.993 -15.959  1.00  0.00           N  
ATOM   3881  CA  ASP B 100     -26.834  21.563 -14.935  1.00  0.00           C  
ATOM   3882  C   ASP B 100     -26.676  20.915 -13.555  1.00  0.00           C  
ATOM   3883  O   ASP B 100     -27.451  21.226 -12.640  1.00  0.00           O  
ATOM   3884  CB  ASP B 100     -28.305  21.515 -15.370  1.00  0.00           C  
ATOM   3885  CG  ASP B 100     -28.549  22.259 -16.669  1.00  0.00           C  
ATOM   3886  OD1 ASP B 100     -27.980  23.359 -16.837  1.00  0.00           O  
ATOM   3887  OD2 ASP B 100     -29.301  21.746 -17.511  1.00  0.00           O  
ATOM   3888  N   PHE B 101     -25.697  20.041 -13.371  1.00  0.00           N  
ATOM   3889  CA  PHE B 101     -25.419  19.472 -12.052  1.00  0.00           C  
ATOM   3890  C   PHE B 101     -24.638  20.459 -11.185  1.00  0.00           C  
ATOM   3891  O   PHE B 101     -23.792  21.206 -11.681  1.00  0.00           O  
ATOM   3892  CB  PHE B 101     -24.593  18.182 -12.169  1.00  0.00           C  
ATOM   3893  CG  PHE B 101     -25.402  16.935 -12.436  1.00  0.00           C  
ATOM   3894  CD1 PHE B 101     -26.253  16.838 -13.526  1.00  0.00           C  
ATOM   3895  CD2 PHE B 101     -25.272  15.825 -11.600  1.00  0.00           C  
ATOM   3896  CE1 PHE B 101     -26.971  15.682 -13.771  1.00  0.00           C  
ATOM   3897  CE2 PHE B 101     -25.985  14.663 -11.844  1.00  0.00           C  
ATOM   3898  CZ  PHE B 101     -26.837  14.593 -12.932  1.00  0.00           C  
ATOM   3899  N   PHE B 102     -24.924  20.448  -9.879  1.00  0.00           N  
ATOM   3900  CA  PHE B 102     -24.077  21.088  -8.884  1.00  0.00           C  
ATOM   3901  C   PHE B 102     -22.949  20.112  -8.553  1.00  0.00           C  
ATOM   3902  O   PHE B 102     -23.184  19.062  -7.941  1.00  0.00           O  
ATOM   3903  CB  PHE B 102     -24.896  21.438  -7.639  1.00  0.00           C  
ATOM   3904  CG  PHE B 102     -24.105  22.122  -6.559  1.00  0.00           C  
ATOM   3905  CD1 PHE B 102     -23.645  23.418  -6.717  1.00  0.00           C  
ATOM   3906  CD2 PHE B 102     -23.833  21.461  -5.356  1.00  0.00           C  
ATOM   3907  CE1 PHE B 102     -22.928  24.050  -5.713  1.00  0.00           C  
ATOM   3908  CE2 PHE B 102     -23.115  22.088  -4.351  1.00  0.00           C  
ATOM   3909  CZ  PHE B 102     -22.665  23.385  -4.523  1.00  0.00           C  
ATOM   3910  N   ILE B 103     -21.722  20.436  -8.980  1.00  0.00           N  
ATOM   3911  CA  ILE B 103     -20.575  19.538  -8.870  1.00  0.00           C  
ATOM   3912  C   ILE B 103     -19.660  20.023  -7.758  1.00  0.00           C  
ATOM   3913  O   ILE B 103     -19.328  21.205  -7.683  1.00  0.00           O  
ATOM   3914  CB  ILE B 103     -19.784  19.478 -10.204  1.00  0.00           C  
ATOM   3915  CG1 ILE B 103     -20.691  19.065 -11.377  1.00  0.00           C  
ATOM   3916  CG2 ILE B 103     -18.588  18.537 -10.081  1.00  0.00           C  
ATOM   3917  CD1 ILE B 103     -21.164  17.631 -11.325  1.00  0.00           C  
ATOM   3918  N   ILE B 104     -19.239  19.086  -6.896  1.00  0.00           N  
ATOM   3919  CA  ILE B 104     -18.316  19.365  -5.794  1.00  0.00           C  
ATOM   3920  C   ILE B 104     -17.023  18.597  -6.073  1.00  0.00           C  
ATOM   3921  O   ILE B 104     -16.910  17.427  -5.696  1.00  0.00           O  
ATOM   3922  CB  ILE B 104     -18.929  18.956  -4.444  1.00  0.00           C  
ATOM   3923  CG1 ILE B 104     -20.276  19.656  -4.234  1.00  0.00           C  
ATOM   3924  CG2 ILE B 104     -17.976  19.269  -3.294  1.00  0.00           C  
ATOM   3925  CD1 ILE B 104     -21.155  18.983  -3.181  1.00  0.00           C  
ATOM   3926  N   PRO B 105     -16.035  19.204  -6.748  1.00  0.00           N  
ATOM   3927  CA  PRO B 105     -14.825  18.486  -7.153  1.00  0.00           C  
ATOM   3928  C   PRO B 105     -13.739  18.503  -6.092  1.00  0.00           C  
ATOM   3929  O   PRO B 105     -13.697  19.391  -5.237  1.00  0.00           O  
ATOM   3930  CB  PRO B 105     -14.378  19.238  -8.402  1.00  0.00           C  
ATOM   3931  CG  PRO B 105     -14.794  20.655  -8.123  1.00  0.00           C  
ATOM   3932  CD  PRO B 105     -16.083  20.557  -7.337  1.00  0.00           C  
ATOM   3933  N   MET B 106     -12.831  17.510  -6.152  1.00  0.00           N  
ATOM   3934  CA  MET B 106     -11.668  17.481  -5.271  1.00  0.00           C  
ATOM   3935  C   MET B 106     -10.552  16.673  -5.923  1.00  0.00           C  
ATOM   3936  O   MET B 106     -10.728  16.064  -6.980  1.00  0.00           O  
ATOM   3937  CB  MET B 106     -12.028  16.898  -3.895  1.00  0.00           C  
ATOM   3938  CG  MET B 106     -12.171  15.386  -3.883  1.00  0.00           C  
ATOM   3939  SD  MET B 106     -12.612  14.725  -2.247  1.00  0.00           S  
ATOM   3940  CE  MET B 106     -14.298  15.311  -2.099  1.00  0.00           C  
ATOM   3941  N   LEU B 107      -9.379  16.691  -5.269  1.00  0.00           N  
ATOM   3942  CA  LEU B 107      -8.219  15.932  -5.711  1.00  0.00           C  
ATOM   3943  C   LEU B 107      -7.974  14.745  -4.785  1.00  0.00           C  
ATOM   3944  O   LEU B 107      -8.118  14.858  -3.568  1.00  0.00           O  
ATOM   3945  CB  LEU B 107      -6.969  16.821  -5.730  1.00  0.00           C  
ATOM   3946  CG  LEU B 107      -6.966  17.983  -6.725  1.00  0.00           C  
ATOM   3947  CD1 LEU B 107      -5.771  18.896  -6.462  1.00  0.00           C  
ATOM   3948  CD2 LEU B 107      -6.935  17.461  -8.152  1.00  0.00           C  
ATOM   3949  N   GLY B 108      -7.597  13.606  -5.365  1.00  0.00           N  
ATOM   3950  CA  GLY B 108      -7.161  12.445  -4.612  1.00  0.00           C  
ATOM   3951  C   GLY B 108      -5.648  12.362  -4.542  1.00  0.00           C  
ATOM   3952  O   GLY B 108      -4.926  13.172  -5.123  1.00  0.00           O  
ATOM   3953  N   ASN B 109      -5.138  11.354  -3.823  1.00  0.00           N  
ATOM   3954  CA  ASN B 109      -3.699  11.244  -3.580  1.00  0.00           C  
ATOM   3955  C   ASN B 109      -2.893  10.917  -4.833  1.00  0.00           C  
ATOM   3956  O   ASN B 109      -1.679  11.135  -4.851  1.00  0.00           O  
ATOM   3957  CB  ASN B 109      -3.412  10.213  -2.479  1.00  0.00           C  
ATOM   3958  CG  ASN B 109      -3.939   8.833  -2.817  1.00  0.00           C  
ATOM   3959  OD1 ASN B 109      -5.150   8.631  -2.921  1.00  0.00           O  
ATOM   3960  ND2 ASN B 109      -3.032   7.880  -2.964  1.00  0.00           N  
ATOM   3961  N   HIS B 110      -3.541  10.395  -5.882  1.00  0.00           N  
ATOM   3962  CA  HIS B 110      -2.854  10.145  -7.145  1.00  0.00           C  
ATOM   3963  C   HIS B 110      -2.883  11.347  -8.085  1.00  0.00           C  
ATOM   3964  O   HIS B 110      -2.206  11.336  -9.112  1.00  0.00           O  
ATOM   3965  CB  HIS B 110      -3.455   8.921  -7.850  1.00  0.00           C  
ATOM   3966  CG  HIS B 110      -3.086   7.623  -7.211  1.00  0.00           C  
ATOM   3967  ND1 HIS B 110      -1.972   6.909  -7.565  1.00  0.00           N  
ATOM   3968  CD2 HIS B 110      -3.681   6.919  -6.219  1.00  0.00           C  
ATOM   3969  CE1 HIS B 110      -1.893   5.810  -6.832  1.00  0.00           C  
ATOM   3970  NE2 HIS B 110      -2.922   5.795  -6.002  1.00  0.00           N  
ATOM   3971  N   ASP B 111      -3.647  12.381  -7.733  1.00  0.00           N  
ATOM   3972  CA  ASP B 111      -3.854  13.529  -8.609  1.00  0.00           C  
ATOM   3973  C   ASP B 111      -2.815  14.626  -8.372  1.00  0.00           C  
ATOM   3974  O   ASP B 111      -3.128  15.822  -8.330  1.00  0.00           O  
ATOM   3975  CB  ASP B 111      -5.274  14.071  -8.434  1.00  0.00           C  
ATOM   3976  CG  ASP B 111      -6.334  13.021  -8.723  1.00  0.00           C  
ATOM   3977  OD1 ASP B 111      -6.051  12.078  -9.497  1.00  0.00           O  
ATOM   3978  OD2 ASP B 111      -7.450  13.136  -8.174  1.00  0.00           O  
ATOM   3979  N   VAL B 112      -1.552  14.220  -8.227  1.00  0.00           N  
ATOM   3980  CA  VAL B 112      -0.423  15.122  -8.004  1.00  0.00           C  
ATOM   3981  C   VAL B 112       0.840  14.416  -8.479  1.00  0.00           C  
ATOM   3982  O   VAL B 112       0.855  13.188  -8.634  1.00  0.00           O  
ATOM   3983  CB  VAL B 112      -0.311  15.547  -6.520  1.00  0.00           C  
ATOM   3984  CG1 VAL B 112       0.020  14.344  -5.634  1.00  0.00           C  
ATOM   3985  CG2 VAL B 112       0.716  16.657  -6.330  1.00  0.00           C  
ATOM   3986  N   TYR B 113       1.894  15.184  -8.754  1.00  0.00           N  
ATOM   3987  CA  TYR B 113       3.185  14.620  -9.150  1.00  0.00           C  
ATOM   3988  C   TYR B 113       4.283  15.154  -8.243  1.00  0.00           C  
ATOM   3989  O   TYR B 113       4.456  16.362  -8.146  1.00  0.00           O  
ATOM   3990  CB  TYR B 113       3.499  14.959 -10.612  1.00  0.00           C  
ATOM   3991  CG  TYR B 113       4.886  14.512 -11.021  1.00  0.00           C  
ATOM   3992  CD1 TYR B 113       5.125  13.183 -11.372  1.00  0.00           C  
ATOM   3993  CD2 TYR B 113       5.950  15.403 -11.043  1.00  0.00           C  
ATOM   3994  CE1 TYR B 113       6.391  12.759 -11.739  1.00  0.00           C  
ATOM   3995  CE2 TYR B 113       7.228  14.987 -11.406  1.00  0.00           C  
ATOM   3996  CZ  TYR B 113       7.445  13.664 -11.752  1.00  0.00           C  
ATOM   3997  OH  TYR B 113       8.692  13.246 -12.111  1.00  0.00           O  
ATOM   3998  N   PRO B 114       5.056  14.273  -7.575  1.00  0.00           N  
ATOM   3999  CA  PRO B 114       4.844  12.822  -7.473  1.00  0.00           C  
ATOM   4000  C   PRO B 114       3.612  12.485  -6.635  1.00  0.00           C  
ATOM   4001  O   PRO B 114       3.140  13.324  -5.866  1.00  0.00           O  
ATOM   4002  CB  PRO B 114       6.125  12.322  -6.785  1.00  0.00           C  
ATOM   4003  CG  PRO B 114       7.126  13.428  -6.940  1.00  0.00           C  
ATOM   4004  CD  PRO B 114       6.309  14.688  -6.927  1.00  0.00           C  
ATOM   4005  N   ALA B 115       3.109  11.271  -6.801  1.00  0.00           N  
ATOM   4006  CA  ALA B 115       1.904  10.850  -6.101  1.00  0.00           C  
ATOM   4007  C   ALA B 115       2.042  11.014  -4.588  1.00  0.00           C  
ATOM   4008  O   ALA B 115       3.117  10.813  -4.022  1.00  0.00           O  
ATOM   4009  CB  ALA B 115       1.573   9.403  -6.445  1.00  0.00           C  
ATOM   4010  N   ASN B 116       0.939  11.393  -3.937  1.00  0.00           N  
ATOM   4011  CA  ASN B 116       0.808  11.533  -2.490  1.00  0.00           C  
ATOM   4012  C   ASN B 116       1.437  12.789  -1.908  1.00  0.00           C  
ATOM   4013  O   ASN B 116       1.171  13.117  -0.747  1.00  0.00           O  
ATOM   4014  CB  ASN B 116       1.375  10.309  -1.745  1.00  0.00           C  
ATOM   4015  CG  ASN B 116       0.851   8.998  -2.279  1.00  0.00           C  
ATOM   4016  OD1 ASN B 116      -0.338   8.867  -2.586  1.00  0.00           O  
ATOM   4017  ND2 ASN B 116       1.729   8.007  -2.391  1.00  0.00           N  
ATOM   4018  N   GLN B 117       2.253  13.502  -2.670  1.00  0.00           N  
ATOM   4019  CA  GLN B 117       3.066  14.584  -2.123  1.00  0.00           C  
ATOM   4020  C   GLN B 117       2.375  15.945  -2.314  1.00  0.00           C  
ATOM   4021  O   GLN B 117       2.663  16.678  -3.258  1.00  0.00           O  
ATOM   4022  CB  GLN B 117       4.457  14.593  -2.763  1.00  0.00           C  
ATOM   4023  CG  GLN B 117       5.124  13.215  -2.818  1.00  0.00           C  
ATOM   4024  CD  GLN B 117       5.172  12.532  -1.457  1.00  0.00           C  
ATOM   4025  OE1 GLN B 117       5.617  13.118  -0.475  1.00  0.00           O  
ATOM   4026  NE2 GLN B 117       4.705  11.288  -1.401  1.00  0.00           N  
ATOM   4027  N   MET B 118       1.449  16.265  -1.409  1.00  0.00           N  
ATOM   4028  CA  MET B 118       0.735  17.542  -1.436  1.00  0.00           C  
ATOM   4029  C   MET B 118       1.118  18.376  -0.220  1.00  0.00           C  
ATOM   4030  O   MET B 118       0.957  17.956   0.922  1.00  0.00           O  
ATOM   4031  CB  MET B 118      -0.780  17.334  -1.447  1.00  0.00           C  
ATOM   4032  CG  MET B 118      -1.314  16.812  -2.764  1.00  0.00           C  
ATOM   4033  SD  MET B 118      -3.119  16.818  -2.781  1.00  0.00           S  
ATOM   4034  CE  MET B 118      -3.446  16.110  -4.392  1.00  0.00           C  
ATOM   4035  N   ALA B 119       1.637  19.579  -0.479  1.00  0.00           N  
ATOM   4036  CA  ALA B 119       2.034  20.519   0.558  1.00  0.00           C  
ATOM   4037  C   ALA B 119       2.325  21.864  -0.100  1.00  0.00           C  
ATOM   4038  O   ALA B 119       1.908  22.106  -1.233  1.00  0.00           O  
ATOM   4039  CB  ALA B 119       3.250  19.994   1.330  1.00  0.00           C  
ATOM   4040  N   ILE B 120       3.055  22.746   0.598  1.00  0.00           N  
ATOM   4041  CA  ILE B 120       3.346  24.066   0.049  1.00  0.00           C  
ATOM   4042  C   ILE B 120       4.188  23.968  -1.222  1.00  0.00           C  
ATOM   4043  O   ILE B 120       4.056  24.803  -2.117  1.00  0.00           O  
ATOM   4044  CB  ILE B 120       4.021  24.963   1.113  1.00  0.00           C  
ATOM   4045  CG1 ILE B 120       4.032  26.421   0.653  1.00  0.00           C  
ATOM   4046  CG2 ILE B 120       5.434  24.470   1.421  1.00  0.00           C  
ATOM   4047  CD1 ILE B 120       4.369  27.404   1.748  1.00  0.00           C  
ATOM   4048  N   ASN B 121       5.034  22.942  -1.331  1.00  0.00           N  
ATOM   4049  CA  ASN B 121       5.875  22.765  -2.512  1.00  0.00           C  
ATOM   4050  C   ASN B 121       5.087  22.304  -3.739  1.00  0.00           C  
ATOM   4051  O   ASN B 121       5.616  22.326  -4.855  1.00  0.00           O  
ATOM   4052  CB  ASN B 121       7.005  21.767  -2.224  1.00  0.00           C  
ATOM   4053  CG  ASN B 121       6.501  20.344  -2.071  1.00  0.00           C  
ATOM   4054  OD1 ASN B 121       5.541  20.090  -1.347  1.00  0.00           O  
ATOM   4055  ND2 ASN B 121       7.141  19.416  -2.768  1.00  0.00           N  
ATOM   4056  N   SER B 122       3.837  21.869  -3.551  1.00  0.00           N  
ATOM   4057  CA  SER B 122       3.001  21.382  -4.648  1.00  0.00           C  
ATOM   4058  C   SER B 122       1.726  22.209  -4.805  1.00  0.00           C  
ATOM   4059  O   SER B 122       0.724  21.713  -5.339  1.00  0.00           O  
ATOM   4060  CB  SER B 122       2.658  19.901  -4.449  1.00  0.00           C  
ATOM   4061  OG  SER B 122       1.997  19.694  -3.220  1.00  0.00           O  
ATOM   4062  N   GLN B 123       1.755  23.477  -4.361  1.00  0.00           N  
ATOM   4063  CA  GLN B 123       0.586  24.347  -4.527  1.00  0.00           C  
ATOM   4064  C   GLN B 123       0.223  24.550  -5.990  1.00  0.00           C  
ATOM   4065  O   GLN B 123      -0.911  24.929  -6.298  1.00  0.00           O  
ATOM   4066  CB  GLN B 123       0.829  25.701  -3.857  1.00  0.00           C  
ATOM   4067  CG  GLN B 123       0.538  25.698  -2.359  1.00  0.00           C  
ATOM   4068  CD  GLN B 123       0.582  27.087  -1.757  1.00  0.00           C  
ATOM   4069  OE1 GLN B 123       1.486  27.875  -2.042  1.00  0.00           O  
ATOM   4070  NE2 GLN B 123      -0.407  27.402  -0.925  1.00  0.00           N  
ATOM   4071  N   TRP B 124       1.156  24.290  -6.910  1.00  0.00           N  
ATOM   4072  CA  TRP B 124       0.861  24.378  -8.335  1.00  0.00           C  
ATOM   4073  C   TRP B 124      -0.349  23.511  -8.705  1.00  0.00           C  
ATOM   4074  O   TRP B 124      -1.141  23.897  -9.570  1.00  0.00           O  
ATOM   4075  CB  TRP B 124       2.081  23.957  -9.167  1.00  0.00           C  
ATOM   4076  CG  TRP B 124       2.457  22.514  -9.008  1.00  0.00           C  
ATOM   4077  CD1 TRP B 124       3.358  21.989  -8.129  1.00  0.00           C  
ATOM   4078  CD2 TRP B 124       1.936  21.401  -9.752  1.00  0.00           C  
ATOM   4079  NE1 TRP B 124       3.422  20.625  -8.277  1.00  0.00           N  
ATOM   4080  CE2 TRP B 124       2.565  20.235  -9.262  1.00  0.00           C  
ATOM   4081  CE3 TRP B 124       1.004  21.282 -10.787  1.00  0.00           C  
ATOM   4082  CZ2 TRP B 124       2.274  18.959  -9.774  1.00  0.00           C  
ATOM   4083  CZ3 TRP B 124       0.720  20.018 -11.289  1.00  0.00           C  
ATOM   4084  CH2 TRP B 124       1.351  18.874 -10.788  1.00  0.00           C  
ATOM   4085  N   ILE B 125      -0.502  22.344  -8.059  1.00  0.00           N  
ATOM   4086  CA  ILE B 125      -1.614  21.455  -8.406  1.00  0.00           C  
ATOM   4087  C   ILE B 125      -2.946  22.037  -7.943  1.00  0.00           C  
ATOM   4088  O   ILE B 125      -3.964  21.888  -8.620  1.00  0.00           O  
ATOM   4089  CB  ILE B 125      -1.403  20.023  -7.831  1.00  0.00           C  
ATOM   4090  CG1 ILE B 125      -2.334  19.031  -8.545  1.00  0.00           C  
ATOM   4091  CG2 ILE B 125      -1.641  19.975  -6.323  1.00  0.00           C  
ATOM   4092  CD1 ILE B 125      -2.039  18.856 -10.007  1.00  0.00           C  
ATOM   4093  N   PHE B 126      -2.957  22.720  -6.782  1.00  0.00           N  
ATOM   4094  CA  PHE B 126      -4.183  23.350  -6.303  1.00  0.00           C  
ATOM   4095  C   PHE B 126      -4.584  24.503  -7.222  1.00  0.00           C  
ATOM   4096  O   PHE B 126      -5.763  24.663  -7.538  1.00  0.00           O  
ATOM   4097  CB  PHE B 126      -4.001  23.858  -4.873  1.00  0.00           C  
ATOM   4098  CG  PHE B 126      -3.430  22.847  -3.919  1.00  0.00           C  
ATOM   4099  CD1 PHE B 126      -3.812  21.512  -3.963  1.00  0.00           C  
ATOM   4100  CD2 PHE B 126      -2.506  23.237  -2.951  1.00  0.00           C  
ATOM   4101  CE1 PHE B 126      -3.276  20.590  -3.087  1.00  0.00           C  
ATOM   4102  CE2 PHE B 126      -1.971  22.319  -2.071  1.00  0.00           C  
ATOM   4103  CZ  PHE B 126      -2.356  20.992  -2.134  1.00  0.00           C  
ATOM   4104  N   GLN B 127      -3.604  25.293  -7.650  1.00  0.00           N  
ATOM   4105  CA  GLN B 127      -3.881  26.404  -8.551  1.00  0.00           C  
ATOM   4106  C   GLN B 127      -4.383  25.903  -9.899  1.00  0.00           C  
ATOM   4107  O   GLN B 127      -5.383  26.406 -10.430  1.00  0.00           O  
ATOM   4108  CB  GLN B 127      -2.626  27.260  -8.734  1.00  0.00           C  
ATOM   4109  CG  GLN B 127      -2.199  27.990  -7.464  1.00  0.00           C  
ATOM   4110  CD  GLN B 127      -1.025  28.921  -7.690  1.00  0.00           C  
ATOM   4111  OE1 GLN B 127      -0.066  28.570  -8.375  1.00  0.00           O  
ATOM   4112  NE2 GLN B 127      -1.107  30.119  -7.124  1.00  0.00           N  
ATOM   4113  N   PHE B 128      -3.714  24.894 -10.461  1.00  0.00           N  
ATOM   4114  CA  PHE B 128      -4.114  24.358 -11.760  1.00  0.00           C  
ATOM   4115  C   PHE B 128      -5.502  23.723 -11.685  1.00  0.00           C  
ATOM   4116  O   PHE B 128      -6.353  23.969 -12.549  1.00  0.00           O  
ATOM   4117  CB  PHE B 128      -3.088  23.343 -12.267  1.00  0.00           C  
ATOM   4118  CG  PHE B 128      -3.415  22.797 -13.624  1.00  0.00           C  
ATOM   4119  CD1 PHE B 128      -3.072  23.498 -14.770  1.00  0.00           C  
ATOM   4120  CD2 PHE B 128      -4.097  21.590 -13.763  1.00  0.00           C  
ATOM   4121  CE1 PHE B 128      -3.387  23.006 -16.025  1.00  0.00           C  
ATOM   4122  CE2 PHE B 128      -4.417  21.097 -15.012  1.00  0.00           C  
ATOM   4123  CZ  PHE B 128      -4.060  21.803 -16.145  1.00  0.00           C  
ATOM   4124  N   ALA B 129      -5.741  22.897 -10.656  1.00  0.00           N  
ATOM   4125  CA  ALA B 129      -7.030  22.237 -10.518  1.00  0.00           C  
ATOM   4126  C   ALA B 129      -8.154  23.244 -10.294  1.00  0.00           C  
ATOM   4127  O   ALA B 129      -9.251  23.096 -10.836  1.00  0.00           O  
ATOM   4128  CB  ALA B 129      -6.990  21.212  -9.387  1.00  0.00           C  
ATOM   4129  N   ALA B 130      -7.891  24.283  -9.496  1.00  0.00           N  
ATOM   4130  CA  ALA B 130      -8.892  25.324  -9.277  1.00  0.00           C  
ATOM   4131  C   ALA B 130      -9.265  26.013 -10.583  1.00  0.00           C  
ATOM   4132  O   ALA B 130     -10.434  26.325 -10.816  1.00  0.00           O  
ATOM   4133  CB  ALA B 130      -8.372  26.344  -8.257  1.00  0.00           C  
ATOM   4134  N   GLU B 131      -8.279  26.261 -11.440  1.00  0.00           N  
ATOM   4135  CA  GLU B 131      -8.536  26.866 -12.746  1.00  0.00           C  
ATOM   4136  C   GLU B 131      -9.382  25.951 -13.623  1.00  0.00           C  
ATOM   4137  O   GLU B 131     -10.314  26.402 -14.293  1.00  0.00           O  
ATOM   4138  CB  GLU B 131      -7.214  27.199 -13.441  1.00  0.00           C  
ATOM   4139  CG  GLU B 131      -6.444  28.336 -12.777  1.00  0.00           C  
ATOM   4140  CD  GLU B 131      -5.004  28.460 -13.261  1.00  0.00           C  
ATOM   4141  OE1 GLU B 131      -4.599  27.674 -14.148  1.00  0.00           O  
ATOM   4142  OE2 GLU B 131      -4.279  29.335 -12.748  1.00  0.00           O  
ATOM   4143  N   GLN B 132      -9.082  24.647 -13.615  1.00  0.00           N  
ATOM   4144  CA  GLN B 132      -9.842  23.697 -14.426  1.00  0.00           C  
ATOM   4145  C   GLN B 132     -11.254  23.496 -13.877  1.00  0.00           C  
ATOM   4146  O   GLN B 132     -12.217  23.431 -14.647  1.00  0.00           O  
ATOM   4147  CB  GLN B 132      -9.103  22.350 -14.503  1.00  0.00           C  
ATOM   4148  CG  GLN B 132      -7.743  22.437 -15.190  1.00  0.00           C  
ATOM   4149  CD  GLN B 132      -7.847  23.046 -16.576  1.00  0.00           C  
ATOM   4150  OE1 GLN B 132      -8.646  22.608 -17.402  1.00  0.00           O  
ATOM   4151  NE2 GLN B 132      -7.047  24.070 -16.828  1.00  0.00           N  
ATOM   4152  N   PHE B 133     -11.383  23.408 -12.547  1.00  0.00           N  
ATOM   4153  CA  PHE B 133     -12.685  23.198 -11.906  1.00  0.00           C  
ATOM   4154  C   PHE B 133     -13.488  24.498 -11.764  1.00  0.00           C  
ATOM   4155  O   PHE B 133     -14.618  24.462 -11.259  1.00  0.00           O  
ATOM   4156  CB  PHE B 133     -12.504  22.574 -10.517  1.00  0.00           C  
ATOM   4157  CG  PHE B 133     -11.934  21.169 -10.516  1.00  0.00           C  
ATOM   4158  CD1 PHE B 133     -12.219  20.276 -11.534  1.00  0.00           C  
ATOM   4159  CD2 PHE B 133     -11.140  20.741  -9.463  1.00  0.00           C  
ATOM   4160  CE1 PHE B 133     -11.708  18.979 -11.516  1.00  0.00           C  
ATOM   4161  CE2 PHE B 133     -10.634  19.449  -9.427  1.00  0.00           C  
ATOM   4162  CZ  PHE B 133     -10.912  18.567 -10.455  1.00  0.00           C  
ATOM   4163  N   ALA B 134     -12.940  25.632 -12.191  1.00  0.00           N  
ATOM   4164  CA  ALA B 134     -13.576  26.937 -12.010  1.00  0.00           C  
ATOM   4165  C   ALA B 134     -15.047  26.992 -12.449  1.00  0.00           C  
ATOM   4166  O   ALA B 134     -15.844  27.649 -11.771  1.00  0.00           O  
ATOM   4167  CB  ALA B 134     -12.758  28.022 -12.720  1.00  0.00           C  
ATOM   4168  N   PRO B 135     -15.455  26.332 -13.550  1.00  0.00           N  
ATOM   4169  CA  PRO B 135     -16.878  26.374 -13.927  1.00  0.00           C  
ATOM   4170  C   PRO B 135     -17.819  25.814 -12.866  1.00  0.00           C  
ATOM   4171  O   PRO B 135     -19.015  26.122 -12.890  1.00  0.00           O  
ATOM   4172  CB  PRO B 135     -16.935  25.525 -15.208  1.00  0.00           C  
ATOM   4173  CG  PRO B 135     -15.555  25.629 -15.775  1.00  0.00           C  
ATOM   4174  CD  PRO B 135     -14.644  25.657 -14.574  1.00  0.00           C  
ATOM   4175  N   PHE B 136     -17.302  24.994 -11.936  1.00  0.00           N  
ATOM   4176  CA  PHE B 136     -18.113  24.393 -10.881  1.00  0.00           C  
ATOM   4177  C   PHE B 136     -18.020  25.132  -9.555  1.00  0.00           C  
ATOM   4178  O   PHE B 136     -18.770  24.817  -8.622  1.00  0.00           O  
ATOM   4179  CB  PHE B 136     -17.698  22.931 -10.666  1.00  0.00           C  
ATOM   4180  CG  PHE B 136     -17.555  22.125 -11.927  1.00  0.00           C  
ATOM   4181  CD1 PHE B 136     -18.632  21.955 -12.782  1.00  0.00           C  
ATOM   4182  CD2 PHE B 136     -16.343  21.535 -12.254  1.00  0.00           C  
ATOM   4183  CE1 PHE B 136     -18.498  21.211 -13.946  1.00  0.00           C  
ATOM   4184  CE2 PHE B 136     -16.202  20.792 -13.411  1.00  0.00           C  
ATOM   4185  CZ  PHE B 136     -17.282  20.626 -14.263  1.00  0.00           C  
ATOM   4186  N   LEU B 137     -17.107  26.095  -9.440  1.00  0.00           N  
ATOM   4187  CA  LEU B 137     -16.751  26.702  -8.160  1.00  0.00           C  
ATOM   4188  C   LEU B 137     -17.146  28.171  -8.089  1.00  0.00           C  
ATOM   4189  O   LEU B 137     -17.088  28.893  -9.087  1.00  0.00           O  
ATOM   4190  CB  LEU B 137     -15.240  26.574  -7.923  1.00  0.00           C  
ATOM   4191  CG  LEU B 137     -14.657  25.157  -7.881  1.00  0.00           C  
ATOM   4192  CD1 LEU B 137     -13.136  25.218  -7.769  1.00  0.00           C  
ATOM   4193  CD2 LEU B 137     -15.248  24.365  -6.719  1.00  0.00           C  
ATOM   4194  N   SER B 138     -17.536  28.616  -6.885  1.00  0.00           N  
ATOM   4195  CA  SER B 138     -17.689  30.037  -6.608  1.00  0.00           C  
ATOM   4196  C   SER B 138     -16.316  30.700  -6.545  1.00  0.00           C  
ATOM   4197  O   SER B 138     -15.296  30.027  -6.380  1.00  0.00           O  
ATOM   4198  CB  SER B 138     -18.433  30.251  -5.293  1.00  0.00           C  
ATOM   4199  OG  SER B 138     -17.647  29.819  -4.201  1.00  0.00           O  
ATOM   4200  N   GLN B 139     -16.274  32.021  -6.651  1.00  0.00           N  
ATOM   4201  CA  GLN B 139     -15.003  32.730  -6.611  1.00  0.00           C  
ATOM   4202  C   GLN B 139     -14.278  32.503  -5.285  1.00  0.00           C  
ATOM   4203  O   GLN B 139     -13.061  32.305  -5.261  1.00  0.00           O  
ATOM   4204  CB  GLN B 139     -15.226  34.231  -6.839  1.00  0.00           C  
ATOM   4205  CG  GLN B 139     -13.927  35.035  -6.944  1.00  0.00           C  
ATOM   4206  CD  GLN B 139     -13.042  34.551  -8.078  1.00  0.00           C  
ATOM   4207  OE1 GLN B 139     -13.512  34.270  -9.176  1.00  0.00           O  
ATOM   4208  NE2 GLN B 139     -11.751  34.448  -7.813  1.00  0.00           N  
ATOM   4209  N   ASN B 140     -15.017  32.514  -4.171  1.00  0.00           N  
ATOM   4210  CA  ASN B 140     -14.407  32.245  -2.868  1.00  0.00           C  
ATOM   4211  C   ASN B 140     -13.842  30.831  -2.808  1.00  0.00           C  
ATOM   4212  O   ASN B 140     -12.764  30.608  -2.245  1.00  0.00           O  
ATOM   4213  CB  ASN B 140     -15.428  32.454  -1.751  1.00  0.00           C  
ATOM   4214  CG  ASN B 140     -15.743  33.921  -1.513  1.00  0.00           C  
ATOM   4215  OD1 ASN B 140     -15.030  34.812  -1.971  1.00  0.00           O  
ATOM   4216  ND2 ASN B 140     -16.822  34.185  -0.787  1.00  0.00           N  
ATOM   4217  N   ALA B 141     -14.558  29.860  -3.385  1.00  0.00           N  
ATOM   4218  CA  ALA B 141     -14.087  28.477  -3.411  1.00  0.00           C  
ATOM   4219  C   ALA B 141     -12.818  28.344  -4.256  1.00  0.00           C  
ATOM   4220  O   ALA B 141     -11.909  27.598  -3.895  1.00  0.00           O  
ATOM   4221  CB  ALA B 141     -15.185  27.551  -3.934  1.00  0.00           C  
ATOM   4222  N   ILE B 142     -12.748  29.071  -5.372  1.00  0.00           N  
ATOM   4223  CA  ILE B 142     -11.554  29.054  -6.224  1.00  0.00           C  
ATOM   4224  C   ILE B 142     -10.337  29.535  -5.436  1.00  0.00           C  
ATOM   4225  O   ILE B 142      -9.272  28.903  -5.462  1.00  0.00           O  
ATOM   4226  CB  ILE B 142     -11.768  29.906  -7.485  1.00  0.00           C  
ATOM   4227  CG1 ILE B 142     -12.788  29.245  -8.409  1.00  0.00           C  
ATOM   4228  CG2 ILE B 142     -10.443  30.137  -8.221  1.00  0.00           C  
ATOM   4229  CD1 ILE B 142     -13.270  30.140  -9.544  1.00  0.00           C  
ATOM   4230  N   GLU B 143     -10.478  30.649  -4.722  1.00  0.00           N  
ATOM   4231  CA  GLU B 143      -9.352  31.205  -3.976  1.00  0.00           C  
ATOM   4232  C   GLU B 143      -8.895  30.273  -2.860  1.00  0.00           C  
ATOM   4233  O   GLU B 143      -7.697  30.112  -2.619  1.00  0.00           O  
ATOM   4234  CB  GLU B 143      -9.717  32.581  -3.417  1.00  0.00           C  
ATOM   4235  CG  GLU B 143      -9.978  33.630  -4.500  1.00  0.00           C  
ATOM   4236  CD  GLU B 143      -8.802  33.774  -5.454  1.00  0.00           C  
ATOM   4237  OE1 GLU B 143      -7.654  33.882  -4.978  1.00  0.00           O  
ATOM   4238  OE2 GLU B 143      -9.035  33.769  -6.684  1.00  0.00           O  
ATOM   4239  N   SER B 144      -9.849  29.646  -2.169  1.00  0.00           N  
ATOM   4240  CA  SER B 144      -9.509  28.707  -1.101  1.00  0.00           C  
ATOM   4241  C   SER B 144      -8.857  27.441  -1.664  1.00  0.00           C  
ATOM   4242  O   SER B 144      -7.865  26.949  -1.124  1.00  0.00           O  
ATOM   4243  CB  SER B 144     -10.768  28.357  -0.303  1.00  0.00           C  
ATOM   4244  OG  SER B 144     -10.450  27.584   0.837  1.00  0.00           O  
ATOM   4245  N   PHE B 145      -9.401  26.927  -2.766  1.00  0.00           N  
ATOM   4246  CA  PHE B 145      -8.843  25.750  -3.434  1.00  0.00           C  
ATOM   4247  C   PHE B 145      -7.394  26.006  -3.853  1.00  0.00           C  
ATOM   4248  O   PHE B 145      -6.527  25.146  -3.663  1.00  0.00           O  
ATOM   4249  CB  PHE B 145      -9.708  25.392  -4.652  1.00  0.00           C  
ATOM   4250  CG  PHE B 145      -9.546  23.967  -5.136  1.00  0.00           C  
ATOM   4251  CD1 PHE B 145      -8.333  23.494  -5.604  1.00  0.00           C  
ATOM   4252  CD2 PHE B 145     -10.632  23.106  -5.148  1.00  0.00           C  
ATOM   4253  CE1 PHE B 145      -8.193  22.191  -6.062  1.00  0.00           C  
ATOM   4254  CE2 PHE B 145     -10.506  21.801  -5.609  1.00  0.00           C  
ATOM   4255  CZ  PHE B 145      -9.279  21.347  -6.065  1.00  0.00           C  
ATOM   4256  N   LYS B 146      -7.118  27.194  -4.411  1.00  0.00           N  
ATOM   4257  CA  LYS B 146      -5.768  27.542  -4.848  1.00  0.00           C  
ATOM   4258  C   LYS B 146      -4.771  27.494  -3.695  1.00  0.00           C  
ATOM   4259  O   LYS B 146      -3.598  27.182  -3.899  1.00  0.00           O  
ATOM   4260  CB  LYS B 146      -5.755  28.934  -5.483  1.00  0.00           C  
ATOM   4261  CG  LYS B 146      -6.319  28.986  -6.893  1.00  0.00           C  
ATOM   4262  CD  LYS B 146      -6.294  30.411  -7.436  1.00  0.00           C  
ATOM   4263  CE  LYS B 146      -6.722  30.454  -8.892  1.00  0.00           C  
ATOM   4264  NZ  LYS B 146      -6.762  31.843  -9.409  1.00  0.00           N  
ATOM   4265  N   HIS B 147      -5.236  27.802  -2.475  1.00  0.00           N  
ATOM   4266  CA  HIS B 147      -4.343  27.812  -1.324  1.00  0.00           C  
ATOM   4267  C   HIS B 147      -3.961  26.406  -0.875  1.00  0.00           C  
ATOM   4268  O   HIS B 147      -2.778  26.136  -0.633  1.00  0.00           O  
ATOM   4269  CB  HIS B 147      -4.998  28.579  -0.168  1.00  0.00           C  
ATOM   4270  CG  HIS B 147      -4.190  28.554   1.095  1.00  0.00           C  
ATOM   4271  ND1 HIS B 147      -2.982  29.205   1.218  1.00  0.00           N  
ATOM   4272  CD2 HIS B 147      -4.411  27.938   2.276  1.00  0.00           C  
ATOM   4273  CE1 HIS B 147      -2.493  28.994   2.427  1.00  0.00           C  
ATOM   4274  NE2 HIS B 147      -3.343  28.236   3.090  1.00  0.00           N  
ATOM   4275  N   GLY B 148      -4.943  25.495  -0.749  1.00  0.00           N  
ATOM   4276  CA  GLY B 148      -4.647  24.178  -0.195  1.00  0.00           C  
ATOM   4277  C   GLY B 148      -5.529  23.028  -0.658  1.00  0.00           C  
ATOM   4278  O   GLY B 148      -5.452  21.939  -0.086  1.00  0.00           O  
ATOM   4279  N   GLY B 149      -6.373  23.251  -1.671  1.00  0.00           N  
ATOM   4280  CA  GLY B 149      -7.243  22.200  -2.163  1.00  0.00           C  
ATOM   4281  C   GLY B 149      -8.494  21.966  -1.327  1.00  0.00           C  
ATOM   4282  O   GLY B 149      -9.181  20.962  -1.522  1.00  0.00           O  
ATOM   4283  N   TYR B 150      -8.800  22.870  -0.408  1.00  0.00           N  
ATOM   4284  CA  TYR B 150     -10.000  22.793   0.423  1.00  0.00           C  
ATOM   4285  C   TYR B 150     -10.848  24.048   0.251  1.00  0.00           C  
ATOM   4286  O   TYR B 150     -10.327  25.116  -0.105  1.00  0.00           O  
ATOM   4287  CB  TYR B 150      -9.638  22.569   1.900  1.00  0.00           C  
ATOM   4288  CG  TYR B 150      -8.690  23.588   2.510  1.00  0.00           C  
ATOM   4289  CD1 TYR B 150      -9.157  24.810   2.984  1.00  0.00           C  
ATOM   4290  CD2 TYR B 150      -7.336  23.309   2.648  1.00  0.00           C  
ATOM   4291  CE1 TYR B 150      -8.301  25.732   3.576  1.00  0.00           C  
ATOM   4292  CE2 TYR B 150      -6.465  24.223   3.232  1.00  0.00           C  
ATOM   4293  CZ  TYR B 150      -6.954  25.436   3.695  1.00  0.00           C  
ATOM   4294  OH  TYR B 150      -6.098  26.348   4.272  1.00  0.00           O  
ATOM   4295  N   TYR B 151     -12.165  23.931   0.481  1.00  0.00           N  
ATOM   4296  CA  TYR B 151     -13.077  25.045   0.206  1.00  0.00           C  
ATOM   4297  C   TYR B 151     -14.482  24.732   0.706  1.00  0.00           C  
ATOM   4298  O   TYR B 151     -14.770  23.617   1.144  1.00  0.00           O  
ATOM   4299  CB  TYR B 151     -13.119  25.351  -1.299  1.00  0.00           C  
ATOM   4300  CG  TYR B 151     -13.701  24.232  -2.140  1.00  0.00           C  
ATOM   4301  CD1 TYR B 151     -12.904  23.180  -2.577  1.00  0.00           C  
ATOM   4302  CD2 TYR B 151     -15.042  24.235  -2.501  1.00  0.00           C  
ATOM   4303  CE1 TYR B 151     -13.427  22.152  -3.345  1.00  0.00           C  
ATOM   4304  CE2 TYR B 151     -15.586  23.207  -3.273  1.00  0.00           C  
ATOM   4305  CZ  TYR B 151     -14.771  22.172  -3.689  1.00  0.00           C  
ATOM   4306  OH  TYR B 151     -15.297  21.161  -4.452  1.00  0.00           O  
ATOM   4307  N   THR B 152     -15.365  25.733   0.620  1.00  0.00           N  
ATOM   4308  CA  THR B 152     -16.785  25.567   0.913  1.00  0.00           C  
ATOM   4309  C   THR B 152     -17.621  26.209  -0.193  1.00  0.00           C  
ATOM   4310  O   THR B 152     -17.184  27.162  -0.847  1.00  0.00           O  
ATOM   4311  CB  THR B 152     -17.195  26.197   2.251  1.00  0.00           C  
ATOM   4312  OG1 THR B 152     -17.088  27.625   2.168  1.00  0.00           O  
ATOM   4313  CG2 THR B 152     -16.309  25.699   3.391  1.00  0.00           C  
ATOM   4314  N   MET B 153     -18.837  25.679  -0.383  1.00  0.00           N  
ATOM   4315  CA  MET B 153     -19.825  26.258  -1.292  1.00  0.00           C  
ATOM   4316  C   MET B 153     -21.220  25.960  -0.756  1.00  0.00           C  
ATOM   4317  O   MET B 153     -21.471  24.848  -0.278  1.00  0.00           O  
ATOM   4318  CB  MET B 153     -19.728  25.679  -2.707  1.00  0.00           C  
ATOM   4319  CG  MET B 153     -18.523  26.137  -3.510  1.00  0.00           C  
ATOM   4320  SD  MET B 153     -18.720  25.758  -5.270  1.00  0.00           S  
ATOM   4321  CE  MET B 153     -18.811  23.977  -5.244  1.00  0.00           C  
ATOM   4322  N   PRO B 154     -22.162  26.907  -0.849  1.00  0.00           N  
ATOM   4323  CA  PRO B 154     -23.533  26.618  -0.440  1.00  0.00           C  
ATOM   4324  C   PRO B 154     -24.247  25.749  -1.464  1.00  0.00           C  
ATOM   4325  O   PRO B 154     -24.058  25.911  -2.672  1.00  0.00           O  
ATOM   4326  CB  PRO B 154     -24.176  28.005  -0.354  1.00  0.00           C  
ATOM   4327  CG  PRO B 154     -23.397  28.825  -1.333  1.00  0.00           C  
ATOM   4328  CD  PRO B 154     -21.987  28.299  -1.293  1.00  0.00           C  
ATOM   4329  N   PHE B 155     -25.064  24.805  -0.982  1.00  0.00           N  
ATOM   4330  CA  PHE B 155     -25.915  24.032  -1.880  1.00  0.00           C  
ATOM   4331  C   PHE B 155     -26.984  24.940  -2.498  1.00  0.00           C  
ATOM   4332  O   PHE B 155     -27.422  25.907  -1.861  1.00  0.00           O  
ATOM   4333  CB  PHE B 155     -26.575  22.870  -1.133  1.00  0.00           C  
ATOM   4334  CG  PHE B 155     -25.679  21.688  -0.914  1.00  0.00           C  
ATOM   4335  CD1 PHE B 155     -24.842  21.617   0.204  1.00  0.00           C  
ATOM   4336  CD2 PHE B 155     -25.654  20.633  -1.817  1.00  0.00           C  
ATOM   4337  CE1 PHE B 155     -24.016  20.524   0.407  1.00  0.00           C  
ATOM   4338  CE2 PHE B 155     -24.835  19.531  -1.619  1.00  0.00           C  
ATOM   4339  CZ  PHE B 155     -24.011  19.477  -0.509  1.00  0.00           C  
ATOM   4340  N   PRO B 156     -27.409  24.674  -3.737  1.00  0.00           N  
ATOM   4341  CA  PRO B 156     -28.401  25.527  -4.400  1.00  0.00           C  
ATOM   4342  C   PRO B 156     -29.741  25.552  -3.663  1.00  0.00           C  
ATOM   4343  O   PRO B 156     -30.220  24.524  -3.184  1.00  0.00           O  
ATOM   4344  CB  PRO B 156     -28.552  24.883  -5.782  1.00  0.00           C  
ATOM   4345  CG  PRO B 156     -27.274  24.147  -6.000  1.00  0.00           C  
ATOM   4346  CD  PRO B 156     -26.873  23.646  -4.642  1.00  0.00           C  
ATOM   4347  N   ALA B 157     -30.356  26.736  -3.607  1.00  0.00           N  
ATOM   4348  CA  ALA B 157     -31.595  26.919  -2.870  1.00  0.00           C  
ATOM   4349  C   ALA B 157     -32.770  26.154  -3.486  1.00  0.00           C  
ATOM   4350  O   ALA B 157     -33.701  25.772  -2.774  1.00  0.00           O  
ATOM   4351  CB  ALA B 157     -31.933  28.406  -2.771  1.00  0.00           C  
ATOM   4352  N   HIS B 158     -32.730  25.896  -4.799  1.00  0.00           N  
ATOM   4353  CA  HIS B 158     -33.857  25.277  -5.492  1.00  0.00           C  
ATOM   4354  C   HIS B 158     -34.033  23.799  -5.153  1.00  0.00           C  
ATOM   4355  O   HIS B 158     -34.990  23.175  -5.621  1.00  0.00           O  
ATOM   4356  CB  HIS B 158     -33.719  25.449  -7.007  1.00  0.00           C  
ATOM   4357  CG  HIS B 158     -32.571  24.681  -7.602  1.00  0.00           C  
ATOM   4358  ND1 HIS B 158     -31.383  25.269  -7.967  1.00  0.00           N  
ATOM   4359  CD2 HIS B 158     -32.443  23.370  -7.912  1.00  0.00           C  
ATOM   4360  CE1 HIS B 158     -30.579  24.354  -8.467  1.00  0.00           C  
ATOM   4361  NE2 HIS B 158     -31.192  23.194  -8.447  1.00  0.00           N  
ATOM   4362  N   LEU B 159     -33.145  23.221  -4.332  1.00  0.00           N  
ATOM   4363  CA  LEU B 159     -33.210  21.811  -3.967  1.00  0.00           C  
ATOM   4364  C   LEU B 159     -34.201  21.523  -2.842  1.00  0.00           C  
ATOM   4365  O   LEU B 159     -34.331  20.371  -2.411  1.00  0.00           O  
ATOM   4366  CB  LEU B 159     -31.821  21.292  -3.585  1.00  0.00           C  
ATOM   4367  CG  LEU B 159     -30.776  21.311  -4.713  1.00  0.00           C  
ATOM   4368  CD1 LEU B 159     -29.398  20.987  -4.160  1.00  0.00           C  
ATOM   4369  CD2 LEU B 159     -31.158  20.331  -5.812  1.00  0.00           C  
ATOM   4370  N   GLY B 160     -34.906  22.534  -2.355  1.00  0.00           N  
ATOM   4371  CA  GLY B 160     -35.888  22.338  -1.294  1.00  0.00           C  
ATOM   4372  C   GLY B 160     -35.284  22.275   0.096  1.00  0.00           C  
ATOM   4373  O   GLY B 160     -35.876  21.681   1.003  1.00  0.00           O  
ATOM   4374  N   ILE B 161     -34.122  22.876   0.284  1.00  0.00           N  
ATOM   4375  CA  ILE B 161     -33.413  22.868   1.560  1.00  0.00           C  
ATOM   4376  C   ILE B 161     -34.118  23.794   2.549  1.00  0.00           C  
ATOM   4377  O   ILE B 161     -34.472  24.924   2.210  1.00  0.00           O  
ATOM   4378  CB  ILE B 161     -31.949  23.288   1.353  1.00  0.00           C  
ATOM   4379  CG1 ILE B 161     -31.226  22.255   0.478  1.00  0.00           C  
ATOM   4380  CG2 ILE B 161     -31.228  23.456   2.685  1.00  0.00           C  
ATOM   4381  CD1 ILE B 161     -29.935  22.756  -0.139  1.00  0.00           C  
ATOM   4382  N   LYS B 162     -34.343  23.305   3.785  1.00  0.00           N  
ATOM   4383  CA  LYS B 162     -35.054  24.055   4.819  1.00  0.00           C  
ATOM   4384  C   LYS B 162     -34.121  24.804   5.753  1.00  0.00           C  
ATOM   4385  O   LYS B 162     -34.546  25.747   6.430  1.00  0.00           O  
ATOM   4386  CB  LYS B 162     -35.943  23.111   5.632  1.00  0.00           C  
ATOM   4387  CG  LYS B 162     -37.001  22.383   4.815  1.00  0.00           C  
ATOM   4388  CD  LYS B 162     -38.070  23.326   4.294  1.00  0.00           C  
ATOM   4389  CE  LYS B 162     -39.180  22.565   3.595  1.00  0.00           C  
ATOM   4390  NZ  LYS B 162     -40.227  23.474   3.052  1.00  0.00           N  
ATOM   4391  N   VAL B 163     -32.853  24.390   5.827  1.00  0.00           N  
ATOM   4392  CA  VAL B 163     -31.829  25.028   6.643  1.00  0.00           C  
ATOM   4393  C   VAL B 163     -30.639  25.291   5.735  1.00  0.00           C  
ATOM   4394  O   VAL B 163     -30.316  24.440   4.901  1.00  0.00           O  
ATOM   4395  CB  VAL B 163     -31.414  24.137   7.829  1.00  0.00           C  
ATOM   4396  CG1 VAL B 163     -30.298  24.787   8.636  1.00  0.00           C  
ATOM   4397  CG2 VAL B 163     -32.612  23.839   8.721  1.00  0.00           C  
ATOM   4398  N   PRO B 164     -29.964  26.449   5.851  1.00  0.00           N  
ATOM   4399  CA  PRO B 164     -28.792  26.701   5.003  1.00  0.00           C  
ATOM   4400  C   PRO B 164     -27.791  25.554   5.082  1.00  0.00           C  
ATOM   4401  O   PRO B 164     -27.320  25.211   6.169  1.00  0.00           O  
ATOM   4402  CB  PRO B 164     -28.218  28.009   5.557  1.00  0.00           C  
ATOM   4403  CG  PRO B 164     -29.399  28.702   6.160  1.00  0.00           C  
ATOM   4404  CD  PRO B 164     -30.256  27.599   6.724  1.00  0.00           C  
ATOM   4405  N   LEU B 165     -27.477  24.955   3.929  1.00  0.00           N  
ATOM   4406  CA  LEU B 165     -26.636  23.768   3.858  1.00  0.00           C  
ATOM   4407  C   LEU B 165     -25.439  24.044   2.965  1.00  0.00           C  
ATOM   4408  O   LEU B 165     -25.583  24.588   1.874  1.00  0.00           O  
ATOM   4409  CB  LEU B 165     -27.446  22.581   3.322  1.00  0.00           C  
ATOM   4410  CG  LEU B 165     -26.717  21.238   3.210  1.00  0.00           C  
ATOM   4411  CD1 LEU B 165     -26.309  20.733   4.590  1.00  0.00           C  
ATOM   4412  CD2 LEU B 165     -27.601  20.221   2.509  1.00  0.00           C  
ATOM   4413  N   ASN B 166     -24.251  23.648   3.434  1.00  0.00           N  
ATOM   4414  CA  ASN B 166     -23.003  23.930   2.740  1.00  0.00           C  
ATOM   4415  C   ASN B 166     -22.229  22.662   2.428  1.00  0.00           C  
ATOM   4416  O   ASN B 166     -22.194  21.731   3.233  1.00  0.00           O  
ATOM   4417  CB  ASN B 166     -22.128  24.868   3.574  1.00  0.00           C  
ATOM   4418  CG  ASN B 166     -22.784  26.202   3.847  1.00  0.00           C  
ATOM   4419  OD1 ASN B 166     -22.658  27.134   3.056  1.00  0.00           O  
ATOM   4420  ND2 ASN B 166     -23.489  26.302   4.964  1.00  0.00           N  
ATOM   4421  N   ALA B 167     -21.602  22.639   1.256  1.00  0.00           N  
ATOM   4422  CA  ALA B 167     -20.605  21.632   0.929  1.00  0.00           C  
ATOM   4423  C   ALA B 167     -19.253  22.102   1.458  1.00  0.00           C  
ATOM   4424  O   ALA B 167     -18.856  23.241   1.232  1.00  0.00           O  
ATOM   4425  CB  ALA B 167     -20.536  21.415  -0.576  1.00  0.00           C  
ATOM   4426  N   VAL B 168     -18.558  21.224   2.189  1.00  0.00           N  
ATOM   4427  CA  VAL B 168     -17.226  21.513   2.716  1.00  0.00           C  
ATOM   4428  C   VAL B 168     -16.291  20.410   2.233  1.00  0.00           C  
ATOM   4429  O   VAL B 168     -16.531  19.230   2.492  1.00  0.00           O  
ATOM   4430  CB  VAL B 168     -17.221  21.576   4.255  1.00  0.00           C  
ATOM   4431  CG1 VAL B 168     -15.809  21.844   4.773  1.00  0.00           C  
ATOM   4432  CG2 VAL B 168     -18.180  22.649   4.745  1.00  0.00           C  
ATOM   4433  N   VAL B 169     -15.229  20.793   1.522  1.00  0.00           N  
ATOM   4434  CA  VAL B 169     -14.245  19.843   1.015  1.00  0.00           C  
ATOM   4435  C   VAL B 169     -12.946  20.013   1.794  1.00  0.00           C  
ATOM   4436  O   VAL B 169     -12.408  21.118   1.879  1.00  0.00           O  
ATOM   4437  CB  VAL B 169     -13.996  20.036  -0.493  1.00  0.00           C  
ATOM   4438  CG1 VAL B 169     -12.786  19.229  -0.955  1.00  0.00           C  
ATOM   4439  CG2 VAL B 169     -15.236  19.637  -1.280  1.00  0.00           C  
ATOM   4440  N   LEU B 170     -12.448  18.908   2.370  1.00  0.00           N  
ATOM   4441  CA  LEU B 170     -11.164  18.884   3.056  1.00  0.00           C  
ATOM   4442  C   LEU B 170     -10.149  18.110   2.224  1.00  0.00           C  
ATOM   4443  O   LEU B 170     -10.469  17.079   1.633  1.00  0.00           O  
ATOM   4444  CB  LEU B 170     -11.288  18.239   4.437  1.00  0.00           C  
ATOM   4445  CG  LEU B 170     -12.189  18.955   5.454  1.00  0.00           C  
ATOM   4446  CD1 LEU B 170     -12.187  18.199   6.774  1.00  0.00           C  
ATOM   4447  CD2 LEU B 170     -11.745  20.389   5.657  1.00  0.00           C  
ATOM   4448  N   ASN B 171      -8.907  18.612   2.198  1.00  0.00           N  
ATOM   4449  CA  ASN B 171      -7.810  17.940   1.522  1.00  0.00           C  
ATOM   4450  C   ASN B 171      -7.055  17.081   2.538  1.00  0.00           C  
ATOM   4451  O   ASN B 171      -6.077  17.521   3.144  1.00  0.00           O  
ATOM   4452  CB  ASN B 171      -6.880  18.960   0.867  1.00  0.00           C  
ATOM   4453  CG  ASN B 171      -5.722  18.310   0.129  1.00  0.00           C  
ATOM   4454  OD1 ASN B 171      -5.635  17.079   0.046  1.00  0.00           O  
ATOM   4455  ND2 ASN B 171      -4.833  19.122  -0.409  1.00  0.00           N  
ATOM   4456  N   THR B 172      -7.515  15.838   2.718  1.00  0.00           N  
ATOM   4457  CA  THR B 172      -6.875  14.937   3.681  1.00  0.00           C  
ATOM   4458  C   THR B 172      -5.656  14.225   3.110  1.00  0.00           C  
ATOM   4459  O   THR B 172      -4.975  13.502   3.848  1.00  0.00           O  
ATOM   4460  CB  THR B 172      -7.877  13.910   4.231  1.00  0.00           C  
ATOM   4461  OG1 THR B 172      -8.545  13.267   3.149  1.00  0.00           O  
ATOM   4462  CG2 THR B 172      -8.894  14.604   5.126  1.00  0.00           C  
ATOM   4463  N   VAL B 173      -5.333  14.432   1.832  1.00  0.00           N  
ATOM   4464  CA  VAL B 173      -4.051  13.957   1.309  1.00  0.00           C  
ATOM   4465  C   VAL B 173      -2.904  14.628   2.065  1.00  0.00           C  
ATOM   4466  O   VAL B 173      -1.810  14.066   2.175  1.00  0.00           O  
ATOM   4467  CB  VAL B 173      -3.930  14.214  -0.203  1.00  0.00           C  
ATOM   4468  CG1 VAL B 173      -2.603  13.686  -0.744  1.00  0.00           C  
ATOM   4469  CG2 VAL B 173      -5.091  13.551  -0.950  1.00  0.00           C  
ATOM   4470  N   LEU B 174      -3.141  15.810   2.628  1.00  0.00           N  
ATOM   4471  CA  LEU B 174      -2.146  16.478   3.470  1.00  0.00           C  
ATOM   4472  C   LEU B 174      -1.776  15.635   4.692  1.00  0.00           C  
ATOM   4473  O   LEU B 174      -0.692  15.811   5.253  1.00  0.00           O  
ATOM   4474  CB  LEU B 174      -2.674  17.835   3.945  1.00  0.00           C  
ATOM   4475  CG  LEU B 174      -3.003  18.863   2.854  1.00  0.00           C  
ATOM   4476  CD1 LEU B 174      -3.582  20.125   3.480  1.00  0.00           C  
ATOM   4477  CD2 LEU B 174      -1.765  19.198   2.029  1.00  0.00           C  
ATOM   4478  N   TYR B 175      -2.664  14.714   5.099  1.00  0.00           N  
ATOM   4479  CA  TYR B 175      -2.464  13.928   6.320  1.00  0.00           C  
ATOM   4480  C   TYR B 175      -2.081  12.475   6.032  1.00  0.00           C  
ATOM   4481  O   TYR B 175      -1.886  11.692   6.976  1.00  0.00           O  
ATOM   4482  CB  TYR B 175      -3.737  13.952   7.166  1.00  0.00           C  
ATOM   4483  CG  TYR B 175      -4.321  15.326   7.402  1.00  0.00           C  
ATOM   4484  CD1 TYR B 175      -3.501  16.435   7.588  1.00  0.00           C  
ATOM   4485  CD2 TYR B 175      -5.702  15.524   7.442  1.00  0.00           C  
ATOM   4486  CE1 TYR B 175      -4.042  17.704   7.810  1.00  0.00           C  
ATOM   4487  CE2 TYR B 175      -6.249  16.776   7.660  1.00  0.00           C  
ATOM   4488  CZ  TYR B 175      -5.416  17.864   7.841  1.00  0.00           C  
ATOM   4489  OH  TYR B 175      -5.958  19.104   8.059  1.00  0.00           O  
ATOM   4490  N   TYR B 176      -1.972  12.092   4.774  1.00  0.00           N  
ATOM   4491  CA  TYR B 176      -1.775  10.701   4.362  1.00  0.00           C  
ATOM   4492  C   TYR B 176      -0.389  10.185   4.763  1.00  0.00           C  
ATOM   4493  O   TYR B 176       0.606  10.894   4.662  1.00  0.00           O  
ATOM   4494  CB  TYR B 176      -1.979  10.603   2.851  1.00  0.00           C  
ATOM   4495  CG  TYR B 176      -2.050   9.212   2.268  1.00  0.00           C  
ATOM   4496  CD1 TYR B 176      -2.635   8.151   2.952  1.00  0.00           C  
ATOM   4497  CD2 TYR B 176      -1.582   8.973   0.981  1.00  0.00           C  
ATOM   4498  CE1 TYR B 176      -2.730   6.887   2.394  1.00  0.00           C  
ATOM   4499  CE2 TYR B 176      -1.675   7.716   0.404  1.00  0.00           C  
ATOM   4500  CZ  TYR B 176      -2.246   6.673   1.115  1.00  0.00           C  
ATOM   4501  OH  TYR B 176      -2.326   5.429   0.541  1.00  0.00           O  
ATOM   4502  N   ASN B 177      -0.330   8.907   5.185  1.00  0.00           N  
ATOM   4503  CA  ASN B 177       0.919   8.286   5.637  1.00  0.00           C  
ATOM   4504  C   ASN B 177       2.033   8.327   4.595  1.00  0.00           C  
ATOM   4505  O   ASN B 177       3.209   8.345   4.959  1.00  0.00           O  
ATOM   4506  CB  ASN B 177       0.670   6.826   6.036  1.00  0.00           C  
ATOM   4507  CG  ASN B 177       0.328   6.664   7.502  1.00  0.00           C  
ATOM   4508  OD1 ASN B 177       0.796   7.418   8.355  1.00  0.00           O  
ATOM   4509  ND2 ASN B 177      -0.480   5.661   7.805  1.00  0.00           N  
ATOM   4510  N   TYR B 178       1.677   8.311   3.303  1.00  0.00           N  
ATOM   4511  CA  TYR B 178       2.687   8.343   2.243  1.00  0.00           C  
ATOM   4512  C   TYR B 178       3.101   9.760   1.860  1.00  0.00           C  
ATOM   4513  O   TYR B 178       4.012   9.932   1.036  1.00  0.00           O  
ATOM   4514  CB  TYR B 178       2.191   7.593   1.007  1.00  0.00           C  
ATOM   4515  CG  TYR B 178       2.096   6.092   1.189  1.00  0.00           C  
ATOM   4516  CD1 TYR B 178       3.230   5.330   1.451  1.00  0.00           C  
ATOM   4517  CD2 TYR B 178       0.878   5.442   1.094  1.00  0.00           C  
ATOM   4518  CE1 TYR B 178       3.151   3.954   1.613  1.00  0.00           C  
ATOM   4519  CE2 TYR B 178       0.788   4.066   1.257  1.00  0.00           C  
ATOM   4520  CZ  TYR B 178       1.926   3.327   1.518  1.00  0.00           C  
ATOM   4521  OH  TYR B 178       1.844   1.970   1.678  1.00  0.00           O  
ATOM   4522  N   ASN B 179       2.471  10.783   2.437  1.00  0.00           N  
ATOM   4523  CA  ASN B 179       2.826  12.174   2.162  1.00  0.00           C  
ATOM   4524  C   ASN B 179       3.969  12.592   3.096  1.00  0.00           C  
ATOM   4525  O   ASN B 179       3.746  13.011   4.228  1.00  0.00           O  
ATOM   4526  CB  ASN B 179       1.613  13.080   2.337  1.00  0.00           C  
ATOM   4527  CG  ASN B 179       1.891  14.516   1.939  1.00  0.00           C  
ATOM   4528  OD1 ASN B 179       3.032  14.911   1.712  1.00  0.00           O  
ATOM   4529  ND2 ASN B 179       0.832  15.315   1.844  1.00  0.00           N  
ATOM   4530  N   LYS B 180       5.200  12.475   2.599  1.00  0.00           N  
ATOM   4531  CA  LYS B 180       6.374  12.757   3.413  1.00  0.00           C  
ATOM   4532  C   LYS B 180       6.638  14.250   3.567  1.00  0.00           C  
ATOM   4533  O   LYS B 180       7.537  14.637   4.314  1.00  0.00           O  
ATOM   4534  CB  LYS B 180       7.609  12.069   2.822  1.00  0.00           C  
ATOM   4535  CG  LYS B 180       7.443  10.574   2.576  1.00  0.00           C  
ATOM   4536  CD  LYS B 180       7.053   9.822   3.844  1.00  0.00           C  
ATOM   4537  CE  LYS B 180       6.962   8.336   3.596  1.00  0.00           C  
ATOM   4538  NZ  LYS B 180       6.499   7.587   4.811  1.00  0.00           N  
ATOM   4539  N   GLN B 181       5.855  15.093   2.887  1.00  0.00           N  
ATOM   4540  CA  GLN B 181       6.088  16.535   2.914  1.00  0.00           C  
ATOM   4541  C   GLN B 181       5.423  17.239   4.095  1.00  0.00           C  
ATOM   4542  O   GLN B 181       5.680  18.428   4.318  1.00  0.00           O  
ATOM   4543  CB  GLN B 181       5.589  17.168   1.607  1.00  0.00           C  
ATOM   4544  CG  GLN B 181       6.183  16.531   0.350  1.00  0.00           C  
ATOM   4545  CD  GLN B 181       7.695  16.533   0.365  1.00  0.00           C  
ATOM   4546  OE1 GLN B 181       8.323  15.483   0.476  1.00  0.00           O  
ATOM   4547  NE2 GLN B 181       8.272  17.715   0.267  1.00  0.00           N  
ATOM   4548  N   THR B 182       4.559  16.538   4.842  1.00  0.00           N  
ATOM   4549  CA  THR B 182       3.751  17.172   5.881  1.00  0.00           C  
ATOM   4550  C   THR B 182       3.942  16.596   7.280  1.00  0.00           C  
ATOM   4551  O   THR B 182       3.360  17.125   8.233  1.00  0.00           O  
ATOM   4552  CB  THR B 182       2.252  17.090   5.535  1.00  0.00           C  
ATOM   4553  OG1 THR B 182       1.883  15.719   5.356  1.00  0.00           O  
ATOM   4554  CG2 THR B 182       1.957  17.869   4.260  1.00  0.00           C  
ATOM   4555  N   MET B 183       4.734  15.539   7.458  1.00  0.00           N  
ATOM   4556  CA  MET B 183       4.779  14.860   8.750  1.00  0.00           C  
ATOM   4557  C   MET B 183       5.438  15.681   9.848  1.00  0.00           C  
ATOM   4558  O   MET B 183       5.275  15.370  11.025  1.00  0.00           O  
ATOM   4559  CB  MET B 183       5.475  13.495   8.624  1.00  0.00           C  
ATOM   4560  CG  MET B 183       6.968  13.561   8.345  1.00  0.00           C  
ATOM   4561  SD  MET B 183       7.744  11.919   8.487  1.00  0.00           S  
ATOM   4562  CE  MET B 183       6.964  11.051   7.132  1.00  0.00           C  
ATOM   4563  N   ASP B 184       6.161  16.749   9.495  1.00  0.00           N  
ATOM   4564  CA  ASP B 184       6.803  17.605  10.489  1.00  0.00           C  
ATOM   4565  C   ASP B 184       6.015  18.881  10.778  1.00  0.00           C  
ATOM   4566  O   ASP B 184       6.534  19.795  11.428  1.00  0.00           O  
ATOM   4567  CB  ASP B 184       8.237  17.943  10.062  1.00  0.00           C  
ATOM   4568  CG  ASP B 184       8.306  18.719   8.764  1.00  0.00           C  
ATOM   4569  OD1 ASP B 184       7.299  18.747   8.018  1.00  0.00           O  
ATOM   4570  OD2 ASP B 184       9.386  19.289   8.466  1.00  0.00           O  
ATOM   4571  N   SER B 185       4.764  18.949  10.329  1.00  0.00           N  
ATOM   4572  CA  SER B 185       3.895  20.089  10.580  1.00  0.00           C  
ATOM   4573  C   SER B 185       2.858  19.745  11.647  1.00  0.00           C  
ATOM   4574  O   SER B 185       2.622  18.574  11.949  1.00  0.00           O  
ATOM   4575  CB  SER B 185       3.185  20.529   9.295  1.00  0.00           C  
ATOM   4576  OG  SER B 185       4.112  20.946   8.305  1.00  0.00           O  
ATOM   4577  N   THR B 186       2.230  20.782  12.207  1.00  0.00           N  
ATOM   4578  CA  THR B 186       1.131  20.590  13.141  1.00  0.00           C  
ATOM   4579  C   THR B 186      -0.214  20.877  12.494  1.00  0.00           C  
ATOM   4580  O   THR B 186      -1.222  20.269  12.855  1.00  0.00           O  
ATOM   4581  CB  THR B 186       1.292  21.479  14.383  1.00  0.00           C  
ATOM   4582  OG1 THR B 186       1.418  22.852  13.988  1.00  0.00           O  
ATOM   4583  CG2 THR B 186       2.530  21.076  15.179  1.00  0.00           C  
ATOM   4584  N   ASP B 187      -0.252  21.811  11.527  1.00  0.00           N  
ATOM   4585  CA  ASP B 187      -1.480  22.162  10.821  1.00  0.00           C  
ATOM   4586  C   ASP B 187      -1.136  22.504   9.375  1.00  0.00           C  
ATOM   4587  O   ASP B 187      -1.082  23.684   9.004  1.00  0.00           O  
ATOM   4588  CB  ASP B 187      -2.188  23.337  11.512  1.00  0.00           C  
ATOM   4589  CG  ASP B 187      -3.569  23.608  10.941  1.00  0.00           C  
ATOM   4590  OD1 ASP B 187      -4.056  22.797  10.120  1.00  0.00           O  
ATOM   4591  OD2 ASP B 187      -4.173  24.631  11.320  1.00  0.00           O  
ATOM   4592  N   PRO B 188      -0.886  21.486   8.528  1.00  0.00           N  
ATOM   4593  CA  PRO B 188      -0.462  21.729   7.150  1.00  0.00           C  
ATOM   4594  C   PRO B 188      -1.427  22.643   6.400  1.00  0.00           C  
ATOM   4595  O   PRO B 188      -2.631  22.390   6.357  1.00  0.00           O  
ATOM   4596  CB  PRO B 188      -0.419  20.329   6.531  1.00  0.00           C  
ATOM   4597  CG  PRO B 188      -0.186  19.411   7.688  1.00  0.00           C  
ATOM   4598  CD  PRO B 188      -0.931  20.036   8.837  1.00  0.00           C  
ATOM   4599  N   LEU B 189      -0.874  23.714   5.836  1.00  0.00           N  
ATOM   4600  CA  LEU B 189      -1.615  24.707   5.054  1.00  0.00           C  
ATOM   4601  C   LEU B 189      -2.789  25.320   5.821  1.00  0.00           C  
ATOM   4602  O   LEU B 189      -3.706  25.882   5.214  1.00  0.00           O  
ATOM   4603  CB  LEU B 189      -2.075  24.104   3.718  1.00  0.00           C  
ATOM   4604  CG  LEU B 189      -0.929  23.791   2.749  1.00  0.00           C  
ATOM   4605  CD1 LEU B 189      -1.426  22.965   1.555  1.00  0.00           C  
ATOM   4606  CD2 LEU B 189      -0.275  25.080   2.249  1.00  0.00           C  
ATOM   4607  N   GLY B 190      -2.755  25.245   7.163  1.00  0.00           N  
ATOM   4608  CA  GLY B 190      -3.738  25.905   8.005  1.00  0.00           C  
ATOM   4609  C   GLY B 190      -5.140  25.327   7.958  1.00  0.00           C  
ATOM   4610  O   GLY B 190      -6.098  25.997   8.358  1.00  0.00           O  
ATOM   4611  N   GLN B 191      -5.293  24.090   7.488  1.00  0.00           N  
ATOM   4612  CA  GLN B 191      -6.619  23.532   7.243  1.00  0.00           C  
ATOM   4613  C   GLN B 191      -7.421  23.304   8.530  1.00  0.00           C  
ATOM   4614  O   GLN B 191      -8.630  23.531   8.549  1.00  0.00           O  
ATOM   4615  CB  GLN B 191      -6.515  22.224   6.454  1.00  0.00           C  
ATOM   4616  CG  GLN B 191      -7.866  21.636   6.056  1.00  0.00           C  
ATOM   4617  CD  GLN B 191      -7.746  20.456   5.119  1.00  0.00           C  
ATOM   4618  OE1 GLN B 191      -8.236  20.492   3.990  1.00  0.00           O  
ATOM   4619  NE2 GLN B 191      -7.089  19.393   5.585  1.00  0.00           N  
ATOM   4620  N   PHE B 192      -6.785  22.845   9.614  1.00  0.00           N  
ATOM   4621  CA  PHE B 192      -7.510  22.602  10.859  1.00  0.00           C  
ATOM   4622  C   PHE B 192      -8.089  23.896  11.431  1.00  0.00           C  
ATOM   4623  O   PHE B 192      -9.259  23.938  11.825  1.00  0.00           O  
ATOM   4624  CB  PHE B 192      -6.609  21.923  11.897  1.00  0.00           C  
ATOM   4625  CG  PHE B 192      -6.420  20.446  11.684  1.00  0.00           C  
ATOM   4626  CD1 PHE B 192      -7.506  19.580  11.692  1.00  0.00           C  
ATOM   4627  CD2 PHE B 192      -5.151  19.908  11.496  1.00  0.00           C  
ATOM   4628  CE1 PHE B 192      -7.339  18.216  11.502  1.00  0.00           C  
ATOM   4629  CE2 PHE B 192      -4.979  18.544  11.309  1.00  0.00           C  
ATOM   4630  CZ  PHE B 192      -6.067  17.693  11.312  1.00  0.00           C  
ATOM   4631  N   GLU B 193      -7.286  24.967  11.494  1.00  0.00           N  
ATOM   4632  CA  GLU B 193      -7.781  26.245  12.009  1.00  0.00           C  
ATOM   4633  C   GLU B 193      -8.830  26.846  11.087  1.00  0.00           C  
ATOM   4634  O   GLU B 193      -9.820  27.428  11.553  1.00  0.00           O  
ATOM   4635  CB  GLU B 193      -6.620  27.225  12.214  1.00  0.00           C  
ATOM   4636  CG  GLU B 193      -5.714  26.853  13.385  1.00  0.00           C  
ATOM   4637  CD  GLU B 193      -6.474  26.754  14.695  1.00  0.00           C  
ATOM   4638  OE1 GLU B 193      -7.262  27.667  15.005  1.00  0.00           O  
ATOM   4639  OE2 GLU B 193      -6.286  25.752  15.424  1.00  0.00           O  
ATOM   4640  N   TRP B 194      -8.646  26.718   9.771  1.00  0.00           N  
ATOM   4641  CA  TRP B 194      -9.648  27.153   8.809  1.00  0.00           C  
ATOM   4642  C   TRP B 194     -10.967  26.411   9.020  1.00  0.00           C  
ATOM   4643  O   TRP B 194     -12.039  27.025   9.043  1.00  0.00           O  
ATOM   4644  CB  TRP B 194      -9.119  26.930   7.390  1.00  0.00           C  
ATOM   4645  CG  TRP B 194     -10.138  27.145   6.308  1.00  0.00           C  
ATOM   4646  CD1 TRP B 194     -10.439  28.316   5.694  1.00  0.00           C  
ATOM   4647  CD2 TRP B 194     -10.980  26.148   5.699  1.00  0.00           C  
ATOM   4648  NE1 TRP B 194     -11.416  28.116   4.745  1.00  0.00           N  
ATOM   4649  CE2 TRP B 194     -11.765  26.799   4.726  1.00  0.00           C  
ATOM   4650  CE3 TRP B 194     -11.138  24.771   5.890  1.00  0.00           C  
ATOM   4651  CZ2 TRP B 194     -12.704  26.112   3.943  1.00  0.00           C  
ATOM   4652  CZ3 TRP B 194     -12.077  24.090   5.108  1.00  0.00           C  
ATOM   4653  CH2 TRP B 194     -12.840  24.761   4.152  1.00  0.00           C  
ATOM   4654  N   PHE B 195     -10.902  25.095   9.183  1.00  0.00           N  
ATOM   4655  CA  PHE B 195     -12.095  24.280   9.386  1.00  0.00           C  
ATOM   4656  C   PHE B 195     -12.833  24.696  10.657  1.00  0.00           C  
ATOM   4657  O   PHE B 195     -14.062  24.813  10.663  1.00  0.00           O  
ATOM   4658  CB  PHE B 195     -11.712  22.799   9.444  1.00  0.00           C  
ATOM   4659  CG  PHE B 195     -12.887  21.866   9.579  1.00  0.00           C  
ATOM   4660  CD1 PHE B 195     -13.730  21.624   8.498  1.00  0.00           C  
ATOM   4661  CD2 PHE B 195     -13.137  21.212  10.777  1.00  0.00           C  
ATOM   4662  CE1 PHE B 195     -14.802  20.755   8.614  1.00  0.00           C  
ATOM   4663  CE2 PHE B 195     -14.210  20.350  10.900  1.00  0.00           C  
ATOM   4664  CZ  PHE B 195     -15.046  20.113   9.821  1.00  0.00           C  
ATOM   4665  N   LYS B 196     -12.086  24.927  11.746  1.00  0.00           N  
ATOM   4666  CA  LYS B 196     -12.685  25.384  12.993  1.00  0.00           C  
ATOM   4667  C   LYS B 196     -13.414  26.711  12.798  1.00  0.00           C  
ATOM   4668  O   LYS B 196     -14.537  26.892  13.277  1.00  0.00           O  
ATOM   4669  CB  LYS B 196     -11.617  25.522  14.083  1.00  0.00           C  
ATOM   4670  CG  LYS B 196     -12.178  25.928  15.443  1.00  0.00           C  
ATOM   4671  CD  LYS B 196     -11.068  26.129  16.470  1.00  0.00           C  
ATOM   4672  CE  LYS B 196     -11.651  26.384  17.855  1.00  0.00           C  
ATOM   4673  NZ  LYS B 196     -12.526  27.584  17.899  1.00  0.00           N  
ATOM   4674  N   THR B 197     -12.792  27.640  12.082  1.00  0.00           N  
ATOM   4675  CA  THR B 197     -13.396  28.949  11.827  1.00  0.00           C  
ATOM   4676  C   THR B 197     -14.696  28.811  11.037  1.00  0.00           C  
ATOM   4677  O   THR B 197     -15.711  29.437  11.364  1.00  0.00           O  
ATOM   4678  CB  THR B 197     -12.404  29.851  11.081  1.00  0.00           C  
ATOM   4679  OG1 THR B 197     -11.246  30.064  11.904  1.00  0.00           O  
ATOM   4680  CG2 THR B 197     -13.027  31.200  10.744  1.00  0.00           C  
ATOM   4681  N   VAL B 198     -14.670  27.970   9.993  1.00  0.00           N  
ATOM   4682  CA  VAL B 198     -15.854  27.745   9.163  1.00  0.00           C  
ATOM   4683  C   VAL B 198     -16.975  27.121   9.988  1.00  0.00           C  
ATOM   4684  O   VAL B 198     -18.124  27.575   9.947  1.00  0.00           O  
ATOM   4685  CB  VAL B 198     -15.498  26.852   7.950  1.00  0.00           C  
ATOM   4686  CG1 VAL B 198     -16.755  26.354   7.244  1.00  0.00           C  
ATOM   4687  CG2 VAL B 198     -14.607  27.627   6.976  1.00  0.00           C  
ATOM   4688  N   MET B 199     -16.657  26.091  10.760  1.00  0.00           N  
ATOM   4689  CA  MET B 199     -17.667  25.377  11.536  1.00  0.00           C  
ATOM   4690  C   MET B 199     -18.223  26.231  12.677  1.00  0.00           C  
ATOM   4691  O   MET B 199     -19.422  26.170  12.965  1.00  0.00           O  
ATOM   4692  CB  MET B 199     -17.082  24.073  12.082  1.00  0.00           C  
ATOM   4693  CG  MET B 199     -16.808  23.034  10.998  1.00  0.00           C  
ATOM   4694  SD  MET B 199     -18.334  22.403  10.275  1.00  0.00           S  
ATOM   4695  CE  MET B 199     -17.816  22.177   8.576  1.00  0.00           C  
ATOM   4696  N   ASP B 200     -17.374  27.024  13.332  1.00  0.00           N  
ATOM   4697  CA  ASP B 200     -17.850  27.955  14.354  1.00  0.00           C  
ATOM   4698  C   ASP B 200     -18.844  28.944  13.747  1.00  0.00           C  
ATOM   4699  O   ASP B 200     -19.874  29.251  14.357  1.00  0.00           O  
ATOM   4700  CB  ASP B 200     -16.676  28.719  14.981  1.00  0.00           C  
ATOM   4701  CG  ASP B 200     -15.883  27.889  15.980  1.00  0.00           C  
ATOM   4702  OD1 ASP B 200     -16.382  26.835  16.426  1.00  0.00           O  
ATOM   4703  OD2 ASP B 200     -14.761  28.314  16.332  1.00  0.00           O  
ATOM   4704  N   GLY B 201     -18.552  29.423  12.539  1.00  0.00           N  
ATOM   4705  CA  GLY B 201     -19.463  30.327  11.854  1.00  0.00           C  
ATOM   4706  C   GLY B 201     -20.791  29.673  11.524  1.00  0.00           C  
ATOM   4707  O   GLY B 201     -21.853  30.284  11.707  1.00  0.00           O  
ATOM   4708  N   TYR B 202     -20.758  28.438  11.042  1.00  0.00           N  
ATOM   4709  CA  TYR B 202     -21.981  27.709  10.732  1.00  0.00           C  
ATOM   4710  C   TYR B 202     -22.814  27.472  11.989  1.00  0.00           C  
ATOM   4711  O   TYR B 202     -24.040  27.656  11.979  1.00  0.00           O  
ATOM   4712  CB  TYR B 202     -21.660  26.364  10.063  1.00  0.00           C  
ATOM   4713  CG  TYR B 202     -21.109  26.456   8.651  1.00  0.00           C  
ATOM   4714  CD1 TYR B 202     -21.150  27.642   7.924  1.00  0.00           C  
ATOM   4715  CD2 TYR B 202     -20.565  25.330   8.035  1.00  0.00           C  
ATOM   4716  CE1 TYR B 202     -20.653  27.710   6.627  1.00  0.00           C  
ATOM   4717  CE2 TYR B 202     -20.072  25.387   6.743  1.00  0.00           C  
ATOM   4718  CZ  TYR B 202     -20.116  26.577   6.045  1.00  0.00           C  
ATOM   4719  OH  TYR B 202     -19.623  26.630   4.769  1.00  0.00           O  
ATOM   4720  N   ARG B 203     -22.164  27.063  13.082  1.00  0.00           N  
ATOM   4721  CA  ARG B 203     -22.869  26.828  14.350  1.00  0.00           C  
ATOM   4722  C   ARG B 203     -23.541  28.108  14.837  1.00  0.00           C  
ATOM   4723  O   ARG B 203     -24.700  28.090  15.257  1.00  0.00           O  
ATOM   4724  CB  ARG B 203     -21.885  26.298  15.398  1.00  0.00           C  
ATOM   4725  CG  ARG B 203     -22.477  26.162  16.798  1.00  0.00           C  
ATOM   4726  CD  ARG B 203     -21.434  25.596  17.758  1.00  0.00           C  
ATOM   4727  NE  ARG B 203     -21.234  24.156  17.587  1.00  0.00           N  
ATOM   4728  CZ  ARG B 203     -20.161  23.485  17.992  1.00  0.00           C  
ATOM   4729  NH1 ARG B 203     -19.158  24.120  18.576  1.00  0.00           N  
ATOM   4730  NH2 ARG B 203     -20.085  22.175  17.802  1.00  0.00           N  
ATOM   4731  N   LYS B 204     -22.812  29.227  14.776  1.00  0.00           N  
ATOM   4732  CA  LYS B 204     -23.339  30.497  15.263  1.00  0.00           C  
ATOM   4733  C   LYS B 204     -24.546  30.959  14.456  1.00  0.00           C  
ATOM   4734  O   LYS B 204     -25.459  31.589  15.004  1.00  0.00           O  
ATOM   4735  CB  LYS B 204     -22.231  31.563  15.230  1.00  0.00           C  
ATOM   4736  CG  LYS B 204     -22.658  32.924  15.744  1.00  0.00           C  
ATOM   4737  CD  LYS B 204     -21.501  33.918  15.722  1.00  0.00           C  
ATOM   4738  CE  LYS B 204     -21.925  35.278  16.244  1.00  0.00           C  
ATOM   4739  NZ  LYS B 204     -20.798  36.256  16.229  1.00  0.00           N  
ATOM   4740  N   THR B 205     -24.578  30.644  13.162  1.00  0.00           N  
ATOM   4741  CA  THR B 205     -25.635  31.106  12.269  1.00  0.00           C  
ATOM   4742  C   THR B 205     -26.663  30.030  11.946  1.00  0.00           C  
ATOM   4743  O   THR B 205     -27.531  30.236  11.093  1.00  0.00           O  
ATOM   4744  CB  THR B 205     -25.036  31.655  10.968  1.00  0.00           C  
ATOM   4745  OG1 THR B 205     -24.210  30.656  10.357  1.00  0.00           O  
ATOM   4746  CG2 THR B 205     -24.204  32.896  11.244  1.00  0.00           C  
ATOM   4747  N   GLY B 206     -26.597  28.864  12.616  1.00  0.00           N  
ATOM   4748  CA  GLY B 206     -27.579  27.806  12.429  1.00  0.00           C  
ATOM   4749  C   GLY B 206     -27.503  27.094  11.091  1.00  0.00           C  
ATOM   4750  O   GLY B 206     -28.496  26.525  10.639  1.00  0.00           O  
ATOM   4751  N   GLN B 207     -26.342  27.107  10.459  1.00  0.00           N  
ATOM   4752  CA  GLN B 207     -26.146  26.428   9.180  1.00  0.00           C  
ATOM   4753  C   GLN B 207     -25.726  24.977   9.397  1.00  0.00           C  
ATOM   4754  O   GLN B 207     -25.355  24.569  10.501  1.00  0.00           O  
ATOM   4755  CB  GLN B 207     -25.095  27.162   8.338  1.00  0.00           C  
ATOM   4756  CG  GLN B 207     -25.430  28.627   8.067  1.00  0.00           C  
ATOM   4757  CD  GLN B 207     -24.503  29.254   7.046  1.00  0.00           C  
ATOM   4758  OE1 GLN B 207     -24.366  28.750   5.926  1.00  0.00           O  
ATOM   4759  NE2 GLN B 207     -23.860  30.351   7.415  1.00  0.00           N  
ATOM   4760  N   ARG B 208     -25.810  24.183   8.335  1.00  0.00           N  
ATOM   4761  CA  ARG B 208     -25.413  22.778   8.363  1.00  0.00           C  
ATOM   4762  C   ARG B 208     -24.408  22.517   7.249  1.00  0.00           C  
ATOM   4763  O   ARG B 208     -24.238  23.340   6.341  1.00  0.00           O  
ATOM   4764  CB  ARG B 208     -26.632  21.861   8.201  1.00  0.00           C  
ATOM   4765  CG  ARG B 208     -27.676  22.012   9.315  1.00  0.00           C  
ATOM   4766  CD  ARG B 208     -27.155  21.490  10.637  1.00  0.00           C  
ATOM   4767  NE  ARG B 208     -28.171  21.565  11.699  1.00  0.00           N  
ATOM   4768  CZ  ARG B 208     -28.353  22.606  12.499  1.00  0.00           C  
ATOM   4769  NH1 ARG B 208     -27.604  23.689  12.382  1.00  0.00           N  
ATOM   4770  NH2 ARG B 208     -29.304  22.570  13.423  1.00  0.00           N  
ATOM   4771  N   ALA B 209     -23.737  21.350   7.312  1.00  0.00           N  
ATOM   4772  CA  ALA B 209     -22.704  21.025   6.344  1.00  0.00           C  
ATOM   4773  C   ALA B 209     -22.663  19.535   6.028  1.00  0.00           C  
ATOM   4774  O   ALA B 209     -22.931  18.696   6.898  1.00  0.00           O  
ATOM   4775  CB  ALA B 209     -21.329  21.478   6.843  1.00  0.00           C  
ATOM   4776  N   ILE B 210     -22.346  19.238   4.784  1.00  0.00           N  
ATOM   4777  CA  ILE B 210     -21.916  17.905   4.382  1.00  0.00           C  
ATOM   4778  C   ILE B 210     -20.434  18.025   4.041  1.00  0.00           C  
ATOM   4779  O   ILE B 210     -20.057  18.821   3.171  1.00  0.00           O  
ATOM   4780  CB  ILE B 210     -22.731  17.372   3.194  1.00  0.00           C  
ATOM   4781  CG1 ILE B 210     -24.189  17.163   3.606  1.00  0.00           C  
ATOM   4782  CG2 ILE B 210     -22.120  16.064   2.675  1.00  0.00           C  
ATOM   4783  CD1 ILE B 210     -25.127  16.849   2.449  1.00  0.00           C  
ATOM   4784  N   VAL B 211     -19.595  17.251   4.736  1.00  0.00           N  
ATOM   4785  CA  VAL B 211     -18.154  17.313   4.566  1.00  0.00           C  
ATOM   4786  C   VAL B 211     -17.701  16.174   3.657  1.00  0.00           C  
ATOM   4787  O   VAL B 211     -18.156  15.037   3.800  1.00  0.00           O  
ATOM   4788  CB  VAL B 211     -17.421  17.240   5.921  1.00  0.00           C  
ATOM   4789  CG1 VAL B 211     -15.910  17.347   5.734  1.00  0.00           C  
ATOM   4790  CG2 VAL B 211     -17.917  18.345   6.855  1.00  0.00           C  
ATOM   4791  N   SER B 212     -16.804  16.475   2.708  1.00  0.00           N  
ATOM   4792  CA  SER B 212     -16.247  15.471   1.809  1.00  0.00           C  
ATOM   4793  C   SER B 212     -14.732  15.538   1.823  1.00  0.00           C  
ATOM   4794  O   SER B 212     -14.142  16.616   1.952  1.00  0.00           O  
ATOM   4795  CB  SER B 212     -16.768  15.657   0.381  1.00  0.00           C  
ATOM   4796  OG  SER B 212     -18.179  15.555   0.333  1.00  0.00           O  
ATOM   4797  N   MET B 213     -14.087  14.383   1.695  1.00  0.00           N  
ATOM   4798  CA  MET B 213     -12.637  14.285   1.686  1.00  0.00           C  
ATOM   4799  C   MET B 213     -12.263  13.007   0.963  1.00  0.00           C  
ATOM   4800  O   MET B 213     -13.048  12.053   0.916  1.00  0.00           O  
ATOM   4801  CB  MET B 213     -12.083  14.272   3.119  1.00  0.00           C  
ATOM   4802  CG  MET B 213     -12.588  13.104   3.955  1.00  0.00           C  
ATOM   4803  SD  MET B 213     -12.273  13.267   5.728  1.00  0.00           S  
ATOM   4804  CE  MET B 213     -13.387  14.591   6.154  1.00  0.00           C  
ATOM   4805  N   HIS B 214     -11.062  12.967   0.380  1.00  0.00           N  
ATOM   4806  CA  HIS B 214     -10.667  11.762  -0.344  1.00  0.00           C  
ATOM   4807  C   HIS B 214     -10.372  10.603   0.612  1.00  0.00           C  
ATOM   4808  O   HIS B 214     -10.837   9.482   0.399  1.00  0.00           O  
ATOM   4809  CB  HIS B 214      -9.455  12.033  -1.237  1.00  0.00           C  
ATOM   4810  CG  HIS B 214      -9.088  10.849  -2.077  1.00  0.00           C  
ATOM   4811  ND1 HIS B 214      -9.920  10.337  -3.041  1.00  0.00           N  
ATOM   4812  CD2 HIS B 214      -7.987  10.063  -2.063  1.00  0.00           C  
ATOM   4813  CE1 HIS B 214      -9.343   9.289  -3.602  1.00  0.00           C  
ATOM   4814  NE2 HIS B 214      -8.166   9.093  -3.030  1.00  0.00           N  
ATOM   4815  N   ILE B 215      -9.598  10.874   1.676  1.00  0.00           N  
ATOM   4816  CA  ILE B 215      -9.135   9.837   2.599  1.00  0.00           C  
ATOM   4817  C   ILE B 215      -9.773  10.049   3.967  1.00  0.00           C  
ATOM   4818  O   ILE B 215      -9.484  11.044   4.646  1.00  0.00           O  
ATOM   4819  CB  ILE B 215      -7.601   9.830   2.730  1.00  0.00           C  
ATOM   4820  CG1 ILE B 215      -6.934   9.827   1.345  1.00  0.00           C  
ATOM   4821  CG2 ILE B 215      -7.145   8.625   3.560  1.00  0.00           C  
ATOM   4822  CD1 ILE B 215      -5.407   9.875   1.383  1.00  0.00           C  
ATOM   4823  N   CYS B 216     -10.630   9.122   4.386  1.00  0.00           N  
ATOM   4824  CA  CYS B 216     -11.227   9.148   5.713  1.00  0.00           C  
ATOM   4825  C   CYS B 216     -10.182   8.812   6.782  1.00  0.00           C  
ATOM   4826  O   CYS B 216      -9.224   8.082   6.513  1.00  0.00           O  
ATOM   4827  CB  CYS B 216     -12.363   8.141   5.810  1.00  0.00           C  
ATOM   4828  SG  CYS B 216     -14.046   8.823   5.789  1.00  0.00           S  
ATOM   4829  N   PRO B 217     -10.345   9.306   8.013  1.00  0.00           N  
ATOM   4830  CA  PRO B 217      -9.533   8.799   9.111  1.00  0.00           C  
ATOM   4831  C   PRO B 217      -9.831   7.330   9.368  1.00  0.00           C  
ATOM   4832  O   PRO B 217     -10.903   6.832   9.029  1.00  0.00           O  
ATOM   4833  CB  PRO B 217      -9.945   9.673  10.304  1.00  0.00           C  
ATOM   4834  CG  PRO B 217     -11.320  10.136   9.954  1.00  0.00           C  
ATOM   4835  CD  PRO B 217     -11.338  10.296   8.460  1.00  0.00           C  
ATOM   4836  N   GLY B 218      -8.864   6.628   9.976  1.00  0.00           N  
ATOM   4837  CA  GLY B 218      -9.018   5.225  10.291  1.00  0.00           C  
ATOM   4838  C   GLY B 218      -8.155   4.329   9.423  1.00  0.00           C  
ATOM   4839  O   GLY B 218      -7.100   4.737   8.933  1.00  0.00           O  
ATOM   4840  N   VAL B 219      -8.612   3.090   9.237  1.00  0.00           N  
ATOM   4841  CA  VAL B 219      -7.826   2.053   8.585  1.00  0.00           C  
ATOM   4842  C   VAL B 219      -8.492   1.592   7.290  1.00  0.00           C  
ATOM   4843  O   VAL B 219      -9.629   1.959   6.979  1.00  0.00           O  
ATOM   4844  CB  VAL B 219      -7.623   0.827   9.513  1.00  0.00           C  
ATOM   4845  CG1 VAL B 219      -6.953   1.245  10.815  1.00  0.00           C  
ATOM   4846  CG2 VAL B 219      -8.961   0.135   9.788  1.00  0.00           C  
ATOM   4847  N   ALA B 220      -7.765   0.772   6.531  1.00  0.00           N  
ATOM   4848  CA  ALA B 220      -8.329  -0.011   5.440  1.00  0.00           C  
ATOM   4849  C   ALA B 220      -8.560  -1.418   5.979  1.00  0.00           C  
ATOM   4850  O   ALA B 220      -7.617  -2.204   6.100  1.00  0.00           O  
ATOM   4851  CB  ALA B 220      -7.377  -0.025   4.241  1.00  0.00           C  
ATOM   4852  N   GLU B 221      -9.809  -1.748   6.321  1.00  0.00           N  
ATOM   4853  CA  GLU B 221     -10.077  -2.955   7.100  1.00  0.00           C  
ATOM   4854  C   GLU B 221      -9.787  -4.252   6.349  1.00  0.00           C  
ATOM   4855  O   GLU B 221      -9.719  -5.314   6.970  1.00  0.00           O  
ATOM   4856  CB  GLU B 221     -11.524  -2.976   7.627  1.00  0.00           C  
ATOM   4857  CG  GLU B 221     -12.599  -2.646   6.622  1.00  0.00           C  
ATOM   4858  CD  GLU B 221     -12.955  -1.164   6.673  1.00  0.00           C  
ATOM   4859  OE1 GLU B 221     -12.145  -0.325   6.228  1.00  0.00           O  
ATOM   4860  OE2 GLU B 221     -14.058  -0.849   7.168  1.00  0.00           O  
ATOM   4861  N   ARG B 222      -9.591  -4.203   5.026  1.00  0.00           N  
ATOM   4862  CA  ARG B 222      -9.205  -5.408   4.293  1.00  0.00           C  
ATOM   4863  C   ARG B 222      -7.758  -5.815   4.567  1.00  0.00           C  
ATOM   4864  O   ARG B 222      -7.355  -6.927   4.234  1.00  0.00           O  
ATOM   4865  CB  ARG B 222      -9.428  -5.217   2.783  1.00  0.00           C  
ATOM   4866  CG  ARG B 222      -8.451  -4.267   2.113  1.00  0.00           C  
ATOM   4867  CD  ARG B 222      -8.774  -4.067   0.635  1.00  0.00           C  
ATOM   4868  NE  ARG B 222      -8.597  -5.286  -0.143  1.00  0.00           N  
ATOM   4869  CZ  ARG B 222      -8.297  -5.315  -1.438  1.00  0.00           C  
ATOM   4870  NH1 ARG B 222      -8.112  -4.181  -2.112  1.00  0.00           N  
ATOM   4871  NH2 ARG B 222      -8.171  -6.469  -2.078  1.00  0.00           N  
ATOM   4872  N   PHE B 223      -6.978  -4.917   5.181  1.00  0.00           N  
ATOM   4873  CA  PHE B 223      -5.589  -5.174   5.540  1.00  0.00           C  
ATOM   4874  C   PHE B 223      -5.371  -4.973   7.040  1.00  0.00           C  
ATOM   4875  O   PHE B 223      -6.105  -4.243   7.697  1.00  0.00           O  
ATOM   4876  CB  PHE B 223      -4.640  -4.239   4.788  1.00  0.00           C  
ATOM   4877  CG  PHE B 223      -4.826  -4.212   3.303  1.00  0.00           C  
ATOM   4878  CD1 PHE B 223      -4.664  -5.361   2.544  1.00  0.00           C  
ATOM   4879  CD2 PHE B 223      -5.150  -3.027   2.650  1.00  0.00           C  
ATOM   4880  CE1 PHE B 223      -4.822  -5.337   1.171  1.00  0.00           C  
ATOM   4881  CE2 PHE B 223      -5.313  -2.997   1.280  1.00  0.00           C  
ATOM   4882  CZ  PHE B 223      -5.152  -4.149   0.533  1.00  0.00           C  
ATOM   4883  N   ASN B 224      -4.359  -5.680   7.612  1.00  0.00           N  
ATOM   4884  CA  ASN B 224      -3.856  -5.430   8.906  1.00  0.00           C  
ATOM   4885  C   ASN B 224      -2.772  -4.398   8.839  1.00  0.00           C  
ATOM   4886  O   ASN B 224      -2.057  -4.281   7.898  1.00  0.00           O  
ATOM   4887  CB  ASN B 224      -3.387  -6.716   9.549  1.00  0.00           C  
ATOM   4888  CG  ASN B 224      -4.411  -7.658   9.794  1.00  0.00           C  
ATOM   4889  OD1 ASN B 224      -5.592  -7.315   9.951  1.00  0.00           O  
ATOM   4890  ND2 ASN B 224      -4.412  -8.715   9.946  1.00  0.00           N  
ATOM   4891  N   TYR B 225      -2.603  -3.587   9.882  1.00  0.00           N  
ATOM   4892  CA  TYR B 225      -1.599  -2.530   9.983  1.00  0.00           C  
ATOM   4893  C   TYR B 225      -1.756  -1.528   8.846  1.00  0.00           C  
ATOM   4894  O   TYR B 225      -0.806  -1.213   8.124  1.00  0.00           O  
ATOM   4895  CB  TYR B 225      -0.185  -3.116  10.025  1.00  0.00           C  
ATOM   4896  CG  TYR B 225      -0.026  -4.166  11.103  1.00  0.00           C  
ATOM   4897  CD1 TYR B 225       0.253  -3.806  12.412  1.00  0.00           C  
ATOM   4898  CD2 TYR B 225      -0.180  -5.518  10.811  1.00  0.00           C  
ATOM   4899  CE1 TYR B 225       0.375  -4.761  13.403  1.00  0.00           C  
ATOM   4900  CE2 TYR B 225      -0.060  -6.486  11.806  1.00  0.00           C  
ATOM   4901  CZ  TYR B 225       0.220  -6.095  13.098  1.00  0.00           C  
ATOM   4902  OH  TYR B 225       0.347  -7.046  14.091  1.00  0.00           O  
ATOM   4903  N   SER B 226      -2.980  -1.023   8.685  1.00  0.00           N  
ATOM   4904  CA  SER B 226      -3.377  -0.284   7.495  1.00  0.00           C  
ATOM   4905  C   SER B 226      -3.870   1.132   7.788  1.00  0.00           C  
ATOM   4906  O   SER B 226      -4.661   1.681   7.015  1.00  0.00           O  
ATOM   4907  CB  SER B 226      -4.450  -1.063   6.742  1.00  0.00           C  
ATOM   4908  OG  SER B 226      -5.591  -1.264   7.556  1.00  0.00           O  
ATOM   4909  N   ASP B 227      -3.401   1.741   8.884  1.00  0.00           N  
ATOM   4910  CA  ASP B 227      -3.737   3.129   9.193  1.00  0.00           C  
ATOM   4911  C   ASP B 227      -3.412   4.025   8.006  1.00  0.00           C  
ATOM   4912  O   ASP B 227      -2.333   3.930   7.421  1.00  0.00           O  
ATOM   4913  CB  ASP B 227      -2.976   3.595  10.428  1.00  0.00           C  
ATOM   4914  CG  ASP B 227      -3.292   2.766  11.647  1.00  0.00           C  
ATOM   4915  OD1 ASP B 227      -2.816   1.609  11.720  1.00  0.00           O  
ATOM   4916  OD2 ASP B 227      -4.018   3.266  12.530  1.00  0.00           O  
ATOM   4917  N   GLN B 228      -4.369   4.900   7.642  1.00  0.00           N  
ATOM   4918  CA  GLN B 228      -4.222   5.720   6.445  1.00  0.00           C  
ATOM   4919  C   GLN B 228      -3.555   7.067   6.710  1.00  0.00           C  
ATOM   4920  O   GLN B 228      -2.821   7.565   5.856  1.00  0.00           O  
ATOM   4921  CB  GLN B 228      -5.588   5.946   5.803  1.00  0.00           C  
ATOM   4922  CG  GLN B 228      -6.268   4.657   5.359  1.00  0.00           C  
ATOM   4923  CD  GLN B 228      -5.420   3.905   4.350  1.00  0.00           C  
ATOM   4924  OE1 GLN B 228      -5.206   4.378   3.232  1.00  0.00           O  
ATOM   4925  NE2 GLN B 228      -4.910   2.749   4.744  1.00  0.00           N  
ATOM   4926  N   LEU B 229      -3.811   7.654   7.864  1.00  0.00           N  
ATOM   4927  CA  LEU B 229      -3.308   8.982   8.185  1.00  0.00           C  
ATOM   4928  C   LEU B 229      -2.272   8.910   9.304  1.00  0.00           C  
ATOM   4929  O   LEU B 229      -2.299   8.004  10.136  1.00  0.00           O  
ATOM   4930  CB  LEU B 229      -4.455   9.904   8.612  1.00  0.00           C  
ATOM   4931  CG  LEU B 229      -5.675   9.966   7.675  1.00  0.00           C  
ATOM   4932  CD1 LEU B 229      -6.692  10.961   8.217  1.00  0.00           C  
ATOM   4933  CD2 LEU B 229      -5.265  10.337   6.258  1.00  0.00           C  
ATOM   4934  N   TYR B 230      -1.356   9.887   9.321  1.00  0.00           N  
ATOM   4935  CA  TYR B 230      -0.435  10.018  10.443  1.00  0.00           C  
ATOM   4936  C   TYR B 230      -1.233  10.140  11.748  1.00  0.00           C  
ATOM   4937  O   TYR B 230      -2.258  10.831  11.776  1.00  0.00           O
[truncated: 599,143 more chars]
