# Supplementary material for: Theoretical Study of Sphingomyelinases from Entamoeba histolytica and Trichomonas vaginalis Sheds Light on the Evolution of Enzymes Needed for Survival and Colonization
Source: Pathogens. 2025 Jan 5;14(1):32. doi: 10.3390/pathogens14010032 (PMC11768322; doi:10.3390/pathogens14010032)
Supplement: Supplementary file 1 [file pathogens-14-00032-s001.zip › Supplementary structural Files/CIF files aSMase6/aSmase6 dimers/aSmase6 dimer 2xCo/fold_smasagnosignoctermgly2co_model_0.cif]

# By using this file you agree to the legally binding terms of use found at alphafoldserver.com/output-terms
data_f15ee63a61e996c
#
_entry.id f15ee63a61e996c
#
loop_
_atom_type.symbol
C  
CO 
N  
O  
S  
#
loop_
_audit_author.name
_audit_author.pdbx_ordinal
"Google DeepMind" 1 
"Isomorphic Labs" 2 
#
_audit_conform.dict_location https://raw.githubusercontent.com/ihmwg/ModelCIF/master/dist/mmcif_ma.dic
_audit_conform.dict_name     mmcif_ma.dic
_audit_conform.dict_version  1.4.5
#
loop_
_chem_comp.formula
_chem_comp.formula_weight
_chem_comp.id
_chem_comp.mon_nstd_flag
_chem_comp.name
_chem_comp.pdbx_smiles
_chem_comp.pdbx_synonyms
_chem_comp.type
"C3 H7 N O2"    89.093  ALA y ALANINE                                  C[C@H](N)C(O)=O                                  ?                                     "L-PEPTIDE LINKING"           
"C6 H15 N4 O2"  175.209 ARG y ARGININE                                 N[C@@H](CCCNC(N)=[NH2+])C(O)=O                   ?                                     "L-PEPTIDE LINKING"           
"C4 H8 N2 O3"   132.118 ASN y ASPARAGINE                               N[C@@H](CC(N)=O)C(O)=O                           ?                                     "L-PEPTIDE LINKING"           
"C4 H7 N O4"    133.103 ASP y "ASPARTIC ACID"                          N[C@@H](CC(O)=O)C(O)=O                           ?                                     "L-PEPTIDE LINKING"           
Co              58.933  CO  . "COBALT (II) ION"                        "[Co++]"                                         ?                                     NON-POLYMER                   
"C3 H7 N O2 S"  121.158 CYS y CYSTEINE                                 N[C@@H](CS)C(O)=O                                ?                                     "L-PEPTIDE LINKING"           
"C5 H10 N2 O3"  146.144 GLN y GLUTAMINE                                N[C@@H](CCC(N)=O)C(O)=O                          ?                                     "L-PEPTIDE LINKING"           
"C5 H9 N O4"    147.129 GLU y "GLUTAMIC ACID"                          N[C@@H](CCC(O)=O)C(O)=O                          ?                                     "L-PEPTIDE LINKING"           
"C2 H5 N O2"    75.067  GLY y GLYCINE                                  NCC(O)=O                                         ?                                     "PEPTIDE LINKING"             
"C6 H10 N3 O2"  156.162 HIS y HISTIDINE                                N[C@@H](Cc1c[nH]c[nH+]1)C(O)=O                   ?                                     "L-PEPTIDE LINKING"           
"C6 H13 N O2"   131.173 ILE y ISOLEUCINE                               CC[C@H](C)[C@H](N)C(O)=O                         ?                                     "L-PEPTIDE LINKING"           
"C6 H13 N O2"   131.173 LEU y LEUCINE                                  CC(C)C[C@H](N)C(O)=O                             ?                                     "L-PEPTIDE LINKING"           
"C6 H15 N2 O2"  147.195 LYS y LYSINE                                   N[C@@H](CCCC[NH3+])C(O)=O                        ?                                     "L-PEPTIDE LINKING"           
"C6 H12 O6"     180.156 MAN y alpha-D-mannopyranose                    OC[C@H]1O[C@H](O)[C@@H](O)[C@@H](O)[C@@H]1O      "alpha-D-mannose; D-mannose; mannose" "D-saccharide, alpha linking" 
"C5 H11 N O2 S" 149.211 MET y METHIONINE                               CSCC[C@H](N)C(O)=O                               ?                                     "L-PEPTIDE LINKING"           
"C8 H15 N O6"   221.208 NAG y 2-acetamido-2-deoxy-beta-D-glucopyranose CC(=O)N[C@H]1[C@H](O)O[C@H](CO)[C@@H](O)[C@@H]1O 
;N-acetyl-beta-D-glucosamine; 2-acetamido-2-deoxy-beta-D-glucose; 2-acetamido-2-deoxy-D-glucose;
2-acetamido-2-deoxy-glucose; N-ACETYL-D-GLUCOSAMINE
;
"D-saccharide, beta linking"  
"C9 H11 N O2"   165.189 PHE y PHENYLALANINE                            N[C@@H](Cc1ccccc1)C(O)=O                         ?                                     "L-PEPTIDE LINKING"           
"C5 H9 N O2"    115.130 PRO y PROLINE                                  OC(=O)[C@@H]1CCCN1                               ?                                     "L-PEPTIDE LINKING"           
"C3 H7 N O3"    105.093 SER y SERINE                                   N[C@@H](CO)C(O)=O                                ?                                     "L-PEPTIDE LINKING"           
"C4 H9 N O3"    119.119 THR y THREONINE                                C[C@@H](O)[C@H](N)C(O)=O                         ?                                     "L-PEPTIDE LINKING"           
"C11 H12 N2 O2" 204.225 TRP y TRYPTOPHAN                               N[C@@H](Cc1c[nH]c2ccccc12)C(O)=O                 ?                                     "L-PEPTIDE LINKING"           
"C9 H11 N O3"   181.189 TYR y TYROSINE                                 N[C@@H](Cc1ccc(O)cc1)C(O)=O                      ?                                     "L-PEPTIDE LINKING"           
"C5 H11 N O2"   117.146 VAL y VALINE                                   CC(C)[C@H](N)C(O)=O                              ?                                     "L-PEPTIDE LINKING"           
#
_citation.book_publisher          ?
_citation.country                 UK
_citation.id                      primary
_citation.journal_full            Nature
_citation.journal_id_ASTM         NATUAS
_citation.journal_id_CSD          0006
_citation.journal_id_ISSN         0028-0836
_citation.journal_volume          ?
_citation.page_first              ?
_citation.page_last               ?
_citation.pdbx_database_id_DOI    ?
_citation.pdbx_database_id_PubMed ?
_citation.title                   "Accurate structure prediction of biomolecular interactions with AlphaFold 3"
_citation.year                    2024
#
loop_
_citation_author.citation_id
_citation_author.name
_citation_author.ordinal
primary "Google DeepMind" 1 
primary "Isomorphic Labs" 2 
#
loop_
_entity.id
_entity.pdbx_description
_entity.type
1 . polymer     
2 . non-polymer 
3 . non-polymer 
4 . branched    
5 . branched    
#
_entity_poly.entity_id      1
_entity_poly.pdbx_strand_id A
_entity_poly.type           polypeptide(L)
#
loop_
_entity_poly_seq.entity_id
_entity_poly_seq.hetero
_entity_poly_seq.mon_id
_entity_poly_seq.num
1 n PHE 1   
1 n GLU 2   
1 n MET 3   
1 n TRP 4   
1 n GLN 5   
1 n LEU 6   
1 n THR 7   
1 n ASP 8   
1 n ILE 9   
1 n HIS 10  
1 n LEU 11  
1 n ASP 12  
1 n PRO 13  
1 n MET 14  
1 n TYR 15  
1 n THR 16  
1 n VAL 17  
1 n GLY 18  
1 n SER 19  
1 n ASP 20  
1 n PRO 21  
1 n LEU 22  
1 n LYS 23  
1 n LEU 24  
1 n CYS 25  
1 n ARG 26  
1 n GLU 27  
1 n GLY 28  
1 n LYS 29  
1 n GLY 30  
1 n ASN 31  
1 n ALA 32  
1 n GLY 33  
1 n LYS 34  
1 n TYR 35  
1 n GLY 36  
1 n ASP 37  
1 n TYR 38  
1 n SER 39  
1 n CYS 40  
1 n ASP 41  
1 n ALA 42  
1 n ASN 43  
1 n MET 44  
1 n ALA 45  
1 n LEU 46  
1 n LEU 47  
1 n ASP 48  
1 n SER 49  
1 n LEU 50  
1 n VAL 51  
1 n LYS 52  
1 n PHE 53  
1 n ILE 54  
1 n LYS 55  
1 n ARG 56  
1 n ASN 57  
1 n THR 58  
1 n ASP 59  
1 n VAL 60  
1 n ASN 61  
1 n GLY 62  
1 n LYS 63  
1 n VAL 64  
1 n MET 65  
1 n VAL 66  
1 n TYR 67  
1 n ASN 68  
1 n GLY 69  
1 n ASP 70  
1 n ILE 71  
1 n VAL 72  
1 n SER 73  
1 n ARG 74  
1 n ALA 75  
1 n ILE 76  
1 n PRO 77  
1 n LYS 78  
1 n TYR 79  
1 n ASN 80  
1 n LEU 81  
1 n ASP 82  
1 n TYR 83  
1 n VAL 84  
1 n LYS 85  
1 n GLN 86  
1 n SER 87  
1 n ILE 88  
1 n VAL 89  
1 n ASN 90  
1 n ALA 91  
1 n THR 92  
1 n ALA 93  
1 n LEU 94  
1 n LEU 95  
1 n LYS 96  
1 n LYS 97  
1 n PHE 98  
1 n GLU 99  
1 n ASP 100 
1 n PHE 101 
1 n PHE 102 
1 n ILE 103 
1 n ILE 104 
1 n PRO 105 
1 n MET 106 
1 n LEU 107 
1 n GLY 108 
1 n ASN 109 
1 n HIS 110 
1 n ASP 111 
1 n VAL 112 
1 n TYR 113 
1 n PRO 114 
1 n ALA 115 
1 n ASN 116 
1 n GLN 117 
1 n MET 118 
1 n ALA 119 
1 n ILE 120 
1 n ASN 121 
1 n SER 122 
1 n GLN 123 
1 n TRP 124 
1 n ILE 125 
1 n PHE 126 
1 n GLN 127 
1 n PHE 128 
1 n ALA 129 
1 n ALA 130 
1 n GLU 131 
1 n GLN 132 
1 n PHE 133 
1 n ALA 134 
1 n PRO 135 
1 n PHE 136 
1 n LEU 137 
1 n SER 138 
1 n GLN 139 
1 n ASN 140 
1 n ALA 141 
1 n ILE 142 
1 n GLU 143 
1 n SER 144 
1 n PHE 145 
1 n LYS 146 
1 n HIS 147 
1 n GLY 148 
1 n GLY 149 
1 n TYR 150 
1 n TYR 151 
1 n THR 152 
1 n MET 153 
1 n PRO 154 
1 n PHE 155 
1 n PRO 156 
1 n ALA 157 
1 n HIS 158 
1 n LEU 159 
1 n GLY 160 
1 n ILE 161 
1 n LYS 162 
1 n VAL 163 
1 n PRO 164 
1 n LEU 165 
1 n ASN 166 
1 n ALA 167 
1 n VAL 168 
1 n VAL 169 
1 n LEU 170 
1 n ASN 171 
1 n THR 172 
1 n VAL 173 
1 n LEU 174 
1 n TYR 175 
1 n TYR 176 
1 n ASN 177 
1 n TYR 178 
1 n ASN 179 
1 n LYS 180 
1 n GLN 181 
1 n THR 182 
1 n MET 183 
1 n ASP 184 
1 n SER 185 
1 n THR 186 
1 n ASP 187 
1 n PRO 188 
1 n LEU 189 
1 n GLY 190 
1 n GLN 191 
1 n PHE 192 
1 n GLU 193 
1 n TRP 194 
1 n PHE 195 
1 n LYS 196 
1 n THR 197 
1 n VAL 198 
1 n MET 199 
1 n ASP 200 
1 n GLY 201 
1 n TYR 202 
1 n ARG 203 
1 n LYS 204 
1 n THR 205 
1 n GLY 206 
1 n GLN 207 
1 n ARG 208 
1 n ALA 209 
1 n ILE 210 
1 n VAL 211 
1 n SER 212 
1 n MET 213 
1 n HIS 214 
1 n ILE 215 
1 n CYS 216 
1 n PRO 217 
1 n GLY 218 
1 n VAL 219 
1 n ALA 220 
1 n GLU 221 
1 n ARG 222 
1 n PHE 223 
1 n ASN 224 
1 n TYR 225 
1 n SER 226 
1 n ASP 227 
1 n GLN 228 
1 n LEU 229 
1 n TYR 230 
1 n PRO 231 
1 n GLN 232 
1 n TYR 233 
1 n ASN 234 
1 n ASP 235 
1 n ARG 236 
1 n LEU 237 
1 n VAL 238 
1 n ASP 239 
1 n SER 240 
1 n LEU 241 
1 n ALA 242 
1 n GLU 243 
1 n TYR 244 
1 n ASN 245 
1 n ASP 246 
1 n VAL 247 
1 n ILE 248 
1 n LEU 249 
1 n GLY 250 
1 n VAL 251 
1 n LEU 252 
1 n CYS 253 
1 n GLY 254 
1 n HIS 255 
1 n LEU 256 
1 n HIS 257 
1 n THR 258 
1 n ASP 259 
1 n THR 260 
1 n PHE 261 
1 n ARG 262 
1 n ILE 263 
1 n LEU 264 
1 n SER 265 
1 n LYS 266 
1 n GLY 267 
1 n ASN 268 
1 n LYS 269 
1 n LYS 270 
1 n VAL 271 
1 n MET 272 
1 n ALA 273 
1 n PHE 274 
1 n ILE 275 
1 n GLY 276 
1 n PRO 277 
1 n SER 278 
1 n VAL 279 
1 n ASP 280 
1 n THR 281 
1 n TRP 282 
1 n LEU 283 
1 n GLY 284 
1 n THR 285 
1 n SER 286 
1 n PRO 287 
1 n SER 288 
1 n ILE 289 
1 n ARG 290 
1 n LYS 291 
1 n TYR 292 
1 n ASP 293 
1 n VAL 294 
1 n GLY 295 
1 n ASN 296 
1 n GLY 297 
1 n GLN 298 
1 n GLY 299 
1 n TYR 300 
1 n MET 301 
1 n LYS 302 
1 n GLU 303 
1 n PHE 304 
1 n LYS 305 
1 n ASN 306 
1 n TYR 307 
1 n HIS 308 
1 n PHE 309 
1 n GLN 310 
1 n LEU 311 
1 n ARG 312 
1 n PRO 313 
1 n LYS 314 
1 n LYS 315 
1 n ASP 316 
1 n LYS 317 
1 n LEU 318 
1 n LYS 319 
1 n PRO 320 
1 n LYS 321 
1 n THR 322 
1 n THR 323 
1 n ILE 324 
1 n LYS 325 
1 n GLN 326 
1 n PRO 327 
1 n SER 328 
1 n ASP 329 
1 n GLY 330 
1 n PHE 331 
1 n ASN 332 
1 n LYS 333 
1 n TRP 334 
1 n LYS 335 
1 n PHE 336 
1 n ASN 337 
1 n TYR 338 
1 n GLY 339 
1 n SER 340 
1 n SER 341 
1 n SER 342 
1 n GLU 343 
1 n TYR 344 
1 n GLY 345 
1 n LEU 346 
1 n LYS 347 
1 n GLU 348 
1 n LEU 349 
1 n SER 350 
1 n PRO 351 
1 n LYS 352 
1 n GLU 353 
1 n PHE 354 
1 n GLU 355 
1 n ILE 356 
1 n LEU 357 
1 n ALA 358 
1 n ALA 359 
1 n ARG 360 
1 n MET 361 
1 n ASP 362 
1 n LYS 363 
1 n ASP 364 
1 n LEU 365 
1 n GLN 366 
1 n LEU 367 
1 n PHE 368 
1 n ASN 369 
1 n LYS 370 
1 n TYR 371 
1 n HIS 372 
1 n LEU 373 
1 n HIS 374 
1 n PHE 375 
1 n ARG 376 
1 n ALA 377 
1 n ASP 378 
1 n THR 379 
1 n PRO 380 
1 n GLY 381 
1 n PHE 382 
1 n THR 383 
#
_ma_data.content_type "model coordinates"
_ma_data.id           1
_ma_data.name         Model
#
_ma_model_list.data_id          1
_ma_model_list.model_group_id   1
_ma_model_list.model_group_name "AlphaFold-beta-20231127 (7a14c934-fe78-43c1-a552-7fb305b0ebd1 @ 2024-09-02 08:23:42)"
_ma_model_list.model_id         1
_ma_model_list.model_name       "Top ranked model"
_ma_model_list.model_type       "Ab initio model"
_ma_model_list.ordinal_id       1
#
loop_
_ma_protocol_step.method_type
_ma_protocol_step.ordinal_id
_ma_protocol_step.protocol_id
_ma_protocol_step.step_id
"coevolution MSA" 1 1 1 
"template search" 2 1 2 
modeling          3 1 3 
#
loop_
_ma_qa_metric.id
_ma_qa_metric.mode
_ma_qa_metric.name
_ma_qa_metric.software_group_id
_ma_qa_metric.type
1 global pLDDT 1 pLDDT 
2 local  pLDDT 1 pLDDT 
#
_ma_qa_metric_global.metric_id    1
_ma_qa_metric_global.metric_value 89.82
_ma_qa_metric_global.model_id     1
_ma_qa_metric_global.ordinal_id   1
#
_ma_software_group.group_id    1
_ma_software_group.ordinal_id  1
_ma_software_group.software_id 1
#
loop_
_ma_target_entity.data_id
_ma_target_entity.entity_id
_ma_target_entity.origin
1 1 . 
1 2 . 
1 3 . 
1 4 . 
1 5 . 
#
loop_
_ma_target_entity_instance.asym_id
_ma_target_entity_instance.details
_ma_target_entity_instance.entity_id
A . 1 
B . 2 
C . 3 
D . 4 
E . 5 
#
loop_
_pdbx_branch_scheme.asym_id
_pdbx_branch_scheme.auth_asym_id
_pdbx_branch_scheme.auth_seq_num
_pdbx_branch_scheme.entity_id
_pdbx_branch_scheme.hetero
_pdbx_branch_scheme.mon_id
_pdbx_branch_scheme.num
_pdbx_branch_scheme.pdb_asym_id
_pdbx_branch_scheme.pdb_ins_code
_pdbx_branch_scheme.pdb_seq_num
D D 1 4 n NAG 1 D . 1 
D D 2 4 n NAG 2 D . 2 
D D 3 4 n MAN 3 D . 3 
D D 4 4 n MAN 4 D . 4 
D D 5 4 n MAN 5 D . 5 
D D 6 4 n MAN 6 D . 6 
D D 7 4 n MAN 7 D . 7 
D D 8 4 n MAN 8 D . 8 
E E 1 5 n NAG 1 E . 1 
E E 2 5 n NAG 2 E . 2 
E E 3 5 n MAN 3 E . 3 
E E 4 5 n MAN 4 E . 4 
E E 5 5 n MAN 5 E . 5 
E E 6 5 n MAN 6 E . 6 
E E 7 5 n MAN 7 E . 7 
E E 8 5 n MAN 8 E . 8 
#
loop_
_pdbx_data_usage.details
_pdbx_data_usage.id
_pdbx_data_usage.type
_pdbx_data_usage.url
;NON-COMMERCIAL USE ONLY, BY USING THIS FILE YOU AGREE TO THE TERMS OF USE FOUND
AT alphafoldserver.com/output-terms.
;
1 license    ? 
;THE INFORMATION IS NOT INTENDED FOR, HAS NOT BEEN VALIDATED FOR, AND IS NOT
APPROVED FOR CLINICAL USE. IT SHOULD NOT BE USED FOR CLINICAL PURPOSE OR RELIED
ON FOR MEDICAL OR OTHER PROFESSIONAL ADVICE. IT IS THEORETICAL MODELLING ONLY
AND CAUTION SHOULD BE EXERCISED IN ITS USE. IT IS PROVIDED "AS-IS" WITHOUT ANY
WARRANTY OF ANY KIND, WHETHER EXPRESSED OR IMPLIED. NO WARRANTY IS GIVEN THAT
USE OF THE INFORMATION SHALL NOT INFRINGE THE RIGHTS OF ANY THIRD PARTY.
;
2 disclaimer ? 
#
loop_
_pdbx_nonpoly_scheme.asym_id
_pdbx_nonpoly_scheme.auth_seq_num
_pdbx_nonpoly_scheme.entity_id
_pdbx_nonpoly_scheme.mon_id
_pdbx_nonpoly_scheme.pdb_ins_code
_pdbx_nonpoly_scheme.pdb_seq_num
_pdbx_nonpoly_scheme.pdb_strand_id
B 1 2 CO . 1 B 
C 1 3 CO . 1 C 
#
loop_
_pdbx_poly_seq_scheme.asym_id
_pdbx_poly_seq_scheme.auth_seq_num
_pdbx_poly_seq_scheme.entity_id
_pdbx_poly_seq_scheme.hetero
_pdbx_poly_seq_scheme.mon_id
_pdbx_poly_seq_scheme.pdb_ins_code
_pdbx_poly_seq_scheme.pdb_seq_num
_pdbx_poly_seq_scheme.pdb_strand_id
_pdbx_poly_seq_scheme.seq_id
A 1   1 n PHE . 1   A 1   
A 2   1 n GLU . 2   A 2   
A 3   1 n MET . 3   A 3   
A 4   1 n TRP . 4   A 4   
A 5   1 n GLN . 5   A 5   
A 6   1 n LEU . 6   A 6   
A 7   1 n THR . 7   A 7   
A 8   1 n ASP . 8   A 8   
A 9   1 n ILE . 9   A 9   
A 10  1 n HIS . 10  A 10  
A 11  1 n LEU . 11  A 11  
A 12  1 n ASP . 12  A 12  
A 13  1 n PRO . 13  A 13  
A 14  1 n MET . 14  A 14  
A 15  1 n TYR . 15  A 15  
A 16  1 n THR . 16  A 16  
A 17  1 n VAL . 17  A 17  
A 18  1 n GLY . 18  A 18  
A 19  1 n SER . 19  A 19  
A 20  1 n ASP . 20  A 20  
A 21  1 n PRO . 21  A 21  
A 22  1 n LEU . 22  A 22  
A 23  1 n LYS . 23  A 23  
A 24  1 n LEU . 24  A 24  
A 25  1 n CYS . 25  A 25  
A 26  1 n ARG . 26  A 26  
A 27  1 n GLU . 27  A 27  
A 28  1 n GLY . 28  A 28  
A 29  1 n LYS . 29  A 29  
A 30  1 n GLY . 30  A 30  
A 31  1 n ASN . 31  A 31  
A 32  1 n ALA . 32  A 32  
A 33  1 n GLY . 33  A 33  
A 34  1 n LYS . 34  A 34  
A 35  1 n TYR . 35  A 35  
A 36  1 n GLY . 36  A 36  
A 37  1 n ASP . 37  A 37  
A 38  1 n TYR . 38  A 38  
A 39  1 n SER . 39  A 39  
A 40  1 n CYS . 40  A 40  
A 41  1 n ASP . 41  A 41  
A 42  1 n ALA . 42  A 42  
A 43  1 n ASN . 43  A 43  
A 44  1 n MET . 44  A 44  
A 45  1 n ALA . 45  A 45  
A 46  1 n LEU . 46  A 46  
A 47  1 n LEU . 47  A 47  
A 48  1 n ASP . 48  A 48  
A 49  1 n SER . 49  A 49  
A 50  1 n LEU . 50  A 50  
A 51  1 n VAL . 51  A 51  
A 52  1 n LYS . 52  A 52  
A 53  1 n PHE . 53  A 53  
A 54  1 n ILE . 54  A 54  
A 55  1 n LYS . 55  A 55  
A 56  1 n ARG . 56  A 56  
A 57  1 n ASN . 57  A 57  
A 58  1 n THR . 58  A 58  
A 59  1 n ASP . 59  A 59  
A 60  1 n VAL . 60  A 60  
A 61  1 n ASN . 61  A 61  
A 62  1 n GLY . 62  A 62  
A 63  1 n LYS . 63  A 63  
A 64  1 n VAL . 64  A 64  
A 65  1 n MET . 65  A 65  
A 66  1 n VAL . 66  A 66  
A 67  1 n TYR . 67  A 67  
A 68  1 n ASN . 68  A 68  
A 69  1 n GLY . 69  A 69  
A 70  1 n ASP . 70  A 70  
A 71  1 n ILE . 71  A 71  
A 72  1 n VAL . 72  A 72  
A 73  1 n SER . 73  A 73  
A 74  1 n ARG . 74  A 74  
A 75  1 n ALA . 75  A 75  
A 76  1 n ILE . 76  A 76  
A 77  1 n PRO . 77  A 77  
A 78  1 n LYS . 78  A 78  
A 79  1 n TYR . 79  A 79  
A 80  1 n ASN . 80  A 80  
A 81  1 n LEU . 81  A 81  
A 82  1 n ASP . 82  A 82  
A 83  1 n TYR . 83  A 83  
A 84  1 n VAL . 84  A 84  
A 85  1 n LYS . 85  A 85  
A 86  1 n GLN . 86  A 86  
A 87  1 n SER . 87  A 87  
A 88  1 n ILE . 88  A 88  
A 89  1 n VAL . 89  A 89  
A 90  1 n ASN . 90  A 90  
A 91  1 n ALA . 91  A 91  
A 92  1 n THR . 92  A 92  
A 93  1 n ALA . 93  A 93  
A 94  1 n LEU . 94  A 94  
A 95  1 n LEU . 95  A 95  
A 96  1 n LYS . 96  A 96  
A 97  1 n LYS . 97  A 97  
A 98  1 n PHE . 98  A 98  
A 99  1 n GLU . 99  A 99  
A 100 1 n ASP . 100 A 100 
A 101 1 n PHE . 101 A 101 
A 102 1 n PHE . 102 A 102 
A 103 1 n ILE . 103 A 103 
A 104 1 n ILE . 104 A 104 
A 105 1 n PRO . 105 A 105 
A 106 1 n MET . 106 A 106 
A 107 1 n LEU . 107 A 107 
A 108 1 n GLY . 108 A 108 
A 109 1 n ASN . 109 A 109 
A 110 1 n HIS . 110 A 110 
A 111 1 n ASP . 111 A 111 
A 112 1 n VAL . 112 A 112 
A 113 1 n TYR . 113 A 113 
A 114 1 n PRO . 114 A 114 
A 115 1 n ALA . 115 A 115 
A 116 1 n ASN . 116 A 116 
A 117 1 n GLN . 117 A 117 
A 118 1 n MET . 118 A 118 
A 119 1 n ALA . 119 A 119 
A 120 1 n ILE . 120 A 120 
A 121 1 n ASN . 121 A 121 
A 122 1 n SER . 122 A 122 
A 123 1 n GLN . 123 A 123 
A 124 1 n TRP . 124 A 124 
A 125 1 n ILE . 125 A 125 
A 126 1 n PHE . 126 A 126 
A 127 1 n GLN . 127 A 127 
A 128 1 n PHE . 128 A 128 
A 129 1 n ALA . 129 A 129 
A 130 1 n ALA . 130 A 130 
A 131 1 n GLU . 131 A 131 
A 132 1 n GLN . 132 A 132 
A 133 1 n PHE . 133 A 133 
A 134 1 n ALA . 134 A 134 
A 135 1 n PRO . 135 A 135 
A 136 1 n PHE . 136 A 136 
A 137 1 n LEU . 137 A 137 
A 138 1 n SER . 138 A 138 
A 139 1 n GLN . 139 A 139 
A 140 1 n ASN . 140 A 140 
A 141 1 n ALA . 141 A 141 
A 142 1 n ILE . 142 A 142 
A 143 1 n GLU . 143 A 143 
A 144 1 n SER . 144 A 144 
A 145 1 n PHE . 145 A 145 
A 146 1 n LYS . 146 A 146 
A 147 1 n HIS . 147 A 147 
A 148 1 n GLY . 148 A 148 
A 149 1 n GLY . 149 A 149 
A 150 1 n TYR . 150 A 150 
A 151 1 n TYR . 151 A 151 
A 152 1 n THR . 152 A 152 
A 153 1 n MET . 153 A 153 
A 154 1 n PRO . 154 A 154 
A 155 1 n PHE . 155 A 155 
A 156 1 n PRO . 156 A 156 
A 157 1 n ALA . 157 A 157 
A 158 1 n HIS . 158 A 158 
A 159 1 n LEU . 159 A 159 
A 160 1 n GLY . 160 A 160 
A 161 1 n ILE . 161 A 161 
A 162 1 n LYS . 162 A 162 
A 163 1 n VAL . 163 A 163 
A 164 1 n PRO . 164 A 164 
A 165 1 n LEU . 165 A 165 
A 166 1 n ASN . 166 A 166 
A 167 1 n ALA . 167 A 167 
A 168 1 n VAL . 168 A 168 
A 169 1 n VAL . 169 A 169 
A 170 1 n LEU . 170 A 170 
A 171 1 n ASN . 171 A 171 
A 172 1 n THR . 172 A 172 
A 173 1 n VAL . 173 A 173 
A 174 1 n LEU . 174 A 174 
A 175 1 n TYR . 175 A 175 
A 176 1 n TYR . 176 A 176 
A 177 1 n ASN . 177 A 177 
A 178 1 n TYR . 178 A 178 
A 179 1 n ASN . 179 A 179 
A 180 1 n LYS . 180 A 180 
A 181 1 n GLN . 181 A 181 
A 182 1 n THR . 182 A 182 
A 183 1 n MET . 183 A 183 
A 184 1 n ASP . 184 A 184 
A 185 1 n SER . 185 A 185 
A 186 1 n THR . 186 A 186 
A 187 1 n ASP . 187 A 187 
A 188 1 n PRO . 188 A 188 
A 189 1 n LEU . 189 A 189 
A 190 1 n GLY . 190 A 190 
A 191 1 n GLN . 191 A 191 
A 192 1 n PHE . 192 A 192 
A 193 1 n GLU . 193 A 193 
A 194 1 n TRP . 194 A 194 
A 195 1 n PHE . 195 A 195 
A 196 1 n LYS . 196 A 196 
A 197 1 n THR . 197 A 197 
A 198 1 n VAL . 198 A 198 
A 199 1 n MET . 199 A 199 
A 200 1 n ASP . 200 A 200 
A 201 1 n GLY . 201 A 201 
A 202 1 n TYR . 202 A 202 
A 203 1 n ARG . 203 A 203 
A 204 1 n LYS . 204 A 204 
A 205 1 n THR . 205 A 205 
A 206 1 n GLY . 206 A 206 
A 207 1 n GLN . 207 A 207 
A 208 1 n ARG . 208 A 208 
A 209 1 n ALA . 209 A 209 
A 210 1 n ILE . 210 A 210 
A 211 1 n VAL . 211 A 211 
A 212 1 n SER . 212 A 212 
A 213 1 n MET . 213 A 213 
A 214 1 n HIS . 214 A 214 
A 215 1 n ILE . 215 A 215 
A 216 1 n CYS . 216 A 216 
A 217 1 n PRO . 217 A 217 
A 218 1 n GLY . 218 A 218 
A 219 1 n VAL . 219 A 219 
A 220 1 n ALA . 220 A 220 
A 221 1 n GLU . 221 A 221 
A 222 1 n ARG . 222 A 222 
A 223 1 n PHE . 223 A 223 
A 224 1 n ASN . 224 A 224 
A 225 1 n TYR . 225 A 225 
A 226 1 n SER . 226 A 226 
A 227 1 n ASP . 227 A 227 
A 228 1 n GLN . 228 A 228 
A 229 1 n LEU . 229 A 229 
A 230 1 n TYR . 230 A 230 
A 231 1 n PRO . 231 A 231 
A 232 1 n GLN . 232 A 232 
A 233 1 n TYR . 233 A 233 
A 234 1 n ASN . 234 A 234 
A 235 1 n ASP . 235 A 235 
A 236 1 n ARG . 236 A 236 
A 237 1 n LEU . 237 A 237 
A 238 1 n VAL . 238 A 238 
A 239 1 n ASP . 239 A 239 
A 240 1 n SER . 240 A 240 
A 241 1 n LEU . 241 A 241 
A 242 1 n ALA . 242 A 242 
A 243 1 n GLU . 243 A 243 
A 244 1 n TYR . 244 A 244 
A 245 1 n ASN . 245 A 245 
A 246 1 n ASP . 246 A 246 
A 247 1 n VAL . 247 A 247 
A 248 1 n ILE . 248 A 248 
A 249 1 n LEU . 249 A 249 
A 250 1 n GLY . 250 A 250 
A 251 1 n VAL . 251 A 251 
A 252 1 n LEU . 252 A 252 
A 253 1 n CYS . 253 A 253 
A 254 1 n GLY . 254 A 254 
A 255 1 n HIS . 255 A 255 
A 256 1 n LEU . 256 A 256 
A 257 1 n HIS . 257 A 257 
A 258 1 n THR . 258 A 258 
A 259 1 n ASP . 259 A 259 
A 260 1 n THR . 260 A 260 
A 261 1 n PHE . 261 A 261 
A 262 1 n ARG . 262 A 262 
A 263 1 n ILE . 263 A 263 
A 264 1 n LEU . 264 A 264 
A 265 1 n SER . 265 A 265 
A 266 1 n LYS . 266 A 266 
A 267 1 n GLY . 267 A 267 
A 268 1 n ASN . 268 A 268 
A 269 1 n LYS . 269 A 269 
A 270 1 n LYS . 270 A 270 
A 271 1 n VAL . 271 A 271 
A 272 1 n MET . 272 A 272 
A 273 1 n ALA . 273 A 273 
A 274 1 n PHE . 274 A 274 
A 275 1 n ILE . 275 A 275 
A 276 1 n GLY . 276 A 276 
A 277 1 n PRO . 277 A 277 
A 278 1 n SER . 278 A 278 
A 279 1 n VAL . 279 A 279 
A 280 1 n ASP . 280 A 280 
A 281 1 n THR . 281 A 281 
A 282 1 n TRP . 282 A 282 
A 283 1 n LEU . 283 A 283 
A 284 1 n GLY . 284 A 284 
A 285 1 n THR . 285 A 285 
A 286 1 n SER . 286 A 286 
A 287 1 n PRO . 287 A 287 
A 288 1 n SER . 288 A 288 
A 289 1 n ILE . 289 A 289 
A 290 1 n ARG . 290 A 290 
A 291 1 n LYS . 291 A 291 
A 292 1 n TYR . 292 A 292 
A 293 1 n ASP . 293 A 293 
A 294 1 n VAL . 294 A 294 
A 295 1 n GLY . 295 A 295 
A 296 1 n ASN . 296 A 296 
A 297 1 n GLY . 297 A 297 
A 298 1 n GLN . 298 A 298 
A 299 1 n GLY . 299 A 299 
A 300 1 n TYR . 300 A 300 
A 301 1 n MET . 301 A 301 
A 302 1 n LYS . 302 A 302 
A 303 1 n GLU . 303 A 303 
A 304 1 n PHE . 304 A 304 
A 305 1 n LYS . 305 A 305 
A 306 1 n ASN . 306 A 306 
A 307 1 n TYR . 307 A 307 
A 308 1 n HIS . 308 A 308 
A 309 1 n PHE . 309 A 309 
A 310 1 n GLN . 310 A 310 
A 311 1 n LEU . 311 A 311 
A 312 1 n ARG . 312 A 312 
A 313 1 n PRO . 313 A 313 
A 314 1 n LYS . 314 A 314 
A 315 1 n LYS . 315 A 315 
A 316 1 n ASP . 316 A 316 
A 317 1 n LYS . 317 A 317 
A 318 1 n LEU . 318 A 318 
A 319 1 n LYS . 319 A 319 
A 320 1 n PRO . 320 A 320 
A 321 1 n LYS . 321 A 321 
A 322 1 n THR . 322 A 322 
A 323 1 n THR . 323 A 323 
A 324 1 n ILE . 324 A 324 
A 325 1 n LYS . 325 A 325 
A 326 1 n GLN . 326 A 326 
A 327 1 n PRO . 327 A 327 
A 328 1 n SER . 328 A 328 
A 329 1 n ASP . 329 A 329 
A 330 1 n GLY . 330 A 330 
A 331 1 n PHE . 331 A 331 
A 332 1 n ASN . 332 A 332 
A 333 1 n LYS . 333 A 333 
A 334 1 n TRP . 334 A 334 
A 335 1 n LYS . 335 A 335 
A 336 1 n PHE . 336 A 336 
A 337 1 n ASN . 337 A 337 
A 338 1 n TYR . 338 A 338 
A 339 1 n GLY . 339 A 339 
A 340 1 n SER . 340 A 340 
A 341 1 n SER . 341 A 341 
A 342 1 n SER . 342 A 342 
A 343 1 n GLU . 343 A 343 
A 344 1 n TYR . 344 A 344 
A 345 1 n GLY . 345 A 345 
A 346 1 n LEU . 346 A 346 
A 347 1 n LYS . 347 A 347 
A 348 1 n GLU . 348 A 348 
A 349 1 n LEU . 349 A 349 
A 350 1 n SER . 350 A 350 
A 351 1 n PRO . 351 A 351 
A 352 1 n LYS . 352 A 352 
A 353 1 n GLU . 353 A 353 
A 354 1 n PHE . 354 A 354 
A 355 1 n GLU . 355 A 355 
A 356 1 n ILE . 356 A 356 
A 357 1 n LEU . 357 A 357 
A 358 1 n ALA . 358 A 358 
A 359 1 n ALA . 359 A 359 
A 360 1 n ARG . 360 A 360 
A 361 1 n MET . 361 A 361 
A 362 1 n ASP . 362 A 362 
A 363 1 n LYS . 363 A 363 
A 364 1 n ASP . 364 A 364 
A 365 1 n LEU . 365 A 365 
A 366 1 n GLN . 366 A 366 
A 367 1 n LEU . 367 A 367 
A 368 1 n PHE . 368 A 368 
A 369 1 n ASN . 369 A 369 
A 370 1 n LYS . 370 A 370 
A 371 1 n TYR . 371 A 371 
A 372 1 n HIS . 372 A 372 
A 373 1 n LEU . 373 A 373 
A 374 1 n HIS . 374 A 374 
A 375 1 n PHE . 375 A 375 
A 376 1 n ARG . 376 A 376 
A 377 1 n ALA . 377 A 377 
A 378 1 n ASP . 378 A 378 
A 379 1 n THR . 379 A 379 
A 380 1 n PRO . 380 A 380 
A 381 1 n GLY . 381 A 381 
A 382 1 n PHE . 382 A 382 
A 383 1 n THR . 383 A 383 
#
_software.classification other
_software.date           ?
_software.description    "Structure prediction"
_software.name           AlphaFold
_software.pdbx_ordinal   1
_software.type           package
_software.version        "AlphaFold-beta-20231127 (7a14c934-fe78-43c1-a552-7fb305b0ebd1 @ 2024-09-02 08:23:42)"
#
loop_
_struct_asym.entity_id
_struct_asym.id
1 A 
2 B 
3 C 
4 D 
5 E 
#
loop_
_struct_conn.conn_type_id
_struct_conn.id
_struct_conn.pdbx_ptnr1_PDB_ins_code
_struct_conn.pdbx_ptnr1_label_alt_id
_struct_conn.pdbx_ptnr2_PDB_ins_code
_struct_conn.pdbx_ptnr2_label_alt_id
_struct_conn.pdbx_role
_struct_conn.pdbx_value_order
_struct_conn.ptnr1_auth_asym_id
_struct_conn.ptnr1_auth_seq_id
_struct_conn.ptnr1_label_asym_id
_struct_conn.ptnr1_label_atom_id
_struct_conn.ptnr1_label_comp_id
_struct_conn.ptnr1_label_seq_id
_struct_conn.ptnr1_symmetry
_struct_conn.ptnr2_auth_asym_id
_struct_conn.ptnr2_auth_seq_id
_struct_conn.ptnr2_label_asym_id
_struct_conn.ptnr2_label_atom_id
_struct_conn.ptnr2_label_comp_id
_struct_conn.ptnr2_label_seq_id
_struct_conn.ptnr2_symmetry
covale covale1  ? ? ? ? ? ? D 1 D C1 NAG . 1_555 A 90  A ND2 ASN 90  1_555 
covale covale2  ? ? ? ? ? ? E 1 E C1 NAG . 1_555 A 224 A ND2 ASN 224 1_555 
covale covale3  ? ? ? ? ? ? D 1 D O4 NAG . 1_555 D 2   D C1  NAG .   1_555 
covale covale4  ? ? ? ? ? ? D 2 D O4 NAG . 1_555 D 3   D C1  MAN .   1_555 
covale covale5  ? ? ? ? ? ? D 3 D O2 MAN . 1_555 D 4   D C1  MAN .   1_555 
covale covale6  ? ? ? ? ? ? D 4 D O2 MAN . 1_555 D 5   D C1  MAN .   1_555 
covale covale7  ? ? ? ? ? ? D 4 D O6 MAN . 1_555 D 6   D C1  MAN .   1_555 
covale covale8  ? ? ? ? ? ? D 6 D O2 MAN . 1_555 D 7   D C1  MAN .   1_555 
covale covale9  ? ? ? ? ? ? D 6 D O6 MAN . 1_555 D 8   D C1  MAN .   1_555 
covale covale10 ? ? ? ? ? ? E 1 E O4 NAG . 1_555 E 2   E C1  NAG .   1_555 
covale covale11 ? ? ? ? ? ? E 2 E O4 NAG . 1_555 E 3   E C1  MAN .   1_555 
covale covale12 ? ? ? ? ? ? E 3 E O2 MAN . 1_555 E 4   E C1  MAN .   1_555 
covale covale13 ? ? ? ? ? ? E 4 E O2 MAN . 1_555 E 5   E C1  MAN .   1_555 
covale covale14 ? ? ? ? ? ? E 4 E O6 MAN . 1_555 E 6   E C1  MAN .   1_555 
covale covale15 ? ? ? ? ? ? E 6 E O2 MAN . 1_555 E 7   E C1  MAN .   1_555 
covale covale16 ? ? ? ? ? ? E 6 E O6 MAN . 1_555 E 8   E C1  MAN .   1_555 
#
_struct_conn_type.criteria  ?
_struct_conn_type.id        covale
_struct_conn_type.reference ?
#
loop_
_atom_site.group_PDB
_atom_site.id
_atom_site.type_symbol
_atom_site.label_atom_id
_atom_site.label_alt_id
_atom_site.label_comp_id
_atom_site.label_asym_id
_atom_site.label_entity_id
_atom_site.label_seq_id
_atom_site.pdbx_PDB_ins_code
_atom_site.Cartn_x
_atom_site.Cartn_y
_atom_site.Cartn_z
_atom_site.occupancy
_atom_site.B_iso_or_equiv
_atom_site.auth_seq_id
_atom_site.auth_asym_id
_atom_site.pdbx_PDB_model_num
ATOM   1    N  N   . PHE A 1 1   ? -1.260  17.253  10.647  1.00 96.51 1   A 1 
ATOM   2    C  CA  . PHE A 1 1   ? -0.440  17.195  9.436   1.00 97.57 1   A 1 
ATOM   3    C  C   . PHE A 1 1   ? -1.013  16.175  8.463   1.00 98.05 1   A 1 
ATOM   4    O  O   . PHE A 1 1   ? -1.889  15.382  8.828   1.00 97.66 1   A 1 
ATOM   5    C  CB  . PHE A 1 1   ? 1.017   16.895  9.772   1.00 96.99 1   A 1 
ATOM   6    C  CG  . PHE A 1 1   ? 1.278   15.489  10.268  1.00 97.62 1   A 1 
ATOM   7    C  CD1 . PHE A 1 1   ? 1.671   14.490  9.372   1.00 97.10 1   A 1 
ATOM   8    C  CD2 . PHE A 1 1   ? 1.167   15.164  11.615  1.00 97.05 1   A 1 
ATOM   9    C  CE1 . PHE A 1 1   ? 1.936   13.201  9.830   1.00 96.24 1   A 1 
ATOM   10   C  CE2 . PHE A 1 1   ? 1.425   13.879  12.074  1.00 96.41 1   A 1 
ATOM   11   C  CZ  . PHE A 1 1   ? 1.813   12.891  11.176  1.00 96.93 1   A 1 
ATOM   12   N  N   . GLU A 1 2   ? -0.546  16.194  7.229   1.00 98.36 2   A 1 
ATOM   13   C  CA  . GLU A 1 2   ? -0.974  15.251  6.203   1.00 98.47 2   A 1 
ATOM   14   C  C   . GLU A 1 2   ? 0.158   14.282  5.856   1.00 98.58 2   A 1 
ATOM   15   O  O   . GLU A 1 2   ? 1.337   14.611  5.978   1.00 98.31 2   A 1 
ATOM   16   C  CB  . GLU A 1 2   ? -1.449  15.992  4.952   1.00 98.05 2   A 1 
ATOM   17   C  CG  . GLU A 1 2   ? -2.724  16.806  5.184   1.00 95.03 2   A 1 
ATOM   18   C  CD  . GLU A 1 2   ? -3.248  17.438  3.903   1.00 92.84 2   A 1 
ATOM   19   O  OE1 . GLU A 1 2   ? -2.439  17.929  3.088   1.00 86.00 2   A 1 
ATOM   20   O  OE2 . GLU A 1 2   ? -4.478  17.430  3.701   1.00 85.79 2   A 1 
ATOM   21   N  N   . MET A 1 3   ? -0.219  13.075  5.416   1.00 98.71 3   A 1 
ATOM   22   C  CA  . MET A 1 3   ? 0.742   12.020  5.116   1.00 98.89 3   A 1 
ATOM   23   C  C   . MET A 1 3   ? 0.284   11.205  3.921   1.00 98.86 3   A 1 
ATOM   24   O  O   . MET A 1 3   ? -0.831  10.687  3.903   1.00 98.83 3   A 1 
ATOM   25   C  CB  . MET A 1 3   ? 0.928   11.126  6.352   1.00 98.71 3   A 1 
ATOM   26   C  CG  . MET A 1 3   ? 1.856   9.941   6.112   1.00 98.17 3   A 1 
ATOM   27   S  SD  . MET A 1 3   ? 2.209   9.016   7.627   1.00 97.42 3   A 1 
ATOM   28   C  CE  . MET A 1 3   ? 0.592   8.366   8.010   1.00 92.11 3   A 1 
ATOM   29   N  N   . TRP A 1 4   ? 1.161   11.049  2.938   1.00 98.80 4   A 1 
ATOM   30   C  CA  . TRP A 1 4   ? 0.899   10.212  1.773   1.00 98.95 4   A 1 
ATOM   31   C  C   . TRP A 1 4   ? 1.212   8.749   2.075   1.00 98.94 4   A 1 
ATOM   32   O  O   . TRP A 1 4   ? 2.168   8.441   2.779   1.00 98.85 4   A 1 
ATOM   33   C  CB  . TRP A 1 4   ? 1.741   10.691  0.595   1.00 98.92 4   A 1 
ATOM   34   C  CG  . TRP A 1 4   ? 1.413   12.080  0.129   1.00 98.91 4   A 1 
ATOM   35   C  CD1 . TRP A 1 4   ? 2.004   13.237  0.541   1.00 98.75 4   A 1 
ATOM   36   C  CD2 . TRP A 1 4   ? 0.422   12.457  -0.837  1.00 98.87 4   A 1 
ATOM   37   N  NE1 . TRP A 1 4   ? 1.445   14.313  -0.108  1.00 98.67 4   A 1 
ATOM   38   C  CE2 . TRP A 1 4   ? 0.467   13.868  -0.966  1.00 98.78 4   A 1 
ATOM   39   C  CE3 . TRP A 1 4   ? -0.505  11.745  -1.619  1.00 98.78 4   A 1 
ATOM   40   C  CZ2 . TRP A 1 4   ? -0.372  14.564  -1.844  1.00 98.59 4   A 1 
ATOM   41   C  CZ3 . TRP A 1 4   ? -1.345  12.448  -2.495  1.00 98.58 4   A 1 
ATOM   42   C  CH2 . TRP A 1 4   ? -1.268  13.841  -2.596  1.00 98.49 4   A 1 
ATOM   43   N  N   . GLN A 1 5   ? 0.417   7.851   1.491   1.00 98.92 5   A 1 
ATOM   44   C  CA  . GLN A 1 5   ? 0.679   6.415   1.522   1.00 98.93 5   A 1 
ATOM   45   C  C   . GLN A 1 5   ? 0.897   5.936   0.090   1.00 98.98 5   A 1 
ATOM   46   O  O   . GLN A 1 5   ? -0.049  5.809   -0.687  1.00 98.75 5   A 1 
ATOM   47   C  CB  . GLN A 1 5   ? -0.482  5.669   2.183   1.00 98.85 5   A 1 
ATOM   48   C  CG  . GLN A 1 5   ? -0.237  4.165   2.297   1.00 98.65 5   A 1 
ATOM   49   C  CD  . GLN A 1 5   ? -1.443  3.405   2.809   1.00 98.59 5   A 1 
ATOM   50   O  OE1 . GLN A 1 5   ? -2.574  3.891   2.780   1.00 95.28 5   A 1 
ATOM   51   N  NE2 . GLN A 1 5   ? -1.228  2.177   3.269   1.00 94.51 5   A 1 
ATOM   52   N  N   . LEU A 1 6   ? 2.148   5.677   -0.240  1.00 98.98 6   A 1 
ATOM   53   C  CA  . LEU A 1 6   ? 2.553   5.177   -1.546  1.00 98.82 6   A 1 
ATOM   54   C  C   . LEU A 1 6   ? 2.875   3.693   -1.405  1.00 98.89 6   A 1 
ATOM   55   O  O   . LEU A 1 6   ? 3.709   3.322   -0.579  1.00 98.56 6   A 1 
ATOM   56   C  CB  . LEU A 1 6   ? 3.776   5.970   -2.027  1.00 98.75 6   A 1 
ATOM   57   C  CG  . LEU A 1 6   ? 4.402   5.531   -3.353  1.00 98.24 6   A 1 
ATOM   58   C  CD1 . LEU A 1 6   ? 3.412   5.672   -4.499  1.00 97.49 6   A 1 
ATOM   59   C  CD2 . LEU A 1 6   ? 5.649   6.356   -3.643  1.00 97.27 6   A 1 
ATOM   60   N  N   . THR A 1 7   ? 2.224   2.850   -2.197  1.00 98.72 7   A 1 
ATOM   61   C  CA  . THR A 1 7   ? 2.423   1.409   -2.040  1.00 98.72 7   A 1 
ATOM   62   C  C   . THR A 1 7   ? 2.347   0.680   -3.370  1.00 98.73 7   A 1 
ATOM   63   O  O   . THR A 1 7   ? 1.627   1.106   -4.279  1.00 98.26 7   A 1 
ATOM   64   C  CB  . THR A 1 7   ? 1.435   0.820   -1.010  1.00 98.47 7   A 1 
ATOM   65   O  OG1 . THR A 1 7   ? 1.785   -0.515  -0.703  1.00 96.31 7   A 1 
ATOM   66   C  CG2 . THR A 1 7   ? -0.009  0.856   -1.505  1.00 96.85 7   A 1 
ATOM   67   N  N   . ASP A 1 8   ? 3.105   -0.424  -3.462  1.00 98.79 8   A 1 
ATOM   68   C  CA  . ASP A 1 8   ? 3.013   -1.370  -4.556  1.00 98.78 8   A 1 
ATOM   69   C  C   . ASP A 1 8   ? 3.167   -0.712  -5.927  1.00 98.65 8   A 1 
ATOM   70   O  O   . ASP A 1 8   ? 2.264   -0.744  -6.764  1.00 98.02 8   A 1 
ATOM   71   C  CB  . ASP A 1 8   ? 1.721   -2.180  -4.436  1.00 98.60 8   A 1 
ATOM   72   C  CG  . ASP A 1 8   ? 1.678   -3.002  -3.162  1.00 98.45 8   A 1 
ATOM   73   O  OD1 . ASP A 1 8   ? 1.276   -2.455  -2.114  1.00 97.33 8   A 1 
ATOM   74   O  OD2 . ASP A 1 8   ? 2.047   -4.193  -3.204  1.00 97.57 8   A 1 
ATOM   75   N  N   . ILE A 1 9   ? 4.326   -0.103  -6.163  1.00 98.53 9   A 1 
ATOM   76   C  CA  . ILE A 1 9   ? 4.584   0.489   -7.470  1.00 98.45 9   A 1 
ATOM   77   C  C   . ILE A 1 9   ? 4.903   -0.570  -8.520  1.00 98.33 9   A 1 
ATOM   78   O  O   . ILE A 1 9   ? 4.529   -0.407  -9.681  1.00 97.61 9   A 1 
ATOM   79   C  CB  . ILE A 1 9   ? 5.698   1.563   -7.438  1.00 98.24 9   A 1 
ATOM   80   C  CG1 . ILE A 1 9   ? 7.053   0.994   -7.003  1.00 96.57 9   A 1 
ATOM   81   C  CG2 . ILE A 1 9   ? 5.270   2.734   -6.551  1.00 95.34 9   A 1 
ATOM   82   C  CD1 . ILE A 1 9   ? 8.215   1.981   -7.130  1.00 95.04 9   A 1 
ATOM   83   N  N   . HIS A 1 10  ? 5.576   -1.641  -8.140  1.00 97.93 10  A 1 
ATOM   84   C  CA  . HIS A 1 10  ? 6.001   -2.706  -9.050  1.00 97.71 10  A 1 
ATOM   85   C  C   . HIS A 1 10  ? 6.532   -2.141  -10.380 1.00 97.52 10  A 1 
ATOM   86   O  O   . HIS A 1 10  ? 6.106   -2.535  -11.463 1.00 96.47 10  A 1 
ATOM   87   C  CB  . HIS A 1 10  ? 4.867   -3.700  -9.285  1.00 97.47 10  A 1 
ATOM   88   C  CG  . HIS A 1 10  ? 4.501   -4.508  -8.073  1.00 97.62 10  A 1 
ATOM   89   N  ND1 . HIS A 1 10  ? 5.217   -5.612  -7.643  1.00 96.56 10  A 1 
ATOM   90   C  CD2 . HIS A 1 10  ? 3.454   -4.367  -7.228  1.00 96.92 10  A 1 
ATOM   91   C  CE1 . HIS A 1 10  ? 4.614   -6.120  -6.579  1.00 96.59 10  A 1 
ATOM   92   N  NE2 . HIS A 1 10  ? 3.534   -5.384  -6.302  1.00 96.79 10  A 1 
ATOM   93   N  N   . LEU A 1 11  ? 7.454   -1.206  -10.277 1.00 97.49 11  A 1 
ATOM   94   C  CA  . LEU A 1 11  ? 7.928   -0.460  -11.437 1.00 97.44 11  A 1 
ATOM   95   C  C   . LEU A 1 11  ? 8.676   -1.360  -12.421 1.00 97.17 11  A 1 
ATOM   96   O  O   . LEU A 1 11  ? 9.696   -1.953  -12.074 1.00 96.21 11  A 1 
ATOM   97   C  CB  . LEU A 1 11  ? 8.824   0.693   -10.979 1.00 96.98 11  A 1 
ATOM   98   C  CG  . LEU A 1 11  ? 9.493   1.510   -12.089 1.00 95.12 11  A 1 
ATOM   99   C  CD1 . LEU A 1 11  ? 8.467   2.106   -13.037 1.00 92.95 11  A 1 
ATOM   100  C  CD2 . LEU A 1 11  ? 10.354  2.604   -11.482 1.00 92.45 11  A 1 
ATOM   101  N  N   . ASP A 1 12  ? 8.188   -1.430  -13.649 1.00 97.04 12  A 1 
ATOM   102  C  CA  . ASP A 1 12  ? 8.809   -2.228  -14.696 1.00 96.65 12  A 1 
ATOM   103  C  C   . ASP A 1 12  ? 9.666   -1.342  -15.601 1.00 96.61 12  A 1 
ATOM   104  O  O   . ASP A 1 12  ? 9.123   -0.555  -16.382 1.00 96.19 12  A 1 
ATOM   105  C  CB  . ASP A 1 12  ? 7.743   -2.954  -15.511 1.00 96.00 12  A 1 
ATOM   106  C  CG  . ASP A 1 12  ? 8.343   -3.922  -16.531 1.00 95.33 12  A 1 
ATOM   107  O  OD1 . ASP A 1 12  ? 9.582   -4.038  -16.602 1.00 94.10 12  A 1 
ATOM   108  O  OD2 . ASP A 1 12  ? 7.567   -4.580  -17.245 1.00 93.30 12  A 1 
ATOM   109  N  N   . PRO A 1 13  ? 10.988  -1.469  -15.545 1.00 95.79 13  A 1 
ATOM   110  C  CA  . PRO A 1 13  ? 11.846  -0.650  -16.401 1.00 95.13 13  A 1 
ATOM   111  C  C   . PRO A 1 13  ? 11.783  -1.049  -17.867 1.00 95.00 13  A 1 
ATOM   112  O  O   . PRO A 1 13  ? 12.232  -0.284  -18.727 1.00 94.04 13  A 1 
ATOM   113  C  CB  . PRO A 1 13  ? 13.248  -0.881  -15.831 1.00 94.23 13  A 1 
ATOM   114  C  CG  . PRO A 1 13  ? 13.181  -2.278  -15.282 1.00 93.22 13  A 1 
ATOM   115  C  CD  . PRO A 1 13  ? 11.778  -2.392  -14.719 1.00 94.96 13  A 1 
ATOM   116  N  N   . MET A 1 14  ? 11.244  -2.217  -18.173 1.00 95.45 14  A 1 
ATOM   117  C  CA  . MET A 1 14  ? 11.184  -2.730  -19.538 1.00 95.11 14  A 1 
ATOM   118  C  C   . MET A 1 14  ? 9.871   -2.398  -20.248 1.00 95.88 14  A 1 
ATOM   119  O  O   . MET A 1 14  ? 9.722   -2.729  -21.427 1.00 95.33 14  A 1 
ATOM   120  C  CB  . MET A 1 14  ? 11.408  -4.240  -19.541 1.00 93.91 14  A 1 
ATOM   121  C  CG  . MET A 1 14  ? 12.780  -4.648  -19.019 1.00 90.05 14  A 1 
ATOM   122  S  SD  . MET A 1 14  ? 13.042  -6.436  -19.014 1.00 84.32 14  A 1 
ATOM   123  C  CE  . MET A 1 14  ? 12.963  -6.801  -20.766 1.00 74.14 14  A 1 
ATOM   124  N  N   . TYR A 1 15  ? 8.938   -1.747  -19.563 1.00 95.88 15  A 1 
ATOM   125  C  CA  . TYR A 1 15  ? 7.660   -1.390  -20.172 1.00 96.42 15  A 1 
ATOM   126  C  C   . TYR A 1 15  ? 7.889   -0.591  -21.450 1.00 96.47 15  A 1 
ATOM   127  O  O   . TYR A 1 15  ? 8.619   0.402   -21.461 1.00 95.89 15  A 1 
ATOM   128  C  CB  . TYR A 1 15  ? 6.804   -0.592  -19.193 1.00 96.69 15  A 1 
ATOM   129  C  CG  . TYR A 1 15  ? 5.418   -0.287  -19.723 1.00 97.15 15  A 1 
ATOM   130  C  CD1 . TYR A 1 15  ? 5.202   0.744   -20.640 1.00 97.00 15  A 1 
ATOM   131  C  CD2 . TYR A 1 15  ? 4.322   -1.043  -19.311 1.00 96.95 15  A 1 
ATOM   132  C  CE1 . TYR A 1 15  ? 3.942   1.004   -21.143 1.00 96.82 15  A 1 
ATOM   133  C  CE2 . TYR A 1 15  ? 3.049   -0.779  -19.805 1.00 96.86 15  A 1 
ATOM   134  C  CZ  . TYR A 1 15  ? 2.853   0.237   -20.723 1.00 97.12 15  A 1 
ATOM   135  O  OH  . TYR A 1 15  ? 1.604   0.503   -21.220 1.00 96.80 15  A 1 
ATOM   136  N  N   . THR A 1 16  ? 7.229   -1.011  -22.512 1.00 96.73 16  A 1 
ATOM   137  C  CA  . THR A 1 16  ? 7.400   -0.397  -23.829 1.00 96.98 16  A 1 
ATOM   138  C  C   . THR A 1 16  ? 6.041   0.019   -24.381 1.00 97.22 16  A 1 
ATOM   139  O  O   . THR A 1 16  ? 5.154   -0.812  -24.571 1.00 96.89 16  A 1 
ATOM   140  C  CB  . THR A 1 16  ? 8.104   -1.368  -24.784 1.00 96.51 16  A 1 
ATOM   141  O  OG1 . THR A 1 16  ? 9.364   -1.730  -24.248 1.00 93.37 16  A 1 
ATOM   142  C  CG2 . THR A 1 16  ? 8.321   -0.738  -26.156 1.00 93.36 16  A 1 
ATOM   143  N  N   . VAL A 1 17  ? 5.879   1.299   -24.665 1.00 97.23 17  A 1 
ATOM   144  C  CA  . VAL A 1 17  ? 4.652   1.815   -25.257 1.00 97.37 17  A 1 
ATOM   145  C  C   . VAL A 1 17  ? 4.427   1.165   -26.624 1.00 97.37 17  A 1 
ATOM   146  O  O   . VAL A 1 17  ? 5.357   1.047   -27.423 1.00 96.49 17  A 1 
ATOM   147  C  CB  . VAL A 1 17  ? 4.699   3.348   -25.388 1.00 96.82 17  A 1 
ATOM   148  C  CG1 . VAL A 1 17  ? 3.431   3.888   -26.029 1.00 95.19 17  A 1 
ATOM   149  C  CG2 . VAL A 1 17  ? 4.893   3.991   -24.013 1.00 95.52 17  A 1 
ATOM   150  N  N   . GLY A 1 18  ? 3.200   0.746   -26.885 1.00 96.86 18  A 1 
ATOM   151  C  CA  . GLY A 1 18  ? 2.859   0.102   -28.146 1.00 96.81 18  A 1 
ATOM   152  C  C   . GLY A 1 18  ? 3.194   -1.378  -28.217 1.00 97.11 18  A 1 
ATOM   153  O  O   . GLY A 1 18  ? 3.035   -1.985  -29.280 1.00 96.01 18  A 1 
ATOM   154  N  N   . SER A 1 19  ? 3.655   -1.961  -27.123 1.00 97.09 19  A 1 
ATOM   155  C  CA  . SER A 1 19  ? 3.916   -3.394  -27.043 1.00 96.86 19  A 1 
ATOM   156  C  C   . SER A 1 19  ? 2.631   -4.180  -26.788 1.00 96.67 19  A 1 
ATOM   157  O  O   . SER A 1 19  ? 1.538   -3.612  -26.655 1.00 96.11 19  A 1 
ATOM   158  C  CB  . SER A 1 19  ? 4.951   -3.683  -25.966 1.00 96.47 19  A 1 
ATOM   159  O  OG  . SER A 1 19  ? 4.449   -3.315  -24.700 1.00 94.98 19  A 1 
ATOM   160  N  N   . ASP A 1 20  ? 2.770   -5.497  -26.723 1.00 96.30 20  A 1 
ATOM   161  C  CA  . ASP A 1 20  ? 1.654   -6.409  -26.523 1.00 96.13 20  A 1 
ATOM   162  C  C   . ASP A 1 20  ? 1.395   -6.631  -25.026 1.00 95.65 20  A 1 
ATOM   163  O  O   . ASP A 1 20  ? 2.258   -7.175  -24.334 1.00 95.05 20  A 1 
ATOM   164  C  CB  . ASP A 1 20  ? 1.963   -7.735  -27.224 1.00 95.93 20  A 1 
ATOM   165  C  CG  . ASP A 1 20  ? 0.803   -8.716  -27.205 1.00 95.60 20  A 1 
ATOM   166  O  OD1 . ASP A 1 20  ? -0.222  -8.449  -26.554 1.00 94.24 20  A 1 
ATOM   167  O  OD2 . ASP A 1 20  ? 0.931   -9.775  -27.862 1.00 94.00 20  A 1 
ATOM   168  N  N   . PRO A 1 21  ? 0.229   -6.242  -24.508 1.00 95.41 21  A 1 
ATOM   169  C  CA  . PRO A 1 21  ? -0.084  -6.481  -23.097 1.00 94.31 21  A 1 
ATOM   170  C  C   . PRO A 1 21  ? -0.051  -7.952  -22.696 1.00 93.62 21  A 1 
ATOM   171  O  O   . PRO A 1 21  ? 0.223   -8.262  -21.542 1.00 92.04 21  A 1 
ATOM   172  C  CB  . PRO A 1 21  ? -1.487  -5.896  -22.926 1.00 93.55 21  A 1 
ATOM   173  C  CG  . PRO A 1 21  ? -1.556  -4.828  -23.987 1.00 92.97 21  A 1 
ATOM   174  C  CD  . PRO A 1 21  ? -0.801  -5.426  -25.149 1.00 94.97 21  A 1 
ATOM   175  N  N   . LEU A 1 22  ? -0.303  -8.857  -23.631 1.00 94.47 22  A 1 
ATOM   176  C  CA  . LEU A 1 22  ? -0.222  -10.289 -23.350 1.00 93.61 22  A 1 
ATOM   177  C  C   . LEU A 1 22  ? 1.226   -10.773 -23.213 1.00 93.29 22  A 1 
ATOM   178  O  O   . LEU A 1 22  ? 1.451   -11.895 -22.765 1.00 91.67 22  A 1 
ATOM   179  C  CB  . LEU A 1 22  ? -0.943  -11.085 -24.434 1.00 93.33 22  A 1 
ATOM   180  C  CG  . LEU A 1 22  ? -2.446  -10.817 -24.554 1.00 90.76 22  A 1 
ATOM   181  C  CD1 . LEU A 1 22  ? -3.028  -11.623 -25.714 1.00 87.20 22  A 1 
ATOM   182  C  CD2 . LEU A 1 22  ? -3.174  -11.165 -23.263 1.00 86.41 22  A 1 
ATOM   183  N  N   . LYS A 1 23  ? 2.184   -9.936  -23.578 1.00 93.48 23  A 1 
ATOM   184  C  CA  . LYS A 1 23  ? 3.615   -10.205 -23.415 1.00 93.40 23  A 1 
ATOM   185  C  C   . LYS A 1 23  ? 4.231   -9.267  -22.381 1.00 93.50 23  A 1 
ATOM   186  O  O   . LYS A 1 23  ? 5.340   -8.770  -22.552 1.00 92.53 23  A 1 
ATOM   187  C  CB  . LYS A 1 23  ? 4.326   -10.117 -24.769 1.00 93.66 23  A 1 
ATOM   188  C  CG  . LYS A 1 23  ? 3.831   -11.155 -25.759 1.00 92.86 23  A 1 
ATOM   189  C  CD  . LYS A 1 23  ? 4.628   -11.093 -27.052 1.00 88.65 23  A 1 
ATOM   190  C  CE  . LYS A 1 23  ? 4.172   -12.167 -28.026 1.00 83.91 23  A 1 
ATOM   191  N  NZ  . LYS A 1 23  ? 4.965   -12.150 -29.268 1.00 74.66 23  A 1 
ATOM   192  N  N   . LEU A 1 24  ? 3.480   -9.011  -21.311 1.00 94.02 24  A 1 
ATOM   193  C  CA  . LEU A 1 24  ? 3.892   -8.198  -20.165 1.00 93.70 24  A 1 
ATOM   194  C  C   . LEU A 1 24  ? 4.194   -6.736  -20.525 1.00 94.26 24  A 1 
ATOM   195  O  O   . LEU A 1 24  ? 4.874   -6.048  -19.773 1.00 93.15 24  A 1 
ATOM   196  C  CB  . LEU A 1 24  ? 5.086   -8.834  -19.443 1.00 92.37 24  A 1 
ATOM   197  C  CG  . LEU A 1 24  ? 4.904   -10.290 -18.990 1.00 90.02 24  A 1 
ATOM   198  C  CD1 . LEU A 1 24  ? 6.190   -10.797 -18.361 1.00 86.37 24  A 1 
ATOM   199  C  CD2 . LEU A 1 24  ? 3.752   -10.425 -18.008 1.00 85.30 24  A 1 
ATOM   200  N  N   . CYS A 1 25  ? 3.683   -6.260  -21.658 1.00 95.01 25  A 1 
ATOM   201  C  CA  . CYS A 1 25  ? 3.962   -4.915  -22.142 1.00 95.41 25  A 1 
ATOM   202  C  C   . CYS A 1 25  ? 5.459   -4.659  -22.360 1.00 95.44 25  A 1 
ATOM   203  O  O   . CYS A 1 25  ? 5.940   -3.542  -22.164 1.00 94.65 25  A 1 
ATOM   204  C  CB  . CYS A 1 25  ? 3.346   -3.858  -21.219 1.00 95.45 25  A 1 
ATOM   205  S  SG  . CYS A 1 25  ? 1.561   -3.980  -21.026 1.00 95.23 25  A 1 
ATOM   206  N  N   . ARG A 1 26  ? 6.194   -5.686  -22.762 1.00 95.39 26  A 1 
ATOM   207  C  CA  . ARG A 1 26  ? 7.639   -5.578  -22.954 1.00 94.80 26  A 1 
ATOM   208  C  C   . ARG A 1 26  ? 8.089   -5.803  -24.391 1.00 94.97 26  A 1 
ATOM   209  O  O   . ARG A 1 26  ? 9.118   -5.278  -24.798 1.00 93.27 26  A 1 
ATOM   210  C  CB  . ARG A 1 26  ? 8.354   -6.568  -22.038 1.00 93.73 26  A 1 
ATOM   211  C  CG  . ARG A 1 26  ? 8.152   -6.251  -20.568 1.00 92.35 26  A 1 
ATOM   212  C  CD  . ARG A 1 26  ? 8.824   -7.274  -19.677 1.00 89.97 26  A 1 
ATOM   213  N  NE  . ARG A 1 26  ? 8.638   -6.947  -18.272 1.00 87.34 26  A 1 
ATOM   214  C  CZ  . ARG A 1 26  ? 9.052   -7.672  -17.246 1.00 85.00 26  A 1 
ATOM   215  N  NH1 . ARG A 1 26  ? 9.699   -8.804  -17.441 1.00 81.21 26  A 1 
ATOM   216  N  NH2 . ARG A 1 26  ? 8.822   -7.273  -16.025 1.00 79.32 26  A 1 
ATOM   217  N  N   . GLU A 1 27  ? 7.333   -6.578  -25.143 1.00 95.04 27  A 1 
ATOM   218  C  CA  . GLU A 1 27  ? 7.713   -6.938  -26.509 1.00 95.07 27  A 1 
ATOM   219  C  C   . GLU A 1 27  ? 6.470   -7.109  -27.384 1.00 96.09 27  A 1 
ATOM   220  O  O   . GLU A 1 27  ? 5.337   -6.970  -26.920 1.00 95.20 27  A 1 
ATOM   221  C  CB  . GLU A 1 27  ? 8.573   -8.208  -26.501 1.00 92.49 27  A 1 
ATOM   222  C  CG  . GLU A 1 27  ? 7.875   -9.410  -25.885 1.00 84.57 27  A 1 
ATOM   223  C  CD  . GLU A 1 27  ? 8.772   -10.634 -25.826 1.00 83.73 27  A 1 
ATOM   224  O  OE1 . GLU A 1 27  ? 9.929   -10.502 -25.412 1.00 77.25 27  A 1 
ATOM   225  O  OE2 . GLU A 1 27  ? 8.305   -11.727 -26.188 1.00 77.52 27  A 1 
ATOM   226  N  N   . GLY A 1 28  ? 6.693   -7.403  -28.658 1.00 95.38 28  A 1 
ATOM   227  C  CA  . GLY A 1 28  ? 5.606   -7.520  -29.605 1.00 95.97 28  A 1 
ATOM   228  C  C   . GLY A 1 28  ? 4.991   -6.174  -29.936 1.00 96.87 28  A 1 
ATOM   229  O  O   . GLY A 1 28  ? 5.532   -5.118  -29.621 1.00 95.47 28  A 1 
ATOM   230  N  N   . LYS A 1 29  ? 3.832   -6.217  -30.593 1.00 96.65 29  A 1 
ATOM   231  C  CA  . LYS A 1 29  ? 3.097   -5.018  -30.971 1.00 96.72 29  A 1 
ATOM   232  C  C   . LYS A 1 29  ? 1.668   -5.109  -30.464 1.00 96.64 29  A 1 
ATOM   233  O  O   . LYS A 1 29  ? 1.038   -6.161  -30.552 1.00 94.11 29  A 1 
ATOM   234  C  CB  . LYS A 1 29  ? 3.109   -4.819  -32.485 1.00 95.65 29  A 1 
ATOM   235  C  CG  . LYS A 1 29  ? 4.490   -4.501  -33.034 1.00 86.21 29  A 1 
ATOM   236  C  CD  . LYS A 1 29  ? 4.430   -4.202  -34.527 1.00 78.86 29  A 1 
ATOM   237  C  CE  . LYS A 1 29  ? 5.803   -3.846  -35.062 1.00 69.30 29  A 1 
ATOM   238  N  NZ  . LYS A 1 29  ? 5.777   -3.533  -36.520 1.00 60.31 29  A 1 
ATOM   239  N  N   . GLY A 1 30  ? 1.176   -4.003  -29.941 1.00 96.28 30  A 1 
ATOM   240  C  CA  . GLY A 1 30  ? -0.168  -3.947  -29.403 1.00 95.75 30  A 1 
ATOM   241  C  C   . GLY A 1 30  ? -0.519  -2.548  -28.949 1.00 96.08 30  A 1 
ATOM   242  O  O   . GLY A 1 30  ? 0.023   -1.562  -29.448 1.00 94.48 30  A 1 
ATOM   243  N  N   . ASN A 1 31  ? -1.431  -2.466  -27.985 1.00 95.51 31  A 1 
ATOM   244  C  CA  . ASN A 1 31  ? -1.974  -1.193  -27.533 1.00 94.50 31  A 1 
ATOM   245  C  C   . ASN A 1 31  ? -1.559  -0.829  -26.107 1.00 95.21 31  A 1 
ATOM   246  O  O   . ASN A 1 31  ? -2.306  -0.158  -25.404 1.00 93.37 31  A 1 
ATOM   247  C  CB  . ASN A 1 31  ? -3.498  -1.215  -27.670 1.00 91.31 31  A 1 
ATOM   248  C  CG  . ASN A 1 31  ? -3.949  -1.190  -29.115 1.00 83.01 31  A 1 
ATOM   249  O  OD1 . ASN A 1 31  ? -3.343  -0.559  -29.970 1.00 69.51 31  A 1 
ATOM   250  N  ND2 . ASN A 1 31  ? -5.043  -1.868  -29.411 1.00 74.76 31  A 1 
ATOM   251  N  N   . ALA A 1 32  ? -0.386  -1.268  -25.671 1.00 95.91 32  A 1 
ATOM   252  C  CA  . ALA A 1 32  ? 0.140   -0.851  -24.377 1.00 96.21 32  A 1 
ATOM   253  C  C   . ALA A 1 32  ? 0.259   0.676   -24.347 1.00 96.40 32  A 1 
ATOM   254  O  O   . ALA A 1 32  ? 0.929   1.273   -25.183 1.00 95.72 32  A 1 
ATOM   255  C  CB  . ALA A 1 32  ? 1.480   -1.521  -24.113 1.00 96.12 32  A 1 
ATOM   256  N  N   . GLY A 1 33  ? -0.427  1.303   -23.403 1.00 96.28 33  A 1 
ATOM   257  C  CA  . GLY A 1 33  ? -0.583  2.747   -23.375 1.00 96.07 33  A 1 
ATOM   258  C  C   . GLY A 1 33  ? 0.622   3.496   -22.821 1.00 96.62 33  A 1 
ATOM   259  O  O   . GLY A 1 33  ? 1.497   2.919   -22.186 1.00 96.29 33  A 1 
ATOM   260  N  N   . LYS A 1 34  ? 0.626   4.803   -23.038 1.00 96.57 34  A 1 
ATOM   261  C  CA  . LYS A 1 34  ? 1.729   5.647   -22.593 1.00 96.75 34  A 1 
ATOM   262  C  C   . LYS A 1 34  ? 1.973   5.555   -21.083 1.00 97.12 34  A 1 
ATOM   263  O  O   . LYS A 1 34  ? 3.124   5.552   -20.638 1.00 96.88 34  A 1 
ATOM   264  C  CB  . LYS A 1 34  ? 1.459   7.102   -22.981 1.00 96.40 34  A 1 
ATOM   265  C  CG  . LYS A 1 34  ? 2.541   8.074   -22.520 1.00 93.89 34  A 1 
ATOM   266  C  CD  . LYS A 1 34  ? 2.258   9.491   -22.970 1.00 90.75 34  A 1 
ATOM   267  C  CE  . LYS A 1 34  ? 3.335   10.435  -22.464 1.00 85.47 34  A 1 
ATOM   268  N  NZ  . LYS A 1 34  ? 3.081   11.838  -22.847 1.00 77.55 34  A 1 
ATOM   269  N  N   . TYR A 1 35  ? 0.893   5.483   -20.299 1.00 97.44 35  A 1 
ATOM   270  C  CA  . TYR A 1 35  ? 0.962   5.514   -18.842 1.00 97.60 35  A 1 
ATOM   271  C  C   . TYR A 1 35  ? 0.701   4.166   -18.182 1.00 97.69 35  A 1 
ATOM   272  O  O   . TYR A 1 35  ? 0.550   4.103   -16.965 1.00 96.55 35  A 1 
ATOM   273  C  CB  . TYR A 1 35  ? -0.002  6.573   -18.300 1.00 97.62 35  A 1 
ATOM   274  C  CG  . TYR A 1 35  ? 0.340   7.974   -18.733 1.00 97.71 35  A 1 
ATOM   275  C  CD1 . TYR A 1 35  ? 1.409   8.657   -18.150 1.00 97.13 35  A 1 
ATOM   276  C  CD2 . TYR A 1 35  ? -0.395  8.617   -19.722 1.00 97.15 35  A 1 
ATOM   277  C  CE1 . TYR A 1 35  ? 1.727   9.954   -18.528 1.00 96.72 35  A 1 
ATOM   278  C  CE2 . TYR A 1 35  ? -0.082  9.914   -20.118 1.00 96.83 35  A 1 
ATOM   279  C  CZ  . TYR A 1 35  ? 0.983   10.580  -19.514 1.00 96.97 35  A 1 
ATOM   280  O  OH  . TYR A 1 35  ? 1.296   11.855  -19.895 1.00 96.08 35  A 1 
ATOM   281  N  N   . GLY A 1 36  ? 0.652   3.105   -18.967 1.00 97.23 36  A 1 
ATOM   282  C  CA  . GLY A 1 36  ? 0.440   1.781   -18.426 1.00 97.13 36  A 1 
ATOM   283  C  C   . GLY A 1 36  ? -0.670  1.016   -19.120 1.00 97.05 36  A 1 
ATOM   284  O  O   . GLY A 1 36  ? -1.277  1.479   -20.093 1.00 96.18 36  A 1 
ATOM   285  N  N   . ASP A 1 37  ? -0.909  -0.180  -18.596 1.00 96.54 37  A 1 
ATOM   286  C  CA  . ASP A 1 37  ? -1.926  -1.084  -19.108 1.00 96.36 37  A 1 
ATOM   287  C  C   . ASP A 1 37  ? -2.461  -1.902  -17.944 1.00 96.13 37  A 1 
ATOM   288  O  O   . ASP A 1 37  ? -1.692  -2.304  -17.071 1.00 95.29 37  A 1 
ATOM   289  C  CB  . ASP A 1 37  ? -1.318  -1.998  -20.174 1.00 95.97 37  A 1 
ATOM   290  C  CG  . ASP A 1 37  ? -2.381  -2.746  -20.952 1.00 95.34 37  A 1 
ATOM   291  O  OD1 . ASP A 1 37  ? -2.960  -3.713  -20.415 1.00 92.79 37  A 1 
ATOM   292  O  OD2 . ASP A 1 37  ? -2.648  -2.356  -22.098 1.00 92.42 37  A 1 
ATOM   293  N  N   . TYR A 1 38  ? -3.763  -2.161  -17.936 1.00 95.48 38  A 1 
ATOM   294  C  CA  . TYR A 1 38  ? -4.381  -2.889  -16.835 1.00 94.60 38  A 1 
ATOM   295  C  C   . TYR A 1 38  ? -3.950  -4.359  -16.727 1.00 93.58 38  A 1 
ATOM   296  O  O   . TYR A 1 38  ? -4.306  -5.024  -15.756 1.00 90.48 38  A 1 
ATOM   297  C  CB  . TYR A 1 38  ? -5.904  -2.779  -16.932 1.00 94.42 38  A 1 
ATOM   298  C  CG  . TYR A 1 38  ? -6.443  -1.410  -16.569 1.00 95.01 38  A 1 
ATOM   299  C  CD1 . TYR A 1 38  ? -6.202  -0.871  -15.303 1.00 94.25 38  A 1 
ATOM   300  C  CD2 . TYR A 1 38  ? -7.192  -0.664  -17.471 1.00 94.42 38  A 1 
ATOM   301  C  CE1 . TYR A 1 38  ? -6.707  0.380   -14.951 1.00 93.93 38  A 1 
ATOM   302  C  CE2 . TYR A 1 38  ? -7.702  0.585   -17.128 1.00 93.95 38  A 1 
ATOM   303  C  CZ  . TYR A 1 38  ? -7.459  1.108   -15.858 1.00 94.56 38  A 1 
ATOM   304  O  OH  . TYR A 1 38  ? -7.950  2.331   -15.510 1.00 93.40 38  A 1 
ATOM   305  N  N   . SER A 1 39  ? -3.191  -4.848  -17.684 1.00 94.12 39  A 1 
ATOM   306  C  CA  . SER A 1 39  ? -2.634  -6.199  -17.633 1.00 93.57 39  A 1 
ATOM   307  C  C   . SER A 1 39  ? -1.157  -6.235  -17.242 1.00 93.78 39  A 1 
ATOM   308  O  O   . SER A 1 39  ? -0.569  -7.316  -17.189 1.00 90.99 39  A 1 
ATOM   309  C  CB  . SER A 1 39  ? -2.794  -6.888  -18.995 1.00 92.14 39  A 1 
ATOM   310  O  OG  . SER A 1 39  ? -4.149  -6.930  -19.381 1.00 85.14 39  A 1 
ATOM   311  N  N   . CYS A 1 40  ? -0.558  -5.077  -16.990 1.00 95.49 40  A 1 
ATOM   312  C  CA  . CYS A 1 40  ? 0.884   -4.973  -16.804 1.00 95.69 40  A 1 
ATOM   313  C  C   . CYS A 1 40  ? 1.244   -4.196  -15.539 1.00 95.88 40  A 1 
ATOM   314  O  O   . CYS A 1 40  ? 0.405   -3.516  -14.952 1.00 94.92 40  A 1 
ATOM   315  C  CB  . CYS A 1 40  ? 1.507   -4.302  -18.033 1.00 95.54 40  A 1 
ATOM   316  S  SG  . CYS A 1 40  ? 1.251   -5.239  -19.559 1.00 95.05 40  A 1 
ATOM   317  N  N   . ASP A 1 41  ? 2.512   -4.293  -15.153 1.00 96.51 41  A 1 
ATOM   318  C  CA  . ASP A 1 41  ? 3.052   -3.484  -14.067 1.00 96.73 41  A 1 
ATOM   319  C  C   . ASP A 1 41  ? 3.273   -2.035  -14.507 1.00 97.07 41  A 1 
ATOM   320  O  O   . ASP A 1 41  ? 3.284   -1.710  -15.693 1.00 96.16 41  A 1 
ATOM   321  C  CB  . ASP A 1 41  ? 4.352   -4.090  -13.538 1.00 96.25 41  A 1 
ATOM   322  C  CG  . ASP A 1 41  ? 4.124   -5.239  -12.567 1.00 95.65 41  A 1 
ATOM   323  O  OD1 . ASP A 1 41  ? 3.076   -5.260  -11.893 1.00 93.50 41  A 1 
ATOM   324  O  OD2 . ASP A 1 41  ? 5.013   -6.104  -12.463 1.00 93.21 41  A 1 
ATOM   325  N  N   . ALA A 1 42  ? 3.451   -1.164  -13.528 1.00 97.41 42  A 1 
ATOM   326  C  CA  . ALA A 1 42  ? 3.539   0.267   -13.756 1.00 97.71 42  A 1 
ATOM   327  C  C   . ALA A 1 42  ? 4.810   0.668   -14.513 1.00 97.79 42  A 1 
ATOM   328  O  O   . ALA A 1 42  ? 5.853   0.033   -14.387 1.00 97.10 42  A 1 
ATOM   329  C  CB  . ALA A 1 42  ? 3.455   1.007   -12.426 1.00 97.54 42  A 1 
ATOM   330  N  N   . ASN A 1 43  ? 4.720   1.751   -15.274 1.00 97.72 43  A 1 
ATOM   331  C  CA  . ASN A 1 43  ? 5.857   2.279   -16.015 1.00 97.87 43  A 1 
ATOM   332  C  C   . ASN A 1 43  ? 6.334   3.618   -15.451 1.00 98.21 43  A 1 
ATOM   333  O  O   . ASN A 1 43  ? 5.671   4.250   -14.633 1.00 97.89 43  A 1 
ATOM   334  C  CB  . ASN A 1 43  ? 5.542   2.363   -17.514 1.00 97.11 43  A 1 
ATOM   335  C  CG  . ASN A 1 43  ? 4.597   3.490   -17.888 1.00 97.29 43  A 1 
ATOM   336  O  OD1 . ASN A 1 43  ? 3.951   4.113   -17.058 1.00 93.86 43  A 1 
ATOM   337  N  ND2 . ASN A 1 43  ? 4.520   3.782   -19.176 1.00 94.09 43  A 1 
ATOM   338  N  N   . MET A 1 44  ? 7.503   4.051   -15.908 1.00 98.10 44  A 1 
ATOM   339  C  CA  . MET A 1 44  ? 8.117   5.262   -15.366 1.00 98.24 44  A 1 
ATOM   340  C  C   . MET A 1 44  ? 7.334   6.527   -15.724 1.00 98.44 44  A 1 
ATOM   341  O  O   . MET A 1 44  ? 7.298   7.467   -14.933 1.00 98.29 44  A 1 
ATOM   342  C  CB  . MET A 1 44  ? 9.564   5.377   -15.836 1.00 97.70 44  A 1 
ATOM   343  C  CG  . MET A 1 44  ? 10.359  6.406   -15.045 1.00 94.57 44  A 1 
ATOM   344  S  SD  . MET A 1 44  ? 10.580  5.951   -13.313 1.00 91.90 44  A 1 
ATOM   345  C  CE  . MET A 1 44  ? 10.319  7.535   -12.510 1.00 83.57 44  A 1 
ATOM   346  N  N   . ALA A 1 45  ? 6.686   6.563   -16.875 1.00 98.12 45  A 1 
ATOM   347  C  CA  . ALA A 1 45  ? 5.889   7.728   -17.265 1.00 98.20 45  A 1 
ATOM   348  C  C   . ALA A 1 45  ? 4.765   7.981   -16.258 1.00 98.44 45  A 1 
ATOM   349  O  O   . ALA A 1 45  ? 4.502   9.124   -15.870 1.00 98.25 45  A 1 
ATOM   350  C  CB  . ALA A 1 45  ? 5.327   7.534   -18.670 1.00 98.00 45  A 1 
ATOM   351  N  N   . LEU A 1 46  ? 4.108   6.914   -15.811 1.00 98.43 46  A 1 
ATOM   352  C  CA  . LEU A 1 46  ? 3.087   7.030   -14.780 1.00 98.63 46  A 1 
ATOM   353  C  C   . LEU A 1 46  ? 3.670   7.560   -13.478 1.00 98.73 46  A 1 
ATOM   354  O  O   . LEU A 1 46  ? 3.105   8.476   -12.867 1.00 98.67 46  A 1 
ATOM   355  C  CB  . LEU A 1 46  ? 2.428   5.662   -14.555 1.00 98.55 46  A 1 
ATOM   356  C  CG  . LEU A 1 46  ? 1.367   5.642   -13.443 1.00 98.32 46  A 1 
ATOM   357  C  CD1 . LEU A 1 46  ? 0.134   6.433   -13.848 1.00 97.92 46  A 1 
ATOM   358  C  CD2 . LEU A 1 46  ? 0.990   4.204   -13.114 1.00 97.87 46  A 1 
ATOM   359  N  N   . LEU A 1 47  ? 4.802   7.012   -13.049 1.00 98.63 47  A 1 
ATOM   360  C  CA  . LEU A 1 47  ? 5.412   7.439   -11.793 1.00 98.60 47  A 1 
ATOM   361  C  C   . LEU A 1 47  ? 5.935   8.871   -11.863 1.00 98.78 47  A 1 
ATOM   362  O  O   . LEU A 1 47  ? 5.810   9.606   -10.889 1.00 98.47 47  A 1 
ATOM   363  C  CB  . LEU A 1 47  ? 6.499   6.448   -11.384 1.00 98.42 47  A 1 
ATOM   364  C  CG  . LEU A 1 47  ? 5.851   5.227   -10.733 1.00 96.61 47  A 1 
ATOM   365  C  CD1 . LEU A 1 47  ? 6.727   4.009   -10.859 1.00 93.26 47  A 1 
ATOM   366  C  CD2 . LEU A 1 47  ? 5.563   5.496   -9.254  1.00 93.03 47  A 1 
ATOM   367  N  N   . ASP A 1 48  ? 6.458   9.295   -12.997 1.00 98.67 48  A 1 
ATOM   368  C  CA  . ASP A 1 48  ? 6.837   10.697  -13.178 1.00 98.55 48  A 1 
ATOM   369  C  C   . ASP A 1 48  ? 5.624   11.607  -12.995 1.00 98.61 48  A 1 
ATOM   370  O  O   . ASP A 1 48  ? 5.708   12.646  -12.336 1.00 98.48 48  A 1 
ATOM   371  C  CB  . ASP A 1 48  ? 7.440   10.912  -14.574 1.00 98.21 48  A 1 
ATOM   372  C  CG  . ASP A 1 48  ? 8.863   10.404  -14.700 1.00 94.11 48  A 1 
ATOM   373  O  OD1 . ASP A 1 48  ? 9.558   10.251  -13.670 1.00 91.01 48  A 1 
ATOM   374  O  OD2 . ASP A 1 48  ? 9.300   10.187  -15.851 1.00 90.38 48  A 1 
ATOM   375  N  N   . SER A 1 49  ? 4.481   11.218  -13.544 1.00 98.46 49  A 1 
ATOM   376  C  CA  . SER A 1 49  ? 3.260   11.996  -13.389 1.00 98.47 49  A 1 
ATOM   377  C  C   . SER A 1 49  ? 2.790   12.011  -11.933 1.00 98.68 49  A 1 
ATOM   378  O  O   . SER A 1 49  ? 2.272   13.017  -11.457 1.00 98.48 49  A 1 
ATOM   379  C  CB  . SER A 1 49  ? 2.157   11.468  -14.314 1.00 97.94 49  A 1 
ATOM   380  O  OG  . SER A 1 49  ? 1.552   10.298  -13.811 1.00 91.73 49  A 1 
ATOM   381  N  N   . LEU A 1 50  ? 2.993   10.907  -11.214 1.00 98.76 50  A 1 
ATOM   382  C  CA  . LEU A 1 50  ? 2.611   10.814  -9.812  1.00 98.89 50  A 1 
ATOM   383  C  C   . LEU A 1 50  ? 3.490   11.702  -8.935  1.00 98.82 50  A 1 
ATOM   384  O  O   . LEU A 1 50  ? 2.981   12.409  -8.063  1.00 98.78 50  A 1 
ATOM   385  C  CB  . LEU A 1 50  ? 2.672   9.359   -9.347  1.00 98.78 50  A 1 
ATOM   386  C  CG  . LEU A 1 50  ? 2.331   9.132   -7.870  1.00 98.56 50  A 1 
ATOM   387  C  CD1 . LEU A 1 50  ? 0.944   9.653   -7.531  1.00 98.24 50  A 1 
ATOM   388  C  CD2 . LEU A 1 50  ? 2.424   7.650   -7.538  1.00 98.17 50  A 1 
ATOM   389  N  N   . VAL A 1 51  ? 4.789   11.681  -9.159  1.00 98.86 51  A 1 
ATOM   390  C  CA  . VAL A 1 51  ? 5.708   12.555  -8.422  1.00 98.77 51  A 1 
ATOM   391  C  C   . VAL A 1 51  ? 5.287   14.012  -8.588  1.00 98.75 51  A 1 
ATOM   392  O  O   . VAL A 1 51  ? 5.187   14.756  -7.613  1.00 98.68 51  A 1 
ATOM   393  C  CB  . VAL A 1 51  ? 7.166   12.343  -8.889  1.00 98.66 51  A 1 
ATOM   394  C  CG1 . VAL A 1 51  ? 8.093   13.398  -8.295  1.00 98.12 51  A 1 
ATOM   395  C  CG2 . VAL A 1 51  ? 7.657   10.957  -8.487  1.00 98.22 51  A 1 
ATOM   396  N  N   . LYS A 1 52  ? 5.011   14.420  -9.823  1.00 98.76 52  A 1 
ATOM   397  C  CA  . LYS A 1 52  ? 4.576   15.785  -10.100 1.00 98.63 52  A 1 
ATOM   398  C  C   . LYS A 1 52  ? 3.271   16.101  -9.370  1.00 98.69 52  A 1 
ATOM   399  O  O   . LYS A 1 52  ? 3.132   17.171  -8.767  1.00 98.45 52  A 1 
ATOM   400  C  CB  . LYS A 1 52  ? 4.420   15.974  -11.613 1.00 98.36 52  A 1 
ATOM   401  C  CG  . LYS A 1 52  ? 4.004   17.377  -12.015 1.00 92.59 52  A 1 
ATOM   402  C  CD  . LYS A 1 52  ? 3.923   17.515  -13.527 1.00 89.10 52  A 1 
ATOM   403  C  CE  . LYS A 1 52  ? 3.485   18.913  -13.928 1.00 78.48 52  A 1 
ATOM   404  N  NZ  . LYS A 1 52  ? 3.408   19.068  -15.410 1.00 70.59 52  A 1 
ATOM   405  N  N   . PHE A 1 53  ? 2.319   15.176  -9.398  1.00 98.75 53  A 1 
ATOM   406  C  CA  . PHE A 1 53  ? 1.035   15.366  -8.740  1.00 98.74 53  A 1 
ATOM   407  C  C   . PHE A 1 53  ? 1.193   15.513  -7.222  1.00 98.79 53  A 1 
ATOM   408  O  O   . PHE A 1 53  ? 0.626   16.432  -6.625  1.00 98.62 53  A 1 
ATOM   409  C  CB  . PHE A 1 53  ? 0.086   14.209  -9.067  1.00 98.70 53  A 1 
ATOM   410  C  CG  . PHE A 1 53  ? -1.238  14.305  -8.352  1.00 98.66 53  A 1 
ATOM   411  C  CD1 . PHE A 1 53  ? -2.220  15.176  -8.806  1.00 98.35 53  A 1 
ATOM   412  C  CD2 . PHE A 1 53  ? -1.483  13.543  -7.217  1.00 98.36 53  A 1 
ATOM   413  C  CE1 . PHE A 1 53  ? -3.426  15.289  -8.140  1.00 97.98 53  A 1 
ATOM   414  C  CE2 . PHE A 1 53  ? -2.693  13.650  -6.542  1.00 97.98 53  A 1 
ATOM   415  C  CZ  . PHE A 1 53  ? -3.668  14.528  -7.008  1.00 98.01 53  A 1 
ATOM   416  N  N   . ILE A 1 54  ? 1.952   14.617  -6.596  1.00 98.80 54  A 1 
ATOM   417  C  CA  . ILE A 1 54  ? 2.146   14.657  -5.147  1.00 98.82 54  A 1 
ATOM   418  C  C   . ILE A 1 54  ? 2.804   15.971  -4.732  1.00 98.73 54  A 1 
ATOM   419  O  O   . ILE A 1 54  ? 2.323   16.644  -3.818  1.00 98.59 54  A 1 
ATOM   420  C  CB  . ILE A 1 54  ? 2.967   13.445  -4.663  1.00 98.85 54  A 1 
ATOM   421  C  CG1 . ILE A 1 54  ? 2.136   12.159  -4.808  1.00 98.68 54  A 1 
ATOM   422  C  CG2 . ILE A 1 54  ? 3.408   13.630  -3.204  1.00 98.71 54  A 1 
ATOM   423  C  CD1 . ILE A 1 54  ? 2.920   10.877  -4.546  1.00 98.41 54  A 1 
ATOM   424  N  N   . LYS A 1 55  ? 3.881   16.355  -5.401  1.00 98.60 55  A 1 
ATOM   425  C  CA  . LYS A 1 55  ? 4.593   17.584  -5.043  1.00 98.38 55  A 1 
ATOM   426  C  C   . LYS A 1 55  ? 3.701   18.814  -5.212  1.00 98.25 55  A 1 
ATOM   427  O  O   . LYS A 1 55  ? 3.754   19.735  -4.405  1.00 97.43 55  A 1 
ATOM   428  C  CB  . LYS A 1 55  ? 5.885   17.704  -5.848  1.00 97.95 55  A 1 
ATOM   429  C  CG  . LYS A 1 55  ? 6.900   16.614  -5.490  1.00 96.39 55  A 1 
ATOM   430  C  CD  . LYS A 1 55  ? 8.173   16.678  -6.319  1.00 93.99 55  A 1 
ATOM   431  C  CE  . LYS A 1 55  ? 9.196   17.626  -5.714  1.00 90.07 55  A 1 
ATOM   432  N  NZ  . LYS A 1 55  ? 10.522  17.505  -6.357  1.00 86.83 55  A 1 
ATOM   433  N  N   . ARG A 1 56  ? 2.858   18.821  -6.230  1.00 98.46 56  A 1 
ATOM   434  C  CA  . ARG A 1 56  ? 1.946   19.937  -6.485  1.00 98.29 56  A 1 
ATOM   435  C  C   . ARG A 1 56  ? 0.827   20.022  -5.447  1.00 98.22 56  A 1 
ATOM   436  O  O   . ARG A 1 56  ? 0.269   21.095  -5.224  1.00 97.39 56  A 1 
ATOM   437  C  CB  . ARG A 1 56  ? 1.363   19.822  -7.890  1.00 97.56 56  A 1 
ATOM   438  C  CG  . ARG A 1 56  ? 0.587   21.051  -8.346  1.00 87.84 56  A 1 
ATOM   439  C  CD  . ARG A 1 56  ? 0.193   20.927  -9.818  1.00 86.86 56  A 1 
ATOM   440  N  NE  . ARG A 1 56  ? -0.483  22.124  -10.315 1.00 78.31 56  A 1 
ATOM   441  C  CZ  . ARG A 1 56  ? -1.791  22.352  -10.238 1.00 73.06 56  A 1 
ATOM   442  N  NH1 . ARG A 1 56  ? -2.592  21.464  -9.688  1.00 65.26 56  A 1 
ATOM   443  N  NH2 . ARG A 1 56  ? -2.282  23.472  -10.708 1.00 66.11 56  A 1 
ATOM   444  N  N   . ASN A 1 57  ? 0.494   18.899  -4.814  1.00 98.31 57  A 1 
ATOM   445  C  CA  . ASN A 1 57  ? -0.616  18.811  -3.868  1.00 98.35 57  A 1 
ATOM   446  C  C   . ASN A 1 57  ? -0.159  18.593  -2.429  1.00 98.21 57  A 1 
ATOM   447  O  O   . ASN A 1 57  ? -0.899  18.043  -1.615  1.00 97.46 57  A 1 
ATOM   448  C  CB  . ASN A 1 57  ? -1.596  17.723  -4.320  1.00 98.24 57  A 1 
ATOM   449  C  CG  . ASN A 1 57  ? -2.349  18.133  -5.567  1.00 97.50 57  A 1 
ATOM   450  O  OD1 . ASN A 1 57  ? -3.368  18.805  -5.498  1.00 90.22 57  A 1 
ATOM   451  N  ND2 . ASN A 1 57  ? -1.839  17.757  -6.727  1.00 90.02 57  A 1 
ATOM   452  N  N   . THR A 1 58  ? 1.043   19.031  -2.111  1.00 98.38 58  A 1 
ATOM   453  C  CA  . THR A 1 58  ? 1.612   18.936  -0.773  1.00 98.27 58  A 1 
ATOM   454  C  C   . THR A 1 58  ? 2.029   20.322  -0.295  1.00 97.65 58  A 1 
ATOM   455  O  O   . THR A 1 58  ? 2.779   21.013  -0.990  1.00 95.76 58  A 1 
ATOM   456  C  CB  . THR A 1 58  ? 2.818   17.998  -0.756  1.00 97.93 58  A 1 
ATOM   457  O  OG1 . THR A 1 58  ? 2.418   16.693  -1.169  1.00 95.18 58  A 1 
ATOM   458  C  CG2 . THR A 1 58  ? 3.425   17.887  0.638   1.00 96.19 58  A 1 
ATOM   459  N  N   . ASP A 1 59  ? 1.554   20.717  0.883   1.00 96.37 59  A 1 
ATOM   460  C  CA  . ASP A 1 59  ? 2.007   21.949  1.510   1.00 95.21 59  A 1 
ATOM   461  C  C   . ASP A 1 59  ? 3.098   21.666  2.543   1.00 95.33 59  A 1 
ATOM   462  O  O   . ASP A 1 59  ? 3.557   20.529  2.696   1.00 92.14 59  A 1 
ATOM   463  C  CB  . ASP A 1 59  ? 0.815   22.734  2.087   1.00 92.18 59  A 1 
ATOM   464  C  CG  . ASP A 1 59  ? 0.161   22.081  3.297   1.00 84.07 59  A 1 
ATOM   465  O  OD1 . ASP A 1 59  ? 0.709   21.109  3.849   1.00 78.12 59  A 1 
ATOM   466  O  OD2 . ASP A 1 59  ? -0.904  22.584  3.714   1.00 78.17 59  A 1 
ATOM   467  N  N   . VAL A 1 60  ? 3.525   22.699  3.267   1.00 94.42 60  A 1 
ATOM   468  C  CA  . VAL A 1 60  ? 4.644   22.572  4.193   1.00 93.70 60  A 1 
ATOM   469  C  C   . VAL A 1 60  ? 4.366   21.557  5.313   1.00 93.90 60  A 1 
ATOM   470  O  O   . VAL A 1 60  ? 5.295   20.937  5.824   1.00 91.26 60  A 1 
ATOM   471  C  CB  . VAL A 1 60  ? 5.015   23.955  4.775   1.00 91.88 60  A 1 
ATOM   472  C  CG1 . VAL A 1 60  ? 3.907   24.509  5.656   1.00 81.83 60  A 1 
ATOM   473  C  CG2 . VAL A 1 60  ? 6.328   23.899  5.543   1.00 82.51 60  A 1 
ATOM   474  N  N   . ASN A 1 61  ? 3.104   21.358  5.664   1.00 94.58 61  A 1 
ATOM   475  C  CA  . ASN A 1 61  ? 2.710   20.417  6.717   1.00 94.76 61  A 1 
ATOM   476  C  C   . ASN A 1 61  ? 2.290   19.050  6.176   1.00 96.09 61  A 1 
ATOM   477  O  O   . ASN A 1 61  ? 1.776   18.221  6.924   1.00 93.33 61  A 1 
ATOM   478  C  CB  . ASN A 1 61  ? 1.586   21.019  7.560   1.00 90.99 61  A 1 
ATOM   479  C  CG  . ASN A 1 61  ? 2.026   22.285  8.280   1.00 83.72 61  A 1 
ATOM   480  O  OD1 . ASN A 1 61  ? 3.130   22.371  8.796   1.00 72.85 61  A 1 
ATOM   481  N  ND2 . ASN A 1 61  ? 1.159   23.277  8.316   1.00 72.76 61  A 1 
ATOM   482  N  N   . GLY A 1 62  ? 2.510   18.807  4.876   1.00 96.62 62  A 1 
ATOM   483  C  CA  . GLY A 1 62  ? 2.140   17.550  4.244   1.00 97.43 62  A 1 
ATOM   484  C  C   . GLY A 1 62  ? 3.315   16.785  3.654   1.00 98.17 62  A 1 
ATOM   485  O  O   . GLY A 1 62  ? 3.096   15.810  2.936   1.00 97.58 62  A 1 
ATOM   486  N  N   . LYS A 1 63  ? 4.542   17.219  3.943   1.00 98.12 63  A 1 
ATOM   487  C  CA  . LYS A 1 63  ? 5.744   16.602  3.378   1.00 98.22 63  A 1 
ATOM   488  C  C   . LYS A 1 63  ? 6.134   15.346  4.173   1.00 98.30 63  A 1 
ATOM   489  O  O   . LYS A 1 63  ? 7.213   15.259  4.763   1.00 98.03 63  A 1 
ATOM   490  C  CB  . LYS A 1 63  ? 6.881   17.619  3.316   1.00 97.96 63  A 1 
ATOM   491  C  CG  . LYS A 1 63  ? 6.598   18.743  2.337   1.00 96.80 63  A 1 
ATOM   492  C  CD  . LYS A 1 63  ? 7.726   19.750  2.314   1.00 94.40 63  A 1 
ATOM   493  C  CE  . LYS A 1 63  ? 7.449   20.839  1.290   1.00 89.66 63  A 1 
ATOM   494  N  NZ  . LYS A 1 63  ? 8.539   21.848  1.268   1.00 82.30 63  A 1 
ATOM   495  N  N   . VAL A 1 64  ? 5.226   14.393  4.180   1.00 98.69 64  A 1 
ATOM   496  C  CA  . VAL A 1 64  ? 5.364   13.138  4.919   1.00 98.71 64  A 1 
ATOM   497  C  C   . VAL A 1 64  ? 4.847   12.013  4.025   1.00 98.82 64  A 1 
ATOM   498  O  O   . VAL A 1 64  ? 3.803   12.149  3.385   1.00 98.80 64  A 1 
ATOM   499  C  CB  . VAL A 1 64  ? 4.566   13.159  6.235   1.00 98.60 64  A 1 
ATOM   500  C  CG1 . VAL A 1 64  ? 4.841   11.909  7.051   1.00 98.02 64  A 1 
ATOM   501  C  CG2 . VAL A 1 64  ? 4.921   14.390  7.074   1.00 98.00 64  A 1 
ATOM   502  N  N   . MET A 1 65  ? 5.572   10.903  3.989   1.00 98.84 65  A 1 
ATOM   503  C  CA  . MET A 1 65  ? 5.199   9.789   3.121   1.00 98.98 65  A 1 
ATOM   504  C  C   . MET A 1 65  ? 5.640   8.459   3.709   1.00 98.94 65  A 1 
ATOM   505  O  O   . MET A 1 65  ? 6.792   8.306   4.118   1.00 98.86 65  A 1 
ATOM   506  C  CB  . MET A 1 65  ? 5.811   9.969   1.736   1.00 98.80 65  A 1 
ATOM   507  C  CG  . MET A 1 65  ? 5.536   8.819   0.771   1.00 98.35 65  A 1 
ATOM   508  S  SD  . MET A 1 65  ? 6.240   9.083   -0.867  1.00 98.13 65  A 1 
ATOM   509  C  CE  . MET A 1 65  ? 5.168   10.383  -1.462  1.00 95.32 65  A 1 
ATOM   510  N  N   . VAL A 1 66  ? 4.725   7.497   3.710   1.00 98.96 66  A 1 
ATOM   511  C  CA  . VAL A 1 66  ? 5.065   6.098   3.952   1.00 98.94 66  A 1 
ATOM   512  C  C   . VAL A 1 66  ? 5.167   5.394   2.611   1.00 98.94 66  A 1 
ATOM   513  O  O   . VAL A 1 66  ? 4.264   5.508   1.784   1.00 98.78 66  A 1 
ATOM   514  C  CB  . VAL A 1 66  ? 4.007   5.398   4.830   1.00 98.68 66  A 1 
ATOM   515  C  CG1 . VAL A 1 66  ? 4.332   3.919   4.988   1.00 94.22 66  A 1 
ATOM   516  C  CG2 . VAL A 1 66  ? 3.935   6.055   6.198   1.00 93.36 66  A 1 
ATOM   517  N  N   . TYR A 1 67  ? 6.263   4.680   2.383   1.00 98.86 67  A 1 
ATOM   518  C  CA  . TYR A 1 67  ? 6.337   3.758   1.265   1.00 98.85 67  A 1 
ATOM   519  C  C   . TYR A 1 67  ? 6.061   2.348   1.781   1.00 98.75 67  A 1 
ATOM   520  O  O   . TYR A 1 67  ? 6.854   1.798   2.555   1.00 98.39 67  A 1 
ATOM   521  C  CB  . TYR A 1 67  ? 7.672   3.827   0.514   1.00 98.64 67  A 1 
ATOM   522  C  CG  . TYR A 1 67  ? 7.563   2.941   -0.703  1.00 97.81 67  A 1 
ATOM   523  C  CD1 . TYR A 1 67  ? 6.836   3.371   -1.819  1.00 95.79 67  A 1 
ATOM   524  C  CD2 . TYR A 1 67  ? 8.050   1.639   -0.703  1.00 96.02 67  A 1 
ATOM   525  C  CE1 . TYR A 1 67  ? 6.606   2.537   -2.896  1.00 94.02 67  A 1 
ATOM   526  C  CE2 . TYR A 1 67  ? 7.821   0.781   -1.787  1.00 93.75 67  A 1 
ATOM   527  C  CZ  . TYR A 1 67  ? 7.095   1.240   -2.873  1.00 92.90 67  A 1 
ATOM   528  O  OH  . TYR A 1 67  ? 6.840   0.412   -3.937  1.00 89.99 67  A 1 
ATOM   529  N  N   . ASN A 1 68  ? 4.946   1.762   1.362   1.00 98.57 68  A 1 
ATOM   530  C  CA  . ASN A 1 68  ? 4.406   0.552   1.985   1.00 98.66 68  A 1 
ATOM   531  C  C   . ASN A 1 68  ? 4.871   -0.761  1.345   1.00 98.56 68  A 1 
ATOM   532  O  O   . ASN A 1 68  ? 4.227   -1.795  1.539   1.00 96.84 68  A 1 
ATOM   533  C  CB  . ASN A 1 68  ? 2.877   0.636   2.036   1.00 98.04 68  A 1 
ATOM   534  C  CG  . ASN A 1 68  ? 2.329   0.763   3.444   1.00 98.13 68  A 1 
ATOM   535  O  OD1 . ASN A 1 68  ? 1.772   1.793   3.823   1.00 91.91 68  A 1 
ATOM   536  N  ND2 . ASN A 1 68  ? 2.469   -0.279  4.235   1.00 91.92 68  A 1 
ATOM   537  N  N   . GLY A 1 69  ? 5.974   -0.748  0.613   1.00 98.25 69  A 1 
ATOM   538  C  CA  . GLY A 1 69  ? 6.584   -1.960  0.081   1.00 98.20 69  A 1 
ATOM   539  C  C   . GLY A 1 69  ? 6.189   -2.326  -1.344  1.00 98.32 69  A 1 
ATOM   540  O  O   . GLY A 1 69  ? 5.413   -1.623  -1.992  1.00 97.24 69  A 1 
ATOM   541  N  N   . ASP A 1 70  ? 6.742   -3.437  -1.807  1.00 98.31 70  A 1 
ATOM   542  C  CA  . ASP A 1 70  ? 6.642   -3.968  -3.169  1.00 98.28 70  A 1 
ATOM   543  C  C   . ASP A 1 70  ? 7.116   -2.978  -4.242  1.00 98.10 70  A 1 
ATOM   544  O  O   . ASP A 1 70  ? 6.341   -2.325  -4.945  1.00 96.56 70  A 1 
ATOM   545  C  CB  . ASP A 1 70  ? 5.270   -4.557  -3.465  1.00 97.91 70  A 1 
ATOM   546  C  CG  . ASP A 1 70  ? 5.156   -6.023  -3.046  1.00 97.59 70  A 1 
ATOM   547  O  OD1 . ASP A 1 70  ? 6.131   -6.587  -2.509  1.00 96.14 70  A 1 
ATOM   548  O  OD2 . ASP A 1 70  ? 4.079   -6.616  -3.286  1.00 96.31 70  A 1 
ATOM   549  N  N   . ILE A 1 71  ? 8.427   -2.930  -4.369  1.00 98.06 71  A 1 
ATOM   550  C  CA  . ILE A 1 71  ? 9.115   -2.153  -5.386  1.00 97.71 71  A 1 
ATOM   551  C  C   . ILE A 1 71  ? 9.228   -2.939  -6.690  1.00 97.72 71  A 1 
ATOM   552  O  O   . ILE A 1 71  ? 9.034   -2.399  -7.775  1.00 97.05 71  A 1 
ATOM   553  C  CB  . ILE A 1 71  ? 10.528  -1.790  -4.877  1.00 97.33 71  A 1 
ATOM   554  C  CG1 . ILE A 1 71  ? 10.447  -0.833  -3.680  1.00 94.24 71  A 1 
ATOM   555  C  CG2 . ILE A 1 71  ? 11.380  -1.203  -6.003  1.00 92.90 71  A 1 
ATOM   556  C  CD1 . ILE A 1 71  ? 11.752  -0.733  -2.894  1.00 92.04 71  A 1 
ATOM   557  N  N   . VAL A 1 72  ? 9.593   -4.209  -6.576  1.00 96.71 72  A 1 
ATOM   558  C  CA  . VAL A 1 72  ? 10.088  -4.978  -7.707  1.00 96.59 72  A 1 
ATOM   559  C  C   . VAL A 1 72  ? 8.948   -5.401  -8.634  1.00 96.57 72  A 1 
ATOM   560  O  O   . VAL A 1 72  ? 7.929   -5.928  -8.187  1.00 95.58 72  A 1 
ATOM   561  C  CB  . VAL A 1 72  ? 10.879  -6.213  -7.229  1.00 95.61 72  A 1 
ATOM   562  C  CG1 . VAL A 1 72  ? 11.478  -6.970  -8.401  1.00 93.51 72  A 1 
ATOM   563  C  CG2 . VAL A 1 72  ? 11.989  -5.805  -6.270  1.00 93.98 72  A 1 
ATOM   564  N  N   . SER A 1 73  ? 9.147   -5.194  -9.929  1.00 95.79 73  A 1 
ATOM   565  C  CA  . SER A 1 73  ? 8.204   -5.648  -10.947 1.00 94.78 73  A 1 
ATOM   566  C  C   . SER A 1 73  ? 8.182   -7.171  -11.019 1.00 93.40 73  A 1 
ATOM   567  O  O   . SER A 1 73  ? 9.215   -7.832  -10.883 1.00 88.53 73  A 1 
ATOM   568  C  CB  . SER A 1 73  ? 8.580   -5.077  -12.311 1.00 93.00 73  A 1 
ATOM   569  O  OG  . SER A 1 73  ? 7.747   -5.581  -13.335 1.00 84.22 73  A 1 
ATOM   570  N  N   . ARG A 1 74  ? 7.008   -7.719  -11.279 1.00 89.43 74  A 1 
ATOM   571  C  CA  . ARG A 1 74  ? 6.866   -9.147  -11.538 1.00 85.04 74  A 1 
ATOM   572  C  C   . ARG A 1 74  ? 7.487   -9.455  -12.896 1.00 83.15 74  A 1 
ATOM   573  O  O   . ARG A 1 74  ? 7.108   -8.872  -13.910 1.00 74.82 74  A 1 
ATOM   574  C  CB  . ARG A 1 74  ? 5.401   -9.550  -11.517 1.00 79.92 74  A 1 
ATOM   575  C  CG  . ARG A 1 74  ? 4.687   -9.129  -10.235 1.00 73.64 74  A 1 
ATOM   576  C  CD  . ARG A 1 74  ? 3.232   -9.544  -10.266 1.00 70.47 74  A 1 
ATOM   577  N  NE  . ARG A 1 74  ? 2.458   -8.860  -9.242  1.00 68.59 74  A 1 
ATOM   578  C  CZ  . ARG A 1 74  ? 1.305   -9.295  -8.738  1.00 65.61 74  A 1 
ATOM   579  N  NH1 . ARG A 1 74  ? 0.791   -10.436 -9.136  1.00 59.94 74  A 1 
ATOM   580  N  NH2 . ARG A 1 74  ? 0.675   -8.577  -7.841  1.00 58.99 74  A 1 
ATOM   581  N  N   . ALA A 1 75  ? 8.441   -10.366 -12.917 1.00 78.95 75  A 1 
ATOM   582  C  CA  . ALA A 1 75  ? 9.196   -10.666 -14.123 1.00 74.79 75  A 1 
ATOM   583  C  C   . ALA A 1 75  ? 9.046   -12.131 -14.531 1.00 75.91 75  A 1 
ATOM   584  O  O   . ALA A 1 75  ? 9.085   -13.034 -13.685 1.00 70.09 75  A 1 
ATOM   585  C  CB  . ALA A 1 75  ? 10.667  -10.308 -13.922 1.00 68.40 75  A 1 
ATOM   586  N  N   . ILE A 1 76  ? 8.895   -12.352 -15.835 1.00 73.82 76  A 1 
ATOM   587  C  CA  . ILE A 1 76  ? 8.922   -13.682 -16.433 1.00 70.77 76  A 1 
ATOM   588  C  C   . ILE A 1 76  ? 9.955   -13.650 -17.560 1.00 72.25 76  A 1 
ATOM   589  O  O   . ILE A 1 76  ? 9.826   -12.837 -18.478 1.00 65.86 76  A 1 
ATOM   590  C  CB  . ILE A 1 76  ? 7.541   -14.105 -16.971 1.00 63.64 76  A 1 
ATOM   591  C  CG1 . ILE A 1 76  ? 6.491   -14.091 -15.851 1.00 57.10 76  A 1 
ATOM   592  C  CG2 . ILE A 1 76  ? 7.629   -15.491 -17.620 1.00 55.21 76  A 1 
ATOM   593  C  CD1 . ILE A 1 76  ? 5.073   -14.364 -16.322 1.00 51.52 76  A 1 
ATOM   594  N  N   . PRO A 1 77  ? 11.003  -14.475 -17.492 1.00 69.27 77  A 1 
ATOM   595  C  CA  . PRO A 1 77  ? 11.332  -15.397 -16.402 1.00 67.46 77  A 1 
ATOM   596  C  C   . PRO A 1 77  ? 11.645  -14.670 -15.093 1.00 71.27 77  A 1 
ATOM   597  O  O   . PRO A 1 77  ? 11.782  -13.446 -15.072 1.00 65.88 77  A 1 
ATOM   598  C  CB  . PRO A 1 77  ? 12.553  -16.159 -16.921 1.00 59.98 77  A 1 
ATOM   599  C  CG  . PRO A 1 77  ? 13.194  -15.212 -17.892 1.00 57.91 77  A 1 
ATOM   600  C  CD  . PRO A 1 77  ? 12.033  -14.485 -18.533 1.00 62.95 77  A 1 
ATOM   601  N  N   . LYS A 1 78  ? 11.750  -15.424 -14.013 1.00 73.50 78  A 1 
ATOM   602  C  CA  . LYS A 1 78  ? 11.910  -14.849 -12.681 1.00 72.42 78  A 1 
ATOM   603  C  C   . LYS A 1 78  ? 13.140  -13.948 -12.601 1.00 75.51 78  A 1 
ATOM   604  O  O   . LYS A 1 78  ? 14.182  -14.247 -13.189 1.00 70.39 78  A 1 
ATOM   605  C  CB  . LYS A 1 78  ? 11.998  -15.955 -11.627 1.00 66.44 78  A 1 
ATOM   606  C  CG  . LYS A 1 78  ? 10.708  -16.769 -11.499 1.00 60.41 78  A 1 
ATOM   607  C  CD  . LYS A 1 78  ? 10.841  -17.831 -10.415 1.00 55.87 78  A 1 
ATOM   608  C  CE  . LYS A 1 78  ? 9.555   -18.640 -10.303 1.00 49.03 78  A 1 
ATOM   609  N  NZ  . LYS A 1 78  ? 9.673   -19.718 -9.290  1.00 42.88 78  A 1 
ATOM   610  N  N   . TYR A 1 79  ? 12.994  -12.872 -11.839 1.00 80.82 79  A 1 
ATOM   611  C  CA  . TYR A 1 79  ? 14.103  -11.964 -11.595 1.00 81.55 79  A 1 
ATOM   612  C  C   . TYR A 1 79  ? 15.187  -12.627 -10.742 1.00 84.56 79  A 1 
ATOM   613  O  O   . TYR A 1 79  ? 14.965  -13.664 -10.110 1.00 82.36 79  A 1 
ATOM   614  C  CB  . TYR A 1 79  ? 13.597  -10.676 -10.947 1.00 77.04 79  A 1 
ATOM   615  C  CG  . TYR A 1 79  ? 12.732  -10.879 -9.717  1.00 73.77 79  A 1 
ATOM   616  C  CD1 . TYR A 1 79  ? 13.292  -11.235 -8.491  1.00 68.69 79  A 1 
ATOM   617  C  CD2 . TYR A 1 79  ? 11.354  -10.683 -9.795  1.00 69.50 79  A 1 
ATOM   618  C  CE1 . TYR A 1 79  ? 12.491  -11.405 -7.359  1.00 63.81 79  A 1 
ATOM   619  C  CE2 . TYR A 1 79  ? 10.545  -10.849 -8.668  1.00 64.02 79  A 1 
ATOM   620  C  CZ  . TYR A 1 79  ? 11.123  -11.209 -7.453  1.00 64.29 79  A 1 
ATOM   621  O  OH  . TYR A 1 79  ? 10.334  -11.372 -6.346  1.00 57.51 79  A 1 
ATOM   622  N  N   . ASN A 1 80  ? 16.368  -12.021 -10.736 1.00 89.28 80  A 1 
ATOM   623  C  CA  . ASN A 1 80  ? 17.508  -12.500 -9.966  1.00 90.25 80  A 1 
ATOM   624  C  C   . ASN A 1 80  ? 17.904  -11.492 -8.883  1.00 91.75 80  A 1 
ATOM   625  O  O   . ASN A 1 80  ? 17.276  -10.439 -8.724  1.00 91.65 80  A 1 
ATOM   626  C  CB  . ASN A 1 80  ? 18.663  -12.856 -10.916 1.00 88.30 80  A 1 
ATOM   627  C  CG  . ASN A 1 80  ? 19.193  -11.663 -11.691 1.00 86.97 80  A 1 
ATOM   628  O  OD1 . ASN A 1 80  ? 19.034  -10.516 -11.314 1.00 82.26 80  A 1 
ATOM   629  N  ND2 . ASN A 1 80  ? 19.857  -11.935 -12.801 1.00 82.16 80  A 1 
ATOM   630  N  N   . LEU A 1 81  ? 18.930  -11.826 -8.124  1.00 92.13 81  A 1 
ATOM   631  C  CA  . LEU A 1 81  ? 19.377  -10.997 -7.009  1.00 92.77 81  A 1 
ATOM   632  C  C   . LEU A 1 81  ? 19.785  -9.593  -7.463  1.00 94.00 81  A 1 
ATOM   633  O  O   . LEU A 1 81  ? 19.422  -8.605  -6.826  1.00 93.75 81  A 1 
ATOM   634  C  CB  . LEU A 1 81  ? 20.518  -11.720 -6.281  1.00 91.05 81  A 1 
ATOM   635  C  CG  . LEU A 1 81  ? 21.079  -11.031 -5.038  1.00 86.33 81  A 1 
ATOM   636  C  CD1 . LEU A 1 81  ? 21.551  -12.078 -4.031  1.00 80.86 81  A 1 
ATOM   637  C  CD2 . LEU A 1 81  ? 22.252  -10.118 -5.392  1.00 80.50 81  A 1 
ATOM   638  N  N   . ASP A 1 82  ? 20.519  -9.506  -8.562  1.00 94.22 82  A 1 
ATOM   639  C  CA  . ASP A 1 82  ? 20.973  -8.208  -9.055  1.00 94.61 82  A 1 
ATOM   640  C  C   . ASP A 1 82  ? 19.803  -7.332  -9.500  1.00 95.42 82  A 1 
ATOM   641  O  O   . ASP A 1 82  ? 19.816  -6.118  -9.290  1.00 95.16 82  A 1 
ATOM   642  C  CB  . ASP A 1 82  ? 21.954  -8.402  -10.213 1.00 93.90 82  A 1 
ATOM   643  C  CG  . ASP A 1 82  ? 23.297  -8.960  -9.766  1.00 85.54 82  A 1 
ATOM   644  O  OD1 . ASP A 1 82  ? 23.649  -8.805  -8.583  1.00 80.93 82  A 1 
ATOM   645  O  OD2 . ASP A 1 82  ? 23.993  -9.548  -10.622 1.00 79.59 82  A 1 
ATOM   646  N  N   . TYR A 1 83  ? 18.790  -7.936  -10.091 1.00 95.04 83  A 1 
ATOM   647  C  CA  . TYR A 1 83  ? 17.587  -7.220  -10.500 1.00 95.23 83  A 1 
ATOM   648  C  C   . TYR A 1 83  ? 16.862  -6.624  -9.295  1.00 95.89 83  A 1 
ATOM   649  O  O   . TYR A 1 83  ? 16.415  -5.474  -9.325  1.00 95.59 83  A 1 
ATOM   650  C  CB  . TYR A 1 83  ? 16.677  -8.159  -11.291 1.00 94.50 83  A 1 
ATOM   651  C  CG  . TYR A 1 83  ? 15.452  -7.498  -11.865 1.00 93.30 83  A 1 
ATOM   652  C  CD1 . TYR A 1 83  ? 15.496  -6.833  -13.093 1.00 91.28 83  A 1 
ATOM   653  C  CD2 . TYR A 1 83  ? 14.233  -7.537  -11.187 1.00 90.83 83  A 1 
ATOM   654  C  CE1 . TYR A 1 83  ? 14.363  -6.234  -13.628 1.00 89.17 83  A 1 
ATOM   655  C  CE2 . TYR A 1 83  ? 13.088  -6.936  -11.712 1.00 89.22 83  A 1 
ATOM   656  C  CZ  . TYR A 1 83  ? 13.162  -6.288  -12.935 1.00 89.09 83  A 1 
ATOM   657  O  OH  . TYR A 1 83  ? 12.039  -5.692  -13.462 1.00 86.01 83  A 1 
ATOM   658  N  N   . VAL A 1 84  ? 16.750  -7.400  -8.217  1.00 96.08 84  A 1 
ATOM   659  C  CA  . VAL A 1 84  ? 16.141  -6.911  -6.979  1.00 96.57 84  A 1 
ATOM   660  C  C   . VAL A 1 84  ? 16.940  -5.746  -6.409  1.00 97.18 84  A 1 
ATOM   661  O  O   . VAL A 1 84  ? 16.371  -4.706  -6.062  1.00 97.23 84  A 1 
ATOM   662  C  CB  . VAL A 1 84  ? 16.000  -8.045  -5.948  1.00 96.22 84  A 1 
ATOM   663  C  CG1 . VAL A 1 84  ? 15.561  -7.521  -4.584  1.00 95.33 84  A 1 
ATOM   664  C  CG2 . VAL A 1 84  ? 14.987  -9.079  -6.441  1.00 95.49 84  A 1 
ATOM   665  N  N   . LYS A 1 85  ? 18.254  -5.899  -6.321  1.00 96.85 85  A 1 
ATOM   666  C  CA  . LYS A 1 85  ? 19.105  -4.830  -5.806  1.00 97.14 85  A 1 
ATOM   667  C  C   . LYS A 1 85  ? 18.947  -3.552  -6.626  1.00 97.49 85  A 1 
ATOM   668  O  O   . LYS A 1 85  ? 18.775  -2.468  -6.069  1.00 97.62 85  A 1 
ATOM   669  C  CB  . LYS A 1 85  ? 20.574  -5.266  -5.797  1.00 97.09 85  A 1 
ATOM   670  C  CG  . LYS A 1 85  ? 20.916  -6.247  -4.681  1.00 96.07 85  A 1 
ATOM   671  C  CD  . LYS A 1 85  ? 22.418  -6.495  -4.656  1.00 94.31 85  A 1 
ATOM   672  C  CE  . LYS A 1 85  ? 22.839  -7.269  -3.425  1.00 90.31 85  A 1 
ATOM   673  N  NZ  . LYS A 1 85  ? 24.314  -7.432  -3.375  1.00 84.20 85  A 1 
ATOM   674  N  N   . GLN A 1 86  ? 18.997  -3.677  -7.940  1.00 97.00 86  A 1 
ATOM   675  C  CA  . GLN A 1 86  ? 18.879  -2.512  -8.804  1.00 97.09 86  A 1 
ATOM   676  C  C   . GLN A 1 86  ? 17.507  -1.854  -8.688  1.00 97.46 86  A 1 
ATOM   677  O  O   . GLN A 1 86  ? 17.393  -0.630  -8.742  1.00 97.33 86  A 1 
ATOM   678  C  CB  . GLN A 1 86  ? 19.181  -2.899  -10.255 1.00 96.39 86  A 1 
ATOM   679  C  CG  . GLN A 1 86  ? 19.276  -1.703  -11.199 1.00 88.36 86  A 1 
ATOM   680  C  CD  . GLN A 1 86  ? 20.328  -0.687  -10.770 1.00 83.55 86  A 1 
ATOM   681  O  OE1 . GLN A 1 86  ? 20.028  0.483   -10.587 1.00 76.83 86  A 1 
ATOM   682  N  NE2 . GLN A 1 86  ? 21.551  -1.136  -10.600 1.00 71.90 86  A 1 
ATOM   683  N  N   . SER A 1 87  ? 16.463  -2.649  -8.495  1.00 97.19 87  A 1 
ATOM   684  C  CA  . SER A 1 87  ? 15.121  -2.113  -8.276  1.00 97.34 87  A 1 
ATOM   685  C  C   . SER A 1 87  ? 15.060  -1.251  -7.017  1.00 97.84 87  A 1 
ATOM   686  O  O   . SER A 1 87  ? 14.439  -0.190  -7.018  1.00 97.74 87  A 1 
ATOM   687  C  CB  . SER A 1 87  ? 14.099  -3.245  -8.176  1.00 96.97 87  A 1 
ATOM   688  O  OG  . SER A 1 87  ? 14.021  -3.972  -9.388  1.00 92.16 87  A 1 
ATOM   689  N  N   . ILE A 1 88  ? 15.725  -1.687  -5.943  1.00 98.10 88  A 1 
ATOM   690  C  CA  . ILE A 1 88  ? 15.763  -0.931  -4.695  1.00 98.39 88  A 1 
ATOM   691  C  C   . ILE A 1 88  ? 16.563  0.362   -4.874  1.00 98.54 88  A 1 
ATOM   692  O  O   . ILE A 1 88  ? 16.146  1.423   -4.404  1.00 98.49 88  A 1 
ATOM   693  C  CB  . ILE A 1 88  ? 16.323  -1.805  -3.550  1.00 98.28 88  A 1 
ATOM   694  C  CG1 . ILE A 1 88  ? 15.355  -2.958  -3.262  1.00 97.52 88  A 1 
ATOM   695  C  CG2 . ILE A 1 88  ? 16.557  -0.974  -2.288  1.00 97.82 88  A 1 
ATOM   696  C  CD1 . ILE A 1 88  ? 15.929  -4.043  -2.369  1.00 95.26 88  A 1 
ATOM   697  N  N   . VAL A 1 89  ? 17.678  0.293   -5.574  1.00 98.52 89  A 1 
ATOM   698  C  CA  . VAL A 1 89  ? 18.455  1.491   -5.904  1.00 98.66 89  A 1 
ATOM   699  C  C   . VAL A 1 89  ? 17.588  2.494   -6.667  1.00 98.61 89  A 1 
ATOM   700  O  O   . VAL A 1 89  ? 17.541  3.678   -6.332  1.00 98.43 89  A 1 
ATOM   701  C  CB  . VAL A 1 89  ? 19.714  1.128   -6.713  1.00 98.53 89  A 1 
ATOM   702  C  CG1 . VAL A 1 89  ? 20.416  2.379   -7.239  1.00 97.80 89  A 1 
ATOM   703  C  CG2 . VAL A 1 89  ? 20.682  0.328   -5.856  1.00 97.85 89  A 1 
ATOM   704  N  N   . ASN A 1 90  ? 16.868  2.000   -7.712  1.00 98.02 90  A 1 
ATOM   705  C  CA  . ASN A 1 90  ? 16.040  2.815   -8.505  1.00 97.98 90  A 1 
ATOM   706  C  C   . ASN A 1 90  ? 14.885  3.409   -7.753  1.00 98.13 90  A 1 
ATOM   707  O  O   . ASN A 1 90  ? 14.548  4.534   -7.927  1.00 97.56 90  A 1 
ATOM   708  C  CB  . ASN A 1 90  ? 15.603  2.053   -9.750  1.00 97.25 90  A 1 
ATOM   709  C  CG  . ASN A 1 90  ? 16.638  1.817   -10.707 1.00 96.08 90  A 1 
ATOM   710  O  OD1 . ASN A 1 90  ? 17.825  2.181   -10.499 1.00 94.10 90  A 1 
ATOM   711  N  ND2 . ASN A 1 90  ? 16.636  1.369   -11.708 1.00 93.01 90  A 1 
ATOM   712  N  N   . ALA A 1 91  ? 14.260  2.652   -6.861  1.00 98.40 91  A 1 
ATOM   713  C  CA  . ALA A 1 91  ? 13.165  3.153   -6.039  1.00 98.45 91  A 1 
ATOM   714  C  C   . ALA A 1 91  ? 13.644  4.198   -5.043  1.00 98.65 91  A 1 
ATOM   715  O  O   . ALA A 1 91  ? 12.951  5.182   -4.781  1.00 98.52 91  A 1 
ATOM   716  C  CB  . ALA A 1 91  ? 12.489  1.997   -5.312  1.00 98.19 91  A 1 
ATOM   717  N  N   . THR A 1 92  ? 14.838  4.020   -4.488  1.00 98.51 92  A 1 
ATOM   718  C  CA  . THR A 1 92  ? 15.436  5.007   -3.605  1.00 98.58 92  A 1 
ATOM   719  C  C   . THR A 1 92  ? 15.646  6.331   -4.339  1.00 98.60 92  A 1 
ATOM   720  O  O   . THR A 1 92  ? 15.342  7.395   -3.808  1.00 98.48 92  A 1 
ATOM   721  C  CB  . THR A 1 92  ? 16.758  4.495   -3.029  1.00 98.36 92  A 1 
ATOM   722  O  OG1 . THR A 1 92  ? 16.515  3.316   -2.281  1.00 96.10 92  A 1 
ATOM   723  C  CG2 . THR A 1 92  ? 17.391  5.513   -2.099  1.00 96.17 92  A 1 
ATOM   724  N  N   . ALA A 1 93  ? 16.126  6.271   -5.574  1.00 98.66 93  A 1 
ATOM   725  C  CA  . ALA A 1 93  ? 16.279  7.468   -6.394  1.00 98.55 93  A 1 
ATOM   726  C  C   . ALA A 1 93  ? 14.931  8.151   -6.653  1.00 98.63 93  A 1 
ATOM   727  O  O   . ALA A 1 93  ? 14.847  9.383   -6.641  1.00 98.39 93  A 1 
ATOM   728  C  CB  . ALA A 1 93  ? 16.969  7.112   -7.706  1.00 98.34 93  A 1 
ATOM   729  N  N   . LEU A 1 94  ? 13.886  7.369   -6.857  1.00 98.61 94  A 1 
ATOM   730  C  CA  . LEU A 1 94  ? 12.539  7.912   -7.007  1.00 98.63 94  A 1 
ATOM   731  C  C   . LEU A 1 94  ? 12.088  8.631   -5.737  1.00 98.71 94  A 1 
ATOM   732  O  O   . LEU A 1 94  ? 11.592  9.760   -5.802  1.00 98.56 94  A 1 
ATOM   733  C  CB  . LEU A 1 94  ? 11.564  6.783   -7.364  1.00 98.38 94  A 1 
ATOM   734  C  CG  . LEU A 1 94  ? 10.100  7.197   -7.516  1.00 96.72 94  A 1 
ATOM   735  C  CD1 . LEU A 1 94  ? 9.911   8.032   -8.773  1.00 93.90 94  A 1 
ATOM   736  C  CD2 . LEU A 1 94  ? 9.208   5.968   -7.578  1.00 93.44 94  A 1 
ATOM   737  N  N   . LEU A 1 95  ? 12.269  8.006   -4.573  1.00 98.76 95  A 1 
ATOM   738  C  CA  . LEU A 1 95  ? 11.879  8.610   -3.304  1.00 98.78 95  A 1 
ATOM   739  C  C   . LEU A 1 95  ? 12.685  9.876   -3.001  1.00 98.73 95  A 1 
ATOM   740  O  O   . LEU A 1 95  ? 12.152  10.822  -2.433  1.00 98.57 95  A 1 
ATOM   741  C  CB  . LEU A 1 95  ? 12.014  7.591   -2.172  1.00 98.72 95  A 1 
ATOM   742  C  CG  . LEU A 1 95  ? 11.039  6.415   -2.237  1.00 98.43 95  A 1 
ATOM   743  C  CD1 . LEU A 1 95  ? 11.364  5.400   -1.144  1.00 98.00 95  A 1 
ATOM   744  C  CD2 . LEU A 1 95  ? 9.590   6.877   -2.097  1.00 97.75 95  A 1 
ATOM   745  N  N   . LYS A 1 96  ? 13.947  9.911   -3.416  1.00 98.70 96  A 1 
ATOM   746  C  CA  . LYS A 1 96  ? 14.784  11.103  -3.232  1.00 98.69 96  A 1 
ATOM   747  C  C   . LYS A 1 96  ? 14.269  12.319  -4.011  1.00 98.65 96  A 1 
ATOM   748  O  O   . LYS A 1 96  ? 14.676  13.443  -3.705  1.00 98.22 96  A 1 
ATOM   749  C  CB  . LYS A 1 96  ? 16.229  10.807  -3.644  1.00 98.46 96  A 1 
ATOM   750  C  CG  . LYS A 1 96  ? 17.004  10.017  -2.593  1.00 95.62 96  A 1 
ATOM   751  C  CD  . LYS A 1 96  ? 18.418  9.746   -3.079  1.00 90.78 96  A 1 
ATOM   752  C  CE  . LYS A 1 96  ? 19.244  9.031   -2.024  1.00 83.46 96  A 1 
ATOM   753  N  NZ  . LYS A 1 96  ? 20.609  8.729   -2.509  1.00 74.84 96  A 1 
ATOM   754  N  N   . LYS A 1 97  ? 13.383  12.132  -4.968  1.00 98.74 97  A 1 
ATOM   755  C  CA  . LYS A 1 97  ? 12.757  13.261  -5.652  1.00 98.60 97  A 1 
ATOM   756  C  C   . LYS A 1 97  ? 11.857  14.063  -4.716  1.00 98.50 97  A 1 
ATOM   757  O  O   . LYS A 1 97  ? 11.567  15.228  -4.998  1.00 98.02 97  A 1 
ATOM   758  C  CB  . LYS A 1 97  ? 11.964  12.783  -6.874  1.00 98.53 97  A 1 
ATOM   759  C  CG  . LYS A 1 97  ? 12.845  12.173  -7.950  1.00 97.68 97  A 1 
ATOM   760  C  CD  . LYS A 1 97  ? 12.036  11.757  -9.171  1.00 94.66 97  A 1 
ATOM   761  C  CE  . LYS A 1 97  ? 12.938  11.193  -10.251 1.00 90.89 97  A 1 
ATOM   762  N  NZ  . LYS A 1 97  ? 12.185  10.819  -11.476 1.00 81.88 97  A 1 
ATOM   763  N  N   . PHE A 1 98  ? 11.445  13.471  -3.599  1.00 98.59 98  A 1 
ATOM   764  C  CA  . PHE A 1 98  ? 10.759  14.166  -2.517  1.00 98.33 98  A 1 
ATOM   765  C  C   . PHE A 1 98  ? 11.799  14.620  -1.490  1.00 97.78 98  A 1 
ATOM   766  O  O   . PHE A 1 98  ? 11.869  14.117  -0.375  1.00 96.27 98  A 1 
ATOM   767  C  CB  . PHE A 1 98  ? 9.704   13.244  -1.902  1.00 98.43 98  A 1 
ATOM   768  C  CG  . PHE A 1 98  ? 8.723   12.674  -2.899  1.00 98.62 98  A 1 
ATOM   769  C  CD1 . PHE A 1 98  ? 7.711   13.469  -3.420  1.00 98.34 98  A 1 
ATOM   770  C  CD2 . PHE A 1 98  ? 8.838   11.357  -3.326  1.00 98.35 98  A 1 
ATOM   771  C  CE1 . PHE A 1 98  ? 6.812   12.943  -4.344  1.00 98.10 98  A 1 
ATOM   772  C  CE2 . PHE A 1 98  ? 7.938   10.830  -4.241  1.00 98.14 98  A 1 
ATOM   773  C  CZ  . PHE A 1 98  ? 6.924   11.626  -4.759  1.00 98.29 98  A 1 
ATOM   774  N  N   . GLU A 1 99  ? 12.655  15.561  -1.901  1.00 96.44 99  A 1 
ATOM   775  C  CA  . GLU A 1 99  ? 13.927  15.813  -1.228  1.00 94.77 99  A 1 
ATOM   776  C  C   . GLU A 1 99  ? 13.792  16.351  0.199   1.00 94.22 99  A 1 
ATOM   777  O  O   . GLU A 1 99  ? 14.694  16.152  1.010   1.00 89.56 99  A 1 
ATOM   778  C  CB  . GLU A 1 99  ? 14.792  16.751  -2.075  1.00 91.88 99  A 1 
ATOM   779  C  CG  . GLU A 1 99  ? 14.172  18.101  -2.412  1.00 82.16 99  A 1 
ATOM   780  C  CD  . GLU A 1 99  ? 13.389  18.117  -3.718  1.00 77.00 99  A 1 
ATOM   781  O  OE1 . GLU A 1 99  ? 12.936  17.060  -4.194  1.00 70.16 99  A 1 
ATOM   782  O  OE2 . GLU A 1 99  ? 13.217  19.211  -4.280  1.00 69.97 99  A 1 
ATOM   783  N  N   . ASP A 1 100 ? 12.685  16.999  0.518   1.00 96.13 100 A 1 
ATOM   784  C  CA  . ASP A 1 100 ? 12.455  17.554  1.847   1.00 96.18 100 A 1 
ATOM   785  C  C   . ASP A 1 100 ? 11.303  16.874  2.592   1.00 97.05 100 A 1 
ATOM   786  O  O   . ASP A 1 100 ? 10.778  17.418  3.559   1.00 95.56 100 A 1 
ATOM   787  C  CB  . ASP A 1 100 ? 12.257  19.080  1.756   1.00 93.60 100 A 1 
ATOM   788  C  CG  . ASP A 1 100 ? 11.149  19.487  0.796   1.00 86.28 100 A 1 
ATOM   789  O  OD1 . ASP A 1 100 ? 10.561  18.619  0.111   1.00 79.32 100 A 1 
ATOM   790  O  OD2 . ASP A 1 100 ? 10.876  20.704  0.719   1.00 79.53 100 A 1 
ATOM   791  N  N   . PHE A 1 101 ? 10.926  15.681  2.158   1.00 98.18 101 A 1 
ATOM   792  C  CA  . PHE A 1 101 ? 9.893   14.889  2.829   1.00 98.46 101 A 1 
ATOM   793  C  C   . PHE A 1 101 ? 10.486  14.042  3.956   1.00 98.47 101 A 1 
ATOM   794  O  O   . PHE A 1 101 ? 11.613  13.560  3.862   1.00 98.00 101 A 1 
ATOM   795  C  CB  . PHE A 1 101 ? 9.189   13.951  1.843   1.00 98.45 101 A 1 
ATOM   796  C  CG  . PHE A 1 101 ? 8.093   14.569  1.003   1.00 98.49 101 A 1 
ATOM   797  C  CD1 . PHE A 1 101 ? 8.305   15.729  0.276   1.00 98.10 101 A 1 
ATOM   798  C  CD2 . PHE A 1 101 ? 6.850   13.944  0.926   1.00 98.11 101 A 1 
ATOM   799  C  CE1 . PHE A 1 101 ? 7.297   16.276  -0.512  1.00 97.88 101 A 1 
ATOM   800  C  CE2 . PHE A 1 101 ? 5.837   14.473  0.135   1.00 97.97 101 A 1 
ATOM   801  C  CZ  . PHE A 1 101 ? 6.057   15.638  -0.584  1.00 98.28 101 A 1 
ATOM   802  N  N   . PHE A 1 102 ? 9.684   13.826  4.990   1.00 98.52 102 A 1 
ATOM   803  C  CA  . PHE A 1 102 ? 9.936   12.770  5.962   1.00 98.60 102 A 1 
ATOM   804  C  C   . PHE A 1 102 ? 9.390   11.467  5.383   1.00 98.77 102 A 1 
ATOM   805  O  O   . PHE A 1 102 ? 8.181   11.298  5.243   1.00 98.65 102 A 1 
ATOM   806  C  CB  . PHE A 1 102 ? 9.263   13.125  7.289   1.00 98.54 102 A 1 
ATOM   807  C  CG  . PHE A 1 102 ? 9.458   12.094  8.367   1.00 98.55 102 A 1 
ATOM   808  C  CD1 . PHE A 1 102 ? 10.700  11.930  8.980   1.00 98.31 102 A 1 
ATOM   809  C  CD2 . PHE A 1 102 ? 8.402   11.285  8.777   1.00 98.32 102 A 1 
ATOM   810  C  CE1 . PHE A 1 102 ? 10.886  10.987  9.976   1.00 98.04 102 A 1 
ATOM   811  C  CE2 . PHE A 1 102 ? 8.574   10.338  9.781   1.00 98.12 102 A 1 
ATOM   812  C  CZ  . PHE A 1 102 ? 9.820   10.198  10.377  1.00 98.22 102 A 1 
ATOM   813  N  N   . ILE A 1 103 ? 10.292  10.572  5.001   1.00 98.89 103 A 1 
ATOM   814  C  CA  . ILE A 1 103 ? 9.940   9.351   4.275   1.00 98.83 103 A 1 
ATOM   815  C  C   . ILE A 1 103 ? 10.173  8.141   5.172   1.00 98.94 103 A 1 
ATOM   816  O  O   . ILE A 1 103 ? 11.211  8.029   5.819   1.00 98.83 103 A 1 
ATOM   817  C  CB  . ILE A 1 103 ? 10.735  9.241   2.959   1.00 98.72 103 A 1 
ATOM   818  C  CG1 . ILE A 1 103 ? 10.318  10.383  2.019   1.00 96.88 103 A 1 
ATOM   819  C  CG2 . ILE A 1 103 ? 10.522  7.882   2.292   1.00 98.21 103 A 1 
ATOM   820  C  CD1 . ILE A 1 103 ? 11.131  10.488  0.740   1.00 89.74 103 A 1 
ATOM   821  N  N   . ILE A 1 104 ? 9.193   7.240   5.185   1.00 98.96 104 A 1 
ATOM   822  C  CA  . ILE A 1 104 ? 9.205   6.025   5.989   1.00 98.98 104 A 1 
ATOM   823  C  C   . ILE A 1 104 ? 9.223   4.834   5.028   1.00 98.92 104 A 1 
ATOM   824  O  O   . ILE A 1 104 ? 8.164   4.392   4.579   1.00 98.87 104 A 1 
ATOM   825  C  CB  . ILE A 1 104 ? 7.974   5.987   6.920   1.00 98.92 104 A 1 
ATOM   826  C  CG1 . ILE A 1 104 ? 7.906   7.242   7.812   1.00 98.68 104 A 1 
ATOM   827  C  CG2 . ILE A 1 104 ? 7.987   4.723   7.783   1.00 98.76 104 A 1 
ATOM   828  C  CD1 . ILE A 1 104 ? 6.503   7.521   8.342   1.00 97.91 104 A 1 
ATOM   829  N  N   . PRO A 1 105 ? 10.400  4.316   4.668   1.00 98.91 105 A 1 
ATOM   830  C  CA  . PRO A 1 105 ? 10.493  3.239   3.688   1.00 98.98 105 A 1 
ATOM   831  C  C   . PRO A 1 105 ? 10.351  1.854   4.316   1.00 98.87 105 A 1 
ATOM   832  O  O   . PRO A 1 105 ? 10.607  1.666   5.505   1.00 98.67 105 A 1 
ATOM   833  C  CB  . PRO A 1 105 ? 11.882  3.424   3.092   1.00 98.78 105 A 1 
ATOM   834  C  CG  . PRO A 1 105 ? 12.689  3.953   4.248   1.00 98.32 105 A 1 
ATOM   835  C  CD  . PRO A 1 105 ? 11.724  4.822   5.035   1.00 98.80 105 A 1 
ATOM   836  N  N   . MET A 1 106 ? 9.957   0.876   3.510   1.00 98.75 106 A 1 
ATOM   837  C  CA  . MET A 1 106 ? 9.937   -0.522  3.932   1.00 98.71 106 A 1 
ATOM   838  C  C   . MET A 1 106 ? 10.062  -1.445  2.723   1.00 98.76 106 A 1 
ATOM   839  O  O   . MET A 1 106 ? 9.958   -1.007  1.581   1.00 98.30 106 A 1 
ATOM   840  C  CB  . MET A 1 106 ? 8.654   -0.844  4.715   1.00 97.27 106 A 1 
ATOM   841  C  CG  . MET A 1 106 ? 7.420   -0.978  3.837   1.00 93.99 106 A 1 
ATOM   842  S  SD  . MET A 1 106 ? 5.909   -1.357  4.768   1.00 95.52 106 A 1 
ATOM   843  C  CE  . MET A 1 106 ? 5.712   0.176   5.663   1.00 91.48 106 A 1 
ATOM   844  N  N   . LEU A 1 107 ? 10.275  -2.722  3.007   1.00 98.79 107 A 1 
ATOM   845  C  CA  . LEU A 1 107 ? 10.348  -3.761  1.993   1.00 98.63 107 A 1 
ATOM   846  C  C   . LEU A 1 107 ? 9.043   -4.542  1.929   1.00 98.69 107 A 1 
ATOM   847  O  O   . LEU A 1 107 ? 8.411   -4.805  2.950   1.00 98.23 107 A 1 
ATOM   848  C  CB  . LEU A 1 107 ? 11.500  -4.720  2.290   1.00 98.38 107 A 1 
ATOM   849  C  CG  . LEU A 1 107 ? 12.907  -4.108  2.251   1.00 98.08 107 A 1 
ATOM   850  C  CD1 . LEU A 1 107 ? 13.916  -5.120  2.778   1.00 97.60 107 A 1 
ATOM   851  C  CD2 . LEU A 1 107 ? 13.276  -3.673  0.847   1.00 97.29 107 A 1 
ATOM   852  N  N   . GLY A 1 108 ? 8.656   -4.938  0.724   1.00 98.53 108 A 1 
ATOM   853  C  CA  . GLY A 1 108 ? 7.577   -5.882  0.503   1.00 98.47 108 A 1 
ATOM   854  C  C   . GLY A 1 108 ? 8.088   -7.280  0.196   1.00 98.23 108 A 1 
ATOM   855  O  O   . GLY A 1 108 ? 9.296   -7.531  0.156   1.00 97.62 108 A 1 
ATOM   856  N  N   . ASN A 1 109 ? 7.177   -8.209  -0.029  1.00 97.85 109 A 1 
ATOM   857  C  CA  . ASN A 1 109 ? 7.527   -9.611  -0.257  1.00 97.38 109 A 1 
ATOM   858  C  C   . ASN A 1 109 ? 8.210   -9.860  -1.601  1.00 97.16 109 A 1 
ATOM   859  O  O   . ASN A 1 109 ? 8.860   -10.889 -1.774  1.00 96.34 109 A 1 
ATOM   860  C  CB  . ASN A 1 109 ? 6.291   -10.500 -0.107  1.00 97.08 109 A 1 
ATOM   861  C  CG  . ASN A 1 109 ? 5.191   -10.149 -1.076  1.00 96.96 109 A 1 
ATOM   862  O  OD1 . ASN A 1 109 ? 4.589   -9.085  -0.983  1.00 95.63 109 A 1 
ATOM   863  N  ND2 . ASN A 1 109 ? 4.908   -11.028 -2.026  1.00 95.16 109 A 1 
ATOM   864  N  N   . HIS A 1 110 ? 8.083   -8.930  -2.544  1.00 96.94 110 A 1 
ATOM   865  C  CA  . HIS A 1 110 ? 8.807   -9.026  -3.804  1.00 96.65 110 A 1 
ATOM   866  C  C   . HIS A 1 110 ? 10.192  -8.393  -3.760  1.00 96.71 110 A 1 
ATOM   867  O  O   . HIS A 1 110 ? 10.964  -8.545  -4.704  1.00 95.96 110 A 1 
ATOM   868  C  CB  . HIS A 1 110 ? 7.979   -8.414  -4.941  1.00 96.42 110 A 1 
ATOM   869  C  CG  . HIS A 1 110 ? 6.811   -9.264  -5.341  1.00 95.80 110 A 1 
ATOM   870  N  ND1 . HIS A 1 110 ? 6.905   -10.309 -6.220  1.00 90.60 110 A 1 
ATOM   871  C  CD2 . HIS A 1 110 ? 5.513   -9.218  -4.944  1.00 90.31 110 A 1 
ATOM   872  C  CE1 . HIS A 1 110 ? 5.707   -10.872 -6.357  1.00 90.10 110 A 1 
ATOM   873  N  NE2 . HIS A 1 110 ? 4.843   -10.232 -5.587  1.00 91.61 110 A 1 
ATOM   874  N  N   . ASP A 1 111 ? 10.521  -7.726  -2.666  1.00 97.06 111 A 1 
ATOM   875  C  CA  . ASP A 1 111 ? 11.751  -6.939  -2.572  1.00 97.25 111 A 1 
ATOM   876  C  C   . ASP A 1 111 ? 12.915  -7.748  -1.983  1.00 97.07 111 A 1 
ATOM   877  O  O   . ASP A 1 111 ? 13.752  -7.233  -1.241  1.00 96.47 111 A 1 
ATOM   878  C  CB  . ASP A 1 111 ? 11.488  -5.653  -1.791  1.00 97.55 111 A 1 
ATOM   879  C  CG  . ASP A 1 111 ? 10.382  -4.814  -2.423  1.00 97.78 111 A 1 
ATOM   880  O  OD1 . ASP A 1 111 ? 10.136  -4.948  -3.644  1.00 97.26 111 A 1 
ATOM   881  O  OD2 . ASP A 1 111 ? 9.758   -4.011  -1.692  1.00 97.40 111 A 1 
ATOM   882  N  N   . VAL A 1 112 ? 12.969  -9.034  -2.330  1.00 96.54 112 A 1 
ATOM   883  C  CA  . VAL A 1 112 ? 14.012  -9.959  -1.910  1.00 96.18 112 A 1 
ATOM   884  C  C   . VAL A 1 112 ? 14.148  -11.031 -2.977  1.00 95.55 112 A 1 
ATOM   885  O  O   . VAL A 1 112 ? 13.238  -11.232 -3.792  1.00 94.86 112 A 1 
ATOM   886  C  CB  . VAL A 1 112 ? 13.693  -10.569 -0.527  1.00 96.10 112 A 1 
ATOM   887  C  CG1 . VAL A 1 112 ? 12.432  -11.443 -0.574  1.00 95.30 112 A 1 
ATOM   888  C  CG2 . VAL A 1 112 ? 14.868  -11.366 0.032   1.00 95.40 112 A 1 
ATOM   889  N  N   . TYR A 1 113 ? 15.293  -11.712 -2.998  1.00 94.78 113 A 1 
ATOM   890  C  CA  . TYR A 1 113 ? 15.487  -12.842 -3.901  1.00 93.83 113 A 1 
ATOM   891  C  C   . TYR A 1 113 ? 15.953  -14.065 -3.118  1.00 93.09 113 A 1 
ATOM   892  O  O   . TYR A 1 113 ? 16.926  -13.979 -2.377  1.00 90.51 113 A 1 
ATOM   893  C  CB  . TYR A 1 113 ? 16.501  -12.494 -4.994  1.00 92.89 113 A 1 
ATOM   894  C  CG  . TYR A 1 113 ? 16.730  -13.648 -5.927  1.00 91.80 113 A 1 
ATOM   895  C  CD1 . TYR A 1 113 ? 15.841  -13.916 -6.971  1.00 90.08 113 A 1 
ATOM   896  C  CD2 . TYR A 1 113 ? 17.809  -14.523 -5.743  1.00 89.64 113 A 1 
ATOM   897  C  CE1 . TYR A 1 113 ? 16.020  -15.007 -7.816  1.00 87.50 113 A 1 
ATOM   898  C  CE2 . TYR A 1 113 ? 17.995  -15.612 -6.579  1.00 87.56 113 A 1 
ATOM   899  C  CZ  . TYR A 1 113 ? 17.103  -15.845 -7.611  1.00 87.01 113 A 1 
ATOM   900  O  OH  . TYR A 1 113 ? 17.288  -16.924 -8.447  1.00 83.94 113 A 1 
ATOM   901  N  N   . PRO A 1 114 ? 15.300  -15.220 -3.287  1.00 93.07 114 A 1 
ATOM   902  C  CA  . PRO A 1 114 ? 14.045  -15.410 -4.018  1.00 92.85 114 A 1 
ATOM   903  C  C   . PRO A 1 114 ? 12.878  -14.665 -3.372  1.00 93.49 114 A 1 
ATOM   904  O  O   . PRO A 1 114 ? 12.920  -14.356 -2.185  1.00 92.80 114 A 1 
ATOM   905  C  CB  . PRO A 1 114 ? 13.811  -16.922 -3.975  1.00 91.20 114 A 1 
ATOM   906  C  CG  . PRO A 1 114 ? 15.151  -17.512 -3.660  1.00 88.87 114 A 1 
ATOM   907  C  CD  . PRO A 1 114 ? 15.810  -16.489 -2.781  1.00 91.13 114 A 1 
ATOM   908  N  N   . ALA A 1 115 ? 11.850  -14.394 -4.152  1.00 93.54 115 A 1 
ATOM   909  C  CA  . ALA A 1 115 ? 10.682  -13.686 -3.644  1.00 94.20 115 A 1 
ATOM   910  C  C   . ALA A 1 115 ? 10.093  -14.400 -2.421  1.00 95.00 115 A 1 
ATOM   911  O  O   . ALA A 1 115 ? 10.092  -15.629 -2.342  1.00 94.47 115 A 1 
ATOM   912  C  CB  . ALA A 1 115 ? 9.628   -13.556 -4.737  1.00 93.51 115 A 1 
ATOM   913  N  N   . ASN A 1 116 ? 9.605   -13.619 -1.469  1.00 95.24 116 A 1 
ATOM   914  C  CA  . ASN A 1 116 ? 8.959   -14.065 -0.237  1.00 95.60 116 A 1 
ATOM   915  C  C   . ASN A 1 116 ? 9.894   -14.659 0.813   1.00 96.02 116 A 1 
ATOM   916  O  O   . ASN A 1 116 ? 9.485   -14.806 1.964   1.00 95.59 116 A 1 
ATOM   917  C  CB  . ASN A 1 116 ? 7.821   -15.057 -0.526  1.00 95.48 116 A 1 
ATOM   918  C  CG  . ASN A 1 116 ? 6.888   -14.589 -1.624  1.00 95.06 116 A 1 
ATOM   919  O  OD1 . ASN A 1 116 ? 6.479   -13.442 -1.661  1.00 92.33 116 A 1 
ATOM   920  N  ND2 . ASN A 1 116 ? 6.548   -15.480 -2.534  1.00 91.98 116 A 1 
ATOM   921  N  N   . GLN A 1 117 ? 11.112  -15.009 0.454   1.00 95.97 117 A 1 
ATOM   922  C  CA  . GLN A 1 117 ? 12.021  -15.732 1.348   1.00 95.62 117 A 1 
ATOM   923  C  C   . GLN A 1 117 ? 12.895  -14.739 2.116   1.00 95.39 117 A 1 
ATOM   924  O  O   . GLN A 1 117 ? 13.979  -14.364 1.669   1.00 93.63 117 A 1 
ATOM   925  C  CB  . GLN A 1 117 ? 12.874  -16.733 0.560   1.00 95.12 117 A 1 
ATOM   926  C  CG  . GLN A 1 117 ? 12.073  -17.619 -0.397  1.00 94.24 117 A 1 
ATOM   927  C  CD  . GLN A 1 117 ? 10.877  -18.287 0.263   1.00 94.02 117 A 1 
ATOM   928  O  OE1 . GLN A 1 117 ? 10.990  -18.876 1.337   1.00 89.96 117 A 1 
ATOM   929  N  NE2 . GLN A 1 117 ? 9.716   -18.188 -0.356  1.00 88.66 117 A 1 
ATOM   930  N  N   . MET A 1 118 ? 12.413  -14.305 3.264   1.00 95.47 118 A 1 
ATOM   931  C  CA  . MET A 1 118 ? 13.041  -13.211 4.001   1.00 95.05 118 A 1 
ATOM   932  C  C   . MET A 1 118 ? 13.157  -13.563 5.488   1.00 93.68 118 A 1 
ATOM   933  O  O   . MET A 1 118 ? 12.151  -13.675 6.174   1.00 85.21 118 A 1 
ATOM   934  C  CB  . MET A 1 118 ? 12.229  -11.934 3.801   1.00 93.45 118 A 1 
ATOM   935  C  CG  . MET A 1 118 ? 12.913  -10.684 4.304   1.00 89.65 118 A 1 
ATOM   936  S  SD  . MET A 1 118 ? 11.917  -9.194  4.088   1.00 90.96 118 A 1 
ATOM   937  C  CE  . MET A 1 118 ? 11.953  -8.983  2.316   1.00 86.96 118 A 1 
ATOM   938  N  N   . ALA A 1 119 ? 14.383  -13.734 5.954   1.00 91.99 119 A 1 
ATOM   939  C  CA  . ALA A 1 119 ? 14.727  -13.917 7.367   1.00 90.83 119 A 1 
ATOM   940  C  C   . ALA A 1 119 ? 16.252  -13.994 7.496   1.00 90.47 119 A 1 
ATOM   941  O  O   . ALA A 1 119 ? 16.971  -13.310 6.770   1.00 81.40 119 A 1 
ATOM   942  C  CB  . ALA A 1 119 ? 14.038  -15.159 7.945   1.00 85.43 119 A 1 
ATOM   943  N  N   . ILE A 1 120 ? 16.759  -14.816 8.405   1.00 85.40 120 A 1 
ATOM   944  C  CA  . ILE A 1 120 ? 18.189  -14.847 8.684   1.00 81.95 120 A 1 
ATOM   945  C  C   . ILE A 1 120 ? 19.018  -15.314 7.489   1.00 82.35 120 A 1 
ATOM   946  O  O   . ILE A 1 120 ? 20.127  -14.815 7.270   1.00 75.56 120 A 1 
ATOM   947  C  CB  . ILE A 1 120 ? 18.474  -15.692 9.945   1.00 77.43 120 A 1 
ATOM   948  C  CG1 . ILE A 1 120 ? 19.904  -15.449 10.439  1.00 70.39 120 A 1 
ATOM   949  C  CG2 . ILE A 1 120 ? 18.208  -17.183 9.691   1.00 69.70 120 A 1 
ATOM   950  C  CD1 . ILE A 1 120 ? 20.118  -15.818 11.890  1.00 65.74 120 A 1 
ATOM   951  N  N   . ASN A 1 121 ? 18.487  -16.226 6.683   1.00 81.91 121 A 1 
ATOM   952  C  CA  . ASN A 1 121 ? 19.210  -16.725 5.512   1.00 78.53 121 A 1 
ATOM   953  C  C   . ASN A 1 121 ? 19.262  -15.717 4.364   1.00 80.07 121 A 1 
ATOM   954  O  O   . ASN A 1 121 ? 19.979  -15.935 3.387   1.00 75.25 121 A 1 
ATOM   955  C  CB  . ASN A 1 121 ? 18.587  -18.037 5.030   1.00 75.85 121 A 1 
ATOM   956  C  CG  . ASN A 1 121 ? 18.753  -19.173 6.020   1.00 69.23 121 A 1 
ATOM   957  O  OD1 . ASN A 1 121 ? 19.633  -19.151 6.867   1.00 63.52 121 A 1 
ATOM   958  N  ND2 . ASN A 1 121 ? 17.911  -20.184 5.918   1.00 62.98 121 A 1 
ATOM   959  N  N   . SER A 1 122 ? 18.526  -14.626 4.473   1.00 83.07 122 A 1 
ATOM   960  C  CA  . SER A 1 122 ? 18.537  -13.545 3.497   1.00 80.18 122 A 1 
ATOM   961  C  C   . SER A 1 122 ? 18.827  -12.199 4.157   1.00 83.91 122 A 1 
ATOM   962  O  O   . SER A 1 122 ? 18.367  -11.162 3.690   1.00 79.36 122 A 1 
ATOM   963  C  CB  . SER A 1 122 ? 17.217  -13.514 2.723   1.00 73.20 122 A 1 
ATOM   964  O  OG  . SER A 1 122 ? 16.118  -13.467 3.606   1.00 68.60 122 A 1 
ATOM   965  N  N   . GLN A 1 123 ? 19.602  -12.197 5.231   1.00 90.24 123 A 1 
ATOM   966  C  CA  . GLN A 1 123 ? 19.910  -10.970 5.964   1.00 91.48 123 A 1 
ATOM   967  C  C   . GLN A 1 123 ? 20.561  -9.907  5.078   1.00 94.21 123 A 1 
ATOM   968  O  O   . GLN A 1 123 ? 20.476  -8.709  5.364   1.00 92.51 123 A 1 
ATOM   969  C  CB  . GLN A 1 123 ? 20.808  -11.286 7.157   1.00 88.01 123 A 1 
ATOM   970  C  CG  . GLN A 1 123 ? 20.933  -10.131 8.148   1.00 78.70 123 A 1 
ATOM   971  C  CD  . GLN A 1 123 ? 21.817  -10.464 9.329   1.00 73.76 123 A 1 
ATOM   972  O  OE1 . GLN A 1 123 ? 22.787  -11.200 9.209   1.00 67.72 123 A 1 
ATOM   973  N  NE2 . GLN A 1 123 ? 21.499  -9.919  10.493  1.00 63.65 123 A 1 
ATOM   974  N  N   . TRP A 1 124 ? 21.195  -10.334 3.990   1.00 94.44 124 A 1 
ATOM   975  C  CA  . TRP A 1 124 ? 21.780  -9.412  3.024   1.00 95.48 124 A 1 
ATOM   976  C  C   . TRP A 1 124 ? 20.783  -8.340  2.568   1.00 96.51 124 A 1 
ATOM   977  O  O   . TRP A 1 124 ? 21.187  -7.203  2.312   1.00 96.04 124 A 1 
ATOM   978  C  CB  . TRP A 1 124 ? 22.310  -10.182 1.808   1.00 94.20 124 A 1 
ATOM   979  C  CG  . TRP A 1 124 ? 21.241  -10.805 0.961   1.00 91.69 124 A 1 
ATOM   980  C  CD1 . TRP A 1 124 ? 20.761  -12.083 1.061   1.00 88.18 124 A 1 
ATOM   981  C  CD2 . TRP A 1 124 ? 20.493  -10.188 -0.102  1.00 91.87 124 A 1 
ATOM   982  N  NE1 . TRP A 1 124 ? 19.769  -12.294 0.128   1.00 85.32 124 A 1 
ATOM   983  C  CE2 . TRP A 1 124 ? 19.578  -11.145 -0.599  1.00 89.35 124 A 1 
ATOM   984  C  CE3 . TRP A 1 124 ? 20.511  -8.919  -0.697  1.00 86.39 124 A 1 
ATOM   985  C  CZ2 . TRP A 1 124 ? 18.688  -10.865 -1.642  1.00 86.35 124 A 1 
ATOM   986  C  CZ3 . TRP A 1 124 ? 19.618  -8.632  -1.735  1.00 86.18 124 A 1 
ATOM   987  C  CH2 . TRP A 1 124 ? 18.724  -9.600  -2.191  1.00 85.36 124 A 1 
ATOM   988  N  N   . ILE A 1 125 ? 19.505  -8.670  2.478   1.00 96.50 125 A 1 
ATOM   989  C  CA  . ILE A 1 125 ? 18.522  -7.709  1.989   1.00 97.13 125 A 1 
ATOM   990  C  C   . ILE A 1 125 ? 18.325  -6.568  2.986   1.00 97.87 125 A 1 
ATOM   991  O  O   . ILE A 1 125 ? 18.146  -5.417  2.582   1.00 97.86 125 A 1 
ATOM   992  C  CB  . ILE A 1 125 ? 17.176  -8.378  1.622   1.00 96.43 125 A 1 
ATOM   993  C  CG1 . ILE A 1 125 ? 16.289  -7.425  0.805   1.00 94.06 125 A 1 
ATOM   994  C  CG2 . ILE A 1 125 ? 16.408  -8.843  2.865   1.00 93.96 125 A 1 
ATOM   995  C  CD1 . ILE A 1 125 ? 16.908  -6.971  -0.500  1.00 90.80 125 A 1 
ATOM   996  N  N   . PHE A 1 126 ? 18.378  -6.859  4.279   1.00 97.53 126 A 1 
ATOM   997  C  CA  . PHE A 1 126 ? 18.219  -5.831  5.300   1.00 97.87 126 A 1 
ATOM   998  C  C   . PHE A 1 126 ? 19.436  -4.910  5.330   1.00 98.04 126 A 1 
ATOM   999  O  O   . PHE A 1 126 ? 19.287  -3.694  5.433   1.00 97.82 126 A 1 
ATOM   1000 C  CB  . PHE A 1 126 ? 17.999  -6.468  6.673   1.00 97.73 126 A 1 
ATOM   1001 C  CG  . PHE A 1 126 ? 16.890  -7.483  6.714   1.00 97.76 126 A 1 
ATOM   1002 C  CD1 . PHE A 1 126 ? 15.643  -7.225  6.134   1.00 96.98 126 A 1 
ATOM   1003 C  CD2 . PHE A 1 126 ? 17.084  -8.714  7.350   1.00 96.88 126 A 1 
ATOM   1004 C  CE1 . PHE A 1 126 ? 14.625  -8.166  6.171   1.00 96.39 126 A 1 
ATOM   1005 C  CE2 . PHE A 1 126 ? 16.072  -9.660  7.395   1.00 96.35 126 A 1 
ATOM   1006 C  CZ  . PHE A 1 126 ? 14.842  -9.389  6.803   1.00 96.74 126 A 1 
ATOM   1007 N  N   . GLN A 1 127 ? 20.628  -5.486  5.202   1.00 97.64 127 A 1 
ATOM   1008 C  CA  . GLN A 1 127 ? 21.850  -4.699  5.132   1.00 97.57 127 A 1 
ATOM   1009 C  C   . GLN A 1 127 ? 21.843  -3.797  3.899   1.00 98.11 127 A 1 
ATOM   1010 O  O   . GLN A 1 127 ? 22.069  -2.583  4.000   1.00 97.92 127 A 1 
ATOM   1011 C  CB  . GLN A 1 127 ? 23.071  -5.625  5.093   1.00 96.76 127 A 1 
ATOM   1012 C  CG  . GLN A 1 127 ? 23.269  -6.435  6.373   1.00 87.71 127 A 1 
ATOM   1013 C  CD  . GLN A 1 127 ? 23.800  -5.597  7.524   1.00 82.31 127 A 1 
ATOM   1014 O  OE1 . GLN A 1 127 ? 24.432  -4.563  7.324   1.00 74.77 127 A 1 
ATOM   1015 N  NE2 . GLN A 1 127 ? 23.561  -6.039  8.741   1.00 70.61 127 A 1 
ATOM   1016 N  N   . PHE A 1 128 ? 21.551  -4.371  2.753   1.00 97.85 128 A 1 
ATOM   1017 C  CA  . PHE A 1 128 ? 21.563  -3.628  1.497   1.00 98.08 128 A 1 
ATOM   1018 C  C   . PHE A 1 128 ? 20.502  -2.530  1.478   1.00 98.38 128 A 1 
ATOM   1019 O  O   . PHE A 1 128 ? 20.793  -1.383  1.146   1.00 98.25 128 A 1 
ATOM   1020 C  CB  . PHE A 1 128 ? 21.364  -4.588  0.320   1.00 97.98 128 A 1 
ATOM   1021 C  CG  . PHE A 1 128 ? 21.386  -3.890  -1.017  1.00 97.99 128 A 1 
ATOM   1022 C  CD1 . PHE A 1 128 ? 22.591  -3.565  -1.621  1.00 97.59 128 A 1 
ATOM   1023 C  CD2 . PHE A 1 128 ? 20.200  -3.534  -1.649  1.00 97.54 128 A 1 
ATOM   1024 C  CE1 . PHE A 1 128 ? 22.616  -2.894  -2.841  1.00 97.04 128 A 1 
ATOM   1025 C  CE2 . PHE A 1 128 ? 20.218  -2.868  -2.874  1.00 97.13 128 A 1 
ATOM   1026 C  CZ  . PHE A 1 128 ? 21.431  -2.546  -3.467  1.00 97.21 128 A 1 
ATOM   1027 N  N   . ALA A 1 129 ? 19.269  -2.864  1.839   1.00 98.36 129 A 1 
ATOM   1028 C  CA  . ALA A 1 129 ? 18.191  -1.886  1.814   1.00 98.51 129 A 1 
ATOM   1029 C  C   . ALA A 1 129 ? 18.406  -0.783  2.849   1.00 98.79 129 A 1 
ATOM   1030 O  O   . ALA A 1 129 ? 18.114  0.379   2.573   1.00 98.66 129 A 1 
ATOM   1031 C  CB  . ALA A 1 129 ? 16.842  -2.574  2.012   1.00 98.41 129 A 1 
ATOM   1032 N  N   . ALA A 1 130 ? 18.938  -1.119  4.027   1.00 98.52 130 A 1 
ATOM   1033 C  CA  . ALA A 1 130 ? 19.258  -0.104  5.021   1.00 98.69 130 A 1 
ATOM   1034 C  C   . ALA A 1 130 ? 20.294  0.889   4.491   1.00 98.73 130 A 1 
ATOM   1035 O  O   . ALA A 1 130 ? 20.179  2.093   4.734   1.00 98.62 130 A 1 
ATOM   1036 C  CB  . ALA A 1 130 ? 19.758  -0.758  6.310   1.00 98.46 130 A 1 
ATOM   1037 N  N   . GLU A 1 131 ? 21.284  0.393   3.755   1.00 98.69 131 A 1 
ATOM   1038 C  CA  . GLU A 1 131 ? 22.281  1.270   3.128   1.00 98.68 131 A 1 
ATOM   1039 C  C   . GLU A 1 131 ? 21.634  2.191   2.089   1.00 98.77 131 A 1 
ATOM   1040 O  O   . GLU A 1 131 ? 21.945  3.381   2.033   1.00 98.51 131 A 1 
ATOM   1041 C  CB  . GLU A 1 131 ? 23.385  0.436   2.477   1.00 98.17 131 A 1 
ATOM   1042 C  CG  . GLU A 1 131 ? 24.288  -0.251  3.494   1.00 89.20 131 A 1 
ATOM   1043 C  CD  . GLU A 1 131 ? 25.243  -1.267  2.858   1.00 83.79 131 A 1 
ATOM   1044 O  OE1 . GLU A 1 131 ? 25.269  -1.385  1.612   1.00 78.73 131 A 1 
ATOM   1045 O  OE2 . GLU A 1 131 ? 25.953  -1.949  3.608   1.00 79.57 131 A 1 
ATOM   1046 N  N   . GLN A 1 132 ? 20.729  1.660   1.284   1.00 98.72 132 A 1 
ATOM   1047 C  CA  . GLN A 1 132 ? 20.057  2.475   0.275   1.00 98.75 132 A 1 
ATOM   1048 C  C   . GLN A 1 132 ? 19.105  3.486   0.914   1.00 98.80 132 A 1 
ATOM   1049 O  O   . GLN A 1 132 ? 19.062  4.650   0.509   1.00 98.63 132 A 1 
ATOM   1050 C  CB  . GLN A 1 132 ? 19.299  1.593   -0.725  1.00 98.68 132 A 1 
ATOM   1051 C  CG  . GLN A 1 132 ? 20.189  0.626   -1.498  1.00 97.81 132 A 1 
ATOM   1052 C  CD  . GLN A 1 132 ? 21.373  1.316   -2.150  1.00 97.07 132 A 1 
ATOM   1053 O  OE1 . GLN A 1 132 ? 21.216  2.303   -2.859  1.00 90.57 132 A 1 
ATOM   1054 N  NE2 . GLN A 1 132 ? 22.568  0.815   -1.900  1.00 89.09 132 A 1 
ATOM   1055 N  N   . PHE A 1 133 ? 18.350  3.063   1.924   1.00 98.85 133 A 1 
ATOM   1056 C  CA  . PHE A 1 133 ? 17.370  3.912   2.592   1.00 98.89 133 A 1 
ATOM   1057 C  C   . PHE A 1 133 ? 17.979  4.845   3.640   1.00 98.86 133 A 1 
ATOM   1058 O  O   . PHE A 1 133 ? 17.257  5.679   4.194   1.00 98.71 133 A 1 
ATOM   1059 C  CB  . PHE A 1 133 ? 16.287  3.047   3.261   1.00 98.85 133 A 1 
ATOM   1060 C  CG  . PHE A 1 133 ? 15.437  2.217   2.325   1.00 98.82 133 A 1 
ATOM   1061 C  CD1 . PHE A 1 133 ? 15.220  2.583   0.998   1.00 98.56 133 A 1 
ATOM   1062 C  CD2 . PHE A 1 133 ? 14.804  1.067   2.807   1.00 98.46 133 A 1 
ATOM   1063 C  CE1 . PHE A 1 133 ? 14.411  1.815   0.167   1.00 98.16 133 A 1 
ATOM   1064 C  CE2 . PHE A 1 133 ? 13.994  0.305   1.985   1.00 98.13 133 A 1 
ATOM   1065 C  CZ  . PHE A 1 133 ? 13.793  0.671   0.664   1.00 98.24 133 A 1 
ATOM   1066 N  N   . ALA A 1 134 ? 19.263  4.727   3.918   1.00 98.82 134 A 1 
ATOM   1067 C  CA  . ALA A 1 134 ? 19.928  5.495   4.966   1.00 98.74 134 A 1 
ATOM   1068 C  C   . ALA A 1 134 ? 19.642  7.006   4.952   1.00 98.78 134 A 1 
ATOM   1069 O  O   . ALA A 1 134 ? 19.465  7.580   6.026   1.00 98.48 134 A 1 
ATOM   1070 C  CB  . ALA A 1 134 ? 21.434  5.227   4.934   1.00 98.56 134 A 1 
ATOM   1071 N  N   . PRO A 1 135 ? 19.546  7.670   3.790   1.00 98.72 135 A 1 
ATOM   1072 C  CA  . PRO A 1 135 ? 19.224  9.107   3.785   1.00 98.59 135 A 1 
ATOM   1073 C  C   . PRO A 1 135 ? 17.881  9.453   4.427   1.00 98.59 135 A 1 
ATOM   1074 O  O   . PRO A 1 135 ? 17.678  10.597  4.826   1.00 98.09 135 A 1 
ATOM   1075 C  CB  . PRO A 1 135 ? 19.223  9.483   2.304   1.00 97.95 135 A 1 
ATOM   1076 C  CG  . PRO A 1 135 ? 20.132  8.469   1.673   1.00 96.27 135 A 1 
ATOM   1077 C  CD  . PRO A 1 135 ? 19.857  7.204   2.440   1.00 98.15 135 A 1 
ATOM   1078 N  N   . PHE A 1 136 ? 16.971  8.481   4.540   1.00 98.89 136 A 1 
ATOM   1079 C  CA  . PHE A 1 136 ? 15.651  8.694   5.115   1.00 98.89 136 A 1 
ATOM   1080 C  C   . PHE A 1 136 ? 15.559  8.285   6.591   1.00 98.81 136 A 1 
ATOM   1081 O  O   . PHE A 1 136 ? 14.564  8.595   7.248   1.00 98.56 136 A 1 
ATOM   1082 C  CB  . PHE A 1 136 ? 14.603  7.905   4.328   1.00 98.82 136 A 1 
ATOM   1083 C  CG  . PHE A 1 136 ? 14.698  8.062   2.826   1.00 98.81 136 A 1 
ATOM   1084 C  CD1 . PHE A 1 136 ? 14.642  9.324   2.242   1.00 98.59 136 A 1 
ATOM   1085 C  CD2 . PHE A 1 136 ? 14.839  6.941   2.012   1.00 98.56 136 A 1 
ATOM   1086 C  CE1 . PHE A 1 136 ? 14.740  9.467   0.858   1.00 98.27 136 A 1 
ATOM   1087 C  CE2 . PHE A 1 136 ? 14.925  7.078   0.636   1.00 98.27 136 A 1 
ATOM   1088 C  CZ  . PHE A 1 136 ? 14.877  8.339   0.057   1.00 98.38 136 A 1 
ATOM   1089 N  N   . LEU A 1 137 ? 16.555  7.596   7.107   1.00 98.84 137 A 1 
ATOM   1090 C  CA  . LEU A 1 137 ? 16.482  6.926   8.396   1.00 98.85 137 A 1 
ATOM   1091 C  C   . LEU A 1 137 ? 17.400  7.570   9.431   1.00 98.77 137 A 1 
ATOM   1092 O  O   . LEU A 1 137 ? 18.489  8.041   9.116   1.00 98.40 137 A 1 
ATOM   1093 C  CB  . LEU A 1 137 ? 16.852  5.444   8.234   1.00 98.79 137 A 1 
ATOM   1094 C  CG  . LEU A 1 137 ? 15.983  4.623   7.272   1.00 98.62 137 A 1 
ATOM   1095 C  CD1 . LEU A 1 137 ? 16.515  3.196   7.183   1.00 98.38 137 A 1 
ATOM   1096 C  CD2 . LEU A 1 137 ? 14.529  4.610   7.718   1.00 98.24 137 A 1 
ATOM   1097 N  N   . SER A 1 138 ? 16.955  7.560   10.683  1.00 98.70 138 A 1 
ATOM   1098 C  CA  . SER A 1 138 ? 17.839  7.868   11.803  1.00 98.69 138 A 1 
ATOM   1099 C  C   . SER A 1 138 ? 18.857  6.747   11.997  1.00 98.79 138 A 1 
ATOM   1100 O  O   . SER A 1 138 ? 18.654  5.623   11.528  1.00 98.51 138 A 1 
ATOM   1101 C  CB  . SER A 1 138 ? 17.031  8.063   13.082  1.00 98.35 138 A 1 
ATOM   1102 O  OG  . SER A 1 138 ? 16.464  6.840   13.508  1.00 97.29 138 A 1 
ATOM   1103 N  N   . GLN A 1 139 ? 19.933  7.019   12.714  1.00 98.66 139 A 1 
ATOM   1104 C  CA  . GLN A 1 139 ? 20.951  5.999   12.951  1.00 98.59 139 A 1 
ATOM   1105 C  C   . GLN A 1 139 ? 20.370  4.780   13.672  1.00 98.53 139 A 1 
ATOM   1106 O  O   . GLN A 1 139 ? 20.681  3.645   13.319  1.00 98.24 139 A 1 
ATOM   1107 C  CB  . GLN A 1 139 ? 22.118  6.595   13.753  1.00 98.21 139 A 1 
ATOM   1108 C  CG  . GLN A 1 139 ? 23.269  5.615   13.945  1.00 91.17 139 A 1 
ATOM   1109 C  CD  . GLN A 1 139 ? 23.840  5.116   12.622  1.00 86.69 139 A 1 
ATOM   1110 O  OE1 . GLN A 1 139 ? 23.983  5.872   11.667  1.00 80.93 139 A 1 
ATOM   1111 N  NE2 . GLN A 1 139 ? 24.158  3.840   12.550  1.00 77.79 139 A 1 
ATOM   1112 N  N   . ASN A 1 140 ? 19.510  5.002   14.675  1.00 98.50 140 A 1 
ATOM   1113 C  CA  . ASN A 1 140 ? 18.873  3.899   15.375  1.00 98.49 140 A 1 
ATOM   1114 C  C   . ASN A 1 140 ? 17.981  3.080   14.443  1.00 98.62 140 A 1 
ATOM   1115 O  O   . ASN A 1 140 ? 17.950  1.848   14.519  1.00 98.31 140 A 1 
ATOM   1116 C  CB  . ASN A 1 140 ? 18.054  4.417   16.563  1.00 97.72 140 A 1 
ATOM   1117 C  CG  . ASN A 1 140 ? 18.919  4.913   17.705  1.00 86.70 140 A 1 
ATOM   1118 O  OD1 . ASN A 1 140 ? 20.115  4.663   17.767  1.00 76.69 140 A 1 
ATOM   1119 N  ND2 . ASN A 1 140 ? 18.315  5.624   18.640  1.00 76.93 140 A 1 
ATOM   1120 N  N   . ALA A 1 141 ? 17.269  3.755   13.551  1.00 98.79 141 A 1 
ATOM   1121 C  CA  . ALA A 1 141 ? 16.422  3.070   12.581  1.00 98.84 141 A 1 
ATOM   1122 C  C   . ALA A 1 141 ? 17.253  2.243   11.597  1.00 98.82 141 A 1 
ATOM   1123 O  O   . ALA A 1 141 ? 16.859  1.131   11.247  1.00 98.74 141 A 1 
ATOM   1124 C  CB  . ALA A 1 141 ? 15.554  4.083   11.842  1.00 98.84 141 A 1 
ATOM   1125 N  N   . ILE A 1 142 ? 18.401  2.762   11.181  1.00 98.78 142 A 1 
ATOM   1126 C  CA  . ILE A 1 142 ? 19.310  2.018   10.306  1.00 98.72 142 A 1 
ATOM   1127 C  C   . ILE A 1 142 ? 19.755  0.717   10.973  1.00 98.66 142 A 1 
ATOM   1128 O  O   . ILE A 1 142 ? 19.691  -0.352  10.363  1.00 98.35 142 A 1 
ATOM   1129 C  CB  . ILE A 1 142 ? 20.531  2.880   9.911   1.00 98.70 142 A 1 
ATOM   1130 C  CG1 . ILE A 1 142 ? 20.097  4.016   8.972   1.00 98.21 142 A 1 
ATOM   1131 C  CG2 . ILE A 1 142 ? 21.621  2.026   9.244   1.00 98.24 142 A 1 
ATOM   1132 C  CD1 . ILE A 1 142 ? 21.155  5.096   8.776   1.00 96.79 142 A 1 
ATOM   1133 N  N   . GLU A 1 143 ? 20.189  0.792   12.226  1.00 98.49 143 A 1 
ATOM   1134 C  CA  . GLU A 1 143 ? 20.671  -0.402  12.920  1.00 98.20 143 A 1 
ATOM   1135 C  C   . GLU A 1 143 ? 19.556  -1.427  13.120  1.00 98.10 143 A 1 
ATOM   1136 O  O   . GLU A 1 143 ? 19.774  -2.632  12.934  1.00 97.68 143 A 1 
ATOM   1137 C  CB  . GLU A 1 143 ? 21.302  -0.009  14.258  1.00 98.00 143 A 1 
ATOM   1138 C  CG  . GLU A 1 143 ? 22.573  0.821   14.116  1.00 92.80 143 A 1 
ATOM   1139 C  CD  . GLU A 1 143 ? 23.614  0.142   13.233  1.00 87.82 143 A 1 
ATOM   1140 O  OE1 . GLU A 1 143 ? 23.867  -1.064  13.416  1.00 80.99 143 A 1 
ATOM   1141 O  OE2 . GLU A 1 143 ? 24.172  0.821   12.342  1.00 82.39 143 A 1 
ATOM   1142 N  N   . SER A 1 144 ? 18.370  -0.961  13.451  1.00 98.28 144 A 1 
ATOM   1143 C  CA  . SER A 1 144 ? 17.220  -1.858  13.602  1.00 98.38 144 A 1 
ATOM   1144 C  C   . SER A 1 144 ? 16.826  -2.483  12.262  1.00 98.20 144 A 1 
ATOM   1145 O  O   . SER A 1 144 ? 16.563  -3.692  12.180  1.00 97.98 144 A 1 
ATOM   1146 C  CB  . SER A 1 144 ? 16.057  -1.084  14.209  1.00 98.34 144 A 1 
ATOM   1147 O  OG  . SER A 1 144 ? 15.001  -1.956  14.555  1.00 93.94 144 A 1 
ATOM   1148 N  N   . PHE A 1 145 ? 16.818  -1.685  11.202  1.00 98.56 145 A 1 
ATOM   1149 C  CA  . PHE A 1 145 ? 16.496  -2.171  9.858   1.00 98.56 145 A 1 
ATOM   1150 C  C   . PHE A 1 145 ? 17.477  -3.258  9.425   1.00 98.37 145 A 1 
ATOM   1151 O  O   . PHE A 1 145 ? 17.064  -4.281  8.868   1.00 98.05 145 A 1 
ATOM   1152 C  CB  . PHE A 1 145 ? 16.498  -1.003  8.867   1.00 98.57 145 A 1 
ATOM   1153 C  CG  . PHE A 1 145 ? 15.768  -1.290  7.571   1.00 98.63 145 A 1 
ATOM   1154 C  CD1 . PHE A 1 145 ? 16.253  -2.218  6.660   1.00 98.34 145 A 1 
ATOM   1155 C  CD2 . PHE A 1 145 ? 14.585  -0.617  7.263   1.00 98.28 145 A 1 
ATOM   1156 C  CE1 . PHE A 1 145 ? 15.580  -2.493  5.479   1.00 97.95 145 A 1 
ATOM   1157 C  CE2 . PHE A 1 145 ? 13.909  -0.881  6.082   1.00 97.95 145 A 1 
ATOM   1158 C  CZ  . PHE A 1 145 ? 14.395  -1.821  5.186   1.00 98.21 145 A 1 
ATOM   1159 N  N   . LYS A 1 146 ? 18.763  -3.046  9.687   1.00 98.16 146 A 1 
ATOM   1160 C  CA  . LYS A 1 146 ? 19.792  -4.030  9.333   1.00 97.73 146 A 1 
ATOM   1161 C  C   . LYS A 1 146 ? 19.563  -5.379  10.010  1.00 97.35 146 A 1 
ATOM   1162 O  O   . LYS A 1 146 ? 19.945  -6.412  9.458   1.00 96.80 146 A 1 
ATOM   1163 C  CB  . LYS A 1 146 ? 21.176  -3.501  9.709   1.00 97.70 146 A 1 
ATOM   1164 C  CG  . LYS A 1 146 ? 21.706  -2.443  8.755   1.00 96.26 146 A 1 
ATOM   1165 C  CD  . LYS A 1 146 ? 23.060  -1.925  9.234   1.00 94.28 146 A 1 
ATOM   1166 C  CE  . LYS A 1 146 ? 23.649  -0.948  8.240   1.00 89.59 146 A 1 
ATOM   1167 N  NZ  . LYS A 1 146 ? 24.927  -0.375  8.751   1.00 84.24 146 A 1 
ATOM   1168 N  N   . HIS A 1 147 ? 18.943  -5.372  11.178  1.00 97.40 147 A 1 
ATOM   1169 C  CA  . HIS A 1 147 ? 18.670  -6.618  11.888  1.00 97.23 147 A 1 
ATOM   1170 C  C   . HIS A 1 147 ? 17.539  -7.422  11.242  1.00 97.28 147 A 1 
ATOM   1171 O  O   . HIS A 1 147 ? 17.687  -8.628  11.031  1.00 96.41 147 A 1 
ATOM   1172 C  CB  . HIS A 1 147 ? 18.359  -6.319  13.354  1.00 96.81 147 A 1 
ATOM   1173 C  CG  . HIS A 1 147 ? 18.036  -7.556  14.140  1.00 93.34 147 A 1 
ATOM   1174 N  ND1 . HIS A 1 147 ? 18.955  -8.549  14.416  1.00 84.12 147 A 1 
ATOM   1175 C  CD2 . HIS A 1 147 ? 16.864  -7.963  14.691  1.00 84.25 147 A 1 
ATOM   1176 C  CE1 . HIS A 1 147 ? 18.355  -9.510  15.105  1.00 84.78 147 A 1 
ATOM   1177 N  NE2 . HIS A 1 147 ? 17.088  -9.177  15.288  1.00 86.80 147 A 1 
ATOM   1178 N  N   . GLY A 1 148 ? 16.420  -6.769  10.916  1.00 97.70 148 A 1 
ATOM   1179 C  CA  . GLY A 1 148 ? 15.259  -7.505  10.423  1.00 97.84 148 A 1 
ATOM   1180 C  C   . GLY A 1 148 ? 14.278  -6.728  9.555   1.00 98.22 148 A 1 
ATOM   1181 O  O   . GLY A 1 148 ? 13.198  -7.242  9.261   1.00 98.00 148 A 1 
ATOM   1182 N  N   . GLY A 1 149 ? 14.619  -5.510  9.149   1.00 98.24 149 A 1 
ATOM   1183 C  CA  . GLY A 1 149 ? 13.730  -4.709  8.321   1.00 98.37 149 A 1 
ATOM   1184 C  C   . GLY A 1 149 ? 12.625  -3.987  9.077   1.00 98.56 149 A 1 
ATOM   1185 O  O   . GLY A 1 149 ? 11.712  -3.444  8.451   1.00 98.48 149 A 1 
ATOM   1186 N  N   . TYR A 1 150 ? 12.695  -3.962  10.401  1.00 98.63 150 A 1 
ATOM   1187 C  CA  . TYR A 1 150 ? 11.749  -3.239  11.254  1.00 98.62 150 A 1 
ATOM   1188 C  C   . TYR A 1 150 ? 12.472  -2.147  12.049  1.00 98.72 150 A 1 
ATOM   1189 O  O   . TYR A 1 150 ? 13.659  -2.271  12.341  1.00 98.60 150 A 1 
ATOM   1190 C  CB  . TYR A 1 150 ? 10.997  -4.198  12.184  1.00 98.55 150 A 1 
ATOM   1191 C  CG  . TYR A 1 150 ? 11.860  -5.065  13.079  1.00 98.52 150 A 1 
ATOM   1192 C  CD1 . TYR A 1 150 ? 12.380  -4.571  14.282  1.00 98.20 150 A 1 
ATOM   1193 C  CD2 . TYR A 1 150 ? 12.114  -6.398  12.754  1.00 98.16 150 A 1 
ATOM   1194 C  CE1 . TYR A 1 150 ? 13.141  -5.374  15.120  1.00 97.87 150 A 1 
ATOM   1195 C  CE2 . TYR A 1 150 ? 12.873  -7.214  13.589  1.00 97.90 150 A 1 
ATOM   1196 C  CZ  . TYR A 1 150 ? 13.382  -6.698  14.779  1.00 97.97 150 A 1 
ATOM   1197 O  OH  . TYR A 1 150 ? 14.117  -7.499  15.609  1.00 97.31 150 A 1 
ATOM   1198 N  N   . TYR A 1 151 ? 11.756  -1.086  12.394  1.00 98.95 151 A 1 
ATOM   1199 C  CA  . TYR A 1 151 ? 12.365  0.060   13.061  1.00 98.90 151 A 1 
ATOM   1200 C  C   . TYR A 1 151 ? 11.309  1.054   13.537  1.00 98.96 151 A 1 
ATOM   1201 O  O   . TYR A 1 151 ? 10.121  0.918   13.220  1.00 98.95 151 A 1 
ATOM   1202 C  CB  . TYR A 1 151 ? 13.352  0.764   12.120  1.00 98.93 151 A 1 
ATOM   1203 C  CG  . TYR A 1 151 ? 12.712  1.399   10.901  1.00 98.94 151 A 1 
ATOM   1204 C  CD1 . TYR A 1 151 ? 12.467  0.652   9.743   1.00 98.89 151 A 1 
ATOM   1205 C  CD2 . TYR A 1 151 ? 12.361  2.748   10.908  1.00 98.88 151 A 1 
ATOM   1206 C  CE1 . TYR A 1 151 ? 11.885  1.233   8.622   1.00 98.84 151 A 1 
ATOM   1207 C  CE2 . TYR A 1 151 ? 11.782  3.346   9.789   1.00 98.85 151 A 1 
ATOM   1208 C  CZ  . TYR A 1 151 ? 11.550  2.584   8.648   1.00 98.90 151 A 1 
ATOM   1209 O  OH  . TYR A 1 151 ? 10.975  3.170   7.543   1.00 98.83 151 A 1 
ATOM   1210 N  N   . THR A 1 152 ? 11.753  2.064   14.272  1.00 98.96 152 A 1 
ATOM   1211 C  CA  . THR A 1 152 ? 10.917  3.198   14.658  1.00 98.93 152 A 1 
ATOM   1212 C  C   . THR A 1 152 ? 11.631  4.510   14.353  1.00 98.91 152 A 1 
ATOM   1213 O  O   . THR A 1 152 ? 12.865  4.574   14.368  1.00 98.72 152 A 1 
ATOM   1214 C  CB  . THR A 1 152 ? 10.531  3.182   16.146  1.00 98.76 152 A 1 
ATOM   1215 O  OG1 . THR A 1 152 ? 11.665  3.451   16.962  1.00 96.97 152 A 1 
ATOM   1216 C  CG2 . THR A 1 152 ? 9.950   1.837   16.563  1.00 97.25 152 A 1 
ATOM   1217 N  N   . MET A 1 153 ? 10.848  5.554   14.109  1.00 98.89 153 A 1 
ATOM   1218 C  CA  . MET A 1 153 ? 11.349  6.928   14.023  1.00 98.81 153 A 1 
ATOM   1219 C  C   . MET A 1 153 ? 10.284  7.873   14.559  1.00 98.80 153 A 1 
ATOM   1220 O  O   . MET A 1 153 ? 9.109   7.712   14.236  1.00 98.64 153 A 1 
ATOM   1221 C  CB  . MET A 1 153 ? 11.675  7.336   12.581  1.00 98.32 153 A 1 
ATOM   1222 C  CG  . MET A 1 153 ? 12.881  6.636   11.983  1.00 94.53 153 A 1 
ATOM   1223 S  SD  . MET A 1 153 ? 13.497  7.425   10.482  1.00 96.06 153 A 1 
ATOM   1224 C  CE  . MET A 1 153 ? 12.090  7.261   9.378   1.00 91.54 153 A 1 
ATOM   1225 N  N   . PRO A 1 154 ? 10.661  8.891   15.327  1.00 98.73 154 A 1 
ATOM   1226 C  CA  . PRO A 1 154 ? 9.690   9.905   15.722  1.00 98.56 154 A 1 
ATOM   1227 C  C   . PRO A 1 154 ? 9.298   10.773  14.532  1.00 98.50 154 A 1 
ATOM   1228 O  O   . PRO A 1 154 ? 10.152  11.133  13.708  1.00 98.13 154 A 1 
ATOM   1229 C  CB  . PRO A 1 154 ? 10.422  10.716  16.796  1.00 97.95 154 A 1 
ATOM   1230 C  CG  . PRO A 1 154 ? 11.874  10.563  16.429  1.00 95.57 154 A 1 
ATOM   1231 C  CD  . PRO A 1 154 ? 11.996  9.178   15.845  1.00 98.11 154 A 1 
ATOM   1232 N  N   . PHE A 1 155 ? 8.032   11.127  14.440  1.00 98.39 155 A 1 
ATOM   1233 C  CA  . PHE A 1 155 ? 7.615   12.120  13.467  1.00 98.32 155 A 1 
ATOM   1234 C  C   . PHE A 1 155 ? 8.223   13.479  13.826  1.00 98.16 155 A 1 
ATOM   1235 O  O   . PHE A 1 155 ? 8.354   13.800  15.008  1.00 97.59 155 A 1 
ATOM   1236 C  CB  . PHE A 1 155 ? 6.086   12.212  13.405  1.00 98.46 155 A 1 
ATOM   1237 C  CG  . PHE A 1 155 ? 5.432   11.109  12.625  1.00 98.63 155 A 1 
ATOM   1238 C  CD1 . PHE A 1 155 ? 5.244   11.225  11.251  1.00 98.45 155 A 1 
ATOM   1239 C  CD2 . PHE A 1 155 ? 5.000   9.942   13.260  1.00 98.43 155 A 1 
ATOM   1240 C  CE1 . PHE A 1 155 ? 4.632   10.207  10.517  1.00 98.28 155 A 1 
ATOM   1241 C  CE2 . PHE A 1 155 ? 4.386   8.920   12.537  1.00 98.33 155 A 1 
ATOM   1242 C  CZ  . PHE A 1 155 ? 4.208   9.059   11.167  1.00 98.49 155 A 1 
ATOM   1243 N  N   . PRO A 1 156 ? 8.582   14.299  12.842  1.00 97.79 156 A 1 
ATOM   1244 C  CA  . PRO A 1 156 ? 9.184   15.603  13.111  1.00 97.21 156 A 1 
ATOM   1245 C  C   . PRO A 1 156 ? 8.281   16.512  13.941  1.00 96.96 156 A 1 
ATOM   1246 O  O   . PRO A 1 156 ? 7.086   16.630  13.675  1.00 95.66 156 A 1 
ATOM   1247 C  CB  . PRO A 1 156 ? 9.430   16.191  11.719  1.00 96.37 156 A 1 
ATOM   1248 C  CG  . PRO A 1 156 ? 9.563   14.991  10.832  1.00 95.00 156 A 1 
ATOM   1249 C  CD  . PRO A 1 156 ? 8.596   13.987  11.417  1.00 97.30 156 A 1 
ATOM   1250 N  N   . ALA A 1 157 ? 8.861   17.189  14.918  1.00 94.33 157 A 1 
ATOM   1251 C  CA  . ALA A 1 157 ? 8.100   18.032  15.834  1.00 92.84 157 A 1 
ATOM   1252 C  C   . ALA A 1 157 ? 7.446   19.230  15.140  1.00 92.73 157 A 1 
ATOM   1253 O  O   . ALA A 1 157 ? 6.401   19.707  15.585  1.00 89.24 157 A 1 
ATOM   1254 C  CB  . ALA A 1 157 ? 9.014   18.507  16.959  1.00 90.15 157 A 1 
ATOM   1255 N  N   . HIS A 1 158 ? 8.028   19.705  14.044  1.00 92.76 158 A 1 
ATOM   1256 C  CA  . HIS A 1 158 ? 7.534   20.900  13.364  1.00 92.21 158 A 1 
ATOM   1257 C  C   . HIS A 1 158 ? 6.205   20.690  12.638  1.00 93.11 158 A 1 
ATOM   1258 O  O   . HIS A 1 158 ? 5.639   21.647  12.110  1.00 91.29 158 A 1 
ATOM   1259 C  CB  . HIS A 1 158 ? 8.597   21.422  12.386  1.00 90.09 158 A 1 
ATOM   1260 C  CG  . HIS A 1 158 ? 8.813   20.534  11.202  1.00 86.20 158 A 1 
ATOM   1261 N  ND1 . HIS A 1 158 ? 9.875   19.667  11.073  1.00 76.10 158 A 1 
ATOM   1262 C  CD2 . HIS A 1 158 ? 8.087   20.400  10.062  1.00 75.81 158 A 1 
ATOM   1263 C  CE1 . HIS A 1 158 ? 9.788   19.037  9.915   1.00 74.09 158 A 1 
ATOM   1264 N  NE2 . HIS A 1 158 ? 8.711   19.456  9.276   1.00 75.98 158 A 1 
ATOM   1265 N  N   . LEU A 1 159 ? 5.684   19.467  12.615  1.00 95.53 159 A 1 
ATOM   1266 C  CA  . LEU A 1 159 ? 4.421   19.158  11.941  1.00 95.55 159 A 1 
ATOM   1267 C  C   . LEU A 1 159 ? 3.178   19.573  12.742  1.00 94.76 159 A 1 
ATOM   1268 O  O   . LEU A 1 159 ? 2.053   19.312  12.304  1.00 91.03 159 A 1 
ATOM   1269 C  CB  . LEU A 1 159 ? 4.362   17.664  11.612  1.00 95.39 159 A 1 
ATOM   1270 C  CG  . LEU A 1 159 ? 5.405   17.168  10.610  1.00 95.70 159 A 1 
ATOM   1271 C  CD1 . LEU A 1 159 ? 5.357   15.644  10.523  1.00 95.01 159 A 1 
ATOM   1272 C  CD2 . LEU A 1 159 ? 5.175   17.765  9.224   1.00 95.03 159 A 1 
ATOM   1273 N  N   . GLY A 1 160 ? 3.357   20.198  13.887  1.00 94.33 160 A 1 
ATOM   1274 C  CA  . GLY A 1 160 ? 2.226   20.610  14.719  1.00 94.34 160 A 1 
ATOM   1275 C  C   . GLY A 1 160 ? 1.671   19.501  15.595  1.00 95.12 160 A 1 
ATOM   1276 O  O   . GLY A 1 160 ? 0.522   19.577  16.044  1.00 92.20 160 A 1 
ATOM   1277 N  N   . ILE A 1 161 ? 2.458   18.487  15.859  1.00 95.80 161 A 1 
ATOM   1278 C  CA  . ILE A 1 161 ? 2.082   17.354  16.698  1.00 95.97 161 A 1 
ATOM   1279 C  C   . ILE A 1 161 ? 2.040   17.801  18.162  1.00 95.92 161 A 1 
ATOM   1280 O  O   . ILE A 1 161 ? 2.974   18.433  18.656  1.00 94.13 161 A 1 
ATOM   1281 C  CB  . ILE A 1 161 ? 3.067   16.188  16.492  1.00 94.17 161 A 1 
ATOM   1282 C  CG1 . ILE A 1 161 ? 2.998   15.687  15.039  1.00 88.24 161 A 1 
ATOM   1283 C  CG2 . ILE A 1 161 ? 2.782   15.056  17.470  1.00 86.72 161 A 1 
ATOM   1284 C  CD1 . ILE A 1 161 ? 4.165   14.799  14.640  1.00 86.00 161 A 1 
ATOM   1285 N  N   . LYS A 1 162 ? 0.948   17.455  18.842  1.00 95.76 162 A 1 
ATOM   1286 C  CA  . LYS A 1 162 ? 0.743   17.852  20.234  1.00 95.76 162 A 1 
ATOM   1287 C  C   . LYS A 1 162 ? 1.064   16.747  21.235  1.00 95.83 162 A 1 
ATOM   1288 O  O   . LYS A 1 162 ? 1.295   17.026  22.412  1.00 92.70 162 A 1 
ATOM   1289 C  CB  . LYS A 1 162 ? -0.698  18.323  20.439  1.00 94.59 162 A 1 
ATOM   1290 C  CG  . LYS A 1 162 ? -1.103  19.502  19.559  1.00 91.88 162 A 1 
ATOM   1291 C  CD  . LYS A 1 162 ? -0.235  20.730  19.811  1.00 84.30 162 A 1 
ATOM   1292 C  CE  . LYS A 1 162 ? -0.714  21.910  18.981  1.00 78.57 162 A 1 
ATOM   1293 N  NZ  . LYS A 1 162 ? 0.140   23.108  19.169  1.00 68.40 162 A 1 
ATOM   1294 N  N   . VAL A 1 163 ? 1.077   15.511  20.784  1.00 95.84 163 A 1 
ATOM   1295 C  CA  . VAL A 1 163 ? 1.460   14.352  21.570  1.00 96.07 163 A 1 
ATOM   1296 C  C   . VAL A 1 163 ? 2.590   13.650  20.825  1.00 96.60 163 A 1 
ATOM   1297 O  O   . VAL A 1 163 ? 2.466   13.469  19.610  1.00 95.36 163 A 1 
ATOM   1298 C  CB  . VAL A 1 163 ? 0.272   13.386  21.773  1.00 94.05 163 A 1 
ATOM   1299 C  CG1 . VAL A 1 163 ? 0.689   12.134  22.524  1.00 86.46 163 A 1 
ATOM   1300 C  CG2 . VAL A 1 163 ? -0.856  14.085  22.525  1.00 87.19 163 A 1 
ATOM   1301 N  N   . PRO A 1 164 ? 3.684   13.250  21.493  1.00 97.31 164 A 1 
ATOM   1302 C  CA  . PRO A 1 164 ? 4.778   12.580  20.788  1.00 97.53 164 A 1 
ATOM   1303 C  C   . PRO A 1 164 ? 4.275   11.395  19.968  1.00 97.86 164 A 1 
ATOM   1304 O  O   . PRO A 1 164 ? 3.621   10.492  20.495  1.00 97.35 164 A 1 
ATOM   1305 C  CB  . PRO A 1 164 ? 5.728   12.144  21.903  1.00 96.71 164 A 1 
ATOM   1306 C  CG  . PRO A 1 164 ? 5.475   13.146  22.997  1.00 94.77 164 A 1 
ATOM   1307 C  CD  . PRO A 1 164 ? 3.997   13.440  22.908  1.00 96.83 164 A 1 
ATOM   1308 N  N   . LEU A 1 165 ? 4.570   11.425  18.678  1.00 98.29 165 A 1 
ATOM   1309 C  CA  . LEU A 1 165 ? 4.045   10.458  17.722  1.00 98.45 165 A 1 
ATOM   1310 C  C   . LEU A 1 165 ? 5.198   9.794   16.989  1.00 98.41 165 A 1 
ATOM   1311 O  O   . LEU A 1 165 ? 6.124   10.469  16.540  1.00 98.39 165 A 1 
ATOM   1312 C  CB  . LEU A 1 165 ? 3.096   11.155  16.743  1.00 98.36 165 A 1 
ATOM   1313 C  CG  . LEU A 1 165 ? 2.441   10.261  15.691  1.00 98.03 165 A 1 
ATOM   1314 C  CD1 . LEU A 1 165 ? 1.504   9.251   16.332  1.00 97.57 165 A 1 
ATOM   1315 C  CD2 . LEU A 1 165 ? 1.669   11.110  14.689  1.00 97.58 165 A 1 
ATOM   1316 N  N   . ASN A 1 166 ? 5.127   8.480   16.848  1.00 98.65 166 A 1 
ATOM   1317 C  CA  . ASN A 1 166 ? 6.192   7.690   16.259  1.00 98.72 166 A 1 
ATOM   1318 C  C   . ASN A 1 166 ? 5.702   6.886   15.058  1.00 98.89 166 A 1 
ATOM   1319 O  O   . ASN A 1 166 ? 4.607   6.329   15.081  1.00 98.80 166 A 1 
ATOM   1320 C  CB  . ASN A 1 166 ? 6.785   6.743   17.300  1.00 98.75 166 A 1 
ATOM   1321 C  CG  . ASN A 1 166 ? 7.370   7.485   18.484  1.00 98.65 166 A 1 
ATOM   1322 O  OD1 . ASN A 1 166 ? 8.517   7.905   18.453  1.00 94.86 166 A 1 
ATOM   1323 N  ND2 . ASN A 1 166 ? 6.576   7.668   19.527  1.00 94.56 166 A 1 
ATOM   1324 N  N   . ALA A 1 167 ? 6.534   6.812   14.028  1.00 98.96 167 A 1 
ATOM   1325 C  CA  . ALA A 1 167 ? 6.363   5.844   12.954  1.00 98.97 167 A 1 
ATOM   1326 C  C   . ALA A 1 167 ? 6.994   4.526   13.395  1.00 98.96 167 A 1 
ATOM   1327 O  O   . ALA A 1 167 ? 8.147   4.499   13.820  1.00 98.90 167 A 1 
ATOM   1328 C  CB  . ALA A 1 167 ? 7.018   6.356   11.680  1.00 98.85 167 A 1 
ATOM   1329 N  N   . VAL A 1 168 ? 6.243   3.440   13.305  1.00 98.98 168 A 1 
ATOM   1330 C  CA  . VAL A 1 168 ? 6.715   2.102   13.635  1.00 98.95 168 A 1 
ATOM   1331 C  C   . VAL A 1 168 ? 6.509   1.220   12.414  1.00 98.92 168 A 1 
ATOM   1332 O  O   . VAL A 1 168 ? 5.384   1.068   11.948  1.00 98.96 168 A 1 
ATOM   1333 C  CB  . VAL A 1 168 ? 5.970   1.522   14.853  1.00 98.96 168 A 1 
ATOM   1334 C  CG1 . VAL A 1 168 ? 6.468   0.119   15.170  1.00 98.81 168 A 1 
ATOM   1335 C  CG2 . VAL A 1 168 ? 6.148   2.424   16.076  1.00 98.83 168 A 1 
ATOM   1336 N  N   . VAL A 1 169 ? 7.580   0.648   11.899  1.00 98.96 169 A 1 
ATOM   1337 C  CA  . VAL A 1 169 ? 7.533   -0.223  10.728  1.00 98.91 169 A 1 
ATOM   1338 C  C   . VAL A 1 169 ? 7.770   -1.657  11.167  1.00 98.93 169 A 1 
ATOM   1339 O  O   . VAL A 1 169 ? 8.792   -1.961  11.794  1.00 98.91 169 A 1 
ATOM   1340 C  CB  . VAL A 1 169 ? 8.564   0.206   9.675   1.00 98.95 169 A 1 
ATOM   1341 C  CG1 . VAL A 1 169 ? 8.655   -0.811  8.540   1.00 98.70 169 A 1 
ATOM   1342 C  CG2 . VAL A 1 169 ? 8.185   1.573   9.106   1.00 98.72 169 A 1 
ATOM   1343 N  N   . LEU A 1 170 ? 6.836   -2.536  10.833  1.00 98.99 170 A 1 
ATOM   1344 C  CA  . LEU A 1 170 ? 6.971   -3.968  11.059  1.00 98.98 170 A 1 
ATOM   1345 C  C   . LEU A 1 170 ? 7.228   -4.686  9.736   1.00 98.93 170 A 1 
ATOM   1346 O  O   . LEU A 1 170 ? 6.614   -4.381  8.718   1.00 98.83 170 A 1 
ATOM   1347 C  CB  . LEU A 1 170 ? 5.706   -4.545  11.714  1.00 98.94 170 A 1 
ATOM   1348 C  CG  . LEU A 1 170 ? 5.379   -4.023  13.113  1.00 98.76 170 A 1 
ATOM   1349 C  CD1 . LEU A 1 170 ? 4.116   -4.698  13.634  1.00 98.51 170 A 1 
ATOM   1350 C  CD2 . LEU A 1 170 ? 6.530   -4.277  14.082  1.00 98.40 170 A 1 
ATOM   1351 N  N   . ASN A 1 171 ? 8.126   -5.669  9.780   1.00 98.82 171 A 1 
ATOM   1352 C  CA  . ASN A 1 171 ? 8.389   -6.525  8.636   1.00 98.77 171 A 1 
ATOM   1353 C  C   . ASN A 1 171 ? 7.502   -7.767  8.724   1.00 98.71 171 A 1 
ATOM   1354 O  O   . ASN A 1 171 ? 7.884   -8.802  9.276   1.00 98.46 171 A 1 
ATOM   1355 C  CB  . ASN A 1 171 ? 9.869   -6.887  8.584   1.00 98.59 171 A 1 
ATOM   1356 C  CG  . ASN A 1 171 ? 10.197  -7.760  7.390   1.00 98.42 171 A 1 
ATOM   1357 O  OD1 . ASN A 1 171 ? 9.350   -8.039  6.549   1.00 97.17 171 A 1 
ATOM   1358 N  ND2 . ASN A 1 171 ? 11.435  -8.200  7.306   1.00 96.43 171 A 1 
ATOM   1359 N  N   . THR A 1 172 ? 6.292   -7.673  8.169   1.00 98.79 172 A 1 
ATOM   1360 C  CA  . THR A 1 172 ? 5.365   -8.803  8.182   1.00 98.73 172 A 1 
ATOM   1361 C  C   . THR A 1 172 ? 5.619   -9.805  7.068   1.00 98.65 172 A 1 
ATOM   1362 O  O   . THR A 1 172 ? 4.990   -10.866 7.048   1.00 98.42 172 A 1 
ATOM   1363 C  CB  . THR A 1 172 ? 3.908   -8.336  8.155   1.00 98.77 172 A 1 
ATOM   1364 O  OG1 . THR A 1 172 ? 3.694   -7.467  7.058   1.00 98.41 172 A 1 
ATOM   1365 C  CG2 . THR A 1 172 ? 3.561   -7.606  9.445   1.00 98.10 172 A 1 
ATOM   1366 N  N   . VAL A 1 173 ? 6.570   -9.536  6.183   1.00 98.63 173 A 1 
ATOM   1367 C  CA  . VAL A 1 173 ? 7.026   -10.556 5.236   1.00 98.59 173 A 1 
ATOM   1368 C  C   . VAL A 1 173 ? 7.617   -11.749 5.983   1.00 98.37 173 A 1 
ATOM   1369 O  O   . VAL A 1 173 ? 7.559   -12.880 5.502   1.00 97.99 173 A 1 
ATOM   1370 C  CB  . VAL A 1 173 ? 8.036   -9.982  4.223   1.00 98.35 173 A 1 
ATOM   1371 C  CG1 . VAL A 1 173 ? 8.455   -11.037 3.198   1.00 97.95 173 A 1 
ATOM   1372 C  CG2 . VAL A 1 173 ? 7.444   -8.779  3.493   1.00 97.92 173 A 1 
ATOM   1373 N  N   . LEU A 1 174 ? 8.124   -11.518 7.191   1.00 98.45 174 A 1 
ATOM   1374 C  CA  . LEU A 1 174 ? 8.582   -12.601 8.055   1.00 98.36 174 A 1 
ATOM   1375 C  C   . LEU A 1 174 ? 7.470   -13.598 8.392   1.00 98.29 174 A 1 
ATOM   1376 O  O   . LEU A 1 174 ? 7.747   -14.765 8.650   1.00 98.01 174 A 1 
ATOM   1377 C  CB  . LEU A 1 174 ? 9.147   -12.036 9.366   1.00 98.22 174 A 1 
ATOM   1378 C  CG  . LEU A 1 174 ? 10.357  -11.105 9.237   1.00 97.95 174 A 1 
ATOM   1379 C  CD1 . LEU A 1 174 ? 10.768  -10.605 10.617  1.00 97.55 174 A 1 
ATOM   1380 C  CD2 . LEU A 1 174 ? 11.534  -11.802 8.565   1.00 97.43 174 A 1 
ATOM   1381 N  N   . TYR A 1 175 ? 6.229   -13.133 8.368   1.00 98.38 175 A 1 
ATOM   1382 C  CA  . TYR A 1 175 ? 5.077   -13.949 8.754   1.00 98.41 175 A 1 
ATOM   1383 C  C   . TYR A 1 175 ? 4.289   -14.479 7.561   1.00 98.36 175 A 1 
ATOM   1384 O  O   . TYR A 1 175 ? 3.342   -15.247 7.743   1.00 97.97 175 A 1 
ATOM   1385 C  CB  . TYR A 1 175 ? 4.160   -13.143 9.671   1.00 98.50 175 A 1 
ATOM   1386 C  CG  . TYR A 1 175 ? 4.863   -12.457 10.825  1.00 98.62 175 A 1 
ATOM   1387 C  CD1 . TYR A 1 175 ? 5.927   -13.066 11.482  1.00 98.48 175 A 1 
ATOM   1388 C  CD2 . TYR A 1 175 ? 4.447   -11.195 11.255  1.00 98.53 175 A 1 
ATOM   1389 C  CE1 . TYR A 1 175 ? 6.576   -12.433 12.539  1.00 98.48 175 A 1 
ATOM   1390 C  CE2 . TYR A 1 175 ? 5.077   -10.557 12.312  1.00 98.50 175 A 1 
ATOM   1391 C  CZ  . TYR A 1 175 ? 6.143   -11.174 12.949  1.00 98.59 175 A 1 
ATOM   1392 O  OH  . TYR A 1 175 ? 6.778   -10.551 13.997  1.00 98.43 175 A 1 
ATOM   1393 N  N   . TYR A 1 176 ? 4.651   -14.077 6.362   1.00 98.13 176 A 1 
ATOM   1394 C  CA  . TYR A 1 176 ? 3.936   -14.447 5.145   1.00 97.96 176 A 1 
ATOM   1395 C  C   . TYR A 1 176 ? 3.980   -15.963 4.941   1.00 97.72 176 A 1 
ATOM   1396 O  O   . TYR A 1 176 ? 5.036   -16.584 5.065   1.00 97.07 176 A 1 
ATOM   1397 C  CB  . TYR A 1 176 ? 4.566   -13.718 3.957   1.00 97.59 176 A 1 
ATOM   1398 C  CG  . TYR A 1 176 ? 3.789   -13.748 2.659   1.00 97.44 176 A 1 
ATOM   1399 C  CD1 . TYR A 1 176 ? 2.394   -13.765 2.639   1.00 96.84 176 A 1 
ATOM   1400 C  CD2 . TYR A 1 176 ? 4.470   -13.702 1.454   1.00 96.83 176 A 1 
ATOM   1401 C  CE1 . TYR A 1 176 ? 1.691   -13.743 1.435   1.00 96.21 176 A 1 
ATOM   1402 C  CE2 . TYR A 1 176 ? 3.783   -13.667 0.240   1.00 96.18 176 A 1 
ATOM   1403 C  CZ  . TYR A 1 176 ? 2.393   -13.688 0.236   1.00 96.21 176 A 1 
ATOM   1404 O  OH  . TYR A 1 176 ? 1.720   -13.655 -0.953  1.00 95.24 176 A 1 
ATOM   1405 N  N   . ASN A 1 177 ? 2.851   -16.561 4.597   1.00 97.12 177 A 1 
ATOM   1406 C  CA  . ASN A 1 177 ? 2.773   -18.021 4.509   1.00 96.26 177 A 1 
ATOM   1407 C  C   . ASN A 1 177 ? 3.466   -18.615 3.276   1.00 96.35 177 A 1 
ATOM   1408 O  O   . ASN A 1 177 ? 3.505   -19.835 3.132   1.00 94.89 177 A 1 
ATOM   1409 C  CB  . ASN A 1 177 ? 1.315   -18.494 4.644   1.00 94.56 177 A 1 
ATOM   1410 C  CG  . ASN A 1 177 ? 0.397   -17.972 3.569   1.00 92.50 177 A 1 
ATOM   1411 O  OD1 . ASN A 1 177 ? 0.818   -17.470 2.538   1.00 86.32 177 A 1 
ATOM   1412 N  ND2 . ASN A 1 177 ? -0.897  -18.094 3.811   1.00 85.77 177 A 1 
ATOM   1413 N  N   . TYR A 1 178 ? 4.054   -17.778 2.432   1.00 96.44 178 A 1 
ATOM   1414 C  CA  . TYR A 1 178 ? 4.970   -18.244 1.389   1.00 95.88 178 A 1 
ATOM   1415 C  C   . TYR A 1 178 ? 6.440   -18.137 1.804   1.00 96.13 178 A 1 
ATOM   1416 O  O   . TYR A 1 178 ? 7.324   -18.528 1.037   1.00 94.89 178 A 1 
ATOM   1417 C  CB  . TYR A 1 178 ? 4.738   -17.473 0.089   1.00 94.91 178 A 1 
ATOM   1418 C  CG  . TYR A 1 178 ? 3.411   -17.717 -0.596  1.00 93.34 178 A 1 
ATOM   1419 C  CD1 . TYR A 1 178 ? 2.649   -18.862 -0.347  1.00 90.15 178 A 1 
ATOM   1420 C  CD2 . TYR A 1 178 ? 2.921   -16.800 -1.523  1.00 89.81 178 A 1 
ATOM   1421 C  CE1 . TYR A 1 178 ? 1.444   -19.086 -0.996  1.00 88.07 178 A 1 
ATOM   1422 C  CE2 . TYR A 1 178 ? 1.717   -17.013 -2.189  1.00 88.10 178 A 1 
ATOM   1423 C  CZ  . TYR A 1 178 ? 0.984   -18.155 -1.918  1.00 88.32 178 A 1 
ATOM   1424 O  OH  . TYR A 1 178 ? -0.213  -18.372 -2.559  1.00 85.20 178 A 1 
ATOM   1425 N  N   . ASN A 1 179 ? 6.713   -17.628 2.998   1.00 96.76 179 A 1 
ATOM   1426 C  CA  . ASN A 1 179 ? 8.077   -17.490 3.496   1.00 97.03 179 A 1 
ATOM   1427 C  C   . ASN A 1 179 ? 8.491   -18.777 4.206   1.00 96.82 179 A 1 
ATOM   1428 O  O   . ASN A 1 179 ? 8.182   -19.000 5.376   1.00 96.34 179 A 1 
ATOM   1429 C  CB  . ASN A 1 179 ? 8.170   -16.281 4.417   1.00 97.27 179 A 1 
ATOM   1430 C  CG  . ASN A 1 179 ? 9.587   -15.997 4.875   1.00 97.52 179 A 1 
ATOM   1431 O  OD1 . ASN A 1 179 ? 10.500  -16.796 4.686   1.00 96.60 179 A 1 
ATOM   1432 N  ND2 . ASN A 1 179 ? 9.782   -14.839 5.487   1.00 96.46 179 A 1 
ATOM   1433 N  N   . LYS A 1 180 ? 9.207   -19.628 3.484   1.00 96.58 180 A 1 
ATOM   1434 C  CA  . LYS A 1 180 ? 9.585   -20.938 4.011   1.00 96.14 180 A 1 
ATOM   1435 C  C   . LYS A 1 180 ? 10.653  -20.860 5.101   1.00 95.92 180 A 1 
ATOM   1436 O  O   . LYS A 1 180 ? 10.831  -21.823 5.842   1.00 93.91 180 A 1 
ATOM   1437 C  CB  . LYS A 1 180 ? 10.059  -21.842 2.867   1.00 95.41 180 A 1 
ATOM   1438 C  CG  . LYS A 1 180 ? 8.965   -22.127 1.846   1.00 91.44 180 A 1 
ATOM   1439 C  CD  . LYS A 1 180 ? 9.472   -23.034 0.736   1.00 83.57 180 A 1 
ATOM   1440 C  CE  . LYS A 1 180 ? 8.369   -23.323 -0.268  1.00 76.16 180 A 1 
ATOM   1441 N  NZ  . LYS A 1 180 ? 8.842   -24.210 -1.370  1.00 65.75 180 A 1 
ATOM   1442 N  N   . GLN A 1 181 ? 11.345  -19.738 5.222   1.00 96.00 181 A 1 
ATOM   1443 C  CA  . GLN A 1 181 ? 12.400  -19.596 6.226   1.00 95.46 181 A 1 
ATOM   1444 C  C   . GLN A 1 181 ? 11.853  -19.512 7.650   1.00 95.57 181 A 1 
ATOM   1445 O  O   . GLN A 1 181 ? 12.588  -19.795 8.600   1.00 93.04 181 A 1 
ATOM   1446 C  CB  . GLN A 1 181 ? 13.242  -18.352 5.947   1.00 94.17 181 A 1 
ATOM   1447 C  CG  . GLN A 1 181 ? 14.021  -18.391 4.641   1.00 90.56 181 A 1 
ATOM   1448 C  CD  . GLN A 1 181 ? 15.020  -17.252 4.536   1.00 86.32 181 A 1 
ATOM   1449 O  OE1 . GLN A 1 181 ? 15.434  -16.673 5.539   1.00 78.58 181 A 1 
ATOM   1450 N  NE2 . GLN A 1 181 ? 15.425  -16.915 3.331   1.00 75.47 181 A 1 
ATOM   1451 N  N   . THR A 1 182 ? 10.607  -19.109 7.809   1.00 96.37 182 A 1 
ATOM   1452 C  CA  . THR A 1 182 ? 10.045  -18.810 9.128   1.00 96.59 182 A 1 
ATOM   1453 C  C   . THR A 1 182 ? 8.888   -19.724 9.526   1.00 96.08 182 A 1 
ATOM   1454 O  O   . THR A 1 182 ? 8.280   -19.518 10.582  1.00 94.77 182 A 1 
ATOM   1455 C  CB  . THR A 1 182 ? 9.581   -17.348 9.185   1.00 96.55 182 A 1 
ATOM   1456 O  OG1 . THR A 1 182 ? 8.617   -17.114 8.164   1.00 95.63 182 A 1 
ATOM   1457 C  CG2 . THR A 1 182 ? 10.752  -16.392 8.975   1.00 95.54 182 A 1 
ATOM   1458 N  N   . MET A 1 183 ? 8.611   -20.735 8.731   1.00 95.68 183 A 1 
ATOM   1459 C  CA  . MET A 1 183 ? 7.454   -21.610 8.932   1.00 94.59 183 A 1 
ATOM   1460 C  C   . MET A 1 183 ? 7.424   -22.257 10.314  1.00 93.96 183 A 1 
ATOM   1461 O  O   . MET A 1 183 ? 6.356   -22.385 10.910  1.00 90.02 183 A 1 
ATOM   1462 C  CB  . MET A 1 183 ? 7.452   -22.674 7.831   1.00 92.00 183 A 1 
ATOM   1463 C  CG  . MET A 1 183 ? 6.292   -23.654 7.912   1.00 84.97 183 A 1 
ATOM   1464 S  SD  . MET A 1 183 ? 6.173   -24.702 6.440   1.00 81.86 183 A 1 
ATOM   1465 C  CE  . MET A 1 183 ? 7.804   -25.452 6.414   1.00 72.91 183 A 1 
ATOM   1466 N  N   . ASP A 1 184 ? 8.577   -22.637 10.827  1.00 93.82 184 A 1 
ATOM   1467 C  CA  . ASP A 1 184 ? 8.677   -23.376 12.086  1.00 92.73 184 A 1 
ATOM   1468 C  C   . ASP A 1 184 ? 9.240   -22.544 13.240  1.00 92.69 184 A 1 
ATOM   1469 O  O   . ASP A 1 184 ? 9.615   -23.084 14.277  1.00 88.08 184 A 1 
ATOM   1470 C  CB  . ASP A 1 184 ? 9.518   -24.640 11.876  1.00 90.55 184 A 1 
ATOM   1471 C  CG  . ASP A 1 184 ? 8.919   -25.577 10.843  1.00 85.83 184 A 1 
ATOM   1472 O  OD1 . ASP A 1 184 ? 7.699   -25.824 10.899  1.00 80.27 184 A 1 
ATOM   1473 O  OD2 . ASP A 1 184 ? 9.674   -26.066 9.991   1.00 80.13 184 A 1 
ATOM   1474 N  N   . SER A 1 185 ? 9.298   -21.226 13.070  1.00 94.41 185 A 1 
ATOM   1475 C  CA  . SER A 1 185 ? 9.809   -20.337 14.111  1.00 94.36 185 A 1 
ATOM   1476 C  C   . SER A 1 185 ? 8.684   -19.905 15.051  1.00 94.82 185 A 1 
ATOM   1477 O  O   . SER A 1 185 ? 7.497   -20.101 14.775  1.00 92.39 185 A 1 
ATOM   1478 C  CB  . SER A 1 185 ? 10.480  -19.118 13.479  1.00 92.41 185 A 1 
ATOM   1479 O  OG  . SER A 1 185 ? 11.572  -19.504 12.659  1.00 82.04 185 A 1 
ATOM   1480 N  N   . THR A 1 186 ? 9.067   -19.293 16.177  1.00 96.17 186 A 1 
ATOM   1481 C  CA  . THR A 1 186 ? 8.101   -18.764 17.140  1.00 96.01 186 A 1 
ATOM   1482 C  C   . THR A 1 186 ? 8.087   -17.243 17.152  1.00 96.54 186 A 1 
ATOM   1483 O  O   . THR A 1 186 ? 7.021   -16.640 17.231  1.00 94.12 186 A 1 
ATOM   1484 C  CB  . THR A 1 186 ? 8.396   -19.286 18.552  1.00 94.33 186 A 1 
ATOM   1485 O  OG1 . THR A 1 186 ? 9.731   -18.971 18.925  1.00 88.24 186 A 1 
ATOM   1486 C  CG2 . THR A 1 186 ? 8.212   -20.792 18.626  1.00 86.97 186 A 1 
ATOM   1487 N  N   . ASP A 1 187 ? 9.262   -16.616 17.074  1.00 97.22 187 A 1 
ATOM   1488 C  CA  . ASP A 1 187 ? 9.387   -15.163 17.016  1.00 97.62 187 A 1 
ATOM   1489 C  C   . ASP A 1 187 ? 10.519  -14.794 16.055  1.00 97.62 187 A 1 
ATOM   1490 O  O   . ASP A 1 187 ? 11.635  -14.497 16.489  1.00 97.20 187 A 1 
ATOM   1491 C  CB  . ASP A 1 187 ? 9.626   -14.589 18.416  1.00 97.80 187 A 1 
ATOM   1492 C  CG  . ASP A 1 187 ? 9.591   -13.058 18.427  1.00 98.20 187 A 1 
ATOM   1493 O  OD1 . ASP A 1 187 ? 9.193   -12.458 17.411  1.00 97.98 187 A 1 
ATOM   1494 O  OD2 . ASP A 1 187 ? 9.942   -12.469 19.464  1.00 97.98 187 A 1 
ATOM   1495 N  N   . PRO A 1 188 ? 10.274  -14.843 14.747  1.00 97.61 188 A 1 
ATOM   1496 C  CA  . PRO A 1 188 ? 11.322  -14.599 13.763  1.00 97.61 188 A 1 
ATOM   1497 C  C   . PRO A 1 188 ? 12.013  -13.253 13.982  1.00 97.81 188 A 1 
ATOM   1498 O  O   . PRO A 1 188 ? 11.353  -12.211 14.033  1.00 97.60 188 A 1 
ATOM   1499 C  CB  . PRO A 1 188 ? 10.595  -14.646 12.418  1.00 97.33 188 A 1 
ATOM   1500 C  CG  . PRO A 1 188 ? 9.412   -15.530 12.680  1.00 96.33 188 A 1 
ATOM   1501 C  CD  . PRO A 1 188 ? 9.017   -15.218 14.101  1.00 97.60 188 A 1 
ATOM   1502 N  N   . LEU A 1 189 ? 13.327  -13.311 14.128  1.00 97.51 189 A 1 
ATOM   1503 C  CA  . LEU A 1 189 ? 14.182  -12.136 14.330  1.00 97.49 189 A 1 
ATOM   1504 C  C   . LEU A 1 189 ? 13.783  -11.288 15.540  1.00 97.57 189 A 1 
ATOM   1505 O  O   . LEU A 1 189 ? 14.140  -10.112 15.621  1.00 97.05 189 A 1 
ATOM   1506 C  CB  . LEU A 1 189 ? 14.267  -11.306 13.040  1.00 97.21 189 A 1 
ATOM   1507 C  CG  . LEU A 1 189 ? 14.846  -12.059 11.838  1.00 96.50 189 A 1 
ATOM   1508 C  CD1 . LEU A 1 189 ? 14.794  -11.188 10.592  1.00 95.44 189 A 1 
ATOM   1509 C  CD2 . LEU A 1 189 ? 16.277  -12.497 12.092  1.00 95.10 189 A 1 
ATOM   1510 N  N   . GLY A 1 190 ? 13.049  -11.865 16.493  1.00 97.50 190 A 1 
ATOM   1511 C  CA  . GLY A 1 190 ? 12.697  -11.198 17.739  1.00 97.74 190 A 1 
ATOM   1512 C  C   . GLY A 1 190 ? 11.712  -10.044 17.612  1.00 98.28 190 A 1 
ATOM   1513 O  O   . GLY A 1 190 ? 11.606  -9.233  18.523  1.00 98.13 190 A 1 
ATOM   1514 N  N   . GLN A 1 191 ? 11.002  -9.960  16.496  1.00 98.15 191 A 1 
ATOM   1515 C  CA  . GLN A 1 191 ? 10.176  -8.790  16.213  1.00 98.55 191 A 1 
ATOM   1516 C  C   . GLN A 1 191 ? 9.011   -8.635  17.192  1.00 98.74 191 A 1 
ATOM   1517 O  O   . GLN A 1 191 ? 8.686   -7.514  17.574  1.00 98.80 191 A 1 
ATOM   1518 C  CB  . GLN A 1 191 ? 9.664   -8.841  14.778  1.00 98.36 191 A 1 
ATOM   1519 C  CG  . GLN A 1 191 ? 8.849   -7.600  14.395  1.00 98.16 191 A 1 
ATOM   1520 C  CD  . GLN A 1 191 ? 8.520   -7.539  12.913  1.00 98.44 191 A 1 
ATOM   1521 O  OE1 . GLN A 1 191 ? 8.831   -6.564  12.245  1.00 94.45 191 A 1 
ATOM   1522 N  NE2 . GLN A 1 191 ? 7.888   -8.575  12.387  1.00 95.38 191 A 1 
ATOM   1523 N  N   . PHE A 1 192 ? 8.366   -9.714  17.610  1.00 98.81 192 A 1 
ATOM   1524 C  CA  . PHE A 1 192 ? 7.243   -9.608  18.541  1.00 98.82 192 A 1 
ATOM   1525 C  C   . PHE A 1 192 ? 7.686   -9.061  19.900  1.00 98.96 192 A 1 
ATOM   1526 O  O   . PHE A 1 192 ? 7.049   -8.155  20.437  1.00 98.89 192 A 1 
ATOM   1527 C  CB  . PHE A 1 192 ? 6.550   -10.964 18.725  1.00 98.86 192 A 1 
ATOM   1528 C  CG  . PHE A 1 192 ? 5.656   -11.366 17.584  1.00 98.85 192 A 1 
ATOM   1529 C  CD1 . PHE A 1 192 ? 4.549   -10.597 17.240  1.00 98.67 192 A 1 
ATOM   1530 C  CD2 . PHE A 1 192 ? 5.909   -12.535 16.867  1.00 98.66 192 A 1 
ATOM   1531 C  CE1 . PHE A 1 192 ? 3.710   -10.979 16.198  1.00 98.48 192 A 1 
ATOM   1532 C  CE2 . PHE A 1 192 ? 5.074   -12.922 15.821  1.00 98.46 192 A 1 
ATOM   1533 C  CZ  . PHE A 1 192 ? 3.975   -12.141 15.489  1.00 98.53 192 A 1 
ATOM   1534 N  N   . GLU A 1 193 ? 8.780   -9.589  20.449  1.00 98.80 193 A 1 
ATOM   1535 C  CA  . GLU A 1 193 ? 9.278   -9.101  21.736  1.00 98.89 193 A 1 
ATOM   1536 C  C   . GLU A 1 193 ? 9.798   -7.669  21.619  1.00 98.80 193 A 1 
ATOM   1537 O  O   . GLU A 1 193 ? 9.582   -6.848  22.516  1.00 98.80 193 A 1 
ATOM   1538 C  CB  . GLU A 1 193 ? 10.366  -10.025 22.276  1.00 98.55 193 A 1 
ATOM   1539 C  CG  . GLU A 1 193 ? 9.831   -11.393 22.701  1.00 90.17 193 A 1 
ATOM   1540 C  CD  . GLU A 1 193 ? 8.751   -11.296 23.774  1.00 80.92 193 A 1 
ATOM   1541 O  OE1 . GLU A 1 193 ? 8.900   -10.479 24.705  1.00 75.75 193 A 1 
ATOM   1542 O  OE2 . GLU A 1 193 ? 7.762   -12.040 23.676  1.00 75.35 193 A 1 
ATOM   1543 N  N   . TRP A 1 194 ? 10.458  -7.343  20.526  1.00 98.86 194 A 1 
ATOM   1544 C  CA  . TRP A 1 194 ? 10.889  -5.980  20.249  1.00 98.87 194 A 1 
ATOM   1545 C  C   . TRP A 1 194 ? 9.700   -5.023  20.201  1.00 98.92 194 A 1 
ATOM   1546 O  O   . TRP A 1 194 ? 9.715   -3.962  20.836  1.00 98.90 194 A 1 
ATOM   1547 C  CB  . TRP A 1 194 ? 11.665  -5.945  18.928  1.00 98.87 194 A 1 
ATOM   1548 C  CG  . TRP A 1 194 ? 11.975  -4.569  18.423  1.00 98.87 194 A 1 
ATOM   1549 C  CD1 . TRP A 1 194 ? 13.046  -3.797  18.756  1.00 98.77 194 A 1 
ATOM   1550 C  CD2 . TRP A 1 194 ? 11.191  -3.787  17.490  1.00 98.86 194 A 1 
ATOM   1551 N  NE1 . TRP A 1 194 ? 12.990  -2.599  18.090  1.00 98.72 194 A 1 
ATOM   1552 C  CE2 . TRP A 1 194 ? 11.870  -2.555  17.305  1.00 98.80 194 A 1 
ATOM   1553 C  CE3 . TRP A 1 194 ? 9.994   -4.017  16.792  1.00 98.82 194 A 1 
ATOM   1554 C  CZ2 . TRP A 1 194 ? 11.374  -1.560  16.441  1.00 98.70 194 A 1 
ATOM   1555 C  CZ3 . TRP A 1 194 ? 9.511   -3.017  15.940  1.00 98.75 194 A 1 
ATOM   1556 C  CH2 . TRP A 1 194 ? 10.194  -1.811  15.774  1.00 98.71 194 A 1 
ATOM   1557 N  N   . PHE A 1 195 ? 8.652   -5.395  19.484  1.00 98.92 195 A 1 
ATOM   1558 C  CA  . PHE A 1 195 ? 7.461   -4.570  19.361  1.00 98.91 195 A 1 
ATOM   1559 C  C   . PHE A 1 195 ? 6.807   -4.340  20.725  1.00 98.90 195 A 1 
ATOM   1560 O  O   . PHE A 1 195 ? 6.418   -3.219  21.047  1.00 98.93 195 A 1 
ATOM   1561 C  CB  . PHE A 1 195 ? 6.476   -5.216  18.393  1.00 98.96 195 A 1 
ATOM   1562 C  CG  . PHE A 1 195 ? 5.236   -4.399  18.148  1.00 98.96 195 A 1 
ATOM   1563 C  CD1 . PHE A 1 195 ? 5.282   -3.239  17.377  1.00 98.88 195 A 1 
ATOM   1564 C  CD2 . PHE A 1 195 ? 4.017   -4.797  18.684  1.00 98.89 195 A 1 
ATOM   1565 C  CE1 . PHE A 1 195 ? 4.138   -2.488  17.144  1.00 98.80 195 A 1 
ATOM   1566 C  CE2 . PHE A 1 195 ? 2.864   -4.049  18.456  1.00 98.81 195 A 1 
ATOM   1567 C  CZ  . PHE A 1 195 ? 2.927   -2.899  17.686  1.00 98.86 195 A 1 
ATOM   1568 N  N   . LYS A 1 196 ? 6.711   -5.390  21.528  1.00 98.98 196 A 1 
ATOM   1569 C  CA  . LYS A 1 196 ? 6.169   -5.267  22.882  1.00 98.98 196 A 1 
ATOM   1570 C  C   . LYS A 1 196 ? 6.966   -4.267  23.712  1.00 98.98 196 A 1 
ATOM   1571 O  O   . LYS A 1 196 ? 6.388   -3.408  24.384  1.00 98.87 196 A 1 
ATOM   1572 C  CB  . LYS A 1 196 ? 6.145   -6.633  23.565  1.00 98.79 196 A 1 
ATOM   1573 C  CG  . LYS A 1 196 ? 5.515   -6.594  24.953  1.00 96.87 196 A 1 
ATOM   1574 C  CD  . LYS A 1 196 ? 5.513   -7.971  25.605  1.00 94.60 196 A 1 
ATOM   1575 C  CE  . LYS A 1 196 ? 4.790   -7.941  26.943  1.00 87.80 196 A 1 
ATOM   1576 N  NZ  . LYS A 1 196 ? 5.410   -7.009  27.908  1.00 79.88 196 A 1 
ATOM   1577 N  N   . THR A 1 197 ? 8.283   -4.356  23.657  1.00 98.99 197 A 1 
ATOM   1578 C  CA  . THR A 1 197 ? 9.151   -3.442  24.398  1.00 98.97 197 A 1 
ATOM   1579 C  C   . THR A 1 197 ? 8.941   -1.991  23.952  1.00 98.96 197 A 1 
ATOM   1580 O  O   . THR A 1 197 ? 8.820   -1.092  24.791  1.00 98.83 197 A 1 
ATOM   1581 C  CB  . THR A 1 197 ? 10.622  -3.841  24.216  1.00 98.78 197 A 1 
ATOM   1582 O  OG1 . THR A 1 197 ? 10.820  -5.149  24.743  1.00 96.44 197 A 1 
ATOM   1583 C  CG2 . THR A 1 197 ? 11.563  -2.885  24.936  1.00 96.07 197 A 1 
ATOM   1584 N  N   . VAL A 1 198 ? 8.868   -1.762  22.652  1.00 98.91 198 A 1 
ATOM   1585 C  CA  . VAL A 1 198 ? 8.644   -0.431  22.101  1.00 98.90 198 A 1 
ATOM   1586 C  C   . VAL A 1 198 ? 7.292   0.124   22.549  1.00 98.95 198 A 1 
ATOM   1587 O  O   . VAL A 1 198 ? 7.200   1.253   23.042  1.00 98.89 198 A 1 
ATOM   1588 C  CB  . VAL A 1 198 ? 8.757   -0.456  20.563  1.00 98.89 198 A 1 
ATOM   1589 C  CG1 . VAL A 1 198 ? 8.250   0.842   19.936  1.00 98.55 198 A 1 
ATOM   1590 C  CG2 . VAL A 1 198 ? 10.199  -0.704  20.140  1.00 98.61 198 A 1 
ATOM   1591 N  N   . MET A 1 199 ? 6.243   -0.664  22.404  1.00 98.96 199 A 1 
ATOM   1592 C  CA  . MET A 1 199 ? 4.890   -0.217  22.738  1.00 98.91 199 A 1 
ATOM   1593 C  C   . MET A 1 199 ? 4.724   0.018   24.239  1.00 98.98 199 A 1 
ATOM   1594 O  O   . MET A 1 199 ? 4.072   0.984   24.641  1.00 98.88 199 A 1 
ATOM   1595 C  CB  . MET A 1 199 ? 3.860   -1.235  22.255  1.00 98.94 199 A 1 
ATOM   1596 C  CG  . MET A 1 199 ? 3.744   -1.331  20.731  1.00 98.65 199 A 1 
ATOM   1597 S  SD  . MET A 1 199 ? 3.079   0.164   19.968  1.00 98.35 199 A 1 
ATOM   1598 C  CE  . MET A 1 199 ? 4.501   0.681   19.022  1.00 96.07 199 A 1 
ATOM   1599 N  N   . ASP A 1 200 ? 5.305   -0.827  25.069  1.00 98.97 200 A 1 
ATOM   1600 C  CA  . ASP A 1 200 ? 5.279   -0.616  26.522  1.00 98.93 200 A 1 
ATOM   1601 C  C   . ASP A 1 200 ? 5.940   0.713   26.885  1.00 98.92 200 A 1 
ATOM   1602 O  O   . ASP A 1 200 ? 5.430   1.463   27.723  1.00 98.75 200 A 1 
ATOM   1603 C  CB  . ASP A 1 200 ? 5.983   -1.766  27.250  1.00 98.87 200 A 1 
ATOM   1604 C  CG  . ASP A 1 200 ? 5.157   -3.043  27.319  1.00 98.40 200 A 1 
ATOM   1605 O  OD1 . ASP A 1 200 ? 3.937   -2.997  27.084  1.00 96.99 200 A 1 
ATOM   1606 O  OD2 . ASP A 1 200 ? 5.747   -4.099  27.648  1.00 97.00 200 A 1 
ATOM   1607 N  N   . GLY A 1 201 ? 7.052   1.024   26.236  1.00 98.96 201 A 1 
ATOM   1608 C  CA  . GLY A 1 201 ? 7.729   2.295   26.444  1.00 98.84 201 A 1 
ATOM   1609 C  C   . GLY A 1 201 ? 6.866   3.483   26.040  1.00 98.82 201 A 1 
ATOM   1610 O  O   . GLY A 1 201 ? 6.783   4.472   26.776  1.00 98.63 201 A 1 
ATOM   1611 N  N   . TYR A 1 202 ? 6.202   3.386   24.912  1.00 98.88 202 A 1 
ATOM   1612 C  CA  . TYR A 1 202 ? 5.315   4.454   24.460  1.00 98.86 202 A 1 
ATOM   1613 C  C   . TYR A 1 202 ? 4.134   4.641   25.412  1.00 98.78 202 A 1 
ATOM   1614 O  O   . TYR A 1 202 ? 3.797   5.774   25.764  1.00 98.57 202 A 1 
ATOM   1615 C  CB  . TYR A 1 202 ? 4.801   4.168   23.050  1.00 98.86 202 A 1 
ATOM   1616 C  CG  . TYR A 1 202 ? 5.832   4.233   21.938  1.00 98.87 202 A 1 
ATOM   1617 C  CD1 . TYR A 1 202 ? 7.087   4.830   22.121  1.00 98.74 202 A 1 
ATOM   1618 C  CD2 . TYR A 1 202 ? 5.526   3.724   20.676  1.00 98.74 202 A 1 
ATOM   1619 C  CE1 . TYR A 1 202 ? 8.009   4.894   21.080  1.00 98.67 202 A 1 
ATOM   1620 C  CE2 . TYR A 1 202 ? 6.437   3.789   19.629  1.00 98.68 202 A 1 
ATOM   1621 C  CZ  . TYR A 1 202 ? 7.676   4.372   19.835  1.00 98.75 202 A 1 
ATOM   1622 O  OH  . TYR A 1 202 ? 8.583   4.436   18.801  1.00 98.51 202 A 1 
ATOM   1623 N  N   . ARG A 1 203 ? 3.529   3.551   25.842  1.00 98.84 203 A 1 
ATOM   1624 C  CA  . ARG A 1 203 ? 2.405   3.622   26.778  1.00 98.77 203 A 1 
ATOM   1625 C  C   . ARG A 1 203 ? 2.812   4.317   28.074  1.00 98.76 203 A 1 
ATOM   1626 O  O   . ARG A 1 203 ? 2.098   5.202   28.558  1.00 98.33 203 A 1 
ATOM   1627 C  CB  . ARG A 1 203 ? 1.873   2.208   27.054  1.00 98.55 203 A 1 
ATOM   1628 C  CG  . ARG A 1 203 ? 0.770   2.178   28.103  1.00 97.56 203 A 1 
ATOM   1629 C  CD  . ARG A 1 203 ? 0.282   0.748   28.318  1.00 96.90 203 A 1 
ATOM   1630 N  NE  . ARG A 1 203 ? -0.603  0.303   27.246  1.00 96.31 203 A 1 
ATOM   1631 C  CZ  . ARG A 1 203 ? -0.864  -0.962  26.939  1.00 97.12 203 A 1 
ATOM   1632 N  NH1 . ARG A 1 203 ? -0.282  -1.946  27.595  1.00 92.30 203 A 1 
ATOM   1633 N  NH2 . ARG A 1 203 ? -1.710  -1.242  25.975  1.00 92.32 203 A 1 
ATOM   1634 N  N   . LYS A 1 204 ? 3.951   3.937   28.633  1.00 98.86 204 A 1 
ATOM   1635 C  CA  . LYS A 1 204 ? 4.402   4.491   29.907  1.00 98.70 204 A 1 
ATOM   1636 C  C   . LYS A 1 204 ? 4.758   5.972   29.823  1.00 98.67 204 A 1 
ATOM   1637 O  O   . LYS A 1 204 ? 4.701   6.673   30.828  1.00 98.13 204 A 1 
ATOM   1638 C  CB  . LYS A 1 204 ? 5.603   3.697   30.431  1.00 98.46 204 A 1 
ATOM   1639 C  CG  . LYS A 1 204 ? 5.228   2.303   30.917  1.00 89.18 204 A 1 
ATOM   1640 C  CD  . LYS A 1 204 ? 6.454   1.531   31.381  1.00 86.98 204 A 1 
ATOM   1641 C  CE  . LYS A 1 204 ? 6.061   0.143   31.852  1.00 75.53 204 A 1 
ATOM   1642 N  NZ  . LYS A 1 204 ? 7.236   -0.646  32.319  1.00 67.13 204 A 1 
ATOM   1643 N  N   . THR A 1 205 ? 5.116   6.454   28.641  1.00 98.53 205 A 1 
ATOM   1644 C  CA  . THR A 1 205 ? 5.533   7.842   28.442  1.00 98.36 205 A 1 
ATOM   1645 C  C   . THR A 1 205 ? 4.494   8.683   27.715  1.00 98.16 205 A 1 
ATOM   1646 O  O   . THR A 1 205 ? 4.762   9.829   27.359  1.00 97.30 205 A 1 
ATOM   1647 C  CB  . THR A 1 205 ? 6.880   7.906   27.712  1.00 98.12 205 A 1 
ATOM   1648 O  OG1 . THR A 1 205 ? 6.806   7.208   26.477  1.00 96.85 205 A 1 
ATOM   1649 C  CG2 . THR A 1 205 ? 7.991   7.297   28.557  1.00 96.34 205 A 1 
ATOM   1650 N  N   . GLY A 1 206 ? 3.292   8.146   27.489  1.00 98.23 206 A 1 
ATOM   1651 C  CA  . GLY A 1 206 ? 2.213   8.885   26.858  1.00 97.98 206 A 1 
ATOM   1652 C  C   . GLY A 1 206 ? 2.413   9.173   25.377  1.00 97.93 206 A 1 
ATOM   1653 O  O   . GLY A 1 206 ? 1.839   10.128  24.850  1.00 97.00 206 A 1 
ATOM   1654 N  N   . GLN A 1 207 ? 3.218   8.370   24.702  1.00 98.21 207 A 1 
ATOM   1655 C  CA  . GLN A 1 207 ? 3.465   8.516   23.269  1.00 98.30 207 A 1 
ATOM   1656 C  C   . GLN A 1 207 ? 2.455   7.718   22.462  1.00 98.34 207 A 1 
ATOM   1657 O  O   . GLN A 1 207 ? 1.830   6.775   22.955  1.00 98.13 207 A 1 
ATOM   1658 C  CB  . GLN A 1 207 ? 4.885   8.080   22.922  1.00 98.14 207 A 1 
ATOM   1659 C  CG  . GLN A 1 207 ? 5.964   8.831   23.685  1.00 97.41 207 A 1 
ATOM   1660 C  CD  . GLN A 1 207 ? 7.355   8.527   23.172  1.00 97.11 207 A 1 
ATOM   1661 O  OE1 . GLN A 1 207 ? 7.621   8.662   21.983  1.00 91.38 207 A 1 
ATOM   1662 N  NE2 . GLN A 1 207 ? 8.249   8.118   24.046  1.00 90.90 207 A 1 
ATOM   1663 N  N   . ARG A 1 208 ? 2.303   8.108   21.201  1.00 98.50 208 A 1 
ATOM   1664 C  CA  . ARG A 1 208 ? 1.423   7.416   20.266  1.00 98.55 208 A 1 
ATOM   1665 C  C   . ARG A 1 208 ? 2.225   6.894   19.082  1.00 98.65 208 A 1 
ATOM   1666 O  O   . ARG A 1 208 ? 3.383   7.274   18.878  1.00 98.54 208 A 1 
ATOM   1667 C  CB  . ARG A 1 208 ? 0.310   8.358   19.783  1.00 98.20 208 A 1 
ATOM   1668 C  CG  . ARG A 1 208 ? -0.581  8.907   20.898  1.00 96.11 208 A 1 
ATOM   1669 C  CD  . ARG A 1 208 ? -1.489  7.838   21.478  1.00 91.14 208 A 1 
ATOM   1670 N  NE  . ARG A 1 208 ? -2.338  8.358   22.550  1.00 86.24 208 A 1 
ATOM   1671 C  CZ  . ARG A 1 208 ? -3.511  8.956   22.384  1.00 80.19 208 A 1 
ATOM   1672 N  NH1 . ARG A 1 208 ? -4.028  9.114   21.188  1.00 74.63 208 A 1 
ATOM   1673 N  NH2 . ARG A 1 208 ? -4.174  9.405   23.432  1.00 77.78 208 A 1 
ATOM   1674 N  N   . ALA A 1 209 ? 1.594   6.027   18.284  1.00 98.75 209 A 1 
ATOM   1675 C  CA  . ALA A 1 209 ? 2.249   5.425   17.135  1.00 98.89 209 A 1 
ATOM   1676 C  C   . ALA A 1 209 ? 1.299   5.253   15.955  1.00 98.84 209 A 1 
ATOM   1677 O  O   . ALA A 1 209 ? 0.108   4.981   16.134  1.00 98.77 209 A 1 
ATOM   1678 C  CB  . ALA A 1 209 ? 2.856   4.075   17.514  1.00 98.76 209 A 1 
ATOM   1679 N  N   . ILE A 1 210 ? 1.846   5.392   14.761  1.00 98.92 210 A 1 
ATOM   1680 C  CA  . ILE A 1 210 ? 1.233   4.897   13.540  1.00 98.97 210 A 1 
ATOM   1681 C  C   . ILE A 1 210 ? 2.097   3.730   13.070  1.00 98.97 210 A 1 
ATOM   1682 O  O   . ILE A 1 210 ? 3.298   3.897   12.834  1.00 98.93 210 A 1 
ATOM   1683 C  CB  . ILE A 1 210 ? 1.120   5.995   12.466  1.00 98.86 210 A 1 
ATOM   1684 C  CG1 . ILE A 1 210 ? 0.162   7.094   12.946  1.00 98.47 210 A 1 
ATOM   1685 C  CG2 . ILE A 1 210 ? 0.643   5.399   11.140  1.00 98.65 210 A 1 
ATOM   1686 C  CD1 . ILE A 1 210 ? 0.134   8.333   12.062  1.00 97.19 210 A 1 
ATOM   1687 N  N   . VAL A 1 211 ? 1.502   2.555   12.967  1.00 98.93 211 A 1 
ATOM   1688 C  CA  . VAL A 1 211 ? 2.223   1.342   12.595  1.00 98.99 211 A 1 
ATOM   1689 C  C   . VAL A 1 211 ? 2.017   1.072   11.110  1.00 98.96 211 A 1 
ATOM   1690 O  O   . VAL A 1 211 ? 0.898   1.187   10.610  1.00 98.94 211 A 1 
ATOM   1691 C  CB  . VAL A 1 211 ? 1.759   0.139   13.436  1.00 98.95 211 A 1 
ATOM   1692 C  CG1 . VAL A 1 211 ? 2.552   -1.119  13.079  1.00 98.75 211 A 1 
ATOM   1693 C  CG2 . VAL A 1 211 ? 1.919   0.427   14.931  1.00 98.76 211 A 1 
ATOM   1694 N  N   . SER A 1 212 ? 3.088   0.716   10.406  1.00 98.90 212 A 1 
ATOM   1695 C  CA  . SER A 1 212 ? 3.014   0.373   8.989   1.00 98.96 212 A 1 
ATOM   1696 C  C   . SER A 1 212 ? 3.642   -0.994  8.745   1.00 98.98 212 A 1 
ATOM   1697 O  O   . SER A 1 212 ? 4.639   -1.345  9.375   1.00 98.90 212 A 1 
ATOM   1698 C  CB  . SER A 1 212 ? 3.702   1.437   8.135   1.00 98.87 212 A 1 
ATOM   1699 O  OG  . SER A 1 212 ? 3.106   2.703   8.315   1.00 94.45 212 A 1 
ATOM   1700 N  N   . MET A 1 213 ? 3.051   -1.760  7.834   1.00 98.90 213 A 1 
ATOM   1701 C  CA  . MET A 1 213 ? 3.543   -3.083  7.479   1.00 98.90 213 A 1 
ATOM   1702 C  C   . MET A 1 213 ? 3.073   -3.405  6.070   1.00 98.95 213 A 1 
ATOM   1703 O  O   . MET A 1 213 ? 2.032   -2.912  5.631   1.00 98.75 213 A 1 
ATOM   1704 C  CB  . MET A 1 213 ? 3.032   -4.132  8.475   1.00 98.73 213 A 1 
ATOM   1705 C  CG  . MET A 1 213 ? 1.511   -4.257  8.511   1.00 98.21 213 A 1 
ATOM   1706 S  SD  . MET A 1 213 ? 0.871   -5.161  9.940   1.00 98.30 213 A 1 
ATOM   1707 C  CE  . MET A 1 213 ? 1.251   -4.009  11.247  1.00 96.42 213 A 1 
ATOM   1708 N  N   . HIS A 1 214 ? 3.831   -4.229  5.347   1.00 98.99 214 A 1 
ATOM   1709 C  CA  . HIS A 1 214 ? 3.442   -4.523  3.975   1.00 98.88 214 A 1 
ATOM   1710 C  C   . HIS A 1 214 ? 2.187   -5.396  3.921   1.00 98.82 214 A 1 
ATOM   1711 O  O   . HIS A 1 214 ? 1.231   -5.071  3.214   1.00 98.49 214 A 1 
ATOM   1712 C  CB  . HIS A 1 214 ? 4.596   -5.173  3.217   1.00 98.79 214 A 1 
ATOM   1713 C  CG  . HIS A 1 214 ? 4.258   -5.415  1.774   1.00 98.77 214 A 1 
ATOM   1714 N  ND1 . HIS A 1 214 ? 3.896   -4.414  0.901   1.00 98.31 214 A 1 
ATOM   1715 C  CD2 . HIS A 1 214 ? 4.180   -6.581  1.092   1.00 98.36 214 A 1 
ATOM   1716 C  CE1 . HIS A 1 214 ? 3.621   -4.959  -0.271  1.00 98.22 214 A 1 
ATOM   1717 N  NE2 . HIS A 1 214 ? 3.778   -6.275  -0.196  1.00 98.26 214 A 1 
ATOM   1718 N  N   . ILE A 1 215 ? 2.187   -6.478  4.674   1.00 98.88 215 A 1 
ATOM   1719 C  CA  . ILE A 1 215 ? 1.111   -7.468  4.648   1.00 98.83 215 A 1 
ATOM   1720 C  C   . ILE A 1 215 ? 0.312   -7.378  5.943   1.00 98.89 215 A 1 
ATOM   1721 O  O   . ILE A 1 215 ? 0.823   -7.702  7.020   1.00 98.69 215 A 1 
ATOM   1722 C  CB  . ILE A 1 215 ? 1.650   -8.895  4.431   1.00 98.63 215 A 1 
ATOM   1723 C  CG1 . ILE A 1 215 ? 2.625   -8.944  3.242   1.00 98.11 215 A 1 
ATOM   1724 C  CG2 . ILE A 1 215 ? 0.483   -9.861  4.232   1.00 98.04 215 A 1 
ATOM   1725 C  CD1 . ILE A 1 215 ? 3.277   -10.298 3.020   1.00 97.37 215 A 1 
ATOM   1726 N  N   . CYS A 1 216 ? -0.936  -6.961  5.845   1.00 98.57 216 A 1 
ATOM   1727 C  CA  . CYS A 1 216 ? -1.838  -6.933  6.984   1.00 98.42 216 A 1 
ATOM   1728 C  C   . CYS A 1 216 ? -2.198  -8.360  7.420   1.00 98.34 216 A 1 
ATOM   1729 O  O   . CYS A 1 216 ? -2.268  -9.263  6.590   1.00 97.23 216 A 1 
ATOM   1730 C  CB  . CYS A 1 216 ? -3.119  -6.180  6.614   1.00 97.75 216 A 1 
ATOM   1731 S  SG  . CYS A 1 216 ? -3.333  -4.541  7.346   1.00 94.10 216 A 1 
ATOM   1732 N  N   . PRO A 1 217 ? -2.466  -8.581  8.711   1.00 98.22 217 A 1 
ATOM   1733 C  CA  . PRO A 1 217 ? -3.082  -9.837  9.120   1.00 97.94 217 A 1 
ATOM   1734 C  C   . PRO A 1 217 ? -4.489  -9.952  8.548   1.00 97.53 217 A 1 
ATOM   1735 O  O   . PRO A 1 217 ? -5.119  -8.951  8.202   1.00 95.39 217 A 1 
ATOM   1736 C  CB  . PRO A 1 217 ? -3.101  -9.760  10.653  1.00 97.23 217 A 1 
ATOM   1737 C  CG  . PRO A 1 217 ? -3.161  -8.284  10.929  1.00 95.34 217 A 1 
ATOM   1738 C  CD  . PRO A 1 217 ? -2.342  -7.648  9.827   1.00 97.85 217 A 1 
ATOM   1739 N  N   . GLY A 1 218 ? -4.978  -11.175 8.454   1.00 96.39 218 A 1 
ATOM   1740 C  CA  . GLY A 1 218 ? -6.306  -11.447 7.941   1.00 95.28 218 A 1 
ATOM   1741 C  C   . GLY A 1 218 ? -6.282  -12.081 6.560   1.00 95.11 218 A 1 
ATOM   1742 O  O   . GLY A 1 218 ? -5.383  -12.855 6.226   1.00 92.35 218 A 1 
ATOM   1743 N  N   . VAL A 1 219 ? -7.287  -11.752 5.764   1.00 94.24 219 A 1 
ATOM   1744 C  CA  . VAL A 1 219 ? -7.571  -12.457 4.518   1.00 93.43 219 A 1 
ATOM   1745 C  C   . VAL A 1 219 ? -7.608  -11.491 3.337   1.00 94.19 219 A 1 
ATOM   1746 O  O   . VAL A 1 219 ? -7.649  -10.277 3.513   1.00 92.61 219 A 1 
ATOM   1747 C  CB  . VAL A 1 219 ? -8.899  -13.228 4.614   1.00 91.07 219 A 1 
ATOM   1748 C  CG1 . VAL A 1 219 ? -8.915  -14.123 5.847   1.00 85.42 219 A 1 
ATOM   1749 C  CG2 . VAL A 1 219 ? -10.100 -12.285 4.635   1.00 85.05 219 A 1 
ATOM   1750 N  N   . ALA A 1 220 ? -7.608  -12.053 2.129   1.00 92.52 220 A 1 
ATOM   1751 C  CA  . ALA A 1 220 ? -7.794  -11.287 0.908   1.00 92.11 220 A 1 
ATOM   1752 C  C   . ALA A 1 220 ? -9.219  -11.489 0.396   1.00 92.18 220 A 1 
ATOM   1753 O  O   . ALA A 1 220 ? -9.587  -12.594 -0.007  1.00 89.16 220 A 1 
ATOM   1754 C  CB  . ALA A 1 220 ? -6.768  -11.708 -0.137  1.00 90.38 220 A 1 
ATOM   1755 N  N   . GLU A 1 221 ? -10.029 -10.438 0.400   1.00 91.66 221 A 1 
ATOM   1756 C  CA  . GLU A 1 221 ? -11.449 -10.541 0.070   1.00 91.02 221 A 1 
ATOM   1757 C  C   . GLU A 1 221 ? -11.714 -11.068 -1.332  1.00 90.83 221 A 1 
ATOM   1758 O  O   . GLU A 1 221 ? -12.723 -11.732 -1.567  1.00 88.12 221 A 1 
ATOM   1759 C  CB  . GLU A 1 221 ? -12.143 -9.179  0.193   1.00 89.10 221 A 1 
ATOM   1760 C  CG  . GLU A 1 221 ? -12.229 -8.595  1.576   1.00 86.06 221 A 1 
ATOM   1761 C  CD  . GLU A 1 221 ? -11.047 -7.727  1.960   1.00 88.17 221 A 1 
ATOM   1762 O  OE1 . GLU A 1 221 ? -9.921  -7.953  1.466   1.00 84.36 221 A 1 
ATOM   1763 O  OE2 . GLU A 1 221 ? -11.237 -6.817  2.780   1.00 85.19 221 A 1 
ATOM   1764 N  N   . ARG A 1 222 ? -10.833 -10.748 -2.267  1.00 91.29 222 A 1 
ATOM   1765 C  CA  . ARG A 1 222 ? -11.056 -11.090 -3.664  1.00 89.89 222 A 1 
ATOM   1766 C  C   . ARG A 1 222 ? -10.946 -12.584 -3.939  1.00 89.71 222 A 1 
ATOM   1767 O  O   . ARG A 1 222 ? -11.497 -13.078 -4.920  1.00 87.59 222 A 1 
ATOM   1768 C  CB  . ARG A 1 222 ? -10.080 -10.313 -4.541  1.00 88.23 222 A 1 
ATOM   1769 C  CG  . ARG A 1 222 ? -10.355 -10.484 -6.026  1.00 83.18 222 A 1 
ATOM   1770 C  CD  . ARG A 1 222 ? -9.395  -9.681  -6.864  1.00 81.54 222 A 1 
ATOM   1771 N  NE  . ARG A 1 222 ? -9.627  -9.941  -8.281  1.00 77.51 222 A 1 
ATOM   1772 C  CZ  . ARG A 1 222 ? -8.832  -9.538  -9.267  1.00 74.75 222 A 1 
ATOM   1773 N  NH1 . ARG A 1 222 ? -7.748  -8.830  -9.016  1.00 69.13 222 A 1 
ATOM   1774 N  NH2 . ARG A 1 222 ? -9.118  -9.843  -10.504 1.00 67.69 222 A 1 
ATOM   1775 N  N   . PHE A 1 223 ? -10.229 -13.306 -3.090  1.00 89.22 223 A 1 
ATOM   1776 C  CA  . PHE A 1 223 ? -9.934  -14.714 -3.302  1.00 88.01 223 A 1 
ATOM   1777 C  C   . PHE A 1 223 ? -10.516 -15.571 -2.187  1.00 88.67 223 A 1 
ATOM   1778 O  O   . PHE A 1 223 ? -10.576 -15.157 -1.037  1.00 85.96 223 A 1 
ATOM   1779 C  CB  . PHE A 1 223 ? -8.428  -14.933 -3.401  1.00 85.48 223 A 1 
ATOM   1780 C  CG  . PHE A 1 223 ? -7.761  -14.074 -4.432  1.00 82.30 223 A 1 
ATOM   1781 C  CD1 . PHE A 1 223 ? -7.917  -14.344 -5.788  1.00 78.73 223 A 1 
ATOM   1782 C  CD2 . PHE A 1 223 ? -6.984  -12.988 -4.053  1.00 77.74 223 A 1 
ATOM   1783 C  CE1 . PHE A 1 223 ? -7.313  -13.557 -6.744  1.00 75.76 223 A 1 
ATOM   1784 C  CE2 . PHE A 1 223 ? -6.372  -12.187 -5.009  1.00 75.24 223 A 1 
ATOM   1785 C  CZ  . PHE A 1 223 ? -6.536  -12.470 -6.353  1.00 74.87 223 A 1 
ATOM   1786 N  N   . ASN A 1 224 ? -10.961 -16.780 -2.600  1.00 86.07 224 A 1 
ATOM   1787 C  CA  . ASN A 1 224 ? -11.415 -17.733 -1.687  1.00 85.50 224 A 1 
ATOM   1788 C  C   . ASN A 1 224 ? -10.321 -18.423 -0.932  1.00 82.23 224 A 1 
ATOM   1789 O  O   . ASN A 1 224 ? -10.554 -19.169 -0.024  1.00 78.31 224 A 1 
ATOM   1790 C  CB  . ASN A 1 224 ? -12.370 -18.655 -2.385  1.00 85.70 224 A 1 
ATOM   1791 C  CG  . ASN A 1 224 ? -13.554 -17.991 -2.815  1.00 85.86 224 A 1 
ATOM   1792 O  OD1 . ASN A 1 224 ? -14.000 -17.015 -2.169  1.00 81.81 224 A 1 
ATOM   1793 N  ND2 . ASN A 1 224 ? -14.266 -18.162 -3.580  1.00 84.02 224 A 1 
ATOM   1794 N  N   . TYR A 1 225 ? -9.042  -18.118 -1.230  1.00 79.72 225 A 1 
ATOM   1795 C  CA  . TYR A 1 225 ? -7.860  -18.512 -0.478  1.00 75.62 225 A 1 
ATOM   1796 C  C   . TYR A 1 225 ? -7.512  -17.363 0.457   1.00 75.22 225 A 1 
ATOM   1797 O  O   . TYR A 1 225 ? -6.948  -16.361 0.034   1.00 71.89 225 A 1 
ATOM   1798 C  CB  . TYR A 1 225 ? -6.712  -18.837 -1.418  1.00 73.31 225 A 1 
ATOM   1799 C  CG  . TYR A 1 225 ? -7.079  -19.802 -2.509  1.00 69.73 225 A 1 
ATOM   1800 C  CD1 . TYR A 1 225 ? -7.240  -21.159 -2.235  1.00 66.72 225 A 1 
ATOM   1801 C  CD2 . TYR A 1 225 ? -7.289  -19.357 -3.817  1.00 65.19 225 A 1 
ATOM   1802 C  CE1 . TYR A 1 225 ? -7.592  -22.046 -3.245  1.00 63.22 225 A 1 
ATOM   1803 C  CE2 . TYR A 1 225 ? -7.634  -20.238 -4.834  1.00 62.13 225 A 1 
ATOM   1804 C  CZ  . TYR A 1 225 ? -7.785  -21.583 -4.534  1.00 62.92 225 A 1 
ATOM   1805 O  OH  . TYR A 1 225 ? -8.127  -22.465 -5.530  1.00 59.34 225 A 1 
ATOM   1806 N  N   . SER A 1 226 ? -7.888  -17.486 1.709   1.00 75.43 226 A 1 
ATOM   1807 C  CA  . SER A 1 226 ? -7.929  -16.320 2.578   1.00 74.76 226 A 1 
ATOM   1808 C  C   . SER A 1 226 ? -6.604  -15.978 3.238   1.00 78.73 226 A 1 
ATOM   1809 O  O   . SER A 1 226 ? -6.153  -14.843 3.158   1.00 75.65 226 A 1 
ATOM   1810 C  CB  . SER A 1 226 ? -9.030  -16.495 3.622   1.00 67.80 226 A 1 
ATOM   1811 O  OG  . SER A 1 226 ? -8.782  -17.605 4.451   1.00 62.71 226 A 1 
ATOM   1812 N  N   . ASP A 1 227 ? -5.968  -16.940 3.898   1.00 86.13 227 A 1 
ATOM   1813 C  CA  . ASP A 1 227 ? -4.879  -16.630 4.816   1.00 88.22 227 A 1 
ATOM   1814 C  C   . ASP A 1 227 ? -3.646  -16.074 4.103   1.00 91.74 227 A 1 
ATOM   1815 O  O   . ASP A 1 227 ? -3.118  -16.677 3.170   1.00 90.47 227 A 1 
ATOM   1816 C  CB  . ASP A 1 227 ? -4.489  -17.868 5.619   1.00 84.05 227 A 1 
ATOM   1817 C  CG  . ASP A 1 227 ? -5.630  -18.390 6.476   1.00 76.86 227 A 1 
ATOM   1818 O  OD1 . ASP A 1 227 ? -6.450  -17.576 6.942   1.00 70.03 227 A 1 
ATOM   1819 O  OD2 . ASP A 1 227 ? -5.692  -19.615 6.671   1.00 69.74 227 A 1 
ATOM   1820 N  N   . GLN A 1 228 ? -3.177  -14.925 4.582   1.00 95.55 228 A 1 
ATOM   1821 C  CA  . GLN A 1 228 ? -1.953  -14.315 4.086   1.00 96.28 228 A 1 
ATOM   1822 C  C   . GLN A 1 228 ? -0.748  -14.674 4.949   1.00 97.13 228 A 1 
ATOM   1823 O  O   . GLN A 1 228 ? 0.358   -14.832 4.436   1.00 96.02 228 A 1 
ATOM   1824 C  CB  . GLN A 1 228 ? -2.121  -12.792 4.032   1.00 95.44 228 A 1 
ATOM   1825 C  CG  . GLN A 1 228 ? -3.194  -12.327 3.072   1.00 93.51 228 A 1 
ATOM   1826 C  CD  . GLN A 1 228 ? -2.866  -12.715 1.643   1.00 92.68 228 A 1 
ATOM   1827 O  OE1 . GLN A 1 228 ? -1.913  -12.213 1.061   1.00 84.18 228 A 1 
ATOM   1828 N  NE2 . GLN A 1 228 ? -3.622  -13.629 1.075   1.00 83.27 228 A 1 
ATOM   1829 N  N   . LEU A 1 229 ? -0.953  -14.800 6.246   1.00 97.66 229 A 1 
ATOM   1830 C  CA  . LEU A 1 229 ? 0.110   -15.091 7.199   1.00 97.78 229 A 1 
ATOM   1831 C  C   . LEU A 1 229 ? -0.063  -16.495 7.767   1.00 97.33 229 A 1 
ATOM   1832 O  O   . LEU A 1 229 ? -1.174  -17.028 7.812   1.00 96.70 229 A 1 
ATOM   1833 C  CB  . LEU A 1 229 ? 0.105   -14.056 8.323   1.00 98.03 229 A 1 
ATOM   1834 C  CG  . LEU A 1 229 ? 0.088   -12.584 7.896   1.00 97.87 229 A 1 
ATOM   1835 C  CD1 . LEU A 1 229 ? 0.152   -11.685 9.117   1.00 97.72 229 A 1 
ATOM   1836 C  CD2 . LEU A 1 229 ? 1.245   -12.261 6.958   1.00 97.64 229 A 1 
ATOM   1837 N  N   . TYR A 1 230 ? 1.040   -17.099 8.219   1.00 97.69 230 A 1 
ATOM   1838 C  CA  . TYR A 1 230 ? 0.929   -18.339 8.977   1.00 97.54 230 A 1 
ATOM   1839 C  C   . TYR A 1 230 ? -0.003  -18.123 10.174  1.00 97.51 230 A 1 
ATOM   1840 O  O   . TYR A 1 230 ? 0.090   -17.087 10.831  1.00 97.22 230 A 1 
ATOM   1841 C  CB  . TYR A 1 230 ? 2.298   -18.794 9.475   1.00 97.21 230 A 1 
ATOM   1842 C  CG  . TYR A 1 230 ? 3.221   -19.299 8.397   1.00 97.16 230 A 1 
ATOM   1843 C  CD1 . TYR A 1 230 ? 2.944   -20.490 7.717   1.00 96.46 230 A 1 
ATOM   1844 C  CD2 . TYR A 1 230 ? 4.397   -18.615 8.074   1.00 96.58 230 A 1 
ATOM   1845 C  CE1 . TYR A 1 230 ? 3.802   -20.969 6.743   1.00 95.99 230 A 1 
ATOM   1846 C  CE2 . TYR A 1 230 ? 5.271   -19.092 7.098   1.00 96.06 230 A 1 
ATOM   1847 C  CZ  . TYR A 1 230 ? 4.968   -20.270 6.439   1.00 96.17 230 A 1 
ATOM   1848 O  OH  . TYR A 1 230 ? 5.817   -20.742 5.477   1.00 94.96 230 A 1 
ATOM   1849 N  N   . PRO A 1 231 ? -0.879  -19.068 10.487  1.00 96.65 231 A 1 
ATOM   1850 C  CA  . PRO A 1 231 ? -1.882  -18.861 11.546  1.00 96.16 231 A 1 
ATOM   1851 C  C   . PRO A 1 231 ? -1.283  -18.433 12.879  1.00 96.64 231 A 1 
ATOM   1852 O  O   . PRO A 1 231 ? -1.820  -17.527 13.535  1.00 96.33 231 A 1 
ATOM   1853 C  CB  . PRO A 1 231 ? -2.591  -20.209 11.644  1.00 94.71 231 A 1 
ATOM   1854 C  CG  . PRO A 1 231 ? -2.470  -20.791 10.269  1.00 92.03 231 A 1 
ATOM   1855 C  CD  . PRO A 1 231 ? -1.112  -20.336 9.777   1.00 94.91 231 A 1 
ATOM   1856 N  N   . GLN A 1 232 ? -0.179  -19.043 13.296  1.00 96.96 232 A 1 
ATOM   1857 C  CA  . GLN A 1 232 ? 0.430   -18.715 14.583  1.00 96.88 232 A 1 
ATOM   1858 C  C   . GLN A 1 232 ? 0.962   -17.278 14.626  1.00 97.54 232 A 1 
ATOM   1859 O  O   . GLN A 1 232 ? 0.961   -16.655 15.685  1.00 97.29 232 A 1 
ATOM   1860 C  CB  . GLN A 1 232 ? 1.536   -19.723 14.945  1.00 95.85 232 A 1 
ATOM   1861 C  CG  . GLN A 1 232 ? 2.804   -19.685 14.084  1.00 91.92 232 A 1 
ATOM   1862 C  CD  . GLN A 1 232 ? 2.717   -20.542 12.828  1.00 91.86 232 A 1 
ATOM   1863 O  OE1 . GLN A 1 232 ? 1.641   -20.842 12.316  1.00 86.78 232 A 1 
ATOM   1864 N  NE2 . GLN A 1 232 ? 3.866   -20.943 12.313  1.00 85.18 232 A 1 
ATOM   1865 N  N   . TYR A 1 233 ? 1.412   -16.750 13.490  1.00 98.04 233 A 1 
ATOM   1866 C  CA  . TYR A 1 233 ? 1.864   -15.363 13.419  1.00 98.37 233 A 1 
ATOM   1867 C  C   . TYR A 1 233 ? 0.697   -14.404 13.241  1.00 98.41 233 A 1 
ATOM   1868 O  O   . TYR A 1 233 ? 0.690   -13.326 13.835  1.00 98.41 233 A 1 
ATOM   1869 C  CB  . TYR A 1 233 ? 2.875   -15.182 12.284  1.00 98.32 233 A 1 
ATOM   1870 C  CG  . TYR A 1 233 ? 4.106   -16.048 12.387  1.00 98.31 233 A 1 
ATOM   1871 C  CD1 . TYR A 1 233 ? 4.711   -16.310 13.623  1.00 97.90 233 A 1 
ATOM   1872 C  CD2 . TYR A 1 233 ? 4.673   -16.604 11.240  1.00 97.94 233 A 1 
ATOM   1873 C  CE1 . TYR A 1 233 ? 5.841   -17.111 13.713  1.00 97.60 233 A 1 
ATOM   1874 C  CE2 . TYR A 1 233 ? 5.796   -17.410 11.323  1.00 97.64 233 A 1 
ATOM   1875 C  CZ  . TYR A 1 233 ? 6.375   -17.665 12.557  1.00 97.74 233 A 1 
ATOM   1876 O  OH  . TYR A 1 233 ? 7.480   -18.469 12.635  1.00 97.01 233 A 1 
ATOM   1877 N  N   . ASN A 1 234 ? -0.287  -14.786 12.450  1.00 97.99 234 A 1 
ATOM   1878 C  CA  . ASN A 1 234 ? -1.477  -13.971 12.252  1.00 97.83 234 A 1 
ATOM   1879 C  C   . ASN A 1 234 ? -2.137  -13.632 13.587  1.00 98.18 234 A 1 
ATOM   1880 O  O   . ASN A 1 234 ? -2.369  -12.463 13.895  1.00 98.23 234 A 1 
ATOM   1881 C  CB  . ASN A 1 234 ? -2.465  -14.697 11.340  1.00 97.45 234 A 1 
ATOM   1882 C  CG  . ASN A 1 234 ? -3.651  -13.828 11.009  1.00 97.11 234 A 1 
ATOM   1883 O  OD1 . ASN A 1 234 ? -3.607  -13.039 10.074  1.00 95.23 234 A 1 
ATOM   1884 N  ND2 . ASN A 1 234 ? -4.719  -13.942 11.777  1.00 95.10 234 A 1 
ATOM   1885 N  N   . ASP A 1 235 ? -2.417  -14.657 14.370  1.00 97.77 235 A 1 
ATOM   1886 C  CA  . ASP A 1 235 ? -3.141  -14.467 15.616  1.00 97.50 235 A 1 
ATOM   1887 C  C   . ASP A 1 235 ? -2.316  -13.649 16.608  1.00 98.01 235 A 1 
ATOM   1888 O  O   . ASP A 1 235 ? -2.834  -12.736 17.257  1.00 97.82 235 A 1 
ATOM   1889 C  CB  . ASP A 1 235 ? -3.525  -15.824 16.212  1.00 96.40 235 A 1 
ATOM   1890 C  CG  . ASP A 1 235 ? -4.493  -16.608 15.330  1.00 91.92 235 A 1 
ATOM   1891 O  OD1 . ASP A 1 235 ? -5.015  -16.044 14.347  1.00 89.04 235 A 1 
ATOM   1892 O  OD2 . ASP A 1 235 ? -4.717  -17.798 15.631  1.00 88.46 235 A 1 
ATOM   1893 N  N   . ARG A 1 236 ? -1.027  -13.946 16.703  1.00 98.38 236 A 1 
ATOM   1894 C  CA  . ARG A 1 236 ? -0.150  -13.201 17.601  1.00 98.58 236 A 1 
ATOM   1895 C  C   . ARG A 1 236 ? -0.004  -11.746 17.166  1.00 98.73 236 A 1 
ATOM   1896 O  O   . ARG A 1 236 ? 0.073   -10.855 18.014  1.00 98.68 236 A 1 
ATOM   1897 C  CB  . ARG A 1 236 ? 1.213   -13.890 17.697  1.00 98.45 236 A 1 
ATOM   1898 C  CG  . ARG A 1 236 ? 2.098   -13.305 18.799  1.00 97.34 236 A 1 
ATOM   1899 C  CD  . ARG A 1 236 ? 3.382   -14.106 18.964  1.00 96.02 236 A 1 
ATOM   1900 N  NE  . ARG A 1 236 ? 4.207   -13.577 20.049  1.00 94.15 236 A 1 
ATOM   1901 C  CZ  . ARG A 1 236 ? 5.411   -14.039 20.388  1.00 92.30 236 A 1 
ATOM   1902 N  NH1 . ARG A 1 236 ? 5.951   -15.050 19.731  1.00 90.31 236 A 1 
ATOM   1903 N  NH2 . ARG A 1 236 ? 6.065   -13.488 21.386  1.00 89.00 236 A 1 
ATOM   1904 N  N   . LEU A 1 237 ? 0.035   -11.489 15.866  1.00 98.73 237 A 1 
ATOM   1905 C  CA  . LEU A 1 237 ? 0.136   -10.120 15.353  1.00 98.84 237 A 1 
ATOM   1906 C  C   . LEU A 1 237 ? -1.132  -9.326  15.653  1.00 98.87 237 A 1 
ATOM   1907 O  O   . LEU A 1 237 ? -1.052  -8.187  16.108  1.00 98.84 237 A 1 
ATOM   1908 C  CB  . LEU A 1 237 ? 0.438   -10.143 13.853  1.00 98.83 237 A 1 
ATOM   1909 C  CG  . LEU A 1 237 ? 0.572   -8.765  13.190  1.00 98.69 237 A 1 
ATOM   1910 C  CD1 . LEU A 1 237 ? 1.688   -7.950  13.823  1.00 98.49 237 A 1 
ATOM   1911 C  CD2 . LEU A 1 237 ? 0.825   -8.934  11.704  1.00 98.48 237 A 1 
ATOM   1912 N  N   . VAL A 1 238 ? -2.293  -9.920  15.419  1.00 98.70 238 A 1 
ATOM   1913 C  CA  . VAL A 1 238 ? -3.556  -9.260  15.748  1.00 98.76 238 A 1 
ATOM   1914 C  C   . VAL A 1 238 ? -3.606  -8.915  17.232  1.00 98.74 238 A 1 
ATOM   1915 O  O   . VAL A 1 238 ? -3.906  -7.774  17.599  1.00 98.71 238 A 1 
ATOM   1916 C  CB  . VAL A 1 238 ? -4.770  -10.129 15.343  1.00 98.49 238 A 1 
ATOM   1917 C  CG1 . VAL A 1 238 ? -6.076  -9.531  15.860  1.00 97.96 238 A 1 
ATOM   1918 C  CG2 . VAL A 1 238 ? -4.846  -10.263 13.829  1.00 98.04 238 A 1 
ATOM   1919 N  N   . ASP A 1 239 ? -3.278  -9.880  18.082  1.00 98.73 239 A 1 
ATOM   1920 C  CA  . ASP A 1 239 ? -3.259  -9.645  19.527  1.00 98.60 239 A 1 
ATOM   1921 C  C   . ASP A 1 239 ? -2.251  -8.568  19.911  1.00 98.76 239 A 1 
ATOM   1922 O  O   . ASP A 1 239 ? -2.544  -7.702  20.734  1.00 98.59 239 A 1 
ATOM   1923 C  CB  . ASP A 1 239 ? -2.942  -10.946 20.277  1.00 98.29 239 A 1 
ATOM   1924 C  CG  . ASP A 1 239 ? -4.101  -11.930 20.315  1.00 95.00 239 A 1 
ATOM   1925 O  OD1 . ASP A 1 239 ? -5.223  -11.570 19.896  1.00 92.86 239 A 1 
ATOM   1926 O  OD2 . ASP A 1 239 ? -3.882  -13.052 20.799  1.00 92.36 239 A 1 
ATOM   1927 N  N   . SER A 1 240 ? -1.065  -8.603  19.307  1.00 98.79 240 A 1 
ATOM   1928 C  CA  . SER A 1 240 ? -0.013  -7.637  19.616  1.00 98.79 240 A 1 
ATOM   1929 C  C   . SER A 1 240 ? -0.422  -6.215  19.242  1.00 98.85 240 A 1 
ATOM   1930 O  O   . SER A 1 240 ? -0.125  -5.274  19.973  1.00 98.68 240 A 1 
ATOM   1931 C  CB  . SER A 1 240 ? 1.282   -7.996  18.887  1.00 98.45 240 A 1 
ATOM   1932 O  OG  . SER A 1 240 ? 1.792   -9.242  19.328  1.00 94.31 240 A 1 
ATOM   1933 N  N   . LEU A 1 241 ? -1.102  -6.050  18.122  1.00 98.88 241 A 1 
ATOM   1934 C  CA  . LEU A 1 241 ? -1.560  -4.730  17.698  1.00 98.82 241 A 1 
ATOM   1935 C  C   . LEU A 1 241 ? -2.729  -4.250  18.556  1.00 98.87 241 A 1 
ATOM   1936 O  O   . LEU A 1 241 ? -2.715  -3.128  19.058  1.00 98.79 241 A 1 
ATOM   1937 C  CB  . LEU A 1 241 ? -1.945  -4.768  16.213  1.00 98.90 241 A 1 
ATOM   1938 C  CG  . LEU A 1 241 ? -0.770  -5.001  15.254  1.00 98.80 241 A 1 
ATOM   1939 C  CD1 . LEU A 1 241 ? -1.292  -5.346  13.859  1.00 98.65 241 A 1 
ATOM   1940 C  CD2 . LEU A 1 241 ? 0.139   -3.780  15.181  1.00 98.53 241 A 1 
ATOM   1941 N  N   . ALA A 1 242 ? -3.734  -5.094  18.745  1.00 98.84 242 A 1 
ATOM   1942 C  CA  . ALA A 1 242 ? -4.932  -4.707  19.490  1.00 98.87 242 A 1 
ATOM   1943 C  C   . ALA A 1 242 ? -4.631  -4.412  20.965  1.00 98.84 242 A 1 
ATOM   1944 O  O   . ALA A 1 242 ? -5.278  -3.547  21.556  1.00 98.51 242 A 1 
ATOM   1945 C  CB  . ALA A 1 242 ? -5.993  -5.796  19.356  1.00 98.74 242 A 1 
ATOM   1946 N  N   . GLU A 1 243 ? -3.652  -5.101  21.539  1.00 98.76 243 A 1 
ATOM   1947 C  CA  . GLU A 1 243 ? -3.261  -4.900  22.936  1.00 98.67 243 A 1 
ATOM   1948 C  C   . GLU A 1 243 ? -2.849  -3.453  23.211  1.00 98.71 243 A 1 
ATOM   1949 O  O   . GLU A 1 243 ? -3.026  -2.950  24.322  1.00 98.29 243 A 1 
ATOM   1950 C  CB  . GLU A 1 243 ? -2.119  -5.865  23.278  1.00 98.07 243 A 1 
ATOM   1951 C  CG  . GLU A 1 243 ? -1.532  -5.699  24.685  1.00 92.53 243 A 1 
ATOM   1952 C  CD  . GLU A 1 243 ? -2.535  -5.984  25.796  1.00 89.39 243 A 1 
ATOM   1953 O  OE1 . GLU A 1 243 ? -3.464  -6.794  25.597  1.00 84.54 243 A 1 
ATOM   1954 O  OE2 . GLU A 1 243 ? -2.394  -5.381  26.873  1.00 83.86 243 A 1 
ATOM   1955 N  N   . TYR A 1 244 ? -2.329  -2.769  22.197  1.00 98.89 244 A 1 
ATOM   1956 C  CA  . TYR A 1 244 ? -1.863  -1.394  22.311  1.00 98.89 244 A 1 
ATOM   1957 C  C   . TYR A 1 244 ? -2.793  -0.405  21.601  1.00 98.84 244 A 1 
ATOM   1958 O  O   . TYR A 1 244 ? -2.343  0.578   21.011  1.00 98.57 244 A 1 
ATOM   1959 C  CB  . TYR A 1 244 ? -0.416  -1.297  21.831  1.00 98.85 244 A 1 
ATOM   1960 C  CG  . TYR A 1 244 ? 0.527   -2.110  22.690  1.00 98.85 244 A 1 
ATOM   1961 C  CD1 . TYR A 1 244 ? 0.962   -1.625  23.928  1.00 98.62 244 A 1 
ATOM   1962 C  CD2 . TYR A 1 244 ? 0.943   -3.376  22.290  1.00 98.64 244 A 1 
ATOM   1963 C  CE1 . TYR A 1 244 ? 1.797   -2.386  24.738  1.00 98.38 244 A 1 
ATOM   1964 C  CE2 . TYR A 1 244 ? 1.779   -4.141  23.097  1.00 98.42 244 A 1 
ATOM   1965 C  CZ  . TYR A 1 244 ? 2.204   -3.647  24.316  1.00 98.48 244 A 1 
ATOM   1966 O  OH  . TYR A 1 244 ? 3.029   -4.398  25.118  1.00 97.80 244 A 1 
ATOM   1967 N  N   . ASN A 1 245 ? -4.095  -0.650  21.673  1.00 98.78 245 A 1 
ATOM   1968 C  CA  . ASN A 1 245 ? -5.094  0.226   21.076  1.00 98.63 245 A 1 
ATOM   1969 C  C   . ASN A 1 245 ? -5.103  1.638   21.680  1.00 98.47 245 A 1 
ATOM   1970 O  O   . ASN A 1 245 ? -5.596  2.574   21.057  1.00 97.65 245 A 1 
ATOM   1971 C  CB  . ASN A 1 245 ? -6.485  -0.399  21.190  1.00 98.24 245 A 1 
ATOM   1972 C  CG  . ASN A 1 245 ? -7.002  -0.438  22.618  1.00 97.93 245 A 1 
ATOM   1973 O  OD1 . ASN A 1 245 ? -6.300  -0.815  23.544  1.00 94.99 245 A 1 
ATOM   1974 N  ND2 . ASN A 1 245 ? -8.243  -0.038  22.814  1.00 93.92 245 A 1 
ATOM   1975 N  N   . ASP A 1 246 ? -4.556  1.789   22.881  1.00 98.47 246 A 1 
ATOM   1976 C  CA  . ASP A 1 246 ? -4.398  3.082   23.531  1.00 98.35 246 A 1 
ATOM   1977 C  C   . ASP A 1 246 ? -3.190  3.869   23.001  1.00 98.39 246 A 1 
ATOM   1978 O  O   . ASP A 1 246 ? -3.087  5.069   23.247  1.00 97.69 246 A 1 
ATOM   1979 C  CB  . ASP A 1 246 ? -4.275  2.885   25.045  1.00 97.96 246 A 1 
ATOM   1980 C  CG  . ASP A 1 246 ? -3.112  1.983   25.440  1.00 97.54 246 A 1 
ATOM   1981 O  OD1 . ASP A 1 246 ? -2.919  0.917   24.816  1.00 96.21 246 A 1 
ATOM   1982 O  OD2 . ASP A 1 246 ? -2.388  2.323   26.395  1.00 95.56 246 A 1 
ATOM   1983 N  N   . VAL A 1 247 ? -2.300  3.205   22.283  1.00 98.66 247 A 1 
ATOM   1984 C  CA  . VAL A 1 247 ? -1.091  3.808   21.718  1.00 98.79 247 A 1 
ATOM   1985 C  C   . VAL A 1 247 ? -1.214  4.000   20.205  1.00 98.70 247 A 1 
ATOM   1986 O  O   . VAL A 1 247 ? -0.790  5.022   19.661  1.00 98.61 247 A 1 
ATOM   1987 C  CB  . VAL A 1 247 ? 0.144   2.940   22.038  1.00 98.73 247 A 1 
ATOM   1988 C  CG1 . VAL A 1 247 ? 1.411   3.499   21.396  1.00 98.45 247 A 1 
ATOM   1989 C  CG2 . VAL A 1 247 ? 0.349   2.829   23.552  1.00 98.42 247 A 1 
ATOM   1990 N  N   . ILE A 1 248 ? -1.790  3.020   19.515  1.00 98.80 248 A 1 
ATOM   1991 C  CA  . ILE A 1 248 ? -1.778  2.970   18.057  1.00 98.81 248 A 1 
ATOM   1992 C  C   . ILE A 1 248 ? -2.972  3.737   17.485  1.00 98.88 248 A 1 
ATOM   1993 O  O   . ILE A 1 248 ? -4.126  3.363   17.703  1.00 98.64 248 A 1 
ATOM   1994 C  CB  . ILE A 1 248 ? -1.769  1.508   17.567  1.00 98.90 248 A 1 
ATOM   1995 C  CG1 . ILE A 1 248 ? -0.496  0.801   18.050  1.00 98.79 248 A 1 
ATOM   1996 C  CG2 . ILE A 1 248 ? -1.880  1.453   16.047  1.00 98.81 248 A 1 
ATOM   1997 C  CD1 . ILE A 1 248 ? -0.491  -0.700  17.809  1.00 98.73 248 A 1 
ATOM   1998 N  N   . LEU A 1 249 ? -2.680  4.782   16.715  1.00 98.77 249 A 1 
ATOM   1999 C  CA  . LEU A 1 249 ? -3.719  5.562   16.038  1.00 98.69 249 A 1 
ATOM   2000 C  C   . LEU A 1 249 ? -4.303  4.828   14.836  1.00 98.74 249 A 1 
ATOM   2001 O  O   . LEU A 1 249 ? -5.451  5.059   14.468  1.00 98.15 249 A 1 
ATOM   2002 C  CB  . LEU A 1 249 ? -3.159  6.911   15.581  1.00 98.35 249 A 1 
ATOM   2003 C  CG  . LEU A 1 249 ? -2.546  7.800   16.669  1.00 97.32 249 A 1 
ATOM   2004 C  CD1 . LEU A 1 249 ? -2.172  9.144   16.061  1.00 96.21 249 A 1 
ATOM   2005 C  CD2 . LEU A 1 249 ? -3.486  7.996   17.837  1.00 96.00 249 A 1 
ATOM   2006 N  N   . GLY A 1 250 ? -3.512  3.976   14.213  1.00 98.80 250 A 1 
ATOM   2007 C  CA  . GLY A 1 250 ? -3.925  3.227   13.040  1.00 98.81 250 A 1 
ATOM   2008 C  C   . GLY A 1 250 ? -2.762  2.451   12.454  1.00 98.97 250 A 1 
ATOM   2009 O  O   . GLY A 1 250 ? -1.596  2.709   12.769  1.00 98.87 250 A 1 
ATOM   2010 N  N   . VAL A 1 251 ? -3.095  1.493   11.594  1.00 98.90 251 A 1 
ATOM   2011 C  CA  . VAL A 1 251 ? -2.132  0.635   10.907  1.00 98.96 251 A 1 
ATOM   2012 C  C   . VAL A 1 251 ? -2.278  0.853   9.409   1.00 98.95 251 A 1 
ATOM   2013 O  O   . VAL A 1 251 ? -3.393  0.902   8.890   1.00 98.90 251 A 1 
ATOM   2014 C  CB  . VAL A 1 251 ? -2.355  -0.846  11.270  1.00 98.93 251 A 1 
ATOM   2015 C  CG1 . VAL A 1 251 ? -1.332  -1.739  10.575  1.00 98.73 251 A 1 
ATOM   2016 C  CG2 . VAL A 1 251 ? -2.286  -1.061  12.776  1.00 98.73 251 A 1 
ATOM   2017 N  N   . LEU A 1 252 ? -1.155  0.984   8.706   1.00 98.98 252 A 1 
ATOM   2018 C  CA  . LEU A 1 252 ? -1.141  1.145   7.257   1.00 98.96 252 A 1 
ATOM   2019 C  C   . LEU A 1 252 ? -0.526  -0.087  6.604   1.00 98.90 252 A 1 
ATOM   2020 O  O   . LEU A 1 252 ? 0.569   -0.504  6.978   1.00 98.82 252 A 1 
ATOM   2021 C  CB  . LEU A 1 252 ? -0.353  2.397   6.864   1.00 98.91 252 A 1 
ATOM   2022 C  CG  . LEU A 1 252 ? -0.789  3.710   7.514   1.00 98.02 252 A 1 
ATOM   2023 C  CD1 . LEU A 1 252 ? 0.019   4.865   6.940   1.00 94.82 252 A 1 
ATOM   2024 C  CD2 . LEU A 1 252 ? -2.270  3.977   7.315   1.00 94.65 252 A 1 
ATOM   2025 N  N   . CYS A 1 253 ? -1.235  -0.650  5.626   1.00 98.91 253 A 1 
ATOM   2026 C  CA  . CYS A 1 253 ? -0.792  -1.837  4.902   1.00 98.88 253 A 1 
ATOM   2027 C  C   . CYS A 1 253 ? -0.920  -1.635  3.396   1.00 98.84 253 A 1 
ATOM   2028 O  O   . CYS A 1 253 ? -1.639  -0.759  2.927   1.00 98.52 253 A 1 
ATOM   2029 C  CB  . CYS A 1 253 ? -1.621  -3.061  5.311   1.00 98.69 253 A 1 
ATOM   2030 S  SG  . CYS A 1 253 ? -1.611  -3.489  7.057   1.00 97.69 253 A 1 
ATOM   2031 N  N   . GLY A 1 254 ? -0.240  -2.486  2.643   1.00 98.78 254 A 1 
ATOM   2032 C  CA  . GLY A 1 254 ? -0.361  -2.554  1.197   1.00 98.68 254 A 1 
ATOM   2033 C  C   . GLY A 1 254 ? -0.653  -3.984  0.760   1.00 98.38 254 A 1 
ATOM   2034 O  O   . GLY A 1 254 ? -1.542  -4.638  1.302   1.00 97.58 254 A 1 
ATOM   2035 N  N   . HIS A 1 255 ? 0.108   -4.464  -0.217  1.00 98.12 255 A 1 
ATOM   2036 C  CA  . HIS A 1 255 ? 0.173   -5.862  -0.646  1.00 97.77 255 A 1 
ATOM   2037 C  C   . HIS A 1 255 ? -1.011  -6.347  -1.480  1.00 97.45 255 A 1 
ATOM   2038 O  O   . HIS A 1 255 ? -0.812  -7.009  -2.496  1.00 96.38 255 A 1 
ATOM   2039 C  CB  . HIS A 1 255 ? 0.393   -6.778  0.565   1.00 97.36 255 A 1 
ATOM   2040 C  CG  . HIS A 1 255 ? 0.565   -8.218  0.196   1.00 97.35 255 A 1 
ATOM   2041 N  ND1 . HIS A 1 255 ? 1.584   -8.688  -0.591  1.00 96.26 255 A 1 
ATOM   2042 C  CD2 . HIS A 1 255 ? -0.179  -9.299  0.542   1.00 96.28 255 A 1 
ATOM   2043 C  CE1 . HIS A 1 255 ? 1.461   -10.002 -0.723  1.00 95.78 255 A 1 
ATOM   2044 N  NE2 . HIS A 1 255 ? 0.398   -10.406 -0.043  1.00 95.98 255 A 1 
ATOM   2045 N  N   . LEU A 1 256 ? -2.239  -6.044  -1.086  1.00 97.41 256 A 1 
ATOM   2046 C  CA  . LEU A 1 256 ? -3.409  -6.570  -1.777  1.00 96.92 256 A 1 
ATOM   2047 C  C   . LEU A 1 256 ? -3.793  -5.773  -3.028  1.00 96.47 256 A 1 
ATOM   2048 O  O   . LEU A 1 256 ? -4.579  -6.261  -3.840  1.00 94.93 256 A 1 
ATOM   2049 C  CB  . LEU A 1 256 ? -4.610  -6.658  -0.825  1.00 96.67 256 A 1 
ATOM   2050 C  CG  . LEU A 1 256 ? -4.422  -7.574  0.382   1.00 96.19 256 A 1 
ATOM   2051 C  CD1 . LEU A 1 256 ? -5.726  -7.669  1.161   1.00 95.33 256 A 1 
ATOM   2052 C  CD2 . LEU A 1 256 ? -3.973  -8.974  -0.031  1.00 94.96 256 A 1 
ATOM   2053 N  N   . HIS A 1 257 ? -3.253  -4.572  -3.176  1.00 97.00 257 A 1 
ATOM   2054 C  CA  . HIS A 1 257 ? -3.492  -3.672  -4.313  1.00 97.01 257 A 1 
ATOM   2055 C  C   . HIS A 1 257 ? -4.913  -3.104  -4.374  1.00 97.02 257 A 1 
ATOM   2056 O  O   . HIS A 1 257 ? -5.241  -2.380  -5.302  1.00 96.02 257 A 1 
ATOM   2057 C  CB  . HIS A 1 257 ? -3.140  -4.362  -5.642  1.00 96.83 257 A 1 
ATOM   2058 C  CG  . HIS A 1 257 ? -1.691  -4.711  -5.797  1.00 96.94 257 A 1 
ATOM   2059 N  ND1 . HIS A 1 257 ? -1.064  -4.769  -7.027  1.00 95.65 257 A 1 
ATOM   2060 C  CD2 . HIS A 1 257 ? -0.748  -5.017  -4.879  1.00 95.67 257 A 1 
ATOM   2061 C  CE1 . HIS A 1 257 ? 0.196   -5.099  -6.845  1.00 95.43 257 A 1 
ATOM   2062 N  NE2 . HIS A 1 257 ? 0.425   -5.257  -5.552  1.00 95.73 257 A 1 
ATOM   2063 N  N   . THR A 1 258 ? -5.739  -3.417  -3.390  1.00 96.76 258 A 1 
ATOM   2064 C  CA  . THR A 1 258 ? -7.126  -2.978  -3.329  1.00 96.69 258 A 1 
ATOM   2065 C  C   . THR A 1 258 ? -7.356  -2.059  -2.137  1.00 97.29 258 A 1 
ATOM   2066 O  O   . THR A 1 258 ? -6.600  -2.071  -1.165  1.00 96.65 258 A 1 
ATOM   2067 C  CB  . THR A 1 258 ? -8.077  -4.184  -3.263  1.00 95.56 258 A 1 
ATOM   2068 O  OG1 . THR A 1 258 ? -7.645  -5.081  -2.248  1.00 92.45 258 A 1 
ATOM   2069 C  CG2 . THR A 1 258 ? -8.111  -4.922  -4.594  1.00 91.78 258 A 1 
ATOM   2070 N  N   . ASP A 1 259 ? -8.409  -1.258  -2.216  1.00 97.66 259 A 1 
ATOM   2071 C  CA  . ASP A 1 259 ? -8.776  -0.290  -1.185  1.00 97.94 259 A 1 
ATOM   2072 C  C   . ASP A 1 259 ? -9.752  -0.955  -0.213  1.00 97.86 259 A 1 
ATOM   2073 O  O   . ASP A 1 259 ? -10.929 -1.136  -0.517  1.00 97.40 259 A 1 
ATOM   2074 C  CB  . ASP A 1 259 ? -9.388  0.934   -1.870  1.00 97.95 259 A 1 
ATOM   2075 C  CG  . ASP A 1 259 ? -9.938  1.978   -0.920  1.00 97.89 259 A 1 
ATOM   2076 O  OD1 . ASP A 1 259 ? -9.858  1.810   0.314   1.00 96.96 259 A 1 
ATOM   2077 O  OD2 . ASP A 1 259 ? -10.465 2.990   -1.424  1.00 96.66 259 A 1 
ATOM   2078 N  N   . THR A 1 260 ? -9.250  -1.329  0.958   1.00 97.88 260 A 1 
ATOM   2079 C  CA  . THR A 1 260 ? -10.086 -1.981  1.957   1.00 97.85 260 A 1 
ATOM   2080 C  C   . THR A 1 260 ? -9.522  -1.729  3.359   1.00 98.22 260 A 1 
ATOM   2081 O  O   . THR A 1 260 ? -8.583  -0.955  3.535   1.00 98.10 260 A 1 
ATOM   2082 C  CB  . THR A 1 260 ? -10.251 -3.488  1.648   1.00 96.96 260 A 1 
ATOM   2083 O  OG1 . THR A 1 260 ? -11.234 -4.060  2.501   1.00 92.42 260 A 1 
ATOM   2084 C  CG2 . THR A 1 260 ? -8.945  -4.245  1.781   1.00 93.68 260 A 1 
ATOM   2085 N  N   . PHE A 1 261 ? -10.136 -2.359  4.365   1.00 98.24 261 A 1 
ATOM   2086 C  CA  . PHE A 1 261 ? -9.753  -2.125  5.750   1.00 98.27 261 A 1 
ATOM   2087 C  C   . PHE A 1 261 ? -9.929  -3.392  6.585   1.00 98.18 261 A 1 
ATOM   2088 O  O   . PHE A 1 261 ? -10.571 -4.358  6.169   1.00 97.71 261 A 1 
ATOM   2089 C  CB  . PHE A 1 261 ? -10.576 -0.969  6.339   1.00 98.26 261 A 1 
ATOM   2090 C  CG  . PHE A 1 261 ? -12.061 -1.228  6.400   1.00 98.28 261 A 1 
ATOM   2091 C  CD1 . PHE A 1 261 ? -12.880 -0.885  5.329   1.00 97.81 261 A 1 
ATOM   2092 C  CD2 . PHE A 1 261 ? -12.641 -1.805  7.527   1.00 97.67 261 A 1 
ATOM   2093 C  CE1 . PHE A 1 261 ? -14.258 -1.114  5.380   1.00 97.18 261 A 1 
ATOM   2094 C  CE2 . PHE A 1 261 ? -14.009 -2.041  7.583   1.00 97.27 261 A 1 
ATOM   2095 C  CZ  . PHE A 1 261 ? -14.819 -1.695  6.516   1.00 97.37 261 A 1 
ATOM   2096 N  N   . ARG A 1 262 ? -9.343  -3.371  7.776   1.00 98.20 262 A 1 
ATOM   2097 C  CA  . ARG A 1 262 ? -9.472  -4.424  8.771   1.00 98.20 262 A 1 
ATOM   2098 C  C   . ARG A 1 262 ? -9.740  -3.796  10.126  1.00 98.53 262 A 1 
ATOM   2099 O  O   . ARG A 1 262 ? -9.168  -2.763  10.458  1.00 98.40 262 A 1 
ATOM   2100 C  CB  . ARG A 1 262 ? -8.181  -5.257  8.853   1.00 97.71 262 A 1 
ATOM   2101 C  CG  . ARG A 1 262 ? -7.689  -5.836  7.536   1.00 96.06 262 A 1 
ATOM   2102 C  CD  . ARG A 1 262 ? -8.445  -7.102  7.169   1.00 93.98 262 A 1 
ATOM   2103 N  NE  . ARG A 1 262 ? -8.032  -7.620  5.865   1.00 93.98 262 A 1 
ATOM   2104 C  CZ  . ARG A 1 262 ? -8.646  -7.376  4.709   1.00 93.72 262 A 1 
ATOM   2105 N  NH1 . ARG A 1 262 ? -9.709  -6.596  4.656   1.00 89.08 262 A 1 
ATOM   2106 N  NH2 . ARG A 1 262 ? -8.210  -7.911  3.600   1.00 89.96 262 A 1 
ATOM   2107 N  N   . ILE A 1 263 ? -10.598 -4.435  10.897  1.00 98.38 263 A 1 
ATOM   2108 C  CA  . ILE A 1 263 ? -10.794 -4.093  12.303  1.00 98.31 263 A 1 
ATOM   2109 C  C   . ILE A 1 263 ? -10.130 -5.208  13.109  1.00 98.35 263 A 1 
ATOM   2110 O  O   . ILE A 1 263 ? -10.639 -6.330  13.172  1.00 97.90 263 A 1 
ATOM   2111 C  CB  . ILE A 1 263 ? -12.286 -3.952  12.657  1.00 98.33 263 A 1 
ATOM   2112 C  CG1 . ILE A 1 263 ? -12.970 -2.935  11.721  1.00 97.84 263 A 1 
ATOM   2113 C  CG2 . ILE A 1 263 ? -12.427 -3.532  14.120  1.00 97.89 263 A 1 
ATOM   2114 C  CD1 . ILE A 1 263 ? -14.476 -2.827  11.905  1.00 96.52 263 A 1 
ATOM   2115 N  N   . LEU A 1 264 ? -8.972  -4.913  13.674  1.00 98.50 264 A 1 
ATOM   2116 C  CA  . LEU A 1 264 ? -8.196  -5.886  14.425  1.00 98.68 264 A 1 
ATOM   2117 C  C   . LEU A 1 264 ? -8.601  -5.812  15.888  1.00 98.53 264 A 1 
ATOM   2118 O  O   . LEU A 1 264 ? -8.600  -4.735  16.475  1.00 98.30 264 A 1 
ATOM   2119 C  CB  . LEU A 1 264 ? -6.701  -5.597  14.266  1.00 98.56 264 A 1 
ATOM   2120 C  CG  . LEU A 1 264 ? -6.208  -5.459  12.822  1.00 98.18 264 A 1 
ATOM   2121 C  CD1 . LEU A 1 264 ? -4.722  -5.127  12.805  1.00 97.55 264 A 1 
ATOM   2122 C  CD2 . LEU A 1 264 ? -6.471  -6.725  12.018  1.00 97.30 264 A 1 
ATOM   2123 N  N   . SER A 1 265 ? -8.952  -6.950  16.481  1.00 98.44 265 A 1 
ATOM   2124 C  CA  . SER A 1 265 ? -9.496  -6.951  17.837  1.00 98.24 265 A 1 
ATOM   2125 C  C   . SER A 1 265 ? -8.935  -8.060  18.711  1.00 98.34 265 A 1 
ATOM   2126 O  O   . SER A 1 265 ? -8.612  -9.153  18.240  1.00 97.65 265 A 1 
ATOM   2127 C  CB  . SER A 1 265 ? -11.025 -7.027  17.813  1.00 97.18 265 A 1 
ATOM   2128 O  OG  . SER A 1 265 ? -11.469 -8.204  17.180  1.00 83.25 265 A 1 
ATOM   2129 N  N   . LYS A 1 266 ? -8.832  -7.745  19.995  1.00 98.27 266 A 1 
ATOM   2130 C  CA  . LYS A 1 266 ? -8.532  -8.692  21.061  1.00 98.00 266 A 1 
ATOM   2131 C  C   . LYS A 1 266 ? -9.490  -8.368  22.196  1.00 97.92 266 A 1 
ATOM   2132 O  O   . LYS A 1 266 ? -9.297  -7.394  22.924  1.00 96.86 266 A 1 
ATOM   2133 C  CB  . LYS A 1 266 ? -7.067  -8.562  21.498  1.00 97.39 266 A 1 
ATOM   2134 C  CG  . LYS A 1 266 ? -6.682  -9.500  22.641  1.00 95.64 266 A 1 
ATOM   2135 C  CD  . LYS A 1 266 ? -5.247  -9.223  23.080  1.00 93.49 266 A 1 
ATOM   2136 C  CE  . LYS A 1 266 ? -4.843  -10.108 24.249  1.00 89.00 266 A 1 
ATOM   2137 N  NZ  . LYS A 1 266 ? -3.477  -9.763  24.729  1.00 82.14 266 A 1 
ATOM   2138 N  N   . GLY A 1 267 ? -10.551 -9.149  22.317  1.00 97.26 267 A 1 
ATOM   2139 C  CA  . GLY A 1 267 ? -11.634 -8.800  23.216  1.00 96.75 267 A 1 
ATOM   2140 C  C   . GLY A 1 267 ? -12.271 -7.485  22.776  1.00 97.28 267 A 1 
ATOM   2141 O  O   . GLY A 1 267 ? -12.682 -7.343  21.627  1.00 95.41 267 A 1 
ATOM   2142 N  N   . ASN A 1 268 ? -12.326 -6.528  23.695  1.00 97.62 268 A 1 
ATOM   2143 C  CA  . ASN A 1 268 ? -12.876 -5.213  23.390  1.00 97.44 268 A 1 
ATOM   2144 C  C   . ASN A 1 268 ? -11.821 -4.203  22.930  1.00 97.89 268 A 1 
ATOM   2145 O  O   . ASN A 1 268 ? -12.158 -3.053  22.640  1.00 96.61 268 A 1 
ATOM   2146 C  CB  . ASN A 1 268 ? -13.647 -4.674  24.603  1.00 95.85 268 A 1 
ATOM   2147 C  CG  . ASN A 1 268 ? -12.777 -4.453  25.823  1.00 87.26 268 A 1 
ATOM   2148 O  OD1 . ASN A 1 268 ? -11.629 -4.878  25.887  1.00 76.31 268 A 1 
ATOM   2149 N  ND2 . ASN A 1 268 ? -13.317 -3.777  26.823  1.00 76.97 268 A 1 
ATOM   2150 N  N   . LYS A 1 269 ? -10.559 -4.608  22.852  1.00 98.56 269 A 1 
ATOM   2151 C  CA  . LYS A 1 269 ? -9.480  -3.744  22.367  1.00 98.69 269 A 1 
ATOM   2152 C  C   . LYS A 1 269 ? -9.407  -3.853  20.846  1.00 98.65 269 A 1 
ATOM   2153 O  O   . LYS A 1 269 ? -9.313  -4.953  20.311  1.00 98.41 269 A 1 
ATOM   2154 C  CB  . LYS A 1 269 ? -8.150  -4.133  22.992  1.00 98.41 269 A 1 
ATOM   2155 C  CG  . LYS A 1 269 ? -8.118  -3.991  24.507  1.00 97.27 269 A 1 
ATOM   2156 C  CD  . LYS A 1 269 ? -6.745  -4.347  25.052  1.00 94.72 269 A 1 
ATOM   2157 C  CE  . LYS A 1 269 ? -6.695  -4.220  26.569  1.00 88.70 269 A 1 
ATOM   2158 N  NZ  . LYS A 1 269 ? -5.340  -4.488  27.090  1.00 81.39 269 A 1 
ATOM   2159 N  N   . LYS A 1 270 ? -9.450  -2.705  20.172  1.00 98.74 270 A 1 
ATOM   2160 C  CA  . LYS A 1 270 ? -9.535  -2.683  18.717  1.00 98.73 270 A 1 
ATOM   2161 C  C   . LYS A 1 270 ? -8.636  -1.609  18.119  1.00 98.79 270 A 1 
ATOM   2162 O  O   . LYS A 1 270 ? -8.482  -0.531  18.686  1.00 98.54 270 A 1 
ATOM   2163 C  CB  . LYS A 1 270 ? -10.987 -2.446  18.264  1.00 98.57 270 A 1 
ATOM   2164 C  CG  . LYS A 1 270 ? -11.951 -3.528  18.731  1.00 97.99 270 A 1 
ATOM   2165 C  CD  . LYS A 1 270 ? -13.396 -3.176  18.423  1.00 96.77 270 A 1 
ATOM   2166 C  CE  . LYS A 1 270 ? -14.322 -4.234  19.001  1.00 93.79 270 A 1 
ATOM   2167 N  NZ  . LYS A 1 270 ? -15.744 -3.860  18.869  1.00 87.29 270 A 1 
ATOM   2168 N  N   . VAL A 1 271 ? -8.068  -1.908  16.948  1.00 98.87 271 A 1 
ATOM   2169 C  CA  . VAL A 1 271 ? -7.340  -0.937  16.140  1.00 98.84 271 A 1 
ATOM   2170 C  C   . VAL A 1 271 ? -7.754  -1.075  14.681  1.00 98.82 271 A 1 
ATOM   2171 O  O   . VAL A 1 271 ? -8.143  -2.152  14.234  1.00 98.58 271 A 1 
ATOM   2172 C  CB  . VAL A 1 271 ? -5.803  -1.081  16.266  1.00 98.40 271 A 1 
ATOM   2173 C  CG1 . VAL A 1 271 ? -5.339  -0.799  17.686  1.00 93.19 271 A 1 
ATOM   2174 C  CG2 . VAL A 1 271 ? -5.329  -2.455  15.814  1.00 93.32 271 A 1 
ATOM   2175 N  N   . MET A 1 272 ? -7.669  0.028   13.952  1.00 98.80 272 A 1 
ATOM   2176 C  CA  . MET A 1 272 ? -7.954  0.027   12.522  1.00 98.85 272 A 1 
ATOM   2177 C  C   . MET A 1 272 ? -6.695  -0.241  11.713  1.00 98.94 272 A 1 
ATOM   2178 O  O   . MET A 1 272 ? -5.625  0.290   12.018  1.00 98.81 272 A 1 
ATOM   2179 C  CB  . MET A 1 272 ? -8.538  1.367   12.076  1.00 98.75 272 A 1 
ATOM   2180 C  CG  . MET A 1 272 ? -9.975  1.581   12.513  1.00 97.70 272 A 1 
ATOM   2181 S  SD  . MET A 1 272 ? -11.086 0.250   12.008  1.00 98.22 272 A 1 
ATOM   2182 C  CE  . MET A 1 272 ? -10.832 0.211   10.228  1.00 96.85 272 A 1 
ATOM   2183 N  N   . ALA A 1 273 ? -6.841  -1.023  10.652  1.00 98.83 273 A 1 
ATOM   2184 C  CA  . ALA A 1 273 ? -5.813  -1.178  9.635   1.00 98.81 273 A 1 
ATOM   2185 C  C   . ALA A 1 273 ? -6.386  -0.805  8.272   1.00 98.80 273 A 1 
ATOM   2186 O  O   . ALA A 1 273 ? -7.501  -1.212  7.930   1.00 98.61 273 A 1 
ATOM   2187 C  CB  . ALA A 1 273 ? -5.261  -2.595  9.639   1.00 98.82 273 A 1 
ATOM   2188 N  N   . PHE A 1 274 ? -5.637  -0.031  7.506   1.00 98.85 274 A 1 
ATOM   2189 C  CA  . PHE A 1 274 ? -6.060  0.476   6.216   1.00 98.85 274 A 1 
ATOM   2190 C  C   . PHE A 1 274 ? -5.149  -0.083  5.133   1.00 98.93 274 A 1 
ATOM   2191 O  O   . PHE A 1 274 ? -3.941  0.158   5.150   1.00 98.73 274 A 1 
ATOM   2192 C  CB  . PHE A 1 274 ? -6.020  2.005   6.202   1.00 98.85 274 A 1 
ATOM   2193 C  CG  . PHE A 1 274 ? -6.803  2.617   7.332   1.00 98.80 274 A 1 
ATOM   2194 C  CD1 . PHE A 1 274 ? -8.183  2.681   7.267   1.00 98.39 274 A 1 
ATOM   2195 C  CD2 . PHE A 1 274 ? -6.148  3.090   8.463   1.00 98.39 274 A 1 
ATOM   2196 C  CE1 . PHE A 1 274 ? -8.918  3.207   8.316   1.00 97.94 274 A 1 
ATOM   2197 C  CE2 . PHE A 1 274 ? -6.873  3.616   9.523   1.00 97.96 274 A 1 
ATOM   2198 C  CZ  . PHE A 1 274 ? -8.258  3.680   9.453   1.00 98.12 274 A 1 
ATOM   2199 N  N   . ILE A 1 275 ? -5.729  -0.831  4.208   1.00 98.72 275 A 1 
ATOM   2200 C  CA  . ILE A 1 275 ? -4.996  -1.366  3.072   1.00 98.66 275 A 1 
ATOM   2201 C  C   . ILE A 1 275 ? -5.134  -0.364  1.931   1.00 98.53 275 A 1 
ATOM   2202 O  O   . ILE A 1 275 ? -6.230  -0.157  1.401   1.00 98.05 275 A 1 
ATOM   2203 C  CB  . ILE A 1 275 ? -5.503  -2.770  2.701   1.00 98.30 275 A 1 
ATOM   2204 C  CG1 . ILE A 1 275 ? -5.254  -3.727  3.873   1.00 97.01 275 A 1 
ATOM   2205 C  CG2 . ILE A 1 275 ? -4.817  -3.265  1.434   1.00 97.07 275 A 1 
ATOM   2206 C  CD1 . ILE A 1 275 ? -5.983  -5.048  3.767   1.00 91.52 275 A 1 
ATOM   2207 N  N   . GLY A 1 276 ? -4.040  0.296   1.606   1.00 98.53 276 A 1 
ATOM   2208 C  CA  . GLY A 1 276 ? -4.044  1.340   0.606   1.00 98.48 276 A 1 
ATOM   2209 C  C   . GLY A 1 276 ? -4.031  0.785   -0.808  1.00 98.32 276 A 1 
ATOM   2210 O  O   . GLY A 1 276 ? -3.386  -0.229  -1.073  1.00 97.40 276 A 1 
ATOM   2211 N  N   . PRO A 1 277 ? -4.732  1.443   -1.737  1.00 98.46 277 A 1 
ATOM   2212 C  CA  . PRO A 1 277 ? -4.723  1.006   -3.136  1.00 98.40 277 A 1 
ATOM   2213 C  C   . PRO A 1 277 ? -3.351  1.220   -3.773  1.00 98.57 277 A 1 
ATOM   2214 O  O   . PRO A 1 277 ? -2.637  2.162   -3.439  1.00 98.01 277 A 1 
ATOM   2215 C  CB  . PRO A 1 277 ? -5.799  1.873   -3.790  1.00 97.89 277 A 1 
ATOM   2216 C  CG  . PRO A 1 277 ? -5.773  3.140   -2.978  1.00 97.11 277 A 1 
ATOM   2217 C  CD  . PRO A 1 277 ? -5.507  2.679   -1.568  1.00 97.99 277 A 1 
ATOM   2218 N  N   . SER A 1 278 ? -3.004  0.345   -4.699  1.00 98.36 278 A 1 
ATOM   2219 C  CA  . SER A 1 278 ? -1.690  0.354   -5.325  1.00 98.49 278 A 1 
ATOM   2220 C  C   . SER A 1 278 ? -1.567  1.383   -6.442  1.00 98.54 278 A 1 
ATOM   2221 O  O   . SER A 1 278 ? -2.550  1.795   -7.060  1.00 98.29 278 A 1 
ATOM   2222 C  CB  . SER A 1 278 ? -1.367  -1.025  -5.886  1.00 97.84 278 A 1 
ATOM   2223 O  OG  . SER A 1 278 ? -2.284  -1.384  -6.903  1.00 96.22 278 A 1 
ATOM   2224 N  N   . VAL A 1 279 ? -0.334  1.764   -6.732  1.00 98.53 279 A 1 
ATOM   2225 C  CA  . VAL A 1 279 ? -0.014  2.399   -8.006  1.00 98.40 279 A 1 
ATOM   2226 C  C   . VAL A 1 279 ? -0.078  1.370   -9.134  1.00 98.23 279 A 1 
ATOM   2227 O  O   . VAL A 1 279 ? -0.541  1.672   -10.237 1.00 97.59 279 A 1 
ATOM   2228 C  CB  . VAL A 1 279 ? 1.384   3.044   -7.962  1.00 98.38 279 A 1 
ATOM   2229 C  CG1 . VAL A 1 279 ? 1.773   3.636   -9.319  1.00 97.31 279 A 1 
ATOM   2230 C  CG2 . VAL A 1 279 ? 1.437   4.128   -6.900  1.00 97.33 279 A 1 
ATOM   2231 N  N   . ASP A 1 280 ? 0.369   0.162   -8.853  1.00 98.01 280 A 1 
ATOM   2232 C  CA  . ASP A 1 280 ? 0.416   -0.910  -9.836  1.00 97.73 280 A 1 
ATOM   2233 C  C   . ASP A 1 280 ? -0.971  -1.259  -10.384 1.00 97.71 280 A 1 
ATOM   2234 O  O   . ASP A 1 280 ? -1.977  -1.175  -9.688  1.00 96.38 280 A 1 
ATOM   2235 C  CB  . ASP A 1 280 ? 1.053   -2.140  -9.203  1.00 96.78 280 A 1 
ATOM   2236 C  CG  . ASP A 1 280 ? 1.312   -3.241  -10.222 1.00 96.27 280 A 1 
ATOM   2237 O  OD1 . ASP A 1 280 ? 1.855   -2.929  -11.294 1.00 92.96 280 A 1 
ATOM   2238 O  OD2 . ASP A 1 280 ? 0.965   -4.400  -9.939  1.00 92.72 280 A 1 
ATOM   2239 N  N   . THR A 1 281 ? -1.001  -1.669  -11.648 1.00 96.35 281 A 1 
ATOM   2240 C  CA  . THR A 1 281 ? -2.244  -1.990  -12.355 1.00 95.62 281 A 1 
ATOM   2241 C  C   . THR A 1 281 ? -2.451  -3.487  -12.580 1.00 94.36 281 A 1 
ATOM   2242 O  O   . THR A 1 281 ? -3.394  -3.870  -13.266 1.00 91.04 281 A 1 
ATOM   2243 C  CB  . THR A 1 281 ? -2.279  -1.274  -13.708 1.00 95.10 281 A 1 
ATOM   2244 O  OG1 . THR A 1 281 ? -1.055  -1.482  -14.405 1.00 92.38 281 A 1 
ATOM   2245 C  CG2 . THR A 1 281 ? -2.479  0.217   -13.531 1.00 92.70 281 A 1 
ATOM   2246 N  N   . TRP A 1 282 ? -1.616  -4.323  -11.994 1.00 92.65 282 A 1 
ATOM   2247 C  CA  . TRP A 1 282 ? -1.600  -5.756  -12.299 1.00 90.26 282 A 1 
ATOM   2248 C  C   . TRP A 1 282 ? -2.948  -6.448  -12.105 1.00 89.63 282 A 1 
ATOM   2249 O  O   . TRP A 1 282 ? -3.294  -7.364  -12.858 1.00 84.90 282 A 1 
ATOM   2250 C  CB  . TRP A 1 282 ? -0.538  -6.444  -11.444 1.00 86.43 282 A 1 
ATOM   2251 C  CG  . TRP A 1 282 ? -0.299  -7.874  -11.833 1.00 83.28 282 A 1 
ATOM   2252 C  CD1 . TRP A 1 282 ? -0.869  -8.975  -11.290 1.00 74.68 282 A 1 
ATOM   2253 C  CD2 . TRP A 1 282 ? 0.595   -8.346  -12.866 1.00 77.46 282 A 1 
ATOM   2254 N  NE1 . TRP A 1 282 ? -0.399  -10.116 -11.917 1.00 70.66 282 A 1 
ATOM   2255 C  CE2 . TRP A 1 282 ? 0.501   -9.760  -12.889 1.00 73.28 282 A 1 
ATOM   2256 C  CE3 . TRP A 1 282 ? 1.457   -7.705  -13.774 1.00 67.83 282 A 1 
ATOM   2257 C  CZ2 . TRP A 1 282 ? 1.252   -10.535 -13.787 1.00 69.30 282 A 1 
ATOM   2258 C  CZ3 . TRP A 1 282 ? 2.200   -8.488  -14.654 1.00 65.15 282 A 1 
ATOM   2259 C  CH2 . TRP A 1 282 ? 2.092   -9.877  -14.656 1.00 66.30 282 A 1 
ATOM   2260 N  N   . LEU A 1 283 ? -3.732  -6.038  -11.118 1.00 90.92 283 A 1 
ATOM   2261 C  CA  . LEU A 1 283 ? -5.047  -6.620  -10.877 1.00 90.17 283 A 1 
ATOM   2262 C  C   . LEU A 1 283 ? -6.140  -6.057  -11.782 1.00 90.44 283 A 1 
ATOM   2263 O  O   . LEU A 1 283 ? -7.295  -6.491  -11.696 1.00 87.26 283 A 1 
ATOM   2264 C  CB  . LEU A 1 283 ? -5.456  -6.443  -9.411  1.00 87.77 283 A 1 
ATOM   2265 C  CG  . LEU A 1 283 ? -4.621  -7.181  -8.367  1.00 82.40 283 A 1 
ATOM   2266 C  CD1 . LEU A 1 283 ? -5.290  -7.047  -7.010  1.00 77.75 283 A 1 
ATOM   2267 C  CD2 . LEU A 1 283 ? -4.450  -8.654  -8.717  1.00 78.00 283 A 1 
ATOM   2268 N  N   . GLY A 1 284 ? -5.800  -5.105  -12.636 1.00 92.80 284 A 1 
ATOM   2269 C  CA  . GLY A 1 284 ? -6.795  -4.430  -13.451 1.00 92.89 284 A 1 
ATOM   2270 C  C   . GLY A 1 284 ? -7.463  -3.278  -12.722 1.00 93.78 284 A 1 
ATOM   2271 O  O   . GLY A 1 284 ? -8.628  -2.979  -12.982 1.00 91.69 284 A 1 
ATOM   2272 N  N   . THR A 1 285 ? -6.741  -2.646  -11.805 1.00 95.21 285 A 1 
ATOM   2273 C  CA  . THR A 1 285 ? -7.234  -1.495  -11.052 1.00 95.40 285 A 1 
ATOM   2274 C  C   . THR A 1 285 ? -6.471  -0.234  -11.448 1.00 96.07 285 A 1 
ATOM   2275 O  O   . THR A 1 285 ? -5.282  -0.285  -11.766 1.00 95.04 285 A 1 
ATOM   2276 C  CB  . THR A 1 285 ? -7.108  -1.715  -9.539  1.00 94.19 285 A 1 
ATOM   2277 O  OG1 . THR A 1 285 ? -5.764  -2.036  -9.200  1.00 89.71 285 A 1 
ATOM   2278 C  CG2 . THR A 1 285 ? -8.005  -2.850  -9.085  1.00 89.00 285 A 1 
ATOM   2279 N  N   . SER A 1 286 ? -7.161  0.891   -11.421 1.00 96.55 286 A 1 
ATOM   2280 C  CA  . SER A 1 286 ? -6.550  2.160   -11.777 1.00 97.14 286 A 1 
ATOM   2281 C  C   . SER A 1 286 ? -5.464  2.549   -10.775 1.00 97.77 286 A 1 
ATOM   2282 O  O   . SER A 1 286 ? -5.677  2.425   -9.567  1.00 97.55 286 A 1 
ATOM   2283 C  CB  . SER A 1 286 ? -7.601  3.266   -11.832 1.00 96.49 286 A 1 
ATOM   2284 O  OG  . SER A 1 286 ? -8.507  3.034   -12.891 1.00 92.89 286 A 1 
ATOM   2285 N  N   . PRO A 1 287 ? -4.316  3.049   -11.244 1.00 97.82 287 A 1 
ATOM   2286 C  CA  . PRO A 1 287 ? -3.292  3.588   -10.351 1.00 98.01 287 A 1 
ATOM   2287 C  C   . PRO A 1 287 ? -3.895  4.552   -9.331  1.00 98.26 287 A 1 
ATOM   2288 O  O   . PRO A 1 287 ? -4.728  5.384   -9.688  1.00 97.92 287 A 1 
ATOM   2289 C  CB  . PRO A 1 287 ? -2.333  4.321   -11.287 1.00 97.77 287 A 1 
ATOM   2290 C  CG  . PRO A 1 287 ? -2.465  3.583   -12.588 1.00 96.60 287 A 1 
ATOM   2291 C  CD  . PRO A 1 287 ? -3.908  3.142   -12.644 1.00 97.70 287 A 1 
ATOM   2292 N  N   . SER A 1 288 ? -3.472  4.419   -8.086  1.00 98.62 288 A 1 
ATOM   2293 C  CA  . SER A 1 288 ? -4.054  5.182   -6.996  1.00 98.74 288 A 1 
ATOM   2294 C  C   . SER A 1 288 ? -3.003  5.644   -5.996  1.00 98.82 288 A 1 
ATOM   2295 O  O   . SER A 1 288 ? -1.946  5.034   -5.843  1.00 98.69 288 A 1 
ATOM   2296 C  CB  . SER A 1 288 ? -5.115  4.351   -6.267  1.00 98.40 288 A 1 
ATOM   2297 O  OG  . SER A 1 288 ? -6.189  4.025   -7.129  1.00 96.12 288 A 1 
ATOM   2298 N  N   . ILE A 1 289 ? -3.331  6.727   -5.305  1.00 98.77 289 A 1 
ATOM   2299 C  CA  . ILE A 1 289 ? -2.517  7.255   -4.209  1.00 98.85 289 A 1 
ATOM   2300 C  C   . ILE A 1 289 ? -3.466  7.773   -3.138  1.00 98.87 289 A 1 
ATOM   2301 O  O   . ILE A 1 289 ? -4.534  8.305   -3.442  1.00 98.68 289 A 1 
ATOM   2302 C  CB  . ILE A 1 289 ? -1.554  8.350   -4.719  1.00 98.63 289 A 1 
ATOM   2303 C  CG1 . ILE A 1 289 ? -0.575  8.799   -3.624  1.00 97.39 289 A 1 
ATOM   2304 C  CG2 . ILE A 1 289 ? -2.309  9.562   -5.274  1.00 97.93 289 A 1 
ATOM   2305 C  CD1 . ILE A 1 289 ? 0.491   7.791   -3.307  1.00 97.11 289 A 1 
ATOM   2306 N  N   . ARG A 1 290 ? -3.074  7.613   -1.866  1.00 98.95 290 A 1 
ATOM   2307 C  CA  . ARG A 1 290 ? -3.881  8.032   -0.733  1.00 98.99 290 A 1 
ATOM   2308 C  C   . ARG A 1 290 ? -3.143  9.069   0.101   1.00 98.90 290 A 1 
ATOM   2309 O  O   . ARG A 1 290 ? -1.936  8.960   0.314   1.00 98.87 290 A 1 
ATOM   2310 C  CB  . ARG A 1 290 ? -4.258  6.818   0.122   1.00 98.73 290 A 1 
ATOM   2311 C  CG  . ARG A 1 290 ? -4.996  7.170   1.409   1.00 98.17 290 A 1 
ATOM   2312 C  CD  . ARG A 1 290 ? -5.513  5.940   2.129   1.00 97.78 290 A 1 
ATOM   2313 N  NE  . ARG A 1 290 ? -6.626  5.332   1.413   1.00 97.47 290 A 1 
ATOM   2314 C  CZ  . ARG A 1 290 ? -7.307  4.276   1.837   1.00 97.86 290 A 1 
ATOM   2315 N  NH1 . ARG A 1 290 ? -6.982  3.680   2.975   1.00 95.28 290 A 1 
ATOM   2316 N  NH2 . ARG A 1 290 ? -8.317  3.804   1.126   1.00 95.51 290 A 1 
ATOM   2317 N  N   . LYS A 1 291 ? -3.895  10.041  0.603   1.00 98.86 291 A 1 
ATOM   2318 C  CA  . LYS A 1 291 ? -3.379  11.034  1.540   1.00 98.87 291 A 1 
ATOM   2319 C  C   . LYS A 1 291 ? -4.253  11.055  2.783   1.00 98.88 291 A 1 
ATOM   2320 O  O   . LYS A 1 291 ? -5.469  11.167  2.681   1.00 98.69 291 A 1 
ATOM   2321 C  CB  . LYS A 1 291 ? -3.312  12.411  0.877   1.00 98.61 291 A 1 
ATOM   2322 C  CG  . LYS A 1 291 ? -2.643  13.468  1.754   1.00 97.26 291 A 1 
ATOM   2323 C  CD  . LYS A 1 291 ? -2.426  14.790  1.009   1.00 95.60 291 A 1 
ATOM   2324 C  CE  . LYS A 1 291 ? -3.730  15.471  0.664   1.00 90.53 291 A 1 
ATOM   2325 N  NZ  . LYS A 1 291 ? -3.509  16.871  0.206   1.00 87.95 291 A 1 
ATOM   2326 N  N   . TYR A 1 292 ? -3.632  10.963  3.960   1.00 98.88 292 A 1 
ATOM   2327 C  CA  . TYR A 1 292 ? -4.317  11.017  5.242   1.00 98.84 292 A 1 
ATOM   2328 C  C   . TYR A 1 292 ? -4.220  12.419  5.833   1.00 98.86 292 A 1 
ATOM   2329 O  O   . TYR A 1 292 ? -3.164  13.046  5.766   1.00 98.59 292 A 1 
ATOM   2330 C  CB  . TYR A 1 292 ? -3.704  10.030  6.232   1.00 98.88 292 A 1 
ATOM   2331 C  CG  . TYR A 1 292 ? -3.881  8.578   5.847   1.00 98.89 292 A 1 
ATOM   2332 C  CD1 . TYR A 1 292 ? -2.990  7.959   4.975   1.00 98.78 292 A 1 
ATOM   2333 C  CD2 . TYR A 1 292 ? -4.937  7.833   6.365   1.00 98.78 292 A 1 
ATOM   2334 C  CE1 . TYR A 1 292 ? -3.163  6.629   4.612   1.00 98.70 292 A 1 
ATOM   2335 C  CE2 . TYR A 1 292 ? -5.122  6.497   6.013   1.00 98.70 292 A 1 
ATOM   2336 C  CZ  . TYR A 1 292 ? -4.224  5.899   5.135   1.00 98.78 292 A 1 
ATOM   2337 O  OH  . TYR A 1 292 ? -4.397  4.574   4.781   1.00 98.56 292 A 1 
ATOM   2338 N  N   . ASP A 1 293 ? -5.318  12.870  6.436   1.00 98.79 293 A 1 
ATOM   2339 C  CA  . ASP A 1 293 ? -5.279  13.949  7.412   1.00 98.67 293 A 1 
ATOM   2340 C  C   . ASP A 1 293 ? -5.087  13.283  8.775   1.00 98.62 293 A 1 
ATOM   2341 O  O   . ASP A 1 293 ? -6.021  12.707  9.348   1.00 98.38 293 A 1 
ATOM   2342 C  CB  . ASP A 1 293 ? -6.565  14.776  7.350   1.00 98.31 293 A 1 
ATOM   2343 C  CG  . ASP A 1 293 ? -6.600  15.912  8.381   1.00 97.18 293 A 1 
ATOM   2344 O  OD1 . ASP A 1 293 ? -5.636  16.062  9.155   1.00 95.38 293 A 1 
ATOM   2345 O  OD2 . ASP A 1 293 ? -7.611  16.645  8.390   1.00 94.21 293 A 1 
ATOM   2346 N  N   . VAL A 1 294 ? -3.858  13.306  9.274   1.00 98.52 294 A 1 
ATOM   2347 C  CA  . VAL A 1 294 ? -3.510  12.636  10.519  1.00 98.46 294 A 1 
ATOM   2348 C  C   . VAL A 1 294 ? -4.029  13.414  11.718  1.00 98.29 294 A 1 
ATOM   2349 O  O   . VAL A 1 294 ? -4.440  12.820  12.723  1.00 97.56 294 A 1 
ATOM   2350 C  CB  . VAL A 1 294 ? -1.992  12.422  10.628  1.00 98.32 294 A 1 
ATOM   2351 C  CG1 . VAL A 1 294 ? -1.614  11.731  11.930  1.00 97.69 294 A 1 
ATOM   2352 C  CG2 . VAL A 1 294 ? -1.482  11.595  9.440   1.00 97.83 294 A 1 
ATOM   2353 N  N   . GLY A 1 295 ? -4.046  14.730  11.618  1.00 97.65 295 A 1 
ATOM   2354 C  CA  . GLY A 1 295 ? -4.343  15.586  12.748  1.00 97.10 295 A 1 
ATOM   2355 C  C   . GLY A 1 295 ? -3.093  15.873  13.559  1.00 97.16 295 A 1 
ATOM   2356 O  O   . GLY A 1 295 ? -1.978  15.857  13.044  1.00 95.24 295 A 1 
ATOM   2357 N  N   . ASN A 1 296 ? -3.276  16.135  14.849  1.00 96.91 296 A 1 
ATOM   2358 C  CA  . ASN A 1 296 ? -2.179  16.568  15.721  1.00 96.62 296 A 1 
ATOM   2359 C  C   . ASN A 1 296 ? -1.677  15.474  16.673  1.00 96.66 296 A 1 
ATOM   2360 O  O   . ASN A 1 296 ? -0.910  15.764  17.590  1.00 94.34 296 A 1 
ATOM   2361 C  CB  . ASN A 1 296 ? -2.597  17.821  16.493  1.00 95.04 296 A 1 
ATOM   2362 C  CG  . ASN A 1 296 ? -3.773  17.574  17.424  1.00 93.56 296 A 1 
ATOM   2363 O  OD1 . ASN A 1 296 ? -4.214  16.451  17.626  1.00 88.65 296 A 1 
ATOM   2364 N  ND2 . ASN A 1 296 ? -4.303  18.650  18.003  1.00 87.33 296 A 1 
ATOM   2365 N  N   . GLY A 1 297 ? -2.117  14.234  16.475  1.00 96.11 297 A 1 
ATOM   2366 C  CA  . GLY A 1 297 ? -1.684  13.104  17.298  1.00 96.14 297 A 1 
ATOM   2367 C  C   . GLY A 1 297 ? -2.474  12.903  18.585  1.00 96.54 297 A 1 
ATOM   2368 O  O   . GLY A 1 297 ? -2.221  11.933  19.300  1.00 94.55 297 A 1 
ATOM   2369 N  N   . GLN A 1 298 ? -3.434  13.780  18.890  1.00 96.00 298 A 1 
ATOM   2370 C  CA  . GLN A 1 298 ? -4.208  13.673  20.127  1.00 95.23 298 A 1 
ATOM   2371 C  C   . GLN A 1 298 ? -5.346  12.653  20.056  1.00 94.65 298 A 1 
ATOM   2372 O  O   . GLN A 1 298 ? -5.920  12.301  21.084  1.00 89.66 298 A 1 
ATOM   2373 C  CB  . GLN A 1 298 ? -4.770  15.045  20.514  1.00 93.58 298 A 1 
ATOM   2374 C  CG  . GLN A 1 298 ? -3.692  16.036  20.945  1.00 89.97 298 A 1 
ATOM   2375 C  CD  . GLN A 1 298 ? -4.261  17.369  21.375  1.00 87.53 298 A 1 
ATOM   2376 O  OE1 . GLN A 1 298 ? -5.177  17.905  20.751  1.00 79.81 298 A 1 
ATOM   2377 N  NE2 . GLN A 1 298 ? -3.735  17.936  22.446  1.00 77.23 298 A 1 
ATOM   2378 N  N   . GLY A 1 299 ? -5.669  12.179  18.866  1.00 95.41 299 A 1 
ATOM   2379 C  CA  . GLY A 1 299 ? -6.728  11.196  18.685  1.00 95.86 299 A 1 
ATOM   2380 C  C   . GLY A 1 299 ? -6.521  10.414  17.407  1.00 97.31 299 A 1 
ATOM   2381 O  O   . GLY A 1 299 ? -5.440  10.422  16.825  1.00 96.38 299 A 1 
ATOM   2382 N  N   . TYR A 1 300 ? -7.578  9.735   16.972  1.00 98.12 300 A 1 
ATOM   2383 C  CA  . TYR A 1 300 ? -7.540  9.001   15.717  1.00 98.38 300 A 1 
ATOM   2384 C  C   . TYR A 1 300 ? -7.279  9.936   14.540  1.00 98.48 300 A 1 
ATOM   2385 O  O   . TYR A 1 300 ? -7.570  11.130  14.591  1.00 97.90 300 A 1 
ATOM   2386 C  CB  . TYR A 1 300 ? -8.861  8.257   15.505  1.00 98.22 300 A 1 
ATOM   2387 C  CG  . TYR A 1 300 ? -9.130  7.188   16.531  1.00 98.17 300 A 1 
ATOM   2388 C  CD1 . TYR A 1 300 ? -8.420  5.988   16.513  1.00 97.29 300 A 1 
ATOM   2389 C  CD2 . TYR A 1 300 ? -10.096 7.376   17.520  1.00 97.28 300 A 1 
ATOM   2390 C  CE1 . TYR A 1 300 ? -8.656  5.002   17.460  1.00 96.53 300 A 1 
ATOM   2391 C  CE2 . TYR A 1 300 ? -10.344 6.390   18.471  1.00 96.78 300 A 1 
ATOM   2392 C  CZ  . TYR A 1 300 ? -9.618  5.211   18.428  1.00 97.15 300 A 1 
ATOM   2393 O  OH  . TYR A 1 300 ? -9.862  4.230   19.364  1.00 96.06 300 A 1 
ATOM   2394 N  N   . MET A 1 301 ? -6.751  9.373   13.458  1.00 98.55 301 A 1 
ATOM   2395 C  CA  . MET A 1 301 ? -6.638  10.104  12.204  1.00 98.61 301 A 1 
ATOM   2396 C  C   . MET A 1 301 ? -8.023  10.572  11.757  1.00 98.69 301 A 1 
ATOM   2397 O  O   . MET A 1 301 ? -9.033  9.920   12.039  1.00 98.53 301 A 1 
ATOM   2398 C  CB  . MET A 1 301 ? -5.975  9.240   11.143  1.00 98.61 301 A 1 
ATOM   2399 C  CG  . MET A 1 301 ? -4.527  8.885   11.486  1.00 98.14 301 A 1 
ATOM   2400 S  SD  . MET A 1 301 ? -3.653  8.075   10.130  1.00 97.65 301 A 1 
ATOM   2401 C  CE  . MET A 1 301 ? -4.406  6.453   10.176  1.00 93.20 301 A 1 
ATOM   2402 N  N   . LYS A 1 302 ? -8.071  11.712  11.071  1.00 98.64 302 A 1 
ATOM   2403 C  CA  . LYS A 1 302 ? -9.346  12.374  10.797  1.00 98.52 302 A 1 
ATOM   2404 C  C   . LYS A 1 302 ? -10.034 11.823  9.563   1.00 98.59 302 A 1 
ATOM   2405 O  O   . LYS A 1 302 ? -11.219 11.486  9.604   1.00 98.00 302 A 1 
ATOM   2406 C  CB  . LYS A 1 302 ? -9.128  13.887  10.664  1.00 98.07 302 A 1 
ATOM   2407 C  CG  . LYS A 1 302 ? -8.458  14.527  11.889  1.00 94.81 302 A 1 
ATOM   2408 C  CD  . LYS A 1 302 ? -9.216  14.193  13.169  1.00 83.93 302 A 1 
ATOM   2409 C  CE  . LYS A 1 302 ? -8.524  14.762  14.388  1.00 77.79 302 A 1 
ATOM   2410 N  NZ  . LYS A 1 302 ? -9.180  14.306  15.648  1.00 65.42 302 A 1 
ATOM   2411 N  N   . GLU A 1 303 ? -9.319  11.713  8.469   1.00 98.72 303 A 1 
ATOM   2412 C  CA  . GLU A 1 303 ? -9.873  11.174  7.235   1.00 98.65 303 A 1 
ATOM   2413 C  C   . GLU A 1 303 ? -8.741  10.797  6.281   1.00 98.77 303 A 1 
ATOM   2414 O  O   . GLU A 1 303 ? -7.572  11.099  6.526   1.00 98.60 303 A 1 
ATOM   2415 C  CB  . GLU A 1 303 ? -10.815 12.183  6.551   1.00 97.40 303 A 1 
ATOM   2416 C  CG  . GLU A 1 303 ? -10.132 13.460  6.079   1.00 91.79 303 A 1 
ATOM   2417 C  CD  . GLU A 1 303 ? -11.037 14.332  5.202   1.00 90.84 303 A 1 
ATOM   2418 O  OE1 . GLU A 1 303 ? -12.071 13.825  4.706   1.00 84.87 303 A 1 
ATOM   2419 O  OE2 . GLU A 1 303 ? -10.702 15.502  4.998   1.00 85.09 303 A 1 
ATOM   2420 N  N   . PHE A 1 304 ? -9.102  10.134  5.196   1.00 98.87 304 A 1 
ATOM   2421 C  CA  . PHE A 1 304 ? -8.208  9.995   4.060   1.00 98.86 304 A 1 
ATOM   2422 C  C   . PHE A 1 304 ? -8.911  10.435  2.783   1.00 98.88 304 A 1 
ATOM   2423 O  O   . PHE A 1 304 ? -10.144 10.454  2.695   1.00 98.58 304 A 1 
ATOM   2424 C  CB  . PHE A 1 304 ? -7.655  8.560   3.932   1.00 98.76 304 A 1 
ATOM   2425 C  CG  . PHE A 1 304 ? -8.696  7.486   3.703   1.00 98.75 304 A 1 
ATOM   2426 C  CD1 . PHE A 1 304 ? -9.317  7.335   2.461   1.00 98.26 304 A 1 
ATOM   2427 C  CD2 . PHE A 1 304 ? -9.021  6.591   4.721   1.00 98.18 304 A 1 
ATOM   2428 C  CE1 . PHE A 1 304 ? -10.269 6.338   2.251   1.00 97.69 304 A 1 
ATOM   2429 C  CE2 . PHE A 1 304 ? -9.962  5.591   4.518   1.00 97.63 304 A 1 
ATOM   2430 C  CZ  . PHE A 1 304 ? -10.590 5.469   3.280   1.00 97.95 304 A 1 
ATOM   2431 N  N   . LYS A 1 305 ? -8.115  10.783  1.795   1.00 98.77 305 A 1 
ATOM   2432 C  CA  . LYS A 1 305 ? -8.578  11.099  0.457   1.00 98.66 305 A 1 
ATOM   2433 C  C   . LYS A 1 305 ? -7.816  10.243  -0.539  1.00 98.72 305 A 1 
ATOM   2434 O  O   . LYS A 1 305 ? -6.594  10.146  -0.468  1.00 98.60 305 A 1 
ATOM   2435 C  CB  . LYS A 1 305 ? -8.378  12.585  0.142   1.00 98.50 305 A 1 
ATOM   2436 C  CG  . LYS A 1 305 ? -9.246  13.509  0.990   1.00 97.60 305 A 1 
ATOM   2437 C  CD  . LYS A 1 305 ? -9.073  14.961  0.552   1.00 95.53 305 A 1 
ATOM   2438 C  CE  . LYS A 1 305 ? -10.025 15.905  1.273   1.00 91.20 305 A 1 
ATOM   2439 N  NZ  . LYS A 1 305 ? -9.633  16.139  2.675   1.00 82.90 305 A 1 
ATOM   2440 N  N   . ASN A 1 306 ? -8.543  9.631   -1.471  1.00 98.74 306 A 1 
ATOM   2441 C  CA  . ASN A 1 306 ? -7.943  8.858   -2.542  1.00 98.65 306 A 1 
ATOM   2442 C  C   . ASN A 1 306 ? -7.956  9.647   -3.844  1.00 98.65 306 A 1 
ATOM   2443 O  O   . ASN A 1 306 ? -8.910  10.369  -4.145  1.00 98.12 306 A 1 
ATOM   2444 C  CB  . ASN A 1 306 ? -8.674  7.526   -2.751  1.00 98.43 306 A 1 
ATOM   2445 C  CG  . ASN A 1 306 ? -8.319  6.486   -1.717  1.00 97.41 306 A 1 
ATOM   2446 O  OD1 . ASN A 1 306 ? -7.580  6.725   -0.765  1.00 89.28 306 A 1 
ATOM   2447 N  ND2 . ASN A 1 306 ? -8.850  5.286   -1.887  1.00 88.83 306 A 1 
ATOM   2448 N  N   . TYR A 1 307 ? -6.900  9.464   -4.603  1.00 98.59 307 A 1 
ATOM   2449 C  CA  . TYR A 1 307 ? -6.747  10.013  -5.940  1.00 98.63 307 A 1 
ATOM   2450 C  C   . TYR A 1 307 ? -6.439  8.855   -6.881  1.00 98.50 307 A 1 
ATOM   2451 O  O   . TYR A 1 307 ? -5.775  7.901   -6.488  1.00 98.30 307 A 1 
ATOM   2452 C  CB  . TYR A 1 307 ? -5.632  11.057  -5.972  1.00 98.65 307 A 1 
ATOM   2453 C  CG  . TYR A 1 307 ? -5.792  12.154  -4.944  1.00 98.63 307 A 1 
ATOM   2454 C  CD1 . TYR A 1 307 ? -5.341  11.972  -3.634  1.00 98.33 307 A 1 
ATOM   2455 C  CD2 . TYR A 1 307 ? -6.410  13.360  -5.272  1.00 98.33 307 A 1 
ATOM   2456 C  CE1 . TYR A 1 307 ? -5.495  12.968  -2.678  1.00 98.02 307 A 1 
ATOM   2457 C  CE2 . TYR A 1 307 ? -6.570  14.361  -4.320  1.00 98.10 307 A 1 
ATOM   2458 C  CZ  . TYR A 1 307 ? -6.110  14.167  -3.024  1.00 98.16 307 A 1 
ATOM   2459 O  OH  . TYR A 1 307 ? -6.265  15.151  -2.083  1.00 97.57 307 A 1 
ATOM   2460 N  N   . HIS A 1 308 ? -6.931  8.939   -8.102  1.00 98.10 308 A 1 
ATOM   2461 C  CA  . HIS A 1 308 ? -6.701  7.861   -9.059  1.00 97.96 308 A 1 
ATOM   2462 C  C   . HIS A 1 308 ? -6.388  8.394   -10.449 1.00 98.00 308 A 1 
ATOM   2463 O  O   . HIS A 1 308 ? -6.552  9.577   -10.746 1.00 97.61 308 A 1 
ATOM   2464 C  CB  . HIS A 1 308 ? -7.868  6.859   -9.069  1.00 97.03 308 A 1 
ATOM   2465 C  CG  . HIS A 1 308 ? -9.187  7.410   -9.541  1.00 96.58 308 A 1 
ATOM   2466 N  ND1 . HIS A 1 308 ? -10.327 6.632   -9.667  1.00 90.24 308 A 1 
ATOM   2467 C  CD2 . HIS A 1 308 ? -9.547  8.669   -9.909  1.00 89.77 308 A 1 
ATOM   2468 C  CE1 . HIS A 1 308 ? -11.322 7.387   -10.093 1.00 91.53 308 A 1 
ATOM   2469 N  NE2 . HIS A 1 308 ? -10.883 8.634   -10.248 1.00 92.65 308 A 1 
ATOM   2470 N  N   . PHE A 1 309 ? -5.906  7.479   -11.280 1.00 97.52 309 A 1 
ATOM   2471 C  CA  . PHE A 1 309 ? -5.464  7.771   -12.643 1.00 97.31 309 A 1 
ATOM   2472 C  C   . PHE A 1 309 ? -6.123  6.749   -13.559 1.00 96.88 309 A 1 
ATOM   2473 O  O   . PHE A 1 309 ? -5.643  5.624   -13.714 1.00 95.36 309 A 1 
ATOM   2474 C  CB  . PHE A 1 309 ? -3.935  7.701   -12.690 1.00 97.35 309 A 1 
ATOM   2475 C  CG  . PHE A 1 309 ? -3.302  8.181   -13.970 1.00 97.71 309 A 1 
ATOM   2476 C  CD1 . PHE A 1 309 ? -3.310  7.391   -15.113 1.00 97.25 309 A 1 
ATOM   2477 C  CD2 . PHE A 1 309 ? -2.649  9.411   -13.994 1.00 97.31 309 A 1 
ATOM   2478 C  CE1 . PHE A 1 309 ? -2.684  7.830   -16.282 1.00 96.85 309 A 1 
ATOM   2479 C  CE2 . PHE A 1 309 ? -2.014  9.852   -15.158 1.00 96.94 309 A 1 
ATOM   2480 C  CZ  . PHE A 1 309 ? -2.029  9.063   -16.301 1.00 97.25 309 A 1 
ATOM   2481 N  N   . GLN A 1 310 ? -7.246  7.119   -14.151 1.00 95.77 310 A 1 
ATOM   2482 C  CA  . GLN A 1 310 ? -7.954  6.201   -15.041 1.00 95.04 310 A 1 
ATOM   2483 C  C   . GLN A 1 310 ? -7.252  6.164   -16.396 1.00 95.12 310 A 1 
ATOM   2484 O  O   . GLN A 1 310 ? -7.140  7.181   -17.076 1.00 93.95 310 A 1 
ATOM   2485 C  CB  . GLN A 1 310 ? -9.414  6.620   -15.183 1.00 93.77 310 A 1 
ATOM   2486 C  CG  . GLN A 1 310 ? -10.205 6.450   -13.889 1.00 89.14 310 A 1 
ATOM   2487 C  CD  . GLN A 1 310 ? -11.650 6.888   -14.041 1.00 85.71 310 A 1 
ATOM   2488 O  OE1 . GLN A 1 310 ? -11.939 8.004   -14.460 1.00 77.84 310 A 1 
ATOM   2489 N  NE2 . GLN A 1 310 ? -12.576 6.016   -13.692 1.00 74.93 310 A 1 
ATOM   2490 N  N   . LEU A 1 311 ? -6.773  4.977   -16.764 1.00 94.65 311 A 1 
ATOM   2491 C  CA  . LEU A 1 311 ? -6.130  4.798   -18.050 1.00 94.11 311 A 1 
ATOM   2492 C  C   . LEU A 1 311 ? -7.158  4.916   -19.172 1.00 92.57 311 A 1 
ATOM   2493 O  O   . LEU A 1 311 ? -8.280  4.417   -19.053 1.00 90.48 311 A 1 
ATOM   2494 C  CB  . LEU A 1 311 ? -5.425  3.439   -18.117 1.00 94.49 311 A 1 
ATOM   2495 C  CG  . LEU A 1 311 ? -4.315  3.209   -17.088 1.00 94.55 311 A 1 
ATOM   2496 C  CD1 . LEU A 1 311 ? -3.747  1.807   -17.247 1.00 93.81 311 A 1 
ATOM   2497 C  CD2 . LEU A 1 311 ? -3.199  4.238   -17.247 1.00 93.19 311 A 1 
ATOM   2498 N  N   . ARG A 1 312 ? -6.773  5.558   -20.261 1.00 91.61 312 A 1 
ATOM   2499 C  CA  . ARG A 1 312 ? -7.664  5.726   -21.403 1.00 89.94 312 A 1 
ATOM   2500 C  C   . ARG A 1 312 ? -8.059  4.357   -21.945 1.00 88.86 312 A 1 
ATOM   2501 O  O   . ARG A 1 312 ? -7.191  3.521   -22.180 1.00 85.80 312 A 1 
ATOM   2502 C  CB  . ARG A 1 312 ? -6.995  6.576   -22.480 1.00 88.34 312 A 1 
ATOM   2503 C  CG  . ARG A 1 312 ? -7.931  6.932   -23.623 1.00 84.25 312 A 1 
ATOM   2504 C  CD  . ARG A 1 312 ? -7.286  7.921   -24.603 1.00 81.09 312 A 1 
ATOM   2505 N  NE  . ARG A 1 312 ? -6.907  9.174   -23.936 1.00 78.15 312 A 1 
ATOM   2506 C  CZ  . ARG A 1 312 ? -7.735  10.165  -23.633 1.00 75.95 312 A 1 
ATOM   2507 N  NH1 . ARG A 1 312 ? -9.019  10.080  -23.921 1.00 66.38 312 A 1 
ATOM   2508 N  NH2 . ARG A 1 312 ? -7.276  11.249  -23.024 1.00 71.34 312 A 1 
ATOM   2509 N  N   . PRO A 1 313 ? -9.352  4.112   -22.173 1.00 85.59 313 A 1 
ATOM   2510 C  CA  . PRO A 1 313 ? -9.784  2.813   -22.701 1.00 82.83 313 A 1 
ATOM   2511 C  C   . PRO A 1 313 ? -9.164  2.495   -24.050 1.00 82.06 313 A 1 
ATOM   2512 O  O   . PRO A 1 313 ? -8.963  3.380   -24.886 1.00 77.79 313 A 1 
ATOM   2513 C  CB  . PRO A 1 313 ? -11.305 2.945   -22.817 1.00 79.30 313 A 1 
ATOM   2514 C  CG  . PRO A 1 313 ? -11.665 3.998   -21.823 1.00 78.66 313 A 1 
ATOM   2515 C  CD  . PRO A 1 313 ? -10.501 4.957   -21.841 1.00 82.78 313 A 1 
ATOM   2516 N  N   . LYS A 1 314 ? -8.876  1.217   -24.267 1.00 80.78 314 A 1 
ATOM   2517 C  CA  . LYS A 1 314 ? -8.403  0.745   -25.554 1.00 77.67 314 A 1 
ATOM   2518 C  C   . LYS A 1 314 ? -9.538  0.795   -26.573 1.00 74.92 314 A 1 
ATOM   2519 O  O   . LYS A 1 314 ? -10.702 0.611   -26.226 1.00 68.73 314 A 1 
ATOM   2520 C  CB  . LYS A 1 314 ? -7.881  -0.687  -25.445 1.00 73.16 314 A 1 
ATOM   2521 C  CG  . LYS A 1 314 ? -6.686  -0.829  -24.514 1.00 71.94 314 A 1 
ATOM   2522 C  CD  . LYS A 1 314 ? -6.272  -2.290  -24.402 1.00 69.32 314 A 1 
ATOM   2523 C  CE  . LYS A 1 314 ? -5.160  -2.438  -23.394 1.00 64.73 314 A 1 
ATOM   2524 N  NZ  . LYS A 1 314 ? -4.768  -3.845  -23.179 1.00 60.74 314 A 1 
ATOM   2525 N  N   . LYS A 1 315 ? -9.189  0.994   -27.823 1.00 71.72 315 A 1 
ATOM   2526 C  CA  . LYS A 1 315 ? -10.165 0.848   -28.898 1.00 69.66 315 A 1 
ATOM   2527 C  C   . LYS A 1 315 ? -10.551 -0.621  -29.007 1.00 68.50 315 A 1 
ATOM   2528 O  O   . LYS A 1 315 ? -9.685  -1.493  -29.084 1.00 61.28 315 A 1 
ATOM   2529 C  CB  . LYS A 1 315 ? -9.596  1.350   -30.222 1.00 63.61 315 A 1 
ATOM   2530 C  CG  . LYS A 1 315 ? -9.377  2.858   -30.250 1.00 57.85 315 A 1 
ATOM   2531 C  CD  . LYS A 1 315 ? -8.860  3.301   -31.614 1.00 52.80 315 A 1 
ATOM   2532 C  CE  . LYS A 1 315 ? -8.648  4.797   -31.653 1.00 46.44 315 A 1 
ATOM   2533 N  NZ  . LYS A 1 315 ? -8.128  5.251   -32.971 1.00 42.29 315 A 1 
ATOM   2534 N  N   . ASP A 1 316 ? -11.860 -0.883  -29.030 1.00 58.32 316 A 1 
ATOM   2535 C  CA  . ASP A 1 316 ? -12.381 -2.231  -29.201 1.00 56.54 316 A 1 
ATOM   2536 C  C   . ASP A 1 316 ? -12.922 -2.365  -30.618 1.00 55.33 316 A 1 
ATOM   2537 O  O   . ASP A 1 316 ? -14.000 -1.864  -30.939 1.00 50.96 316 A 1 
ATOM   2538 C  CB  . ASP A 1 316 ? -13.450 -2.511  -28.148 1.00 52.00 316 A 1 
ATOM   2539 C  CG  . ASP A 1 316 ? -13.939 -3.951  -28.171 1.00 46.85 316 A 1 
ATOM   2540 O  OD1 . ASP A 1 316 ? -13.592 -4.698  -29.113 1.00 44.38 316 A 1 
ATOM   2541 O  OD2 . ASP A 1 316 ? -14.672 -4.328  -27.233 1.00 42.98 316 A 1 
ATOM   2542 N  N   . LYS A 1 317 ? -12.166 -3.046  -31.472 1.00 51.97 317 A 1 
ATOM   2543 C  CA  . LYS A 1 317 ? -12.534 -3.214  -32.873 1.00 51.69 317 A 1 
ATOM   2544 C  C   . LYS A 1 317 ? -13.748 -4.131  -33.065 1.00 51.56 317 A 1 
ATOM   2545 O  O   . LYS A 1 317 ? -14.328 -4.154  -34.150 1.00 48.11 317 A 1 
ATOM   2546 C  CB  . LYS A 1 317 ? -11.344 -3.753  -33.674 1.00 47.89 317 A 1 
ATOM   2547 C  CG  . LYS A 1 317 ? -10.164 -2.798  -33.723 1.00 43.52 317 A 1 
ATOM   2548 C  CD  . LYS A 1 317 ? -9.030  -3.380  -34.550 1.00 39.95 317 A 1 
ATOM   2549 C  CE  . LYS A 1 317 ? -7.838  -2.436  -34.585 1.00 34.87 317 A 1 
ATOM   2550 N  NZ  . LYS A 1 317 ? -6.714  -3.003  -35.372 1.00 31.37 317 A 1 
ATOM   2551 N  N   . LEU A 1 318 ? -14.115 -4.866  -32.029 1.00 48.06 318 A 1 
ATOM   2552 C  CA  . LEU A 1 318 ? -15.277 -5.745  -32.090 1.00 47.04 318 A 1 
ATOM   2553 C  C   . LEU A 1 318 ? -16.592 -5.003  -31.845 1.00 46.15 318 A 1 
ATOM   2554 O  O   . LEU A 1 318 ? -17.657 -5.527  -32.164 1.00 42.38 318 A 1 
ATOM   2555 C  CB  . LEU A 1 318 ? -15.127 -6.883  -31.079 1.00 43.92 318 A 1 
ATOM   2556 C  CG  . LEU A 1 318 ? -13.908 -7.778  -31.284 1.00 40.35 318 A 1 
ATOM   2557 C  CD1 . LEU A 1 318 ? -13.829 -8.812  -30.175 1.00 37.00 318 A 1 
ATOM   2558 C  CD2 . LEU A 1 318 ? -13.958 -8.484  -32.636 1.00 39.15 318 A 1 
ATOM   2559 N  N   . LYS A 1 319 ? -16.533 -3.809  -31.313 1.00 50.33 319 A 1 
ATOM   2560 C  CA  . LYS A 1 319 ? -17.728 -3.000  -31.102 1.00 51.41 319 A 1 
ATOM   2561 C  C   . LYS A 1 319 ? -18.043 -2.194  -32.365 1.00 50.74 319 A 1 
ATOM   2562 O  O   . LYS A 1 319 ? -17.172 -1.505  -32.887 1.00 48.14 319 A 1 
ATOM   2563 C  CB  . LYS A 1 319 ? -17.556 -2.070  -29.904 1.00 48.91 319 A 1 
ATOM   2564 C  CG  . LYS A 1 319 ? -17.522 -2.824  -28.587 1.00 44.58 319 A 1 
ATOM   2565 C  CD  . LYS A 1 319 ? -17.442 -1.880  -27.405 1.00 41.99 319 A 1 
ATOM   2566 C  CE  . LYS A 1 319 ? -17.427 -2.667  -26.109 1.00 37.60 319 A 1 
ATOM   2567 N  NZ  . LYS A 1 319 ? -17.338 -1.780  -24.925 1.00 34.00 319 A 1 
ATOM   2568 N  N   . PRO A 1 320 ? -19.277 -2.264  -32.847 1.00 49.31 320 A 1 
ATOM   2569 C  CA  . PRO A 1 320 ? -19.647 -1.484  -34.016 1.00 48.90 320 A 1 
ATOM   2570 C  C   . PRO A 1 320 ? -19.574 0.012   -33.716 1.00 50.26 320 A 1 
ATOM   2571 O  O   . PRO A 1 320 ? -19.911 0.460   -32.620 1.00 47.94 320 A 1 
ATOM   2572 C  CB  . PRO A 1 320 ? -21.076 -1.923  -34.337 1.00 44.98 320 A 1 
ATOM   2573 C  CG  . PRO A 1 320 ? -21.608 -2.452  -33.035 1.00 43.97 320 A 1 
ATOM   2574 C  CD  . PRO A 1 320 ? -20.407 -3.042  -32.334 1.00 48.63 320 A 1 
ATOM   2575 N  N   . LYS A 1 321 ? -19.138 0.769   -34.689 1.00 49.03 321 A 1 
ATOM   2576 C  CA  . LYS A 1 321 ? -19.100 2.219   -34.563 1.00 49.48 321 A 1 
ATOM   2577 C  C   . LYS A 1 321 ? -20.522 2.769   -34.537 1.00 48.61 321 A 1 
ATOM   2578 O  O   . LYS A 1 321 ? -21.381 2.339   -35.308 1.00 45.49 321 A 1 
ATOM   2579 C  CB  . LYS A 1 321 ? -18.307 2.850   -35.710 1.00 47.21 321 A 1 
ATOM   2580 C  CG  . LYS A 1 321 ? -16.827 2.498   -35.683 1.00 44.06 321 A 1 
ATOM   2581 C  CD  . LYS A 1 321 ? -16.089 3.195   -36.816 1.00 41.52 321 A 1 
ATOM   2582 C  CE  . LYS A 1 321 ? -14.609 2.850   -36.805 1.00 36.49 321 A 1 
ATOM   2583 N  NZ  . LYS A 1 321 ? -13.883 3.517   -37.910 1.00 33.66 321 A 1 
ATOM   2584 N  N   . THR A 1 322 ? -20.743 3.728   -33.659 1.00 46.42 322 A 1 
ATOM   2585 C  CA  . THR A 1 322 ? -22.014 4.439   -33.589 1.00 46.67 322 A 1 
ATOM   2586 C  C   . THR A 1 322 ? -21.737 5.940   -33.655 1.00 46.06 322 A 1 
ATOM   2587 O  O   . THR A 1 322 ? -20.594 6.384   -33.574 1.00 43.37 322 A 1 
ATOM   2588 C  CB  . THR A 1 322 ? -22.796 4.108   -32.308 1.00 43.70 322 A 1 
ATOM   2589 O  OG1 . THR A 1 322 ? -22.107 4.638   -31.184 1.00 39.78 322 A 1 
ATOM   2590 C  CG2 . THR A 1 322 ? -22.965 2.602   -32.122 1.00 39.59 322 A 1 
ATOM   2591 N  N   . THR A 1 323 ? -22.793 6.709   -33.795 1.00 44.29 323 A 1 
ATOM   2592 C  CA  . THR A 1 323 ? -22.690 8.166   -33.758 1.00 45.03 323 A 1 
ATOM   2593 C  C   . THR A 1 323 ? -22.576 8.710   -32.338 1.00 44.93 323 A 1 
ATOM   2594 O  O   . THR A 1 323 ? -22.388 9.913   -32.153 1.00 42.80 323 A 1 
ATOM   2595 C  CB  . THR A 1 323 ? -23.899 8.804   -34.459 1.00 41.29 323 A 1 
ATOM   2596 O  OG1 . THR A 1 323 ? -25.098 8.323   -33.866 1.00 37.17 323 A 1 
ATOM   2597 C  CG2 . THR A 1 323 ? -23.921 8.458   -35.942 1.00 36.81 323 A 1 
ATOM   2598 N  N   . ILE A 1 324 ? -22.694 7.848   -31.341 1.00 45.45 324 A 1 
ATOM   2599 C  CA  . ILE A 1 324 ? -22.608 8.246   -29.943 1.00 46.09 324 A 1 
ATOM   2600 C  C   . ILE A 1 324 ? -21.147 8.505   -29.583 1.00 47.48 324 A 1 
ATOM   2601 O  O   . ILE A 1 324 ? -20.309 7.605   -29.650 1.00 45.01 324 A 1 
ATOM   2602 C  CB  . ILE A 1 324 ? -23.228 7.184   -29.024 1.00 42.49 324 A 1 
ATOM   2603 C  CG1 . ILE A 1 324 ? -24.688 6.931   -29.406 1.00 39.00 324 A 1 
ATOM   2604 C  CG2 . ILE A 1 324 ? -23.110 7.616   -27.563 1.00 39.72 324 A 1 
ATOM   2605 C  CD1 . ILE A 1 324 ? -25.340 5.765   -28.657 1.00 36.71 324 A 1 
ATOM   2606 N  N   . LYS A 1 325 ? -20.862 9.728   -29.184 1.00 46.85 325 A 1 
ATOM   2607 C  CA  . LYS A 1 325 ? -19.524 10.084  -28.716 1.00 47.14 325 A 1 
ATOM   2608 C  C   . LYS A 1 325 ? -19.363 9.577   -27.282 1.00 47.85 325 A 1 
ATOM   2609 O  O   . LYS A 1 325 ? -20.095 9.997   -26.383 1.00 45.38 325 A 1 
ATOM   2610 C  CB  . LYS A 1 325 ? -19.315 11.594  -28.778 1.00 43.75 325 A 1 
ATOM   2611 C  CG  . LYS A 1 325 ? -19.318 12.150  -30.200 1.00 39.20 325 A 1 
ATOM   2612 C  CD  . LYS A 1 325 ? -19.106 13.650  -30.195 1.00 35.85 325 A 1 
ATOM   2613 C  CE  . LYS A 1 325 ? -19.127 14.213  -31.605 1.00 31.18 325 A 1 
ATOM   2614 N  NZ  . LYS A 1 325 ? -18.949 15.688  -31.625 1.00 27.14 325 A 1 
ATOM   2615 N  N   . GLN A 1 326 ? -18.399 8.681   -27.063 1.00 51.82 326 A 1 
ATOM   2616 C  CA  . GLN A 1 326 ? -18.099 8.212   -25.717 1.00 51.74 326 A 1 
ATOM   2617 C  C   . GLN A 1 326 ? -17.296 9.266   -24.964 1.00 52.36 326 A 1 
ATOM   2618 O  O   . GLN A 1 326 ? -16.414 9.901   -25.554 1.00 48.71 326 A 1 
ATOM   2619 C  CB  . GLN A 1 326 ? -17.355 6.880   -25.766 1.00 47.35 326 A 1 
ATOM   2620 C  CG  . GLN A 1 326 ? -18.233 5.738   -26.289 1.00 42.24 326 A 1 
ATOM   2621 C  CD  . GLN A 1 326 ? -17.554 4.388   -26.217 1.00 38.86 326 A 1 
ATOM   2622 O  OE1 . GLN A 1 326 ? -16.393 4.259   -25.861 1.00 37.48 326 A 1 
ATOM   2623 N  NE2 . GLN A 1 326 ? -18.273 3.339   -26.556 1.00 35.92 326 A 1 
ATOM   2624 N  N   . PRO A 1 327 ? -17.575 9.461   -23.680 1.00 52.07 327 A 1 
ATOM   2625 C  CA  . PRO A 1 327 ? -16.834 10.456  -22.913 1.00 51.95 327 A 1 
ATOM   2626 C  C   . PRO A 1 327 ? -15.362 10.069  -22.785 1.00 53.36 327 A 1 
ATOM   2627 O  O   . PRO A 1 327 ? -15.026 8.893   -22.633 1.00 50.94 327 A 1 
ATOM   2628 C  CB  . PRO A 1 327 ? -17.542 10.472  -21.550 1.00 48.39 327 A 1 
ATOM   2629 C  CG  . PRO A 1 327 ? -18.195 9.124   -21.457 1.00 47.30 327 A 1 
ATOM   2630 C  CD  . PRO A 1 327 ? -18.570 8.768   -22.874 1.00 49.25 327 A 1 
ATOM   2631 N  N   . SER A 1 328 ? -14.502 11.058  -22.859 1.00 55.02 328 A 1 
ATOM   2632 C  CA  . SER A 1 328 ? -13.066 10.861  -22.725 1.00 55.89 328 A 1 
ATOM   2633 C  C   . SER A 1 328 ? -12.432 11.820  -21.724 1.00 58.93 328 A 1 
ATOM   2634 O  O   . SER A 1 328 ? -11.210 11.824  -21.565 1.00 54.41 328 A 1 
ATOM   2635 C  CB  . SER A 1 328 ? -12.386 10.992  -24.089 1.00 50.31 328 A 1 
ATOM   2636 O  OG  . SER A 1 328 ? -12.586 12.284  -24.633 1.00 45.46 328 A 1 
ATOM   2637 N  N   . ASP A 1 329 ? -13.242 12.613  -21.039 1.00 63.03 329 A 1 
ATOM   2638 C  CA  . ASP A 1 329 ? -12.736 13.591  -20.094 1.00 65.48 329 A 1 
ATOM   2639 C  C   . ASP A 1 329 ? -12.102 12.921  -18.877 1.00 71.58 329 A 1 
ATOM   2640 O  O   . ASP A 1 329 ? -12.652 11.968  -18.314 1.00 66.28 329 A 1 
ATOM   2641 C  CB  . ASP A 1 329 ? -13.865 14.523  -19.648 1.00 56.25 329 A 1 
ATOM   2642 C  CG  . ASP A 1 329 ? -14.353 15.442  -20.764 1.00 49.42 329 A 1 
ATOM   2643 O  OD1 . ASP A 1 329 ? -13.640 15.580  -21.777 1.00 45.53 329 A 1 
ATOM   2644 O  OD2 . ASP A 1 329 ? -15.450 16.017  -20.607 1.00 44.87 329 A 1 
ATOM   2645 N  N   . GLY A 1 330 ? -10.950 13.435  -18.499 1.00 77.51 330 A 1 
ATOM   2646 C  CA  . GLY A 1 330 ? -10.299 13.028  -17.260 1.00 83.35 330 A 1 
ATOM   2647 C  C   . GLY A 1 330 ? -9.432  11.784  -17.341 1.00 88.55 330 A 1 
ATOM   2648 O  O   . GLY A 1 330 ? -8.825  11.417  -16.334 1.00 86.27 330 A 1 
ATOM   2649 N  N   . PHE A 1 331 ? -9.348  11.120  -18.481 1.00 89.68 331 A 1 
ATOM   2650 C  CA  . PHE A 1 331 ? -8.443  9.988   -18.630 1.00 91.33 331 A 1 
ATOM   2651 C  C   . PHE A 1 331 ? -6.988  10.438  -18.678 1.00 92.41 331 A 1 
ATOM   2652 O  O   . PHE A 1 331 ? -6.678  11.545  -19.121 1.00 91.41 331 A 1 
ATOM   2653 C  CB  . PHE A 1 331 ? -8.777  9.172   -19.880 1.00 89.68 331 A 1 
ATOM   2654 C  CG  . PHE A 1 331 ? -10.086 8.446   -19.807 1.00 88.62 331 A 1 
ATOM   2655 C  CD1 . PHE A 1 331 ? -10.310 7.472   -18.841 1.00 85.89 331 A 1 
ATOM   2656 C  CD2 . PHE A 1 331 ? -11.104 8.720   -20.721 1.00 86.01 331 A 1 
ATOM   2657 C  CE1 . PHE A 1 331 ? -11.521 6.797   -18.764 1.00 84.52 331 A 1 
ATOM   2658 C  CE2 . PHE A 1 331 ? -12.318 8.049   -20.657 1.00 84.43 331 A 1 
ATOM   2659 C  CZ  . PHE A 1 331 ? -12.531 7.086   -19.676 1.00 84.66 331 A 1 
ATOM   2660 N  N   . ASN A 1 332 ? -6.102  9.555   -18.232 1.00 93.66 332 A 1 
ATOM   2661 C  CA  . ASN A 1 332 ? -4.662  9.787   -18.210 1.00 94.44 332 A 1 
ATOM   2662 C  C   . ASN A 1 332 ? -4.268  11.034  -17.408 1.00 95.27 332 A 1 
ATOM   2663 O  O   . ASN A 1 332 ? -3.323  11.741  -17.759 1.00 93.98 332 A 1 
ATOM   2664 C  CB  . ASN A 1 332 ? -4.096  9.826   -19.638 1.00 93.08 332 A 1 
ATOM   2665 C  CG  . ASN A 1 332 ? -4.124  8.472   -20.316 1.00 91.98 332 A 1 
ATOM   2666 O  OD1 . ASN A 1 332 ? -4.386  7.447   -19.719 1.00 87.63 332 A 1 
ATOM   2667 N  ND2 . ASN A 1 332 ? -3.815  8.455   -21.607 1.00 87.28 332 A 1 
ATOM   2668 N  N   . LYS A 1 333 ? -5.009  11.290  -16.326 1.00 95.36 333 A 1 
ATOM   2669 C  CA  . LYS A 1 333 ? -4.728  12.399  -15.420 1.00 95.72 333 A 1 
ATOM   2670 C  C   . LYS A 1 333 ? -5.041  11.979  -13.986 1.00 96.55 333 A 1 
ATOM   2671 O  O   . LYS A 1 333 ? -6.035  11.301  -13.735 1.00 95.99 333 A 1 
ATOM   2672 C  CB  . LYS A 1 333 ? -5.561  13.637  -15.772 1.00 93.56 333 A 1 
ATOM   2673 C  CG  . LYS A 1 333 ? -5.223  14.246  -17.120 1.00 84.86 333 A 1 
ATOM   2674 C  CD  . LYS A 1 333 ? -6.043  15.499  -17.383 1.00 82.13 333 A 1 
ATOM   2675 C  CE  . LYS A 1 333 ? -5.691  16.089  -18.736 1.00 71.52 333 A 1 
ATOM   2676 N  NZ  . LYS A 1 333 ? -6.475  17.309  -19.034 1.00 64.33 333 A 1 
ATOM   2677 N  N   . TRP A 1 334 ? -4.205  12.404  -13.046 1.00 97.02 334 A 1 
ATOM   2678 C  CA  . TRP A 1 334 ? -4.488  12.232  -11.630 1.00 97.61 334 A 1 
ATOM   2679 C  C   . TRP A 1 334 ? -5.632  13.152  -11.215 1.00 97.32 334 A 1 
ATOM   2680 O  O   . TRP A 1 334 ? -5.611  14.342  -11.512 1.00 96.68 334 A 1 
ATOM   2681 C  CB  . TRP A 1 334 ? -3.239  12.525  -10.796 1.00 97.92 334 A 1 
ATOM   2682 C  CG  . TRP A 1 334 ? -2.190  11.475  -10.947 1.00 98.17 334 A 1 
ATOM   2683 C  CD1 . TRP A 1 334 ? -1.077  11.534  -11.726 1.00 97.62 334 A 1 
ATOM   2684 C  CD2 . TRP A 1 334 ? -2.172  10.181  -10.327 1.00 98.24 334 A 1 
ATOM   2685 N  NE1 . TRP A 1 334 ? -0.366  10.365  -11.630 1.00 97.75 334 A 1 
ATOM   2686 C  CE2 . TRP A 1 334 ? -1.013  9.506   -10.781 1.00 98.11 334 A 1 
ATOM   2687 C  CE3 . TRP A 1 334 ? -3.023  9.514   -9.429  1.00 98.19 334 A 1 
ATOM   2688 C  CZ2 . TRP A 1 334 ? -0.695  8.210   -10.369 1.00 98.04 334 A 1 
ATOM   2689 C  CZ3 . TRP A 1 334 ? -2.705  8.217   -9.021  1.00 97.91 334 A 1 
ATOM   2690 C  CH2 . TRP A 1 334 ? -1.557  7.574   -9.496  1.00 97.92 334 A 1 
ATOM   2691 N  N   . LYS A 1 335 ? -6.624  12.593  -10.524 1.00 97.28 335 A 1 
ATOM   2692 C  CA  . LYS A 1 335 ? -7.756  13.368  -10.049 1.00 96.71 335 A 1 
ATOM   2693 C  C   . LYS A 1 335 ? -8.285  12.796  -8.741  1.00 97.32 335 A 1 
ATOM   2694 O  O   . LYS A 1 335 ? -8.076  11.628  -8.423  1.00 97.07 335 A 1 
ATOM   2695 C  CB  . LYS A 1 335 ? -8.859  13.429  -11.116 1.00 94.55 335 A 1 
ATOM   2696 C  CG  . LYS A 1 335 ? -9.383  12.073  -11.549 1.00 86.78 335 A 1 
ATOM   2697 C  CD  . LYS A 1 335 ? -10.379 12.213  -12.695 1.00 84.89 335 A 1 
ATOM   2698 C  CE  . LYS A 1 335 ? -10.874 10.854  -13.140 1.00 74.71 335 A 1 
ATOM   2699 N  NZ  . LYS A 1 335 ? -11.818 10.952  -14.280 1.00 67.26 335 A 1 
ATOM   2700 N  N   . PHE A 1 336 ? -8.970  13.641  -7.996  1.00 97.51 336 A 1 
ATOM   2701 C  CA  . PHE A 1 336 ? -9.626  13.240  -6.764  1.00 97.44 336 A 1 
ATOM   2702 C  C   . PHE A 1 336 ? -10.652 12.145  -7.047  1.00 97.27 336 A 1 
ATOM   2703 O  O   . PHE A 1 336 ? -11.448 12.246  -7.980  1.00 96.70 336 A 1 
ATOM   2704 C  CB  . PHE A 1 336 ? -10.293 14.459  -6.129  1.00 97.41 336 A 1 
ATOM   2705 C  CG  . PHE A 1 336 ? -11.059 14.150  -4.880  1.00 97.63 336 A 1 
ATOM   2706 C  CD1 . PHE A 1 336 ? -10.394 13.880  -3.679  1.00 97.14 336 A 1 
ATOM   2707 C  CD2 . PHE A 1 336 ? -12.452 14.137  -4.883  1.00 97.15 336 A 1 
ATOM   2708 C  CE1 . PHE A 1 336 ? -11.094 13.610  -2.521  1.00 96.64 336 A 1 
ATOM   2709 C  CE2 . PHE A 1 336 ? -13.166 13.863  -3.723  1.00 96.77 336 A 1 
ATOM   2710 C  CZ  . PHE A 1 336 ? -12.487 13.597  -2.544  1.00 96.97 336 A 1 
ATOM   2711 N  N   . ASN A 1 337 ? -10.619 11.091  -6.227  1.00 97.75 337 A 1 
ATOM   2712 C  CA  . ASN A 1 337 ? -11.597 10.013  -6.317  1.00 97.44 337 A 1 
ATOM   2713 C  C   . ASN A 1 337 ? -12.664 10.200  -5.239  1.00 97.33 337 A 1 
ATOM   2714 O  O   . ASN A 1 337 ? -13.801 10.565  -5.555  1.00 96.22 337 A 1 
ATOM   2715 C  CB  . ASN A 1 337 ? -10.885 8.656   -6.224  1.00 96.72 337 A 1 
ATOM   2716 C  CG  . ASN A 1 337 ? -11.844 7.491   -6.391  1.00 95.44 337 A 1 
ATOM   2717 O  OD1 . ASN A 1 337 ? -13.039 7.665   -6.574  1.00 91.24 337 A 1 
ATOM   2718 N  ND2 . ASN A 1 337 ? -11.329 6.277   -6.318  1.00 90.04 337 A 1 
ATOM   2719 N  N   . TYR A 1 338 ? -12.310 9.990   -3.964  1.00 97.98 338 A 1 
ATOM   2720 C  CA  . TYR A 1 338 ? -13.255 10.185  -2.870  1.00 98.19 338 A 1 
ATOM   2721 C  C   . TYR A 1 338 ? -12.521 10.435  -1.558  1.00 98.47 338 A 1 
ATOM   2722 O  O   . TYR A 1 338 ? -11.324 10.154  -1.432  1.00 98.30 338 A 1 
ATOM   2723 C  CB  . TYR A 1 338 ? -14.192 8.978   -2.741  1.00 97.98 338 A 1 
ATOM   2724 C  CG  . TYR A 1 338 ? -13.570 7.783   -2.044  1.00 98.15 338 A 1 
ATOM   2725 C  CD1 . TYR A 1 338 ? -12.789 6.865   -2.750  1.00 97.77 338 A 1 
ATOM   2726 C  CD2 . TYR A 1 338 ? -13.768 7.583   -0.686  1.00 97.82 338 A 1 
ATOM   2727 C  CE1 . TYR A 1 338 ? -12.222 5.772   -2.106  1.00 97.26 338 A 1 
ATOM   2728 C  CE2 . TYR A 1 338 ? -13.202 6.486   -0.027  1.00 97.54 338 A 1 
ATOM   2729 C  CZ  . TYR A 1 338 ? -12.430 5.585   -0.745  1.00 97.80 338 A 1 
ATOM   2730 O  OH  . TYR A 1 338 ? -11.877 4.511   -0.091  1.00 97.28 338 A 1 
ATOM   2731 N  N   . GLY A 1 339 ? -13.259 10.931  -0.572  1.00 98.18 339 A 1 
ATOM   2732 C  CA  . GLY A 1 339 ? -12.775 11.084  0.788   1.00 98.21 339 A 1 
ATOM   2733 C  C   . GLY A 1 339 ? -13.597 10.246  1.751   1.00 98.32 339 A 1 
ATOM   2734 O  O   . GLY A 1 339 ? -14.806 10.087  1.581   1.00 97.52 339 A 1 
ATOM   2735 N  N   . SER A 1 340 ? -12.956 9.706   2.788   1.00 98.33 340 A 1 
ATOM   2736 C  CA  . SER A 1 340 ? -13.642 8.843   3.750   1.00 98.23 340 A 1 
ATOM   2737 C  C   . SER A 1 340 ? -14.785 9.556   4.464   1.00 98.18 340 A 1 
ATOM   2738 O  O   . SER A 1 340 ? -15.826 8.955   4.737   1.00 97.44 340 A 1 
ATOM   2739 C  CB  . SER A 1 340 ? -12.640 8.293   4.771   1.00 98.18 340 A 1 
ATOM   2740 O  OG  . SER A 1 340 ? -11.995 9.334   5.473   1.00 98.00 340 A 1 
ATOM   2741 N  N   . SER A 1 341 ? -14.607 10.834  4.759   1.00 98.03 341 A 1 
ATOM   2742 C  CA  . SER A 1 341 ? -15.639 11.610  5.440   1.00 97.75 341 A 1 
ATOM   2743 C  C   . SER A 1 341 ? -16.824 11.901  4.523   1.00 97.48 341 A 1 
ATOM   2744 O  O   . SER A 1 341 ? -17.971 11.620  4.875   1.00 96.17 341 A 1 
ATOM   2745 C  CB  . SER A 1 341 ? -15.043 12.913  5.971   1.00 97.06 341 A 1 
ATOM   2746 O  OG  . SER A 1 341 ? -16.028 13.683  6.619   1.00 84.77 341 A 1 
ATOM   2747 N  N   . SER A 1 342 ? -16.571 12.431  3.339   1.00 97.33 342 A 1 
ATOM   2748 C  CA  . SER A 1 342 ? -17.647 12.825  2.432   1.00 96.79 342 A 1 
ATOM   2749 C  C   . SER A 1 342 ? -18.381 11.626  1.840   1.00 96.95 342 A 1 
ATOM   2750 O  O   . SER A 1 342 ? -19.589 11.700  1.601   1.00 95.06 342 A 1 
ATOM   2751 C  CB  . SER A 1 342 ? -17.102 13.713  1.321   1.00 95.22 342 A 1 
ATOM   2752 O  OG  . SER A 1 342 ? -16.120 13.045  0.558   1.00 87.48 342 A 1 
ATOM   2753 N  N   . GLU A 1 343 ? -17.676 10.531  1.604   1.00 97.14 343 A 1 
ATOM   2754 C  CA  . GLU A 1 343 ? -18.264 9.378   0.917   1.00 96.92 343 A 1 
ATOM   2755 C  C   . GLU A 1 343 ? -19.024 8.449   1.861   1.00 97.19 343 A 1 
ATOM   2756 O  O   . GLU A 1 343 ? -20.072 7.921   1.499   1.00 95.28 343 A 1 
ATOM   2757 C  CB  . GLU A 1 343 ? -17.169 8.609   0.186   1.00 95.43 343 A 1 
ATOM   2758 C  CG  . GLU A 1 343 ? -17.683 7.598   -0.830  1.00 91.55 343 A 1 
ATOM   2759 C  CD  . GLU A 1 343 ? -18.199 8.253   -2.112  1.00 93.72 343 A 1 
ATOM   2760 O  OE1 . GLU A 1 343 ? -18.624 9.419   -2.099  1.00 89.53 343 A 1 
ATOM   2761 O  OE2 . GLU A 1 343 ? -18.179 7.567   -3.161  1.00 89.60 343 A 1 
ATOM   2762 N  N   . TYR A 1 344 ? -18.497 8.248   3.070   1.00 97.87 344 A 1 
ATOM   2763 C  CA  . TYR A 1 344 ? -19.055 7.275   4.013   1.00 97.99 344 A 1 
ATOM   2764 C  C   . TYR A 1 344 ? -19.620 7.901   5.286   1.00 97.78 344 A 1 
ATOM   2765 O  O   . TYR A 1 344 ? -20.196 7.190   6.105   1.00 96.12 344 A 1 
ATOM   2766 C  CB  . TYR A 1 344 ? -17.989 6.238   4.371   1.00 97.73 344 A 1 
ATOM   2767 C  CG  . TYR A 1 344 ? -17.462 5.439   3.198   1.00 97.94 344 A 1 
ATOM   2768 C  CD1 . TYR A 1 344 ? -18.334 4.844   2.286   1.00 97.15 344 A 1 
ATOM   2769 C  CD2 . TYR A 1 344 ? -16.094 5.256   3.027   1.00 97.25 344 A 1 
ATOM   2770 C  CE1 . TYR A 1 344 ? -17.851 4.084   1.226   1.00 96.59 344 A 1 
ATOM   2771 C  CE2 . TYR A 1 344 ? -15.603 4.496   1.973   1.00 96.73 344 A 1 
ATOM   2772 C  CZ  . TYR A 1 344 ? -16.481 3.906   1.069   1.00 97.17 344 A 1 
ATOM   2773 O  OH  . TYR A 1 344 ? -16.003 3.152   0.029   1.00 96.18 344 A 1 
ATOM   2774 N  N   . GLY A 1 345 ? -19.472 9.193   5.458   1.00 96.60 345 A 1 
ATOM   2775 C  CA  . GLY A 1 345 ? -19.945 9.864   6.658   1.00 96.25 345 A 1 
ATOM   2776 C  C   . GLY A 1 345 ? -19.125 9.573   7.900   1.00 97.03 345 A 1 
ATOM   2777 O  O   . GLY A 1 345 ? -19.596 9.803   9.016   1.00 95.10 345 A 1 
ATOM   2778 N  N   . LEU A 1 346 ? -17.917 9.075   7.740   1.00 97.68 346 A 1 
ATOM   2779 C  CA  . LEU A 1 346 ? -17.047 8.746   8.865   1.00 97.73 346 A 1 
ATOM   2780 C  C   . LEU A 1 346 ? -16.615 10.019  9.583   1.00 97.62 346 A 1 
ATOM   2781 O  O   . LEU A 1 346 ? -16.115 10.959  8.958   1.00 96.75 346 A 1 
ATOM   2782 C  CB  . LEU A 1 346 ? -15.815 7.975   8.385   1.00 97.36 346 A 1 
ATOM   2783 C  CG  . LEU A 1 346 ? -16.112 6.625   7.727   1.00 96.72 346 A 1 
ATOM   2784 C  CD1 . LEU A 1 346 ? -14.860 6.083   7.045   1.00 95.48 346 A 1 
ATOM   2785 C  CD2 . LEU A 1 346 ? -16.614 5.611   8.750   1.00 95.23 346 A 1 
ATOM   2786 N  N   . LYS A 1 347 ? -16.815 10.040  10.910  1.00 97.83 347 A 1 
ATOM   2787 C  CA  . LYS A 1 347 ? -16.417 11.193  11.718  1.00 97.47 347 A 1 
ATOM   2788 C  C   . LYS A 1 347 ? -14.910 11.212  11.954  1.00 97.68 347 A 1 
ATOM   2789 O  O   . LYS A 1 347 ? -14.316 12.285  12.105  1.00 96.29 347 A 1 
ATOM   2790 C  CB  . LYS A 1 347 ? -17.151 11.162  13.061  1.00 96.57 347 A 1 
ATOM   2791 C  CG  . LYS A 1 347 ? -18.680 11.168  12.948  1.00 92.20 347 A 1 
ATOM   2792 C  CD  . LYS A 1 347 ? -19.191 12.444  12.305  1.00 85.71 347 A 1 
ATOM   2793 C  CE  . LYS A 1 347 ? -20.710 12.462  12.302  1.00 77.94 347 A 1 
ATOM   2794 N  NZ  . LYS A 1 347 ? -21.254 13.708  11.694  1.00 68.22 347 A 1 
ATOM   2795 N  N   . GLU A 1 348 ? -14.311 10.044  11.992  1.00 98.40 348 A 1 
ATOM   2796 C  CA  . GLU A 1 348 ? -12.877 9.853   12.163  1.00 98.51 348 A 1 
ATOM   2797 C  C   . GLU A 1 348 ? -12.538 8.422   11.745  1.00 98.71 348 A 1 
ATOM   2798 O  O   . GLU A 1 348 ? -13.434 7.608   11.501  1.00 98.54 348 A 1 
ATOM   2799 C  CB  . GLU A 1 348 ? -12.469 10.106  13.626  1.00 97.91 348 A 1 
ATOM   2800 C  CG  . GLU A 1 348 ? -13.142 9.145   14.596  1.00 96.52 348 A 1 
ATOM   2801 C  CD  . GLU A 1 348 ? -12.859 9.442   16.062  1.00 96.55 348 A 1 
ATOM   2802 O  OE1 . GLU A 1 348 ? -12.238 10.484  16.360  1.00 93.10 348 A 1 
ATOM   2803 O  OE2 . GLU A 1 348 ? -13.263 8.638   16.909  1.00 93.75 348 A 1 
ATOM   2804 N  N   . LEU A 1 349 ? -11.253 8.109   11.661  1.00 98.78 349 A 1 
ATOM   2805 C  CA  . LEU A 1 349 ? -10.804 6.784   11.240  1.00 98.80 349 A 1 
ATOM   2806 C  C   . LEU A 1 349 ? -10.614 5.871   12.458  1.00 98.85 349 A 1 
ATOM   2807 O  O   . LEU A 1 349 ? -9.516  5.414   12.755  1.00 98.64 349 A 1 
ATOM   2808 C  CB  . LEU A 1 349 ? -9.528  6.910   10.397  1.00 98.82 349 A 1 
ATOM   2809 C  CG  . LEU A 1 349 ? -9.664  7.763   9.130   1.00 98.65 349 A 1 
ATOM   2810 C  CD1 . LEU A 1 349 ? -8.342  7.798   8.367   1.00 98.50 349 A 1 
ATOM   2811 C  CD2 . LEU A 1 349 ? -10.769 7.253   8.215   1.00 98.42 349 A 1 
ATOM   2812 N  N   . SER A 1 350 ? -11.711 5.609   13.154  1.00 98.83 350 A 1 
ATOM   2813 C  CA  . SER A 1 350 ? -11.703 4.828   14.386  1.00 98.76 350 A 1 
ATOM   2814 C  C   . SER A 1 350 ? -12.428 3.487   14.215  1.00 98.87 350 A 1 
ATOM   2815 O  O   . SER A 1 350 ? -13.282 3.345   13.335  1.00 98.69 350 A 1 
ATOM   2816 C  CB  . SER A 1 350 ? -12.359 5.618   15.518  1.00 98.65 350 A 1 
ATOM   2817 O  OG  . SER A 1 350 ? -13.743 5.793   15.293  1.00 98.26 350 A 1 
ATOM   2818 N  N   . PRO A 1 351 ? -12.131 2.506   15.065  1.00 98.82 351 A 1 
ATOM   2819 C  CA  . PRO A 1 351 ? -12.865 1.237   15.038  1.00 98.76 351 A 1 
ATOM   2820 C  C   . PRO A 1 351 ? -14.371 1.418   15.164  1.00 98.74 351 A 1 
ATOM   2821 O  O   . PRO A 1 351 ? -15.132 0.755   14.450  1.00 98.50 351 A 1 
ATOM   2822 C  CB  . PRO A 1 351 ? -12.293 0.444   16.214  1.00 98.63 351 A 1 
ATOM   2823 C  CG  . PRO A 1 351 ? -10.898 0.993   16.361  1.00 98.03 351 A 1 
ATOM   2824 C  CD  . PRO A 1 351 ? -11.029 2.456   16.026  1.00 98.67 351 A 1 
ATOM   2825 N  N   . LYS A 1 352 ? -14.818 2.312   16.037  1.00 98.69 352 A 1 
ATOM   2826 C  CA  . LYS A 1 352 ? -16.245 2.565   16.223  1.00 98.41 352 A 1 
ATOM   2827 C  C   . LYS A 1 352 ? -16.915 3.004   14.924  1.00 98.67 352 A 1 
ATOM   2828 O  O   . LYS A 1 352 ? -17.971 2.486   14.554  1.00 98.36 352 A 1 
ATOM   2829 C  CB  . LYS A 1 352 ? -16.451 3.623   17.314  1.00 97.97 352 A 1 
ATOM   2830 C  CG  . LYS A 1 352 ? -17.915 3.985   17.546  1.00 88.98 352 A 1 
ATOM   2831 C  CD  . LYS A 1 352 ? -18.044 5.090   18.575  1.00 84.78 352 A 1 
ATOM   2832 C  CE  . LYS A 1 352 ? -19.506 5.518   18.727  1.00 71.84 352 A 1 
ATOM   2833 N  NZ  . LYS A 1 352 ? -19.653 6.651   19.661  1.00 65.41 352 A 1 
ATOM   2834 N  N   . GLU A 1 353 ? -16.300 3.952   14.215  1.00 98.70 353 A 1 
ATOM   2835 C  CA  . GLU A 1 353 ? -16.873 4.460   12.972  1.00 98.77 353 A 1 
ATOM   2836 C  C   . GLU A 1 353 ? -16.889 3.391   11.879  1.00 98.78 353 A 1 
ATOM   2837 O  O   . GLU A 1 353 ? -17.870 3.277   11.132  1.00 98.50 353 A 1 
ATOM   2838 C  CB  . GLU A 1 353 ? -16.098 5.693   12.502  1.00 98.63 353 A 1 
ATOM   2839 C  CG  . GLU A 1 353 ? -16.317 6.924   13.375  1.00 97.82 353 A 1 
ATOM   2840 C  CD  . GLU A 1 353 ? -17.746 7.425   13.314  1.00 97.77 353 A 1 
ATOM   2841 O  OE1 . GLU A 1 353 ? -18.225 7.692   12.199  1.00 95.58 353 A 1 
ATOM   2842 O  OE2 . GLU A 1 353 ? -18.375 7.545   14.377  1.00 95.47 353 A 1 
ATOM   2843 N  N   . PHE A 1 354 ? -15.845 2.585   11.795  1.00 98.70 354 A 1 
ATOM   2844 C  CA  . PHE A 1 354 ? -15.804 1.540   10.784  1.00 98.74 354 A 1 
ATOM   2845 C  C   . PHE A 1 354 ? -16.720 0.363   11.117  1.00 98.77 354 A 1 
ATOM   2846 O  O   . PHE A 1 354 ? -17.238 -0.278  10.206  1.00 98.44 354 A 1 
ATOM   2847 C  CB  . PHE A 1 354 ? -14.360 1.087   10.538  1.00 98.77 354 A 1 
ATOM   2848 C  CG  . PHE A 1 354 ? -13.638 1.970   9.557   1.00 98.77 354 A 1 
ATOM   2849 C  CD1 . PHE A 1 354 ? -12.986 3.121   9.979   1.00 98.50 354 A 1 
ATOM   2850 C  CD2 . PHE A 1 354 ? -13.649 1.660   8.205   1.00 98.50 354 A 1 
ATOM   2851 C  CE1 . PHE A 1 354 ? -12.342 3.944   9.072   1.00 98.20 354 A 1 
ATOM   2852 C  CE2 . PHE A 1 354 ? -13.008 2.482   7.286   1.00 98.18 354 A 1 
ATOM   2853 C  CZ  . PHE A 1 354 ? -12.351 3.625   7.721   1.00 98.35 354 A 1 
ATOM   2854 N  N   . GLU A 1 355 ? -16.961 0.079   12.385  1.00 98.65 355 A 1 
ATOM   2855 C  CA  . GLU A 1 355 ? -17.963 -0.915  12.762  1.00 98.54 355 A 1 
ATOM   2856 C  C   . GLU A 1 355 ? -19.359 -0.466  12.349  1.00 98.51 355 A 1 
ATOM   2857 O  O   . GLU A 1 355 ? -20.155 -1.268  11.838  1.00 98.26 355 A 1 
ATOM   2858 C  CB  . GLU A 1 355 ? -17.910 -1.204  14.260  1.00 98.32 355 A 1 
ATOM   2859 C  CG  . GLU A 1 355 ? -16.702 -2.055  14.632  1.00 95.46 355 A 1 
ATOM   2860 C  CD  . GLU A 1 355 ? -16.656 -2.437  16.096  1.00 93.91 355 A 1 
ATOM   2861 O  OE1 . GLU A 1 355 ? -17.067 -1.633  16.963  1.00 88.14 355 A 1 
ATOM   2862 O  OE2 . GLU A 1 355 ? -16.200 -3.553  16.389  1.00 88.47 355 A 1 
ATOM   2863 N  N   . ILE A 1 356 ? -19.658 0.806   12.532  1.00 98.56 356 A 1 
ATOM   2864 C  CA  . ILE A 1 356 ? -20.929 1.365   12.074  1.00 98.45 356 A 1 
ATOM   2865 C  C   . ILE A 1 356 ? -21.029 1.263   10.550  1.00 98.55 356 A 1 
ATOM   2866 O  O   . ILE A 1 356 ? -22.059 0.852   10.024  1.00 98.32 356 A 1 
ATOM   2867 C  CB  . ILE A 1 356 ? -21.083 2.825   12.553  1.00 98.28 356 A 1 
ATOM   2868 C  CG1 . ILE A 1 356 ? -21.264 2.864   14.074  1.00 97.27 356 A 1 
ATOM   2869 C  CG2 . ILE A 1 356 ? -22.271 3.503   11.855  1.00 97.30 356 A 1 
ATOM   2870 C  CD1 . ILE A 1 356 ? -21.124 4.252   14.677  1.00 95.02 356 A 1 
ATOM   2871 N  N   . LEU A 1 357 ? -19.956 1.604   9.848   1.00 98.53 357 A 1 
ATOM   2872 C  CA  . LEU A 1 357 ? -19.936 1.510   8.386   1.00 98.53 357 A 1 
ATOM   2873 C  C   . LEU A 1 357 ? -20.152 0.078   7.914   1.00 98.57 357 A 1 
ATOM   2874 O  O   . LEU A 1 357 ? -20.965 -0.162  7.014   1.00 98.41 357 A 1 
ATOM   2875 C  CB  . LEU A 1 357 ? -18.611 2.057   7.838   1.00 98.51 357 A 1 
ATOM   2876 C  CG  . LEU A 1 357 ? -18.450 1.964   6.323   1.00 98.23 357 A 1 
ATOM   2877 C  CD1 . LEU A 1 357 ? -19.520 2.769   5.598   1.00 97.79 357 A 1 
ATOM   2878 C  CD2 . LEU A 1 357 ? -17.068 2.449   5.901   1.00 97.70 357 A 1 
ATOM   2879 N  N   . ALA A 1 358 ? -19.460 -0.883  8.515   1.00 98.42 358 A 1 
ATOM   2880 C  CA  . ALA A 1 358 ? -19.605 -2.288  8.141   1.00 98.22 358 A 1 
ATOM   2881 C  C   . ALA A 1 358 ? -21.035 -2.779  8.371   1.00 98.32 358 A 1 
ATOM   2882 O  O   . ALA A 1 358 ? -21.610 -3.459  7.517   1.00 98.00 358 A 1 
ATOM   2883 C  CB  . ALA A 1 358 ? -18.597 -3.135  8.921   1.00 97.79 358 A 1 
ATOM   2884 N  N   . ALA A 1 359 ? -21.617 -2.409  9.491   1.00 98.48 359 A 1 
ATOM   2885 C  CA  . ALA A 1 359 ? -23.001 -2.780  9.785   1.00 98.47 359 A 1 
ATOM   2886 C  C   . ALA A 1 359 ? -23.969 -2.168  8.782   1.00 98.57 359 A 1 
ATOM   2887 O  O   . ALA A 1 359 ? -24.933 -2.821  8.358   1.00 98.15 359 A 1 
ATOM   2888 C  CB  . ALA A 1 359 ? -23.351 -2.366  11.214  1.00 98.25 359 A 1 
ATOM   2889 N  N   . ARG A 1 360 ? -23.727 -0.923  8.375   1.00 98.46 360 A 1 
ATOM   2890 C  CA  . ARG A 1 360 ? -24.561 -0.281  7.365   1.00 98.47 360 A 1 
ATOM   2891 C  C   . ARG A 1 360 ? -24.439 -0.981  6.017   1.00 98.42 360 A 1 
ATOM   2892 O  O   . ARG A 1 360 ? -25.453 -1.222  5.357   1.00 98.21 360 A 1 
ATOM   2893 C  CB  . ARG A 1 360 ? -24.182 1.195   7.228   1.00 98.11 360 A 1 
ATOM   2894 C  CG  . ARG A 1 360 ? -24.649 2.058   8.389   1.00 94.08 360 A 1 
ATOM   2895 C  CD  . ARG A 1 360 ? -24.165 3.490   8.207   1.00 92.88 360 A 1 
ATOM   2896 N  NE  . ARG A 1 360 ? -24.651 4.372   9.263   1.00 88.88 360 A 1 
ATOM   2897 C  CZ  . ARG A 1 360 ? -24.286 5.632   9.421   1.00 86.82 360 A 1 
ATOM   2898 N  NH1 . ARG A 1 360 ? -23.416 6.191   8.591   1.00 81.14 360 A 1 
ATOM   2899 N  NH2 . ARG A 1 360 ? -24.787 6.346   10.404  1.00 79.79 360 A 1 
ATOM   2900 N  N   . MET A 1 361 ? -23.230 -1.328  5.608   1.00 98.45 361 A 1 
ATOM   2901 C  CA  . MET A 1 361 ? -23.020 -2.010  4.332   1.00 98.25 361 A 1 
ATOM   2902 C  C   . MET A 1 361 ? -23.680 -3.388  4.299   1.00 98.20 361 A 1 
ATOM   2903 O  O   . MET A 1 361 ? -24.147 -3.819  3.253   1.00 97.78 361 A 1 
ATOM   2904 C  CB  . MET A 1 361 ? -21.526 -2.143  4.023   1.00 97.56 361 A 1 
ATOM   2905 C  CG  . MET A 1 361 ? -20.874 -0.809  3.689   1.00 95.25 361 A 1 
ATOM   2906 S  SD  . MET A 1 361 ? -19.215 -0.953  2.986   1.00 94.43 361 A 1 
ATOM   2907 C  CE  . MET A 1 361 ? -18.331 -1.771  4.301   1.00 88.86 361 A 1 
ATOM   2908 N  N   . ASP A 1 362 ? -23.727 -4.056  5.433   1.00 98.13 362 A 1 
ATOM   2909 C  CA  . ASP A 1 362 ? -24.390 -5.355  5.519   1.00 97.94 362 A 1 
ATOM   2910 C  C   . ASP A 1 362 ? -25.890 -5.260  5.229   1.00 97.97 362 A 1 
ATOM   2911 O  O   . ASP A 1 362 ? -26.498 -6.215  4.740   1.00 97.19 362 A 1 
ATOM   2912 C  CB  . ASP A 1 362 ? -24.154 -5.952  6.916   1.00 97.40 362 A 1 
ATOM   2913 C  CG  . ASP A 1 362 ? -24.675 -7.364  7.032   1.00 92.04 362 A 1 
ATOM   2914 O  OD1 . ASP A 1 362 ? -24.154 -8.249  6.322   1.00 87.33 362 A 1 
ATOM   2915 O  OD2 . ASP A 1 362 ? -25.593 -7.597  7.840   1.00 85.60 362 A 1 
ATOM   2916 N  N   . LYS A 1 363 ? -26.483 -4.101  5.499   1.00 98.10 363 A 1 
ATOM   2917 C  CA  . LYS A 1 363 ? -27.920 -3.885  5.312   1.00 98.04 363 A 1 
ATOM   2918 C  C   . LYS A 1 363 ? -28.261 -3.043  4.089   1.00 98.20 363 A 1 
ATOM   2919 O  O   . LYS A 1 363 ? -29.425 -3.028  3.671   1.00 97.30 363 A 1 
ATOM   2920 C  CB  . LYS A 1 363 ? -28.509 -3.227  6.562   1.00 97.46 363 A 1 
ATOM   2921 C  CG  . LYS A 1 363 ? -28.306 -4.007  7.859   1.00 92.93 363 A 1 
ATOM   2922 C  CD  . LYS A 1 363 ? -28.954 -5.386  7.792   1.00 85.87 363 A 1 
ATOM   2923 C  CE  . LYS A 1 363 ? -28.790 -6.118  9.112   1.00 77.27 363 A 1 
ATOM   2924 N  NZ  . LYS A 1 363 ? -29.331 -7.495  9.044   1.00 67.60 363 A 1 
ATOM   2925 N  N   . ASP A 1 364 ? -27.298 -2.353  3.515   1.00 98.25 364 A 1 
ATOM   2926 C  CA  . ASP A 1 364 ? -27.508 -1.396  2.432   1.00 98.24 364 A 1 
ATOM   2927 C  C   . ASP A 1 364 ? -26.613 -1.767  1.256   1.00 98.31 364 A 1 
ATOM   2928 O  O   . ASP A 1 364 ? -25.428 -1.438  1.216   1.00 97.98 364 A 1 
ATOM   2929 C  CB  . ASP A 1 364 ? -27.235 0.021   2.947   1.00 97.87 364 A 1 
ATOM   2930 C  CG  . ASP A 1 364 ? -27.520 1.102   1.911   1.00 97.34 364 A 1 
ATOM   2931 O  OD1 . ASP A 1 364 ? -27.653 0.789   0.706   1.00 95.71 364 A 1 
ATOM   2932 O  OD2 . ASP A 1 364 ? -27.604 2.280   2.314   1.00 94.84 364 A 1 
ATOM   2933 N  N   . LEU A 1 365 ? -27.196 -2.460  0.284   1.00 98.09 365 A 1 
ATOM   2934 C  CA  . LEU A 1 365 ? -26.443 -2.931  -0.878  1.00 97.93 365 A 1 
ATOM   2935 C  C   . LEU A 1 365 ? -25.880 -1.769  -1.699  1.00 97.80 365 A 1 
ATOM   2936 O  O   . LEU A 1 365 ? -24.796 -1.881  -2.262  1.00 97.51 365 A 1 
ATOM   2937 C  CB  . LEU A 1 365 ? -27.326 -3.828  -1.742  1.00 97.53 365 A 1 
ATOM   2938 C  CG  . LEU A 1 365 ? -26.659 -4.440  -2.975  1.00 94.39 365 A 1 
ATOM   2939 C  CD1 . LEU A 1 365 ? -25.464 -5.298  -2.580  1.00 91.78 365 A 1 
ATOM   2940 C  CD2 . LEU A 1 365 ? -27.670 -5.274  -3.753  1.00 91.50 365 A 1 
ATOM   2941 N  N   . GLN A 1 366 ? -26.619 -0.659  -1.768  1.00 97.98 366 A 1 
ATOM   2942 C  CA  . GLN A 1 366 ? -26.133 0.503   -2.506  1.00 97.63 366 A 1 
ATOM   2943 C  C   . GLN A 1 366 ? -24.847 1.041   -1.875  1.00 97.77 366 A 1 
ATOM   2944 O  O   . GLN A 1 366 ? -23.898 1.396   -2.593  1.00 97.22 366 A 1 
ATOM   2945 C  CB  . GLN A 1 366 ? -27.214 1.580   -2.552  1.00 97.30 366 A 1 
ATOM   2946 C  CG  . GLN A 1 366 ? -26.804 2.804   -3.362  1.00 86.26 366 A 1 
ATOM   2947 C  CD  . GLN A 1 366 ? -27.901 3.862   -3.423  1.00 79.28 366 A 1 
ATOM   2948 O  OE1 . GLN A 1 366 ? -29.008 3.656   -2.938  1.00 72.06 366 A 1 
ATOM   2949 N  NE2 . GLN A 1 366 ? -27.598 5.000   -4.019  1.00 69.61 366 A 1 
ATOM   2950 N  N   . LEU A 1 367 ? -24.811 1.080   -0.559  1.00 97.76 367 A 1 
ATOM   2951 C  CA  . LEU A 1 367 ? -23.614 1.522   0.150   1.00 97.89 367 A 1 
ATOM   2952 C  C   . LEU A 1 367 ? -22.465 0.522   -0.027  1.00 97.99 367 A 1 
ATOM   2953 O  O   . LEU A 1 367 ? -21.330 0.925   -0.263  1.00 97.77 367 A 1 
ATOM   2954 C  CB  . LEU A 1 367 ? -23.937 1.725   1.630   1.00 97.88 367 A 1 
ATOM   2955 C  CG  . LEU A 1 367 ? -22.779 2.237   2.492   1.00 97.27 367 A 1 
ATOM   2956 C  CD1 . LEU A 1 367 ? -22.285 3.592   2.016   1.00 96.56 367 A 1 
ATOM   2957 C  CD2 . LEU A 1 367 ? -23.221 2.329   3.940   1.00 96.47 367 A 1 
ATOM   2958 N  N   . PHE A 1 368 ? -22.756 -0.766  0.056   1.00 97.99 368 A 1 
ATOM   2959 C  CA  . PHE A 1 368 ? -21.736 -1.776  -0.209  1.00 97.68 368 A 1 
ATOM   2960 C  C   . PHE A 1 368 ? -21.197 -1.648  -1.632  1.00 97.57 368 A 1 
ATOM   2961 O  O   . PHE A 1 368 ? -19.990 -1.743  -1.849  1.00 97.32 368 A 1 
ATOM   2962 C  CB  . PHE A 1 368 ? -22.264 -3.189  0.020   1.00 97.24 368 A 1 
ATOM   2963 C  CG  . PHE A 1 368 ? -21.267 -4.237  -0.388  1.00 96.65 368 A 1 
ATOM   2964 C  CD1 . PHE A 1 368 ? -20.201 -4.557  0.454   1.00 95.62 368 A 1 
ATOM   2965 C  CD2 . PHE A 1 368 ? -21.352 -4.858  -1.629  1.00 95.54 368 A 1 
ATOM   2966 C  CE1 . PHE A 1 368 ? -19.246 -5.488  0.060   1.00 94.28 368 A 1 
ATOM   2967 C  CE2 . PHE A 1 368 ? -20.395 -5.793  -2.029  1.00 94.36 368 A 1 
ATOM   2968 C  CZ  . PHE A 1 368 ? -19.346 -6.109  -1.182  1.00 94.21 368 A 1 
ATOM   2969 N  N   . ASN A 1 369 ? -22.087 -1.442  -2.609  1.00 97.18 369 A 1 
ATOM   2970 C  CA  . ASN A 1 369 ? -21.659 -1.300  -3.997  1.00 96.60 369 A 1 
ATOM   2971 C  C   . ASN A 1 369 ? -20.740 -0.096  -4.178  1.00 96.49 369 A 1 
ATOM   2972 O  O   . ASN A 1 369 ? -19.808 -0.151  -4.978  1.00 96.19 369 A 1 
ATOM   2973 C  CB  . ASN A 1 369 ? -22.877 -1.189  -4.916  1.00 96.41 369 A 1 
ATOM   2974 C  CG  . ASN A 1 369 ? -23.586 -2.510  -5.119  1.00 93.81 369 A 1 
ATOM   2975 O  OD1 . ASN A 1 369 ? -23.046 -3.579  -4.845  1.00 89.44 369 A 1 
ATOM   2976 N  ND2 . ASN A 1 369 ? -24.804 -2.454  -5.627  1.00 88.41 369 A 1 
ATOM   2977 N  N   . LYS A 1 370 ? -20.992 0.967   -3.432  1.00 97.16 370 A 1 
ATOM   2978 C  CA  . LYS A 1 370 ? -20.103 2.125   -3.444  1.00 97.00 370 A 1 
ATOM   2979 C  C   . LYS A 1 370 ? -18.718 1.751   -2.910  1.00 97.32 370 A 1 
ATOM   2980 O  O   . LYS A 1 370 ? -17.704 2.065   -3.531  1.00 96.99 370 A 1 
ATOM   2981 C  CB  . LYS A 1 370 ? -20.721 3.259   -2.627  1.00 96.24 370 A 1 
ATOM   2982 C  CG  . LYS A 1 370 ? -19.869 4.522   -2.611  1.00 88.09 370 A 1 
ATOM   2983 C  CD  . LYS A 1 370 ? -20.493 5.600   -1.747  1.00 86.72 370 A 1 
ATOM   2984 C  CE  . LYS A 1 370 ? -21.698 6.245   -2.414  1.00 78.92 370 A 1 
ATOM   2985 N  NZ  . LYS A 1 370 ? -22.155 7.429   -1.654  1.00 73.36 370 A 1 
ATOM   2986 N  N   . TYR A 1 371 ? -18.677 1.048   -1.778  1.00 97.40 371 A 1 
ATOM   2987 C  CA  . TYR A 1 371 ? -17.416 0.526   -1.247  1.00 97.53 371 A 1 
ATOM   2988 C  C   . TYR A 1 371 ? -16.727 -0.377  -2.266  1.00 97.50 371 A 1 
ATOM   2989 O  O   . TYR A 1 371 ? -15.525 -0.264  -2.495  1.00 97.32 371 A 1 
ATOM   2990 C  CB  . TYR A 1 371 ? -17.667 -0.214  0.067   1.00 97.51 371 A 1 
ATOM   2991 C  CG  . TYR A 1 371 ? -16.582 -1.226  0.400   1.00 97.41 371 A 1 
ATOM   2992 C  CD1 . TYR A 1 371 ? -15.389 -0.830  1.004   1.00 96.87 371 A 1 
ATOM   2993 C  CD2 . TYR A 1 371 ? -16.742 -2.572  0.066   1.00 96.92 371 A 1 
ATOM   2994 C  CE1 . TYR A 1 371 ? -14.392 -1.756  1.281   1.00 96.27 371 A 1 
ATOM   2995 C  CE2 . TYR A 1 371 ? -15.747 -3.506  0.334   1.00 96.30 371 A 1 
ATOM   2996 C  CZ  . TYR A 1 371 ? -14.575 -3.096  0.941   1.00 96.45 371 A 1 
ATOM   2997 O  OH  . TYR A 1 371 ? -13.595 -4.018  1.193   1.00 95.37 371 A 1 
ATOM   2998 N  N   . HIS A 1 372 ? -17.480 -1.266  -2.887  1.00 96.64 372 A 1 
ATOM   2999 C  CA  . HIS A 1 372 ? -16.892 -2.211  -3.833  1.00 96.04 372 A 1 
ATOM   3000 C  C   . HIS A 1 372 ? -16.344 -1.511  -5.074  1.00 95.99 372 A 1 
ATOM   3001 O  O   . HIS A 1 372 ? -15.326 -1.927  -5.630  1.00 95.42 372 A 1 
ATOM   3002 C  CB  . HIS A 1 372 ? -17.920 -3.272  -4.224  1.00 94.97 372 A 1 
ATOM   3003 C  CG  . HIS A 1 372 ? -17.328 -4.400  -5.003  1.00 92.96 372 A 1 
ATOM   3004 N  ND1 . HIS A 1 372 ? -17.580 -4.623  -6.341  1.00 83.95 372 A 1 
ATOM   3005 C  CD2 . HIS A 1 372 ? -16.456 -5.366  -4.616  1.00 83.31 372 A 1 
ATOM   3006 C  CE1 . HIS A 1 372 ? -16.898 -5.692  -6.749  1.00 83.89 372 A 1 
ATOM   3007 N  NE2 . HIS A 1 372 ? -16.202 -6.154  -5.717  1.00 85.82 372 A 1 
ATOM   3008 N  N   . LEU A 1 373 ? -17.005 -0.454  -5.517  1.00 96.74 373 A 1 
ATOM   3009 C  CA  . LEU A 1 373 ? -16.481 0.356   -6.609  1.00 96.51 373 A 1 
ATOM   3010 C  C   . LEU A 1 373 ? -15.115 0.952   -6.234  1.00 96.76 373 A 1 
ATOM   3011 O  O   . LEU A 1 373 ? -14.162 0.874   -7.018  1.00 96.19 373 A 1 
ATOM   3012 C  CB  . LEU A 1 373 ? -17.482 1.456   -6.958  1.00 95.92 373 A 1 
ATOM   3013 C  CG  . LEU A 1 373 ? -17.102 2.352   -8.146  1.00 90.29 373 A 1 
ATOM   3014 C  CD1 . LEU A 1 373 ? -17.113 1.562   -9.444  1.00 87.36 373 A 1 
ATOM   3015 C  CD2 . LEU A 1 373 ? -18.065 3.531   -8.239  1.00 86.61 373 A 1 
ATOM   3016 N  N   . HIS A 1 374 ? -15.018 1.511   -5.039  1.00 97.38 374 A 1 
ATOM   3017 C  CA  . HIS A 1 374 ? -13.758 2.082   -4.569  1.00 97.45 374 A 1 
ATOM   3018 C  C   . HIS A 1 374 ? -12.702 1.009   -4.277  1.00 97.35 374 A 1 
ATOM   3019 O  O   . HIS A 1 374 ? -11.514 1.246   -4.492  1.00 96.72 374 A 1 
ATOM   3020 C  CB  . HIS A 1 374 ? -14.005 2.948   -3.336  1.00 97.46 374 A 1 
ATOM   3021 C  CG  . HIS A 1 374 ? -14.870 4.138   -3.607  1.00 97.48 374 A 1 
ATOM   3022 N  ND1 . HIS A 1 374 ? -14.785 4.911   -4.753  1.00 93.90 374 A 1 
ATOM   3023 C  CD2 . HIS A 1 374 ? -15.848 4.707   -2.850  1.00 94.35 374 A 1 
ATOM   3024 C  CE1 . HIS A 1 374 ? -15.673 5.878   -4.687  1.00 95.13 374 A 1 
ATOM   3025 N  NE2 . HIS A 1 374 ? -16.337 5.787   -3.543  1.00 95.31 374 A 1 
ATOM   3026 N  N   . PHE A 1 375 ? -13.127 -0.164  -3.833  1.00 96.71 375 A 1 
ATOM   3027 C  CA  . PHE A 1 375 ? -12.247 -1.320  -3.671  1.00 96.19 375 A 1 
ATOM   3028 C  C   . PHE A 1 375 ? -11.443 -1.579  -4.949  1.00 95.86 375 A 1 
ATOM   3029 O  O   . PHE A 1 375 ? -10.271 -1.954  -4.891  1.00 94.78 375 A 1 
ATOM   3030 C  CB  . PHE A 1 375 ? -13.109 -2.531  -3.297  1.00 95.69 375 A 1 
ATOM   3031 C  CG  . PHE A 1 375 ? -12.366 -3.840  -3.199  1.00 95.62 375 A 1 
ATOM   3032 C  CD1 . PHE A 1 375 ? -11.755 -4.227  -2.014  1.00 94.90 375 A 1 
ATOM   3033 C  CD2 . PHE A 1 375 ? -12.320 -4.706  -4.288  1.00 94.95 375 A 1 
ATOM   3034 C  CE1 . PHE A 1 375 ? -11.096 -5.447  -1.913  1.00 93.86 375 A 1 
ATOM   3035 C  CE2 . PHE A 1 375 ? -11.663 -5.934  -4.197  1.00 93.94 375 A 1 
ATOM   3036 C  CZ  . PHE A 1 375 ? -11.048 -6.307  -3.011  1.00 93.95 375 A 1 
ATOM   3037 N  N   . ARG A 1 376 ? -12.071 -1.341  -6.095  1.00 95.34 376 A 1 
ATOM   3038 C  CA  . ARG A 1 376 ? -11.483 -1.532  -7.420  1.00 94.82 376 A 1 
ATOM   3039 C  C   . ARG A 1 376 ? -10.907 -0.235  -7.997  1.00 94.93 376 A 1 
ATOM   3040 O  O   . ARG A 1 376 ? -10.657 -0.162  -9.203  1.00 93.07 376 A 1 
ATOM   3041 C  CB  . ARG A 1 376 ? -12.525 -2.079  -8.401  1.00 92.67 376 A 1 
ATOM   3042 C  CG  . ARG A 1 376 ? -13.525 -3.035  -7.805  1.00 85.77 376 A 1 
ATOM   3043 C  CD  . ARG A 1 376 ? -14.497 -3.577  -8.839  1.00 82.71 376 A 1 
ATOM   3044 N  NE  . ARG A 1 376 ? -15.361 -2.542  -9.403  1.00 76.37 376 A 1 
ATOM   3045 C  CZ  . ARG A 1 376 ? -16.363 -2.779  -10.251 1.00 72.24 376 A 1 
ATOM   3046 N  NH1 . ARG A 1 376 ? -16.636 -4.004  -10.632 1.00 66.17 376 A 1 
ATOM   3047 N  NH2 . ARG A 1 376 ? -17.085 -1.787  -10.714 1.00 63.42 376 A 1 
ATOM   3048 N  N   . ALA A 1 377 ? -10.727 0.789   -7.189  1.00 95.77 377 A 1 
ATOM   3049 C  CA  . ALA A 1 377 ? -10.284 2.108   -7.637  1.00 95.72 377 A 1 
ATOM   3050 C  C   . ALA A 1 377 ? -11.168 2.667   -8.761  1.00 95.75 377 A 1 
ATOM   3051 O  O   . ALA A 1 377 ? -10.691 3.317   -9.691  1.00 93.35 377 A 1 
ATOM   3052 C  CB  . ALA A 1 377 ? -8.808  2.074   -8.036  1.00 95.03 377 A 1 
ATOM   3053 N  N   . ASP A 1 378 ? -12.466 2.406   -8.664  1.00 93.63 378 A 1 
ATOM   3054 C  CA  . ASP A 1 378 ? -13.476 2.881   -9.612  1.00 92.79 378 A 1 
ATOM   3055 C  C   . ASP A 1 378 ? -13.189 2.453   -11.052 1.00 91.77 378 A 1 
ATOM   3056 O  O   . ASP A 1 378 ? -13.512 3.164   -12.008 1.00 87.72 378 A 1 
ATOM   3057 C  CB  . ASP A 1 378 ? -13.662 4.395   -9.508  1.00 92.32 378 A 1 
ATOM   3058 C  CG  . ASP A 1 378 ? -14.169 4.845   -8.143  1.00 91.52 378 A 1 
ATOM   3059 O  OD1 . ASP A 1 378 ? -13.732 4.292   -7.117  1.00 86.28 378 A 1 
ATOM   3060 O  OD2 . ASP A 1 378 ? -14.998 5.772   -8.107  1.00 87.91 378 A 1 
ATOM   3061 N  N   . THR A 1 379 ? -12.586 1.283   -11.219 1.00 92.17 379 A 1 
ATOM   3062 C  CA  . THR A 1 379 ? -12.206 0.779   -12.537 1.00 90.11 379 A 1 
ATOM   3063 C  C   . THR A 1 379 ? -13.290 -0.144  -13.076 1.00 87.05 379 A 1 
ATOM   3064 O  O   . THR A 1 379 ? -13.575 -1.182  -12.471 1.00 82.62 379 A 1 
ATOM   3065 C  CB  . THR A 1 379 ? -10.878 0.036   -12.474 1.00 89.44 379 A 1 
ATOM   3066 O  OG1 . THR A 1 379 ? -9.901  0.876   -11.882 1.00 84.31 379 A 1 
ATOM   3067 C  CG2 . THR A 1 379 ? -10.397 -0.346  -13.870 1.00 84.52 379 A 1 
ATOM   3068 N  N   . PRO A 1 380 ? -13.899 0.177   -14.219 1.00 80.53 380 A 1 
ATOM   3069 C  CA  . PRO A 1 380 ? -14.886 -0.728  -14.814 1.00 76.65 380 A 1 
ATOM   3070 C  C   . PRO A 1 380 ? -14.264 -2.045  -15.261 1.00 75.88 380 A 1 
ATOM   3071 O  O   . PRO A 1 380 ? -13.094 -2.084  -15.655 1.00 69.54 380 A 1 
ATOM   3072 C  CB  . PRO A 1 380 ? -15.420 0.052   -16.015 1.00 72.39 380 A 1 
ATOM   3073 C  CG  . PRO A 1 380 ? -15.076 1.474   -15.740 1.00 71.58 380 A 1 
ATOM   3074 C  CD  . PRO A 1 380 ? -13.787 1.421   -14.967 1.00 74.14 380 A 1 
ATOM   3075 N  N   . GLY A 1 381 ? -15.046 -3.118  -15.213 1.00 74.89 381 A 1 
ATOM   3076 C  CA  . GLY A 1 381 ? -14.595 -4.407  -15.715 1.00 72.28 381 A 1 
ATOM   3077 C  C   . GLY A 1 381 ? -13.553 -5.094  -14.850 1.00 71.66 381 A 1 
ATOM   3078 O  O   . GLY A 1 381 ? -12.741 -5.860  -15.365 1.00 66.81 381 A 1 
ATOM   3079 N  N   . PHE A 1 382 ? -13.570 -4.830  -13.560 1.00 71.97 382 A 1 
ATOM   3080 C  CA  . PHE A 1 382 ? -12.660 -5.474  -12.616 1.00 68.21 382 A 1 
ATOM   3081 C  C   . PHE A 1 382 ? -12.769 -6.996  -12.706 1.00 65.20 382 A 1 
ATOM   3082 O  O   . PHE A 1 382 ? -13.863 -7.553  -12.614 1.00 60.36 382 A 1 
ATOM   3083 C  CB  . PHE A 1 382 ? -12.990 -5.001  -11.204 1.00 65.90 382 A 1 
ATOM   3084 C  CG  . PHE A 1 382 ? -12.081 -5.543  -10.144 1.00 64.35 382 A 1 
ATOM   3085 C  CD1 . PHE A 1 382 ? -10.761 -5.125  -10.061 1.00 61.44 382 A 1 
ATOM   3086 C  CD2 . PHE A 1 382 ? -12.564 -6.439  -9.194  1.00 61.82 382 A 1 
ATOM   3087 C  CE1 . PHE A 1 382 ? -9.931  -5.586  -9.046  1.00 57.51 382 A 1 
ATOM   3088 C  CE2 . PHE A 1 382 ? -11.740 -6.903  -8.176  1.00 58.74 382 A 1 
ATOM   3089 C  CZ  . PHE A 1 382 ? -10.420 -6.478  -8.099  1.00 59.71 382 A 1 
ATOM   3090 N  N   . THR A 1 383 ? -11.637 -7.649  -12.877 1.00 64.07 383 A 1 
ATOM   3091 C  CA  . THR A 1 383 ? -11.595 -9.108  -13.035 1.00 61.79 383 A 1 
ATOM   3092 C  C   . THR A 1 383 ? -11.450 -9.807  -11.695 1.00 57.37 383 A 1 
ATOM   3093 O  O   . THR A 1 383 ? -11.876 -10.959 -11.581 1.00 53.03 383 A 1 
ATOM   3094 C  CB  . THR A 1 383 ? -10.430 -9.517  -13.943 1.00 56.55 383 A 1 
ATOM   3095 O  OG1 . THR A 1 383 ? -9.218  -9.011  -13.424 1.00 53.22 383 A 1 
ATOM   3096 C  CG2 . THR A 1 383 ? -10.625 -8.948  -15.345 1.00 51.14 383 A 1 
ATOM   3097 O  OXT . THR A 1 383 ? -10.888 -9.222  -10.770 1.00 51.56 383 A 1 
HETATM 3098 CO CO  . CO  B 2 .   ? 2.370   -5.837  -4.527  1.00 96.74 1   B 1 
HETATM 3099 CO CO  . CO  C 3 .   ? 3.219   -7.772  -1.716  1.00 96.56 1   C 1 
HETATM 3100 C  C1  . NAG D 4 .   ? 17.083  1.056   -13.010 1.00 95.90 1   D 1 
HETATM 3101 C  C2  . NAG D 4 .   ? 16.489  -0.034  -13.888 1.00 95.87 1   D 1 
HETATM 3102 C  C3  . NAG D 4 .   ? 17.219  -0.104  -15.214 1.00 95.35 1   D 1 
HETATM 3103 C  C4  . NAG D 4 .   ? 17.294  1.273   -15.862 1.00 95.23 1   D 1 
HETATM 3104 C  C5  . NAG D 4 .   ? 17.873  2.273   -14.877 1.00 95.66 1   D 1 
HETATM 3105 C  C6  . NAG D 4 .   ? 17.890  3.683   -15.408 1.00 92.92 1   D 1 
HETATM 3106 C  C7  . NAG D 4 .   ? 15.532  -1.862  -12.597 1.00 94.57 1   D 1 
HETATM 3107 C  C8  . NAG D 4 .   ? 15.720  -3.247  -12.091 1.00 93.02 1   D 1 
HETATM 3108 N  N2  . NAG D 4 .   ? 16.545  -1.337  -13.280 1.00 94.41 1   D 1 
HETATM 3109 O  O3  . NAG D 4 .   ? 16.546  -1.003  -16.073 1.00 94.08 1   D 1 
HETATM 3110 O  O4  . NAG D 4 .   ? 18.154  1.203   -16.984 1.00 94.86 1   D 1 
HETATM 3111 O  O5  . NAG D 4 .   ? 17.081  2.281   -13.688 1.00 96.07 1   D 1 
HETATM 3112 O  O6  . NAG D 4 .   ? 16.595  4.105   -15.768 1.00 89.53 1   D 1 
HETATM 3113 O  O7  . NAG D 4 .   ? 14.508  -1.255  -12.400 1.00 93.25 1   D 1 
HETATM 3114 C  C1  . NAG D 4 .   ? 17.519  1.421   -18.214 1.00 93.97 2   D 1 
HETATM 3115 C  C2  . NAG D 4 .   ? 18.559  1.790   -19.258 1.00 92.99 2   D 1 
HETATM 3116 C  C3  . NAG D 4 .   ? 17.919  1.952   -20.615 1.00 91.20 2   D 1 
HETATM 3117 C  C4  . NAG D 4 .   ? 17.063  0.769   -20.968 1.00 91.85 2   D 1 
HETATM 3118 C  C5  . NAG D 4 .   ? 16.125  0.449   -19.816 1.00 91.39 2   D 1 
HETATM 3119 C  C6  . NAG D 4 .   ? 15.318  -0.804  -20.050 1.00 88.71 2   D 1 
HETATM 3120 C  C7  . NAG D 4 .   ? 20.457  3.053   -18.338 1.00 91.70 2   D 1 
HETATM 3121 C  C8  . NAG D 4 .   ? 20.971  4.402   -17.950 1.00 87.76 2   D 1 
HETATM 3122 N  N2  . NAG D 4 .   ? 19.237  3.023   -18.864 1.00 91.05 2   D 1 
HETATM 3123 O  O3  . NAG D 4 .   ? 18.925  2.107   -21.591 1.00 90.23 2   D 1 
HETATM 3124 O  O4  . NAG D 4 .   ? 16.286  1.120   -22.112 1.00 90.39 2   D 1 
HETATM 3125 O  O5  . NAG D 4 .   ? 16.844  0.265   -18.627 1.00 93.18 2   D 1 
HETATM 3126 O  O6  . NAG D 4 .   ? 16.160  -1.912  -20.158 1.00 85.13 2   D 1 
HETATM 3127 O  O7  . NAG D 4 .   ? 21.110  2.046   -18.161 1.00 88.44 2   D 1 
HETATM 3128 C  C1  . MAN D 4 .   ? 16.422  0.348   -23.202 1.00 87.87 3   D 1 
HETATM 3129 C  C2  . MAN D 4 .   ? 15.251  0.658   -24.124 1.00 85.07 3   D 1 
HETATM 3130 C  C3  . MAN D 4 .   ? 15.268  -0.364  -25.242 1.00 79.29 3   D 1 
HETATM 3131 C  C4  . MAN D 4 .   ? 16.598  -0.312  -25.952 1.00 79.47 3   D 1 
HETATM 3132 C  C5  . MAN D 4 .   ? 17.729  -0.506  -24.972 1.00 80.14 3   D 1 
HETATM 3133 C  C6  . MAN D 4 .   ? 19.072  -0.273  -25.633 1.00 76.27 3   D 1 
HETATM 3134 O  O2  . MAN D 4 .   ? 15.319  1.941   -24.748 1.00 82.76 3   D 1 
HETATM 3135 O  O3  . MAN D 4 .   ? 14.232  -0.090  -26.129 1.00 77.02 3   D 1 
HETATM 3136 O  O4  . MAN D 4 .   ? 16.660  -1.352  -26.893 1.00 74.15 3   D 1 
HETATM 3137 O  O5  . MAN D 4 .   ? 17.626  0.442   -23.914 1.00 86.16 3   D 1 
HETATM 3138 O  O6  . MAN D 4 .   ? 20.079  -0.461  -24.678 1.00 70.58 3   D 1 
HETATM 3139 C  C1  . MAN D 4 .   ? 15.278  3.130   -24.026 1.00 80.64 4   D 1 
HETATM 3140 C  C2  . MAN D 4 .   ? 14.516  4.284   -24.710 1.00 74.52 4   D 1 
HETATM 3141 C  C3  . MAN D 4 .   ? 15.232  4.665   -26.015 1.00 69.02 4   D 1 
HETATM 3142 C  C4  . MAN D 4 .   ? 16.673  5.011   -25.731 1.00 68.03 4   D 1 
HETATM 3143 C  C5  . MAN D 4 .   ? 17.320  3.799   -25.070 1.00 73.17 4   D 1 
HETATM 3144 C  C6  . MAN D 4 .   ? 18.778  4.018   -24.772 1.00 64.96 4   D 1 
HETATM 3145 O  O2  . MAN D 4 .   ? 14.533  5.431   -23.912 1.00 72.86 4   D 1 
HETATM 3146 O  O3  . MAN D 4 .   ? 14.560  5.785   -26.595 1.00 62.56 4   D 1 
HETATM 3147 O  O4  . MAN D 4 .   ? 17.335  5.310   -26.942 1.00 55.56 4   D 1 
HETATM 3148 O  O5  . MAN D 4 .   ? 16.624  3.513   -23.845 1.00 76.00 4   D 1 
HETATM 3149 O  O6  . MAN D 4 .   ? 18.942  4.819   -23.630 1.00 63.88 4   D 1 
HETATM 3150 C  C1  . MAN D 4 .   ? 13.295  5.628   -23.289 1.00 71.40 5   D 1 
HETATM 3151 C  C2  . MAN D 4 .   ? 13.006  7.123   -23.210 1.00 66.67 5   D 1 
HETATM 3152 C  C3  . MAN D 4 .   ? 14.071  7.804   -22.347 1.00 69.13 5   D 1 
HETATM 3153 C  C4  . MAN D 4 .   ? 14.183  7.126   -20.983 1.00 63.97 5   D 1 
HETATM 3154 C  C5  . MAN D 4 .   ? 14.418  5.632   -21.174 1.00 71.93 5   D 1 
HETATM 3155 C  C6  . MAN D 4 .   ? 14.419  4.888   -19.856 1.00 62.94 5   D 1 
HETATM 3156 O  O2  . MAN D 4 .   ? 11.745  7.348   -22.601 1.00 58.71 5   D 1 
HETATM 3157 O  O3  . MAN D 4 .   ? 13.758  9.180   -22.160 1.00 59.75 5   D 1 
HETATM 3158 O  O4  . MAN D 4 .   ? 15.270  7.680   -20.269 1.00 60.96 5   D 1 
HETATM 3159 O  O5  . MAN D 4 .   ? 13.384  5.063   -21.999 1.00 68.15 5   D 1 
HETATM 3160 O  O6  . MAN D 4 .   ? 14.672  3.511   -20.117 1.00 60.32 5   D 1 
HETATM 3161 C  C1  . MAN D 4 .   ? 20.349  4.852   -23.350 1.00 60.79 6   D 1 
HETATM 3162 C  C2  . MAN D 4 .   ? 20.529  5.119   -21.852 1.00 69.98 6   D 1 
HETATM 3163 C  C3  . MAN D 4 .   ? 19.958  6.523   -21.546 1.00 66.67 6   D 1 
HETATM 3164 C  C4  . MAN D 4 .   ? 20.625  7.575   -22.415 1.00 59.09 6   D 1 
HETATM 3165 C  C5  . MAN D 4 .   ? 20.504  7.177   -23.893 1.00 49.32 6   D 1 
HETATM 3166 C  C6  . MAN D 4 .   ? 21.326  8.101   -24.763 1.00 18.73 6   D 1 
HETATM 3167 O  O2  . MAN D 4 .   ? 21.898  5.162   -21.516 1.00 65.64 6   D 1 
HETATM 3168 O  O3  . MAN D 4 .   ? 20.164  6.835   -20.177 1.00 64.56 6   D 1 
HETATM 3169 O  O4  . MAN D 4 .   ? 20.011  8.826   -22.200 1.00 45.73 6   D 1 
HETATM 3170 O  O5  . MAN D 4 .   ? 21.003  5.854   -24.102 1.00 56.01 6   D 1 
HETATM 3171 O  O6  . MAN D 4 .   ? 22.669  8.015   -24.328 1.00 13.91 6   D 1 
HETATM 3172 C  C1  . MAN D 4 .   ? 22.517  3.883   -21.187 1.00 56.54 7   D 1 
HETATM 3173 C  C2  . MAN D 4 .   ? 23.767  4.157   -20.339 1.00 50.96 7   D 1 
HETATM 3174 C  C3  . MAN D 4 .   ? 24.817  4.853   -21.198 1.00 36.91 7   D 1 
HETATM 3175 C  C4  . MAN D 4 .   ? 25.077  4.062   -22.459 1.00 33.37 7   D 1 
HETATM 3176 C  C5  . MAN D 4 .   ? 23.776  3.780   -23.204 1.00 45.40 7   D 1 
HETATM 3177 C  C6  . MAN D 4 .   ? 24.003  2.877   -24.405 1.00 19.37 7   D 1 
HETATM 3178 O  O2  . MAN D 4 .   ? 24.320  2.930   -19.868 1.00 41.39 7   D 1 
HETATM 3179 O  O3  . MAN D 4 .   ? 26.022  5.015   -20.461 1.00 23.22 7   D 1 
HETATM 3180 O  O4  . MAN D 4 .   ? 25.942  4.781   -23.314 1.00 14.59 7   D 1 
HETATM 3181 O  O5  . MAN D 4 .   ? 22.841  3.133   -22.346 1.00 57.02 7   D 1 
HETATM 3182 O  O6  . MAN D 4 .   ? 22.779  2.727   -25.112 1.00 22.20 7   D 1 
HETATM 3183 C  C1  . MAN D 4 .   ? 23.601  8.862   -24.998 1.00 5.86  8   D 1 
HETATM 3184 C  C2  . MAN D 4 .   ? 24.986  8.438   -24.470 1.00 4.74  8   D 1 
HETATM 3185 C  C3  . MAN D 4 .   ? 25.111  8.815   -22.979 1.00 5.45  8   D 1 
HETATM 3186 C  C4  . MAN D 4 .   ? 24.776  10.274  -22.751 1.00 4.69  8   D 1 
HETATM 3187 C  C5  . MAN D 4 .   ? 23.405  10.591  -23.359 1.00 8.41  8   D 1 
HETATM 3188 C  C6  . MAN D 4 .   ? 23.106  12.068  -23.253 1.00 3.86  8   D 1 
HETATM 3189 O  O2  . MAN D 4 .   ? 26.014  9.129   -25.181 1.00 4.95  8   D 1 
HETATM 3190 O  O3  . MAN D 4 .   ? 26.420  8.529   -22.500 1.00 6.09  8   D 1 
HETATM 3191 O  O4  . MAN D 4 .   ? 24.751  10.548  -21.365 1.00 6.63  8   D 1 
HETATM 3192 O  O5  . MAN D 4 .   ? 23.379  10.231  -24.739 1.00 7.39  8   D 1 
HETATM 3193 O  O6  . MAN D 4 .   ? 21.790  12.303  -23.707 1.00 4.66  8   D 1 
HETATM 3194 C  C1  . NAG E 5 .   ? -15.404 -17.966 -4.339  1.00 83.50 1   E 1 
HETATM 3195 C  C2  . NAG E 5 .   ? -15.394 -17.833 -5.870  1.00 80.91 1   E 1 
HETATM 3196 C  C3  . NAG E 5 .   ? -16.662 -17.188 -6.386  1.00 78.20 1   E 1 
HETATM 3197 C  C4  . NAG E 5 .   ? -17.911 -17.812 -5.798  1.00 78.15 1   E 1 
HETATM 3198 C  C5  . NAG E 5 .   ? -17.767 -17.851 -4.265  1.00 80.51 1   E 1 
HETATM 3199 C  C6  . NAG E 5 .   ? -18.948 -18.536 -3.581  1.00 75.53 1   E 1 
HETATM 3200 C  C7  . NAG E 5 .   ? -13.217 -17.610 -6.933  1.00 74.42 1   E 1 
HETATM 3201 C  C8  . NAG E 5 .   ? -12.131 -16.673 -7.345  1.00 68.42 1   E 1 
HETATM 3202 N  N2  . NAG E 5 .   ? -14.257 -17.075 -6.322  1.00 75.96 1   E 1 
HETATM 3203 O  O3  . NAG E 5 .   ? -16.709 -17.301 -7.798  1.00 74.24 1   E 1 
HETATM 3204 O  O4  . NAG E 5 .   ? -19.037 -17.027 -6.163  1.00 77.96 1   E 1 
HETATM 3205 O  O5  . NAG E 5 .   ? -16.571 -18.554 -3.877  1.00 79.55 1   E 1 
HETATM 3206 O  O6  . NAG E 5 .   ? -19.058 -19.863 -4.032  1.00 71.07 1   E 1 
HETATM 3207 O  O7  . NAG E 5 .   ? -13.132 -18.800 -7.154  1.00 69.44 1   E 1 
HETATM 3208 C  C1  . NAG E 5 .   ? -20.035 -17.721 -6.901  1.00 81.98 2   E 1 
HETATM 3209 C  C2  . NAG E 5 .   ? -21.306 -16.926 -6.761  1.00 77.17 2   E 1 
HETATM 3210 C  C3  . NAG E 5 .   ? -22.420 -17.510 -7.590  1.00 75.41 2   E 1 
HETATM 3211 C  C4  . NAG E 5 .   ? -21.975 -17.757 -9.013  1.00 73.94 2   E 1 
HETATM 3212 C  C5  . NAG E 5 .   ? -20.645 -18.490 -9.025  1.00 78.01 2   E 1 
HETATM 3213 C  C6  . NAG E 5 .   ? -20.088 -18.608 -10.420 1.00 67.22 2   E 1 
HETATM 3214 C  C7  . NAG E 5 .   ? -21.631 -15.793 -4.614  1.00 75.41 2   E 1 
HETATM 3215 C  C8  . NAG E 5 .   ? -22.048 -15.930 -3.187  1.00 70.77 2   E 1 
HETATM 3216 N  N2  . NAG E 5 .   ? -21.718 -16.888 -5.364  1.00 75.22 2   E 1 
HETATM 3217 O  O3  . NAG E 5 .   ? -23.506 -16.618 -7.610  1.00 72.76 2   E 1 
HETATM 3218 O  O4  . NAG E 5 .   ? -22.973 -18.580 -9.628  1.00 67.87 2   E 1 
HETATM 3219 O  O5  . NAG E 5 .   ? -19.693 -17.813 -8.248  1.00 77.86 2   E 1 
HETATM 3220 O  O6  . NAG E 5 .   ? -18.978 -19.447 -10.420 1.00 62.32 2   E 1 
HETATM 3221 O  O7  . NAG E 5 .   ? -21.222 -14.753 -5.041  1.00 71.05 2   E 1 
HETATM 3222 C  C1  . MAN E 5 .   ? -23.484 -18.213 -10.782 1.00 37.26 3   E 1 
HETATM 3223 C  C2  . MAN E 5 .   ? -24.226 -19.404 -11.340 1.00 12.67 3   E 1 
HETATM 3224 C  C3  . MAN E 5 .   ? -24.620 -19.052 -12.758 1.00 7.87  3   E 1 
HETATM 3225 C  C4  . MAN E 5 .   ? -25.428 -17.792 -12.781 1.00 7.55  3   E 1 
HETATM 3226 C  C5  . MAN E 5 .   ? -24.707 -16.668 -12.108 1.00 21.16 3   E 1 
HETATM 3227 C  C6  . MAN E 5 .   ? -25.587 -15.446 -11.915 1.00 24.20 3   E 1 
HETATM 3228 O  O2  . MAN E 5 .   ? -25.436 -19.711 -10.634 1.00 16.17 3   E 1 
HETATM 3229 O  O3  . MAN E 5 .   ? -25.321 -20.124 -13.314 1.00 4.41  3   E 1 
HETATM 3230 O  O4  . MAN E 5 .   ? -25.669 -17.427 -14.123 1.00 8.79  3   E 1 
HETATM 3231 O  O5  . MAN E 5 .   ? -24.316 -17.073 -10.794 1.00 48.65 3   E 1 
HETATM 3232 O  O6  . MAN E 5 .   ? -24.858 -14.422 -11.296 1.00 35.57 3   E 1 
HETATM 3233 C  C1  . MAN E 5 .   ? -25.460 -19.986 -9.320  1.00 9.29  4   E 1 
HETATM 3234 C  C2  . MAN E 5 .   ? -26.550 -20.956 -8.862  1.00 4.39  4   E 1 
HETATM 3235 C  C3  . MAN E 5 .   ? -27.924 -20.325 -9.086  1.00 3.73  4   E 1 
HETATM 3236 C  C4  . MAN E 5 .   ? -28.007 -19.008 -8.352  1.00 13.90 4   E 1 
HETATM 3237 C  C5  . MAN E 5 .   ? -26.853 -18.118 -8.841  1.00 21.86 4   E 1 
HETATM 3238 C  C6  . MAN E 5 .   ? -26.883 -16.797 -8.131  1.00 22.62 4   E 1 
HETATM 3239 O  O2  . MAN E 5 .   ? -26.449 -21.171 -7.484  1.00 7.08  4   E 1 
HETATM 3240 O  O3  . MAN E 5 .   ? -28.920 -21.223 -8.588  1.00 4.28  4   E 1 
HETATM 3241 O  O4  . MAN E 5 .   ? -29.246 -18.390 -8.615  1.00 10.91 4   E 1 
HETATM 3242 O  O5  . MAN E 5 .   ? -25.618 -18.776 -8.596  1.00 24.84 4   E 1 
HETATM 3243 O  O6  . MAN E 5 .   ? -26.411 -16.949 -6.806  1.00 32.60 4   E 1 
HETATM 3244 C  C1  . MAN E 5 .   ? -26.056 -22.435 -7.143  1.00 4.16  5   E 1 
HETATM 3245 C  C2  . MAN E 5 .   ? -26.364 -22.590 -5.657  1.00 4.45  5   E 1 
HETATM 3246 C  C3  . MAN E 5 .   ? -25.557 -21.558 -4.864  1.00 12.41 5   E 1 
HETATM 3247 C  C4  . MAN E 5 .   ? -24.081 -21.669 -5.187  1.00 17.88 5   E 1 
HETATM 3248 C  C5  . MAN E 5 .   ? -23.864 -21.588 -6.709  1.00 21.49 5   E 1 
HETATM 3249 C  C6  . MAN E 5 .   ? -22.437 -21.843 -7.109  1.00 15.26 5   E 1 
HETATM 3250 O  O2  . MAN E 5 .   ? -26.018 -23.890 -5.207  1.00 3.98  5   E 1 
HETATM 3251 O  O3  . MAN E 5 .   ? -25.766 -21.748 -3.470  1.00 7.11  5   E 1 
HETATM 3252 O  O4  . MAN E 5 .   ? -23.385 -20.633 -4.551  1.00 22.32 5   E 1 
HETATM 3253 O  O5  . MAN E 5 .   ? -24.682 -22.556 -7.385  1.00 9.34  5   E 1 
HETATM 3254 O  O6  . MAN E 5 .   ? -22.315 -21.657 -8.525  1.00 11.85 5   E 1 
HETATM 3255 C  C1  . MAN E 5 .   ? -26.393 -15.684 -6.188  1.00 43.15 6   E 1 
HETATM 3256 C  C2  . MAN E 5 .   ? -25.512 -15.787 -4.940  1.00 45.49 6   E 1 
HETATM 3257 C  C3  . MAN E 5 .   ? -26.144 -16.819 -4.004  1.00 38.03 6   E 1 
HETATM 3258 C  C4  . MAN E 5 .   ? -27.569 -16.424 -3.656  1.00 47.38 6   E 1 
HETATM 3259 C  C5  . MAN E 5 .   ? -28.361 -16.225 -4.963  1.00 37.40 6   E 1 
HETATM 3260 C  C6  . MAN E 5 .   ? -29.717 -15.651 -4.684  1.00 31.66 6   E 1 
HETATM 3261 O  O2  . MAN E 5 .   ? -25.501 -14.570 -4.243  1.00 58.78 6   E 1 
HETATM 3262 O  O3  . MAN E 5 .   ? -25.378 -16.903 -2.808  1.00 41.82 6   E 1 
HETATM 3263 O  O4  . MAN E 5 .   ? -28.177 -17.443 -2.879  1.00 32.72 6   E 1 
HETATM 3264 O  O5  . MAN E 5 .   ? -27.700 -15.293 -5.816  1.00 53.32 6   E 1 
HETATM 3265 O  O6  . MAN E 5 .   ? -29.532 -14.410 -4.007  1.00 37.17 6   E 1 
HETATM 3266 C  C1  . MAN E 5 .   ? -24.470 -13.626 -4.662  1.00 53.50 7   E 1 
HETATM 3267 C  C2  . MAN E 5 .   ? -24.240 -12.642 -3.511  1.00 47.89 7   E 1 
HETATM 3268 C  C3  . MAN E 5 .   ? -25.480 -11.770 -3.343  1.00 58.70 7   E 1 
HETATM 3269 C  C4  . MAN E 5 .   ? -25.860 -11.114 -4.657  1.00 50.53 7   E 1 
HETATM 3270 C  C5  . MAN E 5 .   ? -26.018 -12.163 -5.755  1.00 58.91 7   E 1 
HETATM 3271 C  C6  . MAN E 5 .   ? -26.253 -11.534 -7.105  1.00 41.40 7   E 1 
HETATM 3272 O  O2  . MAN E 5 .   ? -23.159 -11.801 -3.837  1.00 51.57 7   E 1 
HETATM 3273 O  O3  . MAN E 5 .   ? -25.260 -10.780 -2.355  1.00 50.36 7   E 1 
HETATM 3274 O  O4  . MAN E 5 .   ? -27.078 -10.415 -4.513  1.00 49.82 7   E 1 
HETATM 3275 O  O5  . MAN E 5 .   ? -24.835 -12.952 -5.862  1.00 59.76 7   E 1 
HETATM 3276 O  O6  . MAN E 5 .   ? -26.507 -12.544 -8.064  1.00 38.94 7   E 1 
HETATM 3277 C  C1  . MAN E 5 .   ? -30.720 -13.710 -3.628  1.00 30.58 8   E 1 
HETATM 3278 C  C2  . MAN E 5 .   ? -30.242 -12.386 -3.035  1.00 37.28 8   E 1 
HETATM 3279 C  C3  . MAN E 5 .   ? -29.458 -12.650 -1.747  1.00 45.58 8   E 1 
HETATM 3280 C  C4  . MAN E 5 .   ? -30.266 -13.492 -0.782  1.00 31.89 8   E 1 
HETATM 3281 C  C5  . MAN E 5 .   ? -30.746 -14.758 -1.488  1.00 35.25 8   E 1 
HETATM 3282 C  C6  . MAN E 5 .   ? -31.666 -15.555 -0.587  1.00 15.66 8   E 1 
HETATM 3283 O  O2  . MAN E 5 .   ? -31.351 -11.549 -2.723  1.00 26.89 8   E 1 
HETATM 3284 O  O3  . MAN E 5 .   ? -29.074 -11.427 -1.142  1.00 32.01 8   E 1 
HETATM 3285 O  O4  . MAN E 5 .   ? -29.470 -13.859 0.325   1.00 29.91 8   E 1 
HETATM 3286 O  O5  . MAN E 5 .   ? -31.470 -14.427 -2.673  1.00 37.56 8   E 1 
HETATM 3287 O  O6  . MAN E 5 .   ? -32.057 -16.741 -1.260  1.00 7.78  8   E 1 
#
