# Supplementary material for: Theoretical Study of Sphingomyelinases from Entamoeba histolytica and Trichomonas vaginalis Sheds Light on the Evolution of Enzymes Needed for Survival and Colonization
Source: Pathogens. 2025 Jan 5;14(1):32. doi: 10.3390/pathogens14010032 (PMC11768322; doi:10.3390/pathogens14010032)
Supplement: Supplementary file 1 [file pathogens-14-00032-s001.zip › Supplementary structural Files/CIF files aSMase6/aSmase6 dimers/aSmase6 dimer 2xCo/fold_smasagnosignoctermgly2co_model_1.cif]

# By using this file you agree to the legally binding terms of use found at alphafoldserver.com/output-terms
data_f15ee63a61e996c
#
_entry.id f15ee63a61e996c
#
loop_
_atom_type.symbol
C  
CO 
N  
O  
S  
#
loop_
_audit_author.name
_audit_author.pdbx_ordinal
"Google DeepMind" 1 
"Isomorphic Labs" 2 
#
_audit_conform.dict_location https://raw.githubusercontent.com/ihmwg/ModelCIF/master/dist/mmcif_ma.dic
_audit_conform.dict_name     mmcif_ma.dic
_audit_conform.dict_version  1.4.5
#
loop_
_chem_comp.formula
_chem_comp.formula_weight
_chem_comp.id
_chem_comp.mon_nstd_flag
_chem_comp.name
_chem_comp.pdbx_smiles
_chem_comp.pdbx_synonyms
_chem_comp.type
"C3 H7 N O2"    89.093  ALA y ALANINE                                  C[C@H](N)C(O)=O                                  ?                                     "L-PEPTIDE LINKING"           
"C6 H15 N4 O2"  175.209 ARG y ARGININE                                 N[C@@H](CCCNC(N)=[NH2+])C(O)=O                   ?                                     "L-PEPTIDE LINKING"           
"C4 H8 N2 O3"   132.118 ASN y ASPARAGINE                               N[C@@H](CC(N)=O)C(O)=O                           ?                                     "L-PEPTIDE LINKING"           
"C4 H7 N O4"    133.103 ASP y "ASPARTIC ACID"                          N[C@@H](CC(O)=O)C(O)=O                           ?                                     "L-PEPTIDE LINKING"           
Co              58.933  CO  . "COBALT (II) ION"                        "[Co++]"                                         ?                                     NON-POLYMER                   
"C3 H7 N O2 S"  121.158 CYS y CYSTEINE                                 N[C@@H](CS)C(O)=O                                ?                                     "L-PEPTIDE LINKING"           
"C5 H10 N2 O3"  146.144 GLN y GLUTAMINE                                N[C@@H](CCC(N)=O)C(O)=O                          ?                                     "L-PEPTIDE LINKING"           
"C5 H9 N O4"    147.129 GLU y "GLUTAMIC ACID"                          N[C@@H](CCC(O)=O)C(O)=O                          ?                                     "L-PEPTIDE LINKING"           
"C2 H5 N O2"    75.067  GLY y GLYCINE                                  NCC(O)=O                                         ?                                     "PEPTIDE LINKING"             
"C6 H10 N3 O2"  156.162 HIS y HISTIDINE                                N[C@@H](Cc1c[nH]c[nH+]1)C(O)=O                   ?                                     "L-PEPTIDE LINKING"           
"C6 H13 N O2"   131.173 ILE y ISOLEUCINE                               CC[C@H](C)[C@H](N)C(O)=O                         ?                                     "L-PEPTIDE LINKING"           
"C6 H13 N O2"   131.173 LEU y LEUCINE                                  CC(C)C[C@H](N)C(O)=O                             ?                                     "L-PEPTIDE LINKING"           
"C6 H15 N2 O2"  147.195 LYS y LYSINE                                   N[C@@H](CCCC[NH3+])C(O)=O                        ?                                     "L-PEPTIDE LINKING"           
"C6 H12 O6"     180.156 MAN y alpha-D-mannopyranose                    OC[C@H]1O[C@H](O)[C@@H](O)[C@@H](O)[C@@H]1O      "alpha-D-mannose; D-mannose; mannose" "D-saccharide, alpha linking" 
"C5 H11 N O2 S" 149.211 MET y METHIONINE                               CSCC[C@H](N)C(O)=O                               ?                                     "L-PEPTIDE LINKING"           
"C8 H15 N O6"   221.208 NAG y 2-acetamido-2-deoxy-beta-D-glucopyranose CC(=O)N[C@H]1[C@H](O)O[C@H](CO)[C@@H](O)[C@@H]1O 
;N-acetyl-beta-D-glucosamine; 2-acetamido-2-deoxy-beta-D-glucose; 2-acetamido-2-deoxy-D-glucose;
2-acetamido-2-deoxy-glucose; N-ACETYL-D-GLUCOSAMINE
;
"D-saccharide, beta linking"  
"C9 H11 N O2"   165.189 PHE y PHENYLALANINE                            N[C@@H](Cc1ccccc1)C(O)=O                         ?                                     "L-PEPTIDE LINKING"           
"C5 H9 N O2"    115.130 PRO y PROLINE                                  OC(=O)[C@@H]1CCCN1                               ?                                     "L-PEPTIDE LINKING"           
"C3 H7 N O3"    105.093 SER y SERINE                                   N[C@@H](CO)C(O)=O                                ?                                     "L-PEPTIDE LINKING"           
"C4 H9 N O3"    119.119 THR y THREONINE                                C[C@@H](O)[C@H](N)C(O)=O                         ?                                     "L-PEPTIDE LINKING"           
"C11 H12 N2 O2" 204.225 TRP y TRYPTOPHAN                               N[C@@H](Cc1c[nH]c2ccccc12)C(O)=O                 ?                                     "L-PEPTIDE LINKING"           
"C9 H11 N O3"   181.189 TYR y TYROSINE                                 N[C@@H](Cc1ccc(O)cc1)C(O)=O                      ?                                     "L-PEPTIDE LINKING"           
"C5 H11 N O2"   117.146 VAL y VALINE                                   CC(C)[C@H](N)C(O)=O                              ?                                     "L-PEPTIDE LINKING"           
#
_citation.book_publisher          ?
_citation.country                 UK
_citation.id                      primary
_citation.journal_full            Nature
_citation.journal_id_ASTM         NATUAS
_citation.journal_id_CSD          0006
_citation.journal_id_ISSN         0028-0836
_citation.journal_volume          ?
_citation.page_first              ?
_citation.page_last               ?
_citation.pdbx_database_id_DOI    ?
_citation.pdbx_database_id_PubMed ?
_citation.title                   "Accurate structure prediction of biomolecular interactions with AlphaFold 3"
_citation.year                    2024
#
loop_
_citation_author.citation_id
_citation_author.name
_citation_author.ordinal
primary "Google DeepMind" 1 
primary "Isomorphic Labs" 2 
#
loop_
_entity.id
_entity.pdbx_description
_entity.type
1 . polymer     
2 . non-polymer 
3 . non-polymer 
4 . branched    
5 . branched    
#
_entity_poly.entity_id      1
_entity_poly.pdbx_strand_id A
_entity_poly.type           polypeptide(L)
#
loop_
_entity_poly_seq.entity_id
_entity_poly_seq.hetero
_entity_poly_seq.mon_id
_entity_poly_seq.num
1 n PHE 1   
1 n GLU 2   
1 n MET 3   
1 n TRP 4   
1 n GLN 5   
1 n LEU 6   
1 n THR 7   
1 n ASP 8   
1 n ILE 9   
1 n HIS 10  
1 n LEU 11  
1 n ASP 12  
1 n PRO 13  
1 n MET 14  
1 n TYR 15  
1 n THR 16  
1 n VAL 17  
1 n GLY 18  
1 n SER 19  
1 n ASP 20  
1 n PRO 21  
1 n LEU 22  
1 n LYS 23  
1 n LEU 24  
1 n CYS 25  
1 n ARG 26  
1 n GLU 27  
1 n GLY 28  
1 n LYS 29  
1 n GLY 30  
1 n ASN 31  
1 n ALA 32  
1 n GLY 33  
1 n LYS 34  
1 n TYR 35  
1 n GLY 36  
1 n ASP 37  
1 n TYR 38  
1 n SER 39  
1 n CYS 40  
1 n ASP 41  
1 n ALA 42  
1 n ASN 43  
1 n MET 44  
1 n ALA 45  
1 n LEU 46  
1 n LEU 47  
1 n ASP 48  
1 n SER 49  
1 n LEU 50  
1 n VAL 51  
1 n LYS 52  
1 n PHE 53  
1 n ILE 54  
1 n LYS 55  
1 n ARG 56  
1 n ASN 57  
1 n THR 58  
1 n ASP 59  
1 n VAL 60  
1 n ASN 61  
1 n GLY 62  
1 n LYS 63  
1 n VAL 64  
1 n MET 65  
1 n VAL 66  
1 n TYR 67  
1 n ASN 68  
1 n GLY 69  
1 n ASP 70  
1 n ILE 71  
1 n VAL 72  
1 n SER 73  
1 n ARG 74  
1 n ALA 75  
1 n ILE 76  
1 n PRO 77  
1 n LYS 78  
1 n TYR 79  
1 n ASN 80  
1 n LEU 81  
1 n ASP 82  
1 n TYR 83  
1 n VAL 84  
1 n LYS 85  
1 n GLN 86  
1 n SER 87  
1 n ILE 88  
1 n VAL 89  
1 n ASN 90  
1 n ALA 91  
1 n THR 92  
1 n ALA 93  
1 n LEU 94  
1 n LEU 95  
1 n LYS 96  
1 n LYS 97  
1 n PHE 98  
1 n GLU 99  
1 n ASP 100 
1 n PHE 101 
1 n PHE 102 
1 n ILE 103 
1 n ILE 104 
1 n PRO 105 
1 n MET 106 
1 n LEU 107 
1 n GLY 108 
1 n ASN 109 
1 n HIS 110 
1 n ASP 111 
1 n VAL 112 
1 n TYR 113 
1 n PRO 114 
1 n ALA 115 
1 n ASN 116 
1 n GLN 117 
1 n MET 118 
1 n ALA 119 
1 n ILE 120 
1 n ASN 121 
1 n SER 122 
1 n GLN 123 
1 n TRP 124 
1 n ILE 125 
1 n PHE 126 
1 n GLN 127 
1 n PHE 128 
1 n ALA 129 
1 n ALA 130 
1 n GLU 131 
1 n GLN 132 
1 n PHE 133 
1 n ALA 134 
1 n PRO 135 
1 n PHE 136 
1 n LEU 137 
1 n SER 138 
1 n GLN 139 
1 n ASN 140 
1 n ALA 141 
1 n ILE 142 
1 n GLU 143 
1 n SER 144 
1 n PHE 145 
1 n LYS 146 
1 n HIS 147 
1 n GLY 148 
1 n GLY 149 
1 n TYR 150 
1 n TYR 151 
1 n THR 152 
1 n MET 153 
1 n PRO 154 
1 n PHE 155 
1 n PRO 156 
1 n ALA 157 
1 n HIS 158 
1 n LEU 159 
1 n GLY 160 
1 n ILE 161 
1 n LYS 162 
1 n VAL 163 
1 n PRO 164 
1 n LEU 165 
1 n ASN 166 
1 n ALA 167 
1 n VAL 168 
1 n VAL 169 
1 n LEU 170 
1 n ASN 171 
1 n THR 172 
1 n VAL 173 
1 n LEU 174 
1 n TYR 175 
1 n TYR 176 
1 n ASN 177 
1 n TYR 178 
1 n ASN 179 
1 n LYS 180 
1 n GLN 181 
1 n THR 182 
1 n MET 183 
1 n ASP 184 
1 n SER 185 
1 n THR 186 
1 n ASP 187 
1 n PRO 188 
1 n LEU 189 
1 n GLY 190 
1 n GLN 191 
1 n PHE 192 
1 n GLU 193 
1 n TRP 194 
1 n PHE 195 
1 n LYS 196 
1 n THR 197 
1 n VAL 198 
1 n MET 199 
1 n ASP 200 
1 n GLY 201 
1 n TYR 202 
1 n ARG 203 
1 n LYS 204 
1 n THR 205 
1 n GLY 206 
1 n GLN 207 
1 n ARG 208 
1 n ALA 209 
1 n ILE 210 
1 n VAL 211 
1 n SER 212 
1 n MET 213 
1 n HIS 214 
1 n ILE 215 
1 n CYS 216 
1 n PRO 217 
1 n GLY 218 
1 n VAL 219 
1 n ALA 220 
1 n GLU 221 
1 n ARG 222 
1 n PHE 223 
1 n ASN 224 
1 n TYR 225 
1 n SER 226 
1 n ASP 227 
1 n GLN 228 
1 n LEU 229 
1 n TYR 230 
1 n PRO 231 
1 n GLN 232 
1 n TYR 233 
1 n ASN 234 
1 n ASP 235 
1 n ARG 236 
1 n LEU 237 
1 n VAL 238 
1 n ASP 239 
1 n SER 240 
1 n LEU 241 
1 n ALA 242 
1 n GLU 243 
1 n TYR 244 
1 n ASN 245 
1 n ASP 246 
1 n VAL 247 
1 n ILE 248 
1 n LEU 249 
1 n GLY 250 
1 n VAL 251 
1 n LEU 252 
1 n CYS 253 
1 n GLY 254 
1 n HIS 255 
1 n LEU 256 
1 n HIS 257 
1 n THR 258 
1 n ASP 259 
1 n THR 260 
1 n PHE 261 
1 n ARG 262 
1 n ILE 263 
1 n LEU 264 
1 n SER 265 
1 n LYS 266 
1 n GLY 267 
1 n ASN 268 
1 n LYS 269 
1 n LYS 270 
1 n VAL 271 
1 n MET 272 
1 n ALA 273 
1 n PHE 274 
1 n ILE 275 
1 n GLY 276 
1 n PRO 277 
1 n SER 278 
1 n VAL 279 
1 n ASP 280 
1 n THR 281 
1 n TRP 282 
1 n LEU 283 
1 n GLY 284 
1 n THR 285 
1 n SER 286 
1 n PRO 287 
1 n SER 288 
1 n ILE 289 
1 n ARG 290 
1 n LYS 291 
1 n TYR 292 
1 n ASP 293 
1 n VAL 294 
1 n GLY 295 
1 n ASN 296 
1 n GLY 297 
1 n GLN 298 
1 n GLY 299 
1 n TYR 300 
1 n MET 301 
1 n LYS 302 
1 n GLU 303 
1 n PHE 304 
1 n LYS 305 
1 n ASN 306 
1 n TYR 307 
1 n HIS 308 
1 n PHE 309 
1 n GLN 310 
1 n LEU 311 
1 n ARG 312 
1 n PRO 313 
1 n LYS 314 
1 n LYS 315 
1 n ASP 316 
1 n LYS 317 
1 n LEU 318 
1 n LYS 319 
1 n PRO 320 
1 n LYS 321 
1 n THR 322 
1 n THR 323 
1 n ILE 324 
1 n LYS 325 
1 n GLN 326 
1 n PRO 327 
1 n SER 328 
1 n ASP 329 
1 n GLY 330 
1 n PHE 331 
1 n ASN 332 
1 n LYS 333 
1 n TRP 334 
1 n LYS 335 
1 n PHE 336 
1 n ASN 337 
1 n TYR 338 
1 n GLY 339 
1 n SER 340 
1 n SER 341 
1 n SER 342 
1 n GLU 343 
1 n TYR 344 
1 n GLY 345 
1 n LEU 346 
1 n LYS 347 
1 n GLU 348 
1 n LEU 349 
1 n SER 350 
1 n PRO 351 
1 n LYS 352 
1 n GLU 353 
1 n PHE 354 
1 n GLU 355 
1 n ILE 356 
1 n LEU 357 
1 n ALA 358 
1 n ALA 359 
1 n ARG 360 
1 n MET 361 
1 n ASP 362 
1 n LYS 363 
1 n ASP 364 
1 n LEU 365 
1 n GLN 366 
1 n LEU 367 
1 n PHE 368 
1 n ASN 369 
1 n LYS 370 
1 n TYR 371 
1 n HIS 372 
1 n LEU 373 
1 n HIS 374 
1 n PHE 375 
1 n ARG 376 
1 n ALA 377 
1 n ASP 378 
1 n THR 379 
1 n PRO 380 
1 n GLY 381 
1 n PHE 382 
1 n THR 383 
#
_ma_data.content_type "model coordinates"
_ma_data.id           1
_ma_data.name         Model
#
_ma_model_list.data_id          1
_ma_model_list.model_group_id   1
_ma_model_list.model_group_name "AlphaFold-beta-20231127 (7a14c934-fe78-43c1-a552-7fb305b0ebd1 @ 2024-09-02 08:23:42)"
_ma_model_list.model_id         1
_ma_model_list.model_name       "Top ranked model"
_ma_model_list.model_type       "Ab initio model"
_ma_model_list.ordinal_id       1
#
loop_
_ma_protocol_step.method_type
_ma_protocol_step.ordinal_id
_ma_protocol_step.protocol_id
_ma_protocol_step.step_id
"coevolution MSA" 1 1 1 
"template search" 2 1 2 
modeling          3 1 3 
#
loop_
_ma_qa_metric.id
_ma_qa_metric.mode
_ma_qa_metric.name
_ma_qa_metric.software_group_id
_ma_qa_metric.type
1 global pLDDT 1 pLDDT 
2 local  pLDDT 1 pLDDT 
#
_ma_qa_metric_global.metric_id    1
_ma_qa_metric_global.metric_value 89.93
_ma_qa_metric_global.model_id     1
_ma_qa_metric_global.ordinal_id   1
#
_ma_software_group.group_id    1
_ma_software_group.ordinal_id  1
_ma_software_group.software_id 1
#
loop_
_ma_target_entity.data_id
_ma_target_entity.entity_id
_ma_target_entity.origin
1 1 . 
1 2 . 
1 3 . 
1 4 . 
1 5 . 
#
loop_
_ma_target_entity_instance.asym_id
_ma_target_entity_instance.details
_ma_target_entity_instance.entity_id
A . 1 
B . 2 
C . 3 
D . 4 
E . 5 
#
loop_
_pdbx_branch_scheme.asym_id
_pdbx_branch_scheme.auth_asym_id
_pdbx_branch_scheme.auth_seq_num
_pdbx_branch_scheme.entity_id
_pdbx_branch_scheme.hetero
_pdbx_branch_scheme.mon_id
_pdbx_branch_scheme.num
_pdbx_branch_scheme.pdb_asym_id
_pdbx_branch_scheme.pdb_ins_code
_pdbx_branch_scheme.pdb_seq_num
D D 1 4 n NAG 1 D . 1 
D D 2 4 n NAG 2 D . 2 
D D 3 4 n MAN 3 D . 3 
D D 4 4 n MAN 4 D . 4 
D D 5 4 n MAN 5 D . 5 
D D 6 4 n MAN 6 D . 6 
D D 7 4 n MAN 7 D . 7 
D D 8 4 n MAN 8 D . 8 
E E 1 5 n NAG 1 E . 1 
E E 2 5 n NAG 2 E . 2 
E E 3 5 n MAN 3 E . 3 
E E 4 5 n MAN 4 E . 4 
E E 5 5 n MAN 5 E . 5 
E E 6 5 n MAN 6 E . 6 
E E 7 5 n MAN 7 E . 7 
E E 8 5 n MAN 8 E . 8 
#
loop_
_pdbx_data_usage.details
_pdbx_data_usage.id
_pdbx_data_usage.type
_pdbx_data_usage.url
;NON-COMMERCIAL USE ONLY, BY USING THIS FILE YOU AGREE TO THE TERMS OF USE FOUND
AT alphafoldserver.com/output-terms.
;
1 license    ? 
;THE INFORMATION IS NOT INTENDED FOR, HAS NOT BEEN VALIDATED FOR, AND IS NOT
APPROVED FOR CLINICAL USE. IT SHOULD NOT BE USED FOR CLINICAL PURPOSE OR RELIED
ON FOR MEDICAL OR OTHER PROFESSIONAL ADVICE. IT IS THEORETICAL MODELLING ONLY
AND CAUTION SHOULD BE EXERCISED IN ITS USE. IT IS PROVIDED "AS-IS" WITHOUT ANY
WARRANTY OF ANY KIND, WHETHER EXPRESSED OR IMPLIED. NO WARRANTY IS GIVEN THAT
USE OF THE INFORMATION SHALL NOT INFRINGE THE RIGHTS OF ANY THIRD PARTY.
;
2 disclaimer ? 
#
loop_
_pdbx_nonpoly_scheme.asym_id
_pdbx_nonpoly_scheme.auth_seq_num
_pdbx_nonpoly_scheme.entity_id
_pdbx_nonpoly_scheme.mon_id
_pdbx_nonpoly_scheme.pdb_ins_code
_pdbx_nonpoly_scheme.pdb_seq_num
_pdbx_nonpoly_scheme.pdb_strand_id
B 1 2 CO . 1 B 
C 1 3 CO . 1 C 
#
loop_
_pdbx_poly_seq_scheme.asym_id
_pdbx_poly_seq_scheme.auth_seq_num
_pdbx_poly_seq_scheme.entity_id
_pdbx_poly_seq_scheme.hetero
_pdbx_poly_seq_scheme.mon_id
_pdbx_poly_seq_scheme.pdb_ins_code
_pdbx_poly_seq_scheme.pdb_seq_num
_pdbx_poly_seq_scheme.pdb_strand_id
_pdbx_poly_seq_scheme.seq_id
A 1   1 n PHE . 1   A 1   
A 2   1 n GLU . 2   A 2   
A 3   1 n MET . 3   A 3   
A 4   1 n TRP . 4   A 4   
A 5   1 n GLN . 5   A 5   
A 6   1 n LEU . 6   A 6   
A 7   1 n THR . 7   A 7   
A 8   1 n ASP . 8   A 8   
A 9   1 n ILE . 9   A 9   
A 10  1 n HIS . 10  A 10  
A 11  1 n LEU . 11  A 11  
A 12  1 n ASP . 12  A 12  
A 13  1 n PRO . 13  A 13  
A 14  1 n MET . 14  A 14  
A 15  1 n TYR . 15  A 15  
A 16  1 n THR . 16  A 16  
A 17  1 n VAL . 17  A 17  
A 18  1 n GLY . 18  A 18  
A 19  1 n SER . 19  A 19  
A 20  1 n ASP . 20  A 20  
A 21  1 n PRO . 21  A 21  
A 22  1 n LEU . 22  A 22  
A 23  1 n LYS . 23  A 23  
A 24  1 n LEU . 24  A 24  
A 25  1 n CYS . 25  A 25  
A 26  1 n ARG . 26  A 26  
A 27  1 n GLU . 27  A 27  
A 28  1 n GLY . 28  A 28  
A 29  1 n LYS . 29  A 29  
A 30  1 n GLY . 30  A 30  
A 31  1 n ASN . 31  A 31  
A 32  1 n ALA . 32  A 32  
A 33  1 n GLY . 33  A 33  
A 34  1 n LYS . 34  A 34  
A 35  1 n TYR . 35  A 35  
A 36  1 n GLY . 36  A 36  
A 37  1 n ASP . 37  A 37  
A 38  1 n TYR . 38  A 38  
A 39  1 n SER . 39  A 39  
A 40  1 n CYS . 40  A 40  
A 41  1 n ASP . 41  A 41  
A 42  1 n ALA . 42  A 42  
A 43  1 n ASN . 43  A 43  
A 44  1 n MET . 44  A 44  
A 45  1 n ALA . 45  A 45  
A 46  1 n LEU . 46  A 46  
A 47  1 n LEU . 47  A 47  
A 48  1 n ASP . 48  A 48  
A 49  1 n SER . 49  A 49  
A 50  1 n LEU . 50  A 50  
A 51  1 n VAL . 51  A 51  
A 52  1 n LYS . 52  A 52  
A 53  1 n PHE . 53  A 53  
A 54  1 n ILE . 54  A 54  
A 55  1 n LYS . 55  A 55  
A 56  1 n ARG . 56  A 56  
A 57  1 n ASN . 57  A 57  
A 58  1 n THR . 58  A 58  
A 59  1 n ASP . 59  A 59  
A 60  1 n VAL . 60  A 60  
A 61  1 n ASN . 61  A 61  
A 62  1 n GLY . 62  A 62  
A 63  1 n LYS . 63  A 63  
A 64  1 n VAL . 64  A 64  
A 65  1 n MET . 65  A 65  
A 66  1 n VAL . 66  A 66  
A 67  1 n TYR . 67  A 67  
A 68  1 n ASN . 68  A 68  
A 69  1 n GLY . 69  A 69  
A 70  1 n ASP . 70  A 70  
A 71  1 n ILE . 71  A 71  
A 72  1 n VAL . 72  A 72  
A 73  1 n SER . 73  A 73  
A 74  1 n ARG . 74  A 74  
A 75  1 n ALA . 75  A 75  
A 76  1 n ILE . 76  A 76  
A 77  1 n PRO . 77  A 77  
A 78  1 n LYS . 78  A 78  
A 79  1 n TYR . 79  A 79  
A 80  1 n ASN . 80  A 80  
A 81  1 n LEU . 81  A 81  
A 82  1 n ASP . 82  A 82  
A 83  1 n TYR . 83  A 83  
A 84  1 n VAL . 84  A 84  
A 85  1 n LYS . 85  A 85  
A 86  1 n GLN . 86  A 86  
A 87  1 n SER . 87  A 87  
A 88  1 n ILE . 88  A 88  
A 89  1 n VAL . 89  A 89  
A 90  1 n ASN . 90  A 90  
A 91  1 n ALA . 91  A 91  
A 92  1 n THR . 92  A 92  
A 93  1 n ALA . 93  A 93  
A 94  1 n LEU . 94  A 94  
A 95  1 n LEU . 95  A 95  
A 96  1 n LYS . 96  A 96  
A 97  1 n LYS . 97  A 97  
A 98  1 n PHE . 98  A 98  
A 99  1 n GLU . 99  A 99  
A 100 1 n ASP . 100 A 100 
A 101 1 n PHE . 101 A 101 
A 102 1 n PHE . 102 A 102 
A 103 1 n ILE . 103 A 103 
A 104 1 n ILE . 104 A 104 
A 105 1 n PRO . 105 A 105 
A 106 1 n MET . 106 A 106 
A 107 1 n LEU . 107 A 107 
A 108 1 n GLY . 108 A 108 
A 109 1 n ASN . 109 A 109 
A 110 1 n HIS . 110 A 110 
A 111 1 n ASP . 111 A 111 
A 112 1 n VAL . 112 A 112 
A 113 1 n TYR . 113 A 113 
A 114 1 n PRO . 114 A 114 
A 115 1 n ALA . 115 A 115 
A 116 1 n ASN . 116 A 116 
A 117 1 n GLN . 117 A 117 
A 118 1 n MET . 118 A 118 
A 119 1 n ALA . 119 A 119 
A 120 1 n ILE . 120 A 120 
A 121 1 n ASN . 121 A 121 
A 122 1 n SER . 122 A 122 
A 123 1 n GLN . 123 A 123 
A 124 1 n TRP . 124 A 124 
A 125 1 n ILE . 125 A 125 
A 126 1 n PHE . 126 A 126 
A 127 1 n GLN . 127 A 127 
A 128 1 n PHE . 128 A 128 
A 129 1 n ALA . 129 A 129 
A 130 1 n ALA . 130 A 130 
A 131 1 n GLU . 131 A 131 
A 132 1 n GLN . 132 A 132 
A 133 1 n PHE . 133 A 133 
A 134 1 n ALA . 134 A 134 
A 135 1 n PRO . 135 A 135 
A 136 1 n PHE . 136 A 136 
A 137 1 n LEU . 137 A 137 
A 138 1 n SER . 138 A 138 
A 139 1 n GLN . 139 A 139 
A 140 1 n ASN . 140 A 140 
A 141 1 n ALA . 141 A 141 
A 142 1 n ILE . 142 A 142 
A 143 1 n GLU . 143 A 143 
A 144 1 n SER . 144 A 144 
A 145 1 n PHE . 145 A 145 
A 146 1 n LYS . 146 A 146 
A 147 1 n HIS . 147 A 147 
A 148 1 n GLY . 148 A 148 
A 149 1 n GLY . 149 A 149 
A 150 1 n TYR . 150 A 150 
A 151 1 n TYR . 151 A 151 
A 152 1 n THR . 152 A 152 
A 153 1 n MET . 153 A 153 
A 154 1 n PRO . 154 A 154 
A 155 1 n PHE . 155 A 155 
A 156 1 n PRO . 156 A 156 
A 157 1 n ALA . 157 A 157 
A 158 1 n HIS . 158 A 158 
A 159 1 n LEU . 159 A 159 
A 160 1 n GLY . 160 A 160 
A 161 1 n ILE . 161 A 161 
A 162 1 n LYS . 162 A 162 
A 163 1 n VAL . 163 A 163 
A 164 1 n PRO . 164 A 164 
A 165 1 n LEU . 165 A 165 
A 166 1 n ASN . 166 A 166 
A 167 1 n ALA . 167 A 167 
A 168 1 n VAL . 168 A 168 
A 169 1 n VAL . 169 A 169 
A 170 1 n LEU . 170 A 170 
A 171 1 n ASN . 171 A 171 
A 172 1 n THR . 172 A 172 
A 173 1 n VAL . 173 A 173 
A 174 1 n LEU . 174 A 174 
A 175 1 n TYR . 175 A 175 
A 176 1 n TYR . 176 A 176 
A 177 1 n ASN . 177 A 177 
A 178 1 n TYR . 178 A 178 
A 179 1 n ASN . 179 A 179 
A 180 1 n LYS . 180 A 180 
A 181 1 n GLN . 181 A 181 
A 182 1 n THR . 182 A 182 
A 183 1 n MET . 183 A 183 
A 184 1 n ASP . 184 A 184 
A 185 1 n SER . 185 A 185 
A 186 1 n THR . 186 A 186 
A 187 1 n ASP . 187 A 187 
A 188 1 n PRO . 188 A 188 
A 189 1 n LEU . 189 A 189 
A 190 1 n GLY . 190 A 190 
A 191 1 n GLN . 191 A 191 
A 192 1 n PHE . 192 A 192 
A 193 1 n GLU . 193 A 193 
A 194 1 n TRP . 194 A 194 
A 195 1 n PHE . 195 A 195 
A 196 1 n LYS . 196 A 196 
A 197 1 n THR . 197 A 197 
A 198 1 n VAL . 198 A 198 
A 199 1 n MET . 199 A 199 
A 200 1 n ASP . 200 A 200 
A 201 1 n GLY . 201 A 201 
A 202 1 n TYR . 202 A 202 
A 203 1 n ARG . 203 A 203 
A 204 1 n LYS . 204 A 204 
A 205 1 n THR . 205 A 205 
A 206 1 n GLY . 206 A 206 
A 207 1 n GLN . 207 A 207 
A 208 1 n ARG . 208 A 208 
A 209 1 n ALA . 209 A 209 
A 210 1 n ILE . 210 A 210 
A 211 1 n VAL . 211 A 211 
A 212 1 n SER . 212 A 212 
A 213 1 n MET . 213 A 213 
A 214 1 n HIS . 214 A 214 
A 215 1 n ILE . 215 A 215 
A 216 1 n CYS . 216 A 216 
A 217 1 n PRO . 217 A 217 
A 218 1 n GLY . 218 A 218 
A 219 1 n VAL . 219 A 219 
A 220 1 n ALA . 220 A 220 
A 221 1 n GLU . 221 A 221 
A 222 1 n ARG . 222 A 222 
A 223 1 n PHE . 223 A 223 
A 224 1 n ASN . 224 A 224 
A 225 1 n TYR . 225 A 225 
A 226 1 n SER . 226 A 226 
A 227 1 n ASP . 227 A 227 
A 228 1 n GLN . 228 A 228 
A 229 1 n LEU . 229 A 229 
A 230 1 n TYR . 230 A 230 
A 231 1 n PRO . 231 A 231 
A 232 1 n GLN . 232 A 232 
A 233 1 n TYR . 233 A 233 
A 234 1 n ASN . 234 A 234 
A 235 1 n ASP . 235 A 235 
A 236 1 n ARG . 236 A 236 
A 237 1 n LEU . 237 A 237 
A 238 1 n VAL . 238 A 238 
A 239 1 n ASP . 239 A 239 
A 240 1 n SER . 240 A 240 
A 241 1 n LEU . 241 A 241 
A 242 1 n ALA . 242 A 242 
A 243 1 n GLU . 243 A 243 
A 244 1 n TYR . 244 A 244 
A 245 1 n ASN . 245 A 245 
A 246 1 n ASP . 246 A 246 
A 247 1 n VAL . 247 A 247 
A 248 1 n ILE . 248 A 248 
A 249 1 n LEU . 249 A 249 
A 250 1 n GLY . 250 A 250 
A 251 1 n VAL . 251 A 251 
A 252 1 n LEU . 252 A 252 
A 253 1 n CYS . 253 A 253 
A 254 1 n GLY . 254 A 254 
A 255 1 n HIS . 255 A 255 
A 256 1 n LEU . 256 A 256 
A 257 1 n HIS . 257 A 257 
A 258 1 n THR . 258 A 258 
A 259 1 n ASP . 259 A 259 
A 260 1 n THR . 260 A 260 
A 261 1 n PHE . 261 A 261 
A 262 1 n ARG . 262 A 262 
A 263 1 n ILE . 263 A 263 
A 264 1 n LEU . 264 A 264 
A 265 1 n SER . 265 A 265 
A 266 1 n LYS . 266 A 266 
A 267 1 n GLY . 267 A 267 
A 268 1 n ASN . 268 A 268 
A 269 1 n LYS . 269 A 269 
A 270 1 n LYS . 270 A 270 
A 271 1 n VAL . 271 A 271 
A 272 1 n MET . 272 A 272 
A 273 1 n ALA . 273 A 273 
A 274 1 n PHE . 274 A 274 
A 275 1 n ILE . 275 A 275 
A 276 1 n GLY . 276 A 276 
A 277 1 n PRO . 277 A 277 
A 278 1 n SER . 278 A 278 
A 279 1 n VAL . 279 A 279 
A 280 1 n ASP . 280 A 280 
A 281 1 n THR . 281 A 281 
A 282 1 n TRP . 282 A 282 
A 283 1 n LEU . 283 A 283 
A 284 1 n GLY . 284 A 284 
A 285 1 n THR . 285 A 285 
A 286 1 n SER . 286 A 286 
A 287 1 n PRO . 287 A 287 
A 288 1 n SER . 288 A 288 
A 289 1 n ILE . 289 A 289 
A 290 1 n ARG . 290 A 290 
A 291 1 n LYS . 291 A 291 
A 292 1 n TYR . 292 A 292 
A 293 1 n ASP . 293 A 293 
A 294 1 n VAL . 294 A 294 
A 295 1 n GLY . 295 A 295 
A 296 1 n ASN . 296 A 296 
A 297 1 n GLY . 297 A 297 
A 298 1 n GLN . 298 A 298 
A 299 1 n GLY . 299 A 299 
A 300 1 n TYR . 300 A 300 
A 301 1 n MET . 301 A 301 
A 302 1 n LYS . 302 A 302 
A 303 1 n GLU . 303 A 303 
A 304 1 n PHE . 304 A 304 
A 305 1 n LYS . 305 A 305 
A 306 1 n ASN . 306 A 306 
A 307 1 n TYR . 307 A 307 
A 308 1 n HIS . 308 A 308 
A 309 1 n PHE . 309 A 309 
A 310 1 n GLN . 310 A 310 
A 311 1 n LEU . 311 A 311 
A 312 1 n ARG . 312 A 312 
A 313 1 n PRO . 313 A 313 
A 314 1 n LYS . 314 A 314 
A 315 1 n LYS . 315 A 315 
A 316 1 n ASP . 316 A 316 
A 317 1 n LYS . 317 A 317 
A 318 1 n LEU . 318 A 318 
A 319 1 n LYS . 319 A 319 
A 320 1 n PRO . 320 A 320 
A 321 1 n LYS . 321 A 321 
A 322 1 n THR . 322 A 322 
A 323 1 n THR . 323 A 323 
A 324 1 n ILE . 324 A 324 
A 325 1 n LYS . 325 A 325 
A 326 1 n GLN . 326 A 326 
A 327 1 n PRO . 327 A 327 
A 328 1 n SER . 328 A 328 
A 329 1 n ASP . 329 A 329 
A 330 1 n GLY . 330 A 330 
A 331 1 n PHE . 331 A 331 
A 332 1 n ASN . 332 A 332 
A 333 1 n LYS . 333 A 333 
A 334 1 n TRP . 334 A 334 
A 335 1 n LYS . 335 A 335 
A 336 1 n PHE . 336 A 336 
A 337 1 n ASN . 337 A 337 
A 338 1 n TYR . 338 A 338 
A 339 1 n GLY . 339 A 339 
A 340 1 n SER . 340 A 340 
A 341 1 n SER . 341 A 341 
A 342 1 n SER . 342 A 342 
A 343 1 n GLU . 343 A 343 
A 344 1 n TYR . 344 A 344 
A 345 1 n GLY . 345 A 345 
A 346 1 n LEU . 346 A 346 
A 347 1 n LYS . 347 A 347 
A 348 1 n GLU . 348 A 348 
A 349 1 n LEU . 349 A 349 
A 350 1 n SER . 350 A 350 
A 351 1 n PRO . 351 A 351 
A 352 1 n LYS . 352 A 352 
A 353 1 n GLU . 353 A 353 
A 354 1 n PHE . 354 A 354 
A 355 1 n GLU . 355 A 355 
A 356 1 n ILE . 356 A 356 
A 357 1 n LEU . 357 A 357 
A 358 1 n ALA . 358 A 358 
A 359 1 n ALA . 359 A 359 
A 360 1 n ARG . 360 A 360 
A 361 1 n MET . 361 A 361 
A 362 1 n ASP . 362 A 362 
A 363 1 n LYS . 363 A 363 
A 364 1 n ASP . 364 A 364 
A 365 1 n LEU . 365 A 365 
A 366 1 n GLN . 366 A 366 
A 367 1 n LEU . 367 A 367 
A 368 1 n PHE . 368 A 368 
A 369 1 n ASN . 369 A 369 
A 370 1 n LYS . 370 A 370 
A 371 1 n TYR . 371 A 371 
A 372 1 n HIS . 372 A 372 
A 373 1 n LEU . 373 A 373 
A 374 1 n HIS . 374 A 374 
A 375 1 n PHE . 375 A 375 
A 376 1 n ARG . 376 A 376 
A 377 1 n ALA . 377 A 377 
A 378 1 n ASP . 378 A 378 
A 379 1 n THR . 379 A 379 
A 380 1 n PRO . 380 A 380 
A 381 1 n GLY . 381 A 381 
A 382 1 n PHE . 382 A 382 
A 383 1 n THR . 383 A 383 
#
_software.classification other
_software.date           ?
_software.description    "Structure prediction"
_software.name           AlphaFold
_software.pdbx_ordinal   1
_software.type           package
_software.version        "AlphaFold-beta-20231127 (7a14c934-fe78-43c1-a552-7fb305b0ebd1 @ 2024-09-02 08:23:42)"
#
loop_
_struct_asym.entity_id
_struct_asym.id
1 A 
2 B 
3 C 
4 D 
5 E 
#
loop_
_struct_conn.conn_type_id
_struct_conn.id
_struct_conn.pdbx_ptnr1_PDB_ins_code
_struct_conn.pdbx_ptnr1_label_alt_id
_struct_conn.pdbx_ptnr2_PDB_ins_code
_struct_conn.pdbx_ptnr2_label_alt_id
_struct_conn.pdbx_role
_struct_conn.pdbx_value_order
_struct_conn.ptnr1_auth_asym_id
_struct_conn.ptnr1_auth_seq_id
_struct_conn.ptnr1_label_asym_id
_struct_conn.ptnr1_label_atom_id
_struct_conn.ptnr1_label_comp_id
_struct_conn.ptnr1_label_seq_id
_struct_conn.ptnr1_symmetry
_struct_conn.ptnr2_auth_asym_id
_struct_conn.ptnr2_auth_seq_id
_struct_conn.ptnr2_label_asym_id
_struct_conn.ptnr2_label_atom_id
_struct_conn.ptnr2_label_comp_id
_struct_conn.ptnr2_label_seq_id
_struct_conn.ptnr2_symmetry
covale covale1  ? ? ? ? ? ? D 1 D C1 NAG . 1_555 A 90  A ND2 ASN 90  1_555 
covale covale2  ? ? ? ? ? ? E 1 E C1 NAG . 1_555 A 224 A ND2 ASN 224 1_555 
covale covale3  ? ? ? ? ? ? D 1 D O4 NAG . 1_555 D 2   D C1  NAG .   1_555 
covale covale4  ? ? ? ? ? ? D 2 D O4 NAG . 1_555 D 3   D C1  MAN .   1_555 
covale covale5  ? ? ? ? ? ? D 3 D O2 MAN . 1_555 D 4   D C1  MAN .   1_555 
covale covale6  ? ? ? ? ? ? D 4 D O2 MAN . 1_555 D 5   D C1  MAN .   1_555 
covale covale7  ? ? ? ? ? ? D 4 D O6 MAN . 1_555 D 6   D C1  MAN .   1_555 
covale covale8  ? ? ? ? ? ? D 6 D O2 MAN . 1_555 D 7   D C1  MAN .   1_555 
covale covale9  ? ? ? ? ? ? D 6 D O6 MAN . 1_555 D 8   D C1  MAN .   1_555 
covale covale10 ? ? ? ? ? ? E 1 E O4 NAG . 1_555 E 2   E C1  NAG .   1_555 
covale covale11 ? ? ? ? ? ? E 2 E O4 NAG . 1_555 E 3   E C1  MAN .   1_555 
covale covale12 ? ? ? ? ? ? E 3 E O2 MAN . 1_555 E 4   E C1  MAN .   1_555 
covale covale13 ? ? ? ? ? ? E 4 E O2 MAN . 1_555 E 5   E C1  MAN .   1_555 
covale covale14 ? ? ? ? ? ? E 4 E O6 MAN . 1_555 E 6   E C1  MAN .   1_555 
covale covale15 ? ? ? ? ? ? E 6 E O2 MAN . 1_555 E 7   E C1  MAN .   1_555 
covale covale16 ? ? ? ? ? ? E 6 E O6 MAN . 1_555 E 8   E C1  MAN .   1_555 
#
_struct_conn_type.criteria  ?
_struct_conn_type.id        covale
_struct_conn_type.reference ?
#
loop_
_atom_site.group_PDB
_atom_site.id
_atom_site.type_symbol
_atom_site.label_atom_id
_atom_site.label_alt_id
_atom_site.label_comp_id
_atom_site.label_asym_id
_atom_site.label_entity_id
_atom_site.label_seq_id
_atom_site.pdbx_PDB_ins_code
_atom_site.Cartn_x
_atom_site.Cartn_y
_atom_site.Cartn_z
_atom_site.occupancy
_atom_site.B_iso_or_equiv
_atom_site.auth_seq_id
_atom_site.auth_asym_id
_atom_site.pdbx_PDB_model_num
ATOM   1    N  N   . PHE A 1 1   ? 14.259  5.684   12.465  1.00 96.63 1   A 1 
ATOM   2    C  CA  . PHE A 1 1   ? 14.152  6.313   11.152  1.00 97.65 1   A 1 
ATOM   3    C  C   . PHE A 1 1   ? 12.697  6.371   10.715  1.00 98.09 1   A 1 
ATOM   4    O  O   . PHE A 1 1   ? 11.826  5.768   11.355  1.00 97.76 1   A 1 
ATOM   5    C  CB  . PHE A 1 1   ? 15.003  5.573   10.115  1.00 97.13 1   A 1 
ATOM   6    C  CG  . PHE A 1 1   ? 14.504  4.186   9.776   1.00 97.74 1   A 1 
ATOM   7    C  CD1 . PHE A 1 1   ? 14.839  3.102   10.569  1.00 97.23 1   A 1 
ATOM   8    C  CD2 . PHE A 1 1   ? 13.722  3.971   8.649   1.00 97.18 1   A 1 
ATOM   9    C  CE1 . PHE A 1 1   ? 14.395  1.821   10.247  1.00 96.43 1   A 1 
ATOM   10   C  CE2 . PHE A 1 1   ? 13.279  2.705   8.323   1.00 96.58 1   A 1 
ATOM   11   C  CZ  . PHE A 1 1   ? 13.611  1.623   9.125   1.00 97.10 1   A 1 
ATOM   12   N  N   . GLU A 1 2   ? 12.422  7.113   9.646   1.00 98.39 2   A 1 
ATOM   13   C  CA  . GLU A 1 2   ? 11.080  7.227   9.097   1.00 98.49 2   A 1 
ATOM   14   C  C   . GLU A 1 2   ? 11.011  6.552   7.731   1.00 98.56 2   A 1 
ATOM   15   O  O   . GLU A 1 2   ? 12.016  6.436   7.021   1.00 98.35 2   A 1 
ATOM   16   C  CB  . GLU A 1 2   ? 10.660  8.693   8.984   1.00 98.13 2   A 1 
ATOM   17   C  CG  . GLU A 1 2   ? 10.488  9.380   10.333  1.00 95.34 2   A 1 
ATOM   18   C  CD  . GLU A 1 2   ? 9.990   10.811  10.202  1.00 93.18 2   A 1 
ATOM   19   O  OE1 . GLU A 1 2   ? 10.383  11.497  9.235   1.00 86.50 2   A 1 
ATOM   20   O  OE2 . GLU A 1 2   ? 9.208   11.245  11.068  1.00 86.16 2   A 1 
ATOM   21   N  N   . MET A 1 3   ? 9.801   6.102   7.360   1.00 98.80 3   A 1 
ATOM   22   C  CA  . MET A 1 3   ? 9.620   5.353   6.123   1.00 98.86 3   A 1 
ATOM   23   C  C   . MET A 1 3   ? 8.269   5.689   5.501   1.00 98.86 3   A 1 
ATOM   24   O  O   . MET A 1 3   ? 7.239   5.599   6.160   1.00 98.84 3   A 1 
ATOM   25   C  CB  . MET A 1 3   ? 9.722   3.848   6.383   1.00 98.73 3   A 1 
ATOM   26   C  CG  . MET A 1 3   ? 9.428   2.977   5.170   1.00 98.19 3   A 1 
ATOM   27   S  SD  . MET A 1 3   ? 9.749   1.227   5.473   1.00 97.37 3   A 1 
ATOM   28   C  CE  . MET A 1 3   ? 8.569   0.879   6.766   1.00 92.04 3   A 1 
ATOM   29   N  N   . TRP A 1 4   ? 8.283   6.052   4.215   1.00 98.90 4   A 1 
ATOM   30   C  CA  . TRP A 1 4   ? 7.058   6.319   3.476   1.00 98.95 4   A 1 
ATOM   31   C  C   . TRP A 1 4   ? 6.466   5.029   2.922   1.00 98.92 4   A 1 
ATOM   32   O  O   . TRP A 1 4   ? 7.196   4.122   2.512   1.00 98.87 4   A 1 
ATOM   33   C  CB  . TRP A 1 4   ? 7.339   7.286   2.322   1.00 98.93 4   A 1 
ATOM   34   C  CG  . TRP A 1 4   ? 7.786   8.647   2.739   1.00 98.92 4   A 1 
ATOM   35   C  CD1 . TRP A 1 4   ? 9.071   9.076   2.911   1.00 98.79 4   A 1 
ATOM   36   C  CD2 . TRP A 1 4   ? 6.945   9.769   3.036   1.00 98.89 4   A 1 
ATOM   37   N  NE1 . TRP A 1 4   ? 9.087   10.393  3.293   1.00 98.71 4   A 1 
ATOM   38   C  CE2 . TRP A 1 4   ? 7.794   10.851  3.380   1.00 98.81 4   A 1 
ATOM   39   C  CE3 . TRP A 1 4   ? 5.562   9.980   3.047   1.00 98.80 4   A 1 
ATOM   40   C  CZ2 . TRP A 1 4   ? 7.296   12.110  3.721   1.00 98.62 4   A 1 
ATOM   41   C  CZ3 . TRP A 1 4   ? 5.077   11.235  3.387   1.00 98.62 4   A 1 
ATOM   42   C  CH2 . TRP A 1 4   ? 5.946   12.277  3.719   1.00 98.54 4   A 1 
ATOM   43   N  N   . GLN A 1 5   ? 5.126   4.952   2.903   1.00 98.94 5   A 1 
ATOM   44   C  CA  . GLN A 1 5   ? 4.412   3.852   2.269   1.00 98.92 5   A 1 
ATOM   45   C  C   . GLN A 1 5   ? 3.603   4.410   1.107   1.00 98.99 5   A 1 
ATOM   46   O  O   . GLN A 1 5   ? 2.580   5.064   1.309   1.00 98.78 5   A 1 
ATOM   47   C  CB  . GLN A 1 5   ? 3.498   3.142   3.268   1.00 98.87 5   A 1 
ATOM   48   C  CG  . GLN A 1 5   ? 2.756   1.954   2.662   1.00 98.68 5   A 1 
ATOM   49   C  CD  . GLN A 1 5   ? 1.775   1.313   3.630   1.00 98.61 5   A 1 
ATOM   50   O  OE1 . GLN A 1 5   ? 1.353   1.925   4.614   1.00 95.46 5   A 1 
ATOM   51   N  NE2 . GLN A 1 5   ? 1.388   0.074   3.341   1.00 94.71 5   A 1 
ATOM   52   N  N   . LEU A 1 6   ? 4.067   4.152   -0.106  1.00 98.98 6   A 1 
ATOM   53   C  CA  . LEU A 1 6   ? 3.427   4.597   -1.330  1.00 98.90 6   A 1 
ATOM   54   C  C   . LEU A 1 6   ? 2.757   3.390   -1.981  1.00 98.88 6   A 1 
ATOM   55   O  O   . LEU A 1 6   ? 3.418   2.382   -2.243  1.00 98.61 6   A 1 
ATOM   56   C  CB  . LEU A 1 6   ? 4.461   5.225   -2.267  1.00 98.79 6   A 1 
ATOM   57   C  CG  . LEU A 1 6   ? 3.995   5.670   -3.655  1.00 98.28 6   A 1 
ATOM   58   C  CD1 . LEU A 1 6   ? 2.942   6.763   -3.539  1.00 97.59 6   A 1 
ATOM   59   C  CD2 . LEU A 1 6   ? 5.181   6.158   -4.473  1.00 97.36 6   A 1 
ATOM   60   N  N   . THR A 1 7   ? 1.451   3.476   -2.236  1.00 98.80 7   A 1 
ATOM   61   C  CA  . THR A 1 7   ? 0.752   2.302   -2.755  1.00 98.84 7   A 1 
ATOM   62   C  C   . THR A 1 7   ? -0.380  2.689   -3.695  1.00 98.74 7   A 1 
ATOM   63   O  O   . THR A 1 7   ? -1.017  3.732   -3.526  1.00 98.41 7   A 1 
ATOM   64   C  CB  . THR A 1 7   ? 0.220   1.418   -1.607  1.00 98.58 7   A 1 
ATOM   65   O  OG1 . THR A 1 7   ? -0.273  0.185   -2.132  1.00 96.73 7   A 1 
ATOM   66   C  CG2 . THR A 1 7   ? -0.880  2.124   -0.824  1.00 97.19 7   A 1 
ATOM   67   N  N   . ASP A 1 8   ? -0.608  1.834   -4.705  1.00 98.85 8   A 1 
ATOM   68   C  CA  . ASP A 1 8   ? -1.768  1.907   -5.574  1.00 98.78 8   A 1 
ATOM   69   C  C   . ASP A 1 8   ? -1.898  3.261   -6.263  1.00 98.77 8   A 1 
ATOM   70   O  O   . ASP A 1 8   ? -2.886  3.975   -6.095  1.00 98.20 8   A 1 
ATOM   71   C  CB  . ASP A 1 8   ? -3.033  1.557   -4.791  1.00 98.73 8   A 1 
ATOM   72   C  CG  . ASP A 1 8   ? -3.033  0.120   -4.311  1.00 98.62 8   A 1 
ATOM   73   O  OD1 . ASP A 1 8   ? -3.427  -0.769  -5.098  1.00 97.66 8   A 1 
ATOM   74   O  OD2 . ASP A 1 8   ? -2.628  -0.129  -3.156  1.00 97.85 8   A 1 
ATOM   75   N  N   . ILE A 1 9   ? -0.897  3.612   -7.068  1.00 98.62 9   A 1 
ATOM   76   C  CA  . ILE A 1 9   ? -0.974  4.852   -7.820  1.00 98.68 9   A 1 
ATOM   77   C  C   . ILE A 1 9   ? -1.907  4.723   -9.023  1.00 98.54 9   A 1 
ATOM   78   O  O   . ILE A 1 9   ? -2.572  5.694   -9.387  1.00 97.86 9   A 1 
ATOM   79   C  CB  . ILE A 1 9   ? 0.418   5.344   -8.285  1.00 98.38 9   A 1 
ATOM   80   C  CG1 . ILE A 1 9   ? 1.103   4.337   -9.216  1.00 96.78 9   A 1 
ATOM   81   C  CG2 . ILE A 1 9   ? 1.299   5.658   -7.078  1.00 95.65 9   A 1 
ATOM   82   C  CD1 . ILE A 1 9   ? 2.415   4.843   -9.807  1.00 95.36 9   A 1 
ATOM   83   N  N   . HIS A 1 10  ? -1.969  3.550   -9.636  1.00 98.24 10  A 1 
ATOM   84   C  CA  . HIS A 1 10  ? -2.807  3.309   -10.816 1.00 98.11 10  A 1 
ATOM   85   C  C   . HIS A 1 10  ? -2.744  4.495   -11.789 1.00 97.93 10  A 1 
ATOM   86   O  O   . HIS A 1 10  ? -3.769  5.043   -12.201 1.00 96.95 10  A 1 
ATOM   87   C  CB  . HIS A 1 10  ? -4.249  3.036   -10.412 1.00 97.92 10  A 1 
ATOM   88   C  CG  . HIS A 1 10  ? -4.450  1.737   -9.680  1.00 98.05 10  A 1 
ATOM   89   N  ND1 . HIS A 1 10  ? -4.511  0.513   -10.323 1.00 97.17 10  A 1 
ATOM   90   C  CD2 . HIS A 1 10  ? -4.621  1.480   -8.372  1.00 97.47 10  A 1 
ATOM   91   C  CE1 . HIS A 1 10  ? -4.710  -0.444  -9.433  1.00 97.19 10  A 1 
ATOM   92   N  NE2 . HIS A 1 10  ? -4.784  0.119   -8.233  1.00 97.36 10  A 1 
ATOM   93   N  N   . LEU A 1 11  ? -1.533  4.883   -12.152 1.00 97.86 11  A 1 
ATOM   94   C  CA  . LEU A 1 11  ? -1.315  6.096   -12.935 1.00 97.84 11  A 1 
ATOM   95   C  C   . LEU A 1 11  ? -1.863  5.954   -14.352 1.00 97.76 11  A 1 
ATOM   96   O  O   . LEU A 1 11  ? -1.466  5.049   -15.090 1.00 96.89 11  A 1 
ATOM   97   C  CB  . LEU A 1 11  ? 0.175   6.421   -12.976 1.00 97.44 11  A 1 
ATOM   98   C  CG  . LEU A 1 11  ? 0.591   7.652   -13.790 1.00 95.58 11  A 1 
ATOM   99   C  CD1 . LEU A 1 11  ? -0.075  8.901   -13.249 1.00 93.39 11  A 1 
ATOM   100  C  CD2 . LEU A 1 11  ? 2.101   7.792   -13.795 1.00 92.93 11  A 1 
ATOM   101  N  N   . ASP A 1 12  ? -2.763  6.857   -14.737 1.00 97.64 12  A 1 
ATOM   102  C  CA  . ASP A 1 12  ? -3.380  6.841   -16.056 1.00 97.48 12  A 1 
ATOM   103  C  C   . ASP A 1 12  ? -2.763  7.926   -16.930 1.00 97.40 12  A 1 
ATOM   104  O  O   . ASP A 1 12  ? -3.028  9.113   -16.719 1.00 96.98 12  A 1 
ATOM   105  C  CB  . ASP A 1 12  ? -4.888  7.050   -15.945 1.00 96.89 12  A 1 
ATOM   106  C  CG  . ASP A 1 12  ? -5.602  6.944   -17.290 1.00 96.27 12  A 1 
ATOM   107  O  OD1 . ASP A 1 12  ? -4.931  6.646   -18.303 1.00 95.08 12  A 1 
ATOM   108  O  OD2 . ASP A 1 12  ? -6.829  7.146   -17.330 1.00 94.33 12  A 1 
ATOM   109  N  N   . PRO A 1 13  ? -1.965  7.561   -17.928 1.00 96.75 13  A 1 
ATOM   110  C  CA  . PRO A 1 13  ? -1.341  8.569   -18.789 1.00 96.20 13  A 1 
ATOM   111  C  C   . PRO A 1 13  ? -2.331  9.238   -19.736 1.00 96.12 13  A 1 
ATOM   112  O  O   . PRO A 1 13  ? -2.003  10.270  -20.328 1.00 95.23 13  A 1 
ATOM   113  C  CB  . PRO A 1 13  ? -0.300  7.764   -19.571 1.00 95.52 13  A 1 
ATOM   114  C  CG  . PRO A 1 13  ? -0.889  6.398   -19.660 1.00 94.64 13  A 1 
ATOM   115  C  CD  . PRO A 1 13  ? -1.601  6.188   -18.340 1.00 96.15 13  A 1 
ATOM   116  N  N   . MET A 1 14  ? -3.525  8.675   -19.882 1.00 96.37 14  A 1 
ATOM   117  C  CA  . MET A 1 14  ? -4.515  9.204   -20.809 1.00 96.11 14  A 1 
ATOM   118  C  C   . MET A 1 14  ? -5.475  10.188  -20.148 1.00 96.75 14  A 1 
ATOM   119  O  O   . MET A 1 14  ? -6.344  10.751  -20.819 1.00 96.26 14  A 1 
ATOM   120  C  CB  . MET A 1 14  ? -5.308  8.057   -21.446 1.00 95.12 14  A 1 
ATOM   121  C  CG  . MET A 1 14  ? -4.446  7.112   -22.271 1.00 91.46 14  A 1 
ATOM   122  S  SD  . MET A 1 14  ? -5.378  5.732   -22.974 1.00 85.84 14  A 1 
ATOM   123  C  CE  . MET A 1 14  ? -6.506  6.604   -24.058 1.00 75.19 14  A 1 
ATOM   124  N  N   . TYR A 1 15  ? -5.323  10.417  -18.829 1.00 96.57 15  A 1 
ATOM   125  C  CA  . TYR A 1 15  ? -6.179  11.365  -18.126 1.00 97.10 15  A 1 
ATOM   126  C  C   . TYR A 1 15  ? -6.117  12.730  -18.801 1.00 97.15 15  A 1 
ATOM   127  O  O   . TYR A 1 15  ? -5.030  13.256  -19.069 1.00 96.73 15  A 1 
ATOM   128  C  CB  . TYR A 1 15  ? -5.765  11.480  -16.664 1.00 97.28 15  A 1 
ATOM   129  C  CG  . TYR A 1 15  ? -6.693  12.352  -15.840 1.00 97.58 15  A 1 
ATOM   130  C  CD1 . TYR A 1 15  ? -6.617  13.737  -15.887 1.00 97.34 15  A 1 
ATOM   131  C  CD2 . TYR A 1 15  ? -7.649  11.785  -15.008 1.00 97.29 15  A 1 
ATOM   132  C  CE1 . TYR A 1 15  ? -7.463  14.529  -15.148 1.00 97.11 15  A 1 
ATOM   133  C  CE2 . TYR A 1 15  ? -8.499  12.572  -14.251 1.00 97.11 15  A 1 
ATOM   134  C  CZ  . TYR A 1 15  ? -8.412  13.949  -14.323 1.00 97.34 15  A 1 
ATOM   135  O  OH  . TYR A 1 15  ? -9.249  14.738  -13.582 1.00 96.96 15  A 1 
ATOM   136  N  N   . THR A 1 16  ? -7.279  13.307  -19.062 1.00 97.21 16  A 1 
ATOM   137  C  CA  . THR A 1 16  ? -7.375  14.584  -19.766 1.00 97.38 16  A 1 
ATOM   138  C  C   . THR A 1 16  ? -8.220  15.556  -18.952 1.00 97.63 16  A 1 
ATOM   139  O  O   . THR A 1 16  ? -9.383  15.285  -18.660 1.00 97.20 16  A 1 
ATOM   140  C  CB  . THR A 1 16  ? -7.989  14.396  -21.159 1.00 96.97 16  A 1 
ATOM   141  O  OG1 . THR A 1 16  ? -7.203  13.481  -21.913 1.00 94.06 16  A 1 
ATOM   142  C  CG2 . THR A 1 16  ? -8.065  15.725  -21.903 1.00 94.01 16  A 1 
ATOM   143  N  N   . VAL A 1 17  ? -7.640  16.696  -18.593 1.00 97.32 17  A 1 
ATOM   144  C  CA  . VAL A 1 17  ? -8.361  17.728  -17.861 1.00 97.37 17  A 1 
ATOM   145  C  C   . VAL A 1 17  ? -9.521  18.236  -18.715 1.00 97.37 17  A 1 
ATOM   146  O  O   . VAL A 1 17  ? -9.362  18.489  -19.909 1.00 96.61 17  A 1 
ATOM   147  C  CB  . VAL A 1 17  ? -7.426  18.883  -17.476 1.00 96.80 17  A 1 
ATOM   148  C  CG1 . VAL A 1 17  ? -8.199  19.983  -16.757 1.00 95.20 17  A 1 
ATOM   149  C  CG2 . VAL A 1 17  ? -6.290  18.369  -16.601 1.00 95.51 17  A 1 
ATOM   150  N  N   . GLY A 1 18  ? -10.688 18.382  -18.087 1.00 96.88 18  A 1 
ATOM   151  C  CA  . GLY A 1 18  ? -11.858 18.864  -18.790 1.00 96.74 18  A 1 
ATOM   152  C  C   . GLY A 1 18  ? -12.639 17.801  -19.531 1.00 97.14 18  A 1 
ATOM   153  O  O   . GLY A 1 18  ? -13.603 18.120  -20.231 1.00 95.98 18  A 1 
ATOM   154  N  N   . SER A 1 19  ? -12.240 16.540  -19.388 1.00 97.15 19  A 1 
ATOM   155  C  CA  . SER A 1 19  ? -12.943 15.438  -20.017 1.00 96.96 19  A 1 
ATOM   156  C  C   . SER A 1 19  ? -14.109 14.975  -19.146 1.00 96.76 19  A 1 
ATOM   157  O  O   . SER A 1 19  ? -14.368 15.525  -18.070 1.00 96.25 19  A 1 
ATOM   158  C  CB  . SER A 1 19  ? -11.985 14.277  -20.283 1.00 96.76 19  A 1 
ATOM   159  O  OG  . SER A 1 19  ? -11.462 13.777  -19.070 1.00 95.36 19  A 1 
ATOM   160  N  N   . ASP A 1 20  ? -14.823 13.955  -19.626 1.00 96.61 20  A 1 
ATOM   161  C  CA  . ASP A 1 20  ? -16.014 13.438  -18.965 1.00 96.41 20  A 1 
ATOM   162  C  C   . ASP A 1 20  ? -15.629 12.333  -17.980 1.00 96.09 20  A 1 
ATOM   163  O  O   . ASP A 1 20  ? -15.124 11.289  -18.400 1.00 95.47 20  A 1 
ATOM   164  C  CB  . ASP A 1 20  ? -16.990 12.898  -20.020 1.00 96.27 20  A 1 
ATOM   165  C  CG  . ASP A 1 20  ? -18.331 12.487  -19.435 1.00 95.86 20  A 1 
ATOM   166  O  OD1 . ASP A 1 20  ? -18.482 12.476  -18.199 1.00 94.51 20  A 1 
ATOM   167  O  OD2 . ASP A 1 20  ? -19.244 12.175  -20.232 1.00 94.17 20  A 1 
ATOM   168  N  N   . PRO A 1 21  ? -15.864 12.516  -16.672 1.00 95.80 21  A 1 
ATOM   169  C  CA  . PRO A 1 21  ? -15.545 11.468  -15.698 1.00 94.83 21  A 1 
ATOM   170  C  C   . PRO A 1 21  ? -16.286 10.158  -15.957 1.00 94.10 21  A 1 
ATOM   171  O  O   . PRO A 1 21  ? -15.781 9.096   -15.603 1.00 92.60 21  A 1 
ATOM   172  C  CB  . PRO A 1 21  ? -15.963 12.081  -14.363 1.00 93.98 21  A 1 
ATOM   173  C  CG  . PRO A 1 21  ? -15.837 13.562  -14.584 1.00 93.19 21  A 1 
ATOM   174  C  CD  . PRO A 1 21  ? -16.272 13.769  -16.013 1.00 95.17 21  A 1 
ATOM   175  N  N   . LEU A 1 22  ? -17.465 10.230  -16.580 1.00 94.97 22  A 1 
ATOM   176  C  CA  . LEU A 1 22  ? -18.198 9.014   -16.912 1.00 94.20 22  A 1 
ATOM   177  C  C   . LEU A 1 22  ? -17.551 8.259   -18.070 1.00 93.95 22  A 1 
ATOM   178  O  O   . LEU A 1 22  ? -17.917 7.114   -18.341 1.00 92.43 22  A 1 
ATOM   179  C  CB  . LEU A 1 22  ? -19.655 9.346   -17.258 1.00 93.89 22  A 1 
ATOM   180  C  CG  . LEU A 1 22  ? -20.478 9.938   -16.118 1.00 91.24 22  A 1 
ATOM   181  C  CD1 . LEU A 1 22  ? -21.892 10.261  -16.592 1.00 87.60 22  A 1 
ATOM   182  C  CD2 . LEU A 1 22  ? -20.519 8.985   -14.928 1.00 86.84 22  A 1 
ATOM   183  N  N   . LYS A 1 23  ? -16.590 8.881   -18.750 1.00 94.49 23  A 1 
ATOM   184  C  CA  . LYS A 1 23  ? -15.811 8.238   -19.799 1.00 94.60 23  A 1 
ATOM   185  C  C   . LYS A 1 23  ? -14.359 8.085   -19.360 1.00 94.73 23  A 1 
ATOM   186  O  O   . LYS A 1 23  ? -13.427 8.274   -20.144 1.00 93.80 23  A 1 
ATOM   187  C  CB  . LYS A 1 23  ? -15.923 9.019   -21.108 1.00 94.79 23  A 1 
ATOM   188  C  CG  . LYS A 1 23  ? -17.342 9.062   -21.656 1.00 93.76 23  A 1 
ATOM   189  C  CD  . LYS A 1 23  ? -17.418 9.747   -23.008 1.00 89.55 23  A 1 
ATOM   190  C  CE  . LYS A 1 23  ? -18.836 9.716   -23.559 1.00 84.57 23  A 1 
ATOM   191  N  NZ  . LYS A 1 23  ? -18.938 10.346  -24.894 1.00 75.19 23  A 1 
ATOM   192  N  N   . LEU A 1 24  ? -14.173 7.756   -18.072 1.00 95.00 24  A 1 
ATOM   193  C  CA  . LEU A 1 24  ? -12.878 7.458   -17.468 1.00 94.74 24  A 1 
ATOM   194  C  C   . LEU A 1 24  ? -11.910 8.640   -17.492 1.00 95.29 24  A 1 
ATOM   195  O  O   . LEU A 1 24  ? -10.702 8.461   -17.376 1.00 94.09 24  A 1 
ATOM   196  C  CB  . LEU A 1 24  ? -12.231 6.231   -18.122 1.00 93.53 24  A 1 
ATOM   197  C  CG  . LEU A 1 24  ? -13.081 4.953   -18.132 1.00 91.28 24  A 1 
ATOM   198  C  CD1 . LEU A 1 24  ? -12.329 3.813   -18.805 1.00 87.69 24  A 1 
ATOM   199  C  CD2 . LEU A 1 24  ? -13.484 4.560   -16.716 1.00 86.69 24  A 1 
ATOM   200  N  N   . CYS A 1 25  ? -12.441 9.855   -17.630 1.00 95.84 25  A 1 
ATOM   201  C  CA  . CYS A 1 25  ? -11.622 11.061  -17.681 1.00 96.14 25  A 1 
ATOM   202  C  C   . CYS A 1 25  ? -10.624 11.037  -18.838 1.00 96.32 25  A 1 
ATOM   203  O  O   . CYS A 1 25  ? -9.500  11.533  -18.713 1.00 95.59 25  A 1 
ATOM   204  C  CB  . CYS A 1 25  ? -10.894 11.294  -16.350 1.00 96.11 25  A 1 
ATOM   205  S  SG  . CYS A 1 25  ? -11.970 11.479  -14.912 1.00 95.82 25  A 1 
ATOM   206  N  N   . ARG A 1 26  ? -11.037 10.461  -19.963 1.00 96.26 26  A 1 
ATOM   207  C  CA  . ARG A 1 26  ? -10.148 10.356  -21.115 1.00 95.94 26  A 1 
ATOM   208  C  C   . ARG A 1 26  ? -10.694 11.026  -22.370 1.00 95.95 26  A 1 
ATOM   209  O  O   . ARG A 1 26  ? -9.915  11.436  -23.224 1.00 94.39 26  A 1 
ATOM   210  C  CB  . ARG A 1 26  ? -9.847  8.885   -21.416 1.00 94.96 26  A 1 
ATOM   211  C  CG  . ARG A 1 26  ? -9.220  8.145   -20.250 1.00 93.78 26  A 1 
ATOM   212  C  CD  . ARG A 1 26  ? -8.694  6.780   -20.642 1.00 91.61 26  A 1 
ATOM   213  N  NE  . ARG A 1 26  ? -8.116  6.087   -19.497 1.00 89.13 26  A 1 
ATOM   214  C  CZ  . ARG A 1 26  ? -8.570  4.956   -18.977 1.00 87.10 26  A 1 
ATOM   215  N  NH1 . ARG A 1 26  ? -9.622  4.355   -19.510 1.00 83.24 26  A 1 
ATOM   216  N  NH2 . ARG A 1 26  ? -7.978  4.423   -17.926 1.00 81.67 26  A 1 
ATOM   217  N  N   . GLU A 1 27  ? -12.003 11.141  -22.482 1.00 95.93 27  A 1 
ATOM   218  C  CA  . GLU A 1 27  ? -12.606 11.719  -23.680 1.00 96.09 27  A 1 
ATOM   219  C  C   . GLU A 1 27  ? -13.894 12.448  -23.317 1.00 96.75 27  A 1 
ATOM   220  O  O   . GLU A 1 27  ? -14.326 12.447  -22.162 1.00 95.86 27  A 1 
ATOM   221  C  CB  . GLU A 1 27  ? -12.878 10.630  -24.726 1.00 93.82 27  A 1 
ATOM   222  C  CG  . GLU A 1 27  ? -13.750 9.495   -24.220 1.00 86.36 27  A 1 
ATOM   223  C  CD  . GLU A 1 27  ? -13.889 8.369   -25.236 1.00 85.72 27  A 1 
ATOM   224  O  OE1 . GLU A 1 27  ? -13.318 8.473   -26.331 1.00 78.84 27  A 1 
ATOM   225  O  OE2 . GLU A 1 27  ? -14.579 7.376   -24.924 1.00 79.31 27  A 1 
ATOM   226  N  N   . GLY A 1 28  ? -14.496 13.093  -24.318 1.00 95.85 28  A 1 
ATOM   227  C  CA  . GLY A 1 28  ? -15.706 13.855  -24.099 1.00 96.39 28  A 1 
ATOM   228  C  C   . GLY A 1 28  ? -15.430 15.174  -23.399 1.00 97.17 28  A 1 
ATOM   229  O  O   . GLY A 1 28  ? -14.280 15.554  -23.170 1.00 95.78 28  A 1 
ATOM   230  N  N   . LYS A 1 29  ? -16.509 15.884  -23.060 1.00 96.65 29  A 1 
ATOM   231  C  CA  . LYS A 1 29  ? -16.419 17.154  -22.359 1.00 96.70 29  A 1 
ATOM   232  C  C   . LYS A 1 29  ? -17.041 17.014  -20.979 1.00 96.54 29  A 1 
ATOM   233  O  O   . LYS A 1 29  ? -18.124 16.434  -20.840 1.00 94.02 29  A 1 
ATOM   234  C  CB  . LYS A 1 29  ? -17.118 18.265  -23.145 1.00 95.62 29  A 1 
ATOM   235  C  CG  . LYS A 1 29  ? -16.487 18.574  -24.486 1.00 86.65 29  A 1 
ATOM   236  C  CD  . LYS A 1 29  ? -17.240 19.683  -25.199 1.00 79.43 29  A 1 
ATOM   237  C  CE  . LYS A 1 29  ? -16.625 20.005  -26.551 1.00 70.05 29  A 1 
ATOM   238  N  NZ  . LYS A 1 29  ? -17.373 21.081  -27.261 1.00 61.09 29  A 1 
ATOM   239  N  N   . GLY A 1 30  ? -16.375 17.545  -19.974 1.00 96.18 30  A 1 
ATOM   240  C  CA  . GLY A 1 30  ? -16.871 17.465  -18.622 1.00 95.65 30  A 1 
ATOM   241  C  C   . GLY A 1 30  ? -16.035 18.292  -17.668 1.00 95.96 30  A 1 
ATOM   242  O  O   . GLY A 1 30  ? -15.380 19.251  -18.074 1.00 94.43 30  A 1 
ATOM   243  N  N   . ASN A 1 31  ? -16.056 17.912  -16.397 1.00 95.40 31  A 1 
ATOM   244  C  CA  . ASN A 1 31  ? -15.402 18.697  -15.356 1.00 94.40 31  A 1 
ATOM   245  C  C   . ASN A 1 31  ? -14.288 17.918  -14.653 1.00 95.14 31  A 1 
ATOM   246  O  O   . ASN A 1 31  ? -14.036 18.143  -13.472 1.00 93.27 31  A 1 
ATOM   247  C  CB  . ASN A 1 31  ? -16.439 19.191  -14.349 1.00 91.17 31  A 1 
ATOM   248  C  CG  . ASN A 1 31  ? -17.336 18.085  -13.836 1.00 83.21 31  A 1 
ATOM   249  O  OD1 . ASN A 1 31  ? -17.020 16.906  -13.948 1.00 69.74 31  A 1 
ATOM   250  N  ND2 . ASN A 1 31  ? -18.475 18.458  -13.269 1.00 74.81 31  A 1 
ATOM   251  N  N   . ALA A 1 32  ? -13.626 17.007  -15.353 1.00 95.92 32  A 1 
ATOM   252  C  CA  . ALA A 1 32  ? -12.478 16.312  -14.796 1.00 96.30 32  A 1 
ATOM   253  C  C   . ALA A 1 32  ? -11.430 17.330  -14.360 1.00 96.44 32  A 1 
ATOM   254  O  O   . ALA A 1 32  ? -11.005 18.168  -15.156 1.00 95.75 32  A 1 
ATOM   255  C  CB  . ALA A 1 32  ? -11.896 15.337  -15.819 1.00 96.23 32  A 1 
ATOM   256  N  N   . GLY A 1 33  ? -11.022 17.270  -13.095 1.00 96.16 33  A 1 
ATOM   257  C  CA  . GLY A 1 33  ? -10.180 18.290  -12.510 1.00 95.98 33  A 1 
ATOM   258  C  C   . GLY A 1 33  ? -8.706  18.181  -12.877 1.00 96.54 33  A 1 
ATOM   259  O  O   . GLY A 1 33  ? -8.243  17.169  -13.390 1.00 96.18 33  A 1 
ATOM   260  N  N   . LYS A 1 34  ? -7.965  19.253  -12.573 1.00 96.59 34  A 1 
ATOM   261  C  CA  . LYS A 1 34  ? -6.548  19.310  -12.899 1.00 96.79 34  A 1 
ATOM   262  C  C   . LYS A 1 34  ? -5.749  18.195  -12.231 1.00 97.20 34  A 1 
ATOM   263  O  O   . LYS A 1 34  ? -4.834  17.624  -12.840 1.00 96.94 34  A 1 
ATOM   264  C  CB  . LYS A 1 34  ? -5.970  20.669  -12.489 1.00 96.26 34  A 1 
ATOM   265  C  CG  . LYS A 1 34  ? -4.478  20.808  -12.731 1.00 93.23 34  A 1 
ATOM   266  C  CD  . LYS A 1 34  ? -3.975  22.181  -12.330 1.00 89.92 34  A 1 
ATOM   267  C  CE  . LYS A 1 34  ? -2.481  22.317  -12.566 1.00 84.01 34  A 1 
ATOM   268  N  NZ  . LYS A 1 34  ? -1.965  23.652  -12.170 1.00 75.96 34  A 1 
ATOM   269  N  N   . TYR A 1 35  ? -6.098  17.863  -10.976 1.00 97.43 35  A 1 
ATOM   270  C  CA  . TYR A 1 35  ? -5.340  16.899  -10.187 1.00 97.63 35  A 1 
ATOM   271  C  C   . TYR A 1 35  ? -6.053  15.557  -10.023 1.00 97.66 35  A 1 
ATOM   272  O  O   . TYR A 1 35  ? -5.604  14.723  -9.243  1.00 96.76 35  A 1 
ATOM   273  C  CB  . TYR A 1 35  ? -5.005  17.485  -8.816  1.00 97.73 35  A 1 
ATOM   274  C  CG  . TYR A 1 35  ? -4.087  18.675  -8.880  1.00 97.79 35  A 1 
ATOM   275  C  CD1 . TYR A 1 35  ? -2.729  18.511  -9.125  1.00 97.26 35  A 1 
ATOM   276  C  CD2 . TYR A 1 35  ? -4.570  19.964  -8.710  1.00 97.25 35  A 1 
ATOM   277  C  CE1 . TYR A 1 35  ? -1.875  19.598  -9.184  1.00 96.85 35  A 1 
ATOM   278  C  CE2 . TYR A 1 35  ? -3.725  21.056  -8.772  1.00 96.95 35  A 1 
ATOM   279  C  CZ  . TYR A 1 35  ? -2.377  20.866  -9.006  1.00 97.05 35  A 1 
ATOM   280  O  OH  . TYR A 1 35  ? -1.530  21.946  -9.072  1.00 96.18 35  A 1 
ATOM   281  N  N   . GLY A 1 36  ? -7.138  15.355  -10.751 1.00 97.40 36  A 1 
ATOM   282  C  CA  . GLY A 1 36  ? -7.832  14.087  -10.692 1.00 97.24 36  A 1 
ATOM   283  C  C   . GLY A 1 36  ? -9.326  14.228  -10.512 1.00 97.17 36  A 1 
ATOM   284  O  O   . GLY A 1 36  ? -9.874  15.337  -10.462 1.00 96.24 36  A 1 
ATOM   285  N  N   . ASP A 1 37  ? -9.987  13.072  -10.411 1.00 96.53 37  A 1 
ATOM   286  C  CA  . ASP A 1 37  ? -11.428 13.000  -10.230 1.00 96.46 37  A 1 
ATOM   287  C  C   . ASP A 1 37  ? -11.730 11.738  -9.432  1.00 96.23 37  A 1 
ATOM   288  O  O   . ASP A 1 37  ? -11.092 10.705  -9.644  1.00 95.42 37  A 1 
ATOM   289  C  CB  . ASP A 1 37  ? -12.147 12.958  -11.580 1.00 95.97 37  A 1 
ATOM   290  C  CG  . ASP A 1 37  ? -13.644 13.138  -11.448 1.00 95.28 37  A 1 
ATOM   291  O  OD1 . ASP A 1 37  ? -14.322 12.153  -11.066 1.00 92.73 37  A 1 
ATOM   292  O  OD2 . ASP A 1 37  ? -14.139 14.238  -11.722 1.00 92.28 37  A 1 
ATOM   293  N  N   . TYR A 1 38  ? -12.700 11.813  -8.526  1.00 95.55 38  A 1 
ATOM   294  C  CA  . TYR A 1 38  ? -13.006 10.679  -7.659  1.00 94.81 38  A 1 
ATOM   295  C  C   . TYR A 1 38  ? -13.609 9.487   -8.400  1.00 93.97 38  A 1 
ATOM   296  O  O   . TYR A 1 38  ? -13.807 8.429   -7.795  1.00 91.12 38  A 1 
ATOM   297  C  CB  . TYR A 1 38  ? -13.941 11.122  -6.526  1.00 94.61 38  A 1 
ATOM   298  C  CG  . TYR A 1 38  ? -13.258 11.975  -5.481  1.00 95.13 38  A 1 
ATOM   299  C  CD1 . TYR A 1 38  ? -12.165 11.488  -4.774  1.00 94.43 38  A 1 
ATOM   300  C  CD2 . TYR A 1 38  ? -13.706 13.248  -5.185  1.00 94.58 38  A 1 
ATOM   301  C  CE1 . TYR A 1 38  ? -11.535 12.256  -3.807  1.00 94.10 38  A 1 
ATOM   302  C  CE2 . TYR A 1 38  ? -13.087 14.031  -4.214  1.00 94.12 38  A 1 
ATOM   303  C  CZ  . TYR A 1 38  ? -11.998 13.523  -3.529  1.00 94.65 38  A 1 
ATOM   304  O  OH  . TYR A 1 38  ? -11.380 14.280  -2.568  1.00 93.52 38  A 1 
ATOM   305  N  N   . SER A 1 39  ? -13.889 9.637   -9.684  1.00 94.54 39  A 1 
ATOM   306  C  CA  . SER A 1 39  ? -14.395 8.539   -10.503 1.00 94.05 39  A 1 
ATOM   307  C  C   . SER A 1 39  ? -13.328 7.939   -11.410 1.00 94.29 39  A 1 
ATOM   308  O  O   . SER A 1 39  ? -13.618 7.024   -12.178 1.00 91.60 39  A 1 
ATOM   309  C  CB  . SER A 1 39  ? -15.568 9.011   -11.362 1.00 92.63 39  A 1 
ATOM   310  O  OG  . SER A 1 39  ? -16.629 9.494   -10.564 1.00 85.64 39  A 1 
ATOM   311  N  N   . CYS A 1 40  ? -12.093 8.434   -11.329 1.00 96.07 40  A 1 
ATOM   312  C  CA  . CYS A 1 40  ? -11.050 8.058   -12.273 1.00 96.27 40  A 1 
ATOM   313  C  C   . CYS A 1 40  ? -9.749  7.686   -11.574 1.00 96.35 40  A 1 
ATOM   314  O  O   . CYS A 1 40  ? -9.557  7.963   -10.386 1.00 95.49 40  A 1 
ATOM   315  C  CB  . CYS A 1 40  ? -10.798 9.210   -13.251 1.00 96.07 40  A 1 
ATOM   316  S  SG  . CYS A 1 40  ? -12.249 9.669   -14.234 1.00 95.58 40  A 1 
ATOM   317  N  N   . ASP A 1 41  ? -8.841  7.051   -12.323 1.00 97.03 41  A 1 
ATOM   318  C  CA  . ASP A 1 41  ? -7.502  6.764   -11.826 1.00 97.34 41  A 1 
ATOM   319  C  C   . ASP A 1 41  ? -6.662  8.037   -11.788 1.00 97.59 41  A 1 
ATOM   320  O  O   . ASP A 1 41  ? -7.013  9.063   -12.381 1.00 96.71 41  A 1 
ATOM   321  C  CB  . ASP A 1 41  ? -6.824  5.700   -12.689 1.00 96.98 41  A 1 
ATOM   322  C  CG  . ASP A 1 41  ? -7.261  4.289   -12.333 1.00 96.46 41  A 1 
ATOM   323  O  OD1 . ASP A 1 41  ? -7.655  4.054   -11.175 1.00 94.45 41  A 1 
ATOM   324  O  OD2 . ASP A 1 41  ? -7.189  3.406   -13.214 1.00 94.17 41  A 1 
ATOM   325  N  N   . ALA A 1 42  ? -5.534  7.973   -11.082 1.00 97.81 42  A 1 
ATOM   326  C  CA  . ALA A 1 42  ? -4.706  9.140   -10.828 1.00 98.03 42  A 1 
ATOM   327  C  C   . ALA A 1 42  ? -4.010  9.652   -12.086 1.00 98.09 42  A 1 
ATOM   328  O  O   . ALA A 1 42  ? -3.709  8.889   -13.002 1.00 97.43 42  A 1 
ATOM   329  C  CB  . ALA A 1 42  ? -3.672  8.820   -9.750  1.00 97.81 42  A 1 
ATOM   330  N  N   . ASN A 1 43  ? -3.733  10.964  -12.120 1.00 97.81 43  A 1 
ATOM   331  C  CA  . ASN A 1 43  ? -3.043  11.579  -13.246 1.00 98.07 43  A 1 
ATOM   332  C  C   . ASN A 1 43  ? -1.643  12.051  -12.858 1.00 98.30 43  A 1 
ATOM   333  O  O   . ASN A 1 43  ? -1.274  12.074  -11.686 1.00 98.00 43  A 1 
ATOM   334  C  CB  . ASN A 1 43  ? -3.874  12.726  -13.848 1.00 97.31 43  A 1 
ATOM   335  C  CG  . ASN A 1 43  ? -3.900  13.964  -12.972 1.00 97.45 43  A 1 
ATOM   336  O  OD1 . ASN A 1 43  ? -3.547  13.939  -11.796 1.00 94.23 43  A 1 
ATOM   337  N  ND2 . ASN A 1 43  ? -4.314  15.083  -13.558 1.00 94.35 43  A 1 
ATOM   338  N  N   . MET A 1 44  ? -0.858  12.425  -13.855 1.00 98.23 44  A 1 
ATOM   339  C  CA  . MET A 1 44  ? 0.544   12.759  -13.630 1.00 98.30 44  A 1 
ATOM   340  C  C   . MET A 1 44  ? 0.712   14.056  -12.833 1.00 98.51 44  A 1 
ATOM   341  O  O   . MET A 1 44  ? 1.657   14.185  -12.059 1.00 98.38 44  A 1 
ATOM   342  C  CB  . MET A 1 44  ? 1.286   12.866  -14.959 1.00 97.82 44  A 1 
ATOM   343  C  CG  . MET A 1 44  ? 2.805   12.870  -14.826 1.00 94.67 44  A 1 
ATOM   344  S  SD  . MET A 1 44  ? 3.458   11.325  -14.168 1.00 91.97 44  A 1 
ATOM   345  C  CE  . MET A 1 44  ? 4.513   11.932  -12.853 1.00 83.57 44  A 1 
ATOM   346  N  N   . ALA A 1 45  ? -0.189  15.014  -13.001 1.00 98.24 45  A 1 
ATOM   347  C  CA  . ALA A 1 45  ? -0.112  16.262  -12.251 1.00 98.30 45  A 1 
ATOM   348  C  C   . ALA A 1 45  ? -0.175  15.993  -10.752 1.00 98.50 45  A 1 
ATOM   349  O  O   . ALA A 1 45  ? 0.562   16.597  -9.963  1.00 98.32 45  A 1 
ATOM   350  C  CB  . ALA A 1 45  ? -1.237  17.211  -12.679 1.00 98.06 45  A 1 
ATOM   351  N  N   . LEU A 1 46  ? -1.054  15.081  -10.342 1.00 98.54 46  A 1 
ATOM   352  C  CA  . LEU A 1 46  ? -1.152  14.703  -8.943  1.00 98.61 46  A 1 
ATOM   353  C  C   . LEU A 1 46  ? 0.140   14.059  -8.455  1.00 98.73 46  A 1 
ATOM   354  O  O   . LEU A 1 46  ? 0.648   14.400  -7.380  1.00 98.72 46  A 1 
ATOM   355  C  CB  . LEU A 1 46  ? -2.332  13.751  -8.738  1.00 98.63 46  A 1 
ATOM   356  C  CG  . LEU A 1 46  ? -2.508  13.212  -7.313  1.00 98.41 46  A 1 
ATOM   357  C  CD1 . LEU A 1 46  ? -2.949  14.325  -6.376  1.00 98.04 46  A 1 
ATOM   358  C  CD2 . LEU A 1 46  ? -3.503  12.063  -7.298  1.00 97.98 46  A 1 
ATOM   359  N  N   . LEU A 1 47  ? 0.683   13.125  -9.238  1.00 98.73 47  A 1 
ATOM   360  C  CA  . LEU A 1 47  ? 1.909   12.441  -8.841  1.00 98.71 47  A 1 
ATOM   361  C  C   . LEU A 1 47  ? 3.092   13.409  -8.768  1.00 98.77 47  A 1 
ATOM   362  O  O   . LEU A 1 47  ? 3.933   13.283  -7.885  1.00 98.54 47  A 1 
ATOM   363  C  CB  . LEU A 1 47  ? 2.221   11.285  -9.797  1.00 98.50 47  A 1 
ATOM   364  C  CG  . LEU A 1 47  ? 1.640   9.915   -9.428  1.00 96.63 47  A 1 
ATOM   365  C  CD1 . LEU A 1 47  ? 2.267   9.410   -8.134  1.00 92.99 47  A 1 
ATOM   366  C  CD2 . LEU A 1 47  ? 0.124   9.966   -9.285  1.00 92.85 47  A 1 
ATOM   367  N  N   . ASP A 1 48  ? 3.162   14.367  -9.677  1.00 98.67 48  A 1 
ATOM   368  C  CA  . ASP A 1 48  ? 4.210   15.381  -9.618  1.00 98.65 48  A 1 
ATOM   369  C  C   . ASP A 1 48  ? 4.131   16.165  -8.311  1.00 98.60 48  A 1 
ATOM   370  O  O   . ASP A 1 48  ? 5.146   16.430  -7.671  1.00 98.54 48  A 1 
ATOM   371  C  CB  . ASP A 1 48  ? 4.102   16.345  -10.809 1.00 98.30 48  A 1 
ATOM   372  C  CG  . ASP A 1 48  ? 4.610   15.733  -12.101 1.00 94.24 48  A 1 
ATOM   373  O  OD1 . ASP A 1 48  ? 5.401   14.765  -12.053 1.00 91.24 48  A 1 
ATOM   374  O  OD2 . ASP A 1 48  ? 4.229   16.239  -13.180 1.00 90.53 48  A 1 
ATOM   375  N  N   . SER A 1 49  ? 2.917   16.523  -7.894  1.00 98.58 49  A 1 
ATOM   376  C  CA  . SER A 1 49  ? 2.737   17.253  -6.643  1.00 98.58 49  A 1 
ATOM   377  C  C   . SER A 1 49  ? 3.117   16.392  -5.445  1.00 98.77 49  A 1 
ATOM   378  O  O   . SER A 1 49  ? 3.648   16.890  -4.452  1.00 98.55 49  A 1 
ATOM   379  C  CB  . SER A 1 49  ? 1.291   17.750  -6.515  1.00 98.10 49  A 1 
ATOM   380  O  OG  . SER A 1 49  ? 0.407   16.703  -6.188  1.00 92.14 49  A 1 
ATOM   381  N  N   . LEU A 1 50  ? 2.871   15.081  -5.531  1.00 98.78 50  A 1 
ATOM   382  C  CA  . LEU A 1 50  ? 3.207   14.171  -4.440  1.00 98.85 50  A 1 
ATOM   383  C  C   . LEU A 1 50  ? 4.712   14.016  -4.291  1.00 98.83 50  A 1 
ATOM   384  O  O   . LEU A 1 50  ? 5.232   14.015  -3.174  1.00 98.80 50  A 1 
ATOM   385  C  CB  . LEU A 1 50  ? 2.550   12.802  -4.672  1.00 98.82 50  A 1 
ATOM   386  C  CG  . LEU A 1 50  ? 2.883   11.725  -3.637  1.00 98.61 50  A 1 
ATOM   387  C  CD1 . LEU A 1 50  ? 2.493   12.178  -2.240  1.00 98.34 50  A 1 
ATOM   388  C  CD2 . LEU A 1 50  ? 2.183   10.423  -3.992  1.00 98.27 50  A 1 
ATOM   389  N  N   . VAL A 1 51  ? 5.423   13.888  -5.405  1.00 98.86 51  A 1 
ATOM   390  C  CA  . VAL A 1 51  ? 6.881   13.784  -5.361  1.00 98.85 51  A 1 
ATOM   391  C  C   . VAL A 1 51  ? 7.471   14.997  -4.658  1.00 98.85 51  A 1 
ATOM   392  O  O   . VAL A 1 51  ? 8.334   14.870  -3.778  1.00 98.71 51  A 1 
ATOM   393  C  CB  . VAL A 1 51  ? 7.463   13.639  -6.781  1.00 98.71 51  A 1 
ATOM   394  C  CG1 . VAL A 1 51  ? 8.981   13.756  -6.757  1.00 98.21 51  A 1 
ATOM   395  C  CG2 . VAL A 1 51  ? 7.044   12.305  -7.393  1.00 98.31 51  A 1 
ATOM   396  N  N   . LYS A 1 52  ? 7.011   16.190  -5.019  1.00 98.78 52  A 1 
ATOM   397  C  CA  . LYS A 1 52  ? 7.502   17.409  -4.396  1.00 98.60 52  A 1 
ATOM   398  C  C   . LYS A 1 52  ? 7.188   17.435  -2.908  1.00 98.77 52  A 1 
ATOM   399  O  O   . LYS A 1 52  ? 8.032   17.815  -2.087  1.00 98.51 52  A 1 
ATOM   400  C  CB  . LYS A 1 52  ? 6.902   18.638  -5.093  1.00 98.42 52  A 1 
ATOM   401  C  CG  . LYS A 1 52  ? 7.362   18.825  -6.525  1.00 92.80 52  A 1 
ATOM   402  C  CD  . LYS A 1 52  ? 6.697   20.027  -7.174  1.00 89.29 52  A 1 
ATOM   403  C  CE  . LYS A 1 52  ? 7.147   20.194  -8.614  1.00 78.74 52  A 1 
ATOM   404  N  NZ  . LYS A 1 52  ? 6.467   21.337  -9.294  1.00 70.87 52  A 1 
ATOM   405  N  N   . PHE A 1 53  ? 5.982   17.007  -2.526  1.00 98.76 53  A 1 
ATOM   406  C  CA  . PHE A 1 53  ? 5.582   16.997  -1.124  1.00 98.82 53  A 1 
ATOM   407  C  C   . PHE A 1 53  ? 6.463   16.052  -0.303  1.00 98.88 53  A 1 
ATOM   408  O  O   . PHE A 1 53  ? 6.944   16.426  0.774   1.00 98.67 53  A 1 
ATOM   409  C  CB  . PHE A 1 53  ? 4.112   16.595  -0.985  1.00 98.76 53  A 1 
ATOM   410  C  CG  . PHE A 1 53  ? 3.648   16.480  0.447   1.00 98.72 53  A 1 
ATOM   411  C  CD1 . PHE A 1 53  ? 3.355   17.614  1.184   1.00 98.45 53  A 1 
ATOM   412  C  CD2 . PHE A 1 53  ? 3.528   15.240  1.049   1.00 98.45 53  A 1 
ATOM   413  C  CE1 . PHE A 1 53  ? 2.941   17.518  2.496   1.00 98.12 53  A 1 
ATOM   414  C  CE2 . PHE A 1 53  ? 3.112   15.135  2.361   1.00 98.12 53  A 1 
ATOM   415  C  CZ  . PHE A 1 53  ? 2.818   16.276  3.093   1.00 98.15 53  A 1 
ATOM   416  N  N   . ILE A 1 54  ? 6.678   14.842  -0.798  1.00 98.84 54  A 1 
ATOM   417  C  CA  . ILE A 1 54  ? 7.478   13.863  -0.072  1.00 98.83 54  A 1 
ATOM   418  C  C   . ILE A 1 54  ? 8.911   14.362  0.110   1.00 98.83 54  A 1 
ATOM   419  O  O   . ILE A 1 54  ? 9.470   14.297  1.206   1.00 98.65 54  A 1 
ATOM   420  C  CB  . ILE A 1 54  ? 7.459   12.500  -0.788  1.00 98.88 54  A 1 
ATOM   421  C  CG1 . ILE A 1 54  ? 6.066   11.876  -0.693  1.00 98.74 54  A 1 
ATOM   422  C  CG2 . ILE A 1 54  ? 8.512   11.558  -0.193  1.00 98.76 54  A 1 
ATOM   423  C  CD1 . ILE A 1 54  ? 5.901   10.593  -1.494  1.00 98.49 54  A 1 
ATOM   424  N  N   . LYS A 1 55  ? 9.513   14.873  -0.959  1.00 98.74 55  A 1 
ATOM   425  C  CA  . LYS A 1 55  ? 10.906  15.310  -0.885  1.00 98.46 55  A 1 
ATOM   426  C  C   . LYS A 1 55  ? 11.079  16.493  0.055   1.00 98.26 55  A 1 
ATOM   427  O  O   . LYS A 1 55  ? 12.118  16.628  0.702   1.00 97.49 55  A 1 
ATOM   428  C  CB  . LYS A 1 55  ? 11.427  15.635  -2.286  1.00 98.03 55  A 1 
ATOM   429  C  CG  . LYS A 1 55  ? 11.486  14.412  -3.206  1.00 96.55 55  A 1 
ATOM   430  C  CD  . LYS A 1 55  ? 11.940  14.745  -4.613  1.00 94.16 55  A 1 
ATOM   431  C  CE  . LYS A 1 55  ? 13.443  14.932  -4.689  1.00 90.30 55  A 1 
ATOM   432  N  NZ  . LYS A 1 55  ? 13.915  15.016  -6.097  1.00 87.06 55  A 1 
ATOM   433  N  N   . ARG A 1 56  ? 10.062  17.346  0.171   1.00 98.57 56  A 1 
ATOM   434  C  CA  . ARG A 1 56  ? 10.126  18.502  1.058   1.00 98.27 56  A 1 
ATOM   435  C  C   . ARG A 1 56  ? 9.835   18.139  2.514   1.00 98.24 56  A 1 
ATOM   436  O  O   . ARG A 1 56  ? 10.100  18.945  3.406   1.00 97.44 56  A 1 
ATOM   437  C  CB  . ARG A 1 56  ? 9.151   19.588  0.598   1.00 97.64 56  A 1 
ATOM   438  C  CG  . ARG A 1 56  ? 9.567   20.264  -0.695  1.00 88.26 56  A 1 
ATOM   439  C  CD  . ARG A 1 56  ? 8.536   21.286  -1.141  1.00 87.34 56  A 1 
ATOM   440  N  NE  . ARG A 1 56  ? 8.935   21.960  -2.378  1.00 78.97 56  A 1 
ATOM   441  C  CZ  . ARG A 1 56  ? 8.211   22.869  -3.004  1.00 73.84 56  A 1 
ATOM   442  N  NH1 . ARG A 1 56  ? 7.036   23.236  -2.522  1.00 65.95 56  A 1 
ATOM   443  N  NH2 . ARG A 1 56  ? 8.660   23.417  -4.113  1.00 66.92 56  A 1 
ATOM   444  N  N   . ASN A 1 57  ? 9.303   16.950  2.757   1.00 98.42 57  A 1 
ATOM   445  C  CA  . ASN A 1 57  ? 8.924   16.515  4.094   1.00 98.38 57  A 1 
ATOM   446  C  C   . ASN A 1 57  ? 9.687   15.270  4.531   1.00 98.21 57  A 1 
ATOM   447  O  O   . ASN A 1 57  ? 9.175   14.457  5.304   1.00 97.47 57  A 1 
ATOM   448  C  CB  . ASN A 1 57  ? 7.414   16.295  4.179   1.00 98.26 57  A 1 
ATOM   449  C  CG  . ASN A 1 57  ? 6.637   17.589  4.133   1.00 97.54 57  A 1 
ATOM   450  O  OD1 . ASN A 1 57  ? 6.397   18.214  5.161   1.00 90.29 57  A 1 
ATOM   451  N  ND2 . ASN A 1 57  ? 6.263   18.011  2.937   1.00 90.08 57  A 1 
ATOM   452  N  N   . THR A 1 58  ? 10.915  15.126  4.051   1.00 98.38 58  A 1 
ATOM   453  C  CA  . THR A 1 58  ? 11.779  14.006  4.390   1.00 98.26 58  A 1 
ATOM   454  C  C   . THR A 1 58  ? 13.115  14.544  4.896   1.00 97.79 58  A 1 
ATOM   455  O  O   . THR A 1 58  ? 13.757  15.336  4.208   1.00 95.88 58  A 1 
ATOM   456  C  CB  . THR A 1 58  ? 12.014  13.103  3.183   1.00 98.00 58  A 1 
ATOM   457  O  OG1 . THR A 1 58  ? 10.770  12.578  2.716   1.00 95.34 58  A 1 
ATOM   458  C  CG2 . THR A 1 58  ? 12.935  11.940  3.542   1.00 96.31 58  A 1 
ATOM   459  N  N   . ASP A 1 59  ? 13.530  14.122  6.102   1.00 96.56 59  A 1 
ATOM   460  C  CA  . ASP A 1 59  ? 14.835  14.504  6.606   1.00 95.43 59  A 1 
ATOM   461  C  C   . ASP A 1 59  ? 15.873  13.441  6.250   1.00 95.63 59  A 1 
ATOM   462  O  O   . ASP A 1 59  ? 15.578  12.477  5.542   1.00 92.67 59  A 1 
ATOM   463  C  CB  . ASP A 1 59  ? 14.796  14.787  8.115   1.00 92.47 59  A 1 
ATOM   464  C  CG  . ASP A 1 59  ? 14.478  13.562  8.949   1.00 84.33 59  A 1 
ATOM   465  O  OD1 . ASP A 1 59  ? 14.602  12.423  8.458   1.00 78.44 59  A 1 
ATOM   466  O  OD2 . ASP A 1 59  ? 14.118  13.739  10.134  1.00 78.53 59  A 1 
ATOM   467  N  N   . VAL A 1 60  ? 17.101  13.610  6.744   1.00 95.04 60  A 1 
ATOM   468  C  CA  . VAL A 1 60  ? 18.206  12.754  6.334   1.00 94.54 60  A 1 
ATOM   469  C  C   . VAL A 1 60  ? 17.965  11.293  6.700   1.00 95.01 60  A 1 
ATOM   470  O  O   . VAL A 1 60  ? 18.433  10.389  6.007   1.00 92.56 60  A 1 
ATOM   471  C  CB  . VAL A 1 60  ? 19.534  13.258  6.935   1.00 92.70 60  A 1 
ATOM   472  C  CG1 . VAL A 1 60  ? 19.521  13.146  8.448   1.00 82.25 60  A 1 
ATOM   473  C  CG2 . VAL A 1 60  ? 20.716  12.503  6.349   1.00 82.82 60  A 1 
ATOM   474  N  N   . ASN A 1 61  ? 17.212  11.038  7.779   1.00 95.67 61  A 1 
ATOM   475  C  CA  . ASN A 1 61  ? 16.921  9.673   8.210   1.00 95.98 61  A 1 
ATOM   476  C  C   . ASN A 1 61  ? 15.521  9.216   7.809   1.00 96.76 61  A 1 
ATOM   477  O  O   . ASN A 1 61  ? 15.005  8.239   8.355   1.00 94.64 61  A 1 
ATOM   478  C  CB  . ASN A 1 61  ? 17.100  9.545   9.725   1.00 93.71 61  A 1 
ATOM   479  C  CG  . ASN A 1 61  ? 18.550  9.596   10.147  1.00 87.93 61  A 1 
ATOM   480  O  OD1 . ASN A 1 61  ? 19.435  9.178   9.404   1.00 78.37 61  A 1 
ATOM   481  N  ND2 . ASN A 1 61  ? 18.804  10.101  11.342  1.00 77.13 61  A 1 
ATOM   482  N  N   . GLY A 1 62  ? 14.909  9.914   6.843   1.00 97.22 62  A 1 
ATOM   483  C  CA  . GLY A 1 62  ? 13.585  9.549   6.363   1.00 97.73 62  A 1 
ATOM   484  C  C   . GLY A 1 62  ? 13.556  9.159   4.901   1.00 98.39 62  A 1 
ATOM   485  O  O   . GLY A 1 62  ? 12.478  9.013   4.330   1.00 97.72 62  A 1 
ATOM   486  N  N   . LYS A 1 63  ? 14.736  8.992   4.289   1.00 98.21 63  A 1 
ATOM   487  C  CA  . LYS A 1 63  ? 14.822  8.675   2.865   1.00 98.31 63  A 1 
ATOM   488  C  C   . LYS A 1 63  ? 14.660  7.167   2.646   1.00 98.41 63  A 1 
ATOM   489  O  O   . LYS A 1 63  ? 15.563  6.482   2.152   1.00 98.11 63  A 1 
ATOM   490  C  CB  . LYS A 1 63  ? 16.137  9.193   2.284   1.00 98.06 63  A 1 
ATOM   491  C  CG  . LYS A 1 63  ? 16.248  10.701  2.331   1.00 96.94 63  A 1 
ATOM   492  C  CD  . LYS A 1 63  ? 17.567  11.194  1.769   1.00 94.60 63  A 1 
ATOM   493  C  CE  . LYS A 1 63  ? 17.622  12.719  1.783   1.00 89.83 63  A 1 
ATOM   494  N  NZ  . LYS A 1 63  ? 18.926  13.221  1.260   1.00 82.60 63  A 1 
ATOM   495  N  N   . VAL A 1 64  ? 13.490  6.676   3.038   1.00 98.65 64  A 1 
ATOM   496  C  CA  . VAL A 1 64  ? 13.147  5.262   2.945   1.00 98.73 64  A 1 
ATOM   497  C  C   . VAL A 1 64  ? 11.709  5.170   2.445   1.00 98.83 64  A 1 
ATOM   498  O  O   . VAL A 1 64  ? 10.842  5.926   2.887   1.00 98.81 64  A 1 
ATOM   499  C  CB  . VAL A 1 64  ? 13.271  4.550   4.303   1.00 98.65 64  A 1 
ATOM   500  C  CG1 . VAL A 1 64  ? 13.026  3.055   4.150   1.00 98.08 64  A 1 
ATOM   501  C  CG2 . VAL A 1 64  ? 14.644  4.799   4.916   1.00 98.07 64  A 1 
ATOM   502  N  N   . MET A 1 65  ? 11.460  4.247   1.518   1.00 98.82 65  A 1 
ATOM   503  C  CA  . MET A 1 65  ? 10.134  4.139   0.931   1.00 98.98 65  A 1 
ATOM   504  C  C   . MET A 1 65  ? 9.853   2.712   0.490   1.00 98.94 65  A 1 
ATOM   505  O  O   . MET A 1 65  ? 10.687  2.081   -0.167  1.00 98.86 65  A 1 
ATOM   506  C  CB  . MET A 1 65  ? 9.984   5.078   -0.263  1.00 98.82 65  A 1 
ATOM   507  C  CG  . MET A 1 65  ? 8.652   4.959   -1.003  1.00 98.38 65  A 1 
ATOM   508  S  SD  . MET A 1 65  ? 8.524   6.085   -2.403  1.00 98.16 65  A 1 
ATOM   509  C  CE  . MET A 1 65  ? 8.474   7.650   -1.550  1.00 95.50 65  A 1 
ATOM   510  N  N   . VAL A 1 66  ? 8.673   2.206   0.846   1.00 98.97 66  A 1 
ATOM   511  C  CA  . VAL A 1 66  ? 8.175   0.959   0.280   1.00 98.93 66  A 1 
ATOM   512  C  C   . VAL A 1 66  ? 7.103   1.299   -0.742  1.00 98.93 66  A 1 
ATOM   513  O  O   . VAL A 1 66  ? 6.215   2.118   -0.481  1.00 98.77 66  A 1 
ATOM   514  C  CB  . VAL A 1 66  ? 7.628   0.013   1.369   1.00 98.65 66  A 1 
ATOM   515  C  CG1 . VAL A 1 66  ? 6.529   0.666   2.186   1.00 94.15 66  A 1 
ATOM   516  C  CG2 . VAL A 1 66  ? 7.105   -1.282  0.729   1.00 93.58 66  A 1 
ATOM   517  N  N   . TYR A 1 67  ? 7.203   0.698   -1.933  1.00 98.86 67  A 1 
ATOM   518  C  CA  . TYR A 1 67  ? 6.131   0.807   -2.915  1.00 98.87 67  A 1 
ATOM   519  C  C   . TYR A 1 67  ? 5.311   -0.475  -2.867  1.00 98.76 67  A 1 
ATOM   520  O  O   . TYR A 1 67  ? 5.813   -1.550  -3.219  1.00 98.35 67  A 1 
ATOM   521  C  CB  . TYR A 1 67  ? 6.642   1.063   -4.334  1.00 98.66 67  A 1 
ATOM   522  C  CG  . TYR A 1 67  ? 5.451   1.316   -5.225  1.00 97.91 67  A 1 
ATOM   523  C  CD1 . TYR A 1 67  ? 4.852   0.287   -5.940  1.00 96.04 67  A 1 
ATOM   524  C  CD2 . TYR A 1 67  ? 4.862   2.575   -5.278  1.00 96.21 67  A 1 
ATOM   525  C  CE1 . TYR A 1 67  ? 3.708   0.497   -6.688  1.00 94.42 67  A 1 
ATOM   526  C  CE2 . TYR A 1 67  ? 3.707   2.799   -6.025  1.00 94.15 67  A 1 
ATOM   527  C  CZ  . TYR A 1 67  ? 3.142   1.758   -6.721  1.00 93.46 67  A 1 
ATOM   528  O  OH  . TYR A 1 67  ? 2.001   1.966   -7.464  1.00 90.84 67  A 1 
ATOM   529  N  N   . ASN A 1 68  ? 4.044   -0.374  -2.445  1.00 98.69 68  A 1 
ATOM   530  C  CA  . ASN A 1 68  ? 3.230   -1.542  -2.124  1.00 98.66 68  A 1 
ATOM   531  C  C   . ASN A 1 68  ? 2.414   -2.092  -3.297  1.00 98.65 68  A 1 
ATOM   532  O  O   . ASN A 1 68  ? 1.443   -2.817  -3.080  1.00 96.80 68  A 1 
ATOM   533  C  CB  . ASN A 1 68  ? 2.308   -1.229  -0.941  1.00 97.96 68  A 1 
ATOM   534  C  CG  . ASN A 1 68  ? 2.864   -1.710  0.381   1.00 98.03 68  A 1 
ATOM   535  O  OD1 . ASN A 1 68  ? 3.417   -0.932  1.163   1.00 91.62 68  A 1 
ATOM   536  N  ND2 . ASN A 1 68  ? 2.726   -2.996  0.640   1.00 91.72 68  A 1 
ATOM   537  N  N   . GLY A 1 69  ? 2.805   -1.782  -4.529  1.00 98.37 69  A 1 
ATOM   538  C  CA  . GLY A 1 69  ? 2.216   -2.418  -5.694  1.00 98.34 69  A 1 
ATOM   539  C  C   . GLY A 1 69  ? 1.081   -1.652  -6.353  1.00 98.43 69  A 1 
ATOM   540  O  O   . GLY A 1 69  ? 0.711   -0.555  -5.927  1.00 97.59 69  A 1 
ATOM   541  N  N   . ASP A 1 70  ? 0.528   -2.272  -7.399  1.00 98.52 70  A 1 
ATOM   542  C  CA  . ASP A 1 70  ? -0.494  -1.715  -8.288  1.00 98.47 70  A 1 
ATOM   543  C  C   . ASP A 1 70  ? -0.056  -0.397  -8.929  1.00 98.44 70  A 1 
ATOM   544  O  O   . ASP A 1 70  ? -0.462  0.698   -8.550  1.00 97.02 70  A 1 
ATOM   545  C  CB  . ASP A 1 70  ? -1.849  -1.587  -7.591  1.00 98.24 70  A 1 
ATOM   546  C  CG  . ASP A 1 70  ? -2.685  -2.851  -7.741  1.00 97.97 70  A 1 
ATOM   547  O  OD1 . ASP A 1 70  ? -2.198  -3.831  -8.355  1.00 96.62 70  A 1 
ATOM   548  O  OD2 . ASP A 1 70  ? -3.843  -2.864  -7.265  1.00 96.77 70  A 1 
ATOM   549  N  N   . ILE A 1 71  ? 0.773   -0.561  -9.948  1.00 98.38 71  A 1 
ATOM   550  C  CA  . ILE A 1 71  ? 1.245   0.527   -10.787 1.00 98.11 71  A 1 
ATOM   551  C  C   . ILE A 1 71  ? 0.241   0.838   -11.889 1.00 98.14 71  A 1 
ATOM   552  O  O   . ILE A 1 71  ? -0.045  1.999   -12.184 1.00 97.63 71  A 1 
ATOM   553  C  CB  . ILE A 1 71  ? 2.593   0.139   -11.422 1.00 97.89 71  A 1 
ATOM   554  C  CG1 . ILE A 1 71  ? 3.682   0.011   -10.352 1.00 95.41 71  A 1 
ATOM   555  C  CG2 . ILE A 1 71  ? 2.991   1.124   -12.513 1.00 94.59 71  A 1 
ATOM   556  C  CD1 . ILE A 1 71  ? 4.917   -0.739  -10.827 1.00 93.88 71  A 1 
ATOM   557  N  N   . VAL A 1 72  ? -0.296  -0.208  -12.505 1.00 97.50 72  A 1 
ATOM   558  C  CA  . VAL A 1 72  ? -0.974  -0.093  -13.788 1.00 97.49 72  A 1 
ATOM   559  C  C   . VAL A 1 72  ? -2.402  0.416   -13.632 1.00 97.57 72  A 1 
ATOM   560  O  O   . VAL A 1 72  ? -3.184  -0.104  -12.832 1.00 96.76 72  A 1 
ATOM   561  C  CB  . VAL A 1 72  ? -0.971  -1.444  -14.525 1.00 96.75 72  A 1 
ATOM   562  C  CG1 . VAL A 1 72  ? -1.580  -1.305  -15.913 1.00 94.70 72  A 1 
ATOM   563  C  CG2 . VAL A 1 72  ? 0.443   -2.002  -14.612 1.00 95.10 72  A 1 
ATOM   564  N  N   . SER A 1 73  ? -2.741  1.429   -14.413 1.00 96.78 73  A 1 
ATOM   565  C  CA  . SER A 1 73  ? -4.115  1.902   -14.516 1.00 96.09 73  A 1 
ATOM   566  C  C   . SER A 1 73  ? -4.987  0.849   -15.195 1.00 95.24 73  A 1 
ATOM   567  O  O   . SER A 1 73  ? -4.508  0.078   -16.024 1.00 91.13 73  A 1 
ATOM   568  C  CB  . SER A 1 73  ? -4.169  3.210   -15.308 1.00 94.54 73  A 1 
ATOM   569  O  OG  . SER A 1 73  ? -5.496  3.557   -15.653 1.00 86.27 73  A 1 
ATOM   570  N  N   . ARG A 1 74  ? -6.271  0.837   -14.850 1.00 91.54 74  A 1 
ATOM   571  C  CA  . ARG A 1 74  ? -7.204  -0.084  -15.492 1.00 88.02 74  A 1 
ATOM   572  C  C   . ARG A 1 74  ? -7.221  0.109   -17.002 1.00 87.17 74  A 1 
ATOM   573  O  O   . ARG A 1 74  ? -7.256  -0.854  -17.756 1.00 80.92 74  A 1 
ATOM   574  C  CB  . ARG A 1 74  ? -8.599  0.113   -14.913 1.00 83.84 74  A 1 
ATOM   575  C  CG  . ARG A 1 74  ? -8.721  -0.370  -13.476 1.00 77.82 74  A 1 
ATOM   576  C  CD  . ARG A 1 74  ? -9.951  0.195   -12.795 1.00 74.72 74  A 1 
ATOM   577  N  NE  . ARG A 1 74  ? -10.079 -0.264  -11.424 1.00 73.53 74  A 1 
ATOM   578  C  CZ  . ARG A 1 74  ? -9.401  0.243   -10.394 1.00 70.96 74  A 1 
ATOM   579  N  NH1 . ARG A 1 74  ? -8.539  1.231   -10.596 1.00 64.38 74  A 1 
ATOM   580  N  NH2 . ARG A 1 74  ? -9.574  -0.244  -9.187  1.00 63.68 74  A 1 
ATOM   581  N  N   . ALA A 1 75  ? -7.205  1.365   -17.429 1.00 85.06 75  A 1 
ATOM   582  C  CA  . ALA A 1 75  ? -6.994  1.741   -18.833 1.00 82.17 75  A 1 
ATOM   583  C  C   . ALA A 1 75  ? -7.780  0.894   -19.828 1.00 83.84 75  A 1 
ATOM   584  O  O   . ALA A 1 75  ? -7.285  0.575   -20.912 1.00 79.09 75  A 1 
ATOM   585  C  CB  . ALA A 1 75  ? -5.506  1.711   -19.167 1.00 77.31 75  A 1 
ATOM   586  N  N   . ILE A 1 76  ? -9.010  0.547   -19.473 1.00 84.42 76  A 1 
ATOM   587  C  CA  . ILE A 1 76  ? -9.864  -0.211  -20.384 1.00 81.77 76  A 1 
ATOM   588  C  C   . ILE A 1 76  ? -10.383 0.744   -21.464 1.00 82.77 76  A 1 
ATOM   589  O  O   . ILE A 1 76  ? -10.843 1.838   -21.136 1.00 77.84 76  A 1 
ATOM   590  C  CB  . ILE A 1 76  ? -11.039 -0.861  -19.619 1.00 77.09 76  A 1 
ATOM   591  C  CG1 . ILE A 1 76  ? -10.500 -1.827  -18.562 1.00 69.78 76  A 1 
ATOM   592  C  CG2 . ILE A 1 76  ? -12.000 -1.561  -20.568 1.00 68.40 76  A 1 
ATOM   593  C  CD1 . ILE A 1 76  ? -11.555 -2.374  -17.628 1.00 64.90 76  A 1 
ATOM   594  N  N   . PRO A 1 77  ? -10.308 0.379   -22.734 1.00 80.45 77  A 1 
ATOM   595  C  CA  . PRO A 1 77  ? -9.969  -0.936  -23.294 1.00 79.07 77  A 1 
ATOM   596  C  C   . PRO A 1 77  ? -8.517  -1.096  -23.748 1.00 82.67 77  A 1 
ATOM   597  O  O   . PRO A 1 77  ? -8.207  -2.082  -24.413 1.00 77.13 77  A 1 
ATOM   598  C  CB  . PRO A 1 77  ? -10.908 -1.028  -24.501 1.00 72.90 77  A 1 
ATOM   599  C  CG  . PRO A 1 77  ? -10.956 0.375   -25.006 1.00 70.81 77  A 1 
ATOM   600  C  CD  . PRO A 1 77  ? -10.868 1.261   -23.782 1.00 75.34 77  A 1 
ATOM   601  N  N   . LYS A 1 78  ? -7.624  -0.171  -23.404 1.00 84.84 78  A 1 
ATOM   602  C  CA  . LYS A 1 78  ? -6.237  -0.229  -23.867 1.00 84.73 78  A 1 
ATOM   603  C  C   . LYS A 1 78  ? -5.315  -0.944  -22.873 1.00 86.82 78  A 1 
ATOM   604  O  O   . LYS A 1 78  ? -4.122  -0.657  -22.813 1.00 82.99 78  A 1 
ATOM   605  C  CB  . LYS A 1 78  ? -5.705  1.164   -24.178 1.00 81.44 78  A 1 
ATOM   606  C  CG  . LYS A 1 78  ? -6.230  1.735   -25.484 1.00 74.99 78  A 1 
ATOM   607  C  CD  . LYS A 1 78  ? -5.392  2.913   -25.954 1.00 70.85 78  A 1 
ATOM   608  C  CE  . LYS A 1 78  ? -5.800  3.361   -27.343 1.00 64.74 78  A 1 
ATOM   609  N  NZ  . LYS A 1 78  ? -4.909  4.438   -27.857 1.00 56.84 78  A 1 
ATOM   610  N  N   . TYR A 1 79  ? -5.867  -1.878  -22.102 1.00 88.43 79  A 1 
ATOM   611  C  CA  . TYR A 1 79  ? -5.087  -2.642  -21.143 1.00 88.97 79  A 1 
ATOM   612  C  C   . TYR A 1 79  ? -4.548  -3.900  -21.825 1.00 90.29 79  A 1 
ATOM   613  O  O   . TYR A 1 79  ? -5.293  -4.850  -22.074 1.00 88.21 79  A 1 
ATOM   614  C  CB  . TYR A 1 79  ? -5.951  -2.989  -19.935 1.00 86.55 79  A 1 
ATOM   615  C  CG  . TYR A 1 79  ? -5.228  -3.708  -18.823 1.00 84.13 79  A 1 
ATOM   616  C  CD1 . TYR A 1 79  ? -4.383  -3.029  -17.958 1.00 80.70 79  A 1 
ATOM   617  C  CD2 . TYR A 1 79  ? -5.415  -5.061  -18.617 1.00 81.22 79  A 1 
ATOM   618  C  CE1 . TYR A 1 79  ? -3.731  -3.672  -16.929 1.00 75.55 79  A 1 
ATOM   619  C  CE2 . TYR A 1 79  ? -4.765  -5.723  -17.587 1.00 76.23 79  A 1 
ATOM   620  C  CZ  . TYR A 1 79  ? -3.923  -5.026  -16.745 1.00 76.33 79  A 1 
ATOM   621  O  OH  . TYR A 1 79  ? -3.280  -5.675  -15.727 1.00 70.40 79  A 1 
ATOM   622  N  N   . ASN A 1 80  ? -3.252  -3.895  -22.155 1.00 93.58 80  A 1 
ATOM   623  C  CA  . ASN A 1 80  ? -2.630  -5.011  -22.851 1.00 93.97 80  A 1 
ATOM   624  C  C   . ASN A 1 80  ? -1.187  -5.190  -22.386 1.00 94.85 80  A 1 
ATOM   625  O  O   . ASN A 1 80  ? -0.713  -4.476  -21.496 1.00 94.68 80  A 1 
ATOM   626  C  CB  . ASN A 1 80  ? -2.722  -4.823  -24.373 1.00 92.66 80  A 1 
ATOM   627  C  CG  . ASN A 1 80  ? -2.051  -3.550  -24.854 1.00 91.73 80  A 1 
ATOM   628  O  OD1 . ASN A 1 80  ? -1.033  -3.114  -24.319 1.00 87.50 80  A 1 
ATOM   629  N  ND2 . ASN A 1 80  ? -2.603  -2.944  -25.891 1.00 86.34 80  A 1 
ATOM   630  N  N   . LEU A 1 81  ? -0.487  -6.152  -22.980 1.00 94.11 81  A 1 
ATOM   631  C  CA  . LEU A 1 81  ? 0.865   -6.502  -22.555 1.00 94.66 81  A 1 
ATOM   632  C  C   . LEU A 1 81  ? 1.824   -5.320  -22.650 1.00 95.52 81  A 1 
ATOM   633  O  O   . LEU A 1 81  ? 2.551   -5.025  -21.692 1.00 95.25 81  A 1 
ATOM   634  C  CB  . LEU A 1 81  ? 1.379   -7.666  -23.400 1.00 93.34 81  A 1 
ATOM   635  C  CG  . LEU A 1 81  ? 2.816   -8.103  -23.146 1.00 90.19 81  A 1 
ATOM   636  C  CD1 . LEU A 1 81  ? 2.981   -8.569  -21.711 1.00 85.67 81  A 1 
ATOM   637  C  CD2 . LEU A 1 81  ? 3.218   -9.206  -24.113 1.00 85.33 81  A 1 
ATOM   638  N  N   . ASP A 1 82  ? 1.830   -4.627  -23.775 1.00 95.91 82  A 1 
ATOM   639  C  CA  . ASP A 1 82  ? 2.740   -3.502  -23.956 1.00 96.10 82  A 1 
ATOM   640  C  C   . ASP A 1 82  ? 2.422   -2.376  -22.989 1.00 96.71 82  A 1 
ATOM   641  O  O   . ASP A 1 82  ? 3.324   -1.691  -22.484 1.00 96.37 82  A 1 
ATOM   642  C  CB  . ASP A 1 82  ? 2.673   -2.996  -25.402 1.00 95.48 82  A 1 
ATOM   643  C  CG  . ASP A 1 82  ? 3.302   -3.956  -26.393 1.00 87.58 82  A 1 
ATOM   644  O  OD1 . ASP A 1 82  ? 4.139   -4.777  -25.976 1.00 82.69 82  A 1 
ATOM   645  O  OD2 . ASP A 1 82  ? 2.958   -3.886  -27.594 1.00 81.31 82  A 1 
ATOM   646  N  N   . TYR A 1 83  ? 1.147   -2.162  -22.711 1.00 96.52 83  A 1 
ATOM   647  C  CA  . TYR A 1 83  ? 0.717   -1.130  -21.772 1.00 96.61 83  A 1 
ATOM   648  C  C   . TYR A 1 83  ? 1.251   -1.421  -20.369 1.00 97.06 83  A 1 
ATOM   649  O  O   . TYR A 1 83  ? 1.738   -0.526  -19.676 1.00 96.73 83  A 1 
ATOM   650  C  CB  . TYR A 1 83  ? -0.805  -1.032  -21.766 1.00 96.12 83  A 1 
ATOM   651  C  CG  . TYR A 1 83  ? -1.344  0.146   -20.986 1.00 95.21 83  A 1 
ATOM   652  C  CD1 . TYR A 1 83  ? -1.576  0.056   -19.623 1.00 93.38 83  A 1 
ATOM   653  C  CD2 . TYR A 1 83  ? -1.629  1.352   -21.614 1.00 93.07 83  A 1 
ATOM   654  C  CE1 . TYR A 1 83  ? -2.066  1.133   -18.900 1.00 91.51 83  A 1 
ATOM   655  C  CE2 . TYR A 1 83  ? -2.123  2.432   -20.904 1.00 91.67 83  A 1 
ATOM   656  C  CZ  . TYR A 1 83  ? -2.339  2.318   -19.548 1.00 91.74 83  A 1 
ATOM   657  O  OH  . TYR A 1 83  ? -2.829  3.384   -18.836 1.00 89.29 83  A 1 
ATOM   658  N  N   . VAL A 1 84  ? 1.163   -2.685  -19.939 1.00 97.17 84  A 1 
ATOM   659  C  CA  . VAL A 1 84  ? 1.664   -3.084  -18.628 1.00 97.47 84  A 1 
ATOM   660  C  C   . VAL A 1 84  ? 3.169   -2.857  -18.536 1.00 97.97 84  A 1 
ATOM   661  O  O   . VAL A 1 84  ? 3.666   -2.287  -17.565 1.00 97.96 84  A 1 
ATOM   662  C  CB  . VAL A 1 84  ? 1.313   -4.554  -18.327 1.00 97.18 84  A 1 
ATOM   663  C  CG1 . VAL A 1 84  ? 2.045   -5.048  -17.086 1.00 96.32 84  A 1 
ATOM   664  C  CG2 . VAL A 1 84  ? -0.193  -4.703  -18.151 1.00 96.45 84  A 1 
ATOM   665  N  N   . LYS A 1 85  ? 3.914   -3.306  -19.555 1.00 97.55 85  A 1 
ATOM   666  C  CA  . LYS A 1 85  ? 5.364   -3.141  -19.554 1.00 97.72 85  A 1 
ATOM   667  C  C   . LYS A 1 85  ? 5.745   -1.664  -19.486 1.00 98.08 85  A 1 
ATOM   668  O  O   . LYS A 1 85  ? 6.617   -1.273  -18.706 1.00 98.07 85  A 1 
ATOM   669  C  CB  . LYS A 1 85  ? 5.978   -3.794  -20.790 1.00 97.76 85  A 1 
ATOM   670  C  CG  . LYS A 1 85  ? 5.965   -5.315  -20.755 1.00 96.85 85  A 1 
ATOM   671  C  CD  . LYS A 1 85  ? 6.715   -5.891  -21.942 1.00 95.17 85  A 1 
ATOM   672  C  CE  . LYS A 1 85  ? 6.848   -7.401  -21.846 1.00 91.17 85  A 1 
ATOM   673  N  NZ  . LYS A 1 85  ? 7.601   -7.962  -22.997 1.00 85.09 85  A 1 
ATOM   674  N  N   . GLN A 1 86  ? 5.105   -0.829  -20.307 1.00 97.82 86  A 1 
ATOM   675  C  CA  . GLN A 1 86  ? 5.425   0.591   -20.323 1.00 97.88 86  A 1 
ATOM   676  C  C   . GLN A 1 86  ? 5.067   1.261   -18.999 1.00 98.07 86  A 1 
ATOM   677  O  O   . GLN A 1 86  ? 5.752   2.182   -18.555 1.00 97.92 86  A 1 
ATOM   678  C  CB  . GLN A 1 86  ? 4.712   1.290   -21.479 1.00 97.29 86  A 1 
ATOM   679  C  CG  . GLN A 1 86  ? 5.155   2.734   -21.694 1.00 89.80 86  A 1 
ATOM   680  C  CD  . GLN A 1 86  ? 6.636   2.841   -22.003 1.00 85.08 86  A 1 
ATOM   681  O  OE1 . GLN A 1 86  ? 7.128   2.193   -22.921 1.00 78.38 86  A 1 
ATOM   682  N  NE2 . GLN A 1 86  ? 7.344   3.647   -21.234 1.00 73.50 86  A 1 
ATOM   683  N  N   . SER A 1 87  ? 3.992   0.800   -18.350 1.00 97.88 87  A 1 
ATOM   684  C  CA  . SER A 1 87  ? 3.605   1.340   -17.049 1.00 97.90 87  A 1 
ATOM   685  C  C   . SER A 1 87  ? 4.686   1.089   -16.005 1.00 98.23 87  A 1 
ATOM   686  O  O   . SER A 1 87  ? 4.975   1.950   -15.178 1.00 98.14 87  A 1 
ATOM   687  C  CB  . SER A 1 87  ? 2.284   0.721   -16.588 1.00 97.65 87  A 1 
ATOM   688  O  OG  . SER A 1 87  ? 1.215   1.094   -17.442 1.00 93.42 87  A 1 
ATOM   689  N  N   . ILE A 1 88  ? 5.305   -0.100  -16.042 1.00 98.44 88  A 1 
ATOM   690  C  CA  . ILE A 1 88  ? 6.364   -0.436  -15.107 1.00 98.65 88  A 1 
ATOM   691  C  C   . ILE A 1 88  ? 7.604   0.408   -15.384 1.00 98.64 88  A 1 
ATOM   692  O  O   . ILE A 1 88  ? 8.256   0.895   -14.456 1.00 98.61 88  A 1 
ATOM   693  C  CB  . ILE A 1 88  ? 6.679   -1.943  -15.156 1.00 98.54 88  A 1 
ATOM   694  C  CG1 . ILE A 1 88  ? 5.463   -2.739  -14.679 1.00 97.91 88  A 1 
ATOM   695  C  CG2 . ILE A 1 88  ? 7.904   -2.281  -14.315 1.00 98.16 88  A 1 
ATOM   696  C  CD1 . ILE A 1 88  ? 5.572   -4.238  -14.893 1.00 95.88 88  A 1 
ATOM   697  N  N   . VAL A 1 89  ? 7.934   0.604   -16.651 1.00 98.74 89  A 1 
ATOM   698  C  CA  . VAL A 1 89  ? 9.040   1.481   -17.023 1.00 98.75 89  A 1 
ATOM   699  C  C   . VAL A 1 89  ? 8.801   2.888   -16.480 1.00 98.71 89  A 1 
ATOM   700  O  O   . VAL A 1 89  ? 9.693   3.497   -15.870 1.00 98.58 89  A 1 
ATOM   701  C  CB  . VAL A 1 89  ? 9.222   1.518   -18.553 1.00 98.66 89  A 1 
ATOM   702  C  CG1 . VAL A 1 89  ? 10.240  2.584   -18.950 1.00 98.02 89  A 1 
ATOM   703  C  CG2 . VAL A 1 89  ? 9.657   0.157   -19.069 1.00 98.06 89  A 1 
ATOM   704  N  N   . ASN A 1 90  ? 7.564   3.428   -16.685 1.00 98.33 90  A 1 
ATOM   705  C  CA  . ASN A 1 90  ? 7.226   4.720   -16.245 1.00 98.26 90  A 1 
ATOM   706  C  C   . ASN A 1 90  ? 7.231   4.867   -14.754 1.00 98.30 90  A 1 
ATOM   707  O  O   . ASN A 1 90  ? 7.652   5.854   -14.222 1.00 97.88 90  A 1 
ATOM   708  C  CB  . ASN A 1 90  ? 5.899   5.157   -16.859 1.00 97.67 90  A 1 
ATOM   709  C  CG  . ASN A 1 90  ? 5.956   5.444   -18.253 1.00 96.71 90  A 1 
ATOM   710  O  OD1 . ASN A 1 90  ? 7.005   5.237   -18.929 1.00 94.81 90  A 1 
ATOM   711  N  ND2 . ASN A 1 90  ? 5.217   5.855   -18.953 1.00 93.64 90  A 1 
ATOM   712  N  N   . ALA A 1 91  ? 6.758   3.858   -14.017 1.00 98.50 91  A 1 
ATOM   713  C  CA  . ALA A 1 91  ? 6.754   3.890   -12.558 1.00 98.67 91  A 1 
ATOM   714  C  C   . ALA A 1 91  ? 8.174   3.866   -12.014 1.00 98.77 91  A 1 
ATOM   715  O  O   . ALA A 1 91  ? 8.475   4.516   -11.012 1.00 98.59 91  A 1 
ATOM   716  C  CB  . ALA A 1 91  ? 5.958   2.718   -12.010 1.00 98.34 91  A 1 
ATOM   717  N  N   . THR A 1 92  ? 9.079   3.134   -12.671 1.00 98.62 92  A 1 
ATOM   718  C  CA  . THR A 1 92  ? 10.479  3.114   -12.273 1.00 98.68 92  A 1 
ATOM   719  C  C   . THR A 1 92  ? 11.095  4.500   -12.402 1.00 98.70 92  A 1 
ATOM   720  O  O   . THR A 1 92  ? 11.822  4.951   -11.519 1.00 98.57 92  A 1 
ATOM   721  C  CB  . THR A 1 92  ? 11.260  2.091   -13.108 1.00 98.47 92  A 1 
ATOM   722  O  OG1 . THR A 1 92  ? 10.730  0.787   -12.887 1.00 96.47 92  A 1 
ATOM   723  C  CG2 . THR A 1 92  ? 12.734  2.095   -12.723 1.00 96.50 92  A 1 
ATOM   724  N  N   . ALA A 1 93  ? 10.790  5.195   -13.497 1.00 98.76 93  A 1 
ATOM   725  C  CA  . ALA A 1 93  ? 11.266  6.561   -13.687 1.00 98.67 93  A 1 
ATOM   726  C  C   . ALA A 1 93  ? 10.730  7.483   -12.598 1.00 98.74 93  A 1 
ATOM   727  O  O   . ALA A 1 93  ? 11.444  8.370   -12.118 1.00 98.49 93  A 1 
ATOM   728  C  CB  . ALA A 1 93  ? 10.866  7.072   -15.066 1.00 98.47 93  A 1 
ATOM   729  N  N   . LEU A 1 94  ? 9.478   7.276   -12.189 1.00 98.63 94  A 1 
ATOM   730  C  CA  . LEU A 1 94  ? 8.893   8.059   -11.106 1.00 98.61 94  A 1 
ATOM   731  C  C   . LEU A 1 94  ? 9.634   7.821   -9.794  1.00 98.73 94  A 1 
ATOM   732  O  O   . LEU A 1 94  ? 9.987   8.772   -9.091  1.00 98.61 94  A 1 
ATOM   733  C  CB  . LEU A 1 94  ? 7.412   7.705   -10.952 1.00 98.44 94  A 1 
ATOM   734  C  CG  . LEU A 1 94  ? 6.653   8.437   -9.845  1.00 96.82 94  A 1 
ATOM   735  C  CD1 . LEU A 1 94  ? 6.471   9.900   -10.210 1.00 94.03 94  A 1 
ATOM   736  C  CD2 . LEU A 1 94  ? 5.301   7.776   -9.602  1.00 93.60 94  A 1 
ATOM   737  N  N   . LEU A 1 95  ? 9.899   6.561   -9.463  1.00 98.75 95  A 1 
ATOM   738  C  CA  . LEU A 1 95  ? 10.593  6.236   -8.224  1.00 98.87 95  A 1 
ATOM   739  C  C   . LEU A 1 95  ? 12.030  6.743   -8.230  1.00 98.73 95  A 1 
ATOM   740  O  O   . LEU A 1 95  ? 12.567  7.104   -7.181  1.00 98.62 95  A 1 
ATOM   741  C  CB  . LEU A 1 95  ? 10.563  4.725   -7.980  1.00 98.75 95  A 1 
ATOM   742  C  CG  . LEU A 1 95  ? 9.180   4.134   -7.692  1.00 98.47 95  A 1 
ATOM   743  C  CD1 . LEU A 1 95  ? 9.244   2.614   -7.617  1.00 98.06 95  A 1 
ATOM   744  C  CD2 . LEU A 1 95  ? 8.612   4.710   -6.400  1.00 97.82 95  A 1 
ATOM   745  N  N   . LYS A 1 96  ? 12.664  6.786   -9.405  1.00 98.83 96  A 1 
ATOM   746  C  CA  . LYS A 1 96  ? 14.028  7.284   -9.513  1.00 98.78 96  A 1 
ATOM   747  C  C   . LYS A 1 96  ? 14.135  8.769   -9.158  1.00 98.68 96  A 1 
ATOM   748  O  O   . LYS A 1 96  ? 15.237  9.261   -8.899  1.00 98.31 96  A 1 
ATOM   749  C  CB  . LYS A 1 96  ? 14.581  7.053   -10.917 1.00 98.53 96  A 1 
ATOM   750  C  CG  . LYS A 1 96  ? 15.021  5.623   -11.178 1.00 95.81 96  A 1 
ATOM   751  C  CD  . LYS A 1 96  ? 15.600  5.472   -12.576 1.00 91.10 96  A 1 
ATOM   752  C  CE  . LYS A 1 96  ? 16.125  4.074   -12.828 1.00 83.85 96  A 1 
ATOM   753  N  NZ  . LYS A 1 96  ? 16.649  3.914   -14.205 1.00 75.24 96  A 1 
ATOM   754  N  N   . LYS A 1 97  ? 13.022  9.491   -9.135  1.00 98.70 97  A 1 
ATOM   755  C  CA  . LYS A 1 97  ? 13.034  10.890  -8.736  1.00 98.60 97  A 1 
ATOM   756  C  C   . LYS A 1 97  ? 13.388  11.041  -7.259  1.00 98.61 97  A 1 
ATOM   757  O  O   . LYS A 1 97  ? 13.801  12.123  -6.830  1.00 98.09 97  A 1 
ATOM   758  C  CB  . LYS A 1 97  ? 11.684  11.546  -9.029  1.00 98.58 97  A 1 
ATOM   759  C  CG  . LYS A 1 97  ? 11.369  11.633  -10.507 1.00 97.77 97  A 1 
ATOM   760  C  CD  . LYS A 1 97  ? 10.039  12.328  -10.770 1.00 94.82 97  A 1 
ATOM   761  C  CE  . LYS A 1 97  ? 9.755   12.440  -12.255 1.00 91.07 97  A 1 
ATOM   762  N  NZ  . LYS A 1 97  ? 8.464   13.123  -12.535 1.00 82.03 97  A 1 
ATOM   763  N  N   . PHE A 1 98  ? 13.249  9.973   -6.469  1.00 98.66 98  A 1 
ATOM   764  C  CA  . PHE A 1 98  ? 13.701  9.940   -5.085  1.00 98.43 98  A 1 
ATOM   765  C  C   . PHE A 1 98  ? 15.139  9.416   -5.066  1.00 97.98 98  A 1 
ATOM   766  O  O   . PHE A 1 98  ? 15.399  8.264   -4.719  1.00 96.73 98  A 1 
ATOM   767  C  CB  . PHE A 1 98  ? 12.766  9.073   -4.239  1.00 98.52 98  A 1 
ATOM   768  C  CG  . PHE A 1 98  ? 11.323  9.505   -4.290  1.00 98.66 98  A 1 
ATOM   769  C  CD1 . PHE A 1 98  ? 10.899  10.620  -3.589  1.00 98.40 98  A 1 
ATOM   770  C  CD2 . PHE A 1 98  ? 10.404  8.801   -5.048  1.00 98.42 98  A 1 
ATOM   771  C  CE1 . PHE A 1 98  ? 9.574   11.019  -3.644  1.00 98.18 98  A 1 
ATOM   772  C  CE2 . PHE A 1 98  ? 9.081   9.192   -5.097  1.00 98.21 98  A 1 
ATOM   773  C  CZ  . PHE A 1 98  ? 8.659   10.309  -4.396  1.00 98.34 98  A 1 
ATOM   774  N  N   . GLU A 1 99  ? 16.082  10.287  -5.469  1.00 97.00 99  A 1 
ATOM   775  C  CA  . GLU A 1 99  ? 17.411  9.870   -5.905  1.00 95.66 99  A 1 
ATOM   776  C  C   . GLU A 1 99  ? 18.182  9.045   -4.881  1.00 95.00 99  A 1 
ATOM   777  O  O   . GLU A 1 99  ? 18.705  7.981   -5.219  1.00 90.56 99  A 1 
ATOM   778  C  CB  . GLU A 1 99  ? 18.232  11.098  -6.299  1.00 93.34 99  A 1 
ATOM   779  C  CG  . GLU A 1 99  ? 17.667  11.832  -7.505  1.00 83.93 99  A 1 
ATOM   780  C  CD  . GLU A 1 99  ? 18.483  13.054  -7.891  1.00 79.23 99  A 1 
ATOM   781  O  OE1 . GLU A 1 99  ? 19.530  13.300  -7.266  1.00 72.39 99  A 1 
ATOM   782  O  OE2 . GLU A 1 99  ? 18.065  13.762  -8.825  1.00 72.33 99  A 1 
ATOM   783  N  N   . ASP A 1 100 ? 18.271  9.509   -3.632  1.00 96.34 100 A 1 
ATOM   784  C  CA  . ASP A 1 100 ? 19.071  8.820   -2.631  1.00 96.45 100 A 1 
ATOM   785  C  C   . ASP A 1 100 ? 18.218  8.081   -1.600  1.00 97.36 100 A 1 
ATOM   786  O  O   . ASP A 1 100 ? 18.658  7.852   -0.473  1.00 95.98 100 A 1 
ATOM   787  C  CB  . ASP A 1 100 ? 20.025  9.803   -1.937  1.00 94.30 100 A 1 
ATOM   788  C  CG  . ASP A 1 100 ? 19.310  11.046  -1.427  1.00 87.57 100 A 1 
ATOM   789  O  OD1 . ASP A 1 100 ? 18.083  11.160  -1.624  1.00 81.28 100 A 1 
ATOM   790  O  OD2 . ASP A 1 100 ? 19.984  11.900  -0.828  1.00 81.21 100 A 1 
ATOM   791  N  N   . PHE A 1 101 ? 17.000  7.693   -1.979  1.00 98.28 101 A 1 
ATOM   792  C  CA  . PHE A 1 101 ? 16.125  6.907   -1.110  1.00 98.58 101 A 1 
ATOM   793  C  C   . PHE A 1 101 ? 16.465  5.426   -1.171  1.00 98.56 101 A 1 
ATOM   794  O  O   . PHE A 1 101 ? 16.869  4.908   -2.213  1.00 98.12 101 A 1 
ATOM   795  C  CB  . PHE A 1 101 ? 14.648  7.080   -1.518  1.00 98.54 101 A 1 
ATOM   796  C  CG  . PHE A 1 101 ? 13.969  8.298   -0.954  1.00 98.57 101 A 1 
ATOM   797  C  CD1 . PHE A 1 101 ? 14.510  9.564   -1.104  1.00 98.21 101 A 1 
ATOM   798  C  CD2 . PHE A 1 101 ? 12.755  8.173   -0.292  1.00 98.21 101 A 1 
ATOM   799  C  CE1 . PHE A 1 101 ? 13.867  10.680  -0.605  1.00 97.99 101 A 1 
ATOM   800  C  CE2 . PHE A 1 101 ? 12.101  9.284   0.209   1.00 98.08 101 A 1 
ATOM   801  C  CZ  . PHE A 1 101 ? 12.655  10.538  0.057   1.00 98.35 101 A 1 
ATOM   802  N  N   . PHE A 1 102 ? 16.292  4.734   -0.048  1.00 98.60 102 A 1 
ATOM   803  C  CA  . PHE A 1 102 ? 16.255  3.271   -0.022  1.00 98.64 102 A 1 
ATOM   804  C  C   . PHE A 1 102 ? 14.835  2.854   -0.386  1.00 98.78 102 A 1 
ATOM   805  O  O   . PHE A 1 102 ? 13.902  3.075   0.383   1.00 98.69 102 A 1 
ATOM   806  C  CB  . PHE A 1 102 ? 16.651  2.760   1.361   1.00 98.61 102 A 1 
ATOM   807  C  CG  . PHE A 1 102 ? 16.621  1.260   1.498   1.00 98.61 102 A 1 
ATOM   808  C  CD1 . PHE A 1 102 ? 17.573  0.471   0.880   1.00 98.38 102 A 1 
ATOM   809  C  CD2 . PHE A 1 102 ? 15.634  0.643   2.251   1.00 98.39 102 A 1 
ATOM   810  C  CE1 . PHE A 1 102 ? 17.553  -0.906  1.006   1.00 98.11 102 A 1 
ATOM   811  C  CE2 . PHE A 1 102 ? 15.601  -0.738  2.386   1.00 98.18 102 A 1 
ATOM   812  C  CZ  . PHE A 1 102 ? 16.563  -1.507  1.762   1.00 98.28 102 A 1 
ATOM   813  N  N   . ILE A 1 103 ? 14.670  2.274   -1.572  1.00 98.87 103 A 1 
ATOM   814  C  CA  . ILE A 1 103 ? 13.349  1.992   -2.127  1.00 98.93 103 A 1 
ATOM   815  C  C   . ILE A 1 103 ? 13.125  0.486   -2.184  1.00 98.94 103 A 1 
ATOM   816  O  O   . ILE A 1 103 ? 13.994  -0.266  -2.625  1.00 98.85 103 A 1 
ATOM   817  C  CB  . ILE A 1 103 ? 13.182  2.627   -3.520  1.00 98.75 103 A 1 
ATOM   818  C  CG1 . ILE A 1 103 ? 13.243  4.155   -3.396  1.00 96.99 103 A 1 
ATOM   819  C  CG2 . ILE A 1 103 ? 11.880  2.187   -4.176  1.00 98.28 103 A 1 
ATOM   820  C  CD1 . ILE A 1 103 ? 13.177  4.904   -4.712  1.00 90.02 103 A 1 
ATOM   821  N  N   . ILE A 1 104 ? 11.944  0.059   -1.729  1.00 98.98 104 A 1 
ATOM   822  C  CA  . ILE A 1 104 ? 11.556  -1.348  -1.678  1.00 98.98 104 A 1 
ATOM   823  C  C   . ILE A 1 104 ? 10.377  -1.543  -2.630  1.00 98.90 104 A 1 
ATOM   824  O  O   . ILE A 1 104 ? 9.226   -1.347  -2.239  1.00 98.87 104 A 1 
ATOM   825  C  CB  . ILE A 1 104 ? 11.169  -1.758  -0.244  1.00 98.92 104 A 1 
ATOM   826  C  CG1 . ILE A 1 104 ? 12.298  -1.419  0.741   1.00 98.69 104 A 1 
ATOM   827  C  CG2 . ILE A 1 104 ? 10.828  -3.247  -0.174  1.00 98.77 104 A 1 
ATOM   828  C  CD1 . ILE A 1 104 ? 11.831  -1.309  2.181   1.00 97.92 104 A 1 
ATOM   829  N  N   . PRO A 1 105 ? 10.613  -1.915  -3.893  1.00 98.93 105 A 1 
ATOM   830  C  CA  . PRO A 1 105 ? 9.538   -2.044  -4.877  1.00 98.96 105 A 1 
ATOM   831  C  C   . PRO A 1 105 ? 8.888   -3.417  -4.866  1.00 98.97 105 A 1 
ATOM   832  O  O   . PRO A 1 105 ? 9.482   -4.399  -4.424  1.00 98.71 105 A 1 
ATOM   833  C  CB  . PRO A 1 105 ? 10.258  -1.794  -6.201  1.00 98.81 105 A 1 
ATOM   834  C  CG  . PRO A 1 105 ? 11.626  -2.362  -5.972  1.00 98.38 105 A 1 
ATOM   835  C  CD  . PRO A 1 105 ? 11.943  -2.088  -4.517  1.00 98.82 105 A 1 
ATOM   836  N  N   . MET A 1 106 ? 7.650   -3.491  -5.368  1.00 98.78 106 A 1 
ATOM   837  C  CA  . MET A 1 106 ? 6.960   -4.764  -5.536  1.00 98.71 106 A 1 
ATOM   838  C  C   . MET A 1 106 ? 5.891   -4.624  -6.615  1.00 98.76 106 A 1 
ATOM   839  O  O   . MET A 1 106 ? 5.580   -3.523  -7.061  1.00 98.37 106 A 1 
ATOM   840  C  CB  . MET A 1 106 ? 6.321   -5.230  -4.216  1.00 97.31 106 A 1 
ATOM   841  C  CG  . MET A 1 106 ? 5.055   -4.473  -3.843  1.00 93.96 106 A 1 
ATOM   842  S  SD  . MET A 1 106 ? 4.341   -5.017  -2.272  1.00 95.43 106 A 1 
ATOM   843  C  CE  . MET A 1 106 ? 5.607   -4.475  -1.143  1.00 91.38 106 A 1 
ATOM   844  N  N   . LEU A 1 107 ? 5.340   -5.770  -7.017  1.00 98.77 107 A 1 
ATOM   845  C  CA  . LEU A 1 107 ? 4.276   -5.821  -8.010  1.00 98.61 107 A 1 
ATOM   846  C  C   . LEU A 1 107 ? 2.929   -6.062  -7.348  1.00 98.67 107 A 1 
ATOM   847  O  O   . LEU A 1 107 ? 2.833   -6.793  -6.363  1.00 98.36 107 A 1 
ATOM   848  C  CB  . LEU A 1 107 ? 4.538   -6.922  -9.032  1.00 98.45 107 A 1 
ATOM   849  C  CG  . LEU A 1 107 ? 5.785   -6.776  -9.907  1.00 98.18 107 A 1 
ATOM   850  C  CD1 . LEU A 1 107 ? 6.011   -8.049  -10.702 1.00 97.73 107 A 1 
ATOM   851  C  CD2 . LEU A 1 107 ? 5.650   -5.578  -10.827 1.00 97.43 107 A 1 
ATOM   852  N  N   . GLY A 1 108 ? 1.884   -5.450  -7.888  1.00 98.71 108 A 1 
ATOM   853  C  CA  . GLY A 1 108 ? 0.519   -5.716  -7.484  1.00 98.65 108 A 1 
ATOM   854  C  C   . GLY A 1 108 ? -0.198  -6.591  -8.501  1.00 98.42 108 A 1 
ATOM   855  O  O   . GLY A 1 108 ? 0.380   -7.004  -9.510  1.00 97.94 108 A 1 
ATOM   856  N  N   . ASN A 1 109 ? -1.471  -6.876  -8.246  1.00 98.38 109 A 1 
ATOM   857  C  CA  . ASN A 1 109 ? -2.231  -7.787  -9.097  1.00 98.06 109 A 1 
ATOM   858  C  C   . ASN A 1 109 ? -2.552  -7.199  -10.463 1.00 97.87 109 A 1 
ATOM   859  O  O   . ASN A 1 109 ? -2.878  -7.942  -11.393 1.00 97.18 109 A 1 
ATOM   860  C  CB  . ASN A 1 109 ? -3.516  -8.232  -8.396  1.00 97.93 109 A 1 
ATOM   861  C  CG  . ASN A 1 109 ? -4.409  -7.078  -8.003  1.00 97.89 109 A 1 
ATOM   862  O  OD1 . ASN A 1 109 ? -4.053  -6.275  -7.139  1.00 96.67 109 A 1 
ATOM   863  N  ND2 . ASN A 1 109 ? -5.577  -6.986  -8.625  1.00 96.33 109 A 1 
ATOM   864  N  N   . HIS A 1 110 ? -2.466  -5.874  -10.613 1.00 97.64 110 A 1 
ATOM   865  C  CA  . HIS A 1 110 ? -2.671  -5.254  -11.915 1.00 97.37 110 A 1 
ATOM   866  C  C   . HIS A 1 110 ? -1.390  -5.124  -12.723 1.00 97.40 110 A 1 
ATOM   867  O  O   . HIS A 1 110 ? -1.435  -4.700  -13.881 1.00 96.67 110 A 1 
ATOM   868  C  CB  . HIS A 1 110 ? -3.311  -3.870  -11.754 1.00 97.20 110 A 1 
ATOM   869  C  CG  . HIS A 1 110 ? -4.769  -3.913  -11.427 1.00 96.62 110 A 1 
ATOM   870  N  ND1 . HIS A 1 110 ? -5.744  -3.997  -12.391 1.00 91.50 110 A 1 
ATOM   871  C  CD2 . HIS A 1 110 ? -5.426  -3.899  -10.246 1.00 91.25 110 A 1 
ATOM   872  C  CE1 . HIS A 1 110 ? -6.934  -4.032  -11.816 1.00 91.04 110 A 1 
ATOM   873  N  NE2 . HIS A 1 110 ? -6.766  -3.975  -10.511 1.00 92.58 110 A 1 
ATOM   874  N  N   . ASP A 1 111 ? -0.264  -5.510  -12.130 1.00 97.66 111 A 1 
ATOM   875  C  CA  . ASP A 1 111 ? 1.041   -5.276  -12.758 1.00 97.87 111 A 1 
ATOM   876  C  C   . ASP A 1 111 ? 1.509   -6.485  -13.560 1.00 97.75 111 A 1 
ATOM   877  O  O   . ASP A 1 111 ? 2.703   -6.810  -13.612 1.00 97.07 111 A 1 
ATOM   878  C  CB  . ASP A 1 111 ? 2.065   -4.885  -11.692 1.00 98.03 111 A 1 
ATOM   879  C  CG  . ASP A 1 111 ? 1.636   -3.643  -10.929 1.00 98.18 111 A 1 
ATOM   880  O  OD1 . ASP A 1 111 ? 0.848   -2.842  -11.479 1.00 97.62 111 A 1 
ATOM   881  O  OD2 . ASP A 1 111 ? 2.083   -3.469  -9.767  1.00 97.75 111 A 1 
ATOM   882  N  N   . VAL A 1 112 ? 0.565   -7.157  -14.218 1.00 97.20 112 A 1 
ATOM   883  C  CA  . VAL A 1 112 ? 0.820   -8.299  -15.077 1.00 97.07 112 A 1 
ATOM   884  C  C   . VAL A 1 112 ? -0.308  -8.354  -16.100 1.00 96.69 112 A 1 
ATOM   885  O  O   . VAL A 1 112 ? -1.367  -7.762  -15.902 1.00 96.10 112 A 1 
ATOM   886  C  CB  . VAL A 1 112 ? 0.903   -9.616  -14.269 1.00 96.92 112 A 1 
ATOM   887  C  CG1 . VAL A 1 112 ? -0.445  -9.932  -13.619 1.00 96.11 112 A 1 
ATOM   888  C  CG2 . VAL A 1 112 ? 1.373   -10.775 -15.141 1.00 96.13 112 A 1 
ATOM   889  N  N   . TYR A 1 113 ? -0.055  -9.046  -17.226 1.00 95.85 113 A 1 
ATOM   890  C  CA  . TYR A 1 113 ? -1.096  -9.216  -18.230 1.00 95.22 113 A 1 
ATOM   891  C  C   . TYR A 1 113 ? -1.249  -10.692 -18.586 1.00 94.69 113 A 1 
ATOM   892  O  O   . TYR A 1 113 ? -0.257  -11.342 -18.927 1.00 92.52 113 A 1 
ATOM   893  C  CB  . TYR A 1 113 ? -0.789  -8.411  -19.492 1.00 94.64 113 A 1 
ATOM   894  C  CG  . TYR A 1 113 ? -1.903  -8.497  -20.500 1.00 93.85 113 A 1 
ATOM   895  C  CD1 . TYR A 1 113 ? -3.010  -7.653  -20.414 1.00 92.31 113 A 1 
ATOM   896  C  CD2 . TYR A 1 113 ? -1.888  -9.440  -21.525 1.00 91.94 113 A 1 
ATOM   897  C  CE1 . TYR A 1 113 ? -4.056  -7.734  -21.317 1.00 90.14 113 A 1 
ATOM   898  C  CE2 . TYR A 1 113 ? -2.928  -9.525  -22.431 1.00 90.29 113 A 1 
ATOM   899  C  CZ  . TYR A 1 113 ? -4.002  -8.670  -22.323 1.00 89.93 113 A 1 
ATOM   900  O  OH  . TYR A 1 113 ? -5.041  -8.756  -23.225 1.00 87.61 113 A 1 
ATOM   901  N  N   . PRO A 1 114 ? -2.475  -11.232 -18.529 1.00 94.77 114 A 1 
ATOM   902  C  CA  . PRO A 1 114 ? -3.692  -10.581 -18.043 1.00 94.56 114 A 1 
ATOM   903  C  C   . PRO A 1 114 ? -3.634  -10.285 -16.549 1.00 95.07 114 A 1 
ATOM   904  O  O   . PRO A 1 114 ? -2.864  -10.907 -15.821 1.00 94.40 114 A 1 
ATOM   905  C  CB  . PRO A 1 114 ? -4.797  -11.603 -18.345 1.00 93.15 114 A 1 
ATOM   906  C  CG  . PRO A 1 114 ? -4.218  -12.519 -19.369 1.00 91.05 114 A 1 
ATOM   907  C  CD  . PRO A 1 114 ? -2.758  -12.578 -19.058 1.00 93.21 114 A 1 
ATOM   908  N  N   . ALA A 1 115 ? -4.453  -9.346  -16.102 1.00 95.31 115 A 1 
ATOM   909  C  CA  . ALA A 1 115 ? -4.465  -8.968  -14.699 1.00 95.94 115 A 1 
ATOM   910  C  C   . ALA A 1 115 ? -4.732  -10.175 -13.804 1.00 96.41 115 A 1 
ATOM   911  O  O   . ALA A 1 115 ? -5.492  -11.075 -14.159 1.00 95.82 115 A 1 
ATOM   912  C  CB  . ALA A 1 115 ? -5.517  -7.893  -14.453 1.00 95.38 115 A 1 
ATOM   913  N  N   . ASN A 1 116 ? -4.079  -10.196 -12.637 1.00 96.51 116 A 1 
ATOM   914  C  CA  . ASN A 1 116 ? -4.246  -11.202 -11.596 1.00 96.81 116 A 1 
ATOM   915  C  C   . ASN A 1 116 ? -3.566  -12.536 -11.880 1.00 97.11 116 A 1 
ATOM   916  O  O   . ASN A 1 116 ? -3.367  -13.329 -10.960 1.00 96.58 116 A 1 
ATOM   917  C  CB  . ASN A 1 116 ? -5.728  -11.463 -11.281 1.00 96.82 116 A 1 
ATOM   918  C  CG  . ASN A 1 116 ? -6.499  -10.190 -11.010 1.00 96.60 116 A 1 
ATOM   919  O  OD1 . ASN A 1 116 ? -6.016  -9.289  -10.328 1.00 93.83 116 A 1 
ATOM   920  N  ND2 . ASN A 1 116 ? -7.716  -10.111 -11.526 1.00 93.61 116 A 1 
ATOM   921  N  N   . GLN A 1 117 ? -3.211  -12.805 -13.120 1.00 96.66 117 A 1 
ATOM   922  C  CA  . GLN A 1 117 ? -2.688  -14.112 -13.513 1.00 96.30 117 A 1 
ATOM   923  C  C   . GLN A 1 117 ? -1.161  -14.098 -13.439 1.00 96.08 117 A 1 
ATOM   924  O  O   . GLN A 1 117 ? -0.468  -13.859 -14.430 1.00 94.32 117 A 1 
ATOM   925  C  CB  . GLN A 1 117 ? -3.164  -14.487 -14.916 1.00 95.81 117 A 1 
ATOM   926  C  CG  . GLN A 1 117 ? -4.664  -14.288 -15.135 1.00 95.05 117 A 1 
ATOM   927  C  CD  . GLN A 1 117 ? -5.512  -14.938 -14.059 1.00 94.87 117 A 1 
ATOM   928  O  OE1 . GLN A 1 117 ? -5.320  -16.108 -13.723 1.00 90.91 117 A 1 
ATOM   929  N  NE2 . GLN A 1 117 ? -6.450  -14.182 -13.508 1.00 89.80 117 A 1 
ATOM   930  N  N   . MET A 1 118 ? -0.633  -14.362 -12.243 1.00 95.38 118 A 1 
ATOM   931  C  CA  . MET A 1 118 ? 0.795   -14.225 -11.983 1.00 94.78 118 A 1 
ATOM   932  C  C   . MET A 1 118 ? 1.333   -15.498 -11.326 1.00 92.77 118 A 1 
ATOM   933  O  O   . MET A 1 118 ? 1.056   -15.766 -10.158 1.00 83.43 118 A 1 
ATOM   934  C  CB  . MET A 1 118 ? 1.056   -13.012 -11.088 1.00 93.31 118 A 1 
ATOM   935  C  CG  . MET A 1 118 ? 2.527   -12.716 -10.856 1.00 89.46 118 A 1 
ATOM   936  S  SD  . MET A 1 118 ? 2.798   -11.304 -9.759  1.00 90.85 118 A 1 
ATOM   937  C  CE  . MET A 1 118 ? 2.223   -9.954  -10.776 1.00 86.73 118 A 1 
ATOM   938  N  N   . ALA A 1 119 ? 2.104   -16.271 -12.097 1.00 90.87 119 A 1 
ATOM   939  C  CA  . ALA A 1 119 ? 2.806   -17.455 -11.599 1.00 89.11 119 A 1 
ATOM   940  C  C   . ALA A 1 119 ? 3.721   -17.971 -12.702 1.00 89.06 119 A 1 
ATOM   941  O  O   . ALA A 1 119 ? 4.293   -17.188 -13.452 1.00 79.65 119 A 1 
ATOM   942  C  CB  . ALA A 1 119 ? 1.815   -18.526 -11.130 1.00 82.80 119 A 1 
ATOM   943  N  N   . ILE A 1 120 ? 3.868   -19.290 -12.820 1.00 84.43 120 A 1 
ATOM   944  C  CA  . ILE A 1 120 ? 4.861   -19.852 -13.728 1.00 81.59 120 A 1 
ATOM   945  C  C   . ILE A 1 120 ? 4.571   -19.519 -15.190 1.00 81.99 120 A 1 
ATOM   946  O  O   . ILE A 1 120 ? 5.502   -19.270 -15.965 1.00 75.60 120 A 1 
ATOM   947  C  CB  . ILE A 1 120 ? 4.982   -21.380 -13.521 1.00 76.96 120 A 1 
ATOM   948  C  CG1 . ILE A 1 120 ? 6.180   -21.933 -14.290 1.00 69.42 120 A 1 
ATOM   949  C  CG2 . ILE A 1 120 ? 3.696   -22.093 -13.912 1.00 68.96 120 A 1 
ATOM   950  C  CD1 . ILE A 1 120 ? 6.562   -23.345 -13.910 1.00 64.77 120 A 1 
ATOM   951  N  N   . ASN A 1 121 ? 3.298   -19.478 -15.573 1.00 81.30 121 A 1 
ATOM   952  C  CA  . ASN A 1 121 ? 2.953   -19.203 -16.967 1.00 78.14 121 A 1 
ATOM   953  C  C   . ASN A 1 121 ? 3.159   -17.735 -17.339 1.00 79.78 121 A 1 
ATOM   954  O  O   . ASN A 1 121 ? 3.117   -17.389 -18.525 1.00 75.12 121 A 1 
ATOM   955  C  CB  . ASN A 1 121 ? 1.503   -19.611 -17.251 1.00 75.51 121 A 1 
ATOM   956  C  CG  . ASN A 1 121 ? 1.304   -21.111 -17.198 1.00 68.83 121 A 1 
ATOM   957  O  OD1 . ASN A 1 121 ? 2.256   -21.881 -17.313 1.00 63.18 121 A 1 
ATOM   958  N  ND2 . ASN A 1 121 ? 0.057   -21.536 -17.020 1.00 62.53 121 A 1 
ATOM   959  N  N   . SER A 1 122 ? 3.374   -16.881 -16.354 1.00 83.17 122 A 1 
ATOM   960  C  CA  . SER A 1 122 ? 3.634   -15.468 -16.586 1.00 80.57 122 A 1 
ATOM   961  C  C   . SER A 1 122 ? 4.939   -15.036 -15.922 1.00 84.34 122 A 1 
ATOM   962  O  O   . SER A 1 122 ? 5.097   -13.874 -15.547 1.00 79.65 122 A 1 
ATOM   963  C  CB  . SER A 1 122 ? 2.461   -14.623 -16.075 1.00 73.61 122 A 1 
ATOM   964  O  OG  . SER A 1 122 ? 2.162   -14.944 -14.728 1.00 68.72 122 A 1 
ATOM   965  N  N   . GLN A 1 123 ? 5.883   -15.969 -15.783 1.00 89.73 123 A 1 
ATOM   966  C  CA  . GLN A 1 123 ? 7.114   -15.687 -15.047 1.00 90.88 123 A 1 
ATOM   967  C  C   . GLN A 1 123 ? 7.964   -14.620 -15.730 1.00 93.73 123 A 1 
ATOM   968  O  O   . GLN A 1 123 ? 8.868   -14.048 -15.116 1.00 92.13 123 A 1 
ATOM   969  C  CB  . GLN A 1 123 ? 7.909   -16.972 -14.852 1.00 87.43 123 A 1 
ATOM   970  C  CG  . GLN A 1 123 ? 8.908   -16.920 -13.697 1.00 78.50 123 A 1 
ATOM   971  C  CD  . GLN A 1 123 ? 9.225   -18.288 -13.138 1.00 73.69 123 A 1 
ATOM   972  O  OE1 . GLN A 1 123 ? 8.785   -19.309 -13.667 1.00 67.75 123 A 1 
ATOM   973  N  NE2 . GLN A 1 123 ? 9.996   -18.317 -12.051 1.00 63.58 123 A 1 
ATOM   974  N  N   . TRP A 1 124 ? 7.672   -14.326 -17.000 1.00 94.71 124 A 1 
ATOM   975  C  CA  . TRP A 1 124 ? 8.327   -13.237 -17.709 1.00 95.77 124 A 1 
ATOM   976  C  C   . TRP A 1 124 ? 8.206   -11.913 -16.944 1.00 96.83 124 A 1 
ATOM   977  O  O   . TRP A 1 124 ? 9.096   -11.069 -17.040 1.00 96.37 124 A 1 
ATOM   978  C  CB  . TRP A 1 124 ? 7.716   -13.072 -19.110 1.00 94.40 124 A 1 
ATOM   979  C  CG  . TRP A 1 124 ? 6.261   -12.717 -19.081 1.00 91.60 124 A 1 
ATOM   980  C  CD1 . TRP A 1 124 ? 5.205   -13.578 -19.143 1.00 87.09 124 A 1 
ATOM   981  C  CD2 . TRP A 1 124 ? 5.695   -11.406 -18.973 1.00 91.56 124 A 1 
ATOM   982  N  NE1 . TRP A 1 124 ? 4.022   -12.889 -19.072 1.00 83.78 124 A 1 
ATOM   983  C  CE2 . TRP A 1 124 ? 4.295   -11.547 -18.966 1.00 88.65 124 A 1 
ATOM   984  C  CE3 . TRP A 1 124 ? 6.241   -10.113 -18.886 1.00 85.37 124 A 1 
ATOM   985  C  CZ2 . TRP A 1 124 ? 3.431   -10.455 -18.866 1.00 85.46 124 A 1 
ATOM   986  C  CZ3 . TRP A 1 124 ? 5.378   -9.030  -18.785 1.00 85.19 124 A 1 
ATOM   987  C  CH2 . TRP A 1 124 ? 3.995   -9.206  -18.778 1.00 84.34 124 A 1 
ATOM   988  N  N   . ILE A 1 125 ? 7.126   -11.735 -16.188 1.00 96.74 125 A 1 
ATOM   989  C  CA  . ILE A 1 125 ? 6.913   -10.469 -15.496 1.00 97.31 125 A 1 
ATOM   990  C  C   . ILE A 1 125 ? 7.957   -10.263 -14.399 1.00 97.96 125 A 1 
ATOM   991  O  O   . ILE A 1 125 ? 8.374   -9.132  -14.139 1.00 97.96 125 A 1 
ATOM   992  C  CB  . ILE A 1 125 ? 5.480   -10.372 -14.906 1.00 96.78 125 A 1 
ATOM   993  C  CG1 . ILE A 1 125 ? 5.202   -8.945  -14.442 1.00 94.84 125 A 1 
ATOM   994  C  CG2 . ILE A 1 125 ? 5.277   -11.351 -13.751 1.00 94.81 125 A 1 
ATOM   995  C  CD1 . ILE A 1 125 ? 5.243   -7.912  -15.546 1.00 92.15 125 A 1 
ATOM   996  N  N   . PHE A 1 126 ? 8.403   -11.345 -13.747 1.00 97.72 126 A 1 
ATOM   997  C  CA  . PHE A 1 126 ? 9.402   -11.227 -12.700 1.00 97.97 126 A 1 
ATOM   998  C  C   . PHE A 1 126 ? 10.759  -10.835 -13.289 1.00 98.14 126 A 1 
ATOM   999  O  O   . PHE A 1 126 ? 11.471  -10.011 -12.721 1.00 97.89 126 A 1 
ATOM   1000 C  CB  . PHE A 1 126 ? 9.516   -12.531 -11.912 1.00 97.82 126 A 1 
ATOM   1001 C  CG  . PHE A 1 126 ? 8.208   -13.028 -11.366 1.00 97.83 126 A 1 
ATOM   1002 C  CD1 . PHE A 1 126 ? 7.334   -12.185 -10.692 1.00 97.04 126 A 1 
ATOM   1003 C  CD2 . PHE A 1 126 ? 7.837   -14.362 -11.523 1.00 96.93 126 A 1 
ATOM   1004 C  CE1 . PHE A 1 126 ? 6.131   -12.641 -10.199 1.00 96.41 126 A 1 
ATOM   1005 C  CE2 . PHE A 1 126 ? 6.640   -14.834 -11.025 1.00 96.38 126 A 1 
ATOM   1006 C  CZ  . PHE A 1 126 ? 5.779   -13.971 -10.368 1.00 96.76 126 A 1 
ATOM   1007 N  N   . GLN A 1 127 ? 11.106  -11.429 -14.421 1.00 97.64 127 A 1 
ATOM   1008 C  CA  . GLN A 1 127 ? 12.342  -11.073 -15.114 1.00 97.67 127 A 1 
ATOM   1009 C  C   . GLN A 1 127 ? 12.305  -9.615  -15.564 1.00 98.14 127 A 1 
ATOM   1010 O  O   . GLN A 1 127 ? 13.256  -8.856  -15.337 1.00 98.00 127 A 1 
ATOM   1011 C  CB  . GLN A 1 127 ? 12.556  -12.000 -16.315 1.00 96.85 127 A 1 
ATOM   1012 C  CG  . GLN A 1 127 ? 13.725  -11.618 -17.208 1.00 87.97 127 A 1 
ATOM   1013 C  CD  . GLN A 1 127 ? 15.073  -11.846 -16.533 1.00 82.59 127 A 1 
ATOM   1014 O  OE1 . GLN A 1 127 ? 15.218  -12.750 -15.708 1.00 75.03 127 A 1 
ATOM   1015 N  NE2 . GLN A 1 127 ? 16.052  -11.030 -16.888 1.00 70.83 127 A 1 
ATOM   1016 N  N   . PHE A 1 128 ? 11.200  -9.220  -16.194 1.00 97.99 128 A 1 
ATOM   1017 C  CA  . PHE A 1 128 ? 11.076  -7.861  -16.711 1.00 98.19 128 A 1 
ATOM   1018 C  C   . PHE A 1 128 ? 11.107  -6.830  -15.589 1.00 98.47 128 A 1 
ATOM   1019 O  O   . PHE A 1 128 ? 11.849  -5.845  -15.654 1.00 98.33 128 A 1 
ATOM   1020 C  CB  . PHE A 1 128 ? 9.788   -7.721  -17.530 1.00 98.13 128 A 1 
ATOM   1021 C  CG  . PHE A 1 128 ? 9.591   -6.338  -18.108 1.00 98.18 128 A 1 
ATOM   1022 C  CD1 . PHE A 1 128 ? 10.209  -5.975  -19.284 1.00 97.85 128 A 1 
ATOM   1023 C  CD2 . PHE A 1 128 ? 8.797   -5.409  -17.459 1.00 97.81 128 A 1 
ATOM   1024 C  CE1 . PHE A 1 128 ? 10.042  -4.706  -19.814 1.00 97.40 128 A 1 
ATOM   1025 C  CE2 . PHE A 1 128 ? 8.624   -4.133  -17.985 1.00 97.48 128 A 1 
ATOM   1026 C  CZ  . PHE A 1 128 ? 9.243   -3.784  -19.163 1.00 97.57 128 A 1 
ATOM   1027 N  N   . ALA A 1 129 ? 10.306  -7.034  -14.545 1.00 98.58 129 A 1 
ATOM   1028 C  CA  . ALA A 1 129 ? 10.238  -6.077  -13.450 1.00 98.63 129 A 1 
ATOM   1029 C  C   . ALA A 1 129 ? 11.552  -6.013  -12.681 1.00 98.76 129 A 1 
ATOM   1030 O  O   . ALA A 1 129 ? 11.964  -4.932  -12.252 1.00 98.68 129 A 1 
ATOM   1031 C  CB  . ALA A 1 129 ? 9.081   -6.422  -12.513 1.00 98.48 129 A 1 
ATOM   1032 N  N   . ALA A 1 130 ? 12.223  -7.147  -12.504 1.00 98.51 130 A 1 
ATOM   1033 C  CA  . ALA A 1 130 ? 13.519  -7.150  -11.837 1.00 98.67 130 A 1 
ATOM   1034 C  C   . ALA A 1 130 ? 14.526  -6.300  -12.600 1.00 98.74 130 A 1 
ATOM   1035 O  O   . ALA A 1 130 ? 15.339  -5.595  -12.000 1.00 98.63 130 A 1 
ATOM   1036 C  CB  . ALA A 1 130 ? 14.034  -8.579  -11.679 1.00 98.45 130 A 1 
ATOM   1037 N  N   . GLU A 1 131 ? 14.493  -6.370  -13.936 1.00 98.67 131 A 1 
ATOM   1038 C  CA  . GLU A 1 131 ? 15.382  -5.560  -14.760 1.00 98.67 131 A 1 
ATOM   1039 C  C   . GLU A 1 131 ? 15.085  -4.072  -14.593 1.00 98.76 131 A 1 
ATOM   1040 O  O   . GLU A 1 131 ? 15.998  -3.251  -14.515 1.00 98.54 131 A 1 
ATOM   1041 C  CB  . GLU A 1 131 ? 15.261  -5.966  -16.232 1.00 98.20 131 A 1 
ATOM   1042 C  CG  . GLU A 1 131 ? 15.834  -7.345  -16.523 1.00 89.32 131 A 1 
ATOM   1043 C  CD  . GLU A 1 131 ? 15.526  -7.830  -17.944 1.00 83.86 131 A 1 
ATOM   1044 O  OE1 . GLU A 1 131 ? 14.775  -7.134  -18.659 1.00 78.79 131 A 1 
ATOM   1045 O  OE2 . GLU A 1 131 ? 16.028  -8.901  -18.319 1.00 79.83 131 A 1 
ATOM   1046 N  N   . GLN A 1 132 ? 13.807  -3.711  -14.514 1.00 98.74 132 A 1 
ATOM   1047 C  CA  . GLN A 1 132 ? 13.432  -2.308  -14.346 1.00 98.88 132 A 1 
ATOM   1048 C  C   . GLN A 1 132 ? 13.747  -1.811  -12.935 1.00 98.83 132 A 1 
ATOM   1049 O  O   . GLN A 1 132 ? 14.249  -0.696  -12.763 1.00 98.68 132 A 1 
ATOM   1050 C  CB  . GLN A 1 132 ? 11.949  -2.107  -14.656 1.00 98.72 132 A 1 
ATOM   1051 C  CG  . GLN A 1 132 ? 11.541  -2.518  -16.066 1.00 97.91 132 A 1 
ATOM   1052 C  CD  . GLN A 1 132 ? 12.404  -1.878  -17.126 1.00 97.20 132 A 1 
ATOM   1053 O  OE1 . GLN A 1 132 ? 12.633  -0.666  -17.109 1.00 90.83 132 A 1 
ATOM   1054 N  NE2 . GLN A 1 132 ? 12.901  -2.684  -18.050 1.00 89.35 132 A 1 
ATOM   1055 N  N   . PHE A 1 133 ? 13.474  -2.638  -11.914 1.00 98.86 133 A 1 
ATOM   1056 C  CA  . PHE A 1 133 ? 13.691  -2.264  -10.522 1.00 98.99 133 A 1 
ATOM   1057 C  C   . PHE A 1 133 ? 15.155  -2.425  -10.084 1.00 98.85 133 A 1 
ATOM   1058 O  O   . PHE A 1 133 ? 15.490  -2.071  -8.950  1.00 98.74 133 A 1 
ATOM   1059 C  CB  . PHE A 1 133 ? 12.818  -3.113  -9.591  1.00 98.86 133 A 1 
ATOM   1060 C  CG  . PHE A 1 133 ? 11.330  -2.870  -9.737  1.00 98.83 133 A 1 
ATOM   1061 C  CD1 . PHE A 1 133 ? 10.834  -1.652  -10.177 1.00 98.59 133 A 1 
ATOM   1062 C  CD2 . PHE A 1 133 ? 10.422  -3.858  -9.389  1.00 98.49 133 A 1 
ATOM   1063 C  CE1 . PHE A 1 133 ? 9.479   -1.433  -10.293 1.00 98.21 133 A 1 
ATOM   1064 C  CE2 . PHE A 1 133 ? 9.069   -3.646  -9.492  1.00 98.17 133 A 1 
ATOM   1065 C  CZ  . PHE A 1 133 ? 8.587   -2.433  -9.943  1.00 98.28 133 A 1 
ATOM   1066 N  N   . ALA A 1 134 ? 16.019  -2.952  -10.946 1.00 98.80 134 A 1 
ATOM   1067 C  CA  . ALA A 1 134 ? 17.397  -3.269  -10.589 1.00 98.82 134 A 1 
ATOM   1068 C  C   . ALA A 1 134 ? 18.150  -2.144  -9.877  1.00 98.86 134 A 1 
ATOM   1069 O  O   . ALA A 1 134 ? 18.900  -2.424  -8.938  1.00 98.52 134 A 1 
ATOM   1070 C  CB  . ALA A 1 134 ? 18.169  -3.724  -11.831 1.00 98.59 134 A 1 
ATOM   1071 N  N   . PRO A 1 135 ? 17.977  -0.867  -10.262 1.00 98.73 135 A 1 
ATOM   1072 C  CA  . PRO A 1 135 ? 18.701  0.198   -9.554  1.00 98.56 135 A 1 
ATOM   1073 C  C   . PRO A 1 135 ? 18.378  0.292   -8.070  1.00 98.67 135 A 1 
ATOM   1074 O  O   . PRO A 1 135 ? 19.163  0.858   -7.307  1.00 98.18 135 A 1 
ATOM   1075 C  CB  . PRO A 1 135 ? 18.261  1.470   -10.283 1.00 98.05 135 A 1 
ATOM   1076 C  CG  . PRO A 1 135 ? 17.880  1.003   -11.650 1.00 96.48 135 A 1 
ATOM   1077 C  CD  . PRO A 1 135 ? 17.257  -0.341  -11.431 1.00 98.23 135 A 1 
ATOM   1078 N  N   . PHE A 1 136 ? 17.237  -0.267  -7.630  1.00 98.88 136 A 1 
ATOM   1079 C  CA  . PHE A 1 136 ? 16.826  -0.207  -6.236  1.00 98.86 136 A 1 
ATOM   1080 C  C   . PHE A 1 136 ? 17.185  -1.472  -5.454  1.00 98.82 136 A 1 
ATOM   1081 O  O   . PHE A 1 136 ? 17.066  -1.490  -4.225  1.00 98.60 136 A 1 
ATOM   1082 C  CB  . PHE A 1 136 ? 15.310  0.000   -6.135  1.00 98.84 136 A 1 
ATOM   1083 C  CG  . PHE A 1 136 ? 14.770  1.088   -7.031  1.00 98.84 136 A 1 
ATOM   1084 C  CD1 . PHE A 1 136 ? 15.248  2.382   -6.933  1.00 98.64 136 A 1 
ATOM   1085 C  CD2 . PHE A 1 136 ? 13.780  0.805   -7.964  1.00 98.61 136 A 1 
ATOM   1086 C  CE1 . PHE A 1 136 ? 14.749  3.381   -7.754  1.00 98.35 136 A 1 
ATOM   1087 C  CE2 . PHE A 1 136 ? 13.280  1.793   -8.778  1.00 98.35 136 A 1 
ATOM   1088 C  CZ  . PHE A 1 136 ? 13.761  3.094   -8.678  1.00 98.44 136 A 1 
ATOM   1089 N  N   . LEU A 1 137 ? 17.610  -2.520  -6.129  1.00 98.80 137 A 1 
ATOM   1090 C  CA  . LEU A 1 137 ? 17.750  -3.838  -5.529  1.00 98.88 137 A 1 
ATOM   1091 C  C   . LEU A 1 137 ? 19.202  -4.271  -5.416  1.00 98.75 137 A 1 
ATOM   1092 O  O   . LEU A 1 137 ? 20.033  -3.947  -6.266  1.00 98.44 137 A 1 
ATOM   1093 C  CB  . LEU A 1 137 ? 16.973  -4.881  -6.347  1.00 98.81 137 A 1 
ATOM   1094 C  CG  . LEU A 1 137 ? 15.474  -4.641  -6.534  1.00 98.63 137 A 1 
ATOM   1095 C  CD1 . LEU A 1 137 ? 14.885  -5.705  -7.457  1.00 98.39 137 A 1 
ATOM   1096 C  CD2 . LEU A 1 137 ? 14.761  -4.635  -5.199  1.00 98.25 137 A 1 
ATOM   1097 N  N   . SER A 1 138 ? 19.508  -5.025  -4.353  1.00 98.71 138 A 1 
ATOM   1098 C  CA  . SER A 1 138 ? 20.784  -5.714  -4.261  1.00 98.68 138 A 1 
ATOM   1099 C  C   . SER A 1 138 ? 20.818  -6.852  -5.270  1.00 98.79 138 A 1 
ATOM   1100 O  O   . SER A 1 138 ? 19.779  -7.290  -5.769  1.00 98.51 138 A 1 
ATOM   1101 C  CB  . SER A 1 138 ? 20.999  -6.260  -2.852  1.00 98.36 138 A 1 
ATOM   1102 O  OG  . SER A 1 138 ? 20.093  -7.311  -2.578  1.00 97.30 138 A 1 
ATOM   1103 N  N   . GLN A 1 139 ? 22.021  -7.363  -5.570  1.00 98.55 139 A 1 
ATOM   1104 C  CA  . GLN A 1 139 ? 22.142  -8.440  -6.543  1.00 98.47 139 A 1 
ATOM   1105 C  C   . GLN A 1 139 ? 21.368  -9.678  -6.097  1.00 98.52 139 A 1 
ATOM   1106 O  O   . GLN A 1 139 ? 20.705  -10.331 -6.901  1.00 98.18 139 A 1 
ATOM   1107 C  CB  . GLN A 1 139 ? 23.611  -8.792  -6.771  1.00 98.16 139 A 1 
ATOM   1108 C  CG  . GLN A 1 139 ? 23.830  -9.819  -7.876  1.00 91.22 139 A 1 
ATOM   1109 C  CD  . GLN A 1 139 ? 23.279  -9.348  -9.215  1.00 86.76 139 A 1 
ATOM   1110 O  OE1 . GLN A 1 139 ? 23.420  -8.188  -9.585  1.00 80.92 139 A 1 
ATOM   1111 N  NE2 . GLN A 1 139 ? 22.647  -10.252 -9.942  1.00 77.90 139 A 1 
ATOM   1112 N  N   . ASN A 1 140 ? 21.436  -10.009 -4.798  1.00 98.51 140 A 1 
ATOM   1113 C  CA  . ASN A 1 140 ? 20.694  -11.147 -4.283  1.00 98.37 140 A 1 
ATOM   1114 C  C   . ASN A 1 140 ? 19.190  -10.939 -4.418  1.00 98.54 140 A 1 
ATOM   1115 O  O   . ASN A 1 140 ? 18.448  -11.865 -4.750  1.00 98.23 140 A 1 
ATOM   1116 C  CB  . ASN A 1 140 ? 21.061  -11.415 -2.821  1.00 97.64 140 A 1 
ATOM   1117 C  CG  . ASN A 1 140 ? 22.456  -11.981 -2.663  1.00 86.55 140 A 1 
ATOM   1118 O  OD1 . ASN A 1 140 ? 23.050  -12.489 -3.610  1.00 76.34 140 A 1 
ATOM   1119 N  ND2 . ASN A 1 140 ? 22.995  -11.894 -1.452  1.00 76.55 140 A 1 
ATOM   1120 N  N   . ALA A 1 141 ? 18.727  -9.710  -4.168  1.00 98.78 141 A 1 
ATOM   1121 C  CA  . ALA A 1 141 ? 17.307  -9.396  -4.293  1.00 98.80 141 A 1 
ATOM   1122 C  C   . ALA A 1 141 ? 16.846  -9.511  -5.742  1.00 98.80 141 A 1 
ATOM   1123 O  O   . ALA A 1 141 ? 15.731  -9.964  -6.008  1.00 98.70 141 A 1 
ATOM   1124 C  CB  . ALA A 1 141 ? 17.024  -8.004  -3.748  1.00 98.81 141 A 1 
ATOM   1125 N  N   . ILE A 1 142 ? 17.700  -9.098  -6.683  1.00 98.79 142 A 1 
ATOM   1126 C  CA  . ILE A 1 142 ? 17.373  -9.209  -8.104  1.00 98.64 142 A 1 
ATOM   1127 C  C   . ILE A 1 142 ? 17.138  -10.670 -8.485  1.00 98.59 142 A 1 
ATOM   1128 O  O   . ILE A 1 142 ? 16.143  -10.999 -9.140  1.00 98.24 142 A 1 
ATOM   1129 C  CB  . ILE A 1 142 ? 18.489  -8.591  -8.974  1.00 98.64 142 A 1 
ATOM   1130 C  CG1 . ILE A 1 142 ? 18.516  -7.074  -8.805  1.00 98.19 142 A 1 
ATOM   1131 C  CG2 . ILE A 1 142 ? 18.298  -8.961  -10.447 1.00 98.21 142 A 1 
ATOM   1132 C  CD1 . ILE A 1 142 ? 19.724  -6.400  -9.437  1.00 96.82 142 A 1 
ATOM   1133 N  N   . GLU A 1 143 ? 18.040  -11.557 -8.073  1.00 98.47 143 A 1 
ATOM   1134 C  CA  . GLU A 1 143 ? 17.916  -12.967 -8.428  1.00 98.13 143 A 1 
ATOM   1135 C  C   . GLU A 1 143 ? 16.671  -13.589 -7.801  1.00 98.00 143 A 1 
ATOM   1136 O  O   . GLU A 1 143 ? 15.973  -14.389 -8.440  1.00 97.52 143 A 1 
ATOM   1137 C  CB  . GLU A 1 143 ? 19.171  -13.731 -8.013  1.00 97.87 143 A 1 
ATOM   1138 C  CG  . GLU A 1 143 ? 20.426  -13.274 -8.737  1.00 92.63 143 A 1 
ATOM   1139 C  CD  . GLU A 1 143 ? 20.275  -13.331 -10.252 1.00 87.40 143 A 1 
ATOM   1140 O  OE1 . GLU A 1 143 ? 19.724  -14.338 -10.763 1.00 80.48 143 A 1 
ATOM   1141 O  OE2 . GLU A 1 143 ? 20.700  -12.377 -10.936 1.00 81.76 143 A 1 
ATOM   1142 N  N   . SER A 1 144 ? 16.368  -13.216 -6.563  1.00 98.16 144 A 1 
ATOM   1143 C  CA  . SER A 1 144 ? 15.169  -13.722 -5.895  1.00 98.18 144 A 1 
ATOM   1144 C  C   . SER A 1 144 ? 13.901  -13.195 -6.579  1.00 98.04 144 A 1 
ATOM   1145 O  O   . SER A 1 144 ? 12.944  -13.943 -6.796  1.00 97.80 144 A 1 
ATOM   1146 C  CB  . SER A 1 144 ? 15.192  -13.335 -4.421  1.00 98.20 144 A 1 
ATOM   1147 O  OG  . SER A 1 144 ? 14.119  -13.938 -3.712  1.00 93.91 144 A 1 
ATOM   1148 N  N   . PHE A 1 145 ? 13.910  -11.914 -6.928  1.00 98.48 145 A 1 
ATOM   1149 C  CA  . PHE A 1 145 ? 12.772  -11.294 -7.604  1.00 98.49 145 A 1 
ATOM   1150 C  C   . PHE A 1 145 ? 12.485  -11.999 -8.930  1.00 98.29 145 A 1 
ATOM   1151 O  O   . PHE A 1 145 ? 11.326  -12.253 -9.272  1.00 97.97 145 A 1 
ATOM   1152 C  CB  . PHE A 1 145 ? 13.042  -9.804  -7.830  1.00 98.53 145 A 1 
ATOM   1153 C  CG  . PHE A 1 145 ? 11.802  -8.977  -8.085  1.00 98.60 145 A 1 
ATOM   1154 C  CD1 . PHE A 1 145 ? 11.061  -9.140  -9.240  1.00 98.30 145 A 1 
ATOM   1155 C  CD2 . PHE A 1 145 ? 11.377  -8.031  -7.160  1.00 98.23 145 A 1 
ATOM   1156 C  CE1 . PHE A 1 145 ? 9.918   -8.388  -9.471  1.00 97.91 145 A 1 
ATOM   1157 C  CE2 . PHE A 1 145 ? 10.249  -7.272  -7.384  1.00 97.92 145 A 1 
ATOM   1158 C  CZ  . PHE A 1 145 ? 9.508   -7.448  -8.540  1.00 98.20 145 A 1 
ATOM   1159 N  N   . LYS A 1 146 ? 13.551  -12.317 -9.673  1.00 98.07 146 A 1 
ATOM   1160 C  CA  . LYS A 1 146 ? 13.392  -12.988 -10.963 1.00 97.60 146 A 1 
ATOM   1161 C  C   . LYS A 1 146 ? 12.698  -14.337 -10.821 1.00 97.29 146 A 1 
ATOM   1162 O  O   . LYS A 1 146 ? 12.020  -14.787 -11.750 1.00 96.72 146 A 1 
ATOM   1163 C  CB  . LYS A 1 146 ? 14.757  -13.180 -11.635 1.00 97.61 146 A 1 
ATOM   1164 C  CG  . LYS A 1 146 ? 15.351  -11.916 -12.212 1.00 96.28 146 A 1 
ATOM   1165 C  CD  . LYS A 1 146 ? 16.725  -12.183 -12.822 1.00 94.33 146 A 1 
ATOM   1166 C  CE  . LYS A 1 146 ? 17.303  -10.944 -13.464 1.00 89.73 146 A 1 
ATOM   1167 N  NZ  . LYS A 1 146 ? 18.680  -11.193 -13.993 1.00 84.40 146 A 1 
ATOM   1168 N  N   . HIS A 1 147 ? 12.856  -14.992 -9.664  1.00 97.24 147 A 1 
ATOM   1169 C  CA  . HIS A 1 147 ? 12.248  -16.299 -9.456  1.00 97.03 147 A 1 
ATOM   1170 C  C   . HIS A 1 147 ? 10.741  -16.201 -9.235  1.00 97.09 147 A 1 
ATOM   1171 O  O   . HIS A 1 147 ? 9.975   -16.947 -9.849  1.00 96.19 147 A 1 
ATOM   1172 C  CB  . HIS A 1 147 ? 12.911  -17.010 -8.279  1.00 96.60 147 A 1 
ATOM   1173 C  CG  . HIS A 1 147 ? 12.276  -18.320 -7.933  1.00 93.10 147 A 1 
ATOM   1174 N  ND1 . HIS A 1 147 ? 12.331  -19.421 -8.773  1.00 83.66 147 A 1 
ATOM   1175 C  CD2 . HIS A 1 147 ? 11.554  -18.717 -6.864  1.00 83.99 147 A 1 
ATOM   1176 C  CE1 . HIS A 1 147 ? 11.678  -20.426 -8.221  1.00 84.24 147 A 1 
ATOM   1177 N  NE2 . HIS A 1 147 ? 11.196  -20.025 -7.057  1.00 86.30 147 A 1 
ATOM   1178 N  N   . GLY A 1 148 ? 10.297  -15.276 -8.360  1.00 97.61 148 A 1 
ATOM   1179 C  CA  . GLY A 1 148 ? 8.881   -15.223 -8.014  1.00 97.73 148 A 1 
ATOM   1180 C  C   . GLY A 1 148 ? 8.353   -13.885 -7.544  1.00 98.04 148 A 1 
ATOM   1181 O  O   . GLY A 1 148 ? 7.206   -13.810 -7.090  1.00 97.87 148 A 1 
ATOM   1182 N  N   . GLY A 1 149 ? 9.156   -12.828 -7.630  1.00 98.11 149 A 1 
ATOM   1183 C  CA  . GLY A 1 149 ? 8.708   -11.516 -7.206  1.00 98.27 149 A 1 
ATOM   1184 C  C   . GLY A 1 149 ? 8.822   -11.257 -5.717  1.00 98.55 149 A 1 
ATOM   1185 O  O   . GLY A 1 149 ? 8.307   -10.254 -5.223  1.00 98.42 149 A 1 
ATOM   1186 N  N   . TYR A 1 150 ? 9.492   -12.147 -4.979  1.00 98.53 150 A 1 
ATOM   1187 C  CA  . TYR A 1 150 ? 9.728   -11.981 -3.551  1.00 98.63 150 A 1 
ATOM   1188 C  C   . TYR A 1 150 ? 11.229  -11.929 -3.267  1.00 98.74 150 A 1 
ATOM   1189 O  O   . TYR A 1 150 ? 12.032  -12.481 -4.026  1.00 98.56 150 A 1 
ATOM   1190 C  CB  . TYR A 1 150 ? 9.058   -13.105 -2.741  1.00 98.50 150 A 1 
ATOM   1191 C  CG  . TYR A 1 150 ? 9.430   -14.522 -3.143  1.00 98.47 150 A 1 
ATOM   1192 C  CD1 . TYR A 1 150 ? 10.601  -15.115 -2.680  1.00 98.12 150 A 1 
ATOM   1193 C  CD2 . TYR A 1 150 ? 8.590   -15.285 -3.942  1.00 98.08 150 A 1 
ATOM   1194 C  CE1 . TYR A 1 150 ? 10.933  -16.417 -3.024  1.00 97.78 150 A 1 
ATOM   1195 C  CE2 . TYR A 1 150 ? 8.908   -16.591 -4.288  1.00 97.81 150 A 1 
ATOM   1196 C  CZ  . TYR A 1 150 ? 10.087  -17.160 -3.824  1.00 97.89 150 A 1 
ATOM   1197 O  OH  . TYR A 1 150 ? 10.404  -18.446 -4.160  1.00 97.20 150 A 1 
ATOM   1198 N  N   . TYR A 1 151 ? 11.619  -11.260 -2.174  1.00 98.98 151 A 1 
ATOM   1199 C  CA  . TYR A 1 151 ? 13.033  -11.039 -1.896  1.00 98.94 151 A 1 
ATOM   1200 C  C   . TYR A 1 151 ? 13.212  -10.409 -0.516  1.00 98.97 151 A 1 
ATOM   1201 O  O   . TYR A 1 151 ? 12.238  -10.035 0.145   1.00 98.95 151 A 1 
ATOM   1202 C  CB  . TYR A 1 151 ? 13.659  -10.134 -2.968  1.00 98.93 151 A 1 
ATOM   1203 C  CG  . TYR A 1 151 ? 13.102  -8.726  -2.986  1.00 98.95 151 A 1 
ATOM   1204 C  CD1 . TYR A 1 151 ? 11.950  -8.415  -3.701  1.00 98.90 151 A 1 
ATOM   1205 C  CD2 . TYR A 1 151 ? 13.739  -7.696  -2.291  1.00 98.88 151 A 1 
ATOM   1206 C  CE1 . TYR A 1 151 ? 11.437  -7.128  -3.728  1.00 98.85 151 A 1 
ATOM   1207 C  CE2 . TYR A 1 151 ? 13.237  -6.402  -2.310  1.00 98.86 151 A 1 
ATOM   1208 C  CZ  . TYR A 1 151 ? 12.088  -6.123  -3.029  1.00 98.90 151 A 1 
ATOM   1209 O  OH  . TYR A 1 151 ? 11.592  -4.835  -3.046  1.00 98.82 151 A 1 
ATOM   1210 N  N   . THR A 1 152 ? 14.469  -10.283 -0.096  1.00 98.95 152 A 1 
ATOM   1211 C  CA  . THR A 1 152 ? 14.822  -9.565  1.124   1.00 98.90 152 A 1 
ATOM   1212 C  C   . THR A 1 152 ? 15.977  -8.613  0.849   1.00 98.93 152 A 1 
ATOM   1213 O  O   . THR A 1 152 ? 16.792  -8.847  -0.052  1.00 98.73 152 A 1 
ATOM   1214 C  CB  . THR A 1 152 ? 15.242  -10.511 2.268   1.00 98.76 152 A 1 
ATOM   1215 O  OG1 . THR A 1 152 ? 16.502  -11.120 1.964   1.00 96.93 152 A 1 
ATOM   1216 C  CG2 . THR A 1 152 ? 14.202  -11.603 2.489   1.00 97.25 152 A 1 
ATOM   1217 N  N   . MET A 1 153 ? 16.044  -7.537  1.637   1.00 98.85 153 A 1 
ATOM   1218 C  CA  . MET A 1 153 ? 17.170  -6.609  1.623   1.00 98.84 153 A 1 
ATOM   1219 C  C   . MET A 1 153 ? 17.355  -6.050  3.028   1.00 98.82 153 A 1 
ATOM   1220 O  O   . MET A 1 153 ? 16.372  -5.696  3.677   1.00 98.63 153 A 1 
ATOM   1221 C  CB  . MET A 1 153 ? 16.957  -5.438  0.656   1.00 98.32 153 A 1 
ATOM   1222 C  CG  . MET A 1 153 ? 17.030  -5.800  -0.817  1.00 94.33 153 A 1 
ATOM   1223 S  SD  . MET A 1 153 ? 17.195  -4.337  -1.878  1.00 95.93 153 A 1 
ATOM   1224 C  CE  . MET A 1 153 ? 15.679  -3.445  -1.507  1.00 91.35 153 A 1 
ATOM   1225 N  N   . PRO A 1 154 ? 18.594  -5.929  3.508   1.00 98.74 154 A 1 
ATOM   1226 C  CA  . PRO A 1 154 ? 18.812  -5.283  4.800   1.00 98.55 154 A 1 
ATOM   1227 C  C   . PRO A 1 154 ? 18.613  -3.776  4.697   1.00 98.51 154 A 1 
ATOM   1228 O  O   . PRO A 1 154 ? 19.000  -3.159  3.696   1.00 98.19 154 A 1 
ATOM   1229 C  CB  . PRO A 1 154 ? 20.269  -5.628  5.127   1.00 97.97 154 A 1 
ATOM   1230 C  CG  . PRO A 1 154 ? 20.911  -5.812  3.791   1.00 95.63 154 A 1 
ATOM   1231 C  CD  . PRO A 1 154 ? 19.851  -6.397  2.901   1.00 98.12 154 A 1 
ATOM   1232 N  N   . PHE A 1 155 ? 18.016  -3.181  5.719   1.00 98.45 155 A 1 
ATOM   1233 C  CA  . PHE A 1 155 ? 17.933  -1.729  5.775   1.00 98.41 155 A 1 
ATOM   1234 C  C   . PHE A 1 155 ? 19.331  -1.152  5.961   1.00 98.17 155 A 1 
ATOM   1235 O  O   . PHE A 1 155 ? 20.176  -1.756  6.625   1.00 97.67 155 A 1 
ATOM   1236 C  CB  . PHE A 1 155 ? 17.016  -1.284  6.918   1.00 98.50 155 A 1 
ATOM   1237 C  CG  . PHE A 1 155 ? 15.554  -1.412  6.623   1.00 98.66 155 A 1 
ATOM   1238 C  CD1 . PHE A 1 155 ? 14.873  -2.595  6.899   1.00 98.47 155 A 1 
ATOM   1239 C  CD2 . PHE A 1 155 ? 14.843  -0.351  6.070   1.00 98.46 155 A 1 
ATOM   1240 C  CE1 . PHE A 1 155 ? 13.517  -2.716  6.626   1.00 98.30 155 A 1 
ATOM   1241 C  CE2 . PHE A 1 155 ? 13.491  -0.465  5.800   1.00 98.34 155 A 1 
ATOM   1242 C  CZ  . PHE A 1 155 ? 12.832  -1.650  6.080   1.00 98.49 155 A 1 
ATOM   1243 N  N   . PRO A 1 156 ? 19.621  0.024   5.378   1.00 97.86 156 A 1 
ATOM   1244 C  CA  . PRO A 1 156 ? 20.948  0.628   5.501   1.00 97.33 156 A 1 
ATOM   1245 C  C   . PRO A 1 156 ? 21.329  0.912   6.954   1.00 97.08 156 A 1 
ATOM   1246 O  O   . PRO A 1 156 ? 20.500  1.344   7.752   1.00 95.80 156 A 1 
ATOM   1247 C  CB  . PRO A 1 156 ? 20.819  1.940   4.706   1.00 96.55 156 A 1 
ATOM   1248 C  CG  . PRO A 1 156 ? 19.718  1.662   3.730   1.00 95.18 156 A 1 
ATOM   1249 C  CD  . PRO A 1 156 ? 18.753  0.773   4.459   1.00 97.44 156 A 1 
ATOM   1250 N  N   . ALA A 1 157 ? 22.596  0.685   7.287   1.00 94.40 157 A 1 
ATOM   1251 C  CA  . ALA A 1 157 ? 23.067  0.822   8.660   1.00 93.04 157 A 1 
ATOM   1252 C  C   . ALA A 1 157 ? 23.066  2.267   9.140   1.00 92.90 157 A 1 
ATOM   1253 O  O   . ALA A 1 157 ? 22.964  2.520   10.342  1.00 89.49 157 A 1 
ATOM   1254 C  CB  . ALA A 1 157 ? 24.463  0.228   8.789   1.00 90.31 157 A 1 
ATOM   1255 N  N   . HIS A 1 158 ? 23.159  3.234   8.229   1.00 92.97 158 A 1 
ATOM   1256 C  CA  . HIS A 1 158 ? 23.284  4.631   8.607   1.00 92.40 158 A 1 
ATOM   1257 C  C   . HIS A 1 158 ? 21.985  5.234   9.133   1.00 93.40 158 A 1 
ATOM   1258 O  O   . HIS A 1 158 ? 21.951  6.402   9.518   1.00 91.65 158 A 1 
ATOM   1259 C  CB  . HIS A 1 158 ? 23.794  5.466   7.423   1.00 90.38 158 A 1 
ATOM   1260 C  CG  . HIS A 1 158 ? 22.813  5.583   6.298   1.00 86.74 158 A 1 
ATOM   1261 N  ND1 . HIS A 1 158 ? 22.892  4.825   5.154   1.00 76.70 158 A 1 
ATOM   1262 C  CD2 . HIS A 1 158 ? 21.737  6.380   6.131   1.00 76.45 158 A 1 
ATOM   1263 C  CE1 . HIS A 1 158 ? 21.910  5.144   4.340   1.00 74.77 158 A 1 
ATOM   1264 N  NE2 . HIS A 1 158 ? 21.186  6.081   4.905   1.00 76.73 158 A 1 
ATOM   1265 N  N   . LEU A 1 159 ? 20.900  4.449   9.175   1.00 95.62 159 A 1 
ATOM   1266 C  CA  . LEU A 1 159 ? 19.600  4.941   9.624   1.00 95.57 159 A 1 
ATOM   1267 C  C   . LEU A 1 159 ? 19.454  4.955   11.150  1.00 94.75 159 A 1 
ATOM   1268 O  O   . LEU A 1 159 ? 18.381  5.302   11.661  1.00 90.87 159 A 1 
ATOM   1269 C  CB  . LEU A 1 159 ? 18.480  4.105   9.003   1.00 95.47 159 A 1 
ATOM   1270 C  CG  . LEU A 1 159 ? 18.337  4.190   7.485   1.00 95.81 159 A 1 
ATOM   1271 C  CD1 . LEU A 1 159 ? 17.320  3.173   6.987   1.00 95.09 159 A 1 
ATOM   1272 C  CD2 . LEU A 1 159 ? 17.930  5.596   7.061   1.00 95.09 159 A 1 
ATOM   1273 N  N   . GLY A 1 160 ? 20.494  4.582   11.872  1.00 94.21 160 A 1 
ATOM   1274 C  CA  . GLY A 1 160 ? 20.425  4.551   13.328  1.00 94.14 160 A 1 
ATOM   1275 C  C   . GLY A 1 160 ? 19.768  3.300   13.874  1.00 95.04 160 A 1 
ATOM   1276 O  O   . GLY A 1 160 ? 19.237  3.307   14.988  1.00 91.93 160 A 1 
ATOM   1277 N  N   . ILE A 1 161 ? 19.803  2.221   13.120  1.00 95.72 161 A 1 
ATOM   1278 C  CA  . ILE A 1 161 ? 19.208  0.951   13.513  1.00 95.89 161 A 1 
ATOM   1279 C  C   . ILE A 1 161 ? 20.126  0.247   14.508  1.00 95.80 161 A 1 
ATOM   1280 O  O   . ILE A 1 161 ? 21.326  0.125   14.271  1.00 93.90 161 A 1 
ATOM   1281 C  CB  . ILE A 1 161 ? 18.956  0.062   12.286  1.00 94.00 161 A 1 
ATOM   1282 C  CG1 . ILE A 1 161 ? 17.969  0.751   11.337  1.00 87.91 161 A 1 
ATOM   1283 C  CG2 . ILE A 1 161 ? 18.444  -1.307  12.702  1.00 86.27 161 A 1 
ATOM   1284 C  CD1 . ILE A 1 161 ? 17.912  0.127   9.951   1.00 85.86 161 A 1 
ATOM   1285 N  N   . LYS A 1 162 ? 19.543  -0.220  15.624  1.00 95.56 162 A 1 
ATOM   1286 C  CA  . LYS A 1 162 ? 20.329  -0.843  16.680  1.00 95.46 162 A 1 
ATOM   1287 C  C   . LYS A 1 162 ? 20.220  -2.365  16.696  1.00 95.51 162 A 1 
ATOM   1288 O  O   . LYS A 1 162 ? 20.981  -3.036  17.403  1.00 92.13 162 A 1 
ATOM   1289 C  CB  . LYS A 1 162 ? 19.922  -0.277  18.044  1.00 94.12 162 A 1 
ATOM   1290 C  CG  . LYS A 1 162 ? 20.231  1.201   18.200  1.00 91.22 162 A 1 
ATOM   1291 C  CD  . LYS A 1 162 ? 19.946  1.698   19.608  1.00 83.18 162 A 1 
ATOM   1292 C  CE  . LYS A 1 162 ? 20.334  3.156   19.761  1.00 77.18 162 A 1 
ATOM   1293 N  NZ  . LYS A 1 162 ? 20.097  3.654   21.145  1.00 67.09 162 A 1 
ATOM   1294 N  N   . VAL A 1 163 ? 19.294  -2.909  15.939  1.00 95.62 163 A 1 
ATOM   1295 C  CA  . VAL A 1 163 ? 19.151  -4.349  15.754  1.00 95.99 163 A 1 
ATOM   1296 C  C   . VAL A 1 163 ? 19.085  -4.601  14.255  1.00 96.61 163 A 1 
ATOM   1297 O  O   . VAL A 1 163 ? 18.353  -3.893  13.560  1.00 95.27 163 A 1 
ATOM   1298 C  CB  . VAL A 1 163 ? 17.885  -4.891  16.441  1.00 93.71 163 A 1 
ATOM   1299 C  CG1 . VAL A 1 163 ? 17.699  -6.372  16.142  1.00 85.84 163 A 1 
ATOM   1300 C  CG2 . VAL A 1 163 ? 17.943  -4.645  17.939  1.00 86.70 163 A 1 
ATOM   1301 N  N   . PRO A 1 164 ? 19.826  -5.594  13.720  1.00 97.33 164 A 1 
ATOM   1302 C  CA  . PRO A 1 164 ? 19.780  -5.848  12.278  1.00 97.43 164 A 1 
ATOM   1303 C  C   . PRO A 1 164 ? 18.342  -6.000  11.790  1.00 97.89 164 A 1 
ATOM   1304 O  O   . PRO A 1 164 ? 17.600  -6.861  12.270  1.00 97.31 164 A 1 
ATOM   1305 C  CB  . PRO A 1 164 ? 20.568  -7.156  12.123  1.00 96.61 164 A 1 
ATOM   1306 C  CG  . PRO A 1 164 ? 21.526  -7.136  13.269  1.00 94.62 164 A 1 
ATOM   1307 C  CD  . PRO A 1 164 ? 20.776  -6.490  14.403  1.00 96.73 164 A 1 
ATOM   1308 N  N   . LEU A 1 165 ? 17.960  -5.143  10.844  1.00 98.27 165 A 1 
ATOM   1309 C  CA  . LEU A 1 165 ? 16.581  -5.062  10.376  1.00 98.45 165 A 1 
ATOM   1310 C  C   . LEU A 1 165 ? 16.541  -5.280  8.877   1.00 98.52 165 A 1 
ATOM   1311 O  O   . LEU A 1 165 ? 17.335  -4.693  8.137   1.00 98.41 165 A 1 
ATOM   1312 C  CB  . LEU A 1 165 ? 15.976  -3.702  10.739  1.00 98.37 165 A 1 
ATOM   1313 C  CG  . LEU A 1 165 ? 14.517  -3.469  10.343  1.00 98.03 165 A 1 
ATOM   1314 C  CD1 . LEU A 1 165 ? 13.604  -4.424  11.094  1.00 97.56 165 A 1 
ATOM   1315 C  CD2 . LEU A 1 165 ? 14.125  -2.021  10.617  1.00 97.57 165 A 1 
ATOM   1316 N  N   . ASN A 1 166 ? 15.605  -6.116  8.423   1.00 98.66 166 A 1 
ATOM   1317 C  CA  . ASN A 1 166 ? 15.502  -6.490  7.023   1.00 98.74 166 A 1 
ATOM   1318 C  C   . ASN A 1 166 ? 14.135  -6.146  6.443   1.00 98.87 166 A 1 
ATOM   1319 O  O   . ASN A 1 166 ? 13.116  -6.292  7.110   1.00 98.80 166 A 1 
ATOM   1320 C  CB  . ASN A 1 166 ? 15.757  -7.984  6.843   1.00 98.75 166 A 1 
ATOM   1321 C  CG  . ASN A 1 166 ? 17.138  -8.404  7.309   1.00 98.64 166 A 1 
ATOM   1322 O  OD1 . ASN A 1 166 ? 18.095  -8.346  6.545   1.00 94.92 166 A 1 
ATOM   1323 N  ND2 . ASN A 1 166 ? 17.238  -8.813  8.562   1.00 94.64 166 A 1 
ATOM   1324 N  N   . ALA A 1 167 ? 14.133  -5.695  5.192   1.00 98.99 167 A 1 
ATOM   1325 C  CA  . ALA A 1 167 ? 12.909  -5.587  4.415   1.00 98.95 167 A 1 
ATOM   1326 C  C   . ALA A 1 167 ? 12.641  -6.928  3.752   1.00 98.96 167 A 1 
ATOM   1327 O  O   . ALA A 1 167 ? 13.520  -7.485  3.098   1.00 98.90 167 A 1 
ATOM   1328 C  CB  . ALA A 1 167 ? 13.036  -4.493  3.366   1.00 98.85 167 A 1 
ATOM   1329 N  N   . VAL A 1 168 ? 11.433  -7.469  3.944   1.00 98.97 168 A 1 
ATOM   1330 C  CA  . VAL A 1 168 ? 11.035  -8.737  3.353   1.00 98.96 168 A 1 
ATOM   1331 C  C   . VAL A 1 168 ? 9.784   -8.496  2.520   1.00 98.94 168 A 1 
ATOM   1332 O  O   . VAL A 1 168 ? 8.771   -8.033  3.039   1.00 98.96 168 A 1 
ATOM   1333 C  CB  . VAL A 1 168 ? 10.757  -9.808  4.429   1.00 98.96 168 A 1 
ATOM   1334 C  CG1 . VAL A 1 168 ? 10.310  -11.104 3.787   1.00 98.82 168 A 1 
ATOM   1335 C  CG2 . VAL A 1 168 ? 12.002  -10.028 5.289   1.00 98.84 168 A 1 
ATOM   1336 N  N   . VAL A 1 169 ? 9.859   -8.809  1.227   1.00 98.95 169 A 1 
ATOM   1337 C  CA  . VAL A 1 169 ? 8.740   -8.609  0.313   1.00 98.91 169 A 1 
ATOM   1338 C  C   . VAL A 1 169 ? 8.174   -9.963  -0.083  1.00 98.94 169 A 1 
ATOM   1339 O  O   . VAL A 1 169 ? 8.904   -10.824 -0.589  1.00 98.91 169 A 1 
ATOM   1340 C  CB  . VAL A 1 169 ? 9.168   -7.829  -0.936  1.00 98.95 169 A 1 
ATOM   1341 C  CG1 . VAL A 1 169 ? 8.057   -7.803  -1.977  1.00 98.73 169 A 1 
ATOM   1342 C  CG2 . VAL A 1 169 ? 9.562   -6.409  -0.546  1.00 98.75 169 A 1 
ATOM   1343 N  N   . LEU A 1 170 ? 6.868   -10.149 0.140   1.00 98.96 170 A 1 
ATOM   1344 C  CA  . LEU A 1 170 ? 6.157   -11.342 -0.286  1.00 98.98 170 A 1 
ATOM   1345 C  C   . LEU A 1 170 ? 5.257   -11.023 -1.470  1.00 98.93 170 A 1 
ATOM   1346 O  O   . LEU A 1 170 ? 4.623   -9.968  -1.517  1.00 98.84 170 A 1 
ATOM   1347 C  CB  . LEU A 1 170 ? 5.302   -11.915 0.853   1.00 98.95 170 A 1 
ATOM   1348 C  CG  . LEU A 1 170 ? 6.050   -12.404 2.093   1.00 98.77 170 A 1 
ATOM   1349 C  CD1 . LEU A 1 170 ? 5.062   -12.957 3.119   1.00 98.54 170 A 1 
ATOM   1350 C  CD2 . LEU A 1 170 ? 7.073   -13.475 1.717   1.00 98.43 170 A 1 
ATOM   1351 N  N   . ASN A 1 171 ? 5.203   -11.953 -2.434  1.00 98.84 171 A 1 
ATOM   1352 C  CA  . ASN A 1 171 ? 4.319   -11.827 -3.580  1.00 98.77 171 A 1 
ATOM   1353 C  C   . ASN A 1 171 ? 3.022   -12.566 -3.290  1.00 98.73 171 A 1 
ATOM   1354 O  O   . ASN A 1 171 ? 2.874   -13.750 -3.587  1.00 98.49 171 A 1 
ATOM   1355 C  CB  . ASN A 1 171 ? 4.992   -12.375 -4.834  1.00 98.60 171 A 1 
ATOM   1356 C  CG  . ASN A 1 171 ? 4.111   -12.258 -6.059  1.00 98.41 171 A 1 
ATOM   1357 O  OD1 . ASN A 1 171 ? 3.019   -11.689 -6.010  1.00 97.15 171 A 1 
ATOM   1358 N  ND2 . ASN A 1 171 ? 4.579   -12.796 -7.174  1.00 96.39 171 A 1 
ATOM   1359 N  N   . THR A 1 172 ? 2.051   -11.864 -2.682  1.00 98.85 172 A 1 
ATOM   1360 C  CA  . THR A 1 172 ? 0.781   -12.486 -2.338  1.00 98.82 172 A 1 
ATOM   1361 C  C   . THR A 1 172 ? -0.214  -12.481 -3.491  1.00 98.75 172 A 1 
ATOM   1362 O  O   . THR A 1 172 ? -1.310  -13.031 -3.356  1.00 98.53 172 A 1 
ATOM   1363 C  CB  . THR A 1 172 ? 0.147   -11.828 -1.103  1.00 98.83 172 A 1 
ATOM   1364 O  OG1 . THR A 1 172 ? 0.070   -10.414 -1.292  1.00 98.53 172 A 1 
ATOM   1365 C  CG2 . THR A 1 172 ? 0.981   -12.133 0.132   1.00 98.24 172 A 1 
ATOM   1366 N  N   . VAL A 1 173 ? 0.159   -11.904 -4.634  1.00 98.74 173 A 1 
ATOM   1367 C  CA  . VAL A 1 173 ? -0.655  -12.078 -5.834  1.00 98.69 173 A 1 
ATOM   1368 C  C   . VAL A 1 173 ? -0.719  -13.550 -6.208  1.00 98.55 173 A 1 
ATOM   1369 O  O   . VAL A 1 173 ? -1.693  -14.010 -6.807  1.00 98.16 173 A 1 
ATOM   1370 C  CB  . VAL A 1 173 ? -0.105  -11.242 -7.008  1.00 98.48 173 A 1 
ATOM   1371 C  CG1 . VAL A 1 173 ? -0.981  -11.409 -8.250  1.00 98.12 173 A 1 
ATOM   1372 C  CG2 . VAL A 1 173 ? -0.028  -9.767  -6.624  1.00 98.09 173 A 1 
ATOM   1373 N  N   . LEU A 1 174 ? 0.297   -14.328 -5.812  1.00 98.47 174 A 1 
ATOM   1374 C  CA  . LEU A 1 174 ? 0.288   -15.772 -6.012  1.00 98.39 174 A 1 
ATOM   1375 C  C   . LEU A 1 174 ? -0.881  -16.440 -5.291  1.00 98.39 174 A 1 
ATOM   1376 O  O   . LEU A 1 174 ? -1.332  -17.510 -5.697  1.00 98.07 174 A 1 
ATOM   1377 C  CB  . LEU A 1 174 ? 1.598   -16.393 -5.526  1.00 98.22 174 A 1 
ATOM   1378 C  CG  . LEU A 1 174 ? 2.883   -15.919 -6.205  1.00 97.93 174 A 1 
ATOM   1379 C  CD1 . LEU A 1 174 ? 4.096   -16.597 -5.569  1.00 97.52 174 A 1 
ATOM   1380 C  CD2 . LEU A 1 174 ? 2.843   -16.189 -7.697  1.00 97.39 174 A 1 
ATOM   1381 N  N   . TYR A 1 175 ? -1.377  -15.802 -4.221  1.00 98.46 175 A 1 
ATOM   1382 C  CA  . TYR A 1 175 ? -2.434  -16.379 -3.391  1.00 98.54 175 A 1 
ATOM   1383 C  C   . TYR A 1 175 ? -3.804  -15.759 -3.654  1.00 98.58 175 A 1 
ATOM   1384 O  O   . TYR A 1 175 ? -4.797  -16.195 -3.073  1.00 98.30 175 A 1 
ATOM   1385 C  CB  . TYR A 1 175 ? -2.083  -16.213 -1.910  1.00 98.62 175 A 1 
ATOM   1386 C  CG  . TYR A 1 175 ? -0.692  -16.678 -1.538  1.00 98.70 175 A 1 
ATOM   1387 C  CD1 . TYR A 1 175 ? -0.112  -17.782 -2.152  1.00 98.57 175 A 1 
ATOM   1388 C  CD2 . TYR A 1 175 ? 0.043   -16.013 -0.561  1.00 98.60 175 A 1 
ATOM   1389 C  CE1 . TYR A 1 175 ? 1.165   -18.210 -1.810  1.00 98.55 175 A 1 
ATOM   1390 C  CE2 . TYR A 1 175 ? 1.309   -16.429 -0.208  1.00 98.57 175 A 1 
ATOM   1391 C  CZ  . TYR A 1 175 ? 1.872   -17.527 -0.834  1.00 98.64 175 A 1 
ATOM   1392 O  OH  . TYR A 1 175 ? 3.135   -17.950 -0.490  1.00 98.48 175 A 1 
ATOM   1393 N  N   . TYR A 1 176 ? -3.877  -14.763 -4.514  1.00 98.50 176 A 1 
ATOM   1394 C  CA  . TYR A 1 176 ? -5.103  -14.034 -4.793  1.00 98.46 176 A 1 
ATOM   1395 C  C   . TYR A 1 176 ? -6.147  -14.962 -5.415  1.00 98.32 176 A 1 
ATOM   1396 O  O   . TYR A 1 176 ? -5.831  -15.747 -6.317  1.00 97.84 176 A 1 
ATOM   1397 C  CB  . TYR A 1 176 ? -4.790  -12.871 -5.743  1.00 98.31 176 A 1 
ATOM   1398 C  CG  . TYR A 1 176 ? -5.874  -11.829 -5.907  1.00 98.27 176 A 1 
ATOM   1399 C  CD1 . TYR A 1 176 ? -6.750  -11.502 -4.876  1.00 97.84 176 A 1 
ATOM   1400 C  CD2 . TYR A 1 176 ? -5.983  -11.122 -7.099  1.00 97.85 176 A 1 
ATOM   1401 C  CE1 . TYR A 1 176 ? -7.710  -10.518 -5.030  1.00 97.42 176 A 1 
ATOM   1402 C  CE2 . TYR A 1 176 ? -6.934  -10.128 -7.262  1.00 97.41 176 A 1 
ATOM   1403 C  CZ  . TYR A 1 176 ? -7.802  -9.834  -6.231  1.00 97.44 176 A 1 
ATOM   1404 O  OH  . TYR A 1 176 ? -8.750  -8.855  -6.393  1.00 96.71 176 A 1 
ATOM   1405 N  N   . ASN A 1 177 ? -7.403  -14.886 -4.955  1.00 98.20 177 A 1 
ATOM   1406 C  CA  . ASN A 1 177 ? -8.415  -15.840 -5.410  1.00 97.78 177 A 1 
ATOM   1407 C  C   . ASN A 1 177 ? -8.922  -15.573 -6.824  1.00 97.76 177 A 1 
ATOM   1408 O  O   . ASN A 1 177 ? -9.753  -16.338 -7.326  1.00 96.54 177 A 1 
ATOM   1409 C  CB  . ASN A 1 177 ? -9.580  -15.938 -4.411  1.00 96.57 177 A 1 
ATOM   1410 C  CG  . ASN A 1 177 ? -10.243 -14.601 -4.142  1.00 95.20 177 A 1 
ATOM   1411 O  OD1 . ASN A 1 177 ? -10.143 -13.666 -4.930  1.00 89.42 177 A 1 
ATOM   1412 N  ND2 . ASN A 1 177 ? -10.942 -14.524 -3.021  1.00 88.37 177 A 1 
ATOM   1413 N  N   . TYR A 1 178 ? -8.423  -14.531 -7.485  1.00 97.72 178 A 1 
ATOM   1414 C  CA  . TYR A 1 178 ? -8.663  -14.341 -8.913  1.00 97.35 178 A 1 
ATOM   1415 C  C   . TYR A 1 178 ? -7.509  -14.867 -9.763  1.00 97.33 178 A 1 
ATOM   1416 O  O   . TYR A 1 178 ? -7.568  -14.798 -10.999 1.00 96.13 178 A 1 
ATOM   1417 C  CB  . TYR A 1 178 ? -8.906  -12.857 -9.230  1.00 96.78 178 A 1 
ATOM   1418 C  CG  . TYR A 1 178 ? -10.241 -12.325 -8.756  1.00 95.64 178 A 1 
ATOM   1419 C  CD1 . TYR A 1 178 ? -11.430 -12.831 -9.263  1.00 92.67 178 A 1 
ATOM   1420 C  CD2 . TYR A 1 178 ? -10.311 -11.316 -7.807  1.00 92.54 178 A 1 
ATOM   1421 C  CE1 . TYR A 1 178 ? -12.652 -12.344 -8.838  1.00 90.97 178 A 1 
ATOM   1422 C  CE2 . TYR A 1 178 ? -11.536 -10.821 -7.375  1.00 91.12 178 A 1 
ATOM   1423 C  CZ  . TYR A 1 178 ? -12.702 -11.338 -7.892  1.00 91.30 178 A 1 
ATOM   1424 O  OH  . TYR A 1 178 ? -13.912 -10.855 -7.470  1.00 88.93 178 A 1 
ATOM   1425 N  N   . ASN A 1 179 ? -6.461  -15.388 -9.123  1.00 97.48 179 A 1 
ATOM   1426 C  CA  . ASN A 1 179 ? -5.297  -15.920 -9.829  1.00 97.51 179 A 1 
ATOM   1427 C  C   . ASN A 1 179 ? -5.538  -17.400 -10.131 1.00 97.30 179 A 1 
ATOM   1428 O  O   . ASN A 1 179 ? -5.320  -18.264 -9.286  1.00 96.76 179 A 1 
ATOM   1429 C  CB  . ASN A 1 179 ? -4.039  -15.734 -8.989  1.00 97.60 179 A 1 
ATOM   1430 C  CG  . ASN A 1 179 ? -2.773  -16.146 -9.718  1.00 97.77 179 A 1 
ATOM   1431 O  OD1 . ASN A 1 179 ? -2.822  -16.773 -10.772 1.00 96.83 179 A 1 
ATOM   1432 N  ND2 . ASN A 1 179 ? -1.626  -15.776 -9.151  1.00 96.63 179 A 1 
ATOM   1433 N  N   . LYS A 1 180 ? -5.977  -17.691 -11.354 1.00 96.95 180 A 1 
ATOM   1434 C  CA  . LYS A 1 180 ? -6.350  -19.051 -11.718 1.00 96.40 180 A 1 
ATOM   1435 C  C   . LYS A 1 180 ? -5.147  -19.969 -11.885 1.00 96.21 180 A 1 
ATOM   1436 O  O   . LYS A 1 180 ? -5.302  -21.188 -11.906 1.00 94.23 180 A 1 
ATOM   1437 C  CB  . LYS A 1 180 ? -7.183  -19.041 -13.009 1.00 95.76 180 A 1 
ATOM   1438 C  CG  . LYS A 1 180 ? -8.503  -18.295 -12.868 1.00 91.89 180 A 1 
ATOM   1439 C  CD  . LYS A 1 180 ? -9.288  -18.310 -14.170 1.00 84.19 180 A 1 
ATOM   1440 C  CE  . LYS A 1 180 ? -10.609 -17.569 -14.017 1.00 76.81 180 A 1 
ATOM   1441 N  NZ  . LYS A 1 180 ? -11.394 -17.559 -15.287 1.00 66.38 180 A 1 
ATOM   1442 N  N   . GLN A 1 181 ? -3.939  -19.403 -11.978 1.00 96.04 181 A 1 
ATOM   1443 C  CA  . GLN A 1 181 ? -2.740  -20.216 -12.185 1.00 95.37 181 A 1 
ATOM   1444 C  C   . GLN A 1 181 ? -2.339  -20.992 -10.934 1.00 95.36 181 A 1 
ATOM   1445 O  O   . GLN A 1 181 ? -1.594  -21.967 -11.029 1.00 92.97 181 A 1 
ATOM   1446 C  CB  . GLN A 1 181 ? -1.572  -19.351 -12.639 1.00 94.07 181 A 1 
ATOM   1447 C  CG  . GLN A 1 181 ? -1.749  -18.703 -13.998 1.00 90.46 181 A 1 
ATOM   1448 C  CD  . GLN A 1 181 ? -0.461  -18.087 -14.517 1.00 86.25 181 A 1 
ATOM   1449 O  OE1 . GLN A 1 181 ? 0.628   -18.564 -14.207 1.00 78.58 181 A 1 
ATOM   1450 N  NE2 . GLN A 1 181 ? -0.583  -17.035 -15.313 1.00 75.45 181 A 1 
ATOM   1451 N  N   . THR A 1 182 ? -2.808  -20.574 -9.757  1.00 96.57 182 A 1 
ATOM   1452 C  CA  . THR A 1 182 ? -2.322  -21.130 -8.499  1.00 96.65 182 A 1 
ATOM   1453 C  C   . THR A 1 182 ? -3.414  -21.766 -7.646  1.00 96.39 182 A 1 
ATOM   1454 O  O   . THR A 1 182 ? -3.134  -22.209 -6.527  1.00 95.10 182 A 1 
ATOM   1455 C  CB  . THR A 1 182 ? -1.622  -20.051 -7.657  1.00 96.67 182 A 1 
ATOM   1456 O  OG1 . THR A 1 182 ? -2.531  -18.968 -7.427  1.00 95.80 182 A 1 
ATOM   1457 C  CG2 . THR A 1 182 ? -0.398  -19.518 -8.391  1.00 95.70 182 A 1 
ATOM   1458 N  N   . MET A 1 183 ? -4.638  -21.851 -8.146  1.00 95.69 183 A 1 
ATOM   1459 C  CA  . MET A 1 183 ? -5.763  -22.286 -7.327  1.00 94.66 183 A 1 
ATOM   1460 C  C   . MET A 1 183 ? -5.621  -23.720 -6.815  1.00 94.19 183 A 1 
ATOM   1461 O  O   . MET A 1 183 ? -6.166  -24.050 -5.762  1.00 90.79 183 A 1 
ATOM   1462 C  CB  . MET A 1 183 ? -7.069  -22.135 -8.109  1.00 92.26 183 A 1 
ATOM   1463 C  CG  . MET A 1 183 ? -7.149  -22.962 -9.383  1.00 85.67 183 A 1 
ATOM   1464 S  SD  . MET A 1 183 ? -8.662  -22.634 -10.320 1.00 82.60 183 A 1 
ATOM   1465 C  CE  . MET A 1 183 ? -9.910  -23.147 -9.125  1.00 73.68 183 A 1 
ATOM   1466 N  N   . ASP A 1 184 ? -4.873  -24.554 -7.520  1.00 93.90 184 A 1 
ATOM   1467 C  CA  . ASP A 1 184 ? -4.737  -25.967 -7.156  1.00 92.81 184 A 1 
ATOM   1468 C  C   . ASP A 1 184 ? -3.354  -26.309 -6.616  1.00 92.86 184 A 1 
ATOM   1469 O  O   . ASP A 1 184 ? -3.027  -27.489 -6.455  1.00 88.45 184 A 1 
ATOM   1470 C  CB  . ASP A 1 184 ? -5.056  -26.857 -8.362  1.00 90.71 184 A 1 
ATOM   1471 C  CG  . ASP A 1 184 ? -6.486  -26.709 -8.831  1.00 86.05 184 A 1 
ATOM   1472 O  OD1 . ASP A 1 184 ? -7.394  -26.675 -7.980  1.00 80.63 184 A 1 
ATOM   1473 O  OD2 . ASP A 1 184 ? -6.702  -26.640 -10.054 1.00 80.37 184 A 1 
ATOM   1474 N  N   . SER A 1 185 ? -2.539  -25.311 -6.321  1.00 94.61 185 A 1 
ATOM   1475 C  CA  . SER A 1 185 ? -1.195  -25.539 -5.813  1.00 94.57 185 A 1 
ATOM   1476 C  C   . SER A 1 185 ? -1.197  -25.579 -4.284  1.00 95.03 185 A 1 
ATOM   1477 O  O   . SER A 1 185 ? -2.196  -25.259 -3.634  1.00 92.66 185 A 1 
ATOM   1478 C  CB  . SER A 1 185 ? -0.244  -24.448 -6.313  1.00 92.68 185 A 1 
ATOM   1479 O  OG  . SER A 1 185 ? 1.092   -24.704 -5.940  1.00 82.31 185 A 1 
ATOM   1480 N  N   . THR A 1 186 ? -0.060  -25.985 -3.700  1.00 96.27 186 A 1 
ATOM   1481 C  CA  . THR A 1 186 ? 0.095   -26.010 -2.250  1.00 96.12 186 A 1 
ATOM   1482 C  C   . THR A 1 186 ? 1.109   -24.977 -1.778  1.00 96.74 186 A 1 
ATOM   1483 O  O   . THR A 1 186 ? 0.943   -24.396 -0.710  1.00 94.42 186 A 1 
ATOM   1484 C  CB  . THR A 1 186 ? 0.532   -27.400 -1.764  1.00 94.54 186 A 1 
ATOM   1485 O  OG1 . THR A 1 186 ? 1.744   -27.785 -2.415  1.00 88.62 186 A 1 
ATOM   1486 C  CG2 . THR A 1 186 ? -0.547  -28.430 -2.064  1.00 87.37 186 A 1 
ATOM   1487 N  N   . ASP A 1 187 ? 2.169   -24.742 -2.564  1.00 97.24 187 A 1 
ATOM   1488 C  CA  . ASP A 1 187 ? 3.185   -23.751 -2.230  1.00 97.62 187 A 1 
ATOM   1489 C  C   . ASP A 1 187 ? 3.698   -23.106 -3.524  1.00 97.63 187 A 1 
ATOM   1490 O  O   . ASP A 1 187 ? 4.782   -23.445 -4.002  1.00 97.16 187 A 1 
ATOM   1491 C  CB  . ASP A 1 187 ? 4.334   -24.395 -1.454  1.00 97.79 187 A 1 
ATOM   1492 C  CG  . ASP A 1 187 ? 5.323   -23.364 -0.917  1.00 98.18 187 A 1 
ATOM   1493 O  OD1 . ASP A 1 187 ? 5.030   -22.154 -1.002  1.00 97.97 187 A 1 
ATOM   1494 O  OD2 . ASP A 1 187 ? 6.383   -23.772 -0.403  1.00 97.96 187 A 1 
ATOM   1495 N  N   . PRO A 1 188 ? 2.922   -22.192 -4.111  1.00 97.53 188 A 1 
ATOM   1496 C  CA  . PRO A 1 188 ? 3.290   -21.607 -5.403  1.00 97.53 188 A 1 
ATOM   1497 C  C   . PRO A 1 188 ? 4.682   -20.987 -5.376  1.00 97.72 188 A 1 
ATOM   1498 O  O   . PRO A 1 188 ? 4.982   -20.136 -4.533  1.00 97.50 188 A 1 
ATOM   1499 C  CB  . PRO A 1 188 ? 2.208   -20.544 -5.630  1.00 97.22 188 A 1 
ATOM   1500 C  CG  . PRO A 1 188 ? 1.028   -21.053 -4.869  1.00 96.24 188 A 1 
ATOM   1501 C  CD  . PRO A 1 188 ? 1.611   -21.718 -3.651  1.00 97.52 188 A 1 
ATOM   1502 N  N   . LEU A 1 189 ? 5.530   -21.445 -6.294  1.00 97.32 189 A 1 
ATOM   1503 C  CA  . LEU A 1 189 ? 6.899   -20.965 -6.460  1.00 97.18 189 A 1 
ATOM   1504 C  C   . LEU A 1 189 ? 7.730   -21.075 -5.187  1.00 97.26 189 A 1 
ATOM   1505 O  O   . LEU A 1 189 ? 8.749   -20.394 -5.040  1.00 96.80 189 A 1 
ATOM   1506 C  CB  . LEU A 1 189 ? 6.908   -19.526 -7.006  1.00 96.94 189 A 1 
ATOM   1507 C  CG  . LEU A 1 189 ? 6.296   -19.371 -8.403  1.00 96.22 189 A 1 
ATOM   1508 C  CD1 . LEU A 1 189 ? 6.292   -17.910 -8.834  1.00 95.09 189 A 1 
ATOM   1509 C  CD2 . LEU A 1 189 ? 7.038   -20.220 -9.420  1.00 94.74 189 A 1 
ATOM   1510 N  N   . GLY A 1 190 ? 7.311   -21.944 -4.246  1.00 97.43 190 A 1 
ATOM   1511 C  CA  . GLY A 1 190 ? 8.090   -22.243 -3.059  1.00 97.52 190 A 1 
ATOM   1512 C  C   . GLY A 1 190 ? 8.180   -21.124 -2.039  1.00 98.16 190 A 1 
ATOM   1513 O  O   . GLY A 1 190 ? 9.071   -21.138 -1.190  1.00 98.06 190 A 1 
ATOM   1514 N  N   . GLN A 1 191 ? 7.269   -20.157 -2.091  1.00 98.09 191 A 1 
ATOM   1515 C  CA  . GLN A 1 191 ? 7.392   -18.968 -1.253  1.00 98.48 191 A 1 
ATOM   1516 C  C   . GLN A 1 191 ? 7.231   -19.267 0.238   1.00 98.73 191 A 1 
ATOM   1517 O  O   . GLN A 1 191 ? 7.939   -18.692 1.063   1.00 98.78 191 A 1 
ATOM   1518 C  CB  . GLN A 1 191 ? 6.391   -17.899 -1.689  1.00 98.31 191 A 1 
ATOM   1519 C  CG  . GLN A 1 191 ? 6.513   -16.599 -0.898  1.00 98.11 191 A 1 
ATOM   1520 C  CD  . GLN A 1 191 ? 5.690   -15.470 -1.479  1.00 98.38 191 A 1 
ATOM   1521 O  OE1 . GLN A 1 191 ? 6.212   -14.394 -1.765  1.00 94.53 191 A 1 
ATOM   1522 N  NE2 . GLN A 1 191 ? 4.402   -15.706 -1.648  1.00 95.33 191 A 1 
ATOM   1523 N  N   . PHE A 1 192 ? 6.310   -20.155 0.617   1.00 98.83 192 A 1 
ATOM   1524 C  CA  . PHE A 1 192 ? 6.119   -20.472 2.028   1.00 98.81 192 A 1 
ATOM   1525 C  C   . PHE A 1 192 ? 7.373   -21.117 2.623   1.00 98.95 192 A 1 
ATOM   1526 O  O   . PHE A 1 192 ? 7.820   -20.741 3.704   1.00 98.88 192 A 1 
ATOM   1527 C  CB  . PHE A 1 192 ? 4.920   -21.403 2.230   1.00 98.87 192 A 1 
ATOM   1528 C  CG  . PHE A 1 192 ? 3.582   -20.701 2.172   1.00 98.86 192 A 1 
ATOM   1529 C  CD1 . PHE A 1 192 ? 3.271   -19.695 3.073   1.00 98.69 192 A 1 
ATOM   1530 C  CD2 . PHE A 1 192 ? 2.639   -21.063 1.222   1.00 98.68 192 A 1 
ATOM   1531 C  CE1 . PHE A 1 192 ? 2.047   -19.056 3.025   1.00 98.52 192 A 1 
ATOM   1532 C  CE2 . PHE A 1 192 ? 1.408   -20.426 1.171   1.00 98.50 192 A 1 
ATOM   1533 C  CZ  . PHE A 1 192 ? 1.113   -19.423 2.072   1.00 98.57 192 A 1 
ATOM   1534 N  N   . GLU A 1 193 ? 7.947   -22.100 1.915   1.00 98.84 193 A 1 
ATOM   1535 C  CA  . GLU A 1 193 ? 9.162   -22.758 2.380   1.00 98.88 193 A 1 
ATOM   1536 C  C   . GLU A 1 193 ? 10.323  -21.764 2.451   1.00 98.80 193 A 1 
ATOM   1537 O  O   . GLU A 1 193 ? 11.099  -21.762 3.418   1.00 98.80 193 A 1 
ATOM   1538 C  CB  . GLU A 1 193 ? 9.514   -23.927 1.463   1.00 98.58 193 A 1 
ATOM   1539 C  CG  . GLU A 1 193 ? 10.764  -24.703 1.879   1.00 90.34 193 A 1 
ATOM   1540 C  CD  . GLU A 1 193 ? 11.035  -25.904 0.989   1.00 81.17 193 A 1 
ATOM   1541 O  OE1 . GLU A 1 193 ? 10.172  -26.242 0.152   1.00 76.05 193 A 1 
ATOM   1542 O  OE2 . GLU A 1 193 ? 12.103  -26.516 1.137   1.00 75.97 193 A 1 
ATOM   1543 N  N   . TRP A 1 194 ? 10.445  -20.909 1.447   1.00 98.89 194 A 1 
ATOM   1544 C  CA  . TRP A 1 194 ? 11.466  -19.872 1.422   1.00 98.88 194 A 1 
ATOM   1545 C  C   . TRP A 1 194 ? 11.310  -18.920 2.606   1.00 98.90 194 A 1 
ATOM   1546 O  O   . TRP A 1 194 ? 12.291  -18.591 3.286   1.00 98.89 194 A 1 
ATOM   1547 C  CB  . TRP A 1 194 ? 11.383  -19.101 0.101   1.00 98.85 194 A 1 
ATOM   1548 C  CG  . TRP A 1 194 ? 12.228  -17.862 0.034   1.00 98.86 194 A 1 
ATOM   1549 C  CD1 . TRP A 1 194 ? 13.536  -17.778 -0.342  1.00 98.75 194 A 1 
ATOM   1550 C  CD2 . TRP A 1 194 ? 11.811  -16.519 0.337   1.00 98.84 194 A 1 
ATOM   1551 N  NE1 . TRP A 1 194 ? 13.962  -16.473 -0.294  1.00 98.69 194 A 1 
ATOM   1552 C  CE2 . TRP A 1 194 ? 12.924  -15.675 0.120   1.00 98.78 194 A 1 
ATOM   1553 C  CE3 . TRP A 1 194 ? 10.603  -15.956 0.760   1.00 98.80 194 A 1 
ATOM   1554 C  CZ2 . TRP A 1 194 ? 12.859  -14.294 0.321   1.00 98.67 194 A 1 
ATOM   1555 C  CZ3 . TRP A 1 194 ? 10.552  -14.573 0.962   1.00 98.73 194 A 1 
ATOM   1556 C  CH2 . TRP A 1 194 ? 11.665  -13.764 0.743   1.00 98.68 194 A 1 
ATOM   1557 N  N   . PHE A 1 195 ? 10.092  -18.480 2.876   1.00 98.90 195 A 1 
ATOM   1558 C  CA  . PHE A 1 195 ? 9.826   -17.545 3.966   1.00 98.92 195 A 1 
ATOM   1559 C  C   . PHE A 1 195 ? 10.205  -18.156 5.311   1.00 98.94 195 A 1 
ATOM   1560 O  O   . PHE A 1 195 ? 10.805  -17.494 6.163   1.00 98.93 195 A 1 
ATOM   1561 C  CB  . PHE A 1 195 ? 8.360   -17.128 3.957   1.00 98.96 195 A 1 
ATOM   1562 C  CG  . PHE A 1 195 ? 7.998   -16.119 5.016   1.00 98.96 195 A 1 
ATOM   1563 C  CD1 . PHE A 1 195 ? 8.392   -14.794 4.902   1.00 98.88 195 A 1 
ATOM   1564 C  CD2 . PHE A 1 195 ? 7.260   -16.496 6.125   1.00 98.89 195 A 1 
ATOM   1565 C  CE1 . PHE A 1 195 ? 8.063   -13.859 5.866   1.00 98.80 195 A 1 
ATOM   1566 C  CE2 . PHE A 1 195 ? 6.923   -15.559 7.097   1.00 98.81 195 A 1 
ATOM   1567 C  CZ  . PHE A 1 195 ? 7.326   -14.253 6.968   1.00 98.86 195 A 1 
ATOM   1568 N  N   . LYS A 1 196 ? 9.859   -19.434 5.511   1.00 98.96 196 A 1 
ATOM   1569 C  CA  . LYS A 1 196 ? 10.216  -20.116 6.753   1.00 98.96 196 A 1 
ATOM   1570 C  C   . LYS A 1 196 ? 11.723  -20.168 6.938   1.00 98.98 196 A 1 
ATOM   1571 O  O   . LYS A 1 196 ? 12.230  -19.925 8.038   1.00 98.87 196 A 1 
ATOM   1572 C  CB  . LYS A 1 196 ? 9.629   -21.537 6.761   1.00 98.80 196 A 1 
ATOM   1573 C  CG  . LYS A 1 196 ? 10.081  -22.381 7.951   1.00 96.96 196 A 1 
ATOM   1574 C  CD  . LYS A 1 196 ? 9.395   -23.737 7.965   1.00 94.74 196 A 1 
ATOM   1575 C  CE  . LYS A 1 196 ? 10.022  -24.658 8.994   1.00 88.07 196 A 1 
ATOM   1576 N  NZ  . LYS A 1 196 ? 10.077  -24.071 10.355  1.00 80.18 196 A 1 
ATOM   1577 N  N   . THR A 1 197 ? 12.457  -20.467 5.875   1.00 98.97 197 A 1 
ATOM   1578 C  CA  . THR A 1 197 ? 13.912  -20.527 5.941   1.00 98.96 197 A 1 
ATOM   1579 C  C   . THR A 1 197 ? 14.500  -19.168 6.313   1.00 98.98 197 A 1 
ATOM   1580 O  O   . THR A 1 197 ? 15.390  -19.075 7.170   1.00 98.83 197 A 1 
ATOM   1581 C  CB  . THR A 1 197 ? 14.495  -21.008 4.604   1.00 98.78 197 A 1 
ATOM   1582 O  OG1 . THR A 1 197 ? 14.027  -22.330 4.331   1.00 96.45 197 A 1 
ATOM   1583 C  CG2 . THR A 1 197 ? 16.014  -21.006 4.634   1.00 96.11 197 A 1 
ATOM   1584 N  N   . VAL A 1 198 ? 13.987  -18.100 5.696   1.00 98.90 198 A 1 
ATOM   1585 C  CA  . VAL A 1 198 ? 14.455  -16.750 5.975   1.00 98.93 198 A 1 
ATOM   1586 C  C   . VAL A 1 198 ? 14.179  -16.370 7.431   1.00 98.96 198 A 1 
ATOM   1587 O  O   . VAL A 1 198 ? 15.068  -15.883 8.139   1.00 98.90 198 A 1 
ATOM   1588 C  CB  . VAL A 1 198 ? 13.804  -15.737 5.014   1.00 98.89 198 A 1 
ATOM   1589 C  CG1 . VAL A 1 198 ? 14.059  -14.306 5.462   1.00 98.57 198 A 1 
ATOM   1590 C  CG2 . VAL A 1 198 ? 14.317  -15.952 3.595   1.00 98.63 198 A 1 
ATOM   1591 N  N   . MET A 1 199 ? 12.961  -16.597 7.892   1.00 98.95 199 A 1 
ATOM   1592 C  CA  . MET A 1 199 ? 12.575  -16.208 9.242   1.00 98.90 199 A 1 
ATOM   1593 C  C   . MET A 1 199 ? 13.311  -17.029 10.302  1.00 98.98 199 A 1 
ATOM   1594 O  O   . MET A 1 199 ? 13.708  -16.483 11.341  1.00 98.89 199 A 1 
ATOM   1595 C  CB  . MET A 1 199 ? 11.063  -16.361 9.425   1.00 98.94 199 A 1 
ATOM   1596 C  CG  . MET A 1 199 ? 10.234  -15.374 8.611   1.00 98.63 199 A 1 
ATOM   1597 S  SD  . MET A 1 199 ? 10.435  -13.662 9.152   1.00 98.35 199 A 1 
ATOM   1598 C  CE  . MET A 1 199 ? 11.088  -12.924 7.670   1.00 96.11 199 A 1 
ATOM   1599 N  N   . ASP A 1 200 ? 13.503  -18.312 10.067  1.00 98.98 200 A 1 
ATOM   1600 C  CA  . ASP A 1 200 ? 14.276  -19.144 10.989  1.00 98.90 200 A 1 
ATOM   1601 C  C   . ASP A 1 200 ? 15.695  -18.598 11.124  1.00 98.93 200 A 1 
ATOM   1602 O  O   . ASP A 1 200 ? 16.250  -18.540 12.226  1.00 98.75 200 A 1 
ATOM   1603 C  CB  . ASP A 1 200 ? 14.316  -20.601 10.514  1.00 98.88 200 A 1 
ATOM   1604 C  CG  . ASP A 1 200 ? 13.027  -21.343 10.800  1.00 98.42 200 A 1 
ATOM   1605 O  OD1 . ASP A 1 200 ? 12.213  -20.872 11.617  1.00 97.02 200 A 1 
ATOM   1606 O  OD2 . ASP A 1 200 ? 12.838  -22.432 10.209  1.00 97.01 200 A 1 
ATOM   1607 N  N   . GLY A 1 201 ? 16.282  -18.189 10.008  1.00 98.97 201 A 1 
ATOM   1608 C  CA  . GLY A 1 201 ? 17.617  -17.612 10.028  1.00 98.84 201 A 1 
ATOM   1609 C  C   . GLY A 1 201 ? 17.670  -16.317 10.825  1.00 98.83 201 A 1 
ATOM   1610 O  O   . GLY A 1 201 ? 18.596  -16.101 11.608  1.00 98.62 201 A 1 
ATOM   1611 N  N   . TYR A 1 202 ? 16.689  -15.460 10.638  1.00 98.88 202 A 1 
ATOM   1612 C  CA  . TYR A 1 202 ? 16.628  -14.207 11.376  1.00 98.89 202 A 1 
ATOM   1613 C  C   . TYR A 1 202 ? 16.482  -14.465 12.876  1.00 98.87 202 A 1 
ATOM   1614 O  O   . TYR A 1 202 ? 17.153  -13.821 13.692  1.00 98.59 202 A 1 
ATOM   1615 C  CB  . TYR A 1 202 ? 15.463  -13.340 10.887  1.00 98.87 202 A 1 
ATOM   1616 C  CG  . TYR A 1 202 ? 15.625  -12.756 9.502   1.00 98.87 202 A 1 
ATOM   1617 C  CD1 . TYR A 1 202 ? 16.845  -12.759 8.839   1.00 98.73 202 A 1 
ATOM   1618 C  CD2 . TYR A 1 202 ? 14.543  -12.162 8.856   1.00 98.74 202 A 1 
ATOM   1619 C  CE1 . TYR A 1 202 ? 16.980  -12.208 7.572   1.00 98.66 202 A 1 
ATOM   1620 C  CE2 . TYR A 1 202 ? 14.670  -11.600 7.591   1.00 98.67 202 A 1 
ATOM   1621 C  CZ  . TYR A 1 202 ? 15.893  -11.633 6.955   1.00 98.74 202 A 1 
ATOM   1622 O  OH  . TYR A 1 202 ? 16.015  -11.084 5.702   1.00 98.48 202 A 1 
ATOM   1623 N  N   . ARG A 1 203 ? 15.611  -15.397 13.247  1.00 98.80 203 A 1 
ATOM   1624 C  CA  . ARG A 1 203 ? 15.387  -15.711 14.655  1.00 98.75 203 A 1 
ATOM   1625 C  C   . ARG A 1 203 ? 16.673  -16.199 15.316  1.00 98.77 203 A 1 
ATOM   1626 O  O   . ARG A 1 203 ? 17.013  -15.776 16.420  1.00 98.35 203 A 1 
ATOM   1627 C  CB  . ARG A 1 203 ? 14.280  -16.765 14.793  1.00 98.57 203 A 1 
ATOM   1628 C  CG  . ARG A 1 203 ? 14.102  -17.292 16.205  1.00 97.68 203 A 1 
ATOM   1629 C  CD  . ARG A 1 203 ? 12.947  -18.285 16.252  1.00 96.99 203 A 1 
ATOM   1630 N  NE  . ARG A 1 203 ? 11.644  -17.629 16.194  1.00 96.37 203 A 1 
ATOM   1631 C  CZ  . ARG A 1 203 ? 10.505  -18.226 15.842  1.00 97.14 203 A 1 
ATOM   1632 N  NH1 . ARG A 1 203 ? 10.506  -19.500 15.482  1.00 92.34 203 A 1 
ATOM   1633 N  NH2 . ARG A 1 203 ? 9.371   -17.551 15.845  1.00 92.46 203 A 1 
ATOM   1634 N  N   . LYS A 1 204 ? 17.398  -17.096 14.644  1.00 98.88 204 A 1 
ATOM   1635 C  CA  . LYS A 1 204 ? 18.604  -17.681 15.221  1.00 98.72 204 A 1 
ATOM   1636 C  C   . LYS A 1 204 ? 19.738  -16.674 15.362  1.00 98.66 204 A 1 
ATOM   1637 O  O   . LYS A 1 204 ? 20.614  -16.851 16.208  1.00 98.13 204 A 1 
ATOM   1638 C  CB  . LYS A 1 204 ? 19.064  -18.870 14.377  1.00 98.45 204 A 1 
ATOM   1639 C  CG  . LYS A 1 204 ? 18.144  -20.075 14.447  1.00 89.01 204 A 1 
ATOM   1640 C  CD  . LYS A 1 204 ? 18.641  -21.214 13.571  1.00 86.82 204 A 1 
ATOM   1641 C  CE  . LYS A 1 204 ? 17.719  -22.408 13.657  1.00 75.30 204 A 1 
ATOM   1642 N  NZ  . LYS A 1 204 ? 18.173  -23.533 12.789  1.00 66.91 204 A 1 
ATOM   1643 N  N   . THR A 1 205 ? 19.724  -15.614 14.549  1.00 98.53 205 A 1 
ATOM   1644 C  CA  . THR A 1 205 ? 20.801  -14.630 14.550  1.00 98.39 205 A 1 
ATOM   1645 C  C   . THR A 1 205 ? 20.374  -13.291 15.146  1.00 98.17 205 A 1 
ATOM   1646 O  O   . THR A 1 205 ? 21.127  -12.324 15.090  1.00 97.29 205 A 1 
ATOM   1647 C  CB  . THR A 1 205 ? 21.340  -14.405 13.135  1.00 98.10 205 A 1 
ATOM   1648 O  OG1 . THR A 1 205 ? 20.280  -14.007 12.265  1.00 96.83 205 A 1 
ATOM   1649 C  CG2 . THR A 1 205 ? 21.976  -15.680 12.602  1.00 96.32 205 A 1 
ATOM   1650 N  N   . GLY A 1 206 ? 19.175  -13.227 15.733  1.00 98.20 206 A 1 
ATOM   1651 C  CA  . GLY A 1 206 ? 18.720  -12.018 16.397  1.00 97.98 206 A 1 
ATOM   1652 C  C   . GLY A 1 206 ? 18.352  -10.876 15.471  1.00 97.94 206 A 1 
ATOM   1653 O  O   . GLY A 1 206 ? 18.341  -9.715  15.892  1.00 97.06 206 A 1 
ATOM   1654 N  N   . GLN A 1 207 ? 18.051  -11.177 14.214  1.00 98.20 207 A 1 
ATOM   1655 C  CA  . GLN A 1 207 ? 17.635  -10.173 13.248  1.00 98.23 207 A 1 
ATOM   1656 C  C   . GLN A 1 207 ? 16.119  -10.002 13.278  1.00 98.33 207 A 1 
ATOM   1657 O  O   . GLN A 1 207 ? 15.387  -10.884 13.735  1.00 98.09 207 A 1 
ATOM   1658 C  CB  . GLN A 1 207 ? 18.089  -10.542 11.837  1.00 98.10 207 A 1 
ATOM   1659 C  CG  . GLN A 1 207 ? 19.587  -10.768 11.703  1.00 97.34 207 A 1 
ATOM   1660 C  CD  . GLN A 1 207 ? 20.011  -10.972 10.273  1.00 97.02 207 A 1 
ATOM   1661 O  OE1 . GLN A 1 207 ? 19.764  -10.115 9.426   1.00 91.26 207 A 1 
ATOM   1662 N  NE2 . GLN A 1 207 ? 20.649  -12.094 9.989   1.00 90.71 207 A 1 
ATOM   1663 N  N   . ARG A 1 208 ? 15.654  -8.858  12.782  1.00 98.41 208 A 1 
ATOM   1664 C  CA  . ARG A 1 208 ? 14.230  -8.585  12.732  1.00 98.55 208 A 1 
ATOM   1665 C  C   . ARG A 1 208 ? 13.832  -8.146  11.329  1.00 98.67 208 A 1 
ATOM   1666 O  O   . ARG A 1 208 ? 14.687  -7.928  10.470  1.00 98.52 208 A 1 
ATOM   1667 C  CB  . ARG A 1 208 ? 13.843  -7.527  13.777  1.00 98.12 208 A 1 
ATOM   1668 C  CG  . ARG A 1 208 ? 14.184  -7.973  15.191  1.00 95.85 208 A 1 
ATOM   1669 C  CD  . ARG A 1 208 ? 13.677  -7.034  16.248  1.00 90.58 208 A 1 
ATOM   1670 N  NE  . ARG A 1 208 ? 14.152  -7.424  17.569  1.00 85.55 208 A 1 
ATOM   1671 C  CZ  . ARG A 1 208 ? 13.819  -6.826  18.708  1.00 79.20 208 A 1 
ATOM   1672 N  NH1 . ARG A 1 208 ? 13.001  -5.795  18.698  1.00 73.55 208 A 1 
ATOM   1673 N  NH2 . ARG A 1 208 ? 14.318  -7.257  19.849  1.00 76.54 208 A 1 
ATOM   1674 N  N   . ALA A 1 209 ? 12.512  -8.024  11.099  1.00 98.78 209 A 1 
ATOM   1675 C  CA  . ALA A 1 209 ? 12.015  -7.774  9.757   1.00 98.86 209 A 1 
ATOM   1676 C  C   . ALA A 1 209 ? 10.763  -6.924  9.745   1.00 98.80 209 A 1 
ATOM   1677 O  O   . ALA A 1 209 ? 9.947   -6.983  10.671  1.00 98.78 209 A 1 
ATOM   1678 C  CB  . ALA A 1 209 ? 11.735  -9.096  9.032   1.00 98.76 209 A 1 
ATOM   1679 N  N   . ILE A 1 210 ? 10.631  -6.133  8.700   1.00 98.94 210 A 1 
ATOM   1680 C  CA  . ILE A 1 210 ? 9.369   -5.518  8.326   1.00 98.97 210 A 1 
ATOM   1681 C  C   . ILE A 1 210 ? 8.938   -6.191  7.030   1.00 98.98 210 A 1 
ATOM   1682 O  O   . ILE A 1 210 ? 9.674   -6.162  6.035   1.00 98.94 210 A 1 
ATOM   1683 C  CB  . ILE A 1 210 ? 9.502   -3.993  8.143   1.00 98.86 210 A 1 
ATOM   1684 C  CG1 . ILE A 1 210 ? 9.831   -3.338  9.484   1.00 98.46 210 A 1 
ATOM   1685 C  CG2 . ILE A 1 210 ? 8.219   -3.412  7.555   1.00 98.65 210 A 1 
ATOM   1686 C  CD1 . ILE A 1 210 ? 10.143  -1.854  9.393   1.00 97.08 210 A 1 
ATOM   1687 N  N   . VAL A 1 211 ? 7.764   -6.822  7.048   1.00 98.90 211 A 1 
ATOM   1688 C  CA  . VAL A 1 211 ? 7.275   -7.580  5.901   1.00 98.99 211 A 1 
ATOM   1689 C  C   . VAL A 1 211 ? 6.291   -6.731  5.112   1.00 98.95 211 A 1 
ATOM   1690 O  O   . VAL A 1 211 ? 5.432   -6.066  5.695   1.00 98.95 211 A 1 
ATOM   1691 C  CB  . VAL A 1 211 ? 6.605   -8.893  6.354   1.00 98.96 211 A 1 
ATOM   1692 C  CG1 . VAL A 1 211 ? 6.116   -9.698  5.150   1.00 98.79 211 A 1 
ATOM   1693 C  CG2 . VAL A 1 211 ? 7.574   -9.729  7.183   1.00 98.79 211 A 1 
ATOM   1694 N  N   . SER A 1 212 ? 6.413   -6.745  3.778   1.00 98.91 212 A 1 
ATOM   1695 C  CA  . SER A 1 212 ? 5.503   -6.015  2.915   1.00 98.98 212 A 1 
ATOM   1696 C  C   . SER A 1 212 ? 4.929   -6.953  1.862   1.00 98.98 212 A 1 
ATOM   1697 O  O   . SER A 1 212 ? 5.616   -7.850  1.370   1.00 98.90 212 A 1 
ATOM   1698 C  CB  . SER A 1 212 ? 6.214   -4.840  2.236   1.00 98.86 212 A 1 
ATOM   1699 O  OG  . SER A 1 212 ? 6.706   -3.920  3.188   1.00 94.06 212 A 1 
ATOM   1700 N  N   . MET A 1 213 ? 3.656   -6.739  1.517   1.00 98.90 213 A 1 
ATOM   1701 C  CA  . MET A 1 213 ? 2.969   -7.534  0.512   1.00 98.92 213 A 1 
ATOM   1702 C  C   . MET A 1 213 ? 1.837   -6.700  -0.057  1.00 98.96 213 A 1 
ATOM   1703 O  O   . MET A 1 213 ? 1.320   -5.803  0.615   1.00 98.77 213 A 1 
ATOM   1704 C  CB  . MET A 1 213 ? 2.418   -8.829  1.129   1.00 98.75 213 A 1 
ATOM   1705 C  CG  . MET A 1 213 ? 1.378   -8.591  2.220   1.00 98.25 213 A 1 
ATOM   1706 S  SD  . MET A 1 213 ? 1.022   -10.057 3.212   1.00 98.34 213 A 1 
ATOM   1707 C  CE  . MET A 1 213 ? 2.550   -10.233 4.109   1.00 96.57 213 A 1 
ATOM   1708 N  N   . HIS A 1 214 ? 1.452   -6.980  -1.302  1.00 98.96 214 A 1 
ATOM   1709 C  CA  . HIS A 1 214 ? 0.396   -6.172  -1.898  1.00 98.97 214 A 1 
ATOM   1710 C  C   . HIS A 1 214 ? -0.965  -6.484  -1.282  1.00 98.80 214 A 1 
ATOM   1711 O  O   . HIS A 1 214 ? -1.707  -5.569  -0.902  1.00 98.60 214 A 1 
ATOM   1712 C  CB  . HIS A 1 214 ? 0.339   -6.374  -3.412  1.00 98.87 214 A 1 
ATOM   1713 C  CG  . HIS A 1 214 ? -0.697  -5.519  -4.074  1.00 98.87 214 A 1 
ATOM   1714 N  ND1 . HIS A 1 214 ? -0.693  -4.146  -4.003  1.00 98.52 214 A 1 
ATOM   1715 C  CD2 . HIS A 1 214 ? -1.791  -5.856  -4.790  1.00 98.55 214 A 1 
ATOM   1716 C  CE1 . HIS A 1 214 ? -1.730  -3.668  -4.656  1.00 98.44 214 A 1 
ATOM   1717 N  NE2 . HIS A 1 214 ? -2.427  -4.680  -5.147  1.00 98.47 214 A 1 
ATOM   1718 N  N   . ILE A 1 215 ? -1.297  -7.770  -1.171  1.00 98.96 215 A 1 
ATOM   1719 C  CA  . ILE A 1 215 ? -2.615  -8.202  -0.708  1.00 98.93 215 A 1 
ATOM   1720 C  C   . ILE A 1 215 ? -2.495  -8.859  0.660   1.00 98.97 215 A 1 
ATOM   1721 O  O   . ILE A 1 215 ? -1.900  -9.932  0.787   1.00 98.83 215 A 1 
ATOM   1722 C  CB  . ILE A 1 215 ? -3.282  -9.176  -1.704  1.00 98.84 215 A 1 
ATOM   1723 C  CG1 . ILE A 1 215 ? -3.230  -8.611  -3.130  1.00 98.48 215 A 1 
ATOM   1724 C  CG2 . ILE A 1 215 ? -4.717  -9.451  -1.279  1.00 98.47 215 A 1 
ATOM   1725 C  CD1 . ILE A 1 215 ? -3.805  -9.534  -4.187  1.00 97.95 215 A 1 
ATOM   1726 N  N   . CYS A 1 216 ? -3.056  -8.242  1.677   1.00 98.77 216 A 1 
ATOM   1727 C  CA  . CYS A 1 216 ? -3.099  -8.802  3.019   1.00 98.72 216 A 1 
ATOM   1728 C  C   . CYS A 1 216 ? -4.097  -9.962  3.080   1.00 98.74 216 A 1 
ATOM   1729 O  O   . CYS A 1 216 ? -5.071  -9.991  2.331   1.00 98.04 216 A 1 
ATOM   1730 C  CB  . CYS A 1 216 ? -3.526  -7.731  4.021   1.00 98.07 216 A 1 
ATOM   1731 S  SG  . CYS A 1 216 ? -2.224  -7.021  5.068   1.00 94.96 216 A 1 
ATOM   1732 N  N   . PRO A 1 217 ? -3.893  -10.926 3.984   1.00 98.71 217 A 1 
ATOM   1733 C  CA  . PRO A 1 217 ? -4.946  -11.900 4.252   1.00 98.61 217 A 1 
ATOM   1734 C  C   . PRO A 1 217 ? -6.159  -11.212 4.874   1.00 98.51 217 A 1 
ATOM   1735 O  O   . PRO A 1 217 ? -6.046  -10.124 5.436   1.00 97.62 217 A 1 
ATOM   1736 C  CB  . PRO A 1 217 ? -4.294  -12.877 5.236   1.00 98.15 217 A 1 
ATOM   1737 C  CG  . PRO A 1 217 ? -3.212  -12.082 5.888   1.00 96.42 217 A 1 
ATOM   1738 C  CD  . PRO A 1 217 ? -2.715  -11.130 4.838   1.00 98.44 217 A 1 
ATOM   1739 N  N   . GLY A 1 218 ? -7.324  -11.851 4.755   1.00 98.38 218 A 1 
ATOM   1740 C  CA  . GLY A 1 218 ? -8.552  -11.305 5.285   1.00 98.06 218 A 1 
ATOM   1741 C  C   . GLY A 1 218 ? -9.506  -10.854 4.191   1.00 98.12 218 A 1 
ATOM   1742 O  O   . GLY A 1 218 ? -9.457  -11.346 3.059   1.00 97.09 218 A 1 
ATOM   1743 N  N   . VAL A 1 219 ? -10.379 -9.909  4.538   1.00 97.91 219 A 1 
ATOM   1744 C  CA  . VAL A 1 219 ? -11.460 -9.484  3.660   1.00 97.73 219 A 1 
ATOM   1745 C  C   . VAL A 1 219 ? -11.349 -8.002  3.339   1.00 97.89 219 A 1 
ATOM   1746 O  O   . VAL A 1 219 ? -10.555 -7.272  3.931   1.00 97.03 219 A 1 
ATOM   1747 C  CB  . VAL A 1 219 ? -12.840 -9.764  4.292   1.00 96.94 219 A 1 
ATOM   1748 C  CG1 . VAL A 1 219 ? -12.988 -11.236 4.640   1.00 94.47 219 A 1 
ATOM   1749 C  CG2 . VAL A 1 219 ? -13.048 -8.893  5.531   1.00 94.36 219 A 1 
ATOM   1750 N  N   . ALA A 1 220 ? -12.176 -7.554  2.385   1.00 97.30 220 A 1 
ATOM   1751 C  CA  . ALA A 1 220 ? -12.369 -6.140  2.114   1.00 97.03 220 A 1 
ATOM   1752 C  C   . ALA A 1 220 ? -13.663 -5.711  2.791   1.00 96.87 220 A 1 
ATOM   1753 O  O   . ALA A 1 220 ? -14.743 -6.149  2.394   1.00 94.63 220 A 1 
ATOM   1754 C  CB  . ALA A 1 220 ? -12.424 -5.877  0.614   1.00 96.33 220 A 1 
ATOM   1755 N  N   . GLU A 1 221 ? -13.566 -4.855  3.802   1.00 95.35 221 A 1 
ATOM   1756 C  CA  . GLU A 1 221 ? -14.708 -4.543  4.663   1.00 94.40 221 A 1 
ATOM   1757 C  C   . GLU A 1 221 ? -15.893 -3.934  3.926   1.00 94.43 221 A 1 
ATOM   1758 O  O   . GLU A 1 221 ? -17.023 -4.023  4.395   1.00 91.73 221 A 1 
ATOM   1759 C  CB  . GLU A 1 221 ? -14.285 -3.608  5.795   1.00 91.99 221 A 1 
ATOM   1760 C  CG  . GLU A 1 221 ? -13.347 -4.207  6.823   1.00 88.81 221 A 1 
ATOM   1761 C  CD  . GLU A 1 221 ? -11.881 -3.999  6.501   1.00 90.92 221 A 1 
ATOM   1762 O  OE1 . GLU A 1 221 ? -11.511 -3.988  5.311   1.00 87.03 221 A 1 
ATOM   1763 O  OE2 . GLU A 1 221 ? -11.089 -3.853  7.451   1.00 87.77 221 A 1 
ATOM   1764 N  N   . ARG A 1 222 ? -15.649 -3.289  2.778   1.00 94.07 222 A 1 
ATOM   1765 C  CA  . ARG A 1 222 ? -16.717 -2.616  2.050   1.00 92.95 222 A 1 
ATOM   1766 C  C   . ARG A 1 222 ? -17.705 -3.578  1.409   1.00 93.01 222 A 1 
ATOM   1767 O  O   . ARG A 1 222 ? -18.808 -3.171  1.042   1.00 91.24 222 A 1 
ATOM   1768 C  CB  . ARG A 1 222 ? -16.142 -1.719  0.947   1.00 90.95 222 A 1 
ATOM   1769 C  CG  . ARG A 1 222 ? -15.377 -0.524  1.435   1.00 85.67 222 A 1 
ATOM   1770 C  CD  . ARG A 1 222 ? -14.965 0.386   0.283   1.00 83.78 222 A 1 
ATOM   1771 N  NE  . ARG A 1 222 ? -16.078 1.160   -0.248  1.00 79.22 222 A 1 
ATOM   1772 C  CZ  . ARG A 1 222 ? -16.624 0.996   -1.447  1.00 76.48 222 A 1 
ATOM   1773 N  NH1 . ARG A 1 222 ? -16.177 0.050   -2.261  1.00 70.61 222 A 1 
ATOM   1774 N  NH2 . ARG A 1 222 ? -17.618 1.761   -1.844  1.00 69.23 222 A 1 
ATOM   1775 N  N   . PHE A 1 223 ? -17.329 -4.843  1.254   1.00 94.51 223 A 1 
ATOM   1776 C  CA  . PHE A 1 223 ? -18.114 -5.796  0.484   1.00 94.12 223 A 1 
ATOM   1777 C  C   . PHE A 1 223 ? -18.401 -7.062  1.280   1.00 95.07 223 A 1 
ATOM   1778 O  O   . PHE A 1 223 ? -17.677 -7.409  2.210   1.00 93.30 223 A 1 
ATOM   1779 C  CB  . PHE A 1 223 ? -17.396 -6.152  -0.813  1.00 92.29 223 A 1 
ATOM   1780 C  CG  . PHE A 1 223 ? -16.920 -4.958  -1.582  1.00 89.62 223 A 1 
ATOM   1781 C  CD1 . PHE A 1 223 ? -17.817 -4.183  -2.305  1.00 85.27 223 A 1 
ATOM   1782 C  CD2 . PHE A 1 223 ? -15.583 -4.601  -1.584  1.00 84.26 223 A 1 
ATOM   1783 C  CE1 . PHE A 1 223 ? -17.387 -3.079  -3.018  1.00 82.40 223 A 1 
ATOM   1784 C  CE2 . PHE A 1 223 ? -15.143 -3.499  -2.296  1.00 81.85 223 A 1 
ATOM   1785 C  CZ  . PHE A 1 223 ? -16.045 -2.734  -3.012  1.00 81.34 223 A 1 
ATOM   1786 N  N   . ASN A 1 224 ? -19.552 -7.745  0.946   1.00 94.05 224 A 1 
ATOM   1787 C  CA  . ASN A 1 224 ? -19.906 -9.001  1.477   1.00 94.94 224 A 1 
ATOM   1788 C  C   . ASN A 1 224 ? -19.190 -10.090 0.751   1.00 94.62 224 A 1 
ATOM   1789 O  O   . ASN A 1 224 ? -18.983 -10.044 -0.417  1.00 92.07 224 A 1 
ATOM   1790 C  CB  . ASN A 1 224 ? -21.400 -9.183  1.438   1.00 94.41 224 A 1 
ATOM   1791 C  CG  . ASN A 1 224 ? -22.102 -8.295  2.273   1.00 92.98 224 A 1 
ATOM   1792 O  OD1 . ASN A 1 224 ? -21.623 -7.966  3.384   1.00 89.37 224 A 1 
ATOM   1793 N  ND2 . ASN A 1 224 ? -23.071 -7.845  2.234   1.00 89.34 224 A 1 
ATOM   1794 N  N   . TYR A 1 225 ? -18.787 -11.155 1.468   1.00 94.44 225 A 1 
ATOM   1795 C  CA  . TYR A 1 225 ? -18.103 -12.320 0.925   1.00 93.60 225 A 1 
ATOM   1796 C  C   . TYR A 1 225 ? -16.877 -11.900 0.123   1.00 94.12 225 A 1 
ATOM   1797 O  O   . TYR A 1 225 ? -16.701 -12.276 -1.037  1.00 91.30 225 A 1 
ATOM   1798 C  CB  . TYR A 1 225 ? -19.062 -13.164 0.082   1.00 92.68 225 A 1 
ATOM   1799 C  CG  . TYR A 1 225 ? -20.301 -13.566 0.836   1.00 89.32 225 A 1 
ATOM   1800 C  CD1 . TYR A 1 225 ? -20.276 -14.623 1.727   1.00 86.39 225 A 1 
ATOM   1801 C  CD2 . TYR A 1 225 ? -21.492 -12.868 0.688   1.00 87.10 225 A 1 
ATOM   1802 C  CE1 . TYR A 1 225 ? -21.408 -14.999 2.431   1.00 84.55 225 A 1 
ATOM   1803 C  CE2 . TYR A 1 225 ? -22.631 -13.227 1.388   1.00 84.17 225 A 1 
ATOM   1804 C  CZ  . TYR A 1 225 ? -22.582 -14.294 2.254   1.00 85.03 225 A 1 
ATOM   1805 O  OH  . TYR A 1 225 ? -23.706 -14.665 2.955   1.00 80.88 225 A 1 
ATOM   1806 N  N   . SER A 1 226 ? -16.021 -11.109 0.768   1.00 95.42 226 A 1 
ATOM   1807 C  CA  . SER A 1 226 ? -14.941 -10.417 0.097   1.00 95.55 226 A 1 
ATOM   1808 C  C   . SER A 1 226 ? -13.561 -10.934 0.497   1.00 96.52 226 A 1 
ATOM   1809 O  O   . SER A 1 226 ? -12.594 -10.169 0.507   1.00 95.06 226 A 1 
ATOM   1810 C  CB  . SER A 1 226 ? -15.033 -8.912  0.373   1.00 93.39 226 A 1 
ATOM   1811 O  OG  . SER A 1 226 ? -14.964 -8.659  1.762   1.00 90.84 226 A 1 
ATOM   1812 N  N   . ASP A 1 227 ? -13.463 -12.233 0.832   1.00 96.92 227 A 1 
ATOM   1813 C  CA  . ASP A 1 227 ? -12.169 -12.846 1.070   1.00 97.12 227 A 1 
ATOM   1814 C  C   . ASP A 1 227 ? -11.260 -12.608 -0.128  1.00 97.53 227 A 1 
ATOM   1815 O  O   . ASP A 1 227 ? -11.677 -12.764 -1.279  1.00 96.55 227 A 1 
ATOM   1816 C  CB  . ASP A 1 227 ? -12.319 -14.341 1.315   1.00 96.15 227 A 1 
ATOM   1817 C  CG  . ASP A 1 227 ? -13.196 -14.643 2.510   1.00 91.88 227 A 1 
ATOM   1818 O  OD1 . ASP A 1 227 ? -12.665 -14.680 3.644   1.00 86.25 227 A 1 
ATOM   1819 O  OD2 . ASP A 1 227 ? -14.414 -14.833 2.315   1.00 86.18 227 A 1 
ATOM   1820 N  N   . GLN A 1 228 ? -9.996  -12.232 0.146   1.00 98.38 228 A 1 
ATOM   1821 C  CA  . GLN A 1 228 ? -9.079  -11.864 -0.918  1.00 98.36 228 A 1 
ATOM   1822 C  C   . GLN A 1 228 ? -8.216  -13.016 -1.404  1.00 98.50 228 A 1 
ATOM   1823 O  O   . GLN A 1 228 ? -7.886  -13.088 -2.589  1.00 97.96 228 A 1 
ATOM   1824 C  CB  . GLN A 1 228 ? -8.183  -10.715 -0.446  1.00 98.00 228 A 1 
ATOM   1825 C  CG  . GLN A 1 228 ? -8.944  -9.455  -0.090  1.00 96.83 228 A 1 
ATOM   1826 C  CD  . GLN A 1 228 ? -9.717  -8.925  -1.274  1.00 95.94 228 A 1 
ATOM   1827 O  OE1 . GLN A 1 228 ? -9.128  -8.479  -2.256  1.00 88.70 228 A 1 
ATOM   1828 N  NE2 . GLN A 1 228 ? -11.036 -8.989  -1.201  1.00 87.53 228 A 1 
ATOM   1829 N  N   . LEU A 1 229 ? -7.853  -13.923 -0.509  1.00 98.57 229 A 1 
ATOM   1830 C  CA  . LEU A 1 229 ? -6.957  -15.021 -0.836  1.00 98.68 229 A 1 
ATOM   1831 C  C   . LEU A 1 229 ? -7.699  -16.349 -0.819  1.00 98.54 229 A 1 
ATOM   1832 O  O   . LEU A 1 229 ? -8.700  -16.504 -0.120  1.00 98.10 229 A 1 
ATOM   1833 C  CB  . LEU A 1 229 ? -5.785  -15.068 0.146   1.00 98.71 229 A 1 
ATOM   1834 C  CG  . LEU A 1 229 ? -5.029  -13.750 0.384   1.00 98.49 229 A 1 
ATOM   1835 C  CD1 . LEU A 1 229 ? -3.864  -13.991 1.338   1.00 98.38 229 A 1 
ATOM   1836 C  CD2 . LEU A 1 229 ? -4.540  -13.162 -0.928  1.00 98.30 229 A 1 
ATOM   1837 N  N   . TYR A 1 230 ? -7.205  -17.327 -1.591  1.00 98.57 230 A 1 
ATOM   1838 C  CA  . TYR A 1 230 ? -7.723  -18.680 -1.485  1.00 98.42 230 A 1 
ATOM   1839 C  C   . TYR A 1 230 ? -7.626  -19.144 -0.027  1.00 98.42 230 A 1 
ATOM   1840 O  O   . TYR A 1 230 ? -6.628  -18.855 0.642   1.00 98.22 230 A 1 
ATOM   1841 C  CB  . TYR A 1 230 ? -6.942  -19.636 -2.374  1.00 98.21 230 A 1 
ATOM   1842 C  CG  . TYR A 1 230 ? -7.187  -19.469 -3.850  1.00 98.09 230 A 1 
ATOM   1843 C  CD1 . TYR A 1 230 ? -8.418  -19.775 -4.419  1.00 97.50 230 A 1 
ATOM   1844 C  CD2 . TYR A 1 230 ? -6.171  -19.031 -4.701  1.00 97.57 230 A 1 
ATOM   1845 C  CE1 . TYR A 1 230 ? -8.634  -19.635 -5.779  1.00 97.03 230 A 1 
ATOM   1846 C  CE2 . TYR A 1 230 ? -6.380  -18.892 -6.070  1.00 97.07 230 A 1 
ATOM   1847 C  CZ  . TYR A 1 230 ? -7.614  -19.199 -6.596  1.00 97.16 230 A 1 
ATOM   1848 O  OH  . TYR A 1 230 ? -7.822  -19.069 -7.941  1.00 96.08 230 A 1 
ATOM   1849 N  N   . PRO A 1 231 ? -8.633  -19.840 0.495   1.00 98.05 231 A 1 
ATOM   1850 C  CA  . PRO A 1 231 ? -8.638  -20.217 1.917   1.00 97.78 231 A 1 
ATOM   1851 C  C   . PRO A 1 231 ? -7.381  -20.943 2.368   1.00 98.03 231 A 1 
ATOM   1852 O  O   . PRO A 1 231 ? -6.859  -20.656 3.453   1.00 97.71 231 A 1 
ATOM   1853 C  CB  . PRO A 1 231 ? -9.881  -21.106 2.038   1.00 96.81 231 A 1 
ATOM   1854 C  CG  . PRO A 1 231 ? -10.791 -20.620 0.960   1.00 94.31 231 A 1 
ATOM   1855 C  CD  . PRO A 1 231 ? -9.891  -20.230 -0.178  1.00 97.04 231 A 1 
ATOM   1856 N  N   . GLN A 1 232 ? -6.871  -21.888 1.563   1.00 97.77 232 A 1 
ATOM   1857 C  CA  . GLN A 1 232 ? -5.698  -22.660 1.956   1.00 97.68 232 A 1 
ATOM   1858 C  C   . GLN A 1 232 ? -4.455  -21.780 2.079   1.00 98.11 232 A 1 
ATOM   1859 O  O   . GLN A 1 232 ? -3.588  -22.051 2.905   1.00 97.84 232 A 1 
ATOM   1860 C  CB  . GLN A 1 232 ? -5.450  -23.808 0.970   1.00 96.68 232 A 1 
ATOM   1861 C  CG  . GLN A 1 232 ? -5.037  -23.402 -0.441  1.00 93.03 232 A 1 
ATOM   1862 C  CD  . GLN A 1 232 ? -6.224  -23.201 -1.369  1.00 92.95 232 A 1 
ATOM   1863 O  OE1 . GLN A 1 232 ? -7.329  -22.870 -0.933  1.00 88.05 232 A 1 
ATOM   1864 N  NE2 . GLN A 1 232 ? -6.000  -23.406 -2.666  1.00 86.46 232 A 1 
ATOM   1865 N  N   . TYR A 1 233 ? -4.363  -20.720 1.267   1.00 98.51 233 A 1 
ATOM   1866 C  CA  . TYR A 1 233 ? -3.235  -19.801 1.355   1.00 98.68 233 A 1 
ATOM   1867 C  C   . TYR A 1 233 ? -3.448  -18.771 2.448   1.00 98.71 233 A 1 
ATOM   1868 O  O   . TYR A 1 233 ? -2.499  -18.393 3.145   1.00 98.68 233 A 1 
ATOM   1869 C  CB  . TYR A 1 233 ? -3.000  -19.100 0.012   1.00 98.61 233 A 1 
ATOM   1870 C  CG  . TYR A 1 233 ? -2.732  -20.038 -1.144  1.00 98.56 233 A 1 
ATOM   1871 C  CD1 . TYR A 1 233 ? -1.949  -21.171 -0.981  1.00 98.15 233 A 1 
ATOM   1872 C  CD2 . TYR A 1 233 ? -3.262  -19.780 -2.405  1.00 98.18 233 A 1 
ATOM   1873 C  CE1 . TYR A 1 233 ? -1.710  -22.033 -2.035  1.00 97.80 233 A 1 
ATOM   1874 C  CE2 . TYR A 1 233 ? -3.024  -20.635 -3.466  1.00 97.84 233 A 1 
ATOM   1875 C  CZ  . TYR A 1 233 ? -2.249  -21.758 -3.279  1.00 97.90 233 A 1 
ATOM   1876 O  OH  . TYR A 1 233 ? -2.019  -22.609 -4.329  1.00 97.08 233 A 1 
ATOM   1877 N  N   . ASN A 1 234 ? -4.673  -18.300 2.619   1.00 98.77 234 A 1 
ATOM   1878 C  CA  . ASN A 1 234 ? -4.982  -17.324 3.655   1.00 98.73 234 A 1 
ATOM   1879 C  C   . ASN A 1 234 ? -4.587  -17.839 5.033   1.00 98.86 234 A 1 
ATOM   1880 O  O   . ASN A 1 234 ? -3.868  -17.168 5.779   1.00 98.79 234 A 1 
ATOM   1881 C  CB  . ASN A 1 234 ? -6.474  -16.978 3.629   1.00 98.62 234 A 1 
ATOM   1882 C  CG  . ASN A 1 234 ? -6.817  -15.866 4.585   1.00 98.49 234 A 1 
ATOM   1883 O  OD1 . ASN A 1 234 ? -6.748  -14.686 4.245   1.00 96.58 234 A 1 
ATOM   1884 N  ND2 . ASN A 1 234 ? -7.199  -16.225 5.803   1.00 96.72 234 A 1 
ATOM   1885 N  N   . ASP A 1 235 ? -5.056  -19.038 5.373   1.00 98.46 235 A 1 
ATOM   1886 C  CA  . ASP A 1 235 ? -4.797  -19.588 6.699   1.00 98.30 235 A 1 
ATOM   1887 C  C   . ASP A 1 235 ? -3.310  -19.847 6.903   1.00 98.54 235 A 1 
ATOM   1888 O  O   . ASP A 1 235 ? -2.758  -19.559 7.976   1.00 98.34 235 A 1 
ATOM   1889 C  CB  . ASP A 1 235 ? -5.595  -20.873 6.905   1.00 97.44 235 A 1 
ATOM   1890 C  CG  . ASP A 1 235 ? -7.095  -20.639 6.890   1.00 93.19 235 A 1 
ATOM   1891 O  OD1 . ASP A 1 235 ? -7.523  -19.469 6.946   1.00 90.36 235 A 1 
ATOM   1892 O  OD2 . ASP A 1 235 ? -7.850  -21.635 6.818   1.00 89.67 235 A 1 
ATOM   1893 N  N   . ARG A 1 236 ? -2.645  -20.389 5.883   1.00 98.65 236 A 1 
ATOM   1894 C  CA  . ARG A 1 236 ? -1.221  -20.691 5.995   1.00 98.76 236 A 1 
ATOM   1895 C  C   . ARG A 1 236 ? -0.396  -19.410 6.113   1.00 98.82 236 A 1 
ATOM   1896 O  O   . ARG A 1 236 ? 0.602   -19.372 6.840   1.00 98.78 236 A 1 
ATOM   1897 C  CB  . ARG A 1 236 ? -0.759  -21.527 4.803   1.00 98.58 236 A 1 
ATOM   1898 C  CG  . ARG A 1 236 ? 0.653   -22.071 4.948   1.00 97.43 236 A 1 
ATOM   1899 C  CD  . ARG A 1 236 ? 0.990   -23.038 3.825   1.00 96.11 236 A 1 
ATOM   1900 N  NE  . ARG A 1 236 ? 2.326   -23.607 3.983   1.00 94.24 236 A 1 
ATOM   1901 C  CZ  . ARG A 1 236 ? 2.899   -24.439 3.110   1.00 92.37 236 A 1 
ATOM   1902 N  NH1 . ARG A 1 236 ? 2.248   -24.808 2.011   1.00 90.36 236 A 1 
ATOM   1903 N  NH2 . ARG A 1 236 ? 4.109   -24.898 3.344   1.00 89.26 236 A 1 
ATOM   1904 N  N   . LEU A 1 237 ? -0.792  -18.358 5.405   1.00 98.84 237 A 1 
ATOM   1905 C  CA  . LEU A 1 237 ? -0.074  -17.084 5.465   1.00 98.92 237 A 1 
ATOM   1906 C  C   . LEU A 1 237 ? -0.213  -16.444 6.836   1.00 98.99 237 A 1 
ATOM   1907 O  O   . LEU A 1 237 ? 0.763   -15.951 7.408   1.00 98.91 237 A 1 
ATOM   1908 C  CB  . LEU A 1 237 ? -0.568  -16.140 4.374   1.00 98.90 237 A 1 
ATOM   1909 C  CG  . LEU A 1 237 ? 0.102   -14.765 4.316   1.00 98.77 237 A 1 
ATOM   1910 C  CD1 . LEU A 1 237 ? 1.602   -14.898 4.114   1.00 98.59 237 A 1 
ATOM   1911 C  CD2 . LEU A 1 237 ? -0.517  -13.918 3.219   1.00 98.58 237 A 1 
ATOM   1912 N  N   . VAL A 1 238 ? -1.430  -16.457 7.394   1.00 98.92 238 A 1 
ATOM   1913 C  CA  . VAL A 1 238 ? -1.639  -15.919 8.736   1.00 98.95 238 A 1 
ATOM   1914 C  C   . VAL A 1 238 ? -0.769  -16.655 9.748   1.00 98.93 238 A 1 
ATOM   1915 O  O   . VAL A 1 238 ? -0.080  -16.038 10.560  1.00 98.87 238 A 1 
ATOM   1916 C  CB  . VAL A 1 238 ? -3.131  -15.990 9.138   1.00 98.82 238 A 1 
ATOM   1917 C  CG1 . VAL A 1 238 ? -3.308  -15.621 10.611  1.00 98.48 238 A 1 
ATOM   1918 C  CG2 . VAL A 1 238 ? -3.956  -15.061 8.262   1.00 98.54 238 A 1 
ATOM   1919 N  N   . ASP A 1 239 ? -0.790  -17.993 9.690   1.00 98.84 239 A 1 
ATOM   1920 C  CA  . ASP A 1 239 ? 0.022   -18.796 10.598  1.00 98.84 239 A 1 
ATOM   1921 C  C   . ASP A 1 239 ? 1.511   -18.509 10.406  1.00 98.86 239 A 1 
ATOM   1922 O  O   . ASP A 1 239 ? 2.265   -18.395 11.378  1.00 98.72 239 A 1 
ATOM   1923 C  CB  . ASP A 1 239 ? -0.246  -20.288 10.393  1.00 98.57 239 A 1 
ATOM   1924 C  CG  . ASP A 1 239 ? -1.569  -20.742 10.986  1.00 96.24 239 A 1 
ATOM   1925 O  OD1 . ASP A 1 239 ? -2.239  -19.933 11.667  1.00 94.32 239 A 1 
ATOM   1926 O  OD2 . ASP A 1 239 ? -1.929  -21.908 10.777  1.00 93.82 239 A 1 
ATOM   1927 N  N   . SER A 1 240 ? 1.946   -18.400 9.151   1.00 98.86 240 A 1 
ATOM   1928 C  CA  . SER A 1 240 ? 3.354   -18.178 8.852   1.00 98.86 240 A 1 
ATOM   1929 C  C   . SER A 1 240 ? 3.845   -16.842 9.401   1.00 98.89 240 A 1 
ATOM   1930 O  O   . SER A 1 240 ? 4.959   -16.741 9.908   1.00 98.73 240 A 1 
ATOM   1931 C  CB  . SER A 1 240 ? 3.598   -18.234 7.342   1.00 98.53 240 A 1 
ATOM   1932 O  OG  . SER A 1 240 ? 3.322   -19.529 6.824   1.00 94.50 240 A 1 
ATOM   1933 N  N   . LEU A 1 241 ? 3.008   -15.801 9.295   1.00 98.97 241 A 1 
ATOM   1934 C  CA  . LEU A 1 241 ? 3.390   -14.492 9.799   1.00 98.92 241 A 1 
ATOM   1935 C  C   . LEU A 1 241 ? 3.362   -14.445 11.320  1.00 98.98 241 A 1 
ATOM   1936 O  O   . LEU A 1 241 ? 4.311   -13.982 11.957  1.00 98.84 241 A 1 
ATOM   1937 C  CB  . LEU A 1 241 ? 2.469   -13.417 9.208   1.00 98.93 241 A 1 
ATOM   1938 C  CG  . LEU A 1 241 ? 2.592   -13.209 7.696   1.00 98.84 241 A 1 
ATOM   1939 C  CD1 . LEU A 1 241 ? 1.432   -12.372 7.169   1.00 98.70 241 A 1 
ATOM   1940 C  CD2 . LEU A 1 241 ? 3.921   -12.551 7.351   1.00 98.59 241 A 1 
ATOM   1941 N  N   . ALA A 1 242 ? 2.276   -14.933 11.928  1.00 98.90 242 A 1 
ATOM   1942 C  CA  . ALA A 1 242 ? 2.118   -14.866 13.371  1.00 98.96 242 A 1 
ATOM   1943 C  C   . ALA A 1 242 ? 3.165   -15.704 14.103  1.00 98.82 242 A 1 
ATOM   1944 O  O   . ALA A 1 242 ? 3.583   -15.343 15.211  1.00 98.61 242 A 1 
ATOM   1945 C  CB  . ALA A 1 242 ? 0.712   -15.304 13.773  1.00 98.81 242 A 1 
ATOM   1946 N  N   . GLU A 1 243 ? 3.597   -16.809 13.500  1.00 98.86 243 A 1 
ATOM   1947 C  CA  . GLU A 1 243 ? 4.589   -17.694 14.117  1.00 98.78 243 A 1 
ATOM   1948 C  C   . GLU A 1 243 ? 5.882   -16.958 14.419  1.00 98.73 243 A 1 
ATOM   1949 O  O   . GLU A 1 243 ? 6.591   -17.310 15.366  1.00 98.36 243 A 1 
ATOM   1950 C  CB  . GLU A 1 243 ? 4.861   -18.888 13.192  1.00 98.24 243 A 1 
ATOM   1951 C  CG  . GLU A 1 243 ? 5.969   -19.830 13.671  1.00 93.13 243 A 1 
ATOM   1952 C  CD  . GLU A 1 243 ? 5.621   -20.536 14.967  1.00 89.98 243 A 1 
ATOM   1953 O  OE1 . GLU A 1 243 ? 4.428   -20.769 15.231  1.00 85.16 243 A 1 
ATOM   1954 O  OE2 . GLU A 1 243 ? 6.553   -20.863 15.728  1.00 84.78 243 A 1 
ATOM   1955 N  N   . TYR A 1 244 ? 6.188   -15.918 13.650  1.00 98.89 244 A 1 
ATOM   1956 C  CA  . TYR A 1 244 ? 7.425   -15.162 13.800  1.00 98.86 244 A 1 
ATOM   1957 C  C   . TYR A 1 244 ? 7.170   -13.769 14.378  1.00 98.82 244 A 1 
ATOM   1958 O  O   . TYR A 1 244 ? 7.800   -12.788 13.966  1.00 98.58 244 A 1 
ATOM   1959 C  CB  . TYR A 1 244 ? 8.168   -15.099 12.461  1.00 98.87 244 A 1 
ATOM   1960 C  CG  . TYR A 1 244 ? 8.618   -16.468 12.005  1.00 98.86 244 A 1 
ATOM   1961 C  CD1 . TYR A 1 244 ? 9.772   -17.042 12.518  1.00 98.64 244 A 1 
ATOM   1962 C  CD2 . TYR A 1 244 ? 7.873   -17.197 11.094  1.00 98.66 244 A 1 
ATOM   1963 C  CE1 . TYR A 1 244 ? 10.185  -18.306 12.127  1.00 98.41 244 A 1 
ATOM   1964 C  CE2 . TYR A 1 244 ? 8.275   -18.461 10.698  1.00 98.45 244 A 1 
ATOM   1965 C  CZ  . TYR A 1 244 ? 9.429   -19.009 11.216  1.00 98.50 244 A 1 
ATOM   1966 O  OH  . TYR A 1 244 ? 9.829   -20.264 10.825  1.00 97.81 244 A 1 
ATOM   1967 N  N   . ASN A 1 245 ? 6.263   -13.680 15.346  1.00 98.77 245 A 1 
ATOM   1968 C  CA  . ASN A 1 245 ? 5.958   -12.411 15.999  1.00 98.60 245 A 1 
ATOM   1969 C  C   . ASN A 1 245 ? 7.145   -11.858 16.781  1.00 98.57 245 A 1 
ATOM   1970 O  O   . ASN A 1 245 ? 7.170   -10.675 17.110  1.00 97.71 245 A 1 
ATOM   1971 C  CB  . ASN A 1 245 ? 4.747   -12.560 16.927  1.00 98.31 245 A 1 
ATOM   1972 C  CG  . ASN A 1 245 ? 5.044   -13.413 18.145  1.00 97.99 245 A 1 
ATOM   1973 O  OD1 . ASN A 1 245 ? 5.695   -14.451 18.061  1.00 95.13 245 A 1 
ATOM   1974 N  ND2 . ASN A 1 245 ? 4.567   -12.975 19.300  1.00 94.02 245 A 1 
ATOM   1975 N  N   . ASP A 1 246 ? 8.135   -12.714 17.085  1.00 98.56 246 A 1 
ATOM   1976 C  CA  . ASP A 1 246 ? 9.356   -12.283 17.748  1.00 98.38 246 A 1 
ATOM   1977 C  C   . ASP A 1 246 ? 10.351  -11.665 16.768  1.00 98.37 246 A 1 
ATOM   1978 O  O   . ASP A 1 246 ? 11.324  -11.039 17.187  1.00 97.70 246 A 1 
ATOM   1979 C  CB  . ASP A 1 246 ? 10.006  -13.468 18.476  1.00 98.00 246 A 1 
ATOM   1980 C  CG  . ASP A 1 246 ? 10.313  -14.628 17.542  1.00 97.58 246 A 1 
ATOM   1981 O  OD1 . ASP A 1 246 ? 9.459   -14.982 16.702  1.00 96.28 246 A 1 
ATOM   1982 O  OD2 . ASP A 1 246 ? 11.412  -15.213 17.652  1.00 95.61 246 A 1 
ATOM   1983 N  N   . VAL A 1 247 ? 10.116  -11.837 15.471  1.00 98.68 247 A 1 
ATOM   1984 C  CA  . VAL A 1 247 ? 10.990  -11.316 14.426  1.00 98.77 247 A 1 
ATOM   1985 C  C   . VAL A 1 247 ? 10.354  -10.138 13.692  1.00 98.71 247 A 1 
ATOM   1986 O  O   . VAL A 1 247 ? 11.023  -9.159  13.369  1.00 98.62 247 A 1 
ATOM   1987 C  CB  . VAL A 1 247 ? 11.350  -12.431 13.414  1.00 98.75 247 A 1 
ATOM   1988 C  CG1 . VAL A 1 247 ? 12.186  -11.880 12.260  1.00 98.49 247 A 1 
ATOM   1989 C  CG2 . VAL A 1 247 ? 12.089  -13.569 14.109  1.00 98.46 247 A 1 
ATOM   1990 N  N   . ILE A 1 248 ? 9.053   -10.220 13.434  1.00 98.84 248 A 1 
ATOM   1991 C  CA  . ILE A 1 248 ? 8.356   -9.262  12.575  1.00 98.81 248 A 1 
ATOM   1992 C  C   . ILE A 1 248 ? 7.841   -8.078  13.384  1.00 98.85 248 A 1 
ATOM   1993 O  O   . ILE A 1 248 ? 7.015   -8.239  14.284  1.00 98.68 248 A 1 
ATOM   1994 C  CB  . ILE A 1 248 ? 7.201   -9.951  11.832  1.00 98.91 248 A 1 
ATOM   1995 C  CG1 . ILE A 1 248 ? 7.738   -11.071 10.932  1.00 98.82 248 A 1 
ATOM   1996 C  CG2 . ILE A 1 248 ? 6.400   -8.936  11.025  1.00 98.83 248 A 1 
ATOM   1997 C  CD1 . ILE A 1 248 ? 6.662   -11.932 10.300  1.00 98.76 248 A 1 
ATOM   1998 N  N   . LEU A 1 249 ? 8.317   -6.879  13.047  1.00 98.86 249 A 1 
ATOM   1999 C  CA  . LEU A 1 249 ? 7.869   -5.657  13.709  1.00 98.75 249 A 1 
ATOM   2000 C  C   . LEU A 1 249 ? 6.498   -5.216  13.211  1.00 98.71 249 A 1 
ATOM   2001 O  O   . LEU A 1 249 ? 5.764   -4.541  13.938  1.00 98.20 249 A 1 
ATOM   2002 C  CB  . LEU A 1 249 ? 8.872   -4.530  13.488  1.00 98.35 249 A 1 
ATOM   2003 C  CG  . LEU A 1 249 ? 10.316  -4.790  13.931  1.00 97.30 249 A 1 
ATOM   2004 C  CD1 . LEU A 1 249 ? 11.151  -3.536  13.742  1.00 96.19 249 A 1 
ATOM   2005 C  CD2 . LEU A 1 249 ? 10.370  -5.261  15.370  1.00 95.97 249 A 1 
ATOM   2006 N  N   . GLY A 1 250 ? 6.152   -5.571  11.975  1.00 98.80 250 A 1 
ATOM   2007 C  CA  . GLY A 1 250 ? 4.885   -5.183  11.386  1.00 98.84 250 A 1 
ATOM   2008 C  C   . GLY A 1 250 ? 4.821   -5.607  9.936   1.00 98.99 250 A 1 
ATOM   2009 O  O   . GLY A 1 250 ? 5.842   -5.921  9.317   1.00 98.88 250 A 1 
ATOM   2010 N  N   . VAL A 1 251 ? 3.598   -5.605  9.388   1.00 98.90 251 A 1 
ATOM   2011 C  CA  . VAL A 1 251 ? 3.338   -5.977  8.004   1.00 98.95 251 A 1 
ATOM   2012 C  C   . VAL A 1 251 ? 2.679   -4.798  7.298   1.00 98.95 251 A 1 
ATOM   2013 O  O   . VAL A 1 251 ? 1.766   -4.177  7.852   1.00 98.92 251 A 1 
ATOM   2014 C  CB  . VAL A 1 251 ? 2.434   -7.223  7.918   1.00 98.94 251 A 1 
ATOM   2015 C  CG1 . VAL A 1 251 ? 2.175   -7.611  6.464   1.00 98.79 251 A 1 
ATOM   2016 C  CG2 . VAL A 1 251 ? 3.051   -8.390  8.680   1.00 98.78 251 A 1 
ATOM   2017 N  N   . LEU A 1 252 ? 3.135   -4.486  6.079   1.00 98.99 252 A 1 
ATOM   2018 C  CA  . LEU A 1 252 ? 2.578   -3.400  5.291   1.00 98.96 252 A 1 
ATOM   2019 C  C   . LEU A 1 252 ? 1.898   -3.949  4.046   1.00 98.94 252 A 1 
ATOM   2020 O  O   . LEU A 1 252 ? 2.496   -4.735  3.311   1.00 98.83 252 A 1 
ATOM   2021 C  CB  . LEU A 1 252 ? 3.674   -2.403  4.886   1.00 98.92 252 A 1 
ATOM   2022 C  CG  . LEU A 1 252 ? 4.515   -1.819  6.015   1.00 98.08 252 A 1 
ATOM   2023 C  CD1 . LEU A 1 252 ? 5.513   -0.812  5.473   1.00 95.03 252 A 1 
ATOM   2024 C  CD2 . LEU A 1 252 ? 3.643   -1.181  7.080   1.00 94.77 252 A 1 
ATOM   2025 N  N   . CYS A 1 253 ? 0.650   -3.528  3.816   1.00 98.92 253 A 1 
ATOM   2026 C  CA  . CYS A 1 253 ? -0.139  -3.978  2.676   1.00 98.96 253 A 1 
ATOM   2027 C  C   . CYS A 1 253 ? -0.796  -2.799  1.969   1.00 98.94 253 A 1 
ATOM   2028 O  O   . CYS A 1 253 ? -0.902  -1.709  2.520   1.00 98.57 253 A 1 
ATOM   2029 C  CB  . CYS A 1 253 ? -1.240  -4.949  3.111   1.00 98.76 253 A 1 
ATOM   2030 S  SG  . CYS A 1 253 ? -0.696  -6.451  3.944   1.00 97.87 253 A 1 
ATOM   2031 N  N   . GLY A 1 254 ? -1.256  -3.039  0.742   1.00 98.87 254 A 1 
ATOM   2032 C  CA  . GLY A 1 254 ? -2.032  -2.070  -0.007  1.00 98.78 254 A 1 
ATOM   2033 C  C   . GLY A 1 254 ? -3.298  -2.719  -0.539  1.00 98.77 254 A 1 
ATOM   2034 O  O   . GLY A 1 254 ? -4.029  -3.375  0.202   1.00 98.13 254 A 1 
ATOM   2035 N  N   . HIS A 1 255 ? -3.562  -2.532  -1.834  1.00 98.64 255 A 1 
ATOM   2036 C  CA  . HIS A 1 255 ? -4.585  -3.252  -2.595  1.00 98.47 255 A 1 
ATOM   2037 C  C   . HIS A 1 255 ? -6.017  -2.777  -2.353  1.00 98.26 255 A 1 
ATOM   2038 O  O   . HIS A 1 255 ? -6.775  -2.616  -3.307  1.00 97.43 255 A 1 
ATOM   2039 C  CB  . HIS A 1 255 ? -4.481  -4.762  -2.332  1.00 98.20 255 A 1 
ATOM   2040 C  CG  . HIS A 1 255 ? -5.468  -5.580  -3.111  1.00 98.21 255 A 1 
ATOM   2041 N  ND1 . HIS A 1 255 ? -5.493  -5.617  -4.480  1.00 97.35 255 A 1 
ATOM   2042 C  CD2 . HIS A 1 255 ? -6.459  -6.399  -2.699  1.00 97.35 255 A 1 
ATOM   2043 C  CE1 . HIS A 1 255 ? -6.462  -6.424  -4.885  1.00 97.00 255 A 1 
ATOM   2044 N  NE2 . HIS A 1 255 ? -7.065  -6.914  -3.821  1.00 97.21 255 A 1 
ATOM   2045 N  N   . LEU A 1 256 ? -6.420  -2.562  -1.101  1.00 98.41 256 A 1 
ATOM   2046 C  CA  . LEU A 1 256 ? -7.812  -2.243  -0.800  1.00 98.13 256 A 1 
ATOM   2047 C  C   . LEU A 1 256 ? -8.146  -0.769  -0.997  1.00 97.79 256 A 1 
ATOM   2048 O  O   . LEU A 1 256 ? -9.323  -0.403  -1.072  1.00 96.32 256 A 1 
ATOM   2049 C  CB  . LEU A 1 256 ? -8.168  -2.663  0.629   1.00 98.07 256 A 1 
ATOM   2050 C  CG  . LEU A 1 256 ? -8.035  -4.152  0.937   1.00 97.69 256 A 1 
ATOM   2051 C  CD1 . LEU A 1 256 ? -8.538  -4.445  2.345   1.00 97.07 256 A 1 
ATOM   2052 C  CD2 . LEU A 1 256 ? -8.795  -4.991  -0.082  1.00 96.81 256 A 1 
ATOM   2053 N  N   . HIS A 1 257 ? -7.128  0.088   -1.077  1.00 97.83 257 A 1 
ATOM   2054 C  CA  . HIS A 1 257 ? -7.265  1.533   -1.287  1.00 97.61 257 A 1 
ATOM   2055 C  C   . HIS A 1 257 ? -7.862  2.258   -0.085  1.00 97.60 257 A 1 
ATOM   2056 O  O   . HIS A 1 257 ? -8.078  3.468   -0.148  1.00 96.61 257 A 1 
ATOM   2057 C  CB  . HIS A 1 257 ? -8.097  1.838   -2.540  1.00 97.48 257 A 1 
ATOM   2058 C  CG  . HIS A 1 257 ? -7.460  1.385   -3.822  1.00 97.58 257 A 1 
ATOM   2059 N  ND1 . HIS A 1 257 ? -7.594  2.088   -5.004  1.00 96.40 257 A 1 
ATOM   2060 C  CD2 . HIS A 1 257 ? -6.689  0.319   -4.112  1.00 96.38 257 A 1 
ATOM   2061 C  CE1 . HIS A 1 257 ? -6.942  1.460   -5.954  1.00 96.17 257 A 1 
ATOM   2062 N  NE2 . HIS A 1 257 ? -6.380  0.385   -5.450  1.00 96.46 257 A 1 
ATOM   2063 N  N   . THR A 1 258 ? -8.119  1.539   1.004   1.00 97.67 258 A 1 
ATOM   2064 C  CA  . THR A 1 258 ? -8.696  2.112   2.209   1.00 97.56 258 A 1 
ATOM   2065 C  C   . THR A 1 258 ? -7.728  1.989   3.382   1.00 97.99 258 A 1 
ATOM   2066 O  O   . THR A 1 258 ? -6.805  1.183   3.366   1.00 97.35 258 A 1 
ATOM   2067 C  CB  . THR A 1 258 ? -10.024 1.430   2.570   1.00 96.55 258 A 1 
ATOM   2068 O  OG1 . THR A 1 258 ? -9.862  0.006   2.526   1.00 93.68 258 A 1 
ATOM   2069 C  CG2 . THR A 1 258 ? -11.117 1.834   1.589   1.00 93.05 258 A 1 
ATOM   2070 N  N   . ASP A 1 259 ? -7.953  2.808   4.403   1.00 97.98 259 A 1 
ATOM   2071 C  CA  . ASP A 1 259 ? -7.107  2.890   5.585   1.00 98.14 259 A 1 
ATOM   2072 C  C   . ASP A 1 259 ? -7.673  1.969   6.663   1.00 98.07 259 A 1 
ATOM   2073 O  O   . ASP A 1 259 ? -8.675  2.294   7.300   1.00 97.58 259 A 1 
ATOM   2074 C  CB  . ASP A 1 259 ? -7.052  4.350   6.051   1.00 98.13 259 A 1 
ATOM   2075 C  CG  . ASP A 1 259 ? -6.306  4.544   7.356   1.00 98.03 259 A 1 
ATOM   2076 O  OD1 . ASP A 1 259 ? -5.800  3.561   7.943   1.00 97.16 259 A 1 
ATOM   2077 O  OD2 . ASP A 1 259 ? -6.225  5.705   7.804   1.00 96.83 259 A 1 
ATOM   2078 N  N   . THR A 1 260 ? -7.044  0.819   6.872   1.00 98.27 260 A 1 
ATOM   2079 C  CA  . THR A 1 260 ? -7.525  -0.125  7.868   1.00 98.35 260 A 1 
ATOM   2080 C  C   . THR A 1 260 ? -6.358  -0.992  8.363   1.00 98.52 260 A 1 
ATOM   2081 O  O   . THR A 1 260 ? -5.204  -0.749  8.017   1.00 98.34 260 A 1 
ATOM   2082 C  CB  . THR A 1 260 ? -8.681  -0.987  7.322   1.00 97.64 260 A 1 
ATOM   2083 O  OG1 . THR A 1 260 ? -9.255  -1.773  8.365   1.00 93.23 260 A 1 
ATOM   2084 C  CG2 . THR A 1 260 ? -8.213  -1.882  6.186   1.00 94.55 260 A 1 
ATOM   2085 N  N   . PHE A 1 261 ? -6.675  -1.997  9.195   1.00 98.44 261 A 1 
ATOM   2086 C  CA  . PHE A 1 261 ? -5.634  -2.811  9.807   1.00 98.47 261 A 1 
ATOM   2087 C  C   . PHE A 1 261 ? -6.132  -4.239  10.032  1.00 98.49 261 A 1 
ATOM   2088 O  O   . PHE A 1 261 ? -7.328  -4.523  9.958   1.00 98.07 261 A 1 
ATOM   2089 C  CB  . PHE A 1 261 ? -5.166  -2.200  11.136  1.00 98.38 261 A 1 
ATOM   2090 C  CG  . PHE A 1 261 ? -6.247  -2.117  12.186  1.00 98.34 261 A 1 
ATOM   2091 C  CD1 . PHE A 1 261 ? -7.056  -0.999  12.277  1.00 97.80 261 A 1 
ATOM   2092 C  CD2 . PHE A 1 261 ? -6.442  -3.149  13.088  1.00 97.63 261 A 1 
ATOM   2093 C  CE1 . PHE A 1 261 ? -8.047  -0.909  13.241  1.00 97.04 261 A 1 
ATOM   2094 C  CE2 . PHE A 1 261 ? -7.427  -3.073  14.055  1.00 97.14 261 A 1 
ATOM   2095 C  CZ  . PHE A 1 261 ? -8.239  -1.950  14.139  1.00 97.21 261 A 1 
ATOM   2096 N  N   . ARG A 1 262 ? -5.189  -5.141  10.312  1.00 98.61 262 A 1 
ATOM   2097 C  CA  . ARG A 1 262 ? -5.475  -6.532  10.637  1.00 98.61 262 A 1 
ATOM   2098 C  C   . ARG A 1 262 ? -4.621  -6.947  11.816  1.00 98.82 262 A 1 
ATOM   2099 O  O   . ARG A 1 262 ? -3.462  -6.561  11.927  1.00 98.65 262 A 1 
ATOM   2100 C  CB  . ARG A 1 262 ? -5.154  -7.451  9.446   1.00 98.32 262 A 1 
ATOM   2101 C  CG  . ARG A 1 262 ? -5.802  -7.051  8.127   1.00 96.98 262 A 1 
ATOM   2102 C  CD  . ARG A 1 262 ? -7.243  -7.516  8.053   1.00 95.14 262 A 1 
ATOM   2103 N  NE  . ARG A 1 262 ? -7.889  -7.090  6.812   1.00 95.26 262 A 1 
ATOM   2104 C  CZ  . ARG A 1 262 ? -8.647  -6.014  6.679   1.00 95.25 262 A 1 
ATOM   2105 N  NH1 . ARG A 1 262 ? -8.874  -5.222  7.718   1.00 91.16 262 A 1 
ATOM   2106 N  NH2 . ARG A 1 262 ? -9.180  -5.713  5.514   1.00 91.89 262 A 1 
ATOM   2107 N  N   . ILE A 1 263 ? -5.212  -7.753  12.704  1.00 98.68 263 A 1 
ATOM   2108 C  CA  . ILE A 1 263 ? -4.467  -8.401  13.779  1.00 98.61 263 A 1 
ATOM   2109 C  C   . ILE A 1 263 ? -4.362  -9.875  13.401  1.00 98.66 263 A 1 
ATOM   2110 O  O   . ILE A 1 263 ? -5.345  -10.618 13.471  1.00 98.45 263 A 1 
ATOM   2111 C  CB  . ILE A 1 263 ? -5.153  -8.230  15.143  1.00 98.55 263 A 1 
ATOM   2112 C  CG1 . ILE A 1 263 ? -5.398  -6.745  15.435  1.00 98.04 263 A 1 
ATOM   2113 C  CG2 . ILE A 1 263 ? -4.298  -8.858  16.237  1.00 98.09 263 A 1 
ATOM   2114 C  CD1 . ILE A 1 263 ? -6.187  -6.483  16.709  1.00 96.71 263 A 1 
ATOM   2115 N  N   . LEU A 1 264 ? -3.177  -10.288 12.956  1.00 98.81 264 A 1 
ATOM   2116 C  CA  . LEU A 1 264 ? -2.948  -11.651 12.502  1.00 98.86 264 A 1 
ATOM   2117 C  C   . LEU A 1 264 ? -2.466  -12.487 13.674  1.00 98.73 264 A 1 
ATOM   2118 O  O   . LEU A 1 264 ? -1.494  -12.128 14.339  1.00 98.54 264 A 1 
ATOM   2119 C  CB  . LEU A 1 264 ? -1.917  -11.659 11.377  1.00 98.76 264 A 1 
ATOM   2120 C  CG  . LEU A 1 264 ? -2.189  -10.700 10.211  1.00 98.42 264 A 1 
ATOM   2121 C  CD1 . LEU A 1 264 ? -1.059  -10.757 9.194   1.00 97.83 264 A 1 
ATOM   2122 C  CD2 . LEU A 1 264 ? -3.523  -11.017 9.552   1.00 97.58 264 A 1 
ATOM   2123 N  N   . SER A 1 265 ? -3.140  -13.627 13.941  1.00 98.63 265 A 1 
ATOM   2124 C  CA  . SER A 1 265 ? -2.842  -14.397 15.133  1.00 98.43 265 A 1 
ATOM   2125 C  C   . SER A 1 265 ? -2.790  -15.897 14.876  1.00 98.54 265 A 1 
ATOM   2126 O  O   . SER A 1 265 ? -3.486  -16.424 14.003  1.00 98.05 265 A 1 
ATOM   2127 C  CB  . SER A 1 265 ? -3.862  -14.110 16.236  1.00 97.28 265 A 1 
ATOM   2128 O  OG  . SER A 1 265 ? -5.161  -14.488 15.837  1.00 83.48 265 A 1 
ATOM   2129 N  N   . LYS A 1 266 ? -1.938  -16.566 15.644  1.00 98.36 266 A 1 
ATOM   2130 C  CA  . LYS A 1 266 ? -1.875  -18.011 15.740  1.00 98.11 266 A 1 
ATOM   2131 C  C   . LYS A 1 266 ? -1.744  -18.321 17.222  1.00 97.94 266 A 1 
ATOM   2132 O  O   . LYS A 1 266 ? -0.664  -18.179 17.797  1.00 96.87 266 A 1 
ATOM   2133 C  CB  . LYS A 1 266 ? -0.689  -18.576 14.953  1.00 97.58 266 A 1 
ATOM   2134 C  CG  . LYS A 1 266 ? -0.525  -20.082 15.071  1.00 96.05 266 A 1 
ATOM   2135 C  CD  . LYS A 1 266 ? 0.761   -20.553 14.399  1.00 94.00 266 A 1 
ATOM   2136 C  CE  . LYS A 1 266 ? 0.966   -22.044 14.575  1.00 89.84 266 A 1 
ATOM   2137 N  NZ  . LYS A 1 266 ? 2.275   -22.490 14.025  1.00 83.13 266 A 1 
ATOM   2138 N  N   . GLY A 1 267 ? -2.856  -18.710 17.853  1.00 97.45 267 A 1 
ATOM   2139 C  CA  . GLY A 1 267 ? -2.867  -18.835 19.291  1.00 96.87 267 A 1 
ATOM   2140 C  C   . GLY A 1 267 ? -2.648  -17.477 19.929  1.00 97.26 267 A 1 
ATOM   2141 O  O   . GLY A 1 267 ? -3.354  -16.519 19.626  1.00 95.52 267 A 1 
ATOM   2142 N  N   . ASN A 1 268 ? -1.641  -17.384 20.791  1.00 97.70 268 A 1 
ATOM   2143 C  CA  . ASN A 1 268 ? -1.325  -16.125 21.445  1.00 97.53 268 A 1 
ATOM   2144 C  C   . ASN A 1 268 ? -0.225  -15.342 20.731  1.00 97.97 268 A 1 
ATOM   2145 O  O   . ASN A 1 268 ? 0.176   -14.278 21.199  1.00 96.71 268 A 1 
ATOM   2146 C  CB  . ASN A 1 268 ? -0.939  -16.361 22.909  1.00 95.96 268 A 1 
ATOM   2147 C  CG  . ASN A 1 268 ? 0.261   -17.273 23.063  1.00 87.26 268 A 1 
ATOM   2148 O  OD1 . ASN A 1 268 ? 0.872   -17.694 22.086  1.00 76.34 268 A 1 
ATOM   2149 N  ND2 . ASN A 1 268 ? 0.605   -17.590 24.311  1.00 77.06 268 A 1 
ATOM   2150 N  N   . LYS A 1 269 ? 0.260   -15.859 19.592  1.00 98.58 269 A 1 
ATOM   2151 C  CA  . LYS A 1 269 ? 1.259   -15.160 18.796  1.00 98.67 269 A 1 
ATOM   2152 C  C   . LYS A 1 269 ? 0.554   -14.246 17.799  1.00 98.78 269 A 1 
ATOM   2153 O  O   . LYS A 1 269 ? -0.312  -14.694 17.055  1.00 98.50 269 A 1 
ATOM   2154 C  CB  . LYS A 1 269 ? 2.156   -16.153 18.056  1.00 98.48 269 A 1 
ATOM   2155 C  CG  . LYS A 1 269 ? 2.954   -17.061 18.973  1.00 97.39 269 A 1 
ATOM   2156 C  CD  . LYS A 1 269 ? 3.831   -18.009 18.177  1.00 94.88 269 A 1 
ATOM   2157 C  CE  . LYS A 1 269 ? 4.642   -18.924 19.086  1.00 88.88 269 A 1 
ATOM   2158 N  NZ  . LYS A 1 269 ? 5.519   -19.834 18.312  1.00 81.53 269 A 1 
ATOM   2159 N  N   . LYS A 1 270 ? 0.936   -12.957 17.796  1.00 98.84 270 A 1 
ATOM   2160 C  CA  . LYS A 1 270 ? 0.220   -11.970 17.007  1.00 98.81 270 A 1 
ATOM   2161 C  C   . LYS A 1 270 ? 1.174   -10.980 16.347  1.00 98.85 270 A 1 
ATOM   2162 O  O   . LYS A 1 270 ? 2.208   -10.623 16.916  1.00 98.56 270 A 1 
ATOM   2163 C  CB  . LYS A 1 270 ? -0.787  -11.202 17.876  1.00 98.62 270 A 1 
ATOM   2164 C  CG  . LYS A 1 270 ? -1.838  -12.101 18.520  1.00 98.08 270 A 1 
ATOM   2165 C  CD  . LYS A 1 270 ? -2.675  -11.362 19.541  1.00 96.88 270 A 1 
ATOM   2166 C  CE  . LYS A 1 270 ? -3.648  -12.313 20.223  1.00 93.91 270 A 1 
ATOM   2167 N  NZ  . LYS A 1 270 ? -4.400  -11.672 21.327  1.00 87.37 270 A 1 
ATOM   2168 N  N   . VAL A 1 271 ? 0.806   -10.523 15.140  1.00 98.85 271 A 1 
ATOM   2169 C  CA  . VAL A 1 271 ? 1.514   -9.448  14.451  1.00 98.83 271 A 1 
ATOM   2170 C  C   . VAL A 1 271 ? 0.486   -8.496  13.853  1.00 98.84 271 A 1 
ATOM   2171 O  O   . VAL A 1 271 ? -0.638  -8.886  13.549  1.00 98.67 271 A 1 
ATOM   2172 C  CB  . VAL A 1 271 ? 2.452   -9.966  13.336  1.00 98.45 271 A 1 
ATOM   2173 C  CG1 . VAL A 1 271 ? 3.568   -10.815 13.918  1.00 93.36 271 A 1 
ATOM   2174 C  CG2 . VAL A 1 271 ? 1.673   -10.738 12.282  1.00 93.57 271 A 1 
ATOM   2175 N  N   . MET A 1 272 ? 0.887   -7.235  13.696  1.00 98.84 272 A 1 
ATOM   2176 C  CA  . MET A 1 272 ? 0.029   -6.228  13.089  1.00 98.99 272 A 1 
ATOM   2177 C  C   . MET A 1 272 ? 0.279   -6.127  11.595  1.00 98.92 272 A 1 
ATOM   2178 O  O   . MET A 1 272 ? 1.422   -6.196  11.137  1.00 98.84 272 A 1 
ATOM   2179 C  CB  . MET A 1 272 ? 0.270   -4.849  13.711  1.00 98.79 272 A 1 
ATOM   2180 C  CG  . MET A 1 272 ? -0.319  -4.686  15.102  1.00 97.80 272 A 1 
ATOM   2181 S  SD  . MET A 1 272 ? -2.084  -5.062  15.162  1.00 98.26 272 A 1 
ATOM   2182 C  CE  . MET A 1 272 ? -2.747  -3.941  13.926  1.00 96.92 272 A 1 
ATOM   2183 N  N   . ALA A 1 273 ? -0.804  -5.938  10.833  1.00 98.90 273 A 1 
ATOM   2184 C  CA  . ALA A 1 273 ? -0.721  -5.621  9.421   1.00 98.92 273 A 1 
ATOM   2185 C  C   . ALA A 1 273 ? -1.493  -4.335  9.160   1.00 98.82 273 A 1 
ATOM   2186 O  O   . ALA A 1 273 ? -2.593  -4.149  9.687   1.00 98.68 273 A 1 
ATOM   2187 C  CB  . ALA A 1 273 ? -1.268  -6.761  8.563   1.00 98.87 273 A 1 
ATOM   2188 N  N   . PHE A 1 274 ? -0.918  -3.454  8.351   1.00 98.99 274 A 1 
ATOM   2189 C  CA  . PHE A 1 274 ? -1.495  -2.147  8.076   1.00 98.96 274 A 1 
ATOM   2190 C  C   . PHE A 1 274 ? -1.774  -2.013  6.590   1.00 98.93 274 A 1 
ATOM   2191 O  O   . PHE A 1 274 ? -0.857  -2.121  5.771   1.00 98.78 274 A 1 
ATOM   2192 C  CB  . PHE A 1 274 ? -0.556  -1.036  8.540   1.00 98.86 274 A 1 
ATOM   2193 C  CG  . PHE A 1 274 ? -0.149  -1.167  9.977   1.00 98.80 274 A 1 
ATOM   2194 C  CD1 . PHE A 1 274 ? -1.004  -0.769  10.989  1.00 98.37 274 A 1 
ATOM   2195 C  CD2 . PHE A 1 274 ? 1.083   -1.718  10.315  1.00 98.36 274 A 1 
ATOM   2196 C  CE1 . PHE A 1 274 ? -0.645  -0.899  12.314  1.00 97.87 274 A 1 
ATOM   2197 C  CE2 . PHE A 1 274 ? 1.440   -1.853  11.641  1.00 97.90 274 A 1 
ATOM   2198 C  CZ  . PHE A 1 274 ? 0.581   -1.444  12.646  1.00 98.06 274 A 1 
ATOM   2199 N  N   . ILE A 1 275 ? -3.034  -1.783  6.238   1.00 98.81 275 A 1 
ATOM   2200 C  CA  . ILE A 1 275 ? -3.424  -1.519  4.860   1.00 98.75 275 A 1 
ATOM   2201 C  C   . ILE A 1 275 ? -3.352  -0.013  4.652   1.00 98.71 275 A 1 
ATOM   2202 O  O   . ILE A 1 275 ? -4.134  0.746   5.234   1.00 98.32 275 A 1 
ATOM   2203 C  CB  . ILE A 1 275 ? -4.828  -2.055  4.540   1.00 98.62 275 A 1 
ATOM   2204 C  CG1 . ILE A 1 275 ? -4.834  -3.590  4.554   1.00 97.63 275 A 1 
ATOM   2205 C  CG2 . ILE A 1 275 ? -5.276  -1.553  3.164   1.00 97.74 275 A 1 
ATOM   2206 C  CD1 . ILE A 1 275 ? -4.947  -4.208  5.923   1.00 92.76 275 A 1 
ATOM   2207 N  N   . GLY A 1 276 ? -2.391  0.431   3.848   1.00 98.63 276 A 1 
ATOM   2208 C  CA  . GLY A 1 276 ? -2.189  1.845   3.618   1.00 98.56 276 A 1 
ATOM   2209 C  C   . GLY A 1 276 ? -3.151  2.401   2.583   1.00 98.52 276 A 1 
ATOM   2210 O  O   . GLY A 1 276 ? -3.483  1.726   1.611   1.00 97.61 276 A 1 
ATOM   2211 N  N   . PRO A 1 277 ? -3.604  3.648   2.766   1.00 98.59 277 A 1 
ATOM   2212 C  CA  . PRO A 1 277 ? -4.515  4.264   1.795   1.00 98.52 277 A 1 
ATOM   2213 C  C   . PRO A 1 277 ? -3.809  4.553   0.473   1.00 98.66 277 A 1 
ATOM   2214 O  O   . PRO A 1 277 ? -2.603  4.806   0.444   1.00 98.16 277 A 1 
ATOM   2215 C  CB  . PRO A 1 277 ? -4.950  5.552   2.487   1.00 98.05 277 A 1 
ATOM   2216 C  CG  . PRO A 1 277 ? -3.784  5.901   3.364   1.00 97.30 277 A 1 
ATOM   2217 C  CD  . PRO A 1 277 ? -3.255  4.579   3.857   1.00 98.13 277 A 1 
ATOM   2218 N  N   . SER A 1 278 ? -4.571  4.518   -0.606  1.00 98.55 278 A 1 
ATOM   2219 C  CA  . SER A 1 278 ? -4.018  4.645   -1.946  1.00 98.57 278 A 1 
ATOM   2220 C  C   . SER A 1 278 ? -3.832  6.091   -2.382  1.00 98.60 278 A 1 
ATOM   2221 O  O   . SER A 1 278 ? -4.467  7.009   -1.860  1.00 98.42 278 A 1 
ATOM   2222 C  CB  . SER A 1 278 ? -4.938  3.954   -2.959  1.00 98.09 278 A 1 
ATOM   2223 O  OG  . SER A 1 278 ? -6.204  4.588   -2.993  1.00 96.65 278 A 1 
ATOM   2224 N  N   . VAL A 1 279 ? -2.947  6.290   -3.357  1.00 98.63 279 A 1 
ATOM   2225 C  CA  . VAL A 1 279 ? -2.923  7.537   -4.111  1.00 98.61 279 A 1 
ATOM   2226 C  C   . VAL A 1 279 ? -4.125  7.585   -5.052  1.00 98.42 279 A 1 
ATOM   2227 O  O   . VAL A 1 279 ? -4.736  8.638   -5.252  1.00 97.89 279 A 1 
ATOM   2228 C  CB  . VAL A 1 279 ? -1.623  7.674   -4.914  1.00 98.54 279 A 1 
ATOM   2229 C  CG1 . VAL A 1 279 ? -1.654  8.920   -5.795  1.00 97.61 279 A 1 
ATOM   2230 C  CG2 . VAL A 1 279 ? -0.424  7.716   -3.980  1.00 97.63 279 A 1 
ATOM   2231 N  N   . ASP A 1 280 ? -4.477  6.441   -5.624  1.00 98.23 280 A 1 
ATOM   2232 C  CA  . ASP A 1 280 ? -5.554  6.347   -6.593  1.00 98.00 280 A 1 
ATOM   2233 C  C   . ASP A 1 280 ? -6.893  6.794   -6.015  1.00 98.03 280 A 1 
ATOM   2234 O  O   . ASP A 1 280 ? -7.177  6.600   -4.835  1.00 96.81 280 A 1 
ATOM   2235 C  CB  . ASP A 1 280 ? -5.668  4.907   -7.093  1.00 97.25 280 A 1 
ATOM   2236 C  CG  . ASP A 1 280 ? -6.651  4.754   -8.237  1.00 96.81 280 A 1 
ATOM   2237 O  OD1 . ASP A 1 280 ? -6.638  5.607   -9.146  1.00 93.72 280 A 1 
ATOM   2238 O  OD2 . ASP A 1 280 ? -7.424  3.776   -8.231  1.00 93.49 280 A 1 
ATOM   2239 N  N   . THR A 1 281 ? -7.733  7.391   -6.864  1.00 96.55 281 A 1 
ATOM   2240 C  CA  . THR A 1 281 ? -9.033  7.921   -6.454  1.00 95.83 281 A 1 
ATOM   2241 C  C   . THR A 1 281 ? -10.210 7.094   -6.950  1.00 94.59 281 A 1 
ATOM   2242 O  O   . THR A 1 281 ? -11.359 7.463   -6.710  1.00 91.05 281 A 1 
ATOM   2243 C  CB  . THR A 1 281 ? -9.202  9.358   -6.967  1.00 95.18 281 A 1 
ATOM   2244 O  OG1 . THR A 1 281 ? -8.846  9.416   -8.351  1.00 92.31 281 A 1 
ATOM   2245 C  CG2 . THR A 1 281 ? -8.319  10.314  -6.184  1.00 92.59 281 A 1 
ATOM   2246 N  N   . TRP A 1 282 ? -9.954  5.972   -7.621  1.00 93.35 282 A 1 
ATOM   2247 C  CA  . TRP A 1 282 ? -11.016 5.205   -8.270  1.00 90.86 282 A 1 
ATOM   2248 C  C   . TRP A 1 282 ? -12.125 4.798   -7.306  1.00 90.24 282 A 1 
ATOM   2249 O  O   . TRP A 1 282 ? -13.307 4.771   -7.680  1.00 85.33 282 A 1 
ATOM   2250 C  CB  . TRP A 1 282 ? -10.424 3.957   -8.930  1.00 87.28 282 A 1 
ATOM   2251 C  CG  . TRP A 1 282 ? -11.433 3.132   -9.665  1.00 84.20 282 A 1 
ATOM   2252 C  CD1 . TRP A 1 282 ? -12.045 1.993   -9.227  1.00 75.69 282 A 1 
ATOM   2253 C  CD2 . TRP A 1 282 ? -11.958 3.386   -10.980 1.00 78.73 282 A 1 
ATOM   2254 N  NE1 . TRP A 1 282 ? -12.917 1.520   -10.186 1.00 71.58 282 A 1 
ATOM   2255 C  CE2 . TRP A 1 282 ? -12.882 2.355   -11.265 1.00 74.52 282 A 1 
ATOM   2256 C  CE3 . TRP A 1 282 ? -11.728 4.387   -11.934 1.00 69.26 282 A 1 
ATOM   2257 C  CZ2 . TRP A 1 282 ? -13.580 2.301   -12.476 1.00 71.09 282 A 1 
ATOM   2258 C  CZ3 . TRP A 1 282 ? -12.430 4.316   -13.132 1.00 66.50 282 A 1 
ATOM   2259 C  CH2 . TRP A 1 282 ? -13.336 3.295   -13.387 1.00 67.77 282 A 1 
ATOM   2260 N  N   . LEU A 1 283 ? -11.787 4.478   -6.063  1.00 91.53 283 A 1 
ATOM   2261 C  CA  . LEU A 1 283 ? -12.766 4.061   -5.065  1.00 90.78 283 A 1 
ATOM   2262 C  C   . LEU A 1 283 ? -13.619 5.228   -4.563  1.00 91.02 283 A 1 
ATOM   2263 O  O   . LEU A 1 283 ? -14.625 5.008   -3.886  1.00 87.93 283 A 1 
ATOM   2264 C  CB  . LEU A 1 283 ? -12.060 3.386   -3.894  1.00 88.58 283 A 1 
ATOM   2265 C  CG  . LEU A 1 283 ? -12.934 2.573   -2.931  1.00 83.30 283 A 1 
ATOM   2266 C  CD1 . LEU A 1 283 ? -13.529 1.375   -3.650  1.00 78.97 283 A 1 
ATOM   2267 C  CD2 . LEU A 1 283 ? -12.129 2.141   -1.716  1.00 79.35 283 A 1 
ATOM   2268 N  N   . GLY A 1 284 ? -13.216 6.449   -4.878  1.00 93.14 284 A 1 
ATOM   2269 C  CA  . GLY A 1 284 ? -13.890 7.624   -4.378  1.00 93.07 284 A 1 
ATOM   2270 C  C   . GLY A 1 284 ? -13.229 8.220   -3.154  1.00 93.97 284 A 1 
ATOM   2271 O  O   . GLY A 1 284 ? -13.845 9.009   -2.440  1.00 91.82 284 A 1 
ATOM   2272 N  N   . THR A 1 285 ? -11.973 7.843   -2.894  1.00 95.33 285 A 1 
ATOM   2273 C  CA  . THR A 1 285 ? -11.232 8.313   -1.736  1.00 95.71 285 A 1 
ATOM   2274 C  C   . THR A 1 285 ? -10.156 9.315   -2.149  1.00 96.26 285 A 1 
ATOM   2275 O  O   . THR A 1 285 ? -9.601  9.238   -3.246  1.00 95.29 285 A 1 
ATOM   2276 C  CB  . THR A 1 285 ? -10.574 7.146   -0.989  1.00 94.65 285 A 1 
ATOM   2277 O  OG1 . THR A 1 285 ? -9.746  6.402   -1.890  1.00 90.63 285 A 1 
ATOM   2278 C  CG2 . THR A 1 285 ? -11.630 6.225   -0.407  1.00 90.01 285 A 1 
ATOM   2279 N  N   . SER A 1 286 ? -9.861  10.250  -1.253  1.00 96.76 286 A 1 
ATOM   2280 C  CA  . SER A 1 286 ? -8.867  11.273  -1.523  1.00 97.20 286 A 1 
ATOM   2281 C  C   . SER A 1 286 ? -7.471  10.662  -1.629  1.00 97.88 286 A 1 
ATOM   2282 O  O   . SER A 1 286 ? -7.121  9.785   -0.834  1.00 97.67 286 A 1 
ATOM   2283 C  CB  . SER A 1 286 ? -8.872  12.329  -0.425  1.00 96.58 286 A 1 
ATOM   2284 O  OG  . SER A 1 286 ? -10.096 13.029  -0.395  1.00 93.09 286 A 1 
ATOM   2285 N  N   . PRO A 1 287 ? -6.652  11.108  -2.590  1.00 97.93 287 A 1 
ATOM   2286 C  CA  . PRO A 1 287 ? -5.260  10.670  -2.658  1.00 98.14 287 A 1 
ATOM   2287 C  C   . PRO A 1 287 ? -4.581  10.786  -1.297  1.00 98.36 287 A 1 
ATOM   2288 O  O   . PRO A 1 287 ? -4.754  11.793  -0.604  1.00 98.08 287 A 1 
ATOM   2289 C  CB  . PRO A 1 287 ? -4.632  11.628  -3.669  1.00 97.89 287 A 1 
ATOM   2290 C  CG  . PRO A 1 287 ? -5.767  12.026  -4.551  1.00 96.77 287 A 1 
ATOM   2291 C  CD  . PRO A 1 287 ? -6.987  12.049  -3.667  1.00 97.82 287 A 1 
ATOM   2292 N  N   . SER A 1 288 ? -3.820  9.762   -0.924  1.00 98.60 288 A 1 
ATOM   2293 C  CA  . SER A 1 288 ? -3.225  9.708   0.398   1.00 98.72 288 A 1 
ATOM   2294 C  C   . SER A 1 288 ? -1.812  9.143   0.350   1.00 98.84 288 A 1 
ATOM   2295 O  O   . SER A 1 288 ? -1.459  8.378   -0.547  1.00 98.74 288 A 1 
ATOM   2296 C  CB  . SER A 1 288 ? -4.075  8.861   1.345   1.00 98.50 288 A 1 
ATOM   2297 O  OG  . SER A 1 288 ? -5.372  9.409   1.512   1.00 96.51 288 A 1 
ATOM   2298 N  N   . ILE A 1 289 ? -1.014  9.535   1.341   1.00 98.85 289 A 1 
ATOM   2299 C  CA  . ILE A 1 289 ? 0.328   8.997   1.531   1.00 98.86 289 A 1 
ATOM   2300 C  C   . ILE A 1 289 ? 0.555   8.857   3.027   1.00 98.87 289 A 1 
ATOM   2301 O  O   . ILE A 1 289 ? 0.069   9.671   3.820   1.00 98.73 289 A 1 
ATOM   2302 C  CB  . ILE A 1 289 ? 1.395   9.902   0.878   1.00 98.71 289 A 1 
ATOM   2303 C  CG1 . ILE A 1 289 ? 2.787   9.252   0.957   1.00 97.64 289 A 1 
ATOM   2304 C  CG2 . ILE A 1 289 ? 1.414   11.292  1.511   1.00 98.08 289 A 1 
ATOM   2305 C  CD1 . ILE A 1 289 ? 2.975   8.103   0.017   1.00 97.25 289 A 1 
ATOM   2306 N  N   . ARG A 1 290 ? 1.293   7.805   3.434   1.00 98.95 290 A 1 
ATOM   2307 C  CA  . ARG A 1 290 ? 1.532   7.510   4.838   1.00 98.96 290 A 1 
ATOM   2308 C  C   . ARG A 1 290 ? 3.023   7.501   5.137   1.00 98.92 290 A 1 
ATOM   2309 O  O   . ARG A 1 290 ? 3.825   7.010   4.340   1.00 98.88 290 A 1 
ATOM   2310 C  CB  . ARG A 1 290 ? 0.911   6.164   5.216   1.00 98.76 290 A 1 
ATOM   2311 C  CG  . ARG A 1 290 ? 1.248   5.686   6.631   1.00 98.24 290 A 1 
ATOM   2312 C  CD  . ARG A 1 290 ? 0.456   4.446   7.013   1.00 97.85 290 A 1 
ATOM   2313 N  NE  . ARG A 1 290 ? -0.957  4.741   7.188   1.00 97.52 290 A 1 
ATOM   2314 C  CZ  . ARG A 1 290 ? -1.864  3.848   7.563   1.00 97.88 290 A 1 
ATOM   2315 N  NH1 . ARG A 1 290 ? -1.506  2.591   7.791   1.00 95.40 290 A 1 
ATOM   2316 N  NH2 . ARG A 1 290 ? -3.137  4.205   7.709   1.00 95.63 290 A 1 
ATOM   2317 N  N   . LYS A 1 291 ? 3.382   8.022   6.311   1.00 98.98 291 A 1 
ATOM   2318 C  CA  . LYS A 1 291 ? 4.760   7.990   6.778   1.00 98.89 291 A 1 
ATOM   2319 C  C   . LYS A 1 291 ? 4.794   7.366   8.163   1.00 98.88 291 A 1 
ATOM   2320 O  O   . LYS A 1 291 ? 4.050   7.772   9.054   1.00 98.70 291 A 1 
ATOM   2321 C  CB  . LYS A 1 291 ? 5.368   9.387   6.802   1.00 98.65 291 A 1 
ATOM   2322 C  CG  . LYS A 1 291 ? 6.852   9.403   7.182   1.00 97.32 291 A 1 
ATOM   2323 C  CD  . LYS A 1 291 ? 7.463   10.792  7.026   1.00 95.63 291 A 1 
ATOM   2324 C  CE  . LYS A 1 291 ? 6.895   11.782  8.013   1.00 90.49 291 A 1 
ATOM   2325 N  NZ  . LYS A 1 291 ? 7.623   13.088  7.972   1.00 87.86 291 A 1 
ATOM   2326 N  N   . TYR A 1 292 ? 5.672   6.373   8.351   1.00 98.86 292 A 1 
ATOM   2327 C  CA  . TYR A 1 292 ? 5.841   5.697   9.625   1.00 98.82 292 A 1 
ATOM   2328 C  C   . TYR A 1 292 ? 7.051   6.242   10.370  1.00 98.86 292 A 1 
ATOM   2329 O  O   . TYR A 1 292 ? 8.081   6.535   9.761   1.00 98.61 292 A 1 
ATOM   2330 C  CB  . TYR A 1 292 ? 6.046   4.191   9.435   1.00 98.89 292 A 1 
ATOM   2331 C  CG  . TYR A 1 292 ? 4.847   3.457   8.880   1.00 98.90 292 A 1 
ATOM   2332 C  CD1 . TYR A 1 292 ? 4.609   3.404   7.513   1.00 98.80 292 A 1 
ATOM   2333 C  CD2 . TYR A 1 292 ? 3.960   2.798   9.723   1.00 98.80 292 A 1 
ATOM   2334 C  CE1 . TYR A 1 292 ? 3.519   2.734   7.007   1.00 98.72 292 A 1 
ATOM   2335 C  CE2 . TYR A 1 292 ? 2.861   2.122   9.224   1.00 98.73 292 A 1 
ATOM   2336 C  CZ  . TYR A 1 292 ? 2.647   2.091   7.866   1.00 98.79 292 A 1 
ATOM   2337 O  OH  . TYR A 1 292 ? 1.555   1.416   7.362   1.00 98.57 292 A 1 
ATOM   2338 N  N   . ASP A 1 293 ? 6.915   6.364   11.692  1.00 98.78 293 A 1 
ATOM   2339 C  CA  . ASP A 1 293 ? 8.058   6.501   12.581  1.00 98.67 293 A 1 
ATOM   2340 C  C   . ASP A 1 293 ? 8.414   5.081   13.016  1.00 98.62 293 A 1 
ATOM   2341 O  O   . ASP A 1 293 ? 7.753   4.498   13.880  1.00 98.41 293 A 1 
ATOM   2342 C  CB  . ASP A 1 293 ? 7.710   7.387   13.780  1.00 98.36 293 A 1 
ATOM   2343 C  CG  . ASP A 1 293 ? 8.885   7.574   14.735  1.00 97.25 293 A 1 
ATOM   2344 O  OD1 . ASP A 1 293 ? 9.937   6.936   14.540  1.00 95.44 293 A 1 
ATOM   2345 O  OD2 . ASP A 1 293 ? 8.735   8.368   15.693  1.00 94.25 293 A 1 
ATOM   2346 N  N   . VAL A 1 294 ? 9.438   4.506   12.389  1.00 98.50 294 A 1 
ATOM   2347 C  CA  . VAL A 1 294 ? 9.792   3.110   12.627  1.00 98.46 294 A 1 
ATOM   2348 C  C   . VAL A 1 294 ? 10.518  2.950   13.957  1.00 98.25 294 A 1 
ATOM   2349 O  O   . VAL A 1 294 ? 10.332  1.950   14.661  1.00 97.58 294 A 1 
ATOM   2350 C  CB  . VAL A 1 294 ? 10.663  2.563   11.483  1.00 98.38 294 A 1 
ATOM   2351 C  CG1 . VAL A 1 294 ? 11.058  1.115   11.743  1.00 97.79 294 A 1 
ATOM   2352 C  CG2 . VAL A 1 294 ? 9.915   2.678   10.154  1.00 97.92 294 A 1 
ATOM   2353 N  N   . GLY A 1 295 ? 11.327  3.929   14.321  1.00 97.65 295 A 1 
ATOM   2354 C  CA  . GLY A 1 295 ? 12.178  3.811   15.483  1.00 97.22 295 A 1 
ATOM   2355 C  C   . GLY A 1 295 ? 13.523  3.211   15.123  1.00 97.25 295 A 1 
ATOM   2356 O  O   . GLY A 1 295 ? 13.984  3.330   13.987  1.00 95.40 295 A 1 
ATOM   2357 N  N   . ASN A 1 296 ? 14.158  2.544   16.090  1.00 96.91 296 A 1 
ATOM   2358 C  CA  . ASN A 1 296 ? 15.505  2.021   15.902  1.00 96.60 296 A 1 
ATOM   2359 C  C   . ASN A 1 296 ? 15.549  0.508   15.703  1.00 96.57 296 A 1 
ATOM   2360 O  O   . ASN A 1 296 ? 16.627  -0.087  15.718  1.00 94.28 296 A 1 
ATOM   2361 C  CB  . ASN A 1 296 ? 16.404  2.417   17.083  1.00 95.06 296 A 1 
ATOM   2362 C  CG  . ASN A 1 296 ? 15.888  1.906   18.411  1.00 93.73 296 A 1 
ATOM   2363 O  OD1 . ASN A 1 296 ? 15.011  1.043   18.466  1.00 88.95 296 A 1 
ATOM   2364 N  ND2 . ASN A 1 296 ? 16.437  2.434   19.501  1.00 87.59 296 A 1 
ATOM   2365 N  N   . GLY A 1 297 ? 14.386  -0.125  15.542  1.00 96.13 297 A 1 
ATOM   2366 C  CA  . GLY A 1 297 ? 14.322  -1.559  15.287  1.00 96.14 297 A 1 
ATOM   2367 C  C   . GLY A 1 297 ? 14.300  -2.426  16.525  1.00 96.54 297 A 1 
ATOM   2368 O  O   . GLY A 1 297 ? 14.200  -3.651  16.411  1.00 94.49 297 A 1 
ATOM   2369 N  N   . GLN A 1 298 ? 14.387  -1.833  17.721  1.00 95.90 298 A 1 
ATOM   2370 C  CA  . GLN A 1 298 ? 14.397  -2.608  18.955  1.00 95.21 298 A 1 
ATOM   2371 C  C   . GLN A 1 298 ? 13.003  -3.023  19.417  1.00 94.65 298 A 1 
ATOM   2372 O  O   . GLN A 1 298 ? 12.866  -3.893  20.275  1.00 89.61 298 A 1 
ATOM   2373 C  CB  . GLN A 1 298 ? 15.091  -1.813  20.075  1.00 93.50 298 A 1 
ATOM   2374 C  CG  . GLN A 1 298 ? 16.582  -1.624  19.851  1.00 89.70 298 A 1 
ATOM   2375 C  CD  . GLN A 1 298 ? 17.248  -0.888  20.994  1.00 87.18 298 A 1 
ATOM   2376 O  OE1 . GLN A 1 298 ? 16.793  0.180   21.413  1.00 79.37 298 A 1 
ATOM   2377 N  NE2 . GLN A 1 298 ? 18.335  -1.448  21.519  1.00 76.82 298 A 1 
ATOM   2378 N  N   . GLY A 1 299 ? 11.963  -2.406  18.863  1.00 95.40 299 A 1 
ATOM   2379 C  CA  . GLY A 1 299 ? 10.599  -2.737  19.234  1.00 95.87 299 A 1 
ATOM   2380 C  C   . GLY A 1 299 ? 9.636   -2.447  18.103  1.00 97.34 299 A 1 
ATOM   2381 O  O   . GLY A 1 299 ? 10.041  -2.270  16.957  1.00 96.38 299 A 1 
ATOM   2382 N  N   . TYR A 1 300 ? 8.345   -2.410  18.437  1.00 98.23 300 A 1 
ATOM   2383 C  CA  . TYR A 1 300 ? 7.330   -2.101  17.453  1.00 98.38 300 A 1 
ATOM   2384 C  C   . TYR A 1 300 ? 7.513   -0.692  16.898  1.00 98.45 300 A 1 
ATOM   2385 O  O   . TYR A 1 300 ? 8.106   0.175   17.539  1.00 97.96 300 A 1 
ATOM   2386 C  CB  . TYR A 1 300 ? 5.930   -2.227  18.069  1.00 98.26 300 A 1 
ATOM   2387 C  CG  . TYR A 1 300 ? 5.558   -3.641  18.466  1.00 98.22 300 A 1 
ATOM   2388 C  CD1 . TYR A 1 300 ? 5.242   -4.588  17.505  1.00 97.36 300 A 1 
ATOM   2389 C  CD2 . TYR A 1 300 ? 5.527   -4.021  19.802  1.00 97.35 300 A 1 
ATOM   2390 C  CE1 . TYR A 1 300 ? 4.907   -5.882  17.859  1.00 96.61 300 A 1 
ATOM   2391 C  CE2 . TYR A 1 300 ? 5.189   -5.311  20.166  1.00 96.84 300 A 1 
ATOM   2392 C  CZ  . TYR A 1 300 ? 4.877   -6.232  19.189  1.00 97.20 300 A 1 
ATOM   2393 O  OH  . TYR A 1 300 ? 4.536   -7.512  19.543  1.00 96.12 300 A 1 
ATOM   2394 N  N   . MET A 1 301 ? 6.996   -0.465  15.696  1.00 98.57 301 A 1 
ATOM   2395 C  CA  . MET A 1 301 ? 6.974   0.884   15.134  1.00 98.62 301 A 1 
ATOM   2396 C  C   . MET A 1 301 ? 6.181   1.796   16.056  1.00 98.67 301 A 1 
ATOM   2397 O  O   . MET A 1 301 ? 5.249   1.364   16.736  1.00 98.52 301 A 1 
ATOM   2398 C  CB  . MET A 1 301 ? 6.380   0.859   13.727  1.00 98.62 301 A 1 
ATOM   2399 C  CG  . MET A 1 301 ? 7.219   0.066   12.730  1.00 98.16 301 A 1 
ATOM   2400 S  SD  . MET A 1 301 ? 6.638   0.206   11.025  1.00 97.64 301 A 1 
ATOM   2401 C  CE  . MET A 1 301 ? 5.177   -0.805  11.086  1.00 93.09 301 A 1 
ATOM   2402 N  N   . LYS A 1 302 ? 6.549   3.072   16.087  1.00 98.61 302 A 1 
ATOM   2403 C  CA  . LYS A 1 302 ? 6.002   3.985   17.082  1.00 98.50 302 A 1 
ATOM   2404 C  C   . LYS A 1 302 ? 4.646   4.554   16.677  1.00 98.56 302 A 1 
ATOM   2405 O  O   . LYS A 1 302 ? 3.700   4.537   17.466  1.00 97.92 302 A 1 
ATOM   2406 C  CB  . LYS A 1 302 ? 6.993   5.121   17.346  1.00 98.06 302 A 1 
ATOM   2407 C  CG  . LYS A 1 302 ? 8.298   4.645   17.949  1.00 94.69 302 A 1 
ATOM   2408 C  CD  . LYS A 1 302 ? 9.240   5.815   18.238  1.00 83.70 302 A 1 
ATOM   2409 C  CE  . LYS A 1 302 ? 10.515  5.338   18.901  1.00 77.40 302 A 1 
ATOM   2410 N  NZ  . LYS A 1 302 ? 10.253  4.661   20.206  1.00 64.91 302 A 1 
ATOM   2411 N  N   . GLU A 1 303 ? 4.533   5.055   15.454  1.00 98.62 303 A 1 
ATOM   2412 C  CA  . GLU A 1 303 ? 3.276   5.606   14.974  1.00 98.59 303 A 1 
ATOM   2413 C  C   . GLU A 1 303 ? 3.330   5.782   13.467  1.00 98.75 303 A 1 
ATOM   2414 O  O   . GLU A 1 303 ? 4.388   5.614   12.846  1.00 98.53 303 A 1 
ATOM   2415 C  CB  . GLU A 1 303 ? 2.967   6.956   15.650  1.00 97.10 303 A 1 
ATOM   2416 C  CG  . GLU A 1 303 ? 3.839   8.109   15.170  1.00 91.48 303 A 1 
ATOM   2417 C  CD  . GLU A 1 303 ? 3.309   9.459   15.647  1.00 90.66 303 A 1 
ATOM   2418 O  OE1 . GLU A 1 303 ? 4.054   10.187  16.322  1.00 84.81 303 A 1 
ATOM   2419 O  OE2 . GLU A 1 303 ? 2.136   9.765   15.342  1.00 84.84 303 A 1 
ATOM   2420 N  N   . PHE A 1 304 ? 2.184   6.117   12.876  1.00 98.79 304 A 1 
ATOM   2421 C  CA  . PHE A 1 304 ? 2.160   6.581   11.497  1.00 98.86 304 A 1 
ATOM   2422 C  C   . PHE A 1 304 ? 1.384   7.881   11.406  1.00 98.89 304 A 1 
ATOM   2423 O  O   . PHE A 1 304 ? 0.580   8.216   12.288  1.00 98.57 304 A 1 
ATOM   2424 C  CB  . PHE A 1 304 ? 1.581   5.519   10.538  1.00 98.75 304 A 1 
ATOM   2425 C  CG  . PHE A 1 304 ? 0.136   5.150   10.800  1.00 98.73 304 A 1 
ATOM   2426 C  CD1 . PHE A 1 304 ? -0.900  6.012   10.454  1.00 98.27 304 A 1 
ATOM   2427 C  CD2 . PHE A 1 304 ? -0.186  3.919   11.359  1.00 98.18 304 A 1 
ATOM   2428 C  CE1 . PHE A 1 304 ? -2.228  5.666   10.683  1.00 97.70 304 A 1 
ATOM   2429 C  CE2 . PHE A 1 304 ? -1.506  3.568   11.586  1.00 97.65 304 A 1 
ATOM   2430 C  CZ  . PHE A 1 304 ? -2.527  4.446   11.253  1.00 97.92 304 A 1 
ATOM   2431 N  N   . LYS A 1 305 ? 1.635   8.618   10.333  1.00 98.77 305 A 1 
ATOM   2432 C  CA  . LYS A 1 305 ? 0.919   9.850   10.034  1.00 98.79 305 A 1 
ATOM   2433 C  C   . LYS A 1 305 ? 0.441   9.791   8.597   1.00 98.71 305 A 1 
ATOM   2434 O  O   . LYS A 1 305 ? 1.207   9.455   7.696   1.00 98.60 305 A 1 
ATOM   2435 C  CB  . LYS A 1 305 ? 1.814   11.072  10.252  1.00 98.53 305 A 1 
ATOM   2436 C  CG  . LYS A 1 305 ? 2.212   11.281  11.704  1.00 97.67 305 A 1 
ATOM   2437 C  CD  . LYS A 1 305 ? 3.155   12.463  11.865  1.00 95.65 305 A 1 
ATOM   2438 C  CE  . LYS A 1 305 ? 3.553   12.651  13.319  1.00 91.37 305 A 1 
ATOM   2439 N  NZ  . LYS A 1 305 ? 4.538   13.746  13.489  1.00 83.10 305 A 1 
ATOM   2440 N  N   . ASN A 1 306 ? -0.842  10.115  8.397   1.00 98.71 306 A 1 
ATOM   2441 C  CA  . ASN A 1 306 ? -1.425  10.150  7.068   1.00 98.66 306 A 1 
ATOM   2442 C  C   . ASN A 1 306 ? -1.524  11.580  6.564   1.00 98.68 306 A 1 
ATOM   2443 O  O   . ASN A 1 306 ? -1.825  12.506  7.322   1.00 98.15 306 A 1 
ATOM   2444 C  CB  . ASN A 1 306 ? -2.822  9.522   7.051   1.00 98.41 306 A 1 
ATOM   2445 C  CG  . ASN A 1 306 ? -2.780  8.009   7.066   1.00 97.33 306 A 1 
ATOM   2446 O  OD1 . ASN A 1 306 ? -1.716  7.392   7.161   1.00 89.19 306 A 1 
ATOM   2447 N  ND2 . ASN A 1 306 ? -3.948  7.389   6.964   1.00 88.69 306 A 1 
ATOM   2448 N  N   . TYR A 1 307 ? -1.282  11.746  5.273   1.00 98.55 307 A 1 
ATOM   2449 C  CA  . TYR A 1 307 ? -1.450  13.005  4.575   1.00 98.62 307 A 1 
ATOM   2450 C  C   . TYR A 1 307 ? -2.382  12.758  3.401   1.00 98.63 307 A 1 
ATOM   2451 O  O   . TYR A 1 307 ? -2.342  11.689  2.788   1.00 98.41 307 A 1 
ATOM   2452 C  CB  . TYR A 1 307 ? -0.105  13.552  4.097   1.00 98.69 307 A 1 
ATOM   2453 C  CG  . TYR A 1 307 ? 0.933   13.664  5.194   1.00 98.66 307 A 1 
ATOM   2454 C  CD1 . TYR A 1 307 ? 1.702   12.567  5.565   1.00 98.37 307 A 1 
ATOM   2455 C  CD2 . TYR A 1 307 ? 1.130   14.866  5.872   1.00 98.37 307 A 1 
ATOM   2456 C  CE1 . TYR A 1 307 ? 2.648   12.668  6.575   1.00 98.06 307 A 1 
ATOM   2457 C  CE2 . TYR A 1 307 ? 2.072   14.967  6.876   1.00 98.13 307 A 1 
ATOM   2458 C  CZ  . TYR A 1 307 ? 2.826   13.869  7.229   1.00 98.18 307 A 1 
ATOM   2459 O  OH  . TYR A 1 307 ? 3.760   13.966  8.229   1.00 97.58 307 A 1 
ATOM   2460 N  N   . HIS A 1 308 ? -3.226  13.736  3.090   1.00 98.20 308 A 1 
ATOM   2461 C  CA  . HIS A 1 308 ? -4.162  13.549  1.990   1.00 98.06 308 A 1 
ATOM   2462 C  C   . HIS A 1 308 ? -4.296  14.803  1.139   1.00 98.14 308 A 1 
ATOM   2463 O  O   . HIS A 1 308 ? -3.814  15.883  1.501   1.00 97.70 308 A 1 
ATOM   2464 C  CB  . HIS A 1 308 ? -5.530  13.060  2.489   1.00 97.41 308 A 1 
ATOM   2465 C  CG  . HIS A 1 308 ? -6.265  14.030  3.372   1.00 97.00 308 A 1 
ATOM   2466 N  ND1 . HIS A 1 308 ? -7.531  13.765  3.877   1.00 91.13 308 A 1 
ATOM   2467 C  CD2 . HIS A 1 308 ? -5.920  15.247  3.849   1.00 90.61 308 A 1 
ATOM   2468 C  CE1 . HIS A 1 308 ? -7.926  14.778  4.612   1.00 92.29 308 A 1 
ATOM   2469 N  NE2 . HIS A 1 308 ? -6.970  15.699  4.613   1.00 93.23 308 A 1 
ATOM   2470 N  N   . PHE A 1 309 ? -4.935  14.623  -0.015  1.00 97.74 309 A 1 
ATOM   2471 C  CA  . PHE A 1 309 ? -5.081  15.654  -1.036  1.00 97.41 309 A 1 
ATOM   2472 C  C   . PHE A 1 309 ? -6.556  15.688  -1.411  1.00 96.97 309 A 1 
ATOM   2473 O  O   . PHE A 1 309 ? -7.014  14.904  -2.244  1.00 95.51 309 A 1 
ATOM   2474 C  CB  . PHE A 1 309 ? -4.189  15.306  -2.236  1.00 97.49 309 A 1 
ATOM   2475 C  CG  . PHE A 1 309 ? -4.074  16.383  -3.292  1.00 97.81 309 A 1 
ATOM   2476 C  CD1 . PHE A 1 309 ? -5.104  16.628  -4.183  1.00 97.40 309 A 1 
ATOM   2477 C  CD2 . PHE A 1 309 ? -2.897  17.109  -3.411  1.00 97.46 309 A 1 
ATOM   2478 C  CE1 . PHE A 1 309 ? -4.970  17.591  -5.167  1.00 97.03 309 A 1 
ATOM   2479 C  CE2 . PHE A 1 309 ? -2.753  18.074  -4.402  1.00 97.13 309 A 1 
ATOM   2480 C  CZ  . PHE A 1 309 ? -3.792  18.319  -5.286  1.00 97.38 309 A 1 
ATOM   2481 N  N   . GLN A 1 310 ? -7.323  16.559  -0.771  1.00 95.78 310 A 1 
ATOM   2482 C  CA  . GLN A 1 310 ? -8.753  16.635  -1.038  1.00 95.10 310 A 1 
ATOM   2483 C  C   . GLN A 1 310 ? -8.988  17.419  -2.326  1.00 95.10 310 A 1 
ATOM   2484 O  O   . GLN A 1 310 ? -8.636  18.595  -2.420  1.00 94.04 310 A 1 
ATOM   2485 C  CB  . GLN A 1 310 ? -9.492  17.270  0.135   1.00 93.92 310 A 1 
ATOM   2486 C  CG  . GLN A 1 310 ? -9.501  16.403  1.387   1.00 89.67 310 A 1 
ATOM   2487 C  CD  . GLN A 1 310 ? -10.264 17.029  2.533   1.00 86.38 310 A 1 
ATOM   2488 O  OE1 . GLN A 1 310 ? -10.083 18.209  2.850   1.00 78.72 310 A 1 
ATOM   2489 N  NE2 . GLN A 1 310 ? -11.117 16.246  3.169   1.00 75.75 310 A 1 
ATOM   2490 N  N   . LEU A 1 311 ? -9.572  16.746  -3.321  1.00 94.69 311 A 1 
ATOM   2491 C  CA  . LEU A 1 311 ? -9.852  17.375  -4.599  1.00 94.02 311 A 1 
ATOM   2492 C  C   . LEU A 1 311 ? -10.937 18.438  -4.431  1.00 92.46 311 A 1 
ATOM   2493 O  O   . LEU A 1 311 ? -11.907 18.238  -3.698  1.00 90.37 311 A 1 
ATOM   2494 C  CB  . LEU A 1 311 ? -10.287 16.332  -5.626  1.00 94.40 311 A 1 
ATOM   2495 C  CG  . LEU A 1 311 ? -9.279  15.223  -5.929  1.00 94.47 311 A 1 
ATOM   2496 C  CD1 . LEU A 1 311 ? -9.885  14.208  -6.886  1.00 93.83 311 A 1 
ATOM   2497 C  CD2 . LEU A 1 311 ? -8.002  15.803  -6.497  1.00 93.27 311 A 1 
ATOM   2498 N  N   . ARG A 1 312 ? -10.772 19.561  -5.124  1.00 91.44 312 A 1 
ATOM   2499 C  CA  . ARG A 1 312 ? -11.726 20.654  -5.029  1.00 89.72 312 A 1 
ATOM   2500 C  C   . ARG A 1 312 ? -13.104 20.183  -5.489  1.00 88.57 312 A 1 
ATOM   2501 O  O   . ARG A 1 312 ? -13.221 19.558  -6.546  1.00 85.67 312 A 1 
ATOM   2502 C  CB  . ARG A 1 312 ? -11.265 21.850  -5.862  1.00 88.32 312 A 1 
ATOM   2503 C  CG  . ARG A 1 312 ? -12.136 23.080  -5.689  1.00 84.37 312 A 1 
ATOM   2504 C  CD  . ARG A 1 312 ? -11.578 24.281  -6.454  1.00 81.32 312 A 1 
ATOM   2505 N  NE  . ARG A 1 312 ? -10.199 24.584  -6.070  1.00 78.56 312 A 1 
ATOM   2506 C  CZ  . ARG A 1 312 ? -9.845  25.246  -4.979  1.00 76.47 312 A 1 
ATOM   2507 N  NH1 . ARG A 1 312 ? -10.763 25.668  -4.126  1.00 66.95 312 A 1 
ATOM   2508 N  NH2 . ARG A 1 312 ? -8.559  25.469  -4.726  1.00 71.90 312 A 1 
ATOM   2509 N  N   . PRO A 1 313 ? -14.160 20.468  -4.716  1.00 85.46 313 A 1 
ATOM   2510 C  CA  . PRO A 1 313 ? -15.509 20.057  -5.118  1.00 82.71 313 A 1 
ATOM   2511 C  C   . PRO A 1 313 ? -15.911 20.647  -6.453  1.00 81.95 313 A 1 
ATOM   2512 O  O   . PRO A 1 313 ? -15.501 21.752  -6.816  1.00 77.67 313 A 1 
ATOM   2513 C  CB  . PRO A 1 313 ? -16.399 20.594  -3.991  1.00 79.20 313 A 1 
ATOM   2514 C  CG  . PRO A 1 313 ? -15.493 20.698  -2.810  1.00 78.61 313 A 1 
ATOM   2515 C  CD  . PRO A 1 313 ? -14.155 21.083  -3.378  1.00 82.67 313 A 1 
ATOM   2516 N  N   . LYS A 1 314 ? -16.723 19.894  -7.201  1.00 80.76 314 A 1 
ATOM   2517 C  CA  . LYS A 1 314 ? -17.218 20.355  -8.485  1.00 77.65 314 A 1 
ATOM   2518 C  C   . LYS A 1 314 ? -18.278 21.435  -8.283  1.00 74.70 314 A 1 
ATOM   2519 O  O   . LYS A 1 314 ? -18.945 21.490  -7.255  1.00 68.49 314 A 1 
ATOM   2520 C  CB  . LYS A 1 314 ? -17.792 19.191  -9.283  1.00 73.24 314 A 1 
ATOM   2521 C  CG  . LYS A 1 314 ? -16.762 18.131  -9.646  1.00 71.98 314 A 1 
ATOM   2522 C  CD  . LYS A 1 314 ? -17.398 16.951  -10.348 1.00 69.31 314 A 1 
ATOM   2523 C  CE  . LYS A 1 314 ? -16.355 15.917  -10.713 1.00 64.83 314 A 1 
ATOM   2524 N  NZ  . LYS A 1 314 ? -16.941 14.718  -11.354 1.00 60.83 314 A 1 
ATOM   2525 N  N   . LYS A 1 315 ? -18.433 22.291  -9.274  1.00 71.34 315 A 1 
ATOM   2526 C  CA  . LYS A 1 315 ? -19.453 23.328  -9.232  1.00 69.28 315 A 1 
ATOM   2527 C  C   . LYS A 1 315 ? -20.838 22.690  -9.225  1.00 68.22 315 A 1 
ATOM   2528 O  O   . LYS A 1 315 ? -21.057 21.634  -9.824  1.00 61.19 315 A 1 
ATOM   2529 C  CB  . LYS A 1 315 ? -19.320 24.270  -10.426 1.00 63.34 315 A 1 
ATOM   2530 C  CG  . LYS A 1 315 ? -18.012 25.035  -10.470 1.00 57.70 315 A 1 
ATOM   2531 C  CD  . LYS A 1 315 ? -17.924 25.900  -11.726 1.00 52.71 315 A 1 
ATOM   2532 C  CE  . LYS A 1 315 ? -16.609 26.637  -11.795 1.00 46.41 315 A 1 
ATOM   2533 N  NZ  . LYS A 1 315 ? -16.487 27.438  -13.045 1.00 42.27 315 A 1 
ATOM   2534 N  N   . ASP A 1 316 ? -21.791 23.357  -8.545  1.00 56.22 316 A 1 
ATOM   2535 C  CA  . ASP A 1 316 ? -23.170 22.891  -8.518  1.00 53.83 316 A 1 
ATOM   2536 C  C   . ASP A 1 316 ? -23.825 23.225  -9.849  1.00 52.60 316 A 1 
ATOM   2537 O  O   . ASP A 1 316 ? -24.077 24.392  -10.155 1.00 48.21 316 A 1 
ATOM   2538 C  CB  . ASP A 1 316 ? -23.922 23.547  -7.355  1.00 48.97 316 A 1 
ATOM   2539 C  CG  . ASP A 1 316 ? -25.267 22.903  -7.082  1.00 43.62 316 A 1 
ATOM   2540 O  OD1 . ASP A 1 316 ? -25.897 22.393  -8.036  1.00 41.16 316 A 1 
ATOM   2541 O  OD2 . ASP A 1 316 ? -25.698 22.903  -5.911  1.00 40.11 316 A 1 
ATOM   2542 N  N   . LYS A 1 317 ? -24.110 22.199  -10.650 1.00 53.19 317 A 1 
ATOM   2543 C  CA  . LYS A 1 317 ? -24.673 22.395  -11.983 1.00 53.15 317 A 1 
ATOM   2544 C  C   . LYS A 1 317 ? -26.127 22.852  -11.930 1.00 52.97 317 A 1 
ATOM   2545 O  O   . LYS A 1 317 ? -26.571 23.632  -12.776 1.00 49.57 317 A 1 
ATOM   2546 C  CB  . LYS A 1 317 ? -24.579 21.096  -12.788 1.00 49.66 317 A 1 
ATOM   2547 C  CG  . LYS A 1 317 ? -23.181 20.526  -12.901 1.00 45.62 317 A 1 
ATOM   2548 C  CD  . LYS A 1 317 ? -23.212 19.158  -13.550 1.00 42.37 317 A 1 
ATOM   2549 C  CE  . LYS A 1 317 ? -21.832 18.520  -13.582 1.00 37.68 317 A 1 
ATOM   2550 N  NZ  . LYS A 1 317 ? -21.872 17.149  -14.146 1.00 34.48 317 A 1 
ATOM   2551 N  N   . LEU A 1 318 ? -26.863 22.361  -10.926 1.00 48.29 318 A 1 
ATOM   2552 C  CA  . LEU A 1 318 ? -28.288 22.655  -10.835 1.00 47.03 318 A 1 
ATOM   2553 C  C   . LEU A 1 318 ? -28.585 23.970  -10.135 1.00 46.09 318 A 1 
ATOM   2554 O  O   . LEU A 1 318 ? -29.693 24.498  -10.251 1.00 42.21 318 A 1 
ATOM   2555 C  CB  . LEU A 1 318 ? -29.003 21.513  -10.111 1.00 43.86 318 A 1 
ATOM   2556 C  CG  . LEU A 1 318 ? -28.883 20.141  -10.768 1.00 40.33 318 A 1 
ATOM   2557 C  CD1 . LEU A 1 318 ? -29.602 19.090  -9.947  1.00 37.01 318 A 1 
ATOM   2558 C  CD2 . LEU A 1 318 ? -29.426 20.176  -12.191 1.00 39.18 318 A 1 
ATOM   2559 N  N   . LYS A 1 319 ? -27.613 24.509  -9.414  1.00 49.60 319 A 1 
ATOM   2560 C  CA  . LYS A 1 319 ? -27.778 25.782  -8.721  1.00 50.22 319 A 1 
ATOM   2561 C  C   . LYS A 1 319 ? -26.651 26.729  -9.126  1.00 49.72 319 A 1 
ATOM   2562 O  O   . LYS A 1 319 ? -25.763 27.032  -8.323  1.00 47.03 319 A 1 
ATOM   2563 C  CB  . LYS A 1 319 ? -27.788 25.574  -7.204  1.00 47.36 319 A 1 
ATOM   2564 C  CG  . LYS A 1 319 ? -28.894 24.670  -6.718  1.00 42.63 319 A 1 
ATOM   2565 C  CD  . LYS A 1 319 ? -28.840 24.488  -5.214  1.00 39.85 319 A 1 
ATOM   2566 C  CE  . LYS A 1 319 ? -29.945 23.570  -4.726  1.00 35.35 319 A 1 
ATOM   2567 N  NZ  . LYS A 1 319 ? -29.896 23.371  -3.254  1.00 31.68 319 A 1 
ATOM   2568 N  N   . PRO A 1 320 ? -26.666 27.201  -10.374 1.00 47.81 320 A 1 
ATOM   2569 C  CA  . PRO A 1 320 ? -25.586 28.050  -10.873 1.00 47.82 320 A 1 
ATOM   2570 C  C   . PRO A 1 320 ? -25.633 29.447  -10.255 1.00 48.98 320 A 1 
ATOM   2571 O  O   . PRO A 1 320 ? -26.310 30.343  -10.765 1.00 46.90 320 A 1 
ATOM   2572 C  CB  . PRO A 1 320 ? -25.844 28.095  -12.381 1.00 44.54 320 A 1 
ATOM   2573 C  CG  . PRO A 1 320 ? -27.318 27.879  -12.518 1.00 43.46 320 A 1 
ATOM   2574 C  CD  . PRO A 1 320 ? -27.703 26.949  -11.396 1.00 47.44 320 A 1 
ATOM   2575 N  N   . LYS A 1 321 ? -24.907 29.622  -9.159  1.00 48.50 321 A 1 
ATOM   2576 C  CA  . LYS A 1 321 ? -24.826 30.914  -8.487  1.00 49.15 321 A 1 
ATOM   2577 C  C   . LYS A 1 321 ? -23.593 31.669  -8.972  1.00 48.54 321 A 1 
ATOM   2578 O  O   . LYS A 1 321 ? -22.534 31.087  -9.164  1.00 45.54 321 A 1 
ATOM   2579 C  CB  . LYS A 1 321 ? -24.773 30.724  -6.974  1.00 47.01 321 A 1 
ATOM   2580 C  CG  . LYS A 1 321 ? -25.989 30.019  -6.393  1.00 43.95 321 A 1 
ATOM   2581 C  CD  . LYS A 1 321 ? -27.266 30.809  -6.627  1.00 41.53 321 A 1 
ATOM   2582 C  CE  . LYS A 1 321 ? -28.467 30.137  -5.990  1.00 36.64 321 A 1 
ATOM   2583 N  NZ  . LYS A 1 321 ? -29.717 30.915  -6.198  1.00 33.86 321 A 1 
ATOM   2584 N  N   . THR A 1 322 ? -23.760 32.974  -9.163  1.00 45.71 322 A 1 
ATOM   2585 C  CA  . THR A 1 322 ? -22.681 33.827  -9.639  1.00 46.17 322 A 1 
ATOM   2586 C  C   . THR A 1 322 ? -22.203 34.803  -8.566  1.00 45.66 322 A 1 
ATOM   2587 O  O   . THR A 1 322 ? -21.597 35.825  -8.874  1.00 43.04 322 A 1 
ATOM   2588 C  CB  . THR A 1 322 ? -23.119 34.619  -10.884 1.00 43.17 322 A 1 
ATOM   2589 O  OG1 . THR A 1 322 ? -24.295 35.364  -10.580 1.00 39.25 322 A 1 
ATOM   2590 C  CG2 . THR A 1 322 ? -23.402 33.674  -12.046 1.00 39.21 322 A 1 
ATOM   2591 N  N   . THR A 1 323 ? -22.485 34.488  -7.307  1.00 45.95 323 A 1 
ATOM   2592 C  CA  . THR A 1 323 ? -22.037 35.331  -6.207  1.00 47.20 323 A 1 
ATOM   2593 C  C   . THR A 1 323 ? -20.534 35.182  -6.012  1.00 47.04 323 A 1 
ATOM   2594 O  O   . THR A 1 323 ? -19.993 34.077  -6.056  1.00 44.90 323 A 1 
ATOM   2595 C  CB  . THR A 1 323 ? -22.756 34.972  -4.912  1.00 43.94 323 A 1 
ATOM   2596 O  OG1 . THR A 1 323 ? -22.576 33.587  -4.620  1.00 40.19 323 A 1 
ATOM   2597 C  CG2 . THR A 1 323 ? -24.244 35.263  -5.025  1.00 39.76 323 A 1 
ATOM   2598 N  N   . ILE A 1 324 ? -19.857 36.302  -5.800  1.00 46.37 324 A 1 
ATOM   2599 C  CA  . ILE A 1 324 ? -18.430 36.299  -5.547  1.00 46.38 324 A 1 
ATOM   2600 C  C   . ILE A 1 324 ? -18.188 35.757  -4.143  1.00 47.38 324 A 1 
ATOM   2601 O  O   . ILE A 1 324 ? -18.658 36.328  -3.161  1.00 44.94 324 A 1 
ATOM   2602 C  CB  . ILE A 1 324 ? -17.833 37.703  -5.703  1.00 42.92 324 A 1 
ATOM   2603 C  CG1 . ILE A 1 324 ? -18.050 38.217  -7.124  1.00 39.78 324 A 1 
ATOM   2604 C  CG2 . ILE A 1 324 ? -16.349 37.695  -5.356  1.00 40.96 324 A 1 
ATOM   2605 C  CD1 . ILE A 1 324 ? -17.580 39.650  -7.348  1.00 38.03 324 A 1 
ATOM   2606 N  N   . LYS A 1 325 ? -17.451 34.647  -4.059  1.00 52.58 325 A 1 
ATOM   2607 C  CA  . LYS A 1 325 ? -17.187 33.990  -2.788  1.00 52.73 325 A 1 
ATOM   2608 C  C   . LYS A 1 325 ? -15.730 33.558  -2.741  1.00 53.28 325 A 1 
ATOM   2609 O  O   . LYS A 1 325 ? -15.177 33.085  -3.737  1.00 50.23 325 A 1 
ATOM   2610 C  CB  . LYS A 1 325 ? -18.116 32.787  -2.599  1.00 48.67 325 A 1 
ATOM   2611 C  CG  . LYS A 1 325 ? -17.975 32.078  -1.266  1.00 44.04 325 A 1 
ATOM   2612 C  CD  . LYS A 1 325 ? -18.951 30.924  -1.150  1.00 40.41 325 A 1 
ATOM   2613 C  CE  . LYS A 1 325 ? -18.810 30.208  0.177   1.00 35.27 325 A 1 
ATOM   2614 N  NZ  . LYS A 1 325 ? -19.762 29.066  0.314   1.00 30.84 325 A 1 
ATOM   2615 N  N   . GLN A 1 326 ? -15.122 33.720  -1.576  1.00 51.12 326 A 1 
ATOM   2616 C  CA  . GLN A 1 326 ? -13.742 33.296  -1.394  1.00 50.33 326 A 1 
ATOM   2617 C  C   . GLN A 1 326 ? -13.636 31.786  -1.560  1.00 51.49 326 A 1 
ATOM   2618 O  O   . GLN A 1 326 ? -14.429 31.046  -0.979  1.00 47.90 326 A 1 
ATOM   2619 C  CB  . GLN A 1 326 ? -13.230 33.714  -0.016  1.00 45.25 326 A 1 
ATOM   2620 C  CG  . GLN A 1 326 ? -11.747 33.454  0.215   1.00 40.32 326 A 1 
ATOM   2621 C  CD  . GLN A 1 326 ? -11.280 33.950  1.564   1.00 35.66 326 A 1 
ATOM   2622 O  OE1 . GLN A 1 326 ? -12.078 34.339  2.413   1.00 34.99 326 A 1 
ATOM   2623 N  NE2 . GLN A 1 326 ? -9.975  33.945  1.774   1.00 34.00 326 A 1 
ATOM   2624 N  N   . PRO A 1 327 ? -12.683 31.304  -2.343  1.00 56.36 327 A 1 
ATOM   2625 C  CA  . PRO A 1 327 ? -12.528 29.855  -2.519  1.00 57.19 327 A 1 
ATOM   2626 C  C   . PRO A 1 327 ? -12.265 29.156  -1.195  1.00 59.98 327 A 1 
ATOM   2627 O  O   . PRO A 1 327 ? -11.614 29.715  -0.309  1.00 57.04 327 A 1 
ATOM   2628 C  CB  . PRO A 1 327 ? -11.328 29.732  -3.459  1.00 53.04 327 A 1 
ATOM   2629 C  CG  . PRO A 1 327 ? -11.272 31.042  -4.176  1.00 51.64 327 A 1 
ATOM   2630 C  CD  . PRO A 1 327 ? -11.742 32.060  -3.184  1.00 53.73 327 A 1 
ATOM   2631 N  N   . SER A 1 328 ? -12.762 27.929  -1.058  1.00 59.70 328 A 1 
ATOM   2632 C  CA  . SER A 1 328 ? -12.543 27.150  0.143   1.00 61.08 328 A 1 
ATOM   2633 C  C   . SER A 1 328 ? -11.058 26.847  0.310   1.00 64.44 328 A 1 
ATOM   2634 O  O   . SER A 1 328 ? -10.374 26.498  -0.657  1.00 59.51 328 A 1 
ATOM   2635 C  CB  . SER A 1 328 ? -13.341 25.853  0.091   1.00 54.88 328 A 1 
ATOM   2636 O  OG  . SER A 1 328 ? -14.734 26.115  -0.007  1.00 49.65 328 A 1 
ATOM   2637 N  N   . ASP A 1 329 ? -10.575 26.970  1.539   1.00 66.10 329 A 1 
ATOM   2638 C  CA  . ASP A 1 329 ? -9.178  26.686  1.825   1.00 68.89 329 A 1 
ATOM   2639 C  C   . ASP A 1 329 ? -8.921  25.187  1.902   1.00 75.26 329 A 1 
ATOM   2640 O  O   . ASP A 1 329 ? -9.809  24.408  2.258   1.00 70.48 329 A 1 
ATOM   2641 C  CB  . ASP A 1 329 ? -8.763  27.348  3.137   1.00 58.83 329 A 1 
ATOM   2642 C  CG  . ASP A 1 329 ? -8.767  28.859  3.069   1.00 51.88 329 A 1 
ATOM   2643 O  OD1 . ASP A 1 329 ? -8.519  29.413  1.981   1.00 47.56 329 A 1 
ATOM   2644 O  OD2 . ASP A 1 329 ? -9.009  29.502  4.116   1.00 47.10 329 A 1 
ATOM   2645 N  N   . GLY A 1 330 ? -7.703  24.796  1.565   1.00 79.13 330 A 1 
ATOM   2646 C  CA  . GLY A 1 330 ? -7.234  23.448  1.829   1.00 84.38 330 A 1 
ATOM   2647 C  C   . GLY A 1 330 ? -7.426  22.439  0.719   1.00 88.98 330 A 1 
ATOM   2648 O  O   . GLY A 1 330 ? -6.924  21.317  0.823   1.00 87.03 330 A 1 
ATOM   2649 N  N   . PHE A 1 331 ? -8.134  22.787  -0.346  1.00 90.18 331 A 1 
ATOM   2650 C  CA  . PHE A 1 331 ? -8.324  21.860  -1.454  1.00 91.52 331 A 1 
ATOM   2651 C  C   . PHE A 1 331 ? -7.147  21.913  -2.419  1.00 92.41 331 A 1 
ATOM   2652 O  O   . PHE A 1 331 ? -6.438  22.916  -2.510  1.00 91.45 331 A 1 
ATOM   2653 C  CB  . PHE A 1 331 ? -9.626  22.162  -2.198  1.00 89.83 331 A 1 
ATOM   2654 C  CG  . PHE A 1 331 ? -10.864 21.917  -1.383  1.00 88.70 331 A 1 
ATOM   2655 C  CD1 . PHE A 1 331 ? -11.247 20.633  -1.046  1.00 86.11 331 A 1 
ATOM   2656 C  CD2 . PHE A 1 331 ? -11.647 22.979  -0.959  1.00 86.30 331 A 1 
ATOM   2657 C  CE1 . PHE A 1 331 ? -12.385 20.408  -0.294  1.00 84.77 331 A 1 
ATOM   2658 C  CE2 . PHE A 1 331 ? -12.784 22.765  -0.204  1.00 84.72 331 A 1 
ATOM   2659 C  CZ  . PHE A 1 331 ? -13.158 21.473  0.129   1.00 84.87 331 A 1 
ATOM   2660 N  N   . ASN A 1 332 ? -6.950  20.806  -3.140  1.00 93.78 332 A 1 
ATOM   2661 C  CA  . ASN A 1 332 ? -5.884  20.678  -4.127  1.00 94.44 332 A 1 
ATOM   2662 C  C   . ASN A 1 332 ? -4.502  20.955  -3.526  1.00 95.29 332 A 1 
ATOM   2663 O  O   . ASN A 1 332 ? -3.627  21.529  -4.179  1.00 94.07 332 A 1 
ATOM   2664 C  CB  . ASN A 1 332 ? -6.145  21.583  -5.336  1.00 93.25 332 A 1 
ATOM   2665 C  CG  . ASN A 1 332 ? -7.276  21.063  -6.210  1.00 92.18 332 A 1 
ATOM   2666 O  OD1 . ASN A 1 332 ? -7.817  19.983  -5.990  1.00 87.91 332 A 1 
ATOM   2667 N  ND2 . ASN A 1 332 ? -7.630  21.838  -7.230  1.00 87.56 332 A 1 
ATOM   2668 N  N   . LYS A 1 333 ? -4.316  20.528  -2.265  1.00 95.56 333 A 1 
ATOM   2669 C  CA  . LYS A 1 333 ? -3.041  20.657  -1.583  1.00 95.84 333 A 1 
ATOM   2670 C  C   . LYS A 1 333 ? -2.820  19.438  -0.691  1.00 96.75 333 A 1 
ATOM   2671 O  O   . LYS A 1 333 ? -3.754  18.945  -0.063  1.00 96.25 333 A 1 
ATOM   2672 C  CB  . LYS A 1 333 ? -2.984  21.921  -0.716  1.00 93.75 333 A 1 
ATOM   2673 C  CG  . LYS A 1 333 ? -2.933  23.226  -1.485  1.00 85.02 333 A 1 
ATOM   2674 C  CD  . LYS A 1 333 ? -2.783  24.400  -0.525  1.00 82.40 333 A 1 
ATOM   2675 C  CE  . LYS A 1 333 ? -2.661  25.717  -1.269  1.00 71.66 333 A 1 
ATOM   2676 N  NZ  . LYS A 1 333 ? -2.471  26.862  -0.338  1.00 64.51 333 A 1 
ATOM   2677 N  N   . TRP A 1 334 ? -1.576  18.959  -0.629  1.00 97.42 334 A 1 
ATOM   2678 C  CA  . TRP A 1 334 ? -1.215  17.912  0.317   1.00 97.81 334 A 1 
ATOM   2679 C  C   . TRP A 1 334 ? -1.145  18.503  1.717   1.00 97.51 334 A 1 
ATOM   2680 O  O   . TRP A 1 334 ? -0.503  19.529  1.931   1.00 96.93 334 A 1 
ATOM   2681 C  CB  . TRP A 1 334 ? 0.128   17.289  -0.066  1.00 98.12 334 A 1 
ATOM   2682 C  CG  . TRP A 1 334 ? 0.058   16.440  -1.294  1.00 98.34 334 A 1 
ATOM   2683 C  CD1 . TRP A 1 334 ? 0.428   16.782  -2.554  1.00 97.93 334 A 1 
ATOM   2684 C  CD2 . TRP A 1 334 ? -0.460  15.109  -1.376  1.00 98.38 334 A 1 
ATOM   2685 N  NE1 . TRP A 1 334 ? 0.189   15.752  -3.420  1.00 98.00 334 A 1 
ATOM   2686 C  CE2 . TRP A 1 334 ? -0.355  14.709  -2.725  1.00 98.27 334 A 1 
ATOM   2687 C  CE3 . TRP A 1 334 ? -0.995  14.212  -0.446  1.00 98.35 334 A 1 
ATOM   2688 C  CZ2 . TRP A 1 334 ? -0.773  13.451  -3.165  1.00 98.18 334 A 1 
ATOM   2689 C  CZ3 . TRP A 1 334 ? -1.408  12.959  -0.888  1.00 98.10 334 A 1 
ATOM   2690 C  CH2 . TRP A 1 334 ? -1.298  12.595  -2.228  1.00 98.09 334 A 1 
ATOM   2691 N  N   . LYS A 1 335 ? -1.813  17.861  2.678   1.00 97.35 335 A 1 
ATOM   2692 C  CA  . LYS A 1 335 ? -1.808  18.339  4.046   1.00 96.72 335 A 1 
ATOM   2693 C  C   . LYS A 1 335 ? -1.971  17.182  5.011   1.00 97.31 335 A 1 
ATOM   2694 O  O   . LYS A 1 335 ? -2.444  16.105  4.656   1.00 97.17 335 A 1 
ATOM   2695 C  CB  . LYS A 1 335 ? -2.914  19.381  4.269   1.00 94.40 335 A 1 
ATOM   2696 C  CG  . LYS A 1 335 ? -4.315  18.886  3.980   1.00 86.83 335 A 1 
ATOM   2697 C  CD  . LYS A 1 335 ? -5.333  19.996  4.177   1.00 84.93 335 A 1 
ATOM   2698 C  CE  . LYS A 1 335 ? -6.742  19.522  3.888   1.00 74.85 335 A 1 
ATOM   2699 N  NZ  . LYS A 1 335 ? -7.746  20.605  4.093   1.00 67.32 335 A 1 
ATOM   2700 N  N   . PHE A 1 336 ? -1.567  17.423  6.251   1.00 97.50 336 A 1 
ATOM   2701 C  CA  . PHE A 1 336 ? -1.698  16.441  7.312   1.00 97.52 336 A 1 
ATOM   2702 C  C   . PHE A 1 336 ? -3.163  16.065  7.522   1.00 97.36 336 A 1 
ATOM   2703 O  O   . PHE A 1 336 ? -4.035  16.929  7.576   1.00 96.83 336 A 1 
ATOM   2704 C  CB  . PHE A 1 336 ? -1.098  17.003  8.607   1.00 97.55 336 A 1 
ATOM   2705 C  CG  . PHE A 1 336 ? -1.252  16.107  9.798   1.00 97.75 336 A 1 
ATOM   2706 C  CD1 . PHE A 1 336 ? -0.431  15.004  9.970   1.00 97.29 336 A 1 
ATOM   2707 C  CD2 . PHE A 1 336 ? -2.214  16.380  10.762  1.00 97.29 336 A 1 
ATOM   2708 C  CE1 . PHE A 1 336 ? -0.558  14.187  11.075  1.00 96.83 336 A 1 
ATOM   2709 C  CE2 . PHE A 1 336 ? -2.353  15.564  11.872  1.00 96.95 336 A 1 
ATOM   2710 C  CZ  . PHE A 1 336 ? -1.524  14.470  12.027  1.00 97.13 336 A 1 
ATOM   2711 N  N   . ASN A 1 337 ? -3.423  14.755  7.631   1.00 97.78 337 A 1 
ATOM   2712 C  CA  . ASN A 1 337 ? -4.769  14.270  7.920   1.00 97.40 337 A 1 
ATOM   2713 C  C   . ASN A 1 337 ? -4.877  13.904  9.396   1.00 97.31 337 A 1 
ATOM   2714 O  O   . ASN A 1 337 ? -5.567  14.590  10.163  1.00 96.33 337 A 1 
ATOM   2715 C  CB  . ASN A 1 337 ? -5.119  13.074  7.015   1.00 96.77 337 A 1 
ATOM   2716 C  CG  . ASN A 1 337 ? -6.546  12.609  7.204   1.00 95.56 337 A 1 
ATOM   2717 O  OD1 . ASN A 1 337 ? -7.309  13.171  7.983   1.00 91.56 337 A 1 
ATOM   2718 N  ND2 . ASN A 1 337 ? -6.926  11.563  6.477   1.00 90.31 337 A 1 
ATOM   2719 N  N   . TYR A 1 338 ? -4.185  12.824  9.819   1.00 98.09 338 A 1 
ATOM   2720 C  CA  . TYR A 1 338 ? -4.193  12.452  11.225  1.00 98.15 338 A 1 
ATOM   2721 C  C   . TYR A 1 338 ? -2.980  11.581  11.542  1.00 98.36 338 A 1 
ATOM   2722 O  O   . TYR A 1 338 ? -2.341  11.025  10.648  1.00 98.30 338 A 1 
ATOM   2723 C  CB  . TYR A 1 338 ? -5.484  11.720  11.598  1.00 98.00 338 A 1 
ATOM   2724 C  CG  . TYR A 1 338 ? -5.505  10.253  11.198  1.00 98.17 338 A 1 
ATOM   2725 C  CD1 . TYR A 1 338 ? -5.913  9.862   9.923   1.00 97.82 338 A 1 
ATOM   2726 C  CD2 . TYR A 1 338 ? -5.122  9.262   12.095  1.00 97.87 338 A 1 
ATOM   2727 C  CE1 . TYR A 1 338 ? -5.930  8.528   9.562   1.00 97.35 338 A 1 
ATOM   2728 C  CE2 . TYR A 1 338 ? -5.136  7.926   11.735  1.00 97.60 338 A 1 
ATOM   2729 C  CZ  . TYR A 1 338 ? -5.543  7.563   10.469  1.00 97.83 338 A 1 
ATOM   2730 O  OH  . TYR A 1 338 ? -5.555  6.233   10.115  1.00 97.31 338 A 1 
ATOM   2731 N  N   . GLY A 1 339 ? -2.691  11.462  12.839  1.00 98.29 339 A 1 
ATOM   2732 C  CA  . GLY A 1 339 ? -1.650  10.576  13.323  1.00 98.21 339 A 1 
ATOM   2733 C  C   . GLY A 1 339 ? -2.236  9.503   14.214  1.00 98.32 339 A 1 
ATOM   2734 O  O   . GLY A 1 339 ? -3.185  9.743   14.961  1.00 97.59 339 A 1 
ATOM   2735 N  N   . SER A 1 340 ? -1.673  8.293   14.161  1.00 98.22 340 A 1 
ATOM   2736 C  CA  . SER A 1 340 ? -2.203  7.170   14.924  1.00 98.21 340 A 1 
ATOM   2737 C  C   . SER A 1 340 ? -2.157  7.435   16.430  1.00 98.06 340 A 1 
ATOM   2738 O  O   . SER A 1 340 ? -3.057  7.020   17.168  1.00 97.25 340 A 1 
ATOM   2739 C  CB  . SER A 1 340 ? -1.426  5.889   14.595  1.00 98.04 340 A 1 
ATOM   2740 O  OG  . SER A 1 340 ? -0.048  6.029   14.888  1.00 97.78 340 A 1 
ATOM   2741 N  N   . SER A 1 341 ? -1.124  8.119   16.882  1.00 98.01 341 A 1 
ATOM   2742 C  CA  . SER A 1 341 ? -0.974  8.393   18.303  1.00 97.75 341 A 1 
ATOM   2743 C  C   . SER A 1 341 ? -1.977  9.441   18.786  1.00 97.48 341 A 1 
ATOM   2744 O  O   . SER A 1 341 ? -2.706  9.216   19.754  1.00 96.19 341 A 1 
ATOM   2745 C  CB  . SER A 1 341 ? 0.449   8.850   18.611  1.00 97.03 341 A 1 
ATOM   2746 O  OG  . SER A 1 341 ? 0.599   9.168   19.981  1.00 84.32 341 A 1 
ATOM   2747 N  N   . SER A 1 342 ? -2.036  10.577  18.107  1.00 97.31 342 A 1 
ATOM   2748 C  CA  . SER A 1 342 ? -2.894  11.669  18.550  1.00 96.78 342 A 1 
ATOM   2749 C  C   . SER A 1 342 ? -4.374  11.351  18.354  1.00 96.98 342 A 1 
ATOM   2750 O  O   . SER A 1 342 ? -5.210  11.785  19.149  1.00 95.11 342 A 1 
ATOM   2751 C  CB  . SER A 1 342 ? -2.538  12.958  17.804  1.00 95.24 342 A 1 
ATOM   2752 O  OG  . SER A 1 342 ? -2.685  12.805  16.407  1.00 87.31 342 A 1 
ATOM   2753 N  N   . GLU A 1 343 ? -4.713  10.598  17.319  1.00 97.11 343 A 1 
ATOM   2754 C  CA  . GLU A 1 343 ? -6.118  10.345  16.997  1.00 96.91 343 A 1 
ATOM   2755 C  C   . GLU A 1 343 ? -6.720  9.214   17.821  1.00 97.09 343 A 1 
ATOM   2756 O  O   . GLU A 1 343 ? -7.882  9.298   18.236  1.00 95.23 343 A 1 
ATOM   2757 C  CB  . GLU A 1 343 ? -6.269  10.027  15.509  1.00 95.50 343 A 1 
ATOM   2758 C  CG  . GLU A 1 343 ? -7.708  10.021  15.001  1.00 91.58 343 A 1 
ATOM   2759 C  CD  . GLU A 1 343 ? -8.291  11.424  14.875  1.00 93.67 343 A 1 
ATOM   2760 O  OE1 . GLU A 1 343 ? -7.705  12.390  15.408  1.00 89.49 343 A 1 
ATOM   2761 O  OE2 . GLU A 1 343 ? -9.347  11.565  14.230  1.00 89.57 343 A 1 
ATOM   2762 N  N   . TYR A 1 344 ? -5.943  8.150   18.065  1.00 97.98 344 A 1 
ATOM   2763 C  CA  . TYR A 1 344 ? -6.468  6.951   18.721  1.00 97.96 344 A 1 
ATOM   2764 C  C   . TYR A 1 344 ? -5.844  6.670   20.079  1.00 97.89 344 A 1 
ATOM   2765 O  O   . TYR A 1 344 ? -6.266  5.746   20.773  1.00 96.22 344 A 1 
ATOM   2766 C  CB  . TYR A 1 344 ? -6.272  5.736   17.815  1.00 97.74 344 A 1 
ATOM   2767 C  CG  . TYR A 1 344 ? -6.991  5.823   16.481  1.00 97.93 344 A 1 
ATOM   2768 C  CD1 . TYR A 1 344 ? -8.339  6.148   16.421  1.00 97.21 344 A 1 
ATOM   2769 C  CD2 . TYR A 1 344 ? -6.328  5.556   15.301  1.00 97.30 344 A 1 
ATOM   2770 C  CE1 . TYR A 1 344 ? -9.004  6.215   15.208  1.00 96.69 344 A 1 
ATOM   2771 C  CE2 . TYR A 1 344 ? -6.982  5.615   14.079  1.00 96.81 344 A 1 
ATOM   2772 C  CZ  . TYR A 1 344 ? -8.324  5.945   14.034  1.00 97.21 344 A 1 
ATOM   2773 O  OH  . TYR A 1 344 ? -8.978  6.008   12.830  1.00 96.28 344 A 1 
ATOM   2774 N  N   . GLY A 1 345 ? -4.852  7.450   20.481  1.00 96.53 345 A 1 
ATOM   2775 C  CA  . GLY A 1 345 ? -4.199  7.236   21.759  1.00 96.16 345 A 1 
ATOM   2776 C  C   . GLY A 1 345 ? -3.289  6.025   21.791  1.00 97.03 345 A 1 
ATOM   2777 O  O   . GLY A 1 345 ? -2.986  5.508   22.866  1.00 95.11 345 A 1 
ATOM   2778 N  N   . LEU A 1 346 ? -2.852  5.559   20.634  1.00 97.57 346 A 1 
ATOM   2779 C  CA  . LEU A 1 346 ? -1.989  4.385   20.550  1.00 97.74 346 A 1 
ATOM   2780 C  C   . LEU A 1 346 ? -0.590  4.721   21.038  1.00 97.71 346 A 1 
ATOM   2781 O  O   . LEU A 1 346 ? 0.012   5.700   20.595  1.00 96.71 346 A 1 
ATOM   2782 C  CB  . LEU A 1 346 ? -1.929  3.867   19.112  1.00 97.24 346 A 1 
ATOM   2783 C  CG  . LEU A 1 346 ? -3.262  3.442   18.494  1.00 96.56 346 A 1 
ATOM   2784 C  CD1 . LEU A 1 346 ? -3.095  3.170   17.001  1.00 95.28 346 A 1 
ATOM   2785 C  CD2 . LEU A 1 346 ? -3.808  2.208   19.200  1.00 95.05 346 A 1 
ATOM   2786 N  N   . LYS A 1 347 ? -0.072  3.904   21.968  1.00 97.83 347 A 1 
ATOM   2787 C  CA  . LYS A 1 347 ? 1.276   4.109   22.491  1.00 97.59 347 A 1 
ATOM   2788 C  C   . LYS A 1 347 ? 2.333   3.611   21.507  1.00 97.79 347 A 1 
ATOM   2789 O  O   . LYS A 1 347 ? 3.456   4.115   21.487  1.00 96.44 347 A 1 
ATOM   2790 C  CB  . LYS A 1 347 ? 1.433   3.406   23.833  1.00 96.74 347 A 1 
ATOM   2791 C  CG  . LYS A 1 347 ? 0.496   3.923   24.916  1.00 92.45 347 A 1 
ATOM   2792 C  CD  . LYS A 1 347 ? 0.693   3.170   26.219  1.00 86.05 347 A 1 
ATOM   2793 C  CE  . LYS A 1 347 ? -0.242  3.680   27.295  1.00 78.29 347 A 1 
ATOM   2794 N  NZ  . LYS A 1 347 ? -0.065  2.950   28.590  1.00 68.56 347 A 1 
ATOM   2795 N  N   . GLU A 1 348 ? 1.972   2.620   20.699  1.00 98.42 348 A 1 
ATOM   2796 C  CA  . GLU A 1 348 ? 2.843   2.056   19.682  1.00 98.50 348 A 1 
ATOM   2797 C  C   . GLU A 1 348 ? 1.975   1.255   18.713  1.00 98.71 348 A 1 
ATOM   2798 O  O   . GLU A 1 348 ? 0.780   1.037   18.969  1.00 98.53 348 A 1 
ATOM   2799 C  CB  . GLU A 1 348 ? 3.919   1.149   20.304  1.00 97.90 348 A 1 
ATOM   2800 C  CG  . GLU A 1 348 ? 3.327   -0.049  21.034  1.00 96.43 348 A 1 
ATOM   2801 C  CD  . GLU A 1 348 ? 4.371   -0.904  21.741  1.00 96.45 348 A 1 
ATOM   2802 O  OE1 . GLU A 1 348 ? 5.566   -0.527  21.721  1.00 92.95 348 A 1 
ATOM   2803 O  OE2 . GLU A 1 348 ? 3.997   -1.940  22.306  1.00 93.68 348 A 1 
ATOM   2804 N  N   . LEU A 1 349 ? 2.551   0.814   17.600  1.00 98.79 349 A 1 
ATOM   2805 C  CA  . LEU A 1 349 ? 1.812   0.060   16.596  1.00 98.82 349 A 1 
ATOM   2806 C  C   . LEU A 1 349 ? 1.942   -1.438  16.865  1.00 98.85 349 A 1 
ATOM   2807 O  O   . LEU A 1 349 ? 2.515   -2.189  16.075  1.00 98.67 349 A 1 
ATOM   2808 C  CB  . LEU A 1 349 ? 2.301   0.426   15.189  1.00 98.83 349 A 1 
ATOM   2809 C  CG  . LEU A 1 349 ? 2.159   1.909   14.823  1.00 98.66 349 A 1 
ATOM   2810 C  CD1 . LEU A 1 349 ? 2.669   2.164   13.400  1.00 98.50 349 A 1 
ATOM   2811 C  CD2 . LEU A 1 349 ? 0.718   2.375   14.957  1.00 98.42 349 A 1 
ATOM   2812 N  N   . SER A 1 350 ? 1.382   -1.874  17.995  1.00 98.82 350 A 1 
ATOM   2813 C  CA  . SER A 1 350 ? 1.489   -3.253  18.444  1.00 98.89 350 A 1 
ATOM   2814 C  C   . SER A 1 350 ? 0.118   -3.932  18.481  1.00 98.85 350 A 1 
ATOM   2815 O  O   . SER A 1 350 ? -0.915  -3.258  18.570  1.00 98.71 350 A 1 
ATOM   2816 C  CB  . SER A 1 350 ? 2.112   -3.316  19.838  1.00 98.67 350 A 1 
ATOM   2817 O  OG  . SER A 1 350 ? 1.253   -2.735  20.806  1.00 98.29 350 A 1 
ATOM   2818 N  N   . PRO A 1 351 ? 0.084   -5.272  18.437  1.00 98.84 351 A 1 
ATOM   2819 C  CA  . PRO A 1 351 ? -1.191  -5.987  18.565  1.00 98.75 351 A 1 
ATOM   2820 C  C   . PRO A 1 351 ? -1.942  -5.622  19.842  1.00 98.70 351 A 1 
ATOM   2821 O  O   . PRO A 1 351 ? -3.168  -5.473  19.815  1.00 98.53 351 A 1 
ATOM   2822 C  CB  . PRO A 1 351 ? -0.772  -7.460  18.562  1.00 98.66 351 A 1 
ATOM   2823 C  CG  . PRO A 1 351 ? 0.500   -7.471  17.780  1.00 98.08 351 A 1 
ATOM   2824 C  CD  . PRO A 1 351 ? 1.196   -6.191  18.138  1.00 98.69 351 A 1 
ATOM   2825 N  N   . LYS A 1 352 ? -1.233  -5.471  20.956  1.00 98.65 352 A 1 
ATOM   2826 C  CA  . LYS A 1 352 ? -1.871  -5.134  22.227  1.00 98.51 352 A 1 
ATOM   2827 C  C   . LYS A 1 352 ? -2.625  -3.812  22.130  1.00 98.66 352 A 1 
ATOM   2828 O  O   . LYS A 1 352 ? -3.782  -3.706  22.564  1.00 98.37 352 A 1 
ATOM   2829 C  CB  . LYS A 1 352 ? -0.820  -5.057  23.341  1.00 97.95 352 A 1 
ATOM   2830 C  CG  . LYS A 1 352 ? -1.370  -4.635  24.695  1.00 88.76 352 A 1 
ATOM   2831 C  CD  . LYS A 1 352 ? -0.271  -4.546  25.726  1.00 84.57 352 A 1 
ATOM   2832 C  CE  . LYS A 1 352 ? -0.802  -4.076  27.079  1.00 71.41 352 A 1 
ATOM   2833 N  NZ  . LYS A 1 352 ? 0.274   -3.956  28.087  1.00 65.04 352 A 1 
ATOM   2834 N  N   . GLU A 1 353 ? -1.990  -2.791  21.550  1.00 98.71 353 A 1 
ATOM   2835 C  CA  . GLU A 1 353 ? -2.613  -1.477  21.444  1.00 98.77 353 A 1 
ATOM   2836 C  C   . GLU A 1 353 ? -3.816  -1.502  20.501  1.00 98.78 353 A 1 
ATOM   2837 O  O   . GLU A 1 353 ? -4.839  -0.864  20.769  1.00 98.53 353 A 1 
ATOM   2838 C  CB  . GLU A 1 353 ? -1.590  -0.445  20.975  1.00 98.64 353 A 1 
ATOM   2839 C  CG  . GLU A 1 353 ? -0.532  -0.112  22.014  1.00 97.81 353 A 1 
ATOM   2840 C  CD  . GLU A 1 353 ? -1.131  0.580   23.224  1.00 97.75 353 A 1 
ATOM   2841 O  OE1 . GLU A 1 353 ? -1.677  1.680   23.058  1.00 95.56 353 A 1 
ATOM   2842 O  OE2 . GLU A 1 353 ? -1.052  0.009   24.326  1.00 95.42 353 A 1 
ATOM   2843 N  N   . PHE A 1 354 ? -3.723  -2.243  19.402  1.00 98.74 354 A 1 
ATOM   2844 C  CA  . PHE A 1 354 ? -4.829  -2.294  18.457  1.00 98.70 354 A 1 
ATOM   2845 C  C   . PHE A 1 354 ? -5.977  -3.163  18.967  1.00 98.75 354 A 1 
ATOM   2846 O  O   . PHE A 1 354 ? -7.132  -2.923  18.613  1.00 98.45 354 A 1 
ATOM   2847 C  CB  . PHE A 1 354 ? -4.341  -2.756  17.086  1.00 98.77 354 A 1 
ATOM   2848 C  CG  . PHE A 1 354 ? -3.799  -1.633  16.240  1.00 98.77 354 A 1 
ATOM   2849 C  CD1 . PHE A 1 354 ? -2.474  -1.260  16.327  1.00 98.50 354 A 1 
ATOM   2850 C  CD2 . PHE A 1 354 ? -4.640  -0.940  15.392  1.00 98.50 354 A 1 
ATOM   2851 C  CE1 . PHE A 1 354 ? -1.986  -0.213  15.570  1.00 98.20 354 A 1 
ATOM   2852 C  CE2 . PHE A 1 354 ? -4.151  0.107   14.622  1.00 98.19 354 A 1 
ATOM   2853 C  CZ  . PHE A 1 354 ? -2.825  0.471   14.711  1.00 98.34 354 A 1 
ATOM   2854 N  N   . GLU A 1 355 ? -5.700  -4.165  19.798  1.00 98.68 355 A 1 
ATOM   2855 C  CA  . GLU A 1 355 ? -6.773  -4.923  20.440  1.00 98.51 355 A 1 
ATOM   2856 C  C   . GLU A 1 355 ? -7.556  -4.030  21.396  1.00 98.54 355 A 1 
ATOM   2857 O  O   . GLU A 1 355 ? -8.786  -4.110  21.475  1.00 98.26 355 A 1 
ATOM   2858 C  CB  . GLU A 1 355 ? -6.207  -6.139  21.175  1.00 98.30 355 A 1 
ATOM   2859 C  CG  . GLU A 1 355 ? -5.775  -7.258  20.238  1.00 95.41 355 A 1 
ATOM   2860 C  CD  . GLU A 1 355 ? -5.263  -8.472  20.971  1.00 93.83 355 A 1 
ATOM   2861 O  OE1 . GLU A 1 355 ? -4.625  -8.313  22.035  1.00 87.96 355 A 1 
ATOM   2862 O  OE2 . GLU A 1 355 ? -5.500  -9.591  20.482  1.00 88.45 355 A 1 
ATOM   2863 N  N   . ILE A 1 356 ? -6.851  -3.171  22.117  1.00 98.58 356 A 1 
ATOM   2864 C  CA  . ILE A 1 356 ? -7.506  -2.202  22.992  1.00 98.47 356 A 1 
ATOM   2865 C  C   . ILE A 1 356 ? -8.354  -1.243  22.165  1.00 98.57 356 A 1 
ATOM   2866 O  O   . ILE A 1 356 ? -9.497  -0.944  22.521  1.00 98.32 356 A 1 
ATOM   2867 C  CB  . ILE A 1 356 ? -6.466  -1.438  23.835  1.00 98.30 356 A 1 
ATOM   2868 C  CG1 . ILE A 1 356 ? -5.804  -2.388  24.835  1.00 97.39 356 A 1 
ATOM   2869 C  CG2 . ILE A 1 356 ? -7.108  -0.260  24.547  1.00 97.40 356 A 1 
ATOM   2870 C  CD1 . ILE A 1 356 ? -4.612  -1.790  25.555  1.00 95.37 356 A 1 
ATOM   2871 N  N   . LEU A 1 357 ? -7.819  -0.766  21.046  1.00 98.54 357 A 1 
ATOM   2872 C  CA  . LEU A 1 357 ? -8.551  0.142   20.170  1.00 98.52 357 A 1 
ATOM   2873 C  C   . LEU A 1 357 ? -9.812  -0.513  19.626  1.00 98.56 357 A 1 
ATOM   2874 O  O   . LEU A 1 357 ? -10.885 0.099   19.616  1.00 98.36 357 A 1 
ATOM   2875 C  CB  . LEU A 1 357 ? -7.658  0.610   19.018  1.00 98.50 357 A 1 
ATOM   2876 C  CG  . LEU A 1 357 ? -8.332  1.515   17.988  1.00 98.23 357 A 1 
ATOM   2877 C  CD1 . LEU A 1 357 ? -8.819  2.805   18.636  1.00 97.77 357 A 1 
ATOM   2878 C  CD2 . LEU A 1 357 ? -7.382  1.832   16.840  1.00 97.68 357 A 1 
ATOM   2879 N  N   . ALA A 1 358 ? -9.708  -1.764  19.166  1.00 98.41 358 A 1 
ATOM   2880 C  CA  . ALA A 1 358 ? -10.861 -2.476  18.629  1.00 98.22 358 A 1 
ATOM   2881 C  C   . ALA A 1 358 ? -11.944 -2.644  19.693  1.00 98.21 358 A 1 
ATOM   2882 O  O   . ALA A 1 358 ? -13.131 -2.459  19.422  1.00 97.87 358 A 1 
ATOM   2883 C  CB  . ALA A 1 358 ? -10.430 -3.836  18.081  1.00 97.65 358 A 1 
ATOM   2884 N  N   . ALA A 1 359 ? -11.549 -2.983  20.912  1.00 98.47 359 A 1 
ATOM   2885 C  CA  . ALA A 1 359 ? -12.501 -3.133  22.007  1.00 98.46 359 A 1 
ATOM   2886 C  C   . ALA A 1 359 ? -13.181 -1.806  22.334  1.00 98.48 359 A 1 
ATOM   2887 O  O   . ALA A 1 359 ? -14.380 -1.771  22.629  1.00 98.13 359 A 1 
ATOM   2888 C  CB  . ALA A 1 359 ? -11.801 -3.697  23.243  1.00 98.23 359 A 1 
ATOM   2889 N  N   . ARG A 1 360 ? -12.426 -0.711  22.277  1.00 98.49 360 A 1 
ATOM   2890 C  CA  . ARG A 1 360 ? -12.996 0.610   22.518  1.00 98.39 360 A 1 
ATOM   2891 C  C   . ARG A 1 360 ? -14.020 0.970   21.446  1.00 98.44 360 A 1 
ATOM   2892 O  O   . ARG A 1 360 ? -15.102 1.468   21.759  1.00 98.16 360 A 1 
ATOM   2893 C  CB  . ARG A 1 360 ? -11.890 1.666   22.574  1.00 98.05 360 A 1 
ATOM   2894 C  CG  . ARG A 1 360 ? -11.010 1.612   23.813  1.00 93.73 360 A 1 
ATOM   2895 C  CD  . ARG A 1 360 ? -9.849  2.593   23.689  1.00 92.55 360 A 1 
ATOM   2896 N  NE  . ARG A 1 360 ? -10.310 3.960   23.496  1.00 88.50 360 A 1 
ATOM   2897 C  CZ  . ARG A 1 360 ? -9.613  4.919   22.879  1.00 86.32 360 A 1 
ATOM   2898 N  NH1 . ARG A 1 360 ? -8.420  4.662   22.383  1.00 80.68 360 A 1 
ATOM   2899 N  NH2 . ARG A 1 360 ? -10.131 6.138   22.754  1.00 79.17 360 A 1 
ATOM   2900 N  N   . MET A 1 361 ? -13.702 0.717   20.183  1.00 98.39 361 A 1 
ATOM   2901 C  CA  . MET A 1 361 ? -14.616 1.053   19.098  1.00 98.07 361 A 1 
ATOM   2902 C  C   . MET A 1 361 ? -15.900 0.236   19.169  1.00 98.14 361 A 1 
ATOM   2903 O  O   . MET A 1 361 ? -16.960 0.709   18.759  1.00 97.60 361 A 1 
ATOM   2904 C  CB  . MET A 1 361 ? -13.931 0.849   17.741  1.00 97.35 361 A 1 
ATOM   2905 C  CG  . MET A 1 361 ? -12.849 1.879   17.453  1.00 94.88 361 A 1 
ATOM   2906 S  SD  . MET A 1 361 ? -12.273 1.877   15.740  1.00 94.02 361 A 1 
ATOM   2907 C  CE  . MET A 1 361 ? -11.528 0.266   15.616  1.00 88.20 361 A 1 
ATOM   2908 N  N   . ASP A 1 362 ? -15.807 -0.978  19.693  1.00 97.92 362 A 1 
ATOM   2909 C  CA  . ASP A 1 362 ? -16.992 -1.818  19.840  1.00 97.80 362 A 1 
ATOM   2910 C  C   . ASP A 1 362 ? -17.994 -1.218  20.823  1.00 97.88 362 A 1 
ATOM   2911 O  O   . ASP A 1 362 ? -19.189 -1.523  20.764  1.00 96.99 362 A 1 
ATOM   2912 C  CB  . ASP A 1 362 ? -16.577 -3.222  20.300  1.00 97.26 362 A 1 
ATOM   2913 C  CG  . ASP A 1 362 ? -17.719 -4.210  20.276  1.00 91.63 362 A 1 
ATOM   2914 O  OD1 . ASP A 1 362 ? -18.302 -4.424  19.196  1.00 86.60 362 A 1 
ATOM   2915 O  OD2 . ASP A 1 362 ? -18.038 -4.782  21.338  1.00 84.90 362 A 1 
ATOM   2916 N  N   . LYS A 1 363 ? -17.517 -0.356  21.723  1.00 98.02 363 A 1 
ATOM   2917 C  CA  . LYS A 1 363 ? -18.358 0.238   22.762  1.00 97.92 363 A 1 
ATOM   2918 C  C   . LYS A 1 363 ? -18.544 1.739   22.590  1.00 98.10 363 A 1 
ATOM   2919 O  O   . LYS A 1 363 ? -19.297 2.356   23.357  1.00 97.19 363 A 1 
ATOM   2920 C  CB  . LYS A 1 363 ? -17.756 -0.040  24.140  1.00 97.31 363 A 1 
ATOM   2921 C  CG  . LYS A 1 363 ? -17.565 -1.519  24.464  1.00 92.54 363 A 1 
ATOM   2922 C  CD  . LYS A 1 363 ? -16.862 -1.701  25.796  1.00 85.58 363 A 1 
ATOM   2923 C  CE  . LYS A 1 363 ? -16.641 -3.173  26.101  1.00 76.73 363 A 1 
ATOM   2924 N  NZ  . LYS A 1 363 ? -15.917 -3.369  27.376  1.00 67.05 363 A 1 
ATOM   2925 N  N   . ASP A 1 364 ? -17.891 2.340   21.605  1.00 98.06 364 A 1 
ATOM   2926 C  CA  . ASP A 1 364 ? -17.875 3.790   21.434  1.00 98.10 364 A 1 
ATOM   2927 C  C   . ASP A 1 364 ? -18.124 4.111   19.966  1.00 98.21 364 A 1 
ATOM   2928 O  O   . ASP A 1 364 ? -17.204 4.079   19.149  1.00 97.83 364 A 1 
ATOM   2929 C  CB  . ASP A 1 364 ? -16.539 4.362   21.916  1.00 97.77 364 A 1 
ATOM   2930 C  CG  . ASP A 1 364 ? -16.519 5.882   21.913  1.00 97.27 364 A 1 
ATOM   2931 O  OD1 . ASP A 1 364 ? -17.356 6.510   21.229  1.00 95.65 364 A 1 
ATOM   2932 O  OD2 . ASP A 1 364 ? -15.640 6.454   22.600  1.00 94.76 364 A 1 
ATOM   2933 N  N   . LEU A 1 365 ? -19.378 4.432   19.632  1.00 97.88 365 A 1 
ATOM   2934 C  CA  . LEU A 1 365 ? -19.752 4.697   18.248  1.00 97.52 365 A 1 
ATOM   2935 C  C   . LEU A 1 365 ? -19.028 5.916   17.688  1.00 97.53 365 A 1 
ATOM   2936 O  O   . LEU A 1 365 ? -18.673 5.939   16.509  1.00 97.15 365 A 1 
ATOM   2937 C  CB  . LEU A 1 365 ? -21.268 4.876   18.132  1.00 97.12 365 A 1 
ATOM   2938 C  CG  . LEU A 1 365 ? -21.814 5.140   16.730  1.00 93.73 365 A 1 
ATOM   2939 C  CD1 . LEU A 1 365 ? -21.452 3.999   15.794  1.00 91.11 365 A 1 
ATOM   2940 C  CD2 . LEU A 1 365 ? -23.319 5.340   16.776  1.00 90.88 365 A 1 
ATOM   2941 N  N   . GLN A 1 366 ? -18.820 6.938   18.522  1.00 97.79 366 A 1 
ATOM   2942 C  CA  . GLN A 1 366 ? -18.121 8.130   18.061  1.00 97.44 366 A 1 
ATOM   2943 C  C   . GLN A 1 366 ? -16.689 7.798   17.646  1.00 97.59 366 A 1 
ATOM   2944 O  O   . GLN A 1 366 ? -16.191 8.311   16.643  1.00 96.92 366 A 1 
ATOM   2945 C  CB  . GLN A 1 366 ? -18.124 9.206   19.146  1.00 97.01 366 A 1 
ATOM   2946 C  CG  . GLN A 1 366 ? -19.496 9.800   19.416  1.00 85.50 366 A 1 
ATOM   2947 C  CD  . GLN A 1 366 ? -19.459 10.923  20.446  1.00 78.40 366 A 1 
ATOM   2948 O  OE1 . GLN A 1 366 ? -18.410 11.198  21.029  1.00 71.39 366 A 1 
ATOM   2949 N  NE2 . GLN A 1 366 ? -20.597 11.557  20.664  1.00 68.71 366 A 1 
ATOM   2950 N  N   . LEU A 1 367 ? -16.045 6.928   18.405  1.00 97.66 367 A 1 
ATOM   2951 C  CA  . LEU A 1 367 ? -14.691 6.505   18.067  1.00 97.75 367 A 1 
ATOM   2952 C  C   . LEU A 1 367 ? -14.686 5.687   16.783  1.00 97.86 367 A 1 
ATOM   2953 O  O   . LEU A 1 367 ? -13.824 5.869   15.920  1.00 97.63 367 A 1 
ATOM   2954 C  CB  . LEU A 1 367 ? -14.082 5.706   19.221  1.00 97.75 367 A 1 
ATOM   2955 C  CG  . LEU A 1 367 ? -12.646 5.213   19.008  1.00 97.14 367 A 1 
ATOM   2956 C  CD1 . LEU A 1 367 ? -11.699 6.380   18.795  1.00 96.44 367 A 1 
ATOM   2957 C  CD2 . LEU A 1 367 ? -12.209 4.372   20.198  1.00 96.35 367 A 1 
ATOM   2958 N  N   . PHE A 1 368 ? -15.642 4.782   16.639  1.00 97.77 368 A 1 
ATOM   2959 C  CA  . PHE A 1 368 ? -15.747 4.010   15.401  1.00 97.45 368 A 1 
ATOM   2960 C  C   . PHE A 1 368 ? -15.991 4.925   14.205  1.00 97.28 368 A 1 
ATOM   2961 O  O   . PHE A 1 368 ? -15.436 4.707   13.129  1.00 97.05 368 A 1 
ATOM   2962 C  CB  . PHE A 1 368 ? -16.849 2.964   15.491  1.00 96.93 368 A 1 
ATOM   2963 C  CG  . PHE A 1 368 ? -17.053 2.209   14.205  1.00 96.33 368 A 1 
ATOM   2964 C  CD1 . PHE A 1 368 ? -16.223 1.144   13.875  1.00 95.27 368 A 1 
ATOM   2965 C  CD2 . PHE A 1 368 ? -18.039 2.583   13.309  1.00 95.16 368 A 1 
ATOM   2966 C  CE1 . PHE A 1 368 ? -16.386 0.461   12.686  1.00 93.85 368 A 1 
ATOM   2967 C  CE2 . PHE A 1 368 ? -18.212 1.898   12.110  1.00 93.94 368 A 1 
ATOM   2968 C  CZ  . PHE A 1 368 ? -17.380 0.840   11.802  1.00 93.79 368 A 1 
ATOM   2969 N  N   . ASN A 1 369 ? -16.843 5.946   14.391  1.00 96.88 369 A 1 
ATOM   2970 C  CA  . ASN A 1 369 ? -17.125 6.872   13.296  1.00 96.31 369 A 1 
ATOM   2971 C  C   . ASN A 1 369 ? -15.877 7.633   12.869  1.00 96.18 369 A 1 
ATOM   2972 O  O   . ASN A 1 369 ? -15.720 7.944   11.687  1.00 95.95 369 A 1 
ATOM   2973 C  CB  . ASN A 1 369 ? -18.242 7.842   13.701  1.00 96.02 369 A 1 
ATOM   2974 C  CG  . ASN A 1 369 ? -19.609 7.191   13.705  1.00 93.25 369 A 1 
ATOM   2975 O  OD1 . ASN A 1 369 ? -19.809 6.132   13.114  1.00 89.06 369 A 1 
ATOM   2976 N  ND2 . ASN A 1 369 ? -20.569 7.835   14.351  1.00 87.96 369 A 1 
ATOM   2977 N  N   . LYS A 1 370 ? -14.983 7.929   13.804  1.00 96.87 370 A 1 
ATOM   2978 C  CA  . LYS A 1 370 ? -13.704 8.546   13.459  1.00 96.73 370 A 1 
ATOM   2979 C  C   . LYS A 1 370 ? -12.885 7.608   12.581  1.00 97.02 370 A 1 
ATOM   2980 O  O   . LYS A 1 370 ? -12.343 8.011   11.552  1.00 96.75 370 A 1 
ATOM   2981 C  CB  . LYS A 1 370 ? -12.920 8.899   14.721  1.00 95.92 370 A 1 
ATOM   2982 C  CG  . LYS A 1 370 ? -13.465 10.105  15.476  1.00 87.55 370 A 1 
ATOM   2983 C  CD  . LYS A 1 370 ? -12.748 10.299  16.801  1.00 86.27 370 A 1 
ATOM   2984 C  CE  . LYS A 1 370 ? -11.264 10.549  16.607  1.00 78.31 370 A 1 
ATOM   2985 N  NZ  . LYS A 1 370 ? -10.569 10.771  17.899  1.00 72.84 370 A 1 
ATOM   2986 N  N   . TYR A 1 371 ? -12.795 6.339   12.989  1.00 97.12 371 A 1 
ATOM   2987 C  CA  . TYR A 1 371 ? -12.112 5.338   12.185  1.00 97.20 371 A 1 
ATOM   2988 C  C   . TYR A 1 371 ? -12.742 5.230   10.800  1.00 97.10 371 A 1 
ATOM   2989 O  O   . TYR A 1 371 ? -12.042 5.162   9.789   1.00 96.99 371 A 1 
ATOM   2990 C  CB  . TYR A 1 371 ? -12.133 3.985   12.901  1.00 97.28 371 A 1 
ATOM   2991 C  CG  . TYR A 1 371 ? -11.940 2.803   11.962  1.00 97.26 371 A 1 
ATOM   2992 C  CD1 . TYR A 1 371 ? -10.678 2.415   11.554  1.00 96.78 371 A 1 
ATOM   2993 C  CD2 . TYR A 1 371 ? -13.035 2.092   11.479  1.00 96.86 371 A 1 
ATOM   2994 C  CE1 . TYR A 1 371 ? -10.505 1.346   10.693  1.00 96.26 371 A 1 
ATOM   2995 C  CE2 . TYR A 1 371 ? -12.872 1.025   10.614  1.00 96.32 371 A 1 
ATOM   2996 C  CZ  . TYR A 1 371 ? -11.607 0.656   10.221  1.00 96.51 371 A 1 
ATOM   2997 O  OH  . TYR A 1 371 ? -11.448 -0.401  9.367   1.00 95.54 371 A 1 
ATOM   2998 N  N   . HIS A 1 372 ? -14.070 5.216   10.754  1.00 96.42 372 A 1 
ATOM   2999 C  CA  . HIS A 1 372 ? -14.776 5.065   9.480   1.00 95.81 372 A 1 
ATOM   3000 C  C   . HIS A 1 372 ? -14.519 6.253   8.557   1.00 95.89 372 A 1 
ATOM   3001 O  O   . HIS A 1 372 ? -14.410 6.095   7.339   1.00 95.28 372 A 1 
ATOM   3002 C  CB  . HIS A 1 372 ? -16.276 4.897   9.736   1.00 94.75 372 A 1 
ATOM   3003 C  CG  . HIS A 1 372 ? -17.055 4.531   8.517   1.00 92.55 372 A 1 
ATOM   3004 N  ND1 . HIS A 1 372 ? -17.977 5.369   7.933   1.00 83.12 372 A 1 
ATOM   3005 C  CD2 . HIS A 1 372 ? -17.042 3.411   7.762   1.00 82.58 372 A 1 
ATOM   3006 C  CE1 . HIS A 1 372 ? -18.517 4.787   6.876   1.00 83.15 372 A 1 
ATOM   3007 N  NE2 . HIS A 1 372 ? -17.960 3.592   6.749   1.00 85.14 372 A 1 
ATOM   3008 N  N   . LEU A 1 373 ? -14.433 7.443   9.131   1.00 96.54 373 A 1 
ATOM   3009 C  CA  . LEU A 1 373 ? -14.102 8.631   8.344   1.00 96.42 373 A 1 
ATOM   3010 C  C   . LEU A 1 373 ? -12.697 8.514   7.753   1.00 96.67 373 A 1 
ATOM   3011 O  O   . LEU A 1 373 ? -12.495 8.760   6.559   1.00 96.09 373 A 1 
ATOM   3012 C  CB  . LEU A 1 373 ? -14.216 9.877   9.218   1.00 95.70 373 A 1 
ATOM   3013 C  CG  . LEU A 1 373 ? -13.984 11.229  8.533   1.00 90.01 373 A 1 
ATOM   3014 C  CD1 . LEU A 1 373 ? -15.084 11.503  7.520   1.00 87.21 373 A 1 
ATOM   3015 C  CD2 . LEU A 1 373 ? -13.908 12.344  9.563   1.00 86.51 373 A 1 
ATOM   3016 N  N   . HIS A 1 374 ? -11.732 8.115   8.569   1.00 97.17 374 A 1 
ATOM   3017 C  CA  . HIS A 1 374 ? -10.359 7.965   8.101   1.00 97.27 374 A 1 
ATOM   3018 C  C   . HIS A 1 374 ? -10.212 6.779   7.144   1.00 97.25 374 A 1 
ATOM   3019 O  O   . HIS A 1 374 ? -9.371  6.807   6.239   1.00 96.67 374 A 1 
ATOM   3020 C  CB  . HIS A 1 374 ? -9.409  7.803   9.287   1.00 97.30 374 A 1 
ATOM   3021 C  CG  . HIS A 1 374 ? -9.375  8.990   10.198  1.00 97.31 374 A 1 
ATOM   3022 N  ND1 . HIS A 1 374 ? -9.383  10.290  9.743   1.00 93.73 374 A 1 
ATOM   3023 C  CD2 . HIS A 1 374 ? -9.319  9.077   11.548  1.00 94.18 374 A 1 
ATOM   3024 C  CE1 . HIS A 1 374 ? -9.340  11.118  10.758  1.00 94.98 374 A 1 
ATOM   3025 N  NE2 . HIS A 1 374 ? -9.299  10.414  11.875  1.00 95.15 374 A 1 
ATOM   3026 N  N   . PHE A 1 375 ? -11.020 5.745   7.338   1.00 96.64 375 A 1 
ATOM   3027 C  CA  . PHE A 1 375 ? -11.086 4.611   6.420   1.00 96.29 375 A 1 
ATOM   3028 C  C   . PHE A 1 375 ? -11.253 5.093   4.980   1.00 96.06 375 A 1 
ATOM   3029 O  O   . PHE A 1 375 ? -10.714 4.499   4.044   1.00 95.04 375 A 1 
ATOM   3030 C  CB  . PHE A 1 375 ? -12.248 3.703   6.838   1.00 95.96 375 A 1 
ATOM   3031 C  CG  . PHE A 1 375 ? -12.493 2.518   5.942   1.00 96.05 375 A 1 
ATOM   3032 C  CD1 . PHE A 1 375 ? -11.790 1.335   6.109   1.00 95.44 375 A 1 
ATOM   3033 C  CD2 . PHE A 1 375 ? -13.460 2.580   4.954   1.00 95.51 375 A 1 
ATOM   3034 C  CE1 . PHE A 1 375 ? -12.036 0.238   5.301   1.00 94.57 375 A 1 
ATOM   3035 C  CE2 . PHE A 1 375 ? -13.713 1.482   4.136   1.00 94.67 375 A 1 
ATOM   3036 C  CZ  . PHE A 1 375 ? -13.002 0.317   4.310   1.00 94.77 375 A 1 
ATOM   3037 N  N   . ARG A 1 376 ? -11.985 6.189   4.817   1.00 95.32 376 A 1 
ATOM   3038 C  CA  . ARG A 1 376 ? -12.272 6.778   3.515   1.00 94.80 376 A 1 
ATOM   3039 C  C   . ARG A 1 376 ? -11.418 8.011   3.228   1.00 95.03 376 A 1 
ATOM   3040 O  O   . ARG A 1 376 ? -11.763 8.823   2.368   1.00 93.32 376 A 1 
ATOM   3041 C  CB  . ARG A 1 376 ? -13.757 7.131   3.426   1.00 92.66 376 A 1 
ATOM   3042 C  CG  . ARG A 1 376 ? -14.684 5.957   3.651   1.00 85.52 376 A 1 
ATOM   3043 C  CD  . ARG A 1 376 ? -16.137 6.388   3.659   1.00 82.23 376 A 1 
ATOM   3044 N  NE  . ARG A 1 376 ? -17.036 5.241   3.733   1.00 75.89 376 A 1 
ATOM   3045 C  CZ  . ARG A 1 376 ? -18.357 5.313   3.637   1.00 71.60 376 A 1 
ATOM   3046 N  NH1 . ARG A 1 376 ? -18.944 6.482   3.458   1.00 65.56 376 A 1 
ATOM   3047 N  NH2 . ARG A 1 376 ? -19.087 4.218   3.707   1.00 62.87 376 A 1 
ATOM   3048 N  N   . ALA A 1 377 ? -10.320 8.167   3.944   1.00 95.67 377 A 1 
ATOM   3049 C  CA  . ALA A 1 377 ? -9.415  9.307   3.781   1.00 95.82 377 A 1 
ATOM   3050 C  C   . ALA A 1 377 ? -10.138 10.643  3.953   1.00 95.78 377 A 1 
ATOM   3051 O  O   . ALA A 1 377 ? -9.801  11.635  3.310   1.00 93.46 377 A 1 
ATOM   3052 C  CB  . ALA A 1 377 ? -8.697  9.250   2.434   1.00 95.24 377 A 1 
ATOM   3053 N  N   . ASP A 1 378 ? -11.140 10.660  4.832   1.00 93.62 378 A 1 
ATOM   3054 C  CA  . ASP A 1 378 ? -11.898 11.867  5.166   1.00 92.59 378 A 1 
ATOM   3055 C  C   . ASP A 1 378 ? -12.527 12.525  3.933   1.00 91.17 378 A 1 
ATOM   3056 O  O   . ASP A 1 378 ? -12.642 13.742  3.858   1.00 87.09 378 A 1 
ATOM   3057 C  CB  . ASP A 1 378 ? -11.026 12.875  5.912   1.00 92.12 378 A 1 
ATOM   3058 C  CG  . ASP A 1 378 ? -10.550 12.360  7.254   1.00 91.21 378 A 1 
ATOM   3059 O  OD1 . ASP A 1 378 ? -10.066 11.219  7.323   1.00 86.02 378 A 1 
ATOM   3060 O  OD2 . ASP A 1 378 ? -10.653 13.111  8.245   1.00 87.52 378 A 1 
ATOM   3061 N  N   . THR A 1 379 ? -12.937 11.704  2.965   1.00 91.39 379 A 1 
ATOM   3062 C  CA  . THR A 1 379 ? -13.502 12.226  1.725   1.00 88.52 379 A 1 
ATOM   3063 C  C   . THR A 1 379 ? -14.986 12.529  1.907   1.00 84.89 379 A 1 
ATOM   3064 O  O   . THR A 1 379 ? -15.777 11.622  2.184   1.00 79.86 379 A 1 
ATOM   3065 C  CB  . THR A 1 379 ? -13.319 11.228  0.582   1.00 87.69 379 A 1 
ATOM   3066 O  OG1 . THR A 1 379 ? -11.940 10.904  0.467   1.00 82.42 379 A 1 
ATOM   3067 C  CG2 . THR A 1 379 ? -13.812 11.832  -0.730  1.00 82.46 379 A 1 
ATOM   3068 N  N   . PRO A 1 380 ? -15.411 13.787  1.743   1.00 77.11 380 A 1 
ATOM   3069 C  CA  . PRO A 1 380 ? -16.827 14.119  1.894   1.00 72.96 380 A 1 
ATOM   3070 C  C   . PRO A 1 380 ? -17.689 13.499  0.799   1.00 71.48 380 A 1 
ATOM   3071 O  O   . PRO A 1 380 ? -17.259 13.397  -0.347  1.00 64.91 380 A 1 
ATOM   3072 C  CB  . PRO A 1 380 ? -16.854 15.648  1.798   1.00 68.76 380 A 1 
ATOM   3073 C  CG  . PRO A 1 380 ? -15.449 16.082  2.042   1.00 67.63 380 A 1 
ATOM   3074 C  CD  . PRO A 1 380 ? -14.595 14.980  1.508   1.00 69.94 380 A 1 
ATOM   3075 N  N   . GLY A 1 381 ? -18.905 13.098  1.160   1.00 68.88 381 A 1 
ATOM   3076 C  CA  . GLY A 1 381 ? -19.864 12.608  0.188   1.00 65.36 381 A 1 
ATOM   3077 C  C   . GLY A 1 381 ? -19.654 11.185  -0.283  1.00 63.06 381 A 1 
ATOM   3078 O  O   . GLY A 1 381 ? -20.317 10.748  -1.219  1.00 57.99 381 A 1 
ATOM   3079 N  N   . PHE A 1 382 ? -18.741 10.455  0.344   1.00 61.19 382 A 1 
ATOM   3080 C  CA  . PHE A 1 382 ? -18.514 9.057   -0.009  1.00 57.60 382 A 1 
ATOM   3081 C  C   . PHE A 1 382 ? -19.766 8.236   0.296   1.00 55.43 382 A 1 
ATOM   3082 O  O   . PHE A 1 382 ? -20.299 8.290   1.404   1.00 50.87 382 A 1 
ATOM   3083 C  CB  . PHE A 1 382 ? -17.312 8.514   0.760   1.00 53.76 382 A 1 
ATOM   3084 C  CG  . PHE A 1 382 ? -16.890 7.143   0.336   1.00 52.17 382 A 1 
ATOM   3085 C  CD1 . PHE A 1 382 ? -15.922 6.971   -0.639  1.00 49.00 382 A 1 
ATOM   3086 C  CD2 . PHE A 1 382 ? -17.447 6.015   0.915   1.00 49.02 382 A 1 
ATOM   3087 C  CE1 . PHE A 1 382 ? -15.517 5.709   -1.027  1.00 45.90 382 A 1 
ATOM   3088 C  CE2 . PHE A 1 382 ? -17.055 4.744   0.523   1.00 46.65 382 A 1 
ATOM   3089 C  CZ  . PHE A 1 382 ? -16.088 4.589   -0.449  1.00 46.25 382 A 1 
ATOM   3090 N  N   . THR A 1 383 ? -20.226 7.493   -0.702  1.00 48.96 383 A 1 
ATOM   3091 C  CA  . THR A 1 383 ? -21.449 6.713   -0.554  1.00 47.05 383 A 1 
ATOM   3092 C  C   . THR A 1 383 ? -21.141 5.213   -0.543  1.00 43.96 383 A 1 
ATOM   3093 O  O   . THR A 1 383 ? -20.104 4.786   -1.051  1.00 40.00 383 A 1 
ATOM   3094 C  CB  . THR A 1 383 ? -22.444 7.004   -1.693  1.00 42.96 383 A 1 
ATOM   3095 O  OG1 . THR A 1 383 ? -21.825 6.715   -2.932  1.00 41.24 383 A 1 
ATOM   3096 C  CG2 . THR A 1 383 ? -22.859 8.467   -1.664  1.00 39.83 383 A 1 
ATOM   3097 O  OXT . THR A 1 383 ? -21.955 4.455   -0.014  1.00 39.94 383 A 1 
HETATM 3098 CO CO  . CO  B 2 .   ? -5.008  -1.128  -6.468  1.00 97.29 1   B 1 
HETATM 3099 CO CO  . CO  C 3 .   ? -4.410  -4.597  -6.088  1.00 97.23 1   C 1 
HETATM 3100 C  C1  . NAG D 4 .   ? 4.705   6.496   -20.096 1.00 96.75 1   D 1 
HETATM 3101 C  C2  . NAG D 4 .   ? 3.262   6.441   -20.539 1.00 96.82 1   D 1 
HETATM 3102 C  C3  . NAG D 4 .   ? 3.079   7.212   -21.835 1.00 96.35 1   D 1 
HETATM 3103 C  C4  . NAG D 4 .   ? 3.640   8.623   -21.694 1.00 96.22 1   D 1 
HETATM 3104 C  C5  . NAG D 4 .   ? 5.071   8.565   -21.207 1.00 96.58 1   D 1 
HETATM 3105 C  C6  . NAG D 4 .   ? 5.659   9.940   -20.951 1.00 93.88 1   D 1 
HETATM 3106 C  C7  . NAG D 4 .   ? 2.132   4.421   -19.770 1.00 95.86 1   D 1 
HETATM 3107 C  C8  . NAG D 4 .   ? 1.638   3.058   -20.121 1.00 94.53 1   D 1 
HETATM 3108 N  N2  . NAG D 4 .   ? 2.785   5.087   -20.721 1.00 95.63 1   D 1 
HETATM 3109 O  O3  . NAG D 4 .   ? 1.705   7.257   -22.154 1.00 95.40 1   D 1 
HETATM 3110 O  O4  . NAG D 4 .   ? 3.623   9.262   -22.951 1.00 95.90 1   D 1 
HETATM 3111 O  O5  . NAG D 4 .   ? 5.127   7.838   -19.983 1.00 96.84 1   D 1 
HETATM 3112 O  O6  . NAG D 4 .   ? 4.857   10.661  -20.047 1.00 90.57 1   D 1 
HETATM 3113 O  O7  . NAG D 4 .   ? 1.922   4.886   -18.666 1.00 94.41 1   D 1 
HETATM 3114 C  C1  . NAG D 4 .   ? 2.666   10.326  -23.072 1.00 95.14 2   D 1 
HETATM 3115 C  C2  . NAG D 4 .   ? 3.058   11.216  -24.242 1.00 94.09 2   D 1 
HETATM 3116 C  C3  . NAG D 4 .   ? 2.006   12.281  -24.474 1.00 92.47 2   D 1 
HETATM 3117 C  C4  . NAG D 4 .   ? 0.636   11.660  -24.571 1.00 93.20 2   D 1 
HETATM 3118 C  C5  . NAG D 4 .   ? 0.390   10.763  -23.384 1.00 92.81 2   D 1 
HETATM 3119 C  C6  . NAG D 4 .   ? -0.927  10.035  -23.457 1.00 90.48 2   D 1 
HETATM 3120 C  C7  . NAG D 4 .   ? 5.457   11.503  -24.583 1.00 91.96 2   D 1 
HETATM 3121 C  C8  . NAG D 4 .   ? 6.698   12.236  -24.166 1.00 87.82 2   D 1 
HETATM 3122 N  N2  . NAG D 4 .   ? 4.348   11.852  -23.974 1.00 91.67 2   D 1 
HETATM 3123 O  O3  . NAG D 4 .   ? 2.304   12.985  -25.664 1.00 91.27 2   D 1 
HETATM 3124 O  O4  . NAG D 4 .   ? -0.320  12.708  -24.572 1.00 91.84 2   D 1 
HETATM 3125 O  O5  . NAG D 4 .   ? 1.394   9.784   -23.307 1.00 94.41 2   D 1 
HETATM 3126 O  O6  . NAG D 4 .   ? -0.986  9.232   -24.590 1.00 87.03 2   D 1 
HETATM 3127 O  O7  . NAG D 4 .   ? 5.502   10.631  -25.419 1.00 89.02 2   D 1 
HETATM 3128 C  C1  . MAN D 4 .   ? -1.125  12.779  -25.657 1.00 88.82 3   D 1 
HETATM 3129 C  C2  . MAN D 4 .   ? -2.369  13.536  -25.237 1.00 86.54 3   D 1 
HETATM 3130 C  C3  . MAN D 4 .   ? -3.352  13.484  -26.381 1.00 81.56 3   D 1 
HETATM 3131 C  C4  . MAN D 4 .   ? -2.710  14.037  -27.635 1.00 81.60 3   D 1 
HETATM 3132 C  C5  . MAN D 4 .   ? -1.421  13.310  -27.934 1.00 81.92 3   D 1 
HETATM 3133 C  C6  . MAN D 4 .   ? -0.660  13.940  -29.075 1.00 77.76 3   D 1 
HETATM 3134 O  O2  . MAN D 4 .   ? -2.141  14.920  -24.941 1.00 84.94 3   D 1 
HETATM 3135 O  O3  . MAN D 4 .   ? -4.499  14.218  -26.066 1.00 79.19 3   D 1 
HETATM 3136 O  O4  . MAN D 4 .   ? -3.569  13.852  -28.725 1.00 76.96 3   D 1 
HETATM 3137 O  O5  . MAN D 4 .   ? -0.565  13.365  -26.806 1.00 87.52 3   D 1 
HETATM 3138 O  O6  . MAN D 4 .   ? 0.524   13.215  -29.288 1.00 72.73 3   D 1 
HETATM 3139 C  C1  . MAN D 4 .   ? -1.218  15.311  -23.969 1.00 83.06 4   D 1 
HETATM 3140 C  C2  . MAN D 4 .   ? -1.596  16.553  -23.160 1.00 78.15 4   D 1 
HETATM 3141 C  C3  . MAN D 4 .   ? -1.728  17.735  -24.107 1.00 74.35 4   D 1 
HETATM 3142 C  C4  . MAN D 4 .   ? -0.441  17.921  -24.856 1.00 72.72 4   D 1 
HETATM 3143 C  C5  . MAN D 4 .   ? -0.123  16.633  -25.585 1.00 76.52 4   D 1 
HETATM 3144 C  C6  . MAN D 4 .   ? 1.157   16.725  -26.366 1.00 68.17 4   D 1 
HETATM 3145 O  O2  . MAN D 4 .   ? -0.581  16.885  -22.252 1.00 76.49 4   D 1 
HETATM 3146 O  O3  . MAN D 4 .   ? -2.044  18.895  -23.346 1.00 66.82 4   D 1 
HETATM 3147 O  O4  . MAN D 4 .   ? -0.573  18.980  -25.775 1.00 62.27 4   D 1 
HETATM 3148 O  O5  . MAN D 4 .   ? -0.020  15.568  -24.640 1.00 79.04 4   D 1 
HETATM 3149 O  O6  . MAN D 4 .   ? 2.272   16.609  -25.501 1.00 66.72 4   D 1 
HETATM 3150 C  C1  . MAN D 4 .   ? -1.009  16.754  -20.927 1.00 75.33 5   D 1 
HETATM 3151 C  C2  . MAN D 4 .   ? -0.488  17.919  -20.082 1.00 71.52 5   D 1 
HETATM 3152 C  C3  . MAN D 4 .   ? 1.040   17.894  -20.059 1.00 74.68 5   D 1 
HETATM 3153 C  C4  . MAN D 4 .   ? 1.546   16.539  -19.586 1.00 70.15 5   D 1 
HETATM 3154 C  C5  . MAN D 4 .   ? 0.934   15.426  -20.435 1.00 76.93 5   D 1 
HETATM 3155 C  C6  . MAN D 4 .   ? 1.311   14.054  -19.928 1.00 67.25 5   D 1 
HETATM 3156 O  O2  . MAN D 4 .   ? -0.939  17.814  -18.742 1.00 62.75 5   D 1 
HETATM 3157 O  O3  . MAN D 4 .   ? 1.531   18.914  -19.194 1.00 65.00 5   D 1 
HETATM 3158 O  O4  . MAN D 4 .   ? 2.959   16.487  -19.697 1.00 65.20 5   D 1 
HETATM 3159 O  O5  . MAN D 4 .   ? -0.500  15.531  -20.438 1.00 71.65 5   D 1 
HETATM 3160 O  O6  . MAN D 4 .   ? 0.679   13.083  -20.758 1.00 64.00 5   D 1 
HETATM 3161 C  C1  . MAN D 4 .   ? 3.426   16.552  -26.346 1.00 62.67 6   D 1 
HETATM 3162 C  C2  . MAN D 4 .   ? 4.447   15.648  -25.665 1.00 70.68 6   D 1 
HETATM 3163 C  C3  . MAN D 4 .   ? 4.927   16.327  -24.374 1.00 68.99 6   D 1 
HETATM 3164 C  C4  . MAN D 4 .   ? 5.457   17.715  -24.655 1.00 61.18 6   D 1 
HETATM 3165 C  C5  . MAN D 4 .   ? 4.391   18.511  -25.397 1.00 56.52 6   D 1 
HETATM 3166 C  C6  . MAN D 4 .   ? 4.936   19.863  -25.836 1.00 27.34 6   D 1 
HETATM 3167 O  O2  . MAN D 4 .   ? 5.587   15.472  -26.469 1.00 64.51 6   D 1 
HETATM 3168 O  O3  . MAN D 4 .   ? 5.945   15.544  -23.760 1.00 65.46 6   D 1 
HETATM 3169 O  O4  . MAN D 4 .   ? 5.773   18.356  -23.442 1.00 53.04 6   D 1 
HETATM 3170 O  O5  . MAN D 4 .   ? 3.986   17.826  -26.582 1.00 57.73 6   D 1 
HETATM 3171 O  O6  . MAN D 4 .   ? 6.044   19.642  -26.686 1.00 18.27 6   D 1 
HETATM 3172 C  C1  . MAN D 4 .   ? 5.485   14.348  -27.385 1.00 57.38 7   D 1 
HETATM 3173 C  C2  . MAN D 4 .   ? 6.914   13.882  -27.718 1.00 48.26 7   D 1 
HETATM 3174 C  C3  . MAN D 4 .   ? 7.638   14.953  -28.499 1.00 36.68 7   D 1 
HETATM 3175 C  C4  . MAN D 4 .   ? 6.830   15.363  -29.707 1.00 27.23 7   D 1 
HETATM 3176 C  C5  . MAN D 4 .   ? 5.425   15.765  -29.295 1.00 41.55 7   D 1 
HETATM 3177 C  C6  . MAN D 4 .   ? 4.565   16.053  -30.513 1.00 15.83 7   D 1 
HETATM 3178 O  O2  . MAN D 4 .   ? 6.858   12.693  -28.502 1.00 38.92 7   D 1 
HETATM 3179 O  O3  . MAN D 4 .   ? 8.915   14.487  -28.902 1.00 23.21 7   D 1 
HETATM 3180 O  O4  . MAN D 4 .   ? 7.459   16.455  -30.354 1.00 13.29 7   D 1 
HETATM 3181 O  O5  . MAN D 4 .   ? 4.797   14.718  -28.574 1.00 55.22 7   D 1 
HETATM 3182 O  O6  . MAN D 4 .   ? 3.294   16.535  -30.083 1.00 19.46 7   D 1 
HETATM 3183 C  C1  . MAN D 4 .   ? 6.738   20.827  -27.047 1.00 8.53  8   D 1 
HETATM 3184 C  C2  . MAN D 4 .   ? 7.622   20.405  -28.228 1.00 5.68  8   D 1 
HETATM 3185 C  C3  . MAN D 4 .   ? 8.702   19.425  -27.740 1.00 5.91  8   D 1 
HETATM 3186 C  C4  . MAN D 4 .   ? 9.470   19.981  -26.556 1.00 6.30  8   D 1 
HETATM 3187 C  C5  . MAN D 4 .   ? 8.491   20.437  -25.475 1.00 14.51 8   D 1 
HETATM 3188 C  C6  . MAN D 4 .   ? 9.215   21.132  -24.338 1.00 8.43  8   D 1 
HETATM 3189 O  O2  . MAN D 4 .   ? 8.289   21.546  -28.788 1.00 6.17  8   D 1 
HETATM 3190 O  O3  . MAN D 4 .   ? 9.597   19.105  -28.800 1.00 5.88  8   D 1 
HETATM 3191 O  O4  . MAN D 4 .   ? 10.341  19.005  -26.050 1.00 8.15  8   D 1 
HETATM 3192 O  O5  . MAN D 4 .   ? 7.531   21.344  -26.008 1.00 12.14 8   D 1 
HETATM 3193 O  O6  . MAN D 4 .   ? 8.287   21.535  -23.352 1.00 11.92 8   D 1 
HETATM 3194 C  C1  . NAG E 5 .   ? -24.203 -7.160  2.591   1.00 88.72 1   E 1 
HETATM 3195 C  C2  . NAG E 5 .   ? -24.778 -5.999  1.804   1.00 87.13 1   E 1 
HETATM 3196 C  C3  . NAG E 5 .   ? -25.750 -5.218  2.644   1.00 83.66 1   E 1 
HETATM 3197 C  C4  . NAG E 5 .   ? -26.779 -6.123  3.320   1.00 83.74 1   E 1 
HETATM 3198 C  C5  . NAG E 5 .   ? -26.048 -7.262  4.042   1.00 85.28 1   E 1 
HETATM 3199 C  C6  . NAG E 5 .   ? -27.020 -8.258  4.653   1.00 77.15 1   E 1 
HETATM 3200 C  C7  . NAG E 5 .   ? -23.400 -5.032  0.080   1.00 78.05 1   E 1 
HETATM 3201 C  C8  . NAG E 5 .   ? -22.306 -4.058  -0.248  1.00 70.66 1   E 1 
HETATM 3202 N  N2  . NAG E 5 .   ? -23.749 -5.124  1.337   1.00 80.62 1   E 1 
HETATM 3203 O  O3  . NAG E 5 .   ? -26.417 -4.275  1.834   1.00 78.87 1   E 1 
HETATM 3204 O  O4  . NAG E 5 .   ? -27.527 -5.363  4.256   1.00 83.26 1   E 1 
HETATM 3205 O  O5  . NAG E 5 .   ? -25.195 -7.962  3.148   1.00 85.27 1   E 1 
HETATM 3206 O  O6  . NAG E 5 .   ? -27.819 -8.848  3.648   1.00 72.12 1   E 1 
HETATM 3207 O  O7  . NAG E 5 .   ? -23.920 -5.696  -0.801  1.00 72.40 1   E 1 
HETATM 3208 C  C1  . NAG E 5 .   ? -28.922 -5.259  3.976   1.00 82.55 2   E 1 
HETATM 3209 C  C2  . NAG E 5 .   ? -29.595 -4.801  5.237   1.00 75.72 2   E 1 
HETATM 3210 C  C3  . NAG E 5 .   ? -31.066 -4.539  5.018   1.00 65.88 2   E 1 
HETATM 3211 C  C4  . NAG E 5 .   ? -31.264 -3.637  3.811   1.00 59.55 2   E 1 
HETATM 3212 C  C5  . NAG E 5 .   ? -30.535 -4.215  2.633   1.00 74.15 2   E 1 
HETATM 3213 C  C6  . NAG E 5 .   ? -30.635 -3.361  1.406   1.00 64.20 2   E 1 
HETATM 3214 C  C7  . NAG E 5 .   ? -28.636 -5.649  7.340   1.00 71.99 2   E 1 
HETATM 3215 C  C8  . NAG E 5 .   ? -28.517 -6.805  8.278   1.00 63.13 2   E 1 
HETATM 3216 N  N2  . NAG E 5 .   ? -29.410 -5.812  6.286   1.00 73.76 2   E 1 
HETATM 3217 O  O3  . NAG E 5 .   ? -31.624 -3.939  6.159   1.00 55.29 2   E 1 
HETATM 3218 O  O4  . NAG E 5 .   ? -32.656 -3.582  3.524   1.00 42.45 2   E 1 
HETATM 3219 O  O5  . NAG E 5 .   ? -29.168 -4.347  2.937   1.00 79.30 2   E 1 
HETATM 3220 O  O6  . NAG E 5 .   ? -30.069 -2.106  1.637   1.00 56.19 2   E 1 
HETATM 3221 O  O7  . NAG E 5 .   ? -28.031 -4.627  7.538   1.00 68.42 2   E 1 
HETATM 3222 C  C1  . MAN E 5 .   ? -33.198 -2.363  3.438   1.00 12.27 3   E 1 
HETATM 3223 C  C2  . MAN E 5 .   ? -34.480 -2.445  2.625   1.00 4.79  3   E 1 
HETATM 3224 C  C3  . MAN E 5 .   ? -34.979 -1.033  2.425   1.00 3.18  3   E 1 
HETATM 3225 C  C4  . MAN E 5 .   ? -35.159 -0.344  3.753   1.00 2.53  3   E 1 
HETATM 3226 C  C5  . MAN E 5 .   ? -33.887 -0.401  4.565   1.00 4.49  3   E 1 
HETATM 3227 C  C6  . MAN E 5 .   ? -34.070 0.100   5.974   1.00 4.54  3   E 1 
HETATM 3228 O  O2  . MAN E 5 .   ? -35.533 -3.168  3.282   1.00 6.63  3   E 1 
HETATM 3229 O  O3  . MAN E 5 .   ? -36.193 -1.067  1.715   1.00 2.50  3   E 1 
HETATM 3230 O  O4  . MAN E 5 .   ? -35.506 1.006   3.536   1.00 3.19  3   E 1 
HETATM 3231 O  O5  . MAN E 5 .   ? -33.456 -1.757  4.677   1.00 11.24 3   E 1 
HETATM 3232 O  O6  . MAN E 5 .   ? -32.854 0.054   6.677   1.00 8.43  3   E 1 
HETATM 3233 C  C1  . MAN E 5 .   ? -35.394 -4.511  3.565   1.00 2.92  4   E 1 
HETATM 3234 C  C2  . MAN E 5 .   ? -36.705 -5.290  3.404   1.00 2.30  4   E 1 
HETATM 3235 C  C3  . MAN E 5 .   ? -37.721 -4.798  4.451   1.00 2.35  4   E 1 
HETATM 3236 C  C4  . MAN E 5 .   ? -37.131 -4.886  5.836   1.00 3.01  4   E 1 
HETATM 3237 C  C5  . MAN E 5 .   ? -35.847 -4.070  5.864   1.00 4.10  4   E 1 
HETATM 3238 C  C6  . MAN E 5 .   ? -35.222 -4.065  7.232   1.00 3.72  4   E 1 
HETATM 3239 O  O2  . MAN E 5 .   ? -36.500 -6.645  3.668   1.00 3.29  4   E 1 
HETATM 3240 O  O3  . MAN E 5 .   ? -38.896 -5.605  4.357   1.00 2.64  4   E 1 
HETATM 3241 O  O4  . MAN E 5 .   ? -38.055 -4.382  6.774   1.00 3.31  4   E 1 
HETATM 3242 O  O5  . MAN E 5 .   ? -34.941 -4.621  4.903   1.00 3.49  4   E 1 
HETATM 3243 O  O6  . MAN E 5 .   ? -34.451 -5.225  7.419   1.00 3.56  4   E 1 
HETATM 3244 C  C1  . MAN E 5 .   ? -36.594 -7.347  2.491   1.00 2.48  5   E 1 
HETATM 3245 C  C2  . MAN E 5 .   ? -37.130 -8.728  2.818   1.00 2.37  5   E 1 
HETATM 3246 C  C3  . MAN E 5 .   ? -36.172 -9.426  3.778   1.00 2.51  5   E 1 
HETATM 3247 C  C4  . MAN E 5 .   ? -34.769 -9.448  3.198   1.00 6.90  5   E 1 
HETATM 3248 C  C5  . MAN E 5 .   ? -34.328 -8.040  2.821   1.00 9.85  5   E 1 
HETATM 3249 C  C6  . MAN E 5 .   ? -33.003 -8.026  2.125   1.00 10.54 5   E 1 
HETATM 3250 O  O2  . MAN E 5 .   ? -37.256 -9.503  1.634   1.00 2.73  5   E 1 
HETATM 3251 O  O3  . MAN E 5 .   ? -36.610 -10.757 4.020   1.00 2.54  5   E 1 
HETATM 3252 O  O4  . MAN E 5 .   ? -33.876 -10.000 4.140   1.00 5.98  5   E 1 
HETATM 3253 O  O5  . MAN E 5 .   ? -35.298 -7.429  1.958   1.00 5.06  5   E 1 
HETATM 3254 O  O6  . MAN E 5 .   ? -32.686 -6.687  1.783   1.00 6.99  5   E 1 
HETATM 3255 C  C1  . MAN E 5 .   ? -34.035 -5.175  8.802   1.00 4.84  6   E 1 
HETATM 3256 C  C2  . MAN E 5 .   ? -32.626 -5.765  8.868   1.00 9.31  6   E 1 
HETATM 3257 C  C3  . MAN E 5 .   ? -32.681 -7.246  8.499   1.00 7.48  6   E 1 
HETATM 3258 C  C4  . MAN E 5 .   ? -33.705 -7.988  9.336   1.00 7.79  6   E 1 
HETATM 3259 C  C5  . MAN E 5 .   ? -35.051 -7.277  9.200   1.00 3.54  6   E 1 
HETATM 3260 C  C6  . MAN E 5 .   ? -36.090 -7.918  10.059  1.00 2.81  6   E 1 
HETATM 3261 O  O2  . MAN E 5 .   ? -32.103 -5.683  10.173  1.00 13.06 6   E 1 
HETATM 3262 O  O3  . MAN E 5 .   ? -31.415 -7.846  8.684   1.00 7.54  6   E 1 
HETATM 3263 O  O4  . MAN E 5 .   ? -33.812 -9.317  8.879   1.00 4.44  6   E 1 
HETATM 3264 O  O5  . MAN E 5 .   ? -34.926 -5.913  9.597   1.00 6.50  6   E 1 
HETATM 3265 O  O6  . MAN E 5 .   ? -35.678 -7.860  11.419  1.00 3.30  6   E 1 
HETATM 3266 C  C1  . MAN E 5 .   ? -31.291 -4.470  10.327  1.00 6.90  7   E 1 
HETATM 3267 C  C2  . MAN E 5 .   ? -30.223 -4.765  11.381  1.00 7.79  7   E 1 
HETATM 3268 C  C3  . MAN E 5 .   ? -30.887 -4.987  12.735  1.00 5.94  7   E 1 
HETATM 3269 C  C4  . MAN E 5 .   ? -31.797 -3.824  13.084  1.00 5.37  7   E 1 
HETATM 3270 C  C5  . MAN E 5 .   ? -32.785 -3.572  11.957  1.00 5.77  7   E 1 
HETATM 3271 C  C6  . MAN E 5 .   ? -33.614 -2.331  12.220  1.00 3.30  7   E 1 
HETATM 3272 O  O2  . MAN E 5 .   ? -29.351 -3.644  11.513  1.00 10.36 7   E 1 
HETATM 3273 O  O3  . MAN E 5 .   ? -29.912 -5.150  13.743  1.00 7.29  7   E 1 
HETATM 3274 O  O4  . MAN E 5 .   ? -32.497 -4.114  14.272  1.00 4.82  7   E 1 
HETATM 3275 O  O5  . MAN E 5 .   ? -32.106 -3.385  10.720  1.00 10.83 7   E 1 
HETATM 3276 O  O6  . MAN E 5 .   ? -34.607 -2.202  11.227  1.00 2.89  7   E 1 
HETATM 3277 C  C1  . MAN E 5 .   ? -36.479 -8.762  12.219  1.00 2.19  8   E 1 
HETATM 3278 C  C2  . MAN E 5 .   ? -36.320 -8.230  13.633  1.00 1.85  8   E 1 
HETATM 3279 C  C3  . MAN E 5 .   ? -34.859 -8.425  14.077  1.00 1.60  8   E 1 
HETATM 3280 C  C4  . MAN E 5 .   ? -34.431 -9.870  13.906  1.00 1.91  8   E 1 
HETATM 3281 C  C5  . MAN E 5 .   ? -34.709 -10.334 12.483  1.00 2.15  8   E 1 
HETATM 3282 C  C6  . MAN E 5 .   ? -34.421 -11.804 12.321  1.00 2.04  8   E 1 
HETATM 3283 O  O2  . MAN E 5 .   ? -37.148 -8.931  14.546  1.00 2.22  8   E 1 
HETATM 3284 O  O3  . MAN E 5 .   ? -34.717 -8.029  15.427  1.00 1.83  8   E 1 
HETATM 3285 O  O4  . MAN E 5 .   ? -33.044 -9.984  14.171  1.00 2.00  8   E 1 
HETATM 3286 O  O5  . MAN E 5 .   ? -36.071 -10.109 12.146  1.00 2.39  8   E 1 
HETATM 3287 O  O6  . MAN E 5 .   ? -34.617 -12.186 10.967  1.00 1.80  8   E 1 
#
