# Supplementary material for: Theoretical Study of Sphingomyelinases from Entamoeba histolytica and Trichomonas vaginalis Sheds Light on the Evolution of Enzymes Needed for Survival and Colonization
Source: Pathogens. 2025 Jan 5;14(1):32. doi: 10.3390/pathogens14010032 (PMC11768322; doi:10.3390/pathogens14010032)
Supplement: Supplementary file 1 [file pathogens-14-00032-s001.zip › Supplementary structural Files/CIF files aSMase6/aSmase6 dimers/aSmase6 dimer 2xCo/fold_smasagnosignoctermgly2co_model_2.cif]

# By using this file you agree to the legally binding terms of use found at alphafoldserver.com/output-terms
data_f15ee63a61e996c
#
_entry.id f15ee63a61e996c
#
loop_
_atom_type.symbol
C  
CO 
N  
O  
S  
#
loop_
_audit_author.name
_audit_author.pdbx_ordinal
"Google DeepMind" 1 
"Isomorphic Labs" 2 
#
_audit_conform.dict_location https://raw.githubusercontent.com/ihmwg/ModelCIF/master/dist/mmcif_ma.dic
_audit_conform.dict_name     mmcif_ma.dic
_audit_conform.dict_version  1.4.5
#
loop_
_chem_comp.formula
_chem_comp.formula_weight
_chem_comp.id
_chem_comp.mon_nstd_flag
_chem_comp.name
_chem_comp.pdbx_smiles
_chem_comp.pdbx_synonyms
_chem_comp.type
"C3 H7 N O2"    89.093  ALA y ALANINE                                  C[C@H](N)C(O)=O                                  ?                                     "L-PEPTIDE LINKING"           
"C6 H15 N4 O2"  175.209 ARG y ARGININE                                 N[C@@H](CCCNC(N)=[NH2+])C(O)=O                   ?                                     "L-PEPTIDE LINKING"           
"C4 H8 N2 O3"   132.118 ASN y ASPARAGINE                               N[C@@H](CC(N)=O)C(O)=O                           ?                                     "L-PEPTIDE LINKING"           
"C4 H7 N O4"    133.103 ASP y "ASPARTIC ACID"                          N[C@@H](CC(O)=O)C(O)=O                           ?                                     "L-PEPTIDE LINKING"           
Co              58.933  CO  . "COBALT (II) ION"                        "[Co++]"                                         ?                                     NON-POLYMER                   
"C3 H7 N O2 S"  121.158 CYS y CYSTEINE                                 N[C@@H](CS)C(O)=O                                ?                                     "L-PEPTIDE LINKING"           
"C5 H10 N2 O3"  146.144 GLN y GLUTAMINE                                N[C@@H](CCC(N)=O)C(O)=O                          ?                                     "L-PEPTIDE LINKING"           
"C5 H9 N O4"    147.129 GLU y "GLUTAMIC ACID"                          N[C@@H](CCC(O)=O)C(O)=O                          ?                                     "L-PEPTIDE LINKING"           
"C2 H5 N O2"    75.067  GLY y GLYCINE                                  NCC(O)=O                                         ?                                     "PEPTIDE LINKING"             
"C6 H10 N3 O2"  156.162 HIS y HISTIDINE                                N[C@@H](Cc1c[nH]c[nH+]1)C(O)=O                   ?                                     "L-PEPTIDE LINKING"           
"C6 H13 N O2"   131.173 ILE y ISOLEUCINE                               CC[C@H](C)[C@H](N)C(O)=O                         ?                                     "L-PEPTIDE LINKING"           
"C6 H13 N O2"   131.173 LEU y LEUCINE                                  CC(C)C[C@H](N)C(O)=O                             ?                                     "L-PEPTIDE LINKING"           
"C6 H15 N2 O2"  147.195 LYS y LYSINE                                   N[C@@H](CCCC[NH3+])C(O)=O                        ?                                     "L-PEPTIDE LINKING"           
"C6 H12 O6"     180.156 MAN y alpha-D-mannopyranose                    OC[C@H]1O[C@H](O)[C@@H](O)[C@@H](O)[C@@H]1O      "alpha-D-mannose; D-mannose; mannose" "D-saccharide, alpha linking" 
"C5 H11 N O2 S" 149.211 MET y METHIONINE                               CSCC[C@H](N)C(O)=O                               ?                                     "L-PEPTIDE LINKING"           
"C8 H15 N O6"   221.208 NAG y 2-acetamido-2-deoxy-beta-D-glucopyranose CC(=O)N[C@H]1[C@H](O)O[C@H](CO)[C@@H](O)[C@@H]1O 
;N-acetyl-beta-D-glucosamine; 2-acetamido-2-deoxy-beta-D-glucose; 2-acetamido-2-deoxy-D-glucose;
2-acetamido-2-deoxy-glucose; N-ACETYL-D-GLUCOSAMINE
;
"D-saccharide, beta linking"  
"C9 H11 N O2"   165.189 PHE y PHENYLALANINE                            N[C@@H](Cc1ccccc1)C(O)=O                         ?                                     "L-PEPTIDE LINKING"           
"C5 H9 N O2"    115.130 PRO y PROLINE                                  OC(=O)[C@@H]1CCCN1                               ?                                     "L-PEPTIDE LINKING"           
"C3 H7 N O3"    105.093 SER y SERINE                                   N[C@@H](CO)C(O)=O                                ?                                     "L-PEPTIDE LINKING"           
"C4 H9 N O3"    119.119 THR y THREONINE                                C[C@@H](O)[C@H](N)C(O)=O                         ?                                     "L-PEPTIDE LINKING"           
"C11 H12 N2 O2" 204.225 TRP y TRYPTOPHAN                               N[C@@H](Cc1c[nH]c2ccccc12)C(O)=O                 ?                                     "L-PEPTIDE LINKING"           
"C9 H11 N O3"   181.189 TYR y TYROSINE                                 N[C@@H](Cc1ccc(O)cc1)C(O)=O                      ?                                     "L-PEPTIDE LINKING"           
"C5 H11 N O2"   117.146 VAL y VALINE                                   CC(C)[C@H](N)C(O)=O                              ?                                     "L-PEPTIDE LINKING"           
#
_citation.book_publisher          ?
_citation.country                 UK
_citation.id                      primary
_citation.journal_full            Nature
_citation.journal_id_ASTM         NATUAS
_citation.journal_id_CSD          0006
_citation.journal_id_ISSN         0028-0836
_citation.journal_volume          ?
_citation.page_first              ?
_citation.page_last               ?
_citation.pdbx_database_id_DOI    ?
_citation.pdbx_database_id_PubMed ?
_citation.title                   "Accurate structure prediction of biomolecular interactions with AlphaFold 3"
_citation.year                    2024
#
loop_
_citation_author.citation_id
_citation_author.name
_citation_author.ordinal
primary "Google DeepMind" 1 
primary "Isomorphic Labs" 2 
#
loop_
_entity.id
_entity.pdbx_description
_entity.type
1 . polymer     
2 . non-polymer 
3 . non-polymer 
4 . branched    
5 . branched    
#
_entity_poly.entity_id      1
_entity_poly.pdbx_strand_id A
_entity_poly.type           polypeptide(L)
#
loop_
_entity_poly_seq.entity_id
_entity_poly_seq.hetero
_entity_poly_seq.mon_id
_entity_poly_seq.num
1 n PHE 1   
1 n GLU 2   
1 n MET 3   
1 n TRP 4   
1 n GLN 5   
1 n LEU 6   
1 n THR 7   
1 n ASP 8   
1 n ILE 9   
1 n HIS 10  
1 n LEU 11  
1 n ASP 12  
1 n PRO 13  
1 n MET 14  
1 n TYR 15  
1 n THR 16  
1 n VAL 17  
1 n GLY 18  
1 n SER 19  
1 n ASP 20  
1 n PRO 21  
1 n LEU 22  
1 n LYS 23  
1 n LEU 24  
1 n CYS 25  
1 n ARG 26  
1 n GLU 27  
1 n GLY 28  
1 n LYS 29  
1 n GLY 30  
1 n ASN 31  
1 n ALA 32  
1 n GLY 33  
1 n LYS 34  
1 n TYR 35  
1 n GLY 36  
1 n ASP 37  
1 n TYR 38  
1 n SER 39  
1 n CYS 40  
1 n ASP 41  
1 n ALA 42  
1 n ASN 43  
1 n MET 44  
1 n ALA 45  
1 n LEU 46  
1 n LEU 47  
1 n ASP 48  
1 n SER 49  
1 n LEU 50  
1 n VAL 51  
1 n LYS 52  
1 n PHE 53  
1 n ILE 54  
1 n LYS 55  
1 n ARG 56  
1 n ASN 57  
1 n THR 58  
1 n ASP 59  
1 n VAL 60  
1 n ASN 61  
1 n GLY 62  
1 n LYS 63  
1 n VAL 64  
1 n MET 65  
1 n VAL 66  
1 n TYR 67  
1 n ASN 68  
1 n GLY 69  
1 n ASP 70  
1 n ILE 71  
1 n VAL 72  
1 n SER 73  
1 n ARG 74  
1 n ALA 75  
1 n ILE 76  
1 n PRO 77  
1 n LYS 78  
1 n TYR 79  
1 n ASN 80  
1 n LEU 81  
1 n ASP 82  
1 n TYR 83  
1 n VAL 84  
1 n LYS 85  
1 n GLN 86  
1 n SER 87  
1 n ILE 88  
1 n VAL 89  
1 n ASN 90  
1 n ALA 91  
1 n THR 92  
1 n ALA 93  
1 n LEU 94  
1 n LEU 95  
1 n LYS 96  
1 n LYS 97  
1 n PHE 98  
1 n GLU 99  
1 n ASP 100 
1 n PHE 101 
1 n PHE 102 
1 n ILE 103 
1 n ILE 104 
1 n PRO 105 
1 n MET 106 
1 n LEU 107 
1 n GLY 108 
1 n ASN 109 
1 n HIS 110 
1 n ASP 111 
1 n VAL 112 
1 n TYR 113 
1 n PRO 114 
1 n ALA 115 
1 n ASN 116 
1 n GLN 117 
1 n MET 118 
1 n ALA 119 
1 n ILE 120 
1 n ASN 121 
1 n SER 122 
1 n GLN 123 
1 n TRP 124 
1 n ILE 125 
1 n PHE 126 
1 n GLN 127 
1 n PHE 128 
1 n ALA 129 
1 n ALA 130 
1 n GLU 131 
1 n GLN 132 
1 n PHE 133 
1 n ALA 134 
1 n PRO 135 
1 n PHE 136 
1 n LEU 137 
1 n SER 138 
1 n GLN 139 
1 n ASN 140 
1 n ALA 141 
1 n ILE 142 
1 n GLU 143 
1 n SER 144 
1 n PHE 145 
1 n LYS 146 
1 n HIS 147 
1 n GLY 148 
1 n GLY 149 
1 n TYR 150 
1 n TYR 151 
1 n THR 152 
1 n MET 153 
1 n PRO 154 
1 n PHE 155 
1 n PRO 156 
1 n ALA 157 
1 n HIS 158 
1 n LEU 159 
1 n GLY 160 
1 n ILE 161 
1 n LYS 162 
1 n VAL 163 
1 n PRO 164 
1 n LEU 165 
1 n ASN 166 
1 n ALA 167 
1 n VAL 168 
1 n VAL 169 
1 n LEU 170 
1 n ASN 171 
1 n THR 172 
1 n VAL 173 
1 n LEU 174 
1 n TYR 175 
1 n TYR 176 
1 n ASN 177 
1 n TYR 178 
1 n ASN 179 
1 n LYS 180 
1 n GLN 181 
1 n THR 182 
1 n MET 183 
1 n ASP 184 
1 n SER 185 
1 n THR 186 
1 n ASP 187 
1 n PRO 188 
1 n LEU 189 
1 n GLY 190 
1 n GLN 191 
1 n PHE 192 
1 n GLU 193 
1 n TRP 194 
1 n PHE 195 
1 n LYS 196 
1 n THR 197 
1 n VAL 198 
1 n MET 199 
1 n ASP 200 
1 n GLY 201 
1 n TYR 202 
1 n ARG 203 
1 n LYS 204 
1 n THR 205 
1 n GLY 206 
1 n GLN 207 
1 n ARG 208 
1 n ALA 209 
1 n ILE 210 
1 n VAL 211 
1 n SER 212 
1 n MET 213 
1 n HIS 214 
1 n ILE 215 
1 n CYS 216 
1 n PRO 217 
1 n GLY 218 
1 n VAL 219 
1 n ALA 220 
1 n GLU 221 
1 n ARG 222 
1 n PHE 223 
1 n ASN 224 
1 n TYR 225 
1 n SER 226 
1 n ASP 227 
1 n GLN 228 
1 n LEU 229 
1 n TYR 230 
1 n PRO 231 
1 n GLN 232 
1 n TYR 233 
1 n ASN 234 
1 n ASP 235 
1 n ARG 236 
1 n LEU 237 
1 n VAL 238 
1 n ASP 239 
1 n SER 240 
1 n LEU 241 
1 n ALA 242 
1 n GLU 243 
1 n TYR 244 
1 n ASN 245 
1 n ASP 246 
1 n VAL 247 
1 n ILE 248 
1 n LEU 249 
1 n GLY 250 
1 n VAL 251 
1 n LEU 252 
1 n CYS 253 
1 n GLY 254 
1 n HIS 255 
1 n LEU 256 
1 n HIS 257 
1 n THR 258 
1 n ASP 259 
1 n THR 260 
1 n PHE 261 
1 n ARG 262 
1 n ILE 263 
1 n LEU 264 
1 n SER 265 
1 n LYS 266 
1 n GLY 267 
1 n ASN 268 
1 n LYS 269 
1 n LYS 270 
1 n VAL 271 
1 n MET 272 
1 n ALA 273 
1 n PHE 274 
1 n ILE 275 
1 n GLY 276 
1 n PRO 277 
1 n SER 278 
1 n VAL 279 
1 n ASP 280 
1 n THR 281 
1 n TRP 282 
1 n LEU 283 
1 n GLY 284 
1 n THR 285 
1 n SER 286 
1 n PRO 287 
1 n SER 288 
1 n ILE 289 
1 n ARG 290 
1 n LYS 291 
1 n TYR 292 
1 n ASP 293 
1 n VAL 294 
1 n GLY 295 
1 n ASN 296 
1 n GLY 297 
1 n GLN 298 
1 n GLY 299 
1 n TYR 300 
1 n MET 301 
1 n LYS 302 
1 n GLU 303 
1 n PHE 304 
1 n LYS 305 
1 n ASN 306 
1 n TYR 307 
1 n HIS 308 
1 n PHE 309 
1 n GLN 310 
1 n LEU 311 
1 n ARG 312 
1 n PRO 313 
1 n LYS 314 
1 n LYS 315 
1 n ASP 316 
1 n LYS 317 
1 n LEU 318 
1 n LYS 319 
1 n PRO 320 
1 n LYS 321 
1 n THR 322 
1 n THR 323 
1 n ILE 324 
1 n LYS 325 
1 n GLN 326 
1 n PRO 327 
1 n SER 328 
1 n ASP 329 
1 n GLY 330 
1 n PHE 331 
1 n ASN 332 
1 n LYS 333 
1 n TRP 334 
1 n LYS 335 
1 n PHE 336 
1 n ASN 337 
1 n TYR 338 
1 n GLY 339 
1 n SER 340 
1 n SER 341 
1 n SER 342 
1 n GLU 343 
1 n TYR 344 
1 n GLY 345 
1 n LEU 346 
1 n LYS 347 
1 n GLU 348 
1 n LEU 349 
1 n SER 350 
1 n PRO 351 
1 n LYS 352 
1 n GLU 353 
1 n PHE 354 
1 n GLU 355 
1 n ILE 356 
1 n LEU 357 
1 n ALA 358 
1 n ALA 359 
1 n ARG 360 
1 n MET 361 
1 n ASP 362 
1 n LYS 363 
1 n ASP 364 
1 n LEU 365 
1 n GLN 366 
1 n LEU 367 
1 n PHE 368 
1 n ASN 369 
1 n LYS 370 
1 n TYR 371 
1 n HIS 372 
1 n LEU 373 
1 n HIS 374 
1 n PHE 375 
1 n ARG 376 
1 n ALA 377 
1 n ASP 378 
1 n THR 379 
1 n PRO 380 
1 n GLY 381 
1 n PHE 382 
1 n THR 383 
#
_ma_data.content_type "model coordinates"
_ma_data.id           1
_ma_data.name         Model
#
_ma_model_list.data_id          1
_ma_model_list.model_group_id   1
_ma_model_list.model_group_name "AlphaFold-beta-20231127 (7a14c934-fe78-43c1-a552-7fb305b0ebd1 @ 2024-09-02 08:23:42)"
_ma_model_list.model_id         1
_ma_model_list.model_name       "Top ranked model"
_ma_model_list.model_type       "Ab initio model"
_ma_model_list.ordinal_id       1
#
loop_
_ma_protocol_step.method_type
_ma_protocol_step.ordinal_id
_ma_protocol_step.protocol_id
_ma_protocol_step.step_id
"coevolution MSA" 1 1 1 
"template search" 2 1 2 
modeling          3 1 3 
#
loop_
_ma_qa_metric.id
_ma_qa_metric.mode
_ma_qa_metric.name
_ma_qa_metric.software_group_id
_ma_qa_metric.type
1 global pLDDT 1 pLDDT 
2 local  pLDDT 1 pLDDT 
#
_ma_qa_metric_global.metric_id    1
_ma_qa_metric_global.metric_value 90.04
_ma_qa_metric_global.model_id     1
_ma_qa_metric_global.ordinal_id   1
#
_ma_software_group.group_id    1
_ma_software_group.ordinal_id  1
_ma_software_group.software_id 1
#
loop_
_ma_target_entity.data_id
_ma_target_entity.entity_id
_ma_target_entity.origin
1 1 . 
1 2 . 
1 3 . 
1 4 . 
1 5 . 
#
loop_
_ma_target_entity_instance.asym_id
_ma_target_entity_instance.details
_ma_target_entity_instance.entity_id
A . 1 
B . 2 
C . 3 
D . 4 
E . 5 
#
loop_
_pdbx_branch_scheme.asym_id
_pdbx_branch_scheme.auth_asym_id
_pdbx_branch_scheme.auth_seq_num
_pdbx_branch_scheme.entity_id
_pdbx_branch_scheme.hetero
_pdbx_branch_scheme.mon_id
_pdbx_branch_scheme.num
_pdbx_branch_scheme.pdb_asym_id
_pdbx_branch_scheme.pdb_ins_code
_pdbx_branch_scheme.pdb_seq_num
D D 1 4 n NAG 1 D . 1 
D D 2 4 n NAG 2 D . 2 
D D 3 4 n MAN 3 D . 3 
D D 4 4 n MAN 4 D . 4 
D D 5 4 n MAN 5 D . 5 
D D 6 4 n MAN 6 D . 6 
D D 7 4 n MAN 7 D . 7 
D D 8 4 n MAN 8 D . 8 
E E 1 5 n NAG 1 E . 1 
E E 2 5 n NAG 2 E . 2 
E E 3 5 n MAN 3 E . 3 
E E 4 5 n MAN 4 E . 4 
E E 5 5 n MAN 5 E . 5 
E E 6 5 n MAN 6 E . 6 
E E 7 5 n MAN 7 E . 7 
E E 8 5 n MAN 8 E . 8 
#
loop_
_pdbx_data_usage.details
_pdbx_data_usage.id
_pdbx_data_usage.type
_pdbx_data_usage.url
;NON-COMMERCIAL USE ONLY, BY USING THIS FILE YOU AGREE TO THE TERMS OF USE FOUND
AT alphafoldserver.com/output-terms.
;
1 license    ? 
;THE INFORMATION IS NOT INTENDED FOR, HAS NOT BEEN VALIDATED FOR, AND IS NOT
APPROVED FOR CLINICAL USE. IT SHOULD NOT BE USED FOR CLINICAL PURPOSE OR RELIED
ON FOR MEDICAL OR OTHER PROFESSIONAL ADVICE. IT IS THEORETICAL MODELLING ONLY
AND CAUTION SHOULD BE EXERCISED IN ITS USE. IT IS PROVIDED "AS-IS" WITHOUT ANY
WARRANTY OF ANY KIND, WHETHER EXPRESSED OR IMPLIED. NO WARRANTY IS GIVEN THAT
USE OF THE INFORMATION SHALL NOT INFRINGE THE RIGHTS OF ANY THIRD PARTY.
;
2 disclaimer ? 
#
loop_
_pdbx_nonpoly_scheme.asym_id
_pdbx_nonpoly_scheme.auth_seq_num
_pdbx_nonpoly_scheme.entity_id
_pdbx_nonpoly_scheme.mon_id
_pdbx_nonpoly_scheme.pdb_ins_code
_pdbx_nonpoly_scheme.pdb_seq_num
_pdbx_nonpoly_scheme.pdb_strand_id
B 1 2 CO . 1 B 
C 1 3 CO . 1 C 
#
loop_
_pdbx_poly_seq_scheme.asym_id
_pdbx_poly_seq_scheme.auth_seq_num
_pdbx_poly_seq_scheme.entity_id
_pdbx_poly_seq_scheme.hetero
_pdbx_poly_seq_scheme.mon_id
_pdbx_poly_seq_scheme.pdb_ins_code
_pdbx_poly_seq_scheme.pdb_seq_num
_pdbx_poly_seq_scheme.pdb_strand_id
_pdbx_poly_seq_scheme.seq_id
A 1   1 n PHE . 1   A 1   
A 2   1 n GLU . 2   A 2   
A 3   1 n MET . 3   A 3   
A 4   1 n TRP . 4   A 4   
A 5   1 n GLN . 5   A 5   
A 6   1 n LEU . 6   A 6   
A 7   1 n THR . 7   A 7   
A 8   1 n ASP . 8   A 8   
A 9   1 n ILE . 9   A 9   
A 10  1 n HIS . 10  A 10  
A 11  1 n LEU . 11  A 11  
A 12  1 n ASP . 12  A 12  
A 13  1 n PRO . 13  A 13  
A 14  1 n MET . 14  A 14  
A 15  1 n TYR . 15  A 15  
A 16  1 n THR . 16  A 16  
A 17  1 n VAL . 17  A 17  
A 18  1 n GLY . 18  A 18  
A 19  1 n SER . 19  A 19  
A 20  1 n ASP . 20  A 20  
A 21  1 n PRO . 21  A 21  
A 22  1 n LEU . 22  A 22  
A 23  1 n LYS . 23  A 23  
A 24  1 n LEU . 24  A 24  
A 25  1 n CYS . 25  A 25  
A 26  1 n ARG . 26  A 26  
A 27  1 n GLU . 27  A 27  
A 28  1 n GLY . 28  A 28  
A 29  1 n LYS . 29  A 29  
A 30  1 n GLY . 30  A 30  
A 31  1 n ASN . 31  A 31  
A 32  1 n ALA . 32  A 32  
A 33  1 n GLY . 33  A 33  
A 34  1 n LYS . 34  A 34  
A 35  1 n TYR . 35  A 35  
A 36  1 n GLY . 36  A 36  
A 37  1 n ASP . 37  A 37  
A 38  1 n TYR . 38  A 38  
A 39  1 n SER . 39  A 39  
A 40  1 n CYS . 40  A 40  
A 41  1 n ASP . 41  A 41  
A 42  1 n ALA . 42  A 42  
A 43  1 n ASN . 43  A 43  
A 44  1 n MET . 44  A 44  
A 45  1 n ALA . 45  A 45  
A 46  1 n LEU . 46  A 46  
A 47  1 n LEU . 47  A 47  
A 48  1 n ASP . 48  A 48  
A 49  1 n SER . 49  A 49  
A 50  1 n LEU . 50  A 50  
A 51  1 n VAL . 51  A 51  
A 52  1 n LYS . 52  A 52  
A 53  1 n PHE . 53  A 53  
A 54  1 n ILE . 54  A 54  
A 55  1 n LYS . 55  A 55  
A 56  1 n ARG . 56  A 56  
A 57  1 n ASN . 57  A 57  
A 58  1 n THR . 58  A 58  
A 59  1 n ASP . 59  A 59  
A 60  1 n VAL . 60  A 60  
A 61  1 n ASN . 61  A 61  
A 62  1 n GLY . 62  A 62  
A 63  1 n LYS . 63  A 63  
A 64  1 n VAL . 64  A 64  
A 65  1 n MET . 65  A 65  
A 66  1 n VAL . 66  A 66  
A 67  1 n TYR . 67  A 67  
A 68  1 n ASN . 68  A 68  
A 69  1 n GLY . 69  A 69  
A 70  1 n ASP . 70  A 70  
A 71  1 n ILE . 71  A 71  
A 72  1 n VAL . 72  A 72  
A 73  1 n SER . 73  A 73  
A 74  1 n ARG . 74  A 74  
A 75  1 n ALA . 75  A 75  
A 76  1 n ILE . 76  A 76  
A 77  1 n PRO . 77  A 77  
A 78  1 n LYS . 78  A 78  
A 79  1 n TYR . 79  A 79  
A 80  1 n ASN . 80  A 80  
A 81  1 n LEU . 81  A 81  
A 82  1 n ASP . 82  A 82  
A 83  1 n TYR . 83  A 83  
A 84  1 n VAL . 84  A 84  
A 85  1 n LYS . 85  A 85  
A 86  1 n GLN . 86  A 86  
A 87  1 n SER . 87  A 87  
A 88  1 n ILE . 88  A 88  
A 89  1 n VAL . 89  A 89  
A 90  1 n ASN . 90  A 90  
A 91  1 n ALA . 91  A 91  
A 92  1 n THR . 92  A 92  
A 93  1 n ALA . 93  A 93  
A 94  1 n LEU . 94  A 94  
A 95  1 n LEU . 95  A 95  
A 96  1 n LYS . 96  A 96  
A 97  1 n LYS . 97  A 97  
A 98  1 n PHE . 98  A 98  
A 99  1 n GLU . 99  A 99  
A 100 1 n ASP . 100 A 100 
A 101 1 n PHE . 101 A 101 
A 102 1 n PHE . 102 A 102 
A 103 1 n ILE . 103 A 103 
A 104 1 n ILE . 104 A 104 
A 105 1 n PRO . 105 A 105 
A 106 1 n MET . 106 A 106 
A 107 1 n LEU . 107 A 107 
A 108 1 n GLY . 108 A 108 
A 109 1 n ASN . 109 A 109 
A 110 1 n HIS . 110 A 110 
A 111 1 n ASP . 111 A 111 
A 112 1 n VAL . 112 A 112 
A 113 1 n TYR . 113 A 113 
A 114 1 n PRO . 114 A 114 
A 115 1 n ALA . 115 A 115 
A 116 1 n ASN . 116 A 116 
A 117 1 n GLN . 117 A 117 
A 118 1 n MET . 118 A 118 
A 119 1 n ALA . 119 A 119 
A 120 1 n ILE . 120 A 120 
A 121 1 n ASN . 121 A 121 
A 122 1 n SER . 122 A 122 
A 123 1 n GLN . 123 A 123 
A 124 1 n TRP . 124 A 124 
A 125 1 n ILE . 125 A 125 
A 126 1 n PHE . 126 A 126 
A 127 1 n GLN . 127 A 127 
A 128 1 n PHE . 128 A 128 
A 129 1 n ALA . 129 A 129 
A 130 1 n ALA . 130 A 130 
A 131 1 n GLU . 131 A 131 
A 132 1 n GLN . 132 A 132 
A 133 1 n PHE . 133 A 133 
A 134 1 n ALA . 134 A 134 
A 135 1 n PRO . 135 A 135 
A 136 1 n PHE . 136 A 136 
A 137 1 n LEU . 137 A 137 
A 138 1 n SER . 138 A 138 
A 139 1 n GLN . 139 A 139 
A 140 1 n ASN . 140 A 140 
A 141 1 n ALA . 141 A 141 
A 142 1 n ILE . 142 A 142 
A 143 1 n GLU . 143 A 143 
A 144 1 n SER . 144 A 144 
A 145 1 n PHE . 145 A 145 
A 146 1 n LYS . 146 A 146 
A 147 1 n HIS . 147 A 147 
A 148 1 n GLY . 148 A 148 
A 149 1 n GLY . 149 A 149 
A 150 1 n TYR . 150 A 150 
A 151 1 n TYR . 151 A 151 
A 152 1 n THR . 152 A 152 
A 153 1 n MET . 153 A 153 
A 154 1 n PRO . 154 A 154 
A 155 1 n PHE . 155 A 155 
A 156 1 n PRO . 156 A 156 
A 157 1 n ALA . 157 A 157 
A 158 1 n HIS . 158 A 158 
A 159 1 n LEU . 159 A 159 
A 160 1 n GLY . 160 A 160 
A 161 1 n ILE . 161 A 161 
A 162 1 n LYS . 162 A 162 
A 163 1 n VAL . 163 A 163 
A 164 1 n PRO . 164 A 164 
A 165 1 n LEU . 165 A 165 
A 166 1 n ASN . 166 A 166 
A 167 1 n ALA . 167 A 167 
A 168 1 n VAL . 168 A 168 
A 169 1 n VAL . 169 A 169 
A 170 1 n LEU . 170 A 170 
A 171 1 n ASN . 171 A 171 
A 172 1 n THR . 172 A 172 
A 173 1 n VAL . 173 A 173 
A 174 1 n LEU . 174 A 174 
A 175 1 n TYR . 175 A 175 
A 176 1 n TYR . 176 A 176 
A 177 1 n ASN . 177 A 177 
A 178 1 n TYR . 178 A 178 
A 179 1 n ASN . 179 A 179 
A 180 1 n LYS . 180 A 180 
A 181 1 n GLN . 181 A 181 
A 182 1 n THR . 182 A 182 
A 183 1 n MET . 183 A 183 
A 184 1 n ASP . 184 A 184 
A 185 1 n SER . 185 A 185 
A 186 1 n THR . 186 A 186 
A 187 1 n ASP . 187 A 187 
A 188 1 n PRO . 188 A 188 
A 189 1 n LEU . 189 A 189 
A 190 1 n GLY . 190 A 190 
A 191 1 n GLN . 191 A 191 
A 192 1 n PHE . 192 A 192 
A 193 1 n GLU . 193 A 193 
A 194 1 n TRP . 194 A 194 
A 195 1 n PHE . 195 A 195 
A 196 1 n LYS . 196 A 196 
A 197 1 n THR . 197 A 197 
A 198 1 n VAL . 198 A 198 
A 199 1 n MET . 199 A 199 
A 200 1 n ASP . 200 A 200 
A 201 1 n GLY . 201 A 201 
A 202 1 n TYR . 202 A 202 
A 203 1 n ARG . 203 A 203 
A 204 1 n LYS . 204 A 204 
A 205 1 n THR . 205 A 205 
A 206 1 n GLY . 206 A 206 
A 207 1 n GLN . 207 A 207 
A 208 1 n ARG . 208 A 208 
A 209 1 n ALA . 209 A 209 
A 210 1 n ILE . 210 A 210 
A 211 1 n VAL . 211 A 211 
A 212 1 n SER . 212 A 212 
A 213 1 n MET . 213 A 213 
A 214 1 n HIS . 214 A 214 
A 215 1 n ILE . 215 A 215 
A 216 1 n CYS . 216 A 216 
A 217 1 n PRO . 217 A 217 
A 218 1 n GLY . 218 A 218 
A 219 1 n VAL . 219 A 219 
A 220 1 n ALA . 220 A 220 
A 221 1 n GLU . 221 A 221 
A 222 1 n ARG . 222 A 222 
A 223 1 n PHE . 223 A 223 
A 224 1 n ASN . 224 A 224 
A 225 1 n TYR . 225 A 225 
A 226 1 n SER . 226 A 226 
A 227 1 n ASP . 227 A 227 
A 228 1 n GLN . 228 A 228 
A 229 1 n LEU . 229 A 229 
A 230 1 n TYR . 230 A 230 
A 231 1 n PRO . 231 A 231 
A 232 1 n GLN . 232 A 232 
A 233 1 n TYR . 233 A 233 
A 234 1 n ASN . 234 A 234 
A 235 1 n ASP . 235 A 235 
A 236 1 n ARG . 236 A 236 
A 237 1 n LEU . 237 A 237 
A 238 1 n VAL . 238 A 238 
A 239 1 n ASP . 239 A 239 
A 240 1 n SER . 240 A 240 
A 241 1 n LEU . 241 A 241 
A 242 1 n ALA . 242 A 242 
A 243 1 n GLU . 243 A 243 
A 244 1 n TYR . 244 A 244 
A 245 1 n ASN . 245 A 245 
A 246 1 n ASP . 246 A 246 
A 247 1 n VAL . 247 A 247 
A 248 1 n ILE . 248 A 248 
A 249 1 n LEU . 249 A 249 
A 250 1 n GLY . 250 A 250 
A 251 1 n VAL . 251 A 251 
A 252 1 n LEU . 252 A 252 
A 253 1 n CYS . 253 A 253 
A 254 1 n GLY . 254 A 254 
A 255 1 n HIS . 255 A 255 
A 256 1 n LEU . 256 A 256 
A 257 1 n HIS . 257 A 257 
A 258 1 n THR . 258 A 258 
A 259 1 n ASP . 259 A 259 
A 260 1 n THR . 260 A 260 
A 261 1 n PHE . 261 A 261 
A 262 1 n ARG . 262 A 262 
A 263 1 n ILE . 263 A 263 
A 264 1 n LEU . 264 A 264 
A 265 1 n SER . 265 A 265 
A 266 1 n LYS . 266 A 266 
A 267 1 n GLY . 267 A 267 
A 268 1 n ASN . 268 A 268 
A 269 1 n LYS . 269 A 269 
A 270 1 n LYS . 270 A 270 
A 271 1 n VAL . 271 A 271 
A 272 1 n MET . 272 A 272 
A 273 1 n ALA . 273 A 273 
A 274 1 n PHE . 274 A 274 
A 275 1 n ILE . 275 A 275 
A 276 1 n GLY . 276 A 276 
A 277 1 n PRO . 277 A 277 
A 278 1 n SER . 278 A 278 
A 279 1 n VAL . 279 A 279 
A 280 1 n ASP . 280 A 280 
A 281 1 n THR . 281 A 281 
A 282 1 n TRP . 282 A 282 
A 283 1 n LEU . 283 A 283 
A 284 1 n GLY . 284 A 284 
A 285 1 n THR . 285 A 285 
A 286 1 n SER . 286 A 286 
A 287 1 n PRO . 287 A 287 
A 288 1 n SER . 288 A 288 
A 289 1 n ILE . 289 A 289 
A 290 1 n ARG . 290 A 290 
A 291 1 n LYS . 291 A 291 
A 292 1 n TYR . 292 A 292 
A 293 1 n ASP . 293 A 293 
A 294 1 n VAL . 294 A 294 
A 295 1 n GLY . 295 A 295 
A 296 1 n ASN . 296 A 296 
A 297 1 n GLY . 297 A 297 
A 298 1 n GLN . 298 A 298 
A 299 1 n GLY . 299 A 299 
A 300 1 n TYR . 300 A 300 
A 301 1 n MET . 301 A 301 
A 302 1 n LYS . 302 A 302 
A 303 1 n GLU . 303 A 303 
A 304 1 n PHE . 304 A 304 
A 305 1 n LYS . 305 A 305 
A 306 1 n ASN . 306 A 306 
A 307 1 n TYR . 307 A 307 
A 308 1 n HIS . 308 A 308 
A 309 1 n PHE . 309 A 309 
A 310 1 n GLN . 310 A 310 
A 311 1 n LEU . 311 A 311 
A 312 1 n ARG . 312 A 312 
A 313 1 n PRO . 313 A 313 
A 314 1 n LYS . 314 A 314 
A 315 1 n LYS . 315 A 315 
A 316 1 n ASP . 316 A 316 
A 317 1 n LYS . 317 A 317 
A 318 1 n LEU . 318 A 318 
A 319 1 n LYS . 319 A 319 
A 320 1 n PRO . 320 A 320 
A 321 1 n LYS . 321 A 321 
A 322 1 n THR . 322 A 322 
A 323 1 n THR . 323 A 323 
A 324 1 n ILE . 324 A 324 
A 325 1 n LYS . 325 A 325 
A 326 1 n GLN . 326 A 326 
A 327 1 n PRO . 327 A 327 
A 328 1 n SER . 328 A 328 
A 329 1 n ASP . 329 A 329 
A 330 1 n GLY . 330 A 330 
A 331 1 n PHE . 331 A 331 
A 332 1 n ASN . 332 A 332 
A 333 1 n LYS . 333 A 333 
A 334 1 n TRP . 334 A 334 
A 335 1 n LYS . 335 A 335 
A 336 1 n PHE . 336 A 336 
A 337 1 n ASN . 337 A 337 
A 338 1 n TYR . 338 A 338 
A 339 1 n GLY . 339 A 339 
A 340 1 n SER . 340 A 340 
A 341 1 n SER . 341 A 341 
A 342 1 n SER . 342 A 342 
A 343 1 n GLU . 343 A 343 
A 344 1 n TYR . 344 A 344 
A 345 1 n GLY . 345 A 345 
A 346 1 n LEU . 346 A 346 
A 347 1 n LYS . 347 A 347 
A 348 1 n GLU . 348 A 348 
A 349 1 n LEU . 349 A 349 
A 350 1 n SER . 350 A 350 
A 351 1 n PRO . 351 A 351 
A 352 1 n LYS . 352 A 352 
A 353 1 n GLU . 353 A 353 
A 354 1 n PHE . 354 A 354 
A 355 1 n GLU . 355 A 355 
A 356 1 n ILE . 356 A 356 
A 357 1 n LEU . 357 A 357 
A 358 1 n ALA . 358 A 358 
A 359 1 n ALA . 359 A 359 
A 360 1 n ARG . 360 A 360 
A 361 1 n MET . 361 A 361 
A 362 1 n ASP . 362 A 362 
A 363 1 n LYS . 363 A 363 
A 364 1 n ASP . 364 A 364 
A 365 1 n LEU . 365 A 365 
A 366 1 n GLN . 366 A 366 
A 367 1 n LEU . 367 A 367 
A 368 1 n PHE . 368 A 368 
A 369 1 n ASN . 369 A 369 
A 370 1 n LYS . 370 A 370 
A 371 1 n TYR . 371 A 371 
A 372 1 n HIS . 372 A 372 
A 373 1 n LEU . 373 A 373 
A 374 1 n HIS . 374 A 374 
A 375 1 n PHE . 375 A 375 
A 376 1 n ARG . 376 A 376 
A 377 1 n ALA . 377 A 377 
A 378 1 n ASP . 378 A 378 
A 379 1 n THR . 379 A 379 
A 380 1 n PRO . 380 A 380 
A 381 1 n GLY . 381 A 381 
A 382 1 n PHE . 382 A 382 
A 383 1 n THR . 383 A 383 
#
_software.classification other
_software.date           ?
_software.description    "Structure prediction"
_software.name           AlphaFold
_software.pdbx_ordinal   1
_software.type           package
_software.version        "AlphaFold-beta-20231127 (7a14c934-fe78-43c1-a552-7fb305b0ebd1 @ 2024-09-02 08:23:42)"
#
loop_
_struct_asym.entity_id
_struct_asym.id
1 A 
2 B 
3 C 
4 D 
5 E 
#
loop_
_struct_conn.conn_type_id
_struct_conn.id
_struct_conn.pdbx_ptnr1_PDB_ins_code
_struct_conn.pdbx_ptnr1_label_alt_id
_struct_conn.pdbx_ptnr2_PDB_ins_code
_struct_conn.pdbx_ptnr2_label_alt_id
_struct_conn.pdbx_role
_struct_conn.pdbx_value_order
_struct_conn.ptnr1_auth_asym_id
_struct_conn.ptnr1_auth_seq_id
_struct_conn.ptnr1_label_asym_id
_struct_conn.ptnr1_label_atom_id
_struct_conn.ptnr1_label_comp_id
_struct_conn.ptnr1_label_seq_id
_struct_conn.ptnr1_symmetry
_struct_conn.ptnr2_auth_asym_id
_struct_conn.ptnr2_auth_seq_id
_struct_conn.ptnr2_label_asym_id
_struct_conn.ptnr2_label_atom_id
_struct_conn.ptnr2_label_comp_id
_struct_conn.ptnr2_label_seq_id
_struct_conn.ptnr2_symmetry
covale covale1  ? ? ? ? ? ? D 1 D C1 NAG . 1_555 A 90  A ND2 ASN 90  1_555 
covale covale2  ? ? ? ? ? ? E 1 E C1 NAG . 1_555 A 224 A ND2 ASN 224 1_555 
covale covale3  ? ? ? ? ? ? D 1 D O4 NAG . 1_555 D 2   D C1  NAG .   1_555 
covale covale4  ? ? ? ? ? ? D 2 D O4 NAG . 1_555 D 3   D C1  MAN .   1_555 
covale covale5  ? ? ? ? ? ? D 3 D O2 MAN . 1_555 D 4   D C1  MAN .   1_555 
covale covale6  ? ? ? ? ? ? D 4 D O2 MAN . 1_555 D 5   D C1  MAN .   1_555 
covale covale7  ? ? ? ? ? ? D 4 D O6 MAN . 1_555 D 6   D C1  MAN .   1_555 
covale covale8  ? ? ? ? ? ? D 6 D O2 MAN . 1_555 D 7   D C1  MAN .   1_555 
covale covale9  ? ? ? ? ? ? D 6 D O6 MAN . 1_555 D 8   D C1  MAN .   1_555 
covale covale10 ? ? ? ? ? ? E 1 E O4 NAG . 1_555 E 2   E C1  NAG .   1_555 
covale covale11 ? ? ? ? ? ? E 2 E O4 NAG . 1_555 E 3   E C1  MAN .   1_555 
covale covale12 ? ? ? ? ? ? E 3 E O2 MAN . 1_555 E 4   E C1  MAN .   1_555 
covale covale13 ? ? ? ? ? ? E 4 E O2 MAN . 1_555 E 5   E C1  MAN .   1_555 
covale covale14 ? ? ? ? ? ? E 4 E O6 MAN . 1_555 E 6   E C1  MAN .   1_555 
covale covale15 ? ? ? ? ? ? E 6 E O2 MAN . 1_555 E 7   E C1  MAN .   1_555 
covale covale16 ? ? ? ? ? ? E 6 E O6 MAN . 1_555 E 8   E C1  MAN .   1_555 
#
_struct_conn_type.criteria  ?
_struct_conn_type.id        covale
_struct_conn_type.reference ?
#
loop_
_atom_site.group_PDB
_atom_site.id
_atom_site.type_symbol
_atom_site.label_atom_id
_atom_site.label_alt_id
_atom_site.label_comp_id
_atom_site.label_asym_id
_atom_site.label_entity_id
_atom_site.label_seq_id
_atom_site.pdbx_PDB_ins_code
_atom_site.Cartn_x
_atom_site.Cartn_y
_atom_site.Cartn_z
_atom_site.occupancy
_atom_site.B_iso_or_equiv
_atom_site.auth_seq_id
_atom_site.auth_asym_id
_atom_site.pdbx_PDB_model_num
ATOM   1    N  N   . PHE A 1 1   ? -6.841  -8.857  -17.529 1.00 96.53 1   A 1 
ATOM   2    C  CA  . PHE A 1 1   ? -6.681  -9.594  -16.272 1.00 97.65 1   A 1 
ATOM   3    C  C   . PHE A 1 1   ? -7.042  -8.703  -15.095 1.00 98.09 1   A 1 
ATOM   4    O  O   . PHE A 1 1   ? -7.234  -7.495  -15.260 1.00 97.74 1   A 1 
ATOM   5    C  CB  . PHE A 1 1   ? -5.257  -10.131 -16.132 1.00 97.01 1   A 1 
ATOM   6    C  CG  . PHE A 1 1   ? -4.196  -9.074  -15.946 1.00 97.65 1   A 1 
ATOM   7    C  CD1 . PHE A 1 1   ? -3.670  -8.395  -17.042 1.00 97.08 1   A 1 
ATOM   8    C  CD2 . PHE A 1 1   ? -3.709  -8.766  -14.685 1.00 97.03 1   A 1 
ATOM   9    C  CE1 . PHE A 1 1   ? -2.687  -7.431  -16.878 1.00 96.19 1   A 1 
ATOM   10   C  CE2 . PHE A 1 1   ? -2.728  -7.806  -14.513 1.00 96.35 1   A 1 
ATOM   11   C  CZ  . PHE A 1 1   ? -2.212  -7.135  -15.608 1.00 96.91 1   A 1 
ATOM   12   N  N   . GLU A 1 2   ? -7.164  -9.300  -13.922 1.00 98.39 2   A 1 
ATOM   13   C  CA  . GLU A 1 2   ? -7.482  -8.555  -12.712 1.00 98.49 2   A 1 
ATOM   14   C  C   . GLU A 1 2   ? -6.282  -8.550  -11.770 1.00 98.56 2   A 1 
ATOM   15   O  O   . GLU A 1 2   ? -5.450  -9.452  -11.793 1.00 98.31 2   A 1 
ATOM   16   C  CB  . GLU A 1 2   ? -8.699  -9.145  -12.015 1.00 98.10 2   A 1 
ATOM   17   C  CG  . GLU A 1 2   ? -9.983  -9.020  -12.822 1.00 95.33 2   A 1 
ATOM   18   C  CD  . GLU A 1 2   ? -11.197 -9.549  -12.077 1.00 93.25 2   A 1 
ATOM   19   O  OE1 . GLU A 1 2   ? -11.121 -10.662 -11.520 1.00 87.03 2   A 1 
ATOM   20   O  OE2 . GLU A 1 2   ? -12.220 -8.841  -12.032 1.00 86.03 2   A 1 
ATOM   21   N  N   . MET A 1 3   ? -6.213  -7.514  -10.923 1.00 98.70 3   A 1 
ATOM   22   C  CA  . MET A 1 3   ? -5.079  -7.350  -10.022 1.00 98.86 3   A 1 
ATOM   23   C  C   . MET A 1 3   ? -5.518  -6.737  -8.705  1.00 98.86 3   A 1 
ATOM   24   O  O   . MET A 1 3   ? -6.171  -5.700  -8.682  1.00 98.84 3   A 1 
ATOM   25   C  CB  . MET A 1 3   ? -4.011  -6.478  -10.682 1.00 98.70 3   A 1 
ATOM   26   C  CG  . MET A 1 3   ? -2.818  -6.158  -9.795  1.00 98.17 3   A 1 
ATOM   27   S  SD  . MET A 1 3   ? -1.510  -5.285  -10.687 1.00 97.45 3   A 1 
ATOM   28   C  CE  . MET A 1 3   ? -2.323  -3.746  -11.071 1.00 92.24 3   A 1 
ATOM   29   N  N   . TRP A 1 4   ? -5.148  -7.378  -7.603  1.00 98.90 4   A 1 
ATOM   30   C  CA  . TRP A 1 4   ? -5.446  -6.862  -6.279  1.00 98.95 4   A 1 
ATOM   31   C  C   . TRP A 1 4   ? -4.404  -5.839  -5.839  1.00 98.92 4   A 1 
ATOM   32   O  O   . TRP A 1 4   ? -3.225  -5.963  -6.160  1.00 98.85 4   A 1 
ATOM   33   C  CB  . TRP A 1 4   ? -5.479  -8.003  -5.258  1.00 98.92 4   A 1 
ATOM   34   C  CG  . TRP A 1 4   ? -6.563  -9.015  -5.488  1.00 98.91 4   A 1 
ATOM   35   C  CD1 . TRP A 1 4   ? -6.473  -10.164 -6.214  1.00 98.75 4   A 1 
ATOM   36   C  CD2 . TRP A 1 4   ? -7.898  -8.961  -4.980  1.00 98.88 4   A 1 
ATOM   37   N  NE1 . TRP A 1 4   ? -7.667  -10.839 -6.186  1.00 98.68 4   A 1 
ATOM   38   C  CE2 . TRP A 1 4   ? -8.563  -10.124 -5.435  1.00 98.79 4   A 1 
ATOM   39   C  CE3 . TRP A 1 4   ? -8.607  -8.055  -4.179  1.00 98.78 4   A 1 
ATOM   40   C  CZ2 . TRP A 1 4   ? -9.894  -10.396 -5.115  1.00 98.62 4   A 1 
ATOM   41   C  CZ3 . TRP A 1 4   ? -9.934  -8.332  -3.857  1.00 98.59 4   A 1 
ATOM   42   C  CH2 . TRP A 1 4   ? -10.553 -9.489  -4.329  1.00 98.51 4   A 1 
ATOM   43   N  N   . GLN A 1 5   ? -4.856  -4.822  -5.094  1.00 98.94 5   A 1 
ATOM   44   C  CA  . GLN A 1 5   ? -3.959  -3.855  -4.480  1.00 98.92 5   A 1 
ATOM   45   C  C   . GLN A 1 5   ? -4.110  -3.965  -2.970  1.00 98.99 5   A 1 
ATOM   46   O  O   . GLN A 1 5   ? -5.100  -3.506  -2.400  1.00 98.74 5   A 1 
ATOM   47   C  CB  . GLN A 1 5   ? -4.269  -2.440  -4.947  1.00 98.82 5   A 1 
ATOM   48   C  CG  . GLN A 1 5   ? -3.345  -1.387  -4.333  1.00 98.62 5   A 1 
ATOM   49   C  CD  . GLN A 1 5   ? -3.716  0.035   -4.722  1.00 98.58 5   A 1 
ATOM   50   O  OE1 . GLN A 1 5   ? -4.856  0.310   -5.107  1.00 95.27 5   A 1 
ATOM   51   N  NE2 . GLN A 1 5   ? -2.757  0.944   -4.615  1.00 94.53 5   A 1 
ATOM   52   N  N   . LEU A 1 6   ? -3.127  -4.576  -2.337  1.00 98.98 6   A 1 
ATOM   53   C  CA  . LEU A 1 6   ? -3.109  -4.763  -0.894  1.00 98.80 6   A 1 
ATOM   54   C  C   . LEU A 1 6   ? -2.093  -3.784  -0.314  1.00 98.88 6   A 1 
ATOM   55   O  O   . LEU A 1 6   ? -0.936  -3.775  -0.724  1.00 98.53 6   A 1 
ATOM   56   C  CB  . LEU A 1 6   ? -2.714  -6.203  -0.564  1.00 98.75 6   A 1 
ATOM   57   C  CG  . LEU A 1 6   ? -2.525  -6.582  0.905   1.00 98.24 6   A 1 
ATOM   58   C  CD1 . LEU A 1 6   ? -3.824  -6.401  1.672   1.00 97.53 6   A 1 
ATOM   59   C  CD2 . LEU A 1 6   ? -2.038  -8.020  1.010   1.00 97.32 6   A 1 
ATOM   60   N  N   . THR A 1 7   ? -2.523  -2.953  0.631   1.00 98.70 7   A 1 
ATOM   61   C  CA  . THR A 1 7   ? -1.609  -1.940  1.140   1.00 98.74 7   A 1 
ATOM   62   C  C   . THR A 1 7   ? -1.849  -1.623  2.605   1.00 98.74 7   A 1 
ATOM   63   O  O   . THR A 1 7   ? -2.979  -1.692  3.092   1.00 98.30 7   A 1 
ATOM   64   C  CB  . THR A 1 7   ? -1.677  -0.644  0.300   1.00 98.45 7   A 1 
ATOM   65   O  OG1 . THR A 1 7   ? -0.631  0.243   0.691   1.00 96.18 7   A 1 
ATOM   66   C  CG2 . THR A 1 7   ? -3.030  0.043   0.459   1.00 96.68 7   A 1 
ATOM   67   N  N   . ASP A 1 8   ? -0.757  -1.281  3.298   1.00 98.75 8   A 1 
ATOM   68   C  CA  . ASP A 1 8   ? -0.817  -0.777  4.658   1.00 98.78 8   A 1 
ATOM   69   C  C   . ASP A 1 8   ? -1.567  -1.695  5.612   1.00 98.77 8   A 1 
ATOM   70   O  O   . ASP A 1 8   ? -2.573  -1.309  6.206   1.00 98.11 8   A 1 
ATOM   71   C  CB  . ASP A 1 8   ? -1.416  0.624   4.661   1.00 98.70 8   A 1 
ATOM   72   C  CG  . ASP A 1 8   ? -0.532  1.631   3.948   1.00 98.59 8   A 1 
ATOM   73   O  OD1 . ASP A 1 8   ? 0.393   2.175   4.594   1.00 97.47 8   A 1 
ATOM   74   O  OD2 . ASP A 1 8   ? -0.740  1.867   2.740   1.00 97.74 8   A 1 
ATOM   75   N  N   . ILE A 1 9   ? -1.062  -2.907  5.771   1.00 98.62 9   A 1 
ATOM   76   C  CA  . ILE A 1 9   ? -1.676  -3.823  6.722   1.00 98.58 9   A 1 
ATOM   77   C  C   . ILE A 1 9   ? -1.319  -3.448  8.158   1.00 98.44 9   A 1 
ATOM   78   O  O   . ILE A 1 9   ? -2.133  -3.631  9.058   1.00 97.82 9   A 1 
ATOM   79   C  CB  . ILE A 1 9   ? -1.299  -5.299  6.459   1.00 98.30 9   A 1 
ATOM   80   C  CG1 . ILE A 1 9   ? 0.207   -5.529  6.539   1.00 96.59 9   A 1 
ATOM   81   C  CG2 . ILE A 1 9   ? -1.846  -5.743  5.101   1.00 95.37 9   A 1 
ATOM   82   C  CD1 . ILE A 1 9   ? 0.610   -6.993  6.408   1.00 95.11 9   A 1 
ATOM   83   N  N   . HIS A 1 10  ? -0.121  -2.934  8.368   1.00 98.24 10  A 1 
ATOM   84   C  CA  . HIS A 1 10  ? 0.348   -2.570  9.707   1.00 98.01 10  A 1 
ATOM   85   C  C   . HIS A 1 10  ? -0.067  -3.622  10.741  1.00 97.93 10  A 1 
ATOM   86   O  O   . HIS A 1 10  ? -0.658  -3.303  11.775  1.00 96.87 10  A 1 
ATOM   87   C  CB  . HIS A 1 10  ? -0.191  -1.206  10.112  1.00 97.85 10  A 1 
ATOM   88   C  CG  . HIS A 1 10  ? 0.378   -0.055  9.336   1.00 98.00 10  A 1 
ATOM   89   N  ND1 . HIS A 1 10  ? 1.619   0.488   9.599   1.00 97.05 10  A 1 
ATOM   90   C  CD2 . HIS A 1 10  ? -0.138  0.658   8.317   1.00 97.37 10  A 1 
ATOM   91   C  CE1 . HIS A 1 10  ? 1.847   1.494   8.768   1.00 97.11 10  A 1 
ATOM   92   N  NE2 . HIS A 1 10  ? 0.789   1.623   7.977   1.00 97.30 10  A 1 
ATOM   93   N  N   . LEU A 1 11  ? 0.236   -4.868  10.435  1.00 97.86 11  A 1 
ATOM   94   C  CA  . LEU A 1 11  ? -0.205  -5.989  11.250  1.00 97.84 11  A 1 
ATOM   95   C  C   . LEU A 1 11  ? 0.420   -5.982  12.642  1.00 97.66 11  A 1 
ATOM   96   O  O   . LEU A 1 11  ? 1.638   -6.033  12.783  1.00 96.75 11  A 1 
ATOM   97   C  CB  . LEU A 1 11  ? 0.123   -7.305  10.543  1.00 97.34 11  A 1 
ATOM   98   C  CG  . LEU A 1 11  ? -0.263  -8.593  11.266  1.00 95.41 11  A 1 
ATOM   99   C  CD1 . LEU A 1 11  ? -1.758  -8.632  11.526  1.00 93.22 11  A 1 
ATOM   100  C  CD2 . LEU A 1 11  ? 0.172   -9.791  10.434  1.00 92.77 11  A 1 
ATOM   101  N  N   . ASP A 1 12  ? -0.423  -5.914  13.668  1.00 97.54 12  A 1 
ATOM   102  C  CA  . ASP A 1 12  ? 0.027   -5.892  15.051  1.00 97.28 12  A 1 
ATOM   103  C  C   . ASP A 1 12  ? -0.145  -7.265  15.684  1.00 97.20 12  A 1 
ATOM   104  O  O   . ASP A 1 12  ? -1.275  -7.674  15.963  1.00 96.77 12  A 1 
ATOM   105  C  CB  . ASP A 1 12  ? -0.757  -4.845  15.841  1.00 96.66 12  A 1 
ATOM   106  C  CG  . ASP A 1 12  ? -0.267  -4.702  17.279  1.00 96.04 12  A 1 
ATOM   107  O  OD1 . ASP A 1 12  ? 0.696   -5.396  17.657  1.00 94.87 12  A 1 
ATOM   108  O  OD2 . ASP A 1 12  ? -0.838  -3.875  18.016  1.00 94.15 12  A 1 
ATOM   109  N  N   . PRO A 1 13  ? 0.950   -7.975  15.932  1.00 96.45 13  A 1 
ATOM   110  C  CA  . PRO A 1 13  ? 0.843   -9.312  16.511  1.00 95.80 13  A 1 
ATOM   111  C  C   . PRO A 1 13  ? 0.410   -9.297  17.969  1.00 95.82 13  A 1 
ATOM   112  O  O   . PRO A 1 13  ? 0.033   -10.342 18.510  1.00 94.80 13  A 1 
ATOM   113  C  CB  . PRO A 1 13  ? 2.265   -9.865  16.368  1.00 94.99 13  A 1 
ATOM   114  C  CG  . PRO A 1 13  ? 3.125   -8.650  16.481  1.00 93.96 13  A 1 
ATOM   115  C  CD  . PRO A 1 13  ? 2.362   -7.582  15.731  1.00 95.67 13  A 1 
ATOM   116  N  N   . MET A 1 14  ? 0.465   -8.142  18.600  1.00 95.97 14  A 1 
ATOM   117  C  CA  . MET A 1 14  ? 0.125   -8.037  20.020  1.00 95.71 14  A 1 
ATOM   118  C  C   . MET A 1 14  ? -1.313  -7.605  20.266  1.00 96.45 14  A 1 
ATOM   119  O  O   . MET A 1 14  ? -1.734  -7.484  21.419  1.00 95.93 14  A 1 
ATOM   120  C  CB  . MET A 1 14  ? 1.087   -7.076  20.721  1.00 94.63 14  A 1 
ATOM   121  C  CG  . MET A 1 14  ? 2.514   -7.596  20.795  1.00 90.84 14  A 1 
ATOM   122  S  SD  . MET A 1 14  ? 3.656   -6.444  21.569  1.00 85.16 14  A 1 
ATOM   123  C  CE  . MET A 1 14  ? 3.803   -5.220  20.281  1.00 74.83 14  A 1 
ATOM   124  N  N   . TYR A 1 15  ? -2.079  -7.397  19.183  1.00 96.37 15  A 1 
ATOM   125  C  CA  . TYR A 1 15  ? -3.484  -7.035  19.331  1.00 96.90 15  A 1 
ATOM   126  C  C   . TYR A 1 15  ? -4.190  -8.070  20.200  1.00 97.05 15  A 1 
ATOM   127  O  O   . TYR A 1 15  ? -4.082  -9.272  19.961  1.00 96.57 15  A 1 
ATOM   128  C  CB  . TYR A 1 15  ? -4.163  -6.940  17.970  1.00 97.09 15  A 1 
ATOM   129  C  CG  . TYR A 1 15  ? -5.601  -6.458  18.042  1.00 97.44 15  A 1 
ATOM   130  C  CD1 . TYR A 1 15  ? -6.631  -7.312  18.425  1.00 97.23 15  A 1 
ATOM   131  C  CD2 . TYR A 1 15  ? -5.926  -5.143  17.734  1.00 97.18 15  A 1 
ATOM   132  C  CE1 . TYR A 1 15  ? -7.937  -6.871  18.506  1.00 97.01 15  A 1 
ATOM   133  C  CE2 . TYR A 1 15  ? -7.235  -4.694  17.806  1.00 97.04 15  A 1 
ATOM   134  C  CZ  . TYR A 1 15  ? -8.240  -5.558  18.196  1.00 97.27 15  A 1 
ATOM   135  O  OH  . TYR A 1 15  ? -9.541  -5.123  18.267  1.00 96.90 15  A 1 
ATOM   136  N  N   . THR A 1 16  ? -4.915  -7.590  21.196  1.00 97.11 16  A 1 
ATOM   137  C  CA  . THR A 1 16  ? -5.594  -8.476  22.141  1.00 97.38 16  A 1 
ATOM   138  C  C   . THR A 1 16  ? -7.078  -8.140  22.218  1.00 97.53 16  A 1 
ATOM   139  O  O   . THR A 1 16  ? -7.450  -7.021  22.560  1.00 97.19 16  A 1 
ATOM   140  C  CB  . THR A 1 16  ? -4.964  -8.365  23.538  1.00 96.90 16  A 1 
ATOM   141  O  OG1 . THR A 1 16  ? -3.581  -8.688  23.467  1.00 93.90 16  A 1 
ATOM   142  C  CG2 . THR A 1 16  ? -5.655  -9.300  24.522  1.00 93.84 16  A 1 
ATOM   143  N  N   . VAL A 1 17  ? -7.922  -9.098  21.896  1.00 97.22 17  A 1 
ATOM   144  C  CA  . VAL A 1 17  ? -9.358  -8.907  21.982  1.00 97.37 17  A 1 
ATOM   145  C  C   . VAL A 1 17  ? -9.758  -8.596  23.423  1.00 97.37 17  A 1 
ATOM   146  O  O   . VAL A 1 17  ? -9.288  -9.241  24.354  1.00 96.66 17  A 1 
ATOM   147  C  CB  . VAL A 1 17  ? -10.113 -10.163 21.496  1.00 96.82 17  A 1 
ATOM   148  C  CG1 . VAL A 1 17  ? -11.619 -9.965  21.638  1.00 95.40 17  A 1 
ATOM   149  C  CG2 . VAL A 1 17  ? -9.749  -10.463 20.052  1.00 95.70 17  A 1 
ATOM   150  N  N   . GLY A 1 18  ? -10.608 -7.587  23.584  1.00 96.98 18  A 1 
ATOM   151  C  CA  . GLY A 1 18  ? -11.066 -7.210  24.907  1.00 96.94 18  A 1 
ATOM   152  C  C   . GLY A 1 18  ? -10.149 -6.248  25.633  1.00 97.24 18  A 1 
ATOM   153  O  O   . GLY A 1 18  ? -10.401 -5.907  26.791  1.00 96.21 18  A 1 
ATOM   154  N  N   . SER A 1 19  ? -9.082  -5.818  24.977  1.00 97.25 19  A 1 
ATOM   155  C  CA  . SER A 1 19  ? -8.156  -4.861  25.567  1.00 97.16 19  A 1 
ATOM   156  C  C   . SER A 1 19  ? -8.672  -3.434  25.394  1.00 96.96 19  A 1 
ATOM   157  O  O   . SER A 1 19  ? -9.742  -3.207  24.828  1.00 96.51 19  A 1 
ATOM   158  C  CB  . SER A 1 19  ? -6.774  -5.006  24.942  1.00 96.88 19  A 1 
ATOM   159  O  OG  . SER A 1 19  ? -6.815  -4.717  23.561  1.00 95.67 19  A 1 
ATOM   160  N  N   . ASP A 1 20  ? -7.899  -2.478  25.899  1.00 96.71 20  A 1 
ATOM   161  C  CA  . ASP A 1 20  ? -8.263  -1.071  25.874  1.00 96.51 20  A 1 
ATOM   162  C  C   . ASP A 1 20  ? -7.777  -0.408  24.583  1.00 96.19 20  A 1 
ATOM   163  O  O   . ASP A 1 20  ? -6.566  -0.314  24.366  1.00 95.57 20  A 1 
ATOM   164  C  CB  . ASP A 1 20  ? -7.658  -0.366  27.092  1.00 96.35 20  A 1 
ATOM   165  C  CG  . ASP A 1 20  ? -8.122  1.068   27.249  1.00 96.03 20  A 1 
ATOM   166  O  OD1 . ASP A 1 20  ? -8.791  1.598   26.340  1.00 94.77 20  A 1 
ATOM   167  O  OD2 . ASP A 1 20  ? -7.826  1.675   28.299  1.00 94.46 20  A 1 
ATOM   168  N  N   . PRO A 1 21  ? -8.692  0.074   23.740  1.00 95.90 21  A 1 
ATOM   169  C  CA  . PRO A 1 21  ? -8.287  0.742   22.500  1.00 94.93 21  A 1 
ATOM   170  C  C   . PRO A 1 21  ? -7.406  1.965   22.743  1.00 94.20 21  A 1 
ATOM   171  O  O   . PRO A 1 21  ? -6.600  2.323   21.887  1.00 92.78 21  A 1 
ATOM   172  C  CB  . PRO A 1 21  ? -9.617  1.137   21.859  1.00 94.17 21  A 1 
ATOM   173  C  CG  . PRO A 1 21  ? -10.577 0.097   22.359  1.00 93.47 21  A 1 
ATOM   174  C  CD  . PRO A 1 21  ? -10.159 -0.123  23.794  1.00 95.33 21  A 1 
ATOM   175  N  N   . LEU A 1 22  ? -7.549  2.603   23.893  1.00 95.07 22  A 1 
ATOM   176  C  CA  . LEU A 1 22  ? -6.723  3.754   24.224  1.00 94.30 22  A 1 
ATOM   177  C  C   . LEU A 1 22  ? -5.298  3.337   24.582  1.00 94.05 22  A 1 
ATOM   178  O  O   . LEU A 1 22  ? -4.410  4.178   24.681  1.00 92.55 22  A 1 
ATOM   179  C  CB  . LEU A 1 22  ? -7.339  4.548   25.381  1.00 94.06 22  A 1 
ATOM   180  C  CG  . LEU A 1 22  ? -8.691  5.201   25.082  1.00 91.54 22  A 1 
ATOM   181  C  CD1 . LEU A 1 22  ? -9.209  5.932   26.318  1.00 88.03 22  A 1 
ATOM   182  C  CD2 . LEU A 1 22  ? -8.576  6.156   23.905  1.00 87.24 22  A 1 
ATOM   183  N  N   . LYS A 1 23  ? -5.082  2.039   24.752  1.00 94.39 23  A 1 
ATOM   184  C  CA  . LYS A 1 23  ? -3.754  1.495   25.023  1.00 94.50 23  A 1 
ATOM   185  C  C   . LYS A 1 23  ? -3.303  0.613   23.863  1.00 94.53 23  A 1 
ATOM   186  O  O   . LYS A 1 23  ? -2.703  -0.442  24.056  1.00 93.67 23  A 1 
ATOM   187  C  CB  . LYS A 1 23  ? -3.753  0.722   26.343  1.00 94.67 23  A 1 
ATOM   188  C  CG  . LYS A 1 23  ? -4.042  1.604   27.548  1.00 93.67 23  A 1 
ATOM   189  C  CD  . LYS A 1 23  ? -3.928  0.844   28.860  1.00 89.47 23  A 1 
ATOM   190  C  CE  . LYS A 1 23  ? -4.158  1.773   30.045  1.00 84.45 23  A 1 
ATOM   191  N  NZ  . LYS A 1 23  ? -4.014  1.071   31.344  1.00 75.07 23  A 1 
ATOM   192  N  N   . LEU A 1 24  ? -3.621  1.071   22.649  1.00 94.90 24  A 1 
ATOM   193  C  CA  . LEU A 1 24  ? -3.201  0.433   21.409  1.00 94.54 24  A 1 
ATOM   194  C  C   . LEU A 1 24  ? -3.765  -0.974  21.213  1.00 95.19 24  A 1 
ATOM   195  O  O   . LEU A 1 24  ? -3.257  -1.753  20.408  1.00 93.99 24  A 1 
ATOM   196  C  CB  . LEU A 1 24  ? -1.674  0.396   21.295  1.00 93.39 24  A 1 
ATOM   197  C  CG  . LEU A 1 24  ? -0.957  1.747   21.471  1.00 91.15 24  A 1 
ATOM   198  C  CD1 . LEU A 1 24  ? 0.548   1.570   21.340  1.00 87.58 24  A 1 
ATOM   199  C  CD2 . LEU A 1 24  ? -1.472  2.760   20.461  1.00 86.58 24  A 1 
ATOM   200  N  N   . CYS A 1 25  ? -4.828  -1.300  21.942  1.00 95.84 25  A 1 
ATOM   201  C  CA  . CYS A 1 25  ? -5.442  -2.618  21.870  1.00 96.14 25  A 1 
ATOM   202  C  C   . CYS A 1 25  ? -4.453  -3.730  22.238  1.00 96.12 25  A 1 
ATOM   203  O  O   . CYS A 1 25  ? -4.521  -4.838  21.697  1.00 95.45 25  A 1 
ATOM   204  C  CB  . CYS A 1 25  ? -6.029  -2.876  20.480  1.00 96.08 25  A 1 
ATOM   205  S  SG  . CYS A 1 25  ? -7.341  -1.745  19.975  1.00 95.84 25  A 1 
ATOM   206  N  N   . ARG A 1 26  ? -3.556  -3.430  23.172  1.00 96.06 26  A 1 
ATOM   207  C  CA  . ARG A 1 26  ? -2.535  -4.401  23.560  1.00 95.74 26  A 1 
ATOM   208  C  C   . ARG A 1 26  ? -2.582  -4.753  25.043  1.00 95.85 26  A 1 
ATOM   209  O  O   . ARG A 1 26  ? -2.130  -5.821  25.438  1.00 94.46 26  A 1 
ATOM   210  C  CB  . ARG A 1 26  ? -1.149  -3.874  23.209  1.00 94.74 26  A 1 
ATOM   211  C  CG  . ARG A 1 26  ? -0.926  -3.701  21.723  1.00 93.49 26  A 1 
ATOM   212  C  CD  . ARG A 1 26  ? 0.372   -2.977  21.418  1.00 91.28 26  A 1 
ATOM   213  N  NE  . ARG A 1 26  ? 0.540   -2.778  19.987  1.00 88.83 26  A 1 
ATOM   214  C  CZ  . ARG A 1 26  ? 1.356   -1.880  19.439  1.00 86.88 26  A 1 
ATOM   215  N  NH1 . ARG A 1 26  ? 2.098   -1.099  20.203  1.00 83.04 26  A 1 
ATOM   216  N  NH2 . ARG A 1 26  ? 1.432   -1.773  18.123  1.00 81.40 26  A 1 
ATOM   217  N  N   . GLU A 1 27  ? -3.118  -3.860  25.856  1.00 95.83 27  A 1 
ATOM   218  C  CA  . GLU A 1 27  ? -3.175  -4.080  27.297  1.00 95.99 27  A 1 
ATOM   219  C  C   . GLU A 1 27  ? -4.430  -3.461  27.885  1.00 96.75 27  A 1 
ATOM   220  O  O   . GLU A 1 27  ? -5.224  -2.842  27.179  1.00 95.98 27  A 1 
ATOM   221  C  CB  . GLU A 1 27  ? -1.931  -3.501  27.974  1.00 93.62 27  A 1 
ATOM   222  C  CG  . GLU A 1 27  ? -1.718  -2.023  27.713  1.00 85.83 27  A 1 
ATOM   223  C  CD  . GLU A 1 27  ? -0.452  -1.497  28.366  1.00 85.12 27  A 1 
ATOM   224  O  OE1 . GLU A 1 27  ? -0.437  -1.360  29.598  1.00 78.58 27  A 1 
ATOM   225  O  OE2 . GLU A 1 27  ? 0.518   -1.231  27.636  1.00 78.70 27  A 1 
ATOM   226  N  N   . GLY A 1 28  ? -4.607  -3.635  29.186  1.00 96.05 28  A 1 
ATOM   227  C  CA  . GLY A 1 28  ? -5.772  -3.111  29.855  1.00 96.59 28  A 1 
ATOM   228  C  C   . GLY A 1 28  ? -7.022  -3.893  29.497  1.00 97.27 28  A 1 
ATOM   229  O  O   . GLY A 1 28  ? -6.959  -4.941  28.864  1.00 96.07 28  A 1 
ATOM   230  N  N   . LYS A 1 29  ? -8.166  -3.359  29.906  1.00 96.95 29  A 1 
ATOM   231  C  CA  . LYS A 1 29  ? -9.445  -3.992  29.631  1.00 96.90 29  A 1 
ATOM   232  C  C   . LYS A 1 29  ? -10.375 -3.001  28.946  1.00 96.84 29  A 1 
ATOM   233  O  O   . LYS A 1 29  ? -10.479 -1.848  29.373  1.00 94.65 29  A 1 
ATOM   234  C  CB  . LYS A 1 29  ? -10.080 -4.508  30.922  1.00 95.91 29  A 1 
ATOM   235  C  CG  . LYS A 1 29  ? -9.282  -5.607  31.602  1.00 86.68 29  A 1 
ATOM   236  C  CD  . LYS A 1 29  ? -9.973  -6.113  32.853  1.00 79.29 29  A 1 
ATOM   237  C  CE  . LYS A 1 29  ? -9.180  -7.223  33.514  1.00 69.84 29  A 1 
ATOM   238  N  NZ  . LYS A 1 29  ? -9.848  -7.742  34.743  1.00 60.83 29  A 1 
ATOM   239  N  N   . GLY A 1 30  ? -11.031 -3.444  27.895  1.00 96.38 30  A 1 
ATOM   240  C  CA  . GLY A 1 30  ? -11.927 -2.589  27.150  1.00 95.85 30  A 1 
ATOM   241  C  C   . GLY A 1 30  ? -12.719 -3.379  26.137  1.00 96.16 30  A 1 
ATOM   242  O  O   . GLY A 1 30  ? -12.981 -4.561  26.329  1.00 94.71 30  A 1 
ATOM   243  N  N   . ASN A 1 31  ? -13.091 -2.724  25.039  1.00 95.70 31  A 1 
ATOM   244  C  CA  . ASN A 1 31  ? -13.949 -3.357  24.052  1.00 94.70 31  A 1 
ATOM   245  C  C   . ASN A 1 31  ? -13.287 -3.526  22.685  1.00 95.34 31  A 1 
ATOM   246  O  O   . ASN A 1 31  ? -13.957 -3.480  21.657  1.00 93.61 31  A 1 
ATOM   247  C  CB  . ASN A 1 31  ? -15.252 -2.573  23.916  1.00 91.62 31  A 1 
ATOM   248  C  CG  . ASN A 1 31  ? -15.029 -1.091  23.672  1.00 83.63 31  A 1 
ATOM   249  O  OD1 . ASN A 1 31  ? -13.956 -0.675  23.261  1.00 70.26 31  A 1 
ATOM   250  N  ND2 . ASN A 1 31  ? -16.056 -0.287  23.926  1.00 75.36 31  A 1 
ATOM   251  N  N   . ALA A 1 32  ? -11.974 -3.720  22.657  1.00 96.02 32  A 1 
ATOM   252  C  CA  . ALA A 1 32  ? -11.281 -4.004  21.412  1.00 96.30 32  A 1 
ATOM   253  C  C   . ALA A 1 32  ? -11.915 -5.236  20.770  1.00 96.44 32  A 1 
ATOM   254  O  O   . ALA A 1 32  ? -12.017 -6.290  21.398  1.00 95.88 32  A 1 
ATOM   255  C  CB  . ALA A 1 32  ? -9.797  -4.236  21.666  1.00 96.23 32  A 1 
ATOM   256  N  N   . GLY A 1 33  ? -12.356 -5.095  19.529  1.00 96.16 33  A 1 
ATOM   257  C  CA  . GLY A 1 33  ? -13.130 -6.128  18.863  1.00 95.98 33  A 1 
ATOM   258  C  C   . GLY A 1 33  ? -12.325 -7.305  18.324  1.00 96.64 33  A 1 
ATOM   259  O  O   . GLY A 1 33  ? -11.107 -7.243  18.197  1.00 96.27 33  A 1 
ATOM   260  N  N   . LYS A 1 34  ? -13.041 -8.363  17.985  1.00 96.59 34  A 1 
ATOM   261  C  CA  . LYS A 1 34  ? -12.419 -9.584  17.484  1.00 96.69 34  A 1 
ATOM   262  C  C   . LYS A 1 34  ? -11.589 -9.360  16.224  1.00 97.10 34  A 1 
ATOM   263  O  O   . LYS A 1 34  ? -10.511 -9.944  16.069  1.00 96.93 34  A 1 
ATOM   264  C  CB  . LYS A 1 34  ? -13.486 -10.647 17.207  1.00 96.27 34  A 1 
ATOM   265  C  CG  . LYS A 1 34  ? -12.937 -11.950 16.646  1.00 93.54 34  A 1 
ATOM   266  C  CD  . LYS A 1 34  ? -14.030 -12.974 16.452  1.00 90.19 34  A 1 
ATOM   267  C  CE  . LYS A 1 34  ? -13.473 -14.279 15.901  1.00 84.69 34  A 1 
ATOM   268  N  NZ  . LYS A 1 34  ? -14.528 -15.310 15.729  1.00 76.65 34  A 1 
ATOM   269  N  N   . TYR A 1 35  ? -12.091 -8.499  15.321  1.00 97.43 35  A 1 
ATOM   270  C  CA  . TYR A 1 35  ? -11.434 -8.277  14.036  1.00 97.63 35  A 1 
ATOM   271  C  C   . TYR A 1 35  ? -10.744 -6.919  13.934  1.00 97.66 35  A 1 
ATOM   272  O  O   . TYR A 1 35  ? -10.329 -6.514  12.850  1.00 96.71 35  A 1 
ATOM   273  C  CB  . TYR A 1 35  ? -12.440 -8.441  12.896  1.00 97.70 35  A 1 
ATOM   274  C  CG  . TYR A 1 35  ? -12.974 -9.839  12.773  1.00 97.80 35  A 1 
ATOM   275  C  CD1 . TYR A 1 35  ? -12.204 -10.844 12.190  1.00 97.30 35  A 1 
ATOM   276  C  CD2 . TYR A 1 35  ? -14.239 -10.166 13.239  1.00 97.29 35  A 1 
ATOM   277  C  CE1 . TYR A 1 35  ? -12.689 -12.140 12.074  1.00 96.94 35  A 1 
ATOM   278  C  CE2 . TYR A 1 35  ? -14.727 -11.456 13.126  1.00 97.04 35  A 1 
ATOM   279  C  CZ  . TYR A 1 35  ? -13.948 -12.441 12.543  1.00 97.15 35  A 1 
ATOM   280  O  OH  . TYR A 1 35  ? -14.425 -13.721 12.430  1.00 96.36 35  A 1 
ATOM   281  N  N   . GLY A 1 36  ? -10.627 -6.231  15.056  1.00 97.40 36  A 1 
ATOM   282  C  CA  . GLY A 1 36  ? -9.950  -4.954  15.054  1.00 97.24 36  A 1 
ATOM   283  C  C   . GLY A 1 36  ? -10.722 -3.858  15.760  1.00 97.17 36  A 1 
ATOM   284  O  O   . GLY A 1 36  ? -11.819 -4.075  16.281  1.00 96.35 36  A 1 
ATOM   285  N  N   . ASP A 1 37  ? -10.121 -2.668  15.766  1.00 96.53 37  A 1 
ATOM   286  C  CA  . ASP A 1 37  ? -10.719 -1.496  16.381  1.00 96.46 37  A 1 
ATOM   287  C  C   . ASP A 1 37  ? -10.250 -0.279  15.597  1.00 96.33 37  A 1 
ATOM   288  O  O   . ASP A 1 37  ? -9.103  -0.235  15.163  1.00 95.59 37  A 1 
ATOM   289  C  CB  . ASP A 1 37  ? -10.290 -1.384  17.847  1.00 95.99 37  A 1 
ATOM   290  C  CG  . ASP A 1 37  ? -11.038 -0.296  18.587  1.00 95.37 37  A 1 
ATOM   291  O  OD1 . ASP A 1 37  ? -10.674 0.889   18.421  1.00 92.97 37  A 1 
ATOM   292  O  OD2 . ASP A 1 37  ? -11.982 -0.621  19.322  1.00 92.57 37  A 1 
ATOM   293  N  N   . TYR A 1 38  ? -11.136 0.693   15.425  1.00 95.55 38  A 1 
ATOM   294  C  CA  . TYR A 1 38  ? -10.804 1.857   14.614  1.00 94.91 38  A 1 
ATOM   295  C  C   . TYR A 1 38  ? -9.722  2.751   15.226  1.00 94.17 38  A 1 
ATOM   296  O  O   . TYR A 1 38  ? -9.280  3.710   14.587  1.00 91.47 38  A 1 
ATOM   297  C  CB  . TYR A 1 38  ? -12.070 2.674   14.332  1.00 94.77 38  A 1 
ATOM   298  C  CG  . TYR A 1 38  ? -13.004 2.006   13.344  1.00 95.30 38  A 1 
ATOM   299  C  CD1 . TYR A 1 38  ? -12.573 1.707   12.059  1.00 94.63 38  A 1 
ATOM   300  C  CD2 . TYR A 1 38  ? -14.305 1.672   13.693  1.00 94.78 38  A 1 
ATOM   301  C  CE1 . TYR A 1 38  ? -13.418 1.098   11.141  1.00 94.33 38  A 1 
ATOM   302  C  CE2 . TYR A 1 38  ? -15.160 1.065   12.786  1.00 94.34 38  A 1 
ATOM   303  C  CZ  . TYR A 1 38  ? -14.715 0.779   11.506  1.00 94.87 38  A 1 
ATOM   304  O  OH  . TYR A 1 38  ? -15.547 0.179   10.603  1.00 93.80 38  A 1 
ATOM   305  N  N   . SER A 1 39  ? -9.301  2.452   16.433  1.00 94.74 39  A 1 
ATOM   306  C  CA  . SER A 1 39  ? -8.229  3.203   17.082  1.00 94.25 39  A 1 
ATOM   307  C  C   . SER A 1 39  ? -6.900  2.458   17.059  1.00 94.49 39  A 1 
ATOM   308  O  O   . SER A 1 39  ? -5.899  2.951   17.581  1.00 91.83 39  A 1 
ATOM   309  C  CB  . SER A 1 39  ? -8.596  3.509   18.537  1.00 92.88 39  A 1 
ATOM   310  O  OG  . SER A 1 39  ? -9.758  4.315   18.615  1.00 86.00 39  A 1 
ATOM   311  N  N   . CYS A 1 40  ? -6.875  1.282   16.441  1.00 96.07 40  A 1 
ATOM   312  C  CA  . CYS A 1 40  ? -5.707  0.419   16.501  1.00 96.37 40  A 1 
ATOM   313  C  C   . CYS A 1 40  ? -5.272  -0.121  15.144  1.00 96.55 40  A 1 
ATOM   314  O  O   . CYS A 1 40  ? -6.002  -0.022  14.159  1.00 95.71 40  A 1 
ATOM   315  C  CB  . CYS A 1 40  ? -5.996  -0.756  17.442  1.00 96.15 40  A 1 
ATOM   316  S  SG  . CYS A 1 40  ? -6.396  -0.261  19.134  1.00 95.66 40  A 1 
ATOM   317  N  N   . ASP A 1 41  ? -4.068  -0.686  15.097  1.00 97.03 41  A 1 
ATOM   318  C  CA  . ASP A 1 41  ? -3.586  -1.356  13.897  1.00 97.34 41  A 1 
ATOM   319  C  C   . ASP A 1 41  ? -4.284  -2.708  13.738  1.00 97.59 41  A 1 
ATOM   320  O  O   . ASP A 1 41  ? -4.890  -3.229  14.675  1.00 96.80 41  A 1 
ATOM   321  C  CB  . ASP A 1 41  ? -2.075  -1.544  13.943  1.00 96.96 41  A 1 
ATOM   322  C  CG  . ASP A 1 41  ? -1.319  -0.291  13.515  1.00 96.48 41  A 1 
ATOM   323  O  OD1 . ASP A 1 41  ? -1.865  0.490   12.714  1.00 94.52 41  A 1 
ATOM   324  O  OD2 . ASP A 1 41  ? -0.172  -0.107  13.964  1.00 94.29 41  A 1 
ATOM   325  N  N   . ALA A 1 42  ? -4.186  -3.275  12.538  1.00 97.81 42  A 1 
ATOM   326  C  CA  . ALA A 1 42  ? -4.882  -4.500  12.194  1.00 98.03 42  A 1 
ATOM   327  C  C   . ALA A 1 42  ? -4.386  -5.722  12.967  1.00 98.09 42  A 1 
ATOM   328  O  O   . ALA A 1 42  ? -3.227  -5.786  13.362  1.00 97.35 42  A 1 
ATOM   329  C  CB  . ALA A 1 42  ? -4.777  -4.753  10.695  1.00 97.82 42  A 1 
ATOM   330  N  N   . ASN A 1 43  ? -5.279  -6.691  13.168  1.00 97.81 43  A 1 
ATOM   331  C  CA  . ASN A 1 43  ? -4.925  -7.927  13.839  1.00 97.97 43  A 1 
ATOM   332  C  C   . ASN A 1 43  ? -4.955  -9.126  12.898  1.00 98.20 43  A 1 
ATOM   333  O  O   . ASN A 1 43  ? -5.427  -9.029  11.766  1.00 97.94 43  A 1 
ATOM   334  C  CB  . ASN A 1 43  ? -5.813  -8.169  15.070  1.00 97.23 43  A 1 
ATOM   335  C  CG  . ASN A 1 43  ? -7.231  -8.563  14.697  1.00 97.42 43  A 1 
ATOM   336  O  OD1 . ASN A 1 43  ? -7.681  -8.390  13.568  1.00 94.15 43  A 1 
ATOM   337  N  ND2 . ASN A 1 43  ? -7.951  -9.121  15.666  1.00 94.34 43  A 1 
ATOM   338  N  N   . MET A 1 44  ? -4.433  -10.251 13.360  1.00 98.23 44  A 1 
ATOM   339  C  CA  . MET A 1 44  ? -4.313  -11.426 12.498  1.00 98.20 44  A 1 
ATOM   340  C  C   . MET A 1 44  ? -5.667  -12.026 12.116  1.00 98.41 44  A 1 
ATOM   341  O  O   . MET A 1 44  ? -5.824  -12.556 11.016  1.00 98.35 44  A 1 
ATOM   342  C  CB  . MET A 1 44  ? -3.440  -12.494 13.152  1.00 97.77 44  A 1 
ATOM   343  C  CG  . MET A 1 44  ? -3.173  -13.703 12.261  1.00 94.51 44  A 1 
ATOM   344  S  SD  . MET A 1 44  ? -2.357  -13.280 10.696  1.00 91.73 44  A 1 
ATOM   345  C  CE  . MET A 1 44  ? -0.665  -13.068 11.261  1.00 83.27 44  A 1 
ATOM   346  N  N   . ALA A 1 45  ? -6.641  -11.958 12.994  1.00 98.24 45  A 1 
ATOM   347  C  CA  . ALA A 1 45  ? -7.969  -12.485 12.675  1.00 98.30 45  A 1 
ATOM   348  C  C   . ALA A 1 45  ? -8.522  -11.797 11.436  1.00 98.50 45  A 1 
ATOM   349  O  O   . ALA A 1 45  ? -9.093  -12.439 10.552  1.00 98.28 45  A 1 
ATOM   350  C  CB  . ALA A 1 45  ? -8.911  -12.298 13.864  1.00 98.04 45  A 1 
ATOM   351  N  N   . LEU A 1 46  ? -8.347  -10.478 11.358  1.00 98.44 46  A 1 
ATOM   352  C  CA  . LEU A 1 46  ? -8.787  -9.725  10.193  1.00 98.61 46  A 1 
ATOM   353  C  C   . LEU A 1 46  ? -8.024  -10.147 8.940   1.00 98.73 46  A 1 
ATOM   354  O  O   . LEU A 1 46  ? -8.626  -10.378 7.890   1.00 98.69 46  A 1 
ATOM   355  C  CB  . LEU A 1 46  ? -8.599  -8.221  10.434  1.00 98.58 46  A 1 
ATOM   356  C  CG  . LEU A 1 46  ? -8.963  -7.319  9.246   1.00 98.35 46  A 1 
ATOM   357  C  CD1 . LEU A 1 46  ? -10.470 -7.334  9.015   1.00 97.93 46  A 1 
ATOM   358  C  CD2 . LEU A 1 46  ? -8.463  -5.906  9.490   1.00 97.89 46  A 1 
ATOM   359  N  N   . LEU A 1 47  ? -6.703  -10.263 9.056   1.00 98.63 47  A 1 
ATOM   360  C  CA  . LEU A 1 47  ? -5.897  -10.651 7.902   1.00 98.61 47  A 1 
ATOM   361  C  C   . LEU A 1 47  ? -6.230  -12.060 7.427   1.00 98.77 47  A 1 
ATOM   362  O  O   . LEU A 1 47  ? -6.256  -12.319 6.227   1.00 98.49 47  A 1 
ATOM   363  C  CB  . LEU A 1 47  ? -4.403  -10.539 8.222   1.00 98.42 47  A 1 
ATOM   364  C  CG  . LEU A 1 47  ? -3.735  -9.198  7.898   1.00 96.41 47  A 1 
ATOM   365  C  CD1 . LEU A 1 47  ? -3.730  -8.968  6.391   1.00 92.85 47  A 1 
ATOM   366  C  CD2 . LEU A 1 47  ? -4.454  -8.041  8.590   1.00 92.68 47  A 1 
ATOM   367  N  N   . ASP A 1 48  ? -6.485  -12.972 8.347   1.00 98.67 48  A 1 
ATOM   368  C  CA  . ASP A 1 48  ? -6.885  -14.318 7.968   1.00 98.55 48  A 1 
ATOM   369  C  C   . ASP A 1 48  ? -8.187  -14.289 7.170   1.00 98.60 48  A 1 
ATOM   370  O  O   . ASP A 1 48  ? -8.333  -14.988 6.171   1.00 98.53 48  A 1 
ATOM   371  C  CB  . ASP A 1 48  ? -7.064  -15.205 9.215   1.00 98.27 48  A 1 
ATOM   372  C  CG  . ASP A 1 48  ? -5.741  -15.613 9.832   1.00 94.21 48  A 1 
ATOM   373  O  OD1 . ASP A 1 48  ? -4.695  -15.547 9.149   1.00 91.06 48  A 1 
ATOM   374  O  OD2 . ASP A 1 48  ? -5.745  -16.019 11.015  1.00 90.48 48  A 1 
ATOM   375  N  N   . SER A 1 49  ? -9.132  -13.455 7.599   1.00 98.58 49  A 1 
ATOM   376  C  CA  . SER A 1 49  ? -10.402 -13.332 6.893   1.00 98.58 49  A 1 
ATOM   377  C  C   . SER A 1 49  ? -10.195 -12.715 5.508   1.00 98.67 49  A 1 
ATOM   378  O  O   . SER A 1 49  ? -10.890 -13.069 4.553   1.00 98.52 49  A 1 
ATOM   379  C  CB  . SER A 1 49  ? -11.402 -12.493 7.712   1.00 98.05 49  A 1 
ATOM   380  O  OG  . SER A 1 49  ? -11.102 -11.115 7.639   1.00 92.32 49  A 1 
ATOM   381  N  N   . LEU A 1 50  ? -9.228  -11.815 5.390   1.00 98.78 50  A 1 
ATOM   382  C  CA  . LEU A 1 50  ? -8.936  -11.164 4.114   1.00 98.85 50  A 1 
ATOM   383  C  C   . LEU A 1 50  ? -8.320  -12.143 3.123   1.00 98.83 50  A 1 
ATOM   384  O  O   . LEU A 1 50  ? -8.691  -12.170 1.948   1.00 98.79 50  A 1 
ATOM   385  C  CB  . LEU A 1 50  ? -8.010  -9.966  4.315   1.00 98.79 50  A 1 
ATOM   386  C  CG  . LEU A 1 50  ? -7.575  -9.234  3.043   1.00 98.56 50  A 1 
ATOM   387  C  CD1 . LEU A 1 50  ? -8.786  -8.743  2.268   1.00 98.25 50  A 1 
ATOM   388  C  CD2 . LEU A 1 50  ? -6.654  -8.077  3.395   1.00 98.19 50  A 1 
ATOM   389  N  N   . VAL A 1 51  ? -7.377  -12.945 3.591   1.00 98.86 51  A 1 
ATOM   390  C  CA  . VAL A 1 51  ? -6.762  -13.957 2.735   1.00 98.75 51  A 1 
ATOM   391  C  C   . VAL A 1 51  ? -7.835  -14.877 2.158   1.00 98.75 51  A 1 
ATOM   392  O  O   . VAL A 1 51  ? -7.855  -15.158 0.961   1.00 98.68 51  A 1 
ATOM   393  C  CB  . VAL A 1 51  ? -5.711  -14.785 3.508   1.00 98.68 51  A 1 
ATOM   394  C  CG1 . VAL A 1 51  ? -5.231  -15.961 2.672   1.00 98.13 51  A 1 
ATOM   395  C  CG2 . VAL A 1 51  ? -4.533  -13.899 3.899   1.00 98.24 51  A 1 
ATOM   396  N  N   . LYS A 1 52  ? -8.732  -15.340 3.018   1.00 98.78 52  A 1 
ATOM   397  C  CA  . LYS A 1 52  ? -9.814  -16.213 2.590   1.00 98.60 52  A 1 
ATOM   398  C  C   . LYS A 1 52  ? -10.706 -15.523 1.567   1.00 98.67 52  A 1 
ATOM   399  O  O   . LYS A 1 52  ? -11.078 -16.115 0.545   1.00 98.44 52  A 1 
ATOM   400  C  CB  . LYS A 1 52  ? -10.639 -16.662 3.804   1.00 98.32 52  A 1 
ATOM   401  C  CG  . LYS A 1 52  ? -11.782 -17.602 3.471   1.00 92.61 52  A 1 
ATOM   402  C  CD  . LYS A 1 52  ? -12.519 -18.041 4.724   1.00 89.24 52  A 1 
ATOM   403  C  CE  . LYS A 1 52  ? -13.673 -18.980 4.397   1.00 78.89 52  A 1 
ATOM   404  N  NZ  . LYS A 1 52  ? -14.393 -19.425 5.632   1.00 71.27 52  A 1 
ATOM   405  N  N   . PHE A 1 53  ? -11.048 -14.258 1.815   1.00 98.76 53  A 1 
ATOM   406  C  CA  . PHE A 1 53  ? -11.901 -13.496 0.914   1.00 98.72 53  A 1 
ATOM   407  C  C   . PHE A 1 53  ? -11.258 -13.316 -0.460  1.00 98.78 53  A 1 
ATOM   408  O  O   . PHE A 1 53  ? -11.908 -13.518 -1.490  1.00 98.62 53  A 1 
ATOM   409  C  CB  . PHE A 1 53  ? -12.229 -12.128 1.517   1.00 98.70 53  A 1 
ATOM   410  C  CG  . PHE A 1 53  ? -13.053 -11.250 0.605   1.00 98.66 53  A 1 
ATOM   411  C  CD1 . PHE A 1 53  ? -14.412 -11.447 0.474   1.00 98.35 53  A 1 
ATOM   412  C  CD2 . PHE A 1 53  ? -12.450 -10.235 -0.127  1.00 98.36 53  A 1 
ATOM   413  C  CE1 . PHE A 1 53  ? -15.175 -10.660 -0.367  1.00 98.00 53  A 1 
ATOM   414  C  CE2 . PHE A 1 53  ? -13.204 -9.437  -0.973  1.00 98.01 53  A 1 
ATOM   415  C  CZ  . PHE A 1 53  ? -14.569 -9.648  -1.096  1.00 98.04 53  A 1 
ATOM   416  N  N   . ILE A 1 54  ? -9.995  -12.922 -0.477  1.00 98.84 54  A 1 
ATOM   417  C  CA  . ILE A 1 54  ? -9.300  -12.698 -1.737  1.00 98.83 54  A 1 
ATOM   418  C  C   . ILE A 1 54  ? -9.220  -13.975 -2.566  1.00 98.73 54  A 1 
ATOM   419  O  O   . ILE A 1 54  ? -9.517  -13.971 -3.760  1.00 98.60 54  A 1 
ATOM   420  C  CB  . ILE A 1 54  ? -7.886  -12.129 -1.497  1.00 98.86 54  A 1 
ATOM   421  C  CG1 . ILE A 1 54  ? -7.979  -10.698 -0.957  1.00 98.70 54  A 1 
ATOM   422  C  CG2 . ILE A 1 54  ? -7.062  -12.160 -2.786  1.00 98.72 54  A 1 
ATOM   423  C  CD1 . ILE A 1 54  ? -6.639  -10.091 -0.566  1.00 98.44 54  A 1 
ATOM   424  N  N   . LYS A 1 55  ? -8.839  -15.072 -1.937  1.00 98.64 55  A 1 
ATOM   425  C  CA  . LYS A 1 55  ? -8.708  -16.336 -2.655  1.00 98.36 55  A 1 
ATOM   426  C  C   . LYS A 1 55  ? -10.055 -16.813 -3.198  1.00 98.16 55  A 1 
ATOM   427  O  O   . LYS A 1 55  ? -10.128 -17.388 -4.277  1.00 97.34 55  A 1 
ATOM   428  C  CB  . LYS A 1 55  ? -8.066  -17.392 -1.755  1.00 97.89 55  A 1 
ATOM   429  C  CG  . LYS A 1 55  ? -6.643  -17.031 -1.334  1.00 96.38 55  A 1 
ATOM   430  C  CD  . LYS A 1 55  ? -6.044  -18.018 -0.359  1.00 94.14 55  A 1 
ATOM   431  C  CE  . LYS A 1 55  ? -5.468  -19.230 -1.071  1.00 90.50 55  A 1 
ATOM   432  N  NZ  . LYS A 1 55  ? -4.709  -20.110 -0.133  1.00 87.44 55  A 1 
ATOM   433  N  N   . ARG A 1 56  ? -11.126 -16.549 -2.455  1.00 98.47 56  A 1 
ATOM   434  C  CA  . ARG A 1 56  ? -12.465 -16.944 -2.867  1.00 98.17 56  A 1 
ATOM   435  C  C   . ARG A 1 56  ? -12.971 -16.095 -4.028  1.00 98.24 56  A 1 
ATOM   436  O  O   . ARG A 1 56  ? -13.841 -16.523 -4.791  1.00 97.31 56  A 1 
ATOM   437  C  CB  . ARG A 1 56  ? -13.427 -16.859 -1.684  1.00 97.39 56  A 1 
ATOM   438  C  CG  . ARG A 1 56  ? -14.849 -17.333 -1.971  1.00 87.61 56  A 1 
ATOM   439  C  CD  . ARG A 1 56  ? -15.716 -17.213 -0.725  1.00 86.63 56  A 1 
ATOM   440  N  NE  . ARG A 1 56  ? -17.103 -17.625 -0.959  1.00 78.54 56  A 1 
ATOM   441  C  CZ  . ARG A 1 56  ? -17.534 -18.883 -0.904  1.00 73.58 56  A 1 
ATOM   442  N  NH1 . ARG A 1 56  ? -16.682 -19.863 -0.619  1.00 65.68 56  A 1 
ATOM   443  N  NH2 . ARG A 1 56  ? -18.798 -19.157 -1.144  1.00 66.34 56  A 1 
ATOM   444  N  N   . ASN A 1 57  ? -12.426 -14.884 -4.170  1.00 98.32 57  A 1 
ATOM   445  C  CA  . ASN A 1 57  ? -12.886 -13.941 -5.186  1.00 98.38 57  A 1 
ATOM   446  C  C   . ASN A 1 57  ? -11.845 -13.654 -6.270  1.00 98.21 57  A 1 
ATOM   447  O  O   . ASN A 1 57  ? -11.830 -12.577 -6.856  1.00 97.43 57  A 1 
ATOM   448  C  CB  . ASN A 1 57  ? -13.336 -12.643 -4.516  1.00 98.21 57  A 1 
ATOM   449  C  CG  . ASN A 1 57  ? -14.627 -12.810 -3.745  1.00 97.46 57  A 1 
ATOM   450  O  OD1 . ASN A 1 57  ? -15.714 -12.697 -4.301  1.00 90.31 57  A 1 
ATOM   451  N  ND2 . ASN A 1 57  ? -14.507 -13.101 -2.459  1.00 90.06 57  A 1 
ATOM   452  N  N   . THR A 1 58  ? -10.991 -14.635 -6.531  1.00 98.38 58  A 1 
ATOM   453  C  CA  . THR A 1 58  ? -9.974  -14.523 -7.561  1.00 98.16 58  A 1 
ATOM   454  C  C   . THR A 1 58  ? -10.156 -15.631 -8.589  1.00 97.69 58  A 1 
ATOM   455  O  O   . THR A 1 58  ? -10.199 -16.804 -8.223  1.00 95.73 58  A 1 
ATOM   456  C  CB  . THR A 1 58  ? -8.569  -14.612 -6.960  1.00 97.88 58  A 1 
ATOM   457  O  OG1 . THR A 1 58  ? -8.356  -13.535 -6.049  1.00 95.01 58  A 1 
ATOM   458  C  CG2 . THR A 1 58  ? -7.503  -14.552 -8.051  1.00 95.99 58  A 1 
ATOM   459  N  N   . ASP A 1 59  ? -10.266 -15.256 -9.871  1.00 96.66 59  A 1 
ATOM   460  C  CA  . ASP A 1 59  ? -10.347 -16.263 -10.915 1.00 95.43 59  A 1 
ATOM   461  C  C   . ASP A 1 59  ? -8.957  -16.559 -11.476 1.00 95.63 59  A 1 
ATOM   462  O  O   . ASP A 1 59  ? -7.959  -16.009 -11.010 1.00 92.51 59  A 1 
ATOM   463  C  CB  . ASP A 1 59  ? -11.323 -15.842 -12.027 1.00 92.61 59  A 1 
ATOM   464  C  CG  . ASP A 1 59  ? -10.900 -14.579 -12.756 1.00 84.24 59  A 1 
ATOM   465  O  OD1 . ASP A 1 59  ? -9.690  -14.296 -12.843 1.00 78.55 59  A 1 
ATOM   466  O  OD2 . ASP A 1 59  ? -11.794 -13.876 -13.277 1.00 78.55 59  A 1 
ATOM   467  N  N   . VAL A 1 60  ? -8.894  -17.436 -12.479 1.00 94.94 60  A 1 
ATOM   468  C  CA  . VAL A 1 60  ? -7.616  -17.892 -13.011 1.00 94.34 60  A 1 
ATOM   469  C  C   . VAL A 1 60  ? -6.762  -16.746 -13.563 1.00 94.71 60  A 1 
ATOM   470  O  O   . VAL A 1 60  ? -5.536  -16.814 -13.525 1.00 92.14 60  A 1 
ATOM   471  C  CB  . VAL A 1 60  ? -7.826  -18.966 -14.099 1.00 92.49 60  A 1 
ATOM   472  C  CG1 . VAL A 1 60  ? -8.570  -18.386 -15.287 1.00 82.30 60  A 1 
ATOM   473  C  CG2 . VAL A 1 60  ? -6.500  -19.565 -14.536 1.00 82.90 60  A 1 
ATOM   474  N  N   . ASN A 1 61  ? -7.407  -15.687 -14.048 1.00 95.37 61  A 1 
ATOM   475  C  CA  . ASN A 1 61  ? -6.687  -14.537 -14.597 1.00 95.68 61  A 1 
ATOM   476  C  C   . ASN A 1 61  ? -6.627  -13.369 -13.621 1.00 96.66 61  A 1 
ATOM   477  O  O   . ASN A 1 61  ? -6.388  -12.228 -14.022 1.00 94.46 61  A 1 
ATOM   478  C  CB  . ASN A 1 61  ? -7.326  -14.091 -15.910 1.00 92.88 61  A 1 
ATOM   479  C  CG  . ASN A 1 61  ? -7.153  -15.113 -17.011 1.00 86.21 61  A 1 
ATOM   480  O  OD1 . ASN A 1 61  ? -6.075  -15.670 -17.189 1.00 76.00 61  A 1 
ATOM   481  N  ND2 . ASN A 1 61  ? -8.221  -15.366 -17.755 1.00 75.18 61  A 1 
ATOM   482  N  N   . GLY A 1 62  ? -6.845  -13.657 -12.337 1.00 96.92 62  A 1 
ATOM   483  C  CA  . GLY A 1 62  ? -6.826  -12.621 -11.317 1.00 97.63 62  A 1 
ATOM   484  C  C   . GLY A 1 62  ? -5.812  -12.871 -10.220 1.00 98.29 62  A 1 
ATOM   485  O  O   . GLY A 1 62  ? -5.816  -12.180 -9.208  1.00 97.64 62  A 1 
ATOM   486  N  N   . LYS A 1 63  ? -4.946  -13.872 -10.421 1.00 98.11 63  A 1 
ATOM   487  C  CA  . LYS A 1 63  ? -3.936  -14.211 -9.419  1.00 98.21 63  A 1 
ATOM   488  C  C   . LYS A 1 63  ? -2.730  -13.281 -9.546  1.00 98.31 63  A 1 
ATOM   489  O  O   . LYS A 1 63  ? -1.604  -13.708 -9.830  1.00 98.05 63  A 1 
ATOM   490  C  CB  . LYS A 1 63  ? -3.522  -15.676 -9.554  1.00 97.96 63  A 1 
ATOM   491  C  CG  . LYS A 1 63  ? -4.639  -16.644 -9.239  1.00 96.79 63  A 1 
ATOM   492  C  CD  . LYS A 1 63  ? -4.180  -18.084 -9.314  1.00 94.40 63  A 1 
ATOM   493  C  CE  . LYS A 1 63  ? -5.309  -19.037 -8.949  1.00 89.72 63  A 1 
ATOM   494  N  NZ  . LYS A 1 63  ? -4.870  -20.460 -8.989  1.00 82.50 63  A 1 
ATOM   495  N  N   . VAL A 1 64  ? -3.004  -12.001 -9.323  1.00 98.65 64  A 1 
ATOM   496  C  CA  . VAL A 1 64  ? -2.000  -10.948 -9.424  1.00 98.73 64  A 1 
ATOM   497  C  C   . VAL A 1 64  ? -2.229  -9.986  -8.264  1.00 98.83 64  A 1 
ATOM   498  O  O   . VAL A 1 64  ? -3.372  -9.636  -7.957  1.00 98.80 64  A 1 
ATOM   499  C  CB  . VAL A 1 64  ? -2.112  -10.173 -10.754 1.00 98.60 64  A 1 
ATOM   500  C  CG1 . VAL A 1 64  ? -0.987  -9.157  -10.873 1.00 97.99 64  A 1 
ATOM   501  C  CG2 . VAL A 1 64  ? -2.085  -11.136 -11.934 1.00 97.98 64  A 1 
ATOM   502  N  N   . MET A 1 65  ? -1.151  -9.568  -7.618  1.00 98.82 65  A 1 
ATOM   503  C  CA  . MET A 1 65  ? -1.287  -8.692  -6.457  1.00 98.98 65  A 1 
ATOM   504  C  C   . MET A 1 65  ? -0.082  -7.786  -6.294  1.00 98.94 65  A 1 
ATOM   505  O  O   . MET A 1 65  ? 1.062   -8.241  -6.366  1.00 98.86 65  A 1 
ATOM   506  C  CB  . MET A 1 65  ? -1.479  -9.517  -5.188  1.00 98.80 65  A 1 
ATOM   507  C  CG  . MET A 1 65  ? -1.507  -8.695  -3.901  1.00 98.34 65  A 1 
ATOM   508  S  SD  . MET A 1 65  ? -1.716  -9.707  -2.427  1.00 98.17 65  A 1 
ATOM   509  C  CE  . MET A 1 65  ? -3.400  -10.260 -2.648  1.00 95.45 65  A 1 
ATOM   510  N  N   . VAL A 1 66  ? -0.359  -6.505  -6.057  1.00 98.97 66  A 1 
ATOM   511  C  CA  . VAL A 1 66  ? 0.677   -5.565  -5.667  1.00 98.93 66  A 1 
ATOM   512  C  C   . VAL A 1 66  ? 0.546   -5.354  -4.169  1.00 98.93 66  A 1 
ATOM   513  O  O   . VAL A 1 66  ? -0.541  -5.085  -3.670  1.00 98.74 66  A 1 
ATOM   514  C  CB  . VAL A 1 66  ? 0.520   -4.206  -6.378  1.00 98.63 66  A 1 
ATOM   515  C  CG1 . VAL A 1 66  ? 1.564   -3.220  -5.863  1.00 94.14 66  A 1 
ATOM   516  C  CG2 . VAL A 1 66  ? 0.648   -4.379  -7.882  1.00 93.29 66  A 1 
ATOM   517  N  N   . TYR A 1 67  ? 1.659   -5.506  -3.450  1.00 98.86 67  A 1 
ATOM   518  C  CA  . TYR A 1 67  ? 1.660   -5.123  -2.043  1.00 98.77 67  A 1 
ATOM   519  C  C   . TYR A 1 67  ? 2.325   -3.756  -1.936  1.00 98.66 67  A 1 
ATOM   520  O  O   . TYR A 1 67  ? 3.529   -3.618  -2.178  1.00 98.21 67  A 1 
ATOM   521  C  CB  . TYR A 1 67  ? 2.367   -6.140  -1.142  1.00 98.58 67  A 1 
ATOM   522  C  CG  . TYR A 1 67  ? 2.180   -5.682  0.279   1.00 97.69 67  A 1 
ATOM   523  C  CD1 . TYR A 1 67  ? 0.947   -5.825  0.911   1.00 95.59 67  A 1 
ATOM   524  C  CD2 . TYR A 1 67  ? 3.176   -4.990  0.960   1.00 95.80 67  A 1 
ATOM   525  C  CE1 . TYR A 1 67  ? 0.712   -5.314  2.171   1.00 93.77 67  A 1 
ATOM   526  C  CE2 . TYR A 1 67  ? 2.949   -4.466  2.233   1.00 93.45 67  A 1 
ATOM   527  C  CZ  . TYR A 1 67  ? 1.721   -4.629  2.821   1.00 92.65 67  A 1 
ATOM   528  O  OH  . TYR A 1 67  ? 1.474   -4.107  4.067   1.00 89.89 67  A 1 
ATOM   529  N  N   . ASN A 1 68  ? 1.552   -2.742  -1.555  1.00 98.59 68  A 1 
ATOM   530  C  CA  . ASN A 1 68  ? 1.995   -1.353  -1.626  1.00 98.56 68  A 1 
ATOM   531  C  C   . ASN A 1 68  ? 2.726   -0.824  -0.393  1.00 98.55 68  A 1 
ATOM   532  O  O   . ASN A 1 68  ? 2.831   0.391   -0.211  1.00 96.59 68  A 1 
ATOM   533  C  CB  . ASN A 1 68  ? 0.809   -0.438  -1.959  1.00 97.71 68  A 1 
ATOM   534  C  CG  . ASN A 1 68  ? 0.725   -0.090  -3.429  1.00 97.87 68  A 1 
ATOM   535  O  OD1 . ASN A 1 68  ? -0.117  -0.619  -4.164  1.00 91.73 68  A 1 
ATOM   536  N  ND2 . ASN A 1 68  ? 1.589   0.803   -3.864  1.00 91.54 68  A 1 
ATOM   537  N  N   . GLY A 1 69  ? 3.258   -1.714  0.431   1.00 98.17 69  A 1 
ATOM   538  C  CA  . GLY A 1 69  ? 4.103   -1.285  1.532   1.00 98.14 69  A 1 
ATOM   539  C  C   . GLY A 1 69  ? 3.418   -1.089  2.871   1.00 98.33 69  A 1 
ATOM   540  O  O   . GLY A 1 69  ? 2.217   -1.294  3.013   1.00 97.38 69  A 1 
ATOM   541  N  N   . ASP A 1 70  ? 4.224   -0.669  3.852   1.00 98.42 70  A 1 
ATOM   542  C  CA  . ASP A 1 70  ? 3.845   -0.516  5.250   1.00 98.47 70  A 1 
ATOM   543  C  C   . ASP A 1 70  ? 3.305   -1.816  5.855   1.00 98.34 70  A 1 
ATOM   544  O  O   . ASP A 1 70  ? 2.111   -1.999  6.083   1.00 97.00 70  A 1 
ATOM   545  C  CB  . ASP A 1 70  ? 2.878   0.642   5.459   1.00 98.16 70  A 1 
ATOM   546  C  CG  . ASP A 1 70  ? 3.615   1.945   5.762   1.00 97.91 70  A 1 
ATOM   547  O  OD1 . ASP A 1 70  ? 4.864   1.936   5.780   1.00 96.52 70  A 1 
ATOM   548  O  OD2 . ASP A 1 70  ? 2.940   2.972   5.989   1.00 96.71 70  A 1 
ATOM   549  N  N   . ILE A 1 71  ? 4.252   -2.696  6.124   1.00 98.28 71  A 1 
ATOM   550  C  CA  . ILE A 1 71  ? 4.007   -3.962  6.795   1.00 98.01 71  A 1 
ATOM   551  C  C   . ILE A 1 71  ? 3.959   -3.765  8.304   1.00 98.04 71  A 1 
ATOM   552  O  O   . ILE A 1 71  ? 3.098   -4.309  8.996   1.00 97.54 71  A 1 
ATOM   553  C  CB  . ILE A 1 71  ? 5.150   -4.945  6.468   1.00 97.72 71  A 1 
ATOM   554  C  CG1 . ILE A 1 71  ? 5.120   -5.332  4.991   1.00 94.90 71  A 1 
ATOM   555  C  CG2 . ILE A 1 71  ? 5.087   -6.169  7.375   1.00 93.94 71  A 1 
ATOM   556  C  CD1 . ILE A 1 71  ? 6.411   -5.989  4.509   1.00 93.16 71  A 1 
ATOM   557  N  N   . VAL A 1 72  ? 4.901   -2.982  8.805   1.00 97.30 72  A 1 
ATOM   558  C  CA  . VAL A 1 72  ? 5.173   -2.907  10.230  1.00 97.29 72  A 1 
ATOM   559  C  C   . VAL A 1 72  ? 4.165   -2.047  10.991  1.00 97.37 72  A 1 
ATOM   560  O  O   . VAL A 1 72  ? 3.870   -0.922  10.600  1.00 96.56 72  A 1 
ATOM   561  C  CB  . VAL A 1 72  ? 6.594   -2.366  10.480  1.00 96.50 72  A 1 
ATOM   562  C  CG1 . VAL A 1 72  ? 6.953   -2.440  11.958  1.00 94.32 72  A 1 
ATOM   563  C  CG2 . VAL A 1 72  ? 7.612   -3.137  9.645   1.00 94.76 72  A 1 
ATOM   564  N  N   . SER A 1 73  ? 3.659   -2.586  12.091  1.00 96.58 73  A 1 
ATOM   565  C  CA  . SER A 1 73  ? 2.761   -1.843  12.962  1.00 95.79 73  A 1 
ATOM   566  C  C   . SER A 1 73  ? 3.551   -0.849  13.801  1.00 94.84 73  A 1 
ATOM   567  O  O   . SER A 1 73  ? 4.758   -1.006  14.004  1.00 90.40 73  A 1 
ATOM   568  C  CB  . SER A 1 73  ? 1.973   -2.780  13.876  1.00 94.02 73  A 1 
ATOM   569  O  OG  . SER A 1 73  ? 2.816   -3.356  14.860  1.00 85.21 73  A 1 
ATOM   570  N  N   . ARG A 1 74  ? 2.861   0.171   14.290  1.00 91.34 74  A 1 
ATOM   571  C  CA  . ARG A 1 74  ? 3.499   1.174   15.131  1.00 87.72 74  A 1 
ATOM   572  C  C   . ARG A 1 74  ? 3.555   0.665   16.570  1.00 86.77 74  A 1 
ATOM   573  O  O   . ARG A 1 74  ? 2.779   1.085   17.429  1.00 80.39 74  A 1 
ATOM   574  C  CB  . ARG A 1 74  ? 2.733   2.488   15.036  1.00 83.20 74  A 1 
ATOM   575  C  CG  . ARG A 1 74  ? 2.875   3.181   13.694  1.00 77.11 74  A 1 
ATOM   576  C  CD  . ARG A 1 74  ? 1.882   4.312   13.547  1.00 73.78 74  A 1 
ATOM   577  N  NE  . ARG A 1 74  ? 0.527   3.799   13.461  1.00 72.62 74  A 1 
ATOM   578  C  CZ  . ARG A 1 74  ? -0.029  3.324   12.348  1.00 69.98 74  A 1 
ATOM   579  N  NH1 . ARG A 1 74  ? 0.657   3.325   11.213  1.00 63.51 74  A 1 
ATOM   580  N  NH2 . ARG A 1 74  ? -1.263  2.846   12.367  1.00 62.75 74  A 1 
ATOM   581  N  N   . ALA A 1 75  ? 4.474   -0.268  16.809  1.00 84.16 75  A 1 
ATOM   582  C  CA  . ALA A 1 75  ? 4.600   -0.917  18.114  1.00 81.47 75  A 1 
ATOM   583  C  C   . ALA A 1 75  ? 5.427   -0.085  19.092  1.00 83.24 75  A 1 
ATOM   584  O  O   . ALA A 1 75  ? 6.450   -0.535  19.602  1.00 78.45 75  A 1 
ATOM   585  C  CB  . ALA A 1 75  ? 5.210   -2.298  17.950  1.00 76.45 75  A 1 
ATOM   586  N  N   . ILE A 1 76  ? 4.962   1.132   19.347  1.00 83.32 76  A 1 
ATOM   587  C  CA  . ILE A 1 76  ? 5.620   1.998   20.316  1.00 80.77 76  A 1 
ATOM   588  C  C   . ILE A 1 76  ? 5.140   1.592   21.707  1.00 81.87 76  A 1 
ATOM   589  O  O   . ILE A 1 76  ? 3.937   1.451   21.920  1.00 76.80 76  A 1 
ATOM   590  C  CB  . ILE A 1 76  ? 5.284   3.480   20.052  1.00 75.92 76  A 1 
ATOM   591  C  CG1 . ILE A 1 76  ? 5.743   3.878   18.645  1.00 68.62 76  A 1 
ATOM   592  C  CG2 . ILE A 1 76  ? 5.911   4.379   21.107  1.00 67.22 76  A 1 
ATOM   593  C  CD1 . ILE A 1 76  ? 5.312   5.262   18.219  1.00 63.64 76  A 1 
ATOM   594  N  N   . PRO A 1 77  ? 6.049   1.392   22.652  1.00 79.15 77  A 1 
ATOM   595  C  CA  . PRO A 1 77  ? 7.483   1.668   22.633  1.00 77.77 77  A 1 
ATOM   596  C  C   . PRO A 1 77  ? 8.363   0.490   22.212  1.00 81.47 77  A 1 
ATOM   597  O  O   . PRO A 1 77  ? 9.583   0.561   22.350  1.00 75.94 77  A 1 
ATOM   598  C  CB  . PRO A 1 77  ? 7.767   2.039   24.097  1.00 71.43 77  A 1 
ATOM   599  C  CG  . PRO A 1 77  ? 6.855   1.138   24.851  1.00 69.26 77  A 1 
ATOM   600  C  CD  . PRO A 1 77  ? 5.588   1.063   24.009  1.00 73.96 77  A 1 
ATOM   601  N  N   . LYS A 1 78  ? 7.776   -0.583  21.696  1.00 83.84 78  A 1 
ATOM   602  C  CA  . LYS A 1 78  ? 8.540   -1.780  21.355  1.00 83.63 78  A 1 
ATOM   603  C  C   . LYS A 1 78  ? 9.119   -1.767  19.934  1.00 85.82 78  A 1 
ATOM   604  O  O   . LYS A 1 78  ? 9.836   -2.685  19.549  1.00 81.88 78  A 1 
ATOM   605  C  CB  . LYS A 1 78  ? 7.677   -3.030  21.546  1.00 79.88 78  A 1 
ATOM   606  C  CG  . LYS A 1 78  ? 7.260   -3.253  22.990  1.00 73.11 78  A 1 
ATOM   607  C  CD  . LYS A 1 78  ? 6.494   -4.554  23.156  1.00 68.73 78  A 1 
ATOM   608  C  CE  . LYS A 1 78  ? 6.112   -4.780  24.609  1.00 62.42 78  A 1 
ATOM   609  N  NZ  . LYS A 1 78  ? 5.380   -6.060  24.804  1.00 54.74 78  A 1 
ATOM   610  N  N   . TYR A 1 79  ? 8.807   -0.737  19.168  1.00 87.53 79  A 1 
ATOM   611  C  CA  . TYR A 1 79  ? 9.289   -0.625  17.793  1.00 88.17 79  A 1 
ATOM   612  C  C   . TYR A 1 79  ? 10.821  -0.594  17.770  1.00 89.49 79  A 1 
ATOM   613  O  O   . TYR A 1 79  ? 11.435  0.322   18.322  1.00 87.37 79  A 1 
ATOM   614  C  CB  . TYR A 1 79  ? 8.712   0.639   17.169  1.00 85.70 79  A 1 
ATOM   615  C  CG  . TYR A 1 79  ? 8.889   0.769   15.675  1.00 83.26 79  A 1 
ATOM   616  C  CD1 . TYR A 1 79  ? 8.076   0.066   14.794  1.00 79.93 79  A 1 
ATOM   617  C  CD2 . TYR A 1 79  ? 9.836   1.626   15.145  1.00 80.38 79  A 1 
ATOM   618  C  CE1 . TYR A 1 79  ? 8.206   0.204   13.424  1.00 74.83 79  A 1 
ATOM   619  C  CE2 . TYR A 1 79  ? 9.982   1.770   13.772  1.00 75.48 79  A 1 
ATOM   620  C  CZ  . TYR A 1 79  ? 9.165   1.060   12.913  1.00 75.80 79  A 1 
ATOM   621  O  OH  . TYR A 1 79  ? 9.302   1.200   11.563  1.00 69.98 79  A 1 
ATOM   622  N  N   . ASN A 1 80  ? 11.431  -1.597  17.141  1.00 92.98 80  A 1 
ATOM   623  C  CA  . ASN A 1 80  ? 12.877  -1.682  17.067  1.00 93.37 80  A 1 
ATOM   624  C  C   . ASN A 1 80  ? 13.324  -2.525  15.870  1.00 94.35 80  A 1 
ATOM   625  O  O   . ASN A 1 80  ? 12.501  -3.005  15.092  1.00 94.27 80  A 1 
ATOM   626  C  CB  . ASN A 1 80  ? 13.458  -2.233  18.380  1.00 91.93 80  A 1 
ATOM   627  C  CG  . ASN A 1 80  ? 12.943  -3.619  18.715  1.00 90.98 80  A 1 
ATOM   628  O  OD1 . ASN A 1 80  ? 12.735  -4.460  17.847  1.00 86.57 80  A 1 
ATOM   629  N  ND2 . ASN A 1 80  ? 12.755  -3.882  19.998  1.00 85.52 80  A 1 
ATOM   630  N  N   . LEU A 1 81  ? 14.633  -2.680  15.716  1.00 93.81 81  A 1 
ATOM   631  C  CA  . LEU A 1 81  ? 15.206  -3.382  14.569  1.00 94.46 81  A 1 
ATOM   632  C  C   . LEU A 1 81  ? 14.682  -4.808  14.416  1.00 95.32 81  A 1 
ATOM   633  O  O   . LEU A 1 81  ? 14.237  -5.196  13.330  1.00 95.09 81  A 1 
ATOM   634  C  CB  . LEU A 1 81  ? 16.734  -3.399  14.687  1.00 93.09 81  A 1 
ATOM   635  C  CG  . LEU A 1 81  ? 17.489  -4.175  13.613  1.00 89.88 81  A 1 
ATOM   636  C  CD1 . LEU A 1 81  ? 17.215  -3.577  12.247  1.00 85.30 81  A 1 
ATOM   637  C  CD2 . LEU A 1 81  ? 18.983  -4.161  13.913  1.00 85.02 81  A 1 
ATOM   638  N  N   . ASP A 1 82  ? 14.746  -5.593  15.481  1.00 95.61 82  A 1 
ATOM   639  C  CA  . ASP A 1 82  ? 14.306  -6.977  15.403  1.00 95.90 82  A 1 
ATOM   640  C  C   . ASP A 1 82  ? 12.815  -7.083  15.117  1.00 96.51 82  A 1 
ATOM   641  O  O   . ASP A 1 82  ? 12.369  -7.992  14.414  1.00 96.23 82  A 1 
ATOM   642  C  CB  . ASP A 1 82  ? 14.647  -7.719  16.700  1.00 95.36 82  A 1 
ATOM   643  C  CG  . ASP A 1 82  ? 16.135  -7.977  16.854  1.00 87.85 82  A 1 
ATOM   644  O  OD1 . ASP A 1 82  ? 16.842  -7.995  15.830  1.00 83.16 82  A 1 
ATOM   645  O  OD2 . ASP A 1 82  ? 16.594  -8.171  18.000  1.00 81.86 82  A 1 
ATOM   646  N  N   . TYR A 1 83  ? 12.046  -6.150  15.642  1.00 96.22 83  A 1 
ATOM   647  C  CA  . TYR A 1 83  ? 10.610  -6.117  15.405  1.00 96.31 83  A 1 
ATOM   648  C  C   . TYR A 1 83  ? 10.316  -5.894  13.921  1.00 96.76 83  A 1 
ATOM   649  O  O   . TYR A 1 83  ? 9.441   -6.541  13.339  1.00 96.48 83  A 1 
ATOM   650  C  CB  . TYR A 1 83  ? 9.955   -5.028  16.260  1.00 95.81 83  A 1 
ATOM   651  C  CG  . TYR A 1 83  ? 8.449   -5.040  16.229  1.00 94.91 83  A 1 
ATOM   652  C  CD1 . TYR A 1 83  ? 7.718   -5.873  17.071  1.00 93.07 83  A 1 
ATOM   653  C  CD2 . TYR A 1 83  ? 7.743   -4.212  15.364  1.00 92.77 83  A 1 
ATOM   654  C  CE1 . TYR A 1 83  ? 6.333   -5.888  17.046  1.00 91.28 83  A 1 
ATOM   655  C  CE2 . TYR A 1 83  ? 6.357   -4.216  15.334  1.00 91.43 83  A 1 
ATOM   656  C  CZ  . TYR A 1 83  ? 5.657   -5.058  16.182  1.00 91.49 83  A 1 
ATOM   657  O  OH  . TYR A 1 83  ? 4.283   -5.064  16.159  1.00 88.97 83  A 1 
ATOM   658  N  N   . VAL A 1 84  ? 11.053  -4.975  13.313  1.00 97.07 84  A 1 
ATOM   659  C  CA  . VAL A 1 84  ? 10.895  -4.701  11.889  1.00 97.37 84  A 1 
ATOM   660  C  C   . VAL A 1 84  ? 11.255  -5.926  11.057  1.00 97.77 84  A 1 
ATOM   661  O  O   . VAL A 1 84  ? 10.516  -6.315  10.148  1.00 97.81 84  A 1 
ATOM   662  C  CB  . VAL A 1 84  ? 11.752  -3.494  11.453  1.00 97.03 84  A 1 
ATOM   663  C  CG1 . VAL A 1 84  ? 11.779  -3.365  9.935   1.00 96.14 84  A 1 
ATOM   664  C  CG2 . VAL A 1 84  ? 11.211  -2.213  12.080  1.00 96.27 84  A 1 
ATOM   665  N  N   . LYS A 1 85  ? 12.391  -6.544  11.360  1.00 97.45 85  A 1 
ATOM   666  C  CA  . LYS A 1 85  ? 12.820  -7.729  10.627  1.00 97.62 85  A 1 
ATOM   667  C  C   . LYS A 1 85  ? 11.778  -8.844  10.721  1.00 97.98 85  A 1 
ATOM   668  O  O   . LYS A 1 85  ? 11.416  -9.451  9.718   1.00 97.96 85  A 1 
ATOM   669  C  CB  . LYS A 1 85  ? 14.168  -8.227  11.153  1.00 97.67 85  A 1 
ATOM   670  C  CG  . LYS A 1 85  ? 15.352  -7.360  10.772  1.00 96.75 85  A 1 
ATOM   671  C  CD  . LYS A 1 85  ? 16.655  -7.994  11.231  1.00 95.05 85  A 1 
ATOM   672  C  CE  . LYS A 1 85  ? 17.868  -7.208  10.759  1.00 91.06 85  A 1 
ATOM   673  N  NZ  . LYS A 1 85  ? 19.137  -7.839  11.216  1.00 85.06 85  A 1 
ATOM   674  N  N   . GLN A 1 86  ? 11.299  -9.110  11.926  1.00 97.62 86  A 1 
ATOM   675  C  CA  . GLN A 1 86  ? 10.329  -10.176 12.116  1.00 97.68 86  A 1 
ATOM   676  C  C   . GLN A 1 86  ? 9.013   -9.864  11.411  1.00 97.97 86  A 1 
ATOM   677  O  O   . GLN A 1 86  ? 8.341   -10.765 10.905  1.00 97.79 86  A 1 
ATOM   678  C  CB  . GLN A 1 86  ? 10.071  -10.416 13.607  1.00 97.08 86  A 1 
ATOM   679  C  CG  . GLN A 1 86  ? 9.220   -11.655 13.883  1.00 89.40 86  A 1 
ATOM   680  C  CD  . GLN A 1 86  ? 9.875   -12.925 13.386  1.00 84.64 86  A 1 
ATOM   681  O  OE1 . GLN A 1 86  ? 10.992  -13.249 13.777  1.00 78.09 86  A 1 
ATOM   682  N  NE2 . GLN A 1 86  ? 9.184   -13.648 12.514  1.00 73.27 86  A 1 
ATOM   683  N  N   . SER A 1 87  ? 8.645   -8.587  11.368  1.00 97.78 87  A 1 
ATOM   684  C  CA  . SER A 1 87  ? 7.428   -8.174  10.669  1.00 97.80 87  A 1 
ATOM   685  C  C   . SER A 1 87  ? 7.516   -8.501  9.184   1.00 98.13 87  A 1 
ATOM   686  O  O   . SER A 1 87  ? 6.545   -8.952  8.576   1.00 98.04 87  A 1 
ATOM   687  C  CB  . SER A 1 87  ? 7.184   -6.678  10.850  1.00 97.50 87  A 1 
ATOM   688  O  OG  . SER A 1 87  ? 6.889   -6.361  12.198  1.00 93.09 87  A 1 
ATOM   689  N  N   . ILE A 1 88  ? 8.695   -8.287  8.588   1.00 98.34 88  A 1 
ATOM   690  C  CA  . ILE A 1 88  ? 8.897   -8.582  7.183   1.00 98.55 88  A 1 
ATOM   691  C  C   . ILE A 1 88  ? 8.870   -10.085 6.938   1.00 98.64 88  A 1 
ATOM   692  O  O   . ILE A 1 88  ? 8.277   -10.552 5.962   1.00 98.55 88  A 1 
ATOM   693  C  CB  . ILE A 1 88  ? 10.216  -7.962  6.679   1.00 98.45 88  A 1 
ATOM   694  C  CG1 . ILE A 1 88  ? 10.127  -6.430  6.750   1.00 97.76 88  A 1 
ATOM   695  C  CG2 . ILE A 1 88  ? 10.524  -8.408  5.249   1.00 98.04 88  A 1 
ATOM   696  C  CD1 . ILE A 1 88  ? 11.429  -5.713  6.484   1.00 95.64 88  A 1 
ATOM   697  N  N   . VAL A 1 89  ? 9.480   -10.847 7.821   1.00 98.64 89  A 1 
ATOM   698  C  CA  . VAL A 1 89  ? 9.431   -12.299 7.734   1.00 98.65 89  A 1 
ATOM   699  C  C   . VAL A 1 89  ? 7.980   -12.778 7.768   1.00 98.71 89  A 1 
ATOM   700  O  O   . VAL A 1 89  ? 7.553   -13.593 6.945   1.00 98.52 89  A 1 
ATOM   701  C  CB  . VAL A 1 89  ? 10.223  -12.963 8.881   1.00 98.61 89  A 1 
ATOM   702  C  CG1 . VAL A 1 89  ? 9.983   -14.471 8.907   1.00 97.92 89  A 1 
ATOM   703  C  CG2 . VAL A 1 89  ? 11.702  -12.667 8.737   1.00 97.95 89  A 1 
ATOM   704  N  N   . ASN A 1 90  ? 7.186   -12.233 8.740   1.00 98.23 90  A 1 
ATOM   705  C  CA  . ASN A 1 90  ? 5.837   -12.585 8.898   1.00 98.06 90  A 1 
ATOM   706  C  C   . ASN A 1 90  ? 4.973   -12.196 7.737   1.00 98.20 90  A 1 
ATOM   707  O  O   . ASN A 1 90  ? 4.103   -12.903 7.331   1.00 97.76 90  A 1 
ATOM   708  C  CB  . ASN A 1 90  ? 5.301   -12.049 10.217  1.00 97.45 90  A 1 
ATOM   709  C  CG  . ASN A 1 90  ? 5.823   -12.694 11.371  1.00 96.33 90  A 1 
ATOM   710  O  OD1 . ASN A 1 90  ? 6.739   -13.563 11.279  1.00 94.31 90  A 1 
ATOM   711  N  ND2 . ASN A 1 90  ? 5.581   -12.611 12.443  1.00 93.15 90  A 1 
ATOM   712  N  N   . ALA A 1 91  ? 5.206   -11.021 7.155   1.00 98.40 91  A 1 
ATOM   713  C  CA  . ALA A 1 91  ? 4.450   -10.551 6.008   1.00 98.57 91  A 1 
ATOM   714  C  C   . ALA A 1 91  ? 4.724   -11.424 4.784   1.00 98.67 91  A 1 
ATOM   715  O  O   . ALA A 1 91  ? 3.830   -11.691 3.992   1.00 98.53 91  A 1 
ATOM   716  C  CB  . ALA A 1 91  ? 4.778   -9.101  5.707   1.00 98.24 91  A 1 
ATOM   717  N  N   . THR A 1 92  ? 5.966   -11.867 4.630   1.00 98.62 92  A 1 
ATOM   718  C  CA  . THR A 1 92  ? 6.324   -12.747 3.533   1.00 98.68 92  A 1 
ATOM   719  C  C   . THR A 1 92  ? 5.556   -14.064 3.639   1.00 98.60 92  A 1 
ATOM   720  O  O   . THR A 1 92  ? 5.046   -14.583 2.648   1.00 98.51 92  A 1 
ATOM   721  C  CB  . THR A 1 92  ? 7.833   -13.017 3.510   1.00 98.40 92  A 1 
ATOM   722  O  OG1 . THR A 1 92  ? 8.528   -11.791 3.279   1.00 96.25 92  A 1 
ATOM   723  C  CG2 . THR A 1 92  ? 8.195   -13.999 2.402   1.00 96.26 92  A 1 
ATOM   724  N  N   . ALA A 1 93  ? 5.463   -14.605 4.855   1.00 98.66 93  A 1 
ATOM   725  C  CA  . ALA A 1 93  ? 4.695   -15.820 5.086   1.00 98.67 93  A 1 
ATOM   726  C  C   . ALA A 1 93  ? 3.224   -15.608 4.735   1.00 98.64 93  A 1 
ATOM   727  O  O   . ALA A 1 93  ? 2.576   -16.491 4.170   1.00 98.42 93  A 1 
ATOM   728  C  CB  . ALA A 1 93  ? 4.841   -16.266 6.540   1.00 98.41 93  A 1 
ATOM   729  N  N   . LEU A 1 94  ? 2.700   -14.434 5.056   1.00 98.63 94  A 1 
ATOM   730  C  CA  . LEU A 1 94  ? 1.326   -14.096 4.723   1.00 98.61 94  A 1 
ATOM   731  C  C   . LEU A 1 94  ? 1.114   -14.067 3.210   1.00 98.73 94  A 1 
ATOM   732  O  O   . LEU A 1 94  ? 0.155   -14.647 2.697   1.00 98.57 94  A 1 
ATOM   733  C  CB  . LEU A 1 94  ? 0.953   -12.738 5.327   1.00 98.37 94  A 1 
ATOM   734  C  CG  . LEU A 1 94  ? -0.474  -12.243 5.074   1.00 96.72 94  A 1 
ATOM   735  C  CD1 . LEU A 1 94  ? -1.464  -13.105 5.833   1.00 94.07 94  A 1 
ATOM   736  C  CD2 . LEU A 1 94  ? -0.606  -10.786 5.492   1.00 93.64 94  A 1 
ATOM   737  N  N   . LEU A 1 95  ? 2.020   -13.411 2.493   1.00 98.75 95  A 1 
ATOM   738  C  CA  . LEU A 1 95  ? 1.910   -13.319 1.046   1.00 98.77 95  A 1 
ATOM   739  C  C   . LEU A 1 95  ? 2.059   -14.679 0.369   1.00 98.73 95  A 1 
ATOM   740  O  O   . LEU A 1 95  ? 1.453   -14.932 -0.667  1.00 98.57 95  A 1 
ATOM   741  C  CB  . LEU A 1 95  ? 2.951   -12.336 0.494   1.00 98.71 95  A 1 
ATOM   742  C  CG  . LEU A 1 95  ? 2.733   -10.872 0.889   1.00 98.41 95  A 1 
ATOM   743  C  CD1 . LEU A 1 95  ? 3.893   -10.009 0.421   1.00 97.98 95  A 1 
ATOM   744  C  CD2 . LEU A 1 95  ? 1.418   -10.359 0.310   1.00 97.73 95  A 1 
ATOM   745  N  N   . LYS A 1 96  ? 2.851   -15.558 0.968   1.00 98.73 96  A 1 
ATOM   746  C  CA  . LYS A 1 96  ? 3.034   -16.897 0.413   1.00 98.68 96  A 1 
ATOM   747  C  C   . LYS A 1 96  ? 1.738   -17.713 0.446   1.00 98.68 96  A 1 
ATOM   748  O  O   . LYS A 1 96  ? 1.621   -18.716 -0.261  1.00 98.26 96  A 1 
ATOM   749  C  CB  . LYS A 1 96  ? 4.129   -17.647 1.166   1.00 98.49 96  A 1 
ATOM   750  C  CG  . LYS A 1 96  ? 5.546   -17.214 0.806   1.00 95.79 96  A 1 
ATOM   751  C  CD  . LYS A 1 96  ? 6.572   -18.026 1.573   1.00 91.28 96  A 1 
ATOM   752  C  CE  . LYS A 1 96  ? 7.989   -17.658 1.184   1.00 84.41 96  A 1 
ATOM   753  N  NZ  . LYS A 1 96  ? 8.995   -18.417 1.966   1.00 76.04 96  A 1 
ATOM   754  N  N   . LYS A 1 97  ? 0.782   -17.300 1.249   1.00 98.70 97  A 1 
ATOM   755  C  CA  . LYS A 1 97  ? -0.503  -17.989 1.312   1.00 98.60 97  A 1 
ATOM   756  C  C   . LYS A 1 97  ? -1.280  -17.827 0.013   1.00 98.51 97  A 1 
ATOM   757  O  O   . LYS A 1 97  ? -2.192  -18.606 -0.274  1.00 98.03 97  A 1 
ATOM   758  C  CB  . LYS A 1 97  ? -1.332  -17.475 2.488   1.00 98.53 97  A 1 
ATOM   759  C  CG  . LYS A 1 97  ? -0.730  -17.804 3.837   1.00 97.69 97  A 1 
ATOM   760  C  CD  . LYS A 1 97  ? -1.603  -17.310 4.982   1.00 94.77 97  A 1 
ATOM   761  C  CE  . LYS A 1 97  ? -1.008  -17.672 6.330   1.00 91.12 97  A 1 
ATOM   762  N  NZ  . LYS A 1 97  ? -1.843  -17.191 7.464   1.00 82.29 97  A 1 
ATOM   763  N  N   . PHE A 1 98  ? -0.926  -16.825 -0.789  1.00 98.66 98  A 1 
ATOM   764  C  CA  . PHE A 1 98  ? -1.532  -16.630 -2.097  1.00 98.43 98  A 1 
ATOM   765  C  C   . PHE A 1 98  ? -0.742  -17.437 -3.130  1.00 98.08 98  A 1 
ATOM   766  O  O   . PHE A 1 98  ? -0.003  -16.897 -3.947  1.00 96.91 98  A 1 
ATOM   767  C  CB  . PHE A 1 98  ? -1.551  -15.143 -2.460  1.00 98.49 98  A 1 
ATOM   768  C  CG  . PHE A 1 98  ? -2.366  -14.304 -1.508  1.00 98.64 98  A 1 
ATOM   769  C  CD1 . PHE A 1 98  ? -3.748  -14.386 -1.515  1.00 98.37 98  A 1 
ATOM   770  C  CD2 . PHE A 1 98  ? -1.746  -13.455 -0.608  1.00 98.38 98  A 1 
ATOM   771  C  CE1 . PHE A 1 98  ? -4.503  -13.626 -0.629  1.00 98.13 98  A 1 
ATOM   772  C  CE2 . PHE A 1 98  ? -2.498  -12.693 0.274   1.00 98.16 98  A 1 
ATOM   773  C  CZ  . PHE A 1 98  ? -3.882  -12.777 0.263   1.00 98.30 98  A 1 
ATOM   774  N  N   . GLU A 1 99  ? -0.911  -18.748 -3.065  1.00 97.30 99  A 1 
ATOM   775  C  CA  . GLU A 1 99  ? -0.175  -19.657 -3.936  1.00 96.16 99  A 1 
ATOM   776  C  C   . GLU A 1 99  ? -0.494  -19.397 -5.401  1.00 95.40 99  A 1 
ATOM   777  O  O   . GLU A 1 99  ? -1.642  -19.159 -5.767  1.00 91.01 99  A 1 
ATOM   778  C  CB  . GLU A 1 99  ? -0.499  -21.108 -3.576  1.00 94.18 99  A 1 
ATOM   779  C  CG  . GLU A 1 99  ? -0.076  -21.492 -2.174  1.00 85.00 99  A 1 
ATOM   780  C  CD  . GLU A 1 99  ? -0.387  -22.937 -1.836  1.00 80.57 99  A 1 
ATOM   781  O  OE1 . GLU A 1 99  ? -0.981  -23.638 -2.680  1.00 73.89 99  A 1 
ATOM   782  O  OE2 . GLU A 1 99  ? -0.025  -23.379 -0.728  1.00 73.69 99  A 1 
ATOM   783  N  N   . ASP A 1 100 ? 0.551   -19.423 -6.224  1.00 96.44 100 A 1 
ATOM   784  C  CA  . ASP A 1 100 ? 0.448   -19.231 -7.665  1.00 96.45 100 A 1 
ATOM   785  C  C   . ASP A 1 100 ? 0.137   -17.795 -8.081  1.00 97.26 100 A 1 
ATOM   786  O  O   . ASP A 1 100 ? -0.069  -17.526 -9.265  1.00 95.84 100 A 1 
ATOM   787  C  CB  . ASP A 1 100 ? -0.603  -20.178 -8.273  1.00 94.27 100 A 1 
ATOM   788  C  CG  . ASP A 1 100 ? -0.280  -21.633 -7.995  1.00 87.49 100 A 1 
ATOM   789  O  OD1 . ASP A 1 100 ? 0.895   -22.025 -8.120  1.00 81.26 100 A 1 
ATOM   790  O  OD2 . ASP A 1 100 ? -1.215  -22.385 -7.656  1.00 81.24 100 A 1 
ATOM   791  N  N   . PHE A 1 101 ? 0.106   -16.873 -7.133  1.00 98.28 101 A 1 
ATOM   792  C  CA  . PHE A 1 101 ? -0.084  -15.460 -7.460  1.00 98.48 101 A 1 
ATOM   793  C  C   . PHE A 1 101 ? 1.216   -14.842 -7.962  1.00 98.46 101 A 1 
ATOM   794  O  O   . PHE A 1 101 ? 2.299   -15.191 -7.501  1.00 98.10 101 A 1 
ATOM   795  C  CB  . PHE A 1 101 ? -0.546  -14.664 -6.238  1.00 98.48 101 A 1 
ATOM   796  C  CG  . PHE A 1 101 ? -2.035  -14.650 -6.005  1.00 98.53 101 A 1 
ATOM   797  C  CD1 . PHE A 1 101 ? -2.748  -15.826 -5.880  1.00 98.15 101 A 1 
ATOM   798  C  CD2 . PHE A 1 101 ? -2.709  -13.446 -5.876  1.00 98.16 101 A 1 
ATOM   799  C  CE1 . PHE A 1 101 ? -4.116  -15.809 -5.651  1.00 97.94 101 A 1 
ATOM   800  C  CE2 . PHE A 1 101 ? -4.073  -13.416 -5.638  1.00 98.03 101 A 1 
ATOM   801  C  CZ  . PHE A 1 101 ? -4.779  -14.600 -5.521  1.00 98.34 101 A 1 
ATOM   802  N  N   . PHE A 1 102 ? 1.096   -13.911 -8.908  1.00 98.50 102 A 1 
ATOM   803  C  CA  . PHE A 1 102 ? 2.199   -13.044 -9.286  1.00 98.64 102 A 1 
ATOM   804  C  C   . PHE A 1 102 ? 2.162   -11.876 -8.311  1.00 98.78 102 A 1 
ATOM   805  O  O   . PHE A 1 102 ? 1.258   -11.050 -8.361  1.00 98.67 102 A 1 
ATOM   806  C  CB  . PHE A 1 102 ? 2.037   -12.565 -10.727 1.00 98.56 102 A 1 
ATOM   807  C  CG  . PHE A 1 102 ? 3.121   -11.628 -11.191 1.00 98.58 102 A 1 
ATOM   808  C  CD1 . PHE A 1 102 ? 4.413   -12.089 -11.392 1.00 98.34 102 A 1 
ATOM   809  C  CD2 . PHE A 1 102 ? 2.849   -10.290 -11.433 1.00 98.35 102 A 1 
ATOM   810  C  CE1 . PHE A 1 102 ? 5.416   -11.238 -11.824 1.00 98.08 102 A 1 
ATOM   811  C  CE2 . PHE A 1 102 ? 3.844   -9.426  -11.867 1.00 98.16 102 A 1 
ATOM   812  C  CZ  . PHE A 1 102 ? 5.128   -9.904  -12.061 1.00 98.26 102 A 1 
ATOM   813  N  N   . ILE A 1 103 ? 3.130   -11.833 -7.405  1.00 98.87 103 A 1 
ATOM   814  C  CA  . ILE A 1 103 ? 3.125   -10.850 -6.325  1.00 98.83 103 A 1 
ATOM   815  C  C   . ILE A 1 103 ? 4.232   -9.829  -6.517  1.00 98.94 103 A 1 
ATOM   816  O  O   . ILE A 1 103 ? 5.381   -10.183 -6.801  1.00 98.84 103 A 1 
ATOM   817  C  CB  . ILE A 1 103 ? 3.258   -11.541 -4.955  1.00 98.71 103 A 1 
ATOM   818  C  CG1 . ILE A 1 103 ? 2.022   -12.418 -4.710  1.00 96.90 103 A 1 
ATOM   819  C  CG2 . ILE A 1 103 ? 3.423   -10.520 -3.836  1.00 98.21 103 A 1 
ATOM   820  C  CD1 . ILE A 1 103 ? 2.079   -13.248 -3.443  1.00 90.10 103 A 1 
ATOM   821  N  N   . ILE A 1 104 ? 3.872   -8.558  -6.368  1.00 98.98 104 A 1 
ATOM   822  C  CA  . ILE A 1 104 ? 4.797   -7.444  -6.529  1.00 98.98 104 A 1 
ATOM   823  C  C   . ILE A 1 104 ? 4.973   -6.768  -5.170  1.00 98.90 104 A 1 
ATOM   824  O  O   . ILE A 1 104 ? 4.184   -5.898  -4.804  1.00 98.86 104 A 1 
ATOM   825  C  CB  . ILE A 1 104 ? 4.250   -6.434  -7.559  1.00 98.91 104 A 1 
ATOM   826  C  CG1 . ILE A 1 104 ? 3.942   -7.140  -8.884  1.00 98.67 104 A 1 
ATOM   827  C  CG2 . ILE A 1 104 ? 5.236   -5.290  -7.779  1.00 98.75 104 A 1 
ATOM   828  C  CD1 . ILE A 1 104 ? 2.998   -6.361  -9.783  1.00 97.90 104 A 1 
ATOM   829  N  N   . PRO A 1 105 ? 5.988   -7.158  -4.401  1.00 98.93 105 A 1 
ATOM   830  C  CA  . PRO A 1 105 ? 6.181   -6.615  -3.056  1.00 98.96 105 A 1 
ATOM   831  C  C   . PRO A 1 105 ? 7.002   -5.336  -3.036  1.00 98.87 105 A 1 
ATOM   832  O  O   . PRO A 1 105 ? 7.764   -5.060  -3.964  1.00 98.68 105 A 1 
ATOM   833  C  CB  . PRO A 1 105 ? 6.924   -7.741  -2.347  1.00 98.78 105 A 1 
ATOM   834  C  CG  . PRO A 1 105 ? 7.783   -8.318  -3.426  1.00 98.32 105 A 1 
ATOM   835  C  CD  . PRO A 1 105 ? 6.931   -8.256  -4.683  1.00 98.80 105 A 1 
ATOM   836  N  N   . MET A 1 106 ? 6.853   -4.558  -1.974  1.00 98.78 106 A 1 
ATOM   837  C  CA  . MET A 1 106 ? 7.661   -3.358  -1.781  1.00 98.61 106 A 1 
ATOM   838  C  C   . MET A 1 106 ? 7.691   -2.997  -0.303  1.00 98.76 106 A 1 
ATOM   839  O  O   . MET A 1 106 ? 6.935   -3.541  0.501   1.00 98.33 106 A 1 
ATOM   840  C  CB  . MET A 1 106 ? 7.109   -2.179  -2.594  1.00 97.21 106 A 1 
ATOM   841  C  CG  . MET A 1 106 ? 5.851   -1.561  -2.011  1.00 94.03 106 A 1 
ATOM   842  S  SD  . MET A 1 106 ? 5.211   -0.185  -2.997  1.00 95.70 106 A 1 
ATOM   843  C  CE  . MET A 1 106 ? 4.688   -1.058  -4.460  1.00 91.73 106 A 1 
ATOM   844  N  N   . LEU A 1 107 ? 8.579   -2.062  0.035   1.00 98.77 107 A 1 
ATOM   845  C  CA  . LEU A 1 107 ? 8.697   -1.579  1.397   1.00 98.61 107 A 1 
ATOM   846  C  C   . LEU A 1 107 ? 8.023   -0.224  1.553   1.00 98.67 107 A 1 
ATOM   847  O  O   . LEU A 1 107 ? 8.046   0.602   0.642   1.00 98.33 107 A 1 
ATOM   848  C  CB  . LEU A 1 107 ? 10.169  -1.450  1.792   1.00 98.41 107 A 1 
ATOM   849  C  CG  . LEU A 1 107 ? 10.988  -2.740  1.830   1.00 98.12 107 A 1 
ATOM   850  C  CD1 . LEU A 1 107 ? 12.460  -2.407  2.014   1.00 97.65 107 A 1 
ATOM   851  C  CD2 . LEU A 1 107 ? 10.494  -3.647  2.940   1.00 97.33 107 A 1 
ATOM   852  N  N   . GLY A 1 108 ? 7.421   0.003   2.716   1.00 98.61 108 A 1 
ATOM   853  C  CA  . GLY A 1 108 ? 6.883   1.299   3.065   1.00 98.65 108 A 1 
ATOM   854  C  C   . GLY A 1 108 ? 7.800   2.010   4.040   1.00 98.42 108 A 1 
ATOM   855  O  O   . GLY A 1 108 ? 8.840   1.482   4.427   1.00 97.90 108 A 1 
ATOM   856  N  N   . ASN A 1 109 ? 7.424   3.216   4.448   1.00 98.38 109 A 1 
ATOM   857  C  CA  . ASN A 1 109 ? 8.275   4.021   5.321   1.00 98.06 109 A 1 
ATOM   858  C  C   . ASN A 1 109 ? 8.405   3.462   6.734   1.00 97.87 109 A 1 
ATOM   859  O  O   . ASN A 1 109 ? 9.338   3.822   7.456   1.00 97.14 109 A 1 
ATOM   860  C  CB  . ASN A 1 109 ? 7.783   5.470   5.375   1.00 97.90 109 A 1 
ATOM   861  C  CG  . ASN A 1 109 ? 6.351   5.589   5.834   1.00 97.86 109 A 1 
ATOM   862  O  OD1 . ASN A 1 109 ? 5.434   5.138   5.152   1.00 96.60 109 A 1 
ATOM   863  N  ND2 . ASN A 1 109 ? 6.148   6.211   6.992   1.00 96.27 109 A 1 
ATOM   864  N  N   . HIS A 1 110 ? 7.487   2.590   7.131   1.00 97.64 110 A 1 
ATOM   865  C  CA  . HIS A 1 110 ? 7.586   1.965   8.447   1.00 97.37 110 A 1 
ATOM   866  C  C   . HIS A 1 110 ? 8.378   0.662   8.414   1.00 97.30 110 A 1 
ATOM   867  O  O   . HIS A 1 110 ? 8.632   0.062   9.461   1.00 96.63 110 A 1 
ATOM   868  C  CB  . HIS A 1 110 ? 6.195   1.697   9.023   1.00 97.17 110 A 1 
ATOM   869  C  CG  . HIS A 1 110 ? 5.506   2.930   9.519   1.00 96.62 110 A 1 
ATOM   870  N  ND1 . HIS A 1 110 ? 5.719   3.440   10.771  1.00 91.46 110 A 1 
ATOM   871  C  CD2 . HIS A 1 110 ? 4.622   3.761   8.928   1.00 91.20 110 A 1 
ATOM   872  C  CE1 . HIS A 1 110 ? 4.986   4.535   10.930  1.00 91.13 110 A 1 
ATOM   873  N  NE2 . HIS A 1 110 ? 4.319   4.753   9.825   1.00 92.66 110 A 1 
ATOM   874  N  N   . ASP A 1 111 ? 8.787   0.239   7.215   1.00 97.66 111 A 1 
ATOM   875  C  CA  . ASP A 1 111 ? 9.428   -1.064  7.064   1.00 97.77 111 A 1 
ATOM   876  C  C   . ASP A 1 111 ? 10.952  -0.977  7.141   1.00 97.65 111 A 1 
ATOM   877  O  O   . ASP A 1 111 ? 11.678  -1.660  6.413   1.00 97.02 111 A 1 
ATOM   878  C  CB  . ASP A 1 111 ? 8.982   -1.708  5.756   1.00 98.00 111 A 1 
ATOM   879  C  CG  . ASP A 1 111 ? 7.471   -1.866  5.689   1.00 98.16 111 A 1 
ATOM   880  O  OD1 . ASP A 1 111 ? 6.827   -1.912  6.765   1.00 97.59 111 A 1 
ATOM   881  O  OD2 . ASP A 1 111 ? 6.919   -1.942  4.568   1.00 97.72 111 A 1 
ATOM   882  N  N   . VAL A 1 112 ? 11.432  -0.135  8.047   1.00 97.20 112 A 1 
ATOM   883  C  CA  . VAL A 1 112 ? 12.853  0.057   8.297   1.00 97.07 112 A 1 
ATOM   884  C  C   . VAL A 1 112 ? 12.984  0.604   9.709   1.00 96.69 112 A 1 
ATOM   885  O  O   . VAL A 1 112 ? 12.022  1.133   10.269  1.00 96.09 112 A 1 
ATOM   886  C  CB  . VAL A 1 112 ? 13.491  1.029   7.279   1.00 96.88 112 A 1 
ATOM   887  C  CG1 . VAL A 1 112 ? 12.895  2.429   7.419   1.00 95.98 112 A 1 
ATOM   888  C  CG2 . VAL A 1 112 ? 15.010  1.071   7.433   1.00 95.99 112 A 1 
ATOM   889  N  N   . TYR A 1 113 ? 14.170  0.449   10.303  1.00 95.85 113 A 1 
ATOM   890  C  CA  . TYR A 1 113 ? 14.403  1.006   11.627  1.00 95.12 113 A 1 
ATOM   891  C  C   . TYR A 1 113 ? 15.698  1.812   11.631  1.00 94.69 113 A 1 
ATOM   892  O  O   . TYR A 1 113 ? 16.740  1.301   11.211  1.00 92.51 113 A 1 
ATOM   893  C  CB  . TYR A 1 113 ? 14.484  -0.092  12.686  1.00 94.51 113 A 1 
ATOM   894  C  CG  . TYR A 1 113 ? 14.700  0.471   14.062  1.00 93.64 113 A 1 
ATOM   895  C  CD1 . TYR A 1 113 ? 13.627  0.966   14.814  1.00 92.02 113 A 1 
ATOM   896  C  CD2 . TYR A 1 113 ? 15.974  0.565   14.616  1.00 91.61 113 A 1 
ATOM   897  C  CE1 . TYR A 1 113 ? 13.815  1.519   16.065  1.00 89.76 113 A 1 
ATOM   898  C  CE2 . TYR A 1 113 ? 16.171  1.120   15.869  1.00 89.90 113 A 1 
ATOM   899  C  CZ  . TYR A 1 113 ? 15.087  1.591   16.585  1.00 89.52 113 A 1 
ATOM   900  O  OH  . TYR A 1 113 ? 15.276  2.147   17.835  1.00 87.13 113 A 1 
ATOM   901  N  N   . PRO A 1 114 ? 15.661  3.055   12.120  1.00 94.67 114 A 1 
ATOM   902  C  CA  . PRO A 1 114 ? 14.474  3.797   12.554  1.00 94.46 114 A 1 
ATOM   903  C  C   . PRO A 1 114 ? 13.507  4.066   11.407  1.00 94.97 114 A 1 
ATOM   904  O  O   . PRO A 1 114 ? 13.915  4.103   10.252  1.00 94.34 114 A 1 
ATOM   905  C  CB  . PRO A 1 114 ? 15.047  5.110   13.094  1.00 93.10 114 A 1 
ATOM   906  C  CG  . PRO A 1 114 ? 16.470  4.798   13.427  1.00 91.00 114 A 1 
ATOM   907  C  CD  . PRO A 1 114 ? 16.890  3.817   12.373  1.00 93.16 114 A 1 
ATOM   908  N  N   . ALA A 1 115 ? 12.244  4.248   11.735  1.00 95.31 115 A 1 
ATOM   909  C  CA  . ALA A 1 115 ? 11.229  4.478   10.720  1.00 95.84 115 A 1 
ATOM   910  C  C   . ALA A 1 115 ? 11.588  5.667   9.831   1.00 96.41 115 A 1 
ATOM   911  O  O   . ALA A 1 115 ? 12.165  6.652   10.297  1.00 95.81 115 A 1 
ATOM   912  C  CB  . ALA A 1 115 ? 9.873   4.712   11.375  1.00 95.32 115 A 1 
ATOM   913  N  N   . ASN A 1 116 ? 11.272  5.549   8.541   1.00 96.41 116 A 1 
ATOM   914  C  CA  . ASN A 1 116 ? 11.467  6.593   7.542   1.00 96.71 116 A 1 
ATOM   915  C  C   . ASN A 1 116 ? 12.894  6.764   7.046   1.00 97.01 116 A 1 
ATOM   916  O  O   . ASN A 1 116 ? 13.113  7.359   5.993   1.00 96.49 116 A 1 
ATOM   917  C  CB  . ASN A 1 116 ? 10.957  7.956   8.032   1.00 96.77 116 A 1 
ATOM   918  C  CG  . ASN A 1 116 ? 9.535   7.901   8.546   1.00 96.59 116 A 1 
ATOM   919  O  OD1 . ASN A 1 116 ? 8.682   7.235   7.974   1.00 93.84 116 A 1 
ATOM   920  N  ND2 . ASN A 1 116 ? 9.270   8.612   9.636   1.00 93.62 116 A 1 
ATOM   921  N  N   . GLN A 1 117 ? 13.864  6.255   7.776   1.00 96.56 117 A 1 
ATOM   922  C  CA  . GLN A 1 117 ? 15.271  6.476   7.449   1.00 96.20 117 A 1 
ATOM   923  C  C   . GLN A 1 117 ? 15.791  5.359   6.539   1.00 95.98 117 A 1 
ATOM   924  O  O   . GLN A 1 117 ? 16.421  4.404   6.994   1.00 94.25 117 A 1 
ATOM   925  C  CB  . GLN A 1 117 ? 16.108  6.572   8.723   1.00 95.74 117 A 1 
ATOM   926  C  CG  . GLN A 1 117 ? 15.508  7.495   9.788   1.00 94.99 117 A 1 
ATOM   927  C  CD  . GLN A 1 117 ? 15.129  8.862   9.248   1.00 94.85 117 A 1 
ATOM   928  O  OE1 . GLN A 1 117 ? 15.914  9.502   8.547   1.00 90.91 117 A 1 
ATOM   929  N  NE2 . GLN A 1 117 ? 13.920  9.302   9.560   1.00 89.84 117 A 1 
ATOM   930  N  N   . MET A 1 118 ? 15.530  5.503   5.246   1.00 95.48 118 A 1 
ATOM   931  C  CA  . MET A 1 118 ? 15.826  4.453   4.285   1.00 95.08 118 A 1 
ATOM   932  C  C   . MET A 1 118 ? 16.670  4.975   3.122   1.00 93.57 118 A 1 
ATOM   933  O  O   . MET A 1 118 ? 16.178  5.713   2.276   1.00 85.02 118 A 1 
ATOM   934  C  CB  . MET A 1 118 ? 14.517  3.853   3.756   1.00 93.29 118 A 1 
ATOM   935  C  CG  . MET A 1 118 ? 14.697  2.630   2.882   1.00 89.18 118 A 1 
ATOM   936  S  SD  . MET A 1 118 ? 13.129  1.998   2.238   1.00 90.62 118 A 1 
ATOM   937  C  CE  . MET A 1 118 ? 12.352  1.401   3.731   1.00 86.43 118 A 1 
ATOM   938  N  N   . ALA A 1 119 ? 17.944  4.575   3.098   1.00 92.17 119 A 1 
ATOM   939  C  CA  . ALA A 1 119 ? 18.855  4.906   2.009   1.00 91.01 119 A 1 
ATOM   940  C  C   . ALA A 1 119 ? 20.140  4.104   2.198   1.00 90.66 119 A 1 
ATOM   941  O  O   . ALA A 1 119 ? 20.114  3.006   2.746   1.00 82.03 119 A 1 
ATOM   942  C  CB  . ALA A 1 119 ? 19.135  6.408   1.969   1.00 85.80 119 A 1 
ATOM   943  N  N   . ILE A 1 120 ? 21.272  4.646   1.744   1.00 85.63 120 A 1 
ATOM   944  C  CA  . ILE A 1 120 ? 22.519  3.897   1.781   1.00 82.49 120 A 1 
ATOM   945  C  C   . ILE A 1 120 ? 22.967  3.547   3.206   1.00 82.69 120 A 1 
ATOM   946  O  O   . ILE A 1 120 ? 23.532  2.476   3.432   1.00 76.15 120 A 1 
ATOM   947  C  CB  . ILE A 1 120 ? 23.652  4.665   1.046   1.00 78.03 120 A 1 
ATOM   948  C  CG1 . ILE A 1 120 ? 24.897  3.795   0.906   1.00 70.55 120 A 1 
ATOM   949  C  CG2 . ILE A 1 120 ? 23.973  5.975   1.772   1.00 69.91 120 A 1 
ATOM   950  C  CD1 . ILE A 1 120 ? 24.679  2.544   0.064   1.00 65.82 120 A 1 
ATOM   951  N  N   . ASN A 1 121 ? 22.686  4.421   4.161   1.00 82.60 121 A 1 
ATOM   952  C  CA  . ASN A 1 121 ? 23.092  4.162   5.540   1.00 79.34 121 A 1 
ATOM   953  C  C   . ASN A 1 121 ? 22.254  3.070   6.201   1.00 80.88 121 A 1 
ATOM   954  O  O   . ASN A 1 121 ? 22.590  2.600   7.285   1.00 76.27 121 A 1 
ATOM   955  C  CB  . ASN A 1 121 ? 23.020  5.450   6.372   1.00 76.89 121 A 1 
ATOM   956  C  CG  . ASN A 1 121 ? 24.077  6.455   5.970   1.00 70.31 121 A 1 
ATOM   957  O  OD1 . ASN A 1 121 ? 25.092  6.104   5.368   1.00 64.53 121 A 1 
ATOM   958  N  ND2 . ASN A 1 121 ? 23.848  7.721   6.297   1.00 63.80 121 A 1 
ATOM   959  N  N   . SER A 1 122 ? 21.173  2.679   5.549   1.00 83.77 122 A 1 
ATOM   960  C  CA  . SER A 1 122 ? 20.339  1.585   6.025   1.00 81.37 122 A 1 
ATOM   961  C  C   . SER A 1 122 ? 20.240  0.501   4.953   1.00 85.24 122 A 1 
ATOM   962  O  O   . SER A 1 122 ? 19.197  -0.128  4.772   1.00 81.11 122 A 1 
ATOM   963  C  CB  . SER A 1 122 ? 18.950  2.094   6.412   1.00 74.68 122 A 1 
ATOM   964  O  OG  . SER A 1 122 ? 18.380  2.859   5.368   1.00 69.85 122 A 1 
ATOM   965  N  N   . GLN A 1 123 ? 21.340  0.285   4.232   1.00 90.73 123 A 1 
ATOM   966  C  CA  . GLN A 1 123 ? 21.374  -0.683  3.140   1.00 91.88 123 A 1 
ATOM   967  C  C   . GLN A 1 123 ? 20.936  -2.076  3.584   1.00 94.43 123 A 1 
ATOM   968  O  O   . GLN A 1 123 ? 20.452  -2.876  2.778   1.00 92.87 123 A 1 
ATOM   969  C  CB  . GLN A 1 123 ? 22.777  -0.754  2.542   1.00 88.25 123 A 1 
ATOM   970  C  CG  . GLN A 1 123 ? 22.893  -1.628  1.299   1.00 78.87 123 A 1 
ATOM   971  C  CD  . GLN A 1 123 ? 24.289  -1.641  0.729   1.00 73.75 123 A 1 
ATOM   972  O  OE1 . GLN A 1 123 ? 25.270  -1.659  1.471   1.00 67.83 123 A 1 
ATOM   973  N  NE2 . GLN A 1 123 ? 24.390  -1.639  -0.593  1.00 63.59 123 A 1 
ATOM   974  N  N   . TRP A 1 124 ? 21.102  -2.363  4.867   1.00 94.81 124 A 1 
ATOM   975  C  CA  . TRP A 1 124 ? 20.720  -3.657  5.406   1.00 95.87 124 A 1 
ATOM   976  C  C   . TRP A 1 124 ? 19.269  -4.007  5.081   1.00 96.83 124 A 1 
ATOM   977  O  O   . TRP A 1 124 ? 18.945  -5.176  4.872   1.00 96.43 124 A 1 
ATOM   978  C  CB  . TRP A 1 124 ? 20.921  -3.689  6.933   1.00 94.77 124 A 1 
ATOM   979  C  CG  . TRP A 1 124 ? 19.972  -2.801  7.680   1.00 92.60 124 A 1 
ATOM   980  C  CD1 . TRP A 1 124 ? 20.183  -1.512  8.073   1.00 89.25 124 A 1 
ATOM   981  C  CD2 . TRP A 1 124 ? 18.647  -3.136  8.116   1.00 92.81 124 A 1 
ATOM   982  N  NE1 . TRP A 1 124 ? 19.084  -1.020  8.725   1.00 86.33 124 A 1 
ATOM   983  C  CE2 . TRP A 1 124 ? 18.120  -1.998  8.766   1.00 90.45 124 A 1 
ATOM   984  C  CE3 . TRP A 1 124 ? 17.861  -4.291  8.037   1.00 87.81 124 A 1 
ATOM   985  C  CZ2 . TRP A 1 124 ? 16.838  -1.979  9.318   1.00 87.94 124 A 1 
ATOM   986  C  CZ3 . TRP A 1 124 ? 16.579  -4.267  8.583   1.00 87.66 124 A 1 
ATOM   987  C  CH2 . TRP A 1 124 ? 16.087  -3.120  9.209   1.00 86.87 124 A 1 
ATOM   988  N  N   . ILE A 1 125 ? 18.400  -3.011  5.024   1.00 96.74 125 A 1 
ATOM   989  C  CA  . ILE A 1 125 ? 16.981  -3.287  4.807   1.00 97.31 125 A 1 
ATOM   990  C  C   . ILE A 1 125 ? 16.726  -3.814  3.392   1.00 97.96 125 A 1 
ATOM   991  O  O   . ILE A 1 125 ? 15.867  -4.670  3.191   1.00 97.96 125 A 1 
ATOM   992  C  CB  . ILE A 1 125 ? 16.095  -2.045  5.084   1.00 96.75 125 A 1 
ATOM   993  C  CG1 . ILE A 1 125 ? 14.618  -2.455  5.100   1.00 94.80 125 A 1 
ATOM   994  C  CG2 . ILE A 1 125 ? 16.322  -0.946  4.045   1.00 94.74 125 A 1 
ATOM   995  C  CD1 . ILE A 1 125 ? 14.275  -3.486  6.148   1.00 92.02 125 A 1 
ATOM   996  N  N   . PHE A 1 126 ? 17.477  -3.310  2.408   1.00 97.62 126 A 1 
ATOM   997  C  CA  . PHE A 1 126 ? 17.295  -3.759  1.036   1.00 97.87 126 A 1 
ATOM   998  C  C   . PHE A 1 126 ? 17.786  -5.194  0.863   1.00 98.04 126 A 1 
ATOM   999  O  O   . PHE A 1 126 ? 17.137  -6.003  0.200   1.00 97.85 126 A 1 
ATOM   1000 C  CB  . PHE A 1 126 ? 18.019  -2.828  0.064   1.00 97.78 126 A 1 
ATOM   1001 C  CG  . PHE A 1 126 ? 17.652  -1.380  0.226   1.00 97.83 126 A 1 
ATOM   1002 C  CD1 . PHE A 1 126 ? 16.320  -0.979  0.280   1.00 97.07 126 A 1 
ATOM   1003 C  CD2 . PHE A 1 126 ? 18.636  -0.404  0.323   1.00 96.97 126 A 1 
ATOM   1004 C  CE1 . PHE A 1 126 ? 15.980  0.349   0.433   1.00 96.49 126 A 1 
ATOM   1005 C  CE2 . PHE A 1 126 ? 18.304  0.928   0.472   1.00 96.46 126 A 1 
ATOM   1006 C  CZ  . PHE A 1 126 ? 16.975  1.312   0.533   1.00 96.84 126 A 1 
ATOM   1007 N  N   . GLN A 1 127 ? 18.921  -5.504  1.468   1.00 97.74 127 A 1 
ATOM   1008 C  CA  . GLN A 1 127 ? 19.460  -6.861  1.423   1.00 97.77 127 A 1 
ATOM   1009 C  C   . GLN A 1 127 ? 18.517  -7.832  2.134   1.00 98.14 127 A 1 
ATOM   1010 O  O   . GLN A 1 127 ? 18.173  -8.888  1.594   1.00 98.02 127 A 1 
ATOM   1011 C  CB  . GLN A 1 127 ? 20.845  -6.908  2.073   1.00 96.86 127 A 1 
ATOM   1012 C  CG  . GLN A 1 127 ? 21.437  -8.305  2.201   1.00 88.02 127 A 1 
ATOM   1013 C  CD  . GLN A 1 127 ? 21.798  -8.915  0.859   1.00 82.81 127 A 1 
ATOM   1014 O  OE1 . GLN A 1 127 ? 22.155  -8.202  -0.083  1.00 75.50 127 A 1 
ATOM   1015 N  NE2 . GLN A 1 127 ? 21.717  -10.230 0.767   1.00 71.36 127 A 1 
ATOM   1016 N  N   . PHE A 1 128 ? 18.087  -7.453  3.328   1.00 97.99 128 A 1 
ATOM   1017 C  CA  . PHE A 1 128 ? 17.219  -8.314  4.120   1.00 98.19 128 A 1 
ATOM   1018 C  C   . PHE A 1 128 ? 15.873  -8.546  3.449   1.00 98.47 128 A 1 
ATOM   1019 O  O   . PHE A 1 128 ? 15.418  -9.683  3.314   1.00 98.33 128 A 1 
ATOM   1020 C  CB  . PHE A 1 128 ? 17.007  -7.719  5.515   1.00 98.12 128 A 1 
ATOM   1021 C  CG  . PHE A 1 128 ? 16.156  -8.579  6.417   1.00 98.16 128 A 1 
ATOM   1022 C  CD1 . PHE A 1 128 ? 16.713  -9.639  7.108   1.00 97.79 128 A 1 
ATOM   1023 C  CD2 . PHE A 1 128 ? 14.801  -8.333  6.557   1.00 97.75 128 A 1 
ATOM   1024 C  CE1 . PHE A 1 128 ? 15.937  -10.442 7.926   1.00 97.33 128 A 1 
ATOM   1025 C  CE2 . PHE A 1 128 ? 14.016  -9.135  7.378   1.00 97.41 128 A 1 
ATOM   1026 C  CZ  . PHE A 1 128 ? 14.582  -10.191 8.064   1.00 97.49 128 A 1 
ATOM   1027 N  N   . ALA A 1 129 ? 15.230  -7.474  3.013   1.00 98.48 129 A 1 
ATOM   1028 C  CA  . ALA A 1 129 ? 13.923  -7.588  2.382   1.00 98.53 129 A 1 
ATOM   1029 C  C   . ALA A 1 129 ? 13.998  -8.346  1.062   1.00 98.76 129 A 1 
ATOM   1030 O  O   . ALA A 1 129 ? 13.100  -9.125  0.738   1.00 98.67 129 A 1 
ATOM   1031 C  CB  . ALA A 1 129 ? 13.300  -6.209  2.184   1.00 98.44 129 A 1 
ATOM   1032 N  N   . ALA A 1 130 ? 15.057  -8.120  0.294   1.00 98.51 130 A 1 
ATOM   1033 C  CA  . ALA A 1 130 ? 15.234  -8.838  -0.961  1.00 98.67 130 A 1 
ATOM   1034 C  C   . ALA A 1 130 ? 15.322  -10.338 -0.710  1.00 98.74 130 A 1 
ATOM   1035 O  O   . ALA A 1 130 ? 14.774  -11.142 -1.469  1.00 98.62 130 A 1 
ATOM   1036 C  CB  . ALA A 1 130 ? 16.478  -8.350  -1.697  1.00 98.45 130 A 1 
ATOM   1037 N  N   . GLU A 1 131 ? 16.023  -10.720 0.354   1.00 98.67 131 A 1 
ATOM   1038 C  CA  . GLU A 1 131 ? 16.146  -12.132 0.713   1.00 98.67 131 A 1 
ATOM   1039 C  C   . GLU A 1 131 ? 14.794  -12.718 1.103   1.00 98.76 131 A 1 
ATOM   1040 O  O   . GLU A 1 131 ? 14.462  -13.849 0.731   1.00 98.54 131 A 1 
ATOM   1041 C  CB  . GLU A 1 131 ? 17.149  -12.303 1.860   1.00 98.18 131 A 1 
ATOM   1042 C  CG  . GLU A 1 131 ? 18.581  -12.006 1.448   1.00 89.34 131 A 1 
ATOM   1043 C  CD  . GLU A 1 131 ? 19.555  -12.008 2.630   1.00 84.27 131 A 1 
ATOM   1044 O  OE1 . GLU A 1 131 ? 19.088  -12.069 3.787   1.00 79.65 131 A 1 
ATOM   1045 O  OE2 . GLU A 1 131 ? 20.771  -11.942 2.386   1.00 80.04 131 A 1 
ATOM   1046 N  N   . GLN A 1 132 ? 13.997  -11.956 1.829   1.00 98.74 132 A 1 
ATOM   1047 C  CA  . GLN A 1 132 ? 12.678  -12.434 2.245   1.00 98.78 132 A 1 
ATOM   1048 C  C   . GLN A 1 132 ? 11.712  -12.487 1.064   1.00 98.83 132 A 1 
ATOM   1049 O  O   . GLN A 1 132 ? 10.951  -13.450 0.918   1.00 98.66 132 A 1 
ATOM   1050 C  CB  . GLN A 1 132 ? 12.107  -11.545 3.351   1.00 98.70 132 A 1 
ATOM   1051 C  CG  . GLN A 1 132 ? 12.950  -11.503 4.621   1.00 97.84 132 A 1 
ATOM   1052 C  CD  . GLN A 1 132 ? 13.236  -12.888 5.161   1.00 97.16 132 A 1 
ATOM   1053 O  OE1 . GLN A 1 132 ? 12.338  -13.713 5.283   1.00 90.91 132 A 1 
ATOM   1054 N  NE2 . GLN A 1 132 ? 14.497  -13.141 5.483   1.00 89.49 132 A 1 
ATOM   1055 N  N   . PHE A 1 133 ? 11.741  -11.461 0.208   1.00 98.86 133 A 1 
ATOM   1056 C  CA  . PHE A 1 133 ? 10.836  -11.376 -0.936  1.00 98.89 133 A 1 
ATOM   1057 C  C   . PHE A 1 133 ? 11.288  -12.218 -2.131  1.00 98.85 133 A 1 
ATOM   1058 O  O   . PHE A 1 133 ? 10.572  -12.310 -3.130  1.00 98.72 133 A 1 
ATOM   1059 C  CB  . PHE A 1 133 ? 10.691  -9.916  -1.402  1.00 98.85 133 A 1 
ATOM   1060 C  CG  . PHE A 1 133 ? 10.009  -9.003  -0.409  1.00 98.83 133 A 1 
ATOM   1061 C  CD1 . PHE A 1 133 ? 9.102   -9.488  0.528   1.00 98.57 133 A 1 
ATOM   1062 C  CD2 . PHE A 1 133 ? 10.256  -7.638  -0.439  1.00 98.48 133 A 1 
ATOM   1063 C  CE1 . PHE A 1 133 ? 8.472   -8.639  1.415   1.00 98.19 133 A 1 
ATOM   1064 C  CE2 . PHE A 1 133 ? 9.624   -6.786  0.436   1.00 98.15 133 A 1 
ATOM   1065 C  CZ  . PHE A 1 133 ? 8.734   -7.275  1.372   1.00 98.28 133 A 1 
ATOM   1066 N  N   . ALA A 1 134 ? 12.469  -12.815 -2.045  1.00 98.80 134 A 1 
ATOM   1067 C  CA  . ALA A 1 134 ? 13.057  -13.558 -3.156  1.00 98.82 134 A 1 
ATOM   1068 C  C   . ALA A 1 134 ? 12.112  -14.529 -3.868  1.00 98.86 134 A 1 
ATOM   1069 O  O   . ALA A 1 134 ? 12.148  -14.620 -5.094  1.00 98.50 134 A 1 
ATOM   1070 C  CB  . ALA A 1 134 ? 14.320  -14.290 -2.693  1.00 98.57 134 A 1 
ATOM   1071 N  N   . PRO A 1 135 ? 11.264  -15.262 -3.139  1.00 98.73 135 A 1 
ATOM   1072 C  CA  . PRO A 1 135 ? 10.351  -16.189 -3.816  1.00 98.56 135 A 1 
ATOM   1073 C  C   . PRO A 1 135 ? 9.417   -15.521 -4.819  1.00 98.67 135 A 1 
ATOM   1074 O  O   . PRO A 1 135 ? 8.885   -16.193 -5.713  1.00 98.17 135 A 1 
ATOM   1075 C  CB  . PRO A 1 135 ? 9.548   -16.805 -2.662  1.00 98.03 135 A 1 
ATOM   1076 C  CG  . PRO A 1 135 ? 10.483  -16.716 -1.501  1.00 96.45 135 A 1 
ATOM   1077 C  CD  . PRO A 1 135 ? 11.172  -15.392 -1.680  1.00 98.22 135 A 1 
ATOM   1078 N  N   . PHE A 1 136 ? 9.210   -14.199 -4.693  1.00 98.88 136 A 1 
ATOM   1079 C  CA  . PHE A 1 136 ? 8.309   -13.469 -5.576  1.00 98.86 136 A 1 
ATOM   1080 C  C   . PHE A 1 136 ? 9.045   -12.732 -6.701  1.00 98.82 136 A 1 
ATOM   1081 O  O   . PHE A 1 136 ? 8.415   -12.225 -7.627  1.00 98.57 136 A 1 
ATOM   1082 C  CB  . PHE A 1 136 ? 7.502   -12.440 -4.782  1.00 98.83 136 A 1 
ATOM   1083 C  CG  . PHE A 1 136 ? 6.888   -12.972 -3.516  1.00 98.83 136 A 1 
ATOM   1084 C  CD1 . PHE A 1 136 ? 5.992   -14.025 -3.555  1.00 98.61 136 A 1 
ATOM   1085 C  CD2 . PHE A 1 136 ? 7.201   -12.405 -2.289  1.00 98.58 136 A 1 
ATOM   1086 C  CE1 . PHE A 1 136 ? 5.427   -14.520 -2.385  1.00 98.31 136 A 1 
ATOM   1087 C  CE2 . PHE A 1 136 ? 6.637   -12.887 -1.123  1.00 98.31 136 A 1 
ATOM   1088 C  CZ  . PHE A 1 136 ? 5.746   -13.942 -1.166  1.00 98.42 136 A 1 
ATOM   1089 N  N   . LEU A 1 137 ? 10.354  -12.654 -6.614  1.00 98.80 137 A 1 
ATOM   1090 C  CA  . LEU A 1 137 ? 11.131  -11.803 -7.504  1.00 98.88 137 A 1 
ATOM   1091 C  C   . LEU A 1 137 ? 11.996  -12.571 -8.496  1.00 98.75 137 A 1 
ATOM   1092 O  O   . LEU A 1 137 ? 12.505  -13.647 -8.192  1.00 98.44 137 A 1 
ATOM   1093 C  CB  . LEU A 1 137 ? 12.035  -10.880 -6.673  1.00 98.79 137 A 1 
ATOM   1094 C  CG  . LEU A 1 137 ? 11.351  -9.981  -5.639  1.00 98.61 137 A 1 
ATOM   1095 C  CD1 . LEU A 1 137 ? 12.395  -9.229  -4.826  1.00 98.37 137 A 1 
ATOM   1096 C  CD2 . LEU A 1 137 ? 10.403  -9.015  -6.321  1.00 98.22 137 A 1 
ATOM   1097 N  N   . SER A 1 138 ? 12.171  -11.985 -9.684  1.00 98.71 138 A 1 
ATOM   1098 C  CA  . SER A 1 138 ? 13.135  -12.498 -10.642 1.00 98.68 138 A 1 
ATOM   1099 C  C   . SER A 1 138 ? 14.533  -12.191 -10.120 1.00 98.79 138 A 1 
ATOM   1100 O  O   . SER A 1 138 ? 14.706  -11.332 -9.246  1.00 98.50 138 A 1 
ATOM   1101 C  CB  . SER A 1 138 ? 12.937  -11.846 -12.010 1.00 98.33 138 A 1 
ATOM   1102 O  OG  . SER A 1 138 ? 13.260  -10.470 -11.961 1.00 97.23 138 A 1 
ATOM   1103 N  N   . GLN A 1 139 ? 15.547  -12.863 -10.670 1.00 98.55 139 A 1 
ATOM   1104 C  CA  . GLN A 1 139 ? 16.912  -12.631 -10.222 1.00 98.47 139 A 1 
ATOM   1105 C  C   . GLN A 1 139 ? 17.332  -11.178 -10.439 1.00 98.52 139 A 1 
ATOM   1106 O  O   . GLN A 1 139 ? 17.968  -10.569 -9.581  1.00 98.20 139 A 1 
ATOM   1107 C  CB  . GLN A 1 139 ? 17.885  -13.565 -10.943 1.00 98.16 139 A 1 
ATOM   1108 C  CG  . GLN A 1 139 ? 19.326  -13.447 -10.452 1.00 91.31 139 A 1 
ATOM   1109 C  CD  . GLN A 1 139 ? 19.450  -13.703 -8.959  1.00 87.15 139 A 1 
ATOM   1110 O  OE1 . GLN A 1 139 ? 18.831  -14.618 -8.418  1.00 81.49 139 A 1 
ATOM   1111 N  NE2 . GLN A 1 139 ? 20.250  -12.891 -8.283  1.00 78.56 139 A 1 
ATOM   1112 N  N   . ASN A 1 140 ? 16.968  -10.615 -11.601 1.00 98.51 140 A 1 
ATOM   1113 C  CA  . ASN A 1 140 ? 17.296  -9.220  -11.873 1.00 98.37 140 A 1 
ATOM   1114 C  C   . ASN A 1 140 ? 16.600  -8.287  -10.891 1.00 98.64 140 A 1 
ATOM   1115 O  O   . ASN A 1 140 ? 17.182  -7.296  -10.443 1.00 98.28 140 A 1 
ATOM   1116 C  CB  . ASN A 1 140 ? 16.913  -8.843  -13.310 1.00 97.68 140 A 1 
ATOM   1117 C  CG  . ASN A 1 140 ? 17.853  -9.448  -14.334 1.00 86.95 140 A 1 
ATOM   1118 O  OD1 . ASN A 1 140 ? 18.961  -9.877  -14.008 1.00 77.11 140 A 1 
ATOM   1119 N  ND2 . ASN A 1 140 ? 17.420  -9.468  -15.589 1.00 77.26 140 A 1 
ATOM   1120 N  N   . ALA A 1 141 ? 15.349  -8.600  -10.547 1.00 98.78 141 A 1 
ATOM   1121 C  CA  . ALA A 1 141 ? 14.604  -7.794  -9.582  1.00 98.80 141 A 1 
ATOM   1122 C  C   . ALA A 1 141 ? 15.250  -7.861  -8.204  1.00 98.80 141 A 1 
ATOM   1123 O  O   . ALA A 1 141 ? 15.308  -6.857  -7.493  1.00 98.72 141 A 1 
ATOM   1124 C  CB  . ALA A 1 141 ? 13.151  -8.253  -9.519  1.00 98.82 141 A 1 
ATOM   1125 N  N   . ILE A 1 142 ? 15.731  -9.034  -7.832  1.00 98.79 142 A 1 
ATOM   1126 C  CA  . ILE A 1 142 ? 16.411  -9.199  -6.549  1.00 98.74 142 A 1 
ATOM   1127 C  C   . ILE A 1 142 ? 17.649  -8.308  -6.470  1.00 98.59 142 A 1 
ATOM   1128 O  O   . ILE A 1 142 ? 17.856  -7.611  -5.479  1.00 98.31 142 A 1 
ATOM   1129 C  CB  . ILE A 1 142 ? 16.808  -10.677 -6.319  1.00 98.67 142 A 1 
ATOM   1130 C  CG1 . ILE A 1 142 ? 15.556  -11.527 -6.089  1.00 98.16 142 A 1 
ATOM   1131 C  CG2 . ILE A 1 142 ? 17.760  -10.802 -5.122  1.00 98.18 142 A 1 
ATOM   1132 C  CD1 . ILE A 1 142 ? 15.827  -13.027 -6.050  1.00 96.74 142 A 1 
ATOM   1133 N  N   . GLU A 1 143 ? 18.458  -8.326  -7.520  1.00 98.47 143 A 1 
ATOM   1134 C  CA  . GLU A 1 143 ? 19.676  -7.521  -7.527  1.00 98.23 143 A 1 
ATOM   1135 C  C   . GLU A 1 143 ? 19.361  -6.030  -7.469  1.00 98.10 143 A 1 
ATOM   1136 O  O   . GLU A 1 143 ? 20.032  -5.269  -6.761  1.00 97.67 143 A 1 
ATOM   1137 C  CB  . GLU A 1 143 ? 20.517  -7.842  -8.759  1.00 97.97 143 A 1 
ATOM   1138 C  CG  . GLU A 1 143 ? 21.072  -9.264  -8.771  1.00 92.71 143 A 1 
ATOM   1139 C  CD  . GLU A 1 143 ? 21.889  -9.566  -7.523  1.00 88.02 143 A 1 
ATOM   1140 O  OE1 . GLU A 1 143 ? 22.712  -8.713  -7.128  1.00 81.68 143 A 1 
ATOM   1141 O  OE2 . GLU A 1 143 ? 21.712  -10.654 -6.937  1.00 82.58 143 A 1 
ATOM   1142 N  N   . SER A 1 144 ? 18.335  -5.616  -8.191  1.00 98.26 144 A 1 
ATOM   1143 C  CA  . SER A 1 144 ? 17.931  -4.214  -8.175  1.00 98.38 144 A 1 
ATOM   1144 C  C   . SER A 1 144 ? 17.380  -3.819  -6.805  1.00 98.24 144 A 1 
ATOM   1145 O  O   . SER A 1 144 ? 17.706  -2.754  -6.271  1.00 97.95 144 A 1 
ATOM   1146 C  CB  . SER A 1 144 ? 16.890  -3.956  -9.266  1.00 98.31 144 A 1 
ATOM   1147 O  OG  . SER A 1 144 ? 16.597  -2.573  -9.378  1.00 94.00 144 A 1 
ATOM   1148 N  N   . PHE A 1 145 ? 16.574  -4.689  -6.236  1.00 98.48 145 A 1 
ATOM   1149 C  CA  . PHE A 1 145 ? 15.985  -4.451  -4.919  1.00 98.59 145 A 1 
ATOM   1150 C  C   . PHE A 1 145 ? 17.086  -4.269  -3.868  1.00 98.39 145 A 1 
ATOM   1151 O  O   . PHE A 1 145 ? 17.003  -3.384  -3.013  1.00 97.99 145 A 1 
ATOM   1152 C  CB  . PHE A 1 145 ? 15.058  -5.605  -4.537  1.00 98.55 145 A 1 
ATOM   1153 C  CG  . PHE A 1 145 ? 14.085  -5.271  -3.429  1.00 98.62 145 A 1 
ATOM   1154 C  CD1 . PHE A 1 145 ? 14.522  -5.047  -2.135  1.00 98.33 145 A 1 
ATOM   1155 C  CD2 . PHE A 1 145 ? 12.721  -5.196  -3.687  1.00 98.27 145 A 1 
ATOM   1156 C  CE1 . PHE A 1 145 ? 13.627  -4.740  -1.117  1.00 97.97 145 A 1 
ATOM   1157 C  CE2 . PHE A 1 145 ? 11.825  -4.897  -2.676  1.00 97.97 145 A 1 
ATOM   1158 C  CZ  . PHE A 1 145 ? 12.275  -4.659  -1.389  1.00 98.25 145 A 1 
ATOM   1159 N  N   . LYS A 1 146 ? 18.107  -5.116  -3.949  1.00 98.17 146 A 1 
ATOM   1160 C  CA  . LYS A 1 146 ? 19.212  -5.048  -2.994  1.00 97.70 146 A 1 
ATOM   1161 C  C   . LYS A 1 146 ? 19.922  -3.700  -3.041  1.00 97.39 146 A 1 
ATOM   1162 O  O   . LYS A 1 146 ? 20.474  -3.251  -2.029  1.00 96.83 146 A 1 
ATOM   1163 C  CB  . LYS A 1 146 ? 20.227  -6.161  -3.263  1.00 97.67 146 A 1 
ATOM   1164 C  CG  . LYS A 1 146 ? 19.769  -7.543  -2.834  1.00 96.21 146 A 1 
ATOM   1165 C  CD  . LYS A 1 146 ? 20.832  -8.593  -3.145  1.00 94.29 146 A 1 
ATOM   1166 C  CE  . LYS A 1 146 ? 20.408  -9.965  -2.666  1.00 89.61 146 A 1 
ATOM   1167 N  NZ  . LYS A 1 146 ? 21.422  -11.002 -3.022  1.00 84.42 146 A 1 
ATOM   1168 N  N   . HIS A 1 147 ? 19.893  -3.049  -4.203  1.00 97.34 147 A 1 
ATOM   1169 C  CA  . HIS A 1 147 ? 20.558  -1.761  -4.348  1.00 97.13 147 A 1 
ATOM   1170 C  C   . HIS A 1 147 ? 19.777  -0.630  -3.681  1.00 97.19 147 A 1 
ATOM   1171 O  O   . HIS A 1 147 ? 20.352  0.183   -2.953  1.00 96.40 147 A 1 
ATOM   1172 C  CB  . HIS A 1 147 ? 20.787  -1.435  -5.820  1.00 96.75 147 A 1 
ATOM   1173 C  CG  . HIS A 1 147 ? 21.435  -0.101  -6.043  1.00 93.32 147 A 1 
ATOM   1174 N  ND1 . HIS A 1 147 ? 22.732  0.169   -5.653  1.00 84.41 147 A 1 
ATOM   1175 C  CD2 . HIS A 1 147 ? 20.965  1.040   -6.596  1.00 84.41 147 A 1 
ATOM   1176 C  CE1 . HIS A 1 147 ? 23.032  1.413   -5.962  1.00 84.74 147 A 1 
ATOM   1177 N  NE2 . HIS A 1 147 ? 21.984  1.966   -6.536  1.00 86.75 147 A 1 
ATOM   1178 N  N   . GLY A 1 148 ? 18.464  -0.579  -3.925  1.00 97.71 148 A 1 
ATOM   1179 C  CA  . GLY A 1 148 ? 17.692  0.544   -3.407  1.00 97.83 148 A 1 
ATOM   1180 C  C   . GLY A 1 148 ? 16.210  0.306   -3.169  1.00 98.14 148 A 1 
ATOM   1181 O  O   . GLY A 1 148 ? 15.474  1.248   -2.886  1.00 97.98 148 A 1 
ATOM   1182 N  N   . GLY A 1 149 ? 15.765  -0.942  -3.288  1.00 98.21 149 A 1 
ATOM   1183 C  CA  . GLY A 1 149 ? 14.369  -1.252  -3.048  1.00 98.37 149 A 1 
ATOM   1184 C  C   . GLY A 1 149 ? 13.458  -0.990  -4.230  1.00 98.55 149 A 1 
ATOM   1185 O  O   . GLY A 1 149 ? 12.232  -1.045  -4.098  1.00 98.47 149 A 1 
ATOM   1186 N  N   . TYR A 1 150 ? 14.042  -0.719  -5.400  1.00 98.53 150 A 1 
ATOM   1187 C  CA  . TYR A 1 150 ? 13.273  -0.517  -6.628  1.00 98.63 150 A 1 
ATOM   1188 C  C   . TYR A 1 150 ? 13.651  -1.578  -7.653  1.00 98.74 150 A 1 
ATOM   1189 O  O   . TYR A 1 150 ? 14.761  -2.116  -7.623  1.00 98.59 150 A 1 
ATOM   1190 C  CB  . TYR A 1 150 ? 13.487  0.892   -7.186  1.00 98.53 150 A 1 
ATOM   1191 C  CG  . TYR A 1 150 ? 14.932  1.299   -7.426  1.00 98.51 150 A 1 
ATOM   1192 C  CD1 . TYR A 1 150 ? 15.613  0.904   -8.570  1.00 98.17 150 A 1 
ATOM   1193 C  CD2 . TYR A 1 150 ? 15.605  2.120   -6.517  1.00 98.14 150 A 1 
ATOM   1194 C  CE1 . TYR A 1 150 ? 16.922  1.292   -8.799  1.00 97.86 150 A 1 
ATOM   1195 C  CE2 . TYR A 1 150 ? 16.917  2.514   -6.740  1.00 97.89 150 A 1 
ATOM   1196 C  CZ  . TYR A 1 150 ? 17.576  2.103   -7.882  1.00 97.98 150 A 1 
ATOM   1197 O  OH  . TYR A 1 150 ? 18.872  2.491   -8.110  1.00 97.34 150 A 1 
ATOM   1198 N  N   . TYR A 1 151 ? 12.728  -1.885  -8.566  1.00 98.98 151 A 1 
ATOM   1199 C  CA  . TYR A 1 151 ? 12.963  -2.958  -9.527  1.00 98.94 151 A 1 
ATOM   1200 C  C   . TYR A 1 151 ? 11.849  -3.018  -10.568 1.00 98.97 151 A 1 
ATOM   1201 O  O   . TYR A 1 151 ? 10.853  -2.291  -10.473 1.00 98.94 151 A 1 
ATOM   1202 C  CB  . TYR A 1 151 ? 13.051  -4.312  -8.807  1.00 98.92 151 A 1 
ATOM   1203 C  CG  . TYR A 1 151 ? 11.753  -4.731  -8.139  1.00 98.94 151 A 1 
ATOM   1204 C  CD1 . TYR A 1 151 ? 11.424  -4.290  -6.856  1.00 98.88 151 A 1 
ATOM   1205 C  CD2 . TYR A 1 151 ? 10.857  -5.573  -8.790  1.00 98.86 151 A 1 
ATOM   1206 C  CE1 . TYR A 1 151 ? 10.241  -4.670  -6.236  1.00 98.82 151 A 1 
ATOM   1207 C  CE2 . TYR A 1 151 ? 9.667   -5.965  -8.184  1.00 98.84 151 A 1 
ATOM   1208 C  CZ  . TYR A 1 151 ? 9.368   -5.515  -6.906  1.00 98.90 151 A 1 
ATOM   1209 O  OH  . TYR A 1 151 ? 8.191   -5.902  -6.300  1.00 98.82 151 A 1 
ATOM   1210 N  N   . THR A 1 152 ? 12.023  -3.883  -11.553 1.00 98.95 152 A 1 
ATOM   1211 C  CA  . THR A 1 152 ? 10.995  -4.150  -12.546 1.00 98.90 152 A 1 
ATOM   1212 C  C   . THR A 1 152 ? 10.833  -5.650  -12.739 1.00 98.93 152 A 1 
ATOM   1213 O  O   . THR A 1 152 ? 11.780  -6.418  -12.522 1.00 98.72 152 A 1 
ATOM   1214 C  CB  . THR A 1 152 ? 11.313  -3.528  -13.923 1.00 98.74 152 A 1 
ATOM   1215 O  OG1 . THR A 1 152 ? 12.428  -4.206  -14.514 1.00 96.83 152 A 1 
ATOM   1216 C  CG2 . THR A 1 152 ? 11.639  -2.046  -13.790 1.00 97.09 152 A 1 
ATOM   1217 N  N   . MET A 1 153 ? 9.643   -6.058  -13.147 1.00 98.85 153 A 1 
ATOM   1218 C  CA  . MET A 1 153 ? 9.362   -7.439  -13.526 1.00 98.74 153 A 1 
ATOM   1219 C  C   . MET A 1 153 ? 8.273   -7.429  -14.588 1.00 98.82 153 A 1 
ATOM   1220 O  O   . MET A 1 153 ? 7.303   -6.683  -14.465 1.00 98.62 153 A 1 
ATOM   1221 C  CB  . MET A 1 153 ? 8.874   -8.288  -12.347 1.00 98.27 153 A 1 
ATOM   1222 C  CG  . MET A 1 153 ? 9.929   -8.609  -11.302 1.00 94.55 153 A 1 
ATOM   1223 S  SD  . MET A 1 153 ? 9.420   -9.974  -10.226 1.00 96.08 153 A 1 
ATOM   1224 C  CE  . MET A 1 153 ? 7.949   -9.294  -9.445  1.00 91.61 153 A 1 
ATOM   1225 N  N   . PRO A 1 154 ? 8.397   -8.254  -15.622 1.00 98.64 154 A 1 
ATOM   1226 C  CA  . PRO A 1 154 ? 7.325   -8.332  -16.614 1.00 98.55 154 A 1 
ATOM   1227 C  C   . PRO A 1 154 ? 6.124   -9.083  -16.054 1.00 98.51 154 A 1 
ATOM   1228 O  O   . PRO A 1 154 ? 6.286   -10.063 -15.323 1.00 98.15 154 A 1 
ATOM   1229 C  CB  . PRO A 1 154 ? 7.973   -9.102  -17.765 1.00 97.92 154 A 1 
ATOM   1230 C  CG  . PRO A 1 154 ? 8.984   -9.971  -17.089 1.00 95.53 154 A 1 
ATOM   1231 C  CD  . PRO A 1 154 ? 9.528   -9.134  -15.963 1.00 98.09 154 A 1 
ATOM   1232 N  N   . PHE A 1 155 ? 4.925   -8.617  -16.375 1.00 98.35 155 A 1 
ATOM   1233 C  CA  . PHE A 1 155 ? 3.731   -9.366  -16.002 1.00 98.31 155 A 1 
ATOM   1234 C  C   . PHE A 1 155 ? 3.723   -10.672 -16.788 1.00 98.17 155 A 1 
ATOM   1235 O  O   . PHE A 1 155 ? 4.162   -10.709 -17.938 1.00 97.59 155 A 1 
ATOM   1236 C  CB  . PHE A 1 155 ? 2.467   -8.559  -16.302 1.00 98.45 155 A 1 
ATOM   1237 C  CG  . PHE A 1 155 ? 2.155   -7.494  -15.294 1.00 98.63 155 A 1 
ATOM   1238 C  CD1 . PHE A 1 155 ? 1.411   -7.792  -14.158 1.00 98.44 155 A 1 
ATOM   1239 C  CD2 . PHE A 1 155 ? 2.610   -6.192  -15.465 1.00 98.42 155 A 1 
ATOM   1240 C  CE1 . PHE A 1 155 ? 1.116   -6.810  -13.212 1.00 98.27 155 A 1 
ATOM   1241 C  CE2 . PHE A 1 155 ? 2.329   -5.206  -14.525 1.00 98.31 155 A 1 
ATOM   1242 C  CZ  . PHE A 1 155 ? 1.583   -5.523  -13.409 1.00 98.48 155 A 1 
ATOM   1243 N  N   . PRO A 1 156 ? 3.233   -11.760 -16.192 1.00 97.76 156 A 1 
ATOM   1244 C  CA  . PRO A 1 156 ? 3.190   -13.057 -16.873 1.00 97.23 156 A 1 
ATOM   1245 C  C   . PRO A 1 156 ? 2.413   -13.003 -18.183 1.00 96.98 156 A 1 
ATOM   1246 O  O   . PRO A 1 156 ? 1.330   -12.423 -18.242 1.00 95.67 156 A 1 
ATOM   1247 C  CB  . PRO A 1 156 ? 2.496   -13.959 -15.852 1.00 96.38 156 A 1 
ATOM   1248 C  CG  . PRO A 1 156 ? 2.839   -13.349 -14.539 1.00 95.02 156 A 1 
ATOM   1249 C  CD  . PRO A 1 156 ? 2.792   -11.864 -14.793 1.00 97.34 156 A 1 
ATOM   1250 N  N   . ALA A 1 157 ? 2.963   -13.615 -19.225 1.00 94.30 157 A 1 
ATOM   1251 C  CA  . ALA A 1 157 ? 2.349   -13.585 -20.546 1.00 92.84 157 A 1 
ATOM   1252 C  C   . ALA A 1 157 ? 1.006   -14.305 -20.592 1.00 92.80 157 A 1 
ATOM   1253 O  O   . ALA A 1 157 ? 0.146   -13.968 -21.407 1.00 89.35 157 A 1 
ATOM   1254 C  CB  . ALA A 1 157 ? 3.295   -14.182 -21.574 1.00 90.11 157 A 1 
ATOM   1255 N  N   . HIS A 1 158 ? 0.807   -15.280 -19.718 1.00 92.67 158 A 1 
ATOM   1256 C  CA  . HIS A 1 158 ? -0.400  -16.094 -19.738 1.00 92.10 158 A 1 
ATOM   1257 C  C   . HIS A 1 158 ? -1.648  -15.353 -19.253 1.00 93.20 158 A 1 
ATOM   1258 O  O   . HIS A 1 158 ? -2.741  -15.923 -19.238 1.00 91.39 158 A 1 
ATOM   1259 C  CB  . HIS A 1 158 ? -0.201  -17.375 -18.923 1.00 90.05 158 A 1 
ATOM   1260 C  CG  . HIS A 1 158 ? 0.059   -17.129 -17.466 1.00 86.33 158 A 1 
ATOM   1261 N  ND1 . HIS A 1 158 ? -0.915  -16.737 -16.588 1.00 76.34 158 A 1 
ATOM   1262 C  CD2 . HIS A 1 158 ? 1.189   -17.240 -16.732 1.00 76.00 158 A 1 
ATOM   1263 C  CE1 . HIS A 1 158 ? -0.415  -16.598 -15.385 1.00 74.29 158 A 1 
ATOM   1264 N  NE2 . HIS A 1 158 ? 0.865   -16.899 -15.442 1.00 76.12 158 A 1 
ATOM   1265 N  N   . LEU A 1 159 ? -1.499  -14.093 -18.863 1.00 95.52 159 A 1 
ATOM   1266 C  CA  . LEU A 1 159 ? -2.628  -13.303 -18.372 1.00 95.47 159 A 1 
ATOM   1267 C  C   . LEU A 1 159 ? -3.483  -12.707 -19.494 1.00 94.65 159 A 1 
ATOM   1268 O  O   . LEU A 1 159 ? -4.461  -12.002 -19.229 1.00 90.80 159 A 1 
ATOM   1269 C  CB  . LEU A 1 159 ? -2.134  -12.187 -17.450 1.00 95.37 159 A 1 
ATOM   1270 C  CG  . LEU A 1 159 ? -1.498  -12.635 -16.138 1.00 95.72 159 A 1 
ATOM   1271 C  CD1 . LEU A 1 159 ? -0.888  -11.447 -15.408 1.00 95.00 159 A 1 
ATOM   1272 C  CD2 . LEU A 1 159 ? -2.523  -13.331 -15.255 1.00 94.99 159 A 1 
ATOM   1273 N  N   . GLY A 1 160 ? -3.120  -12.968 -20.734 1.00 94.31 160 A 1 
ATOM   1274 C  CA  . GLY A 1 160 ? -3.880  -12.446 -21.865 1.00 94.14 160 A 1 
ATOM   1275 C  C   . GLY A 1 160 ? -3.475  -11.035 -22.242 1.00 95.04 160 A 1 
ATOM   1276 O  O   . GLY A 1 160 ? -4.261  -10.295 -22.847 1.00 92.01 160 A 1 
ATOM   1277 N  N   . ILE A 1 161 ? -2.270  -10.648 -21.899 1.00 95.82 161 A 1 
ATOM   1278 C  CA  . ILE A 1 161 ? -1.749  -9.322  -22.195 1.00 95.99 161 A 1 
ATOM   1279 C  C   . ILE A 1 161 ? -1.397  -9.218  -23.676 1.00 95.90 161 A 1 
ATOM   1280 O  O   . ILE A 1 161 ? -0.705  -10.080 -24.213 1.00 94.09 161 A 1 
ATOM   1281 C  CB  . ILE A 1 161 ? -0.516  -9.022  -21.325 1.00 94.07 161 A 1 
ATOM   1282 C  CG1 . ILE A 1 161 ? -0.914  -9.020  -19.842 1.00 88.07 161 A 1 
ATOM   1283 C  CG2 . ILE A 1 161 ? 0.111   -7.693  -21.715 1.00 86.43 161 A 1 
ATOM   1284 C  CD1 . ILE A 1 161 ? 0.257   -9.052  -18.883 1.00 85.97 161 A 1 
ATOM   1285 N  N   . LYS A 1 162 ? -1.868  -8.144  -24.317 1.00 95.56 162 A 1 
ATOM   1286 C  CA  . LYS A 1 162 ? -1.659  -7.959  -25.752 1.00 95.56 162 A 1 
ATOM   1287 C  C   . LYS A 1 162 ? -0.442  -7.107  -26.076 1.00 95.41 162 A 1 
ATOM   1288 O  O   . LYS A 1 162 ? 0.074   -7.147  -27.196 1.00 92.08 162 A 1 
ATOM   1289 C  CB  . LYS A 1 162 ? -2.899  -7.316  -26.383 1.00 94.36 162 A 1 
ATOM   1290 C  CG  . LYS A 1 162 ? -4.176  -8.134  -26.227 1.00 91.77 162 A 1 
ATOM   1291 C  CD  . LYS A 1 162 ? -4.109  -9.431  -27.014 1.00 84.42 162 A 1 
ATOM   1292 C  CE  . LYS A 1 162 ? -5.430  -10.178 -26.945 1.00 78.78 162 A 1 
ATOM   1293 N  NZ  . LYS A 1 162 ? -5.404  -11.439 -27.733 1.00 68.82 162 A 1 
ATOM   1294 N  N   . VAL A 1 163 ? 0.009   -6.325  -25.109 1.00 95.72 163 A 1 
ATOM   1295 C  CA  . VAL A 1 163 ? 1.187   -5.479  -25.253 1.00 95.99 163 A 1 
ATOM   1296 C  C   . VAL A 1 163 ? 2.127   -5.788  -24.095 1.00 96.61 163 A 1 
ATOM   1297 O  O   . VAL A 1 163 ? 1.664   -5.889  -22.959 1.00 95.33 163 A 1 
ATOM   1298 C  CB  . VAL A 1 163 ? 0.808   -3.982  -25.223 1.00 93.75 163 A 1 
ATOM   1299 C  CG1 . VAL A 1 163 ? 2.054   -3.112  -25.287 1.00 85.97 163 A 1 
ATOM   1300 C  CG2 . VAL A 1 163 ? -0.137  -3.649  -26.371 1.00 86.75 163 A 1 
ATOM   1301 N  N   . PRO A 1 164 ? 3.435   -5.938  -24.353 1.00 97.33 164 A 1 
ATOM   1302 C  CA  . PRO A 1 164 ? 4.366   -6.226  -23.258 1.00 97.43 164 A 1 
ATOM   1303 C  C   . PRO A 1 164 ? 4.165   -5.242  -22.107 1.00 97.89 164 A 1 
ATOM   1304 O  O   . PRO A 1 164 ? 4.303   -4.032  -22.285 1.00 97.28 164 A 1 
ATOM   1305 C  CB  . PRO A 1 164 ? 5.739   -6.061  -23.914 1.00 96.57 164 A 1 
ATOM   1306 C  CG  . PRO A 1 164 ? 5.494   -6.446  -25.337 1.00 94.58 164 A 1 
ATOM   1307 C  CD  . PRO A 1 164 ? 4.129   -5.879  -25.650 1.00 96.70 164 A 1 
ATOM   1308 N  N   . LEU A 1 165 ? 3.839   -5.776  -20.937 1.00 98.27 165 A 1 
ATOM   1309 C  CA  . LEU A 1 165 ? 3.503   -4.957  -19.779 1.00 98.45 165 A 1 
ATOM   1310 C  C   . LEU A 1 165 ? 4.418   -5.296  -18.616 1.00 98.52 165 A 1 
ATOM   1311 O  O   . LEU A 1 165 ? 4.642   -6.470  -18.318 1.00 98.40 165 A 1 
ATOM   1312 C  CB  . LEU A 1 165 ? 2.041   -5.177  -19.386 1.00 98.34 165 A 1 
ATOM   1313 C  CG  . LEU A 1 165 ? 1.497   -4.354  -18.222 1.00 97.98 165 A 1 
ATOM   1314 C  CD1 . LEU A 1 165 ? 1.500   -2.876  -18.567 1.00 97.50 165 A 1 
ATOM   1315 C  CD2 . LEU A 1 165 ? 0.092   -4.822  -17.870 1.00 97.52 165 A 1 
ATOM   1316 N  N   . ASN A 1 166 ? 4.941   -4.265  -17.962 1.00 98.66 166 A 1 
ATOM   1317 C  CA  . ASN A 1 166 ? 5.884   -4.445  -16.880 1.00 98.74 166 A 1 
ATOM   1318 C  C   . ASN A 1 166 ? 5.411   -3.825  -15.574 1.00 98.87 166 A 1 
ATOM   1319 O  O   . ASN A 1 166 ? 4.793   -2.766  -15.569 1.00 98.78 166 A 1 
ATOM   1320 C  CB  . ASN A 1 166 ? 7.234   -3.837  -17.250 1.00 98.74 166 A 1 
ATOM   1321 C  CG  . ASN A 1 166 ? 7.835   -4.465  -18.488 1.00 98.63 166 A 1 
ATOM   1322 O  OD1 . ASN A 1 166 ? 8.526   -5.477  -18.405 1.00 94.84 166 A 1 
ATOM   1323 N  ND2 . ASN A 1 166 ? 7.575   -3.865  -19.643 1.00 94.53 166 A 1 
ATOM   1324 N  N   . ALA A 1 167 ? 5.718   -4.503  -14.476 1.00 98.89 167 A 1 
ATOM   1325 C  CA  . ALA A 1 167 ? 5.528   -3.925  -13.155 1.00 98.95 167 A 1 
ATOM   1326 C  C   . ALA A 1 167 ? 6.803   -3.164  -12.810 1.00 98.96 167 A 1 
ATOM   1327 O  O   . ALA A 1 167 ? 7.893   -3.713  -12.906 1.00 98.90 167 A 1 
ATOM   1328 C  CB  . ALA A 1 167 ? 5.271   -5.015  -12.131 1.00 98.84 167 A 1 
ATOM   1329 N  N   . VAL A 1 168 ? 6.657   -1.889  -12.451 1.00 98.97 168 A 1 
ATOM   1330 C  CA  . VAL A 1 168 ? 7.790   -1.067  -12.069 1.00 98.96 168 A 1 
ATOM   1331 C  C   . VAL A 1 168 ? 7.554   -0.553  -10.656 1.00 98.94 168 A 1 
ATOM   1332 O  O   . VAL A 1 168 ? 6.576   0.140   -10.398 1.00 98.96 168 A 1 
ATOM   1333 C  CB  . VAL A 1 168 ? 7.972   0.125   -13.028 1.00 98.95 168 A 1 
ATOM   1334 C  CG1 . VAL A 1 168 ? 9.129   0.999   -12.580 1.00 98.80 168 A 1 
ATOM   1335 C  CG2 . VAL A 1 168 ? 8.196   -0.372  -14.455 1.00 98.82 168 A 1 
ATOM   1336 N  N   . VAL A 1 169 ? 8.458   -0.899  -9.755  1.00 98.95 169 A 1 
ATOM   1337 C  CA  . VAL A 1 169 ? 8.341   -0.477  -8.360  1.00 98.91 169 A 1 
ATOM   1338 C  C   . VAL A 1 169 ? 9.369   0.598   -8.054  1.00 98.94 169 A 1 
ATOM   1339 O  O   . VAL A 1 169 ? 10.569  0.395   -8.257  1.00 98.90 169 A 1 
ATOM   1340 C  CB  . VAL A 1 169 ? 8.531   -1.671  -7.404  1.00 98.94 169 A 1 
ATOM   1341 C  CG1 . VAL A 1 169 ? 8.624   -1.196  -5.955  1.00 98.67 169 A 1 
ATOM   1342 C  CG2 . VAL A 1 169 ? 7.377   -2.649  -7.565  1.00 98.69 169 A 1 
ATOM   1343 N  N   . LEU A 1 170 ? 8.891   1.739   -7.566  1.00 98.96 170 A 1 
ATOM   1344 C  CA  . LEU A 1 170 ? 9.766   2.820   -7.130  1.00 98.98 170 A 1 
ATOM   1345 C  C   . LEU A 1 170 ? 9.777   2.898   -5.611  1.00 98.93 170 A 1 
ATOM   1346 O  O   . LEU A 1 170 ? 8.743   2.739   -4.967  1.00 98.84 170 A 1 
ATOM   1347 C  CB  . LEU A 1 170 ? 9.296   4.165   -7.695  1.00 98.94 170 A 1 
ATOM   1348 C  CG  . LEU A 1 170 ? 9.346   4.333   -9.211  1.00 98.75 170 A 1 
ATOM   1349 C  CD1 . LEU A 1 170 ? 8.854   5.724   -9.600  1.00 98.50 170 A 1 
ATOM   1350 C  CD2 . LEU A 1 170 ? 10.756  4.106   -9.729  1.00 98.38 170 A 1 
ATOM   1351 N  N   . ASN A 1 171 ? 10.953  3.151   -5.050  1.00 98.84 171 A 1 
ATOM   1352 C  CA  . ASN A 1 171 ? 11.082  3.344   -3.621  1.00 98.77 171 A 1 
ATOM   1353 C  C   . ASN A 1 171 ? 11.001  4.831   -3.306  1.00 98.73 171 A 1 
ATOM   1354 O  O   . ASN A 1 171 ? 12.012  5.527   -3.248  1.00 98.50 171 A 1 
ATOM   1355 C  CB  . ASN A 1 171 ? 12.400  2.761   -3.124  1.00 98.60 171 A 1 
ATOM   1356 C  CG  . ASN A 1 171 ? 12.579  2.919   -1.629  1.00 98.43 171 A 1 
ATOM   1357 O  OD1 . ASN A 1 171 ? 11.697  3.427   -0.933  1.00 97.15 171 A 1 
ATOM   1358 N  ND2 . ASN A 1 171 ? 13.718  2.482   -1.120  1.00 96.38 171 A 1 
ATOM   1359 N  N   . THR A 1 172 ? 9.786   5.331   -3.110  1.00 98.85 172 A 1 
ATOM   1360 C  CA  . THR A 1 172 ? 9.605   6.750   -2.841  1.00 98.82 172 A 1 
ATOM   1361 C  C   . THR A 1 172 ? 9.810   7.104   -1.375  1.00 98.75 172 A 1 
ATOM   1362 O  O   . THR A 1 172 ? 9.753   8.279   -1.009  1.00 98.52 172 A 1 
ATOM   1363 C  CB  . THR A 1 172 ? 8.224   7.245   -3.304  1.00 98.82 172 A 1 
ATOM   1364 O  OG1 . THR A 1 172 ? 7.204   6.397   -2.784  1.00 98.47 172 A 1 
ATOM   1365 C  CG2 . THR A 1 172 ? 8.158   7.252   -4.824  1.00 98.14 172 A 1 
ATOM   1366 N  N   . VAL A 1 173 ? 10.088  6.111   -0.545  1.00 98.74 173 A 1 
ATOM   1367 C  CA  . VAL A 1 173 ? 10.494  6.409   0.823   1.00 98.69 173 A 1 
ATOM   1368 C  C   . VAL A 1 173 ? 11.802  7.196   0.794   1.00 98.55 173 A 1 
ATOM   1369 O  O   . VAL A 1 173 ? 12.094  7.973   1.699   1.00 98.16 173 A 1 
ATOM   1370 C  CB  . VAL A 1 173 ? 10.663  5.123   1.661   1.00 98.48 173 A 1 
ATOM   1371 C  CG1 . VAL A 1 173 ? 11.095  5.461   3.088   1.00 98.11 173 A 1 
ATOM   1372 C  CG2 . VAL A 1 173 ? 9.360   4.334   1.680   1.00 98.08 173 A 1 
ATOM   1373 N  N   . LEU A 1 174 ? 12.572  7.017   -0.278  1.00 98.47 174 A 1 
ATOM   1374 C  CA  . LEU A 1 174 ? 13.804  7.780   -0.464  1.00 98.39 174 A 1 
ATOM   1375 C  C   . LEU A 1 174 ? 13.530  9.275   -0.560  1.00 98.39 174 A 1 
ATOM   1376 O  O   . LEU A 1 174 ? 14.398  10.094  -0.248  1.00 98.07 174 A 1 
ATOM   1377 C  CB  . LEU A 1 174 ? 14.534  7.328   -1.735  1.00 98.26 174 A 1 
ATOM   1378 C  CG  . LEU A 1 174 ? 14.996  5.870   -1.788  1.00 97.99 174 A 1 
ATOM   1379 C  CD1 . LEU A 1 174 ? 15.665  5.584   -3.127  1.00 97.59 174 A 1 
ATOM   1380 C  CD2 . LEU A 1 174 ? 15.943  5.565   -0.637  1.00 97.47 174 A 1 
ATOM   1381 N  N   . TYR A 1 175 ? 12.315  9.639   -0.980  1.00 98.46 175 A 1 
ATOM   1382 C  CA  . TYR A 1 175 ? 11.951  11.036  -1.191  1.00 98.54 175 A 1 
ATOM   1383 C  C   . TYR A 1 175 ? 11.083  11.609  -0.077  1.00 98.58 175 A 1 
ATOM   1384 O  O   . TYR A 1 175 ? 10.764  12.801  -0.080  1.00 98.28 175 A 1 
ATOM   1385 C  CB  . TYR A 1 175 ? 11.216  11.191  -2.519  1.00 98.61 175 A 1 
ATOM   1386 C  CG  . TYR A 1 175 ? 11.908  10.549  -3.706  1.00 98.69 175 A 1 
ATOM   1387 C  CD1 . TYR A 1 175 ? 13.290  10.570  -3.824  1.00 98.56 175 A 1 
ATOM   1388 C  CD2 . TYR A 1 175 ? 11.172  9.935   -4.712  1.00 98.59 175 A 1 
ATOM   1389 C  CE1 . TYR A 1 175 ? 13.932  9.990   -4.907  1.00 98.54 175 A 1 
ATOM   1390 C  CE2 . TYR A 1 175 ? 11.797  9.359   -5.801  1.00 98.55 175 A 1 
ATOM   1391 C  CZ  . TYR A 1 175 ? 13.175  9.383   -5.900  1.00 98.64 175 A 1 
ATOM   1392 O  OH  . TYR A 1 175 ? 13.800  8.807   -6.979  1.00 98.47 175 A 1 
ATOM   1393 N  N   . TYR A 1 176 ? 10.696  10.788  0.867   1.00 98.50 176 A 1 
ATOM   1394 C  CA  . TYR A 1 176 ? 9.816   11.187  1.961   1.00 98.46 176 A 1 
ATOM   1395 C  C   . TYR A 1 176 ? 10.462  12.302  2.785   1.00 98.32 176 A 1 
ATOM   1396 O  O   . TYR A 1 176 ? 11.646  12.231  3.115   1.00 97.83 176 A 1 
ATOM   1397 C  CB  . TYR A 1 176 ? 9.538   9.967   2.845   1.00 98.33 176 A 1 
ATOM   1398 C  CG  . TYR A 1 176 ? 8.395   10.099  3.826   1.00 98.29 176 A 1 
ATOM   1399 C  CD1 . TYR A 1 176 ? 7.283   10.883  3.561   1.00 97.84 176 A 1 
ATOM   1400 C  CD2 . TYR A 1 176 ? 8.417   9.377   5.011   1.00 97.86 176 A 1 
ATOM   1401 C  CE1 . TYR A 1 176 ? 6.227   10.959  4.456   1.00 97.44 176 A 1 
ATOM   1402 C  CE2 . TYR A 1 176 ? 7.363   9.439   5.914   1.00 97.44 176 A 1 
ATOM   1403 C  CZ  . TYR A 1 176 ? 6.270   10.231  5.633   1.00 97.48 176 A 1 
ATOM   1404 O  OH  . TYR A 1 176 ? 5.233   10.299  6.520   1.00 96.78 176 A 1 
ATOM   1405 N  N   . ASN A 1 177 ? 9.691   13.332  3.127   1.00 98.20 177 A 1 
ATOM   1406 C  CA  . ASN A 1 177 ? 10.270  14.482  3.809   1.00 97.78 177 A 1 
ATOM   1407 C  C   . ASN A 1 177 ? 10.602  14.242  5.283   1.00 97.76 177 A 1 
ATOM   1408 O  O   . ASN A 1 177 ? 11.060  15.155  5.967   1.00 96.52 177 A 1 
ATOM   1409 C  CB  . ASN A 1 177 ? 9.399   15.737  3.633   1.00 96.52 177 A 1 
ATOM   1410 C  CG  . ASN A 1 177 ? 7.987   15.547  4.133   1.00 95.23 177 A 1 
ATOM   1411 O  OD1 . ASN A 1 177 ? 7.701   14.662  4.931   1.00 89.61 177 A 1 
ATOM   1412 N  ND2 . ASN A 1 177 ? 7.091   16.405  3.661   1.00 88.56 177 A 1 
ATOM   1413 N  N   . TYR A 1 178 ? 10.391  13.018  5.752   1.00 97.72 178 A 1 
ATOM   1414 C  CA  . TYR A 1 178 ? 10.851  12.626  7.085   1.00 97.35 178 A 1 
ATOM   1415 C  C   . TYR A 1 178 ? 12.122  11.784  7.010   1.00 97.33 178 A 1 
ATOM   1416 O  O   . TYR A 1 178 ? 12.655  11.357  8.040   1.00 96.08 178 A 1 
ATOM   1417 C  CB  . TYR A 1 178 ? 9.761   11.852  7.833   1.00 96.79 178 A 1 
ATOM   1418 C  CG  . TYR A 1 178 ? 8.598   12.704  8.291   1.00 95.63 178 A 1 
ATOM   1419 C  CD1 . TYR A 1 178 ? 8.673   13.425  9.476   1.00 92.58 178 A 1 
ATOM   1420 C  CD2 . TYR A 1 178 ? 7.443   12.796  7.538   1.00 92.44 178 A 1 
ATOM   1421 C  CE1 . TYR A 1 178 ? 7.620   14.216  9.900   1.00 90.88 178 A 1 
ATOM   1422 C  CE2 . TYR A 1 178 ? 6.376   13.582  7.956   1.00 91.04 178 A 1 
ATOM   1423 C  CZ  . TYR A 1 178 ? 6.471   14.292  9.138   1.00 91.25 178 A 1 
ATOM   1424 O  OH  . TYR A 1 178 ? 5.421   15.071  9.553   1.00 88.94 178 A 1 
ATOM   1425 N  N   . ASN A 1 179 ? 12.610  11.544  5.791   1.00 97.48 179 A 1 
ATOM   1426 C  CA  . ASN A 1 179 ? 13.813  10.747  5.583   1.00 97.51 179 A 1 
ATOM   1427 C  C   . ASN A 1 179 ? 15.041  11.653  5.593   1.00 97.30 179 A 1 
ATOM   1428 O  O   . ASN A 1 179 ? 15.373  12.282  4.590   1.00 96.75 179 A 1 
ATOM   1429 C  CB  . ASN A 1 179 ? 13.719  9.985   4.261   1.00 97.64 179 A 1 
ATOM   1430 C  CG  . ASN A 1 179 ? 14.865  9.012   4.056   1.00 97.82 179 A 1 
ATOM   1431 O  OD1 . ASN A 1 179 ? 15.872  9.057   4.758   1.00 96.85 179 A 1 
ATOM   1432 N  ND2 . ASN A 1 179 ? 14.707  8.124   3.081   1.00 96.64 179 A 1 
ATOM   1433 N  N   . LYS A 1 180 ? 15.718  11.713  6.725   1.00 96.95 180 A 1 
ATOM   1434 C  CA  . LYS A 1 180 ? 16.850  12.616  6.889   1.00 96.40 180 A 1 
ATOM   1435 C  C   . LYS A 1 180 ? 18.071  12.193  6.077   1.00 96.21 180 A 1 
ATOM   1436 O  O   . LYS A 1 180 ? 18.946  13.015  5.812   1.00 94.30 180 A 1 
ATOM   1437 C  CB  . LYS A 1 180 ? 17.230  12.732  8.369   1.00 95.73 180 A 1 
ATOM   1438 C  CG  . LYS A 1 180 ? 16.142  13.342  9.240   1.00 91.83 180 A 1 
ATOM   1439 C  CD  . LYS A 1 180 ? 16.587  13.446  10.685  1.00 84.27 180 A 1 
ATOM   1440 C  CE  . LYS A 1 180 ? 15.515  14.076  11.552  1.00 77.00 180 A 1 
ATOM   1441 N  NZ  . LYS A 1 180 ? 15.945  14.183  12.976  1.00 66.77 180 A 1 
ATOM   1442 N  N   . GLN A 1 181 ? 18.134  10.935  5.672   1.00 96.04 181 A 1 
ATOM   1443 C  CA  . GLN A 1 181 ? 19.290  10.437  4.930   1.00 95.37 181 A 1 
ATOM   1444 C  C   . GLN A 1 181 ? 19.397  11.036  3.530   1.00 95.46 181 A 1 
ATOM   1445 O  O   . GLN A 1 181 ? 20.482  11.071  2.949   1.00 93.26 181 A 1 
ATOM   1446 C  CB  . GLN A 1 181 ? 19.246  8.909   4.810   1.00 94.15 181 A 1 
ATOM   1447 C  CG  . GLN A 1 181 ? 19.437  8.171   6.122   1.00 90.73 181 A 1 
ATOM   1448 C  CD  . GLN A 1 181 ? 19.654  6.686   5.912   1.00 86.94 181 A 1 
ATOM   1449 O  OE1 . GLN A 1 181 ? 20.085  6.261   4.844   1.00 79.44 181 A 1 
ATOM   1450 N  NE2 . GLN A 1 181 ? 19.373  5.892   6.939   1.00 76.35 181 A 1 
ATOM   1451 N  N   . THR A 1 182 ? 18.288  11.495  2.980   1.00 96.67 182 A 1 
ATOM   1452 C  CA  . THR A 1 182 ? 18.248  11.913  1.583   1.00 96.75 182 A 1 
ATOM   1453 C  C   . THR A 1 182 ? 17.890  13.378  1.368   1.00 96.29 182 A 1 
ATOM   1454 O  O   . THR A 1 182 ? 17.769  13.823  0.229   1.00 95.00 182 A 1 
ATOM   1455 C  CB  . THR A 1 182 ? 17.247  11.055  0.796   1.00 96.75 182 A 1 
ATOM   1456 O  OG1 . THR A 1 182 ? 15.946  11.190  1.378   1.00 95.87 182 A 1 
ATOM   1457 C  CG2 . THR A 1 182 ? 17.653  9.588   0.830   1.00 95.79 182 A 1 
ATOM   1458 N  N   . MET A 1 183 ? 17.735  14.132  2.434   1.00 95.79 183 A 1 
ATOM   1459 C  CA  . MET A 1 183 ? 17.257  15.507  2.325   1.00 94.76 183 A 1 
ATOM   1460 C  C   . MET A 1 183 ? 18.164  16.410  1.496   1.00 94.29 183 A 1 
ATOM   1461 O  O   . MET A 1 183 ? 17.693  17.369  0.887   1.00 90.97 183 A 1 
ATOM   1462 C  CB  . MET A 1 183 ? 17.051  16.111  3.716   1.00 92.28 183 A 1 
ATOM   1463 C  CG  . MET A 1 183 ? 18.301  16.185  4.566   1.00 85.87 183 A 1 
ATOM   1464 S  SD  . MET A 1 183 ? 17.941  16.758  6.252   1.00 82.84 183 A 1 
ATOM   1465 C  CE  . MET A 1 183 ? 17.257  18.383  5.917   1.00 74.17 183 A 1 
ATOM   1466 N  N   . ASP A 1 184 ? 19.449  16.090  1.432   1.00 94.10 184 A 1 
ATOM   1467 C  CA  . ASP A 1 184 ? 20.406  16.923  0.704   1.00 93.01 184 A 1 
ATOM   1468 C  C   . ASP A 1 184 ? 20.964  16.246  -0.543  1.00 93.06 184 A 1 
ATOM   1469 O  O   . ASP A 1 184 ? 21.921  16.735  -1.139  1.00 88.68 184 A 1 
ATOM   1470 C  CB  . ASP A 1 184 ? 21.559  17.326  1.623   1.00 90.97 184 A 1 
ATOM   1471 C  CG  . ASP A 1 184 ? 21.111  18.190  2.781   1.00 86.39 184 A 1 
ATOM   1472 O  OD1 . ASP A 1 184 ? 20.317  19.119  2.564   1.00 81.02 184 A 1 
ATOM   1473 O  OD2 . ASP A 1 184 ? 21.564  17.936  3.913   1.00 80.73 184 A 1 
ATOM   1474 N  N   . SER A 1 185 ? 20.368  15.131  -0.948  1.00 94.61 185 A 1 
ATOM   1475 C  CA  . SER A 1 185 ? 20.836  14.400  -2.115  1.00 94.57 185 A 1 
ATOM   1476 C  C   . SER A 1 185 ? 20.206  14.941  -3.396  1.00 94.93 185 A 1 
ATOM   1477 O  O   . SER A 1 185 ? 19.218  15.680  -3.363  1.00 92.61 185 A 1 
ATOM   1478 C  CB  . SER A 1 185 ? 20.527  12.912  -1.967  1.00 92.65 185 A 1 
ATOM   1479 O  OG  . SER A 1 185 ? 21.201  12.355  -0.849  1.00 82.51 185 A 1 
ATOM   1480 N  N   . THR A 1 186 ? 20.804  14.567  -4.532  1.00 96.07 186 A 1 
ATOM   1481 C  CA  . THR A 1 186 ? 20.286  14.977  -5.834  1.00 95.92 186 A 1 
ATOM   1482 C  C   . THR A 1 186 ? 19.461  13.864  -6.462  1.00 96.64 186 A 1 
ATOM   1483 O  O   . THR A 1 186 ? 18.349  14.096  -6.939  1.00 94.44 186 A 1 
ATOM   1484 C  CB  . THR A 1 186 ? 21.440  15.355  -6.783  1.00 93.96 186 A 1 
ATOM   1485 O  OG1 . THR A 1 186 ? 22.181  16.444  -6.228  1.00 87.78 186 A 1 
ATOM   1486 C  CG2 . THR A 1 186 ? 20.895  15.753  -8.147  1.00 86.50 186 A 1 
ATOM   1487 N  N   . ASP A 1 187 ? 20.012  12.652  -6.456  1.00 97.24 187 A 1 
ATOM   1488 C  CA  . ASP A 1 187 ? 19.336  11.483  -6.996  1.00 97.72 187 A 1 
ATOM   1489 C  C   . ASP A 1 187 ? 19.622  10.291  -6.092  1.00 97.63 187 A 1 
ATOM   1490 O  O   . ASP A 1 187 ? 20.508  9.484   -6.386  1.00 97.27 187 A 1 
ATOM   1491 C  CB  . ASP A 1 187 ? 19.816  11.204  -8.426  1.00 97.83 187 A 1 
ATOM   1492 C  CG  . ASP A 1 187 ? 19.037  10.069  -9.090  1.00 98.21 187 A 1 
ATOM   1493 O  OD1 . ASP A 1 187 ? 18.027  9.621   -8.519  1.00 97.99 187 A 1 
ATOM   1494 O  OD2 . ASP A 1 187 ? 19.450  9.642   -10.182 1.00 97.98 187 A 1 
ATOM   1495 N  N   . PRO A 1 188 ? 18.908  10.183  -4.977  1.00 97.63 188 A 1 
ATOM   1496 C  CA  . PRO A 1 188 ? 19.175  9.131   -3.997  1.00 97.63 188 A 1 
ATOM   1497 C  C   . PRO A 1 188 ? 19.218  7.739   -4.623  1.00 97.82 188 A 1 
ATOM   1498 O  O   . PRO A 1 188 ? 18.259  7.308   -5.261  1.00 97.61 188 A 1 
ATOM   1499 C  CB  . PRO A 1 188 ? 18.006  9.264   -3.017  1.00 97.29 188 A 1 
ATOM   1500 C  CG  . PRO A 1 188 ? 17.651  10.711  -3.082  1.00 96.24 188 A 1 
ATOM   1501 C  CD  . PRO A 1 188 ? 17.824  11.075  -4.529  1.00 97.60 188 A 1 
ATOM   1502 N  N   . LEU A 1 189 ? 20.362  7.075   -4.453  1.00 97.52 189 A 1 
ATOM   1503 C  CA  . LEU A 1 189 ? 20.582  5.713   -4.942  1.00 97.48 189 A 1 
ATOM   1504 C  C   . LEU A 1 189 ? 20.353  5.576   -6.445  1.00 97.56 189 A 1 
ATOM   1505 O  O   . LEU A 1 189 ? 20.124  4.473   -6.945  1.00 97.08 189 A 1 
ATOM   1506 C  CB  . LEU A 1 189 ? 19.728  4.715   -4.157  1.00 97.23 189 A 1 
ATOM   1507 C  CG  . LEU A 1 189 ? 20.076  4.628   -2.671  1.00 96.53 189 A 1 
ATOM   1508 C  CD1 . LEU A 1 189 ? 19.118  3.686   -1.944  1.00 95.46 189 A 1 
ATOM   1509 C  CD2 . LEU A 1 189 ? 21.506  4.167   -2.485  1.00 95.13 189 A 1 
ATOM   1510 N  N   . GLY A 1 190 ? 20.419  6.702   -7.174  1.00 97.53 190 A 1 
ATOM   1511 C  CA  . GLY A 1 190 ? 20.347  6.689   -8.626  1.00 97.72 190 A 1 
ATOM   1512 C  C   . GLY A 1 190 ? 18.998  6.313   -9.213  1.00 98.16 190 A 1 
ATOM   1513 O  O   . GLY A 1 190 ? 18.915  5.947   -10.379 1.00 98.11 190 A 1 
ATOM   1514 N  N   . GLN A 1 191 ? 17.948  6.416   -8.421  1.00 98.19 191 A 1 
ATOM   1515 C  CA  . GLN A 1 191 ? 16.634  5.940   -8.863  1.00 98.48 191 A 1 
ATOM   1516 C  C   . GLN A 1 191 ? 16.058  6.735   -10.032 1.00 98.73 191 A 1 
ATOM   1517 O  O   . GLN A 1 191 ? 15.470  6.152   -10.941 1.00 98.77 191 A 1 
ATOM   1518 C  CB  . GLN A 1 191 ? 15.641  5.933   -7.701  1.00 98.33 191 A 1 
ATOM   1519 C  CG  . GLN A 1 191 ? 14.284  5.355   -8.083  1.00 98.14 191 A 1 
ATOM   1520 C  CD  . GLN A 1 191 ? 13.379  5.114   -6.895  1.00 98.42 191 A 1 
ATOM   1521 O  OE1 . GLN A 1 191 ? 12.924  3.997   -6.661  1.00 94.46 191 A 1 
ATOM   1522 N  NE2 . GLN A 1 191 ? 13.116  6.172   -6.133  1.00 95.41 191 A 1 
ATOM   1523 N  N   . PHE A 1 192 ? 16.219  8.059   -10.041 1.00 98.83 192 A 1 
ATOM   1524 C  CA  . PHE A 1 192 ? 15.690  8.852   -11.147 1.00 98.81 192 A 1 
ATOM   1525 C  C   . PHE A 1 192 ? 16.373  8.487   -12.465 1.00 98.95 192 A 1 
ATOM   1526 O  O   . PHE A 1 192 ? 15.719  8.318   -13.487 1.00 98.87 192 A 1 
ATOM   1527 C  CB  . PHE A 1 192 ? 15.851  10.354  -10.878 1.00 98.86 192 A 1 
ATOM   1528 C  CG  . PHE A 1 192 ? 14.822  10.925  -9.939  1.00 98.85 192 A 1 
ATOM   1529 C  CD1 . PHE A 1 192 ? 13.471  10.887  -10.265 1.00 98.67 192 A 1 
ATOM   1530 C  CD2 . PHE A 1 192 ? 15.198  11.509  -8.741  1.00 98.67 192 A 1 
ATOM   1531 C  CE1 . PHE A 1 192 ? 12.519  11.411  -9.405  1.00 98.50 192 A 1 
ATOM   1532 C  CE2 . PHE A 1 192 ? 14.247  12.042  -7.877  1.00 98.48 192 A 1 
ATOM   1533 C  CZ  . PHE A 1 192 ? 12.909  11.990  -8.211  1.00 98.56 192 A 1 
ATOM   1534 N  N   . GLU A 1 193 ? 17.705  8.374   -12.440 1.00 98.84 193 A 1 
ATOM   1535 C  CA  . GLU A 1 193 ? 18.456  8.004   -13.636 1.00 98.88 193 A 1 
ATOM   1536 C  C   . GLU A 1 193 ? 18.060  6.600   -14.101 1.00 98.80 193 A 1 
ATOM   1537 O  O   . GLU A 1 193 ? 17.873  6.352   -15.295 1.00 98.80 193 A 1 
ATOM   1538 C  CB  . GLU A 1 193 ? 19.957  8.067   -13.371 1.00 98.55 193 A 1 
ATOM   1539 C  CG  . GLU A 1 193 ? 20.822  7.723   -14.581 1.00 90.27 193 A 1 
ATOM   1540 C  CD  . GLU A 1 193 ? 22.304  7.863   -14.294 1.00 81.41 193 A 1 
ATOM   1541 O  OE1 . GLU A 1 193 ? 22.717  7.642   -13.137 1.00 76.47 193 A 1 
ATOM   1542 O  OE2 . GLU A 1 193 ? 23.059  8.190   -15.222 1.00 75.96 193 A 1 
ATOM   1543 N  N   . TRP A 1 194 ? 17.941  5.692   -13.155 1.00 98.89 194 A 1 
ATOM   1544 C  CA  . TRP A 1 194 ? 17.523  4.324   -13.442 1.00 98.88 194 A 1 
ATOM   1545 C  C   . TRP A 1 194 ? 16.126  4.296   -14.072 1.00 98.90 194 A 1 
ATOM   1546 O  O   . TRP A 1 194 ? 15.895  3.609   -15.068 1.00 98.88 194 A 1 
ATOM   1547 C  CB  . TRP A 1 194 ? 17.534  3.501   -12.151 1.00 98.85 194 A 1 
ATOM   1548 C  CG  . TRP A 1 194 ? 16.909  2.135   -12.263 1.00 98.86 194 A 1 
ATOM   1549 C  CD1 . TRP A 1 194 ? 17.513  0.978   -12.675 1.00 98.75 194 A 1 
ATOM   1550 C  CD2 . TRP A 1 194 ? 15.557  1.791   -11.947 1.00 98.85 194 A 1 
ATOM   1551 N  NE1 . TRP A 1 194 ? 16.625  -0.053  -12.626 1.00 98.70 194 A 1 
ATOM   1552 C  CE2 . TRP A 1 194 ? 15.415  0.402   -12.181 1.00 98.79 194 A 1 
ATOM   1553 C  CE3 . TRP A 1 194 ? 14.455  2.517   -11.472 1.00 98.80 194 A 1 
ATOM   1554 C  CZ2 . TRP A 1 194 ? 14.207  -0.271  -11.967 1.00 98.70 194 A 1 
ATOM   1555 C  CZ3 . TRP A 1 194 ? 13.255  1.839   -11.261 1.00 98.74 194 A 1 
ATOM   1556 C  CH2 . TRP A 1 194 ? 13.147  0.466   -11.509 1.00 98.71 194 A 1 
ATOM   1557 N  N   . PHE A 1 195 ? 15.202  5.053   -13.502 1.00 98.90 195 A 1 
ATOM   1558 C  CA  . PHE A 1 195 ? 13.832  5.103   -14.005 1.00 98.92 195 A 1 
ATOM   1559 C  C   . PHE A 1 195 ? 13.786  5.627   -15.431 1.00 98.94 195 A 1 
ATOM   1560 O  O   . PHE A 1 195 ? 13.066  5.094   -16.278 1.00 98.92 195 A 1 
ATOM   1561 C  CB  . PHE A 1 195 ? 12.965  5.973   -13.093 1.00 98.95 195 A 1 
ATOM   1562 C  CG  . PHE A 1 195 ? 11.514  6.017   -13.485 1.00 98.95 195 A 1 
ATOM   1563 C  CD1 . PHE A 1 195 ? 10.690  4.917   -13.299 1.00 98.87 195 A 1 
ATOM   1564 C  CD2 . PHE A 1 195 ? 10.971  7.164   -14.042 1.00 98.87 195 A 1 
ATOM   1565 C  CE1 . PHE A 1 195 ? 9.354   4.953   -13.656 1.00 98.79 195 A 1 
ATOM   1566 C  CE2 . PHE A 1 195 ? 9.629   7.212   -14.399 1.00 98.79 195 A 1 
ATOM   1567 C  CZ  . PHE A 1 195 ? 8.823   6.103   -14.205 1.00 98.85 195 A 1 
ATOM   1568 N  N   . LYS A 1 196 ? 14.558  6.680   -15.708 1.00 98.96 196 A 1 
ATOM   1569 C  CA  . LYS A 1 196 ? 14.620  7.232   -17.058 1.00 98.96 196 A 1 
ATOM   1570 C  C   . LYS A 1 196 ? 15.126  6.197   -18.053 1.00 98.98 196 A 1 
ATOM   1571 O  O   . LYS A 1 196 ? 14.577  6.058   -19.147 1.00 98.86 196 A 1 
ATOM   1572 C  CB  . LYS A 1 196 ? 15.524  8.468   -17.087 1.00 98.78 196 A 1 
ATOM   1573 C  CG  . LYS A 1 196 ? 15.748  9.033   -18.490 1.00 96.86 196 A 1 
ATOM   1574 C  CD  . LYS A 1 196 ? 16.609  10.291  -18.448 1.00 94.63 196 A 1 
ATOM   1575 C  CE  . LYS A 1 196 ? 16.985  10.730  -19.850 1.00 88.04 196 A 1 
ATOM   1576 N  NZ  . LYS A 1 196 ? 15.816  10.949  -20.736 1.00 80.39 196 A 1 
ATOM   1577 N  N   . THR A 1 197 ? 16.158  5.465   -17.674 1.00 98.97 197 A 1 
ATOM   1578 C  CA  . THR A 1 197 ? 16.720  4.428   -18.537 1.00 98.96 197 A 1 
ATOM   1579 C  C   . THR A 1 197 ? 15.688  3.341   -18.833 1.00 98.98 197 A 1 
ATOM   1580 O  O   . THR A 1 197 ? 15.525  2.921   -19.981 1.00 98.82 197 A 1 
ATOM   1581 C  CB  . THR A 1 197 ? 17.972  3.804   -17.898 1.00 98.76 197 A 1 
ATOM   1582 O  OG1 . THR A 1 197 ? 18.983  4.805   -17.756 1.00 96.40 197 A 1 
ATOM   1583 C  CG2 . THR A 1 197 ? 18.511  2.667   -18.758 1.00 95.97 197 A 1 
ATOM   1584 N  N   . VAL A 1 198 ? 14.983  2.906   -17.801 1.00 98.90 198 A 1 
ATOM   1585 C  CA  . VAL A 1 198 ? 13.956  1.879   -17.949 1.00 98.93 198 A 1 
ATOM   1586 C  C   . VAL A 1 198 ? 12.827  2.362   -18.857 1.00 98.96 198 A 1 
ATOM   1587 O  O   . VAL A 1 198 ? 12.431  1.668   -19.802 1.00 98.88 198 A 1 
ATOM   1588 C  CB  . VAL A 1 198 ? 13.391  1.461   -16.577 1.00 98.88 198 A 1 
ATOM   1589 C  CG1 . VAL A 1 198 ? 12.139  0.603   -16.740 1.00 98.53 198 A 1 
ATOM   1590 C  CG2 . VAL A 1 198 ? 14.448  0.712   -15.778 1.00 98.59 198 A 1 
ATOM   1591 N  N   . MET A 1 199 ? 12.315  3.550   -18.592 1.00 98.95 199 A 1 
ATOM   1592 C  CA  . MET A 1 199 ? 11.202  4.087   -19.366 1.00 98.90 199 A 1 
ATOM   1593 C  C   . MET A 1 199 ? 11.591  4.363   -20.814 1.00 98.98 199 A 1 
ATOM   1594 O  O   . MET A 1 199 ? 10.801  4.104   -21.730 1.00 98.87 199 A 1 
ATOM   1595 C  CB  . MET A 1 199 ? 10.672  5.369   -18.715 1.00 98.93 199 A 1 
ATOM   1596 C  CG  . MET A 1 199 ? 9.992   5.171   -17.369 1.00 98.59 199 A 1 
ATOM   1597 S  SD  . MET A 1 199 ? 8.457   4.220   -17.476 1.00 98.33 199 A 1 
ATOM   1598 C  CE  . MET A 1 199 ? 8.949   2.710   -16.669 1.00 96.05 199 A 1 
ATOM   1599 N  N   . ASP A 1 200 ? 12.787  4.885   -21.037 1.00 98.98 200 A 1 
ATOM   1600 C  CA  . ASP A 1 200 ? 13.264  5.110   -22.397 1.00 98.90 200 A 1 
ATOM   1601 C  C   . ASP A 1 200 ? 13.302  3.797   -23.170 1.00 98.93 200 A 1 
ATOM   1602 O  O   . ASP A 1 200 ? 12.922  3.735   -24.340 1.00 98.73 200 A 1 
ATOM   1603 C  CB  . ASP A 1 200 ? 14.658  5.752   -22.397 1.00 98.85 200 A 1 
ATOM   1604 C  CG  . ASP A 1 200 ? 14.621  7.236   -22.078 1.00 98.36 200 A 1 
ATOM   1605 O  OD1 . ASP A 1 200 ? 13.533  7.844   -22.135 1.00 96.88 200 A 1 
ATOM   1606 O  OD2 . ASP A 1 200 ? 15.698  7.798   -21.787 1.00 96.88 200 A 1 
ATOM   1607 N  N   . GLY A 1 201 ? 13.755  2.745   -22.507 1.00 98.97 201 A 1 
ATOM   1608 C  CA  . GLY A 1 201 ? 13.805  1.429   -23.120 1.00 98.84 201 A 1 
ATOM   1609 C  C   . GLY A 1 201 ? 12.425  0.921   -23.485 1.00 98.83 201 A 1 
ATOM   1610 O  O   . GLY A 1 201 ? 12.216  0.386   -24.584 1.00 98.62 201 A 1 
ATOM   1611 N  N   . TYR A 1 202 ? 11.474  1.080   -22.587 1.00 98.88 202 A 1 
ATOM   1612 C  CA  . TYR A 1 202 ? 10.105  0.657   -22.845 1.00 98.89 202 A 1 
ATOM   1613 C  C   . TYR A 1 202 ? 9.503   1.445   -24.009 1.00 98.77 202 A 1 
ATOM   1614 O  O   . TYR A 1 202 ? 8.837   0.874   -24.878 1.00 98.57 202 A 1 
ATOM   1615 C  CB  . TYR A 1 202 ? 9.232   0.835   -21.601 1.00 98.86 202 A 1 
ATOM   1616 C  CG  . TYR A 1 202 ? 9.533   -0.098  -20.448 1.00 98.87 202 A 1 
ATOM   1617 C  CD1 . TYR A 1 202 ? 10.308  -1.240  -20.618 1.00 98.72 202 A 1 
ATOM   1618 C  CD2 . TYR A 1 202 ? 9.011   0.154   -19.182 1.00 98.73 202 A 1 
ATOM   1619 C  CE1 . TYR A 1 202 ? 10.569  -2.098  -19.556 1.00 98.65 202 A 1 
ATOM   1620 C  CE2 . TYR A 1 202 ? 9.261   -0.698  -18.116 1.00 98.66 202 A 1 
ATOM   1621 C  CZ  . TYR A 1 202 ? 10.040  -1.822  -18.307 1.00 98.74 202 A 1 
ATOM   1622 O  OH  . TYR A 1 202 ? 10.295  -2.671  -17.250 1.00 98.49 202 A 1 
ATOM   1623 N  N   . ARG A 1 203 ? 9.736   2.748   -24.023 1.00 98.80 203 A 1 
ATOM   1624 C  CA  . ARG A 1 203 ? 9.206   3.601   -25.085 1.00 98.75 203 A 1 
ATOM   1625 C  C   . ARG A 1 203 ? 9.729   3.161   -26.449 1.00 98.67 203 A 1 
ATOM   1626 O  O   . ARG A 1 203 ? 8.971   3.068   -27.414 1.00 98.34 203 A 1 
ATOM   1627 C  CB  . ARG A 1 203 ? 9.559   5.066   -24.820 1.00 98.54 203 A 1 
ATOM   1628 C  CG  . ARG A 1 203 ? 9.184   6.013   -25.953 1.00 97.62 203 A 1 
ATOM   1629 C  CD  . ARG A 1 203 ? 9.505   7.455   -25.564 1.00 96.98 203 A 1 
ATOM   1630 N  NE  . ARG A 1 203 ? 8.517   8.009   -24.639 1.00 96.42 203 A 1 
ATOM   1631 C  CZ  . ARG A 1 203 ? 8.713   9.093   -23.873 1.00 97.18 203 A 1 
ATOM   1632 N  NH1 . ARG A 1 203 ? 9.874   9.716   -23.900 1.00 92.54 203 A 1 
ATOM   1633 N  NH2 . ARG A 1 203 ? 7.744   9.532   -23.088 1.00 92.60 203 A 1 
ATOM   1634 N  N   . LYS A 1 204 ? 11.028  2.903   -26.528 1.00 98.78 204 A 1 
ATOM   1635 C  CA  . LYS A 1 204 ? 11.646  2.521   -27.793 1.00 98.72 204 A 1 
ATOM   1636 C  C   . LYS A 1 204 ? 11.139  1.180   -28.316 1.00 98.66 204 A 1 
ATOM   1637 O  O   . LYS A 1 204 ? 11.098  0.956   -29.526 1.00 98.06 204 A 1 
ATOM   1638 C  CB  . LYS A 1 204 ? 13.164  2.457   -27.650 1.00 98.40 204 A 1 
ATOM   1639 C  CG  . LYS A 1 204 ? 13.846  3.806   -27.538 1.00 89.15 204 A 1 
ATOM   1640 C  CD  . LYS A 1 204 ? 15.358  3.660   -27.526 1.00 86.90 204 A 1 
ATOM   1641 C  CE  . LYS A 1 204 ? 16.045  5.006   -27.471 1.00 75.76 204 A 1 
ATOM   1642 N  NZ  . LYS A 1 204 ? 17.533  4.872   -27.509 1.00 67.60 204 A 1 
ATOM   1643 N  N   . THR A 1 205 ? 10.744  0.294   -27.407 1.00 98.53 205 A 1 
ATOM   1644 C  CA  . THR A 1 205 ? 10.332  -1.056  -27.786 1.00 98.39 205 A 1 
ATOM   1645 C  C   . THR A 1 205 ? 8.823   -1.270  -27.702 1.00 98.17 205 A 1 
ATOM   1646 O  O   . THR A 1 205 ? 8.343   -2.391  -27.845 1.00 97.25 205 A 1 
ATOM   1647 C  CB  . THR A 1 205 ? 11.047  -2.106  -26.924 1.00 98.04 205 A 1 
ATOM   1648 O  OG1 . THR A 1 205 ? 10.803  -1.843  -25.541 1.00 96.66 205 A 1 
ATOM   1649 C  CG2 . THR A 1 205 ? 12.545  -2.078  -27.187 1.00 96.11 205 A 1 
ATOM   1650 N  N   . GLY A 1 206 ? 8.067   -0.192  -27.476 1.00 98.20 206 A 1 
ATOM   1651 C  CA  . GLY A 1 206 ? 6.614   -0.282  -27.450 1.00 97.98 206 A 1 
ATOM   1652 C  C   . GLY A 1 206 ? 6.041   -1.024  -26.259 1.00 97.94 206 A 1 
ATOM   1653 O  O   . GLY A 1 206 ? 4.926   -1.543  -26.328 1.00 97.03 206 A 1 
ATOM   1654 N  N   . GLN A 1 207 ? 6.787   -1.075  -25.172 1.00 98.20 207 A 1 
ATOM   1655 C  CA  . GLN A 1 207 ? 6.315   -1.721  -23.957 1.00 98.23 207 A 1 
ATOM   1656 C  C   . GLN A 1 207 ? 5.541   -0.731  -23.093 1.00 98.33 207 A 1 
ATOM   1657 O  O   . GLN A 1 207 ? 5.616   0.483   -23.294 1.00 98.11 207 A 1 
ATOM   1658 C  CB  . GLN A 1 207 ? 7.486   -2.300  -23.157 1.00 98.09 207 A 1 
ATOM   1659 C  CG  . GLN A 1 207 ? 8.318   -3.316  -23.926 1.00 97.29 207 A 1 
ATOM   1660 C  CD  . GLN A 1 207 ? 9.344   -4.002  -23.058 1.00 96.95 207 A 1 
ATOM   1661 O  OE1 . GLN A 1 207 ? 8.994   -4.602  -22.043 1.00 91.19 207 A 1 
ATOM   1662 N  NE2 . GLN A 1 207 ? 10.605  -3.926  -23.444 1.00 90.59 207 A 1 
ATOM   1663 N  N   . ARG A 1 208 ? 4.784   -1.264  -22.152 1.00 98.41 208 A 1 
ATOM   1664 C  CA  . ARG A 1 208 ? 4.003   -0.432  -21.243 1.00 98.55 208 A 1 
ATOM   1665 C  C   . ARG A 1 208 ? 4.320   -0.820  -19.805 1.00 98.67 208 A 1 
ATOM   1666 O  O   . ARG A 1 208 ? 4.959   -1.835  -19.544 1.00 98.52 208 A 1 
ATOM   1667 C  CB  . ARG A 1 208 ? 2.505   -0.593  -21.526 1.00 98.15 208 A 1 
ATOM   1668 C  CG  . ARG A 1 208 ? 2.092   -0.180  -22.931 1.00 95.97 208 A 1 
ATOM   1669 C  CD  . ARG A 1 208 ? 2.231   1.319   -23.130 1.00 90.95 208 A 1 
ATOM   1670 N  NE  . ARG A 1 208 ? 1.803   1.756   -24.459 1.00 86.13 208 A 1 
ATOM   1671 C  CZ  . ARG A 1 208 ? 2.597   1.871   -25.510 1.00 80.13 208 A 1 
ATOM   1672 N  NH1 . ARG A 1 208 ? 3.886   1.591   -25.402 1.00 74.49 208 A 1 
ATOM   1673 N  NH2 . ARG A 1 208 ? 2.111   2.259   -26.676 1.00 77.51 208 A 1 
ATOM   1674 N  N   . ALA A 1 209 ? 3.864   0.014   -18.861 1.00 98.78 209 A 1 
ATOM   1675 C  CA  . ALA A 1 209 ? 4.169   -0.220  -17.460 1.00 98.86 209 A 1 
ATOM   1676 C  C   . ALA A 1 209 ? 3.062   0.227   -16.524 1.00 98.80 209 A 1 
ATOM   1677 O  O   . ALA A 1 209 ? 2.331   1.181   -16.816 1.00 98.76 209 A 1 
ATOM   1678 C  CB  . ALA A 1 209 ? 5.467   0.488   -17.081 1.00 98.75 209 A 1 
ATOM   1679 N  N   . ILE A 1 210 ? 2.941   -0.490  -15.438 1.00 98.84 210 A 1 
ATOM   1680 C  CA  . ILE A 1 210 ? 2.145   -0.049  -14.310 1.00 98.97 210 A 1 
ATOM   1681 C  C   . ILE A 1 210 ? 3.149   0.215   -13.197 1.00 98.98 210 A 1 
ATOM   1682 O  O   . ILE A 1 210 ? 3.888   -0.687  -12.793 1.00 98.93 210 A 1 
ATOM   1683 C  CB  . ILE A 1 210 ? 1.111   -1.106  -13.877 1.00 98.85 210 A 1 
ATOM   1684 C  CG1 . ILE A 1 210 ? 0.055   -1.271  -14.976 1.00 98.44 210 A 1 
ATOM   1685 C  CG2 . ILE A 1 210 ? 0.458   -0.704  -12.557 1.00 98.64 210 A 1 
ATOM   1686 C  CD1 . ILE A 1 210 ? -0.950  -2.376  -14.710 1.00 97.11 210 A 1 
ATOM   1687 N  N   . VAL A 1 211 ? 3.197   1.459   -12.732 1.00 98.90 211 A 1 
ATOM   1688 C  CA  . VAL A 1 211 ? 4.169   1.857   -11.725 1.00 98.99 211 A 1 
ATOM   1689 C  C   . VAL A 1 211 ? 3.535   1.831   -10.342 1.00 98.95 211 A 1 
ATOM   1690 O  O   . VAL A 1 211 ? 2.401   2.270   -10.169 1.00 98.94 211 A 1 
ATOM   1691 C  CB  . VAL A 1 211 ? 4.716   3.271   -12.022 1.00 98.95 211 A 1 
ATOM   1692 C  CG1 . VAL A 1 211 ? 5.754   3.679   -10.980 1.00 98.74 211 A 1 
ATOM   1693 C  CG2 . VAL A 1 211 ? 5.329   3.320   -13.423 1.00 98.74 211 A 1 
ATOM   1694 N  N   . SER A 1 212 ? 4.273   1.308   -9.368  1.00 98.91 212 A 1 
ATOM   1695 C  CA  . SER A 1 212 ? 3.794   1.269   -7.995  1.00 98.98 212 A 1 
ATOM   1696 C  C   . SER A 1 212 ? 4.819   1.885   -7.064  1.00 98.98 212 A 1 
ATOM   1697 O  O   . SER A 1 212 ? 6.030   1.731   -7.261  1.00 98.88 212 A 1 
ATOM   1698 C  CB  . SER A 1 212 ? 3.497   -0.171  -7.560  1.00 98.83 212 A 1 
ATOM   1699 O  OG  . SER A 1 212 ? 2.511   -0.765  -8.388  1.00 93.73 212 A 1 
ATOM   1700 N  N   . MET A 1 213 ? 4.340   2.594   -6.047  1.00 98.90 213 A 1 
ATOM   1701 C  CA  . MET A 1 213 ? 5.205   3.242   -5.076  1.00 98.92 213 A 1 
ATOM   1702 C  C   . MET A 1 213 ? 4.418   3.420   -3.791  1.00 98.96 213 A 1 
ATOM   1703 O  O   . MET A 1 213 ? 3.191   3.540   -3.816  1.00 98.73 213 A 1 
ATOM   1704 C  CB  . MET A 1 213 ? 5.677   4.605   -5.600  1.00 98.69 213 A 1 
ATOM   1705 C  CG  . MET A 1 213 ? 4.541   5.590   -5.857  1.00 98.18 213 A 1 
ATOM   1706 S  SD  . MET A 1 213 ? 5.041   7.026   -6.831  1.00 98.33 213 A 1 
ATOM   1707 C  CE  . MET A 1 213 ? 5.310   6.271   -8.416  1.00 96.56 213 A 1 
ATOM   1708 N  N   . HIS A 1 214 ? 5.117   3.434   -2.669  1.00 98.96 214 A 1 
ATOM   1709 C  CA  . HIS A 1 214 ? 4.391   3.540   -1.409  1.00 98.97 214 A 1 
ATOM   1710 C  C   . HIS A 1 214 ? 3.796   4.930   -1.215  1.00 98.80 214 A 1 
ATOM   1711 O  O   . HIS A 1 214 ? 2.621   5.071   -0.883  1.00 98.56 214 A 1 
ATOM   1712 C  CB  . HIS A 1 214 ? 5.289   3.186   -0.228  1.00 98.84 214 A 1 
ATOM   1713 C  CG  . HIS A 1 214 ? 4.567   3.231   1.083   1.00 98.84 214 A 1 
ATOM   1714 N  ND1 . HIS A 1 214 ? 3.477   2.443   1.351   1.00 98.43 214 A 1 
ATOM   1715 C  CD2 . HIS A 1 214 ? 4.760   3.997   2.178   1.00 98.47 214 A 1 
ATOM   1716 C  CE1 . HIS A 1 214 ? 3.031   2.710   2.564   1.00 98.37 214 A 1 
ATOM   1717 N  NE2 . HIS A 1 214 ? 3.784   3.656   3.098   1.00 98.42 214 A 1 
ATOM   1718 N  N   . ILE A 1 215 ? 4.623   5.957   -1.423  1.00 98.96 215 A 1 
ATOM   1719 C  CA  . ILE A 1 215 ? 4.201   7.337   -1.175  1.00 98.93 215 A 1 
ATOM   1720 C  C   . ILE A 1 215 ? 4.067   8.102   -2.491  1.00 98.97 215 A 1 
ATOM   1721 O  O   . ILE A 1 215 ? 5.055   8.341   -3.179  1.00 98.82 215 A 1 
ATOM   1722 C  CB  . ILE A 1 215 ? 5.195   8.066   -0.258  1.00 98.83 215 A 1 
ATOM   1723 C  CG1 . ILE A 1 215 ? 5.493   7.226   0.989   1.00 98.44 215 A 1 
ATOM   1724 C  CG2 . ILE A 1 215 ? 4.641   9.432   0.127   1.00 98.44 215 A 1 
ATOM   1725 C  CD1 . ILE A 1 215 ? 6.535   7.826   1.914   1.00 97.93 215 A 1 
ATOM   1726 N  N   . CYS A 1 216 ? 2.854   8.487   -2.827  1.00 98.77 216 A 1 
ATOM   1727 C  CA  . CYS A 1 216 ? 2.594   9.283   -4.016  1.00 98.72 216 A 1 
ATOM   1728 C  C   . CYS A 1 216 ? 3.086   10.716  -3.812  1.00 98.74 216 A 1 
ATOM   1729 O  O   . CYS A 1 216 ? 3.112   11.217  -2.691  1.00 98.03 216 A 1 
ATOM   1730 C  CB  . CYS A 1 216 ? 1.090   9.321   -4.302  1.00 98.04 216 A 1 
ATOM   1731 S  SG  . CYS A 1 216 ? 0.498   8.295   -5.673  1.00 94.97 216 A 1 
ATOM   1732 N  N   . PRO A 1 217 ? 3.463   11.404  -4.889  1.00 98.71 217 A 1 
ATOM   1733 C  CA  . PRO A 1 217 ? 3.742   12.830  -4.767  1.00 98.61 217 A 1 
ATOM   1734 C  C   . PRO A 1 217 ? 2.455   13.569  -4.439  1.00 98.51 217 A 1 
ATOM   1735 O  O   . PRO A 1 217 ? 1.361   13.060  -4.689  1.00 97.66 217 A 1 
ATOM   1736 C  CB  . PRO A 1 217 ? 4.269   13.209  -6.152  1.00 98.11 217 A 1 
ATOM   1737 C  CG  . PRO A 1 217 ? 3.650   12.201  -7.065  1.00 96.37 217 A 1 
ATOM   1738 C  CD  . PRO A 1 217 ? 3.624   10.927  -6.268  1.00 98.42 217 A 1 
ATOM   1739 N  N   . GLY A 1 218 ? 2.579   14.766  -3.869  1.00 98.38 218 A 1 
ATOM   1740 C  CA  . GLY A 1 218 ? 1.414   15.552  -3.511  1.00 98.16 218 A 1 
ATOM   1741 C  C   . GLY A 1 218 ? 1.237   15.674  -2.012  1.00 98.12 218 A 1 
ATOM   1742 O  O   . GLY A 1 218 ? 2.198   15.590  -1.243  1.00 97.18 218 A 1 
ATOM   1743 N  N   . VAL A 1 219 ? -0.009  15.864  -1.598  1.00 98.01 219 A 1 
ATOM   1744 C  CA  . VAL A 1 219 ? -0.324  16.113  -0.197  1.00 97.83 219 A 1 
ATOM   1745 C  C   . VAL A 1 219 ? -1.329  15.089  0.328   1.00 97.89 219 A 1 
ATOM   1746 O  O   . VAL A 1 219 ? -1.876  14.293  -0.430  1.00 97.11 219 A 1 
ATOM   1747 C  CB  . VAL A 1 219 ? -0.917  17.523  -0.005  1.00 97.03 219 A 1 
ATOM   1748 C  CG1 . VAL A 1 219 ? 0.044   18.580  -0.527  1.00 94.63 219 A 1 
ATOM   1749 C  CG2 . VAL A 1 219 ? -2.275  17.639  -0.697  1.00 94.51 219 A 1 
ATOM   1750 N  N   . ALA A 1 220 ? -1.553  15.133  1.630   1.00 97.40 220 A 1 
ATOM   1751 C  CA  . ALA A 1 220 ? -2.607  14.352  2.258   1.00 97.23 220 A 1 
ATOM   1752 C  C   . ALA A 1 220 ? -3.805  15.275  2.442   1.00 96.97 220 A 1 
ATOM   1753 O  O   . ALA A 1 220 ? -3.721  16.253  3.183   1.00 94.77 220 A 1 
ATOM   1754 C  CB  . ALA A 1 220 ? -2.145  13.794  3.596   1.00 96.50 220 A 1 
ATOM   1755 N  N   . GLU A 1 221 ? -4.912  14.973  1.779   1.00 95.75 221 A 1 
ATOM   1756 C  CA  . GLU A 1 221 ? -6.067  15.873  1.748   1.00 94.90 221 A 1 
ATOM   1757 C  C   . GLU A 1 221 ? -6.644  16.199  3.120   1.00 94.83 221 A 1 
ATOM   1758 O  O   . GLU A 1 221 ? -7.260  17.243  3.300   1.00 92.40 221 A 1 
ATOM   1759 C  CB  . GLU A 1 221 ? -7.173  15.303  0.864   1.00 92.59 221 A 1 
ATOM   1760 C  CG  . GLU A 1 221 ? -6.877  15.312  -0.620  1.00 89.62 221 A 1 
ATOM   1761 C  CD  . GLU A 1 221 ? -6.239  14.029  -1.107  1.00 91.53 221 A 1 
ATOM   1762 O  OE1 . GLU A 1 221 ? -5.521  13.368  -0.330  1.00 87.97 221 A 1 
ATOM   1763 O  OE2 . GLU A 1 221 ? -6.457  13.685  -2.281  1.00 88.64 221 A 1 
ATOM   1764 N  N   . ARG A 1 222 ? -6.467  15.300  4.085   1.00 94.47 222 A 1 
ATOM   1765 C  CA  . ARG A 1 222 ? -7.029  15.506  5.417   1.00 93.45 222 A 1 
ATOM   1766 C  C   . ARG A 1 222 ? -6.391  16.675  6.151   1.00 93.61 222 A 1 
ATOM   1767 O  O   . ARG A 1 222 ? -6.966  17.206  7.101   1.00 91.91 222 A 1 
ATOM   1768 C  CB  . ARG A 1 222 ? -6.872  14.256  6.277   1.00 91.72 222 A 1 
ATOM   1769 C  CG  . ARG A 1 222 ? -7.635  13.042  5.817   1.00 86.73 222 A 1 
ATOM   1770 C  CD  . ARG A 1 222 ? -7.565  11.966  6.884   1.00 84.95 222 A 1 
ATOM   1771 N  NE  . ARG A 1 222 ? -8.299  12.353  8.075   1.00 80.68 222 A 1 
ATOM   1772 C  CZ  . ARG A 1 222 ? -8.098  11.831  9.292   1.00 78.36 222 A 1 
ATOM   1773 N  NH1 . ARG A 1 222 ? -7.161  10.918  9.478   1.00 72.26 222 A 1 
ATOM   1774 N  NH2 . ARG A 1 222 ? -8.825  12.238  10.314  1.00 71.13 222 A 1 
ATOM   1775 N  N   . PHE A 1 223 ? -5.198  17.064  5.728   1.00 95.01 223 A 1 
ATOM   1776 C  CA  . PHE A 1 223 ? -4.426  18.075  6.438   1.00 94.62 223 A 1 
ATOM   1777 C  C   . PHE A 1 223 ? -3.994  19.213  5.530   1.00 95.37 223 A 1 
ATOM   1778 O  O   . PHE A 1 223 ? -3.801  19.030  4.334   1.00 93.63 223 A 1 
ATOM   1779 C  CB  . PHE A 1 223 ? -3.197  17.436  7.069   1.00 93.12 223 A 1 
ATOM   1780 C  CG  . PHE A 1 223 ? -3.479  16.165  7.810   1.00 90.84 223 A 1 
ATOM   1781 C  CD1 . PHE A 1 223 ? -4.090  16.194  9.052   1.00 87.03 223 A 1 
ATOM   1782 C  CD2 . PHE A 1 223 ? -3.160  14.936  7.256   1.00 86.18 223 A 1 
ATOM   1783 C  CE1 . PHE A 1 223 ? -4.365  15.031  9.741   1.00 84.50 223 A 1 
ATOM   1784 C  CE2 . PHE A 1 223 ? -3.435  13.759  7.938   1.00 84.04 223 A 1 
ATOM   1785 C  CZ  . PHE A 1 223 ? -4.036  13.807  9.182   1.00 83.74 223 A 1 
ATOM   1786 N  N   . ASN A 1 224 ? -3.905  20.448  6.102   1.00 94.65 224 A 1 
ATOM   1787 C  CA  . ASN A 1 224 ? -3.330  21.555  5.460   1.00 95.44 224 A 1 
ATOM   1788 C  C   . ASN A 1 224 ? -1.847  21.491  5.611   1.00 95.12 224 A 1 
ATOM   1789 O  O   . ASN A 1 224 ? -1.325  21.032  6.580   1.00 92.87 224 A 1 
ATOM   1790 C  CB  . ASN A 1 224 ? -3.907  22.840  6.009   1.00 94.81 224 A 1 
ATOM   1791 C  CG  . ASN A 1 224 ? -5.281  23.025  5.715   1.00 93.35 224 A 1 
ATOM   1792 O  OD1 . ASN A 1 224 ? -5.709  22.805  4.557   1.00 90.03 224 A 1 
ATOM   1793 N  ND2 . ASN A 1 224 ? -6.111  23.433  6.245   1.00 89.87 224 A 1 
ATOM   1794 N  N   . TYR A 1 225 ? -1.098  21.956  4.614   1.00 94.54 225 A 1 
ATOM   1795 C  CA  . TYR A 1 225 ? 0.360   21.977  4.607   1.00 93.80 225 A 1 
ATOM   1796 C  C   . TYR A 1 225 ? 0.917   20.575  4.836   1.00 94.32 225 A 1 
ATOM   1797 O  O   . TYR A 1 225 ? 1.759   20.351  5.700   1.00 91.83 225 A 1 
ATOM   1798 C  CB  . TYR A 1 225 ? 0.885   22.952  5.658   1.00 92.94 225 A 1 
ATOM   1799 C  CG  . TYR A 1 225 ? 0.243   24.312  5.551   1.00 90.03 225 A 1 
ATOM   1800 C  CD1 . TYR A 1 225 ? 0.635   25.200  4.564   1.00 87.51 225 A 1 
ATOM   1801 C  CD2 . TYR A 1 225 ? -0.783  24.695  6.407   1.00 88.21 225 A 1 
ATOM   1802 C  CE1 . TYR A 1 225 ? 0.034   26.448  4.448   1.00 85.95 225 A 1 
ATOM   1803 C  CE2 . TYR A 1 225 ? -1.392  25.934  6.303   1.00 85.66 225 A 1 
ATOM   1804 C  CZ  . TYR A 1 225 ? -0.978  26.802  5.319   1.00 86.39 225 A 1 
ATOM   1805 O  OH  . TYR A 1 225 ? -1.574  28.038  5.201   1.00 82.36 225 A 1 
ATOM   1806 N  N   . SER A 1 226 ? 0.427   19.636  4.031   1.00 95.82 226 A 1 
ATOM   1807 C  CA  . SER A 1 226 ? 0.687   18.222  4.249   1.00 95.85 226 A 1 
ATOM   1808 C  C   . SER A 1 226 ? 1.506   17.575  3.132   1.00 96.72 226 A 1 
ATOM   1809 O  O   . SER A 1 226 ? 1.292   16.414  2.789   1.00 95.45 226 A 1 
ATOM   1810 C  CB  . SER A 1 226 ? -0.640  17.481  4.413   1.00 93.92 226 A 1 
ATOM   1811 O  OG  . SER A 1 226 ? -1.465  17.674  3.280   1.00 91.55 226 A 1 
ATOM   1812 N  N   . ASP A 1 227 ? 2.442   18.342  2.564   1.00 97.02 227 A 1 
ATOM   1813 C  CA  . ASP A 1 227 ? 3.343   17.805  1.553   1.00 97.22 227 A 1 
ATOM   1814 C  C   . ASP A 1 227 ? 4.028   16.549  2.079   1.00 97.63 227 A 1 
ATOM   1815 O  O   . ASP A 1 227 ? 4.492   16.518  3.220   1.00 96.61 227 A 1 
ATOM   1816 C  CB  . ASP A 1 227 ? 4.400   18.842  1.174   1.00 96.34 227 A 1 
ATOM   1817 C  CG  . ASP A 1 227 ? 3.787   20.148  0.720   1.00 92.36 227 A 1 
ATOM   1818 O  OD1 . ASP A 1 227 ? 3.228   20.870  1.564   1.00 86.80 227 A 1 
ATOM   1819 O  OD2 . ASP A 1 227 ? 3.870   20.447  -0.490  1.00 86.76 227 A 1 
ATOM   1820 N  N   . GLN A 1 228 ? 4.095   15.508  1.236   1.00 98.38 228 A 1 
ATOM   1821 C  CA  . GLN A 1 228 ? 4.661   14.235  1.653   1.00 98.46 228 A 1 
ATOM   1822 C  C   . GLN A 1 228 ? 6.130   14.075  1.293   1.00 98.50 228 A 1 
ATOM   1823 O  O   . GLN A 1 228 ? 6.899   13.462  2.033   1.00 97.97 228 A 1 
ATOM   1824 C  CB  . GLN A 1 228 ? 3.859   13.088  1.039   1.00 98.02 228 A 1 
ATOM   1825 C  CG  . GLN A 1 228 ? 2.416   13.058  1.485   1.00 96.89 228 A 1 
ATOM   1826 C  CD  . GLN A 1 228 ? 2.296   12.893  2.983   1.00 96.06 228 A 1 
ATOM   1827 O  OE1 . GLN A 1 228 ? 2.676   11.860  3.527   1.00 88.92 228 A 1 
ATOM   1828 N  NE2 . GLN A 1 228 ? 1.783   13.909  3.652   1.00 87.82 228 A 1 
ATOM   1829 N  N   . LEU A 1 229 ? 6.532   14.620  0.152   1.00 98.57 229 A 1 
ATOM   1830 C  CA  . LEU A 1 229 ? 7.896   14.466  -0.331  1.00 98.68 229 A 1 
ATOM   1831 C  C   . LEU A 1 229 ? 8.646   15.791  -0.273  1.00 98.54 229 A 1 
ATOM   1832 O  O   . LEU A 1 229 ? 8.041   16.862  -0.308  1.00 98.10 229 A 1 
ATOM   1833 C  CB  . LEU A 1 229 ? 7.896   13.947  -1.771  1.00 98.70 229 A 1 
ATOM   1834 C  CG  . LEU A 1 229 ? 7.029   12.717  -2.062  1.00 98.47 229 A 1 
ATOM   1835 C  CD1 . LEU A 1 229 ? 7.173   12.316  -3.524  1.00 98.36 229 A 1 
ATOM   1836 C  CD2 . LEU A 1 229 ? 7.400   11.564  -1.146  1.00 98.28 229 A 1 
ATOM   1837 N  N   . TYR A 1 230 ? 9.976   15.720  -0.192  1.00 98.57 230 A 1 
ATOM   1838 C  CA  . TYR A 1 230 ? 10.777  16.928  -0.311  1.00 98.42 230 A 1 
ATOM   1839 C  C   . TYR A 1 230 ? 10.419  17.611  -1.633  1.00 98.42 230 A 1 
ATOM   1840 O  O   . TYR A 1 230 ? 10.241  16.936  -2.644  1.00 98.23 230 A 1 
ATOM   1841 C  CB  . TYR A 1 230 ? 12.263  16.599  -0.294  1.00 98.21 230 A 1 
ATOM   1842 C  CG  . TYR A 1 230 ? 12.808  16.172  1.050   1.00 98.12 230 A 1 
ATOM   1843 C  CD1 . TYR A 1 230 ? 12.874  17.062  2.113   1.00 97.54 230 A 1 
ATOM   1844 C  CD2 . TYR A 1 230 ? 13.282  14.877  1.257   1.00 97.62 230 A 1 
ATOM   1845 C  CE1 . TYR A 1 230 ? 13.383  16.674  3.340   1.00 97.13 230 A 1 
ATOM   1846 C  CE2 . TYR A 1 230 ? 13.801  14.481  2.479   1.00 97.17 230 A 1 
ATOM   1847 C  CZ  . TYR A 1 230 ? 13.848  15.387  3.520   1.00 97.28 230 A 1 
ATOM   1848 O  OH  . TYR A 1 230 ? 14.357  15.006  4.731   1.00 96.27 230 A 1 
ATOM   1849 N  N   . PRO A 1 231 ? 10.303  18.940  -1.643  1.00 98.05 231 A 1 
ATOM   1850 C  CA  . PRO A 1 231 ? 9.876   19.662  -2.849  1.00 97.68 231 A 1 
ATOM   1851 C  C   . PRO A 1 231 ? 10.669  19.301  -4.104  1.00 97.93 231 A 1 
ATOM   1852 O  O   . PRO A 1 231 ? 10.075  19.112  -5.171  1.00 97.70 231 A 1 
ATOM   1853 C  CB  . PRO A 1 231 ? 10.072  21.127  -2.467  1.00 96.75 231 A 1 
ATOM   1854 C  CG  . PRO A 1 231 ? 9.847   21.140  -0.987  1.00 94.24 231 A 1 
ATOM   1855 C  CD  . PRO A 1 231 ? 10.472  19.859  -0.499  1.00 96.97 231 A 1 
ATOM   1856 N  N   . GLN A 1 232 ? 11.994  19.208  -3.997  1.00 97.77 232 A 1 
ATOM   1857 C  CA  . GLN A 1 232 ? 12.824  18.915  -5.158  1.00 97.68 232 A 1 
ATOM   1858 C  C   . GLN A 1 232 ? 12.537  17.528  -5.732  1.00 98.11 232 A 1 
ATOM   1859 O  O   . GLN A 1 232 ? 12.603  17.328  -6.940  1.00 97.85 232 A 1 
ATOM   1860 C  CB  . GLN A 1 232 ? 14.311  19.058  -4.821  1.00 96.64 232 A 1 
ATOM   1861 C  CG  . GLN A 1 232 ? 14.869  18.051  -3.817  1.00 93.05 232 A 1 
ATOM   1862 C  CD  . GLN A 1 232 ? 14.755  18.523  -2.379  1.00 93.02 232 A 1 
ATOM   1863 O  OE1 . GLN A 1 232 ? 13.848  19.274  -2.023  1.00 88.19 232 A 1 
ATOM   1864 N  NE2 . GLN A 1 232 ? 15.683  18.075  -1.544  1.00 86.64 232 A 1 
ATOM   1865 N  N   . TYR A 1 233 ? 12.222  16.570  -4.862  1.00 98.51 233 A 1 
ATOM   1866 C  CA  . TYR A 1 233 ? 11.908  15.224  -5.324  1.00 98.68 233 A 1 
ATOM   1867 C  C   . TYR A 1 233 ? 10.471  15.132  -5.817  1.00 98.71 233 A 1 
ATOM   1868 O  O   . TYR A 1 233 ? 10.190  14.445  -6.793  1.00 98.68 233 A 1 
ATOM   1869 C  CB  . TYR A 1 233 ? 12.143  14.193  -4.211  1.00 98.61 233 A 1 
ATOM   1870 C  CG  . TYR A 1 233 ? 13.563  14.156  -3.698  1.00 98.56 233 A 1 
ATOM   1871 C  CD1 . TYR A 1 233 ? 14.644  14.305  -4.553  1.00 98.15 233 A 1 
ATOM   1872 C  CD2 . TYR A 1 233 ? 13.818  13.964  -2.343  1.00 98.19 233 A 1 
ATOM   1873 C  CE1 . TYR A 1 233 ? 15.945  14.274  -4.078  1.00 97.84 233 A 1 
ATOM   1874 C  CE2 . TYR A 1 233 ? 15.118  13.931  -1.858  1.00 97.87 233 A 1 
ATOM   1875 C  CZ  . TYR A 1 233 ? 16.171  14.093  -2.731  1.00 97.95 233 A 1 
ATOM   1876 O  OH  . TYR A 1 233 ? 17.454  14.065  -2.250  1.00 97.14 233 A 1 
ATOM   1877 N  N   . ASN A 1 234 ? 9.573   15.832  -5.157  1.00 98.67 234 A 1 
ATOM   1878 C  CA  . ASN A 1 234 ? 8.172   15.843  -5.558  1.00 98.73 234 A 1 
ATOM   1879 C  C   . ASN A 1 234 ? 8.029   16.314  -6.995  1.00 98.76 234 A 1 
ATOM   1880 O  O   . ASN A 1 234 ? 7.405   15.649  -7.828  1.00 98.77 234 A 1 
ATOM   1881 C  CB  . ASN A 1 234 ? 7.348   16.737  -4.632  1.00 98.60 234 A 1 
ATOM   1882 C  CG  . ASN A 1 234 ? 5.873   16.659  -4.929  1.00 98.47 234 A 1 
ATOM   1883 O  OD1 . ASN A 1 234 ? 5.169   15.788  -4.417  1.00 96.49 234 A 1 
ATOM   1884 N  ND2 . ASN A 1 234 ? 5.385   17.571  -5.757  1.00 96.63 234 A 1 
ATOM   1885 N  N   . ASP A 1 235 ? 8.607   17.477  -7.292  1.00 98.46 235 A 1 
ATOM   1886 C  CA  . ASP A 1 235 ? 8.491   18.051  -8.623  1.00 98.20 235 A 1 
ATOM   1887 C  C   . ASP A 1 235 ? 9.141   17.160  -9.675  1.00 98.54 235 A 1 
ATOM   1888 O  O   . ASP A 1 235 ? 8.581   16.953  -10.757 1.00 98.33 235 A 1 
ATOM   1889 C  CB  . ASP A 1 235 ? 9.113   19.447  -8.662  1.00 97.46 235 A 1 
ATOM   1890 C  CG  . ASP A 1 235 ? 8.378   20.440  -7.774  1.00 93.30 235 A 1 
ATOM   1891 O  OD1 . ASP A 1 235 ? 7.253   20.136  -7.335  1.00 90.42 235 A 1 
ATOM   1892 O  OD2 . ASP A 1 235 ? 8.935   21.530  -7.518  1.00 89.82 235 A 1 
ATOM   1893 N  N   . ARG A 1 236 ? 10.315  16.634  -9.367  1.00 98.65 236 A 1 
ATOM   1894 C  CA  . ARG A 1 236 ? 11.024  15.785  -10.314 1.00 98.76 236 A 1 
ATOM   1895 C  C   . ARG A 1 236 ? 10.278  14.474  -10.551 1.00 98.82 236 A 1 
ATOM   1896 O  O   . ARG A 1 236 ? 10.252  13.963  -11.676 1.00 98.76 236 A 1 
ATOM   1897 C  CB  . ARG A 1 236 ? 12.447  15.504  -9.823  1.00 98.53 236 A 1 
ATOM   1898 C  CG  . ARG A 1 236 ? 13.322  14.823  -10.864 1.00 97.33 236 A 1 
ATOM   1899 C  CD  . ARG A 1 236 ? 14.763  14.718  -10.400 1.00 96.02 236 A 1 
ATOM   1900 N  NE  . ARG A 1 236 ? 15.624  14.136  -11.418 1.00 94.40 236 A 1 
ATOM   1901 C  CZ  . ARG A 1 236 ? 16.922  13.882  -11.260 1.00 92.81 236 A 1 
ATOM   1902 N  NH1 . ARG A 1 236 ? 17.522  14.159  -10.104 1.00 90.82 236 A 1 
ATOM   1903 N  NH2 . ARG A 1 236 ? 17.621  13.353  -12.249 1.00 89.76 236 A 1 
ATOM   1904 N  N   . LEU A 1 237 ? 9.672   13.929  -9.510  1.00 98.84 237 A 1 
ATOM   1905 C  CA  . LEU A 1 237 ? 8.921   12.686  -9.636  1.00 98.92 237 A 1 
ATOM   1906 C  C   . LEU A 1 237 ? 7.674   12.883  -10.490 1.00 98.99 237 A 1 
ATOM   1907 O  O   . LEU A 1 237 ? 7.372   12.070  -11.365 1.00 98.90 237 A 1 
ATOM   1908 C  CB  . LEU A 1 237 ? 8.546   12.134  -8.263  1.00 98.89 237 A 1 
ATOM   1909 C  CG  . LEU A 1 237 ? 7.763   10.816  -8.256  1.00 98.75 237 A 1 
ATOM   1910 C  CD1 . LEU A 1 237 ? 8.544   9.722   -8.977  1.00 98.56 237 A 1 
ATOM   1911 C  CD2 . LEU A 1 237 ? 7.452   10.398  -6.828  1.00 98.55 237 A 1 
ATOM   1912 N  N   . VAL A 1 238 ? 6.946   13.966  -10.240 1.00 98.92 238 A 1 
ATOM   1913 C  CA  . VAL A 1 238 ? 5.766   14.267  -11.045 1.00 98.85 238 A 1 
ATOM   1914 C  C   . VAL A 1 238 ? 6.146   14.408  -12.514 1.00 98.93 238 A 1 
ATOM   1915 O  O   . VAL A 1 238 ? 5.517   13.826  -13.395 1.00 98.86 238 A 1 
ATOM   1916 C  CB  . VAL A 1 238 ? 5.052   15.552  -10.559 1.00 98.80 238 A 1 
ATOM   1917 C  CG1 . VAL A 1 238 ? 3.953   15.959  -11.534 1.00 98.44 238 A 1 
ATOM   1918 C  CG2 . VAL A 1 238 ? 4.468   15.327  -9.171  1.00 98.50 238 A 1 
ATOM   1919 N  N   . ASP A 1 239 ? 7.203   15.183  -12.775 1.00 98.84 239 A 1 
ATOM   1920 C  CA  . ASP A 1 239 ? 7.672   15.376  -14.144 1.00 98.84 239 A 1 
ATOM   1921 C  C   . ASP A 1 239 ? 8.109   14.056  -14.771 1.00 98.86 239 A 1 
ATOM   1922 O  O   . ASP A 1 239 ? 7.806   13.782  -15.933 1.00 98.69 239 A 1 
ATOM   1923 C  CB  . ASP A 1 239 ? 8.840   16.370  -14.189 1.00 98.52 239 A 1 
ATOM   1924 C  CG  . ASP A 1 239 ? 8.394   17.810  -13.989 1.00 96.00 239 A 1 
ATOM   1925 O  OD1 . ASP A 1 239 ? 7.175   18.071  -13.960 1.00 93.97 239 A 1 
ATOM   1926 O  OD2 . ASP A 1 239 ? 9.279   18.675  -13.876 1.00 93.48 239 A 1 
ATOM   1927 N  N   . SER A 1 240 ? 8.827   13.240  -14.004 1.00 98.86 240 A 1 
ATOM   1928 C  CA  . SER A 1 240 ? 9.330   11.969  -14.507 1.00 98.86 240 A 1 
ATOM   1929 C  C   . SER A 1 240 ? 8.193   11.023  -14.890 1.00 98.89 240 A 1 
ATOM   1930 O  O   . SER A 1 240 ? 8.252   10.353  -15.917 1.00 98.69 240 A 1 
ATOM   1931 C  CB  . SER A 1 240 ? 10.232  11.298  -13.467 1.00 98.48 240 A 1 
ATOM   1932 O  OG  . SER A 1 240 ? 11.407  12.058  -13.245 1.00 94.16 240 A 1 
ATOM   1933 N  N   . LEU A 1 241 ? 7.160   10.966  -14.056 1.00 98.97 241 A 1 
ATOM   1934 C  CA  . LEU A 1 241 ? 6.028   10.090  -14.331 1.00 98.92 241 A 1 
ATOM   1935 C  C   . LEU A 1 241 ? 5.201   10.605  -15.506 1.00 98.98 241 A 1 
ATOM   1936 O  O   . LEU A 1 241 ? 4.870   9.846   -16.417 1.00 98.82 241 A 1 
ATOM   1937 C  CB  . LEU A 1 241 ? 5.159   9.950   -13.080 1.00 98.92 241 A 1 
ATOM   1938 C  CG  . LEU A 1 241 ? 5.815   9.223   -11.911 1.00 98.82 241 A 1 
ATOM   1939 C  CD1 . LEU A 1 241 ? 5.004   9.401   -10.633 1.00 98.67 241 A 1 
ATOM   1940 C  CD2 . LEU A 1 241 ? 5.980   7.744   -12.234 1.00 98.55 241 A 1 
ATOM   1941 N  N   . ALA A 1 242 ? 4.871   11.900  -15.500 1.00 98.90 242 A 1 
ATOM   1942 C  CA  . ALA A 1 242 ? 4.043   12.477  -16.555 1.00 98.86 242 A 1 
ATOM   1943 C  C   . ALA A 1 242 ? 4.738   12.424  -17.916 1.00 98.82 242 A 1 
ATOM   1944 O  O   . ALA A 1 242 ? 4.079   12.253  -18.943 1.00 98.56 242 A 1 
ATOM   1945 C  CB  . ALA A 1 242 ? 3.669   13.914  -16.206 1.00 98.79 242 A 1 
ATOM   1946 N  N   . GLU A 1 243 ? 6.061   12.561  -17.922 1.00 98.86 243 A 1 
ATOM   1947 C  CA  . GLU A 1 243 ? 6.838   12.543  -19.167 1.00 98.68 243 A 1 
ATOM   1948 C  C   . GLU A 1 243 ? 6.637   11.245  -19.928 1.00 98.73 243 A 1 
ATOM   1949 O  O   . GLU A 1 243 ? 6.702   11.217  -21.158 1.00 98.30 243 A 1 
ATOM   1950 C  CB  . GLU A 1 243 ? 8.323   12.754  -18.868 1.00 98.15 243 A 1 
ATOM   1951 C  CG  . GLU A 1 243 ? 9.241   12.657  -20.088 1.00 92.91 243 A 1 
ATOM   1952 C  CD  . GLU A 1 243 ? 8.958   13.740  -21.115 1.00 90.05 243 A 1 
ATOM   1953 O  OE1 . GLU A 1 243 ? 8.496   14.829  -20.738 1.00 85.48 243 A 1 
ATOM   1954 O  OE2 . GLU A 1 243 ? 9.205   13.490  -22.315 1.00 84.83 243 A 1 
ATOM   1955 N  N   . TYR A 1 244 ? 6.372   10.164  -19.205 1.00 98.89 244 A 1 
ATOM   1956 C  CA  . TYR A 1 244 ? 6.191   8.853   -19.820 1.00 98.86 244 A 1 
ATOM   1957 C  C   . TYR A 1 244 ? 4.723   8.409   -19.803 1.00 98.82 244 A 1 
ATOM   1958 O  O   . TYR A 1 244 ? 4.420   7.231   -19.599 1.00 98.55 244 A 1 
ATOM   1959 C  CB  . TYR A 1 244 ? 7.092   7.826   -19.139 1.00 98.85 244 A 1 
ATOM   1960 C  CG  . TYR A 1 244 ? 8.556   8.120   -19.387 1.00 98.85 244 A 1 
ATOM   1961 C  CD1 . TYR A 1 244 ? 9.162   7.749   -20.579 1.00 98.62 244 A 1 
ATOM   1962 C  CD2 . TYR A 1 244 ? 9.319   8.796   -18.449 1.00 98.64 244 A 1 
ATOM   1963 C  CE1 . TYR A 1 244 ? 10.493  8.045   -20.831 1.00 98.40 244 A 1 
ATOM   1964 C  CE2 . TYR A 1 244 ? 10.649  9.096   -18.693 1.00 98.43 244 A 1 
ATOM   1965 C  CZ  . TYR A 1 244 ? 11.232  8.719   -19.883 1.00 98.49 244 A 1 
ATOM   1966 O  OH  . TYR A 1 244 ? 12.546  9.014   -20.132 1.00 97.83 244 A 1 
ATOM   1967 N  N   . ASN A 1 245 ? 3.820   9.356   -20.031 1.00 98.77 245 A 1 
ATOM   1968 C  CA  . ASN A 1 245 ? 2.397   9.057   -20.067 1.00 98.60 245 A 1 
ATOM   1969 C  C   . ASN A 1 245 ? 2.031   8.114   -21.214 1.00 98.47 245 A 1 
ATOM   1970 O  O   . ASN A 1 245 ? 0.967   7.497   -21.198 1.00 97.64 245 A 1 
ATOM   1971 C  CB  . ASN A 1 245 ? 1.575   10.345  -20.169 1.00 98.23 245 A 1 
ATOM   1972 C  CG  . ASN A 1 245 ? 1.723   11.030  -21.514 1.00 97.90 245 A 1 
ATOM   1973 O  OD1 . ASN A 1 245 ? 2.819   11.148  -22.047 1.00 94.99 245 A 1 
ATOM   1974 N  ND2 . ASN A 1 245 ? 0.614   11.493  -22.062 1.00 93.92 245 A 1 
ATOM   1975 N  N   . ASP A 1 246 ? 2.910   8.011   -22.215 1.00 98.46 246 A 1 
ATOM   1976 C  CA  . ASP A 1 246 ? 2.704   7.101   -23.321 1.00 98.28 246 A 1 
ATOM   1977 C  C   . ASP A 1 246 ? 3.091   5.671   -22.961 1.00 98.37 246 A 1 
ATOM   1978 O  O   . ASP A 1 246 ? 2.739   4.731   -23.665 1.00 97.67 246 A 1 
ATOM   1979 C  CB  . ASP A 1 246 ? 3.498   7.565   -24.551 1.00 97.93 246 A 1 
ATOM   1980 C  CG  . ASP A 1 246 ? 4.986   7.674   -24.270 1.00 97.49 246 A 1 
ATOM   1981 O  OD1 . ASP A 1 246 ? 5.372   8.213   -23.216 1.00 96.15 246 A 1 
ATOM   1982 O  OD2 . ASP A 1 246 ? 5.788   7.227   -25.120 1.00 95.51 246 A 1 
ATOM   1983 N  N   . VAL A 1 247 ? 3.819   5.516   -21.874 1.00 98.68 247 A 1 
ATOM   1984 C  CA  . VAL A 1 247 ? 4.280   4.205   -21.409 1.00 98.77 247 A 1 
ATOM   1985 C  C   . VAL A 1 247 ? 3.495   3.737   -20.183 1.00 98.71 247 A 1 
ATOM   1986 O  O   . VAL A 1 247 ? 3.145   2.561   -20.067 1.00 98.59 247 A 1 
ATOM   1987 C  CB  . VAL A 1 247 ? 5.785   4.246   -21.057 1.00 98.71 247 A 1 
ATOM   1988 C  CG1 . VAL A 1 247 ? 6.239   2.917   -20.455 1.00 98.40 247 A 1 
ATOM   1989 C  CG2 . VAL A 1 247 ? 6.607   4.579   -22.298 1.00 98.37 247 A 1 
ATOM   1990 N  N   . ILE A 1 248 ? 3.210   4.651   -19.274 1.00 98.84 248 A 1 
ATOM   1991 C  CA  . ILE A 1 248 ? 2.602   4.323   -17.990 1.00 98.81 248 A 1 
ATOM   1992 C  C   . ILE A 1 248 ? 1.078   4.306   -18.062 1.00 98.85 248 A 1 
ATOM   1993 O  O   . ILE A 1 248 ? 0.447   5.324   -18.342 1.00 98.65 248 A 1 
ATOM   1994 C  CB  . ILE A 1 248 ? 3.064   5.315   -16.907 1.00 98.89 248 A 1 
ATOM   1995 C  CG1 . ILE A 1 248 ? 4.589   5.252   -16.761 1.00 98.79 248 A 1 
ATOM   1996 C  CG2 . ILE A 1 248 ? 2.373   5.029   -15.586 1.00 98.80 248 A 1 
ATOM   1997 C  CD1 . ILE A 1 248 ? 5.171   6.335   -15.874 1.00 98.73 248 A 1 
ATOM   1998 N  N   . LEU A 1 249 ? 0.493   3.144   -17.783 1.00 98.76 249 A 1 
ATOM   1999 C  CA  . LEU A 1 249 ? -0.962  2.997   -17.798 1.00 98.65 249 A 1 
ATOM   2000 C  C   . LEU A 1 249 ? -1.594  3.558   -16.530 1.00 98.61 249 A 1 
ATOM   2001 O  O   . LEU A 1 249 ? -2.766  3.930   -16.529 1.00 98.12 249 A 1 
ATOM   2002 C  CB  . LEU A 1 249 ? -1.349  1.526   -17.945 1.00 98.26 249 A 1 
ATOM   2003 C  CG  . LEU A 1 249 ? -0.804  0.795   -19.169 1.00 97.13 249 A 1 
ATOM   2004 C  CD1 . LEU A 1 249 ? -1.373  -0.611  -19.229 1.00 95.99 249 A 1 
ATOM   2005 C  CD2 . LEU A 1 249 ? -1.119  1.554   -20.439 1.00 95.81 249 A 1 
ATOM   2006 N  N   . GLY A 1 250 ? -0.819  3.616   -15.461 1.00 98.80 250 A 1 
ATOM   2007 C  CA  . GLY A 1 250 ? -1.324  4.100   -14.189 1.00 98.84 250 A 1 
ATOM   2008 C  C   . GLY A 1 250 ? -0.305  3.893   -13.089 1.00 98.99 250 A 1 
ATOM   2009 O  O   . GLY A 1 250 ? 0.637   3.114   -13.245 1.00 98.87 250 A 1 
ATOM   2010 N  N   . VAL A 1 251 ? -0.502  4.595   -11.979 1.00 98.90 251 A 1 
ATOM   2011 C  CA  . VAL A 1 251 ? 0.375   4.506   -10.823 1.00 98.95 251 A 1 
ATOM   2012 C  C   . VAL A 1 251 ? -0.441  4.056   -9.616  1.00 98.95 251 A 1 
ATOM   2013 O  O   . VAL A 1 251 ? -1.553  4.539   -9.403  1.00 98.91 251 A 1 
ATOM   2014 C  CB  . VAL A 1 251 ? 1.041   5.868   -10.521 1.00 98.93 251 A 1 
ATOM   2015 C  CG1 . VAL A 1 251 ? 1.947   5.767   -9.301  1.00 98.74 251 A 1 
ATOM   2016 C  CG2 . VAL A 1 251 ? 1.823   6.355   -11.732 1.00 98.74 251 A 1 
ATOM   2017 N  N   . LEU A 1 252 ? 0.111   3.129   -8.839  1.00 98.99 252 A 1 
ATOM   2018 C  CA  . LEU A 1 252 ? -0.549  2.650   -7.630  1.00 98.96 252 A 1 
ATOM   2019 C  C   . LEU A 1 252 ? 0.240   3.078   -6.404  1.00 98.94 252 A 1 
ATOM   2020 O  O   . LEU A 1 252 ? 1.451   2.858   -6.333  1.00 98.81 252 A 1 
ATOM   2021 C  CB  . LEU A 1 252 ? -0.681  1.123   -7.652  1.00 98.90 252 A 1 
ATOM   2022 C  CG  . LEU A 1 252 ? -1.386  0.518   -8.869  1.00 98.00 252 A 1 
ATOM   2023 C  CD1 . LEU A 1 252 ? -1.492  -0.989  -8.709  1.00 94.92 252 A 1 
ATOM   2024 C  CD2 . LEU A 1 252 ? -2.762  1.129   -9.062  1.00 94.68 252 A 1 
ATOM   2025 N  N   . CYS A 1 253 ? -0.452  3.688   -5.435  1.00 98.92 253 A 1 
ATOM   2026 C  CA  . CYS A 1 253 ? 0.169   4.160   -4.210  1.00 98.96 253 A 1 
ATOM   2027 C  C   . CYS A 1 253 ? -0.619  3.723   -2.993  1.00 98.94 253 A 1 
ATOM   2028 O  O   . CYS A 1 253 ? -1.782  3.338   -3.089  1.00 98.53 253 A 1 
ATOM   2029 C  CB  . CYS A 1 253 ? 0.254   5.691   -4.186  1.00 98.70 253 A 1 
ATOM   2030 S  SG  . CYS A 1 253 ? 1.211   6.470   -5.492  1.00 97.75 253 A 1 
ATOM   2031 N  N   . GLY A 1 254 ? 0.021   3.795   -1.836  1.00 98.87 254 A 1 
ATOM   2032 C  CA  . GLY A 1 254 ? -0.638  3.544   -0.570  1.00 98.78 254 A 1 
ATOM   2033 C  C   . GLY A 1 254 ? -0.341  4.682   0.389   1.00 98.67 254 A 1 
ATOM   2034 O  O   . GLY A 1 254 ? -0.456  5.851   0.024   1.00 98.12 254 A 1 
ATOM   2035 N  N   . HIS A 1 255 ? 0.071   4.334   1.603   1.00 98.54 255 A 1 
ATOM   2036 C  CA  . HIS A 1 255 ? 0.598   5.278   2.590   1.00 98.47 255 A 1 
ATOM   2037 C  C   . HIS A 1 255 ? -0.431  6.144   3.304   1.00 98.26 255 A 1 
ATOM   2038 O  O   . HIS A 1 255 ? -0.374  6.280   4.522   1.00 97.39 255 A 1 
ATOM   2039 C  CB  . HIS A 1 255 ? 1.674   6.167   1.956   1.00 98.16 255 A 1 
ATOM   2040 C  CG  . HIS A 1 255 ? 2.329   7.109   2.919   1.00 98.21 255 A 1 
ATOM   2041 N  ND1 . HIS A 1 255 ? 3.011   6.688   4.029   1.00 97.28 255 A 1 
ATOM   2042 C  CD2 . HIS A 1 255 ? 2.400   8.458   2.933   1.00 97.28 255 A 1 
ATOM   2043 C  CE1 . HIS A 1 255 ? 3.481   7.735   4.691   1.00 96.97 255 A 1 
ATOM   2044 N  NE2 . HIS A 1 255 ? 3.121   8.825   4.046   1.00 97.21 255 A 1 
ATOM   2045 N  N   . LEU A 1 256 ? -1.363  6.746   2.574   1.00 98.41 256 A 1 
ATOM   2046 C  CA  . LEU A 1 256 ? -2.307  7.676   3.188   1.00 98.13 256 A 1 
ATOM   2047 C  C   . LEU A 1 256 ? -3.471  6.986   3.885   1.00 97.79 256 A 1 
ATOM   2048 O  O   . LEU A 1 256 ? -4.167  7.599   4.694   1.00 96.33 256 A 1 
ATOM   2049 C  CB  . LEU A 1 256 ? -2.838  8.671   2.156   1.00 98.08 256 A 1 
ATOM   2050 C  CG  . LEU A 1 256 ? -1.796  9.585   1.505   1.00 97.67 256 A 1 
ATOM   2051 C  CD1 . LEU A 1 256 ? -2.480  10.620  0.633   1.00 97.05 256 A 1 
ATOM   2052 C  CD2 . LEU A 1 256 ? -0.934  10.268  2.559   1.00 96.79 256 A 1 
ATOM   2053 N  N   . HIS A 1 257 ? -3.696  5.706   3.563   1.00 97.83 257 A 1 
ATOM   2054 C  CA  . HIS A 1 257 ? -4.757  4.893   4.164   1.00 97.71 257 A 1 
ATOM   2055 C  C   . HIS A 1 257 ? -6.160  5.311   3.731   1.00 97.70 257 A 1 
ATOM   2056 O  O   . HIS A 1 257 ? -7.144  4.750   4.203   1.00 96.70 257 A 1 
ATOM   2057 C  CB  . HIS A 1 257 ? -4.672  4.916   5.696   1.00 97.54 257 A 1 
ATOM   2058 C  CG  . HIS A 1 257 ? -3.430  4.283   6.246   1.00 97.66 257 A 1 
ATOM   2059 N  ND1 . HIS A 1 257 ? -3.430  3.523   7.397   1.00 96.47 257 A 1 
ATOM   2060 C  CD2 . HIS A 1 257 ? -2.157  4.288   5.813   1.00 96.47 257 A 1 
ATOM   2061 C  CE1 . HIS A 1 257 ? -2.214  3.106   7.641   1.00 96.30 257 A 1 
ATOM   2062 N  NE2 . HIS A 1 257 ? -1.414  3.547   6.699   1.00 96.59 257 A 1 
ATOM   2063 N  N   . THR A 1 258 ? -6.239  6.282   2.824   1.00 97.77 258 A 1 
ATOM   2064 C  CA  . THR A 1 258 ? -7.519  6.777   2.339   1.00 97.66 258 A 1 
ATOM   2065 C  C   . THR A 1 258 ? -7.675  6.523   0.846   1.00 97.99 258 A 1 
ATOM   2066 O  O   . THR A 1 258 ? -6.690  6.356   0.128   1.00 97.41 258 A 1 
ATOM   2067 C  CB  . THR A 1 258 ? -7.679  8.282   2.625   1.00 96.70 258 A 1 
ATOM   2068 O  OG1 . THR A 1 258 ? -6.492  8.972   2.224   1.00 93.89 258 A 1 
ATOM   2069 C  CG2 . THR A 1 258 ? -7.922  8.521   4.108   1.00 93.27 258 A 1 
ATOM   2070 N  N   . ASP A 1 259 ? -8.922  6.498   0.392   1.00 98.08 259 A 1 
ATOM   2071 C  CA  . ASP A 1 259 ? -9.258  6.221   -1.003  1.00 98.24 259 A 1 
ATOM   2072 C  C   . ASP A 1 259 ? -9.309  7.532   -1.782  1.00 98.17 259 A 1 
ATOM   2073 O  O   . ASP A 1 259 ? -10.278 8.285   -1.678  1.00 97.67 259 A 1 
ATOM   2074 C  CB  . ASP A 1 259 ? -10.606 5.493   -1.037  1.00 98.19 259 A 1 
ATOM   2075 C  CG  . ASP A 1 259 ? -11.129 5.258   -2.440  1.00 98.12 259 A 1 
ATOM   2076 O  OD1 . ASP A 1 259 ? -10.485 5.657   -3.429  1.00 97.25 259 A 1 
ATOM   2077 O  OD2 . ASP A 1 259 ? -12.219 4.653   -2.552  1.00 96.98 259 A 1 
ATOM   2078 N  N   . THR A 1 260 ? -8.274  7.805   -2.562  1.00 98.37 260 A 1 
ATOM   2079 C  CA  . THR A 1 260 ? -8.239  9.042   -3.329  1.00 98.35 260 A 1 
ATOM   2080 C  C   . THR A 1 260 ? -7.369  8.855   -4.571  1.00 98.52 260 A 1 
ATOM   2081 O  O   . THR A 1 260 ? -6.937  7.744   -4.887  1.00 98.38 260 A 1 
ATOM   2082 C  CB  . THR A 1 260 ? -7.755  10.229  -2.467  1.00 97.67 260 A 1 
ATOM   2083 O  OG1 . THR A 1 260 ? -7.897  11.452  -3.193  1.00 93.24 260 A 1 
ATOM   2084 C  CG2 . THR A 1 260 ? -6.319  10.039  -2.028  1.00 94.43 260 A 1 
ATOM   2085 N  N   . PHE A 1 261 ? -7.127  9.953   -5.296  1.00 98.54 261 A 1 
ATOM   2086 C  CA  . PHE A 1 261 ? -6.382  9.872   -6.540  1.00 98.57 261 A 1 
ATOM   2087 C  C   . PHE A 1 261 ? -5.580  11.141  -6.793  1.00 98.49 261 A 1 
ATOM   2088 O  O   . PHE A 1 261 ? -5.784  12.167  -6.132  1.00 98.13 261 A 1 
ATOM   2089 C  CB  . PHE A 1 261 ? -7.332  9.618   -7.721  1.00 98.45 261 A 1 
ATOM   2090 C  CG  . PHE A 1 261 ? -8.346  10.712  -7.937  1.00 98.43 261 A 1 
ATOM   2091 C  CD1 . PHE A 1 261 ? -8.053  11.804  -8.740  1.00 97.95 261 A 1 
ATOM   2092 C  CD2 . PHE A 1 261 ? -9.599  10.642  -7.347  1.00 97.80 261 A 1 
ATOM   2093 C  CE1 . PHE A 1 261 ? -8.986  12.812  -8.945  1.00 97.27 261 A 1 
ATOM   2094 C  CE2 . PHE A 1 261 ? -10.536 11.646  -7.545  1.00 97.36 261 A 1 
ATOM   2095 C  CZ  . PHE A 1 261 ? -10.229 12.735  -8.345  1.00 97.45 261 A 1 
ATOM   2096 N  N   . ARG A 1 262 ? -4.662  11.059  -7.749  1.00 98.71 262 A 1 
ATOM   2097 C  CA  . ARG A 1 262 ? -3.859  12.192  -8.176  1.00 98.61 262 A 1 
ATOM   2098 C  C   . ARG A 1 262 ? -3.816  12.217  -9.691  1.00 98.82 262 A 1 
ATOM   2099 O  O   . ARG A 1 262 ? -3.736  11.177  -10.330 1.00 98.66 262 A 1 
ATOM   2100 C  CB  . ARG A 1 262 ? -2.424  12.079  -7.650  1.00 98.35 262 A 1 
ATOM   2101 C  CG  . ARG A 1 262 ? -2.300  11.895  -6.142  1.00 97.01 262 A 1 
ATOM   2102 C  CD  . ARG A 1 262 ? -2.323  13.220  -5.417  1.00 95.20 262 A 1 
ATOM   2103 N  NE  . ARG A 1 262 ? -2.296  13.041  -3.962  1.00 95.35 262 A 1 
ATOM   2104 C  CZ  . ARG A 1 262 ? -3.376  12.956  -3.197  1.00 95.35 262 A 1 
ATOM   2105 N  NH1 . ARG A 1 262 ? -4.582  13.029  -3.735  1.00 91.39 262 A 1 
ATOM   2106 N  NH2 . ARG A 1 262 ? -3.253  12.790  -1.897  1.00 92.11 262 A 1 
ATOM   2107 N  N   . ILE A 1 263 ? -3.871  13.415  -10.254 1.00 98.68 263 A 1 
ATOM   2108 C  CA  . ILE A 1 263 ? -3.645  13.592  -11.683 1.00 98.61 263 A 1 
ATOM   2109 C  C   . ILE A 1 263 ? -2.286  14.272  -11.810 1.00 98.66 263 A 1 
ATOM   2110 O  O   . ILE A 1 263 ? -2.157  15.469  -11.557 1.00 98.44 263 A 1 
ATOM   2111 C  CB  . ILE A 1 263 ? -4.743  14.450  -12.337 1.00 98.55 263 A 1 
ATOM   2112 C  CG1 . ILE A 1 263 ? -6.124  13.842  -12.068 1.00 98.04 263 A 1 
ATOM   2113 C  CG2 . ILE A 1 263 ? -4.492  14.555  -13.837 1.00 98.08 263 A 1 
ATOM   2114 C  CD1 . ILE A 1 263 ? -7.289  14.660  -12.601 1.00 96.73 263 A 1 
ATOM   2115 N  N   . LEU A 1 264 ? -1.276  13.490  -12.145 1.00 98.81 264 A 1 
ATOM   2116 C  CA  . LEU A 1 264 ? 0.090   13.987  -12.231 1.00 98.86 264 A 1 
ATOM   2117 C  C   . LEU A 1 264 ? 0.322   14.572  -13.618 1.00 98.73 264 A 1 
ATOM   2118 O  O   . LEU A 1 264 ? 0.137   13.890  -14.621 1.00 98.52 264 A 1 
ATOM   2119 C  CB  . LEU A 1 264 ? 1.072   12.849  -11.958 1.00 98.75 264 A 1 
ATOM   2120 C  CG  . LEU A 1 264 ? 0.815   12.062  -10.669 1.00 98.40 264 A 1 
ATOM   2121 C  CD1 . LEU A 1 264 ? 1.821   10.931  -10.526 1.00 97.81 264 A 1 
ATOM   2122 C  CD2 . LEU A 1 264 ? 0.868   12.981  -9.454  1.00 97.56 264 A 1 
ATOM   2123 N  N   . SER A 1 265 ? 0.736   15.848  -13.675 1.00 98.63 265 A 1 
ATOM   2124 C  CA  . SER A 1 265 ? 0.819   16.555  -14.946 1.00 98.43 265 A 1 
ATOM   2125 C  C   . SER A 1 265 ? 2.142   17.271  -15.185 1.00 98.54 265 A 1 
ATOM   2126 O  O   . SER A 1 265 ? 2.759   17.800  -14.256 1.00 98.03 265 A 1 
ATOM   2127 C  CB  . SER A 1 265 ? -0.311  17.588  -15.055 1.00 97.10 265 A 1 
ATOM   2128 O  OG  . SER A 1 265 ? -1.572  16.996  -14.868 1.00 82.73 265 A 1 
ATOM   2129 N  N   . LYS A 1 266 ? 2.556   17.277  -16.444 1.00 98.36 266 A 1 
ATOM   2130 C  CA  . LYS A 1 266 ? 3.660   18.090  -16.921 1.00 98.11 266 A 1 
ATOM   2131 C  C   . LYS A 1 266 ? 3.187   18.641  -18.257 1.00 97.94 266 A 1 
ATOM   2132 O  O   . LYS A 1 266 ? 3.210   17.944  -19.268 1.00 96.87 266 A 1 
ATOM   2133 C  CB  . LYS A 1 266 ? 4.938   17.267  -17.098 1.00 97.46 266 A 1 
ATOM   2134 C  CG  . LYS A 1 266 ? 6.126   18.087  -17.595 1.00 95.64 266 A 1 
ATOM   2135 C  CD  . LYS A 1 266 ? 7.361   17.209  -17.799 1.00 93.51 266 A 1 
ATOM   2136 C  CE  . LYS A 1 266 ? 8.538   18.015  -18.311 1.00 89.01 266 A 1 
ATOM   2137 N  NZ  . LYS A 1 266 ? 8.989   19.050  -17.361 1.00 82.22 266 A 1 
ATOM   2138 N  N   . GLY A 1 267 ? 2.722   19.885  -18.248 1.00 97.35 267 A 1 
ATOM   2139 C  CA  . GLY A 1 267 ? 2.093   20.428  -19.431 1.00 96.77 267 A 1 
ATOM   2140 C  C   . GLY A 1 267 ? 0.820   19.650  -19.701 1.00 97.26 267 A 1 
ATOM   2141 O  O   . GLY A 1 267 ? -0.006  19.470  -18.807 1.00 95.37 267 A 1 
ATOM   2142 N  N   . ASN A 1 268 ? 0.673   19.162  -20.929 1.00 97.60 268 A 1 
ATOM   2143 C  CA  . ASN A 1 268 ? -0.493  18.379  -21.289 1.00 97.33 268 A 1 
ATOM   2144 C  C   . ASN A 1 268 ? -0.298  16.880  -21.083 1.00 97.77 268 A 1 
ATOM   2145 O  O   . ASN A 1 268 ? -1.217  16.096  -21.309 1.00 96.48 268 A 1 
ATOM   2146 C  CB  . ASN A 1 268 ? -0.884  18.648  -22.746 1.00 95.60 268 A 1 
ATOM   2147 C  CG  . ASN A 1 268 ? -1.442  20.045  -22.949 1.00 86.78 268 A 1 
ATOM   2148 O  OD1 . ASN A 1 268 ? -2.134  20.581  -22.086 1.00 76.06 268 A 1 
ATOM   2149 N  ND2 . ASN A 1 268 ? -1.147  20.639  -24.098 1.00 76.74 268 A 1 
ATOM   2150 N  N   . LYS A 1 269 ? 0.892   16.480  -20.652 1.00 98.58 269 A 1 
ATOM   2151 C  CA  . LYS A 1 269 ? 1.166   15.072  -20.377 1.00 98.67 269 A 1 
ATOM   2152 C  C   . LYS A 1 269 ? 0.665   14.735  -18.979 1.00 98.78 269 A 1 
ATOM   2153 O  O   . LYS A 1 269 ? 1.050   15.390  -18.009 1.00 98.47 269 A 1 
ATOM   2154 C  CB  . LYS A 1 269 ? 2.653   14.773  -20.496 1.00 98.42 269 A 1 
ATOM   2155 C  CG  . LYS A 1 269 ? 3.206   14.969  -21.895 1.00 97.25 269 A 1 
ATOM   2156 C  CD  . LYS A 1 269 ? 4.668   14.572  -21.969 1.00 94.70 269 A 1 
ATOM   2157 C  CE  . LYS A 1 269 ? 5.216   14.729  -23.388 1.00 88.70 269 A 1 
ATOM   2158 N  NZ  . LYS A 1 269 ? 6.625   14.289  -23.487 1.00 81.41 269 A 1 
ATOM   2159 N  N   . LYS A 1 270 ? -0.193  13.721  -18.885 1.00 98.84 270 A 1 
ATOM   2160 C  CA  . LYS A 1 270 ? -0.834  13.389  -17.615 1.00 98.81 270 A 1 
ATOM   2161 C  C   . LYS A 1 270 ? -0.861  11.894  -17.349 1.00 98.85 270 A 1 
ATOM   2162 O  O   . LYS A 1 270 ? -0.997  11.091  -18.270 1.00 98.57 270 A 1 
ATOM   2163 C  CB  . LYS A 1 270 ? -2.256  13.953  -17.579 1.00 98.62 270 A 1 
ATOM   2164 C  CG  . LYS A 1 270 ? -2.315  15.465  -17.747 1.00 98.06 270 A 1 
ATOM   2165 C  CD  . LYS A 1 270 ? -3.725  15.971  -17.957 1.00 96.89 270 A 1 
ATOM   2166 C  CE  . LYS A 1 270 ? -3.726  17.471  -18.213 1.00 93.99 270 A 1 
ATOM   2167 N  NZ  . LYS A 1 270 ? -5.073  17.993  -18.551 1.00 87.59 270 A 1 
ATOM   2168 N  N   . VAL A 1 271 ? -0.749  11.540  -16.079 1.00 98.85 271 A 1 
ATOM   2169 C  CA  . VAL A 1 271 ? -0.802  10.152  -15.638 1.00 98.83 271 A 1 
ATOM   2170 C  C   . VAL A 1 271 ? -1.654  10.064  -14.377 1.00 98.84 271 A 1 
ATOM   2171 O  O   . VAL A 1 271 ? -1.573  10.936  -13.513 1.00 98.68 271 A 1 
ATOM   2172 C  CB  . VAL A 1 271 ? 0.606   9.594   -15.340 1.00 98.40 271 A 1 
ATOM   2173 C  CG1 . VAL A 1 271 ? 0.528   8.230   -14.677 1.00 92.78 271 A 1 
ATOM   2174 C  CG2 . VAL A 1 271 ? 1.420   9.506   -16.621 1.00 92.99 271 A 1 
ATOM   2175 N  N   . MET A 1 272 ? -2.481  9.023   -14.282 1.00 98.84 272 A 1 
ATOM   2176 C  CA  . MET A 1 272 ? -3.288  8.817   -13.091 1.00 98.89 272 A 1 
ATOM   2177 C  C   . MET A 1 272 ? -2.526  8.054   -12.020 1.00 98.92 272 A 1 
ATOM   2178 O  O   . MET A 1 272 ? -1.810  7.095   -12.320 1.00 98.83 272 A 1 
ATOM   2179 C  CB  . MET A 1 272 ? -4.564  8.028   -13.412 1.00 98.79 272 A 1 
ATOM   2180 C  CG  . MET A 1 272 ? -5.627  8.830   -14.145 1.00 97.80 272 A 1 
ATOM   2181 S  SD  . MET A 1 272 ? -6.086  10.333  -13.257 1.00 98.28 272 A 1 
ATOM   2182 C  CE  . MET A 1 272 ? -6.579  9.683   -11.661 1.00 96.92 272 A 1 
ATOM   2183 N  N   . ALA A 1 273 ? -2.701  8.473   -10.769 1.00 98.90 273 A 1 
ATOM   2184 C  CA  . ALA A 1 273 ? -2.184  7.742   -9.624  1.00 98.92 273 A 1 
ATOM   2185 C  C   . ALA A 1 273 ? -3.341  7.451   -8.681  1.00 98.82 273 A 1 
ATOM   2186 O  O   . ALA A 1 273 ? -4.156  8.333   -8.398  1.00 98.69 273 A 1 
ATOM   2187 C  CB  . ALA A 1 273 ? -1.098  8.539   -8.915  1.00 98.86 273 A 1 
ATOM   2188 N  N   . PHE A 1 274 ? -3.419  6.216   -8.223  1.00 98.99 274 A 1 
ATOM   2189 C  CA  . PHE A 1 274 ? -4.510  5.779   -7.356  1.00 98.96 274 A 1 
ATOM   2190 C  C   . PHE A 1 274 ? -3.976  5.412   -5.985  1.00 98.93 274 A 1 
ATOM   2191 O  O   . PHE A 1 274 ? -3.136  4.524   -5.863  1.00 98.75 274 A 1 
ATOM   2192 C  CB  . PHE A 1 274 ? -5.232  4.594   -7.980  1.00 98.86 274 A 1 
ATOM   2193 C  CG  . PHE A 1 274 ? -5.707  4.856   -9.379  1.00 98.80 274 A 1 
ATOM   2194 C  CD1 . PHE A 1 274 ? -6.848  5.607   -9.597  1.00 98.39 274 A 1 
ATOM   2195 C  CD2 . PHE A 1 274 ? -4.987  4.386   -10.469 1.00 98.39 274 A 1 
ATOM   2196 C  CE1 . PHE A 1 274 ? -7.277  5.881   -10.885 1.00 97.93 274 A 1 
ATOM   2197 C  CE2 . PHE A 1 274 ? -5.408  4.659   -11.753 1.00 97.95 274 A 1 
ATOM   2198 C  CZ  . PHE A 1 274 ? -6.556  5.405   -11.958 1.00 98.11 274 A 1 
ATOM   2199 N  N   . ILE A 1 275 ? -4.458  6.108   -4.966  1.00 98.81 275 A 1 
ATOM   2200 C  CA  . ILE A 1 275 ? -4.079  5.816   -3.601  1.00 98.75 275 A 1 
ATOM   2201 C  C   . ILE A 1 275 ? -5.117  4.860   -3.030  1.00 98.71 275 A 1 
ATOM   2202 O  O   . ILE A 1 275 ? -6.272  5.238   -2.817  1.00 98.25 275 A 1 
ATOM   2203 C  CB  . ILE A 1 275 ? -3.976  7.105   -2.767  1.00 98.58 275 A 1 
ATOM   2204 C  CG1 . ILE A 1 275 ? -2.879  7.994   -3.351  1.00 97.51 275 A 1 
ATOM   2205 C  CG2 . ILE A 1 275 ? -3.696  6.777   -1.310  1.00 97.63 275 A 1 
ATOM   2206 C  CD1 . ILE A 1 275 ? -2.862  9.408   -2.813  1.00 92.69 275 A 1 
ATOM   2207 N  N   . GLY A 1 276 ? -4.709  3.616   -2.830  1.00 98.63 276 A 1 
ATOM   2208 C  CA  . GLY A 1 276 ? -5.621  2.590   -2.379  1.00 98.46 276 A 1 
ATOM   2209 C  C   . GLY A 1 276 ? -5.884  2.658   -0.890  1.00 98.42 276 A 1 
ATOM   2210 O  O   . GLY A 1 276 ? -4.992  2.971   -0.106  1.00 97.59 276 A 1 
ATOM   2211 N  N   . PRO A 1 277 ? -7.124  2.358   -0.479  1.00 98.59 277 A 1 
ATOM   2212 C  CA  . PRO A 1 277 ? -7.451  2.354   0.949   1.00 98.42 277 A 1 
ATOM   2213 C  C   . PRO A 1 277 ? -6.731  1.221   1.668   1.00 98.56 277 A 1 
ATOM   2214 O  O   . PRO A 1 277 ? -6.466  0.170   1.086   1.00 98.11 277 A 1 
ATOM   2215 C  CB  . PRO A 1 277 ? -8.968  2.140   0.950   1.00 97.96 277 A 1 
ATOM   2216 C  CG  . PRO A 1 277 ? -9.219  1.356   -0.296  1.00 97.15 277 A 1 
ATOM   2217 C  CD  . PRO A 1 277 ? -8.268  1.937   -1.312  1.00 98.04 277 A 1 
ATOM   2218 N  N   . SER A 1 278 ? -6.422  1.447   2.931   1.00 98.45 278 A 1 
ATOM   2219 C  CA  . SER A 1 278 ? -5.640  0.497   3.712   1.00 98.57 278 A 1 
ATOM   2220 C  C   . SER A 1 278 ? -6.468  -0.630  4.318   1.00 98.60 278 A 1 
ATOM   2221 O  O   . SER A 1 278 ? -7.683  -0.520  4.489   1.00 98.40 278 A 1 
ATOM   2222 C  CB  . SER A 1 278 ? -4.931  1.226   4.844   1.00 98.07 278 A 1 
ATOM   2223 O  OG  . SER A 1 278 ? -5.870  1.796   5.740   1.00 96.66 278 A 1 
ATOM   2224 N  N   . VAL A 1 279 ? -5.790  -1.713  4.636   1.00 98.53 279 A 1 
ATOM   2225 C  CA  . VAL A 1 279 ? -6.364  -2.727  5.507   1.00 98.51 279 A 1 
ATOM   2226 C  C   . VAL A 1 279 ? -6.378  -2.176  6.930   1.00 98.42 279 A 1 
ATOM   2227 O  O   . VAL A 1 279 ? -7.321  -2.393  7.688   1.00 97.84 279 A 1 
ATOM   2228 C  CB  . VAL A 1 279 ? -5.546  -4.028  5.470   1.00 98.46 279 A 1 
ATOM   2229 C  CG1 . VAL A 1 279 ? -6.082  -5.025  6.494   1.00 97.42 279 A 1 
ATOM   2230 C  CG2 . VAL A 1 279 ? -5.582  -4.630  4.078   1.00 97.44 279 A 1 
ATOM   2231 N  N   . ASP A 1 280 ? -5.332  -1.448  7.275   1.00 98.23 280 A 1 
ATOM   2232 C  CA  . ASP A 1 280 ? -5.178  -0.884  8.612   1.00 98.00 280 A 1 
ATOM   2233 C  C   . ASP A 1 280 ? -6.322  0.046   8.992   1.00 98.03 280 A 1 
ATOM   2234 O  O   . ASP A 1 280 ? -6.866  0.756   8.152   1.00 96.88 280 A 1 
ATOM   2235 C  CB  . ASP A 1 280 ? -3.857  -0.123  8.693   1.00 97.16 280 A 1 
ATOM   2236 C  CG  . ASP A 1 280 ? -3.492  0.267   10.117  1.00 96.74 280 A 1 
ATOM   2237 O  OD1 . ASP A 1 280 ? -3.752  -0.534  11.029  1.00 93.42 280 A 1 
ATOM   2238 O  OD2 . ASP A 1 280 ? -2.939  1.367   10.308  1.00 93.23 280 A 1 
ATOM   2239 N  N   . THR A 1 281 ? -6.674  0.046   10.272  1.00 96.75 281 A 1 
ATOM   2240 C  CA  . THR A 1 281 ? -7.780  0.841   10.790  1.00 96.13 281 A 1 
ATOM   2241 C  C   . THR A 1 281 ? -7.335  2.037   11.617  1.00 94.89 281 A 1 
ATOM   2242 O  O   . THR A 1 281 ? -8.173  2.746   12.177  1.00 91.72 281 A 1 
ATOM   2243 C  CB  . THR A 1 281 ? -8.690  -0.030  11.670  1.00 95.55 281 A 1 
ATOM   2244 O  OG1 . THR A 1 281 ? -7.883  -0.775  12.584  1.00 92.91 281 A 1 
ATOM   2245 C  CG2 . THR A 1 281 ? -9.493  -0.989  10.815  1.00 93.24 281 A 1 
ATOM   2246 N  N   . TRP A 1 282 ? -6.030  2.275   11.687  1.00 93.45 282 A 1 
ATOM   2247 C  CA  . TRP A 1 282 ? -5.485  3.291   12.587  1.00 90.96 282 A 1 
ATOM   2248 C  C   . TRP A 1 282 ? -6.130  4.672   12.454  1.00 90.34 282 A 1 
ATOM   2249 O  O   . TRP A 1 282 ? -6.373  5.341   13.467  1.00 85.58 282 A 1 
ATOM   2250 C  CB  . TRP A 1 282 ? -3.977  3.423   12.379  1.00 87.15 282 A 1 
ATOM   2251 C  CG  . TRP A 1 282 ? -3.332  4.396   13.315  1.00 84.09 282 A 1 
ATOM   2252 C  CD1 . TRP A 1 282 ? -3.031  5.705   13.074  1.00 75.31 282 A 1 
ATOM   2253 C  CD2 . TRP A 1 282 ? -2.929  4.141   14.669  1.00 78.36 282 A 1 
ATOM   2254 N  NE1 . TRP A 1 282 ? -2.458  6.279   14.182  1.00 71.35 282 A 1 
ATOM   2255 C  CE2 . TRP A 1 282 ? -2.387  5.345   15.178  1.00 74.10 282 A 1 
ATOM   2256 C  CE3 . TRP A 1 282 ? -2.970  3.006   15.493  1.00 68.88 282 A 1 
ATOM   2257 C  CZ2 . TRP A 1 282 ? -1.886  5.443   16.481  1.00 70.39 282 A 1 
ATOM   2258 C  CZ3 . TRP A 1 282 ? -2.470  3.121   16.782  1.00 66.13 282 A 1 
ATOM   2259 C  CH2 . TRP A 1 282 ? -1.942  4.317   17.261  1.00 67.33 282 A 1 
ATOM   2260 N  N   . LEU A 1 283 ? -6.412  5.106   11.232  1.00 91.93 283 A 1 
ATOM   2261 C  CA  . LEU A 1 283 ? -6.990  6.430   11.016  1.00 91.08 283 A 1 
ATOM   2262 C  C   . LEU A 1 283 ? -8.507  6.454   11.189  1.00 91.42 283 A 1 
ATOM   2263 O  O   . LEU A 1 283 ? -9.137  7.496   11.003  1.00 88.20 283 A 1 
ATOM   2264 C  CB  . LEU A 1 283 ? -6.622  6.964   9.634   1.00 88.62 283 A 1 
ATOM   2265 C  CG  . LEU A 1 283 ? -5.141  7.219   9.375   1.00 83.11 283 A 1 
ATOM   2266 C  CD1 . LEU A 1 283 ? -4.961  7.880   8.017   1.00 78.39 283 A 1 
ATOM   2267 C  CD2 . LEU A 1 283 ? -4.534  8.071   10.471  1.00 78.84 283 A 1 
ATOM   2268 N  N   . GLY A 1 284 ? -9.082  5.316   11.532  1.00 93.44 284 A 1 
ATOM   2269 C  CA  . GLY A 1 284 ? -10.512 5.240   11.718  1.00 93.37 284 A 1 
ATOM   2270 C  C   . GLY A 1 284 ? -11.266 4.859   10.467  1.00 94.27 284 A 1 
ATOM   2271 O  O   . GLY A 1 284 ? -12.443 5.164   10.334  1.00 92.38 284 A 1 
ATOM   2272 N  N   . THR A 1 285 ? -10.581 4.196   9.543   1.00 95.93 285 A 1 
ATOM   2273 C  CA  . THR A 1 285 ? -11.202 3.740   8.301   1.00 96.21 285 A 1 
ATOM   2274 C  C   . THR A 1 285 ? -11.438 2.237   8.339   1.00 96.76 285 A 1 
ATOM   2275 O  O   . THR A 1 285 ? -10.658 1.483   8.921   1.00 95.95 285 A 1 
ATOM   2276 C  CB  . THR A 1 285 ? -10.330 4.076   7.081   1.00 95.33 285 A 1 
ATOM   2277 O  OG1 . THR A 1 285 ? -9.033  3.490   7.243   1.00 91.41 285 A 1 
ATOM   2278 C  CG2 . THR A 1 285 ? -10.186 5.574   6.924   1.00 90.81 285 A 1 
ATOM   2279 N  N   . SER A 1 286 ? -12.516 1.806   7.704   1.00 96.86 286 A 1 
ATOM   2280 C  CA  . SER A 1 286 ? -12.823 0.387   7.640   1.00 97.20 286 A 1 
ATOM   2281 C  C   . SER A 1 286 ? -11.791 -0.349  6.794   1.00 97.88 286 A 1 
ATOM   2282 O  O   . SER A 1 286 ? -11.403 0.142   5.736   1.00 97.68 286 A 1 
ATOM   2283 C  CB  . SER A 1 286 ? -14.212 0.171   7.044   1.00 96.66 286 A 1 
ATOM   2284 O  OG  . SER A 1 286 ? -15.218 0.690   7.885   1.00 93.35 286 A 1 
ATOM   2285 N  N   . PRO A 1 287 ? -11.335 -1.522  7.240   1.00 97.93 287 A 1 
ATOM   2286 C  CA  . PRO A 1 287 ? -10.409 -2.324  6.440   1.00 98.14 287 A 1 
ATOM   2287 C  C   . PRO A 1 287 ? -10.921 -2.449  5.015   1.00 98.36 287 A 1 
ATOM   2288 O  O   . PRO A 1 287 ? -12.117 -2.695  4.803   1.00 98.05 287 A 1 
ATOM   2289 C  CB  . PRO A 1 287 ? -10.414 -3.677  7.144   1.00 97.86 287 A 1 
ATOM   2290 C  CG  . PRO A 1 287 ? -10.696 -3.335  8.573   1.00 96.76 287 A 1 
ATOM   2291 C  CD  . PRO A 1 287 ? -11.662 -2.179  8.516   1.00 97.81 287 A 1 
ATOM   2292 N  N   . SER A 1 288 ? -10.032 -2.267  4.048   1.00 98.60 288 A 1 
ATOM   2293 C  CA  . SER A 1 288 ? -10.435 -2.257  2.651   1.00 98.72 288 A 1 
ATOM   2294 C  C   . SER A 1 288 ? -9.442  -2.986  1.759   1.00 98.84 288 A 1 
ATOM   2295 O  O   . SER A 1 288 ? -8.257  -3.096  2.075   1.00 98.68 288 A 1 
ATOM   2296 C  CB  . SER A 1 288 ? -10.597 -0.820  2.147   1.00 98.43 288 A 1 
ATOM   2297 O  OG  . SER A 1 288 ? -11.602 -0.127  2.863   1.00 96.30 288 A 1 
ATOM   2298 N  N   . ILE A 1 289 ? -9.949  -3.476  0.632   1.00 98.75 289 A 1 
ATOM   2299 C  CA  . ILE A 1 289 ? -9.118  -4.102  -0.385  1.00 98.86 289 A 1 
ATOM   2300 C  C   . ILE A 1 289 ? -9.690  -3.706  -1.738  1.00 98.87 289 A 1 
ATOM   2301 O  O   . ILE A 1 289 ? -10.909 -3.590  -1.897  1.00 98.68 289 A 1 
ATOM   2302 C  CB  . ILE A 1 289 ? -9.086  -5.637  -0.218  1.00 98.60 289 A 1 
ATOM   2303 C  CG1 . ILE A 1 289 ? -8.110  -6.271  -1.219  1.00 97.31 289 A 1 
ATOM   2304 C  CG2 . ILE A 1 289 ? -10.478 -6.246  -0.369  1.00 97.84 289 A 1 
ATOM   2305 C  CD1 . ILE A 1 289 ? -6.665  -6.037  -0.889  1.00 97.02 289 A 1 
ATOM   2306 N  N   . ARG A 1 290 ? -8.810  -3.484  -2.725  1.00 98.85 290 A 1 
ATOM   2307 C  CA  . ARG A 1 290 ? -9.221  -3.050  -4.050  1.00 98.86 290 A 1 
ATOM   2308 C  C   . ARG A 1 290 ? -8.795  -4.053  -5.102  1.00 98.92 290 A 1 
ATOM   2309 O  O   . ARG A 1 290 ? -7.690  -4.608  -5.040  1.00 98.86 290 A 1 
ATOM   2310 C  CB  . ARG A 1 290 ? -8.635  -1.673  -4.374  1.00 98.66 290 A 1 
ATOM   2311 C  CG  . ARG A 1 290 ? -8.856  -1.215  -5.814  1.00 98.05 290 A 1 
ATOM   2312 C  CD  . ARG A 1 290 ? -8.414  0.222   -6.025  1.00 97.71 290 A 1 
ATOM   2313 N  NE  . ARG A 1 290 ? -9.282  1.168   -5.336  1.00 97.45 290 A 1 
ATOM   2314 C  CZ  . ARG A 1 290 ? -9.138  2.482   -5.387  1.00 97.89 290 A 1 
ATOM   2315 N  NH1 . ARG A 1 290 ? -8.159  3.025   -6.093  1.00 95.35 290 A 1 
ATOM   2316 N  NH2 . ARG A 1 290 ? -9.985  3.269   -4.728  1.00 95.55 290 A 1 
ATOM   2317 N  N   . LYS A 1 291 ? -9.657  -4.272  -6.083  1.00 98.88 291 A 1 
ATOM   2318 C  CA  . LYS A 1 291 ? -9.333  -5.121  -7.222  1.00 98.89 291 A 1 
ATOM   2319 C  C   . LYS A 1 291 ? -9.544  -4.338  -8.506  1.00 98.88 291 A 1 
ATOM   2320 O  O   . LYS A 1 291 ? -10.606 -3.761  -8.723  1.00 98.67 291 A 1 
ATOM   2321 C  CB  . LYS A 1 291 ? -10.178 -6.397  -7.222  1.00 98.57 291 A 1 
ATOM   2322 C  CG  . LYS A 1 291 ? -9.788  -7.382  -8.323  1.00 97.18 291 A 1 
ATOM   2323 C  CD  . LYS A 1 291 ? -10.519 -8.715  -8.188  1.00 95.64 291 A 1 
ATOM   2324 C  CE  . LYS A 1 291 ? -11.998 -8.581  -8.448  1.00 90.89 291 A 1 
ATOM   2325 N  NZ  . LYS A 1 291 ? -12.671 -9.915  -8.461  1.00 88.53 291 A 1 
ATOM   2326 N  N   . TYR A 1 292 ? -8.524  -4.323  -9.356  1.00 98.86 292 A 1 
ATOM   2327 C  CA  . TYR A 1 292 ? -8.588  -3.629  -10.642 1.00 98.82 292 A 1 
ATOM   2328 C  C   . TYR A 1 292 ? -8.911  -4.592  -11.772 1.00 98.86 292 A 1 
ATOM   2329 O  O   . TYR A 1 292 ? -8.444  -5.732  -11.767 1.00 98.60 292 A 1 
ATOM   2330 C  CB  . TYR A 1 292 ? -7.259  -2.958  -10.974 1.00 98.87 292 A 1 
ATOM   2331 C  CG  . TYR A 1 292 ? -6.864  -1.828  -10.063 1.00 98.89 292 A 1 
ATOM   2332 C  CD1 . TYR A 1 292 ? -6.211  -2.067  -8.857  1.00 98.77 292 A 1 
ATOM   2333 C  CD2 . TYR A 1 292 ? -7.116  -0.504  -10.412 1.00 98.76 292 A 1 
ATOM   2334 C  CE1 . TYR A 1 292 ? -5.849  -1.031  -8.024  1.00 98.69 292 A 1 
ATOM   2335 C  CE2 . TYR A 1 292 ? -6.753  0.543   -9.581  1.00 98.69 292 A 1 
ATOM   2336 C  CZ  . TYR A 1 292 ? -6.115  0.274   -8.387  1.00 98.78 292 A 1 
ATOM   2337 O  OH  . TYR A 1 292 ? -5.749  1.313   -7.559  1.00 98.56 292 A 1 
ATOM   2338 N  N   . ASP A 1 293 ? -9.709  -4.110  -12.726 1.00 98.78 293 A 1 
ATOM   2339 C  CA  . ASP A 1 293 ? -9.826  -4.751  -14.019 1.00 98.67 293 A 1 
ATOM   2340 C  C   . ASP A 1 293 ? -8.802  -4.029  -14.884 1.00 98.62 293 A 1 
ATOM   2341 O  O   . ASP A 1 293 ? -9.043  -2.912  -15.355 1.00 98.39 293 A 1 
ATOM   2342 C  CB  . ASP A 1 293 ? -11.239 -4.599  -14.582 1.00 98.34 293 A 1 
ATOM   2343 C  CG  . ASP A 1 293 ? -11.384 -5.189  -15.983 1.00 97.19 293 A 1 
ATOM   2344 O  OD1 . ASP A 1 293 ? -10.380 -5.657  -16.554 1.00 95.31 293 A 1 
ATOM   2345 O  OD2 . ASP A 1 293 ? -12.519 -5.173  -16.511 1.00 94.16 293 A 1 
ATOM   2346 N  N   . VAL A 1 294 ? -7.645  -4.639  -15.068 1.00 98.50 294 A 1 
ATOM   2347 C  CA  . VAL A 1 294 ? -6.548  -4.004  -15.791 1.00 98.46 294 A 1 
ATOM   2348 C  C   . VAL A 1 294 ? -6.821  -3.971  -17.284 1.00 98.25 294 A 1 
ATOM   2349 O  O   . VAL A 1 294 ? -6.471  -3.007  -17.974 1.00 97.57 294 A 1 
ATOM   2350 C  CB  . VAL A 1 294 ? -5.214  -4.717  -15.524 1.00 98.32 294 A 1 
ATOM   2351 C  CG1 . VAL A 1 294 ? -4.084  -4.062  -16.305 1.00 97.66 294 A 1 
ATOM   2352 C  CG2 . VAL A 1 294 ? -4.903  -4.707  -14.031 1.00 97.81 294 A 1 
ATOM   2353 N  N   . GLY A 1 295 ? -7.462  -5.009  -17.790 1.00 97.65 295 A 1 
ATOM   2354 C  CA  . GLY A 1 295 ? -7.646  -5.149  -19.216 1.00 97.22 295 A 1 
ATOM   2355 C  C   . GLY A 1 295 ? -6.494  -5.919  -19.817 1.00 97.25 295 A 1 
ATOM   2356 O  O   . GLY A 1 295 ? -5.841  -6.717  -19.138 1.00 95.35 295 A 1 
ATOM   2357 N  N   . ASN A 1 296 ? -6.221  -5.690  -21.103 1.00 97.01 296 A 1 
ATOM   2358 C  CA  . ASN A 1 296 ? -5.182  -6.439  -21.802 1.00 96.60 296 A 1 
ATOM   2359 C  C   . ASN A 1 296 ? -3.898  -5.647  -22.028 1.00 96.67 296 A 1 
ATOM   2360 O  O   . ASN A 1 296 ? -3.019  -6.080  -22.771 1.00 94.50 296 A 1 
ATOM   2361 C  CB  . ASN A 1 296 ? -5.713  -6.961  -23.141 1.00 95.13 296 A 1 
ATOM   2362 C  CG  . ASN A 1 296 ? -6.178  -5.844  -24.060 1.00 93.81 296 A 1 
ATOM   2363 O  OD1 . ASN A 1 296 ? -5.876  -4.675  -23.843 1.00 89.09 296 A 1 
ATOM   2364 N  ND2 . ASN A 1 296 ? -6.925  -6.212  -25.098 1.00 87.74 296 A 1 
ATOM   2365 N  N   . GLY A 1 297 ? -3.804  -4.469  -21.404 1.00 96.23 297 A 1 
ATOM   2366 C  CA  . GLY A 1 297 ? -2.597  -3.664  -21.498 1.00 96.24 297 A 1 
ATOM   2367 C  C   . GLY A 1 297 ? -2.529  -2.738  -22.697 1.00 96.64 297 A 1 
ATOM   2368 O  O   . GLY A 1 297 ? -1.562  -1.989  -22.846 1.00 94.60 297 A 1 
ATOM   2369 N  N   . GLN A 1 298 ? -3.557  -2.760  -23.563 1.00 96.10 298 A 1 
ATOM   2370 C  CA  . GLN A 1 298 ? -3.563  -1.916  -24.748 1.00 95.41 298 A 1 
ATOM   2371 C  C   . GLN A 1 298 ? -3.971  -0.475  -24.448 1.00 94.95 298 A 1 
ATOM   2372 O  O   . GLN A 1 298 ? -3.754  0.423   -25.259 1.00 90.32 298 A 1 
ATOM   2373 C  CB  . GLN A 1 298 ? -4.483  -2.504  -25.819 1.00 93.68 298 A 1 
ATOM   2374 C  CG  . GLN A 1 298 ? -3.987  -3.819  -26.410 1.00 89.88 298 A 1 
ATOM   2375 C  CD  . GLN A 1 298 ? -4.881  -4.329  -27.516 1.00 87.38 298 A 1 
ATOM   2376 O  OE1 . GLN A 1 298 ? -6.101  -4.349  -27.380 1.00 79.71 298 A 1 
ATOM   2377 N  NE2 . GLN A 1 298 ? -4.280  -4.749  -28.625 1.00 77.17 298 A 1 
ATOM   2378 N  N   . GLY A 1 299 ? -4.575  -0.250  -23.290 1.00 95.60 299 A 1 
ATOM   2379 C  CA  . GLY A 1 299 ? -5.004  1.081   -22.913 1.00 96.17 299 A 1 
ATOM   2380 C  C   . GLY A 1 299 ? -5.043  1.240   -21.405 1.00 97.44 299 A 1 
ATOM   2381 O  O   . GLY A 1 299 ? -4.437  0.458   -20.678 1.00 96.54 299 A 1 
ATOM   2382 N  N   . TYR A 1 300 ? -5.753  2.273   -20.953 1.00 98.23 300 A 1 
ATOM   2383 C  CA  . TYR A 1 300 ? -5.893  2.506   -19.521 1.00 98.38 300 A 1 
ATOM   2384 C  C   . TYR A 1 300 ? -6.633  1.356   -18.859 1.00 98.45 300 A 1 
ATOM   2385 O  O   . TYR A 1 300 ? -7.399  0.635   -19.498 1.00 97.97 300 A 1 
ATOM   2386 C  CB  . TYR A 1 300 ? -6.648  3.808   -19.270 1.00 98.27 300 A 1 
ATOM   2387 C  CG  . TYR A 1 300 ? -5.906  5.048   -19.726 1.00 98.24 300 A 1 
ATOM   2388 C  CD1 . TYR A 1 300 ? -4.796  5.509   -19.028 1.00 97.40 300 A 1 
ATOM   2389 C  CD2 . TYR A 1 300 ? -6.314  5.749   -20.853 1.00 97.40 300 A 1 
ATOM   2390 C  CE1 . TYR A 1 300 ? -4.110  6.634   -19.443 1.00 96.69 300 A 1 
ATOM   2391 C  CE2 . TYR A 1 300 ? -5.631  6.882   -21.274 1.00 96.92 300 A 1 
ATOM   2392 C  CZ  . TYR A 1 300 ? -4.534  7.315   -20.560 1.00 97.27 300 A 1 
ATOM   2393 O  OH  . TYR A 1 300 ? -3.852  8.445   -20.966 1.00 96.22 300 A 1 
ATOM   2394 N  N   . MET A 1 301 ? -6.399  1.191   -17.562 1.00 98.57 301 A 1 
ATOM   2395 C  CA  . MET A 1 301 ? -7.153  0.210   -16.801 1.00 98.62 301 A 1 
ATOM   2396 C  C   . MET A 1 301 ? -8.637  0.548   -16.895 1.00 98.67 301 A 1 
ATOM   2397 O  O   . MET A 1 301 ? -9.013  1.715   -17.036 1.00 98.51 301 A 1 
ATOM   2398 C  CB  . MET A 1 301 ? -6.671  0.181   -15.355 1.00 98.59 301 A 1 
ATOM   2399 C  CG  . MET A 1 301 ? -5.228  -0.316  -15.216 1.00 98.12 301 A 1 
ATOM   2400 S  SD  . MET A 1 301 ? -4.710  -0.555  -13.507 1.00 97.65 301 A 1 
ATOM   2401 C  CE  . MET A 1 301 ? -4.501  1.131   -12.980 1.00 93.15 301 A 1 
ATOM   2402 N  N   . LYS A 1 302 ? -9.482  -0.481  -16.823 1.00 98.61 302 A 1 
ATOM   2403 C  CA  . LYS A 1 302 ? -10.910 -0.303  -17.108 1.00 98.50 302 A 1 
ATOM   2404 C  C   . LYS A 1 302 ? -11.703 0.206   -15.912 1.00 98.56 302 A 1 
ATOM   2405 O  O   . LYS A 1 302 ? -12.498 1.137   -16.045 1.00 98.02 302 A 1 
ATOM   2406 C  CB  . LYS A 1 302 ? -11.498 -1.629  -17.600 1.00 98.06 302 A 1 
ATOM   2407 C  CG  . LYS A 1 302 ? -10.804 -2.182  -18.848 1.00 94.68 302 A 1 
ATOM   2408 C  CD  . LYS A 1 302 ? -10.937 -1.200  -20.014 1.00 83.79 302 A 1 
ATOM   2409 C  CE  . LYS A 1 302 ? -10.284 -1.749  -21.275 1.00 77.65 302 A 1 
ATOM   2410 N  NZ  . LYS A 1 302 ? -8.816  -1.865  -21.148 1.00 65.25 302 A 1 
ATOM   2411 N  N   . GLU A 1 303 ? -11.498 -0.386  -14.758 1.00 98.72 303 A 1 
ATOM   2412 C  CA  . GLU A 1 303 ? -12.251 -0.021  -13.571 1.00 98.69 303 A 1 
ATOM   2413 C  C   . GLU A 1 303 ? -11.608 -0.635  -12.339 1.00 98.75 303 A 1 
ATOM   2414 O  O   . GLU A 1 303 ? -10.688 -1.450  -12.452 1.00 98.63 303 A 1 
ATOM   2415 C  CB  . GLU A 1 303 ? -13.709 -0.508  -13.671 1.00 97.47 303 A 1 
ATOM   2416 C  CG  . GLU A 1 303 ? -13.828 -2.035  -13.726 1.00 91.69 303 A 1 
ATOM   2417 C  CD  . GLU A 1 303 ? -15.269 -2.525  -13.741 1.00 90.66 303 A 1 
ATOM   2418 O  OE1 . GLU A 1 303 ? -16.168 -1.753  -13.352 1.00 85.31 303 A 1 
ATOM   2419 O  OE2 . GLU A 1 303 ? -15.490 -3.682  -14.137 1.00 84.62 303 A 1 
ATOM   2420 N  N   . PHE A 1 304 ? -12.082 -0.224  -11.173 1.00 98.79 304 A 1 
ATOM   2421 C  CA  . PHE A 1 304 ? -11.714 -0.911  -9.951  1.00 98.86 304 A 1 
ATOM   2422 C  C   . PHE A 1 304 ? -12.956 -1.115  -9.094  1.00 98.79 304 A 1 
ATOM   2423 O  O   . PHE A 1 304 ? -13.966 -0.420  -9.262  1.00 98.57 304 A 1 
ATOM   2424 C  CB  . PHE A 1 304 ? -10.617 -0.166  -9.166  1.00 98.73 304 A 1 
ATOM   2425 C  CG  . PHE A 1 304 ? -11.020 1.204   -8.660  1.00 98.73 304 A 1 
ATOM   2426 C  CD1 . PHE A 1 304 ? -11.910 1.346   -7.599  1.00 98.21 304 A 1 
ATOM   2427 C  CD2 . PHE A 1 304 ? -10.465 2.352   -9.211  1.00 98.11 304 A 1 
ATOM   2428 C  CE1 . PHE A 1 304 ? -12.267 2.608   -7.122  1.00 97.63 304 A 1 
ATOM   2429 C  CE2 . PHE A 1 304 ? -10.813 3.609   -8.736  1.00 97.56 304 A 1 
ATOM   2430 C  CZ  . PHE A 1 304 ? -11.716 3.733   -7.694  1.00 97.94 304 A 1 
ATOM   2431 N  N   . LYS A 1 305 ? -12.873 -2.074  -8.204  1.00 98.77 305 A 1 
ATOM   2432 C  CA  . LYS A 1 305 ? -13.936 -2.357  -7.251  1.00 98.69 305 A 1 
ATOM   2433 C  C   . LYS A 1 305 ? -13.333 -2.413  -5.859  1.00 98.71 305 A 1 
ATOM   2434 O  O   . LYS A 1 305 ? -12.307 -3.060  -5.655  1.00 98.57 305 A 1 
ATOM   2435 C  CB  . LYS A 1 305 ? -14.647 -3.673  -7.578  1.00 98.48 305 A 1 
ATOM   2436 C  CG  . LYS A 1 305 ? -15.437 -3.637  -8.876  1.00 97.54 305 A 1 
ATOM   2437 C  CD  . LYS A 1 305 ? -16.137 -4.957  -9.140  1.00 95.46 305 A 1 
ATOM   2438 C  CE  . LYS A 1 305 ? -16.952 -4.903  -10.425 1.00 91.14 305 A 1 
ATOM   2439 N  NZ  . LYS A 1 305 ? -17.637 -6.189  -10.699 1.00 82.98 305 A 1 
ATOM   2440 N  N   . ASN A 1 306 ? -13.967 -1.714  -4.918  1.00 98.71 306 A 1 
ATOM   2441 C  CA  . ASN A 1 306 ? -13.521 -1.719  -3.538  1.00 98.66 306 A 1 
ATOM   2442 C  C   . ASN A 1 306 ? -14.409 -2.615  -2.691  1.00 98.58 306 A 1 
ATOM   2443 O  O   . ASN A 1 306 ? -15.624 -2.681  -2.893  1.00 98.12 306 A 1 
ATOM   2444 C  CB  . ASN A 1 306 ? -13.533 -0.306  -2.944  1.00 98.34 306 A 1 
ATOM   2445 C  CG  . ASN A 1 306 ? -12.360 0.530   -3.395  1.00 97.17 306 A 1 
ATOM   2446 O  OD1 . ASN A 1 306 ? -11.579 0.133   -4.262  1.00 89.04 306 A 1 
ATOM   2447 N  ND2 . ASN A 1 306 ? -12.221 1.710   -2.803  1.00 88.48 306 A 1 
ATOM   2448 N  N   . TYR A 1 307 ? -13.778 -3.284  -1.745  1.00 98.55 307 A 1 
ATOM   2449 C  CA  . TYR A 1 307 ? -14.471 -4.120  -0.776  1.00 98.62 307 A 1 
ATOM   2450 C  C   . TYR A 1 307 ? -14.037 -3.655  0.603   1.00 98.53 307 A 1 
ATOM   2451 O  O   . TYR A 1 307 ? -12.890 -3.259  0.790   1.00 98.36 307 A 1 
ATOM   2452 C  CB  . TYR A 1 307 ? -14.130 -5.593  -0.986  1.00 98.64 307 A 1 
ATOM   2453 C  CG  . TYR A 1 307 ? -14.369 -6.078  -2.394  1.00 98.60 307 A 1 
ATOM   2454 C  CD1 . TYR A 1 307 ? -13.418 -5.887  -3.389  1.00 98.26 307 A 1 
ATOM   2455 C  CD2 . TYR A 1 307 ? -15.555 -6.716  -2.743  1.00 98.26 307 A 1 
ATOM   2456 C  CE1 . TYR A 1 307 ? -13.644 -6.314  -4.690  1.00 97.94 307 A 1 
ATOM   2457 C  CE2 . TYR A 1 307 ? -15.784 -7.152  -4.037  1.00 98.02 307 A 1 
ATOM   2458 C  CZ  . TYR A 1 307 ? -14.833 -6.948  -5.006  1.00 98.10 307 A 1 
ATOM   2459 O  OH  . TYR A 1 307 ? -15.051 -7.371  -6.290  1.00 97.48 307 A 1 
ATOM   2460 N  N   . HIS A 1 308 ? -14.954 -3.682  1.560   1.00 98.20 308 A 1 
ATOM   2461 C  CA  . HIS A 1 308 ? -14.593 -3.245  2.902   1.00 98.06 308 A 1 
ATOM   2462 C  C   . HIS A 1 308 ? -15.189 -4.142  3.976   1.00 98.04 308 A 1 
ATOM   2463 O  O   . HIS A 1 308 ? -16.030 -5.000  3.700   1.00 97.69 308 A 1 
ATOM   2464 C  CB  . HIS A 1 308 ? -14.963 -1.772  3.133   1.00 97.30 308 A 1 
ATOM   2465 C  CG  . HIS A 1 308 ? -16.436 -1.487  3.098   1.00 96.89 308 A 1 
ATOM   2466 N  ND1 . HIS A 1 308 ? -16.961 -0.260  3.481   1.00 90.85 308 A 1 
ATOM   2467 C  CD2 . HIS A 1 308 ? -17.493 -2.241  2.731   1.00 90.33 308 A 1 
ATOM   2468 C  CE1 . HIS A 1 308 ? -18.265 -0.285  3.346   1.00 92.09 308 A 1 
ATOM   2469 N  NE2 . HIS A 1 308 ? -18.621 -1.478  2.897   1.00 93.08 308 A 1 
ATOM   2470 N  N   . PHE A 1 309 ? -14.708 -3.941  5.191   1.00 97.64 309 A 1 
ATOM   2471 C  CA  . PHE A 1 309 ? -15.041 -4.774  6.338   1.00 97.31 309 A 1 
ATOM   2472 C  C   . PHE A 1 309 ? -15.444 -3.823  7.463   1.00 96.77 309 A 1 
ATOM   2473 O  O   . PHE A 1 309 ? -14.592 -3.263  8.146   1.00 95.47 309 A 1 
ATOM   2474 C  CB  . PHE A 1 309 ? -13.810 -5.611  6.710   1.00 97.36 309 A 1 
ATOM   2475 C  CG  . PHE A 1 309 ? -14.033 -6.678  7.755   1.00 97.73 309 A 1 
ATOM   2476 C  CD1 . PHE A 1 309 ? -14.132 -6.357  9.097   1.00 97.30 309 A 1 
ATOM   2477 C  CD2 . PHE A 1 309 ? -14.086 -8.012  7.375   1.00 97.36 309 A 1 
ATOM   2478 C  CE1 . PHE A 1 309 ? -14.298 -7.349  10.053  1.00 96.94 309 A 1 
ATOM   2479 C  CE2 . PHE A 1 309 ? -14.242 -9.011  8.333   1.00 97.02 309 A 1 
ATOM   2480 C  CZ  . PHE A 1 309 ? -14.350 -8.684  9.673   1.00 97.33 309 A 1 
ATOM   2481 N  N   . GLN A 1 310 ? -16.743 -3.609  7.629   1.00 95.78 310 A 1 
ATOM   2482 C  CA  . GLN A 1 310 ? -17.212 -2.692  8.656   1.00 95.00 310 A 1 
ATOM   2483 C  C   . GLN A 1 310 ? -17.186 -3.376  10.018  1.00 95.10 310 A 1 
ATOM   2484 O  O   . GLN A 1 310 ? -17.875 -4.367  10.243  1.00 93.94 310 A 1 
ATOM   2485 C  CB  . GLN A 1 310 ? -18.624 -2.204  8.324   1.00 93.65 310 A 1 
ATOM   2486 C  CG  . GLN A 1 310 ? -18.690 -1.349  7.068   1.00 88.81 310 A 1 
ATOM   2487 C  CD  . GLN A 1 310 ? -20.092 -0.887  6.742   1.00 85.29 310 A 1 
ATOM   2488 O  OE1 . GLN A 1 310 ? -21.045 -1.664  6.798   1.00 77.48 310 A 1 
ATOM   2489 N  NE2 . GLN A 1 310 ? -20.230 0.385   6.410   1.00 74.50 310 A 1 
ATOM   2490 N  N   . LEU A 1 311 ? -16.358 -2.842  10.909  1.00 94.69 311 A 1 
ATOM   2491 C  CA  . LEU A 1 311 ? -16.231 -3.398  12.242  1.00 94.12 311 A 1 
ATOM   2492 C  C   . LEU A 1 311 ? -17.501 -3.160  13.054  1.00 92.46 311 A 1 
ATOM   2493 O  O   . LEU A 1 311 ? -18.138 -2.113  12.937  1.00 90.32 311 A 1 
ATOM   2494 C  CB  . LEU A 1 311 ? -15.038 -2.784  12.971  1.00 94.49 311 A 1 
ATOM   2495 C  CG  . LEU A 1 311 ? -13.665 -2.989  12.324  1.00 94.59 311 A 1 
ATOM   2496 C  CD1 . LEU A 1 311 ? -12.598 -2.260  13.122  1.00 93.97 311 A 1 
ATOM   2497 C  CD2 . LEU A 1 311 ? -13.350 -4.469  12.221  1.00 93.40 311 A 1 
ATOM   2498 N  N   . ARG A 1 312 ? -17.848 -4.129  13.870  1.00 91.24 312 A 1 
ATOM   2499 C  CA  . ARG A 1 312 ? -19.017 -4.008  14.736  1.00 89.72 312 A 1 
ATOM   2500 C  C   . ARG A 1 312 ? -18.841 -2.804  15.661  1.00 88.67 312 A 1 
ATOM   2501 O  O   . ARG A 1 312 ? -17.786 -2.650  16.279  1.00 85.86 312 A 1 
ATOM   2502 C  CB  . ARG A 1 312 ? -19.206 -5.286  15.553  1.00 88.24 312 A 1 
ATOM   2503 C  CG  . ARG A 1 312 ? -20.424 -5.258  16.464  1.00 84.41 312 A 1 
ATOM   2504 C  CD  . ARG A 1 312 ? -20.670 -6.625  17.108  1.00 81.42 312 A 1 
ATOM   2505 N  NE  . ARG A 1 312 ? -20.858 -7.664  16.105  1.00 78.53 312 A 1 
ATOM   2506 C  CZ  . ARG A 1 312 ? -21.954 -7.816  15.378  1.00 76.50 312 A 1 
ATOM   2507 N  NH1 . ARG A 1 312 ? -22.973 -6.994  15.524  1.00 66.91 312 A 1 
ATOM   2508 N  NH2 . ARG A 1 312 ? -22.019 -8.795  14.480  1.00 71.90 312 A 1 
ATOM   2509 N  N   . PRO A 1 313 ? -19.863 -1.939  15.764  1.00 85.56 313 A 1 
ATOM   2510 C  CA  . PRO A 1 313 ? -19.768 -0.777  16.656  1.00 82.41 313 A 1 
ATOM   2511 C  C   . PRO A 1 313 ? -19.427 -1.186  18.078  1.00 81.25 313 A 1 
ATOM   2512 O  O   . PRO A 1 313 ? -19.889 -2.218  18.558  1.00 76.61 313 A 1 
ATOM   2513 C  CB  . PRO A 1 313 ? -21.168 -0.165  16.572  1.00 78.79 313 A 1 
ATOM   2514 C  CG  . PRO A 1 313 ? -21.638 -0.533  15.206  1.00 78.17 313 A 1 
ATOM   2515 C  CD  . PRO A 1 313 ? -21.119 -1.932  14.994  1.00 82.47 313 A 1 
ATOM   2516 N  N   . LYS A 1 314 ? -18.622 -0.364  18.746  1.00 78.56 314 A 1 
ATOM   2517 C  CA  . LYS A 1 314 ? -18.138 -0.681  20.089  1.00 74.65 314 A 1 
ATOM   2518 C  C   . LYS A 1 314 ? -19.259 -0.989  21.079  1.00 71.40 314 A 1 
ATOM   2519 O  O   . LYS A 1 314 ? -19.146 -1.925  21.866  1.00 65.46 314 A 1 
ATOM   2520 C  CB  . LYS A 1 314 ? -17.289 0.462   20.634  1.00 70.08 314 A 1 
ATOM   2521 C  CG  . LYS A 1 314 ? -15.938 0.613   19.972  1.00 69.39 314 A 1 
ATOM   2522 C  CD  . LYS A 1 314 ? -15.125 1.696   20.644  1.00 66.71 314 A 1 
ATOM   2523 C  CE  . LYS A 1 314 ? -13.741 1.810   20.048  1.00 62.43 314 A 1 
ATOM   2524 N  NZ  . LYS A 1 314 ? -12.931 2.856   20.721  1.00 58.81 314 A 1 
ATOM   2525 N  N   . LYS A 1 315 ? -20.329 -0.197  21.045  1.00 68.34 315 A 1 
ATOM   2526 C  CA  . LYS A 1 315 ? -21.411 -0.342  22.006  1.00 65.78 315 A 1 
ATOM   2527 C  C   . LYS A 1 315 ? -22.597 -1.128  21.458  1.00 64.12 315 A 1 
ATOM   2528 O  O   . LYS A 1 315 ? -23.679 -1.127  22.049  1.00 57.47 315 A 1 
ATOM   2529 C  CB  . LYS A 1 315 ? -21.860 1.029   22.499  1.00 60.00 315 A 1 
ATOM   2530 C  CG  . LYS A 1 315 ? -20.776 1.788   23.244  1.00 54.57 315 A 1 
ATOM   2531 C  CD  . LYS A 1 315 ? -21.275 3.106   23.802  1.00 50.19 315 A 1 
ATOM   2532 C  CE  . LYS A 1 315 ? -20.185 3.826   24.564  1.00 44.28 315 A 1 
ATOM   2533 N  NZ  . LYS A 1 315 ? -20.649 5.121   25.128  1.00 40.60 315 A 1 
ATOM   2534 N  N   . ASP A 1 316 ? -22.394 -1.805  20.350  1.00 56.62 316 A 1 
ATOM   2535 C  CA  . ASP A 1 316 ? -23.443 -2.641  19.781  1.00 54.93 316 A 1 
ATOM   2536 C  C   . ASP A 1 316 ? -23.572 -3.899  20.628  1.00 54.00 316 A 1 
ATOM   2537 O  O   . ASP A 1 316 ? -22.608 -4.641  20.802  1.00 50.49 316 A 1 
ATOM   2538 C  CB  . ASP A 1 316 ? -23.106 -3.007  18.337  1.00 51.40 316 A 1 
ATOM   2539 C  CG  . ASP A 1 316 ? -24.264 -3.668  17.618  1.00 48.09 316 A 1 
ATOM   2540 O  OD1 . ASP A 1 316 ? -25.386 -3.127  17.675  1.00 46.52 316 A 1 
ATOM   2541 O  OD2 . ASP A 1 316 ? -24.058 -4.729  16.995  1.00 45.57 316 A 1 
ATOM   2542 N  N   . LYS A 1 317 ? -24.753 -4.112  21.172  1.00 51.19 317 A 1 
ATOM   2543 C  CA  . LYS A 1 317 ? -24.972 -5.275  22.027  1.00 50.65 317 A 1 
ATOM   2544 C  C   . LYS A 1 317 ? -24.839 -6.560  21.221  1.00 51.07 317 A 1 
ATOM   2545 O  O   . LYS A 1 317 ? -25.410 -6.695  20.144  1.00 47.71 317 A 1 
ATOM   2546 C  CB  . LYS A 1 317 ? -26.351 -5.207  22.683  1.00 46.31 317 A 1 
ATOM   2547 C  CG  . LYS A 1 317 ? -26.512 -4.051  23.654  1.00 41.91 317 A 1 
ATOM   2548 C  CD  . LYS A 1 317 ? -27.883 -4.049  24.292  1.00 38.09 317 A 1 
ATOM   2549 C  CE  . LYS A 1 317 ? -28.041 -2.893  25.263  1.00 33.41 317 A 1 
ATOM   2550 N  NZ  . LYS A 1 317 ? -29.381 -2.875  25.897  1.00 29.70 317 A 1 
ATOM   2551 N  N   . LEU A 1 318 ? -24.064 -7.504  21.739  1.00 53.49 318 A 1 
ATOM   2552 C  CA  . LEU A 1 318 ? -23.868 -8.780  21.076  1.00 53.03 318 A 1 
ATOM   2553 C  C   . LEU A 1 318 ? -25.175 -9.563  21.043  1.00 52.49 318 A 1 
ATOM   2554 O  O   . LEU A 1 318 ? -25.899 -9.626  22.038  1.00 48.59 318 A 1 
ATOM   2555 C  CB  . LEU A 1 318 ? -22.794 -9.594  21.790  1.00 49.74 318 A 1 
ATOM   2556 C  CG  . LEU A 1 318 ? -21.390 -8.995  21.790  1.00 46.42 318 A 1 
ATOM   2557 C  CD1 . LEU A 1 318 ? -20.441 -9.882  22.584  1.00 43.31 318 A 1 
ATOM   2558 C  CD2 . LEU A 1 318 ? -20.888 -8.818  20.365  1.00 43.71 318 A 1 
ATOM   2559 N  N   . LYS A 1 319 ? -25.465 -10.141 19.894  1.00 52.60 319 A 1 
ATOM   2560 C  CA  . LYS A 1 319 ? -26.672 -10.944 19.729  1.00 53.72 319 A 1 
ATOM   2561 C  C   . LYS A 1 319 ? -26.300 -12.416 19.807  1.00 53.22 319 A 1 
ATOM   2562 O  O   . LYS A 1 319 ? -25.477 -12.892 19.028  1.00 50.53 319 A 1 
ATOM   2563 C  CB  . LYS A 1 319 ? -27.339 -10.621 18.390  1.00 50.92 319 A 1 
ATOM   2564 C  CG  . LYS A 1 319 ? -27.730 -9.166  18.235  1.00 46.92 319 A 1 
ATOM   2565 C  CD  . LYS A 1 319 ? -28.288 -8.870  16.858  1.00 44.48 319 A 1 
ATOM   2566 C  CE  . LYS A 1 319 ? -28.638 -7.401  16.707  1.00 40.19 319 A 1 
ATOM   2567 N  NZ  . LYS A 1 319 ? -29.157 -7.091  15.346  1.00 36.86 319 A 1 
ATOM   2568 N  N   . PRO A 1 320 ? -26.891 -13.144 20.740  1.00 50.51 320 A 1 
ATOM   2569 C  CA  . PRO A 1 320 ? -26.560 -14.560 20.887  1.00 50.42 320 A 1 
ATOM   2570 C  C   . PRO A 1 320 ? -26.953 -15.359 19.656  1.00 51.68 320 A 1 
ATOM   2571 O  O   . PRO A 1 320 ? -27.974 -15.082 19.027  1.00 49.23 320 A 1 
ATOM   2572 C  CB  . PRO A 1 320 ? -27.371 -14.991 22.112  1.00 46.65 320 A 1 
ATOM   2573 C  CG  . PRO A 1 320 ? -28.507 -14.036 22.159  1.00 45.71 320 A 1 
ATOM   2574 C  CD  . PRO A 1 320 ? -27.935 -12.724 21.695  1.00 49.95 320 A 1 
ATOM   2575 N  N   . LYS A 1 321 ? -26.144 -16.343 19.322  1.00 51.40 321 A 1 
ATOM   2576 C  CA  . LYS A 1 321 ? -26.438 -17.212 18.190  1.00 52.05 321 A 1 
ATOM   2577 C  C   . LYS A 1 321 ? -27.601 -18.141 18.550  1.00 51.04 321 A 1 
ATOM   2578 O  O   . LYS A 1 321 ? -27.687 -18.636 19.670  1.00 47.89 321 A 1 
ATOM   2579 C  CB  . LYS A 1 321 ? -25.205 -18.033 17.816  1.00 50.06 321 A 1 
ATOM   2580 C  CG  . LYS A 1 321 ? -24.028 -17.194 17.353  1.00 47.51 321 A 1 
ATOM   2581 C  CD  . LYS A 1 321 ? -22.828 -18.064 17.024  1.00 44.97 321 A 1 
ATOM   2582 C  CE  . LYS A 1 321 ? -21.638 -17.224 16.586  1.00 40.01 321 A 1 
ATOM   2583 N  NZ  . LYS A 1 321 ? -20.458 -18.066 16.272  1.00 37.20 321 A 1 
ATOM   2584 N  N   . THR A 1 322 ? -28.490 -18.351 17.585  1.00 50.71 322 A 1 
ATOM   2585 C  CA  . THR A 1 322 ? -29.616 -19.245 17.787  1.00 50.77 322 A 1 
ATOM   2586 C  C   . THR A 1 322 ? -29.574 -20.353 16.741  1.00 49.66 322 A 1 
ATOM   2587 O  O   . THR A 1 322 ? -28.725 -20.358 15.857  1.00 46.61 322 A 1 
ATOM   2588 C  CB  . THR A 1 322 ? -30.961 -18.506 17.679  1.00 47.21 322 A 1 
ATOM   2589 O  OG1 . THR A 1 322 ? -31.167 -18.090 16.327  1.00 43.23 322 A 1 
ATOM   2590 C  CG2 . THR A 1 322 ? -30.980 -17.286 18.596  1.00 42.93 322 A 1 
ATOM   2591 N  N   . THR A 1 323 ? -30.502 -21.291 16.852  1.00 49.55 323 A 1 
ATOM   2592 C  CA  . THR A 1 323 ? -30.585 -22.383 15.895  1.00 50.00 323 A 1 
ATOM   2593 C  C   . THR A 1 323 ? -31.279 -21.952 14.609  1.00 49.54 323 A 1 
ATOM   2594 O  O   . THR A 1 323 ? -31.289 -22.691 13.627  1.00 47.54 323 A 1 
ATOM   2595 C  CB  . THR A 1 323 ? -31.342 -23.578 16.495  1.00 46.16 323 A 1 
ATOM   2596 O  OG1 . THR A 1 323 ? -32.646 -23.156 16.895  1.00 41.67 323 A 1 
ATOM   2597 C  CG2 . THR A 1 323 ? -30.601 -24.137 17.702  1.00 41.52 323 A 1 
ATOM   2598 N  N   . ILE A 1 324 ? -31.861 -20.756 14.616  1.00 51.67 324 A 1 
ATOM   2599 C  CA  . ILE A 1 324 ? -32.553 -20.229 13.455  1.00 51.78 324 A 1 
ATOM   2600 C  C   . ILE A 1 324 ? -31.663 -19.232 12.728  1.00 52.48 324 A 1 
ATOM   2601 O  O   . ILE A 1 324 ? -31.138 -18.302 13.339  1.00 50.31 324 A 1 
ATOM   2602 C  CB  . ILE A 1 324 ? -33.878 -19.548 13.860  1.00 48.91 324 A 1 
ATOM   2603 C  CG1 . ILE A 1 324 ? -34.793 -20.547 14.559  1.00 46.02 324 A 1 
ATOM   2604 C  CG2 . ILE A 1 324 ? -34.563 -18.956 12.633  1.00 46.93 324 A 1 
ATOM   2605 C  CD1 . ILE A 1 324 ? -36.101 -19.949 15.054  1.00 43.79 324 A 1 
ATOM   2606 N  N   . LYS A 1 325 ? -31.496 -19.441 11.434  1.00 51.68 325 A 1 
ATOM   2607 C  CA  . LYS A 1 325 ? -30.665 -18.554 10.629  1.00 52.23 325 A 1 
ATOM   2608 C  C   . LYS A 1 325 ? -31.225 -17.135 10.655  1.00 52.38 325 A 1 
ATOM   2609 O  O   . LYS A 1 325 ? -32.416 -16.920 10.415  1.00 50.23 325 A 1 
ATOM   2610 C  CB  . LYS A 1 325 ? -30.581 -19.062 9.188   1.00 49.45 325 A 1 
ATOM   2611 C  CG  . LYS A 1 325 ? -29.653 -18.257 8.295   1.00 45.21 325 A 1 
ATOM   2612 C  CD  . LYS A 1 325 ? -29.588 -18.837 6.894   1.00 41.15 325 A 1 
ATOM   2613 C  CE  . LYS A 1 325 ? -28.661 -18.041 6.002   1.00 36.45 325 A 1 
ATOM   2614 N  NZ  . LYS A 1 325 ? -28.590 -18.604 4.618   1.00 31.62 325 A 1 
ATOM   2615 N  N   . GLN A 1 326 ? -30.358 -16.164 10.961  1.00 53.02 326 A 1 
ATOM   2616 C  CA  . GLN A 1 326 ? -30.748 -14.766 11.009  1.00 52.23 326 A 1 
ATOM   2617 C  C   . GLN A 1 326 ? -30.050 -13.983 9.902   1.00 52.99 326 A 1 
ATOM   2618 O  O   . GLN A 1 326 ? -28.913 -14.289 9.549   1.00 49.36 326 A 1 
ATOM   2619 C  CB  . GLN A 1 326 ? -30.397 -14.158 12.368  1.00 47.51 326 A 1 
ATOM   2620 C  CG  . GLN A 1 326 ? -31.033 -14.867 13.556  1.00 42.81 326 A 1 
ATOM   2621 C  CD  . GLN A 1 326 ? -30.549 -14.312 14.887  1.00 38.16 326 A 1 
ATOM   2622 O  OE1 . GLN A 1 326 ? -30.414 -13.102 15.052  1.00 37.17 326 A 1 
ATOM   2623 N  NE2 . GLN A 1 326 ? -30.289 -15.198 15.829  1.00 35.99 326 A 1 
ATOM   2624 N  N   . PRO A 1 327 ? -30.722 -12.973 9.350   1.00 53.26 327 A 1 
ATOM   2625 C  CA  . PRO A 1 327 ? -30.081 -12.136 8.337   1.00 52.99 327 A 1 
ATOM   2626 C  C   . PRO A 1 327 ? -28.809 -11.490 8.893   1.00 56.18 327 A 1 
ATOM   2627 O  O   . PRO A 1 327 ? -28.781 -11.083 10.050  1.00 53.09 327 A 1 
ATOM   2628 C  CB  . PRO A 1 327 ? -31.151 -11.086 8.023   1.00 46.96 327 A 1 
ATOM   2629 C  CG  . PRO A 1 327 ? -32.441 -11.741 8.385   1.00 45.64 327 A 1 
ATOM   2630 C  CD  . PRO A 1 327 ? -32.121 -12.566 9.597   1.00 49.92 327 A 1 
ATOM   2631 N  N   . SER A 1 328 ? -27.782 -11.401 8.058   1.00 60.90 328 A 1 
ATOM   2632 C  CA  . SER A 1 328 ? -26.546 -10.764 8.465   1.00 62.98 328 A 1 
ATOM   2633 C  C   . SER A 1 328 ? -26.786 -9.299  8.793   1.00 67.64 328 A 1 
ATOM   2634 O  O   . SER A 1 328 ? -27.525 -8.617  8.083   1.00 63.04 328 A 1 
ATOM   2635 C  CB  . SER A 1 328 ? -25.502 -10.876 7.361   1.00 55.60 328 A 1 
ATOM   2636 O  OG  . SER A 1 328 ? -24.334 -10.141 7.684   1.00 49.30 328 A 1 
ATOM   2637 N  N   . ASP A 1 329 ? -26.165 -8.810  9.865   1.00 71.20 329 A 1 
ATOM   2638 C  CA  . ASP A 1 329 ? -26.281 -7.404  10.217  1.00 74.89 329 A 1 
ATOM   2639 C  C   . ASP A 1 329 ? -25.246 -6.556  9.477   1.00 78.56 329 A 1 
ATOM   2640 O  O   . ASP A 1 329 ? -25.197 -5.340  9.656   1.00 74.75 329 A 1 
ATOM   2641 C  CB  . ASP A 1 329 ? -26.188 -7.199  11.734  1.00 67.93 329 A 1 
ATOM   2642 C  CG  . ASP A 1 329 ? -24.899 -7.707  12.334  1.00 63.97 329 A 1 
ATOM   2643 O  OD1 . ASP A 1 329 ? -23.924 -7.927  11.591  1.00 60.27 329 A 1 
ATOM   2644 O  OD2 . ASP A 1 329 ? -24.855 -7.887  13.570  1.00 60.12 329 A 1 
ATOM   2645 N  N   . GLY A 1 330 ? -24.429 -7.202  8.649   1.00 80.83 330 A 1 
ATOM   2646 C  CA  . GLY A 1 330 ? -23.472 -6.501  7.821   1.00 85.08 330 A 1 
ATOM   2647 C  C   . GLY A 1 330 ? -22.130 -6.213  8.462   1.00 88.98 330 A 1 
ATOM   2648 O  O   . GLY A 1 330 ? -21.202 -5.780  7.785   1.00 86.52 330 A 1 
ATOM   2649 N  N   . PHE A 1 331 ? -22.005 -6.456  9.761   1.00 89.88 331 A 1 
ATOM   2650 C  CA  . PHE A 1 331 ? -20.756 -6.187  10.455  1.00 91.12 331 A 1 
ATOM   2651 C  C   . PHE A 1 331 ? -19.822 -7.393  10.446  1.00 92.21 331 A 1 
ATOM   2652 O  O   . PHE A 1 331 ? -20.260 -8.537  10.355  1.00 91.22 331 A 1 
ATOM   2653 C  CB  . PHE A 1 331 ? -21.024 -5.762  11.906  1.00 89.44 331 A 1 
ATOM   2654 C  CG  . PHE A 1 331 ? -21.838 -4.509  12.028  1.00 88.26 331 A 1 
ATOM   2655 C  CD1 . PHE A 1 331 ? -21.385 -3.315  11.504  1.00 85.48 331 A 1 
ATOM   2656 C  CD2 . PHE A 1 331 ? -23.055 -4.525  12.697  1.00 85.52 331 A 1 
ATOM   2657 C  CE1 . PHE A 1 331 ? -22.130 -2.154  11.619  1.00 83.97 331 A 1 
ATOM   2658 C  CE2 . PHE A 1 331 ? -23.808 -3.367  12.823  1.00 83.85 331 A 1 
ATOM   2659 C  CZ  . PHE A 1 331 ? -23.345 -2.178  12.282  1.00 84.11 331 A 1 
ATOM   2660 N  N   . ASN A 1 332 ? -18.522 -7.103  10.550  1.00 92.98 332 A 1 
ATOM   2661 C  CA  . ASN A 1 332 ? -17.500 -8.141  10.610  1.00 93.94 332 A 1 
ATOM   2662 C  C   . ASN A 1 332 ? -17.564 -9.106  9.422   1.00 94.89 332 A 1 
ATOM   2663 O  O   . ASN A 1 332 ? -17.369 -10.316 9.574   1.00 93.65 332 A 1 
ATOM   2664 C  CB  . ASN A 1 332 ? -17.586 -8.910  11.935  1.00 92.71 332 A 1 
ATOM   2665 C  CG  . ASN A 1 332 ? -17.234 -8.041  13.129  1.00 91.55 332 A 1 
ATOM   2666 O  OD1 . ASN A 1 332 ? -16.659 -6.964  12.988  1.00 87.09 332 A 1 
ATOM   2667 N  ND2 . ASN A 1 332 ? -17.562 -8.520  14.324  1.00 86.83 332 A 1 
ATOM   2668 N  N   . LYS A 1 333 ? -17.842 -8.545  8.238   1.00 94.96 333 A 1 
ATOM   2669 C  CA  . LYS A 1 333 ? -17.916 -9.319  7.008   1.00 95.34 333 A 1 
ATOM   2670 C  C   . LYS A 1 333 ? -17.326 -8.497  5.865   1.00 96.45 333 A 1 
ATOM   2671 O  O   . LYS A 1 333 ? -17.550 -7.292  5.787   1.00 95.88 333 A 1 
ATOM   2672 C  CB  . LYS A 1 333 ? -19.359 -9.670  6.660   1.00 92.77 333 A 1 
ATOM   2673 C  CG  . LYS A 1 333 ? -20.070 -10.587 7.646   1.00 83.65 333 A 1 
ATOM   2674 C  CD  . LYS A 1 333 ? -19.585 -12.014 7.514   1.00 80.89 333 A 1 
ATOM   2675 C  CE  . LYS A 1 333 ? -20.409 -12.948 8.393   1.00 70.09 333 A 1 
ATOM   2676 N  NZ  . LYS A 1 333 ? -19.971 -14.362 8.271   1.00 63.01 333 A 1 
ATOM   2677 N  N   . TRP A 1 334 ? -16.571 -9.134  4.975   1.00 96.92 334 A 1 
ATOM   2678 C  CA  . TRP A 1 334 ? -16.098 -8.466  3.779   1.00 97.51 334 A 1 
ATOM   2679 C  C   . TRP A 1 334 ? -17.267 -8.306  2.809   1.00 97.31 334 A 1 
ATOM   2680 O  O   . TRP A 1 334 ? -17.945 -9.275  2.486   1.00 96.68 334 A 1 
ATOM   2681 C  CB  . TRP A 1 334 ? -14.958 -9.257  3.125   1.00 97.90 334 A 1 
ATOM   2682 C  CG  . TRP A 1 334 ? -13.678 -9.149  3.889   1.00 98.18 334 A 1 
ATOM   2683 C  CD1 . TRP A 1 334 ? -13.151 -10.056 4.757   1.00 97.70 334 A 1 
ATOM   2684 C  CD2 . TRP A 1 334 ? -12.780 -8.035  3.884   1.00 98.26 334 A 1 
ATOM   2685 N  NE1 . TRP A 1 334 ? -11.981 -9.588  5.289   1.00 97.84 334 A 1 
ATOM   2686 C  CE2 . TRP A 1 334 ? -11.726 -8.350  4.771   1.00 98.16 334 A 1 
ATOM   2687 C  CE3 . TRP A 1 334 ? -12.759 -6.803  3.219   1.00 98.25 334 A 1 
ATOM   2688 C  CZ2 . TRP A 1 334 ? -10.664 -7.474  5.009   1.00 98.13 334 A 1 
ATOM   2689 C  CZ3 . TRP A 1 334 ? -11.694 -5.935  3.455   1.00 98.00 334 A 1 
ATOM   2690 C  CH2 . TRP A 1 334 ? -10.668 -6.273  4.343   1.00 98.02 334 A 1 
ATOM   2691 N  N   . LYS A 1 335 ? -17.499 -7.067  2.359   1.00 97.35 335 A 1 
ATOM   2692 C  CA  . LYS A 1 335 ? -18.611 -6.751  1.486   1.00 96.82 335 A 1 
ATOM   2693 C  C   . LYS A 1 335 ? -18.157 -5.868  0.340   1.00 97.51 335 A 1 
ATOM   2694 O  O   . LYS A 1 335 ? -17.213 -5.093  0.478   1.00 97.23 335 A 1 
ATOM   2695 C  CB  . LYS A 1 335 ? -19.711 -6.007  2.253   1.00 94.18 335 A 1 
ATOM   2696 C  CG  . LYS A 1 335 ? -20.278 -6.730  3.476   1.00 84.97 335 A 1 
ATOM   2697 C  CD  . LYS A 1 335 ? -21.175 -7.875  3.072   1.00 83.26 335 A 1 
ATOM   2698 C  CE  . LYS A 1 335 ? -21.861 -8.469  4.294   1.00 72.37 335 A 1 
ATOM   2699 N  NZ  . LYS A 1 335 ? -22.797 -9.572  3.938   1.00 64.89 335 A 1 
ATOM   2700 N  N   . PHE A 1 336 ? -18.837 -5.975  -0.790  1.00 97.40 336 A 1 
ATOM   2701 C  CA  . PHE A 1 336 ? -18.631 -5.044  -1.887  1.00 97.42 336 A 1 
ATOM   2702 C  C   . PHE A 1 336 ? -18.980 -3.636  -1.415  1.00 97.26 336 A 1 
ATOM   2703 O  O   . PHE A 1 336 ? -20.023 -3.431  -0.794  1.00 96.73 336 A 1 
ATOM   2704 C  CB  . PHE A 1 336 ? -19.499 -5.428  -3.088  1.00 97.39 336 A 1 
ATOM   2705 C  CG  . PHE A 1 336 ? -19.471 -4.430  -4.206  1.00 97.61 336 A 1 
ATOM   2706 C  CD1 . PHE A 1 336 ? -18.376 -4.347  -5.062  1.00 97.11 336 A 1 
ATOM   2707 C  CD2 . PHE A 1 336 ? -20.539 -3.571  -4.422  1.00 97.09 336 A 1 
ATOM   2708 C  CE1 . PHE A 1 336 ? -18.346 -3.437  -6.098  1.00 96.58 336 A 1 
ATOM   2709 C  CE2 . PHE A 1 336 ? -20.522 -2.656  -5.461  1.00 96.72 336 A 1 
ATOM   2710 C  CZ  . PHE A 1 336 ? -19.421 -2.589  -6.299  1.00 96.94 336 A 1 
ATOM   2711 N  N   . ASN A 1 337 ? -18.099 -2.678  -1.687  1.00 97.68 337 A 1 
ATOM   2712 C  CA  . ASN A 1 337 ? -18.359 -1.289  -1.311  1.00 97.30 337 A 1 
ATOM   2713 C  C   . ASN A 1 337 ? -18.873 -0.520  -2.521  1.00 97.31 337 A 1 
ATOM   2714 O  O   . ASN A 1 337 ? -20.055 -0.157  -2.575  1.00 96.33 337 A 1 
ATOM   2715 C  CB  . ASN A 1 337 ? -17.097 -0.639  -0.736  1.00 96.60 337 A 1 
ATOM   2716 C  CG  . ASN A 1 337 ? -17.350 0.760   -0.214  1.00 95.28 337 A 1 
ATOM   2717 O  OD1 . ASN A 1 337 ? -18.436 1.305   -0.345  1.00 91.10 337 A 1 
ATOM   2718 N  ND2 . ASN A 1 337 ? -16.334 1.359   0.394   1.00 89.99 337 A 1 
ATOM   2719 N  N   . TYR A 1 338 ? -17.996 -0.279  -3.511  1.00 97.99 338 A 1 
ATOM   2720 C  CA  . TYR A 1 338 ? -18.423 0.405   -4.720  1.00 98.15 338 A 1 
ATOM   2721 C  C   . TYR A 1 338 ? -17.450 0.126   -5.863  1.00 98.36 338 A 1 
ATOM   2722 O  O   . TYR A 1 338 ? -16.327 -0.334  -5.638  1.00 98.25 338 A 1 
ATOM   2723 C  CB  . TYR A 1 338 ? -18.540 1.917   -4.496  1.00 97.91 338 A 1 
ATOM   2724 C  CG  . TYR A 1 338 ? -17.211 2.654   -4.514  1.00 98.09 338 A 1 
ATOM   2725 C  CD1 . TYR A 1 338 ? -16.425 2.752   -3.370  1.00 97.68 338 A 1 
ATOM   2726 C  CD2 . TYR A 1 338 ? -16.750 3.245   -5.682  1.00 97.73 338 A 1 
ATOM   2727 C  CE1 . TYR A 1 338 ? -15.216 3.422   -3.393  1.00 97.15 338 A 1 
ATOM   2728 C  CE2 . TYR A 1 338 ? -15.532 3.921   -5.715  1.00 97.45 338 A 1 
ATOM   2729 C  CZ  . TYR A 1 338 ? -14.774 4.008   -4.564  1.00 97.75 338 A 1 
ATOM   2730 O  OH  . TYR A 1 338 ? -13.565 4.679   -4.597  1.00 97.22 338 A 1 
ATOM   2731 N  N   . GLY A 1 339 ? -17.904 0.429   -7.078  1.00 98.19 339 A 1 
ATOM   2732 C  CA  . GLY A 1 339 ? -17.064 0.307   -8.257  1.00 98.11 339 A 1 
ATOM   2733 C  C   . GLY A 1 339 ? -16.884 1.663   -8.908  1.00 98.22 339 A 1 
ATOM   2734 O  O   . GLY A 1 339 ? -17.790 2.500   -8.884  1.00 97.47 339 A 1 
ATOM   2735 N  N   . SER A 1 340 ? -15.718 1.897   -9.502  1.00 98.22 340 A 1 
ATOM   2736 C  CA  . SER A 1 340 ? -15.432 3.180   -10.130 1.00 98.21 340 A 1 
ATOM   2737 C  C   . SER A 1 340 ? -16.424 3.510   -11.238 1.00 98.06 340 A 1 
ATOM   2738 O  O   . SER A 1 340 ? -16.834 4.657   -11.408 1.00 97.29 340 A 1 
ATOM   2739 C  CB  . SER A 1 340 ? -14.004 3.198   -10.678 1.00 98.11 340 A 1 
ATOM   2740 O  OG  . SER A 1 340 ? -13.802 2.165   -11.623 1.00 97.91 340 A 1 
ATOM   2741 N  N   . SER A 1 341 ? -16.817 2.500   -11.992 1.00 98.01 341 A 1 
ATOM   2742 C  CA  . SER A 1 341 ? -17.742 2.705   -13.101 1.00 97.65 341 A 1 
ATOM   2743 C  C   . SER A 1 341 ? -19.164 2.966   -12.613 1.00 97.38 341 A 1 
ATOM   2744 O  O   . SER A 1 341 ? -19.793 3.947   -13.011 1.00 95.97 341 A 1 
ATOM   2745 C  CB  . SER A 1 341 ? -17.734 1.495   -14.032 1.00 96.94 341 A 1 
ATOM   2746 O  OG  . SER A 1 341 ? -18.670 1.662   -15.083 1.00 84.80 341 A 1 
ATOM   2747 N  N   . SER A 1 342 ? -19.674 2.111   -11.746 1.00 97.21 342 A 1 
ATOM   2748 C  CA  . SER A 1 342 ? -21.052 2.231   -11.282 1.00 96.68 342 A 1 
ATOM   2749 C  C   . SER A 1 342 ? -21.273 3.457   -10.405 1.00 96.78 342 A 1 
ATOM   2750 O  O   . SER A 1 342 ? -22.338 4.069   -10.446 1.00 94.88 342 A 1 
ATOM   2751 C  CB  . SER A 1 342 ? -21.471 0.968   -10.525 1.00 95.05 342 A 1 
ATOM   2752 O  OG  . SER A 1 342 ? -20.650 0.751   -9.393  1.00 87.28 342 A 1 
ATOM   2753 N  N   . GLU A 1 343 ? -20.281 3.832   -9.612  1.00 96.91 343 A 1 
ATOM   2754 C  CA  . GLU A 1 343 ? -20.448 4.928   -8.662  1.00 96.71 343 A 1 
ATOM   2755 C  C   . GLU A 1 343 ? -20.214 6.305   -9.275  1.00 96.89 343 A 1 
ATOM   2756 O  O   . GLU A 1 343 ? -20.931 7.253   -8.968  1.00 94.98 343 A 1 
ATOM   2757 C  CB  . GLU A 1 343 ? -19.511 4.744   -7.467  1.00 95.04 343 A 1 
ATOM   2758 C  CG  . GLU A 1 343 ? -19.772 5.699   -6.302  1.00 91.05 343 A 1 
ATOM   2759 C  CD  . GLU A 1 343 ? -21.025 5.328   -5.520  1.00 93.32 343 A 1 
ATOM   2760 O  OE1 . GLU A 1 343 ? -21.889 4.601   -6.037  1.00 89.09 343 A 1 
ATOM   2761 O  OE2 . GLU A 1 343 ? -21.141 5.770   -4.355  1.00 89.10 343 A 1 
ATOM   2762 N  N   . TYR A 1 344 ? -19.216 6.417   -10.147 1.00 97.78 344 A 1 
ATOM   2763 C  CA  . TYR A 1 344 ? -18.834 7.713   -10.700 1.00 97.76 344 A 1 
ATOM   2764 C  C   . TYR A 1 344 ? -19.065 7.854   -12.196 1.00 97.69 344 A 1 
ATOM   2765 O  O   . TYR A 1 344 ? -18.881 8.932   -12.755 1.00 95.96 344 A 1 
ATOM   2766 C  CB  . TYR A 1 344 ? -17.365 7.995   -10.394 1.00 97.57 344 A 1 
ATOM   2767 C  CG  . TYR A 1 344 ? -17.030 8.063   -8.912  1.00 97.82 344 A 1 
ATOM   2768 C  CD1 . TYR A 1 344 ? -17.777 8.857   -8.052  1.00 96.98 344 A 1 
ATOM   2769 C  CD2 . TYR A 1 344 ? -15.959 7.360   -8.393  1.00 97.09 344 A 1 
ATOM   2770 C  CE1 . TYR A 1 344 ? -17.466 8.938   -6.697  1.00 96.43 344 A 1 
ATOM   2771 C  CE2 . TYR A 1 344 ? -15.638 7.437   -7.050  1.00 96.58 344 A 1 
ATOM   2772 C  CZ  . TYR A 1 344 ? -16.391 8.226   -6.200  1.00 97.08 344 A 1 
ATOM   2773 O  OH  . TYR A 1 344 ? -16.075 8.305   -4.868  1.00 96.13 344 A 1 
ATOM   2774 N  N   . GLY A 1 345 ? -19.468 6.779   -12.842 1.00 96.43 345 A 1 
ATOM   2775 C  CA  . GLY A 1 345 ? -19.705 6.823   -14.277 1.00 96.16 345 A 1 
ATOM   2776 C  C   . GLY A 1 345 ? -18.437 6.887   -15.097 1.00 96.93 345 A 1 
ATOM   2777 O  O   . GLY A 1 345 ? -18.457 7.295   -16.257 1.00 95.12 345 A 1 
ATOM   2778 N  N   . LEU A 1 346 ? -17.319 6.486   -14.508 1.00 97.47 346 A 1 
ATOM   2779 C  CA  . LEU A 1 346 ? -16.031 6.516   -15.198 1.00 97.64 346 A 1 
ATOM   2780 C  C   . LEU A 1 346 ? -16.003 5.453   -16.300 1.00 97.51 346 A 1 
ATOM   2781 O  O   . LEU A 1 346 ? -16.279 4.285   -16.048 1.00 96.72 346 A 1 
ATOM   2782 C  CB  . LEU A 1 346 ? -14.892 6.269   -14.212 1.00 97.21 346 A 1 
ATOM   2783 C  CG  . LEU A 1 346 ? -14.741 7.322   -13.114 1.00 96.65 346 A 1 
ATOM   2784 C  CD1 . LEU A 1 346 ? -13.775 6.834   -12.039 1.00 95.39 346 A 1 
ATOM   2785 C  CD2 . LEU A 1 346 ? -14.248 8.635   -13.707 1.00 95.17 346 A 1 
ATOM   2786 N  N   . LYS A 1 347 ? -15.663 5.889   -17.521 1.00 97.83 347 A 1 
ATOM   2787 C  CA  . LYS A 1 347 ? -15.595 4.976   -18.658 1.00 97.59 347 A 1 
ATOM   2788 C  C   . LYS A 1 347 ? -14.300 4.160   -18.625 1.00 97.79 347 A 1 
ATOM   2789 O  O   . LYS A 1 347 ? -14.243 3.050   -19.149 1.00 96.42 347 A 1 
ATOM   2790 C  CB  . LYS A 1 347 ? -15.696 5.752   -19.963 1.00 96.70 347 A 1 
ATOM   2791 C  CG  . LYS A 1 347 ? -17.000 6.529   -20.121 1.00 92.36 347 A 1 
ATOM   2792 C  CD  . LYS A 1 347 ? -17.016 7.336   -21.407 1.00 86.00 347 A 1 
ATOM   2793 C  CE  . LYS A 1 347 ? -18.300 8.125   -21.539 1.00 78.41 347 A 1 
ATOM   2794 N  NZ  . LYS A 1 347 ? -18.325 8.949   -22.792 1.00 68.79 347 A 1 
ATOM   2795 N  N   . GLU A 1 348 ? -13.278 4.724   -18.012 1.00 98.42 348 A 1 
ATOM   2796 C  CA  . GLU A 1 348 ? -11.987 4.075   -17.846 1.00 98.50 348 A 1 
ATOM   2797 C  C   . GLU A 1 348 ? -11.208 4.852   -16.791 1.00 98.61 348 A 1 
ATOM   2798 O  O   . GLU A 1 348 ? -11.620 5.946   -16.385 1.00 98.53 348 A 1 
ATOM   2799 C  CB  . GLU A 1 348 ? -11.203 4.045   -19.172 1.00 97.82 348 A 1 
ATOM   2800 C  CG  . GLU A 1 348 ? -10.862 5.438   -19.682 1.00 96.29 348 A 1 
ATOM   2801 C  CD  . GLU A 1 348 ? -10.160 5.426   -21.036 1.00 96.36 348 A 1 
ATOM   2802 O  OE1 . GLU A 1 348 ? -10.008 4.330   -21.627 1.00 93.03 348 A 1 
ATOM   2803 O  OE2 . GLU A 1 348 ? -9.765  6.500   -21.502 1.00 93.45 348 A 1 
ATOM   2804 N  N   . LEU A 1 349 ? -10.089 4.308   -16.352 1.00 98.79 349 A 1 
ATOM   2805 C  CA  . LEU A 1 349 ? -9.289  4.964   -15.322 1.00 98.82 349 A 1 
ATOM   2806 C  C   . LEU A 1 349 ? -8.210  5.842   -15.957 1.00 98.85 349 A 1 
ATOM   2807 O  O   . LEU A 1 349 ? -7.014  5.590   -15.828 1.00 98.65 349 A 1 
ATOM   2808 C  CB  . LEU A 1 349 ? -8.668  3.914   -14.388 1.00 98.82 349 A 1 
ATOM   2809 C  CG  . LEU A 1 349 ? -9.688  2.999   -13.695 1.00 98.64 349 A 1 
ATOM   2810 C  CD1 . LEU A 1 349 ? -8.983  1.993   -12.785 1.00 98.47 349 A 1 
ATOM   2811 C  CD2 . LEU A 1 349 ? -10.698 3.814   -12.901 1.00 98.38 349 A 1 
ATOM   2812 N  N   . SER A 1 350 ? -8.666  6.894   -16.640 1.00 98.82 350 A 1 
ATOM   2813 C  CA  . SER A 1 350 ? -7.779  7.788   -17.374 1.00 98.79 350 A 1 
ATOM   2814 C  C   . SER A 1 350 ? -7.809  9.205   -16.813 1.00 98.85 350 A 1 
ATOM   2815 O  O   . SER A 1 350 ? -8.767  9.597   -16.144 1.00 98.70 350 A 1 
ATOM   2816 C  CB  . SER A 1 350 ? -8.189  7.833   -18.849 1.00 98.64 350 A 1 
ATOM   2817 O  OG  . SER A 1 350 ? -9.456  8.451   -19.000 1.00 98.24 350 A 1 
ATOM   2818 N  N   . PRO A 1 351 ? -6.772  10.001  -17.090 1.00 98.84 351 A 1 
ATOM   2819 C  CA  . PRO A 1 351 ? -6.772  11.401  -16.661 1.00 98.75 351 A 1 
ATOM   2820 C  C   . PRO A 1 351 ? -8.001  12.161  -17.158 1.00 98.70 351 A 1 
ATOM   2821 O  O   . PRO A 1 351 ? -8.575  12.954  -16.413 1.00 98.52 351 A 1 
ATOM   2822 C  CB  . PRO A 1 351 ? -5.479  11.958  -17.272 1.00 98.64 351 A 1 
ATOM   2823 C  CG  . PRO A 1 351 ? -4.576  10.767  -17.317 1.00 98.05 351 A 1 
ATOM   2824 C  CD  . PRO A 1 351 ? -5.483  9.625   -17.700 1.00 98.68 351 A 1 
ATOM   2825 N  N   . LYS A 1 352 ? -8.398  11.916  -18.396 1.00 98.65 352 A 1 
ATOM   2826 C  CA  . LYS A 1 352 ? -9.557  12.594  -18.970 1.00 98.41 352 A 1 
ATOM   2827 C  C   . LYS A 1 352 ? -10.814 12.336  -18.150 1.00 98.56 352 A 1 
ATOM   2828 O  O   . LYS A 1 352 ? -11.563 13.267  -17.826 1.00 98.34 352 A 1 
ATOM   2829 C  CB  . LYS A 1 352 ? -9.776  12.136  -20.418 1.00 97.89 352 A 1 
ATOM   2830 C  CG  . LYS A 1 352 ? -10.984 12.764  -21.092 1.00 88.69 352 A 1 
ATOM   2831 C  CD  . LYS A 1 352 ? -11.140 12.259  -22.513 1.00 84.37 352 A 1 
ATOM   2832 C  CE  . LYS A 1 352 ? -12.366 12.864  -23.195 1.00 71.51 352 A 1 
ATOM   2833 N  NZ  . LYS A 1 352 ? -12.527 12.367  -24.585 1.00 65.31 352 A 1 
ATOM   2834 N  N   . GLU A 1 353 ? -11.063 11.088  -17.810 1.00 98.71 353 A 1 
ATOM   2835 C  CA  . GLU A 1 353 ? -12.249 10.729  -17.046 1.00 98.77 353 A 1 
ATOM   2836 C  C   . GLU A 1 353 ? -12.213 11.312  -15.634 1.00 98.78 353 A 1 
ATOM   2837 O  O   . GLU A 1 353 ? -13.230 11.782  -15.122 1.00 98.50 353 A 1 
ATOM   2838 C  CB  . GLU A 1 353 ? -12.407 9.210   -16.982 1.00 98.61 353 A 1 
ATOM   2839 C  CG  . GLU A 1 353 ? -12.826 8.584   -18.306 1.00 97.77 353 A 1 
ATOM   2840 C  CD  . GLU A 1 353 ? -14.223 9.006   -18.713 1.00 97.74 353 A 1 
ATOM   2841 O  OE1 . GLU A 1 353 ? -15.160 8.736   -17.953 1.00 95.59 353 A 1 
ATOM   2842 O  OE2 . GLU A 1 353 ? -14.360 9.610   -19.791 1.00 95.42 353 A 1 
ATOM   2843 N  N   . PHE A 1 354 ? -11.047 11.292  -15.004 1.00 98.74 354 A 1 
ATOM   2844 C  CA  . PHE A 1 354 ? -10.956 11.821  -13.654 1.00 98.70 354 A 1 
ATOM   2845 C  C   . PHE A 1 354 ? -10.986 13.344  -13.621 1.00 98.75 354 A 1 
ATOM   2846 O  O   . PHE A 1 354 ? -11.423 13.931  -12.632 1.00 98.45 354 A 1 
ATOM   2847 C  CB  . PHE A 1 354 ? -9.713  11.269  -12.946 1.00 98.77 354 A 1 
ATOM   2848 C  CG  . PHE A 1 354 ? -9.938  9.922   -12.318 1.00 98.77 354 A 1 
ATOM   2849 C  CD1 . PHE A 1 354 ? -9.775  8.764   -13.056 1.00 98.49 354 A 1 
ATOM   2850 C  CD2 . PHE A 1 354 ? -10.355 9.834   -11.004 1.00 98.48 354 A 1 
ATOM   2851 C  CE1 . PHE A 1 354 ? -10.013 7.526   -12.482 1.00 98.19 354 A 1 
ATOM   2852 C  CE2 . PHE A 1 354 ? -10.601 8.598   -10.426 1.00 98.16 354 A 1 
ATOM   2853 C  CZ  . PHE A 1 354 ? -10.427 7.442   -11.163 1.00 98.34 354 A 1 
ATOM   2854 N  N   . GLU A 1 355 ? -10.542 14.007  -14.678 1.00 98.68 355 A 1 
ATOM   2855 C  CA  . GLU A 1 355 ? -10.682 15.457  -14.766 1.00 98.51 355 A 1 
ATOM   2856 C  C   . GLU A 1 355 ? -12.154 15.838  -14.842 1.00 98.54 355 A 1 
ATOM   2857 O  O   . GLU A 1 355 ? -12.591 16.815  -14.225 1.00 98.26 355 A 1 
ATOM   2858 C  CB  . GLU A 1 355 ? -9.923  16.006  -15.976 1.00 98.30 355 A 1 
ATOM   2859 C  CG  . GLU A 1 355 ? -8.411  16.017  -15.785 1.00 95.26 355 A 1 
ATOM   2860 C  CD  . GLU A 1 355 ? -7.683  16.650  -16.946 1.00 93.62 355 A 1 
ATOM   2861 O  OE1 . GLU A 1 355 ? -8.161  16.534  -18.094 1.00 88.09 355 A 1 
ATOM   2862 O  OE2 . GLU A 1 355 ? -6.624  17.261  -16.711 1.00 88.06 355 A 1 
ATOM   2863 N  N   . ILE A 1 356 ? -12.919 15.063  -15.582 1.00 98.58 356 A 1 
ATOM   2864 C  CA  . ILE A 1 356 ? -14.354 15.278  -15.667 1.00 98.47 356 A 1 
ATOM   2865 C  C   . ILE A 1 356 ? -14.998 15.064  -14.298 1.00 98.57 356 A 1 
ATOM   2866 O  O   . ILE A 1 356 ? -15.835 15.854  -13.863 1.00 98.28 356 A 1 
ATOM   2867 C  CB  . ILE A 1 356 ? -14.995 14.341  -16.717 1.00 98.25 356 A 1 
ATOM   2868 C  CG1 . ILE A 1 356 ? -14.534 14.736  -18.116 1.00 97.28 356 A 1 
ATOM   2869 C  CG2 . ILE A 1 356 ? -16.518 14.379  -16.618 1.00 97.28 356 A 1 
ATOM   2870 C  CD1 . ILE A 1 356 ? -14.963 13.769  -19.204 1.00 95.18 356 A 1 
ATOM   2871 N  N   . LEU A 1 357 ? -14.595 14.008  -13.617 1.00 98.54 357 A 1 
ATOM   2872 C  CA  . LEU A 1 357 ? -15.123 13.712  -12.286 1.00 98.52 357 A 1 
ATOM   2873 C  C   . LEU A 1 357 ? -14.805 14.833  -11.301 1.00 98.56 357 A 1 
ATOM   2874 O  O   . LEU A 1 357 ? -15.669 15.270  -10.543 1.00 98.37 357 A 1 
ATOM   2875 C  CB  . LEU A 1 357 ? -14.563 12.386  -11.767 1.00 98.47 357 A 1 
ATOM   2876 C  CG  . LEU A 1 357 ? -14.987 12.000  -10.347 1.00 98.20 357 A 1 
ATOM   2877 C  CD1 . LEU A 1 357 ? -16.497 11.842  -10.267 1.00 97.73 357 A 1 
ATOM   2878 C  CD2 . LEU A 1 357 ? -14.296 10.714  -9.923  1.00 97.65 357 A 1 
ATOM   2879 N  N   . ALA A 1 358 ? -13.559 15.304  -11.309 1.00 98.41 358 A 1 
ATOM   2880 C  CA  . ALA A 1 358 ? -13.147 16.376  -10.413 1.00 98.22 358 A 1 
ATOM   2881 C  C   . ALA A 1 358 ? -13.947 17.649  -10.673 1.00 98.21 358 A 1 
ATOM   2882 O  O   . ALA A 1 358 ? -14.373 18.326  -9.738  1.00 97.94 358 A 1 
ATOM   2883 C  CB  . ALA A 1 358 ? -11.651 16.638  -10.559 1.00 97.78 358 A 1 
ATOM   2884 N  N   . ALA A 1 359 ? -14.155 17.975  -11.936 1.00 98.47 359 A 1 
ATOM   2885 C  CA  . ALA A 1 359 ? -14.923 19.156  -12.301 1.00 98.46 359 A 1 
ATOM   2886 C  C   . ALA A 1 359 ? -16.366 19.031  -11.827 1.00 98.48 359 A 1 
ATOM   2887 O  O   . ALA A 1 359 ? -16.960 20.002  -11.343 1.00 98.08 359 A 1 
ATOM   2888 C  CB  . ALA A 1 359 ? -14.872 19.377  -13.810 1.00 98.22 359 A 1 
ATOM   2889 N  N   . ARG A 1 360 ? -16.936 17.845  -11.958 1.00 98.39 360 A 1 
ATOM   2890 C  CA  . ARG A 1 360 ? -18.299 17.600  -11.502 1.00 98.39 360 A 1 
ATOM   2891 C  C   . ARG A 1 360 ? -18.410 17.763  -9.987  1.00 98.34 360 A 1 
ATOM   2892 O  O   . ARG A 1 360 ? -19.336 18.403  -9.492  1.00 98.12 360 A 1 
ATOM   2893 C  CB  . ARG A 1 360 ? -18.765 16.203  -11.916 1.00 97.93 360 A 1 
ATOM   2894 C  CG  . ARG A 1 360 ? -19.009 16.032  -13.414 1.00 93.24 360 A 1 
ATOM   2895 C  CD  . ARG A 1 360 ? -19.350 14.580  -13.728 1.00 92.03 360 A 1 
ATOM   2896 N  NE  . ARG A 1 360 ? -20.522 14.128  -12.995 1.00 88.05 360 A 1 
ATOM   2897 C  CZ  . ARG A 1 360 ? -20.760 12.863  -12.640 1.00 85.95 360 A 1 
ATOM   2898 N  NH1 . ARG A 1 360 ? -19.898 11.911  -12.955 1.00 80.11 360 A 1 
ATOM   2899 N  NH2 . ARG A 1 360 ? -21.860 12.553  -11.967 1.00 78.60 360 A 1 
ATOM   2900 N  N   . MET A 1 361 ? -17.464 17.205  -9.256  1.00 98.39 361 A 1 
ATOM   2901 C  CA  . MET A 1 361 ? -17.491 17.299  -7.798  1.00 98.07 361 A 1 
ATOM   2902 C  C   . MET A 1 361 ? -17.345 18.737  -7.314  1.00 98.14 361 A 1 
ATOM   2903 O  O   . MET A 1 361 ? -17.895 19.110  -6.286  1.00 97.63 361 A 1 
ATOM   2904 C  CB  . MET A 1 361 ? -16.400 16.423  -7.175  1.00 97.43 361 A 1 
ATOM   2905 C  CG  . MET A 1 361 ? -16.651 14.934  -7.327  1.00 95.19 361 A 1 
ATOM   2906 S  SD  . MET A 1 361 ? -15.578 13.910  -6.300  1.00 94.43 361 A 1 
ATOM   2907 C  CE  . MET A 1 361 ? -13.975 14.278  -6.979  1.00 88.95 361 A 1 
ATOM   2908 N  N   . ASP A 1 362 ? -16.603 19.529  -8.069  1.00 98.02 362 A 1 
ATOM   2909 C  CA  . ASP A 1 362 ? -16.400 20.928  -7.707  1.00 97.80 362 A 1 
ATOM   2910 C  C   . ASP A 1 362 ? -17.705 21.716  -7.740  1.00 97.88 362 A 1 
ATOM   2911 O  O   . ASP A 1 362 ? -17.835 22.737  -7.061  1.00 96.98 362 A 1 
ATOM   2912 C  CB  . ASP A 1 362 ? -15.376 21.571  -8.651  1.00 97.26 362 A 1 
ATOM   2913 C  CG  . ASP A 1 362 ? -14.962 22.953  -8.207  1.00 91.82 362 A 1 
ATOM   2914 O  OD1 . ASP A 1 362 ? -14.450 23.092  -7.082  1.00 86.99 362 A 1 
ATOM   2915 O  OD2 . ASP A 1 362 ? -15.147 23.912  -8.987  1.00 85.39 362 A 1 
ATOM   2916 N  N   . LYS A 1 363 ? -18.667 21.236  -8.517  1.00 97.92 363 A 1 
ATOM   2917 C  CA  . LYS A 1 363 ? -19.945 21.931  -8.680  1.00 97.82 363 A 1 
ATOM   2918 C  C   . LYS A 1 363 ? -21.132 21.156  -8.117  1.00 98.00 363 A 1 
ATOM   2919 O  O   . LYS A 1 363 ? -22.267 21.640  -8.162  1.00 96.99 363 A 1 
ATOM   2920 C  CB  . LYS A 1 363 ? -20.191 22.223  -10.161 1.00 97.17 363 A 1 
ATOM   2921 C  CG  . LYS A 1 363 ? -19.084 23.009  -10.850 1.00 92.32 363 A 1 
ATOM   2922 C  CD  . LYS A 1 363 ? -18.892 24.373  -10.196 1.00 85.36 363 A 1 
ATOM   2923 C  CE  . LYS A 1 363 ? -17.793 25.153  -10.887 1.00 76.61 363 A 1 
ATOM   2924 N  NZ  . LYS A 1 363 ? -17.550 26.466  -10.234 1.00 67.03 363 A 1 
ATOM   2925 N  N   . ASP A 1 364 ? -20.892 19.980  -7.593  1.00 97.96 364 A 1 
ATOM   2926 C  CA  . ASP A 1 364 ? -21.955 19.106  -7.112  1.00 98.00 364 A 1 
ATOM   2927 C  C   . ASP A 1 364 ? -21.594 18.570  -5.729  1.00 98.11 364 A 1 
ATOM   2928 O  O   . ASP A 1 364 ? -20.843 17.606  -5.607  1.00 97.74 364 A 1 
ATOM   2929 C  CB  . ASP A 1 364 ? -22.159 17.952  -8.101  1.00 97.59 364 A 1 
ATOM   2930 C  CG  . ASP A 1 364 ? -23.356 17.071  -7.753  1.00 97.06 364 A 1 
ATOM   2931 O  OD1 . ASP A 1 364 ? -23.825 17.099  -6.600  1.00 95.34 364 A 1 
ATOM   2932 O  OD2 . ASP A 1 364 ? -23.819 16.343  -8.651  1.00 94.43 364 A 1 
ATOM   2933 N  N   . LEU A 1 365 ? -22.138 19.211  -4.693  1.00 97.88 365 A 1 
ATOM   2934 C  CA  . LEU A 1 365 ? -21.819 18.839  -3.315  1.00 97.52 365 A 1 
ATOM   2935 C  C   . LEU A 1 365 ? -22.204 17.397  -3.005  1.00 97.53 365 A 1 
ATOM   2936 O  O   . LEU A 1 365 ? -21.495 16.702  -2.279  1.00 97.22 365 A 1 
ATOM   2937 C  CB  . LEU A 1 365 ? -22.505 19.783  -2.332  1.00 97.20 365 A 1 
ATOM   2938 C  CG  . LEU A 1 365 ? -22.257 19.508  -0.852  1.00 93.89 365 A 1 
ATOM   2939 C  CD1 . LEU A 1 365 ? -20.772 19.573  -0.538  1.00 91.20 365 A 1 
ATOM   2940 C  CD2 . LEU A 1 365 ? -23.032 20.505  0.005   1.00 91.01 365 A 1 
ATOM   2941 N  N   . GLN A 1 366 ? -23.347 16.953  -3.545  1.00 97.79 366 A 1 
ATOM   2942 C  CA  . GLN A 1 366 ? -23.785 15.596  -3.279  1.00 97.34 366 A 1 
ATOM   2943 C  C   . GLN A 1 366 ? -22.812 14.572  -3.856  1.00 97.59 366 A 1 
ATOM   2944 O  O   . GLN A 1 366 ? -22.541 13.543  -3.232  1.00 96.97 366 A 1 
ATOM   2945 C  CB  . GLN A 1 366 ? -25.190 15.370  -3.835  1.00 97.00 366 A 1 
ATOM   2946 C  CG  . GLN A 1 366 ? -26.240 16.281  -3.216  1.00 85.93 366 A 1 
ATOM   2947 C  CD  . GLN A 1 366 ? -26.210 16.264  -1.700  1.00 78.96 366 A 1 
ATOM   2948 O  OE1 . GLN A 1 366 ? -26.105 15.201  -1.081  1.00 71.88 366 A 1 
ATOM   2949 N  NE2 . GLN A 1 366 ? -26.292 17.442  -1.093  1.00 69.48 366 A 1 
ATOM   2950 N  N   . LEU A 1 367 ? -22.284 14.869  -5.029  1.00 97.56 367 A 1 
ATOM   2951 C  CA  . LEU A 1 367 ? -21.288 13.993  -5.633  1.00 97.65 367 A 1 
ATOM   2952 C  C   . LEU A 1 367 ? -19.996 14.022  -4.826  1.00 97.76 367 A 1 
ATOM   2953 O  O   . LEU A 1 367 ? -19.378 12.987  -4.592  1.00 97.61 367 A 1 
ATOM   2954 C  CB  . LEU A 1 367 ? -21.017 14.402  -7.080  1.00 97.67 367 A 1 
ATOM   2955 C  CG  . LEU A 1 367 ? -19.999 13.546  -7.835  1.00 97.03 367 A 1 
ATOM   2956 C  CD1 . LEU A 1 367 ? -20.445 12.099  -7.881  1.00 96.32 367 A 1 
ATOM   2957 C  CD2 . LEU A 1 367 ? -19.805 14.095  -9.241  1.00 96.24 367 A 1 
ATOM   2958 N  N   . PHE A 1 368 ? -19.586 15.211  -4.398  1.00 97.77 368 A 1 
ATOM   2959 C  CA  . PHE A 1 368 ? -18.396 15.313  -3.564  1.00 97.45 368 A 1 
ATOM   2960 C  C   . PHE A 1 368 ? -18.582 14.531  -2.267  1.00 97.38 368 A 1 
ATOM   2961 O  O   . PHE A 1 368 ? -17.646 13.893  -1.782  1.00 97.16 368 A 1 
ATOM   2962 C  CB  . PHE A 1 368 ? -18.057 16.764  -3.239  1.00 97.02 368 A 1 
ATOM   2963 C  CG  . PHE A 1 368 ? -16.883 16.897  -2.307  1.00 96.47 368 A 1 
ATOM   2964 C  CD1 . PHE A 1 368 ? -15.584 16.808  -2.787  1.00 95.47 368 A 1 
ATOM   2965 C  CD2 . PHE A 1 368 ? -17.073 17.070  -0.948  1.00 95.36 368 A 1 
ATOM   2966 C  CE1 . PHE A 1 368 ? -14.501 16.894  -1.937  1.00 94.10 368 A 1 
ATOM   2967 C  CE2 . PHE A 1 368 ? -15.990 17.159  -0.076  1.00 94.21 368 A 1 
ATOM   2968 C  CZ  . PHE A 1 368 ? -14.710 17.069  -0.573  1.00 94.07 368 A 1 
ATOM   2969 N  N   . ASN A 1 369 ? -19.780 14.602  -1.690  1.00 96.88 369 A 1 
ATOM   2970 C  CA  . ASN A 1 369 ? -20.051 13.876  -0.451  1.00 96.41 369 A 1 
ATOM   2971 C  C   . ASN A 1 369 ? -19.938 12.369  -0.654  1.00 96.38 369 A 1 
ATOM   2972 O  O   . ASN A 1 369 ? -19.521 11.653  0.257   1.00 96.09 369 A 1 
ATOM   2973 C  CB  . ASN A 1 369 ? -21.429 14.245  0.101   1.00 96.13 369 A 1 
ATOM   2974 C  CG  . ASN A 1 369 ? -21.444 15.621  0.745   1.00 93.33 369 A 1 
ATOM   2975 O  OD1 . ASN A 1 369 ? -20.398 16.170  1.091   1.00 89.05 369 A 1 
ATOM   2976 N  ND2 . ASN A 1 369 ? -22.637 16.171  0.937   1.00 87.89 369 A 1 
ATOM   2977 N  N   . LYS A 1 370 ? -20.296 11.889  -1.834  1.00 96.97 370 A 1 
ATOM   2978 C  CA  . LYS A 1 370 ? -20.108 10.470  -2.151  1.00 96.83 370 A 1 
ATOM   2979 C  C   . LYS A 1 370 ? -18.620 10.142  -2.131  1.00 97.22 370 A 1 
ATOM   2980 O  O   . LYS A 1 370 ? -18.193 9.154   -1.534  1.00 96.90 370 A 1 
ATOM   2981 C  CB  . LYS A 1 370 ? -20.674 10.132  -3.533  1.00 95.95 370 A 1 
ATOM   2982 C  CG  . LYS A 1 370 ? -22.181 10.061  -3.610  1.00 87.66 370 A 1 
ATOM   2983 C  CD  . LYS A 1 370 ? -22.599 9.595   -4.989  1.00 86.42 370 A 1 
ATOM   2984 C  CE  . LYS A 1 370 ? -24.114 9.509   -5.129  1.00 78.64 370 A 1 
ATOM   2985 N  NZ  . LYS A 1 370 ? -24.500 9.036   -6.479  1.00 73.25 370 A 1 
ATOM   2986 N  N   . TYR A 1 371 ? -17.835 10.985  -2.797  1.00 97.22 371 A 1 
ATOM   2987 C  CA  . TYR A 1 371 ? -16.387 10.809  -2.812  1.00 97.30 371 A 1 
ATOM   2988 C  C   . TYR A 1 371 ? -15.823 10.829  -1.395  1.00 97.30 371 A 1 
ATOM   2989 O  O   . TYR A 1 371 ? -15.002 9.989   -1.034  1.00 97.23 371 A 1 
ATOM   2990 C  CB  . TYR A 1 371 ? -15.731 11.899  -3.667  1.00 97.45 371 A 1 
ATOM   2991 C  CG  . TYR A 1 371 ? -14.254 12.083  -3.379  1.00 97.46 371 A 1 
ATOM   2992 C  CD1 . TYR A 1 371 ? -13.302 11.238  -3.930  1.00 96.99 371 A 1 
ATOM   2993 C  CD2 . TYR A 1 371 ? -13.805 13.098  -2.531  1.00 97.06 371 A 1 
ATOM   2994 C  CE1 . TYR A 1 371 ? -11.958 11.396  -3.661  1.00 96.51 371 A 1 
ATOM   2995 C  CE2 . TYR A 1 371 ? -12.464 13.263  -2.246  1.00 96.57 371 A 1 
ATOM   2996 C  CZ  . TYR A 1 371 ? -11.541 12.412  -2.816  1.00 96.76 371 A 1 
ATOM   2997 O  OH  . TYR A 1 371 ? -10.210 12.574  -2.535  1.00 95.86 371 A 1 
ATOM   2998 N  N   . HIS A 1 372 ? -16.277 11.785  -0.599  1.00 96.62 372 A 1 
ATOM   2999 C  CA  . HIS A 1 372 ? -15.773 11.907  0.772   1.00 96.01 372 A 1 
ATOM   3000 C  C   . HIS A 1 372 ? -16.141 10.684  1.605   1.00 96.09 372 A 1 
ATOM   3001 O  O   . HIS A 1 372 ? -15.362 10.232  2.450   1.00 95.51 372 A 1 
ATOM   3002 C  CB  . HIS A 1 372 ? -16.319 13.173  1.427   1.00 95.07 372 A 1 
ATOM   3003 C  CG  . HIS A 1 372 ? -15.772 13.410  2.800   1.00 93.08 372 A 1 
ATOM   3004 N  ND1 . HIS A 1 372 ? -16.539 13.309  3.937   1.00 83.80 372 A 1 
ATOM   3005 C  CD2 . HIS A 1 372 ? -14.528 13.717  3.217   1.00 83.23 372 A 1 
ATOM   3006 C  CE1 . HIS A 1 372 ? -15.794 13.560  5.006   1.00 83.91 372 A 1 
ATOM   3007 N  NE2 . HIS A 1 372 ? -14.565 13.806  4.590   1.00 85.89 372 A 1 
ATOM   3008 N  N   . LEU A 1 373 ? -17.331 10.153  1.389   1.00 96.64 373 A 1 
ATOM   3009 C  CA  . LEU A 1 373 ? -17.750 8.943   2.086   1.00 96.42 373 A 1 
ATOM   3010 C  C   . LEU A 1 373 ? -16.821 7.779   1.740   1.00 96.77 373 A 1 
ATOM   3011 O  O   . LEU A 1 373 ? -16.360 7.059   2.635   1.00 96.15 373 A 1 
ATOM   3012 C  CB  . LEU A 1 373 ? -19.195 8.602   1.721   1.00 95.70 373 A 1 
ATOM   3013 C  CG  . LEU A 1 373 ? -19.820 7.402   2.439   1.00 89.67 373 A 1 
ATOM   3014 C  CD1 . LEU A 1 373 ? -19.969 7.700   3.923   1.00 86.57 373 A 1 
ATOM   3015 C  CD2 . LEU A 1 373 ? -21.165 7.060   1.818   1.00 85.89 373 A 1 
ATOM   3016 N  N   . HIS A 1 374 ? -16.535 7.606   0.461   1.00 97.27 374 A 1 
ATOM   3017 C  CA  . HIS A 1 374 ? -15.653 6.522   0.032   1.00 97.37 374 A 1 
ATOM   3018 C  C   . HIS A 1 374 ? -14.194 6.796   0.404   1.00 97.25 374 A 1 
ATOM   3019 O  O   . HIS A 1 374 ? -13.426 5.867   0.663   1.00 96.79 374 A 1 
ATOM   3020 C  CB  . HIS A 1 374 ? -15.783 6.296   -1.473  1.00 97.32 374 A 1 
ATOM   3021 C  CG  . HIS A 1 374 ? -17.155 5.878   -1.899  1.00 97.34 374 A 1 
ATOM   3022 N  ND1 . HIS A 1 374 ? -17.900 4.942   -1.212  1.00 93.67 374 A 1 
ATOM   3023 C  CD2 . HIS A 1 374 ? -17.920 6.255   -2.947  1.00 94.08 374 A 1 
ATOM   3024 C  CE1 . HIS A 1 374 ? -19.057 4.769   -1.814  1.00 94.97 374 A 1 
ATOM   3025 N  NE2 . HIS A 1 374 ? -19.100 5.556   -2.871  1.00 95.14 374 A 1 
ATOM   3026 N  N   . PHE A 1 375 ? -13.826 8.069   0.440   1.00 96.74 375 A 1 
ATOM   3027 C  CA  . PHE A 1 375 ? -12.491 8.492   0.874   1.00 96.39 375 A 1 
ATOM   3028 C  C   . PHE A 1 375 ? -12.147 7.846   2.212   1.00 96.06 375 A 1 
ATOM   3029 O  O   . PHE A 1 375 ? -11.004 7.439   2.443   1.00 95.14 375 A 1 
ATOM   3030 C  CB  . PHE A 1 375 ? -12.464 10.020  0.970   1.00 96.04 375 A 1 
ATOM   3031 C  CG  . PHE A 1 375 ? -11.193 10.599  1.551   1.00 96.24 375 A 1 
ATOM   3032 C  CD1 . PHE A 1 375 ? -10.086 10.823  0.754   1.00 95.71 375 A 1 
ATOM   3033 C  CD2 . PHE A 1 375 ? -11.139 10.955  2.885   1.00 95.81 375 A 1 
ATOM   3034 C  CE1 . PHE A 1 375 ? -8.928  11.378  1.282   1.00 94.92 375 A 1 
ATOM   3035 C  CE2 . PHE A 1 375 ? -9.976  11.516  3.418   1.00 95.06 375 A 1 
ATOM   3036 C  CZ  . PHE A 1 375 ? -8.876  11.726  2.619   1.00 95.17 375 A 1 
ATOM   3037 N  N   . ARG A 1 376 ? -13.148 7.755   3.084   1.00 95.72 376 A 1 
ATOM   3038 C  CA  . ARG A 1 376 ? -12.972 7.191   4.421   1.00 95.30 376 A 1 
ATOM   3039 C  C   . ARG A 1 376 ? -13.515 5.760   4.524   1.00 95.53 376 A 1 
ATOM   3040 O  O   . ARG A 1 376 ? -13.839 5.289   5.616   1.00 93.81 376 A 1 
ATOM   3041 C  CB  . ARG A 1 376 ? -13.651 8.093   5.454   1.00 93.31 376 A 1 
ATOM   3042 C  CG  . ARG A 1 376 ? -15.163 8.148   5.321   1.00 86.06 376 A 1 
ATOM   3043 C  CD  . ARG A 1 376 ? -15.776 9.316   6.084   1.00 82.79 376 A 1 
ATOM   3044 N  NE  . ARG A 1 376 ? -17.234 9.249   6.076   1.00 76.12 376 A 1 
ATOM   3045 C  CZ  . ARG A 1 376 ? -18.037 10.286  6.246   1.00 71.68 376 A 1 
ATOM   3046 N  NH1 . ARG A 1 376 ? -17.534 11.489  6.443   1.00 65.60 376 A 1 
ATOM   3047 N  NH2 . ARG A 1 376 ? -19.344 10.109  6.226   1.00 62.86 376 A 1 
ATOM   3048 N  N   . ALA A 1 377 ? -13.633 5.092   3.392   1.00 95.77 377 A 1 
ATOM   3049 C  CA  . ALA A 1 377 ? -14.123 3.713   3.347   1.00 95.82 377 A 1 
ATOM   3050 C  C   . ALA A 1 377 ? -15.508 3.558   3.978   1.00 95.88 377 A 1 
ATOM   3051 O  O   . ALA A 1 377 ? -15.807 2.560   4.625   1.00 93.51 377 A 1 
ATOM   3052 C  CB  . ALA A 1 377 ? -13.128 2.758   3.999   1.00 95.12 377 A 1 
ATOM   3053 N  N   . ASP A 1 378 ? -16.342 4.573   3.777   1.00 93.62 378 A 1 
ATOM   3054 C  CA  . ASP A 1 378 ? -17.729 4.561   4.237   1.00 92.69 378 A 1 
ATOM   3055 C  C   . ASP A 1 378 ? -17.850 4.334   5.745   1.00 91.47 378 A 1 
ATOM   3056 O  O   . ASP A 1 378 ? -18.796 3.704   6.220   1.00 87.48 378 A 1 
ATOM   3057 C  CB  . ASP A 1 378 ? -18.541 3.505   3.490   1.00 92.22 378 A 1 
ATOM   3058 C  CG  . ASP A 1 378 ? -18.640 3.790   2.002   1.00 91.31 378 A 1 
ATOM   3059 O  OD1 . ASP A 1 378 ? -17.635 4.211   1.401   1.00 86.12 378 A 1 
ATOM   3060 O  OD2 . ASP A 1 378 ? -19.729 3.581   1.434   1.00 87.71 378 A 1 
ATOM   3061 N  N   . THR A 1 379 ? -16.890 4.862   6.499   1.00 91.89 379 A 1 
ATOM   3062 C  CA  . THR A 1 379 ? -16.884 4.685   7.943   1.00 89.42 379 A 1 
ATOM   3063 C  C   . THR A 1 379 ? -17.583 5.861   8.626   1.00 86.39 379 A 1 
ATOM   3064 O  O   . THR A 1 379 ? -17.094 6.990   8.562   1.00 81.67 379 A 1 
ATOM   3065 C  CB  . THR A 1 379 ? -15.458 4.570   8.479   1.00 88.54 379 A 1 
ATOM   3066 O  OG1 . THR A 1 379 ? -14.775 3.539   7.772   1.00 83.35 379 A 1 
ATOM   3067 C  CG2 . THR A 1 379 ? -15.471 4.241   9.971   1.00 83.43 379 A 1 
ATOM   3068 N  N   . PRO A 1 380 ? -18.717 5.629   9.283   1.00 79.01 380 A 1 
ATOM   3069 C  CA  . PRO A 1 380 ? -19.434 6.701   9.958   1.00 75.16 380 A 1 
ATOM   3070 C  C   . PRO A 1 380 ? -18.606 7.364   11.054  1.00 74.38 380 A 1 
ATOM   3071 O  O   . PRO A 1 380 ? -17.869 6.685   11.767  1.00 68.22 380 A 1 
ATOM   3072 C  CB  . PRO A 1 380 ? -20.655 5.992   10.558  1.00 70.76 380 A 1 
ATOM   3073 C  CG  . PRO A 1 380 ? -20.843 4.798   9.695   1.00 69.74 380 A 1 
ATOM   3074 C  CD  . PRO A 1 380 ? -19.451 4.355   9.355   1.00 72.18 380 A 1 
ATOM   3075 N  N   . GLY A 1 381 ? -18.743 8.691   11.171  1.00 73.38 381 A 1 
ATOM   3076 C  CA  . GLY A 1 381 ? -18.063 9.418   12.233  1.00 70.66 381 A 1 
ATOM   3077 C  C   . GLY A 1 381 ? -16.610 9.762   11.959  1.00 69.96 381 A 1 
ATOM   3078 O  O   . GLY A 1 381 ? -15.951 10.362  12.805  1.00 65.14 381 A 1 
ATOM   3079 N  N   . PHE A 1 382 ? -16.114 9.394   10.794  1.00 68.39 382 A 1 
ATOM   3080 C  CA  . PHE A 1 382 ? -14.729 9.687   10.432  1.00 64.90 382 A 1 
ATOM   3081 C  C   . PHE A 1 382 ? -14.503 11.192  10.315  1.00 62.33 382 A 1 
ATOM   3082 O  O   . PHE A 1 382 ? -15.289 11.896  9.691   1.00 57.86 382 A 1 
ATOM   3083 C  CB  . PHE A 1 382 ? -14.390 9.008   9.102   1.00 62.65 382 A 1 
ATOM   3084 C  CG  . PHE A 1 382 ? -12.977 9.219   8.655   1.00 61.53 382 A 1 
ATOM   3085 C  CD1 . PHE A 1 382 ? -11.942 8.467   9.183   1.00 58.99 382 A 1 
ATOM   3086 C  CD2 . PHE A 1 382 ? -12.677 10.165  7.682   1.00 58.93 382 A 1 
ATOM   3087 C  CE1 . PHE A 1 382 ? -10.640 8.644   8.757   1.00 55.08 382 A 1 
ATOM   3088 C  CE2 . PHE A 1 382 ? -11.371 10.346  7.255   1.00 56.16 382 A 1 
ATOM   3089 C  CZ  . PHE A 1 382 ? -10.350 9.588   7.787   1.00 57.03 382 A 1 
ATOM   3090 N  N   . THR A 1 383 ? -13.438 11.669  10.926  1.00 60.96 383 A 1 
ATOM   3091 C  CA  . THR A 1 383 ? -13.087 13.091  10.860  1.00 58.55 383 A 1 
ATOM   3092 C  C   . THR A 1 383 ? -11.676 13.263  10.334  1.00 54.36 383 A 1 
ATOM   3093 O  O   . THR A 1 383 ? -11.328 14.359  9.884   1.00 49.97 383 A 1 
ATOM   3094 C  CB  . THR A 1 383 ? -13.188 13.753  12.250  1.00 53.45 383 A 1 
ATOM   3095 O  OG1 . THR A 1 383 ? -12.338 13.065  13.158  1.00 50.54 383 A 1 
ATOM   3096 C  CG2 . THR A 1 383 ? -14.620 13.690  12.764  1.00 48.57 383 A 1 
ATOM   3097 O  OXT . THR A 1 383 ? -10.908 12.301  10.347  1.00 48.82 383 A 1 
HETATM 3098 CO CO  . CO  B 2 .   ? 0.739   3.084   6.414   1.00 97.17 1   B 1 
HETATM 3099 CO CO  . CO  C 3 .   ? 3.453   4.762   4.938   1.00 97.15 1   C 1 
HETATM 3100 C  C1  . NAG D 4 .   ? 5.489   -12.944 13.798  1.00 96.36 1   D 1 
HETATM 3101 C  C2  . NAG D 4 .   ? 5.164   -11.984 14.901  1.00 96.43 1   D 1 
HETATM 3102 C  C3  . NAG D 4 .   ? 5.238   -12.681 16.243  1.00 95.89 1   D 1 
HETATM 3103 C  C4  . NAG D 4 .   ? 4.389   -13.958 16.230  1.00 95.57 1   D 1 
HETATM 3104 C  C5  . NAG D 4 .   ? 4.785   -14.824 15.053  1.00 95.94 1   D 1 
HETATM 3105 C  C6  . NAG D 4 .   ? 3.932   -16.063 14.913  1.00 93.02 1   D 1 
HETATM 3106 C  C7  . NAG D 4 .   ? 5.758   -9.689  14.344  1.00 95.38 1   D 1 
HETATM 3107 C  C8  . NAG D 4 .   ? 6.733   -8.578  14.522  1.00 94.00 1   D 1 
HETATM 3108 N  N2  . NAG D 4 .   ? 6.052   -10.848 14.937  1.00 95.16 1   D 1 
HETATM 3109 O  O3  . NAG D 4 .   ? 4.772   -11.803 17.248  1.00 94.78 1   D 1 
HETATM 3110 O  O4  . NAG D 4 .   ? 4.639   -14.668 17.421  1.00 95.17 1   D 1 
HETATM 3111 O  O5  . NAG D 4 .   ? 4.644   -14.062 13.844  1.00 96.36 1   D 1 
HETATM 3112 O  O6  . NAG D 4 .   ? 2.572   -15.722 14.829  1.00 89.37 1   D 1 
HETATM 3113 O  O7  . NAG D 4 .   ? 4.748   -9.529  13.700  1.00 93.91 1   D 1 
HETATM 3114 C  C1  . NAG D 4 .   ? 3.536   -14.802 18.290  1.00 93.80 2   D 1 
HETATM 3115 C  C2  . NAG D 4 .   ? 3.825   -15.941 19.252  1.00 92.24 2   D 1 
HETATM 3116 C  C3  . NAG D 4 .   ? 2.740   -16.067 20.271  1.00 89.92 2   D 1 
HETATM 3117 C  C4  . NAG D 4 .   ? 2.383   -14.732 20.898  1.00 90.97 2   D 1 
HETATM 3118 C  C5  . NAG D 4 .   ? 2.207   -13.681 19.828  1.00 90.53 2   D 1 
HETATM 3119 C  C6  . NAG D 4 .   ? 1.994   -12.299 20.392  1.00 87.60 2   D 1 
HETATM 3120 C  C7  . NAG D 4 .   ? 5.097   -17.785 18.238  1.00 90.59 2   D 1 
HETATM 3121 C  C8  . NAG D 4 .   ? 5.028   -19.055 17.462  1.00 86.53 2   D 1 
HETATM 3122 N  N2  . NAG D 4 .   ? 3.941   -17.202 18.513  1.00 90.16 2   D 1 
HETATM 3123 O  O3  . NAG D 4 .   ? 3.167   -16.953 21.277  1.00 88.47 2   D 1 
HETATM 3124 O  O4  . NAG D 4 .   ? 1.162   -14.931 21.597  1.00 89.15 2   D 1 
HETATM 3125 O  O5  . NAG D 4 .   ? 3.340   -13.611 19.015  1.00 92.89 2   D 1 
HETATM 3126 O  O6  . NAG D 4 .   ? 3.099   -11.907 21.146  1.00 83.82 2   D 1 
HETATM 3127 O  O7  . NAG D 4 .   ? 6.164   -17.327 18.580  1.00 86.74 2   D 1 
HETATM 3128 C  C1  . MAN D 4 .   ? 1.011   -14.566 22.870  1.00 85.85 3   D 1 
HETATM 3129 C  C2  . MAN D 4 .   ? -0.415  -14.895 23.237  1.00 82.11 3   D 1 
HETATM 3130 C  C3  . MAN D 4 .   ? -0.734  -14.147 24.506  1.00 75.24 3   D 1 
HETATM 3131 C  C4  . MAN D 4 .   ? 0.219   -14.575 25.585  1.00 75.58 3   D 1 
HETATM 3132 C  C5  . MAN D 4 .   ? 1.651   -14.387 25.138  1.00 75.27 3   D 1 
HETATM 3133 C  C6  . MAN D 4 .   ? 2.620   -15.011 26.104  1.00 71.27 3   D 1 
HETATM 3134 O  O2  . MAN D 4 .   ? -0.630  -16.276 23.514  1.00 78.57 3   D 1 
HETATM 3135 O  O3  . MAN D 4 .   ? -2.050  -14.412 24.892  1.00 73.33 3   D 1 
HETATM 3136 O  O4  . MAN D 4 .   ? 0.020   -13.796 26.731  1.00 69.88 3   D 1 
HETATM 3137 O  O5  . MAN D 4 .   ? 1.871   -15.034 23.884  1.00 84.29 3   D 1 
HETATM 3138 O  O6  . MAN D 4 .   ? 3.926   -14.883 25.620  1.00 66.40 3   D 1 
HETATM 3139 C  C1  . MAN D 4 .   ? -0.503  -17.248 22.543  1.00 75.12 4   D 1 
HETATM 3140 C  C2  . MAN D 4 .   ? -1.429  -18.456 22.737  1.00 67.04 4   D 1 
HETATM 3141 C  C3  . MAN D 4 .   ? -1.065  -19.146 24.060  1.00 58.00 4   D 1 
HETATM 3142 C  C4  . MAN D 4 .   ? 0.400   -19.553 24.033  1.00 59.57 4   D 1 
HETATM 3143 C  C5  . MAN D 4 .   ? 1.248   -18.310 23.775  1.00 65.88 4   D 1 
HETATM 3144 C  C6  . MAN D 4 .   ? 2.724   -18.649 23.669  1.00 55.66 4   D 1 
HETATM 3145 O  O2  . MAN D 4 .   ? -1.210  -19.413 21.738  1.00 64.31 4   D 1 
HETATM 3146 O  O3  . MAN D 4 .   ? -1.893  -20.301 24.228  1.00 53.10 4   D 1 
HETATM 3147 O  O4  . MAN D 4 .   ? 0.745   -20.125 25.278  1.00 41.62 4   D 1 
HETATM 3148 O  O5  . MAN D 4 .   ? 0.843   -17.700 22.540  1.00 70.51 4   D 1 
HETATM 3149 O  O6  . MAN D 4 .   ? 2.941   -19.513 22.573  1.00 52.04 4   D 1 
HETATM 3150 C  C1  . MAN D 4 .   ? -2.217  -19.460 20.776  1.00 62.61 5   D 1 
HETATM 3151 C  C2  . MAN D 4 .   ? -2.195  -20.850 20.123  1.00 57.24 5   D 1 
HETATM 3152 C  C3  . MAN D 4 .   ? -0.837  -21.095 19.466  1.00 61.87 5   D 1 
HETATM 3153 C  C4  . MAN D 4 .   ? -0.489  -19.957 18.501  1.00 58.39 5   D 1 
HETATM 3154 C  C5  . MAN D 4 .   ? -0.590  -18.615 19.235  1.00 66.90 5   D 1 
HETATM 3155 C  C6  . MAN D 4 .   ? -0.355  -17.444 18.313  1.00 57.57 5   D 1 
HETATM 3156 O  O2  . MAN D 4 .   ? -3.206  -20.937 19.129  1.00 49.37 5   D 1 
HETATM 3157 O  O3  . MAN D 4 .   ? -0.840  -22.328 18.757  1.00 50.23 5   D 1 
HETATM 3158 O  O4  . MAN D 4 .   ? 0.823   -20.148 18.000  1.00 57.42 5   D 1 
HETATM 3159 O  O5  . MAN D 4 .   ? -1.893  -18.456 19.832  1.00 61.39 5   D 1 
HETATM 3160 O  O6  . MAN D 4 .   ? -1.376  -17.411 17.335  1.00 54.87 5   D 1 
HETATM 3161 C  C1  . MAN D 4 .   ? 4.320   -19.823 22.468  1.00 54.09 6   D 1 
HETATM 3162 C  C2  . MAN D 4 .   ? 4.518   -20.571 21.142  1.00 60.96 6   D 1 
HETATM 3163 C  C3  . MAN D 4 .   ? 3.733   -21.902 21.221  1.00 47.57 6   D 1 
HETATM 3164 C  C4  . MAN D 4 .   ? 4.179   -22.706 22.431  1.00 38.25 6   D 1 
HETATM 3165 C  C5  . MAN D 4 .   ? 4.028   -21.849 23.695  1.00 33.77 6   D 1 
HETATM 3166 C  C6  . MAN D 4 .   ? 4.617   -22.548 24.905  1.00 11.74 6   D 1 
HETATM 3167 O  O2  . MAN D 4 .   ? 5.863   -20.924 20.946  1.00 55.13 6   D 1 
HETATM 3168 O  O3  . MAN D 4 .   ? 3.949   -22.649 20.041  1.00 50.15 6   D 1 
HETATM 3169 O  O4  . MAN D 4 .   ? 3.391   -23.879 22.552  1.00 22.06 6   D 1 
HETATM 3170 O  O5  . MAN D 4 .   ? 4.746   -20.616 23.549  1.00 48.88 6   D 1 
HETATM 3171 O  O6  . MAN D 4 .   ? 6.004   -22.762 24.657  1.00 8.84  6   D 1 
HETATM 3172 C  C1  . MAN D 4 .   ? 6.739   -19.909 20.396  1.00 51.92 7   D 1 
HETATM 3173 C  C2  . MAN D 4 .   ? 7.765   -20.613 19.501  1.00 46.73 7   D 1 
HETATM 3174 C  C3  . MAN D 4 .   ? 8.682   -21.462 20.370  1.00 37.96 7   D 1 
HETATM 3175 C  C4  . MAN D 4 .   ? 9.302   -20.623 21.468  1.00 34.64 7   D 1 
HETATM 3176 C  C5  . MAN D 4 .   ? 8.210   -19.918 22.261  1.00 43.97 7   D 1 
HETATM 3177 C  C6  . MAN D 4 .   ? 8.803   -18.973 23.293  1.00 25.15 7   D 1 
HETATM 3178 O  O2  . MAN D 4 .   ? 8.562   -19.655 18.821  1.00 41.50 7   D 1 
HETATM 3179 O  O3  . MAN D 4 .   ? 9.710   -22.047 19.576  1.00 27.79 7   D 1 
HETATM 3180 O  O4  . MAN D 4 .   ? 10.053  -21.443 22.341  1.00 19.76 7   D 1 
HETATM 3181 O  O5  . MAN D 4 .   ? 7.379   -19.145 21.396  1.00 52.77 7   D 1 
HETATM 3182 O  O6  . MAN D 4 .   ? 7.762   -18.367 24.019  1.00 25.14 7   D 1 
HETATM 3183 C  C1  . MAN D 4 .   ? 6.714   -23.383 25.718  1.00 5.74  8   D 1 
HETATM 3184 C  C2  . MAN D 4 .   ? 8.193   -23.238 25.338  1.00 5.67  8   D 1 
HETATM 3185 C  C3  . MAN D 4 .   ? 8.485   -24.080 24.083  1.00 5.12  8   D 1 
HETATM 3186 C  C4  . MAN D 4 .   ? 8.034   -25.515 24.274  1.00 3.79  8   D 1 
HETATM 3187 C  C5  . MAN D 4 .   ? 6.568   -25.535 24.708  1.00 5.87  8   D 1 
HETATM 3188 C  C6  . MAN D 4 .   ? 6.128   -26.955 25.031  1.00 2.52  8   D 1 
HETATM 3189 O  O2  . MAN D 4 .   ? 9.028   -23.723 26.398  1.00 5.00  8   D 1 
HETATM 3190 O  O3  . MAN D 4 .   ? 9.871   -24.039 23.768  1.00 5.87  8   D 1 
HETATM 3191 O  O4  . MAN D 4 .   ? 8.172   -26.227 23.056  1.00 4.51  8   D 1 
HETATM 3192 O  O5  . MAN D 4 .   ? 6.376   -24.744 25.877  1.00 5.44  8   D 1 
HETATM 3193 O  O6  . MAN D 4 .   ? 4.791   -26.933 25.485  1.00 2.48  8   D 1 
HETATM 3194 C  C1  . NAG E 5 .   ? -7.389  23.940  6.548   1.00 90.15 1   E 1 
HETATM 3195 C  C2  . NAG E 5 .   ? -8.288  23.334  7.593   1.00 87.98 1   E 1 
HETATM 3196 C  C3  . NAG E 5 .   ? -9.702  23.854  7.495   1.00 85.42 1   E 1 
HETATM 3197 C  C4  . NAG E 5 .   ? -9.728  25.371  7.413   1.00 86.62 1   E 1 
HETATM 3198 C  C5  . NAG E 5 .   ? -8.796  25.813  6.285   1.00 87.05 1   E 1 
HETATM 3199 C  C6  . NAG E 5 .   ? -8.721  27.324  6.152   1.00 79.50 1   E 1 
HETATM 3200 C  C7  . NAG E 5 .   ? -7.723  21.087  8.299   1.00 83.43 1   E 1 
HETATM 3201 C  C8  . NAG E 5 .   ? -7.865  19.626  8.044   1.00 77.45 1   E 1 
HETATM 3202 N  N2  . NAG E 5 .   ? -8.330  21.886  7.466   1.00 83.83 1   E 1 
HETATM 3203 O  O3  . NAG E 5 .   ? -10.440 23.434  8.617   1.00 80.86 1   E 1 
HETATM 3204 O  O4  . NAG E 5 .   ? -11.052 25.782  7.162   1.00 84.95 1   E 1 
HETATM 3205 O  O5  . NAG E 5 .   ? -7.465  25.333  6.513   1.00 87.48 1   E 1 
HETATM 3206 O  O6  . NAG E 5 .   ? -8.261  27.891  7.354   1.00 75.06 1   E 1 
HETATM 3207 O  O7  . NAG E 5 .   ? -7.064  21.488  9.242   1.00 78.04 1   E 1 
HETATM 3208 C  C1  . NAG E 5 .   ? -11.587 26.718  8.109   1.00 86.15 2   E 1 
HETATM 3209 C  C2  . NAG E 5 .   ? -12.847 27.299  7.534   1.00 79.87 2   E 1 
HETATM 3210 C  C3  . NAG E 5 .   ? -13.533 28.206  8.517   1.00 73.44 2   E 1 
HETATM 3211 C  C4  . NAG E 5 .   ? -13.657 27.555  9.886   1.00 73.04 2   E 1 
HETATM 3212 C  C5  . NAG E 5 .   ? -12.318 26.989  10.292  1.00 79.96 2   E 1 
HETATM 3213 C  C6  . NAG E 5 .   ? -12.364 26.252  11.596  1.00 68.56 2   E 1 
HETATM 3214 C  C7  . NAG E 5 .   ? -12.776 27.644  5.099   1.00 75.59 2   E 1 
HETATM 3215 C  C8  . NAG E 5 .   ? -12.328 28.538  3.984   1.00 67.00 2   E 1 
HETATM 3216 N  N2  . NAG E 5 .   ? -12.517 28.063  6.319   1.00 77.00 2   E 1 
HETATM 3217 O  O3  . NAG E 5 .   ? -14.818 28.522  8.036   1.00 66.59 2   E 1 
HETATM 3218 O  O4  . NAG E 5 .   ? -14.049 28.588  10.799  1.00 56.40 2   E 1 
HETATM 3219 O  O5  . NAG E 5 .   ? -11.869 26.082  9.325   1.00 81.85 2   E 1 
HETATM 3220 O  O6  . NAG E 5 .   ? -13.241 25.159  11.515  1.00 61.50 2   E 1 
HETATM 3221 O  O7  . NAG E 5 .   ? -13.312 26.595  4.875   1.00 72.33 2   E 1 
HETATM 3222 C  C1  . MAN E 5 .   ? -14.926 28.362  11.739  1.00 15.92 3   E 1 
HETATM 3223 C  C2  . MAN E 5 .   ? -14.983 29.554  12.664  1.00 5.39  3   E 1 
HETATM 3224 C  C3  . MAN E 5 .   ? -15.823 29.157  13.850  1.00 4.03  3   E 1 
HETATM 3225 C  C4  . MAN E 5 .   ? -17.187 28.684  13.407  1.00 3.01  3   E 1 
HETATM 3226 C  C5  . MAN E 5 .   ? -17.033 27.559  12.425  1.00 7.38  3   E 1 
HETATM 3227 C  C6  . MAN E 5 .   ? -18.347 27.089  11.830  1.00 6.50  3   E 1 
HETATM 3228 O  O2  . MAN E 5 .   ? -15.623 30.702  12.083  1.00 7.83  3   E 1 
HETATM 3229 O  O3  . MAN E 5 .   ? -15.938 30.251  14.728  1.00 3.00  3   E 1 
HETATM 3230 O  O4  . MAN E 5 .   ? -17.904 28.216  14.519  1.00 3.68  3   E 1 
HETATM 3231 O  O5  . MAN E 5 .   ? -16.231 27.998  11.333  1.00 21.57 3   E 1 
HETATM 3232 O  O6  . MAN E 5 .   ? -18.940 28.126  11.113  1.00 8.24  3   E 1 
HETATM 3233 C  C1  . MAN E 5 .   ? -15.070 31.359  11.019  1.00 2.96  4   E 1 
HETATM 3234 C  C2  . MAN E 5 .   ? -15.316 32.869  11.000  1.00 2.50  4   E 1 
HETATM 3235 C  C3  . MAN E 5 .   ? -16.823 33.115  10.890  1.00 2.32  4   E 1 
HETATM 3236 C  C4  . MAN E 5 .   ? -17.359 32.445  9.632   1.00 4.42  4   E 1 
HETATM 3237 C  C5  . MAN E 5 .   ? -17.018 30.950  9.693   1.00 5.43  4   E 1 
HETATM 3238 C  C6  . MAN E 5 .   ? -17.474 30.241  8.447   1.00 6.89  4   E 1 
HETATM 3239 O  O2  . MAN E 5 .   ? -14.759 33.468  9.865   1.00 3.30  4   E 1 
HETATM 3240 O  O3  . MAN E 5 .   ? -17.038 34.526  10.825  1.00 2.51  4   E 1 
HETATM 3241 O  O4  . MAN E 5 .   ? -18.757 32.618  9.558   1.00 3.85  4   E 1 
HETATM 3242 O  O5  . MAN E 5 .   ? -15.595 30.800  9.817   1.00 5.66  4   E 1 
HETATM 3243 O  O6  . MAN E 5 .   ? -16.643 30.619  7.365   1.00 9.46  4   E 1 
HETATM 3244 C  C1  . MAN E 5 .   ? -13.590 34.101  10.062  1.00 2.37  5   E 1 
HETATM 3245 C  C2  . MAN E 5 .   ? -13.464 35.204  9.015   1.00 2.46  5   E 1 
HETATM 3246 C  C3  . MAN E 5 .   ? -13.503 34.582  7.608   1.00 2.88  5   E 1 
HETATM 3247 C  C4  . MAN E 5 .   ? -12.449 33.491  7.481   1.00 7.97  5   E 1 
HETATM 3248 C  C5  . MAN E 5 .   ? -12.630 32.470  8.599   1.00 10.80 5   E 1 
HETATM 3249 C  C6  . MAN E 5 .   ? -11.559 31.420  8.612   1.00 13.05 5   E 1 
HETATM 3250 O  O2  . MAN E 5 .   ? -12.236 35.901  9.173   1.00 2.54  5   E 1 
HETATM 3251 O  O3  . MAN E 5 .   ? -13.277 35.571  6.618   1.00 2.52  5   E 1 
HETATM 3252 O  O4  . MAN E 5 .   ? -12.572 32.859  6.218   1.00 9.11  5   E 1 
HETATM 3253 O  O5  . MAN E 5 .   ? -12.595 33.117  9.888   1.00 5.07  5   E 1 
HETATM 3254 O  O6  . MAN E 5 .   ? -10.305 32.011  8.853   1.00 7.12  5   E 1 
HETATM 3255 C  C1  . MAN E 5 .   ? -17.085 29.988  6.200   1.00 12.14 6   E 1 
HETATM 3256 C  C2  . MAN E 5 .   ? -15.973 30.127  5.154   1.00 17.55 6   E 1 
HETATM 3257 C  C3  . MAN E 5 .   ? -15.759 31.622  4.886   1.00 10.55 6   E 1 
HETATM 3258 C  C4  . MAN E 5 .   ? -17.066 32.264  4.433   1.00 11.28 6   E 1 
HETATM 3259 C  C5  . MAN E 5 .   ? -18.143 31.989  5.496   1.00 7.23  6   E 1 
HETATM 3260 C  C6  . MAN E 5 .   ? -19.494 32.455  5.029   1.00 5.32  6   E 1 
HETATM 3261 O  O2  . MAN E 5 .   ? -16.369 29.567  3.921   1.00 30.14 6   E 1 
HETATM 3262 O  O3  . MAN E 5 .   ? -14.780 31.790  3.877   1.00 13.72 6   E 1 
HETATM 3263 O  O4  . MAN E 5 .   ? -16.886 33.658  4.295   1.00 5.14  6   E 1 
HETATM 3264 O  O5  . MAN E 5 .   ? -18.260 30.588  5.737   1.00 18.64 6   E 1 
HETATM 3265 O  O6  . MAN E 5 .   ? -19.803 31.759  3.829   1.00 7.29  6   E 1 
HETATM 3266 C  C1  . MAN E 5 .   ? -16.147 28.138  3.812   1.00 26.07 7   E 1 
HETATM 3267 C  C2  . MAN E 5 .   ? -15.960 27.850  2.317   1.00 24.65 7   E 1 
HETATM 3268 C  C3  . MAN E 5 .   ? -17.289 28.082  1.598   1.00 27.16 7   E 1 
HETATM 3269 C  C4  . MAN E 5 .   ? -18.413 27.297  2.258   1.00 24.88 7   E 1 
HETATM 3270 C  C5  . MAN E 5 .   ? -18.473 27.615  3.740   1.00 30.81 7   E 1 
HETATM 3271 C  C6  . MAN E 5 .   ? -19.487 26.748  4.450   1.00 15.98 7   E 1 
HETATM 3272 O  O2  . MAN E 5 .   ? -15.605 26.477  2.153   1.00 28.53 7   E 1 
HETATM 3273 O  O3  . MAN E 5 .   ? -17.178 27.707  0.234   1.00 24.77 7   E 1 
HETATM 3274 O  O4  . MAN E 5 .   ? -19.637 27.638  1.659   1.00 21.93 7   E 1 
HETATM 3275 O  O5  . MAN E 5 .   ? -17.205 27.380  4.355   1.00 37.92 7   E 1 
HETATM 3276 O  O6  . MAN E 5 .   ? -19.548 27.102  5.813   1.00 14.31 7   E 1 
HETATM 3277 C  C1  . MAN E 5 .   ? -21.061 32.064  3.265   1.00 5.00  8   E 1 
HETATM 3278 C  C2  . MAN E 5 .   ? -21.257 31.017  2.159   1.00 7.10  8   E 1 
HETATM 3279 C  C3  . MAN E 5 .   ? -20.203 31.227  1.065   1.00 8.17  8   E 1 
HETATM 3280 C  C4  . MAN E 5 .   ? -20.233 32.665  0.569   1.00 5.66  8   E 1 
HETATM 3281 C  C5  . MAN E 5 .   ? -20.097 33.629  1.748   1.00 4.81  8   E 1 
HETATM 3282 C  C6  . MAN E 5 .   ? -20.236 35.069  1.285   1.00 2.88  8   E 1 
HETATM 3283 O  O2  . MAN E 5 .   ? -22.550 31.163  1.573   1.00 7.47  8   E 1 
HETATM 3284 O  O3  . MAN E 5 .   ? -20.422 30.332  -0.003  1.00 8.46  8   E 1 
HETATM 3285 O  O4  . MAN E 5 .   ? -19.165 32.883  -0.330  1.00 5.62  8   E 1 
HETATM 3286 O  O5  . MAN E 5 .   ? -21.108 33.374  2.721   1.00 6.39  8   E 1 
HETATM 3287 O  O6  . MAN E 5 .   ? -20.096 35.917  2.390   1.00 2.20  8   E 1 
#
