# Supplementary material for: Theoretical Study of Sphingomyelinases from Entamoeba histolytica and Trichomonas vaginalis Sheds Light on the Evolution of Enzymes Needed for Survival and Colonization
Source: Pathogens. 2025 Jan 5;14(1):32. doi: 10.3390/pathogens14010032 (PMC11768322; doi:10.3390/pathogens14010032)
Supplement: Supplementary file 1 [file pathogens-14-00032-s001.zip › Supplementary structural Files/CIF files aSMase6/aSmase6 dimers/aSmase6 dimer 2xCo/fold_smasagnosignoctermgly2co_model_3.cif]

# By using this file you agree to the legally binding terms of use found at alphafoldserver.com/output-terms
data_f15ee63a61e996c
#
_entry.id f15ee63a61e996c
#
loop_
_atom_type.symbol
C  
CO 
N  
O  
S  
#
loop_
_audit_author.name
_audit_author.pdbx_ordinal
"Google DeepMind" 1 
"Isomorphic Labs" 2 
#
_audit_conform.dict_location https://raw.githubusercontent.com/ihmwg/ModelCIF/master/dist/mmcif_ma.dic
_audit_conform.dict_name     mmcif_ma.dic
_audit_conform.dict_version  1.4.5
#
loop_
_chem_comp.formula
_chem_comp.formula_weight
_chem_comp.id
_chem_comp.mon_nstd_flag
_chem_comp.name
_chem_comp.pdbx_smiles
_chem_comp.pdbx_synonyms
_chem_comp.type
"C3 H7 N O2"    89.093  ALA y ALANINE                                  C[C@H](N)C(O)=O                                  ?                                     "L-PEPTIDE LINKING"           
"C6 H15 N4 O2"  175.209 ARG y ARGININE                                 N[C@@H](CCCNC(N)=[NH2+])C(O)=O                   ?                                     "L-PEPTIDE LINKING"           
"C4 H8 N2 O3"   132.118 ASN y ASPARAGINE                               N[C@@H](CC(N)=O)C(O)=O                           ?                                     "L-PEPTIDE LINKING"           
"C4 H7 N O4"    133.103 ASP y "ASPARTIC ACID"                          N[C@@H](CC(O)=O)C(O)=O                           ?                                     "L-PEPTIDE LINKING"           
Co              58.933  CO  . "COBALT (II) ION"                        "[Co++]"                                         ?                                     NON-POLYMER                   
"C3 H7 N O2 S"  121.158 CYS y CYSTEINE                                 N[C@@H](CS)C(O)=O                                ?                                     "L-PEPTIDE LINKING"           
"C5 H10 N2 O3"  146.144 GLN y GLUTAMINE                                N[C@@H](CCC(N)=O)C(O)=O                          ?                                     "L-PEPTIDE LINKING"           
"C5 H9 N O4"    147.129 GLU y "GLUTAMIC ACID"                          N[C@@H](CCC(O)=O)C(O)=O                          ?                                     "L-PEPTIDE LINKING"           
"C2 H5 N O2"    75.067  GLY y GLYCINE                                  NCC(O)=O                                         ?                                     "PEPTIDE LINKING"             
"C6 H10 N3 O2"  156.162 HIS y HISTIDINE                                N[C@@H](Cc1c[nH]c[nH+]1)C(O)=O                   ?                                     "L-PEPTIDE LINKING"           
"C6 H13 N O2"   131.173 ILE y ISOLEUCINE                               CC[C@H](C)[C@H](N)C(O)=O                         ?                                     "L-PEPTIDE LINKING"           
"C6 H13 N O2"   131.173 LEU y LEUCINE                                  CC(C)C[C@H](N)C(O)=O                             ?                                     "L-PEPTIDE LINKING"           
"C6 H15 N2 O2"  147.195 LYS y LYSINE                                   N[C@@H](CCCC[NH3+])C(O)=O                        ?                                     "L-PEPTIDE LINKING"           
"C6 H12 O6"     180.156 MAN y alpha-D-mannopyranose                    OC[C@H]1O[C@H](O)[C@@H](O)[C@@H](O)[C@@H]1O      "alpha-D-mannose; D-mannose; mannose" "D-saccharide, alpha linking" 
"C5 H11 N O2 S" 149.211 MET y METHIONINE                               CSCC[C@H](N)C(O)=O                               ?                                     "L-PEPTIDE LINKING"           
"C8 H15 N O6"   221.208 NAG y 2-acetamido-2-deoxy-beta-D-glucopyranose CC(=O)N[C@H]1[C@H](O)O[C@H](CO)[C@@H](O)[C@@H]1O 
;N-acetyl-beta-D-glucosamine; 2-acetamido-2-deoxy-beta-D-glucose; 2-acetamido-2-deoxy-D-glucose;
2-acetamido-2-deoxy-glucose; N-ACETYL-D-GLUCOSAMINE
;
"D-saccharide, beta linking"  
"C9 H11 N O2"   165.189 PHE y PHENYLALANINE                            N[C@@H](Cc1ccccc1)C(O)=O                         ?                                     "L-PEPTIDE LINKING"           
"C5 H9 N O2"    115.130 PRO y PROLINE                                  OC(=O)[C@@H]1CCCN1                               ?                                     "L-PEPTIDE LINKING"           
"C3 H7 N O3"    105.093 SER y SERINE                                   N[C@@H](CO)C(O)=O                                ?                                     "L-PEPTIDE LINKING"           
"C4 H9 N O3"    119.119 THR y THREONINE                                C[C@@H](O)[C@H](N)C(O)=O                         ?                                     "L-PEPTIDE LINKING"           
"C11 H12 N2 O2" 204.225 TRP y TRYPTOPHAN                               N[C@@H](Cc1c[nH]c2ccccc12)C(O)=O                 ?                                     "L-PEPTIDE LINKING"           
"C9 H11 N O3"   181.189 TYR y TYROSINE                                 N[C@@H](Cc1ccc(O)cc1)C(O)=O                      ?                                     "L-PEPTIDE LINKING"           
"C5 H11 N O2"   117.146 VAL y VALINE                                   CC(C)[C@H](N)C(O)=O                              ?                                     "L-PEPTIDE LINKING"           
#
_citation.book_publisher          ?
_citation.country                 UK
_citation.id                      primary
_citation.journal_full            Nature
_citation.journal_id_ASTM         NATUAS
_citation.journal_id_CSD          0006
_citation.journal_id_ISSN         0028-0836
_citation.journal_volume          ?
_citation.page_first              ?
_citation.page_last               ?
_citation.pdbx_database_id_DOI    ?
_citation.pdbx_database_id_PubMed ?
_citation.title                   "Accurate structure prediction of biomolecular interactions with AlphaFold 3"
_citation.year                    2024
#
loop_
_citation_author.citation_id
_citation_author.name
_citation_author.ordinal
primary "Google DeepMind" 1 
primary "Isomorphic Labs" 2 
#
loop_
_entity.id
_entity.pdbx_description
_entity.type
1 . polymer     
2 . non-polymer 
3 . non-polymer 
4 . branched    
5 . branched    
#
_entity_poly.entity_id      1
_entity_poly.pdbx_strand_id A
_entity_poly.type           polypeptide(L)
#
loop_
_entity_poly_seq.entity_id
_entity_poly_seq.hetero
_entity_poly_seq.mon_id
_entity_poly_seq.num
1 n PHE 1   
1 n GLU 2   
1 n MET 3   
1 n TRP 4   
1 n GLN 5   
1 n LEU 6   
1 n THR 7   
1 n ASP 8   
1 n ILE 9   
1 n HIS 10  
1 n LEU 11  
1 n ASP 12  
1 n PRO 13  
1 n MET 14  
1 n TYR 15  
1 n THR 16  
1 n VAL 17  
1 n GLY 18  
1 n SER 19  
1 n ASP 20  
1 n PRO 21  
1 n LEU 22  
1 n LYS 23  
1 n LEU 24  
1 n CYS 25  
1 n ARG 26  
1 n GLU 27  
1 n GLY 28  
1 n LYS 29  
1 n GLY 30  
1 n ASN 31  
1 n ALA 32  
1 n GLY 33  
1 n LYS 34  
1 n TYR 35  
1 n GLY 36  
1 n ASP 37  
1 n TYR 38  
1 n SER 39  
1 n CYS 40  
1 n ASP 41  
1 n ALA 42  
1 n ASN 43  
1 n MET 44  
1 n ALA 45  
1 n LEU 46  
1 n LEU 47  
1 n ASP 48  
1 n SER 49  
1 n LEU 50  
1 n VAL 51  
1 n LYS 52  
1 n PHE 53  
1 n ILE 54  
1 n LYS 55  
1 n ARG 56  
1 n ASN 57  
1 n THR 58  
1 n ASP 59  
1 n VAL 60  
1 n ASN 61  
1 n GLY 62  
1 n LYS 63  
1 n VAL 64  
1 n MET 65  
1 n VAL 66  
1 n TYR 67  
1 n ASN 68  
1 n GLY 69  
1 n ASP 70  
1 n ILE 71  
1 n VAL 72  
1 n SER 73  
1 n ARG 74  
1 n ALA 75  
1 n ILE 76  
1 n PRO 77  
1 n LYS 78  
1 n TYR 79  
1 n ASN 80  
1 n LEU 81  
1 n ASP 82  
1 n TYR 83  
1 n VAL 84  
1 n LYS 85  
1 n GLN 86  
1 n SER 87  
1 n ILE 88  
1 n VAL 89  
1 n ASN 90  
1 n ALA 91  
1 n THR 92  
1 n ALA 93  
1 n LEU 94  
1 n LEU 95  
1 n LYS 96  
1 n LYS 97  
1 n PHE 98  
1 n GLU 99  
1 n ASP 100 
1 n PHE 101 
1 n PHE 102 
1 n ILE 103 
1 n ILE 104 
1 n PRO 105 
1 n MET 106 
1 n LEU 107 
1 n GLY 108 
1 n ASN 109 
1 n HIS 110 
1 n ASP 111 
1 n VAL 112 
1 n TYR 113 
1 n PRO 114 
1 n ALA 115 
1 n ASN 116 
1 n GLN 117 
1 n MET 118 
1 n ALA 119 
1 n ILE 120 
1 n ASN 121 
1 n SER 122 
1 n GLN 123 
1 n TRP 124 
1 n ILE 125 
1 n PHE 126 
1 n GLN 127 
1 n PHE 128 
1 n ALA 129 
1 n ALA 130 
1 n GLU 131 
1 n GLN 132 
1 n PHE 133 
1 n ALA 134 
1 n PRO 135 
1 n PHE 136 
1 n LEU 137 
1 n SER 138 
1 n GLN 139 
1 n ASN 140 
1 n ALA 141 
1 n ILE 142 
1 n GLU 143 
1 n SER 144 
1 n PHE 145 
1 n LYS 146 
1 n HIS 147 
1 n GLY 148 
1 n GLY 149 
1 n TYR 150 
1 n TYR 151 
1 n THR 152 
1 n MET 153 
1 n PRO 154 
1 n PHE 155 
1 n PRO 156 
1 n ALA 157 
1 n HIS 158 
1 n LEU 159 
1 n GLY 160 
1 n ILE 161 
1 n LYS 162 
1 n VAL 163 
1 n PRO 164 
1 n LEU 165 
1 n ASN 166 
1 n ALA 167 
1 n VAL 168 
1 n VAL 169 
1 n LEU 170 
1 n ASN 171 
1 n THR 172 
1 n VAL 173 
1 n LEU 174 
1 n TYR 175 
1 n TYR 176 
1 n ASN 177 
1 n TYR 178 
1 n ASN 179 
1 n LYS 180 
1 n GLN 181 
1 n THR 182 
1 n MET 183 
1 n ASP 184 
1 n SER 185 
1 n THR 186 
1 n ASP 187 
1 n PRO 188 
1 n LEU 189 
1 n GLY 190 
1 n GLN 191 
1 n PHE 192 
1 n GLU 193 
1 n TRP 194 
1 n PHE 195 
1 n LYS 196 
1 n THR 197 
1 n VAL 198 
1 n MET 199 
1 n ASP 200 
1 n GLY 201 
1 n TYR 202 
1 n ARG 203 
1 n LYS 204 
1 n THR 205 
1 n GLY 206 
1 n GLN 207 
1 n ARG 208 
1 n ALA 209 
1 n ILE 210 
1 n VAL 211 
1 n SER 212 
1 n MET 213 
1 n HIS 214 
1 n ILE 215 
1 n CYS 216 
1 n PRO 217 
1 n GLY 218 
1 n VAL 219 
1 n ALA 220 
1 n GLU 221 
1 n ARG 222 
1 n PHE 223 
1 n ASN 224 
1 n TYR 225 
1 n SER 226 
1 n ASP 227 
1 n GLN 228 
1 n LEU 229 
1 n TYR 230 
1 n PRO 231 
1 n GLN 232 
1 n TYR 233 
1 n ASN 234 
1 n ASP 235 
1 n ARG 236 
1 n LEU 237 
1 n VAL 238 
1 n ASP 239 
1 n SER 240 
1 n LEU 241 
1 n ALA 242 
1 n GLU 243 
1 n TYR 244 
1 n ASN 245 
1 n ASP 246 
1 n VAL 247 
1 n ILE 248 
1 n LEU 249 
1 n GLY 250 
1 n VAL 251 
1 n LEU 252 
1 n CYS 253 
1 n GLY 254 
1 n HIS 255 
1 n LEU 256 
1 n HIS 257 
1 n THR 258 
1 n ASP 259 
1 n THR 260 
1 n PHE 261 
1 n ARG 262 
1 n ILE 263 
1 n LEU 264 
1 n SER 265 
1 n LYS 266 
1 n GLY 267 
1 n ASN 268 
1 n LYS 269 
1 n LYS 270 
1 n VAL 271 
1 n MET 272 
1 n ALA 273 
1 n PHE 274 
1 n ILE 275 
1 n GLY 276 
1 n PRO 277 
1 n SER 278 
1 n VAL 279 
1 n ASP 280 
1 n THR 281 
1 n TRP 282 
1 n LEU 283 
1 n GLY 284 
1 n THR 285 
1 n SER 286 
1 n PRO 287 
1 n SER 288 
1 n ILE 289 
1 n ARG 290 
1 n LYS 291 
1 n TYR 292 
1 n ASP 293 
1 n VAL 294 
1 n GLY 295 
1 n ASN 296 
1 n GLY 297 
1 n GLN 298 
1 n GLY 299 
1 n TYR 300 
1 n MET 301 
1 n LYS 302 
1 n GLU 303 
1 n PHE 304 
1 n LYS 305 
1 n ASN 306 
1 n TYR 307 
1 n HIS 308 
1 n PHE 309 
1 n GLN 310 
1 n LEU 311 
1 n ARG 312 
1 n PRO 313 
1 n LYS 314 
1 n LYS 315 
1 n ASP 316 
1 n LYS 317 
1 n LEU 318 
1 n LYS 319 
1 n PRO 320 
1 n LYS 321 
1 n THR 322 
1 n THR 323 
1 n ILE 324 
1 n LYS 325 
1 n GLN 326 
1 n PRO 327 
1 n SER 328 
1 n ASP 329 
1 n GLY 330 
1 n PHE 331 
1 n ASN 332 
1 n LYS 333 
1 n TRP 334 
1 n LYS 335 
1 n PHE 336 
1 n ASN 337 
1 n TYR 338 
1 n GLY 339 
1 n SER 340 
1 n SER 341 
1 n SER 342 
1 n GLU 343 
1 n TYR 344 
1 n GLY 345 
1 n LEU 346 
1 n LYS 347 
1 n GLU 348 
1 n LEU 349 
1 n SER 350 
1 n PRO 351 
1 n LYS 352 
1 n GLU 353 
1 n PHE 354 
1 n GLU 355 
1 n ILE 356 
1 n LEU 357 
1 n ALA 358 
1 n ALA 359 
1 n ARG 360 
1 n MET 361 
1 n ASP 362 
1 n LYS 363 
1 n ASP 364 
1 n LEU 365 
1 n GLN 366 
1 n LEU 367 
1 n PHE 368 
1 n ASN 369 
1 n LYS 370 
1 n TYR 371 
1 n HIS 372 
1 n LEU 373 
1 n HIS 374 
1 n PHE 375 
1 n ARG 376 
1 n ALA 377 
1 n ASP 378 
1 n THR 379 
1 n PRO 380 
1 n GLY 381 
1 n PHE 382 
1 n THR 383 
#
_ma_data.content_type "model coordinates"
_ma_data.id           1
_ma_data.name         Model
#
_ma_model_list.data_id          1
_ma_model_list.model_group_id   1
_ma_model_list.model_group_name "AlphaFold-beta-20231127 (7a14c934-fe78-43c1-a552-7fb305b0ebd1 @ 2024-09-02 08:23:42)"
_ma_model_list.model_id         1
_ma_model_list.model_name       "Top ranked model"
_ma_model_list.model_type       "Ab initio model"
_ma_model_list.ordinal_id       1
#
loop_
_ma_protocol_step.method_type
_ma_protocol_step.ordinal_id
_ma_protocol_step.protocol_id
_ma_protocol_step.step_id
"coevolution MSA" 1 1 1 
"template search" 2 1 2 
modeling          3 1 3 
#
loop_
_ma_qa_metric.id
_ma_qa_metric.mode
_ma_qa_metric.name
_ma_qa_metric.software_group_id
_ma_qa_metric.type
1 global pLDDT 1 pLDDT 
2 local  pLDDT 1 pLDDT 
#
_ma_qa_metric_global.metric_id    1
_ma_qa_metric_global.metric_value 89.59
_ma_qa_metric_global.model_id     1
_ma_qa_metric_global.ordinal_id   1
#
_ma_software_group.group_id    1
_ma_software_group.ordinal_id  1
_ma_software_group.software_id 1
#
loop_
_ma_target_entity.data_id
_ma_target_entity.entity_id
_ma_target_entity.origin
1 1 . 
1 2 . 
1 3 . 
1 4 . 
1 5 . 
#
loop_
_ma_target_entity_instance.asym_id
_ma_target_entity_instance.details
_ma_target_entity_instance.entity_id
A . 1 
B . 2 
C . 3 
D . 4 
E . 5 
#
loop_
_pdbx_branch_scheme.asym_id
_pdbx_branch_scheme.auth_asym_id
_pdbx_branch_scheme.auth_seq_num
_pdbx_branch_scheme.entity_id
_pdbx_branch_scheme.hetero
_pdbx_branch_scheme.mon_id
_pdbx_branch_scheme.num
_pdbx_branch_scheme.pdb_asym_id
_pdbx_branch_scheme.pdb_ins_code
_pdbx_branch_scheme.pdb_seq_num
D D 1 4 n NAG 1 D . 1 
D D 2 4 n NAG 2 D . 2 
D D 3 4 n MAN 3 D . 3 
D D 4 4 n MAN 4 D . 4 
D D 5 4 n MAN 5 D . 5 
D D 6 4 n MAN 6 D . 6 
D D 7 4 n MAN 7 D . 7 
D D 8 4 n MAN 8 D . 8 
E E 1 5 n NAG 1 E . 1 
E E 2 5 n NAG 2 E . 2 
E E 3 5 n MAN 3 E . 3 
E E 4 5 n MAN 4 E . 4 
E E 5 5 n MAN 5 E . 5 
E E 6 5 n MAN 6 E . 6 
E E 7 5 n MAN 7 E . 7 
E E 8 5 n MAN 8 E . 8 
#
loop_
_pdbx_data_usage.details
_pdbx_data_usage.id
_pdbx_data_usage.type
_pdbx_data_usage.url
;NON-COMMERCIAL USE ONLY, BY USING THIS FILE YOU AGREE TO THE TERMS OF USE FOUND
AT alphafoldserver.com/output-terms.
;
1 license    ? 
;THE INFORMATION IS NOT INTENDED FOR, HAS NOT BEEN VALIDATED FOR, AND IS NOT
APPROVED FOR CLINICAL USE. IT SHOULD NOT BE USED FOR CLINICAL PURPOSE OR RELIED
ON FOR MEDICAL OR OTHER PROFESSIONAL ADVICE. IT IS THEORETICAL MODELLING ONLY
AND CAUTION SHOULD BE EXERCISED IN ITS USE. IT IS PROVIDED "AS-IS" WITHOUT ANY
WARRANTY OF ANY KIND, WHETHER EXPRESSED OR IMPLIED. NO WARRANTY IS GIVEN THAT
USE OF THE INFORMATION SHALL NOT INFRINGE THE RIGHTS OF ANY THIRD PARTY.
;
2 disclaimer ? 
#
loop_
_pdbx_nonpoly_scheme.asym_id
_pdbx_nonpoly_scheme.auth_seq_num
_pdbx_nonpoly_scheme.entity_id
_pdbx_nonpoly_scheme.mon_id
_pdbx_nonpoly_scheme.pdb_ins_code
_pdbx_nonpoly_scheme.pdb_seq_num
_pdbx_nonpoly_scheme.pdb_strand_id
B 1 2 CO . 1 B 
C 1 3 CO . 1 C 
#
loop_
_pdbx_poly_seq_scheme.asym_id
_pdbx_poly_seq_scheme.auth_seq_num
_pdbx_poly_seq_scheme.entity_id
_pdbx_poly_seq_scheme.hetero
_pdbx_poly_seq_scheme.mon_id
_pdbx_poly_seq_scheme.pdb_ins_code
_pdbx_poly_seq_scheme.pdb_seq_num
_pdbx_poly_seq_scheme.pdb_strand_id
_pdbx_poly_seq_scheme.seq_id
A 1   1 n PHE . 1   A 1   
A 2   1 n GLU . 2   A 2   
A 3   1 n MET . 3   A 3   
A 4   1 n TRP . 4   A 4   
A 5   1 n GLN . 5   A 5   
A 6   1 n LEU . 6   A 6   
A 7   1 n THR . 7   A 7   
A 8   1 n ASP . 8   A 8   
A 9   1 n ILE . 9   A 9   
A 10  1 n HIS . 10  A 10  
A 11  1 n LEU . 11  A 11  
A 12  1 n ASP . 12  A 12  
A 13  1 n PRO . 13  A 13  
A 14  1 n MET . 14  A 14  
A 15  1 n TYR . 15  A 15  
A 16  1 n THR . 16  A 16  
A 17  1 n VAL . 17  A 17  
A 18  1 n GLY . 18  A 18  
A 19  1 n SER . 19  A 19  
A 20  1 n ASP . 20  A 20  
A 21  1 n PRO . 21  A 21  
A 22  1 n LEU . 22  A 22  
A 23  1 n LYS . 23  A 23  
A 24  1 n LEU . 24  A 24  
A 25  1 n CYS . 25  A 25  
A 26  1 n ARG . 26  A 26  
A 27  1 n GLU . 27  A 27  
A 28  1 n GLY . 28  A 28  
A 29  1 n LYS . 29  A 29  
A 30  1 n GLY . 30  A 30  
A 31  1 n ASN . 31  A 31  
A 32  1 n ALA . 32  A 32  
A 33  1 n GLY . 33  A 33  
A 34  1 n LYS . 34  A 34  
A 35  1 n TYR . 35  A 35  
A 36  1 n GLY . 36  A 36  
A 37  1 n ASP . 37  A 37  
A 38  1 n TYR . 38  A 38  
A 39  1 n SER . 39  A 39  
A 40  1 n CYS . 40  A 40  
A 41  1 n ASP . 41  A 41  
A 42  1 n ALA . 42  A 42  
A 43  1 n ASN . 43  A 43  
A 44  1 n MET . 44  A 44  
A 45  1 n ALA . 45  A 45  
A 46  1 n LEU . 46  A 46  
A 47  1 n LEU . 47  A 47  
A 48  1 n ASP . 48  A 48  
A 49  1 n SER . 49  A 49  
A 50  1 n LEU . 50  A 50  
A 51  1 n VAL . 51  A 51  
A 52  1 n LYS . 52  A 52  
A 53  1 n PHE . 53  A 53  
A 54  1 n ILE . 54  A 54  
A 55  1 n LYS . 55  A 55  
A 56  1 n ARG . 56  A 56  
A 57  1 n ASN . 57  A 57  
A 58  1 n THR . 58  A 58  
A 59  1 n ASP . 59  A 59  
A 60  1 n VAL . 60  A 60  
A 61  1 n ASN . 61  A 61  
A 62  1 n GLY . 62  A 62  
A 63  1 n LYS . 63  A 63  
A 64  1 n VAL . 64  A 64  
A 65  1 n MET . 65  A 65  
A 66  1 n VAL . 66  A 66  
A 67  1 n TYR . 67  A 67  
A 68  1 n ASN . 68  A 68  
A 69  1 n GLY . 69  A 69  
A 70  1 n ASP . 70  A 70  
A 71  1 n ILE . 71  A 71  
A 72  1 n VAL . 72  A 72  
A 73  1 n SER . 73  A 73  
A 74  1 n ARG . 74  A 74  
A 75  1 n ALA . 75  A 75  
A 76  1 n ILE . 76  A 76  
A 77  1 n PRO . 77  A 77  
A 78  1 n LYS . 78  A 78  
A 79  1 n TYR . 79  A 79  
A 80  1 n ASN . 80  A 80  
A 81  1 n LEU . 81  A 81  
A 82  1 n ASP . 82  A 82  
A 83  1 n TYR . 83  A 83  
A 84  1 n VAL . 84  A 84  
A 85  1 n LYS . 85  A 85  
A 86  1 n GLN . 86  A 86  
A 87  1 n SER . 87  A 87  
A 88  1 n ILE . 88  A 88  
A 89  1 n VAL . 89  A 89  
A 90  1 n ASN . 90  A 90  
A 91  1 n ALA . 91  A 91  
A 92  1 n THR . 92  A 92  
A 93  1 n ALA . 93  A 93  
A 94  1 n LEU . 94  A 94  
A 95  1 n LEU . 95  A 95  
A 96  1 n LYS . 96  A 96  
A 97  1 n LYS . 97  A 97  
A 98  1 n PHE . 98  A 98  
A 99  1 n GLU . 99  A 99  
A 100 1 n ASP . 100 A 100 
A 101 1 n PHE . 101 A 101 
A 102 1 n PHE . 102 A 102 
A 103 1 n ILE . 103 A 103 
A 104 1 n ILE . 104 A 104 
A 105 1 n PRO . 105 A 105 
A 106 1 n MET . 106 A 106 
A 107 1 n LEU . 107 A 107 
A 108 1 n GLY . 108 A 108 
A 109 1 n ASN . 109 A 109 
A 110 1 n HIS . 110 A 110 
A 111 1 n ASP . 111 A 111 
A 112 1 n VAL . 112 A 112 
A 113 1 n TYR . 113 A 113 
A 114 1 n PRO . 114 A 114 
A 115 1 n ALA . 115 A 115 
A 116 1 n ASN . 116 A 116 
A 117 1 n GLN . 117 A 117 
A 118 1 n MET . 118 A 118 
A 119 1 n ALA . 119 A 119 
A 120 1 n ILE . 120 A 120 
A 121 1 n ASN . 121 A 121 
A 122 1 n SER . 122 A 122 
A 123 1 n GLN . 123 A 123 
A 124 1 n TRP . 124 A 124 
A 125 1 n ILE . 125 A 125 
A 126 1 n PHE . 126 A 126 
A 127 1 n GLN . 127 A 127 
A 128 1 n PHE . 128 A 128 
A 129 1 n ALA . 129 A 129 
A 130 1 n ALA . 130 A 130 
A 131 1 n GLU . 131 A 131 
A 132 1 n GLN . 132 A 132 
A 133 1 n PHE . 133 A 133 
A 134 1 n ALA . 134 A 134 
A 135 1 n PRO . 135 A 135 
A 136 1 n PHE . 136 A 136 
A 137 1 n LEU . 137 A 137 
A 138 1 n SER . 138 A 138 
A 139 1 n GLN . 139 A 139 
A 140 1 n ASN . 140 A 140 
A 141 1 n ALA . 141 A 141 
A 142 1 n ILE . 142 A 142 
A 143 1 n GLU . 143 A 143 
A 144 1 n SER . 144 A 144 
A 145 1 n PHE . 145 A 145 
A 146 1 n LYS . 146 A 146 
A 147 1 n HIS . 147 A 147 
A 148 1 n GLY . 148 A 148 
A 149 1 n GLY . 149 A 149 
A 150 1 n TYR . 150 A 150 
A 151 1 n TYR . 151 A 151 
A 152 1 n THR . 152 A 152 
A 153 1 n MET . 153 A 153 
A 154 1 n PRO . 154 A 154 
A 155 1 n PHE . 155 A 155 
A 156 1 n PRO . 156 A 156 
A 157 1 n ALA . 157 A 157 
A 158 1 n HIS . 158 A 158 
A 159 1 n LEU . 159 A 159 
A 160 1 n GLY . 160 A 160 
A 161 1 n ILE . 161 A 161 
A 162 1 n LYS . 162 A 162 
A 163 1 n VAL . 163 A 163 
A 164 1 n PRO . 164 A 164 
A 165 1 n LEU . 165 A 165 
A 166 1 n ASN . 166 A 166 
A 167 1 n ALA . 167 A 167 
A 168 1 n VAL . 168 A 168 
A 169 1 n VAL . 169 A 169 
A 170 1 n LEU . 170 A 170 
A 171 1 n ASN . 171 A 171 
A 172 1 n THR . 172 A 172 
A 173 1 n VAL . 173 A 173 
A 174 1 n LEU . 174 A 174 
A 175 1 n TYR . 175 A 175 
A 176 1 n TYR . 176 A 176 
A 177 1 n ASN . 177 A 177 
A 178 1 n TYR . 178 A 178 
A 179 1 n ASN . 179 A 179 
A 180 1 n LYS . 180 A 180 
A 181 1 n GLN . 181 A 181 
A 182 1 n THR . 182 A 182 
A 183 1 n MET . 183 A 183 
A 184 1 n ASP . 184 A 184 
A 185 1 n SER . 185 A 185 
A 186 1 n THR . 186 A 186 
A 187 1 n ASP . 187 A 187 
A 188 1 n PRO . 188 A 188 
A 189 1 n LEU . 189 A 189 
A 190 1 n GLY . 190 A 190 
A 191 1 n GLN . 191 A 191 
A 192 1 n PHE . 192 A 192 
A 193 1 n GLU . 193 A 193 
A 194 1 n TRP . 194 A 194 
A 195 1 n PHE . 195 A 195 
A 196 1 n LYS . 196 A 196 
A 197 1 n THR . 197 A 197 
A 198 1 n VAL . 198 A 198 
A 199 1 n MET . 199 A 199 
A 200 1 n ASP . 200 A 200 
A 201 1 n GLY . 201 A 201 
A 202 1 n TYR . 202 A 202 
A 203 1 n ARG . 203 A 203 
A 204 1 n LYS . 204 A 204 
A 205 1 n THR . 205 A 205 
A 206 1 n GLY . 206 A 206 
A 207 1 n GLN . 207 A 207 
A 208 1 n ARG . 208 A 208 
A 209 1 n ALA . 209 A 209 
A 210 1 n ILE . 210 A 210 
A 211 1 n VAL . 211 A 211 
A 212 1 n SER . 212 A 212 
A 213 1 n MET . 213 A 213 
A 214 1 n HIS . 214 A 214 
A 215 1 n ILE . 215 A 215 
A 216 1 n CYS . 216 A 216 
A 217 1 n PRO . 217 A 217 
A 218 1 n GLY . 218 A 218 
A 219 1 n VAL . 219 A 219 
A 220 1 n ALA . 220 A 220 
A 221 1 n GLU . 221 A 221 
A 222 1 n ARG . 222 A 222 
A 223 1 n PHE . 223 A 223 
A 224 1 n ASN . 224 A 224 
A 225 1 n TYR . 225 A 225 
A 226 1 n SER . 226 A 226 
A 227 1 n ASP . 227 A 227 
A 228 1 n GLN . 228 A 228 
A 229 1 n LEU . 229 A 229 
A 230 1 n TYR . 230 A 230 
A 231 1 n PRO . 231 A 231 
A 232 1 n GLN . 232 A 232 
A 233 1 n TYR . 233 A 233 
A 234 1 n ASN . 234 A 234 
A 235 1 n ASP . 235 A 235 
A 236 1 n ARG . 236 A 236 
A 237 1 n LEU . 237 A 237 
A 238 1 n VAL . 238 A 238 
A 239 1 n ASP . 239 A 239 
A 240 1 n SER . 240 A 240 
A 241 1 n LEU . 241 A 241 
A 242 1 n ALA . 242 A 242 
A 243 1 n GLU . 243 A 243 
A 244 1 n TYR . 244 A 244 
A 245 1 n ASN . 245 A 245 
A 246 1 n ASP . 246 A 246 
A 247 1 n VAL . 247 A 247 
A 248 1 n ILE . 248 A 248 
A 249 1 n LEU . 249 A 249 
A 250 1 n GLY . 250 A 250 
A 251 1 n VAL . 251 A 251 
A 252 1 n LEU . 252 A 252 
A 253 1 n CYS . 253 A 253 
A 254 1 n GLY . 254 A 254 
A 255 1 n HIS . 255 A 255 
A 256 1 n LEU . 256 A 256 
A 257 1 n HIS . 257 A 257 
A 258 1 n THR . 258 A 258 
A 259 1 n ASP . 259 A 259 
A 260 1 n THR . 260 A 260 
A 261 1 n PHE . 261 A 261 
A 262 1 n ARG . 262 A 262 
A 263 1 n ILE . 263 A 263 
A 264 1 n LEU . 264 A 264 
A 265 1 n SER . 265 A 265 
A 266 1 n LYS . 266 A 266 
A 267 1 n GLY . 267 A 267 
A 268 1 n ASN . 268 A 268 
A 269 1 n LYS . 269 A 269 
A 270 1 n LYS . 270 A 270 
A 271 1 n VAL . 271 A 271 
A 272 1 n MET . 272 A 272 
A 273 1 n ALA . 273 A 273 
A 274 1 n PHE . 274 A 274 
A 275 1 n ILE . 275 A 275 
A 276 1 n GLY . 276 A 276 
A 277 1 n PRO . 277 A 277 
A 278 1 n SER . 278 A 278 
A 279 1 n VAL . 279 A 279 
A 280 1 n ASP . 280 A 280 
A 281 1 n THR . 281 A 281 
A 282 1 n TRP . 282 A 282 
A 283 1 n LEU . 283 A 283 
A 284 1 n GLY . 284 A 284 
A 285 1 n THR . 285 A 285 
A 286 1 n SER . 286 A 286 
A 287 1 n PRO . 287 A 287 
A 288 1 n SER . 288 A 288 
A 289 1 n ILE . 289 A 289 
A 290 1 n ARG . 290 A 290 
A 291 1 n LYS . 291 A 291 
A 292 1 n TYR . 292 A 292 
A 293 1 n ASP . 293 A 293 
A 294 1 n VAL . 294 A 294 
A 295 1 n GLY . 295 A 295 
A 296 1 n ASN . 296 A 296 
A 297 1 n GLY . 297 A 297 
A 298 1 n GLN . 298 A 298 
A 299 1 n GLY . 299 A 299 
A 300 1 n TYR . 300 A 300 
A 301 1 n MET . 301 A 301 
A 302 1 n LYS . 302 A 302 
A 303 1 n GLU . 303 A 303 
A 304 1 n PHE . 304 A 304 
A 305 1 n LYS . 305 A 305 
A 306 1 n ASN . 306 A 306 
A 307 1 n TYR . 307 A 307 
A 308 1 n HIS . 308 A 308 
A 309 1 n PHE . 309 A 309 
A 310 1 n GLN . 310 A 310 
A 311 1 n LEU . 311 A 311 
A 312 1 n ARG . 312 A 312 
A 313 1 n PRO . 313 A 313 
A 314 1 n LYS . 314 A 314 
A 315 1 n LYS . 315 A 315 
A 316 1 n ASP . 316 A 316 
A 317 1 n LYS . 317 A 317 
A 318 1 n LEU . 318 A 318 
A 319 1 n LYS . 319 A 319 
A 320 1 n PRO . 320 A 320 
A 321 1 n LYS . 321 A 321 
A 322 1 n THR . 322 A 322 
A 323 1 n THR . 323 A 323 
A 324 1 n ILE . 324 A 324 
A 325 1 n LYS . 325 A 325 
A 326 1 n GLN . 326 A 326 
A 327 1 n PRO . 327 A 327 
A 328 1 n SER . 328 A 328 
A 329 1 n ASP . 329 A 329 
A 330 1 n GLY . 330 A 330 
A 331 1 n PHE . 331 A 331 
A 332 1 n ASN . 332 A 332 
A 333 1 n LYS . 333 A 333 
A 334 1 n TRP . 334 A 334 
A 335 1 n LYS . 335 A 335 
A 336 1 n PHE . 336 A 336 
A 337 1 n ASN . 337 A 337 
A 338 1 n TYR . 338 A 338 
A 339 1 n GLY . 339 A 339 
A 340 1 n SER . 340 A 340 
A 341 1 n SER . 341 A 341 
A 342 1 n SER . 342 A 342 
A 343 1 n GLU . 343 A 343 
A 344 1 n TYR . 344 A 344 
A 345 1 n GLY . 345 A 345 
A 346 1 n LEU . 346 A 346 
A 347 1 n LYS . 347 A 347 
A 348 1 n GLU . 348 A 348 
A 349 1 n LEU . 349 A 349 
A 350 1 n SER . 350 A 350 
A 351 1 n PRO . 351 A 351 
A 352 1 n LYS . 352 A 352 
A 353 1 n GLU . 353 A 353 
A 354 1 n PHE . 354 A 354 
A 355 1 n GLU . 355 A 355 
A 356 1 n ILE . 356 A 356 
A 357 1 n LEU . 357 A 357 
A 358 1 n ALA . 358 A 358 
A 359 1 n ALA . 359 A 359 
A 360 1 n ARG . 360 A 360 
A 361 1 n MET . 361 A 361 
A 362 1 n ASP . 362 A 362 
A 363 1 n LYS . 363 A 363 
A 364 1 n ASP . 364 A 364 
A 365 1 n LEU . 365 A 365 
A 366 1 n GLN . 366 A 366 
A 367 1 n LEU . 367 A 367 
A 368 1 n PHE . 368 A 368 
A 369 1 n ASN . 369 A 369 
A 370 1 n LYS . 370 A 370 
A 371 1 n TYR . 371 A 371 
A 372 1 n HIS . 372 A 372 
A 373 1 n LEU . 373 A 373 
A 374 1 n HIS . 374 A 374 
A 375 1 n PHE . 375 A 375 
A 376 1 n ARG . 376 A 376 
A 377 1 n ALA . 377 A 377 
A 378 1 n ASP . 378 A 378 
A 379 1 n THR . 379 A 379 
A 380 1 n PRO . 380 A 380 
A 381 1 n GLY . 381 A 381 
A 382 1 n PHE . 382 A 382 
A 383 1 n THR . 383 A 383 
#
_software.classification other
_software.date           ?
_software.description    "Structure prediction"
_software.name           AlphaFold
_software.pdbx_ordinal   1
_software.type           package
_software.version        "AlphaFold-beta-20231127 (7a14c934-fe78-43c1-a552-7fb305b0ebd1 @ 2024-09-02 08:23:42)"
#
loop_
_struct_asym.entity_id
_struct_asym.id
1 A 
2 B 
3 C 
4 D 
5 E 
#
loop_
_struct_conn.conn_type_id
_struct_conn.id
_struct_conn.pdbx_ptnr1_PDB_ins_code
_struct_conn.pdbx_ptnr1_label_alt_id
_struct_conn.pdbx_ptnr2_PDB_ins_code
_struct_conn.pdbx_ptnr2_label_alt_id
_struct_conn.pdbx_role
_struct_conn.pdbx_value_order
_struct_conn.ptnr1_auth_asym_id
_struct_conn.ptnr1_auth_seq_id
_struct_conn.ptnr1_label_asym_id
_struct_conn.ptnr1_label_atom_id
_struct_conn.ptnr1_label_comp_id
_struct_conn.ptnr1_label_seq_id
_struct_conn.ptnr1_symmetry
_struct_conn.ptnr2_auth_asym_id
_struct_conn.ptnr2_auth_seq_id
_struct_conn.ptnr2_label_asym_id
_struct_conn.ptnr2_label_atom_id
_struct_conn.ptnr2_label_comp_id
_struct_conn.ptnr2_label_seq_id
_struct_conn.ptnr2_symmetry
covale covale1  ? ? ? ? ? ? D 1 D C1 NAG . 1_555 A 90  A ND2 ASN 90  1_555 
covale covale2  ? ? ? ? ? ? E 1 E C1 NAG . 1_555 A 224 A ND2 ASN 224 1_555 
covale covale3  ? ? ? ? ? ? D 1 D O4 NAG . 1_555 D 2   D C1  NAG .   1_555 
covale covale4  ? ? ? ? ? ? D 2 D O4 NAG . 1_555 D 3   D C1  MAN .   1_555 
covale covale5  ? ? ? ? ? ? D 3 D O2 MAN . 1_555 D 4   D C1  MAN .   1_555 
covale covale6  ? ? ? ? ? ? D 4 D O2 MAN . 1_555 D 5   D C1  MAN .   1_555 
covale covale7  ? ? ? ? ? ? D 4 D O6 MAN . 1_555 D 6   D C1  MAN .   1_555 
covale covale8  ? ? ? ? ? ? D 6 D O2 MAN . 1_555 D 7   D C1  MAN .   1_555 
covale covale9  ? ? ? ? ? ? D 6 D O6 MAN . 1_555 D 8   D C1  MAN .   1_555 
covale covale10 ? ? ? ? ? ? E 1 E O4 NAG . 1_555 E 2   E C1  NAG .   1_555 
covale covale11 ? ? ? ? ? ? E 2 E O4 NAG . 1_555 E 3   E C1  MAN .   1_555 
covale covale12 ? ? ? ? ? ? E 3 E O2 MAN . 1_555 E 4   E C1  MAN .   1_555 
covale covale13 ? ? ? ? ? ? E 4 E O2 MAN . 1_555 E 5   E C1  MAN .   1_555 
covale covale14 ? ? ? ? ? ? E 4 E O6 MAN . 1_555 E 6   E C1  MAN .   1_555 
covale covale15 ? ? ? ? ? ? E 6 E O2 MAN . 1_555 E 7   E C1  MAN .   1_555 
covale covale16 ? ? ? ? ? ? E 6 E O6 MAN . 1_555 E 8   E C1  MAN .   1_555 
#
_struct_conn_type.criteria  ?
_struct_conn_type.id        covale
_struct_conn_type.reference ?
#
loop_
_atom_site.group_PDB
_atom_site.id
_atom_site.type_symbol
_atom_site.label_atom_id
_atom_site.label_alt_id
_atom_site.label_comp_id
_atom_site.label_asym_id
_atom_site.label_entity_id
_atom_site.label_seq_id
_atom_site.pdbx_PDB_ins_code
_atom_site.Cartn_x
_atom_site.Cartn_y
_atom_site.Cartn_z
_atom_site.occupancy
_atom_site.B_iso_or_equiv
_atom_site.auth_seq_id
_atom_site.auth_asym_id
_atom_site.pdbx_PDB_model_num
ATOM   1    N  N   . PHE A 1 1   ? -1.680  19.455  -3.166  1.00 96.43 1   A 1 
ATOM   2    C  CA  . PHE A 1 1   ? -1.217  18.563  -4.233  1.00 97.55 1   A 1 
ATOM   3    C  C   . PHE A 1 1   ? -1.918  17.212  -4.136  1.00 98.09 1   A 1 
ATOM   4    O  O   . PHE A 1 1   ? -2.566  16.919  -3.137  1.00 97.65 1   A 1 
ATOM   5    C  CB  . PHE A 1 1   ? 0.304   18.408  -4.197  1.00 96.97 1   A 1 
ATOM   6    C  CG  . PHE A 1 1   ? 0.837   17.649  -2.998  1.00 97.62 1   A 1 
ATOM   7    C  CD1 . PHE A 1 1   ? 1.062   16.271  -3.086  1.00 97.07 1   A 1 
ATOM   8    C  CD2 . PHE A 1 1   ? 1.137   18.309  -1.809  1.00 97.02 1   A 1 
ATOM   9    C  CE1 . PHE A 1 1   ? 1.581   15.576  -1.990  1.00 96.23 1   A 1 
ATOM   10   C  CE2 . PHE A 1 1   ? 1.649   17.616  -0.715  1.00 96.39 1   A 1 
ATOM   11   C  CZ  . PHE A 1 1   ? 1.872   16.245  -0.804  1.00 96.94 1   A 1 
ATOM   12   N  N   . GLU A 1 2   ? -1.802  16.405  -5.175  1.00 98.39 2   A 1 
ATOM   13   C  CA  . GLU A 1 2   ? -2.362  15.061  -5.202  1.00 98.49 2   A 1 
ATOM   14   C  C   . GLU A 1 2   ? -1.257  14.008  -5.153  1.00 98.56 2   A 1 
ATOM   15   O  O   . GLU A 1 2   ? -0.132  14.241  -5.593  1.00 98.33 2   A 1 
ATOM   16   C  CB  . GLU A 1 2   ? -3.249  14.868  -6.432  1.00 98.06 2   A 1 
ATOM   17   C  CG  . GLU A 1 2   ? -4.503  15.748  -6.397  1.00 95.10 2   A 1 
ATOM   18   C  CD  . GLU A 1 2   ? -5.468  15.424  -7.532  1.00 92.88 2   A 1 
ATOM   19   O  OE1 . GLU A 1 2   ? -5.024  15.113  -8.659  1.00 86.02 2   A 1 
ATOM   20   O  OE2 . GLU A 1 2   ? -6.692  15.453  -7.292  1.00 85.88 2   A 1 
ATOM   21   N  N   . MET A 1 3   ? -1.592  12.834  -4.609  1.00 98.70 3   A 1 
ATOM   22   C  CA  . MET A 1 3   ? -0.624  11.764  -4.415  1.00 98.86 3   A 1 
ATOM   23   C  C   . MET A 1 3   ? -1.274  10.402  -4.644  1.00 98.86 3   A 1 
ATOM   24   O  O   . MET A 1 3   ? -2.286  10.075  -4.032  1.00 98.83 3   A 1 
ATOM   25   C  CB  . MET A 1 3   ? -0.037  11.858  -3.009  1.00 98.70 3   A 1 
ATOM   26   C  CG  . MET A 1 3   ? 0.930   10.734  -2.666  1.00 98.16 3   A 1 
ATOM   27   S  SD  . MET A 1 3   ? 1.769   10.980  -1.079  1.00 97.37 3   A 1 
ATOM   28   C  CE  . MET A 1 3   ? 0.383   10.864  0.046   1.00 91.97 3   A 1 
ATOM   29   N  N   . TRP A 1 4   ? -0.655  9.590   -5.490  1.00 98.80 4   A 1 
ATOM   30   C  CA  . TRP A 1 4   ? -1.093  8.222   -5.735  1.00 98.95 4   A 1 
ATOM   31   C  C   . TRP A 1 4   ? -0.542  7.272   -4.668  1.00 98.92 4   A 1 
ATOM   32   O  O   . TRP A 1 4   ? 0.580   7.428   -4.210  1.00 98.85 4   A 1 
ATOM   33   C  CB  . TRP A 1 4   ? -0.642  7.777   -7.122  1.00 98.91 4   A 1 
ATOM   34   C  CG  . TRP A 1 4   ? -1.247  8.556   -8.248  1.00 98.90 4   A 1 
ATOM   35   C  CD1 . TRP A 1 4   ? -0.711  9.655   -8.844  1.00 98.74 4   A 1 
ATOM   36   C  CD2 . TRP A 1 4   ? -2.493  8.297   -8.922  1.00 98.87 4   A 1 
ATOM   37   N  NE1 . TRP A 1 4   ? -1.549  10.096  -9.848  1.00 98.67 4   A 1 
ATOM   38   C  CE2 . TRP A 1 4   ? -2.653  9.286   -9.926  1.00 98.78 4   A 1 
ATOM   39   C  CE3 . TRP A 1 4   ? -3.501  7.320   -8.784  1.00 98.77 4   A 1 
ATOM   40   C  CZ2 . TRP A 1 4   ? -3.765  9.311   -10.782 1.00 98.59 4   A 1 
ATOM   41   C  CZ3 . TRP A 1 4   ? -4.614  7.354   -9.635  1.00 98.58 4   A 1 
ATOM   42   C  CH2 . TRP A 1 4   ? -4.738  8.341   -10.618 1.00 98.49 4   A 1 
ATOM   43   N  N   . GLN A 1 5   ? -1.339  6.266   -4.328  1.00 98.94 5   A 1 
ATOM   44   C  CA  . GLN A 1 5   ? -0.906  5.164   -3.480  1.00 98.92 5   A 1 
ATOM   45   C  C   . GLN A 1 5   ? -1.001  3.866   -4.277  1.00 98.99 5   A 1 
ATOM   46   O  O   . GLN A 1 5   ? -2.089  3.351   -4.523  1.00 98.75 5   A 1 
ATOM   47   C  CB  . GLN A 1 5   ? -1.772  5.104   -2.217  1.00 98.84 5   A 1 
ATOM   48   C  CG  . GLN A 1 5   ? -1.323  4.009   -1.251  1.00 98.63 5   A 1 
ATOM   49   C  CD  . GLN A 1 5   ? -2.248  3.868   -0.057  1.00 98.56 5   A 1 
ATOM   50   O  OE1 . GLN A 1 5   ? -3.404  4.286   -0.079  1.00 95.24 5   A 1 
ATOM   51   N  NE2 . GLN A 1 5   ? -1.773  3.248   1.007   1.00 94.44 5   A 1 
ATOM   52   N  N   . LEU A 1 6   ? 0.147   3.359   -4.671  1.00 98.98 6   A 1 
ATOM   53   C  CA  . LEU A 1 6   ? 0.272   2.112   -5.408  1.00 98.80 6   A 1 
ATOM   54   C  C   . LEU A 1 6   ? 0.801   1.048   -4.444  1.00 98.88 6   A 1 
ATOM   55   O  O   . LEU A 1 6   ? 1.833   1.257   -3.810  1.00 98.56 6   A 1 
ATOM   56   C  CB  . LEU A 1 6   ? 1.226   2.336   -6.585  1.00 98.75 6   A 1 
ATOM   57   C  CG  . LEU A 1 6   ? 1.532   1.104   -7.448  1.00 98.22 6   A 1 
ATOM   58   C  CD1 . LEU A 1 6   ? 0.274   0.575   -8.116  1.00 97.46 6   A 1 
ATOM   59   C  CD2 . LEU A 1 6   ? 2.556   1.467   -8.519  1.00 97.23 6   A 1 
ATOM   60   N  N   . THR A 1 7   ? 0.106   -0.074  -4.338  1.00 98.70 7   A 1 
ATOM   61   C  CA  . THR A 1 7   ? 0.525   -1.093  -3.374  1.00 98.74 7   A 1 
ATOM   62   C  C   . THR A 1 7   ? 0.217   -2.502  -3.860  1.00 98.74 7   A 1 
ATOM   63   O  O   . THR A 1 7   ? -0.748  -2.703  -4.600  1.00 98.31 7   A 1 
ATOM   64   C  CB  . THR A 1 7   ? -0.084  -0.824  -1.987  1.00 98.50 7   A 1 
ATOM   65   O  OG1 . THR A 1 7   ? 0.520   -1.645  -1.015  1.00 96.47 7   A 1 
ATOM   66   C  CG2 . THR A 1 7   ? -1.596  -1.044  -1.948  1.00 96.93 7   A 1 
ATOM   67   N  N   . ASP A 1 8   ? 1.053   -3.454  -3.440  1.00 98.75 8   A 1 
ATOM   68   C  CA  . ASP A 1 8   ? 0.822   -4.875  -3.621  1.00 98.78 8   A 1 
ATOM   69   C  C   . ASP A 1 8   ? 0.563   -5.260  -5.077  1.00 98.67 8   A 1 
ATOM   70   O  O   . ASP A 1 8   ? -0.497  -5.787  -5.421  1.00 97.99 8   A 1 
ATOM   71   C  CB  . ASP A 1 8   ? -0.283  -5.341  -2.677  1.00 98.62 8   A 1 
ATOM   72   C  CG  . ASP A 1 8   ? 0.103   -5.162  -1.219  1.00 98.50 8   A 1 
ATOM   73   O  OD1 . ASP A 1 8   ? 0.749   -6.077  -0.668  1.00 97.41 8   A 1 
ATOM   74   O  OD2 . ASP A 1 8   ? -0.239  -4.111  -0.635  1.00 97.65 8   A 1 
ATOM   75   N  N   . ILE A 1 9   ? 1.520   -4.990  -5.941  1.00 98.52 9   A 1 
ATOM   76   C  CA  . ILE A 1 9   ? 1.380   -5.380  -7.341  1.00 98.48 9   A 1 
ATOM   77   C  C   . ILE A 1 9   ? 1.567   -6.882  -7.532  1.00 98.34 9   A 1 
ATOM   78   O  O   . ILE A 1 9   ? 0.928   -7.457  -8.406  1.00 97.60 9   A 1 
ATOM   79   C  CB  . ILE A 1 9   ? 2.320   -4.595  -8.286  1.00 98.17 9   A 1 
ATOM   80   C  CG1 . ILE A 1 9   ? 3.803   -4.859  -8.009  1.00 96.25 9   A 1 
ATOM   81   C  CG2 . ILE A 1 9   ? 1.985   -3.100  -8.224  1.00 94.83 9   A 1 
ATOM   82   C  CD1 . ILE A 1 9   ? 4.754   -4.209  -9.016  1.00 94.64 9   A 1 
ATOM   83   N  N   . HIS A 1 10  ? 2.429   -7.503  -6.753  1.00 97.84 10  A 1 
ATOM   84   C  CA  . HIS A 1 10  ? 2.759   -8.919  -6.871  1.00 97.61 10  A 1 
ATOM   85   C  C   . HIS A 1 10  ? 2.886   -9.364  -8.339  1.00 97.43 10  A 1 
ATOM   86   O  O   . HIS A 1 10  ? 2.282   -10.344 -8.769  1.00 96.39 10  A 1 
ATOM   87   C  CB  . HIS A 1 10  ? 1.745   -9.767  -6.115  1.00 97.38 10  A 1 
ATOM   88   C  CG  . HIS A 1 10  ? 1.794   -9.604  -4.626  1.00 97.54 10  A 1 
ATOM   89   N  ND1 . HIS A 1 10  ? 2.701   -10.252 -3.800  1.00 96.45 10  A 1 
ATOM   90   C  CD2 . HIS A 1 10  ? 0.972   -8.873  -3.833  1.00 96.83 10  A 1 
ATOM   91   C  CE1 . HIS A 1 10  ? 2.418   -9.920  -2.541  1.00 96.50 10  A 1 
ATOM   92   N  NE2 . HIS A 1 10  ? 1.377   -9.085  -2.527  1.00 96.70 10  A 1 
ATOM   93   N  N   . LEU A 1 11  ? 3.644   -8.619  -9.106  1.00 97.26 11  A 1 
ATOM   94   C  CA  . LEU A 1 11  ? 3.712   -8.808  -10.552 1.00 97.14 11  A 1 
ATOM   95   C  C   . LEU A 1 11  ? 4.292   -10.177 -10.911 1.00 96.96 11  A 1 
ATOM   96   O  O   . LEU A 1 11  ? 5.434   -10.485 -10.568 1.00 96.06 11  A 1 
ATOM   97   C  CB  . LEU A 1 11  ? 4.535   -7.679  -11.173 1.00 96.69 11  A 1 
ATOM   98   C  CG  . LEU A 1 11  ? 4.721   -7.756  -12.692 1.00 94.74 11  A 1 
ATOM   99   C  CD1 . LEU A 1 11  ? 3.388   -7.711  -13.421 1.00 92.52 11  A 1 
ATOM   100  C  CD2 . LEU A 1 11  ? 5.598   -6.606  -13.160 1.00 91.99 11  A 1 
ATOM   101  N  N   . ASP A 1 12  ? 3.527   -10.968 -11.637 1.00 96.74 12  A 1 
ATOM   102  C  CA  . ASP A 1 12  ? 3.953   -12.281 -12.090 1.00 96.38 12  A 1 
ATOM   103  C  C   . ASP A 1 12  ? 4.439   -12.229 -13.540 1.00 96.30 12  A 1 
ATOM   104  O  O   . ASP A 1 12  ? 3.623   -12.078 -14.458 1.00 95.82 12  A 1 
ATOM   105  C  CB  . ASP A 1 12  ? 2.813   -13.292 -11.938 1.00 95.69 12  A 1 
ATOM   106  C  CG  . ASP A 1 12  ? 3.242   -14.718 -12.291 1.00 95.04 12  A 1 
ATOM   107  O  OD1 . ASP A 1 12  ? 4.433   -14.936 -12.597 1.00 93.77 12  A 1 
ATOM   108  O  OD2 . ASP A 1 12  ? 2.394   -15.619 -12.235 1.00 92.99 12  A 1 
ATOM   109  N  N   . PRO A 1 13  ? 5.728   -12.378 -13.780 1.00 95.25 13  A 1 
ATOM   110  C  CA  . PRO A 1 13  ? 6.242   -12.344 -15.146 1.00 94.50 13  A 1 
ATOM   111  C  C   . PRO A 1 13  ? 5.870   -13.581 -15.962 1.00 94.52 13  A 1 
ATOM   112  O  O   . PRO A 1 13  ? 5.983   -13.561 -17.186 1.00 93.48 13  A 1 
ATOM   113  C  CB  . PRO A 1 13  ? 7.760   -12.246 -14.965 1.00 93.61 13  A 1 
ATOM   114  C  CG  . PRO A 1 13  ? 8.007   -12.986 -13.674 1.00 92.50 13  A 1 
ATOM   115  C  CD  . PRO A 1 13  ? 6.804   -12.632 -12.822 1.00 94.41 13  A 1 
ATOM   116  N  N   . MET A 1 14  ? 5.436   -14.640 -15.313 1.00 94.67 14  A 1 
ATOM   117  C  CA  . MET A 1 14  ? 5.119   -15.905 -15.976 1.00 94.41 14  A 1 
ATOM   118  C  C   . MET A 1 14  ? 3.635   -16.070 -16.291 1.00 95.15 14  A 1 
ATOM   119  O  O   . MET A 1 14  ? 3.252   -17.089 -16.868 1.00 94.68 14  A 1 
ATOM   120  C  CB  . MET A 1 14  ? 5.619   -17.080 -15.130 1.00 93.13 14  A 1 
ATOM   121  C  CG  . MET A 1 14  ? 7.142   -17.155 -15.083 1.00 89.16 14  A 1 
ATOM   122  S  SD  . MET A 1 14  ? 7.762   -18.549 -14.126 1.00 83.22 14  A 1 
ATOM   123  C  CE  . MET A 1 14  ? 7.514   -17.930 -12.466 1.00 72.99 14  A 1 
ATOM   124  N  N   . TYR A 1 15  ? 2.812   -15.083 -15.949 1.00 95.47 15  A 1 
ATOM   125  C  CA  . TYR A 1 15  ? 1.389   -15.148 -16.267 1.00 96.00 15  A 1 
ATOM   126  C  C   . TYR A 1 15  ? 1.177   -15.408 -17.758 1.00 95.95 15  A 1 
ATOM   127  O  O   . TYR A 1 15  ? 1.724   -14.706 -18.607 1.00 95.48 15  A 1 
ATOM   128  C  CB  . TYR A 1 15  ? 0.698   -13.854 -15.841 1.00 96.28 15  A 1 
ATOM   129  C  CG  . TYR A 1 15  ? -0.802  -13.895 -16.028 1.00 96.78 15  A 1 
ATOM   130  C  CD1 . TYR A 1 15  ? -1.384  -13.722 -17.293 1.00 96.64 15  A 1 
ATOM   131  C  CD2 . TYR A 1 15  ? -1.641  -14.131 -14.938 1.00 96.60 15  A 1 
ATOM   132  C  CE1 . TYR A 1 15  ? -2.760  -13.783 -17.464 1.00 96.43 15  A 1 
ATOM   133  C  CE2 . TYR A 1 15  ? -3.027  -14.188 -15.094 1.00 96.47 15  A 1 
ATOM   134  C  CZ  . TYR A 1 15  ? -3.584  -14.015 -16.364 1.00 96.73 15  A 1 
ATOM   135  O  OH  . TYR A 1 15  ? -4.945  -14.077 -16.528 1.00 96.37 15  A 1 
ATOM   136  N  N   . THR A 1 16  ? 0.344   -16.386 -18.062 1.00 96.21 16  A 1 
ATOM   137  C  CA  . THR A 1 16  ? 0.079   -16.791 -19.440 1.00 96.48 16  A 1 
ATOM   138  C  C   . THR A 1 16  ? -1.425  -16.775 -19.715 1.00 96.73 16  A 1 
ATOM   139  O  O   . THR A 1 16  ? -2.191  -17.463 -19.050 1.00 96.35 16  A 1 
ATOM   140  C  CB  . THR A 1 16  ? 0.661   -18.181 -19.720 1.00 95.88 16  A 1 
ATOM   141  O  OG1 . THR A 1 16  ? 2.050   -18.165 -19.478 1.00 92.56 16  A 1 
ATOM   142  C  CG2 . THR A 1 16  ? 0.434   -18.616 -21.157 1.00 92.51 16  A 1 
ATOM   143  N  N   . VAL A 1 17  ? -1.837  -16.010 -20.709 1.00 96.92 17  A 1 
ATOM   144  C  CA  . VAL A 1 17  ? -3.240  -15.959 -21.116 1.00 96.97 17  A 1 
ATOM   145  C  C   . VAL A 1 17  ? -3.690  -17.337 -21.592 1.00 97.07 17  A 1 
ATOM   146  O  O   . VAL A 1 17  ? -2.991  -18.001 -22.349 1.00 96.10 17  A 1 
ATOM   147  C  CB  . VAL A 1 17  ? -3.454  -14.912 -22.228 1.00 96.45 17  A 1 
ATOM   148  C  CG1 . VAL A 1 17  ? -4.918  -14.860 -22.665 1.00 94.68 17  A 1 
ATOM   149  C  CG2 . VAL A 1 17  ? -3.037  -13.526 -21.746 1.00 95.07 17  A 1 
ATOM   150  N  N   . GLY A 1 18  ? -4.863  -17.765 -21.139 1.00 96.48 18  A 1 
ATOM   151  C  CA  . GLY A 1 18  ? -5.411  -19.067 -21.506 1.00 96.44 18  A 1 
ATOM   152  C  C   . GLY A 1 18  ? -4.885  -20.237 -20.688 1.00 96.84 18  A 1 
ATOM   153  O  O   . GLY A 1 18  ? -5.217  -21.386 -20.994 1.00 95.65 18  A 1 
ATOM   154  N  N   . SER A 1 19  ? -4.087  -19.973 -19.680 1.00 96.45 19  A 1 
ATOM   155  C  CA  . SER A 1 19  ? -3.593  -20.998 -18.763 1.00 96.26 19  A 1 
ATOM   156  C  C   . SER A 1 19  ? -4.633  -21.345 -17.689 1.00 96.06 19  A 1 
ATOM   157  O  O   . SER A 1 19  ? -5.725  -20.766 -17.639 1.00 95.60 19  A 1 
ATOM   158  C  CB  . SER A 1 19  ? -2.281  -20.553 -18.132 1.00 95.94 19  A 1 
ATOM   159  O  OG  . SER A 1 19  ? -2.497  -19.405 -17.339 1.00 94.33 19  A 1 
ATOM   160  N  N   . ASP A 1 20  ? -4.283  -22.300 -16.848 1.00 95.81 20  A 1 
ATOM   161  C  CA  . ASP A 1 20  ? -5.150  -22.783 -15.779 1.00 95.71 20  A 1 
ATOM   162  C  C   . ASP A 1 20  ? -4.984  -21.928 -14.510 1.00 95.29 20  A 1 
ATOM   163  O  O   . ASP A 1 20  ? -3.908  -21.921 -13.918 1.00 94.72 20  A 1 
ATOM   164  C  CB  . ASP A 1 20  ? -4.821  -24.257 -15.503 1.00 95.53 20  A 1 
ATOM   165  C  CG  . ASP A 1 20  ? -5.758  -24.914 -14.502 1.00 95.22 20  A 1 
ATOM   166  O  OD1 . ASP A 1 20  ? -6.622  -24.224 -13.920 1.00 93.88 20  A 1 
ATOM   167  O  OD2 . ASP A 1 20  ? -5.631  -26.143 -14.314 1.00 93.67 20  A 1 
ATOM   168  N  N   . PRO A 1 21  ? -6.038  -21.247 -14.063 1.00 95.20 21  A 1 
ATOM   169  C  CA  . PRO A 1 21  ? -5.970  -20.466 -12.827 1.00 94.23 21  A 1 
ATOM   170  C  C   . PRO A 1 21  ? -5.601  -21.284 -11.588 1.00 93.50 21  A 1 
ATOM   171  O  O   . PRO A 1 21  ? -4.986  -20.762 -10.673 1.00 91.94 21  A 1 
ATOM   172  C  CB  . PRO A 1 21  ? -7.359  -19.856 -12.682 1.00 93.34 21  A 1 
ATOM   173  C  CG  . PRO A 1 21  ? -7.859  -19.769 -14.109 1.00 92.74 21  A 1 
ATOM   174  C  CD  . PRO A 1 21  ? -7.313  -21.032 -14.746 1.00 94.78 21  A 1 
ATOM   175  N  N   . LEU A 1 22  ? -5.935  -22.564 -11.579 1.00 94.27 22  A 1 
ATOM   176  C  CA  . LEU A 1 22  ? -5.559  -23.448 -10.476 1.00 93.50 22  A 1 
ATOM   177  C  C   . LEU A 1 22  ? -4.064  -23.774 -10.466 1.00 93.15 22  A 1 
ATOM   178  O  O   . LEU A 1 22  ? -3.550  -24.280 -9.475  1.00 91.62 22  A 1 
ATOM   179  C  CB  . LEU A 1 22  ? -6.373  -24.743 -10.531 1.00 93.23 22  A 1 
ATOM   180  C  CG  . LEU A 1 22  ? -7.887  -24.568 -10.358 1.00 90.72 22  A 1 
ATOM   181  C  CD1 . LEU A 1 22  ? -8.580  -25.920 -10.496 1.00 87.23 22  A 1 
ATOM   182  C  CD2 . LEU A 1 22  ? -8.232  -23.962 -9.001  1.00 86.48 22  A 1 
ATOM   183  N  N   . LYS A 1 23  ? -3.375  -23.462 -11.542 1.00 93.19 23  A 1 
ATOM   184  C  CA  . LYS A 1 23  ? -1.924  -23.597 -11.670 1.00 93.10 23  A 1 
ATOM   185  C  C   . LYS A 1 23  ? -1.250  -22.228 -11.735 1.00 93.23 23  A 1 
ATOM   186  O  O   . LYS A 1 23  ? -0.301  -22.022 -12.483 1.00 92.33 23  A 1 
ATOM   187  C  CB  . LYS A 1 23  ? -1.583  -24.479 -12.870 1.00 93.33 23  A 1 
ATOM   188  C  CG  . LYS A 1 23  ? -2.112  -25.898 -12.707 1.00 92.55 23  A 1 
ATOM   189  C  CD  . LYS A 1 23  ? -1.634  -26.777 -13.852 1.00 88.27 23  A 1 
ATOM   190  C  CE  . LYS A 1 23  ? -2.092  -28.209 -13.648 1.00 83.58 23  A 1 
ATOM   191  N  NZ  . LYS A 1 23  ? -1.550  -29.096 -14.691 1.00 74.23 23  A 1 
ATOM   192  N  N   . LEU A 1 24  ? -1.781  -21.299 -10.963 1.00 93.90 24  A 1 
ATOM   193  C  CA  . LEU A 1 24  ? -1.255  -19.942 -10.809 1.00 93.64 24  A 1 
ATOM   194  C  C   . LEU A 1 24  ? -1.254  -19.123 -12.104 1.00 94.29 24  A 1 
ATOM   195  O  O   . LEU A 1 24  ? -0.517  -18.152 -12.217 1.00 93.18 24  A 1 
ATOM   196  C  CB  . LEU A 1 24  ? 0.146   -19.969 -10.175 1.00 92.32 24  A 1 
ATOM   197  C  CG  . LEU A 1 24  ? 0.257   -20.730 -8.851  1.00 90.05 24  A 1 
ATOM   198  C  CD1 . LEU A 1 24  ? 1.705   -20.725 -8.377  1.00 86.57 24  A 1 
ATOM   199  C  CD2 . LEU A 1 24  ? -0.626  -20.108 -7.778  1.00 85.51 24  A 1 
ATOM   200  N  N   . CYS A 1 25  ? -2.067  -19.509 -13.076 1.00 94.74 25  A 1 
ATOM   201  C  CA  . CYS A 1 25  ? -2.096  -18.869 -14.384 1.00 95.14 25  A 1 
ATOM   202  C  C   . CYS A 1 25  ? -0.748  -18.922 -15.109 1.00 95.12 25  A 1 
ATOM   203  O  O   . CYS A 1 25  ? -0.403  -18.003 -15.849 1.00 94.36 25  A 1 
ATOM   204  C  CB  . CYS A 1 25  ? -2.628  -17.435 -14.272 1.00 95.25 25  A 1 
ATOM   205  S  SG  . CYS A 1 25  ? -4.272  -17.292 -13.572 1.00 95.06 25  A 1 
ATOM   206  N  N   . ARG A 1 26  ? -0.001  -19.990 -14.904 1.00 94.86 26  A 1 
ATOM   207  C  CA  . ARG A 1 26  ? 1.339   -20.133 -15.506 1.00 94.34 26  A 1 
ATOM   208  C  C   . ARG A 1 26  ? 1.438   -21.287 -16.498 1.00 94.35 26  A 1 
ATOM   209  O  O   . ARG A 1 26  ? 2.252   -21.235 -17.410 1.00 92.70 26  A 1 
ATOM   210  C  CB  . ARG A 1 26  ? 2.386   -20.300 -14.412 1.00 93.19 26  A 1 
ATOM   211  C  CG  . ARG A 1 26  ? 2.483   -19.074 -13.517 1.00 91.79 26  A 1 
ATOM   212  C  CD  . ARG A 1 26  ? 3.554   -19.254 -12.459 1.00 89.34 26  A 1 
ATOM   213  N  NE  . ARG A 1 26  ? 3.640   -18.081 -11.593 1.00 86.67 26  A 1 
ATOM   214  C  CZ  . ARG A 1 26  ? 4.487   -17.913 -10.594 1.00 84.23 26  A 1 
ATOM   215  N  NH1 . ARG A 1 26  ? 5.384   -18.820 -10.302 1.00 80.37 26  A 1 
ATOM   216  N  NH2 . ARG A 1 26  ? 4.453   -16.818 -9.890  1.00 78.37 26  A 1 
ATOM   217  N  N   . GLU A 1 27  ? 0.627   -22.298 -16.312 1.00 94.43 27  A 1 
ATOM   218  C  CA  . GLU A 1 27  ? 0.678   -23.500 -17.143 1.00 94.59 27  A 1 
ATOM   219  C  C   . GLU A 1 27  ? -0.696  -24.145 -17.276 1.00 95.55 27  A 1 
ATOM   220  O  O   . GLU A 1 27  ? -1.680  -23.681 -16.697 1.00 94.69 27  A 1 
ATOM   221  C  CB  . GLU A 1 27  ? 1.714   -24.485 -16.572 1.00 91.87 27  A 1 
ATOM   222  C  CG  . GLU A 1 27  ? 1.420   -24.909 -15.141 1.00 83.72 27  A 1 
ATOM   223  C  CD  . GLU A 1 27  ? 2.462   -25.885 -14.601 1.00 82.76 27  A 1 
ATOM   224  O  OE1 . GLU A 1 27  ? 3.655   -25.677 -14.847 1.00 76.40 27  A 1 
ATOM   225  O  OE2 . GLU A 1 27  ? 2.066   -26.851 -13.931 1.00 76.48 27  A 1 
ATOM   226  N  N   . GLY A 1 28  ? -0.772  -25.210 -18.065 1.00 95.05 28  A 1 
ATOM   227  C  CA  . GLY A 1 28  ? -2.026  -25.887 -18.326 1.00 95.69 28  A 1 
ATOM   228  C  C   . GLY A 1 28  ? -2.937  -25.090 -19.250 1.00 96.47 28  A 1 
ATOM   229  O  O   . GLY A 1 28  ? -2.552  -24.079 -19.820 1.00 95.15 28  A 1 
ATOM   230  N  N   . LYS A 1 29  ? -4.167  -25.574 -19.396 1.00 96.35 29  A 1 
ATOM   231  C  CA  . LYS A 1 29  ? -5.187  -24.926 -20.213 1.00 96.40 29  A 1 
ATOM   232  C  C   . LYS A 1 29  ? -6.350  -24.487 -19.333 1.00 96.24 29  A 1 
ATOM   233  O  O   . LYS A 1 29  ? -6.816  -25.247 -18.495 1.00 93.71 29  A 1 
ATOM   234  C  CB  . LYS A 1 29  ? -5.677  -25.867 -21.311 1.00 95.32 29  A 1 
ATOM   235  C  CG  . LYS A 1 29  ? -4.624  -26.179 -22.359 1.00 85.85 29  A 1 
ATOM   236  C  CD  . LYS A 1 29  ? -5.203  -27.042 -23.467 1.00 78.34 29  A 1 
ATOM   237  C  CE  . LYS A 1 29  ? -4.163  -27.339 -24.530 1.00 68.70 29  A 1 
ATOM   238  N  NZ  . LYS A 1 29  ? -4.716  -28.178 -25.627 1.00 59.86 29  A 1 
ATOM   239  N  N   . GLY A 1 30  ? -6.816  -23.282 -19.572 1.00 95.98 30  A 1 
ATOM   240  C  CA  . GLY A 1 30  ? -7.916  -22.735 -18.806 1.00 95.45 30  A 1 
ATOM   241  C  C   . GLY A 1 30  ? -8.365  -21.396 -19.355 1.00 95.76 30  A 1 
ATOM   242  O  O   . GLY A 1 30  ? -8.171  -21.094 -20.532 1.00 94.15 30  A 1 
ATOM   243  N  N   . ASN A 1 31  ? -8.978  -20.594 -18.497 1.00 95.20 31  A 1 
ATOM   244  C  CA  . ASN A 1 31  ? -9.573  -19.324 -18.891 1.00 94.30 31  A 1 
ATOM   245  C  C   . ASN A 1 31  ? -8.885  -18.115 -18.253 1.00 95.04 31  A 1 
ATOM   246  O  O   . ASN A 1 31  ? -9.537  -17.107 -18.007 1.00 93.01 31  A 1 
ATOM   247  C  CB  . ASN A 1 31  ? -11.059 -19.348 -18.561 1.00 90.98 31  A 1 
ATOM   248  C  CG  . ASN A 1 31  ? -11.859 -20.187 -19.525 1.00 82.71 31  A 1 
ATOM   249  O  OD1 . ASN A 1 31  ? -11.535 -20.330 -20.695 1.00 69.11 31  A 1 
ATOM   250  N  ND2 . ASN A 1 31  ? -12.958 -20.753 -19.056 1.00 74.47 31  A 1 
ATOM   251  N  N   . ALA A 1 32  ? -7.602  -18.206 -17.988 1.00 95.52 32  A 1 
ATOM   252  C  CA  . ALA A 1 32  ? -6.853  -17.059 -17.496 1.00 95.80 32  A 1 
ATOM   253  C  C   . ALA A 1 32  ? -6.970  -15.899 -18.494 1.00 96.04 32  A 1 
ATOM   254  O  O   . ALA A 1 32  ? -6.626  -16.038 -19.668 1.00 95.32 32  A 1 
ATOM   255  C  CB  . ALA A 1 32  ? -5.402  -17.449 -17.255 1.00 95.75 32  A 1 
ATOM   256  N  N   . GLY A 1 33  ? -7.503  -14.779 -18.042 1.00 95.96 33  A 1 
ATOM   257  C  CA  . GLY A 1 33  ? -7.850  -13.658 -18.898 1.00 95.78 33  A 1 
ATOM   258  C  C   . GLY A 1 33  ? -6.656  -12.802 -19.316 1.00 96.44 33  A 1 
ATOM   259  O  O   . GLY A 1 33  ? -5.577  -12.889 -18.740 1.00 96.01 33  A 1 
ATOM   260  N  N   . LYS A 1 34  ? -6.881  -11.944 -20.303 1.00 96.29 34  A 1 
ATOM   261  C  CA  . LYS A 1 34  ? -5.827  -11.068 -20.827 1.00 96.49 34  A 1 
ATOM   262  C  C   . LYS A 1 34  ? -5.201  -10.172 -19.751 1.00 97.00 34  A 1 
ATOM   263  O  O   . LYS A 1 34  ? -3.991  -9.965  -19.757 1.00 96.78 34  A 1 
ATOM   264  C  CB  . LYS A 1 34  ? -6.391  -10.209 -21.962 1.00 96.07 34  A 1 
ATOM   265  C  CG  . LYS A 1 34  ? -5.356  -9.263  -22.560 1.00 93.18 34  A 1 
ATOM   266  C  CD  . LYS A 1 34  ? -5.933  -8.451  -23.706 1.00 89.75 34  A 1 
ATOM   267  C  CE  . LYS A 1 34  ? -4.877  -7.494  -24.234 1.00 83.95 34  A 1 
ATOM   268  N  NZ  . LYS A 1 34  ? -5.386  -6.630  -25.315 1.00 75.81 34  A 1 
ATOM   269  N  N   . TYR A 1 35  ? -6.028  -9.638  -18.858 1.00 97.23 35  A 1 
ATOM   270  C  CA  . TYR A 1 35  ? -5.598  -8.671  -17.851 1.00 97.43 35  A 1 
ATOM   271  C  C   . TYR A 1 35  ? -5.502  -9.250  -16.441 1.00 97.46 35  A 1 
ATOM   272  O  O   . TYR A 1 35  ? -5.305  -8.500  -15.490 1.00 96.41 35  A 1 
ATOM   273  C  CB  . TYR A 1 35  ? -6.520  -7.451  -17.879 1.00 97.53 35  A 1 
ATOM   274  C  CG  . TYR A 1 35  ? -6.429  -6.658  -19.152 1.00 97.62 35  A 1 
ATOM   275  C  CD1 . TYR A 1 35  ? -5.341  -5.808  -19.380 1.00 97.04 35  A 1 
ATOM   276  C  CD2 . TYR A 1 35  ? -7.428  -6.757  -20.126 1.00 97.05 35  A 1 
ATOM   277  C  CE1 . TYR A 1 35  ? -5.253  -5.060  -20.552 1.00 96.63 35  A 1 
ATOM   278  C  CE2 . TYR A 1 35  ? -7.347  -6.013  -21.302 1.00 96.74 35  A 1 
ATOM   279  C  CZ  . TYR A 1 35  ? -6.254  -5.169  -21.513 1.00 96.88 35  A 1 
ATOM   280  O  OH  . TYR A 1 35  ? -6.165  -4.437  -22.665 1.00 95.99 35  A 1 
ATOM   281  N  N   . GLY A 1 36  ? -5.643  -10.549 -16.305 1.00 97.10 36  A 1 
ATOM   282  C  CA  . GLY A 1 36  ? -5.538  -11.192 -15.012 1.00 96.94 36  A 1 
ATOM   283  C  C   . GLY A 1 36  ? -6.655  -12.177 -14.733 1.00 96.87 36  A 1 
ATOM   284  O  O   . GLY A 1 36  ? -7.536  -12.423 -15.560 1.00 95.92 36  A 1 
ATOM   285  N  N   . ASP A 1 37  ? -6.590  -12.751 -13.553 1.00 96.33 37  A 1 
ATOM   286  C  CA  . ASP A 1 37  ? -7.564  -13.701 -13.047 1.00 96.16 37  A 1 
ATOM   287  C  C   . ASP A 1 37  ? -7.662  -13.528 -11.533 1.00 96.03 37  A 1 
ATOM   288  O  O   . ASP A 1 37  ? -6.646  -13.304 -10.876 1.00 95.26 37  A 1 
ATOM   289  C  CB  . ASP A 1 37  ? -7.129  -15.121 -13.407 1.00 95.74 37  A 1 
ATOM   290  C  CG  . ASP A 1 37  ? -8.208  -16.139 -13.114 1.00 95.10 37  A 1 
ATOM   291  O  OD1 . ASP A 1 37  ? -8.412  -16.479 -11.931 1.00 92.58 37  A 1 
ATOM   292  O  OD2 . ASP A 1 37  ? -8.870  -16.586 -14.066 1.00 92.21 37  A 1 
ATOM   293  N  N   . TYR A 1 38  ? -8.860  -13.651 -10.991 1.00 95.25 38  A 1 
ATOM   294  C  CA  . TYR A 1 38  ? -9.074  -13.447 -9.560  1.00 94.61 38  A 1 
ATOM   295  C  C   . TYR A 1 38  ? -8.436  -14.515 -8.659  1.00 93.67 38  A 1 
ATOM   296  O  O   . TYR A 1 38  ? -8.485  -14.382 -7.440  1.00 90.78 38  A 1 
ATOM   297  C  CB  . TYR A 1 38  ? -10.572 -13.316 -9.279  1.00 94.36 38  A 1 
ATOM   298  C  CG  . TYR A 1 38  ? -11.169 -12.018 -9.761  1.00 94.92 38  A 1 
ATOM   299  C  CD1 . TYR A 1 38  ? -10.674 -10.792 -9.288  1.00 94.18 38  A 1 
ATOM   300  C  CD2 . TYR A 1 38  ? -12.234 -12.003 -10.657 1.00 94.35 38  A 1 
ATOM   301  C  CE1 . TYR A 1 38  ? -11.229 -9.587  -9.701  1.00 93.82 38  A 1 
ATOM   302  C  CE2 . TYR A 1 38  ? -12.803 -10.794 -11.079 1.00 93.83 38  A 1 
ATOM   303  C  CZ  . TYR A 1 38  ? -12.300 -9.593  -10.595 1.00 94.44 38  A 1 
ATOM   304  O  OH  . TYR A 1 38  ? -12.848 -8.405  -10.998 1.00 93.25 38  A 1 
ATOM   305  N  N   . SER A 1 39  ? -7.849  -15.527 -9.239  1.00 94.24 39  A 1 
ATOM   306  C  CA  . SER A 1 39  ? -7.103  -16.544 -8.504  1.00 93.75 39  A 1 
ATOM   307  C  C   . SER A 1 39  ? -5.592  -16.418 -8.657  1.00 93.99 39  A 1 
ATOM   308  O  O   . SER A 1 39  ? -4.854  -17.247 -8.136  1.00 91.35 39  A 1 
ATOM   309  C  CB  . SER A 1 39  ? -7.529  -17.942 -8.946  1.00 92.33 39  A 1 
ATOM   310  O  OG  . SER A 1 39  ? -8.917  -18.125 -8.753  1.00 85.44 39  A 1 
ATOM   311  N  N   . CYS A 1 40  ? -5.126  -15.402 -9.367  1.00 95.57 40  A 1 
ATOM   312  C  CA  . CYS A 1 40  ? -3.720  -15.265 -9.712  1.00 95.77 40  A 1 
ATOM   313  C  C   . CYS A 1 40  ? -3.179  -13.877 -9.389  1.00 96.05 40  A 1 
ATOM   314  O  O   . CYS A 1 40  ? -3.937  -12.943 -9.153  1.00 95.19 40  A 1 
ATOM   315  C  CB  . CYS A 1 40  ? -3.538  -15.586 -11.199 1.00 95.64 40  A 1 
ATOM   316  S  SG  . CYS A 1 40  ? -4.020  -17.275 -11.627 1.00 95.13 40  A 1 
ATOM   317  N  N   . ASP A 1 41  ? -1.867  -13.759 -9.413  1.00 96.63 41  A 1 
ATOM   318  C  CA  . ASP A 1 41  ? -1.202  -12.468 -9.278  1.00 96.84 41  A 1 
ATOM   319  C  C   . ASP A 1 41  ? -1.308  -11.645 -10.559 1.00 97.09 41  A 1 
ATOM   320  O  O   . ASP A 1 41  ? -1.618  -12.148 -11.637 1.00 96.28 41  A 1 
ATOM   321  C  CB  . ASP A 1 41  ? 0.255   -12.657 -8.874  1.00 96.44 41  A 1 
ATOM   322  C  CG  . ASP A 1 41  ? 0.430   -12.943 -7.393  1.00 95.92 41  A 1 
ATOM   323  O  OD1 . ASP A 1 41  ? -0.380  -12.452 -6.585  1.00 93.96 41  A 1 
ATOM   324  O  OD2 . ASP A 1 41  ? 1.397   -13.640 -7.038  1.00 93.69 41  A 1 
ATOM   325  N  N   . ALA A 1 42  ? -1.022  -10.359 -10.436 1.00 97.41 42  A 1 
ATOM   326  C  CA  . ALA A 1 42  ? -1.155  -9.414  -11.526 1.00 97.63 42  A 1 
ATOM   327  C  C   . ALA A 1 42  ? -0.185  -9.708  -12.678 1.00 97.69 42  A 1 
ATOM   328  O  O   . ALA A 1 42  ? 0.933   -10.168 -12.469 1.00 96.93 42  A 1 
ATOM   329  C  CB  . ALA A 1 42  ? -0.957  -7.998  -10.997 1.00 97.45 42  A 1 
ATOM   330  N  N   . ASN A 1 43  ? -0.614  -9.408  -13.895 1.00 97.51 43  A 1 
ATOM   331  C  CA  . ASN A 1 43  ? 0.206   -9.604  -15.085 1.00 97.67 43  A 1 
ATOM   332  C  C   . ASN A 1 43  ? 0.677   -8.278  -15.690 1.00 98.00 43  A 1 
ATOM   333  O  O   . ASN A 1 43  ? 0.224   -7.200  -15.321 1.00 97.60 43  A 1 
ATOM   334  C  CB  . ASN A 1 43  ? -0.530  -10.491 -16.101 1.00 96.85 43  A 1 
ATOM   335  C  CG  . ASN A 1 43  ? -1.626  -9.780  -16.853 1.00 97.01 43  A 1 
ATOM   336  O  OD1 . ASN A 1 43  ? -2.082  -8.701  -16.513 1.00 93.44 43  A 1 
ATOM   337  N  ND2 . ASN A 1 43  ? -2.072  -10.387 -17.937 1.00 93.68 43  A 1 
ATOM   338  N  N   . MET A 1 44  ? 1.568   -8.387  -16.644 1.00 97.93 44  A 1 
ATOM   339  C  CA  . MET A 1 44  ? 2.168   -7.208  -17.261 1.00 97.90 44  A 1 
ATOM   340  C  C   . MET A 1 44  ? 1.155   -6.344  -18.010 1.00 98.21 44  A 1 
ATOM   341  O  O   . MET A 1 44  ? 1.219   -5.117  -17.951 1.00 98.06 44  A 1 
ATOM   342  C  CB  . MET A 1 44  ? 3.282   -7.641  -18.219 1.00 97.10 44  A 1 
ATOM   343  C  CG  . MET A 1 44  ? 4.227   -6.502  -18.582 1.00 92.64 44  A 1 
ATOM   344  S  SD  . MET A 1 44  ? 5.300   -6.022  -17.211 1.00 88.77 44  A 1 
ATOM   345  C  CE  . MET A 1 44  ? 6.350   -7.477  -17.097 1.00 79.35 44  A 1 
ATOM   346  N  N   . ALA A 1 45  ? 0.223   -6.957  -18.700 1.00 97.94 45  A 1 
ATOM   347  C  CA  . ALA A 1 45  ? -0.784  -6.219  -19.456 1.00 98.10 45  A 1 
ATOM   348  C  C   . ALA A 1 45  ? -1.615  -5.307  -18.549 1.00 98.40 45  A 1 
ATOM   349  O  O   . ALA A 1 45  ? -1.905  -4.165  -18.902 1.00 98.17 45  A 1 
ATOM   350  C  CB  . ALA A 1 45  ? -1.678  -7.198  -20.219 1.00 97.85 45  A 1 
ATOM   351  N  N   . LEU A 1 46  ? -1.981  -5.807  -17.379 1.00 98.44 46  A 1 
ATOM   352  C  CA  . LEU A 1 46  ? -2.686  -5.002  -16.389 1.00 98.51 46  A 1 
ATOM   353  C  C   . LEU A 1 46  ? -1.838  -3.822  -15.926 1.00 98.63 46  A 1 
ATOM   354  O  O   . LEU A 1 46  ? -2.325  -2.690  -15.892 1.00 98.64 46  A 1 
ATOM   355  C  CB  . LEU A 1 46  ? -3.092  -5.884  -15.202 1.00 98.51 46  A 1 
ATOM   356  C  CG  . LEU A 1 46  ? -3.816  -5.129  -14.077 1.00 98.26 46  A 1 
ATOM   357  C  CD1 . LEU A 1 46  ? -5.196  -4.673  -14.519 1.00 97.82 46  A 1 
ATOM   358  C  CD2 . LEU A 1 46  ? -3.928  -6.021  -12.849 1.00 97.77 46  A 1 
ATOM   359  N  N   . LEU A 1 47  ? -0.589  -4.075  -15.596 1.00 98.63 47  A 1 
ATOM   360  C  CA  . LEU A 1 47  ? 0.297   -3.013  -15.122 1.00 98.61 47  A 1 
ATOM   361  C  C   . LEU A 1 47  ? 0.550   -1.964  -16.201 1.00 98.67 47  A 1 
ATOM   362  O  O   . LEU A 1 47  ? 0.558   -0.774  -15.904 1.00 98.41 47  A 1 
ATOM   363  C  CB  . LEU A 1 47  ? 1.623   -3.599  -14.605 1.00 98.35 47  A 1 
ATOM   364  C  CG  . LEU A 1 47  ? 1.656   -3.956  -13.116 1.00 96.28 47  A 1 
ATOM   365  C  CD1 . LEU A 1 47  ? 1.529   -2.709  -12.253 1.00 92.53 47  A 1 
ATOM   366  C  CD2 . LEU A 1 47  ? 0.565   -4.942  -12.716 1.00 92.33 47  A 1 
ATOM   367  N  N   . ASP A 1 48  ? 0.706   -2.376  -17.438 1.00 98.57 48  A 1 
ATOM   368  C  CA  . ASP A 1 48  ? 0.842   -1.432  -18.545 1.00 98.45 48  A 1 
ATOM   369  C  C   . ASP A 1 48  ? -0.390  -0.533  -18.671 1.00 98.50 48  A 1 
ATOM   370  O  O   . ASP A 1 48  ? -0.274  0.674   -18.863 1.00 98.44 48  A 1 
ATOM   371  C  CB  . ASP A 1 48  ? 1.059   -2.185  -19.866 1.00 98.12 48  A 1 
ATOM   372  C  CG  . ASP A 1 48  ? 2.454   -2.783  -20.000 1.00 93.72 48  A 1 
ATOM   373  O  OD1 . ASP A 1 48  ? 3.387   -2.344  -19.291 1.00 90.46 48  A 1 
ATOM   374  O  OD2 . ASP A 1 48  ? 2.609   -3.666  -20.872 1.00 89.68 48  A 1 
ATOM   375  N  N   . SER A 1 49  ? -1.570  -1.105  -18.509 1.00 98.48 49  A 1 
ATOM   376  C  CA  . SER A 1 49  ? -2.807  -0.329  -18.545 1.00 98.48 49  A 1 
ATOM   377  C  C   . SER A 1 49  ? -2.899  0.638   -17.364 1.00 98.67 49  A 1 
ATOM   378  O  O   . SER A 1 49  ? -3.390  1.754   -17.517 1.00 98.47 49  A 1 
ATOM   379  C  CB  . SER A 1 49  ? -4.028  -1.260  -18.585 1.00 97.93 49  A 1 
ATOM   380  O  OG  . SER A 1 49  ? -4.323  -1.797  -17.318 1.00 91.70 49  A 1 
ATOM   381  N  N   . LEU A 1 50  ? -2.400  0.236   -16.205 1.00 98.68 50  A 1 
ATOM   382  C  CA  . LEU A 1 50  ? -2.400  1.080   -15.015 1.00 98.75 50  A 1 
ATOM   383  C  C   . LEU A 1 50  ? -1.454  2.266   -15.171 1.00 98.83 50  A 1 
ATOM   384  O  O   . LEU A 1 50  ? -1.825  3.397   -14.857 1.00 98.76 50  A 1 
ATOM   385  C  CB  . LEU A 1 50  ? -2.036  0.242   -13.791 1.00 98.77 50  A 1 
ATOM   386  C  CG  . LEU A 1 50  ? -1.957  1.038   -12.476 1.00 98.54 50  A 1 
ATOM   387  C  CD1 . LEU A 1 50  ? -3.264  1.749   -12.170 1.00 98.22 50  A 1 
ATOM   388  C  CD2 . LEU A 1 50  ? -1.599  0.105   -11.334 1.00 98.15 50  A 1 
ATOM   389  N  N   . VAL A 1 51  ? -0.260  2.023   -15.667 1.00 98.86 51  A 1 
ATOM   390  C  CA  . VAL A 1 51  ? 0.700   3.099   -15.928 1.00 98.75 51  A 1 
ATOM   391  C  C   . VAL A 1 51  ? 0.084   4.144   -16.853 1.00 98.75 51  A 1 
ATOM   392  O  O   . VAL A 1 51  ? 0.132   5.338   -16.568 1.00 98.67 51  A 1 
ATOM   393  C  CB  . VAL A 1 51  ? 2.004   2.546   -16.530 1.00 98.66 51  A 1 
ATOM   394  C  CG1 . VAL A 1 51  ? 2.927   3.670   -16.997 1.00 98.10 51  A 1 
ATOM   395  C  CG2 . VAL A 1 51  ? 2.756   1.696   -15.508 1.00 98.21 51  A 1 
ATOM   396  N  N   . LYS A 1 52  ? -0.527  3.692   -17.928 1.00 98.78 52  A 1 
ATOM   397  C  CA  . LYS A 1 52  ? -1.196  4.591   -18.870 1.00 98.60 52  A 1 
ATOM   398  C  C   . LYS A 1 52  ? -2.308  5.381   -18.184 1.00 98.67 52  A 1 
ATOM   399  O  O   . LYS A 1 52  ? -2.415  6.593   -18.376 1.00 98.43 52  A 1 
ATOM   400  C  CB  . LYS A 1 52  ? -1.727  3.781   -20.054 1.00 98.29 52  A 1 
ATOM   401  C  CG  . LYS A 1 52  ? -2.395  4.650   -21.112 1.00 92.29 52  A 1 
ATOM   402  C  CD  . LYS A 1 52  ? -2.921  3.837   -22.284 1.00 88.73 52  A 1 
ATOM   403  C  CE  . LYS A 1 52  ? -1.788  3.276   -23.129 1.00 77.88 52  A 1 
ATOM   404  N  NZ  . LYS A 1 52  ? -2.294  2.536   -24.317 1.00 70.08 52  A 1 
ATOM   405  N  N   . PHE A 1 53  ? -3.113  4.719   -17.377 1.00 98.76 53  A 1 
ATOM   406  C  CA  . PHE A 1 53  ? -4.213  5.364   -16.668 1.00 98.72 53  A 1 
ATOM   407  C  C   . PHE A 1 53  ? -3.713  6.437   -15.698 1.00 98.78 53  A 1 
ATOM   408  O  O   . PHE A 1 53  ? -4.220  7.560   -15.709 1.00 98.64 53  A 1 
ATOM   409  C  CB  . PHE A 1 53  ? -5.050  4.318   -15.926 1.00 98.72 53  A 1 
ATOM   410  C  CG  . PHE A 1 53  ? -6.176  4.930   -15.118 1.00 98.68 53  A 1 
ATOM   411  C  CD1 . PHE A 1 53  ? -7.334  5.372   -15.750 1.00 98.38 53  A 1 
ATOM   412  C  CD2 . PHE A 1 53  ? -6.046  5.098   -13.742 1.00 98.39 53  A 1 
ATOM   413  C  CE1 . PHE A 1 53  ? -8.359  5.960   -15.023 1.00 98.04 53  A 1 
ATOM   414  C  CE2 . PHE A 1 53  ? -7.066  5.686   -12.998 1.00 98.04 53  A 1 
ATOM   415  C  CZ  . PHE A 1 53  ? -8.226  6.121   -13.641 1.00 98.08 53  A 1 
ATOM   416  N  N   . ILE A 1 54  ? -2.724  6.109   -14.882 1.00 98.84 54  A 1 
ATOM   417  C  CA  . ILE A 1 54  ? -2.186  7.053   -13.907 1.00 98.83 54  A 1 
ATOM   418  C  C   . ILE A 1 54  ? -1.604  8.283   -14.606 1.00 98.73 54  A 1 
ATOM   419  O  O   . ILE A 1 54  ? -1.939  9.408   -14.246 1.00 98.60 54  A 1 
ATOM   420  C  CB  . ILE A 1 54  ? -1.135  6.375   -13.001 1.00 98.86 54  A 1 
ATOM   421  C  CG1 . ILE A 1 54  ? -1.821  5.359   -12.074 1.00 98.70 54  A 1 
ATOM   422  C  CG2 . ILE A 1 54  ? -0.373  7.422   -12.168 1.00 98.72 54  A 1 
ATOM   423  C  CD1 . ILE A 1 54  ? -0.854  4.483   -11.283 1.00 98.43 54  A 1 
ATOM   424  N  N   . LYS A 1 55  ? -0.776  8.074   -15.610 1.00 98.64 55  A 1 
ATOM   425  C  CA  . LYS A 1 55  ? -0.159  9.191   -16.330 1.00 98.46 55  A 1 
ATOM   426  C  C   . LYS A 1 55  ? -1.199  10.094  -16.988 1.00 98.26 55  A 1 
ATOM   427  O  O   . LYS A 1 55  ? -1.053  11.309  -16.985 1.00 97.41 55  A 1 
ATOM   428  C  CB  . LYS A 1 55  ? 0.847   8.661   -17.357 1.00 97.96 55  A 1 
ATOM   429  C  CG  . LYS A 1 55  ? 2.062   8.013   -16.689 1.00 96.40 55  A 1 
ATOM   430  C  CD  . LYS A 1 55  ? 3.017   7.383   -17.691 1.00 93.96 55  A 1 
ATOM   431  C  CE  . LYS A 1 55  ? 3.857   8.438   -18.407 1.00 89.94 55  A 1 
ATOM   432  N  NZ  . LYS A 1 55  ? 4.915   7.829   -19.234 1.00 86.58 55  A 1 
ATOM   433  N  N   . ARG A 1 56  ? -2.252  9.508   -17.507 1.00 98.47 56  A 1 
ATOM   434  C  CA  . ARG A 1 56  ? -3.340  10.253  -18.153 1.00 98.27 56  A 1 
ATOM   435  C  C   . ARG A 1 56  ? -4.183  11.049  -17.152 1.00 98.24 56  A 1 
ATOM   436  O  O   . ARG A 1 56  ? -4.833  12.018  -17.537 1.00 97.35 56  A 1 
ATOM   437  C  CB  . ARG A 1 56  ? -4.197  9.280   -18.955 1.00 97.47 56  A 1 
ATOM   438  C  CG  . ARG A 1 56  ? -5.267  9.950   -19.808 1.00 87.46 56  A 1 
ATOM   439  C  CD  . ARG A 1 56  ? -5.857  8.949   -20.789 1.00 86.41 56  A 1 
ATOM   440  N  NE  . ARG A 1 56  ? -6.954  9.532   -21.571 1.00 77.44 56  A 1 
ATOM   441  C  CZ  . ARG A 1 56  ? -8.249  9.401   -21.308 1.00 71.98 56  A 1 
ATOM   442  N  NH1 . ARG A 1 56  ? -8.652  8.698   -20.277 1.00 64.20 56  A 1 
ATOM   443  N  NH2 . ARG A 1 56  ? -9.131  9.979   -22.076 1.00 64.70 56  A 1 
ATOM   444  N  N   . ASN A 1 57  ? -4.173  10.651  -15.889 1.00 98.32 57  A 1 
ATOM   445  C  CA  . ASN A 1 57  ? -4.988  11.261  -14.840 1.00 98.38 57  A 1 
ATOM   446  C  C   . ASN A 1 57  ? -4.157  11.982  -13.778 1.00 98.21 57  A 1 
ATOM   447  O  O   . ASN A 1 57  ? -4.589  12.112  -12.632 1.00 97.49 57  A 1 
ATOM   448  C  CB  . ASN A 1 57  ? -5.913  10.198  -14.224 1.00 98.26 57  A 1 
ATOM   449  C  CG  . ASN A 1 57  ? -6.995  9.775   -15.186 1.00 97.54 57  A 1 
ATOM   450  O  OD1 . ASN A 1 57  ? -8.036  10.397  -15.286 1.00 90.25 57  A 1 
ATOM   451  N  ND2 . ASN A 1 57  ? -6.757  8.721   -15.934 1.00 90.14 57  A 1 
ATOM   452  N  N   . THR A 1 58  ? -2.992  12.448  -14.152 1.00 98.38 58  A 1 
ATOM   453  C  CA  . THR A 1 58  ? -2.100  13.189  -13.269 1.00 98.26 58  A 1 
ATOM   454  C  C   . THR A 1 58  ? -1.778  14.550  -13.877 1.00 97.69 58  A 1 
ATOM   455  O  O   . THR A 1 58  ? -1.324  14.620  -15.014 1.00 95.74 58  A 1 
ATOM   456  C  CB  . THR A 1 58  ? -0.806  12.411  -13.018 1.00 97.95 58  A 1 
ATOM   457  O  OG1 . THR A 1 58  ? -1.099  11.171  -12.407 1.00 95.24 58  A 1 
ATOM   458  C  CG2 . THR A 1 58  ? 0.140   13.166  -12.100 1.00 96.24 58  A 1 
ATOM   459  N  N   . ASP A 1 59  ? -1.996  15.601  -13.110 1.00 96.46 59  A 1 
ATOM   460  C  CA  . ASP A 1 59  ? -1.595  16.944  -13.512 1.00 95.33 59  A 1 
ATOM   461  C  C   . ASP A 1 59  ? -0.214  17.305  -12.949 1.00 95.53 59  A 1 
ATOM   462  O  O   . ASP A 1 59  ? 0.464   16.487  -12.330 1.00 92.61 59  A 1 
ATOM   463  C  CB  . ASP A 1 59  ? -2.684  17.958  -13.133 1.00 92.28 59  A 1 
ATOM   464  C  CG  . ASP A 1 59  ? -2.894  18.140  -11.641 1.00 84.19 59  A 1 
ATOM   465  O  OD1 . ASP A 1 59  ? -1.995  17.786  -10.854 1.00 78.37 59  A 1 
ATOM   466  O  OD2 . ASP A 1 59  ? -3.957  18.673  -11.270 1.00 78.34 59  A 1 
ATOM   467  N  N   . VAL A 1 60  ? 0.218   18.542  -13.188 1.00 94.84 60  A 1 
ATOM   468  C  CA  . VAL A 1 60  ? 1.557   18.997  -12.793 1.00 94.34 60  A 1 
ATOM   469  C  C   . VAL A 1 60  ? 1.795   18.849  -11.284 1.00 94.71 60  A 1 
ATOM   470  O  O   . VAL A 1 60  ? 2.888   18.473  -10.871 1.00 92.35 60  A 1 
ATOM   471  C  CB  . VAL A 1 60  ? 1.780   20.454  -13.232 1.00 92.52 60  A 1 
ATOM   472  C  CG1 . VAL A 1 60  ? 3.119   20.994  -12.751 1.00 82.42 60  A 1 
ATOM   473  C  CG2 . VAL A 1 60  ? 1.733   20.561  -14.754 1.00 83.02 60  A 1 
ATOM   474  N  N   . ASN A 1 61  ? 0.788   19.108  -10.481 1.00 95.37 61  A 1 
ATOM   475  C  CA  . ASN A 1 61  ? 0.887   19.015  -9.024  1.00 95.68 61  A 1 
ATOM   476  C  C   . ASN A 1 61  ? 0.417   17.673  -8.462  1.00 96.56 61  A 1 
ATOM   477  O  O   . ASN A 1 61  ? 0.189   17.549  -7.262  1.00 94.21 61  A 1 
ATOM   478  C  CB  . ASN A 1 61  ? 0.120   20.184  -8.390  1.00 93.11 61  A 1 
ATOM   479  C  CG  . ASN A 1 61  ? 0.745   21.526  -8.715  1.00 87.06 61  A 1 
ATOM   480  O  OD1 . ASN A 1 61  ? 1.949   21.676  -8.786  1.00 77.19 61  A 1 
ATOM   481  N  ND2 . ASN A 1 61  ? -0.074  22.535  -8.915  1.00 76.26 61  A 1 
ATOM   482  N  N   . GLY A 1 62  ? 0.281   16.676  -9.330  1.00 97.02 62  A 1 
ATOM   483  C  CA  . GLY A 1 62  ? -0.134  15.334  -8.929  1.00 97.63 62  A 1 
ATOM   484  C  C   . GLY A 1 62  ? 0.928   14.264  -9.176  1.00 98.29 62  A 1 
ATOM   485  O  O   . GLY A 1 62  ? 0.648   13.083  -8.995  1.00 97.69 62  A 1 
ATOM   486  N  N   . LYS A 1 63  ? 2.122   14.670  -9.588  1.00 98.11 63  A 1 
ATOM   487  C  CA  . LYS A 1 63  ? 3.215   13.743  -9.901  1.00 98.21 63  A 1 
ATOM   488  C  C   . LYS A 1 63  ? 3.924   13.272  -8.624  1.00 98.31 63  A 1 
ATOM   489  O  O   . LYS A 1 63  ? 5.119   13.503  -8.426  1.00 98.05 63  A 1 
ATOM   490  C  CB  . LYS A 1 63  ? 4.187   14.375  -10.902 1.00 97.99 63  A 1 
ATOM   491  C  CG  . LYS A 1 63  ? 3.555   14.616  -12.266 1.00 96.85 63  A 1 
ATOM   492  C  CD  . LYS A 1 63  ? 4.582   15.176  -13.227 1.00 94.45 63  A 1 
ATOM   493  C  CE  . LYS A 1 63  ? 3.966   15.419  -14.597 1.00 89.71 63  A 1 
ATOM   494  N  NZ  . LYS A 1 63  ? 4.975   15.943  -15.556 1.00 82.36 63  A 1 
ATOM   495  N  N   . VAL A 1 64  ? 3.164   12.634  -7.775  1.00 98.65 64  A 1 
ATOM   496  C  CA  . VAL A 1 64  ? 3.623   12.138  -6.478  1.00 98.73 64  A 1 
ATOM   497  C  C   . VAL A 1 64  ? 3.042   10.744  -6.264  1.00 98.83 64  A 1 
ATOM   498  O  O   . VAL A 1 64  ? 1.860   10.512  -6.531  1.00 98.80 64  A 1 
ATOM   499  C  CB  . VAL A 1 64  ? 3.196   13.067  -5.331  1.00 98.61 64  A 1 
ATOM   500  C  CG1 . VAL A 1 64  ? 3.821   12.625  -4.012  1.00 98.03 64  A 1 
ATOM   501  C  CG2 . VAL A 1 64  ? 3.593   14.515  -5.595  1.00 98.01 64  A 1 
ATOM   502  N  N   . MET A 1 65  ? 3.864   9.825   -5.787  1.00 98.82 65  A 1 
ATOM   503  C  CA  . MET A 1 65  ? 3.420   8.441   -5.598  1.00 98.98 65  A 1 
ATOM   504  C  C   . MET A 1 65  ? 4.151   7.775   -4.444  1.00 98.94 65  A 1 
ATOM   505  O  O   . MET A 1 65  ? 5.375   7.816   -4.366  1.00 98.86 65  A 1 
ATOM   506  C  CB  . MET A 1 65  ? 3.631   7.656   -6.890  1.00 98.81 65  A 1 
ATOM   507  C  CG  . MET A 1 65  ? 3.245   6.183   -6.780  1.00 98.36 65  A 1 
ATOM   508  S  SD  . MET A 1 65  ? 3.447   5.280   -8.330  1.00 98.13 65  A 1 
ATOM   509  C  CE  . MET A 1 65  ? 2.096   5.977   -9.277  1.00 95.33 65  A 1 
ATOM   510  N  N   . VAL A 1 66  ? 3.385   7.116   -3.593  1.00 98.97 66  A 1 
ATOM   511  C  CA  . VAL A 1 66  ? 3.929   6.184   -2.613  1.00 98.93 66  A 1 
ATOM   512  C  C   . VAL A 1 66  ? 3.761   4.774   -3.152  1.00 98.93 66  A 1 
ATOM   513  O  O   . VAL A 1 66  ? 2.666   4.405   -3.573  1.00 98.77 66  A 1 
ATOM   514  C  CB  . VAL A 1 66  ? 3.223   6.314   -1.253  1.00 98.68 66  A 1 
ATOM   515  C  CG1 . VAL A 1 66  ? 3.784   5.311   -0.250  1.00 94.27 66  A 1 
ATOM   516  C  CG2 . VAL A 1 66  ? 3.395   7.718   -0.694  1.00 93.56 66  A 1 
ATOM   517  N  N   . TYR A 1 67  ? 4.830   3.999   -3.141  1.00 98.86 67  A 1 
ATOM   518  C  CA  . TYR A 1 67  ? 4.727   2.568   -3.404  1.00 98.77 67  A 1 
ATOM   519  C  C   . TYR A 1 67  ? 4.795   1.810   -2.085  1.00 98.76 67  A 1 
ATOM   520  O  O   . TYR A 1 67  ? 5.839   1.775   -1.435  1.00 98.32 67  A 1 
ATOM   521  C  CB  . TYR A 1 67  ? 5.799   2.089   -4.386  1.00 98.60 67  A 1 
ATOM   522  C  CG  . TYR A 1 67  ? 5.535   0.645   -4.720  1.00 97.69 67  A 1 
ATOM   523  C  CD1 . TYR A 1 67  ? 4.503   0.308   -5.603  1.00 95.63 67  A 1 
ATOM   524  C  CD2 . TYR A 1 67  ? 6.199   -0.393  -4.057  1.00 95.84 67  A 1 
ATOM   525  C  CE1 . TYR A 1 67  ? 4.143   -1.019  -5.822  1.00 93.76 67  A 1 
ATOM   526  C  CE2 . TYR A 1 67  ? 5.843   -1.734  -4.266  1.00 93.47 67  A 1 
ATOM   527  C  CZ  . TYR A 1 67  ? 4.811   -2.031  -5.147  1.00 92.58 67  A 1 
ATOM   528  O  OH  . TYR A 1 67  ? 4.427   -3.334  -5.345  1.00 89.85 67  A 1 
ATOM   529  N  N   . ASN A 1 68  ? 3.684   1.194   -1.686  1.00 98.59 68  A 1 
ATOM   530  C  CA  . ASN A 1 68  ? 3.528   0.617   -0.355  1.00 98.56 68  A 1 
ATOM   531  C  C   . ASN A 1 68  ? 3.998   -0.843  -0.206  1.00 98.55 68  A 1 
ATOM   532  O  O   . ASN A 1 68  ? 3.524   -1.546  0.676   1.00 96.70 68  A 1 
ATOM   533  C  CB  . ASN A 1 68  ? 2.074   0.785   0.114   1.00 97.93 68  A 1 
ATOM   534  C  CG  . ASN A 1 68  ? 1.861   2.036   0.932   1.00 98.01 68  A 1 
ATOM   535  O  OD1 . ASN A 1 68  ? 1.407   3.058   0.436   1.00 91.54 68  A 1 
ATOM   536  N  ND2 . ASN A 1 68  ? 2.162   1.978   2.209   1.00 91.69 68  A 1 
ATOM   537  N  N   . GLY A 1 69  ? 4.933   -1.282  -1.035  1.00 98.27 69  A 1 
ATOM   538  C  CA  . GLY A 1 69  ? 5.558   -2.586  -0.883  1.00 98.14 69  A 1 
ATOM   539  C  C   . GLY A 1 69  ? 4.836   -3.751  -1.549  1.00 98.33 69  A 1 
ATOM   540  O  O   . GLY A 1 69  ? 3.837   -3.568  -2.243  1.00 97.07 69  A 1 
ATOM   541  N  N   . ASP A 1 70  ? 5.369   -4.947  -1.321  1.00 98.22 70  A 1 
ATOM   542  C  CA  . ASP A 1 70  ? 4.988   -6.208  -1.961  1.00 98.27 70  A 1 
ATOM   543  C  C   . ASP A 1 70  ? 5.062   -6.169  -3.492  1.00 98.14 70  A 1 
ATOM   544  O  O   . ASP A 1 70  ? 4.076   -6.021  -4.211  1.00 96.56 70  A 1 
ATOM   545  C  CB  . ASP A 1 70  ? 3.667   -6.745  -1.435  1.00 97.95 70  A 1 
ATOM   546  C  CG  . ASP A 1 70  ? 3.814   -7.584  -0.165  1.00 97.66 70  A 1 
ATOM   547  O  OD1 . ASP A 1 70  ? 4.942   -7.739  0.342   1.00 96.25 70  A 1 
ATOM   548  O  OD2 . ASP A 1 70  ? 2.782   -8.121  0.294   1.00 96.44 70  A 1 
ATOM   549  N  N   . ILE A 1 71  ? 6.273   -6.345  -3.966  1.00 97.98 71  A 1 
ATOM   550  C  CA  . ILE A 1 71  ? 6.585   -6.431  -5.384  1.00 97.71 71  A 1 
ATOM   551  C  C   . ILE A 1 71  ? 6.483   -7.870  -5.878  1.00 97.74 71  A 1 
ATOM   552  O  O   . ILE A 1 71  ? 5.942   -8.138  -6.947  1.00 97.07 71  A 1 
ATOM   553  C  CB  . ILE A 1 71  ? 8.009   -5.904  -5.613  1.00 97.38 71  A 1 
ATOM   554  C  CG1 . ILE A 1 71  ? 8.107   -4.400  -5.296  1.00 94.50 71  A 1 
ATOM   555  C  CG2 . ILE A 1 71  ? 8.469   -6.191  -7.047  1.00 93.27 71  A 1 
ATOM   556  C  CD1 . ILE A 1 71  ? 9.542   -3.906  -5.114  1.00 92.50 71  A 1 
ATOM   557  N  N   . VAL A 1 72  ? 7.041   -8.790  -5.112  1.00 96.70 72  A 1 
ATOM   558  C  CA  . VAL A 1 72  ? 7.319   -10.144 -5.566  1.00 96.49 72  A 1 
ATOM   559  C  C   . VAL A 1 72  ? 6.028   -10.961 -5.657  1.00 96.57 72  A 1 
ATOM   560  O  O   . VAL A 1 72  ? 5.195   -10.932 -4.754  1.00 95.60 72  A 1 
ATOM   561  C  CB  . VAL A 1 72  ? 8.344   -10.831 -4.649  1.00 95.56 72  A 1 
ATOM   562  C  CG1 . VAL A 1 72  ? 8.759   -12.190 -5.195  1.00 93.56 72  A 1 
ATOM   563  C  CG2 . VAL A 1 72  ? 9.592   -9.974  -4.479  1.00 93.99 72  A 1 
ATOM   564  N  N   . SER A 1 73  ? 5.901   -11.701 -6.745  1.00 95.68 73  A 1 
ATOM   565  C  CA  . SER A 1 73  ? 4.774   -12.614 -6.954  1.00 94.59 73  A 1 
ATOM   566  C  C   . SER A 1 73  ? 4.822   -13.805 -5.989  1.00 93.04 73  A 1 
ATOM   567  O  O   . SER A 1 73  ? 5.794   -13.988 -5.250  1.00 87.37 73  A 1 
ATOM   568  C  CB  . SER A 1 73  ? 4.767   -13.082 -8.411  1.00 92.80 73  A 1 
ATOM   569  O  OG  . SER A 1 73  ? 3.632   -13.865 -8.698  1.00 83.88 73  A 1 
ATOM   570  N  N   . ARG A 1 74  ? 3.773   -14.608 -6.003  1.00 88.14 74  A 1 
ATOM   571  C  CA  . ARG A 1 74  ? 3.614   -15.703 -5.049  1.00 82.72 74  A 1 
ATOM   572  C  C   . ARG A 1 74  ? 4.757   -16.711 -5.112  1.00 80.27 74  A 1 
ATOM   573  O  O   . ARG A 1 74  ? 5.262   -17.033 -6.186  1.00 71.84 74  A 1 
ATOM   574  C  CB  . ARG A 1 74  ? 2.280   -16.412 -5.265  1.00 77.72 74  A 1 
ATOM   575  C  CG  . ARG A 1 74  ? 1.080   -15.478 -5.185  1.00 71.66 74  A 1 
ATOM   576  C  CD  . ARG A 1 74  ? 0.930   -14.871 -3.796  1.00 69.21 74  A 1 
ATOM   577  N  NE  . ARG A 1 74  ? 0.039   -13.723 -3.845  1.00 67.43 74  A 1 
ATOM   578  C  CZ  . ARG A 1 74  ? -0.518  -13.131 -2.799  1.00 65.29 74  A 1 
ATOM   579  N  NH1 . ARG A 1 74  ? -0.308  -13.582 -1.581  1.00 59.71 74  A 1 
ATOM   580  N  NH2 . ARG A 1 74  ? -1.271  -12.080 -2.978  1.00 58.72 74  A 1 
ATOM   581  N  N   . ALA A 1 75  ? 5.095   -17.227 -3.948  1.00 72.16 75  A 1 
ATOM   582  C  CA  . ALA A 1 75  ? 6.142   -18.230 -3.821  1.00 67.77 75  A 1 
ATOM   583  C  C   . ALA A 1 75  ? 5.815   -19.487 -4.629  1.00 70.74 75  A 1 
ATOM   584  O  O   . ALA A 1 75  ? 4.714   -20.029 -4.561  1.00 64.65 75  A 1 
ATOM   585  C  CB  . ALA A 1 75  ? 6.362   -18.553 -2.348  1.00 58.75 75  A 1 
ATOM   586  N  N   . ILE A 1 76  ? 6.798   -19.934 -5.365  1.00 73.52 76  A 1 
ATOM   587  C  CA  . ILE A 1 76  ? 6.746   -21.095 -6.246  1.00 70.27 76  A 1 
ATOM   588  C  C   . ILE A 1 76  ? 8.151   -21.707 -6.206  1.00 71.87 76  A 1 
ATOM   589  O  O   . ILE A 1 76  ? 9.046   -21.094 -5.615  1.00 65.74 76  A 1 
ATOM   590  C  CB  . ILE A 1 76  ? 6.296   -20.621 -7.659  1.00 63.01 76  A 1 
ATOM   591  C  CG1 . ILE A 1 76  ? 5.737   -21.736 -8.527  1.00 56.34 76  A 1 
ATOM   592  C  CG2 . ILE A 1 76  ? 7.420   -19.894 -8.402  1.00 54.79 76  A 1 
ATOM   593  C  CD1 . ILE A 1 76  ? 4.350   -22.194 -8.139  1.00 51.26 76  A 1 
ATOM   594  N  N   . PRO A 1 77  ? 8.416   -22.864 -6.792  1.00 67.95 77  A 1 
ATOM   595  C  CA  . PRO A 1 77  ? 9.780   -23.405 -6.810  1.00 66.37 77  A 1 
ATOM   596  C  C   . PRO A 1 77  ? 10.876  -22.421 -7.222  1.00 70.47 77  A 1 
ATOM   597  O  O   . PRO A 1 77  ? 11.986  -22.500 -6.713  1.00 65.18 77  A 1 
ATOM   598  C  CB  . PRO A 1 77  ? 9.689   -24.582 -7.771  1.00 58.98 77  A 1 
ATOM   599  C  CG  . PRO A 1 77  ? 8.283   -25.086 -7.552  1.00 56.95 77  A 1 
ATOM   600  C  CD  . PRO A 1 77  ? 7.467   -23.829 -7.329  1.00 62.14 77  A 1 
ATOM   601  N  N   . LYS A 1 78  ? 10.564  -21.483 -8.106  1.00 75.24 78  A 1 
ATOM   602  C  CA  . LYS A 1 78  ? 11.521  -20.459 -8.547  1.00 74.73 78  A 1 
ATOM   603  C  C   . LYS A 1 78  ? 11.713  -19.315 -7.549  1.00 78.12 78  A 1 
ATOM   604  O  O   . LYS A 1 78  ? 12.582  -18.478 -7.775  1.00 73.72 78  A 1 
ATOM   605  C  CB  . LYS A 1 78  ? 11.118  -19.897 -9.907  1.00 68.95 78  A 1 
ATOM   606  C  CG  . LYS A 1 78  ? 11.326  -20.898 -11.041 1.00 62.09 78  A 1 
ATOM   607  C  CD  . LYS A 1 78  ? 11.132  -20.207 -12.387 1.00 57.68 78  A 1 
ATOM   608  C  CE  . LYS A 1 78  ? 11.426  -21.167 -13.531 1.00 50.76 78  A 1 
ATOM   609  N  NZ  . LYS A 1 78  ? 11.330  -20.487 -14.844 1.00 44.62 78  A 1 
ATOM   610  N  N   . TYR A 1 79  ? 10.924  -19.258 -6.495  1.00 80.93 79  A 1 
ATOM   611  C  CA  . TYR A 1 79  ? 11.054  -18.201 -5.500  1.00 81.67 79  A 1 
ATOM   612  C  C   . TYR A 1 79  ? 12.364  -18.387 -4.721  1.00 84.19 79  A 1 
ATOM   613  O  O   . TYR A 1 79  ? 12.474  -19.267 -3.868  1.00 82.07 79  A 1 
ATOM   614  C  CB  . TYR A 1 79  ? 9.838   -18.196 -4.583  1.00 77.85 79  A 1 
ATOM   615  C  CG  . TYR A 1 79  ? 9.847   -17.072 -3.567  1.00 74.72 79  A 1 
ATOM   616  C  CD1 . TYR A 1 79  ? 9.470   -15.773 -3.946  1.00 70.35 79  A 1 
ATOM   617  C  CD2 . TYR A 1 79  ? 10.219  -17.307 -2.247  1.00 70.86 79  A 1 
ATOM   618  C  CE1 . TYR A 1 79  ? 9.460   -14.739 -3.015  1.00 65.41 79  A 1 
ATOM   619  C  CE2 . TYR A 1 79  ? 10.220  -16.270 -1.311  1.00 65.72 79  A 1 
ATOM   620  C  CZ  . TYR A 1 79  ? 9.836   -14.985 -1.694  1.00 66.26 79  A 1 
ATOM   621  O  OH  . TYR A 1 79  ? 9.828   -13.970 -0.779  1.00 59.89 79  A 1 
ATOM   622  N  N   . ASN A 1 80  ? 13.338  -17.584 -5.048  1.00 88.58 80  A 1 
ATOM   623  C  CA  . ASN A 1 80  ? 14.671  -17.656 -4.477  1.00 89.57 80  A 1 
ATOM   624  C  C   . ASN A 1 80  ? 15.322  -16.265 -4.503  1.00 91.15 80  A 1 
ATOM   625  O  O   . ASN A 1 80  ? 14.685  -15.276 -4.886  1.00 91.18 80  A 1 
ATOM   626  C  CB  . ASN A 1 80  ? 15.489  -18.724 -5.223  1.00 87.33 80  A 1 
ATOM   627  C  CG  . ASN A 1 80  ? 15.673  -18.427 -6.696  1.00 85.84 80  A 1 
ATOM   628  O  OD1 . ASN A 1 80  ? 15.696  -17.295 -7.146  1.00 81.02 80  A 1 
ATOM   629  N  ND2 . ASN A 1 80  ? 15.834  -19.460 -7.499  1.00 81.15 80  A 1 
ATOM   630  N  N   . LEU A 1 81  ? 16.557  -16.198 -4.095  1.00 91.11 81  A 1 
ATOM   631  C  CA  . LEU A 1 81  ? 17.300  -14.938 -4.022  1.00 92.06 81  A 1 
ATOM   632  C  C   . LEU A 1 81  ? 17.300  -14.183 -5.351  1.00 93.42 81  A 1 
ATOM   633  O  O   . LEU A 1 81  ? 16.993  -12.991 -5.384  1.00 93.29 81  A 1 
ATOM   634  C  CB  . LEU A 1 81  ? 18.729  -15.248 -3.559  1.00 90.28 81  A 1 
ATOM   635  C  CG  . LEU A 1 81  ? 19.633  -14.027 -3.409  1.00 85.93 81  A 1 
ATOM   636  C  CD1 . LEU A 1 81  ? 19.143  -13.147 -2.272  1.00 80.54 81  A 1 
ATOM   637  C  CD2 . LEU A 1 81  ? 21.060  -14.466 -3.118  1.00 80.27 81  A 1 
ATOM   638  N  N   . ASP A 1 82  ? 17.620  -14.863 -6.427  1.00 93.61 82  A 1 
ATOM   639  C  CA  . ASP A 1 82  ? 17.712  -14.222 -7.740  1.00 94.00 82  A 1 
ATOM   640  C  C   . ASP A 1 82  ? 16.347  -13.752 -8.237  1.00 94.91 82  A 1 
ATOM   641  O  O   . ASP A 1 82  ? 16.235  -12.681 -8.835  1.00 94.67 82  A 1 
ATOM   642  C  CB  . ASP A 1 82  ? 18.336  -15.186 -8.750  1.00 93.17 82  A 1 
ATOM   643  C  CG  . ASP A 1 82  ? 19.815  -15.449 -8.486  1.00 84.65 82  A 1 
ATOM   644  O  OD1 . ASP A 1 82  ? 20.476  -14.589 -7.890  1.00 79.90 82  A 1 
ATOM   645  O  OD2 . ASP A 1 82  ? 20.289  -16.530 -8.907  1.00 78.56 82  A 1 
ATOM   646  N  N   . TYR A 1 83  ? 15.315  -14.520 -7.956  1.00 94.32 83  A 1 
ATOM   647  C  CA  . TYR A 1 83  ? 13.954  -14.158 -8.322  1.00 94.51 83  A 1 
ATOM   648  C  C   . TYR A 1 83  ? 13.502  -12.880 -7.611  1.00 95.26 83  A 1 
ATOM   649  O  O   . TYR A 1 83  ? 12.932  -11.983 -8.235  1.00 95.05 83  A 1 
ATOM   650  C  CB  . TYR A 1 83  ? 13.017  -15.326 -8.004  1.00 93.69 83  A 1 
ATOM   651  C  CG  . TYR A 1 83  ? 11.608  -15.128 -8.497  1.00 92.26 83  A 1 
ATOM   652  C  CD1 . TYR A 1 83  ? 11.263  -15.440 -9.815  1.00 90.08 83  A 1 
ATOM   653  C  CD2 . TYR A 1 83  ? 10.617  -14.636 -7.643  1.00 89.55 83  A 1 
ATOM   654  C  CE1 . TYR A 1 83  ? 9.956   -15.274 -10.275 1.00 87.66 83  A 1 
ATOM   655  C  CE2 . TYR A 1 83  ? 9.298   -14.468 -8.094  1.00 87.67 83  A 1 
ATOM   656  C  CZ  . TYR A 1 83  ? 8.976   -14.787 -9.411  1.00 87.44 83  A 1 
ATOM   657  O  OH  . TYR A 1 83  ? 7.691   -14.629 -9.854  1.00 84.03 83  A 1 
ATOM   658  N  N   . VAL A 1 84  ? 13.783  -12.779 -6.320  1.00 95.87 84  A 1 
ATOM   659  C  CA  . VAL A 1 84  ? 13.470  -11.579 -5.548  1.00 96.37 84  A 1 
ATOM   660  C  C   . VAL A 1 84  ? 14.237  -10.368 -6.081  1.00 97.07 84  A 1 
ATOM   661  O  O   . VAL A 1 84  ? 13.647  -9.317  -6.324  1.00 97.20 84  A 1 
ATOM   662  C  CB  . VAL A 1 84  ? 13.757  -11.791 -4.049  1.00 96.00 84  A 1 
ATOM   663  C  CG1 . VAL A 1 84  ? 13.629  -10.496 -3.253  1.00 95.07 84  A 1 
ATOM   664  C  CG2 . VAL A 1 84  ? 12.787  -12.826 -3.466  1.00 95.21 84  A 1 
ATOM   665  N  N   . LYS A 1 85  ? 15.529  -10.524 -6.302  1.00 96.75 85  A 1 
ATOM   666  C  CA  . LYS A 1 85  ? 16.347  -9.436  -6.840  1.00 97.12 85  A 1 
ATOM   667  C  C   . LYS A 1 85  ? 15.827  -8.959  -8.192  1.00 97.48 85  A 1 
ATOM   668  O  O   . LYS A 1 85  ? 15.650  -7.765  -8.402  1.00 97.65 85  A 1 
ATOM   669  C  CB  . LYS A 1 85  ? 17.805  -9.875  -6.958  1.00 97.15 85  A 1 
ATOM   670  C  CG  . LYS A 1 85  ? 18.521  -9.940  -5.610  1.00 96.18 85  A 1 
ATOM   671  C  CD  . LYS A 1 85  ? 19.990  -10.293 -5.820  1.00 94.49 85  A 1 
ATOM   672  C  CE  . LYS A 1 85  ? 20.765  -10.193 -4.515  1.00 90.41 85  A 1 
ATOM   673  N  NZ  . LYS A 1 85  ? 22.199  -10.477 -4.726  1.00 84.31 85  A 1 
ATOM   674  N  N   . GLN A 1 86  ? 15.560  -9.887  -9.087  1.00 96.92 86  A 1 
ATOM   675  C  CA  . GLN A 1 86  ? 15.064  -9.532  -10.414 1.00 96.98 86  A 1 
ATOM   676  C  C   . GLN A 1 86  ? 13.698  -8.849  -10.347 1.00 97.37 86  A 1 
ATOM   677  O  O   . GLN A 1 86  ? 13.431  -7.928  -11.118 1.00 97.26 86  A 1 
ATOM   678  C  CB  . GLN A 1 86  ? 15.016  -10.776 -11.303 1.00 96.22 86  A 1 
ATOM   679  C  CG  . GLN A 1 86  ? 14.691  -10.459 -12.766 1.00 87.95 86  A 1 
ATOM   680  C  CD  . GLN A 1 86  ? 15.729  -9.553  -13.401 1.00 82.82 86  A 1 
ATOM   681  O  OE1 . GLN A 1 86  ? 16.898  -9.894  -13.461 1.00 76.28 86  A 1 
ATOM   682  N  NE2 . GLN A 1 86  ? 15.335  -8.393  -13.873 1.00 71.27 86  A 1 
ATOM   683  N  N   . SER A 1 87  ? 12.855  -9.275  -9.423  1.00 97.18 87  A 1 
ATOM   684  C  CA  . SER A 1 87  ? 11.551  -8.633  -9.219  1.00 97.20 87  A 1 
ATOM   685  C  C   . SER A 1 87  ? 11.706  -7.168  -8.812  1.00 97.73 87  A 1 
ATOM   686  O  O   . SER A 1 87  ? 10.980  -6.310  -9.312  1.00 97.69 87  A 1 
ATOM   687  C  CB  . SER A 1 87  ? 10.746  -9.375  -8.157  1.00 96.86 87  A 1 
ATOM   688  O  OG  . SER A 1 87  ? 10.447  -10.693 -8.580  1.00 92.02 87  A 1 
ATOM   689  N  N   . ILE A 1 88  ? 12.662  -6.872  -7.948  1.00 98.24 88  A 1 
ATOM   690  C  CA  . ILE A 1 88  ? 12.927  -5.497  -7.517  1.00 98.45 88  A 1 
ATOM   691  C  C   . ILE A 1 88  ? 13.486  -4.664  -8.669  1.00 98.54 88  A 1 
ATOM   692  O  O   . ILE A 1 88  ? 13.079  -3.517  -8.866  1.00 98.50 88  A 1 
ATOM   693  C  CB  . ILE A 1 88  ? 13.856  -5.485  -6.286  1.00 98.36 88  A 1 
ATOM   694  C  CG1 . ILE A 1 88  ? 13.133  -6.138  -5.092  1.00 97.64 88  A 1 
ATOM   695  C  CG2 . ILE A 1 88  ? 14.291  -4.058  -5.934  1.00 97.93 88  A 1 
ATOM   696  C  CD1 . ILE A 1 88  ? 14.045  -6.439  -3.912  1.00 95.46 88  A 1 
ATOM   697  N  N   . VAL A 1 89  ? 14.380  -5.230  -9.449  1.00 98.64 89  A 1 
ATOM   698  C  CA  . VAL A 1 89  ? 14.887  -4.570  -10.657 1.00 98.65 89  A 1 
ATOM   699  C  C   . VAL A 1 89  ? 13.731  -4.210  -11.591 1.00 98.61 89  A 1 
ATOM   700  O  O   . VAL A 1 89  ? 13.630  -3.075  -12.058 1.00 98.46 89  A 1 
ATOM   701  C  CB  . VAL A 1 89  ? 15.911  -5.453  -11.385 1.00 98.57 89  A 1 
ATOM   702  C  CG1 . VAL A 1 89  ? 16.301  -4.873  -12.748 1.00 97.88 89  A 1 
ATOM   703  C  CG2 . VAL A 1 89  ? 17.172  -5.622  -10.552 1.00 97.92 89  A 1 
ATOM   704  N  N   . ASN A 1 90  ? 12.832  -5.188  -11.837 1.00 98.03 90  A 1 
ATOM   705  C  CA  . ASN A 1 90  ? 11.723  -4.998  -12.679 1.00 97.86 90  A 1 
ATOM   706  C  C   . ASN A 1 90  ? 10.740  -3.986  -12.168 1.00 98.00 90  A 1 
ATOM   707  O  O   . ASN A 1 90  ? 10.221  -3.200  -12.897 1.00 97.50 90  A 1 
ATOM   708  C  CB  . ASN A 1 90  ? 11.075  -6.334  -12.986 1.00 97.24 90  A 1 
ATOM   709  C  CG  . ASN A 1 90  ? 11.856  -7.192  -13.835 1.00 96.13 90  A 1 
ATOM   710  O  OD1 . ASN A 1 90  ? 13.024  -6.910  -14.195 1.00 94.26 90  A 1 
ATOM   711  N  ND2 . ASN A 1 90  ? 11.635  -8.145  -14.318 1.00 93.22 90  A 1 
ATOM   712  N  N   . ALA A 1 91  ? 10.472  -3.969  -10.874 1.00 98.40 91  A 1 
ATOM   713  C  CA  . ALA A 1 91  ? 9.580   -2.987  -10.262 1.00 98.47 91  A 1 
ATOM   714  C  C   . ALA A 1 91  ? 10.151  -1.579  -10.349 1.00 98.67 91  A 1 
ATOM   715  O  O   . ALA A 1 91  ? 9.426   -0.621  -10.598 1.00 98.51 91  A 1 
ATOM   716  C  CB  . ALA A 1 91  ? 9.319   -3.368  -8.818  1.00 98.20 91  A 1 
ATOM   717  N  N   . THR A 1 92  ? 11.458  -1.438  -10.186 1.00 98.52 92  A 1 
ATOM   718  C  CA  . THR A 1 92  ? 12.121  -0.151  -10.351 1.00 98.68 92  A 1 
ATOM   719  C  C   . THR A 1 92  ? 11.948  0.377   -11.772 1.00 98.60 92  A 1 
ATOM   720  O  O   . THR A 1 92  ? 11.632  1.550   -11.957 1.00 98.50 92  A 1 
ATOM   721  C  CB  . THR A 1 92  ? 13.611  -0.267  -10.004 1.00 98.41 92  A 1 
ATOM   722  O  OG1 . THR A 1 92  ? 13.752  -0.661  -8.660  1.00 96.35 92  A 1 
ATOM   723  C  CG2 . THR A 1 92  ? 14.329  1.067   -10.172 1.00 96.39 92  A 1 
ATOM   724  N  N   . ALA A 1 93  ? 12.103  -0.487  -12.769 1.00 98.66 93  A 1 
ATOM   725  C  CA  . ALA A 1 93  ? 11.868  -0.105  -14.156 1.00 98.57 93  A 1 
ATOM   726  C  C   . ALA A 1 93  ? 10.416  0.323   -14.392 1.00 98.64 93  A 1 
ATOM   727  O  O   . ALA A 1 93  ? 10.164  1.277   -15.132 1.00 98.37 93  A 1 
ATOM   728  C  CB  . ALA A 1 93  ? 12.259  -1.261  -15.072 1.00 98.35 93  A 1 
ATOM   729  N  N   . LEU A 1 94  ? 9.479   -0.342  -13.748 1.00 98.63 94  A 1 
ATOM   730  C  CA  . LEU A 1 94  ? 8.076   0.042   -13.812 1.00 98.61 94  A 1 
ATOM   731  C  C   . LEU A 1 94  ? 7.852   1.434   -13.214 1.00 98.73 94  A 1 
ATOM   732  O  O   . LEU A 1 94  ? 7.215   2.282   -13.838 1.00 98.55 94  A 1 
ATOM   733  C  CB  . LEU A 1 94  ? 7.226   -1.006  -13.082 1.00 98.36 94  A 1 
ATOM   734  C  CG  . LEU A 1 94  ? 5.716   -0.739  -13.093 1.00 96.65 94  A 1 
ATOM   735  C  CD1 . LEU A 1 94  ? 5.140   -0.995  -14.480 1.00 93.79 94  A 1 
ATOM   736  C  CD2 . LEU A 1 94  ? 5.021   -1.639  -12.083 1.00 93.32 94  A 1 
ATOM   737  N  N   . LEU A 1 95  ? 8.393   1.688   -12.039 1.00 98.75 95  A 1 
ATOM   738  C  CA  . LEU A 1 95  ? 8.253   2.978   -11.374 1.00 98.77 95  A 1 
ATOM   739  C  C   . LEU A 1 95  ? 8.914   4.106   -12.168 1.00 98.73 95  A 1 
ATOM   740  O  O   . LEU A 1 95  ? 8.389   5.218   -12.200 1.00 98.58 95  A 1 
ATOM   741  C  CB  . LEU A 1 95  ? 8.815   2.902   -9.952  1.00 98.72 95  A 1 
ATOM   742  C  CG  . LEU A 1 95  ? 8.028   2.011   -8.991  1.00 98.43 95  A 1 
ATOM   743  C  CD1 . LEU A 1 95  ? 8.762   1.905   -7.657  1.00 98.00 95  A 1 
ATOM   744  C  CD2 . LEU A 1 95  ? 6.617   2.539   -8.750  1.00 97.74 95  A 1 
ATOM   745  N  N   . LYS A 1 96  ? 10.010  3.826   -12.837 1.00 98.73 96  A 1 
ATOM   746  C  CA  . LYS A 1 96  ? 10.663  4.814   -13.703 1.00 98.68 96  A 1 
ATOM   747  C  C   . LYS A 1 96  ? 9.783   5.286   -14.860 1.00 98.68 96  A 1 
ATOM   748  O  O   . LYS A 1 96  ? 10.026  6.359   -15.405 1.00 98.26 96  A 1 
ATOM   749  C  CB  . LYS A 1 96  ? 11.970  4.251   -14.261 1.00 98.49 96  A 1 
ATOM   750  C  CG  . LYS A 1 96  ? 13.116  4.304   -13.251 1.00 95.80 96  A 1 
ATOM   751  C  CD  . LYS A 1 96  ? 14.396  3.790   -13.900 1.00 90.99 96  A 1 
ATOM   752  C  CE  . LYS A 1 96  ? 15.578  3.945   -12.966 1.00 83.82 96  A 1 
ATOM   753  N  NZ  . LYS A 1 96  ? 16.834  3.502   -13.604 1.00 75.17 96  A 1 
ATOM   754  N  N   . LYS A 1 97  ? 8.767   4.543   -15.220 1.00 98.70 97  A 1 
ATOM   755  C  CA  . LYS A 1 97  ? 7.820   4.974   -16.254 1.00 98.60 97  A 1 
ATOM   756  C  C   . LYS A 1 97  ? 7.000   6.187   -15.826 1.00 98.51 97  A 1 
ATOM   757  O  O   . LYS A 1 97  ? 6.445   6.874   -16.680 1.00 98.05 97  A 1 
ATOM   758  C  CB  . LYS A 1 97  ? 6.888   3.826   -16.656 1.00 98.51 97  A 1 
ATOM   759  C  CG  . LYS A 1 97  ? 7.627   2.665   -17.306 1.00 97.65 97  A 1 
ATOM   760  C  CD  . LYS A 1 97  ? 6.655   1.562   -17.716 1.00 94.64 97  A 1 
ATOM   761  C  CE  . LYS A 1 97  ? 7.391   0.420   -18.391 1.00 90.93 97  A 1 
ATOM   762  N  NZ  . LYS A 1 97  ? 6.466   -0.659  -18.816 1.00 81.95 97  A 1 
ATOM   763  N  N   . PHE A 1 98  ? 6.939   6.472   -14.538 1.00 98.66 98  A 1 
ATOM   764  C  CA  . PHE A 1 98  ? 6.311   7.672   -14.001 1.00 98.53 98  A 1 
ATOM   765  C  C   . PHE A 1 98  ? 7.298   8.852   -13.981 1.00 98.18 98  A 1 
ATOM   766  O  O   . PHE A 1 98  ? 7.386   9.573   -12.996 1.00 97.05 98  A 1 
ATOM   767  C  CB  . PHE A 1 98  ? 5.714   7.378   -12.621 1.00 98.54 98  A 1 
ATOM   768  C  CG  . PHE A 1 98  ? 4.687   6.278   -12.635 1.00 98.66 98  A 1 
ATOM   769  C  CD1 . PHE A 1 98  ? 3.445   6.492   -13.232 1.00 98.38 98  A 1 
ATOM   770  C  CD2 . PHE A 1 98  ? 4.973   5.044   -12.062 1.00 98.40 98  A 1 
ATOM   771  C  CE1 . PHE A 1 98  ? 2.494   5.474   -13.252 1.00 98.13 98  A 1 
ATOM   772  C  CE2 . PHE A 1 98  ? 4.023   4.027   -12.080 1.00 98.16 98  A 1 
ATOM   773  C  CZ  . PHE A 1 98  ? 2.777   4.239   -12.674 1.00 98.30 98  A 1 
ATOM   774  N  N   . GLU A 1 99  ? 7.995   9.007   -15.066 1.00 97.10 99  A 1 
ATOM   775  C  CA  . GLU A 1 99  ? 8.986   10.049  -15.383 1.00 95.96 99  A 1 
ATOM   776  C  C   . GLU A 1 99  ? 9.360   11.006  -14.245 1.00 95.20 99  A 1 
ATOM   777  O  O   . GLU A 1 99  ? 10.195  10.671  -13.417 1.00 91.03 99  A 1 
ATOM   778  C  CB  . GLU A 1 99  ? 8.540   10.796  -16.644 1.00 93.79 99  A 1 
ATOM   779  C  CG  . GLU A 1 99  ? 8.439   9.864   -17.840 1.00 84.56 99  A 1 
ATOM   780  C  CD  . GLU A 1 99  ? 7.906   10.567  -19.083 1.00 80.06 99  A 1 
ATOM   781  O  OE1 . GLU A 1 99  ? 8.464   11.610  -19.464 1.00 73.10 99  A 1 
ATOM   782  O  OE2 . GLU A 1 99  ? 6.932   10.068  -19.668 1.00 73.18 99  A 1 
ATOM   783  N  N   . ASP A 1 100 ? 8.735   12.176  -14.183 1.00 96.34 100 A 1 
ATOM   784  C  CA  . ASP A 1 100 ? 9.111   13.224  -13.234 1.00 96.35 100 A 1 
ATOM   785  C  C   . ASP A 1 100 ? 8.397   13.126  -11.880 1.00 97.26 100 A 1 
ATOM   786  O  O   . ASP A 1 100 ? 8.311   14.107  -11.146 1.00 95.83 100 A 1 
ATOM   787  C  CB  . ASP A 1 100 ? 8.865   14.599  -13.866 1.00 94.09 100 A 1 
ATOM   788  C  CG  . ASP A 1 100 ? 9.660   14.809  -15.143 1.00 87.47 100 A 1 
ATOM   789  O  OD1 . ASP A 1 100 ? 10.845  14.422  -15.167 1.00 81.00 100 A 1 
ATOM   790  O  OD2 . ASP A 1 100 ? 9.082   15.369  -16.090 1.00 80.98 100 A 1 
ATOM   791  N  N   . PHE A 1 101 ? 7.873   11.963  -11.544 1.00 98.28 101 A 1 
ATOM   792  C  CA  . PHE A 1 101 ? 7.181   11.777  -10.280 1.00 98.48 101 A 1 
ATOM   793  C  C   . PHE A 1 101 ? 8.150   11.792  -9.101  1.00 98.46 101 A 1 
ATOM   794  O  O   . PHE A 1 101 ? 9.244   11.232  -9.159  1.00 98.11 101 A 1 
ATOM   795  C  CB  . PHE A 1 101 ? 6.400   10.461  -10.265 1.00 98.52 101 A 1 
ATOM   796  C  CG  . PHE A 1 101 ? 5.047   10.485  -10.935 1.00 98.56 101 A 1 
ATOM   797  C  CD1 . PHE A 1 101 ? 4.888   10.951  -12.239 1.00 98.21 101 A 1 
ATOM   798  C  CD2 . PHE A 1 101 ? 3.931   9.999   -10.252 1.00 98.22 101 A 1 
ATOM   799  C  CE1 . PHE A 1 101 ? 3.638   10.946  -12.851 1.00 98.01 101 A 1 
ATOM   800  C  CE2 . PHE A 1 101 ? 2.676   9.982   -10.862 1.00 98.10 101 A 1 
ATOM   801  C  CZ  . PHE A 1 101 ? 2.528   10.456  -12.156 1.00 98.37 101 A 1 
ATOM   802  N  N   . PHE A 1 102 ? 7.693   12.379  -8.000  1.00 98.50 102 A 1 
ATOM   803  C  CA  . PHE A 1 102 ? 8.307   12.172  -6.706  1.00 98.64 102 A 1 
ATOM   804  C  C   . PHE A 1 102 ? 7.804   10.840  -6.149  1.00 98.78 102 A 1 
ATOM   805  O  O   . PHE A 1 102 ? 6.635   10.710  -5.809  1.00 98.68 102 A 1 
ATOM   806  C  CB  . PHE A 1 102 ? 7.960   13.342  -5.780  1.00 98.59 102 A 1 
ATOM   807  C  CG  . PHE A 1 102 ? 8.553   13.224  -4.403  1.00 98.59 102 A 1 
ATOM   808  C  CD1 . PHE A 1 102 ? 9.924   13.391  -4.205  1.00 98.34 102 A 1 
ATOM   809  C  CD2 . PHE A 1 102 ? 7.737   12.944  -3.305  1.00 98.35 102 A 1 
ATOM   810  C  CE1 . PHE A 1 102 ? 10.475  13.292  -2.930  1.00 98.05 102 A 1 
ATOM   811  C  CE2 . PHE A 1 102 ? 8.282   12.843  -2.023  1.00 98.13 102 A 1 
ATOM   812  C  CZ  . PHE A 1 102 ? 9.652   13.024  -1.841  1.00 98.23 102 A 1 
ATOM   813  N  N   . ILE A 1 103 ? 8.678   9.844   -6.117  1.00 98.87 103 A 1 
ATOM   814  C  CA  . ILE A 1 103 ? 8.317   8.468   -5.769  1.00 98.93 103 A 1 
ATOM   815  C  C   . ILE A 1 103 ? 8.913   8.098   -4.420  1.00 98.94 103 A 1 
ATOM   816  O  O   . ILE A 1 103 ? 10.090  8.346   -4.164  1.00 98.85 103 A 1 
ATOM   817  C  CB  . ILE A 1 103 ? 8.750   7.486   -6.875  1.00 98.74 103 A 1 
ATOM   818  C  CG1 . ILE A 1 103 ? 7.953   7.788   -8.159  1.00 96.98 103 A 1 
ATOM   819  C  CG2 . ILE A 1 103 ? 8.547   6.033   -6.442  1.00 98.26 103 A 1 
ATOM   820  C  CD1 . ILE A 1 103 ? 8.374   6.989   -9.381  1.00 90.01 103 A 1 
ATOM   821  N  N   . ILE A 1 104 ? 8.093   7.496   -3.579  1.00 98.98 104 A 1 
ATOM   822  C  CA  . ILE A 1 104 ? 8.460   7.072   -2.234  1.00 98.98 104 A 1 
ATOM   823  C  C   . ILE A 1 104 ? 8.377   5.545   -2.186  1.00 98.90 104 A 1 
ATOM   824  O  O   . ILE A 1 104 ? 7.310   4.996   -1.919  1.00 98.87 104 A 1 
ATOM   825  C  CB  . ILE A 1 104 ? 7.521   7.728   -1.196  1.00 98.92 104 A 1 
ATOM   826  C  CG1 . ILE A 1 104 ? 7.520   9.269   -1.319  1.00 98.69 104 A 1 
ATOM   827  C  CG2 . ILE A 1 104 ? 7.925   7.317   0.221   1.00 98.77 104 A 1 
ATOM   828  C  CD1 . ILE A 1 104 ? 6.277   9.909   -0.713  1.00 97.91 104 A 1 
ATOM   829  N  N   . PRO A 1 105 ? 9.458   4.831   -2.481  1.00 98.93 105 A 1 
ATOM   830  C  CA  . PRO A 1 105 ? 9.441   3.373   -2.536  1.00 98.96 105 A 1 
ATOM   831  C  C   . PRO A 1 105 ? 9.657   2.736   -1.169  1.00 98.97 105 A 1 
ATOM   832  O  O   . PRO A 1 105 ? 10.253  3.327   -0.272  1.00 98.69 105 A 1 
ATOM   833  C  CB  . PRO A 1 105 ? 10.575  3.036   -3.495  1.00 98.80 105 A 1 
ATOM   834  C  CG  . PRO A 1 105 ? 11.590  4.131   -3.229  1.00 98.35 105 A 1 
ATOM   835  C  CD  . PRO A 1 105 ? 10.744  5.357   -2.928  1.00 98.81 105 A 1 
ATOM   836  N  N   . MET A 1 106 ? 9.202   1.494   -1.021  1.00 98.78 106 A 1 
ATOM   837  C  CA  . MET A 1 106 ? 9.471   0.696   0.172   1.00 98.71 106 A 1 
ATOM   838  C  C   . MET A 1 106 ? 9.405   -0.793  -0.154  1.00 98.76 106 A 1 
ATOM   839  O  O   . MET A 1 106 ? 8.937   -1.185  -1.218  1.00 98.35 106 A 1 
ATOM   840  C  CB  . MET A 1 106 ? 8.493   1.048   1.302   1.00 97.34 106 A 1 
ATOM   841  C  CG  . MET A 1 106 ? 7.090   0.509   1.066   1.00 94.03 106 A 1 
ATOM   842  S  SD  . MET A 1 106 ? 5.909   0.937   2.378   1.00 95.48 106 A 1 
ATOM   843  C  CE  . MET A 1 106 ? 5.764   2.697   2.086   1.00 91.34 106 A 1 
ATOM   844  N  N   . LEU A 1 107 ? 9.854   -1.609  0.787   1.00 98.77 107 A 1 
ATOM   845  C  CA  . LEU A 1 107 ? 9.790   -3.059  0.686   1.00 98.61 107 A 1 
ATOM   846  C  C   . LEU A 1 107 ? 8.609   -3.599  1.488   1.00 98.67 107 A 1 
ATOM   847  O  O   . LEU A 1 107 ? 8.305   -3.114  2.575   1.00 98.30 107 A 1 
ATOM   848  C  CB  . LEU A 1 107 ? 11.092  -3.675  1.192   1.00 98.39 107 A 1 
ATOM   849  C  CG  . LEU A 1 107 ? 12.349  -3.319  0.393   1.00 98.09 107 A 1 
ATOM   850  C  CD1 . LEU A 1 107 ? 13.578  -3.840  1.124   1.00 97.61 107 A 1 
ATOM   851  C  CD2 . LEU A 1 107 ? 12.302  -3.901  -1.014  1.00 97.29 107 A 1 
ATOM   852  N  N   . GLY A 1 108 ? 7.981   -4.636  0.967   1.00 98.51 108 A 1 
ATOM   853  C  CA  . GLY A 1 108 ? 6.999   -5.428  1.686   1.00 98.45 108 A 1 
ATOM   854  C  C   . GLY A 1 108 ? 7.594   -6.731  2.218   1.00 98.22 108 A 1 
ATOM   855  O  O   . GLY A 1 108 ? 8.776   -7.027  2.024   1.00 97.66 108 A 1 
ATOM   856  N  N   . ASN A 1 109 ? 6.775   -7.528  2.877   1.00 97.98 109 A 1 
ATOM   857  C  CA  . ASN A 1 109 ? 7.224   -8.780  3.485   1.00 97.56 109 A 1 
ATOM   858  C  C   . ASN A 1 109 ? 7.570   -9.873  2.473   1.00 97.37 109 A 1 
ATOM   859  O  O   . ASN A 1 109 ? 8.279   -10.817 2.817   1.00 96.53 109 A 1 
ATOM   860  C  CB  . ASN A 1 109 ? 6.183   -9.280  4.495   1.00 97.40 109 A 1 
ATOM   861  C  CG  . ASN A 1 109 ? 4.836   -9.535  3.870   1.00 97.37 109 A 1 
ATOM   862  O  OD1 . ASN A 1 109 ? 4.156   -8.616  3.443   1.00 96.12 109 A 1 
ATOM   863  N  ND2 . ASN A 1 109 ? 4.421   -10.781 3.797   1.00 95.76 109 A 1 
ATOM   864  N  N   . HIS A 1 110 ? 7.106   -9.746  1.241   1.00 97.04 110 A 1 
ATOM   865  C  CA  . HIS A 1 110 ? 7.477   -10.673 0.177   1.00 96.67 110 A 1 
ATOM   866  C  C   . HIS A 1 110 ? 8.746   -10.259 -0.574  1.00 96.70 110 A 1 
ATOM   867  O  O   . HIS A 1 110 ? 9.248   -11.029 -1.386  1.00 95.94 110 A 1 
ATOM   868  C  CB  . HIS A 1 110 ? 6.316   -10.855 -0.798  1.00 96.46 110 A 1 
ATOM   869  C  CG  . HIS A 1 110 ? 5.209   -11.693 -0.228  1.00 95.85 110 A 1 
ATOM   870  N  ND1 . HIS A 1 110 ? 5.226   -13.061 -0.195  1.00 90.60 110 A 1 
ATOM   871  C  CD2 . HIS A 1 110 ? 4.046   -11.306 0.362   1.00 90.34 110 A 1 
ATOM   872  C  CE1 . HIS A 1 110 ? 4.102   -13.487 0.387   1.00 90.07 110 A 1 
ATOM   873  N  NE2 . HIS A 1 110 ? 3.363   -12.442 0.745   1.00 91.65 110 A 1 
ATOM   874  N  N   . ASP A 1 111 ? 9.267   -9.086  -0.277  1.00 96.96 111 A 1 
ATOM   875  C  CA  . ASP A 1 111 ? 10.378  -8.514  -1.042  1.00 97.17 111 A 1 
ATOM   876  C  C   . ASP A 1 111 ? 11.747  -8.864  -0.452  1.00 96.95 111 A 1 
ATOM   877  O  O   . ASP A 1 111 ? 12.705  -8.090  -0.518  1.00 96.33 111 A 1 
ATOM   878  C  CB  . ASP A 1 111 ? 10.177  -7.003  -1.191  1.00 97.45 111 A 1 
ATOM   879  C  CG  . ASP A 1 111 ? 8.852   -6.668  -1.866  1.00 97.71 111 A 1 
ATOM   880  O  OD1 . ASP A 1 111 ? 8.316   -7.508  -2.620  1.00 97.20 111 A 1 
ATOM   881  O  OD2 . ASP A 1 111 ? 8.350   -5.542  -1.639  1.00 97.35 111 A 1 
ATOM   882  N  N   . VAL A 1 112 ? 11.846  -10.055 0.116   1.00 96.30 112 A 1 
ATOM   883  C  CA  . VAL A 1 112 ? 13.076  -10.606 0.681   1.00 95.97 112 A 1 
ATOM   884  C  C   . VAL A 1 112 ? 13.030  -12.124 0.548   1.00 95.39 112 A 1 
ATOM   885  O  O   . VAL A 1 112 ? 11.959  -12.706 0.382   1.00 94.65 112 A 1 
ATOM   886  C  CB  . VAL A 1 112 ? 13.253  -10.159 2.146   1.00 95.96 112 A 1 
ATOM   887  C  CG1 . VAL A 1 112 ? 12.173  -10.740 3.062   1.00 95.22 112 A 1 
ATOM   888  C  CG2 . VAL A 1 112 ? 14.637  -10.511 2.688   1.00 95.33 112 A 1 
ATOM   889  N  N   . TYR A 1 113 ? 14.184  -12.768 0.610   1.00 94.35 113 A 1 
ATOM   890  C  CA  . TYR A 1 113 ? 14.255  -14.221 0.617   1.00 93.32 113 A 1 
ATOM   891  C  C   . TYR A 1 113 ? 15.071  -14.719 1.813   1.00 92.69 113 A 1 
ATOM   892  O  O   . TYR A 1 113 ? 16.207  -14.286 1.989   1.00 90.34 113 A 1 
ATOM   893  C  CB  . TYR A 1 113 ? 14.852  -14.733 -0.690  1.00 92.41 113 A 1 
ATOM   894  C  CG  . TYR A 1 113 ? 14.901  -16.238 -0.726  1.00 91.35 113 A 1 
ATOM   895  C  CD1 . TYR A 1 113 ? 13.770  -16.980 -1.082  1.00 89.65 113 A 1 
ATOM   896  C  CD2 . TYR A 1 113 ? 16.062  -16.932 -0.350  1.00 89.20 113 A 1 
ATOM   897  C  CE1 . TYR A 1 113 ? 13.791  -18.372 -1.074  1.00 87.00 113 A 1 
ATOM   898  C  CE2 . TYR A 1 113 ? 16.090  -18.321 -0.335  1.00 87.02 113 A 1 
ATOM   899  C  CZ  . TYR A 1 113 ? 14.954  -19.034 -0.706  1.00 86.48 113 A 1 
ATOM   900  O  OH  . TYR A 1 113 ? 14.978  -20.413 -0.697  1.00 83.34 113 A 1 
ATOM   901  N  N   . PRO A 1 114 ? 14.531  -15.641 2.614   1.00 92.67 114 A 1 
ATOM   902  C  CA  . PRO A 1 114 ? 13.149  -16.132 2.586   1.00 92.46 114 A 1 
ATOM   903  C  C   . PRO A 1 114 ? 12.128  -15.041 2.916   1.00 93.17 114 A 1 
ATOM   904  O  O   . PRO A 1 114 ? 12.462  -14.069 3.586   1.00 92.47 114 A 1 
ATOM   905  C  CB  . PRO A 1 114 ? 13.112  -17.246 3.631   1.00 90.73 114 A 1 
ATOM   906  C  CG  . PRO A 1 114 ? 14.557  -17.640 3.820   1.00 88.44 114 A 1 
ATOM   907  C  CD  . PRO A 1 114 ? 15.306  -16.351 3.614   1.00 90.75 114 A 1 
ATOM   908  N  N   . ALA A 1 115 ? 10.907  -15.213 2.459   1.00 93.21 115 A 1 
ATOM   909  C  CA  . ALA A 1 115 ? 9.854   -14.244 2.722   1.00 93.94 115 A 1 
ATOM   910  C  C   . ALA A 1 115 ? 9.693   -13.987 4.224   1.00 94.71 115 A 1 
ATOM   911  O  O   . ALA A 1 115 ? 9.877   -14.885 5.045   1.00 94.24 115 A 1 
ATOM   912  C  CB  . ALA A 1 115 ? 8.536   -14.716 2.114   1.00 93.21 115 A 1 
ATOM   913  N  N   . ASN A 1 116 ? 9.360   -12.759 4.572   1.00 95.21 116 A 1 
ATOM   914  C  CA  . ASN A 1 116 ? 9.146   -12.276 5.936   1.00 95.61 116 A 1 
ATOM   915  C  C   . ASN A 1 116 ? 10.401  -12.118 6.790   1.00 96.01 116 A 1 
ATOM   916  O  O   . ASN A 1 116 ? 10.349  -11.435 7.816   1.00 95.65 116 A 1 
ATOM   917  C  CB  . ASN A 1 116 ? 8.118   -13.147 6.677   1.00 95.66 116 A 1 
ATOM   918  C  CG  . ASN A 1 116 ? 6.869   -13.415 5.869   1.00 95.36 116 A 1 
ATOM   919  O  OD1 . ASN A 1 116 ? 6.327   -12.540 5.223   1.00 92.75 116 A 1 
ATOM   920  N  ND2 . ASN A 1 116 ? 6.396   -14.645 5.887   1.00 92.48 116 A 1 
ATOM   921  N  N   . GLN A 1 117 ? 11.499  -12.714 6.413   1.00 95.86 117 A 1 
ATOM   922  C  CA  . GLN A 1 117 ? 12.706  -12.748 7.239   1.00 95.40 117 A 1 
ATOM   923  C  C   . GLN A 1 117 ? 13.618  -11.557 6.914   1.00 95.18 117 A 1 
ATOM   924  O  O   . GLN A 1 117 ? 14.573  -11.677 6.158   1.00 93.47 117 A 1 
ATOM   925  C  CB  . GLN A 1 117 ? 13.440  -14.083 7.075   1.00 94.93 117 A 1 
ATOM   926  C  CG  . GLN A 1 117 ? 12.541  -15.322 7.205   1.00 94.09 117 A 1 
ATOM   927  C  CD  . GLN A 1 117 ? 11.671  -15.299 8.456   1.00 93.91 117 A 1 
ATOM   928  O  OE1 . GLN A 1 117 ? 12.146  -15.060 9.555   1.00 90.00 117 A 1 
ATOM   929  N  NE2 . GLN A 1 117 ? 10.388  -15.545 8.302   1.00 88.63 117 A 1 
ATOM   930  N  N   . MET A 1 118 ? 13.299  -10.417 7.491   1.00 95.18 118 A 1 
ATOM   931  C  CA  . MET A 1 118 ? 13.969  -9.162  7.157   1.00 94.78 118 A 1 
ATOM   932  C  C   . MET A 1 118 ? 14.494  -8.470  8.419   1.00 93.17 118 A 1 
ATOM   933  O  O   . MET A 1 118 ? 13.715  -7.966  9.215   1.00 84.55 118 A 1 
ATOM   934  C  CB  . MET A 1 118 ? 13.000  -8.261  6.399   1.00 93.22 118 A 1 
ATOM   935  C  CG  . MET A 1 118 ? 13.646  -7.011  5.838   1.00 89.18 118 A 1 
ATOM   936  S  SD  . MET A 1 118 ? 12.485  -5.900  5.015   1.00 90.49 118 A 1 
ATOM   937  C  CE  . MET A 1 118 ? 12.029  -6.870  3.580   1.00 86.33 118 A 1 
ATOM   938  N  N   . ALA A 1 119 ? 15.799  -8.471  8.582   1.00 91.67 119 A 1 
ATOM   939  C  CA  . ALA A 1 119 ? 16.494  -7.748  9.654   1.00 90.21 119 A 1 
ATOM   940  C  C   . ALA A 1 119 ? 18.015  -7.797  9.416   1.00 89.66 119 A 1 
ATOM   941  O  O   . ALA A 1 119 ? 18.465  -7.710  8.278   1.00 80.57 119 A 1 
ATOM   942  C  CB  . ALA A 1 119 ? 16.107  -8.327  11.020  1.00 84.79 119 A 1 
ATOM   943  N  N   . ILE A 1 120 ? 18.783  -7.945  10.474  1.00 84.83 120 A 1 
ATOM   944  C  CA  . ILE A 1 120 ? 20.246  -7.901  10.379  1.00 81.19 120 A 1 
ATOM   945  C  C   . ILE A 1 120 ? 20.819  -9.013  9.505   1.00 81.59 120 A 1 
ATOM   946  O  O   . ILE A 1 120 ? 21.767  -8.779  8.750   1.00 74.86 120 A 1 
ATOM   947  C  CB  . ILE A 1 120 ? 20.873  -7.908  11.794  1.00 76.33 120 A 1 
ATOM   948  C  CG1 . ILE A 1 120 ? 22.364  -7.576  11.761  1.00 69.16 120 A 1 
ATOM   949  C  CG2 . ILE A 1 120 ? 20.641  -9.252  12.512  1.00 68.40 120 A 1 
ATOM   950  C  CD1 . ILE A 1 120 ? 22.668  -6.166  11.282  1.00 64.25 120 A 1 
ATOM   951  N  N   . ASN A 1 121 ? 20.239  -10.204 9.557   1.00 81.10 121 A 1 
ATOM   952  C  CA  . ASN A 1 121 ? 20.734  -11.335 8.769   1.00 77.94 121 A 1 
ATOM   953  C  C   . ASN A 1 121 ? 20.353  -11.258 7.289   1.00 79.38 121 A 1 
ATOM   954  O  O   . ASN A 1 121 ? 20.822  -12.062 6.489   1.00 74.72 121 A 1 
ATOM   955  C  CB  . ASN A 1 121 ? 20.242  -12.651 9.388   1.00 75.14 121 A 1 
ATOM   956  C  CG  . ASN A 1 121 ? 20.823  -12.903 10.755  1.00 68.39 121 A 1 
ATOM   957  O  OD1 . ASN A 1 121 ? 21.890  -12.431 11.108  1.00 62.87 121 A 1 
ATOM   958  N  ND2 . ASN A 1 121 ? 20.123  -13.673 11.569  1.00 62.05 121 A 1 
ATOM   959  N  N   . SER A 1 122 ? 19.524  -10.305 6.932   1.00 82.67 122 A 1 
ATOM   960  C  CA  . SER A 1 122 ? 19.144  -10.037 5.549   1.00 79.67 122 A 1 
ATOM   961  C  C   . SER A 1 122 ? 19.517  -8.617  5.126   1.00 83.74 122 A 1 
ATOM   962  O  O   . SER A 1 122 ? 18.851  -8.008  4.299   1.00 79.22 122 A 1 
ATOM   963  C  CB  . SER A 1 122 ? 17.654  -10.326 5.343   1.00 72.62 122 A 1 
ATOM   964  O  OG  . SER A 1 122 ? 16.873  -9.601  6.273   1.00 68.09 122 A 1 
ATOM   965  N  N   . GLN A 1 123 ? 20.605  -8.102  5.675   1.00 89.63 123 A 1 
ATOM   966  C  CA  . GLN A 1 123 ? 21.098  -6.759  5.344   1.00 90.98 123 A 1 
ATOM   967  C  C   . GLN A 1 123 ? 21.266  -6.555  3.835   1.00 93.73 123 A 1 
ATOM   968  O  O   . GLN A 1 123 ? 21.108  -5.447  3.326   1.00 92.27 123 A 1 
ATOM   969  C  CB  . GLN A 1 123 ? 22.444  -6.535  6.044   1.00 87.23 123 A 1 
ATOM   970  C  CG  . GLN A 1 123 ? 22.938  -5.082  5.974   1.00 77.76 123 A 1 
ATOM   971  C  CD  . GLN A 1 123 ? 22.217  -4.176  6.942   1.00 72.50 123 A 1 
ATOM   972  O  OE1 . GLN A 1 123 ? 21.946  -4.558  8.075   1.00 66.45 123 A 1 
ATOM   973  N  NE2 . GLN A 1 123 ? 21.900  -2.963  6.534   1.00 62.36 123 A 1 
ATOM   974  N  N   . TRP A 1 124 ? 21.549  -7.628  3.123   1.00 94.01 124 A 1 
ATOM   975  C  CA  . TRP A 1 124 ? 21.706  -7.578  1.672   1.00 95.07 124 A 1 
ATOM   976  C  C   . TRP A 1 124 ? 20.493  -6.953  0.972   1.00 96.23 124 A 1 
ATOM   977  O  O   . TRP A 1 124 ? 20.668  -6.271  -0.035  1.00 95.76 124 A 1 
ATOM   978  C  CB  . TRP A 1 124 ? 21.949  -8.997  1.128   1.00 93.68 124 A 1 
ATOM   979  C  CG  . TRP A 1 124 ? 20.749  -9.900  1.186   1.00 91.02 124 A 1 
ATOM   980  C  CD1 . TRP A 1 124 ? 20.441  -10.775 2.184   1.00 87.23 124 A 1 
ATOM   981  C  CD2 . TRP A 1 124 ? 19.679  -9.998  0.225   1.00 91.11 124 A 1 
ATOM   982  N  NE1 . TRP A 1 124 ? 19.248  -11.411 1.907   1.00 84.22 124 A 1 
ATOM   983  C  CE2 . TRP A 1 124 ? 18.745  -10.951 0.709   1.00 88.40 124 A 1 
ATOM   984  C  CE3 . TRP A 1 124 ? 19.406  -9.374  -1.007  1.00 85.31 124 A 1 
ATOM   985  C  CZ2 . TRP A 1 124 ? 17.571  -11.272 0.014   1.00 85.21 124 A 1 
ATOM   986  C  CZ3 . TRP A 1 124 ? 18.236  -9.693  -1.702  1.00 85.08 124 A 1 
ATOM   987  C  CH2 . TRP A 1 124 ? 17.330  -10.630 -1.189  1.00 84.26 124 A 1 
ATOM   988  N  N   . ILE A 1 125 ? 19.298  -7.157  1.493   1.00 96.34 125 A 1 
ATOM   989  C  CA  . ILE A 1 125 ? 18.100  -6.644  0.823   1.00 97.01 125 A 1 
ATOM   990  C  C   . ILE A 1 125 ? 18.030  -5.121  0.919   1.00 97.76 125 A 1 
ATOM   991  O  O   . ILE A 1 125 ? 17.614  -4.468  -0.033  1.00 97.77 125 A 1 
ATOM   992  C  CB  . ILE A 1 125 ? 16.805  -7.310  1.341   1.00 96.31 125 A 1 
ATOM   993  C  CG1 . ILE A 1 125 ? 15.622  -7.019  0.408   1.00 93.89 125 A 1 
ATOM   994  C  CG2 . ILE A 1 125 ? 16.444  -6.857  2.761   1.00 93.77 125 A 1 
ATOM   995  C  CD1 . ILE A 1 125 ? 15.818  -7.493  -1.014  1.00 90.42 125 A 1 
ATOM   996  N  N   . PHE A 1 126 ? 18.455  -4.559  2.036   1.00 97.42 126 A 1 
ATOM   997  C  CA  . PHE A 1 126 ? 18.458  -3.111  2.204   1.00 97.77 126 A 1 
ATOM   998  C  C   . PHE A 1 126 ? 19.493  -2.458  1.295   1.00 97.94 126 A 1 
ATOM   999  O  O   . PHE A 1 126 ? 19.207  -1.462  0.641   1.00 97.76 126 A 1 
ATOM   1000 C  CB  . PHE A 1 126 ? 18.721  -2.740  3.664   1.00 97.65 126 A 1 
ATOM   1001 C  CG  . PHE A 1 126 ? 17.804  -3.402  4.656   1.00 97.67 126 A 1 
ATOM   1002 C  CD1 . PHE A 1 126 ? 16.423  -3.479  4.442   1.00 96.90 126 A 1 
ATOM   1003 C  CD2 . PHE A 1 126 ? 18.330  -3.959  5.832   1.00 96.80 126 A 1 
ATOM   1004 C  CE1 . PHE A 1 126 ? 15.583  -4.096  5.362   1.00 96.30 126 A 1 
ATOM   1005 C  CE2 . PHE A 1 126 ? 17.502  -4.572  6.764   1.00 96.27 126 A 1 
ATOM   1006 C  CZ  . PHE A 1 126 ? 16.125  -4.647  6.524   1.00 96.65 126 A 1 
ATOM   1007 N  N   . GLN A 1 127 ? 20.665  -3.059  1.223   1.00 97.54 127 A 1 
ATOM   1008 C  CA  . GLN A 1 127 ? 21.719  -2.592  0.321   1.00 97.57 127 A 1 
ATOM   1009 C  C   . GLN A 1 127 ? 21.264  -2.671  -1.136  1.00 98.04 127 A 1 
ATOM   1010 O  O   . GLN A 1 127 ? 21.343  -1.688  -1.874  1.00 97.89 127 A 1 
ATOM   1011 C  CB  . GLN A 1 127 ? 22.980  -3.435  0.555   1.00 96.67 127 A 1 
ATOM   1012 C  CG  . GLN A 1 127 ? 24.150  -3.051  -0.345  1.00 87.58 127 A 1 
ATOM   1013 C  CD  . GLN A 1 127 ? 24.745  -1.689  -0.006  1.00 81.97 127 A 1 
ATOM   1014 O  OE1 . GLN A 1 127 ? 24.745  -1.266  1.145   1.00 74.39 127 A 1 
ATOM   1015 N  NE2 . GLN A 1 127 ? 25.274  -1.001  -0.990  1.00 70.21 127 A 1 
ATOM   1016 N  N   . PHE A 1 128 ? 20.770  -3.821  -1.533  1.00 97.79 128 A 1 
ATOM   1017 C  CA  . PHE A 1 128 ? 20.349  -4.045  -2.908  1.00 98.09 128 A 1 
ATOM   1018 C  C   . PHE A 1 128 ? 19.178  -3.146  -3.307  1.00 98.37 128 A 1 
ATOM   1019 O  O   . PHE A 1 128 ? 19.218  -2.496  -4.347  1.00 98.26 128 A 1 
ATOM   1020 C  CB  . PHE A 1 128 ? 19.979  -5.523  -3.108  1.00 97.97 128 A 1 
ATOM   1021 C  CG  . PHE A 1 128 ? 19.574  -5.841  -4.526  1.00 98.01 128 A 1 
ATOM   1022 C  CD1 . PHE A 1 128 ? 20.545  -6.074  -5.498  1.00 97.64 128 A 1 
ATOM   1023 C  CD2 . PHE A 1 128 ? 18.230  -5.875  -4.892  1.00 97.59 128 A 1 
ATOM   1024 C  CE1 . PHE A 1 128 ? 20.180  -6.337  -6.814  1.00 97.13 128 A 1 
ATOM   1025 C  CE2 . PHE A 1 128 ? 17.858  -6.143  -6.208  1.00 97.21 128 A 1 
ATOM   1026 C  CZ  . PHE A 1 128 ? 18.838  -6.371  -7.173  1.00 97.30 128 A 1 
ATOM   1027 N  N   . ALA A 1 129 ? 18.149  -3.085  -2.485  1.00 98.38 129 A 1 
ATOM   1028 C  CA  . ALA A 1 129 ? 16.983  -2.262  -2.790  1.00 98.53 129 A 1 
ATOM   1029 C  C   . ALA A 1 129 ? 17.328  -0.772  -2.801  1.00 98.76 129 A 1 
ATOM   1030 O  O   . ALA A 1 129 ? 16.831  -0.042  -3.656  1.00 98.68 129 A 1 
ATOM   1031 C  CB  . ALA A 1 129 ? 15.853  -2.574  -1.820  1.00 98.43 129 A 1 
ATOM   1032 N  N   . ALA A 1 130 ? 18.181  -0.325  -1.892  1.00 98.51 130 A 1 
ATOM   1033 C  CA  . ALA A 1 130 ? 18.636  1.060   -1.904  1.00 98.67 130 A 1 
ATOM   1034 C  C   . ALA A 1 130 ? 19.356  1.406   -3.207  1.00 98.74 130 A 1 
ATOM   1035 O  O   . ALA A 1 130 ? 19.145  2.483   -3.764  1.00 98.63 130 A 1 
ATOM   1036 C  CB  . ALA A 1 130 ? 19.545  1.320   -0.703  1.00 98.45 130 A 1 
ATOM   1037 N  N   . GLU A 1 131 ? 20.171  0.491   -3.712  1.00 98.67 131 A 1 
ATOM   1038 C  CA  . GLU A 1 131 ? 20.837  0.679   -5.002  1.00 98.67 131 A 1 
ATOM   1039 C  C   . GLU A 1 131 ? 19.835  0.763   -6.153  1.00 98.76 131 A 1 
ATOM   1040 O  O   . GLU A 1 131 ? 19.963  1.624   -7.023  1.00 98.54 131 A 1 
ATOM   1041 C  CB  . GLU A 1 131 ? 21.827  -0.466  -5.251  1.00 98.18 131 A 1 
ATOM   1042 C  CG  . GLU A 1 131 ? 23.053  -0.390  -4.346  1.00 89.25 131 A 1 
ATOM   1043 C  CD  . GLU A 1 131 ? 23.910  -1.658  -4.364  1.00 83.60 131 A 1 
ATOM   1044 O  OE1 . GLU A 1 131 ? 23.550  -2.637  -5.059  1.00 78.28 131 A 1 
ATOM   1045 O  OE2 . GLU A 1 131 ? 24.930  -1.675  -3.667  1.00 79.46 131 A 1 
ATOM   1046 N  N   . GLN A 1 132 ? 18.828  -0.085  -6.143  1.00 98.74 132 A 1 
ATOM   1047 C  CA  . GLN A 1 132 ? 17.815  -0.063  -7.194  1.00 98.78 132 A 1 
ATOM   1048 C  C   . GLN A 1 132 ? 16.933  1.185   -7.107  1.00 98.83 132 A 1 
ATOM   1049 O  O   . GLN A 1 132 ? 16.645  1.816   -8.124  1.00 98.66 132 A 1 
ATOM   1050 C  CB  . GLN A 1 132 ? 16.946  -1.328  -7.144  1.00 98.70 132 A 1 
ATOM   1051 C  CG  . GLN A 1 132 ? 17.722  -2.621  -7.381  1.00 97.87 132 A 1 
ATOM   1052 C  CD  . GLN A 1 132 ? 18.565  -2.575  -8.645  1.00 97.14 132 A 1 
ATOM   1053 O  OE1 . GLN A 1 132 ? 18.071  -2.260  -9.716  1.00 90.81 132 A 1 
ATOM   1054 N  NE2 . GLN A 1 132 ? 19.836  -2.878  -8.538  1.00 89.31 132 A 1 
ATOM   1055 N  N   . PHE A 1 133 ? 16.528  1.559   -5.903  1.00 98.86 133 A 1 
ATOM   1056 C  CA  . PHE A 1 133 ? 15.665  2.714   -5.679  1.00 98.89 133 A 1 
ATOM   1057 C  C   . PHE A 1 133 ? 16.409  4.052   -5.671  1.00 98.85 133 A 1 
ATOM   1058 O  O   . PHE A 1 133 ? 15.766  5.097   -5.603  1.00 98.74 133 A 1 
ATOM   1059 C  CB  . PHE A 1 133 ? 14.898  2.545   -4.359  1.00 98.86 133 A 1 
ATOM   1060 C  CG  . PHE A 1 133 ? 13.939  1.377   -4.291  1.00 98.83 133 A 1 
ATOM   1061 C  CD1 . PHE A 1 133 ? 13.323  0.857   -5.434  1.00 98.57 133 A 1 
ATOM   1062 C  CD2 . PHE A 1 133 ? 13.616  0.827   -3.050  1.00 98.47 133 A 1 
ATOM   1063 C  CE1 . PHE A 1 133 ? 12.418  -0.198  -5.344  1.00 98.17 133 A 1 
ATOM   1064 C  CE2 . PHE A 1 133 ? 12.710  -0.217  -2.944  1.00 98.13 133 A 1 
ATOM   1065 C  CZ  . PHE A 1 133 ? 12.113  -0.737  -4.093  1.00 98.25 133 A 1 
ATOM   1066 N  N   . ALA A 1 134 ? 17.718  4.038   -5.756  1.00 98.80 134 A 1 
ATOM   1067 C  CA  . ALA A 1 134 ? 18.545  5.241   -5.695  1.00 98.82 134 A 1 
ATOM   1068 C  C   . ALA A 1 134 ? 18.070  6.404   -6.584  1.00 98.86 134 A 1 
ATOM   1069 O  O   . ALA A 1 134 ? 18.109  7.542   -6.119  1.00 98.52 134 A 1 
ATOM   1070 C  CB  . ALA A 1 134 ? 20.003  4.884   -5.989  1.00 98.59 134 A 1 
ATOM   1071 N  N   . PRO A 1 135 ? 17.587  6.171   -7.804  1.00 98.73 135 A 1 
ATOM   1072 C  CA  . PRO A 1 135 ? 17.086  7.279   -8.628  1.00 98.56 135 A 1 
ATOM   1073 C  C   . PRO A 1 135 ? 15.923  8.061   -8.002  1.00 98.67 135 A 1 
ATOM   1074 O  O   . PRO A 1 135 ? 15.686  9.202   -8.395  1.00 98.18 135 A 1 
ATOM   1075 C  CB  . PRO A 1 135 ? 16.636  6.616   -9.930  1.00 98.08 135 A 1 
ATOM   1076 C  CG  . PRO A 1 135 ? 17.480  5.366   -9.996  1.00 96.52 135 A 1 
ATOM   1077 C  CD  . PRO A 1 135 ? 17.575  4.927   -8.559  1.00 98.25 135 A 1 
ATOM   1078 N  N   . PHE A 1 136 ? 15.221  7.467   -7.043  1.00 98.88 136 A 1 
ATOM   1079 C  CA  . PHE A 1 136 ? 14.083  8.104   -6.379  1.00 98.86 136 A 1 
ATOM   1080 C  C   . PHE A 1 136 ? 14.444  8.731   -5.029  1.00 98.82 136 A 1 
ATOM   1081 O  O   . PHE A 1 136 ? 13.641  9.479   -4.469  1.00 98.59 136 A 1 
ATOM   1082 C  CB  . PHE A 1 136 ? 12.968  7.071   -6.172  1.00 98.84 136 A 1 
ATOM   1083 C  CG  . PHE A 1 136 ? 12.643  6.240   -7.384  1.00 98.83 136 A 1 
ATOM   1084 C  CD1 . PHE A 1 136 ? 12.282  6.845   -8.587  1.00 98.62 136 A 1 
ATOM   1085 C  CD2 . PHE A 1 136 ? 12.702  4.841   -7.317  1.00 98.59 136 A 1 
ATOM   1086 C  CE1 . PHE A 1 136 ? 11.982  6.078   -9.710  1.00 98.31 136 A 1 
ATOM   1087 C  CE2 . PHE A 1 136 ? 12.394  4.070   -8.425  1.00 98.31 136 A 1 
ATOM   1088 C  CZ  . PHE A 1 136 ? 12.037  4.678   -9.628  1.00 98.41 136 A 1 
ATOM   1089 N  N   . LEU A 1 137 ? 15.593  8.424   -4.502  1.00 98.80 137 A 1 
ATOM   1090 C  CA  . LEU A 1 137 ? 15.952  8.734   -3.127  1.00 98.88 137 A 1 
ATOM   1091 C  C   . LEU A 1 137 ? 17.010  9.836   -3.044  1.00 98.75 137 A 1 
ATOM   1092 O  O   . LEU A 1 137 ? 17.918  9.915   -3.862  1.00 98.46 137 A 1 
ATOM   1093 C  CB  . LEU A 1 137 ? 16.454  7.469   -2.418  1.00 98.81 137 A 1 
ATOM   1094 C  CG  . LEU A 1 137 ? 15.468  6.297   -2.345  1.00 98.64 137 A 1 
ATOM   1095 C  CD1 . LEU A 1 137 ? 16.135  5.104   -1.672  1.00 98.39 137 A 1 
ATOM   1096 C  CD2 . LEU A 1 137 ? 14.213  6.670   -1.580  1.00 98.25 137 A 1 
ATOM   1097 N  N   . SER A 1 138 ? 16.904  10.657  -2.012  1.00 98.71 138 A 1 
ATOM   1098 C  CA  . SER A 1 138 ? 17.993  11.555  -1.646  1.00 98.68 138 A 1 
ATOM   1099 C  C   . SER A 1 138 ? 19.175  10.756  -1.099  1.00 98.79 138 A 1 
ATOM   1100 O  O   . SER A 1 138 ? 19.010  9.619   -0.650  1.00 98.52 138 A 1 
ATOM   1101 C  CB  . SER A 1 138 ? 17.525  12.576  -0.611  1.00 98.38 138 A 1 
ATOM   1102 O  OG  . SER A 1 138 ? 17.263  11.948  0.626   1.00 97.32 138 A 1 
ATOM   1103 N  N   . GLN A 1 139 ? 20.347  11.352  -1.071  1.00 98.65 139 A 1 
ATOM   1104 C  CA  . GLN A 1 139 ? 21.530  10.670  -0.542  1.00 98.57 139 A 1 
ATOM   1105 C  C   . GLN A 1 139 ? 21.330  10.227  0.913   1.00 98.52 139 A 1 
ATOM   1106 O  O   . GLN A 1 139 ? 21.677  9.114   1.280   1.00 98.22 139 A 1 
ATOM   1107 C  CB  . GLN A 1 139 ? 22.764  11.570  -0.677  1.00 98.20 139 A 1 
ATOM   1108 C  CG  . GLN A 1 139 ? 24.061  10.853  -0.313  1.00 91.15 139 A 1 
ATOM   1109 C  CD  . GLN A 1 139 ? 24.318  9.634   -1.192  1.00 86.58 139 A 1 
ATOM   1110 O  OE1 . GLN A 1 139 ? 24.126  9.683   -2.399  1.00 80.70 139 A 1 
ATOM   1111 N  NE2 . GLN A 1 139 ? 24.735  8.539   -0.613  1.00 77.48 139 A 1 
ATOM   1112 N  N   . ASN A 1 140 ? 20.741  11.090  1.738   1.00 98.51 140 A 1 
ATOM   1113 C  CA  . ASN A 1 140 ? 20.455  10.742  3.128   1.00 98.47 140 A 1 
ATOM   1114 C  C   . ASN A 1 140 ? 19.458  9.592   3.235   1.00 98.64 140 A 1 
ATOM   1115 O  O   . ASN A 1 140 ? 19.608  8.713   4.077   1.00 98.30 140 A 1 
ATOM   1116 C  CB  . ASN A 1 140 ? 19.929  11.970  3.873   1.00 97.71 140 A 1 
ATOM   1117 C  CG  . ASN A 1 140 ? 20.997  13.020  4.106   1.00 86.56 140 A 1 
ATOM   1118 O  OD1 . ASN A 1 140 ? 22.184  12.770  4.056   1.00 76.47 140 A 1 
ATOM   1119 N  ND2 . ASN A 1 140 ? 20.579  14.245  4.366   1.00 76.71 140 A 1 
ATOM   1120 N  N   . ALA A 1 141 ? 18.456  9.584   2.371   1.00 98.78 141 A 1 
ATOM   1121 C  CA  . ALA A 1 141 ? 17.483  8.499   2.336   1.00 98.80 141 A 1 
ATOM   1122 C  C   . ALA A 1 141 ? 18.126  7.174   1.921   1.00 98.80 141 A 1 
ATOM   1123 O  O   . ALA A 1 141 ? 17.812  6.140   2.498   1.00 98.74 141 A 1 
ATOM   1124 C  CB  . ALA A 1 141 ? 16.331  8.866   1.412   1.00 98.84 141 A 1 
ATOM   1125 N  N   . ILE A 1 142 ? 19.046  7.209   0.972   1.00 98.79 142 A 1 
ATOM   1126 C  CA  . ILE A 1 142 ? 19.790  6.015   0.560   1.00 98.74 142 A 1 
ATOM   1127 C  C   . ILE A 1 142 ? 20.571  5.435   1.743   1.00 98.59 142 A 1 
ATOM   1128 O  O   . ILE A 1 142 ? 20.479  4.229   2.000   1.00 98.33 142 A 1 
ATOM   1129 C  CB  . ILE A 1 142 ? 20.746  6.337   -0.620  1.00 98.70 142 A 1 
ATOM   1130 C  CG1 . ILE A 1 142 ? 19.935  6.633   -1.887  1.00 98.21 142 A 1 
ATOM   1131 C  CG2 . ILE A 1 142 ? 21.725  5.176   -0.876  1.00 98.23 142 A 1 
ATOM   1132 C  CD1 . ILE A 1 142 ? 20.760  7.261   -3.013  1.00 96.77 142 A 1 
ATOM   1133 N  N   . GLU A 1 143 ? 21.283  6.259   2.466   1.00 98.57 143 A 1 
ATOM   1134 C  CA  . GLU A 1 143 ? 22.076  5.781   3.598   1.00 98.23 143 A 1 
ATOM   1135 C  C   . GLU A 1 143 ? 21.194  5.195   4.705   1.00 98.10 143 A 1 
ATOM   1136 O  O   . GLU A 1 143 ? 21.501  4.136   5.261   1.00 97.66 143 A 1 
ATOM   1137 C  CB  . GLU A 1 143 ? 22.943  6.913   4.151   1.00 97.99 143 A 1 
ATOM   1138 C  CG  . GLU A 1 143 ? 24.042  7.365   3.186   1.00 92.67 143 A 1 
ATOM   1139 C  CD  . GLU A 1 143 ? 24.916  6.212   2.705   1.00 87.29 143 A 1 
ATOM   1140 O  OE1 . GLU A 1 143 ? 25.361  5.408   3.550   1.00 80.20 143 A 1 
ATOM   1141 O  OE2 . GLU A 1 143 ? 25.127  6.094   1.481   1.00 81.87 143 A 1 
ATOM   1142 N  N   . SER A 1 144 ? 20.080  5.836   4.984   1.00 98.36 144 A 1 
ATOM   1143 C  CA  . SER A 1 144 ? 19.130  5.326   5.969   1.00 98.38 144 A 1 
ATOM   1144 C  C   . SER A 1 144 ? 18.489  4.011   5.509   1.00 98.24 144 A 1 
ATOM   1145 O  O   . SER A 1 144 ? 18.384  3.057   6.285   1.00 97.96 144 A 1 
ATOM   1146 C  CB  . SER A 1 144 ? 18.064  6.382   6.237   1.00 98.35 144 A 1 
ATOM   1147 O  OG  . SER A 1 144 ? 17.245  6.009   7.323   1.00 94.05 144 A 1 
ATOM   1148 N  N   . PHE A 1 145 ? 18.122  3.939   4.246   1.00 98.48 145 A 1 
ATOM   1149 C  CA  . PHE A 1 145 ? 17.531  2.732   3.672   1.00 98.59 145 A 1 
ATOM   1150 C  C   . PHE A 1 145 ? 18.490  1.547   3.775   1.00 98.29 145 A 1 
ATOM   1151 O  O   . PHE A 1 145 ? 18.076  0.447   4.152   1.00 97.97 145 A 1 
ATOM   1152 C  CB  . PHE A 1 145 ? 17.134  2.989   2.210   1.00 98.54 145 A 1 
ATOM   1153 C  CG  . PHE A 1 145 ? 16.127  2.004   1.654   1.00 98.61 145 A 1 
ATOM   1154 C  CD1 . PHE A 1 145 ? 16.440  0.657   1.490   1.00 98.30 145 A 1 
ATOM   1155 C  CD2 . PHE A 1 145 ? 14.845  2.439   1.302   1.00 98.24 145 A 1 
ATOM   1156 C  CE1 . PHE A 1 145 ? 15.500  -0.252  0.997   1.00 97.91 145 A 1 
ATOM   1157 C  CE2 . PHE A 1 145 ? 13.898  1.543   0.808   1.00 97.91 145 A 1 
ATOM   1158 C  CZ  . PHE A 1 145 ? 14.223  0.194   0.663   1.00 98.19 145 A 1 
ATOM   1159 N  N   . LYS A 1 146 ? 19.752  1.770   3.480   1.00 98.17 146 A 1 
ATOM   1160 C  CA  . LYS A 1 146 ? 20.776  0.720   3.575   1.00 97.70 146 A 1 
ATOM   1161 C  C   . LYS A 1 146 ? 20.896  0.146   4.985   1.00 97.29 146 A 1 
ATOM   1162 O  O   . LYS A 1 146 ? 21.238  -1.022  5.136   1.00 96.73 146 A 1 
ATOM   1163 C  CB  . LYS A 1 146 ? 22.137  1.268   3.136   1.00 97.64 146 A 1 
ATOM   1164 C  CG  . LYS A 1 146 ? 22.259  1.421   1.628   1.00 96.21 146 A 1 
ATOM   1165 C  CD  . LYS A 1 146 ? 23.612  2.040   1.281   1.00 94.22 146 A 1 
ATOM   1166 C  CE  . LYS A 1 146 ? 23.784  2.155   -0.216  1.00 89.49 146 A 1 
ATOM   1167 N  NZ  . LYS A 1 146 ? 25.069  2.825   -0.547  1.00 84.13 146 A 1 
ATOM   1168 N  N   . HIS A 1 147 ? 20.596  0.947   5.994   1.00 97.34 147 A 1 
ATOM   1169 C  CA  . HIS A 1 147 ? 20.662  0.477   7.372   1.00 97.03 147 A 1 
ATOM   1170 C  C   . HIS A 1 147 ? 19.508  -0.461  7.721   1.00 97.09 147 A 1 
ATOM   1171 O  O   . HIS A 1 147 ? 19.744  -1.537  8.276   1.00 96.24 147 A 1 
ATOM   1172 C  CB  . HIS A 1 147 ? 20.704  1.673   8.322   1.00 96.67 147 A 1 
ATOM   1173 C  CG  . HIS A 1 147 ? 20.778  1.253   9.760   1.00 93.00 147 A 1 
ATOM   1174 N  ND1 . HIS A 1 147 ? 21.868  0.631   10.339  1.00 83.68 147 A 1 
ATOM   1175 C  CD2 . HIS A 1 147 ? 19.818  1.335   10.730  1.00 83.79 147 A 1 
ATOM   1176 C  CE1 . HIS A 1 147 ? 21.577  0.364   11.605  1.00 84.18 147 A 1 
ATOM   1177 N  NE2 . HIS A 1 147 ? 20.340  0.779   11.871  1.00 86.27 147 A 1 
ATOM   1178 N  N   . GLY A 1 148 ? 18.274  -0.081  7.406   1.00 97.71 148 A 1 
ATOM   1179 C  CA  . GLY A 1 148 ? 17.116  -0.855  7.849   1.00 97.73 148 A 1 
ATOM   1180 C  C   . GLY A 1 148 ? 15.870  -0.771  6.978   1.00 98.14 148 A 1 
ATOM   1181 O  O   . GLY A 1 148 ? 14.817  -1.272  7.386   1.00 97.91 148 A 1 
ATOM   1182 N  N   . GLY A 1 149 ? 15.944  -0.157  5.810   1.00 98.11 149 A 1 
ATOM   1183 C  CA  . GLY A 1 149 ? 14.790  -0.021  4.925   1.00 98.37 149 A 1 
ATOM   1184 C  C   . GLY A 1 149 ? 13.820  1.089   5.311   1.00 98.55 149 A 1 
ATOM   1185 O  O   . GLY A 1 149 ? 12.725  1.158   4.765   1.00 98.44 149 A 1 
ATOM   1186 N  N   . TYR A 1 150 ? 14.206  1.953   6.232   1.00 98.63 150 A 1 
ATOM   1187 C  CA  . TYR A 1 150 ? 13.425  3.124   6.641   1.00 98.63 150 A 1 
ATOM   1188 C  C   . TYR A 1 150 ? 14.189  4.417   6.336   1.00 98.74 150 A 1 
ATOM   1189 O  O   . TYR A 1 150 ? 15.414  4.423   6.286   1.00 98.60 150 A 1 
ATOM   1190 C  CB  . TYR A 1 150 ? 13.047  3.029   8.121   1.00 98.54 150 A 1 
ATOM   1191 C  CG  . TYR A 1 150 ? 14.202  2.902   9.093   1.00 98.50 150 A 1 
ATOM   1192 C  CD1 . TYR A 1 150 ? 14.939  4.027   9.492   1.00 98.16 150 A 1 
ATOM   1193 C  CD2 . TYR A 1 150 ? 14.534  1.661   9.649   1.00 98.12 150 A 1 
ATOM   1194 C  CE1 . TYR A 1 150 ? 15.977  3.920   10.411  1.00 97.81 150 A 1 
ATOM   1195 C  CE2 . TYR A 1 150 ? 15.572  1.538   10.576  1.00 97.84 150 A 1 
ATOM   1196 C  CZ  . TYR A 1 150 ? 16.293  2.675   10.963  1.00 97.91 150 A 1 
ATOM   1197 O  OH  . TYR A 1 150 ? 17.296  2.564   11.877  1.00 97.22 150 A 1 
ATOM   1198 N  N   . TYR A 1 151 ? 13.468  5.501   6.123   1.00 98.98 151 A 1 
ATOM   1199 C  CA  . TYR A 1 151 ? 14.080  6.767   5.730   1.00 98.94 151 A 1 
ATOM   1200 C  C   . TYR A 1 151 ? 13.075  7.917   5.758   1.00 98.97 151 A 1 
ATOM   1201 O  O   . TYR A 1 151 ? 11.879  7.712   5.940   1.00 98.95 151 A 1 
ATOM   1202 C  CB  . TYR A 1 151 ? 14.694  6.639   4.332   1.00 98.93 151 A 1 
ATOM   1203 C  CG  . TYR A 1 151 ? 13.680  6.386   3.226   1.00 98.94 151 A 1 
ATOM   1204 C  CD1 . TYR A 1 151 ? 13.247  5.087   2.931   1.00 98.89 151 A 1 
ATOM   1205 C  CD2 . TYR A 1 151 ? 13.178  7.452   2.481   1.00 98.87 151 A 1 
ATOM   1206 C  CE1 . TYR A 1 151 ? 12.322  4.851   1.915   1.00 98.84 151 A 1 
ATOM   1207 C  CE2 . TYR A 1 151 ? 12.255  7.230   1.457   1.00 98.85 151 A 1 
ATOM   1208 C  CZ  . TYR A 1 151 ? 11.835  5.925   1.178   1.00 98.91 151 A 1 
ATOM   1209 O  OH  . TYR A 1 151 ? 10.931  5.712   0.168   1.00 98.83 151 A 1 
ATOM   1210 N  N   . THR A 1 152 ? 13.571  9.110   5.527   1.00 98.95 152 A 1 
ATOM   1211 C  CA  . THR A 1 152 ? 12.742  10.296  5.322   1.00 98.90 152 A 1 
ATOM   1212 C  C   . THR A 1 152 ? 13.180  11.048  4.074   1.00 98.93 152 A 1 
ATOM   1213 O  O   . THR A 1 152 ? 14.355  11.018  3.704   1.00 98.72 152 A 1 
ATOM   1214 C  CB  . THR A 1 152 ? 12.772  11.260  6.519   1.00 98.76 152 A 1 
ATOM   1215 O  OG1 . THR A 1 152 ? 14.040  11.875  6.641   1.00 96.89 152 A 1 
ATOM   1216 C  CG2 . THR A 1 152 ? 12.470  10.551  7.834   1.00 97.20 152 A 1 
ATOM   1217 N  N   . MET A 1 153 ? 12.242  11.743  3.450   1.00 98.85 153 A 1 
ATOM   1218 C  CA  . MET A 1 153 ? 12.530  12.699  2.376   1.00 98.84 153 A 1 
ATOM   1219 C  C   . MET A 1 153 ? 11.553  13.856  2.453   1.00 98.82 153 A 1 
ATOM   1220 O  O   . MET A 1 153 ? 10.354  13.627  2.638   1.00 98.62 153 A 1 
ATOM   1221 C  CB  . MET A 1 153 ? 12.406  12.056  0.988   1.00 98.32 153 A 1 
ATOM   1222 C  CG  . MET A 1 153 ? 13.501  11.052  0.668   1.00 94.53 153 A 1 
ATOM   1223 S  SD  . MET A 1 153 ? 13.597  10.638  -1.085  1.00 96.05 153 A 1 
ATOM   1224 C  CE  . MET A 1 153 ? 11.969  9.933   -1.389  1.00 91.39 153 A 1 
ATOM   1225 N  N   . PRO A 1 154 ? 11.996  15.094  2.264   1.00 98.64 154 A 1 
ATOM   1226 C  CA  . PRO A 1 154 ? 11.062  16.208  2.181   1.00 98.45 154 A 1 
ATOM   1227 C  C   . PRO A 1 154 ? 10.260  16.145  0.883   1.00 98.41 154 A 1 
ATOM   1228 O  O   . PRO A 1 154 ? 10.808  15.824  -0.177  1.00 98.11 154 A 1 
ATOM   1229 C  CB  . PRO A 1 154 ? 11.950  17.449  2.239   1.00 97.87 154 A 1 
ATOM   1230 C  CG  . PRO A 1 154 ? 13.261  16.977  1.653   1.00 95.46 154 A 1 
ATOM   1231 C  CD  . PRO A 1 154 ? 13.371  15.526  2.074   1.00 98.04 154 A 1 
ATOM   1232 N  N   . PHE A 1 155 ? 8.984   16.465  0.950   1.00 98.35 155 A 1 
ATOM   1233 C  CA  . PHE A 1 155 ? 8.202   16.654  -0.263  1.00 98.31 155 A 1 
ATOM   1234 C  C   . PHE A 1 155 ? 8.727   17.869  -1.030  1.00 98.07 155 A 1 
ATOM   1235 O  O   . PHE A 1 155 ? 9.135   18.853  -0.412  1.00 97.55 155 A 1 
ATOM   1236 C  CB  . PHE A 1 155 ? 6.715   16.815  0.065   1.00 98.43 155 A 1 
ATOM   1237 C  CG  . PHE A 1 155 ? 6.012   15.527  0.373   1.00 98.61 155 A 1 
ATOM   1238 C  CD1 . PHE A 1 155 ? 5.440   14.768  -0.661  1.00 98.42 155 A 1 
ATOM   1239 C  CD2 . PHE A 1 155 ? 5.910   15.060  1.685   1.00 98.42 155 A 1 
ATOM   1240 C  CE1 . PHE A 1 155 ? 4.774   13.567  -0.384  1.00 98.26 155 A 1 
ATOM   1241 C  CE2 . PHE A 1 155 ? 5.254   13.861  1.966   1.00 98.30 155 A 1 
ATOM   1242 C  CZ  . PHE A 1 155 ? 4.685   13.123  0.931   1.00 98.46 155 A 1 
ATOM   1243 N  N   . PRO A 1 156 ? 8.714   17.835  -2.358  1.00 97.76 156 A 1 
ATOM   1244 C  CA  . PRO A 1 156 ? 9.212   18.947  -3.160  1.00 97.23 156 A 1 
ATOM   1245 C  C   . PRO A 1 156 ? 8.490   20.261  -2.874  1.00 96.88 156 A 1 
ATOM   1246 O  O   . PRO A 1 156 ? 7.262   20.308  -2.798  1.00 95.55 156 A 1 
ATOM   1247 C  CB  . PRO A 1 156 ? 8.990   18.502  -4.606  1.00 96.40 156 A 1 
ATOM   1248 C  CG  . PRO A 1 156 ? 9.014   17.001  -4.530  1.00 95.06 156 A 1 
ATOM   1249 C  CD  . PRO A 1 156 ? 8.371   16.696  -3.195  1.00 97.33 156 A 1 
ATOM   1250 N  N   . ALA A 1 157 ? 9.237   21.338  -2.772  1.00 94.20 157 A 1 
ATOM   1251 C  CA  . ALA A 1 157 ? 8.681   22.651  -2.453  1.00 92.84 157 A 1 
ATOM   1252 C  C   . ALA A 1 157 ? 7.707   23.169  -3.522  1.00 92.70 157 A 1 
ATOM   1253 O  O   . ALA A 1 157 ? 6.782   23.903  -3.207  1.00 89.22 157 A 1 
ATOM   1254 C  CB  . ALA A 1 157 ? 9.831   23.630  -2.248  1.00 90.08 157 A 1 
ATOM   1255 N  N   . HIS A 1 158 ? 7.895   22.773  -4.773  1.00 92.67 158 A 1 
ATOM   1256 C  CA  . HIS A 1 158 ? 7.072   23.248  -5.879  1.00 92.20 158 A 1 
ATOM   1257 C  C   . HIS A 1 158 ? 5.626   22.720  -5.848  1.00 93.20 158 A 1 
ATOM   1258 O  O   . HIS A 1 158 ? 4.803   23.165  -6.644  1.00 91.46 158 A 1 
ATOM   1259 C  CB  . HIS A 1 158 ? 7.737   22.910  -7.219  1.00 90.22 158 A 1 
ATOM   1260 C  CG  . HIS A 1 158 ? 7.726   21.451  -7.543  1.00 86.45 158 A 1 
ATOM   1261 N  ND1 . HIS A 1 158 ? 8.806   20.608  -7.408  1.00 76.51 158 A 1 
ATOM   1262 C  CD2 . HIS A 1 158 ? 6.710   20.689  -8.044  1.00 76.16 158 A 1 
ATOM   1263 C  CE1 . HIS A 1 158 ? 8.446   19.391  -7.801  1.00 74.57 158 A 1 
ATOM   1264 N  NE2 . HIS A 1 158 ? 7.182   19.400  -8.192  1.00 76.49 158 A 1 
ATOM   1265 N  N   . LEU A 1 159 ? 5.314   21.816  -4.939  1.00 95.42 159 A 1 
ATOM   1266 C  CA  . LEU A 1 159 ? 3.955   21.273  -4.803  1.00 95.37 159 A 1 
ATOM   1267 C  C   . LEU A 1 159 ? 2.970   22.253  -4.156  1.00 94.45 159 A 1 
ATOM   1268 O  O   . LEU A 1 159 ? 1.776   21.956  -4.073  1.00 90.55 159 A 1 
ATOM   1269 C  CB  . LEU A 1 159 ? 3.997   19.962  -4.017  1.00 95.33 159 A 1 
ATOM   1270 C  CG  . LEU A 1 159 ? 4.745   18.817  -4.703  1.00 95.73 159 A 1 
ATOM   1271 C  CD1 . LEU A 1 159 ? 4.829   17.626  -3.757  1.00 95.03 159 A 1 
ATOM   1272 C  CD2 . LEU A 1 159 ? 4.063   18.386  -5.999  1.00 95.03 159 A 1 
ATOM   1273 N  N   . GLY A 1 160 ? 3.443   23.390  -3.698  1.00 93.91 160 A 1 
ATOM   1274 C  CA  . GLY A 1 160 ? 2.572   24.414  -3.127  1.00 93.64 160 A 1 
ATOM   1275 C  C   . GLY A 1 160 ? 2.185   24.175  -1.674  1.00 94.54 160 A 1 
ATOM   1276 O  O   . GLY A 1 160 ? 1.187   24.722  -1.205  1.00 91.18 160 A 1 
ATOM   1277 N  N   . ILE A 1 161 ? 2.949   23.395  -0.954  1.00 95.22 161 A 1 
ATOM   1278 C  CA  . ILE A 1 161 ? 2.745   23.199  0.480   1.00 95.39 161 A 1 
ATOM   1279 C  C   . ILE A 1 161 ? 3.068   24.480  1.241   1.00 95.40 161 A 1 
ATOM   1280 O  O   . ILE A 1 161 ? 3.958   25.241  0.862   1.00 93.38 161 A 1 
ATOM   1281 C  CB  . ILE A 1 161 ? 3.544   22.000  1.026   1.00 93.40 161 A 1 
ATOM   1282 C  CG1 . ILE A 1 161 ? 5.056   22.202  0.841   1.00 87.30 161 A 1 
ATOM   1283 C  CG2 . ILE A 1 161 ? 3.058   20.712  0.368   1.00 85.98 161 A 1 
ATOM   1284 C  CD1 . ILE A 1 161 ? 5.910   21.092  1.465   1.00 85.30 161 A 1 
ATOM   1285 N  N   . LYS A 1 162 ? 2.350   24.709  2.340   1.00 95.06 162 A 1 
ATOM   1286 C  CA  . LYS A 1 162 ? 2.490   25.935  3.135   1.00 95.16 162 A 1 
ATOM   1287 C  C   . LYS A 1 162 ? 3.200   25.722  4.473   1.00 95.21 162 A 1 
ATOM   1288 O  O   . LYS A 1 162 ? 3.311   26.647  5.272   1.00 91.71 162 A 1 
ATOM   1289 C  CB  . LYS A 1 162 ? 1.124   26.595  3.326   1.00 93.84 162 A 1 
ATOM   1290 C  CG  . LYS A 1 162 ? 0.532   27.080  2.007   1.00 91.10 162 A 1 
ATOM   1291 C  CD  . LYS A 1 162 ? -0.715  27.913  2.253   1.00 83.31 162 A 1 
ATOM   1292 C  CE  . LYS A 1 162 ? -1.265  28.429  0.938   1.00 77.36 162 A 1 
ATOM   1293 N  NZ  . LYS A 1 162 ? -2.458  29.279  1.144   1.00 67.40 162 A 1 
ATOM   1294 N  N   . VAL A 1 163 ? 3.672   24.514  4.697   1.00 95.32 163 A 1 
ATOM   1295 C  CA  . VAL A 1 163 ? 4.461   24.134  5.862   1.00 95.69 163 A 1 
ATOM   1296 C  C   . VAL A 1 163 ? 5.408   23.017  5.430   1.00 96.31 163 A 1 
ATOM   1297 O  O   . VAL A 1 163 ? 5.011   22.210  4.585   1.00 94.95 163 A 1 
ATOM   1298 C  CB  . VAL A 1 163 ? 3.539   23.697  7.024   1.00 93.35 163 A 1 
ATOM   1299 C  CG1 . VAL A 1 163 ? 2.690   22.480  6.655   1.00 85.48 163 A 1 
ATOM   1300 C  CG2 . VAL A 1 163 ? 4.323   23.410  8.293   1.00 86.31 163 A 1 
ATOM   1301 N  N   . PRO A 1 164 ? 6.625   22.947  5.951   1.00 97.13 164 A 1 
ATOM   1302 C  CA  . PRO A 1 164 ? 7.527   21.863  5.574   1.00 97.33 164 A 1 
ATOM   1303 C  C   . PRO A 1 164 ? 6.880   20.498  5.830   1.00 97.79 164 A 1 
ATOM   1304 O  O   . PRO A 1 164 ? 6.441   20.207  6.943   1.00 97.14 164 A 1 
ATOM   1305 C  CB  . PRO A 1 164 ? 8.770   22.073  6.436   1.00 96.39 164 A 1 
ATOM   1306 C  CG  . PRO A 1 164 ? 8.756   23.561  6.721   1.00 94.35 164 A 1 
ATOM   1307 C  CD  . PRO A 1 164 ? 7.284   23.884  6.858   1.00 96.52 164 A 1 
ATOM   1308 N  N   . LEU A 1 165 ? 6.817   19.680  4.788   1.00 98.17 165 A 1 
ATOM   1309 C  CA  . LEU A 1 165 ? 6.166   18.378  4.833   1.00 98.35 165 A 1 
ATOM   1310 C  C   . LEU A 1 165 ? 7.140   17.297  4.406   1.00 98.42 165 A 1 
ATOM   1311 O  O   . LEU A 1 165 ? 7.832   17.446  3.399   1.00 98.34 165 A 1 
ATOM   1312 C  CB  . LEU A 1 165 ? 4.922   18.397  3.929   1.00 98.30 165 A 1 
ATOM   1313 C  CG  . LEU A 1 165 ? 4.111   17.100  3.900   1.00 97.96 165 A 1 
ATOM   1314 C  CD1 . LEU A 1 165 ? 3.477   16.812  5.255   1.00 97.47 165 A 1 
ATOM   1315 C  CD2 . LEU A 1 165 ? 3.014   17.194  2.845   1.00 97.48 165 A 1 
ATOM   1316 N  N   . ASN A 1 166 ? 7.190   16.212  5.160   1.00 98.66 166 A 1 
ATOM   1317 C  CA  . ASN A 1 166 ? 8.132   15.136  4.935   1.00 98.74 166 A 1 
ATOM   1318 C  C   . ASN A 1 166 ? 7.426   13.801  4.705   1.00 98.87 166 A 1 
ATOM   1319 O  O   . ASN A 1 166 ? 6.454   13.480  5.382   1.00 98.78 166 A 1 
ATOM   1320 C  CB  . ASN A 1 166 ? 9.082   15.026  6.124   1.00 98.72 166 A 1 
ATOM   1321 C  CG  . ASN A 1 166 ? 9.877   16.295  6.340   1.00 98.61 166 A 1 
ATOM   1322 O  OD1 . ASN A 1 166 ? 10.923  16.492  5.736   1.00 94.88 166 A 1 
ATOM   1323 N  ND2 . ASN A 1 166 ? 9.395   17.178  7.191   1.00 94.62 166 A 1 
ATOM   1324 N  N   . ALA A 1 167 ? 7.957   13.013  3.783   1.00 98.89 167 A 1 
ATOM   1325 C  CA  . ALA A 1 167 ? 7.617   11.608  3.668   1.00 98.95 167 A 1 
ATOM   1326 C  C   . ALA A 1 167 ? 8.486   10.816  4.641   1.00 98.96 167 A 1 
ATOM   1327 O  O   . ALA A 1 167 ? 9.705   10.972  4.646   1.00 98.90 167 A 1 
ATOM   1328 C  CB  . ALA A 1 167 ? 7.835   11.144  2.232   1.00 98.84 167 A 1 
ATOM   1329 N  N   . VAL A 1 168 ? 7.867   9.990   5.466   1.00 98.97 168 A 1 
ATOM   1330 C  CA  . VAL A 1 168 ? 8.562   9.133   6.417   1.00 98.96 168 A 1 
ATOM   1331 C  C   . VAL A 1 168 ? 8.156   7.692   6.140   1.00 98.94 168 A 1 
ATOM   1332 O  O   . VAL A 1 168 ? 6.972   7.365   6.199   1.00 98.96 168 A 1 
ATOM   1333 C  CB  . VAL A 1 168 ? 8.225   9.514   7.874   1.00 98.96 168 A 1 
ATOM   1334 C  CG1 . VAL A 1 168 ? 8.940   8.600   8.856   1.00 98.82 168 A 1 
ATOM   1335 C  CG2 . VAL A 1 168 ? 8.606   10.970  8.156   1.00 98.83 168 A 1 
ATOM   1336 N  N   . VAL A 1 169 ? 9.119   6.849   5.840   1.00 98.95 169 A 1 
ATOM   1337 C  CA  . VAL A 1 169 ? 8.876   5.431   5.563   1.00 98.91 169 A 1 
ATOM   1338 C  C   . VAL A 1 169 ? 9.388   4.592   6.722   1.00 98.94 169 A 1 
ATOM   1339 O  O   . VAL A 1 169 ? 10.560  4.678   7.080   1.00 98.91 169 A 1 
ATOM   1340 C  CB  . VAL A 1 169 ? 9.533   5.003   4.240   1.00 98.95 169 A 1 
ATOM   1341 C  CG1 . VAL A 1 169 ? 9.449   3.492   4.033   1.00 98.71 169 A 1 
ATOM   1342 C  CG2 . VAL A 1 169 ? 8.840   5.701   3.073   1.00 98.73 169 A 1 
ATOM   1343 N  N   . LEU A 1 170 ? 8.508   3.780   7.282   1.00 98.96 170 A 1 
ATOM   1344 C  CA  . LEU A 1 170 ? 8.864   2.803   8.305   1.00 98.98 170 A 1 
ATOM   1345 C  C   . LEU A 1 170 ? 8.877   1.395   7.718   1.00 98.93 170 A 1 
ATOM   1346 O  O   . LEU A 1 170 ? 7.992   1.018   6.958   1.00 98.84 170 A 1 
ATOM   1347 C  CB  . LEU A 1 170 ? 7.875   2.867   9.482   1.00 98.95 170 A 1 
ATOM   1348 C  CG  . LEU A 1 170 ? 7.841   4.187   10.253  1.00 98.77 170 A 1 
ATOM   1349 C  CD1 . LEU A 1 170 ? 6.831   4.094   11.392  1.00 98.53 170 A 1 
ATOM   1350 C  CD2 . LEU A 1 170 ? 9.212   4.536   10.833  1.00 98.42 170 A 1 
ATOM   1351 N  N   . ASN A 1 171 ? 9.867   0.611   8.118   1.00 98.84 171 A 1 
ATOM   1352 C  CA  . ASN A 1 171 ? 9.940   -0.795  7.760   1.00 98.77 171 A 1 
ATOM   1353 C  C   . ASN A 1 171 ? 9.255   -1.637  8.836   1.00 98.73 171 A 1 
ATOM   1354 O  O   . ASN A 1 171 ? 9.888   -2.129  9.768   1.00 98.48 171 A 1 
ATOM   1355 C  CB  . ASN A 1 171 ? 11.394  -1.196  7.547   1.00 98.58 171 A 1 
ATOM   1356 C  CG  . ASN A 1 171 ? 11.523  -2.649  7.130   1.00 98.40 171 A 1 
ATOM   1357 O  OD1 . ASN A 1 171 ? 10.544  -3.346  6.907   1.00 97.14 171 A 1 
ATOM   1358 N  ND2 . ASN A 1 171 ? 12.738  -3.123  7.006   1.00 96.39 171 A 1 
ATOM   1359 N  N   . THR A 1 172 ? 7.952   -1.812  8.709   1.00 98.85 172 A 1 
ATOM   1360 C  CA  . THR A 1 172 ? 7.192   -2.604  9.678   1.00 98.82 172 A 1 
ATOM   1361 C  C   . THR A 1 172 ? 7.265   -4.102  9.432   1.00 98.75 172 A 1 
ATOM   1362 O  O   . THR A 1 172 ? 6.781   -4.876  10.255  1.00 98.51 172 A 1 
ATOM   1363 C  CB  . THR A 1 172 ? 5.734   -2.148  9.768   1.00 98.82 172 A 1 
ATOM   1364 O  OG1 . THR A 1 172 ? 5.149   -2.125  8.487   1.00 98.51 172 A 1 
ATOM   1365 C  CG2 . THR A 1 172 ? 5.649   -0.757  10.370  1.00 98.18 172 A 1 
ATOM   1366 N  N   . VAL A 1 173 ? 7.922   -4.533  8.375   1.00 98.64 173 A 1 
ATOM   1367 C  CA  . VAL A 1 173 ? 8.256   -5.956  8.210   1.00 98.59 173 A 1 
ATOM   1368 C  C   . VAL A 1 173 ? 9.152   -6.425  9.353   1.00 98.45 173 A 1 
ATOM   1369 O  O   . VAL A 1 173 ? 9.092   -7.586  9.747   1.00 98.08 173 A 1 
ATOM   1370 C  CB  . VAL A 1 173 ? 8.920   -6.236  6.852   1.00 98.40 173 A 1 
ATOM   1371 C  CG1 . VAL A 1 173 ? 9.198   -7.724  6.661   1.00 98.01 173 A 1 
ATOM   1372 C  CG2 . VAL A 1 173 ? 8.034   -5.759  5.700   1.00 97.97 173 A 1 
ATOM   1373 N  N   . LEU A 1 174 ? 9.907   -5.516  9.943   1.00 98.47 174 A 1 
ATOM   1374 C  CA  . LEU A 1 174 ? 10.697  -5.806  11.143  1.00 98.39 174 A 1 
ATOM   1375 C  C   . LEU A 1 174 ? 9.824   -6.252  12.318  1.00 98.39 174 A 1 
ATOM   1376 O  O   . LEU A 1 174 ? 10.288  -6.990  13.181  1.00 98.04 174 A 1 
ATOM   1377 C  CB  . LEU A 1 174 ? 11.506  -4.574  11.562  1.00 98.24 174 A 1 
ATOM   1378 C  CG  . LEU A 1 174 ? 12.529  -4.064  10.540  1.00 97.96 174 A 1 
ATOM   1379 C  CD1 . LEU A 1 174 ? 13.222  -2.827  11.093  1.00 97.56 174 A 1 
ATOM   1380 C  CD2 . LEU A 1 174 ? 13.570  -5.123  10.200  1.00 97.44 174 A 1 
ATOM   1381 N  N   . TYR A 1 175 ? 8.574   -5.823  12.338  1.00 98.46 175 A 1 
ATOM   1382 C  CA  . TYR A 1 175 ? 7.649   -6.109  13.437  1.00 98.54 175 A 1 
ATOM   1383 C  C   . TYR A 1 175 ? 6.660   -7.228  13.123  1.00 98.58 175 A 1 
ATOM   1384 O  O   . TYR A 1 175 ? 5.889   -7.627  13.994  1.00 98.25 175 A 1 
ATOM   1385 C  CB  . TYR A 1 175 ? 6.905   -4.829  13.816  1.00 98.61 175 A 1 
ATOM   1386 C  CG  . TYR A 1 175 ? 7.783   -3.624  14.051  1.00 98.69 175 A 1 
ATOM   1387 C  CD1 . TYR A 1 175 ? 9.052   -3.753  14.630  1.00 98.55 175 A 1 
ATOM   1388 C  CD2 . TYR A 1 175 ? 7.337   -2.347  13.687  1.00 98.58 175 A 1 
ATOM   1389 C  CE1 . TYR A 1 175 ? 9.862   -2.638  14.837  1.00 98.52 175 A 1 
ATOM   1390 C  CE2 . TYR A 1 175 ? 8.133   -1.225  13.903  1.00 98.54 175 A 1 
ATOM   1391 C  CZ  . TYR A 1 175 ? 9.399   -1.374  14.472  1.00 98.62 175 A 1 
ATOM   1392 O  OH  . TYR A 1 175 ? 10.198  -0.277  14.690  1.00 98.45 175 A 1 
ATOM   1393 N  N   . TYR A 1 176 ? 6.668   -7.720  11.910  1.00 98.50 176 A 1 
ATOM   1394 C  CA  . TYR A 1 176 ? 5.722   -8.728  11.457  1.00 98.46 176 A 1 
ATOM   1395 C  C   . TYR A 1 176 ? 5.882   -10.024 12.252  1.00 98.22 176 A 1 
ATOM   1396 O  O   . TYR A 1 176 ? 6.996   -10.505 12.448  1.00 97.70 176 A 1 
ATOM   1397 C  CB  . TYR A 1 176 ? 5.938   -8.972  9.962   1.00 98.24 176 A 1 
ATOM   1398 C  CG  . TYR A 1 176 ? 4.859   -9.762  9.254   1.00 98.16 176 A 1 
ATOM   1399 C  CD1 . TYR A 1 176 ? 3.510   -9.654  9.610   1.00 97.68 176 A 1 
ATOM   1400 C  CD2 . TYR A 1 176 ? 5.200   -10.582 8.176   1.00 97.68 176 A 1 
ATOM   1401 C  CE1 . TYR A 1 176 ? 2.520   -10.342 8.912   1.00 97.18 176 A 1 
ATOM   1402 C  CE2 . TYR A 1 176 ? 4.219   -11.272 7.460   1.00 97.17 176 A 1 
ATOM   1403 C  CZ  . TYR A 1 176 ? 2.883   -11.150 7.830   1.00 97.19 176 A 1 
ATOM   1404 O  OH  . TYR A 1 176 ? 1.919   -11.818 7.125   1.00 96.38 176 A 1 
ATOM   1405 N  N   . ASN A 1 177 ? 4.788   -10.611 12.695  1.00 98.10 177 A 1 
ATOM   1406 C  CA  . ASN A 1 177 ? 4.848   -11.777 13.574  1.00 97.68 177 A 1 
ATOM   1407 C  C   . ASN A 1 177 ? 5.286   -13.074 12.890  1.00 97.66 177 A 1 
ATOM   1408 O  O   . ASN A 1 177 ? 5.439   -14.094 13.559  1.00 96.41 177 A 1 
ATOM   1409 C  CB  . ASN A 1 177 ? 3.537   -11.931 14.370  1.00 96.40 177 A 1 
ATOM   1410 C  CG  . ASN A 1 177 ? 2.306   -12.120 13.520  1.00 94.94 177 A 1 
ATOM   1411 O  OD1 . ASN A 1 177 ? 1.200   -11.829 13.973  1.00 88.90 177 A 1 
ATOM   1412 N  ND2 . ASN A 1 177 ? 2.423   -12.611 12.306  1.00 87.90 177 A 1 
ATOM   1413 N  N   . TYR A 1 178 ? 5.526   -13.036 11.592  1.00 97.52 178 A 1 
ATOM   1414 C  CA  . TYR A 1 178 ? 6.191   -14.127 10.881  1.00 97.05 178 A 1 
ATOM   1415 C  C   . TYR A 1 178 ? 7.694   -13.889 10.689  1.00 97.13 178 A 1 
ATOM   1416 O  O   . TYR A 1 178 ? 8.390   -14.748 10.145  1.00 95.77 178 A 1 
ATOM   1417 C  CB  . TYR A 1 178 ? 5.516   -14.372 9.528   1.00 96.43 178 A 1 
ATOM   1418 C  CG  . TYR A 1 178 ? 4.129   -14.956 9.626   1.00 95.14 178 A 1 
ATOM   1419 C  CD1 . TYR A 1 178 ? 3.930   -16.220 10.190  1.00 91.92 178 A 1 
ATOM   1420 C  CD2 . TYR A 1 178 ? 3.024   -14.251 9.150   1.00 91.73 178 A 1 
ATOM   1421 C  CE1 . TYR A 1 178 ? 2.659   -16.770 10.278  1.00 90.06 178 A 1 
ATOM   1422 C  CE2 . TYR A 1 178 ? 1.741   -14.796 9.232   1.00 90.20 178 A 1 
ATOM   1423 C  CZ  . TYR A 1 178 ? 1.559   -16.054 9.796   1.00 90.42 178 A 1 
ATOM   1424 O  OH  . TYR A 1 178 ? 0.303   -16.595 9.881   1.00 87.92 178 A 1 
ATOM   1425 N  N   . ASN A 1 179 ? 8.194   -12.754 11.136  1.00 97.28 179 A 1 
ATOM   1426 C  CA  . ASN A 1 179 ? 9.615   -12.439 11.045  1.00 97.31 179 A 1 
ATOM   1427 C  C   . ASN A 1 179 ? 10.351  -12.993 12.265  1.00 97.10 179 A 1 
ATOM   1428 O  O   . ASN A 1 179 ? 10.386  -12.376 13.325  1.00 96.55 179 A 1 
ATOM   1429 C  CB  . ASN A 1 179 ? 9.795   -10.932 10.894  1.00 97.48 179 A 1 
ATOM   1430 C  CG  . ASN A 1 179 ? 11.236  -10.540 10.648  1.00 97.66 179 A 1 
ATOM   1431 O  OD1 . ASN A 1 179 ? 12.158  -11.334 10.767  1.00 96.68 179 A 1 
ATOM   1432 N  ND2 . ASN A 1 179 ? 11.450  -9.286  10.288  1.00 96.48 179 A 1 
ATOM   1433 N  N   . LYS A 1 180 ? 10.953  -14.145 12.102  1.00 96.75 180 A 1 
ATOM   1434 C  CA  . LYS A 1 180 ? 11.631  -14.826 13.209  1.00 96.20 180 A 1 
ATOM   1435 C  C   . LYS A 1 180 ? 12.923  -14.132 13.645  1.00 96.01 180 A 1 
ATOM   1436 O  O   . LYS A 1 180 ? 13.390  -14.373 14.744  1.00 94.07 180 A 1 
ATOM   1437 C  CB  . LYS A 1 180 ? 11.907  -16.289 12.842  1.00 95.51 180 A 1 
ATOM   1438 C  CG  . LYS A 1 180 ? 10.624  -17.085 12.630  1.00 91.52 180 A 1 
ATOM   1439 C  CD  . LYS A 1 180 ? 10.937  -18.555 12.372  1.00 83.57 180 A 1 
ATOM   1440 C  CE  . LYS A 1 180 ? 9.649   -19.348 12.212  1.00 76.01 180 A 1 
ATOM   1441 N  NZ  . LYS A 1 180 ? 9.921   -20.793 12.035  1.00 65.47 180 A 1 
ATOM   1442 N  N   . GLN A 1 181 ? 13.472  -13.278 12.809  1.00 95.84 181 A 1 
ATOM   1443 C  CA  . GLN A 1 181 ? 14.726  -12.596 13.136  1.00 95.17 181 A 1 
ATOM   1444 C  C   . GLN A 1 181 ? 14.571  -11.559 14.251  1.00 95.26 181 A 1 
ATOM   1445 O  O   . GLN A 1 181 ? 15.555  -11.210 14.894  1.00 92.84 181 A 1 
ATOM   1446 C  CB  . GLN A 1 181 ? 15.302  -11.903 11.902  1.00 93.87 181 A 1 
ATOM   1447 C  CG  . GLN A 1 181 ? 15.722  -12.857 10.791  1.00 90.29 181 A 1 
ATOM   1448 C  CD  . GLN A 1 181 ? 16.521  -12.148 9.711   1.00 86.10 181 A 1 
ATOM   1449 O  OE1 . GLN A 1 181 ? 17.112  -11.099 9.933   1.00 78.45 181 A 1 
ATOM   1450 N  NE2 . GLN A 1 181 ? 16.572  -12.708 8.522   1.00 75.31 181 A 1 
ATOM   1451 N  N   . THR A 1 182 ? 13.371  -11.066 14.464  1.00 96.47 182 A 1 
ATOM   1452 C  CA  . THR A 1 182 ? 13.127  -9.952  15.383  1.00 96.55 182 A 1 
ATOM   1453 C  C   . THR A 1 182 ? 12.291  -10.334 16.598  1.00 96.19 182 A 1 
ATOM   1454 O  O   . THR A 1 182 ? 11.945  -9.467  17.398  1.00 94.83 182 A 1 
ATOM   1455 C  CB  . THR A 1 182 ? 12.468  -8.789  14.645  1.00 96.60 182 A 1 
ATOM   1456 O  OG1 . THR A 1 182 ? 11.248  -9.221  14.063  1.00 95.73 182 A 1 
ATOM   1457 C  CG2 . THR A 1 182 ? 13.359  -8.260  13.532  1.00 95.62 182 A 1 
ATOM   1458 N  N   . MET A 1 183 ? 11.998  -11.607 16.756  1.00 95.69 183 A 1 
ATOM   1459 C  CA  . MET A 1 183 ? 11.093  -12.111 17.786  1.00 94.46 183 A 1 
ATOM   1460 C  C   . MET A 1 183 ? 11.473  -11.673 19.202  1.00 93.99 183 A 1 
ATOM   1461 O  O   . MET A 1 183 ? 10.601  -11.319 19.988  1.00 89.80 183 A 1 
ATOM   1462 C  CB  . MET A 1 183 ? 11.058  -13.634 17.676  1.00 91.77 183 A 1 
ATOM   1463 C  CG  . MET A 1 183 ? 10.056  -14.299 18.606  1.00 84.45 183 A 1 
ATOM   1464 S  SD  . MET A 1 183 ? 9.874   -16.068 18.273  1.00 81.32 183 A 1 
ATOM   1465 C  CE  . MET A 1 183 ? 11.548  -16.642 18.582  1.00 72.30 183 A 1 
ATOM   1466 N  N   . ASP A 1 184 ? 12.753  -11.658 19.508  1.00 93.40 184 A 1 
ATOM   1467 C  CA  . ASP A 1 184 ? 13.256  -11.370 20.856  1.00 92.31 184 A 1 
ATOM   1468 C  C   . ASP A 1 184 ? 13.909  -9.991  20.988  1.00 92.36 184 A 1 
ATOM   1469 O  O   . ASP A 1 184 ? 14.503  -9.677  22.018  1.00 87.76 184 A 1 
ATOM   1470 C  CB  . ASP A 1 184 ? 14.232  -12.466 21.286  1.00 89.95 184 A 1 
ATOM   1471 C  CG  . ASP A 1 184 ? 13.592  -13.841 21.319  1.00 85.05 184 A 1 
ATOM   1472 O  OD1 . ASP A 1 184 ? 12.453  -13.965 21.815  1.00 79.28 184 A 1 
ATOM   1473 O  OD2 . ASP A 1 184 ? 14.243  -14.794 20.845  1.00 79.31 184 A 1 
ATOM   1474 N  N   . SER A 1 185 ? 13.801  -9.160  19.973  1.00 94.41 185 A 1 
ATOM   1475 C  CA  . SER A 1 185 ? 14.363  -7.813  20.017  1.00 94.37 185 A 1 
ATOM   1476 C  C   . SER A 1 185 ? 13.423  -6.844  20.730  1.00 94.83 185 A 1 
ATOM   1477 O  O   . SER A 1 185 ? 12.224  -7.099  20.876  1.00 92.46 185 A 1 
ATOM   1478 C  CB  . SER A 1 185 ? 14.685  -7.334  18.604  1.00 92.48 185 A 1 
ATOM   1479 O  OG  . SER A 1 185 ? 15.359  -6.097  18.631  1.00 82.17 185 A 1 
ATOM   1480 N  N   . THR A 1 186 ? 13.958  -5.711  21.165  1.00 96.27 186 A 1 
ATOM   1481 C  CA  . THR A 1 186 ? 13.157  -4.642  21.753  1.00 96.12 186 A 1 
ATOM   1482 C  C   . THR A 1 186 ? 13.005  -3.453  20.814  1.00 96.64 186 A 1 
ATOM   1483 O  O   . THR A 1 186 ? 11.984  -2.775  20.831  1.00 94.32 186 A 1 
ATOM   1484 C  CB  . THR A 1 186 ? 13.755  -4.165  23.085  1.00 94.39 186 A 1 
ATOM   1485 O  OG1 . THR A 1 186 ? 15.089  -3.733  22.893  1.00 88.35 186 A 1 
ATOM   1486 C  CG2 . THR A 1 186 ? 13.754  -5.281  24.118  1.00 87.07 186 A 1 
ATOM   1487 N  N   . ASP A 1 187 ? 14.014  -3.203  19.988  1.00 97.24 187 A 1 
ATOM   1488 C  CA  . ASP A 1 187 ? 13.993  -2.132  18.995  1.00 97.62 187 A 1 
ATOM   1489 C  C   . ASP A 1 187 ? 14.791  -2.562  17.755  1.00 97.63 187 A 1 
ATOM   1490 O  O   . ASP A 1 187 ? 15.941  -2.168  17.585  1.00 97.20 187 A 1 
ATOM   1491 C  CB  . ASP A 1 187 ? 14.539  -0.837  19.602  1.00 97.83 187 A 1 
ATOM   1492 C  CG  . ASP A 1 187 ? 14.353  0.355   18.663  1.00 98.21 187 A 1 
ATOM   1493 O  OD1 . ASP A 1 187 ? 13.620  0.222   17.661  1.00 98.00 187 A 1 
ATOM   1494 O  OD2 . ASP A 1 187 ? 14.910  1.430   18.955  1.00 98.00 187 A 1 
ATOM   1495 N  N   . PRO A 1 188 ? 14.214  -3.405  16.906  1.00 97.63 188 A 1 
ATOM   1496 C  CA  . PRO A 1 188 ? 14.918  -3.934  15.750  1.00 97.63 188 A 1 
ATOM   1497 C  C   . PRO A 1 188 ? 15.510  -2.829  14.875  1.00 97.72 188 A 1 
ATOM   1498 O  O   . PRO A 1 188 ? 14.792  -1.938  14.424  1.00 97.54 188 A 1 
ATOM   1499 C  CB  . PRO A 1 188 ? 13.872  -4.745  14.990  1.00 97.25 188 A 1 
ATOM   1500 C  CG  . PRO A 1 188 ? 12.903  -5.165  16.063  1.00 96.24 188 A 1 
ATOM   1501 C  CD  . PRO A 1 188 ? 12.882  -3.994  17.014  1.00 97.53 188 A 1 
ATOM   1502 N  N   . LEU A 1 189 ? 16.805  -2.902  14.669  1.00 97.32 189 A 1 
ATOM   1503 C  CA  . LEU A 1 189 ? 17.574  -1.944  13.872  1.00 97.28 189 A 1 
ATOM   1504 C  C   . LEU A 1 189 ? 17.405  -0.484  14.323  1.00 97.36 189 A 1 
ATOM   1505 O  O   . LEU A 1 189 ? 17.628  0.439   13.541  1.00 96.92 189 A 1 
ATOM   1506 C  CB  . LEU A 1 189 ? 17.273  -2.138  12.379  1.00 97.01 189 A 1 
ATOM   1507 C  CG  . LEU A 1 189 ? 17.657  -3.519  11.829  1.00 96.25 189 A 1 
ATOM   1508 C  CD1 . LEU A 1 189 ? 17.214  -3.644  10.379  1.00 95.09 189 A 1 
ATOM   1509 C  CD2 . LEU A 1 189 ? 19.156  -3.754  11.910  1.00 94.73 189 A 1 
ATOM   1510 N  N   . GLY A 1 190 ? 17.014  -0.268  15.575  1.00 97.53 190 A 1 
ATOM   1511 C  CA  . GLY A 1 190 ? 16.917  1.062   16.161  1.00 97.72 190 A 1 
ATOM   1512 C  C   . GLY A 1 190 ? 15.809  1.945   15.597  1.00 98.26 190 A 1 
ATOM   1513 O  O   . GLY A 1 190 ? 15.853  3.161   15.762  1.00 98.11 190 A 1 
ATOM   1514 N  N   . GLN A 1 191 ? 14.833  1.361   14.932  1.00 98.19 191 A 1 
ATOM   1515 C  CA  . GLN A 1 191 ? 13.820  2.139   14.224  1.00 98.48 191 A 1 
ATOM   1516 C  C   . GLN A 1 191 ? 12.940  2.977   15.150  1.00 98.73 191 A 1 
ATOM   1517 O  O   . GLN A 1 191 ? 12.607  4.105   14.804  1.00 98.77 191 A 1 
ATOM   1518 C  CB  . GLN A 1 191 ? 12.967  1.224   13.345  1.00 98.34 191 A 1 
ATOM   1519 C  CG  . GLN A 1 191 ? 11.949  2.003   12.512  1.00 98.14 191 A 1 
ATOM   1520 C  CD  . GLN A 1 191 ? 11.252  1.146   11.473  1.00 98.40 191 A 1 
ATOM   1521 O  OE1 . GLN A 1 191 ? 11.285  1.436   10.289  1.00 94.46 191 A 1 
ATOM   1522 N  NE2 . GLN A 1 191 ? 10.597  0.082   11.889  1.00 95.32 191 A 1 
ATOM   1523 N  N   . PHE A 1 192 ? 12.546  2.461   16.309  1.00 98.83 192 A 1 
ATOM   1524 C  CA  . PHE A 1 192 ? 11.714  3.237   17.232  1.00 98.91 192 A 1 
ATOM   1525 C  C   . PHE A 1 192 ? 12.446  4.470   17.761  1.00 98.95 192 A 1 
ATOM   1526 O  O   . PHE A 1 192 ? 11.882  5.560   17.784  1.00 98.88 192 A 1 
ATOM   1527 C  CB  . PHE A 1 192 ? 11.241  2.370   18.401  1.00 98.88 192 A 1 
ATOM   1528 C  CG  . PHE A 1 192 ? 10.108  1.437   18.072  1.00 98.86 192 A 1 
ATOM   1529 C  CD1 . PHE A 1 192 ? 8.872   1.944   17.658  1.00 98.69 192 A 1 
ATOM   1530 C  CD2 . PHE A 1 192 ? 10.261  0.055   18.211  1.00 98.68 192 A 1 
ATOM   1531 C  CE1 . PHE A 1 192 ? 7.812   1.087   17.374  1.00 98.51 192 A 1 
ATOM   1532 C  CE2 . PHE A 1 192 ? 9.199   -0.808  17.926  1.00 98.49 192 A 1 
ATOM   1533 C  CZ  . PHE A 1 192 ? 7.975   -0.290  17.508  1.00 98.56 192 A 1 
ATOM   1534 N  N   . GLU A 1 193 ? 13.690  4.296   18.168  1.00 98.84 193 A 1 
ATOM   1535 C  CA  . GLU A 1 193 ? 14.508  5.414   18.641  1.00 98.88 193 A 1 
ATOM   1536 C  C   . GLU A 1 193 ? 14.743  6.435   17.524  1.00 98.80 193 A 1 
ATOM   1537 O  O   . GLU A 1 193 ? 14.607  7.646   17.738  1.00 98.80 193 A 1 
ATOM   1538 C  CB  . GLU A 1 193 ? 15.835  4.876   19.180  1.00 98.57 193 A 1 
ATOM   1539 C  CG  . GLU A 1 193 ? 16.729  5.981   19.742  1.00 90.13 193 A 1 
ATOM   1540 C  CD  . GLU A 1 193 ? 18.048  5.448   20.280  1.00 80.42 193 A 1 
ATOM   1541 O  OE1 . GLU A 1 193 ? 18.068  4.341   20.859  1.00 74.96 193 A 1 
ATOM   1542 O  OE2 . GLU A 1 193 ? 19.062  6.138   20.128  1.00 75.09 193 A 1 
ATOM   1543 N  N   . TRP A 1 194 ? 15.048  5.954   16.336  1.00 98.89 194 A 1 
ATOM   1544 C  CA  . TRP A 1 194 ? 15.204  6.804   15.157  1.00 98.88 194 A 1 
ATOM   1545 C  C   . TRP A 1 194 ? 13.928  7.591   14.865  1.00 98.90 194 A 1 
ATOM   1546 O  O   . TRP A 1 194 ? 13.980  8.808   14.672  1.00 98.89 194 A 1 
ATOM   1547 C  CB  . TRP A 1 194 ? 15.600  5.935   13.961  1.00 98.87 194 A 1 
ATOM   1548 C  CG  . TRP A 1 194 ? 15.593  6.655   12.653  1.00 98.87 194 A 1 
ATOM   1549 C  CD1 . TRP A 1 194 ? 16.610  7.388   12.127  1.00 98.77 194 A 1 
ATOM   1550 C  CD2 . TRP A 1 194 ? 14.509  6.719   11.689  1.00 98.86 194 A 1 
ATOM   1551 N  NE1 . TRP A 1 194 ? 16.240  7.890   10.899  1.00 98.72 194 A 1 
ATOM   1552 C  CE2 . TRP A 1 194 ? 14.953  7.503   10.602  1.00 98.80 194 A 1 
ATOM   1553 C  CE3 . TRP A 1 194 ? 13.212  6.180   11.648  1.00 98.81 194 A 1 
ATOM   1554 C  CZ2 . TRP A 1 194 ? 14.140  7.754   9.481   1.00 98.70 194 A 1 
ATOM   1555 C  CZ3 . TRP A 1 194 ? 12.406  6.437   10.535  1.00 98.74 194 A 1 
ATOM   1556 C  CH2 . TRP A 1 194 ? 12.866  7.216   9.468   1.00 98.70 194 A 1 
ATOM   1557 N  N   . PHE A 1 195 ? 12.789  6.929   14.869  1.00 98.90 195 A 1 
ATOM   1558 C  CA  . PHE A 1 195 ? 11.504  7.569   14.598  1.00 98.92 195 A 1 
ATOM   1559 C  C   . PHE A 1 195 ? 11.201  8.666   15.614  1.00 98.94 195 A 1 
ATOM   1560 O  O   . PHE A 1 195 ? 10.793  9.762   15.240  1.00 98.93 195 A 1 
ATOM   1561 C  CB  . PHE A 1 195 ? 10.391  6.521   14.574  1.00 98.95 195 A 1 
ATOM   1562 C  CG  . PHE A 1 195 ? 9.043   7.095   14.231  1.00 98.96 195 A 1 
ATOM   1563 C  CD1 . PHE A 1 195 ? 8.753   7.493   12.924  1.00 98.88 195 A 1 
ATOM   1564 C  CD2 . PHE A 1 195 ? 8.064   7.239   15.215  1.00 98.88 195 A 1 
ATOM   1565 C  CE1 . PHE A 1 195 ? 7.504   8.017   12.596  1.00 98.79 195 A 1 
ATOM   1566 C  CE2 . PHE A 1 195 ? 6.809   7.764   14.896  1.00 98.80 195 A 1 
ATOM   1567 C  CZ  . PHE A 1 195 ? 6.534   8.153   13.588  1.00 98.86 195 A 1 
ATOM   1568 N  N   . LYS A 1 196 ? 11.427  8.380   16.888  1.00 98.96 196 A 1 
ATOM   1569 C  CA  . LYS A 1 196 ? 11.247  9.382   17.942  1.00 98.96 196 A 1 
ATOM   1570 C  C   . LYS A 1 196 ? 12.117  10.612  17.699  1.00 98.98 196 A 1 
ATOM   1571 O  O   . LYS A 1 196 ? 11.637  11.736  17.798  1.00 98.86 196 A 1 
ATOM   1572 C  CB  . LYS A 1 196 ? 11.555  8.761   19.306  1.00 98.78 196 A 1 
ATOM   1573 C  CG  . LYS A 1 196 ? 11.286  9.742   20.454  1.00 96.84 196 A 1 
ATOM   1574 C  CD  . LYS A 1 196 ? 11.601  9.115   21.809  1.00 94.54 196 A 1 
ATOM   1575 C  CE  . LYS A 1 196 ? 11.236  10.071  22.941  1.00 87.67 196 A 1 
ATOM   1576 N  NZ  . LYS A 1 196 ? 11.981  11.357  22.871  1.00 79.72 196 A 1 
ATOM   1577 N  N   . THR A 1 197 ? 13.365  10.399  17.359  1.00 98.97 197 A 1 
ATOM   1578 C  CA  . THR A 1 197 ? 14.298  11.501  17.072  1.00 98.96 197 A 1 
ATOM   1579 C  C   . THR A 1 197 ? 13.816  12.350  15.892  1.00 98.98 197 A 1 
ATOM   1580 O  O   . THR A 1 197 ? 13.814  13.579  15.971  1.00 98.83 197 A 1 
ATOM   1581 C  CB  . THR A 1 197 ? 15.698  10.951  16.790  1.00 98.78 197 A 1 
ATOM   1582 O  OG1 . THR A 1 197 ? 16.163  10.237  17.918  1.00 96.45 197 A 1 
ATOM   1583 C  CG2 . THR A 1 197 ? 16.702  12.060  16.494  1.00 96.05 197 A 1 
ATOM   1584 N  N   . VAL A 1 198 ? 13.380  11.704  14.827  1.00 98.90 198 A 1 
ATOM   1585 C  CA  . VAL A 1 198 ? 12.855  12.390  13.647  1.00 98.93 198 A 1 
ATOM   1586 C  C   . VAL A 1 198 ? 11.611  13.207  13.996  1.00 98.96 198 A 1 
ATOM   1587 O  O   . VAL A 1 198 ? 11.529  14.395  13.675  1.00 98.89 198 A 1 
ATOM   1588 C  CB  . VAL A 1 198 ? 12.554  11.379  12.521  1.00 98.88 198 A 1 
ATOM   1589 C  CG1 . VAL A 1 198 ? 11.764  12.008  11.382  1.00 98.55 198 A 1 
ATOM   1590 C  CG2 . VAL A 1 198 ? 13.858  10.807  11.962  1.00 98.61 198 A 1 
ATOM   1591 N  N   . MET A 1 199 ? 10.665  12.600  14.678  1.00 98.95 199 A 1 
ATOM   1592 C  CA  . MET A 1 199 ? 9.406   13.258  15.022  1.00 98.90 199 A 1 
ATOM   1593 C  C   . MET A 1 199 ? 9.610   14.410  16.008  1.00 98.98 199 A 1 
ATOM   1594 O  O   . MET A 1 199 ? 8.998   15.469  15.846  1.00 98.88 199 A 1 
ATOM   1595 C  CB  . MET A 1 199 ? 8.417   12.244  15.600  1.00 98.94 199 A 1 
ATOM   1596 C  CG  . MET A 1 199 ? 7.916   11.217  14.593  1.00 98.63 199 A 1 
ATOM   1597 S  SD  . MET A 1 199 ? 6.894   11.917  13.274  1.00 98.34 199 A 1 
ATOM   1598 C  CE  . MET A 1 199 ? 7.979   11.642  11.883  1.00 96.09 199 A 1 
ATOM   1599 N  N   . ASP A 1 200 ? 10.464  14.235  16.986  1.00 98.98 200 A 1 
ATOM   1600 C  CA  . ASP A 1 200 ? 10.798  15.314  17.917  1.00 98.90 200 A 1 
ATOM   1601 C  C   . ASP A 1 200 ? 11.404  16.509  17.180  1.00 98.93 200 A 1 
ATOM   1602 O  O   . ASP A 1 200 ? 11.061  17.663  17.455  1.00 98.75 200 A 1 
ATOM   1603 C  CB  . ASP A 1 200 ? 11.769  14.814  18.997  1.00 98.87 200 A 1 
ATOM   1604 C  CG  . ASP A 1 200 ? 11.122  13.951  20.069  1.00 98.42 200 A 1 
ATOM   1605 O  OD1 . ASP A 1 200 ? 9.883   13.968  20.198  1.00 97.02 200 A 1 
ATOM   1606 O  OD2 . ASP A 1 200 ? 11.872  13.290  20.820  1.00 97.01 200 A 1 
ATOM   1607 N  N   . GLY A 1 201 ? 12.265  16.237  16.217  1.00 98.97 201 A 1 
ATOM   1608 C  CA  . GLY A 1 201 ? 12.840  17.273  15.374  1.00 98.84 201 A 1 
ATOM   1609 C  C   . GLY A 1 201 ? 11.784  18.019  14.564  1.00 98.83 201 A 1 
ATOM   1610 O  O   . GLY A 1 201 ? 11.792  19.250  14.517  1.00 98.62 201 A 1 
ATOM   1611 N  N   . TYR A 1 202 ? 10.856  17.300  13.981  1.00 98.88 202 A 1 
ATOM   1612 C  CA  . TYR A 1 202 ? 9.772   17.912  13.222  1.00 98.89 202 A 1 
ATOM   1613 C  C   . TYR A 1 202 ? 8.859   18.759  14.109  1.00 98.77 202 A 1 
ATOM   1614 O  O   . TYR A 1 202 ? 8.536   19.891  13.755  1.00 98.57 202 A 1 
ATOM   1615 C  CB  . TYR A 1 202 ? 8.948   16.842  12.498  1.00 98.85 202 A 1 
ATOM   1616 C  CG  . TYR A 1 202 ? 9.646   16.108  11.373  1.00 98.86 202 A 1 
ATOM   1617 C  CD1 . TYR A 1 202 ? 10.846  16.563  10.820  1.00 98.71 202 A 1 
ATOM   1618 C  CD2 . TYR A 1 202 ? 9.058   14.954  10.842  1.00 98.72 202 A 1 
ATOM   1619 C  CE1 . TYR A 1 202 ? 11.458  15.879  9.760   1.00 98.64 202 A 1 
ATOM   1620 C  CE2 . TYR A 1 202 ? 9.658   14.261  9.787   1.00 98.65 202 A 1 
ATOM   1621 C  CZ  . TYR A 1 202 ? 10.862  14.728  9.254   1.00 98.73 202 A 1 
ATOM   1622 O  OH  . TYR A 1 202 ? 11.453  14.045  8.218   1.00 98.46 202 A 1 
ATOM   1623 N  N   . ARG A 1 203 ? 8.504   18.240  15.265  1.00 98.80 203 A 1 
ATOM   1624 C  CA  . ARG A 1 203 ? 7.685   18.987  16.228  1.00 98.75 203 A 1 
ATOM   1625 C  C   . ARG A 1 203 ? 8.364   20.291  16.628  1.00 98.67 203 A 1 
ATOM   1626 O  O   . ARG A 1 203 ? 7.739   21.347  16.595  1.00 98.33 203 A 1 
ATOM   1627 C  CB  . ARG A 1 203 ? 7.400   18.106  17.448  1.00 98.57 203 A 1 
ATOM   1628 C  CG  . ARG A 1 203 ? 6.643   18.849  18.542  1.00 97.70 203 A 1 
ATOM   1629 C  CD  . ARG A 1 203 ? 6.360   17.924  19.720  1.00 97.01 203 A 1 
ATOM   1630 N  NE  . ARG A 1 203 ? 5.239   17.029  19.437  1.00 96.39 203 A 1 
ATOM   1631 C  CZ  . ARG A 1 203 ? 4.990   15.874  20.046  1.00 97.13 203 A 1 
ATOM   1632 N  NH1 . ARG A 1 203 ? 5.802   15.403  20.967  1.00 92.37 203 A 1 
ATOM   1633 N  NH2 . ARG A 1 203 ? 3.922   15.195  19.730  1.00 92.43 203 A 1 
ATOM   1634 N  N   . LYS A 1 204 ? 9.627   20.211  16.979  1.00 98.88 204 A 1 
ATOM   1635 C  CA  . LYS A 1 204 ? 10.383  21.385  17.431  1.00 98.72 204 A 1 
ATOM   1636 C  C   . LYS A 1 204 ? 10.488  22.465  16.360  1.00 98.66 204 A 1 
ATOM   1637 O  O   . LYS A 1 204 ? 10.495  23.654  16.678  1.00 98.09 204 A 1 
ATOM   1638 C  CB  . LYS A 1 204 ? 11.773  20.935  17.885  1.00 98.44 204 A 1 
ATOM   1639 C  CG  . LYS A 1 204 ? 12.608  22.073  18.474  1.00 89.14 204 A 1 
ATOM   1640 C  CD  . LYS A 1 204 ? 13.953  21.558  18.984  1.00 86.80 204 A 1 
ATOM   1641 C  CE  . LYS A 1 204 ? 14.757  22.703  19.568  1.00 75.34 204 A 1 
ATOM   1642 N  NZ  . LYS A 1 204 ? 16.071  22.244  20.090  1.00 66.99 204 A 1 
ATOM   1643 N  N   . THR A 1 205 ? 10.556  22.072  15.103  1.00 98.53 205 A 1 
ATOM   1644 C  CA  . THR A 1 205 ? 10.757  22.991  13.973  1.00 98.39 205 A 1 
ATOM   1645 C  C   . THR A 1 205 ? 9.479   23.279  13.188  1.00 98.17 205 A 1 
ATOM   1646 O  O   . THR A 1 205 ? 9.532   23.940  12.150  1.00 97.23 205 A 1 
ATOM   1647 C  CB  . THR A 1 205 ? 11.859  22.483  13.046  1.00 98.07 205 A 1 
ATOM   1648 O  OG1 . THR A 1 205 ? 11.549  21.189  12.569  1.00 96.78 205 A 1 
ATOM   1649 C  CG2 . THR A 1 205 ? 13.204  22.415  13.762  1.00 96.25 205 A 1 
ATOM   1650 N  N   . GLY A 1 206 ? 8.330   22.798  13.660  1.00 98.20 206 A 1 
ATOM   1651 C  CA  . GLY A 1 206 ? 7.047   23.061  13.014  1.00 97.98 206 A 1 
ATOM   1652 C  C   . GLY A 1 206 ? 6.853   22.352  11.681  1.00 97.94 206 A 1 
ATOM   1653 O  O   . GLY A 1 206 ? 6.095   22.830  10.830  1.00 96.93 206 A 1 
ATOM   1654 N  N   . GLN A 1 207 ? 7.522   21.235  11.479  1.00 98.20 207 A 1 
ATOM   1655 C  CA  . GLN A 1 207 ? 7.372   20.416  10.283  1.00 98.23 207 A 1 
ATOM   1656 C  C   . GLN A 1 207 ? 6.270   19.380  10.468  1.00 98.33 207 A 1 
ATOM   1657 O  O   . GLN A 1 207 ? 5.911   19.020  11.590  1.00 98.08 207 A 1 
ATOM   1658 C  CB  . GLN A 1 207 ? 8.691   19.735  9.915   1.00 98.05 207 A 1 
ATOM   1659 C  CG  . GLN A 1 207 ? 9.843   20.720  9.729   1.00 97.22 207 A 1 
ATOM   1660 C  CD  . GLN A 1 207 ? 11.085  20.046  9.185   1.00 96.83 207 A 1 
ATOM   1661 O  OE1 . GLN A 1 207 ? 11.042  19.400  8.147   1.00 90.98 207 A 1 
ATOM   1662 N  NE2 . GLN A 1 207 ? 12.197  20.170  9.863   1.00 90.32 207 A 1 
ATOM   1663 N  N   . ARG A 1 208 ? 5.758   18.879  9.358   1.00 98.41 208 A 1 
ATOM   1664 C  CA  . ARG A 1 208 ? 4.720   17.853  9.346   1.00 98.45 208 A 1 
ATOM   1665 C  C   . ARG A 1 208 ? 5.200   16.629  8.576   1.00 98.67 208 A 1 
ATOM   1666 O  O   . ARG A 1 208 ? 6.192   16.690  7.846   1.00 98.48 208 A 1 
ATOM   1667 C  CB  . ARG A 1 208 ? 3.432   18.420  8.731   1.00 98.12 208 A 1 
ATOM   1668 C  CG  . ARG A 1 208 ? 2.943   19.705  9.397   1.00 95.98 208 A 1 
ATOM   1669 C  CD  . ARG A 1 208 ? 1.888   19.455  10.454  1.00 90.86 208 A 1 
ATOM   1670 N  NE  . ARG A 1 208 ? 1.494   20.692  11.136  1.00 85.89 208 A 1 
ATOM   1671 C  CZ  . ARG A 1 208 ? 0.559   21.542  10.737  1.00 79.63 208 A 1 
ATOM   1672 N  NH1 . ARG A 1 208 ? -0.148  21.324  9.654   1.00 74.02 208 A 1 
ATOM   1673 N  NH2 . ARG A 1 208 ? 0.316   22.628  11.427  1.00 77.26 208 A 1 
ATOM   1674 N  N   . ALA A 1 209 ? 4.465   15.524  8.716   1.00 98.78 209 A 1 
ATOM   1675 C  CA  . ALA A 1 209 ? 4.834   14.280  8.063   1.00 98.86 209 A 1 
ATOM   1676 C  C   . ALA A 1 209 ? 3.625   13.485  7.577   1.00 98.80 209 A 1 
ATOM   1677 O  O   . ALA A 1 209 ? 2.569   13.483  8.207   1.00 98.76 209 A 1 
ATOM   1678 C  CB  . ALA A 1 209 ? 5.682   13.436  9.013   1.00 98.75 209 A 1 
ATOM   1679 N  N   . ILE A 1 210 ? 3.825   12.792  6.483   1.00 98.84 210 A 1 
ATOM   1680 C  CA  . ILE A 1 210 ? 2.976   11.686  6.069   1.00 98.97 210 A 1 
ATOM   1681 C  C   . ILE A 1 210 ? 3.811   10.419  6.226   1.00 98.98 210 A 1 
ATOM   1682 O  O   . ILE A 1 210 ? 4.878   10.296  5.624   1.00 98.93 210 A 1 
ATOM   1683 C  CB  . ILE A 1 210 ? 2.451   11.862  4.632   1.00 98.86 210 A 1 
ATOM   1684 C  CG1 . ILE A 1 210 ? 1.531   13.092  4.563   1.00 98.46 210 A 1 
ATOM   1685 C  CG2 . ILE A 1 210 ? 1.713   10.598  4.171   1.00 98.65 210 A 1 
ATOM   1686 C  CD1 . ILE A 1 210 ? 1.120   13.489  3.147   1.00 97.11 210 A 1 
ATOM   1687 N  N   . VAL A 1 211 ? 3.339   9.491   7.044   1.00 98.90 211 A 1 
ATOM   1688 C  CA  . VAL A 1 211 ? 4.065   8.261   7.343   1.00 98.99 211 A 1 
ATOM   1689 C  C   . VAL A 1 211 ? 3.527   7.133   6.485   1.00 98.95 211 A 1 
ATOM   1690 O  O   . VAL A 1 211 ? 2.313   6.994   6.334   1.00 98.95 211 A 1 
ATOM   1691 C  CB  . VAL A 1 211 ? 3.979   7.910   8.837   1.00 98.95 211 A 1 
ATOM   1692 C  CG1 . VAL A 1 211 ? 4.793   6.660   9.160   1.00 98.77 211 A 1 
ATOM   1693 C  CG2 . VAL A 1 211 ? 4.487   9.065   9.705   1.00 98.77 211 A 1 
ATOM   1694 N  N   . SER A 1 212 ? 4.415   6.321   5.924   1.00 98.91 212 A 1 
ATOM   1695 C  CA  . SER A 1 212 ? 4.021   5.153   5.143   1.00 98.98 212 A 1 
ATOM   1696 C  C   . SER A 1 212 ? 4.731   3.908   5.655   1.00 98.98 212 A 1 
ATOM   1697 O  O   . SER A 1 212 ? 5.888   3.967   6.070   1.00 98.90 212 A 1 
ATOM   1698 C  CB  . SER A 1 212 ? 4.320   5.367   3.655   1.00 98.88 212 A 1 
ATOM   1699 O  OG  . SER A 1 212 ? 3.634   6.497   3.168   1.00 94.53 212 A 1 
ATOM   1700 N  N   . MET A 1 213 ? 4.033   2.775   5.624   1.00 98.90 213 A 1 
ATOM   1701 C  CA  . MET A 1 213 ? 4.571   1.494   6.057   1.00 98.92 213 A 1 
ATOM   1702 C  C   . MET A 1 213 ? 3.816   0.379   5.355   1.00 98.96 213 A 1 
ATOM   1703 O  O   . MET A 1 213 ? 2.650   0.548   5.005   1.00 98.77 213 A 1 
ATOM   1704 C  CB  . MET A 1 213 ? 4.455   1.364   7.582   1.00 98.74 213 A 1 
ATOM   1705 C  CG  . MET A 1 213 ? 3.012   1.391   8.083   1.00 98.28 213 A 1 
ATOM   1706 S  SD  . MET A 1 213 ? 2.845   1.605   9.874   1.00 98.36 213 A 1 
ATOM   1707 C  CE  . MET A 1 213 ? 3.382   3.301   10.043  1.00 96.60 213 A 1 
ATOM   1708 N  N   . HIS A 1 214 ? 4.464   -0.763  5.150   1.00 98.96 214 A 1 
ATOM   1709 C  CA  . HIS A 1 214 ? 3.777   -1.843  4.455   1.00 98.97 214 A 1 
ATOM   1710 C  C   . HIS A 1 214 ? 2.658   -2.446  5.304   1.00 98.80 214 A 1 
ATOM   1711 O  O   . HIS A 1 214 ? 1.524   -2.566  4.843   1.00 98.57 214 A 1 
ATOM   1712 C  CB  . HIS A 1 214 ? 4.773   -2.912  4.016   1.00 98.84 214 A 1 
ATOM   1713 C  CG  . HIS A 1 214 ? 4.114   -3.988  3.205   1.00 98.84 214 A 1 
ATOM   1714 N  ND1 . HIS A 1 214 ? 3.410   -3.763  2.041   1.00 98.44 214 A 1 
ATOM   1715 C  CD2 . HIS A 1 214 ? 4.010   -5.317  3.484   1.00 98.48 214 A 1 
ATOM   1716 C  CE1 . HIS A 1 214 ? 2.909   -4.921  1.626   1.00 98.35 214 A 1 
ATOM   1717 N  NE2 . HIS A 1 214 ? 3.253   -5.889  2.475   1.00 98.39 214 A 1 
ATOM   1718 N  N   . ILE A 1 215 ? 2.973   -2.783  6.538   1.00 98.96 215 A 1 
ATOM   1719 C  CA  . ILE A 1 215 ? 2.044   -3.475  7.439   1.00 98.93 215 A 1 
ATOM   1720 C  C   . ILE A 1 215 ? 1.600   -2.522  8.544   1.00 98.97 215 A 1 
ATOM   1721 O  O   . ILE A 1 215 ? 2.398   -2.148  9.408   1.00 98.81 215 A 1 
ATOM   1722 C  CB  . ILE A 1 215 ? 2.675   -4.751  8.027   1.00 98.82 215 A 1 
ATOM   1723 C  CG1 . ILE A 1 215 ? 3.328   -5.610  6.925   1.00 98.45 215 A 1 
ATOM   1724 C  CG2 . ILE A 1 215 ? 1.606   -5.545  8.783   1.00 98.44 215 A 1 
ATOM   1725 C  CD1 . ILE A 1 215 ? 4.037   -6.852  7.435   1.00 97.89 215 A 1 
ATOM   1726 N  N   . CYS A 1 216 ? 0.346   -2.148  8.530   1.00 98.87 216 A 1 
ATOM   1727 C  CA  . CYS A 1 216 ? -0.248  -1.352  9.596   1.00 98.72 216 A 1 
ATOM   1728 C  C   . CYS A 1 216 ? -0.349  -2.173  10.888  1.00 98.74 216 A 1 
ATOM   1729 O  O   . CYS A 1 216 ? -0.531  -3.388  10.833  1.00 98.04 216 A 1 
ATOM   1730 C  CB  . CYS A 1 216 ? -1.638  -0.879  9.171   1.00 98.12 216 A 1 
ATOM   1731 S  SG  . CYS A 1 216 ? -1.805  0.873   8.738   1.00 94.97 216 A 1 
ATOM   1732 N  N   . PRO A 1 217 ? -0.299  -1.542  12.057  1.00 98.71 217 A 1 
ATOM   1733 C  CA  . PRO A 1 217 ? -0.661  -2.230  13.288  1.00 98.61 217 A 1 
ATOM   1734 C  C   . PRO A 1 217 ? -2.136  -2.627  13.281  1.00 98.51 217 A 1 
ATOM   1735 O  O   . PRO A 1 217 ? -2.948  -2.046  12.555  1.00 97.67 217 A 1 
ATOM   1736 C  CB  . PRO A 1 217 ? -0.351  -1.219  14.397  1.00 98.10 217 A 1 
ATOM   1737 C  CG  . PRO A 1 217 ? -0.494  0.114   13.713  1.00 96.28 217 A 1 
ATOM   1738 C  CD  . PRO A 1 217 ? -0.015  -0.139  12.298  1.00 98.40 217 A 1 
ATOM   1739 N  N   . GLY A 1 218 ? -2.479  -3.617  14.082  1.00 98.38 218 A 1 
ATOM   1740 C  CA  . GLY A 1 218 ? -3.836  -4.129  14.177  1.00 98.06 218 A 1 
ATOM   1741 C  C   . GLY A 1 218 ? -3.983  -5.501  13.526  1.00 98.12 218 A 1 
ATOM   1742 O  O   . GLY A 1 218 ? -3.049  -6.302  13.507  1.00 97.07 218 A 1 
ATOM   1743 N  N   . VAL A 1 219 ? -5.172  -5.762  13.008  1.00 97.91 219 A 1 
ATOM   1744 C  CA  . VAL A 1 219 ? -5.553  -7.086  12.506  1.00 97.73 219 A 1 
ATOM   1745 C  C   . VAL A 1 219 ? -6.008  -7.025  11.051  1.00 97.89 219 A 1 
ATOM   1746 O  O   . VAL A 1 219 ? -6.278  -5.954  10.520  1.00 97.09 219 A 1 
ATOM   1747 C  CB  . VAL A 1 219 ? -6.661  -7.705  13.377  1.00 96.95 219 A 1 
ATOM   1748 C  CG1 . VAL A 1 219 ? -6.223  -7.824  14.829  1.00 94.47 219 A 1 
ATOM   1749 C  CG2 . VAL A 1 219 ? -7.968  -6.910  13.291  1.00 94.34 219 A 1 
ATOM   1750 N  N   . ALA A 1 220 ? -6.126  -8.198  10.434  1.00 97.20 220 A 1 
ATOM   1751 C  CA  . ALA A 1 220 ? -6.813  -8.340  9.162   1.00 97.03 220 A 1 
ATOM   1752 C  C   . ALA A 1 220 ? -8.266  -8.729  9.439   1.00 96.77 220 A 1 
ATOM   1753 O  O   . ALA A 1 220 ? -8.538  -9.838  9.895   1.00 94.66 220 A 1 
ATOM   1754 C  CB  . ALA A 1 220 ? -6.103  -9.384  8.312   1.00 96.27 220 A 1 
ATOM   1755 N  N   . GLU A 1 221 ? -9.201  -7.839  9.177   1.00 95.55 221 A 1 
ATOM   1756 C  CA  . GLU A 1 221 ? -10.598 -8.011  9.585   1.00 94.70 221 A 1 
ATOM   1757 C  C   . GLU A 1 221 ? -11.274 -9.249  9.003   1.00 94.43 221 A 1 
ATOM   1758 O  O   . GLU A 1 221 ? -12.250 -9.739  9.565   1.00 91.83 221 A 1 
ATOM   1759 C  CB  . GLU A 1 221 ? -11.438 -6.794  9.192   1.00 92.68 221 A 1 
ATOM   1760 C  CG  . GLU A 1 221 ? -11.068 -5.494  9.882   1.00 89.77 221 A 1 
ATOM   1761 C  CD  . GLU A 1 221 ? -10.084 -4.646  9.099   1.00 91.75 221 A 1 
ATOM   1762 O  OE1 . GLU A 1 221 ? -9.131  -5.181  8.499   1.00 87.99 221 A 1 
ATOM   1763 O  OE2 . GLU A 1 221 ? -10.251 -3.416  9.106   1.00 88.91 221 A 1 
ATOM   1764 N  N   . ARG A 1 222 ? -10.784 -9.743  7.877   1.00 93.97 222 A 1 
ATOM   1765 C  CA  . ARG A 1 222 ? -11.368 -10.919 7.223   1.00 92.75 222 A 1 
ATOM   1766 C  C   . ARG A 1 222 ? -11.212 -12.204 8.031   1.00 92.71 222 A 1 
ATOM   1767 O  O   . ARG A 1 222 ? -11.929 -13.163 7.786   1.00 90.95 222 A 1 
ATOM   1768 C  CB  . ARG A 1 222 ? -10.741 -11.130 5.845   1.00 90.94 222 A 1 
ATOM   1769 C  CG  . ARG A 1 222 ? -11.098 -10.056 4.842   1.00 85.98 222 A 1 
ATOM   1770 C  CD  . ARG A 1 222 ? -10.504 -10.383 3.487   1.00 84.15 222 A 1 
ATOM   1771 N  NE  . ARG A 1 222 ? -11.066 -11.621 2.946   1.00 79.77 222 A 1 
ATOM   1772 C  CZ  . ARG A 1 222 ? -10.384 -12.604 2.374   1.00 77.13 222 A 1 
ATOM   1773 N  NH1 . ARG A 1 222 ? -9.077  -12.537 2.227   1.00 71.24 222 A 1 
ATOM   1774 N  NH2 . ARG A 1 222 ? -11.004 -13.670 1.944   1.00 69.88 222 A 1 
ATOM   1775 N  N   . PHE A 1 223 ? -10.263 -12.236 8.946   1.00 94.31 223 A 1 
ATOM   1776 C  CA  . PHE A 1 223 ? -9.889  -13.450 9.662   1.00 93.92 223 A 1 
ATOM   1777 C  C   . PHE A 1 223 ? -9.943  -13.248 11.170  1.00 94.77 223 A 1 
ATOM   1778 O  O   . PHE A 1 223 ? -9.834  -12.143 11.666  1.00 92.95 223 A 1 
ATOM   1779 C  CB  . PHE A 1 223 ? -8.492  -13.886 9.236   1.00 92.13 223 A 1 
ATOM   1780 C  CG  . PHE A 1 223 ? -8.290  -13.943 7.753   1.00 89.49 223 A 1 
ATOM   1781 C  CD1 . PHE A 1 223 ? -8.899  -14.944 6.992   1.00 85.40 223 A 1 
ATOM   1782 C  CD2 . PHE A 1 223 ? -7.514  -12.985 7.104   1.00 84.39 223 A 1 
ATOM   1783 C  CE1 . PHE A 1 223 ? -8.732  -14.996 5.614   1.00 82.49 223 A 1 
ATOM   1784 C  CE2 . PHE A 1 223 ? -7.337  -13.028 5.721   1.00 81.94 223 A 1 
ATOM   1785 C  CZ  . PHE A 1 223 ? -7.941  -14.033 4.976   1.00 81.56 223 A 1 
ATOM   1786 N  N   . ASN A 1 224 ? -10.184 -14.363 11.917  1.00 94.15 224 A 1 
ATOM   1787 C  CA  . ASN A 1 224 ? -10.085 -14.400 13.318  1.00 94.84 224 A 1 
ATOM   1788 C  C   . ASN A 1 224 ? -8.664  -14.624 13.717  1.00 94.52 224 A 1 
ATOM   1789 O  O   . ASN A 1 224 ? -7.918  -15.256 13.058  1.00 92.04 224 A 1 
ATOM   1790 C  CB  . ASN A 1 224 ? -11.016 -15.439 13.879  1.00 94.25 224 A 1 
ATOM   1791 C  CG  . ASN A 1 224 ? -12.368 -15.242 13.565  1.00 92.69 224 A 1 
ATOM   1792 O  OD1 . ASN A 1 224 ? -12.812 -14.107 13.338  1.00 89.07 224 A 1 
ATOM   1793 N  ND2 . ASN A 1 224 ? -13.214 -15.875 13.521  1.00 89.18 224 A 1 
ATOM   1794 N  N   . TYR A 1 225 ? -8.239  -14.097 14.843  1.00 94.44 225 A 1 
ATOM   1795 C  CA  . TYR A 1 225 ? -6.882  -14.211 15.373  1.00 93.60 225 A 1 
ATOM   1796 C  C   . TYR A 1 225 ? -5.831  -13.771 14.358  1.00 94.12 225 A 1 
ATOM   1797 O  O   . TYR A 1 225 ? -4.877  -14.483 14.061  1.00 91.23 225 A 1 
ATOM   1798 C  CB  . TYR A 1 225 ? -6.626  -15.631 15.886  1.00 92.62 225 A 1 
ATOM   1799 C  CG  . TYR A 1 225 ? -7.664  -16.104 16.868  1.00 89.24 225 A 1 
ATOM   1800 C  CD1 . TYR A 1 225 ? -7.617  -15.685 18.198  1.00 86.34 225 A 1 
ATOM   1801 C  CD2 . TYR A 1 225 ? -8.709  -16.943 16.459  1.00 87.13 225 A 1 
ATOM   1802 C  CE1 . TYR A 1 225 ? -8.578  -16.113 19.111  1.00 84.51 225 A 1 
ATOM   1803 C  CE2 . TYR A 1 225 ? -9.672  -17.372 17.358  1.00 84.18 225 A 1 
ATOM   1804 C  CZ  . TYR A 1 225 ? -9.602  -16.954 18.683  1.00 85.04 225 A 1 
ATOM   1805 O  OH  . TYR A 1 225 ? -10.550 -17.371 19.588  1.00 80.74 225 A 1 
ATOM   1806 N  N   . SER A 1 226 ? -6.045  -12.594 13.812  1.00 95.42 226 A 1 
ATOM   1807 C  CA  . SER A 1 226 ? -5.316  -12.109 12.649  1.00 95.45 226 A 1 
ATOM   1808 C  C   . SER A 1 226 ? -4.381  -10.941 12.956  1.00 96.42 226 A 1 
ATOM   1809 O  O   . SER A 1 226 ? -4.139  -10.096 12.090  1.00 94.99 226 A 1 
ATOM   1810 C  CB  . SER A 1 226 ? -6.297  -11.765 11.535  1.00 93.40 226 A 1 
ATOM   1811 O  OG  . SER A 1 226 ? -7.207  -10.767 11.963  1.00 90.85 226 A 1 
ATOM   1812 N  N   . ASP A 1 227 ? -3.867  -10.887 14.179  1.00 96.82 227 A 1 
ATOM   1813 C  CA  . ASP A 1 227 ? -2.848  -9.916  14.550  1.00 97.12 227 A 1 
ATOM   1814 C  C   . ASP A 1 227 ? -1.676  -9.988  13.574  1.00 97.53 227 A 1 
ATOM   1815 O  O   . ASP A 1 227 ? -1.198  -11.072 13.244  1.00 96.48 227 A 1 
ATOM   1816 C  CB  . ASP A 1 227 ? -2.342  -10.169 15.970  1.00 96.09 227 A 1 
ATOM   1817 C  CG  . ASP A 1 227 ? -3.478  -10.162 16.975  1.00 91.73 227 A 1 
ATOM   1818 O  OD1 . ASP A 1 227 ? -3.950  -9.059  17.321  1.00 86.03 227 A 1 
ATOM   1819 O  OD2 . ASP A 1 227 ? -3.904  -11.265 17.379  1.00 86.02 227 A 1 
ATOM   1820 N  N   . GLN A 1 228 ? -1.216  -8.825  13.114  1.00 98.38 228 A 1 
ATOM   1821 C  CA  . GLN A 1 228 ? -0.170  -8.767  12.105  1.00 98.36 228 A 1 
ATOM   1822 C  C   . GLN A 1 228 ? 1.229   -8.623  12.700  1.00 98.50 228 A 1 
ATOM   1823 O  O   . GLN A 1 228 ? 2.187   -9.184  12.181  1.00 97.91 228 A 1 
ATOM   1824 C  CB  . GLN A 1 228 ? -0.451  -7.616  11.137  1.00 98.03 228 A 1 
ATOM   1825 C  CG  . GLN A 1 228 ? -1.759  -7.762  10.374  1.00 96.93 228 A 1 
ATOM   1826 C  CD  . GLN A 1 228 ? -1.788  -9.041  9.559   1.00 96.12 228 A 1 
ATOM   1827 O  OE1 . GLN A 1 228 ? -1.016  -9.207  8.621   1.00 88.92 228 A 1 
ATOM   1828 N  NE2 . GLN A 1 228 ? -2.644  -9.973  9.913   1.00 87.74 228 A 1 
ATOM   1829 N  N   . LEU A 1 229 ? 1.337   -7.881  13.771  1.00 98.57 229 A 1 
ATOM   1830 C  CA  . LEU A 1 229 ? 2.626   -7.569  14.389  1.00 98.68 229 A 1 
ATOM   1831 C  C   . LEU A 1 229 ? 2.765   -8.287  15.724  1.00 98.44 229 A 1 
ATOM   1832 O  O   . LEU A 1 229 ? 1.775   -8.576  16.392  1.00 97.99 229 A 1 
ATOM   1833 C  CB  . LEU A 1 229 ? 2.765   -6.055  14.560  1.00 98.69 229 A 1 
ATOM   1834 C  CG  . LEU A 1 229 ? 2.482   -5.193  13.319  1.00 98.47 229 A 1 
ATOM   1835 C  CD1 . LEU A 1 229 ? 2.756   -3.731  13.630  1.00 98.36 229 A 1 
ATOM   1836 C  CD2 . LEU A 1 229 ? 3.321   -5.619  12.122  1.00 98.27 229 A 1 
ATOM   1837 N  N   . TYR A 1 230 ? 4.001   -8.533  16.137  1.00 98.47 230 A 1 
ATOM   1838 C  CA  . TYR A 1 230 ? 4.240   -9.000  17.499  1.00 98.32 230 A 1 
ATOM   1839 C  C   . TYR A 1 230 ? 3.610   -8.015  18.495  1.00 98.42 230 A 1 
ATOM   1840 O  O   . TYR A 1 230 ? 3.735   -6.804  18.295  1.00 98.17 230 A 1 
ATOM   1841 C  CB  . TYR A 1 230 ? 5.741   -9.107  17.777  1.00 98.15 230 A 1 
ATOM   1842 C  CG  . TYR A 1 230 ? 6.424   -10.257 17.082  1.00 98.03 230 A 1 
ATOM   1843 C  CD1 . TYR A 1 230 ? 6.149   -11.582 17.447  1.00 97.42 230 A 1 
ATOM   1844 C  CD2 . TYR A 1 230 ? 7.385   -10.023 16.086  1.00 97.50 230 A 1 
ATOM   1845 C  CE1 . TYR A 1 230 ? 6.805   -12.639 16.830  1.00 96.95 230 A 1 
ATOM   1846 C  CE2 . TYR A 1 230 ? 8.056   -11.077 15.462  1.00 97.00 230 A 1 
ATOM   1847 C  CZ  . TYR A 1 230 ? 7.761   -12.385 15.840  1.00 97.09 230 A 1 
ATOM   1848 O  OH  . TYR A 1 230 ? 8.412   -13.425 15.234  1.00 96.01 230 A 1 
ATOM   1849 N  N   . PRO A 1 231 ? 2.985   -8.485  19.563  1.00 97.95 231 A 1 
ATOM   1850 C  CA  . PRO A 1 231 ? 2.263   -7.605  20.490  1.00 97.68 231 A 1 
ATOM   1851 C  C   . PRO A 1 231 ? 3.098   -6.442  21.016  1.00 97.93 231 A 1 
ATOM   1852 O  O   . PRO A 1 231 ? 2.624   -5.303  21.039  1.00 97.60 231 A 1 
ATOM   1853 C  CB  . PRO A 1 231 ? 1.813   -8.535  21.622  1.00 96.61 231 A 1 
ATOM   1854 C  CG  . PRO A 1 231 ? 1.684   -9.876  20.954  1.00 94.03 231 A 1 
ATOM   1855 C  CD  . PRO A 1 231 ? 2.783   -9.894  19.918  1.00 96.83 231 A 1 
ATOM   1856 N  N   . GLN A 1 232 ? 4.334   -6.700  21.407  1.00 97.67 232 A 1 
ATOM   1857 C  CA  . GLN A 1 232 ? 5.204   -5.662  21.944  1.00 97.58 232 A 1 
ATOM   1858 C  C   . GLN A 1 232 ? 5.538   -4.570  20.923  1.00 98.01 232 A 1 
ATOM   1859 O  O   . GLN A 1 232 ? 5.734   -3.415  21.300  1.00 97.80 232 A 1 
ATOM   1860 C  CB  . GLN A 1 232 ? 6.484   -6.273  22.541  1.00 96.58 232 A 1 
ATOM   1861 C  CG  . GLN A 1 232 ? 7.467   -6.903  21.554  1.00 92.86 232 A 1 
ATOM   1862 C  CD  . GLN A 1 232 ? 7.173   -8.360  21.221  1.00 92.75 232 A 1 
ATOM   1863 O  OE1 . GLN A 1 232 ? 6.052   -8.846  21.339  1.00 87.78 232 A 1 
ATOM   1864 N  NE2 . GLN A 1 232 ? 8.186   -9.087  20.794  1.00 86.18 232 A 1 
ATOM   1865 N  N   . TYR A 1 233 ? 5.598   -4.923  19.646  1.00 98.41 233 A 1 
ATOM   1866 C  CA  . TYR A 1 233 ? 5.836   -3.941  18.592  1.00 98.68 233 A 1 
ATOM   1867 C  C   . TYR A 1 233 ? 4.552   -3.246  18.175  1.00 98.71 233 A 1 
ATOM   1868 O  O   . TYR A 1 233 ? 4.571   -2.038  17.934  1.00 98.67 233 A 1 
ATOM   1869 C  CB  . TYR A 1 233 ? 6.501   -4.598  17.380  1.00 98.59 233 A 1 
ATOM   1870 C  CG  . TYR A 1 233 ? 7.813   -5.286  17.667  1.00 98.54 233 A 1 
ATOM   1871 C  CD1 . TYR A 1 233 ? 8.743   -4.749  18.571  1.00 98.13 233 A 1 
ATOM   1872 C  CD2 . TYR A 1 233 ? 8.129   -6.486  17.016  1.00 98.16 233 A 1 
ATOM   1873 C  CE1 . TYR A 1 233 ? 9.939   -5.402  18.844  1.00 97.78 233 A 1 
ATOM   1874 C  CE2 . TYR A 1 233 ? 9.327   -7.147  17.272  1.00 97.81 233 A 1 
ATOM   1875 C  CZ  . TYR A 1 233 ? 10.223  -6.606  18.190  1.00 97.89 233 A 1 
ATOM   1876 O  OH  . TYR A 1 233 ? 11.391  -7.263  18.462  1.00 97.05 233 A 1 
ATOM   1877 N  N   . ASN A 1 234 ? 3.467   -3.968  18.119  1.00 98.67 234 A 1 
ATOM   1878 C  CA  . ASN A 1 234 ? 2.173   -3.393  17.789  1.00 98.73 234 A 1 
ATOM   1879 C  C   . ASN A 1 234 ? 1.826   -2.233  18.716  1.00 98.76 234 A 1 
ATOM   1880 O  O   . ASN A 1 234 ? 1.561   -1.124  18.256  1.00 98.78 234 A 1 
ATOM   1881 C  CB  . ASN A 1 234 ? 1.090   -4.475  17.856  1.00 98.59 234 A 1 
ATOM   1882 C  CG  . ASN A 1 234 ? -0.234  -3.942  17.365  1.00 98.45 234 A 1 
ATOM   1883 O  OD1 . ASN A 1 234 ? -0.500  -3.927  16.175  1.00 96.48 234 A 1 
ATOM   1884 N  ND2 . ASN A 1 234 ? -1.068  -3.458  18.261  1.00 96.62 234 A 1 
ATOM   1885 N  N   . ASP A 1 235 ? 1.863   -2.489  20.009  1.00 98.46 235 A 1 
ATOM   1886 C  CA  . ASP A 1 235 ? 1.465   -1.494  20.993  1.00 98.20 235 A 1 
ATOM   1887 C  C   . ASP A 1 235 ? 2.404   -0.293  20.983  1.00 98.54 235 A 1 
ATOM   1888 O  O   . ASP A 1 235 ? 1.960   0.859   20.996  1.00 98.34 235 A 1 
ATOM   1889 C  CB  . ASP A 1 235 ? 1.404   -2.137  22.383  1.00 97.47 235 A 1 
ATOM   1890 C  CG  . ASP A 1 235 ? 0.343   -3.230  22.497  1.00 93.29 235 A 1 
ATOM   1891 O  OD1 . ASP A 1 235 ? -0.459  -3.395  21.553  1.00 90.48 235 A 1 
ATOM   1892 O  OD2 . ASP A 1 235 ? 0.330   -3.913  23.539  1.00 89.83 235 A 1 
ATOM   1893 N  N   . ARG A 1 236 ? 3.691   -0.551  20.896  1.00 98.65 236 A 1 
ATOM   1894 C  CA  . ARG A 1 236 ? 4.678   0.524   20.837  1.00 98.76 236 A 1 
ATOM   1895 C  C   . ARG A 1 236 ? 4.546   1.355   19.561  1.00 98.82 236 A 1 
ATOM   1896 O  O   . ARG A 1 236 ? 4.712   2.576   19.607  1.00 98.77 236 A 1 
ATOM   1897 C  CB  . ARG A 1 236 ? 6.090   -0.056  20.971  1.00 98.58 236 A 1 
ATOM   1898 C  CG  . ARG A 1 236 ? 7.151   1.027   21.156  1.00 97.45 236 A 1 
ATOM   1899 C  CD  . ARG A 1 236 ? 8.516   0.406   21.426  1.00 96.12 236 A 1 
ATOM   1900 N  NE  . ARG A 1 236 ? 9.537   1.430   21.659  1.00 94.19 236 A 1 
ATOM   1901 C  CZ  . ARG A 1 236 ? 10.825  1.192   21.863  1.00 92.24 236 A 1 
ATOM   1902 N  NH1 . ARG A 1 236 ? 11.298  -0.039  21.871  1.00 90.25 236 A 1 
ATOM   1903 N  NH2 . ARG A 1 236 ? 11.648  2.184   22.066  1.00 89.11 236 A 1 
ATOM   1904 N  N   . LEU A 1 237 ? 4.238   0.725   18.441  1.00 98.84 237 A 1 
ATOM   1905 C  CA  . LEU A 1 237 ? 4.045   1.437   17.178  1.00 98.92 237 A 1 
ATOM   1906 C  C   . LEU A 1 237 ? 2.798   2.322   17.224  1.00 98.99 237 A 1 
ATOM   1907 O  O   . LEU A 1 237 ? 2.854   3.477   16.814  1.00 98.91 237 A 1 
ATOM   1908 C  CB  . LEU A 1 237 ? 3.981   0.440   16.018  1.00 98.90 237 A 1 
ATOM   1909 C  CG  . LEU A 1 237 ? 3.798   1.072   14.636  1.00 98.76 237 A 1 
ATOM   1910 C  CD1 . LEU A 1 237 ? 4.938   2.021   14.291  1.00 98.57 237 A 1 
ATOM   1911 C  CD2 . LEU A 1 237 ? 3.711   -0.017  13.581  1.00 98.56 237 A 1 
ATOM   1912 N  N   . VAL A 1 238 ? 1.699   1.795   17.734  1.00 98.92 238 A 1 
ATOM   1913 C  CA  . VAL A 1 238 ? 0.479   2.590   17.900  1.00 98.95 238 A 1 
ATOM   1914 C  C   . VAL A 1 238 ? 0.748   3.812   18.767  1.00 98.93 238 A 1 
ATOM   1915 O  O   . VAL A 1 238 ? 0.423   4.935   18.378  1.00 98.86 238 A 1 
ATOM   1916 C  CB  . VAL A 1 238 ? -0.678  1.744   18.484  1.00 98.81 238 A 1 
ATOM   1917 C  CG1 . VAL A 1 238 ? -1.887  2.612   18.827  1.00 98.46 238 A 1 
ATOM   1918 C  CG2 . VAL A 1 238 ? -1.110  0.676   17.487  1.00 98.52 238 A 1 
ATOM   1919 N  N   . ASP A 1 239 ? 1.377   3.602   19.909  1.00 98.84 239 A 1 
ATOM   1920 C  CA  . ASP A 1 239 ? 1.727   4.703   20.807  1.00 98.84 239 A 1 
ATOM   1921 C  C   . ASP A 1 239 ? 2.657   5.714   20.139  1.00 98.86 239 A 1 
ATOM   1922 O  O   . ASP A 1 239 ? 2.453   6.918   20.257  1.00 98.70 239 A 1 
ATOM   1923 C  CB  . ASP A 1 239 ? 2.380   4.162   22.081  1.00 98.54 239 A 1 
ATOM   1924 C  CG  . ASP A 1 239 ? 1.403   3.524   23.057  1.00 96.01 239 A 1 
ATOM   1925 O  OD1 . ASP A 1 239 ? 0.176   3.593   22.824  1.00 94.01 239 A 1 
ATOM   1926 O  OD2 . ASP A 1 239 ? 1.882   3.008   24.082  1.00 93.51 239 A 1 
ATOM   1927 N  N   . SER A 1 240 ? 3.656   5.225   19.426  1.00 98.86 240 A 1 
ATOM   1928 C  CA  . SER A 1 240 ? 4.625   6.086   18.752  1.00 98.86 240 A 1 
ATOM   1929 C  C   . SER A 1 240 ? 3.974   6.958   17.682  1.00 98.89 240 A 1 
ATOM   1930 O  O   . SER A 1 240 ? 4.314   8.128   17.551  1.00 98.71 240 A 1 
ATOM   1931 C  CB  . SER A 1 240 ? 5.738   5.260   18.108  1.00 98.53 240 A 1 
ATOM   1932 O  OG  . SER A 1 240 ? 6.479   4.549   19.084  1.00 94.23 240 A 1 
ATOM   1933 N  N   . LEU A 1 241 ? 3.035   6.406   16.928  1.00 98.97 241 A 1 
ATOM   1934 C  CA  . LEU A 1 241 ? 2.343   7.164   15.896  1.00 98.92 241 A 1 
ATOM   1935 C  C   . LEU A 1 241 ? 1.358   8.161   16.504  1.00 98.98 241 A 1 
ATOM   1936 O  O   . LEU A 1 241 ? 1.367   9.339   16.149  1.00 98.83 241 A 1 
ATOM   1937 C  CB  . LEU A 1 241 ? 1.630   6.200   14.939  1.00 98.93 241 A 1 
ATOM   1938 C  CG  . LEU A 1 241 ? 2.567   5.332   14.093  1.00 98.84 241 A 1 
ATOM   1939 C  CD1 . LEU A 1 241 ? 1.777   4.221   13.417  1.00 98.69 241 A 1 
ATOM   1940 C  CD2 . LEU A 1 241 ? 3.294   6.151   13.034  1.00 98.58 241 A 1 
ATOM   1941 N  N   . ALA A 1 242 ? 0.530   7.711   17.443  1.00 98.90 242 A 1 
ATOM   1942 C  CA  . ALA A 1 242 ? -0.478  8.568   18.052  1.00 98.86 242 A 1 
ATOM   1943 C  C   . ALA A 1 242 ? 0.134   9.729   18.855  1.00 98.82 242 A 1 
ATOM   1944 O  O   . ALA A 1 242 ? -0.419  10.826  18.861  1.00 98.58 242 A 1 
ATOM   1945 C  CB  . ALA A 1 242 ? -1.397  7.720   18.928  1.00 98.80 242 A 1 
ATOM   1946 N  N   . GLU A 1 243 ? 1.273   9.492   19.475  1.00 98.86 243 A 1 
ATOM   1947 C  CA  . GLU A 1 243 ? 1.979   10.513  20.261  1.00 98.78 243 A 1 
ATOM   1948 C  C   . GLU A 1 243 ? 2.305   11.754  19.435  1.00 98.73 243 A 1 
ATOM   1949 O  O   . GLU A 1 243 ? 2.331   12.868  19.961  1.00 98.32 243 A 1 
ATOM   1950 C  CB  . GLU A 1 243 ? 3.261   9.896   20.833  1.00 98.17 243 A 1 
ATOM   1951 C  CG  . GLU A 1 243 ? 4.122   10.856  21.670  1.00 92.72 243 A 1 
ATOM   1952 C  CD  . GLU A 1 243 ? 3.402   11.358  22.915  1.00 89.34 243 A 1 
ATOM   1953 O  OE1 . GLU A 1 243 ? 2.609   10.614  23.522  1.00 84.31 243 A 1 
ATOM   1954 O  OE2 . GLU A 1 243 ? 3.633   12.518  23.294  1.00 83.84 243 A 1 
ATOM   1955 N  N   . TYR A 1 244 ? 2.509   11.583  18.142  1.00 98.89 244 A 1 
ATOM   1956 C  CA  . TYR A 1 244 ? 2.858   12.662  17.226  1.00 98.86 244 A 1 
ATOM   1957 C  C   . TYR A 1 244 ? 1.692   13.061  16.312  1.00 98.82 244 A 1 
ATOM   1958 O  O   . TYR A 1 244 ? 1.893   13.407  15.153  1.00 98.56 244 A 1 
ATOM   1959 C  CB  . TYR A 1 244 ? 4.121   12.296  16.451  1.00 98.86 244 A 1 
ATOM   1960 C  CG  . TYR A 1 244 ? 5.332   12.163  17.345  1.00 98.85 244 A 1 
ATOM   1961 C  CD1 . TYR A 1 244 ? 6.018   13.302  17.792  1.00 98.62 244 A 1 
ATOM   1962 C  CD2 . TYR A 1 244 ? 5.759   10.909  17.776  1.00 98.64 244 A 1 
ATOM   1963 C  CE1 . TYR A 1 244 ? 7.115   13.189  18.646  1.00 98.38 244 A 1 
ATOM   1964 C  CE2 . TYR A 1 244 ? 6.852   10.780  18.630  1.00 98.42 244 A 1 
ATOM   1965 C  CZ  . TYR A 1 244 ? 7.527   11.923  19.064  1.00 98.47 244 A 1 
ATOM   1966 O  OH  . TYR A 1 244 ? 8.594   11.797  19.912  1.00 97.76 244 A 1 
ATOM   1967 N  N   . ASN A 1 245 ? 0.483   13.031  16.839  1.00 98.77 245 A 1 
ATOM   1968 C  CA  . ASN A 1 245 ? -0.705  13.437  16.093  1.00 98.60 245 A 1 
ATOM   1969 C  C   . ASN A 1 245 ? -0.698  14.905  15.653  1.00 98.57 245 A 1 
ATOM   1970 O  O   . ASN A 1 245 ? -1.421  15.284  14.745  1.00 97.63 245 A 1 
ATOM   1971 C  CB  . ASN A 1 245 ? -1.965  13.131  16.909  1.00 98.25 245 A 1 
ATOM   1972 C  CG  . ASN A 1 245 ? -2.148  14.068  18.091  1.00 97.91 245 A 1 
ATOM   1973 O  OD1 . ASN A 1 245 ? -1.232  14.370  18.831  1.00 94.92 245 A 1 
ATOM   1974 N  ND2 . ASN A 1 245 ? -3.353  14.555  18.284  1.00 93.82 245 A 1 
ATOM   1975 N  N   . ASP A 1 246 ? 0.121   15.723  16.294  1.00 98.46 246 A 1 
ATOM   1976 C  CA  . ASP A 1 246 ? 0.336   17.109  15.915  1.00 98.38 246 A 1 
ATOM   1977 C  C   . ASP A 1 246 ? 1.298   17.266  14.729  1.00 98.37 246 A 1 
ATOM   1978 O  O   . ASP A 1 246 ? 1.340   18.320  14.102  1.00 97.64 246 A 1 
ATOM   1979 C  CB  . ASP A 1 246 ? 0.852   17.890  17.128  1.00 97.96 246 A 1 
ATOM   1980 C  CG  . ASP A 1 246 ? 2.166   17.342  17.680  1.00 97.55 246 A 1 
ATOM   1981 O  OD1 . ASP A 1 246 ? 2.296   16.116  17.859  1.00 96.24 246 A 1 
ATOM   1982 O  OD2 . ASP A 1 246 ? 3.078   18.149  17.968  1.00 95.58 246 A 1 
ATOM   1983 N  N   . VAL A 1 247 ? 2.048   16.227  14.417  1.00 98.68 247 A 1 
ATOM   1984 C  CA  . VAL A 1 247 ? 3.013   16.203  13.313  1.00 98.77 247 A 1 
ATOM   1985 C  C   . VAL A 1 247 ? 2.501   15.387  12.132  1.00 98.71 247 A 1 
ATOM   1986 O  O   . VAL A 1 247 ? 2.663   15.781  10.979  1.00 98.59 247 A 1 
ATOM   1987 C  CB  . VAL A 1 247 ? 4.366   15.647  13.800  1.00 98.73 247 A 1 
ATOM   1988 C  CG1 . VAL A 1 247 ? 5.386   15.565  12.665  1.00 98.45 247 A 1 
ATOM   1989 C  CG2 . VAL A 1 247 ? 4.950   16.504  14.921  1.00 98.43 247 A 1 
ATOM   1990 N  N   . ILE A 1 248 ? 1.883   14.253  12.405  1.00 98.84 248 A 1 
ATOM   1991 C  CA  . ILE A 1 248 ? 1.502   13.281  11.384  1.00 98.81 248 A 1 
ATOM   1992 C  C   . ILE A 1 248 ? 0.114   13.602  10.826  1.00 98.85 248 A 1 
ATOM   1993 O  O   . ILE A 1 248 ? -0.885  13.536  11.534  1.00 98.67 248 A 1 
ATOM   1994 C  CB  . ILE A 1 248 ? 1.559   11.848  11.947  1.00 98.91 248 A 1 
ATOM   1995 C  CG1 . ILE A 1 248 ? 2.991   11.513  12.410  1.00 98.81 248 A 1 
ATOM   1996 C  CG2 . ILE A 1 248 ? 1.081   10.845  10.892  1.00 98.82 248 A 1 
ATOM   1997 C  CD1 . ILE A 1 248 ? 3.100   10.199  13.172  1.00 98.75 248 A 1 
ATOM   1998 N  N   . LEU A 1 249 ? 0.063   13.898  9.533   1.00 98.76 249 A 1 
ATOM   1999 C  CA  . LEU A 1 249 ? -1.202  14.174  8.847   1.00 98.65 249 A 1 
ATOM   2000 C  C   . LEU A 1 249 ? -1.991  12.896  8.542   1.00 98.71 249 A 1 
ATOM   2001 O  O   . LEU A 1 249 ? -3.207  12.945  8.403   1.00 98.17 249 A 1 
ATOM   2002 C  CB  . LEU A 1 249 ? -0.934  14.932  7.541   1.00 98.31 249 A 1 
ATOM   2003 C  CG  . LEU A 1 249 ? -0.163  16.250  7.675   1.00 97.24 249 A 1 
ATOM   2004 C  CD1 . LEU A 1 249 ? -0.102  16.934  6.321   1.00 96.08 249 A 1 
ATOM   2005 C  CD2 . LEU A 1 249 ? -0.797  17.185  8.690   1.00 95.86 249 A 1 
ATOM   2006 N  N   . GLY A 1 250 ? -1.297  11.780  8.412   1.00 98.80 250 A 1 
ATOM   2007 C  CA  . GLY A 1 250 ? -1.909  10.499  8.101   1.00 98.84 250 A 1 
ATOM   2008 C  C   . GLY A 1 250 ? -0.854  9.425   7.880   1.00 98.99 250 A 1 
ATOM   2009 O  O   . GLY A 1 250 ? 0.321   9.723   7.651   1.00 98.88 250 A 1 
ATOM   2010 N  N   . VAL A 1 251 ? -1.298  8.177   7.929   1.00 98.90 251 A 1 
ATOM   2011 C  CA  . VAL A 1 251 ? -0.465  6.997   7.723   1.00 98.95 251 A 1 
ATOM   2012 C  C   . VAL A 1 251 ? -1.009  6.202   6.543   1.00 98.95 251 A 1 
ATOM   2013 O  O   . VAL A 1 251 ? -2.215  5.990   6.447   1.00 98.92 251 A 1 
ATOM   2014 C  CB  . VAL A 1 251 ? -0.410  6.131   8.991   1.00 98.94 251 A 1 
ATOM   2015 C  CG1 . VAL A 1 251 ? 0.494   4.916   8.795   1.00 98.77 251 A 1 
ATOM   2016 C  CG2 . VAL A 1 251 ? 0.083   6.930   10.197  1.00 98.77 251 A 1 
ATOM   2017 N  N   . LEU A 1 252 ? -0.127  5.761   5.659   1.00 98.99 252 A 1 
ATOM   2018 C  CA  . LEU A 1 252 ? -0.500  4.951   4.505   1.00 98.96 252 A 1 
ATOM   2019 C  C   . LEU A 1 252 ? 0.081   3.545   4.640   1.00 98.94 252 A 1 
ATOM   2020 O  O   . LEU A 1 252 ? 1.280   3.391   4.870   1.00 98.83 252 A 1 
ATOM   2021 C  CB  . LEU A 1 252 ? -0.011  5.609   3.206   1.00 98.92 252 A 1 
ATOM   2022 C  CG  . LEU A 1 252 ? -0.460  7.054   2.977   1.00 98.07 252 A 1 
ATOM   2023 C  CD1 . LEU A 1 252 ? 0.034   7.536   1.624   1.00 94.92 252 A 1 
ATOM   2024 C  CD2 . LEU A 1 252 ? -1.969  7.209   3.050   1.00 94.71 252 A 1 
ATOM   2025 N  N   . CYS A 1 253 ? -0.770  2.539   4.475   1.00 98.92 253 A 1 
ATOM   2026 C  CA  . CYS A 1 253 ? -0.389  1.141   4.570   1.00 98.96 253 A 1 
ATOM   2027 C  C   . CYS A 1 253 ? -0.912  0.339   3.382   1.00 98.94 253 A 1 
ATOM   2028 O  O   . CYS A 1 253 ? -1.830  0.756   2.690   1.00 98.57 253 A 1 
ATOM   2029 C  CB  . CYS A 1 253 ? -0.931  0.528   5.865   1.00 98.74 253 A 1 
ATOM   2030 S  SG  . CYS A 1 253 ? -0.403  1.309   7.402   1.00 97.81 253 A 1 
ATOM   2031 N  N   . GLY A 1 254 ? -0.340  -0.835  3.180   1.00 98.87 254 A 1 
ATOM   2032 C  CA  . GLY A 1 254 ? -0.807  -1.813  2.207   1.00 98.78 254 A 1 
ATOM   2033 C  C   . GLY A 1 254 ? -1.027  -3.166  2.876   1.00 98.77 254 A 1 
ATOM   2034 O  O   . GLY A 1 254 ? -1.662  -3.251  3.923   1.00 98.16 254 A 1 
ATOM   2035 N  N   . HIS A 1 255 ? -0.471  -4.208  2.276   1.00 98.54 255 A 1 
ATOM   2036 C  CA  . HIS A 1 255 ? -0.361  -5.561  2.829   1.00 98.37 255 A 1 
ATOM   2037 C  C   . HIS A 1 255 ? -1.648  -6.381  2.845   1.00 98.16 255 A 1 
ATOM   2038 O  O   . HIS A 1 255 ? -1.631  -7.549  2.469   1.00 97.27 255 A 1 
ATOM   2039 C  CB  . HIS A 1 255 ? 0.264   -5.498  4.229   1.00 98.08 255 A 1 
ATOM   2040 C  CG  . HIS A 1 255 ? 0.500   -6.840  4.840   1.00 98.09 255 A 1 
ATOM   2041 N  ND1 . HIS A 1 255 ? 1.313   -7.796  4.296   1.00 97.15 255 A 1 
ATOM   2042 C  CD2 . HIS A 1 255 ? -0.007  -7.363  5.987   1.00 97.16 255 A 1 
ATOM   2043 C  CE1 . HIS A 1 255 ? 1.301   -8.867  5.090   1.00 96.78 255 A 1 
ATOM   2044 N  NE2 . HIS A 1 255 ? 0.512   -8.637  6.133   1.00 96.99 255 A 1 
ATOM   2045 N  N   . LEU A 1 256 ? -2.754  -5.807  3.271   1.00 98.31 256 A 1 
ATOM   2046 C  CA  . LEU A 1 256 ? -3.992  -6.571  3.436   1.00 98.03 256 A 1 
ATOM   2047 C  C   . LEU A 1 256 ? -4.760  -6.782  2.133   1.00 97.69 256 A 1 
ATOM   2048 O  O   . LEU A 1 256 ? -5.647  -7.631  2.079   1.00 96.21 256 A 1 
ATOM   2049 C  CB  . LEU A 1 256 ? -4.902  -5.902  4.479   1.00 98.02 256 A 1 
ATOM   2050 C  CG  . LEU A 1 256 ? -4.310  -5.783  5.882   1.00 97.64 256 A 1 
ATOM   2051 C  CD1 . LEU A 1 256 ? -5.367  -5.235  6.832   1.00 96.99 256 A 1 
ATOM   2052 C  CD2 . LEU A 1 256 ? -3.814  -7.130  6.412   1.00 96.73 256 A 1 
ATOM   2053 N  N   . HIS A 1 257 ? -4.430  -6.020  1.098   1.00 97.73 257 A 1 
ATOM   2054 C  CA  . HIS A 1 257 ? -5.082  -6.066  -0.215  1.00 97.61 257 A 1 
ATOM   2055 C  C   . HIS A 1 257 ? -6.538  -5.595  -0.211  1.00 97.50 257 A 1 
ATOM   2056 O  O   . HIS A 1 257 ? -7.218  -5.661  -1.234  1.00 96.43 257 A 1 
ATOM   2057 C  CB  . HIS A 1 257 ? -4.965  -7.465  -0.833  1.00 97.39 257 A 1 
ATOM   2058 C  CG  . HIS A 1 257 ? -3.565  -7.907  -1.138  1.00 97.47 257 A 1 
ATOM   2059 N  ND1 . HIS A 1 257 ? -3.241  -8.680  -2.238  1.00 96.24 257 A 1 
ATOM   2060 C  CD2 . HIS A 1 257 ? -2.414  -7.680  -0.474  1.00 96.22 257 A 1 
ATOM   2061 C  CE1 . HIS A 1 257 ? -1.943  -8.907  -2.218  1.00 95.97 257 A 1 
ATOM   2062 N  NE2 . HIS A 1 257 ? -1.401  -8.310  -1.162  1.00 96.26 257 A 1 
ATOM   2063 N  N   . THR A 1 258 ? -7.005  -5.107  0.917   1.00 97.67 258 A 1 
ATOM   2064 C  CA  . THR A 1 258 ? -8.378  -4.647  1.102   1.00 97.56 258 A 1 
ATOM   2065 C  C   . THR A 1 258 ? -8.410  -3.164  1.460   1.00 97.99 258 A 1 
ATOM   2066 O  O   . THR A 1 258 ? -7.425  -2.601  1.929   1.00 97.37 258 A 1 
ATOM   2067 C  CB  . THR A 1 258 ? -9.095  -5.475  2.179   1.00 96.61 258 A 1 
ATOM   2068 O  OG1 . THR A 1 258 ? -8.287  -5.564  3.342   1.00 93.78 258 A 1 
ATOM   2069 C  CG2 . THR A 1 258 ? -9.390  -6.884  1.687   1.00 93.08 258 A 1 
ATOM   2070 N  N   . ASP A 1 259 ? -9.542  -2.544  1.223   1.00 97.98 259 A 1 
ATOM   2071 C  CA  . ASP A 1 259 ? -9.762  -1.120  1.458   1.00 98.14 259 A 1 
ATOM   2072 C  C   . ASP A 1 259 ? -10.363 -0.923  2.850   1.00 98.17 259 A 1 
ATOM   2073 O  O   . ASP A 1 259 ? -11.540 -1.188  3.078   1.00 97.61 259 A 1 
ATOM   2074 C  CB  . ASP A 1 259 ? -10.674 -0.591  0.349   1.00 98.17 259 A 1 
ATOM   2075 C  CG  . ASP A 1 259 ? -11.098 0.855   0.516   1.00 98.07 259 A 1 
ATOM   2076 O  OD1 . ASP A 1 259 ? -10.715 1.526   1.497   1.00 97.18 259 A 1 
ATOM   2077 O  OD2 . ASP A 1 259 ? -11.836 1.339   -0.365  1.00 96.88 259 A 1 
ATOM   2078 N  N   . THR A 1 260 ? -9.551  -0.465  3.780   1.00 98.37 260 A 1 
ATOM   2079 C  CA  . THR A 1 260 ? -10.008 -0.230  5.148   1.00 98.35 260 A 1 
ATOM   2080 C  C   . THR A 1 260 ? -9.180  0.868   5.814   1.00 98.52 260 A 1 
ATOM   2081 O  O   . THR A 1 260 ? -8.340  1.505   5.183   1.00 98.39 260 A 1 
ATOM   2082 C  CB  . THR A 1 260 ? -10.019 -1.543  5.956   1.00 97.67 260 A 1 
ATOM   2083 O  OG1 . THR A 1 260 ? -10.680 -1.353  7.197   1.00 93.16 260 A 1 
ATOM   2084 C  CG2 . THR A 1 260 ? -8.620  -2.079  6.213   1.00 94.44 260 A 1 
ATOM   2085 N  N   . PHE A 1 261 ? -9.445  1.116   7.089   1.00 98.54 261 A 1 
ATOM   2086 C  CA  . PHE A 1 261 ? -8.765  2.167   7.837   1.00 98.57 261 A 1 
ATOM   2087 C  C   . PHE A 1 261 ? -8.550  1.758   9.294   1.00 98.49 261 A 1 
ATOM   2088 O  O   . PHE A 1 261 ? -9.142  0.803   9.795   1.00 98.10 261 A 1 
ATOM   2089 C  CB  . PHE A 1 261 ? -9.556  3.477   7.740   1.00 98.45 261 A 1 
ATOM   2090 C  CG  . PHE A 1 261 ? -10.936 3.419   8.339   1.00 98.41 261 A 1 
ATOM   2091 C  CD1 . PHE A 1 261 ? -11.133 3.717   9.692   1.00 97.91 261 A 1 
ATOM   2092 C  CD2 . PHE A 1 261 ? -12.036 3.082   7.549   1.00 97.75 261 A 1 
ATOM   2093 C  CE1 . PHE A 1 261 ? -12.421 3.670   10.252  1.00 97.20 261 A 1 
ATOM   2094 C  CE2 . PHE A 1 261 ? -13.321 3.027   8.103   1.00 97.27 261 A 1 
ATOM   2095 C  CZ  . PHE A 1 261 ? -13.515 3.324   9.453   1.00 97.35 261 A 1 
ATOM   2096 N  N   . ARG A 1 262 ? -7.701  2.509   9.974   1.00 98.71 262 A 1 
ATOM   2097 C  CA  . ARG A 1 262 ? -7.428  2.365   11.394  1.00 98.71 262 A 1 
ATOM   2098 C  C   . ARG A 1 262 ? -7.435  3.735   12.051  1.00 98.82 262 A 1 
ATOM   2099 O  O   . ARG A 1 262 ? -6.937  4.693   11.474  1.00 98.69 262 A 1 
ATOM   2100 C  CB  . ARG A 1 262 ? -6.057  1.716   11.625  1.00 98.37 262 A 1 
ATOM   2101 C  CG  . ARG A 1 262 ? -5.825  0.396   10.891  1.00 97.08 262 A 1 
ATOM   2102 C  CD  . ARG A 1 262 ? -6.422  -0.781  11.638  1.00 95.20 262 A 1 
ATOM   2103 N  NE  . ARG A 1 262 ? -6.271  -2.019  10.872  1.00 95.22 262 A 1 
ATOM   2104 C  CZ  . ARG A 1 262 ? -7.191  -2.540  10.061  1.00 95.14 262 A 1 
ATOM   2105 N  NH1 . ARG A 1 262 ? -8.346  -1.947  9.868   1.00 91.02 262 A 1 
ATOM   2106 N  NH2 . ARG A 1 262 ? -6.967  -3.657  9.445   1.00 91.84 262 A 1 
ATOM   2107 N  N   . ILE A 1 263 ? -7.970  3.805   13.250  1.00 98.68 263 A 1 
ATOM   2108 C  CA  . ILE A 1 263 ? -7.849  4.981   14.107  1.00 98.61 263 A 1 
ATOM   2109 C  C   . ILE A 1 263 ? -6.879  4.603   15.222  1.00 98.76 263 A 1 
ATOM   2110 O  O   . ILE A 1 263 ? -7.237  3.870   16.139  1.00 98.47 263 A 1 
ATOM   2111 C  CB  . ILE A 1 263 ? -9.214  5.437   14.654  1.00 98.57 263 A 1 
ATOM   2112 C  CG1 . ILE A 1 263 ? -10.223 5.659   13.505  1.00 98.08 263 A 1 
ATOM   2113 C  CG2 . ILE A 1 263 ? -9.021  6.720   15.473  1.00 98.12 263 A 1 
ATOM   2114 C  CD1 . ILE A 1 263 ? -11.634 5.993   13.972  1.00 96.75 263 A 1 
ATOM   2115 N  N   . LEU A 1 264 ? -5.657  5.052   15.102  1.00 98.81 264 A 1 
ATOM   2116 C  CA  . LEU A 1 264 ? -4.595  4.722   16.044  1.00 98.86 264 A 1 
ATOM   2117 C  C   . LEU A 1 264 ? -4.635  5.715   17.198  1.00 98.73 264 A 1 
ATOM   2118 O  O   . LEU A 1 264 ? -4.526  6.917   16.972  1.00 98.54 264 A 1 
ATOM   2119 C  CB  . LEU A 1 264 ? -3.238  4.758   15.337  1.00 98.77 264 A 1 
ATOM   2120 C  CG  . LEU A 1 264 ? -3.143  3.902   14.065  1.00 98.44 264 A 1 
ATOM   2121 C  CD1 . LEU A 1 264 ? -1.758  4.040   13.453  1.00 97.84 264 A 1 
ATOM   2122 C  CD2 . LEU A 1 264 ? -3.436  2.432   14.348  1.00 97.60 264 A 1 
ATOM   2123 N  N   . SER A 1 265 ? -4.796  5.223   18.423  1.00 98.63 265 A 1 
ATOM   2124 C  CA  . SER A 1 265 ? -5.048  6.077   19.581  1.00 98.43 265 A 1 
ATOM   2125 C  C   . SER A 1 265 ? -4.106  5.803   20.746  1.00 98.64 265 A 1 
ATOM   2126 O  O   . SER A 1 265 ? -3.799  4.654   21.052  1.00 98.07 265 A 1 
ATOM   2127 C  CB  . SER A 1 265 ? -6.490  5.907   20.060  1.00 97.25 265 A 1 
ATOM   2128 O  OG  . SER A 1 265 ? -7.412  6.199   19.032  1.00 82.74 265 A 1 
ATOM   2129 N  N   . LYS A 1 266 ? -3.713  6.869   21.407  1.00 98.36 266 A 1 
ATOM   2130 C  CA  . LYS A 1 266 ? -3.042  6.842   22.702  1.00 98.11 266 A 1 
ATOM   2131 C  C   . LYS A 1 266 ? -3.706  7.898   23.576  1.00 97.94 266 A 1 
ATOM   2132 O  O   . LYS A 1 266 ? -3.461  9.091   23.417  1.00 96.80 266 A 1 
ATOM   2133 C  CB  . LYS A 1 266 ? -1.548  7.109   22.528  1.00 97.49 266 A 1 
ATOM   2134 C  CG  . LYS A 1 266 ? -0.783  7.094   23.860  1.00 95.64 266 A 1 
ATOM   2135 C  CD  . LYS A 1 266 ? 0.679   7.453   23.631  1.00 93.39 266 A 1 
ATOM   2136 C  CE  . LYS A 1 266 ? 1.445   7.462   24.948  1.00 88.71 266 A 1 
ATOM   2137 N  NZ  . LYS A 1 266 ? 2.852   7.892   24.731  1.00 81.71 266 A 1 
ATOM   2138 N  N   . GLY A 1 267 ? -4.592  7.455   24.460  1.00 97.35 267 A 1 
ATOM   2139 C  CA  . GLY A 1 267 ? -5.453  8.379   25.174  1.00 96.87 267 A 1 
ATOM   2140 C  C   . GLY A 1 267 ? -6.343  9.133   24.189  1.00 97.26 267 A 1 
ATOM   2141 O  O   . GLY A 1 267 ? -7.033  8.523   23.377  1.00 95.43 267 A 1 
ATOM   2142 N  N   . ASN A 1 268 ? -6.297  10.453  24.248  1.00 97.70 268 A 1 
ATOM   2143 C  CA  . ASN A 1 268 ? -7.051  11.293  23.329  1.00 97.43 268 A 1 
ATOM   2144 C  C   . ASN A 1 268 ? -6.269  11.700  22.069  1.00 97.87 268 A 1 
ATOM   2145 O  O   . ASN A 1 268 ? -6.807  12.406  21.219  1.00 96.64 268 A 1 
ATOM   2146 C  CB  . ASN A 1 268 ? -7.568  12.532  24.075  1.00 95.89 268 A 1 
ATOM   2147 C  CG  . ASN A 1 268 ? -6.460  13.452  24.550  1.00 87.16 268 A 1 
ATOM   2148 O  OD1 . ASN A 1 268 ? -5.301  13.089  24.630  1.00 76.21 268 A 1 
ATOM   2149 N  ND2 . ASN A 1 268 ? -6.811  14.679  24.891  1.00 76.90 268 A 1 
ATOM   2150 N  N   . LYS A 1 269 ? -5.030  11.263  21.939  1.00 98.58 269 A 1 
ATOM   2151 C  CA  . LYS A 1 269 ? -4.209  11.525  20.762  1.00 98.67 269 A 1 
ATOM   2152 C  C   . LYS A 1 269 ? -4.488  10.464  19.704  1.00 98.78 269 A 1 
ATOM   2153 O  O   . LYS A 1 269 ? -4.400  9.274   19.994  1.00 98.49 269 A 1 
ATOM   2154 C  CB  . LYS A 1 269 ? -2.726  11.543  21.119  1.00 98.46 269 A 1 
ATOM   2155 C  CG  . LYS A 1 269 ? -2.365  12.646  22.107  1.00 97.35 269 A 1 
ATOM   2156 C  CD  . LYS A 1 269 ? -0.870  12.628  22.386  1.00 94.74 269 A 1 
ATOM   2157 C  CE  . LYS A 1 269 ? -0.478  13.728  23.368  1.00 88.64 269 A 1 
ATOM   2158 N  NZ  . LYS A 1 269 ? 0.980   13.741  23.597  1.00 81.21 269 A 1 
ATOM   2159 N  N   . LYS A 1 270 ? -4.829  10.899  18.497  1.00 98.84 270 A 1 
ATOM   2160 C  CA  . LYS A 1 270 ? -5.290  9.998   17.448  1.00 98.81 270 A 1 
ATOM   2161 C  C   . LYS A 1 270 ? -4.675  10.344  16.098  1.00 98.85 270 A 1 
ATOM   2162 O  O   . LYS A 1 270 ? -4.488  11.512  15.775  1.00 98.57 270 A 1 
ATOM   2163 C  CB  . LYS A 1 270 ? -6.824  10.028  17.354  1.00 98.62 270 A 1 
ATOM   2164 C  CG  . LYS A 1 270 ? -7.497  9.574   18.643  1.00 98.06 270 A 1 
ATOM   2165 C  CD  . LYS A 1 270 ? -9.004  9.746   18.588  1.00 96.82 270 A 1 
ATOM   2166 C  CE  . LYS A 1 270 ? -9.598  9.413   19.956  1.00 93.80 270 A 1 
ATOM   2167 N  NZ  . LYS A 1 270 ? -11.036 9.727   20.025  1.00 87.19 270 A 1 
ATOM   2168 N  N   . VAL A 1 271 ? -4.403  9.313   15.316  1.00 98.85 271 A 1 
ATOM   2169 C  CA  . VAL A 1 271 ? -3.885  9.431   13.956  1.00 98.83 271 A 1 
ATOM   2170 C  C   . VAL A 1 271 ? -4.640  8.462   13.054  1.00 98.84 271 A 1 
ATOM   2171 O  O   . VAL A 1 271 ? -4.921  7.333   13.450  1.00 98.69 271 A 1 
ATOM   2172 C  CB  . VAL A 1 271 ? -2.367  9.144   13.917  1.00 98.43 271 A 1 
ATOM   2173 C  CG1 . VAL A 1 271 ? -1.831  9.042   12.496  1.00 92.83 271 A 1 
ATOM   2174 C  CG2 . VAL A 1 271 ? -1.596  10.242  14.632  1.00 93.08 271 A 1 
ATOM   2175 N  N   . MET A 1 272 ? -4.956  8.892   11.840  1.00 98.84 272 A 1 
ATOM   2176 C  CA  . MET A 1 272 ? -5.572  8.021   10.850  1.00 98.99 272 A 1 
ATOM   2177 C  C   . MET A 1 272 ? -4.543  7.201   10.088  1.00 98.92 272 A 1 
ATOM   2178 O  O   . MET A 1 272 ? -3.521  7.735   9.659   1.00 98.85 272 A 1 
ATOM   2179 C  CB  . MET A 1 272 ? -6.390  8.829   9.833   1.00 98.82 272 A 1 
ATOM   2180 C  CG  . MET A 1 272 ? -7.711  9.334   10.401  1.00 98.01 272 A 1 
ATOM   2181 S  SD  . MET A 1 272 ? -8.751  8.042   11.120  1.00 98.36 272 A 1 
ATOM   2182 C  CE  . MET A 1 272 ? -8.913  6.895   9.741   1.00 97.09 272 A 1 
ATOM   2183 N  N   . ALA A 1 273 ? -4.853  5.933   9.871   1.00 98.90 273 A 1 
ATOM   2184 C  CA  . ALA A 1 273 ? -4.112  5.085   8.956   1.00 98.92 273 A 1 
ATOM   2185 C  C   . ALA A 1 273 ? -5.052  4.508   7.900   1.00 98.82 273 A 1 
ATOM   2186 O  O   . ALA A 1 273 ? -6.162  4.080   8.211   1.00 98.70 273 A 1 
ATOM   2187 C  CB  . ALA A 1 273 ? -3.387  3.985   9.722   1.00 98.88 273 A 1 
ATOM   2188 N  N   . PHE A 1 274 ? -4.603  4.497   6.656   1.00 98.99 274 A 1 
ATOM   2189 C  CA  . PHE A 1 274 ? -5.388  4.044   5.517   1.00 98.96 274 A 1 
ATOM   2190 C  C   . PHE A 1 274 ? -4.720  2.847   4.870   1.00 98.93 274 A 1 
ATOM   2191 O  O   . PHE A 1 274 ? -3.576  2.948   4.424   1.00 98.78 274 A 1 
ATOM   2192 C  CB  . PHE A 1 274 ? -5.540  5.180   4.507   1.00 98.87 274 A 1 
ATOM   2193 C  CG  . PHE A 1 274 ? -6.114  6.435   5.110   1.00 98.82 274 A 1 
ATOM   2194 C  CD1 . PHE A 1 274 ? -7.473  6.520   5.393   1.00 98.41 274 A 1 
ATOM   2195 C  CD2 . PHE A 1 274 ? -5.274  7.509   5.434   1.00 98.41 274 A 1 
ATOM   2196 C  CE1 . PHE A 1 274 ? -8.002  7.661   5.989   1.00 97.93 274 A 1 
ATOM   2197 C  CE2 . PHE A 1 274 ? -5.799  8.650   6.032   1.00 97.96 274 A 1 
ATOM   2198 C  CZ  . PHE A 1 274 ? -7.165  8.724   6.317   1.00 98.11 274 A 1 
ATOM   2199 N  N   . ILE A 1 275 ? -5.427  1.739   4.805   1.00 98.81 275 A 1 
ATOM   2200 C  CA  . ILE A 1 275 ? -4.973  0.549   4.095   1.00 98.75 275 A 1 
ATOM   2201 C  C   . ILE A 1 275 ? -5.498  0.645   2.671   1.00 98.71 275 A 1 
ATOM   2202 O  O   . ILE A 1 275 ? -6.704  0.572   2.438   1.00 98.29 275 A 1 
ATOM   2203 C  CB  . ILE A 1 275 ? -5.412  -0.753  4.799   1.00 98.59 275 A 1 
ATOM   2204 C  CG1 . ILE A 1 275 ? -4.743  -0.911  6.172   1.00 97.57 275 A 1 
ATOM   2205 C  CG2 . ILE A 1 275 ? -5.035  -1.951  3.929   1.00 97.68 275 A 1 
ATOM   2206 C  CD1 . ILE A 1 275 ? -5.363  -0.103  7.288   1.00 92.63 275 A 1 
ATOM   2207 N  N   . GLY A 1 276 ? -4.600  0.859   1.728   1.00 98.63 276 A 1 
ATOM   2208 C  CA  . GLY A 1 276 ? -4.961  1.012   0.330   1.00 98.56 276 A 1 
ATOM   2209 C  C   . GLY A 1 276 ? -5.252  -0.326  -0.339  1.00 98.42 276 A 1 
ATOM   2210 O  O   . GLY A 1 276 ? -4.578  -1.317  -0.063  1.00 97.59 276 A 1 
ATOM   2211 N  N   . PRO A 1 277 ? -6.233  -0.375  -1.242  1.00 98.59 277 A 1 
ATOM   2212 C  CA  . PRO A 1 277 ? -6.536  -1.604  -1.971  1.00 98.42 277 A 1 
ATOM   2213 C  C   . PRO A 1 277 ? -5.409  -1.959  -2.944  1.00 98.56 277 A 1 
ATOM   2214 O  O   . PRO A 1 277 ? -4.760  -1.082  -3.511  1.00 98.07 277 A 1 
ATOM   2215 C  CB  . PRO A 1 277 ? -7.836  -1.280  -2.711  1.00 97.98 277 A 1 
ATOM   2216 C  CG  . PRO A 1 277 ? -7.754  0.211   -2.940  1.00 97.22 277 A 1 
ATOM   2217 C  CD  . PRO A 1 277 ? -7.073  0.734   -1.692  1.00 98.06 277 A 1 
ATOM   2218 N  N   . SER A 1 278 ? -5.200  -3.243  -3.144  1.00 98.35 278 A 1 
ATOM   2219 C  CA  . SER A 1 278 ? -4.105  -3.745  -3.967  1.00 98.47 278 A 1 
ATOM   2220 C  C   . SER A 1 278 ? -4.390  -3.683  -5.465  1.00 98.50 278 A 1 
ATOM   2221 O  O   . SER A 1 278 ? -5.536  -3.688  -5.912  1.00 98.30 278 A 1 
ATOM   2222 C  CB  . SER A 1 278 ? -3.772  -5.182  -3.581  1.00 97.91 278 A 1 
ATOM   2223 O  OG  . SER A 1 278 ? -4.866  -6.037  -3.830  1.00 96.39 278 A 1 
ATOM   2224 N  N   . VAL A 1 279 ? -3.322  -3.685  -6.240  1.00 98.53 279 A 1 
ATOM   2225 C  CA  . VAL A 1 279 ? -3.406  -4.022  -7.662  1.00 98.51 279 A 1 
ATOM   2226 C  C   . VAL A 1 279 ? -3.602  -5.529  -7.826  1.00 98.32 279 A 1 
ATOM   2227 O  O   . VAL A 1 279 ? -4.339  -5.966  -8.709  1.00 97.72 279 A 1 
ATOM   2228 C  CB  . VAL A 1 279 ? -2.144  -3.575  -8.405  1.00 98.40 279 A 1 
ATOM   2229 C  CG1 . VAL A 1 279 ? -2.170  -4.003  -9.873  1.00 97.32 279 A 1 
ATOM   2230 C  CG2 . VAL A 1 279 ? -1.989  -2.060  -8.337  1.00 97.35 279 A 1 
ATOM   2231 N  N   . ASP A 1 280 ? -2.955  -6.301  -6.983  1.00 98.03 280 A 1 
ATOM   2232 C  CA  . ASP A 1 280 ? -2.999  -7.754  -7.047  1.00 97.80 280 A 1 
ATOM   2233 C  C   . ASP A 1 280 ? -4.419  -8.312  -6.914  1.00 97.93 280 A 1 
ATOM   2234 O  O   . ASP A 1 280 ? -5.243  -7.789  -6.170  1.00 96.74 280 A 1 
ATOM   2235 C  CB  . ASP A 1 280 ? -2.106  -8.338  -5.955  1.00 97.03 280 A 1 
ATOM   2236 C  CG  . ASP A 1 280 ? -1.935  -9.845  -6.087  1.00 96.56 280 A 1 
ATOM   2237 O  OD1 . ASP A 1 280 ? -1.801  -10.312 -7.232  1.00 93.48 280 A 1 
ATOM   2238 O  OD2 . ASP A 1 280 ? -1.948  -10.544 -5.064  1.00 93.23 280 A 1 
ATOM   2239 N  N   . THR A 1 281 ? -4.684  -9.392  -7.634  1.00 96.45 281 A 1 
ATOM   2240 C  CA  . THR A 1 281 ? -5.998  -10.034 -7.684  1.00 95.73 281 A 1 
ATOM   2241 C  C   . THR A 1 281 ? -6.057  -11.370 -6.963  1.00 94.49 281 A 1 
ATOM   2242 O  O   . THR A 1 281 ? -7.116  -11.990 -6.931  1.00 91.32 281 A 1 
ATOM   2243 C  CB  . THR A 1 281 ? -6.435  -10.246 -9.138  1.00 95.18 281 A 1 
ATOM   2244 O  OG1 . THR A 1 281 ? -5.390  -10.847 -9.879  1.00 92.49 281 A 1 
ATOM   2245 C  CG2 . THR A 1 281 ? -6.788  -8.935  -9.802  1.00 92.83 281 A 1 
ATOM   2246 N  N   . TRP A 1 282 ? -4.971  -11.808 -6.377  1.00 93.35 282 A 1 
ATOM   2247 C  CA  . TRP A 1 282 ? -4.860  -13.151 -5.804  1.00 90.86 282 A 1 
ATOM   2248 C  C   . TRP A 1 282 ? -6.023  -13.540 -4.893  1.00 89.84 282 A 1 
ATOM   2249 O  O   . TRP A 1 282 ? -6.538  -14.658 -4.971  1.00 84.59 282 A 1 
ATOM   2250 C  CB  . TRP A 1 282 ? -3.560  -13.264 -5.018  1.00 87.43 282 A 1 
ATOM   2251 C  CG  . TRP A 1 282 ? -3.341  -14.613 -4.411  1.00 84.20 282 A 1 
ATOM   2252 C  CD1 . TRP A 1 282 ? -3.855  -15.071 -3.245  1.00 75.89 282 A 1 
ATOM   2253 C  CD2 . TRP A 1 282 ? -2.547  -15.699 -4.949  1.00 78.59 282 A 1 
ATOM   2254 N  NE1 . TRP A 1 282 ? -3.444  -16.376 -3.019  1.00 71.59 282 A 1 
ATOM   2255 C  CE2 . TRP A 1 282 ? -2.642  -16.782 -4.051  1.00 74.36 282 A 1 
ATOM   2256 C  CE3 . TRP A 1 282 ? -1.777  -15.843 -6.117  1.00 69.07 282 A 1 
ATOM   2257 C  CZ2 . TRP A 1 282 ? -1.975  -17.999 -4.289  1.00 71.17 282 A 1 
ATOM   2258 C  CZ3 . TRP A 1 282 ? -1.119  -17.051 -6.341  1.00 66.88 282 A 1 
ATOM   2259 C  CH2 . TRP A 1 282 ? -1.227  -18.107 -5.441  1.00 68.00 282 A 1 
ATOM   2260 N  N   . LEU A 1 283 ? -6.436  -12.638 -4.021  1.00 91.23 283 A 1 
ATOM   2261 C  CA  . LEU A 1 283 ? -7.508  -12.917 -3.068  1.00 89.98 283 A 1 
ATOM   2262 C  C   . LEU A 1 283 ? -8.912  -12.736 -3.652  1.00 90.22 283 A 1 
ATOM   2263 O  O   . LEU A 1 283 ? -9.895  -12.944 -2.947  1.00 86.58 283 A 1 
ATOM   2264 C  CB  . LEU A 1 283 ? -7.322  -12.058 -1.811  1.00 87.16 283 A 1 
ATOM   2265 C  CG  . LEU A 1 283 ? -6.037  -12.321 -1.026  1.00 81.35 283 A 1 
ATOM   2266 C  CD1 . LEU A 1 283 ? -5.985  -11.415 0.192   1.00 76.23 283 A 1 
ATOM   2267 C  CD2 . LEU A 1 283 ? -5.936  -13.778 -0.580  1.00 76.62 283 A 1 
ATOM   2268 N  N   . GLY A 1 284 ? -8.999  -12.349 -4.911  1.00 92.54 284 A 1 
ATOM   2269 C  CA  . GLY A 1 284 ? -10.284 -12.175 -5.570  1.00 92.37 284 A 1 
ATOM   2270 C  C   . GLY A 1 284 ? -10.808 -10.750 -5.571  1.00 93.47 284 A 1 
ATOM   2271 O  O   . GLY A 1 284 ? -11.999 -10.543 -5.769  1.00 91.33 284 A 1 
ATOM   2272 N  N   . THR A 1 285 ? -9.938  -9.779  -5.359  1.00 95.43 285 A 1 
ATOM   2273 C  CA  . THR A 1 285 ? -10.304 -8.365  -5.417  1.00 95.81 285 A 1 
ATOM   2274 C  C   . THR A 1 285 ? -9.930  -7.758  -6.762  1.00 96.36 285 A 1 
ATOM   2275 O  O   . THR A 1 285 ? -8.891  -8.070  -7.339  1.00 95.49 285 A 1 
ATOM   2276 C  CB  . THR A 1 285 ? -9.639  -7.567  -4.293  1.00 94.89 285 A 1 
ATOM   2277 O  OG1 . THR A 1 285 ? -8.238  -7.775  -4.299  1.00 90.66 285 A 1 
ATOM   2278 C  CG2 . THR A 1 285 ? -10.179 -7.979  -2.940  1.00 90.02 285 A 1 
ATOM   2279 N  N   . SER A 1 286 ? -10.779 -6.877  -7.256  1.00 96.66 286 A 1 
ATOM   2280 C  CA  . SER A 1 286 ? -10.491 -6.174  -8.501  1.00 97.00 286 A 1 
ATOM   2281 C  C   . SER A 1 286 ? -9.272  -5.267  -8.337  1.00 97.68 286 A 1 
ATOM   2282 O  O   . SER A 1 286 ? -9.173  -4.566  -7.331  1.00 97.48 286 A 1 
ATOM   2283 C  CB  . SER A 1 286 ? -11.694 -5.337  -8.936  1.00 96.43 286 A 1 
ATOM   2284 O  OG  . SER A 1 286 ? -12.772 -6.173  -9.283  1.00 92.83 286 A 1 
ATOM   2285 N  N   . PRO A 1 287 ? -8.369  -5.242  -9.316  1.00 97.73 287 A 1 
ATOM   2286 C  CA  . PRO A 1 287 ? -7.241  -4.319  -9.292  1.00 98.04 287 A 1 
ATOM   2287 C  C   . PRO A 1 287 ? -7.687  -2.899  -8.973  1.00 98.26 287 A 1 
ATOM   2288 O  O   . PRO A 1 287 ? -8.680  -2.425  -9.531  1.00 97.93 287 A 1 
ATOM   2289 C  CB  . PRO A 1 287 ? -6.651  -4.396  -10.698 1.00 97.75 287 A 1 
ATOM   2290 C  CG  . PRO A 1 287 ? -7.013  -5.779  -11.162 1.00 96.57 287 A 1 
ATOM   2291 C  CD  . PRO A 1 287 ? -8.345  -6.076  -10.511 1.00 97.68 287 A 1 
ATOM   2292 N  N   . SER A 1 288 ? -6.967  -2.242  -8.092  1.00 98.60 288 A 1 
ATOM   2293 C  CA  . SER A 1 288 ? -7.348  -0.925  -7.614  1.00 98.72 288 A 1 
ATOM   2294 C  C   . SER A 1 288 ? -6.163  0.014   -7.475  1.00 98.84 288 A 1 
ATOM   2295 O  O   . SER A 1 288 ? -5.025  -0.409  -7.264  1.00 98.68 288 A 1 
ATOM   2296 C  CB  . SER A 1 288 ? -8.075  -1.034  -6.269  1.00 98.42 288 A 1 
ATOM   2297 O  OG  . SER A 1 288 ? -9.272  -1.776  -6.397  1.00 96.34 288 A 1 
ATOM   2298 N  N   . ILE A 1 289 ? -6.459  1.302   -7.578  1.00 98.75 289 A 1 
ATOM   2299 C  CA  . ILE A 1 289 ? -5.486  2.367   -7.339  1.00 98.86 289 A 1 
ATOM   2300 C  C   . ILE A 1 289 ? -6.201  3.507   -6.623  1.00 98.87 289 A 1 
ATOM   2301 O  O   . ILE A 1 289 ? -7.365  3.793   -6.902  1.00 98.69 289 A 1 
ATOM   2302 C  CB  . ILE A 1 289 ? -4.838  2.815   -8.667  1.00 98.64 289 A 1 
ATOM   2303 C  CG1 . ILE A 1 289 ? -3.685  3.811   -8.442  1.00 97.43 289 A 1 
ATOM   2304 C  CG2 . ILE A 1 289 ? -5.859  3.420   -9.636  1.00 97.95 289 A 1 
ATOM   2305 C  CD1 . ILE A 1 289 ? -2.456  3.192   -7.840  1.00 97.08 289 A 1 
ATOM   2306 N  N   . ARG A 1 290 ? -5.493  4.165   -5.709  1.00 98.95 290 A 1 
ATOM   2307 C  CA  . ARG A 1 290 ? -6.038  5.268   -4.926  1.00 98.96 290 A 1 
ATOM   2308 C  C   . ARG A 1 290 ? -5.254  6.550   -5.175  1.00 98.92 290 A 1 
ATOM   2309 O  O   . ARG A 1 290 ? -4.031  6.525   -5.265  1.00 98.87 290 A 1 
ATOM   2310 C  CB  . ARG A 1 290 ? -6.045  4.894   -3.441  1.00 98.73 290 A 1 
ATOM   2311 C  CG  . ARG A 1 290 ? -6.490  6.031   -2.529  1.00 98.20 290 A 1 
ATOM   2312 C  CD  . ARG A 1 290 ? -6.640  5.574   -1.090  1.00 97.78 290 A 1 
ATOM   2313 N  NE  . ARG A 1 290 ? -7.820  4.725   -0.912  1.00 97.45 290 A 1 
ATOM   2314 C  CZ  . ARG A 1 290 ? -8.238  4.244   0.244   1.00 97.85 290 A 1 
ATOM   2315 N  NH1 . ARG A 1 290 ? -7.587  4.484   1.352   1.00 95.21 290 A 1 
ATOM   2316 N  NH2 . ARG A 1 290 ? -9.329  3.509   0.296   1.00 95.45 290 A 1 
ATOM   2317 N  N   . LYS A 1 291 ? -5.973  7.660   -5.231  1.00 98.88 291 A 1 
ATOM   2318 C  CA  . LYS A 1 291 ? -5.376  8.986   -5.311  1.00 98.89 291 A 1 
ATOM   2319 C  C   . LYS A 1 291 ? -5.900  9.858   -4.181  1.00 98.88 291 A 1 
ATOM   2320 O  O   . LYS A 1 291 ? -7.110  9.960   -3.992  1.00 98.69 291 A 1 
ATOM   2321 C  CB  . LYS A 1 291 ? -5.661  9.608   -6.679  1.00 98.61 291 A 1 
ATOM   2322 C  CG  . LYS A 1 291 ? -4.918  10.932  -6.886  1.00 97.21 291 A 1 
ATOM   2323 C  CD  . LYS A 1 291 ? -5.047  11.453  -8.322  1.00 95.49 291 A 1 
ATOM   2324 C  CE  . LYS A 1 291 ? -6.463  11.877  -8.648  1.00 90.34 291 A 1 
ATOM   2325 N  NZ  . LYS A 1 291 ? -6.512  12.636  -9.920  1.00 87.68 291 A 1 
ATOM   2326 N  N   . TYR A 1 292 ? -4.999  10.483  -3.446  1.00 98.86 292 A 1 
ATOM   2327 C  CA  . TYR A 1 292 ? -5.329  11.411  -2.368  1.00 98.82 292 A 1 
ATOM   2328 C  C   . TYR A 1 292 ? -5.255  12.851  -2.863  1.00 98.86 292 A 1 
ATOM   2329 O  O   . TYR A 1 292 ? -4.330  13.203  -3.598  1.00 98.59 292 A 1 
ATOM   2330 C  CB  . TYR A 1 292 ? -4.365  11.245  -1.198  1.00 98.88 292 A 1 
ATOM   2331 C  CG  . TYR A 1 292 ? -4.460  9.906   -0.504  1.00 98.90 292 A 1 
ATOM   2332 C  CD1 . TYR A 1 292 ? -5.288  9.738   0.612   1.00 98.79 292 A 1 
ATOM   2333 C  CD2 . TYR A 1 292 ? -3.729  8.807   -0.969  1.00 98.78 292 A 1 
ATOM   2334 C  CE1 . TYR A 1 292 ? -5.389  8.510   1.249   1.00 98.70 292 A 1 
ATOM   2335 C  CE2 . TYR A 1 292 ? -3.827  7.563   -0.342  1.00 98.71 292 A 1 
ATOM   2336 C  CZ  . TYR A 1 292 ? -4.658  7.424   0.771   1.00 98.78 292 A 1 
ATOM   2337 O  OH  . TYR A 1 292 ? -4.758  6.199   1.403   1.00 98.56 292 A 1 
ATOM   2338 N  N   . ASP A 1 293 ? -6.191  13.666  -2.404  1.00 98.78 293 A 1 
ATOM   2339 C  CA  . ASP A 1 293 ? -6.033  15.111  -2.388  1.00 98.67 293 A 1 
ATOM   2340 C  C   . ASP A 1 293 ? -5.428  15.468  -1.029  1.00 98.62 293 A 1 
ATOM   2341 O  O   . ASP A 1 293 ? -6.109  15.457  -0.002  1.00 98.38 293 A 1 
ATOM   2342 C  CB  . ASP A 1 293 ? -7.380  15.791  -2.630  1.00 98.31 293 A 1 
ATOM   2343 C  CG  . ASP A 1 293 ? -7.302  17.317  -2.610  1.00 97.15 293 A 1 
ATOM   2344 O  OD1 . ASP A 1 293 ? -6.205  17.870  -2.383  1.00 95.29 293 A 1 
ATOM   2345 O  OD2 . ASP A 1 293 ? -8.356  17.950  -2.815  1.00 94.07 293 A 1 
ATOM   2346 N  N   . VAL A 1 294 ? -4.137  15.727  -1.014  1.00 98.40 294 A 1 
ATOM   2347 C  CA  . VAL A 1 294 ? -3.408  15.988  0.222   1.00 98.46 294 A 1 
ATOM   2348 C  C   . VAL A 1 294 ? -3.712  17.384  0.751   1.00 98.25 294 A 1 
ATOM   2349 O  O   . VAL A 1 294 ? -3.796  17.593  1.965   1.00 97.52 294 A 1 
ATOM   2350 C  CB  . VAL A 1 294 ? -1.893  15.801  0.027   1.00 98.30 294 A 1 
ATOM   2351 C  CG1 . VAL A 1 294 ? -1.120  16.078  1.310   1.00 97.66 294 A 1 
ATOM   2352 C  CG2 . VAL A 1 294 ? -1.583  14.372  -0.438  1.00 97.81 294 A 1 
ATOM   2353 N  N   . GLY A 1 295 ? -3.896  18.330  -0.145  1.00 97.35 295 A 1 
ATOM   2354 C  CA  . GLY A 1 295 ? -4.035  19.726  0.217   1.00 96.82 295 A 1 
ATOM   2355 C  C   . GLY A 1 295 ? -2.678  20.415  0.344   1.00 96.75 295 A 1 
ATOM   2356 O  O   . GLY A 1 295 ? -1.702  20.015  -0.286  1.00 94.64 295 A 1 
ATOM   2357 N  N   . ASN A 1 296 ? -2.613  21.455  1.161   1.00 96.31 296 A 1 
ATOM   2358 C  CA  . ASN A 1 296 ? -1.419  22.286  1.273   1.00 95.70 296 A 1 
ATOM   2359 C  C   . ASN A 1 296 ? -0.505  21.928  2.458   1.00 95.87 296 A 1 
ATOM   2360 O  O   . ASN A 1 296 ? 0.447   22.648  2.743   1.00 93.21 296 A 1 
ATOM   2361 C  CB  . ASN A 1 296 ? -1.834  23.763  1.315   1.00 93.23 296 A 1 
ATOM   2362 C  CG  . ASN A 1 296 ? -2.639  24.126  2.549   1.00 91.20 296 A 1 
ATOM   2363 O  OD1 . ASN A 1 296 ? -2.762  23.369  3.498   1.00 84.61 296 A 1 
ATOM   2364 N  ND2 . ASN A 1 296 ? -3.216  25.312  2.558   1.00 84.59 296 A 1 
ATOM   2365 N  N   . GLY A 1 297 ? -0.814  20.851  3.166   1.00 95.43 297 A 1 
ATOM   2366 C  CA  . GLY A 1 297 ? -0.009  20.374  4.289   1.00 95.64 297 A 1 
ATOM   2367 C  C   . GLY A 1 297 ? -0.295  21.044  5.630   1.00 96.24 297 A 1 
ATOM   2368 O  O   . GLY A 1 297 ? 0.264   20.635  6.645   1.00 94.18 297 A 1 
ATOM   2369 N  N   . GLN A 1 298 ? -1.168  22.059  5.668   1.00 95.60 298 A 1 
ATOM   2370 C  CA  . GLN A 1 298 ? -1.483  22.737  6.922   1.00 94.91 298 A 1 
ATOM   2371 C  C   . GLN A 1 298 ? -2.465  21.969  7.810   1.00 94.45 298 A 1 
ATOM   2372 O  O   . GLN A 1 298 ? -2.530  22.208  9.012   1.00 89.45 298 A 1 
ATOM   2373 C  CB  . GLN A 1 298 ? -2.042  24.136  6.643   1.00 93.16 298 A 1 
ATOM   2374 C  CG  . GLN A 1 298 ? -0.984  25.087  6.088   1.00 89.28 298 A 1 
ATOM   2375 C  CD  . GLN A 1 298 ? -1.498  26.502  5.967   1.00 86.61 298 A 1 
ATOM   2376 O  OE1 . GLN A 1 298 ? -2.602  26.749  5.513   1.00 78.87 298 A 1 
ATOM   2377 N  NE2 . GLN A 1 298 ? -0.709  27.479  6.369   1.00 76.29 298 A 1 
ATOM   2378 N  N   . GLY A 1 299 ? -3.223  21.067  7.230   1.00 95.40 299 A 1 
ATOM   2379 C  CA  . GLY A 1 299 ? -4.197  20.265  7.949   1.00 95.87 299 A 1 
ATOM   2380 C  C   . GLY A 1 299 ? -4.228  18.835  7.444   1.00 97.34 299 A 1 
ATOM   2381 O  O   . GLY A 1 299 ? -3.335  18.400  6.722   1.00 96.33 299 A 1 
ATOM   2382 N  N   . TYR A 1 300 ? -5.272  18.108  7.832   1.00 98.13 300 A 1 
ATOM   2383 C  CA  . TYR A 1 300 ? -5.476  16.752  7.356   1.00 98.38 300 A 1 
ATOM   2384 C  C   . TYR A 1 300 ? -5.663  16.717  5.840   1.00 98.45 300 A 1 
ATOM   2385 O  O   . TYR A 1 300 ? -6.076  17.698  5.224   1.00 97.92 300 A 1 
ATOM   2386 C  CB  . TYR A 1 300 ? -6.691  16.133  8.053   1.00 98.25 300 A 1 
ATOM   2387 C  CG  . TYR A 1 300 ? -6.518  16.004  9.547   1.00 98.21 300 A 1 
ATOM   2388 C  CD1 . TYR A 1 300 ? -5.658  15.041  10.080  1.00 97.35 300 A 1 
ATOM   2389 C  CD2 . TYR A 1 300 ? -7.200  16.861  10.420  1.00 97.34 300 A 1 
ATOM   2390 C  CE1 . TYR A 1 300 ? -5.484  14.919  11.455  1.00 96.61 300 A 1 
ATOM   2391 C  CE2 . TYR A 1 300 ? -7.036  16.748  11.803  1.00 96.84 300 A 1 
ATOM   2392 C  CZ  . TYR A 1 300 ? -6.179  15.775  12.310  1.00 97.20 300 A 1 
ATOM   2393 O  OH  . TYR A 1 300 ? -6.014  15.659  13.669  1.00 96.12 300 A 1 
ATOM   2394 N  N   . MET A 1 301 ? -5.375  15.570  5.249   1.00 98.57 301 A 1 
ATOM   2395 C  CA  . MET A 1 301 ? -5.678  15.341  3.839   1.00 98.62 301 A 1 
ATOM   2396 C  C   . MET A 1 301 ? -7.171  15.525  3.586   1.00 98.67 301 A 1 
ATOM   2397 O  O   . MET A 1 301 ? -8.000  15.279  4.469   1.00 98.54 301 A 1 
ATOM   2398 C  CB  . MET A 1 301 ? -5.212  13.950  3.418   1.00 98.62 301 A 1 
ATOM   2399 C  CG  . MET A 1 301 ? -3.694  13.790  3.492   1.00 98.17 301 A 1 
ATOM   2400 S  SD  . MET A 1 301 ? -3.106  12.220  2.811   1.00 97.68 301 A 1 
ATOM   2401 C  CE  . MET A 1 301 ? -3.570  11.102  4.129   1.00 93.15 301 A 1 
ATOM   2402 N  N   . LYS A 1 302 ? -7.520  15.957  2.381   1.00 98.61 302 A 1 
ATOM   2403 C  CA  . LYS A 1 302 ? -8.893  16.373  2.082   1.00 98.50 302 A 1 
ATOM   2404 C  C   . LYS A 1 302 ? -9.802  15.193  1.772   1.00 98.56 302 A 1 
ATOM   2405 O  O   . LYS A 1 302 ? -10.874 15.058  2.359   1.00 98.08 302 A 1 
ATOM   2406 C  CB  . LYS A 1 302 ? -8.895  17.362  0.914   1.00 98.05 302 A 1 
ATOM   2407 C  CG  . LYS A 1 302 ? -8.018  18.596  1.127   1.00 94.73 302 A 1 
ATOM   2408 C  CD  . LYS A 1 302 ? -8.454  19.383  2.357   1.00 83.64 302 A 1 
ATOM   2409 C  CE  . LYS A 1 302 ? -7.604  20.626  2.511   1.00 77.39 302 A 1 
ATOM   2410 N  NZ  . LYS A 1 302 ? -7.986  21.395  3.721   1.00 64.88 302 A 1 
ATOM   2411 N  N   . GLU A 1 303 ? -9.384  14.356  0.860   1.00 98.72 303 A 1 
ATOM   2412 C  CA  . GLU A 1 303 ? -10.171 13.201  0.428   1.00 98.69 303 A 1 
ATOM   2413 C  C   . GLU A 1 303 ? -9.286  12.200  -0.308  1.00 98.85 303 A 1 
ATOM   2414 O  O   . GLU A 1 303 ? -8.133  12.489  -0.641  1.00 98.64 303 A 1 
ATOM   2415 C  CB  . GLU A 1 303 ? -11.345 13.632  -0.465  1.00 97.69 303 A 1 
ATOM   2416 C  CG  . GLU A 1 303 ? -10.920 14.265  -1.788  1.00 92.49 303 A 1 
ATOM   2417 C  CD  . GLU A 1 303 ? -12.089 14.520  -2.741  1.00 91.30 303 A 1 
ATOM   2418 O  OE1 . GLU A 1 303 ? -13.179 13.944  -2.545  1.00 85.14 303 A 1 
ATOM   2419 O  OE2 . GLU A 1 303 ? -11.906 15.275  -3.706  1.00 85.64 303 A 1 
ATOM   2420 N  N   . PHE A 1 304 ? -9.841  11.037  -0.588  1.00 98.89 304 A 1 
ATOM   2421 C  CA  . PHE A 1 304 ? -9.255  10.125  -1.555  1.00 98.86 304 A 1 
ATOM   2422 C  C   . PHE A 1 304 ? -10.308 9.665   -2.559  1.00 98.89 304 A 1 
ATOM   2423 O  O   . PHE A 1 304 ? -11.514 9.689   -2.289  1.00 98.60 304 A 1 
ATOM   2424 C  CB  . PHE A 1 304 ? -8.565  8.932   -0.866  1.00 98.76 304 A 1 
ATOM   2425 C  CG  . PHE A 1 304 ? -9.484  8.023   -0.085  1.00 98.75 304 A 1 
ATOM   2426 C  CD1 . PHE A 1 304 ? -10.355 7.133   -0.732  1.00 98.25 304 A 1 
ATOM   2427 C  CD2 . PHE A 1 304 ? -9.465  8.035   1.317   1.00 98.15 304 A 1 
ATOM   2428 C  CE1 . PHE A 1 304 ? -11.202 6.290   -0.007  1.00 97.66 304 A 1 
ATOM   2429 C  CE2 . PHE A 1 304 ? -10.309 7.194   2.049   1.00 97.59 304 A 1 
ATOM   2430 C  CZ  . PHE A 1 304 ? -11.173 6.326   1.383   1.00 97.94 304 A 1 
ATOM   2431 N  N   . LYS A 1 305 ? -9.839  9.223   -3.708  1.00 98.77 305 A 1 
ATOM   2432 C  CA  . LYS A 1 305 ? -10.649 8.618   -4.750  1.00 98.79 305 A 1 
ATOM   2433 C  C   . LYS A 1 305 ? -10.056 7.277   -5.129  1.00 98.71 305 A 1 
ATOM   2434 O  O   . LYS A 1 305 ? -8.856  7.178   -5.372  1.00 98.59 305 A 1 
ATOM   2435 C  CB  . LYS A 1 305 ? -10.755 9.535   -5.966  1.00 98.53 305 A 1 
ATOM   2436 C  CG  . LYS A 1 305 ? -11.516 10.823  -5.668  1.00 97.68 305 A 1 
ATOM   2437 C  CD  . LYS A 1 305 ? -11.605 11.719  -6.889  1.00 95.68 305 A 1 
ATOM   2438 C  CE  . LYS A 1 305 ? -12.356 12.989  -6.534  1.00 91.46 305 A 1 
ATOM   2439 N  NZ  . LYS A 1 305 ? -12.419 13.930  -7.668  1.00 83.19 305 A 1 
ATOM   2440 N  N   . ASN A 1 306 ? -10.901 6.256   -5.197  1.00 98.71 306 A 1 
ATOM   2441 C  CA  . ASN A 1 306 ? -10.502 4.933   -5.649  1.00 98.66 306 A 1 
ATOM   2442 C  C   . ASN A 1 306 ? -10.948 4.703   -7.085  1.00 98.68 306 A 1 
ATOM   2443 O  O   . ASN A 1 306 ? -12.038 5.097   -7.491  1.00 98.15 306 A 1 
ATOM   2444 C  CB  . ASN A 1 306 ? -11.091 3.844   -4.747  1.00 98.39 306 A 1 
ATOM   2445 C  CG  . ASN A 1 306 ? -10.372 3.705   -3.426  1.00 97.24 306 A 1 
ATOM   2446 O  OD1 . ASN A 1 306 ? -9.505  4.481   -3.058  1.00 88.93 306 A 1 
ATOM   2447 N  ND2 . ASN A 1 306 ? -10.731 2.683   -2.677  1.00 88.43 306 A 1 
ATOM   2448 N  N   . TYR A 1 307 ? -10.096 4.012   -7.817  1.00 98.55 307 A 1 
ATOM   2449 C  CA  . TYR A 1 307 ? -10.360 3.559   -9.170  1.00 98.62 307 A 1 
ATOM   2450 C  C   . TYR A 1 307 ? -10.126 2.055   -9.210  1.00 98.53 307 A 1 
ATOM   2451 O  O   . TYR A 1 307 ? -9.246  1.549   -8.517  1.00 98.34 307 A 1 
ATOM   2452 C  CB  . TYR A 1 307 ? -9.447  4.277   -10.162 1.00 98.66 307 A 1 
ATOM   2453 C  CG  . TYR A 1 307 ? -9.511  5.788   -10.064 1.00 98.63 307 A 1 
ATOM   2454 C  CD1 . TYR A 1 307 ? -8.714  6.474   -9.138  1.00 98.33 307 A 1 
ATOM   2455 C  CD2 . TYR A 1 307 ? -10.376 6.523   -10.877 1.00 98.33 307 A 1 
ATOM   2456 C  CE1 . TYR A 1 307 ? -8.781  7.860   -9.031  1.00 98.02 307 A 1 
ATOM   2457 C  CE2 . TYR A 1 307 ? -10.446 7.907   -10.781 1.00 98.10 307 A 1 
ATOM   2458 C  CZ  . TYR A 1 307 ? -9.647  8.575   -9.859  1.00 98.17 307 A 1 
ATOM   2459 O  OH  . TYR A 1 307 ? -9.711  9.941   -9.754  1.00 97.58 307 A 1 
ATOM   2460 N  N   . HIS A 1 308 ? -10.907 1.351   -10.003 1.00 98.10 308 A 1 
ATOM   2461 C  CA  . HIS A 1 308 ? -10.762 -0.097  -10.094 1.00 97.96 308 A 1 
ATOM   2462 C  C   . HIS A 1 308 ? -10.895 -0.601  -11.527 1.00 97.94 308 A 1 
ATOM   2463 O  O   . HIS A 1 308 ? -11.312 0.124   -12.431 1.00 97.57 308 A 1 
ATOM   2464 C  CB  . HIS A 1 308 ? -11.720 -0.811  -9.130  1.00 97.21 308 A 1 
ATOM   2465 C  CG  . HIS A 1 308 ? -13.185 -0.665  -9.430  1.00 96.80 308 A 1 
ATOM   2466 N  ND1 . HIS A 1 308 ? -14.179 -1.327  -8.726  1.00 90.80 308 A 1 
ATOM   2467 C  CD2 . HIS A 1 308 ? -13.824 0.085   -10.371 1.00 90.33 308 A 1 
ATOM   2468 C  CE1 . HIS A 1 308 ? -15.355 -0.986  -9.221  1.00 91.98 308 A 1 
ATOM   2469 N  NE2 . HIS A 1 308 ? -15.181 -0.129  -10.227 1.00 93.00 308 A 1 
ATOM   2470 N  N   . PHE A 1 309 ? -10.509 -1.854  -11.708 1.00 97.54 309 A 1 
ATOM   2471 C  CA  . PHE A 1 309 ? -10.466 -2.521  -12.999 1.00 97.31 309 A 1 
ATOM   2472 C  C   . PHE A 1 309 ? -11.170 -3.869  -12.851 1.00 96.77 309 A 1 
ATOM   2473 O  O   . PHE A 1 309 ? -10.580 -4.844  -12.398 1.00 95.31 309 A 1 
ATOM   2474 C  CB  . PHE A 1 309 ? -9.005  -2.664  -13.421 1.00 97.28 309 A 1 
ATOM   2475 C  CG  . PHE A 1 309 ? -8.778  -3.149  -14.826 1.00 97.65 309 A 1 
ATOM   2476 C  CD1 . PHE A 1 309 ? -8.930  -4.493  -15.162 1.00 97.20 309 A 1 
ATOM   2477 C  CD2 . PHE A 1 309 ? -8.340  -2.245  -15.798 1.00 97.25 309 A 1 
ATOM   2478 C  CE1 . PHE A 1 309 ? -8.663  -4.935  -16.452 1.00 96.78 309 A 1 
ATOM   2479 C  CE2 . PHE A 1 309 ? -8.061  -2.684  -17.094 1.00 96.86 309 A 1 
ATOM   2480 C  CZ  . PHE A 1 309 ? -8.218  -4.028  -17.426 1.00 97.18 309 A 1 
ATOM   2481 N  N   . GLN A 1 310 ? -12.439 -3.927  -13.210 1.00 95.68 310 A 1 
ATOM   2482 C  CA  . GLN A 1 310 ? -13.189 -5.174  -13.114 1.00 95.00 310 A 1 
ATOM   2483 C  C   . GLN A 1 310 ? -12.848 -6.075  -14.296 1.00 95.00 310 A 1 
ATOM   2484 O  O   . GLN A 1 310 ? -13.005 -5.688  -15.453 1.00 93.84 310 A 1 
ATOM   2485 C  CB  . GLN A 1 310 ? -14.685 -4.890  -13.031 1.00 93.64 310 A 1 
ATOM   2486 C  CG  . GLN A 1 310 ? -15.060 -4.209  -11.717 1.00 88.84 310 A 1 
ATOM   2487 C  CD  . GLN A 1 310 ? -16.547 -3.905  -11.621 1.00 85.38 310 A 1 
ATOM   2488 O  OE1 . GLN A 1 310 ? -17.155 -3.378  -12.547 1.00 77.60 310 A 1 
ATOM   2489 N  NE2 . GLN A 1 310 ? -17.157 -4.220  -10.505 1.00 74.63 310 A 1 
ATOM   2490 N  N   . LEU A 1 311 ? -12.370 -7.274  -13.989 1.00 94.49 311 A 1 
ATOM   2491 C  CA  . LEU A 1 311 ? -12.002 -8.235  -15.010 1.00 93.82 311 A 1 
ATOM   2492 C  C   . LEU A 1 311 ? -13.246 -8.771  -15.720 1.00 92.16 311 A 1 
ATOM   2493 O  O   . LEU A 1 311 ? -14.259 -9.055  -15.084 1.00 90.02 311 A 1 
ATOM   2494 C  CB  . LEU A 1 311 ? -11.190 -9.383  -14.401 1.00 94.21 311 A 1 
ATOM   2495 C  CG  . LEU A 1 311 ? -9.877  -8.979  -13.730 1.00 94.31 311 A 1 
ATOM   2496 C  CD1 . LEU A 1 311 ? -9.218  -10.211 -13.116 1.00 93.58 311 A 1 
ATOM   2497 C  CD2 . LEU A 1 311 ? -8.921  -8.330  -14.719 1.00 92.95 311 A 1 
ATOM   2498 N  N   . ARG A 1 312 ? -13.148 -8.925  -17.025 1.00 91.34 312 A 1 
ATOM   2499 C  CA  . ARG A 1 312 ? -14.250 -9.440  -17.829 1.00 89.72 312 A 1 
ATOM   2500 C  C   . ARG A 1 312 ? -14.616 -10.858 -17.384 1.00 88.47 312 A 1 
ATOM   2501 O  O   . ARG A 1 312 ? -13.725 -11.698 -17.278 1.00 85.66 312 A 1 
ATOM   2502 C  CB  . ARG A 1 312 ? -13.878 -9.411  -19.312 1.00 88.41 312 A 1 
ATOM   2503 C  CG  . ARG A 1 312 ? -15.023 -9.837  -20.219 1.00 84.76 312 A 1 
ATOM   2504 C  CD  . ARG A 1 312 ? -14.656 -9.717  -21.701 1.00 81.87 312 A 1 
ATOM   2505 N  NE  . ARG A 1 312 ? -14.274 -8.347  -22.060 1.00 79.10 312 A 1 
ATOM   2506 C  CZ  . ARG A 1 312 ? -15.105 -7.319  -22.175 1.00 77.27 312 A 1 
ATOM   2507 N  NH1 . ARG A 1 312 ? -16.390 -7.468  -21.983 1.00 67.76 312 A 1 
ATOM   2508 N  NH2 . ARG A 1 312 ? -14.641 -6.125  -22.471 1.00 72.79 312 A 1 
ATOM   2509 N  N   . PRO A 1 313 ? -15.897 -11.149 -17.168 1.00 84.86 313 A 1 
ATOM   2510 C  CA  . PRO A 1 313 ? -16.323 -12.506 -16.832 1.00 81.91 313 A 1 
ATOM   2511 C  C   . PRO A 1 313 ? -15.905 -13.515 -17.888 1.00 81.15 313 A 1 
ATOM   2512 O  O   . PRO A 1 313 ? -15.865 -13.211 -19.080 1.00 76.85 313 A 1 
ATOM   2513 C  CB  . PRO A 1 313 ? -17.850 -12.418 -16.719 1.00 78.19 313 A 1 
ATOM   2514 C  CG  . PRO A 1 313 ? -18.095 -10.981 -16.358 1.00 77.74 313 A 1 
ATOM   2515 C  CD  . PRO A 1 313 ? -17.025 -10.221 -17.106 1.00 81.95 313 A 1 
ATOM   2516 N  N   . LYS A 1 314 ? -15.606 -14.731 -17.451 1.00 80.06 314 A 1 
ATOM   2517 C  CA  . LYS A 1 314 ? -15.185 -15.804 -18.341 1.00 76.65 314 A 1 
ATOM   2518 C  C   . LYS A 1 314 ? -16.348 -16.249 -19.234 1.00 73.60 314 A 1 
ATOM   2519 O  O   . LYS A 1 314 ? -17.487 -16.308 -18.790 1.00 67.10 314 A 1 
ATOM   2520 C  CB  . LYS A 1 314 ? -14.626 -16.967 -17.533 1.00 72.17 314 A 1 
ATOM   2521 C  CG  . LYS A 1 314 ? -13.347 -16.579 -16.780 1.00 70.97 314 A 1 
ATOM   2522 C  CD  . LYS A 1 314 ? -12.853 -17.695 -15.875 1.00 68.17 314 A 1 
ATOM   2523 C  CE  . LYS A 1 314 ? -11.614 -17.222 -15.142 1.00 63.50 314 A 1 
ATOM   2524 N  NZ  . LYS A 1 314 ? -11.100 -18.208 -14.182 1.00 59.55 314 A 1 
ATOM   2525 N  N   . LYS A 1 315 ? -16.045 -16.599 -20.471 1.00 70.64 315 A 1 
ATOM   2526 C  CA  . LYS A 1 315 ? -17.042 -17.137 -21.394 1.00 68.48 315 A 1 
ATOM   2527 C  C   . LYS A 1 315 ? -17.479 -18.536 -20.974 1.00 67.32 315 A 1 
ATOM   2528 O  O   . LYS A 1 315 ? -16.697 -19.303 -20.422 1.00 60.35 315 A 1 
ATOM   2529 C  CB  . LYS A 1 315 ? -16.502 -17.192 -22.825 1.00 62.41 315 A 1 
ATOM   2530 C  CG  . LYS A 1 315 ? -16.508 -15.845 -23.537 1.00 56.71 315 A 1 
ATOM   2531 C  CD  . LYS A 1 315 ? -16.096 -16.038 -24.997 1.00 51.69 315 A 1 
ATOM   2532 C  CE  . LYS A 1 315 ? -16.181 -14.749 -25.776 1.00 45.45 315 A 1 
ATOM   2533 N  NZ  . LYS A 1 315 ? -15.804 -14.958 -27.199 1.00 41.30 315 A 1 
ATOM   2534 N  N   . ASP A 1 316 ? -18.722 -18.868 -21.320 1.00 54.92 316 A 1 
ATOM   2535 C  CA  . ASP A 1 316 ? -19.204 -20.239 -21.248 1.00 52.43 316 A 1 
ATOM   2536 C  C   . ASP A 1 316 ? -18.673 -21.014 -22.458 1.00 51.30 316 A 1 
ATOM   2537 O  O   . ASP A 1 316 ? -19.054 -20.738 -23.594 1.00 47.02 316 A 1 
ATOM   2538 C  CB  . ASP A 1 316 ? -20.736 -20.231 -21.202 1.00 47.47 316 A 1 
ATOM   2539 C  CG  . ASP A 1 316 ? -21.338 -21.617 -21.041 1.00 42.12 316 A 1 
ATOM   2540 O  OD1 . ASP A 1 316 ? -20.591 -22.616 -21.091 1.00 39.71 316 A 1 
ATOM   2541 O  OD2 . ASP A 1 316 ? -22.574 -21.689 -20.880 1.00 38.75 316 A 1 
ATOM   2542 N  N   . LYS A 1 317 ? -17.807 -21.972 -22.220 1.00 51.89 317 A 1 
ATOM   2543 C  CA  . LYS A 1 317 ? -17.203 -22.774 -23.296 1.00 51.85 317 A 1 
ATOM   2544 C  C   . LYS A 1 317 ? -18.226 -23.626 -24.047 1.00 51.47 317 A 1 
ATOM   2545 O  O   . LYS A 1 317 ? -17.960 -24.037 -25.173 1.00 48.24 317 A 1 
ATOM   2546 C  CB  . LYS A 1 317 ? -16.110 -23.687 -22.730 1.00 48.64 317 A 1 
ATOM   2547 C  CG  . LYS A 1 317 ? -14.844 -22.947 -22.315 1.00 44.65 317 A 1 
ATOM   2548 C  CD  . LYS A 1 317 ? -13.777 -23.947 -21.884 1.00 41.47 317 A 1 
ATOM   2549 C  CE  . LYS A 1 317 ? -12.480 -23.250 -21.531 1.00 36.82 317 A 1 
ATOM   2550 N  NZ  . LYS A 1 317 ? -11.433 -24.205 -21.104 1.00 33.76 317 A 1 
ATOM   2551 N  N   . LEU A 1 318 ? -19.359 -23.898 -23.433 1.00 46.39 318 A 1 
ATOM   2552 C  CA  . LEU A 1 318 ? -20.380 -24.750 -24.029 1.00 45.03 318 A 1 
ATOM   2553 C  C   . LEU A 1 318 ? -21.292 -24.008 -25.000 1.00 44.19 318 A 1 
ATOM   2554 O  O   . LEU A 1 318 ? -21.987 -24.640 -25.790 1.00 40.43 318 A 1 
ATOM   2555 C  CB  . LEU A 1 318 ? -21.209 -25.405 -22.920 1.00 41.88 318 A 1 
ATOM   2556 C  CG  . LEU A 1 318 ? -20.417 -26.299 -21.970 1.00 38.48 318 A 1 
ATOM   2557 C  CD1 . LEU A 1 318 ? -21.331 -26.820 -20.874 1.00 35.23 318 A 1 
ATOM   2558 C  CD2 . LEU A 1 318 ? -19.790 -27.487 -22.700 1.00 37.59 318 A 1 
ATOM   2559 N  N   . LYS A 1 319 ? -21.290 -22.691 -24.966 1.00 46.90 319 A 1 
ATOM   2560 C  CA  . LYS A 1 319 ? -22.132 -21.893 -25.859 1.00 47.52 319 A 1 
ATOM   2561 C  C   . LYS A 1 319 ? -21.293 -20.861 -26.612 1.00 47.12 319 A 1 
ATOM   2562 O  O   . LYS A 1 319 ? -20.856 -19.873 -26.025 1.00 44.64 319 A 1 
ATOM   2563 C  CB  . LYS A 1 319 ? -23.260 -21.217 -25.079 1.00 44.96 319 A 1 
ATOM   2564 C  CG  . LYS A 1 319 ? -24.287 -22.220 -24.582 1.00 40.31 319 A 1 
ATOM   2565 C  CD  . LYS A 1 319 ? -25.491 -21.512 -23.985 1.00 37.66 319 A 1 
ATOM   2566 C  CE  . LYS A 1 319 ? -26.528 -22.532 -23.558 1.00 33.33 319 A 1 
ATOM   2567 N  NZ  . LYS A 1 319 ? -27.748 -21.882 -23.018 1.00 29.77 319 A 1 
ATOM   2568 N  N   . PRO A 1 320 ? -21.090 -21.058 -27.900 1.00 44.61 320 A 1 
ATOM   2569 C  CA  . PRO A 1 320 ? -20.402 -20.069 -28.709 1.00 44.52 320 A 1 
ATOM   2570 C  C   . PRO A 1 320 ? -21.194 -18.766 -28.764 1.00 45.98 320 A 1 
ATOM   2571 O  O   . PRO A 1 320 ? -22.415 -18.773 -28.890 1.00 44.11 320 A 1 
ATOM   2572 C  CB  . PRO A 1 320 ? -20.262 -20.717 -30.087 1.00 41.04 320 A 1 
ATOM   2573 C  CG  . PRO A 1 320 ? -21.391 -21.712 -30.136 1.00 39.94 320 A 1 
ATOM   2574 C  CD  . PRO A 1 320 ? -21.554 -22.182 -28.707 1.00 44.01 320 A 1 
ATOM   2575 N  N   . LYS A 1 321 ? -20.501 -17.659 -28.662 1.00 49.00 321 A 1 
ATOM   2576 C  CA  . LYS A 1 321 ? -21.117 -16.339 -28.693 1.00 49.65 321 A 1 
ATOM   2577 C  C   . LYS A 1 321 ? -20.464 -15.498 -29.787 1.00 48.74 321 A 1 
ATOM   2578 O  O   . LYS A 1 321 ? -19.249 -15.375 -29.829 1.00 45.82 321 A 1 
ATOM   2579 C  CB  . LYS A 1 321 ? -20.988 -15.676 -27.316 1.00 47.78 321 A 1 
ATOM   2580 C  CG  . LYS A 1 321 ? -21.690 -14.326 -27.225 1.00 45.01 321 A 1 
ATOM   2581 C  CD  . LYS A 1 321 ? -21.576 -13.736 -25.822 1.00 42.81 321 A 1 
ATOM   2582 C  CE  . LYS A 1 321 ? -22.284 -12.400 -25.740 1.00 38.01 321 A 1 
ATOM   2583 N  NZ  . LYS A 1 321 ? -22.197 -11.799 -24.394 1.00 35.44 321 A 1 
ATOM   2584 N  N   . THR A 1 322 ? -21.287 -14.911 -30.624 1.00 44.61 322 A 1 
ATOM   2585 C  CA  . THR A 1 322 ? -20.827 -13.960 -31.638 1.00 44.77 322 A 1 
ATOM   2586 C  C   . THR A 1 322 ? -21.040 -12.547 -31.119 1.00 44.36 322 A 1 
ATOM   2587 O  O   . THR A 1 322 ? -22.162 -12.125 -30.876 1.00 41.79 322 A 1 
ATOM   2588 C  CB  . THR A 1 322 ? -21.571 -14.164 -32.963 1.00 41.51 322 A 1 
ATOM   2589 O  OG1 . THR A 1 322 ? -22.964 -14.144 -32.744 1.00 37.49 322 A 1 
ATOM   2590 C  CG2 . THR A 1 322 ? -21.200 -15.499 -33.595 1.00 37.21 322 A 1 
ATOM   2591 N  N   . THR A 1 323 ? -19.956 -11.823 -30.940 1.00 47.35 323 A 1 
ATOM   2592 C  CA  . THR A 1 323 ? -20.020 -10.437 -30.485 1.00 48.70 323 A 1 
ATOM   2593 C  C   . THR A 1 323 ? -20.251 -9.500  -31.664 1.00 48.34 323 A 1 
ATOM   2594 O  O   . THR A 1 323 ? -19.515 -9.550  -32.647 1.00 45.89 323 A 1 
ATOM   2595 C  CB  . THR A 1 323 ? -18.737 -10.042 -29.746 1.00 45.64 323 A 1 
ATOM   2596 O  OG1 . THR A 1 323 ? -17.602 -10.314 -30.542 1.00 42.17 323 A 1 
ATOM   2597 C  CG2 . THR A 1 323 ? -18.592 -10.822 -28.443 1.00 41.36 323 A 1 
ATOM   2598 N  N   . ILE A 1 324 ? -21.255 -8.642  -31.539 1.00 44.47 324 A 1 
ATOM   2599 C  CA  . ILE A 1 324 ? -21.587 -7.661  -32.573 1.00 44.18 324 A 1 
ATOM   2600 C  C   . ILE A 1 324 ? -21.225 -6.274  -32.068 1.00 44.68 324 A 1 
ATOM   2601 O  O   . ILE A 1 324 ? -22.063 -5.602  -31.481 1.00 41.81 324 A 1 
ATOM   2602 C  CB  . ILE A 1 324 ? -23.081 -7.742  -32.946 1.00 40.57 324 A 1 
ATOM   2603 C  CG1 . ILE A 1 324 ? -23.469 -9.146  -33.417 1.00 37.38 324 A 1 
ATOM   2604 C  CG2 . ILE A 1 324 ? -23.429 -6.706  -34.014 1.00 38.46 324 A 1 
ATOM   2605 C  CD1 . ILE A 1 324 ? -22.750 -9.618  -34.669 1.00 35.76 324 A 1 
ATOM   2606 N  N   . LYS A 1 325 ? -19.984 -5.888  -32.270 1.00 45.78 325 A 1 
ATOM   2607 C  CA  . LYS A 1 325 ? -19.442 -4.553  -31.954 1.00 45.93 325 A 1 
ATOM   2608 C  C   . LYS A 1 325 ? -20.266 -3.825  -30.886 1.00 46.28 325 A 1 
ATOM   2609 O  O   . LYS A 1 325 ? -20.856 -2.769  -31.117 1.00 43.90 325 A 1 
ATOM   2610 C  CB  . LYS A 1 325 ? -19.311 -3.729  -33.239 1.00 42.63 325 A 1 
ATOM   2611 C  CG  . LYS A 1 325 ? -18.294 -4.329  -34.206 1.00 37.91 325 A 1 
ATOM   2612 C  CD  . LYS A 1 325 ? -18.134 -3.462  -35.445 1.00 34.39 325 A 1 
ATOM   2613 C  CE  . LYS A 1 325 ? -17.130 -4.091  -36.390 1.00 29.83 325 A 1 
ATOM   2614 N  NZ  . LYS A 1 325 ? -16.928 -3.288  -37.622 1.00 25.57 325 A 1 
ATOM   2615 N  N   . GLN A 1 326 ? -20.322 -4.434  -29.740 1.00 49.82 326 A 1 
ATOM   2616 C  CA  . GLN A 1 326 ? -21.163 -4.017  -28.633 1.00 49.93 326 A 1 
ATOM   2617 C  C   . GLN A 1 326 ? -20.607 -2.744  -28.001 1.00 50.69 326 A 1 
ATOM   2618 O  O   . GLN A 1 326 ? -19.387 -2.584  -27.943 1.00 47.11 326 A 1 
ATOM   2619 C  CB  . GLN A 1 326 ? -21.227 -5.185  -27.635 1.00 45.82 326 A 1 
ATOM   2620 C  CG  . GLN A 1 326 ? -22.335 -5.081  -26.595 1.00 41.00 326 A 1 
ATOM   2621 C  CD  . GLN A 1 326 ? -22.396 -6.308  -25.709 1.00 37.33 326 A 1 
ATOM   2622 O  OE1 . GLN A 1 326 ? -21.642 -7.261  -25.847 1.00 36.18 326 A 1 
ATOM   2623 N  NE2 . GLN A 1 326 ? -23.309 -6.322  -24.759 1.00 34.69 326 A 1 
ATOM   2624 N  N   . PRO A 1 327 ? -21.446 -1.842  -27.511 1.00 49.06 327 A 1 
ATOM   2625 C  CA  . PRO A 1 327 ? -20.961 -0.699  -26.744 1.00 48.39 327 A 1 
ATOM   2626 C  C   . PRO A 1 327 ? -20.179 -1.146  -25.507 1.00 51.38 327 A 1 
ATOM   2627 O  O   . PRO A 1 327 ? -20.328 -2.281  -25.043 1.00 48.52 327 A 1 
ATOM   2628 C  CB  . PRO A 1 327 ? -22.216 0.093   -26.381 1.00 42.17 327 A 1 
ATOM   2629 C  CG  . PRO A 1 327 ? -23.332 -0.919  -26.484 1.00 40.92 327 A 1 
ATOM   2630 C  CD  . PRO A 1 327 ? -22.903 -1.843  -27.589 1.00 45.57 327 A 1 
ATOM   2631 N  N   . SER A 1 328 ? -19.356 -0.266  -24.979 1.00 60.00 328 A 1 
ATOM   2632 C  CA  . SER A 1 328 ? -18.547 -0.569  -23.806 1.00 62.28 328 A 1 
ATOM   2633 C  C   . SER A 1 328 ? -19.404 -1.092  -22.662 1.00 66.74 328 A 1 
ATOM   2634 O  O   . SER A 1 328 ? -20.414 -0.487  -22.315 1.00 62.02 328 A 1 
ATOM   2635 C  CB  . SER A 1 328 ? -17.794 0.683   -23.358 1.00 55.07 328 A 1 
ATOM   2636 O  OG  . SER A 1 328 ? -17.030 0.425   -22.200 1.00 48.78 328 A 1 
ATOM   2637 N  N   . ASP A 1 329 ? -18.981 -2.192  -22.061 1.00 71.80 329 A 1 
ATOM   2638 C  CA  . ASP A 1 329 ? -19.663 -2.806  -20.930 1.00 75.59 329 A 1 
ATOM   2639 C  C   . ASP A 1 329 ? -18.982 -2.521  -19.586 1.00 79.56 329 A 1 
ATOM   2640 O  O   . ASP A 1 329 ? -19.416 -3.009  -18.550 1.00 75.62 329 A 1 
ATOM   2641 C  CB  . ASP A 1 329 ? -19.814 -4.308  -21.177 1.00 67.92 329 A 1 
ATOM   2642 C  CG  . ASP A 1 329 ? -18.490 -5.036  -21.371 1.00 63.23 329 A 1 
ATOM   2643 O  OD1 . ASP A 1 329 ? -17.412 -4.429  -21.182 1.00 58.96 329 A 1 
ATOM   2644 O  OD2 . ASP A 1 329 ? -18.513 -6.219  -21.740 1.00 59.19 329 A 1 
ATOM   2645 N  N   . GLY A 1 330 ? -17.912 -1.729  -19.618 1.00 81.13 330 A 1 
ATOM   2646 C  CA  . GLY A 1 330 ? -17.203 -1.320  -18.415 1.00 85.48 330 A 1 
ATOM   2647 C  C   . GLY A 1 330 ? -16.162 -2.305  -17.892 1.00 89.48 330 A 1 
ATOM   2648 O  O   . GLY A 1 330 ? -15.441 -1.976  -16.957 1.00 87.17 330 A 1 
ATOM   2649 N  N   . PHE A 1 331 ? -16.051 -3.483  -18.488 1.00 90.18 331 A 1 
ATOM   2650 C  CA  . PHE A 1 331 ? -15.030 -4.448  -18.088 1.00 91.52 331 A 1 
ATOM   2651 C  C   . PHE A 1 331 ? -13.688 -4.163  -18.757 1.00 92.41 331 A 1 
ATOM   2652 O  O   . PHE A 1 331 ? -13.620 -3.553  -19.820 1.00 91.30 331 A 1 
ATOM   2653 C  CB  . PHE A 1 331 ? -15.481 -5.873  -18.403 1.00 90.03 331 A 1 
ATOM   2654 C  CG  . PHE A 1 331 ? -16.665 -6.328  -17.607 1.00 89.07 331 A 1 
ATOM   2655 C  CD1 . PHE A 1 331 ? -16.540 -6.586  -16.243 1.00 86.42 331 A 1 
ATOM   2656 C  CD2 . PHE A 1 331 ? -17.908 -6.493  -18.221 1.00 86.56 331 A 1 
ATOM   2657 C  CE1 . PHE A 1 331 ? -17.636 -7.000  -15.493 1.00 85.11 331 A 1 
ATOM   2658 C  CE2 . PHE A 1 331 ? -19.009 -6.908  -17.478 1.00 85.05 331 A 1 
ATOM   2659 C  CZ  . PHE A 1 331 ? -18.882 -7.163  -16.114 1.00 85.30 331 A 1 
ATOM   2660 N  N   . ASN A 1 332 ? -12.633 -4.643  -18.121 1.00 93.18 332 A 1 
ATOM   2661 C  CA  . ASN A 1 332 ? -11.271 -4.487  -18.618 1.00 93.94 332 A 1 
ATOM   2662 C  C   . ASN A 1 332 ? -10.886 -3.021  -18.880 1.00 94.99 332 A 1 
ATOM   2663 O  O   . ASN A 1 332 ? -10.178 -2.714  -19.835 1.00 93.55 332 A 1 
ATOM   2664 C  CB  . ASN A 1 332 ? -11.041 -5.370  -19.849 1.00 92.36 332 A 1 
ATOM   2665 C  CG  . ASN A 1 332 ? -11.016 -6.849  -19.528 1.00 90.95 332 A 1 
ATOM   2666 O  OD1 . ASN A 1 332 ? -11.014 -7.279  -18.393 1.00 86.15 332 A 1 
ATOM   2667 N  ND2 . ASN A 1 332 ? -10.971 -7.678  -20.558 1.00 85.91 332 A 1 
ATOM   2668 N  N   . LYS A 1 333 ? -11.381 -2.130  -18.025 1.00 95.06 333 A 1 
ATOM   2669 C  CA  . LYS A 1 333 ? -11.109 -0.701  -18.105 1.00 95.54 333 A 1 
ATOM   2670 C  C   . LYS A 1 333 ? -10.987 -0.119  -16.704 1.00 96.55 333 A 1 
ATOM   2671 O  O   . LYS A 1 333 ? -11.776 -0.448  -15.827 1.00 96.00 333 A 1 
ATOM   2672 C  CB  . LYS A 1 333 ? -12.216 0.034   -18.863 1.00 93.28 333 A 1 
ATOM   2673 C  CG  . LYS A 1 333 ? -12.311 -0.379  -20.326 1.00 84.36 333 A 1 
ATOM   2674 C  CD  . LYS A 1 333 ? -13.369 0.425   -21.061 1.00 81.57 333 A 1 
ATOM   2675 C  CE  . LYS A 1 333 ? -13.426 -0.039  -22.510 1.00 70.85 333 A 1 
ATOM   2676 N  NZ  . LYS A 1 333 ? -14.347 0.776   -23.310 1.00 63.72 333 A 1 
ATOM   2677 N  N   . TRP A 1 334 ? -10.030 0.773   -16.519 1.00 97.02 334 A 1 
ATOM   2678 C  CA  . TRP A 1 334 ? -9.923  1.552   -15.296 1.00 97.61 334 A 1 
ATOM   2679 C  C   . TRP A 1 334 ? -11.057 2.566   -15.236 1.00 97.41 334 A 1 
ATOM   2680 O  O   . TRP A 1 334 ? -11.276 3.312   -16.185 1.00 96.87 334 A 1 
ATOM   2681 C  CB  . TRP A 1 334 ? -8.563  2.245   -15.228 1.00 97.93 334 A 1 
ATOM   2682 C  CG  . TRP A 1 334 ? -7.443  1.292   -15.000 1.00 98.17 334 A 1 
ATOM   2683 C  CD1 . TRP A 1 334 ? -6.600  0.792   -15.938 1.00 97.67 334 A 1 
ATOM   2684 C  CD2 . TRP A 1 334 ? -7.080  0.669   -13.753 1.00 98.24 334 A 1 
ATOM   2685 N  NE1 . TRP A 1 334 ? -5.723  -0.098  -15.361 1.00 97.78 334 A 1 
ATOM   2686 C  CE2 . TRP A 1 334 ? -5.993  -0.202  -14.018 1.00 98.12 334 A 1 
ATOM   2687 C  CE3 . TRP A 1 334 ? -7.561  0.751   -12.432 1.00 98.21 334 A 1 
ATOM   2688 C  CZ2 . TRP A 1 334 ? -5.395  -0.982  -13.012 1.00 98.06 334 A 1 
ATOM   2689 C  CZ3 . TRP A 1 334 ? -6.965  -0.020  -11.432 1.00 97.95 334 A 1 
ATOM   2690 C  CH2 . TRP A 1 334 ? -5.907  -0.882  -11.726 1.00 97.95 334 A 1 
ATOM   2691 N  N   . LYS A 1 335 ? -11.766 2.596   -14.120 1.00 97.35 335 A 1 
ATOM   2692 C  CA  . LYS A 1 335 ? -12.867 3.524   -13.921 1.00 96.92 335 A 1 
ATOM   2693 C  C   . LYS A 1 335 ? -12.951 3.957   -12.469 1.00 97.41 335 A 1 
ATOM   2694 O  O   . LYS A 1 335 ? -12.473 3.267   -11.568 1.00 97.26 335 A 1 
ATOM   2695 C  CB  . LYS A 1 335 ? -14.190 2.902   -14.409 1.00 94.80 335 A 1 
ATOM   2696 C  CG  . LYS A 1 335 ? -14.577 1.621   -13.685 1.00 86.61 335 A 1 
ATOM   2697 C  CD  . LYS A 1 335 ? -15.842 1.026   -14.274 1.00 84.70 335 A 1 
ATOM   2698 C  CE  . LYS A 1 335 ? -16.197 -0.261  -13.550 1.00 74.25 335 A 1 
ATOM   2699 N  NZ  . LYS A 1 335 ? -17.407 -0.898  -14.115 1.00 66.88 335 A 1 
ATOM   2700 N  N   . PHE A 1 336 ? -13.572 5.098   -12.262 1.00 97.50 336 A 1 
ATOM   2701 C  CA  . PHE A 1 336 ? -13.840 5.605   -10.929 1.00 97.52 336 A 1 
ATOM   2702 C  C   . PHE A 1 336 ? -14.703 4.610   -10.147 1.00 97.36 336 A 1 
ATOM   2703 O  O   . PHE A 1 336 ? -15.710 4.120   -10.658 1.00 96.76 336 A 1 
ATOM   2704 C  CB  . PHE A 1 336 ? -14.532 6.963   -11.045 1.00 97.47 336 A 1 
ATOM   2705 C  CG  . PHE A 1 336 ? -14.918 7.562   -9.730  1.00 97.71 336 A 1 
ATOM   2706 C  CD1 . PHE A 1 336 ? -13.950 8.136   -8.891  1.00 97.23 336 A 1 
ATOM   2707 C  CD2 . PHE A 1 336 ? -16.255 7.571   -9.316  1.00 97.25 336 A 1 
ATOM   2708 C  CE1 . PHE A 1 336 ? -14.307 8.709   -7.681  1.00 96.77 336 A 1 
ATOM   2709 C  CE2 . PHE A 1 336 ? -16.619 8.146   -8.098  1.00 96.88 336 A 1 
ATOM   2710 C  CZ  . PHE A 1 336 ? -15.643 8.718   -7.283  1.00 97.08 336 A 1 
ATOM   2711 N  N   . ASN A 1 337 ? -14.294 4.321   -8.916  1.00 97.78 337 A 1 
ATOM   2712 C  CA  . ASN A 1 337 ? -15.069 3.472   -8.023  1.00 97.40 337 A 1 
ATOM   2713 C  C   . ASN A 1 337 ? -15.867 4.339   -7.051  1.00 97.31 337 A 1 
ATOM   2714 O  O   . ASN A 1 337 ? -17.089 4.443   -7.181  1.00 96.38 337 A 1 
ATOM   2715 C  CB  . ASN A 1 337 ? -14.140 2.479   -7.308  1.00 96.72 337 A 1 
ATOM   2716 C  CG  . ASN A 1 337 ? -14.911 1.504   -6.446  1.00 95.46 337 A 1 
ATOM   2717 O  OD1 . ASN A 1 337 ? -16.125 1.531   -6.366  1.00 91.32 337 A 1 
ATOM   2718 N  ND2 . ASN A 1 337 ? -14.213 0.615   -5.768  1.00 90.13 337 A 1 
ATOM   2719 N  N   . TYR A 1 338 ? -15.188 5.003   -6.124  1.00 97.99 338 A 1 
ATOM   2720 C  CA  . TYR A 1 338 ? -15.848 5.918   -5.200  1.00 98.15 338 A 1 
ATOM   2721 C  C   . TYR A 1 338 ? -14.850 6.930   -4.624  1.00 98.36 338 A 1 
ATOM   2722 O  O   . TYR A 1 338 ? -13.639 6.730   -4.689  1.00 98.30 338 A 1 
ATOM   2723 C  CB  . TYR A 1 338 ? -16.547 5.131   -4.081  1.00 97.99 338 A 1 
ATOM   2724 C  CG  . TYR A 1 338 ? -15.626 4.672   -2.971  1.00 98.16 338 A 1 
ATOM   2725 C  CD1 . TYR A 1 338 ? -15.477 5.451   -1.819  1.00 97.79 338 A 1 
ATOM   2726 C  CD2 . TYR A 1 338 ? -14.913 3.475   -3.072  1.00 97.84 338 A 1 
ATOM   2727 C  CE1 . TYR A 1 338 ? -14.641 5.046   -0.784  1.00 97.32 338 A 1 
ATOM   2728 C  CE2 . TYR A 1 338 ? -14.069 3.060   -2.037  1.00 97.57 338 A 1 
ATOM   2729 C  CZ  . TYR A 1 338 ? -13.938 3.849   -0.895  1.00 97.82 338 A 1 
ATOM   2730 O  OH  . TYR A 1 338 ? -13.112 3.456   0.128   1.00 97.29 338 A 1 
ATOM   2731 N  N   . GLY A 1 339 ? -15.383 7.988   -4.039  1.00 98.29 339 A 1 
ATOM   2732 C  CA  . GLY A 1 339 ? -14.595 8.969   -3.311  1.00 98.31 339 A 1 
ATOM   2733 C  C   . GLY A 1 339 ? -15.002 9.018   -1.844  1.00 98.32 339 A 1 
ATOM   2734 O  O   . GLY A 1 339 ? -16.172 8.852   -1.515  1.00 97.67 339 A 1 
ATOM   2735 N  N   . SER A 1 340 ? -14.054 9.281   -0.961  1.00 98.32 340 A 1 
ATOM   2736 C  CA  . SER A 1 340 ? -14.332 9.331   0.476   1.00 98.31 340 A 1 
ATOM   2737 C  C   . SER A 1 340 ? -15.365 10.402  0.832   1.00 98.16 340 A 1 
ATOM   2738 O  O   . SER A 1 340 ? -16.220 10.183  1.686   1.00 97.48 340 A 1 
ATOM   2739 C  CB  . SER A 1 340 ? -13.034 9.579   1.256   1.00 98.23 340 A 1 
ATOM   2740 O  OG  . SER A 1 340 ? -12.424 10.791  0.877   1.00 98.06 340 A 1 
ATOM   2741 N  N   . SER A 1 341 ? -15.295 11.532  0.164   1.00 98.11 341 A 1 
ATOM   2742 C  CA  . SER A 1 341 ? -16.249 12.615  0.394   1.00 97.75 341 A 1 
ATOM   2743 C  C   . SER A 1 341 ? -17.633 12.280  -0.163  1.00 97.58 341 A 1 
ATOM   2744 O  O   . SER A 1 341 ? -18.624 12.371  0.553   1.00 96.17 341 A 1 
ATOM   2745 C  CB  . SER A 1 341 ? -15.721 13.907  -0.223  1.00 97.12 341 A 1 
ATOM   2746 O  OG  . SER A 1 341 ? -16.627 14.968  0.006   1.00 84.77 341 A 1 
ATOM   2747 N  N   . SER A 1 342 ? -17.707 11.874  -1.416  1.00 97.41 342 A 1 
ATOM   2748 C  CA  . SER A 1 342 ? -18.993 11.624  -2.067  1.00 96.78 342 A 1 
ATOM   2749 C  C   . SER A 1 342 ? -19.718 10.408  -1.508  1.00 96.98 342 A 1 
ATOM   2750 O  O   . SER A 1 342 ? -20.951 10.406  -1.442  1.00 95.08 342 A 1 
ATOM   2751 C  CB  . SER A 1 342 ? -18.809 11.476  -3.577  1.00 95.30 342 A 1 
ATOM   2752 O  OG  . SER A 1 342 ? -17.954 10.399  -3.892  1.00 87.76 342 A 1 
ATOM   2753 N  N   . GLU A 1 343 ? -18.985 9.388   -1.092  1.00 97.01 343 A 1 
ATOM   2754 C  CA  . GLU A 1 343 ? -19.595 8.143   -0.626  1.00 96.81 343 A 1 
ATOM   2755 C  C   . GLU A 1 343 ? -19.950 8.162   0.860   1.00 97.09 343 A 1 
ATOM   2756 O  O   . GLU A 1 343 ? -20.995 7.653   1.259   1.00 95.12 343 A 1 
ATOM   2757 C  CB  . GLU A 1 343 ? -18.669 6.971   -0.933  1.00 95.32 343 A 1 
ATOM   2758 C  CG  . GLU A 1 343 ? -19.305 5.599   -0.722  1.00 91.23 343 A 1 
ATOM   2759 C  CD  . GLU A 1 343 ? -20.301 5.225   -1.818  1.00 93.36 343 A 1 
ATOM   2760 O  OE1 . GLU A 1 343 ? -20.922 6.104   -2.446  1.00 88.96 343 A 1 
ATOM   2761 O  OE2 . GLU A 1 343 ? -20.468 4.015   -2.063  1.00 89.09 343 A 1 
ATOM   2762 N  N   . TYR A 1 344 ? -19.089 8.751   1.674   1.00 97.98 344 A 1 
ATOM   2763 C  CA  . TYR A 1 344 ? -19.240 8.712   3.128   1.00 97.96 344 A 1 
ATOM   2764 C  C   . TYR A 1 344 ? -19.546 10.068  3.766   1.00 97.89 344 A 1 
ATOM   2765 O  O   . TYR A 1 344 ? -19.831 10.133  4.959   1.00 96.21 344 A 1 
ATOM   2766 C  CB  . TYR A 1 344 ? -17.991 8.102   3.759   1.00 97.75 344 A 1 
ATOM   2767 C  CG  . TYR A 1 344 ? -17.678 6.686   3.314   1.00 97.95 344 A 1 
ATOM   2768 C  CD1 . TYR A 1 344 ? -18.673 5.702   3.318   1.00 97.21 344 A 1 
ATOM   2769 C  CD2 . TYR A 1 344 ? -16.387 6.346   2.933   1.00 97.30 344 A 1 
ATOM   2770 C  CE1 . TYR A 1 344 ? -18.373 4.391   2.939   1.00 96.68 344 A 1 
ATOM   2771 C  CE2 . TYR A 1 344 ? -16.076 5.035   2.559   1.00 96.81 344 A 1 
ATOM   2772 C  CZ  . TYR A 1 344 ? -17.076 4.055   2.560   1.00 97.23 344 A 1 
ATOM   2773 O  OH  . TYR A 1 344 ? -16.782 2.774   2.192   1.00 96.30 344 A 1 
ATOM   2774 N  N   . GLY A 1 345 ? -19.495 11.131  2.993   1.00 96.63 345 A 1 
ATOM   2775 C  CA  . GLY A 1 345 ? -19.727 12.472  3.516   1.00 96.36 345 A 1 
ATOM   2776 C  C   . GLY A 1 345 ? -18.594 13.007  4.380   1.00 97.13 345 A 1 
ATOM   2777 O  O   . GLY A 1 345 ? -18.802 13.941  5.151   1.00 95.32 345 A 1 
ATOM   2778 N  N   . LEU A 1 346 ? -17.416 12.438  4.266   1.00 97.67 346 A 1 
ATOM   2779 C  CA  . LEU A 1 346 ? -16.254 12.865  5.040   1.00 97.74 346 A 1 
ATOM   2780 C  C   . LEU A 1 346 ? -15.813 14.258  4.592   1.00 97.71 346 A 1 
ATOM   2781 O  O   . LEU A 1 346 ? -15.586 14.488  3.408   1.00 96.83 346 A 1 
ATOM   2782 C  CB  . LEU A 1 346 ? -15.101 11.869  4.875   1.00 97.38 346 A 1 
ATOM   2783 C  CG  . LEU A 1 346 ? -15.394 10.462  5.383   1.00 96.76 346 A 1 
ATOM   2784 C  CD1 . LEU A 1 346 ? -14.313 9.499   4.899   1.00 95.56 346 A 1 
ATOM   2785 C  CD2 . LEU A 1 346 ? -15.458 10.415  6.908   1.00 95.35 346 A 1 
ATOM   2786 N  N   . LYS A 1 347 ? -15.681 15.163  5.552   1.00 97.83 347 A 1 
ATOM   2787 C  CA  . LYS A 1 347 ? -15.244 16.535  5.275   1.00 97.59 347 A 1 
ATOM   2788 C  C   . LYS A 1 347 ? -13.734 16.627  5.084   1.00 97.79 347 A 1 
ATOM   2789 O  O   . LYS A 1 347 ? -13.246 17.517  4.394   1.00 96.41 347 A 1 
ATOM   2790 C  CB  . LYS A 1 347 ? -15.689 17.455  6.409   1.00 96.70 347 A 1 
ATOM   2791 C  CG  . LYS A 1 347 ? -17.210 17.539  6.550   1.00 92.08 347 A 1 
ATOM   2792 C  CD  . LYS A 1 347 ? -17.586 18.449  7.705   1.00 85.48 347 A 1 
ATOM   2793 C  CE  . LYS A 1 347 ? -19.093 18.512  7.845   1.00 77.40 347 A 1 
ATOM   2794 N  NZ  . LYS A 1 347 ? -19.502 19.370  8.989   1.00 67.58 347 A 1 
ATOM   2795 N  N   . GLU A 1 348 ? -13.020 15.714  5.696   1.00 98.42 348 A 1 
ATOM   2796 C  CA  . GLU A 1 348 ? -11.574 15.581  5.608   1.00 98.50 348 A 1 
ATOM   2797 C  C   . GLU A 1 348 ? -11.182 14.185  6.106   1.00 98.61 348 A 1 
ATOM   2798 O  O   . GLU A 1 348 ? -12.009 13.464  6.677   1.00 98.52 348 A 1 
ATOM   2799 C  CB  . GLU A 1 348 ? -10.869 16.672  6.437   1.00 97.93 348 A 1 
ATOM   2800 C  CG  . GLU A 1 348 ? -11.207 16.577  7.925   1.00 96.51 348 A 1 
ATOM   2801 C  CD  . GLU A 1 348 ? -10.577 17.669  8.781   1.00 96.54 348 A 1 
ATOM   2802 O  OE1 . GLU A 1 348 ? -9.971  18.611  8.230   1.00 92.96 348 A 1 
ATOM   2803 O  OE2 . GLU A 1 348 ? -10.683 17.569  10.008  1.00 93.76 348 A 1 
ATOM   2804 N  N   . LEU A 1 349 ? -9.936  13.801  5.906   1.00 98.79 349 A 1 
ATOM   2805 C  CA  . LEU A 1 349 ? -9.436  12.497  6.332   1.00 98.82 349 A 1 
ATOM   2806 C  C   . LEU A 1 349 ? -8.842  12.572  7.748   1.00 98.85 349 A 1 
ATOM   2807 O  O   . LEU A 1 349 ? -7.659  12.326  7.958   1.00 98.66 349 A 1 
ATOM   2808 C  CB  . LEU A 1 349 ? -8.443  11.950  5.297   1.00 98.83 349 A 1 
ATOM   2809 C  CG  . LEU A 1 349 ? -8.999  11.803  3.871   1.00 98.67 349 A 1 
ATOM   2810 C  CD1 . LEU A 1 349 ? -7.932  11.213  2.960   1.00 98.51 349 A 1 
ATOM   2811 C  CD2 . LEU A 1 349 ? -10.237 10.912  3.828   1.00 98.43 349 A 1 
ATOM   2812 N  N   . SER A 1 350 ? -9.680  12.922  8.695   1.00 98.82 350 A 1 
ATOM   2813 C  CA  . SER A 1 350 ? -9.271  13.110  10.085  1.00 98.79 350 A 1 
ATOM   2814 C  C   . SER A 1 350 ? -9.849  12.034  11.006  1.00 98.85 350 A 1 
ATOM   2815 O  O   . SER A 1 350 ? -10.888 11.435  10.707  1.00 98.69 350 A 1 
ATOM   2816 C  CB  . SER A 1 350 ? -9.694  14.496  10.583  1.00 98.65 350 A 1 
ATOM   2817 O  OG  . SER A 1 350 ? -11.093 14.609  10.688  1.00 98.26 350 A 1 
ATOM   2818 N  N   . PRO A 1 351 ? -9.226  11.799  12.164  1.00 98.84 351 A 1 
ATOM   2819 C  CA  . PRO A 1 351 ? -9.773  10.873  13.156  1.00 98.75 351 A 1 
ATOM   2820 C  C   . PRO A 1 351 ? -11.214 11.202  13.543  1.00 98.70 351 A 1 
ATOM   2821 O  O   . PRO A 1 351 ? -12.042 10.295  13.638  1.00 98.52 351 A 1 
ATOM   2822 C  CB  . PRO A 1 351 ? -8.831  10.987  14.353  1.00 98.65 351 A 1 
ATOM   2823 C  CG  . PRO A 1 351 ? -7.520  11.385  13.728  1.00 98.05 351 A 1 
ATOM   2824 C  CD  . PRO A 1 351 ? -7.924  12.294  12.585  1.00 98.69 351 A 1 
ATOM   2825 N  N   . LYS A 1 352 ? -11.518 12.467  13.723  1.00 98.65 352 A 1 
ATOM   2826 C  CA  . LYS A 1 352 ? -12.862 12.896  14.096  1.00 98.41 352 A 1 
ATOM   2827 C  C   . LYS A 1 352 ? -13.908 12.486  13.057  1.00 98.66 352 A 1 
ATOM   2828 O  O   . LYS A 1 352 ? -14.962 11.957  13.416  1.00 98.36 352 A 1 
ATOM   2829 C  CB  . LYS A 1 352 ? -12.873 14.409  14.324  1.00 97.93 352 A 1 
ATOM   2830 C  CG  . LYS A 1 352 ? -14.224 14.922  14.818  1.00 88.64 352 A 1 
ATOM   2831 C  CD  . LYS A 1 352 ? -14.159 16.412  15.102  1.00 84.39 352 A 1 
ATOM   2832 C  CE  . LYS A 1 352 ? -15.510 16.907  15.622  1.00 71.10 352 A 1 
ATOM   2833 N  NZ  . LYS A 1 352 ? -15.476 18.347  15.950  1.00 64.64 352 A 1 
ATOM   2834 N  N   . GLU A 1 353 ? -13.618 12.707  11.793  1.00 98.71 353 A 1 
ATOM   2835 C  CA  . GLU A 1 353 ? -14.542 12.347  10.718  1.00 98.77 353 A 1 
ATOM   2836 C  C   . GLU A 1 353 ? -14.724 10.832  10.606  1.00 98.78 353 A 1 
ATOM   2837 O  O   . GLU A 1 353 ? -15.844 10.348  10.418  1.00 98.53 353 A 1 
ATOM   2838 C  CB  . GLU A 1 353 ? -14.055 12.924  9.386   1.00 98.64 353 A 1 
ATOM   2839 C  CG  . GLU A 1 353 ? -14.212 14.442  9.291   1.00 97.83 353 A 1 
ATOM   2840 C  CD  . GLU A 1 353 ? -15.673 14.862  9.271   1.00 97.79 353 A 1 
ATOM   2841 O  OE1 . GLU A 1 353 ? -16.393 14.439  8.348   1.00 95.60 353 A 1 
ATOM   2842 O  OE2 . GLU A 1 353 ? -16.088 15.604  10.167  1.00 95.53 353 A 1 
ATOM   2843 N  N   . PHE A 1 354 ? -13.651 10.077  10.772  1.00 98.84 354 A 1 
ATOM   2844 C  CA  . PHE A 1 354 ? -13.745 8.619   10.711  1.00 98.80 354 A 1 
ATOM   2845 C  C   . PHE A 1 354 ? -14.396 8.013   11.952  1.00 98.75 354 A 1 
ATOM   2846 O  O   . PHE A 1 354 ? -15.064 6.996   11.843  1.00 98.47 354 A 1 
ATOM   2847 C  CB  . PHE A 1 354 ? -12.370 8.010   10.438  1.00 98.78 354 A 1 
ATOM   2848 C  CG  . PHE A 1 354 ? -12.031 7.988   8.967   1.00 98.78 354 A 1 
ATOM   2849 C  CD1 . PHE A 1 354 ? -11.415 9.079   8.364   1.00 98.51 354 A 1 
ATOM   2850 C  CD2 . PHE A 1 354 ? -12.372 6.878   8.196   1.00 98.51 354 A 1 
ATOM   2851 C  CE1 . PHE A 1 354 ? -11.128 9.062   7.002   1.00 98.22 354 A 1 
ATOM   2852 C  CE2 . PHE A 1 354 ? -12.084 6.854   6.832   1.00 98.20 354 A 1 
ATOM   2853 C  CZ  . PHE A 1 354 ? -11.460 7.949   6.230   1.00 98.36 354 A 1 
ATOM   2854 N  N   . GLU A 1 355 ? -14.270 8.635   13.104  1.00 98.68 355 A 1 
ATOM   2855 C  CA  . GLU A 1 355 ? -15.023 8.221   14.292  1.00 98.51 355 A 1 
ATOM   2856 C  C   . GLU A 1 355 ? -16.524 8.411   14.089  1.00 98.54 355 A 1 
ATOM   2857 O  O   . GLU A 1 355 ? -17.314 7.534   14.446  1.00 98.29 355 A 1 
ATOM   2858 C  CB  . GLU A 1 355 ? -14.569 8.993   15.527  1.00 98.32 355 A 1 
ATOM   2859 C  CG  . GLU A 1 355 ? -13.210 8.505   16.024  1.00 95.38 355 A 1 
ATOM   2860 C  CD  . GLU A 1 355 ? -12.757 9.190   17.296  1.00 93.73 355 A 1 
ATOM   2861 O  OE1 . GLU A 1 355 ? -13.007 10.399  17.487  1.00 87.58 355 A 1 
ATOM   2862 O  OE2 . GLU A 1 355 ? -12.131 8.509   18.119  1.00 88.19 355 A 1 
ATOM   2863 N  N   . ILE A 1 356 ? -16.906 9.511   13.484  1.00 98.58 356 A 1 
ATOM   2864 C  CA  . ILE A 1 356 ? -18.312 9.745   13.125  1.00 98.47 356 A 1 
ATOM   2865 C  C   . ILE A 1 356 ? -18.782 8.681   12.135  1.00 98.57 356 A 1 
ATOM   2866 O  O   . ILE A 1 356 ? -19.853 8.109   12.314  1.00 98.32 356 A 1 
ATOM   2867 C  CB  . ILE A 1 356 ? -18.501 11.166  12.559  1.00 98.30 356 A 1 
ATOM   2868 C  CG1 . ILE A 1 356 ? -18.288 12.210  13.670  1.00 97.40 356 A 1 
ATOM   2869 C  CG2 . ILE A 1 356 ? -19.894 11.325  11.934  1.00 97.41 356 A 1 
ATOM   2870 C  CD1 . ILE A 1 356 ? -18.126 13.632  13.151  1.00 95.36 356 A 1 
ATOM   2871 N  N   . LEU A 1 357 ? -17.990 8.388   11.123  1.00 98.54 357 A 1 
ATOM   2872 C  CA  . LEU A 1 357 ? -18.331 7.357   10.142  1.00 98.52 357 A 1 
ATOM   2873 C  C   . LEU A 1 357 ? -18.489 5.984   10.799  1.00 98.56 357 A 1 
ATOM   2874 O  O   . LEU A 1 357 ? -19.471 5.292   10.539  1.00 98.39 357 A 1 
ATOM   2875 C  CB  . LEU A 1 357 ? -17.260 7.315   9.041   1.00 98.52 357 A 1 
ATOM   2876 C  CG  . LEU A 1 357 ? -17.499 6.235   7.984   1.00 98.26 357 A 1 
ATOM   2877 C  CD1 . LEU A 1 357 ? -18.806 6.464   7.232   1.00 97.79 357 A 1 
ATOM   2878 C  CD2 . LEU A 1 357 ? -16.348 6.209   6.990   1.00 97.71 357 A 1 
ATOM   2879 N  N   . ALA A 1 358 ? -17.556 5.603   11.650  1.00 98.41 358 A 1 
ATOM   2880 C  CA  . ALA A 1 358 ? -17.624 4.325   12.350  1.00 98.22 358 A 1 
ATOM   2881 C  C   . ALA A 1 358 ? -18.880 4.223   13.222  1.00 98.21 358 A 1 
ATOM   2882 O  O   . ALA A 1 358 ? -19.571 3.209   13.193  1.00 97.93 358 A 1 
ATOM   2883 C  CB  . ALA A 1 358 ? -16.348 4.138   13.180  1.00 97.78 358 A 1 
ATOM   2884 N  N   . ALA A 1 359 ? -19.205 5.277   13.936  1.00 98.47 359 A 1 
ATOM   2885 C  CA  . ALA A 1 359 ? -20.410 5.317   14.754  1.00 98.46 359 A 1 
ATOM   2886 C  C   . ALA A 1 359 ? -21.684 5.217   13.910  1.00 98.48 359 A 1 
ATOM   2887 O  O   . ALA A 1 359 ? -22.646 4.553   14.300  1.00 98.09 359 A 1 
ATOM   2888 C  CB  . ALA A 1 359 ? -20.413 6.594   15.599  1.00 98.23 359 A 1 
ATOM   2889 N  N   . ARG A 1 360 ? -21.687 5.851   12.743  1.00 98.49 360 A 1 
ATOM   2890 C  CA  . ARG A 1 360 ? -22.805 5.736   11.803  1.00 98.39 360 A 1 
ATOM   2891 C  C   . ARG A 1 360 ? -22.957 4.309   11.292  1.00 98.44 360 A 1 
ATOM   2892 O  O   . ARG A 1 360 ? -24.067 3.786   11.292  1.00 98.14 360 A 1 
ATOM   2893 C  CB  . ARG A 1 360 ? -22.636 6.704   10.635  1.00 98.04 360 A 1 
ATOM   2894 C  CG  . ARG A 1 360 ? -22.885 8.165   11.005  1.00 93.73 360 A 1 
ATOM   2895 C  CD  . ARG A 1 360 ? -22.547 9.087   9.834   1.00 92.50 360 A 1 
ATOM   2896 N  NE  . ARG A 1 360 ? -23.381 8.815   8.667   1.00 88.44 360 A 1 
ATOM   2897 C  CZ  . ARG A 1 360 ? -23.032 8.983   7.397   1.00 86.34 360 A 1 
ATOM   2898 N  NH1 . ARG A 1 360 ? -21.855 9.459   7.069   1.00 80.66 360 A 1 
ATOM   2899 N  NH2 . ARG A 1 360 ? -23.865 8.664   6.435   1.00 79.25 360 A 1 
ATOM   2900 N  N   . MET A 1 361 ? -21.878 3.682   10.894  1.00 98.39 361 A 1 
ATOM   2901 C  CA  . MET A 1 361 ? -21.913 2.309   10.395  1.00 98.17 361 A 1 
ATOM   2902 C  C   . MET A 1 361 ? -22.374 1.307   11.450  1.00 98.24 361 A 1 
ATOM   2903 O  O   . MET A 1 361 ? -23.042 0.337   11.117  1.00 97.63 361 A 1 
ATOM   2904 C  CB  . MET A 1 361 ? -20.554 1.886   9.846   1.00 97.43 361 A 1 
ATOM   2905 C  CG  . MET A 1 361 ? -20.205 2.608   8.545   1.00 94.98 361 A 1 
ATOM   2906 S  SD  . MET A 1 361 ? -18.795 1.914   7.652   1.00 94.12 361 A 1 
ATOM   2907 C  CE  . MET A 1 361 ? -17.470 2.159   8.819   1.00 88.34 361 A 1 
ATOM   2908 N  N   . ASP A 1 362 ? -22.048 1.563   12.693  1.00 97.92 362 A 1 
ATOM   2909 C  CA  . ASP A 1 362 ? -22.492 0.706   13.789  1.00 97.70 362 A 1 
ATOM   2910 C  C   . ASP A 1 362 ? -24.023 0.667   13.932  1.00 97.78 362 A 1 
ATOM   2911 O  O   . ASP A 1 362 ? -24.584 -0.327  14.394  1.00 96.91 362 A 1 
ATOM   2912 C  CB  . ASP A 1 362 ? -21.846 1.203   15.094  1.00 97.22 362 A 1 
ATOM   2913 C  CG  . ASP A 1 362 ? -22.104 0.265   16.254  1.00 91.68 362 A 1 
ATOM   2914 O  OD1 . ASP A 1 362 ? -21.651 -0.898  16.176  1.00 86.68 362 A 1 
ATOM   2915 O  OD2 . ASP A 1 362 ? -22.744 0.692   17.235  1.00 85.02 362 A 1 
ATOM   2916 N  N   . LYS A 1 363 ? -24.685 1.723   13.497  1.00 98.02 363 A 1 
ATOM   2917 C  CA  . LYS A 1 363 ? -26.143 1.843   13.601  1.00 97.92 363 A 1 
ATOM   2918 C  C   . LYS A 1 363 ? -26.863 1.783   12.256  1.00 98.00 363 A 1 
ATOM   2919 O  O   . LYS A 1 363 ? -28.096 1.754   12.231  1.00 97.06 363 A 1 
ATOM   2920 C  CB  . LYS A 1 363 ? -26.498 3.139   14.330  1.00 97.23 363 A 1 
ATOM   2921 C  CG  . LYS A 1 363 ? -26.002 3.147   15.781  1.00 92.41 363 A 1 
ATOM   2922 C  CD  . LYS A 1 363 ? -26.484 4.393   16.507  1.00 85.26 363 A 1 
ATOM   2923 C  CE  . LYS A 1 363 ? -26.035 4.337   17.957  1.00 76.41 363 A 1 
ATOM   2924 N  NZ  . LYS A 1 363 ? -26.558 5.482   18.729  1.00 66.71 363 A 1 
ATOM   2925 N  N   . ASP A 1 364 ? -26.149 1.772   11.169  1.00 98.06 364 A 1 
ATOM   2926 C  CA  . ASP A 1 364 ? -26.705 1.794   9.822   1.00 98.10 364 A 1 
ATOM   2927 C  C   . ASP A 1 364 ? -26.078 0.674   8.993   1.00 98.21 364 A 1 
ATOM   2928 O  O   . ASP A 1 364 ? -25.000 0.822   8.419   1.00 97.82 364 A 1 
ATOM   2929 C  CB  . ASP A 1 364 ? -26.493 3.175   9.194   1.00 97.71 364 A 1 
ATOM   2930 C  CG  . ASP A 1 364 ? -27.123 3.320   7.817   1.00 97.19 364 A 1 
ATOM   2931 O  OD1 . ASP A 1 364 ? -27.531 2.303   7.209   1.00 95.49 364 A 1 
ATOM   2932 O  OD2 . ASP A 1 364 ? -27.201 4.470   7.334   1.00 94.58 364 A 1 
ATOM   2933 N  N   . LEU A 1 365 ? -26.769 -0.449  8.931   1.00 97.88 365 A 1 
ATOM   2934 C  CA  . LEU A 1 365 ? -26.290 -1.623  8.213   1.00 97.62 365 A 1 
ATOM   2935 C  C   . LEU A 1 365 ? -26.110 -1.355  6.719   1.00 97.53 365 A 1 
ATOM   2936 O  O   . LEU A 1 365 ? -25.208 -1.914  6.101   1.00 97.18 365 A 1 
ATOM   2937 C  CB  . LEU A 1 365 ? -27.248 -2.795  8.454   1.00 97.19 365 A 1 
ATOM   2938 C  CG  . LEU A 1 365 ? -26.821 -4.121  7.816   1.00 93.78 365 A 1 
ATOM   2939 C  CD1 . LEU A 1 365 ? -25.477 -4.592  8.358   1.00 91.04 365 A 1 
ATOM   2940 C  CD2 . LEU A 1 365 ? -27.882 -5.184  8.085   1.00 90.84 365 A 1 
ATOM   2941 N  N   . GLN A 1 366 ? -26.957 -0.510  6.140   1.00 97.79 366 A 1 
ATOM   2942 C  CA  . GLN A 1 366 ? -26.825 -0.188  4.722   1.00 97.44 366 A 1 
ATOM   2943 C  C   . GLN A 1 366 ? -25.522 0.557   4.440   1.00 97.59 366 A 1 
ATOM   2944 O  O   . GLN A 1 366 ? -24.857 0.287   3.442   1.00 96.96 366 A 1 
ATOM   2945 C  CB  . GLN A 1 366 ? -28.024 0.635   4.242   1.00 96.97 366 A 1 
ATOM   2946 C  CG  . GLN A 1 366 ? -29.372 -0.056  4.453   1.00 85.52 366 A 1 
ATOM   2947 C  CD  . GLN A 1 366 ? -29.420 -1.457  3.855   1.00 78.28 366 A 1 
ATOM   2948 O  OE1 . GLN A 1 366 ? -28.986 -1.682  2.729   1.00 71.16 366 A 1 
ATOM   2949 N  NE2 . GLN A 1 366 ? -29.926 -2.415  4.607   1.00 68.51 366 A 1 
ATOM   2950 N  N   . LEU A 1 367 ? -25.159 1.451   5.330   1.00 97.56 367 A 1 
ATOM   2951 C  CA  . LEU A 1 367 ? -23.888 2.154   5.226   1.00 97.75 367 A 1 
ATOM   2952 C  C   . LEU A 1 367 ? -22.709 1.200   5.435   1.00 97.86 367 A 1 
ATOM   2953 O  O   . LEU A 1 367 ? -21.738 1.250   4.686   1.00 97.67 367 A 1 
ATOM   2954 C  CB  . LEU A 1 367 ? -23.855 3.305   6.234   1.00 97.73 367 A 1 
ATOM   2955 C  CG  . LEU A 1 367 ? -22.587 4.167   6.181   1.00 97.06 367 A 1 
ATOM   2956 C  CD1 . LEU A 1 367 ? -22.416 4.843   4.834   1.00 96.31 367 A 1 
ATOM   2957 C  CD2 . LEU A 1 367 ? -22.658 5.224   7.274   1.00 96.23 367 A 1 
ATOM   2958 N  N   . PHE A 1 368 ? -22.809 0.324   6.414   1.00 97.77 368 A 1 
ATOM   2959 C  CA  . PHE A 1 368 ? -21.785 -0.695  6.607   1.00 97.55 368 A 1 
ATOM   2960 C  C   . PHE A 1 368 ? -21.633 -1.581  5.371   1.00 97.38 368 A 1 
ATOM   2961 O  O   . PHE A 1 368 ? -20.520 -1.906  4.976   1.00 97.19 368 A 1 
ATOM   2962 C  CB  . PHE A 1 368 ? -22.082 -1.551  7.840   1.00 97.11 368 A 1 
ATOM   2963 C  CG  . PHE A 1 368 ? -21.067 -2.646  8.021   1.00 96.51 368 A 1 
ATOM   2964 C  CD1 . PHE A 1 368 ? -19.823 -2.362  8.592   1.00 95.44 368 A 1 
ATOM   2965 C  CD2 . PHE A 1 368 ? -21.322 -3.940  7.560   1.00 95.35 368 A 1 
ATOM   2966 C  CE1 . PHE A 1 368 ? -18.849 -3.358  8.709   1.00 94.04 368 A 1 
ATOM   2967 C  CE2 . PHE A 1 368 ? -20.353 -4.944  7.674   1.00 94.14 368 A 1 
ATOM   2968 C  CZ  . PHE A 1 368 ? -19.118 -4.650  8.247   1.00 93.99 368 A 1 
ATOM   2969 N  N   . ASN A 1 369 ? -22.745 -1.956  4.755   1.00 96.78 369 A 1 
ATOM   2970 C  CA  . ASN A 1 369 ? -22.700 -2.786  3.553   1.00 96.21 369 A 1 
ATOM   2971 C  C   . ASN A 1 369 ? -22.010 -2.086  2.382   1.00 96.08 369 A 1 
ATOM   2972 O  O   . ASN A 1 369 ? -21.340 -2.747  1.600   1.00 95.84 369 A 1 
ATOM   2973 C  CB  . ASN A 1 369 ? -24.118 -3.230  3.171   1.00 95.91 369 A 1 
ATOM   2974 C  CG  . ASN A 1 369 ? -24.666 -4.299  4.097   1.00 93.15 369 A 1 
ATOM   2975 O  OD1 . ASN A 1 369 ? -23.941 -4.982  4.801   1.00 88.92 369 A 1 
ATOM   2976 N  ND2 . ASN A 1 369 ? -25.968 -4.489  4.077   1.00 87.81 369 A 1 
ATOM   2977 N  N   . LYS A 1 370 ? -22.125 -0.770  2.289   1.00 96.87 370 A 1 
ATOM   2978 C  CA  . LYS A 1 370 ? -21.342 -0.003  1.310   1.00 96.73 370 A 1 
ATOM   2979 C  C   . LYS A 1 370 ? -19.845 -0.130  1.594   1.00 97.12 370 A 1 
ATOM   2980 O  O   . LYS A 1 370 ? -19.075 -0.434  0.696   1.00 96.78 370 A 1 
ATOM   2981 C  CB  . LYS A 1 370 ? -21.726 1.474   1.318   1.00 95.91 370 A 1 
ATOM   2982 C  CG  . LYS A 1 370 ? -23.062 1.768   0.658   1.00 87.41 370 A 1 
ATOM   2983 C  CD  . LYS A 1 370 ? -23.245 3.276   0.596   1.00 86.08 370 A 1 
ATOM   2984 C  CE  . LYS A 1 370 ? -24.527 3.653   -0.142  1.00 78.01 370 A 1 
ATOM   2985 N  NZ  . LYS A 1 370 ? -24.605 5.115   -0.312  1.00 72.48 370 A 1 
ATOM   2986 N  N   . TYR A 1 371 ? -19.466 0.062   2.839   1.00 97.32 371 A 1 
ATOM   2987 C  CA  . TYR A 1 371 ? -18.076 -0.133  3.249   1.00 97.40 371 A 1 
ATOM   2988 C  C   . TYR A 1 371 ? -17.609 -1.553  2.939   1.00 97.30 371 A 1 
ATOM   2989 O  O   . TYR A 1 371 ? -16.534 -1.742  2.384   1.00 97.18 371 A 1 
ATOM   2990 C  CB  . TYR A 1 371 ? -17.924 0.194   4.740   1.00 97.46 371 A 1 
ATOM   2991 C  CG  . TYR A 1 371 ? -16.669 -0.394  5.357   1.00 97.42 371 A 1 
ATOM   2992 C  CD1 . TYR A 1 371 ? -15.434 0.251   5.242   1.00 96.93 371 A 1 
ATOM   2993 C  CD2 . TYR A 1 371 ? -16.725 -1.624  6.028   1.00 97.00 371 A 1 
ATOM   2994 C  CE1 . TYR A 1 371 ? -14.287 -0.313  5.790   1.00 96.40 371 A 1 
ATOM   2995 C  CE2 . TYR A 1 371 ? -15.580 -2.201  6.577   1.00 96.45 371 A 1 
ATOM   2996 C  CZ  . TYR A 1 371 ? -14.363 -1.538  6.455   1.00 96.64 371 A 1 
ATOM   2997 O  OH  . TYR A 1 371 ? -13.245 -2.114  6.992   1.00 95.65 371 A 1 
ATOM   2998 N  N   . HIS A 1 372 ? -18.425 -2.539  3.255   1.00 96.52 372 A 1 
ATOM   2999 C  CA  . HIS A 1 372 ? -18.085 -3.941  3.011   1.00 95.81 372 A 1 
ATOM   3000 C  C   . HIS A 1 372 ? -17.893 -4.241  1.521   1.00 95.79 372 A 1 
ATOM   3001 O  O   . HIS A 1 372 ? -17.013 -5.014  1.146   1.00 95.23 372 A 1 
ATOM   3002 C  CB  . HIS A 1 372 ? -19.190 -4.818  3.599   1.00 94.80 372 A 1 
ATOM   3003 C  CG  . HIS A 1 372 ? -18.908 -6.280  3.487   1.00 92.69 372 A 1 
ATOM   3004 N  ND1 . HIS A 1 372 ? -19.306 -7.073  2.433   1.00 83.18 372 A 1 
ATOM   3005 C  CD2 . HIS A 1 372 ? -18.244 -7.093  4.356   1.00 82.61 372 A 1 
ATOM   3006 C  CE1 . HIS A 1 372 ? -18.901 -8.324  2.659   1.00 83.21 372 A 1 
ATOM   3007 N  NE2 . HIS A 1 372 ? -18.253 -8.364  3.815   1.00 85.25 372 A 1 
ATOM   3008 N  N   . LEU A 1 373 ? -18.697 -3.624  0.675   1.00 96.44 373 A 1 
ATOM   3009 C  CA  . LEU A 1 373 ? -18.537 -3.738  -0.774  1.00 96.32 373 A 1 
ATOM   3010 C  C   . LEU A 1 373 ? -17.204 -3.121  -1.231  1.00 96.57 373 A 1 
ATOM   3011 O  O   . LEU A 1 373 ? -16.438 -3.767  -1.948  1.00 95.94 373 A 1 
ATOM   3012 C  CB  . LEU A 1 373 ? -19.727 -3.059  -1.457  1.00 95.55 373 A 1 
ATOM   3013 C  CG  . LEU A 1 373 ? -19.731 -3.116  -2.987  1.00 89.47 373 A 1 
ATOM   3014 C  CD1 . LEU A 1 373 ? -19.922 -4.546  -3.478  1.00 86.43 373 A 1 
ATOM   3015 C  CD2 . LEU A 1 373 ? -20.839 -2.230  -3.536  1.00 85.70 373 A 1 
ATOM   3016 N  N   . HIS A 1 374 ? -16.926 -1.911  -0.788  1.00 97.17 374 A 1 
ATOM   3017 C  CA  . HIS A 1 374 ? -15.693 -1.216  -1.155  1.00 97.27 374 A 1 
ATOM   3018 C  C   . HIS A 1 374 ? -14.447 -1.868  -0.549  1.00 97.25 374 A 1 
ATOM   3019 O  O   . HIS A 1 374 ? -13.390 -1.878  -1.185  1.00 96.66 374 A 1 
ATOM   3020 C  CB  . HIS A 1 374 ? -15.776 0.250   -0.741  1.00 97.28 374 A 1 
ATOM   3021 C  CG  . HIS A 1 374 ? -16.851 1.009   -1.453  1.00 97.31 374 A 1 
ATOM   3022 N  ND1 . HIS A 1 374 ? -17.162 0.874   -2.790  1.00 93.65 374 A 1 
ATOM   3023 C  CD2 . HIS A 1 374 ? -17.701 1.958   -0.957  1.00 94.11 374 A 1 
ATOM   3024 C  CE1 . HIS A 1 374 ? -18.155 1.689   -3.081  1.00 94.94 374 A 1 
ATOM   3025 N  NE2 . HIS A 1 374 ? -18.506 2.367   -1.991  1.00 95.10 374 A 1 
ATOM   3026 N  N   . PHE A 1 375 ? -14.588 -2.450  0.620   1.00 96.64 375 A 1 
ATOM   3027 C  CA  . PHE A 1 375 ? -13.531 -3.231  1.263   1.00 96.19 375 A 1 
ATOM   3028 C  C   . PHE A 1 375 ? -12.946 -4.271  0.309   1.00 95.86 375 A 1 
ATOM   3029 O  O   . PHE A 1 375 ? -11.750 -4.560  0.344   1.00 94.87 375 A 1 
ATOM   3030 C  CB  . PHE A 1 375 ? -14.133 -3.903  2.507   1.00 95.87 375 A 1 
ATOM   3031 C  CG  . PHE A 1 375 ? -13.178 -4.764  3.293   1.00 96.03 375 A 1 
ATOM   3032 C  CD1 . PHE A 1 375 ? -12.311 -4.201  4.215   1.00 95.47 375 A 1 
ATOM   3033 C  CD2 . PHE A 1 375 ? -13.194 -6.150  3.142   1.00 95.58 375 A 1 
ATOM   3034 C  CE1 . PHE A 1 375 ? -11.450 -4.995  4.976   1.00 94.61 375 A 1 
ATOM   3035 C  CE2 . PHE A 1 375 ? -12.341 -6.958  3.895   1.00 94.74 375 A 1 
ATOM   3036 C  CZ  . PHE A 1 375 ? -11.468 -6.383  4.814   1.00 94.83 375 A 1 
ATOM   3037 N  N   . ARG A 1 376 ? -13.781 -4.790  -0.571  1.00 95.42 376 A 1 
ATOM   3038 C  CA  . ARG A 1 376 ? -13.421 -5.797  -1.566  1.00 94.90 376 A 1 
ATOM   3039 C  C   . ARG A 1 376 ? -13.348 -5.235  -2.988  1.00 95.13 376 A 1 
ATOM   3040 O  O   . ARG A 1 376 ? -13.489 -5.975  -3.959  1.00 93.23 376 A 1 
ATOM   3041 C  CB  . ARG A 1 376 ? -14.407 -6.954  -1.466  1.00 92.87 376 A 1 
ATOM   3042 C  CG  . ARG A 1 376 ? -14.231 -7.732  -0.177  1.00 85.61 376 A 1 
ATOM   3043 C  CD  . ARG A 1 376 ? -15.369 -8.705  0.048   1.00 82.37 376 A 1 
ATOM   3044 N  NE  . ARG A 1 376 ? -15.067 -9.665  1.109   1.00 75.81 376 A 1 
ATOM   3045 C  CZ  . ARG A 1 376 ? -15.133 -9.431  2.409   1.00 71.35 376 A 1 
ATOM   3046 N  NH1 . ARG A 1 376 ? -15.499 -8.264  2.874   1.00 65.30 376 A 1 
ATOM   3047 N  NH2 . ARG A 1 376 ? -14.831 -10.382 3.256   1.00 62.50 376 A 1 
ATOM   3048 N  N   . ALA A 1 377 ? -13.145 -3.947  -3.110  1.00 95.57 377 A 1 
ATOM   3049 C  CA  . ALA A 1 377 ? -13.063 -3.257  -4.398  1.00 95.52 377 A 1 
ATOM   3050 C  C   . ALA A 1 377 ? -14.271 -3.524  -5.305  1.00 95.58 377 A 1 
ATOM   3051 O  O   . ALA A 1 377 ? -14.143 -3.669  -6.517  1.00 93.02 377 A 1 
ATOM   3052 C  CB  . ALA A 1 377 ? -11.732 -3.592  -5.079  1.00 94.85 377 A 1 
ATOM   3053 N  N   . ASP A 1 378 ? -15.439 -3.599  -4.699  1.00 93.22 378 A 1 
ATOM   3054 C  CA  . ASP A 1 378 ? -16.705 -3.819  -5.396  1.00 92.09 378 A 1 
ATOM   3055 C  C   . ASP A 1 378 ? -16.700 -5.098  -6.251  1.00 90.87 378 A 1 
ATOM   3056 O  O   . ASP A 1 378 ? -17.270 -5.140  -7.337  1.00 86.50 378 A 1 
ATOM   3057 C  CB  . ASP A 1 378 ? -17.098 -2.591  -6.220  1.00 91.53 378 A 1 
ATOM   3058 C  CG  . ASP A 1 378 ? -17.331 -1.349  -5.371  1.00 90.62 378 A 1 
ATOM   3059 O  OD1 . ASP A 1 378 ? -16.489 -1.028  -4.515  1.00 85.01 378 A 1 
ATOM   3060 O  OD2 . ASP A 1 378 ? -18.370 -0.693  -5.571  1.00 86.92 378 A 1 
ATOM   3061 N  N   . THR A 1 379 ? -16.059 -6.138  -5.747  1.00 91.09 379 A 1 
ATOM   3062 C  CA  . THR A 1 379 ? -15.980 -7.426  -6.439  1.00 88.32 379 A 1 
ATOM   3063 C  C   . THR A 1 379 ? -16.995 -8.391  -5.845  1.00 84.99 379 A 1 
ATOM   3064 O  O   . THR A 1 379 ? -16.785 -8.911  -4.747  1.00 80.27 379 A 1 
ATOM   3065 C  CB  . THR A 1 379 ? -14.568 -8.010  -6.350  1.00 87.40 379 A 1 
ATOM   3066 O  OG1 . THR A 1 379 ? -13.630 -7.048  -6.790  1.00 82.14 379 A 1 
ATOM   3067 C  CG2 . THR A 1 379 ? -14.428 -9.243  -7.236  1.00 82.06 379 A 1 
ATOM   3068 N  N   . PRO A 1 380 ? -18.097 -8.653  -6.534  1.00 76.81 380 A 1 
ATOM   3069 C  CA  . PRO A 1 380 ? -19.120 -9.541  -5.991  1.00 72.86 380 A 1 
ATOM   3070 C  C   . PRO A 1 380 ? -18.619 -10.964 -5.771  1.00 72.38 380 A 1 
ATOM   3071 O  O   . PRO A 1 380 ? -17.809 -11.473 -6.546  1.00 66.22 380 A 1 
ATOM   3072 C  CB  . PRO A 1 380 ? -20.238 -9.524  -7.047  1.00 67.95 380 A 1 
ATOM   3073 C  CG  . PRO A 1 380 ? -20.013 -8.249  -7.798  1.00 66.97 380 A 1 
ATOM   3074 C  CD  . PRO A 1 380 ? -18.519 -8.080  -7.806  1.00 69.43 380 A 1 
ATOM   3075 N  N   . GLY A 1 381 ? -19.119 -11.611 -4.730  1.00 71.98 381 A 1 
ATOM   3076 C  CA  . GLY A 1 381 ? -18.784 -13.001 -4.435  1.00 69.46 381 A 1 
ATOM   3077 C  C   . GLY A 1 381 ? -17.501 -13.216 -3.657  1.00 68.76 381 A 1 
ATOM   3078 O  O   . GLY A 1 381 ? -17.210 -14.342 -3.264  1.00 64.04 381 A 1 
ATOM   3079 N  N   . PHE A 1 382 ? -16.756 -12.169 -3.409  1.00 68.19 382 A 1 
ATOM   3080 C  CA  . PHE A 1 382 ? -15.541 -12.270 -2.604  1.00 64.70 382 A 1 
ATOM   3081 C  C   . PHE A 1 382 ? -15.888 -12.543 -1.142  1.00 62.33 382 A 1 
ATOM   3082 O  O   . PHE A 1 382 ? -16.661 -11.802 -0.533  1.00 57.92 382 A 1 
ATOM   3083 C  CB  . PHE A 1 382 ? -14.723 -10.993 -2.743  1.00 62.36 382 A 1 
ATOM   3084 C  CG  . PHE A 1 382 ? -13.452 -11.006 -1.941  1.00 61.06 382 A 1 
ATOM   3085 C  CD1 . PHE A 1 382 ? -13.363 -10.301 -0.740  1.00 58.37 382 A 1 
ATOM   3086 C  CD2 . PHE A 1 382 ? -12.342 -11.708 -2.394  1.00 58.49 382 A 1 
ATOM   3087 C  CE1 . PHE A 1 382 ? -12.180 -10.287 -0.004  1.00 54.59 382 A 1 
ATOM   3088 C  CE2 . PHE A 1 382 ? -11.158 -11.704 -1.665  1.00 55.59 382 A 1 
ATOM   3089 C  CZ  . PHE A 1 382 ? -11.068 -10.988 -0.470  1.00 56.33 382 A 1 
ATOM   3090 N  N   . THR A 1 383 ? -15.289 -13.584 -0.596  1.00 61.86 383 A 1 
ATOM   3091 C  CA  . THR A 1 383 ? -15.562 -13.997 0.789   1.00 59.45 383 A 1 
ATOM   3092 C  C   . THR A 1 383 ? -14.440 -13.560 1.719   1.00 55.16 383 A 1 
ATOM   3093 O  O   . THR A 1 383 ? -14.728 -13.154 2.857   1.00 50.66 383 A 1 
ATOM   3094 C  CB  . THR A 1 383 ? -15.746 -15.519 0.880   1.00 54.28 383 A 1 
ATOM   3095 O  OG1 . THR A 1 383 ? -16.748 -15.927 -0.023  1.00 51.33 383 A 1 
ATOM   3096 C  CG2 . THR A 1 383 ? -16.152 -15.935 2.277   1.00 49.36 383 A 1 
ATOM   3097 O  OXT . THR A 1 383 ? -13.273 -13.606 1.320   1.00 49.64 383 A 1 
HETATM 3098 CO CO  . CO  B 2 .   ? 0.769   -8.194  -0.619  1.00 96.89 1   B 1 
HETATM 3099 CO CO  . CO  C 3 .   ? 2.507   -7.920  2.463   1.00 96.97 1   C 1 
HETATM 3100 C  C1  . NAG D 4 .   ? 11.796  -9.156  -15.232 1.00 95.66 1   D 1 
HETATM 3101 C  C2  . NAG D 4 .   ? 11.170  -10.500 -15.075 1.00 95.43 1   D 1 
HETATM 3102 C  C3  . NAG D 4 .   ? 11.524  -11.363 -16.259 1.00 94.68 1   D 1 
HETATM 3103 C  C4  . NAG D 4 .   ? 11.165  -10.650 -17.550 1.00 94.65 1   D 1 
HETATM 3104 C  C5  . NAG D 4 .   ? 11.795  -9.266  -17.580 1.00 95.41 1   D 1 
HETATM 3105 C  C6  . NAG D 4 .   ? 11.336  -8.465  -18.780 1.00 93.01 1   D 1 
HETATM 3106 C  C7  . NAG D 4 .   ? 10.874  -11.112 -12.736 1.00 94.31 1   D 1 
HETATM 3107 C  C8  . NAG D 4 .   ? 11.382  -11.908 -11.586 1.00 92.76 1   D 1 
HETATM 3108 N  N2  . NAG D 4 .   ? 11.580  -11.173 -13.869 1.00 94.14 1   D 1 
HETATM 3109 O  O3  . NAG D 4 .   ? 10.813  -12.584 -16.171 1.00 93.46 1   D 1 
HETATM 3110 O  O4  . NAG D 4 .   ? 11.681  -11.382 -18.647 1.00 94.08 1   D 1 
HETATM 3111 O  O5  . NAG D 4 .   ? 11.389  -8.552  -16.420 1.00 95.78 1   D 1 
HETATM 3112 O  O6  . NAG D 4 .   ? 12.015  -7.255  -18.832 1.00 89.57 1   D 1 
HETATM 3113 O  O7  . NAG D 4 .   ? 9.864   -10.458 -12.641 1.00 92.97 1   D 1 
HETATM 3114 C  C1  . NAG D 4 .   ? 10.693  -11.862 -19.500 1.00 92.52 2   D 1 
HETATM 3115 C  C2  . NAG D 4 .   ? 11.324  -12.178 -20.838 1.00 91.15 2   D 1 
HETATM 3116 C  C3  . NAG D 4 .   ? 10.316  -12.792 -21.777 1.00 88.97 2   D 1 
HETATM 3117 C  C4  . NAG D 4 .   ? 9.541   -13.906 -21.117 1.00 89.63 2   D 1 
HETATM 3118 C  C5  . NAG D 4 .   ? 9.050   -13.481 -19.755 1.00 89.25 2   D 1 
HETATM 3119 C  C6  . NAG D 4 .   ? 8.406   -14.608 -18.995 1.00 85.90 2   D 1 
HETATM 3120 C  C7  . NAG D 4 .   ? 13.143  -10.629 -21.391 1.00 90.29 2   D 1 
HETATM 3121 C  C8  . NAG D 4 .   ? 13.500  -9.320  -22.037 1.00 85.74 2   D 1 
HETATM 3122 N  N2  . NAG D 4 .   ? 11.863  -10.955 -21.437 1.00 89.76 2   D 1 
HETATM 3123 O  O3  . NAG D 4 .   ? 10.991  -13.286 -22.903 1.00 87.57 2   D 1 
HETATM 3124 O  O4  . NAG D 4 .   ? 8.424   -14.184 -21.958 1.00 87.90 2   D 1 
HETATM 3125 O  O5  . NAG D 4 .   ? 10.115  -13.023 -18.976 1.00 91.33 2   D 1 
HETATM 3126 O  O6  . NAG D 4 .   ? 9.317   -15.631 -18.764 1.00 82.09 2   D 1 
HETATM 3127 O  O7  . NAG D 4 .   ? 13.980  -11.321 -20.868 1.00 86.44 2   D 1 
HETATM 3128 C  C1  . MAN D 4 .   ? 8.214   -15.395 -22.386 1.00 84.57 3   D 1 
HETATM 3129 C  C2  . MAN D 4 .   ? 6.821   -15.399 -22.991 1.00 81.63 3   D 1 
HETATM 3130 C  C3  . MAN D 4 .   ? 6.462   -16.834 -23.303 1.00 75.42 3   D 1 
HETATM 3131 C  C4  . MAN D 4 .   ? 7.496   -17.434 -24.208 1.00 75.43 3   D 1 
HETATM 3132 C  C5  . MAN D 4 .   ? 8.871   -17.298 -23.603 1.00 76.09 3   D 1 
HETATM 3133 C  C6  . MAN D 4 .   ? 9.946   -17.723 -24.570 1.00 73.58 3   D 1 
HETATM 3134 O  O2  . MAN D 4 .   ? 6.702   -14.663 -24.216 1.00 79.71 3   D 1 
HETATM 3135 O  O3  . MAN D 4 .   ? 5.212   -16.891 -23.912 1.00 73.60 3   D 1 
HETATM 3136 O  O4  . MAN D 4 .   ? 7.232   -18.798 -24.384 1.00 70.55 3   D 1 
HETATM 3137 O  O5  . MAN D 4 .   ? 9.137   -15.938 -23.289 1.00 83.33 3   D 1 
HETATM 3138 O  O6  . MAN D 4 .   ? 11.195  -17.598 -23.961 1.00 68.26 3   D 1 
HETATM 3139 C  C1  . MAN D 4 .   ? 6.903   -13.296 -24.241 1.00 77.67 4   D 1 
HETATM 3140 C  C2  . MAN D 4 .   ? 6.034   -12.481 -25.217 1.00 72.55 4   D 1 
HETATM 3141 C  C3  . MAN D 4 .   ? 6.304   -12.950 -26.651 1.00 66.28 4   D 1 
HETATM 3142 C  C4  . MAN D 4 .   ? 7.778   -12.849 -26.958 1.00 66.01 4   D 1 
HETATM 3143 C  C5  . MAN D 4 .   ? 8.515   -13.683 -25.920 1.00 70.33 4   D 1 
HETATM 3144 C  C6  . MAN D 4 .   ? 10.000  -13.673 -26.141 1.00 61.86 4   D 1 
HETATM 3145 O  O2  . MAN D 4 .   ? 6.384   -11.126 -25.162 1.00 71.05 4   D 1 
HETATM 3146 O  O3  . MAN D 4 .   ? 5.557   -12.136 -27.554 1.00 60.65 4   D 1 
HETATM 3147 O  O4  . MAN D 4 .   ? 8.031   -13.344 -28.251 1.00 52.88 4   D 1 
HETATM 3148 O  O5  . MAN D 4 .   ? 8.239   -13.162 -24.618 1.00 74.23 4   D 1 
HETATM 3149 O  O6  . MAN D 4 .   ? 10.512  -12.374 -25.892 1.00 60.09 4   D 1 
HETATM 3150 C  C1  . MAN D 4 .   ? 5.281   -10.329 -24.786 1.00 70.19 5   D 1 
HETATM 3151 C  C2  . MAN D 4 .   ? 5.510   -8.901  -25.275 1.00 64.93 5   D 1 
HETATM 3152 C  C3  . MAN D 4 .   ? 6.742   -8.328  -24.590 1.00 68.75 5   D 1 
HETATM 3153 C  C4  . MAN D 4 .   ? 6.611   -8.433  -23.070 1.00 65.43 5   D 1 
HETATM 3154 C  C5  . MAN D 4 .   ? 6.313   -9.879  -22.681 1.00 73.07 5   D 1 
HETATM 3155 C  C6  . MAN D 4 .   ? 6.076   -10.009 -21.194 1.00 64.20 5   D 1 
HETATM 3156 O  O2  . MAN D 4 .   ? 4.397   -8.081  -24.959 1.00 58.54 5   D 1 
HETATM 3157 O  O3  . MAN D 4 .   ? 6.926   -6.969  -24.961 1.00 59.94 5   D 1 
HETATM 3158 O  O4  . MAN D 4 .   ? 7.827   -8.029  -22.473 1.00 62.82 5   D 1 
HETATM 3159 O  O5  . MAN D 4 .   ? 5.160   -10.357 -23.379 1.00 68.18 5   D 1 
HETATM 3160 O  O6  . MAN D 4 .   ? 5.025   -10.880 -20.936 1.00 61.22 5   D 1 
HETATM 3161 C  C1  . MAN D 4 .   ? 11.915  -12.482 -25.844 1.00 59.05 6   D 1 
HETATM 3162 C  C2  . MAN D 4 .   ? 12.501  -11.188 -25.281 1.00 65.13 6   D 1 
HETATM 3163 C  C3  . MAN D 4 .   ? 12.169  -10.053 -26.272 1.00 58.86 6   D 1 
HETATM 3164 C  C4  . MAN D 4 .   ? 12.722  -10.381 -27.642 1.00 50.06 6   D 1 
HETATM 3165 C  C5  . MAN D 4 .   ? 12.172  -11.733 -28.101 1.00 41.31 6   D 1 
HETATM 3166 C  C6  . MAN D 4 .   ? 12.828  -12.179 -29.380 1.00 15.04 6   D 1 
HETATM 3167 O  O2  . MAN D 4 .   ? 13.896  -11.255 -25.190 1.00 62.33 6   D 1 
HETATM 3168 O  O3  . MAN D 4 .   ? 12.737  -8.844  -25.808 1.00 57.30 6   D 1 
HETATM 3169 O  O4  . MAN D 4 .   ? 12.348  -9.381  -28.557 1.00 30.32 6   D 1 
HETATM 3170 O  O5  . MAN D 4 .   ? 12.454  -12.738 -27.120 1.00 53.10 6   D 1 
HETATM 3171 O  O6  . MAN D 4 .   ? 14.209  -12.397 -29.117 1.00 11.67 6   D 1 
HETATM 3172 C  C1  . MAN D 4 .   ? 14.463  -11.779 -23.991 1.00 58.47 7   D 1 
HETATM 3173 C  C2  . MAN D 4 .   ? 15.932  -11.366 -23.896 1.00 52.22 7   D 1 
HETATM 3174 C  C3  . MAN D 4 .   ? 16.742  -12.099 -24.935 1.00 48.85 7   D 1 
HETATM 3175 C  C4  . MAN D 4 .   ? 16.519  -13.586 -24.817 1.00 45.55 7   D 1 
HETATM 3176 C  C5  . MAN D 4 .   ? 15.034  -13.906 -24.868 1.00 54.97 7   D 1 
HETATM 3177 C  C6  . MAN D 4 .   ? 14.782  -15.382 -24.630 1.00 35.12 7   D 1 
HETATM 3178 O  O2  . MAN D 4 .   ? 16.431  -11.694 -22.608 1.00 45.87 7   D 1 
HETATM 3179 O  O3  . MAN D 4 .   ? 18.128  -11.810 -24.793 1.00 30.27 7   D 1 
HETATM 3180 O  O4  . MAN D 4 .   ? 17.189  -14.252 -25.882 1.00 23.07 7   D 1 
HETATM 3181 O  O5  . MAN D 4 .   ? 14.331  -13.187 -23.874 1.00 60.16 7   D 1 
HETATM 3182 O  O6  . MAN D 4 .   ? 13.405  -15.645 -24.811 1.00 37.53 7   D 1 
HETATM 3183 C  C1  . MAN D 4 .   ? 14.970  -12.816 -30.233 1.00 5.41  8   D 1 
HETATM 3184 C  C2  . MAN D 4 .   ? 16.284  -13.341 -29.619 1.00 5.40  8   D 1 
HETATM 3185 C  C3  . MAN D 4 .   ? 17.085  -12.176 -29.003 1.00 5.10  8   D 1 
HETATM 3186 C  C4  . MAN D 4 .   ? 17.247  -11.034 -29.984 1.00 4.06  8   D 1 
HETATM 3187 C  C5  . MAN D 4 .   ? 15.868  -10.631 -30.513 1.00 5.80  8   D 1 
HETATM 3188 C  C6  . MAN D 4 .   ? 15.959  -9.531  -31.562 1.00 2.83  8   D 1 
HETATM 3189 O  O2  . MAN D 4 .   ? 17.092  -13.934 -30.644 1.00 4.61  8   D 1 
HETATM 3190 O  O3  . MAN D 4 .   ? 18.353  -12.617 -28.555 1.00 6.10  8   D 1 
HETATM 3191 O  O4  . MAN D 4 .   ? 17.861  -9.943  -29.355 1.00 5.21  8   D 1 
HETATM 3192 O  O5  . MAN D 4 .   ? 15.213  -11.756 -31.110 1.00 5.98  8   D 1 
HETATM 3193 O  O6  . MAN D 4 .   ? 16.507  -10.027 -32.745 1.00 2.42  8   D 1 
HETATM 3194 C  C1  . NAG E 5 .   ? -14.507 -16.315 13.433  1.00 88.43 1   E 1 
HETATM 3195 C  C2  . NAG E 5 .   ? -14.906 -17.698 12.975  1.00 87.10 1   E 1 
HETATM 3196 C  C3  . NAG E 5 .   ? -16.374 -17.777 12.686  1.00 82.79 1   E 1 
HETATM 3197 C  C4  . NAG E 5 .   ? -17.197 -17.183 13.824  1.00 82.89 1   E 1 
HETATM 3198 C  C5  . NAG E 5 .   ? -16.689 -15.785 14.124  1.00 83.36 1   E 1 
HETATM 3199 C  C6  . NAG E 5 .   ? -17.415 -15.111 15.262  1.00 74.02 1   E 1 
HETATM 3200 C  C7  . NAG E 5 .   ? -13.188 -18.990 11.838  1.00 77.87 1   E 1 
HETATM 3201 C  C8  . NAG E 5 .   ? -12.537 -19.322 10.534  1.00 69.72 1   E 1 
HETATM 3202 N  N2  . NAG E 5 .   ? -14.170 -18.115 11.807  1.00 80.44 1   E 1 
HETATM 3203 O  O3  . NAG E 5 .   ? -16.756 -19.122 12.506  1.00 77.67 1   E 1 
HETATM 3204 O  O4  . NAG E 5 .   ? -18.548 -17.158 13.429  1.00 81.40 1   E 1 
HETATM 3205 O  O5  . NAG E 5 .   ? -15.304 -15.839 14.459  1.00 83.47 1   E 1 
HETATM 3206 O  O6  . NAG E 5 .   ? -17.292 -15.852 16.441  1.00 68.96 1   E 1 
HETATM 3207 O  O7  . NAG E 5 .   ? -12.809 -19.515 12.877  1.00 71.17 1   E 1 
HETATM 3208 C  C1  . NAG E 5 .   ? -19.417 -17.735 14.385  1.00 82.80 2   E 1 
HETATM 3209 C  C2  . NAG E 5 .   ? -20.826 -17.425 13.981  1.00 76.84 2   E 1 
HETATM 3210 C  C3  . NAG E 5 .   ? -21.831 -18.096 14.886  1.00 68.47 2   E 1 
HETATM 3211 C  C4  . NAG E 5 .   ? -21.471 -19.547 15.148  1.00 60.92 2   E 1 
HETATM 3212 C  C5  . NAG E 5 .   ? -20.020 -19.679 15.486  1.00 71.50 2   E 1 
HETATM 3213 C  C6  . NAG E 5 .   ? -19.571 -21.094 15.665  1.00 53.79 2   E 1 
HETATM 3214 C  C7  . NAG E 5 .   ? -21.093 -15.224 12.960  1.00 71.80 2   E 1 
HETATM 3215 C  C8  . NAG E 5 .   ? -21.291 -13.766 13.207  1.00 65.79 2   E 1 
HETATM 3216 N  N2  . NAG E 5 .   ? -21.045 -15.985 14.031  1.00 73.47 2   E 1 
HETATM 3217 O  O3  . NAG E 5 .   ? -23.096 -18.026 14.280  1.00 63.38 2   E 1 
HETATM 3218 O  O4  . NAG E 5 .   ? -22.266 -19.957 16.267  1.00 39.91 2   E 1 
HETATM 3219 O  O5  . NAG E 5 .   ? -19.244 -19.119 14.470  1.00 77.45 2   E 1 
HETATM 3220 O  O6  . NAG E 5 .   ? -19.744 -21.815 14.478  1.00 44.52 2   E 1 
HETATM 3221 O  O7  . NAG E 5 .   ? -20.944 -15.660 11.841  1.00 67.76 2   E 1 
HETATM 3222 C  C1  . MAN E 5 .   ? -22.839 -21.095 16.298  1.00 8.37  3   E 1 
HETATM 3223 C  C2  . MAN E 5 .   ? -23.332 -21.314 17.699  1.00 3.89  3   E 1 
HETATM 3224 C  C3  . MAN E 5 .   ? -23.871 -22.724 17.761  1.00 3.01  3   E 1 
HETATM 3225 C  C4  . MAN E 5 .   ? -24.922 -22.944 16.716  1.00 2.14  3   E 1 
HETATM 3226 C  C5  . MAN E 5 .   ? -24.409 -22.588 15.357  1.00 3.52  3   E 1 
HETATM 3227 C  C6  . MAN E 5 .   ? -25.500 -22.585 14.309  1.00 3.03  3   E 1 
HETATM 3228 O  O2  . MAN E 5 .   ? -24.408 -20.446 18.072  1.00 5.53  3   E 1 
HETATM 3229 O  O3  . MAN E 5 .   ? -24.386 -22.968 19.040  1.00 2.59  3   E 1 
HETATM 3230 O  O4  . MAN E 5 .   ? -25.301 -24.294 16.720  1.00 2.68  3   E 1 
HETATM 3231 O  O5  . MAN E 5 .   ? -23.881 -21.269 15.374  1.00 7.62  3   E 1 
HETATM 3232 O  O6  . MAN E 5 .   ? -24.967 -22.272 13.064  1.00 4.84  3   E 1 
HETATM 3233 C  C1  . MAN E 5 .   ? -24.211 -19.108 18.099  1.00 3.72  4   E 1 
HETATM 3234 C  C2  . MAN E 5 .   ? -25.023 -18.380 19.175  1.00 2.87  4   E 1 
HETATM 3235 C  C3  . MAN E 5 .   ? -26.512 -18.562 18.885  1.00 2.68  4   E 1 
HETATM 3236 C  C4  . MAN E 5 .   ? -26.835 -18.069 17.487  1.00 4.86  4   E 1 
HETATM 3237 C  C5  . MAN E 5 .   ? -25.945 -18.828 16.506  1.00 5.52  4   E 1 
HETATM 3238 C  C6  . MAN E 5 .   ? -26.181 -18.378 15.107  1.00 6.84  4   E 1 
HETATM 3239 O  O2  . MAN E 5 .   ? -24.781 -17.001 19.090  1.00 8.52  4   E 1 
HETATM 3240 O  O3  . MAN E 5 .   ? -27.251 -17.809 19.845  1.00 3.45  4   E 1 
HETATM 3241 O  O4  . MAN E 5 .   ? -28.185 -18.300 17.201  1.00 4.23  4   E 1 
HETATM 3242 O  O5  . MAN E 5 .   ? -24.581 -18.599 16.831  1.00 8.59  4   E 1 
HETATM 3243 O  O6  . MAN E 5 .   ? -25.833 -17.018 14.993  1.00 9.53  4   E 1 
HETATM 3244 C  C1  . MAN E 5 .   ? -24.100 -16.524 20.165  1.00 5.04  5   E 1 
HETATM 3245 C  C2  . MAN E 5 .   ? -24.342 -15.015 20.200  1.00 6.87  5   E 1 
HETATM 3246 C  C3  . MAN E 5 .   ? -23.792 -14.397 18.914  1.00 13.05 5   E 1 
HETATM 3247 C  C4  . MAN E 5 .   ? -22.338 -14.781 18.723  1.00 17.75 5   E 1 
HETATM 3248 C  C5  . MAN E 5 .   ? -22.162 -16.297 18.782  1.00 22.59 5   E 1 
HETATM 3249 C  C6  . MAN E 5 .   ? -20.720 -16.713 18.748  1.00 16.19 5   E 1 
HETATM 3250 O  O2  . MAN E 5 .   ? -23.683 -14.433 21.309  1.00 6.53  5   E 1 
HETATM 3251 O  O3  . MAN E 5 .   ? -23.920 -12.987 18.963  1.00 8.72  5   E 1 
HETATM 3252 O  O4  . MAN E 5 .   ? -21.885 -14.304 17.477  1.00 20.55 5   E 1 
HETATM 3253 O  O5  . MAN E 5 .   ? -22.749 -16.814 19.995  1.00 12.92 5   E 1 
HETATM 3254 O  O6  . MAN E 5 .   ? -20.657 -18.138 18.803  1.00 9.41  5   E 1 
HETATM 3255 C  C1  . MAN E 5 .   ? -25.894 -16.692 13.642  1.00 13.22 6   E 1 
HETATM 3256 C  C2  . MAN E 5 .   ? -25.216 -15.334 13.447  1.00 23.18 6   E 1 
HETATM 3257 C  C3  . MAN E 5 .   ? -26.023 -14.276 14.218  1.00 15.65 6   E 1 
HETATM 3258 C  C4  . MAN E 5 .   ? -27.463 -14.274 13.753  1.00 17.30 6   E 1 
HETATM 3259 C  C5  . MAN E 5 .   ? -28.028 -15.685 13.916  1.00 10.28 6   E 1 
HETATM 3260 C  C6  . MAN E 5 .   ? -29.419 -15.783 13.344  1.00 5.99  6   E 1 
HETATM 3261 O  O2  . MAN E 5 .   ? -25.252 -14.939 12.094  1.00 31.19 6   E 1 
HETATM 3262 O  O3  . MAN E 5 .   ? -25.463 -12.992 14.017  1.00 21.46 6   E 1 
HETATM 3263 O  O4  . MAN E 5 .   ? -28.217 -13.374 14.540  1.00 10.94 6   E 1 
HETATM 3264 O  O5  . MAN E 5 .   ? -27.226 -16.633 13.211  1.00 19.56 6   E 1 
HETATM 3265 O  O6  . MAN E 5 .   ? -29.336 -15.522 11.954  1.00 7.31  6   E 1 
HETATM 3266 C  C1  . MAN E 5 .   ? -24.185 -15.419 11.316  1.00 24.93 7   E 1 
HETATM 3267 C  C2  . MAN E 5 .   ? -24.052 -14.538 10.084  1.00 25.76 7   E 1 
HETATM 3268 C  C3  . MAN E 5 .   ? -25.264 -14.757 9.177   1.00 24.43 7   E 1 
HETATM 3269 C  C4  . MAN E 5 .   ? -25.455 -16.234 8.868   1.00 21.03 7   E 1 
HETATM 3270 C  C5  . MAN E 5 .   ? -25.514 -17.032 10.158  1.00 20.31 7   E 1 
HETATM 3271 C  C6  . MAN E 5 .   ? -25.553 -18.528 9.892   1.00 8.56  7   E 1 
HETATM 3272 O  O2  . MAN E 5 .   ? -22.895 -14.917 9.359   1.00 26.80 7   E 1 
HETATM 3273 O  O3  . MAN E 5 .   ? -25.109 -14.027 7.982   1.00 22.64 7   E 1 
HETATM 3274 O  O4  . MAN E 5 .   ? -26.643 -16.421 8.150   1.00 17.13 7   E 1 
HETATM 3275 O  O5  . MAN E 5 .   ? -24.358 -16.788 10.959  1.00 31.05 7   E 1 
HETATM 3276 O  O6  . MAN E 5 .   ? -25.746 -19.223 11.111  1.00 7.06  7   E 1 
HETATM 3277 C  C1  . MAN E 5 .   ? -30.561 -15.703 11.277  1.00 4.69  8   E 1 
HETATM 3278 C  C2  . MAN E 5 .   ? -30.188 -15.762 9.803   1.00 5.03  8   E 1 
HETATM 3279 C  C3  . MAN E 5 .   ? -29.675 -14.395 9.355   1.00 7.67  8   E 1 
HETATM 3280 C  C4  . MAN E 5 .   ? -30.645 -13.301 9.706   1.00 7.73  8   E 1 
HETATM 3281 C  C5  . MAN E 5 .   ? -30.986 -13.366 11.197  1.00 8.27  8   E 1 
HETATM 3282 C  C6  . MAN E 5 .   ? -32.048 -12.355 11.553  1.00 5.81  8   E 1 
HETATM 3283 O  O2  . MAN E 5 .   ? -31.344 -16.086 9.019   1.00 5.57  8   E 1 
HETATM 3284 O  O3  . MAN E 5 .   ? -29.418 -14.401 7.969   1.00 8.12  8   E 1 
HETATM 3285 O  O4  . MAN E 5 .   ? -30.089 -12.038 9.431   1.00 10.68 8   E 1 
HETATM 3286 O  O5  . MAN E 5 .   ? -31.481 -14.663 11.537  1.00 8.16  8   E 1 
HETATM 3287 O  O6  . MAN E 5 .   ? -32.263 -12.382 12.945  1.00 3.79  8   E 1 
#
