# Supplementary material for: Theoretical Study of Sphingomyelinases from Entamoeba histolytica and Trichomonas vaginalis Sheds Light on the Evolution of Enzymes Needed for Survival and Colonization
Source: Pathogens. 2025 Jan 5;14(1):32. doi: 10.3390/pathogens14010032 (PMC11768322; doi:10.3390/pathogens14010032)
Supplement: Supplementary file 1 [file pathogens-14-00032-s001.zip › Supplementary structural Files/CIF files aSMase6/aSmase6 dimers/aSmase6 dimer 2xCo/fold_smasagnosignoctermgly2co_model_4.cif]

# By using this file you agree to the legally binding terms of use found at alphafoldserver.com/output-terms
data_f15ee63a61e996c
#
_entry.id f15ee63a61e996c
#
loop_
_atom_type.symbol
C  
CO 
N  
O  
S  
#
loop_
_audit_author.name
_audit_author.pdbx_ordinal
"Google DeepMind" 1 
"Isomorphic Labs" 2 
#
_audit_conform.dict_location https://raw.githubusercontent.com/ihmwg/ModelCIF/master/dist/mmcif_ma.dic
_audit_conform.dict_name     mmcif_ma.dic
_audit_conform.dict_version  1.4.5
#
loop_
_chem_comp.formula
_chem_comp.formula_weight
_chem_comp.id
_chem_comp.mon_nstd_flag
_chem_comp.name
_chem_comp.pdbx_smiles
_chem_comp.pdbx_synonyms
_chem_comp.type
"C3 H7 N O2"    89.093  ALA y ALANINE                                  C[C@H](N)C(O)=O                                  ?                                     "L-PEPTIDE LINKING"           
"C6 H15 N4 O2"  175.209 ARG y ARGININE                                 N[C@@H](CCCNC(N)=[NH2+])C(O)=O                   ?                                     "L-PEPTIDE LINKING"           
"C4 H8 N2 O3"   132.118 ASN y ASPARAGINE                               N[C@@H](CC(N)=O)C(O)=O                           ?                                     "L-PEPTIDE LINKING"           
"C4 H7 N O4"    133.103 ASP y "ASPARTIC ACID"                          N[C@@H](CC(O)=O)C(O)=O                           ?                                     "L-PEPTIDE LINKING"           
Co              58.933  CO  . "COBALT (II) ION"                        "[Co++]"                                         ?                                     NON-POLYMER                   
"C3 H7 N O2 S"  121.158 CYS y CYSTEINE                                 N[C@@H](CS)C(O)=O                                ?                                     "L-PEPTIDE LINKING"           
"C5 H10 N2 O3"  146.144 GLN y GLUTAMINE                                N[C@@H](CCC(N)=O)C(O)=O                          ?                                     "L-PEPTIDE LINKING"           
"C5 H9 N O4"    147.129 GLU y "GLUTAMIC ACID"                          N[C@@H](CCC(O)=O)C(O)=O                          ?                                     "L-PEPTIDE LINKING"           
"C2 H5 N O2"    75.067  GLY y GLYCINE                                  NCC(O)=O                                         ?                                     "PEPTIDE LINKING"             
"C6 H10 N3 O2"  156.162 HIS y HISTIDINE                                N[C@@H](Cc1c[nH]c[nH+]1)C(O)=O                   ?                                     "L-PEPTIDE LINKING"           
"C6 H13 N O2"   131.173 ILE y ISOLEUCINE                               CC[C@H](C)[C@H](N)C(O)=O                         ?                                     "L-PEPTIDE LINKING"           
"C6 H13 N O2"   131.173 LEU y LEUCINE                                  CC(C)C[C@H](N)C(O)=O                             ?                                     "L-PEPTIDE LINKING"           
"C6 H15 N2 O2"  147.195 LYS y LYSINE                                   N[C@@H](CCCC[NH3+])C(O)=O                        ?                                     "L-PEPTIDE LINKING"           
"C6 H12 O6"     180.156 MAN y alpha-D-mannopyranose                    OC[C@H]1O[C@H](O)[C@@H](O)[C@@H](O)[C@@H]1O      "alpha-D-mannose; D-mannose; mannose" "D-saccharide, alpha linking" 
"C5 H11 N O2 S" 149.211 MET y METHIONINE                               CSCC[C@H](N)C(O)=O                               ?                                     "L-PEPTIDE LINKING"           
"C8 H15 N O6"   221.208 NAG y 2-acetamido-2-deoxy-beta-D-glucopyranose CC(=O)N[C@H]1[C@H](O)O[C@H](CO)[C@@H](O)[C@@H]1O 
;N-acetyl-beta-D-glucosamine; 2-acetamido-2-deoxy-beta-D-glucose; 2-acetamido-2-deoxy-D-glucose;
2-acetamido-2-deoxy-glucose; N-ACETYL-D-GLUCOSAMINE
;
"D-saccharide, beta linking"  
"C9 H11 N O2"   165.189 PHE y PHENYLALANINE                            N[C@@H](Cc1ccccc1)C(O)=O                         ?                                     "L-PEPTIDE LINKING"           
"C5 H9 N O2"    115.130 PRO y PROLINE                                  OC(=O)[C@@H]1CCCN1                               ?                                     "L-PEPTIDE LINKING"           
"C3 H7 N O3"    105.093 SER y SERINE                                   N[C@@H](CO)C(O)=O                                ?                                     "L-PEPTIDE LINKING"           
"C4 H9 N O3"    119.119 THR y THREONINE                                C[C@@H](O)[C@H](N)C(O)=O                         ?                                     "L-PEPTIDE LINKING"           
"C11 H12 N2 O2" 204.225 TRP y TRYPTOPHAN                               N[C@@H](Cc1c[nH]c2ccccc12)C(O)=O                 ?                                     "L-PEPTIDE LINKING"           
"C9 H11 N O3"   181.189 TYR y TYROSINE                                 N[C@@H](Cc1ccc(O)cc1)C(O)=O                      ?                                     "L-PEPTIDE LINKING"           
"C5 H11 N O2"   117.146 VAL y VALINE                                   CC(C)[C@H](N)C(O)=O                              ?                                     "L-PEPTIDE LINKING"           
#
_citation.book_publisher          ?
_citation.country                 UK
_citation.id                      primary
_citation.journal_full            Nature
_citation.journal_id_ASTM         NATUAS
_citation.journal_id_CSD          0006
_citation.journal_id_ISSN         0028-0836
_citation.journal_volume          ?
_citation.page_first              ?
_citation.page_last               ?
_citation.pdbx_database_id_DOI    ?
_citation.pdbx_database_id_PubMed ?
_citation.title                   "Accurate structure prediction of biomolecular interactions with AlphaFold 3"
_citation.year                    2024
#
loop_
_citation_author.citation_id
_citation_author.name
_citation_author.ordinal
primary "Google DeepMind" 1 
primary "Isomorphic Labs" 2 
#
loop_
_entity.id
_entity.pdbx_description
_entity.type
1 . polymer     
2 . non-polymer 
3 . non-polymer 
4 . branched    
5 . branched    
#
_entity_poly.entity_id      1
_entity_poly.pdbx_strand_id A
_entity_poly.type           polypeptide(L)
#
loop_
_entity_poly_seq.entity_id
_entity_poly_seq.hetero
_entity_poly_seq.mon_id
_entity_poly_seq.num
1 n PHE 1   
1 n GLU 2   
1 n MET 3   
1 n TRP 4   
1 n GLN 5   
1 n LEU 6   
1 n THR 7   
1 n ASP 8   
1 n ILE 9   
1 n HIS 10  
1 n LEU 11  
1 n ASP 12  
1 n PRO 13  
1 n MET 14  
1 n TYR 15  
1 n THR 16  
1 n VAL 17  
1 n GLY 18  
1 n SER 19  
1 n ASP 20  
1 n PRO 21  
1 n LEU 22  
1 n LYS 23  
1 n LEU 24  
1 n CYS 25  
1 n ARG 26  
1 n GLU 27  
1 n GLY 28  
1 n LYS 29  
1 n GLY 30  
1 n ASN 31  
1 n ALA 32  
1 n GLY 33  
1 n LYS 34  
1 n TYR 35  
1 n GLY 36  
1 n ASP 37  
1 n TYR 38  
1 n SER 39  
1 n CYS 40  
1 n ASP 41  
1 n ALA 42  
1 n ASN 43  
1 n MET 44  
1 n ALA 45  
1 n LEU 46  
1 n LEU 47  
1 n ASP 48  
1 n SER 49  
1 n LEU 50  
1 n VAL 51  
1 n LYS 52  
1 n PHE 53  
1 n ILE 54  
1 n LYS 55  
1 n ARG 56  
1 n ASN 57  
1 n THR 58  
1 n ASP 59  
1 n VAL 60  
1 n ASN 61  
1 n GLY 62  
1 n LYS 63  
1 n VAL 64  
1 n MET 65  
1 n VAL 66  
1 n TYR 67  
1 n ASN 68  
1 n GLY 69  
1 n ASP 70  
1 n ILE 71  
1 n VAL 72  
1 n SER 73  
1 n ARG 74  
1 n ALA 75  
1 n ILE 76  
1 n PRO 77  
1 n LYS 78  
1 n TYR 79  
1 n ASN 80  
1 n LEU 81  
1 n ASP 82  
1 n TYR 83  
1 n VAL 84  
1 n LYS 85  
1 n GLN 86  
1 n SER 87  
1 n ILE 88  
1 n VAL 89  
1 n ASN 90  
1 n ALA 91  
1 n THR 92  
1 n ALA 93  
1 n LEU 94  
1 n LEU 95  
1 n LYS 96  
1 n LYS 97  
1 n PHE 98  
1 n GLU 99  
1 n ASP 100 
1 n PHE 101 
1 n PHE 102 
1 n ILE 103 
1 n ILE 104 
1 n PRO 105 
1 n MET 106 
1 n LEU 107 
1 n GLY 108 
1 n ASN 109 
1 n HIS 110 
1 n ASP 111 
1 n VAL 112 
1 n TYR 113 
1 n PRO 114 
1 n ALA 115 
1 n ASN 116 
1 n GLN 117 
1 n MET 118 
1 n ALA 119 
1 n ILE 120 
1 n ASN 121 
1 n SER 122 
1 n GLN 123 
1 n TRP 124 
1 n ILE 125 
1 n PHE 126 
1 n GLN 127 
1 n PHE 128 
1 n ALA 129 
1 n ALA 130 
1 n GLU 131 
1 n GLN 132 
1 n PHE 133 
1 n ALA 134 
1 n PRO 135 
1 n PHE 136 
1 n LEU 137 
1 n SER 138 
1 n GLN 139 
1 n ASN 140 
1 n ALA 141 
1 n ILE 142 
1 n GLU 143 
1 n SER 144 
1 n PHE 145 
1 n LYS 146 
1 n HIS 147 
1 n GLY 148 
1 n GLY 149 
1 n TYR 150 
1 n TYR 151 
1 n THR 152 
1 n MET 153 
1 n PRO 154 
1 n PHE 155 
1 n PRO 156 
1 n ALA 157 
1 n HIS 158 
1 n LEU 159 
1 n GLY 160 
1 n ILE 161 
1 n LYS 162 
1 n VAL 163 
1 n PRO 164 
1 n LEU 165 
1 n ASN 166 
1 n ALA 167 
1 n VAL 168 
1 n VAL 169 
1 n LEU 170 
1 n ASN 171 
1 n THR 172 
1 n VAL 173 
1 n LEU 174 
1 n TYR 175 
1 n TYR 176 
1 n ASN 177 
1 n TYR 178 
1 n ASN 179 
1 n LYS 180 
1 n GLN 181 
1 n THR 182 
1 n MET 183 
1 n ASP 184 
1 n SER 185 
1 n THR 186 
1 n ASP 187 
1 n PRO 188 
1 n LEU 189 
1 n GLY 190 
1 n GLN 191 
1 n PHE 192 
1 n GLU 193 
1 n TRP 194 
1 n PHE 195 
1 n LYS 196 
1 n THR 197 
1 n VAL 198 
1 n MET 199 
1 n ASP 200 
1 n GLY 201 
1 n TYR 202 
1 n ARG 203 
1 n LYS 204 
1 n THR 205 
1 n GLY 206 
1 n GLN 207 
1 n ARG 208 
1 n ALA 209 
1 n ILE 210 
1 n VAL 211 
1 n SER 212 
1 n MET 213 
1 n HIS 214 
1 n ILE 215 
1 n CYS 216 
1 n PRO 217 
1 n GLY 218 
1 n VAL 219 
1 n ALA 220 
1 n GLU 221 
1 n ARG 222 
1 n PHE 223 
1 n ASN 224 
1 n TYR 225 
1 n SER 226 
1 n ASP 227 
1 n GLN 228 
1 n LEU 229 
1 n TYR 230 
1 n PRO 231 
1 n GLN 232 
1 n TYR 233 
1 n ASN 234 
1 n ASP 235 
1 n ARG 236 
1 n LEU 237 
1 n VAL 238 
1 n ASP 239 
1 n SER 240 
1 n LEU 241 
1 n ALA 242 
1 n GLU 243 
1 n TYR 244 
1 n ASN 245 
1 n ASP 246 
1 n VAL 247 
1 n ILE 248 
1 n LEU 249 
1 n GLY 250 
1 n VAL 251 
1 n LEU 252 
1 n CYS 253 
1 n GLY 254 
1 n HIS 255 
1 n LEU 256 
1 n HIS 257 
1 n THR 258 
1 n ASP 259 
1 n THR 260 
1 n PHE 261 
1 n ARG 262 
1 n ILE 263 
1 n LEU 264 
1 n SER 265 
1 n LYS 266 
1 n GLY 267 
1 n ASN 268 
1 n LYS 269 
1 n LYS 270 
1 n VAL 271 
1 n MET 272 
1 n ALA 273 
1 n PHE 274 
1 n ILE 275 
1 n GLY 276 
1 n PRO 277 
1 n SER 278 
1 n VAL 279 
1 n ASP 280 
1 n THR 281 
1 n TRP 282 
1 n LEU 283 
1 n GLY 284 
1 n THR 285 
1 n SER 286 
1 n PRO 287 
1 n SER 288 
1 n ILE 289 
1 n ARG 290 
1 n LYS 291 
1 n TYR 292 
1 n ASP 293 
1 n VAL 294 
1 n GLY 295 
1 n ASN 296 
1 n GLY 297 
1 n GLN 298 
1 n GLY 299 
1 n TYR 300 
1 n MET 301 
1 n LYS 302 
1 n GLU 303 
1 n PHE 304 
1 n LYS 305 
1 n ASN 306 
1 n TYR 307 
1 n HIS 308 
1 n PHE 309 
1 n GLN 310 
1 n LEU 311 
1 n ARG 312 
1 n PRO 313 
1 n LYS 314 
1 n LYS 315 
1 n ASP 316 
1 n LYS 317 
1 n LEU 318 
1 n LYS 319 
1 n PRO 320 
1 n LYS 321 
1 n THR 322 
1 n THR 323 
1 n ILE 324 
1 n LYS 325 
1 n GLN 326 
1 n PRO 327 
1 n SER 328 
1 n ASP 329 
1 n GLY 330 
1 n PHE 331 
1 n ASN 332 
1 n LYS 333 
1 n TRP 334 
1 n LYS 335 
1 n PHE 336 
1 n ASN 337 
1 n TYR 338 
1 n GLY 339 
1 n SER 340 
1 n SER 341 
1 n SER 342 
1 n GLU 343 
1 n TYR 344 
1 n GLY 345 
1 n LEU 346 
1 n LYS 347 
1 n GLU 348 
1 n LEU 349 
1 n SER 350 
1 n PRO 351 
1 n LYS 352 
1 n GLU 353 
1 n PHE 354 
1 n GLU 355 
1 n ILE 356 
1 n LEU 357 
1 n ALA 358 
1 n ALA 359 
1 n ARG 360 
1 n MET 361 
1 n ASP 362 
1 n LYS 363 
1 n ASP 364 
1 n LEU 365 
1 n GLN 366 
1 n LEU 367 
1 n PHE 368 
1 n ASN 369 
1 n LYS 370 
1 n TYR 371 
1 n HIS 372 
1 n LEU 373 
1 n HIS 374 
1 n PHE 375 
1 n ARG 376 
1 n ALA 377 
1 n ASP 378 
1 n THR 379 
1 n PRO 380 
1 n GLY 381 
1 n PHE 382 
1 n THR 383 
#
_ma_data.content_type "model coordinates"
_ma_data.id           1
_ma_data.name         Model
#
_ma_model_list.data_id          1
_ma_model_list.model_group_id   1
_ma_model_list.model_group_name "AlphaFold-beta-20231127 (7a14c934-fe78-43c1-a552-7fb305b0ebd1 @ 2024-09-02 08:23:42)"
_ma_model_list.model_id         1
_ma_model_list.model_name       "Top ranked model"
_ma_model_list.model_type       "Ab initio model"
_ma_model_list.ordinal_id       1
#
loop_
_ma_protocol_step.method_type
_ma_protocol_step.ordinal_id
_ma_protocol_step.protocol_id
_ma_protocol_step.step_id
"coevolution MSA" 1 1 1 
"template search" 2 1 2 
modeling          3 1 3 
#
loop_
_ma_qa_metric.id
_ma_qa_metric.mode
_ma_qa_metric.name
_ma_qa_metric.software_group_id
_ma_qa_metric.type
1 global pLDDT 1 pLDDT 
2 local  pLDDT 1 pLDDT 
#
_ma_qa_metric_global.metric_id    1
_ma_qa_metric_global.metric_value 89.59
_ma_qa_metric_global.model_id     1
_ma_qa_metric_global.ordinal_id   1
#
_ma_software_group.group_id    1
_ma_software_group.ordinal_id  1
_ma_software_group.software_id 1
#
loop_
_ma_target_entity.data_id
_ma_target_entity.entity_id
_ma_target_entity.origin
1 1 . 
1 2 . 
1 3 . 
1 4 . 
1 5 . 
#
loop_
_ma_target_entity_instance.asym_id
_ma_target_entity_instance.details
_ma_target_entity_instance.entity_id
A . 1 
B . 2 
C . 3 
D . 4 
E . 5 
#
loop_
_pdbx_branch_scheme.asym_id
_pdbx_branch_scheme.auth_asym_id
_pdbx_branch_scheme.auth_seq_num
_pdbx_branch_scheme.entity_id
_pdbx_branch_scheme.hetero
_pdbx_branch_scheme.mon_id
_pdbx_branch_scheme.num
_pdbx_branch_scheme.pdb_asym_id
_pdbx_branch_scheme.pdb_ins_code
_pdbx_branch_scheme.pdb_seq_num
D D 1 4 n NAG 1 D . 1 
D D 2 4 n NAG 2 D . 2 
D D 3 4 n MAN 3 D . 3 
D D 4 4 n MAN 4 D . 4 
D D 5 4 n MAN 5 D . 5 
D D 6 4 n MAN 6 D . 6 
D D 7 4 n MAN 7 D . 7 
D D 8 4 n MAN 8 D . 8 
E E 1 5 n NAG 1 E . 1 
E E 2 5 n NAG 2 E . 2 
E E 3 5 n MAN 3 E . 3 
E E 4 5 n MAN 4 E . 4 
E E 5 5 n MAN 5 E . 5 
E E 6 5 n MAN 6 E . 6 
E E 7 5 n MAN 7 E . 7 
E E 8 5 n MAN 8 E . 8 
#
loop_
_pdbx_data_usage.details
_pdbx_data_usage.id
_pdbx_data_usage.type
_pdbx_data_usage.url
;NON-COMMERCIAL USE ONLY, BY USING THIS FILE YOU AGREE TO THE TERMS OF USE FOUND
AT alphafoldserver.com/output-terms.
;
1 license    ? 
;THE INFORMATION IS NOT INTENDED FOR, HAS NOT BEEN VALIDATED FOR, AND IS NOT
APPROVED FOR CLINICAL USE. IT SHOULD NOT BE USED FOR CLINICAL PURPOSE OR RELIED
ON FOR MEDICAL OR OTHER PROFESSIONAL ADVICE. IT IS THEORETICAL MODELLING ONLY
AND CAUTION SHOULD BE EXERCISED IN ITS USE. IT IS PROVIDED "AS-IS" WITHOUT ANY
WARRANTY OF ANY KIND, WHETHER EXPRESSED OR IMPLIED. NO WARRANTY IS GIVEN THAT
USE OF THE INFORMATION SHALL NOT INFRINGE THE RIGHTS OF ANY THIRD PARTY.
;
2 disclaimer ? 
#
loop_
_pdbx_nonpoly_scheme.asym_id
_pdbx_nonpoly_scheme.auth_seq_num
_pdbx_nonpoly_scheme.entity_id
_pdbx_nonpoly_scheme.mon_id
_pdbx_nonpoly_scheme.pdb_ins_code
_pdbx_nonpoly_scheme.pdb_seq_num
_pdbx_nonpoly_scheme.pdb_strand_id
B 1 2 CO . 1 B 
C 1 3 CO . 1 C 
#
loop_
_pdbx_poly_seq_scheme.asym_id
_pdbx_poly_seq_scheme.auth_seq_num
_pdbx_poly_seq_scheme.entity_id
_pdbx_poly_seq_scheme.hetero
_pdbx_poly_seq_scheme.mon_id
_pdbx_poly_seq_scheme.pdb_ins_code
_pdbx_poly_seq_scheme.pdb_seq_num
_pdbx_poly_seq_scheme.pdb_strand_id
_pdbx_poly_seq_scheme.seq_id
A 1   1 n PHE . 1   A 1   
A 2   1 n GLU . 2   A 2   
A 3   1 n MET . 3   A 3   
A 4   1 n TRP . 4   A 4   
A 5   1 n GLN . 5   A 5   
A 6   1 n LEU . 6   A 6   
A 7   1 n THR . 7   A 7   
A 8   1 n ASP . 8   A 8   
A 9   1 n ILE . 9   A 9   
A 10  1 n HIS . 10  A 10  
A 11  1 n LEU . 11  A 11  
A 12  1 n ASP . 12  A 12  
A 13  1 n PRO . 13  A 13  
A 14  1 n MET . 14  A 14  
A 15  1 n TYR . 15  A 15  
A 16  1 n THR . 16  A 16  
A 17  1 n VAL . 17  A 17  
A 18  1 n GLY . 18  A 18  
A 19  1 n SER . 19  A 19  
A 20  1 n ASP . 20  A 20  
A 21  1 n PRO . 21  A 21  
A 22  1 n LEU . 22  A 22  
A 23  1 n LYS . 23  A 23  
A 24  1 n LEU . 24  A 24  
A 25  1 n CYS . 25  A 25  
A 26  1 n ARG . 26  A 26  
A 27  1 n GLU . 27  A 27  
A 28  1 n GLY . 28  A 28  
A 29  1 n LYS . 29  A 29  
A 30  1 n GLY . 30  A 30  
A 31  1 n ASN . 31  A 31  
A 32  1 n ALA . 32  A 32  
A 33  1 n GLY . 33  A 33  
A 34  1 n LYS . 34  A 34  
A 35  1 n TYR . 35  A 35  
A 36  1 n GLY . 36  A 36  
A 37  1 n ASP . 37  A 37  
A 38  1 n TYR . 38  A 38  
A 39  1 n SER . 39  A 39  
A 40  1 n CYS . 40  A 40  
A 41  1 n ASP . 41  A 41  
A 42  1 n ALA . 42  A 42  
A 43  1 n ASN . 43  A 43  
A 44  1 n MET . 44  A 44  
A 45  1 n ALA . 45  A 45  
A 46  1 n LEU . 46  A 46  
A 47  1 n LEU . 47  A 47  
A 48  1 n ASP . 48  A 48  
A 49  1 n SER . 49  A 49  
A 50  1 n LEU . 50  A 50  
A 51  1 n VAL . 51  A 51  
A 52  1 n LYS . 52  A 52  
A 53  1 n PHE . 53  A 53  
A 54  1 n ILE . 54  A 54  
A 55  1 n LYS . 55  A 55  
A 56  1 n ARG . 56  A 56  
A 57  1 n ASN . 57  A 57  
A 58  1 n THR . 58  A 58  
A 59  1 n ASP . 59  A 59  
A 60  1 n VAL . 60  A 60  
A 61  1 n ASN . 61  A 61  
A 62  1 n GLY . 62  A 62  
A 63  1 n LYS . 63  A 63  
A 64  1 n VAL . 64  A 64  
A 65  1 n MET . 65  A 65  
A 66  1 n VAL . 66  A 66  
A 67  1 n TYR . 67  A 67  
A 68  1 n ASN . 68  A 68  
A 69  1 n GLY . 69  A 69  
A 70  1 n ASP . 70  A 70  
A 71  1 n ILE . 71  A 71  
A 72  1 n VAL . 72  A 72  
A 73  1 n SER . 73  A 73  
A 74  1 n ARG . 74  A 74  
A 75  1 n ALA . 75  A 75  
A 76  1 n ILE . 76  A 76  
A 77  1 n PRO . 77  A 77  
A 78  1 n LYS . 78  A 78  
A 79  1 n TYR . 79  A 79  
A 80  1 n ASN . 80  A 80  
A 81  1 n LEU . 81  A 81  
A 82  1 n ASP . 82  A 82  
A 83  1 n TYR . 83  A 83  
A 84  1 n VAL . 84  A 84  
A 85  1 n LYS . 85  A 85  
A 86  1 n GLN . 86  A 86  
A 87  1 n SER . 87  A 87  
A 88  1 n ILE . 88  A 88  
A 89  1 n VAL . 89  A 89  
A 90  1 n ASN . 90  A 90  
A 91  1 n ALA . 91  A 91  
A 92  1 n THR . 92  A 92  
A 93  1 n ALA . 93  A 93  
A 94  1 n LEU . 94  A 94  
A 95  1 n LEU . 95  A 95  
A 96  1 n LYS . 96  A 96  
A 97  1 n LYS . 97  A 97  
A 98  1 n PHE . 98  A 98  
A 99  1 n GLU . 99  A 99  
A 100 1 n ASP . 100 A 100 
A 101 1 n PHE . 101 A 101 
A 102 1 n PHE . 102 A 102 
A 103 1 n ILE . 103 A 103 
A 104 1 n ILE . 104 A 104 
A 105 1 n PRO . 105 A 105 
A 106 1 n MET . 106 A 106 
A 107 1 n LEU . 107 A 107 
A 108 1 n GLY . 108 A 108 
A 109 1 n ASN . 109 A 109 
A 110 1 n HIS . 110 A 110 
A 111 1 n ASP . 111 A 111 
A 112 1 n VAL . 112 A 112 
A 113 1 n TYR . 113 A 113 
A 114 1 n PRO . 114 A 114 
A 115 1 n ALA . 115 A 115 
A 116 1 n ASN . 116 A 116 
A 117 1 n GLN . 117 A 117 
A 118 1 n MET . 118 A 118 
A 119 1 n ALA . 119 A 119 
A 120 1 n ILE . 120 A 120 
A 121 1 n ASN . 121 A 121 
A 122 1 n SER . 122 A 122 
A 123 1 n GLN . 123 A 123 
A 124 1 n TRP . 124 A 124 
A 125 1 n ILE . 125 A 125 
A 126 1 n PHE . 126 A 126 
A 127 1 n GLN . 127 A 127 
A 128 1 n PHE . 128 A 128 
A 129 1 n ALA . 129 A 129 
A 130 1 n ALA . 130 A 130 
A 131 1 n GLU . 131 A 131 
A 132 1 n GLN . 132 A 132 
A 133 1 n PHE . 133 A 133 
A 134 1 n ALA . 134 A 134 
A 135 1 n PRO . 135 A 135 
A 136 1 n PHE . 136 A 136 
A 137 1 n LEU . 137 A 137 
A 138 1 n SER . 138 A 138 
A 139 1 n GLN . 139 A 139 
A 140 1 n ASN . 140 A 140 
A 141 1 n ALA . 141 A 141 
A 142 1 n ILE . 142 A 142 
A 143 1 n GLU . 143 A 143 
A 144 1 n SER . 144 A 144 
A 145 1 n PHE . 145 A 145 
A 146 1 n LYS . 146 A 146 
A 147 1 n HIS . 147 A 147 
A 148 1 n GLY . 148 A 148 
A 149 1 n GLY . 149 A 149 
A 150 1 n TYR . 150 A 150 
A 151 1 n TYR . 151 A 151 
A 152 1 n THR . 152 A 152 
A 153 1 n MET . 153 A 153 
A 154 1 n PRO . 154 A 154 
A 155 1 n PHE . 155 A 155 
A 156 1 n PRO . 156 A 156 
A 157 1 n ALA . 157 A 157 
A 158 1 n HIS . 158 A 158 
A 159 1 n LEU . 159 A 159 
A 160 1 n GLY . 160 A 160 
A 161 1 n ILE . 161 A 161 
A 162 1 n LYS . 162 A 162 
A 163 1 n VAL . 163 A 163 
A 164 1 n PRO . 164 A 164 
A 165 1 n LEU . 165 A 165 
A 166 1 n ASN . 166 A 166 
A 167 1 n ALA . 167 A 167 
A 168 1 n VAL . 168 A 168 
A 169 1 n VAL . 169 A 169 
A 170 1 n LEU . 170 A 170 
A 171 1 n ASN . 171 A 171 
A 172 1 n THR . 172 A 172 
A 173 1 n VAL . 173 A 173 
A 174 1 n LEU . 174 A 174 
A 175 1 n TYR . 175 A 175 
A 176 1 n TYR . 176 A 176 
A 177 1 n ASN . 177 A 177 
A 178 1 n TYR . 178 A 178 
A 179 1 n ASN . 179 A 179 
A 180 1 n LYS . 180 A 180 
A 181 1 n GLN . 181 A 181 
A 182 1 n THR . 182 A 182 
A 183 1 n MET . 183 A 183 
A 184 1 n ASP . 184 A 184 
A 185 1 n SER . 185 A 185 
A 186 1 n THR . 186 A 186 
A 187 1 n ASP . 187 A 187 
A 188 1 n PRO . 188 A 188 
A 189 1 n LEU . 189 A 189 
A 190 1 n GLY . 190 A 190 
A 191 1 n GLN . 191 A 191 
A 192 1 n PHE . 192 A 192 
A 193 1 n GLU . 193 A 193 
A 194 1 n TRP . 194 A 194 
A 195 1 n PHE . 195 A 195 
A 196 1 n LYS . 196 A 196 
A 197 1 n THR . 197 A 197 
A 198 1 n VAL . 198 A 198 
A 199 1 n MET . 199 A 199 
A 200 1 n ASP . 200 A 200 
A 201 1 n GLY . 201 A 201 
A 202 1 n TYR . 202 A 202 
A 203 1 n ARG . 203 A 203 
A 204 1 n LYS . 204 A 204 
A 205 1 n THR . 205 A 205 
A 206 1 n GLY . 206 A 206 
A 207 1 n GLN . 207 A 207 
A 208 1 n ARG . 208 A 208 
A 209 1 n ALA . 209 A 209 
A 210 1 n ILE . 210 A 210 
A 211 1 n VAL . 211 A 211 
A 212 1 n SER . 212 A 212 
A 213 1 n MET . 213 A 213 
A 214 1 n HIS . 214 A 214 
A 215 1 n ILE . 215 A 215 
A 216 1 n CYS . 216 A 216 
A 217 1 n PRO . 217 A 217 
A 218 1 n GLY . 218 A 218 
A 219 1 n VAL . 219 A 219 
A 220 1 n ALA . 220 A 220 
A 221 1 n GLU . 221 A 221 
A 222 1 n ARG . 222 A 222 
A 223 1 n PHE . 223 A 223 
A 224 1 n ASN . 224 A 224 
A 225 1 n TYR . 225 A 225 
A 226 1 n SER . 226 A 226 
A 227 1 n ASP . 227 A 227 
A 228 1 n GLN . 228 A 228 
A 229 1 n LEU . 229 A 229 
A 230 1 n TYR . 230 A 230 
A 231 1 n PRO . 231 A 231 
A 232 1 n GLN . 232 A 232 
A 233 1 n TYR . 233 A 233 
A 234 1 n ASN . 234 A 234 
A 235 1 n ASP . 235 A 235 
A 236 1 n ARG . 236 A 236 
A 237 1 n LEU . 237 A 237 
A 238 1 n VAL . 238 A 238 
A 239 1 n ASP . 239 A 239 
A 240 1 n SER . 240 A 240 
A 241 1 n LEU . 241 A 241 
A 242 1 n ALA . 242 A 242 
A 243 1 n GLU . 243 A 243 
A 244 1 n TYR . 244 A 244 
A 245 1 n ASN . 245 A 245 
A 246 1 n ASP . 246 A 246 
A 247 1 n VAL . 247 A 247 
A 248 1 n ILE . 248 A 248 
A 249 1 n LEU . 249 A 249 
A 250 1 n GLY . 250 A 250 
A 251 1 n VAL . 251 A 251 
A 252 1 n LEU . 252 A 252 
A 253 1 n CYS . 253 A 253 
A 254 1 n GLY . 254 A 254 
A 255 1 n HIS . 255 A 255 
A 256 1 n LEU . 256 A 256 
A 257 1 n HIS . 257 A 257 
A 258 1 n THR . 258 A 258 
A 259 1 n ASP . 259 A 259 
A 260 1 n THR . 260 A 260 
A 261 1 n PHE . 261 A 261 
A 262 1 n ARG . 262 A 262 
A 263 1 n ILE . 263 A 263 
A 264 1 n LEU . 264 A 264 
A 265 1 n SER . 265 A 265 
A 266 1 n LYS . 266 A 266 
A 267 1 n GLY . 267 A 267 
A 268 1 n ASN . 268 A 268 
A 269 1 n LYS . 269 A 269 
A 270 1 n LYS . 270 A 270 
A 271 1 n VAL . 271 A 271 
A 272 1 n MET . 272 A 272 
A 273 1 n ALA . 273 A 273 
A 274 1 n PHE . 274 A 274 
A 275 1 n ILE . 275 A 275 
A 276 1 n GLY . 276 A 276 
A 277 1 n PRO . 277 A 277 
A 278 1 n SER . 278 A 278 
A 279 1 n VAL . 279 A 279 
A 280 1 n ASP . 280 A 280 
A 281 1 n THR . 281 A 281 
A 282 1 n TRP . 282 A 282 
A 283 1 n LEU . 283 A 283 
A 284 1 n GLY . 284 A 284 
A 285 1 n THR . 285 A 285 
A 286 1 n SER . 286 A 286 
A 287 1 n PRO . 287 A 287 
A 288 1 n SER . 288 A 288 
A 289 1 n ILE . 289 A 289 
A 290 1 n ARG . 290 A 290 
A 291 1 n LYS . 291 A 291 
A 292 1 n TYR . 292 A 292 
A 293 1 n ASP . 293 A 293 
A 294 1 n VAL . 294 A 294 
A 295 1 n GLY . 295 A 295 
A 296 1 n ASN . 296 A 296 
A 297 1 n GLY . 297 A 297 
A 298 1 n GLN . 298 A 298 
A 299 1 n GLY . 299 A 299 
A 300 1 n TYR . 300 A 300 
A 301 1 n MET . 301 A 301 
A 302 1 n LYS . 302 A 302 
A 303 1 n GLU . 303 A 303 
A 304 1 n PHE . 304 A 304 
A 305 1 n LYS . 305 A 305 
A 306 1 n ASN . 306 A 306 
A 307 1 n TYR . 307 A 307 
A 308 1 n HIS . 308 A 308 
A 309 1 n PHE . 309 A 309 
A 310 1 n GLN . 310 A 310 
A 311 1 n LEU . 311 A 311 
A 312 1 n ARG . 312 A 312 
A 313 1 n PRO . 313 A 313 
A 314 1 n LYS . 314 A 314 
A 315 1 n LYS . 315 A 315 
A 316 1 n ASP . 316 A 316 
A 317 1 n LYS . 317 A 317 
A 318 1 n LEU . 318 A 318 
A 319 1 n LYS . 319 A 319 
A 320 1 n PRO . 320 A 320 
A 321 1 n LYS . 321 A 321 
A 322 1 n THR . 322 A 322 
A 323 1 n THR . 323 A 323 
A 324 1 n ILE . 324 A 324 
A 325 1 n LYS . 325 A 325 
A 326 1 n GLN . 326 A 326 
A 327 1 n PRO . 327 A 327 
A 328 1 n SER . 328 A 328 
A 329 1 n ASP . 329 A 329 
A 330 1 n GLY . 330 A 330 
A 331 1 n PHE . 331 A 331 
A 332 1 n ASN . 332 A 332 
A 333 1 n LYS . 333 A 333 
A 334 1 n TRP . 334 A 334 
A 335 1 n LYS . 335 A 335 
A 336 1 n PHE . 336 A 336 
A 337 1 n ASN . 337 A 337 
A 338 1 n TYR . 338 A 338 
A 339 1 n GLY . 339 A 339 
A 340 1 n SER . 340 A 340 
A 341 1 n SER . 341 A 341 
A 342 1 n SER . 342 A 342 
A 343 1 n GLU . 343 A 343 
A 344 1 n TYR . 344 A 344 
A 345 1 n GLY . 345 A 345 
A 346 1 n LEU . 346 A 346 
A 347 1 n LYS . 347 A 347 
A 348 1 n GLU . 348 A 348 
A 349 1 n LEU . 349 A 349 
A 350 1 n SER . 350 A 350 
A 351 1 n PRO . 351 A 351 
A 352 1 n LYS . 352 A 352 
A 353 1 n GLU . 353 A 353 
A 354 1 n PHE . 354 A 354 
A 355 1 n GLU . 355 A 355 
A 356 1 n ILE . 356 A 356 
A 357 1 n LEU . 357 A 357 
A 358 1 n ALA . 358 A 358 
A 359 1 n ALA . 359 A 359 
A 360 1 n ARG . 360 A 360 
A 361 1 n MET . 361 A 361 
A 362 1 n ASP . 362 A 362 
A 363 1 n LYS . 363 A 363 
A 364 1 n ASP . 364 A 364 
A 365 1 n LEU . 365 A 365 
A 366 1 n GLN . 366 A 366 
A 367 1 n LEU . 367 A 367 
A 368 1 n PHE . 368 A 368 
A 369 1 n ASN . 369 A 369 
A 370 1 n LYS . 370 A 370 
A 371 1 n TYR . 371 A 371 
A 372 1 n HIS . 372 A 372 
A 373 1 n LEU . 373 A 373 
A 374 1 n HIS . 374 A 374 
A 375 1 n PHE . 375 A 375 
A 376 1 n ARG . 376 A 376 
A 377 1 n ALA . 377 A 377 
A 378 1 n ASP . 378 A 378 
A 379 1 n THR . 379 A 379 
A 380 1 n PRO . 380 A 380 
A 381 1 n GLY . 381 A 381 
A 382 1 n PHE . 382 A 382 
A 383 1 n THR . 383 A 383 
#
_software.classification other
_software.date           ?
_software.description    "Structure prediction"
_software.name           AlphaFold
_software.pdbx_ordinal   1
_software.type           package
_software.version        "AlphaFold-beta-20231127 (7a14c934-fe78-43c1-a552-7fb305b0ebd1 @ 2024-09-02 08:23:42)"
#
loop_
_struct_asym.entity_id
_struct_asym.id
1 A 
2 B 
3 C 
4 D 
5 E 
#
loop_
_struct_conn.conn_type_id
_struct_conn.id
_struct_conn.pdbx_ptnr1_PDB_ins_code
_struct_conn.pdbx_ptnr1_label_alt_id
_struct_conn.pdbx_ptnr2_PDB_ins_code
_struct_conn.pdbx_ptnr2_label_alt_id
_struct_conn.pdbx_role
_struct_conn.pdbx_value_order
_struct_conn.ptnr1_auth_asym_id
_struct_conn.ptnr1_auth_seq_id
_struct_conn.ptnr1_label_asym_id
_struct_conn.ptnr1_label_atom_id
_struct_conn.ptnr1_label_comp_id
_struct_conn.ptnr1_label_seq_id
_struct_conn.ptnr1_symmetry
_struct_conn.ptnr2_auth_asym_id
_struct_conn.ptnr2_auth_seq_id
_struct_conn.ptnr2_label_asym_id
_struct_conn.ptnr2_label_atom_id
_struct_conn.ptnr2_label_comp_id
_struct_conn.ptnr2_label_seq_id
_struct_conn.ptnr2_symmetry
covale covale1  ? ? ? ? ? ? D 1 D C1 NAG . 1_555 A 90  A ND2 ASN 90  1_555 
covale covale2  ? ? ? ? ? ? E 1 E C1 NAG . 1_555 A 224 A ND2 ASN 224 1_555 
covale covale3  ? ? ? ? ? ? D 1 D O4 NAG . 1_555 D 2   D C1  NAG .   1_555 
covale covale4  ? ? ? ? ? ? D 2 D O4 NAG . 1_555 D 3   D C1  MAN .   1_555 
covale covale5  ? ? ? ? ? ? D 3 D O2 MAN . 1_555 D 4   D C1  MAN .   1_555 
covale covale6  ? ? ? ? ? ? D 4 D O2 MAN . 1_555 D 5   D C1  MAN .   1_555 
covale covale7  ? ? ? ? ? ? D 4 D O6 MAN . 1_555 D 6   D C1  MAN .   1_555 
covale covale8  ? ? ? ? ? ? D 6 D O2 MAN . 1_555 D 7   D C1  MAN .   1_555 
covale covale9  ? ? ? ? ? ? D 6 D O6 MAN . 1_555 D 8   D C1  MAN .   1_555 
covale covale10 ? ? ? ? ? ? E 1 E O4 NAG . 1_555 E 2   E C1  NAG .   1_555 
covale covale11 ? ? ? ? ? ? E 2 E O4 NAG . 1_555 E 3   E C1  MAN .   1_555 
covale covale12 ? ? ? ? ? ? E 3 E O2 MAN . 1_555 E 4   E C1  MAN .   1_555 
covale covale13 ? ? ? ? ? ? E 4 E O2 MAN . 1_555 E 5   E C1  MAN .   1_555 
covale covale14 ? ? ? ? ? ? E 4 E O6 MAN . 1_555 E 6   E C1  MAN .   1_555 
covale covale15 ? ? ? ? ? ? E 6 E O2 MAN . 1_555 E 7   E C1  MAN .   1_555 
covale covale16 ? ? ? ? ? ? E 6 E O6 MAN . 1_555 E 8   E C1  MAN .   1_555 
#
_struct_conn_type.criteria  ?
_struct_conn_type.id        covale
_struct_conn_type.reference ?
#
loop_
_atom_site.group_PDB
_atom_site.id
_atom_site.type_symbol
_atom_site.label_atom_id
_atom_site.label_alt_id
_atom_site.label_comp_id
_atom_site.label_asym_id
_atom_site.label_entity_id
_atom_site.label_seq_id
_atom_site.pdbx_PDB_ins_code
_atom_site.Cartn_x
_atom_site.Cartn_y
_atom_site.Cartn_z
_atom_site.occupancy
_atom_site.B_iso_or_equiv
_atom_site.auth_seq_id
_atom_site.auth_asym_id
_atom_site.pdbx_PDB_model_num
ATOM   1    N  N   . PHE A 1 1   ? 6.505   -20.749 2.157   1.00 96.13 1   A 1 
ATOM   2    C  CA  . PHE A 1 1   ? 7.410   -19.693 2.605   1.00 97.35 1   A 1 
ATOM   3    C  C   . PHE A 1 1   ? 6.621   -18.452 3.012   1.00 97.88 1   A 1 
ATOM   4    O  O   . PHE A 1 1   ? 5.422   -18.356 2.728   1.00 97.46 1   A 1 
ATOM   5    C  CB  . PHE A 1 1   ? 8.432   -19.352 1.522   1.00 96.58 1   A 1 
ATOM   6    C  CG  . PHE A 1 1   ? 7.847   -18.671 0.305   1.00 97.30 1   A 1 
ATOM   7    C  CD1 . PHE A 1 1   ? 7.863   -17.278 0.202   1.00 96.68 1   A 1 
ATOM   8    C  CD2 . PHE A 1 1   ? 7.316   -19.400 -0.746  1.00 96.59 1   A 1 
ATOM   9    C  CE1 . PHE A 1 1   ? 7.346   -16.647 -0.924  1.00 95.57 1   A 1 
ATOM   10   C  CE2 . PHE A 1 1   ? 6.797   -18.774 -1.870  1.00 95.77 1   A 1 
ATOM   11   C  CZ  . PHE A 1 1   ? 6.813   -17.392 -1.959  1.00 96.35 1   A 1 
ATOM   12   N  N   . GLU A 1 2   ? 7.273   -17.517 3.692   1.00 98.15 2   A 1 
ATOM   13   C  CA  . GLU A 1 2   ? 6.633   -16.278 4.111   1.00 98.39 2   A 1 
ATOM   14   C  C   . GLU A 1 2   ? 7.192   -15.093 3.334   1.00 98.46 2   A 1 
ATOM   15   O  O   . GLU A 1 2   ? 8.323   -15.128 2.852   1.00 98.18 2   A 1 
ATOM   16   C  CB  . GLU A 1 2   ? 6.821   -16.068 5.616   1.00 97.90 2   A 1 
ATOM   17   C  CG  . GLU A 1 2   ? 6.139   -17.123 6.476   1.00 94.81 2   A 1 
ATOM   18   C  CD  . GLU A 1 2   ? 6.283   -16.848 7.959   1.00 92.63 2   A 1 
ATOM   19   O  OE1 . GLU A 1 2   ? 7.364   -16.402 8.385   1.00 86.45 2   A 1 
ATOM   20   O  OE2 . GLU A 1 2   ? 5.310   -17.084 8.702   1.00 85.36 2   A 1 
ATOM   21   N  N   . MET A 1 3   ? 6.381   -14.028 3.229   1.00 98.70 3   A 1 
ATOM   22   C  CA  . MET A 1 3   ? 6.768   -12.863 2.446   1.00 98.78 3   A 1 
ATOM   23   C  C   . MET A 1 3   ? 6.229   -11.578 3.061   1.00 98.88 3   A 1 
ATOM   24   O  O   . MET A 1 3   ? 5.038   -11.468 3.346   1.00 98.80 3   A 1 
ATOM   25   C  CB  . MET A 1 3   ? 6.265   -13.017 1.007   1.00 98.63 3   A 1 
ATOM   26   C  CG  . MET A 1 3   ? 6.513   -11.805 0.119   1.00 98.04 3   A 1 
ATOM   27   S  SD  . MET A 1 3   ? 6.050   -12.115 -1.601  1.00 97.28 3   A 1 
ATOM   28   C  CE  . MET A 1 3   ? 4.283   -12.334 -1.457  1.00 91.86 3   A 1 
ATOM   29   N  N   . TRP A 1 4   ? 7.107   -10.600 3.253   1.00 98.80 4   A 1 
ATOM   30   C  CA  . TRP A 1 4   ? 6.704   -9.305  3.778   1.00 98.98 4   A 1 
ATOM   31   C  C   . TRP A 1 4   ? 6.203   -8.391  2.661   1.00 98.92 4   A 1 
ATOM   32   O  O   . TRP A 1 4   ? 6.702   -8.441  1.536   1.00 98.83 4   A 1 
ATOM   33   C  CB  . TRP A 1 4   ? 7.882   -8.625  4.480   1.00 98.89 4   A 1 
ATOM   34   C  CG  . TRP A 1 4   ? 8.366   -9.336  5.704   1.00 98.88 4   A 1 
ATOM   35   C  CD1 . TRP A 1 4   ? 9.350   -10.279 5.773   1.00 98.69 4   A 1 
ATOM   36   C  CD2 . TRP A 1 4   ? 7.904   -9.141  7.047   1.00 98.84 4   A 1 
ATOM   37   N  NE1 . TRP A 1 4   ? 9.522   -10.693 7.067   1.00 98.61 4   A 1 
ATOM   38   C  CE2 . TRP A 1 4   ? 8.650   -10.014 7.880   1.00 98.74 4   A 1 
ATOM   39   C  CE3 . TRP A 1 4   ? 6.932   -8.323  7.637   1.00 98.73 4   A 1 
ATOM   40   C  CZ2 . TRP A 1 4   ? 8.456   -10.076 9.258   1.00 98.54 4   A 1 
ATOM   41   C  CZ3 . TRP A 1 4   ? 6.739   -8.392  9.013   1.00 98.52 4   A 1 
ATOM   42   C  CH2 . TRP A 1 4   ? 7.497   -9.268  9.802   1.00 98.43 4   A 1 
ATOM   43   N  N   . GLN A 1 5   ? 5.207   -7.556  2.984   1.00 98.94 5   A 1 
ATOM   44   C  CA  . GLN A 1 5   ? 4.727   -6.536  2.059   1.00 98.92 5   A 1 
ATOM   45   C  C   . GLN A 1 5   ? 4.966   -5.172  2.680   1.00 98.85 5   A 1 
ATOM   46   O  O   . GLN A 1 5   ? 4.256   -4.762  3.602   1.00 98.72 5   A 1 
ATOM   47   C  CB  . GLN A 1 5   ? 3.242   -6.728  1.748   1.00 98.80 5   A 1 
ATOM   48   C  CG  . GLN A 1 5   ? 2.684   -5.684  0.788   1.00 98.59 5   A 1 
ATOM   49   C  CD  . GLN A 1 5   ? 1.181   -5.798  0.581   1.00 98.55 5   A 1 
ATOM   50   O  OE1 . GLN A 1 5   ? 0.468   -6.346  1.423   1.00 95.21 5   A 1 
ATOM   51   N  NE2 . GLN A 1 5   ? 0.695   -5.269  -0.532  1.00 94.40 5   A 1 
ATOM   52   N  N   . LEU A 1 6   ? 5.970   -4.471  2.176   1.00 98.85 6   A 1 
ATOM   53   C  CA  . LEU A 1 6   ? 6.319   -3.143  2.651   1.00 98.80 6   A 1 
ATOM   54   C  C   . LEU A 1 6   ? 5.843   -2.133  1.613   1.00 98.89 6   A 1 
ATOM   55   O  O   . LEU A 1 6   ? 6.189   -2.238  0.440   1.00 98.52 6   A 1 
ATOM   56   C  CB  . LEU A 1 6   ? 7.834   -3.041  2.850   1.00 98.72 6   A 1 
ATOM   57   C  CG  . LEU A 1 6   ? 8.417   -1.691  3.270   1.00 98.20 6   A 1 
ATOM   58   C  CD1 . LEU A 1 6   ? 7.860   -1.275  4.623   1.00 97.49 6   A 1 
ATOM   59   C  CD2 . LEU A 1 6   ? 9.934   -1.783  3.323   1.00 97.28 6   A 1 
ATOM   60   N  N   . THR A 1 7   ? 5.049   -1.155  2.037   1.00 98.70 7   A 1 
ATOM   61   C  CA  . THR A 1 7   ? 4.497   -0.217  1.061   1.00 98.74 7   A 1 
ATOM   62   C  C   . THR A 1 7   ? 4.314   1.189   1.625   1.00 98.64 7   A 1 
ATOM   63   O  O   . THR A 1 7   ? 4.032   1.363   2.809   1.00 98.26 7   A 1 
ATOM   64   C  CB  . THR A 1 7   ? 3.147   -0.730  0.498   1.00 98.40 7   A 1 
ATOM   65   O  OG1 . THR A 1 7   ? 2.722   0.102   -0.584  1.00 96.11 7   A 1 
ATOM   66   C  CG2 . THR A 1 7   ? 2.073   -0.759  1.578   1.00 96.61 7   A 1 
ATOM   67   N  N   . ASP A 1 8   ? 4.493   2.180   0.745   1.00 98.77 8   A 1 
ATOM   68   C  CA  . ASP A 1 8   ? 4.210   3.572   1.061   1.00 98.67 8   A 1 
ATOM   69   C  C   . ASP A 1 8   ? 4.918   4.086   2.309   1.00 98.68 8   A 1 
ATOM   70   O  O   . ASP A 1 8   ? 4.281   4.471   3.291   1.00 98.03 8   A 1 
ATOM   71   C  CB  . ASP A 1 8   ? 2.696   3.772   1.181   1.00 98.60 8   A 1 
ATOM   72   C  CG  . ASP A 1 8   ? 1.970   3.500   -0.125  1.00 98.48 8   A 1 
ATOM   73   O  OD1 . ASP A 1 8   ? 1.856   4.431   -0.948  1.00 97.30 8   A 1 
ATOM   74   O  OD2 . ASP A 1 8   ? 1.520   2.351   -0.332  1.00 97.59 8   A 1 
ATOM   75   N  N   . ILE A 1 9   ? 6.238   4.113   2.263   1.00 98.52 9   A 1 
ATOM   76   C  CA  . ILE A 1 9   ? 6.987   4.654   3.383   1.00 98.45 9   A 1 
ATOM   77   C  C   . ILE A 1 9   ? 6.966   6.186   3.389   1.00 98.34 9   A 1 
ATOM   78   O  O   . ILE A 1 9   ? 6.963   6.795   4.451   1.00 97.58 9   A 1 
ATOM   79   C  CB  . ILE A 1 9   ? 8.459   4.167   3.410   1.00 98.15 9   A 1 
ATOM   80   C  CG1 . ILE A 1 9   ? 9.213   4.581   2.151   1.00 96.32 9   A 1 
ATOM   81   C  CG2 . ILE A 1 9   ? 8.501   2.652   3.598   1.00 94.96 9   A 1 
ATOM   82   C  CD1 . ILE A 1 9   ? 10.703  4.246   2.186   1.00 94.84 9   A 1 
ATOM   83   N  N   . HIS A 1 10  ? 6.939   6.785   2.205   1.00 98.04 10  A 1 
ATOM   84   C  CA  . HIS A 1 10  ? 6.966   8.245   2.071   1.00 97.81 10  A 1 
ATOM   85   C  C   . HIS A 1 10  ? 7.936   8.881   3.072   1.00 97.73 10  A 1 
ATOM   86   O  O   . HIS A 1 10  ? 7.577   9.784   3.827   1.00 96.61 10  A 1 
ATOM   87   C  CB  . HIS A 1 10  ? 5.567   8.823   2.271   1.00 97.62 10  A 1 
ATOM   88   C  CG  . HIS A 1 10  ? 4.594   8.471   1.183   1.00 97.79 10  A 1 
ATOM   89   N  ND1 . HIS A 1 10  ? 4.560   9.119   -0.037  1.00 96.75 10  A 1 
ATOM   90   C  CD2 . HIS A 1 10  ? 3.610   7.551   1.143   1.00 97.12 10  A 1 
ATOM   91   C  CE1 . HIS A 1 10  ? 3.597   8.606   -0.789  1.00 96.84 10  A 1 
ATOM   92   N  NE2 . HIS A 1 10  ? 3.000   7.647   -0.093  1.00 97.04 10  A 1 
ATOM   93   N  N   . LEU A 1 11  ? 9.154   8.396   3.066   1.00 97.59 11  A 1 
ATOM   94   C  CA  . LEU A 1 11  ? 10.159  8.808   4.033   1.00 97.54 11  A 1 
ATOM   95   C  C   . LEU A 1 11  ? 10.563  10.269  3.891   1.00 97.37 11  A 1 
ATOM   96   O  O   . LEU A 1 11  ? 11.028  10.699  2.833   1.00 96.41 11  A 1 
ATOM   97   C  CB  . LEU A 1 11  ? 11.398  7.916   3.908   1.00 96.99 11  A 1 
ATOM   98   C  CG  . LEU A 1 11  ? 12.553  8.197   4.867   1.00 95.04 11  A 1 
ATOM   99   C  CD1 . LEU A 1 11  ? 12.096  8.040   6.305   1.00 92.84 11  A 1 
ATOM   100  C  CD2 . LEU A 1 11  ? 13.712  7.261   4.557   1.00 92.40 11  A 1 
ATOM   101  N  N   . ASP A 1 12  ? 10.387  11.037  4.956   1.00 97.14 12  A 1 
ATOM   102  C  CA  . ASP A 1 12  ? 10.761  12.447  4.972   1.00 96.89 12  A 1 
ATOM   103  C  C   . ASP A 1 12  ? 12.058  12.635  5.762   1.00 96.80 12  A 1 
ATOM   104  O  O   . ASP A 1 12  ? 12.058  12.518  6.988   1.00 96.36 12  A 1 
ATOM   105  C  CB  . ASP A 1 12  ? 9.645   13.283  5.602   1.00 96.22 12  A 1 
ATOM   106  C  CG  . ASP A 1 12  ? 9.951   14.783  5.577   1.00 95.59 12  A 1 
ATOM   107  O  OD1 . ASP A 1 12  ? 11.009  15.167  5.044   1.00 94.38 12  A 1 
ATOM   108  O  OD2 . ASP A 1 12  ? 9.126   15.561  6.083   1.00 93.66 12  A 1 
ATOM   109  N  N   . PRO A 1 13  ? 13.151  12.936  5.076   1.00 96.09 13  A 1 
ATOM   110  C  CA  . PRO A 1 13  ? 14.440  13.093  5.748   1.00 95.30 13  A 1 
ATOM   111  C  C   . PRO A 1 13  ? 14.529  14.355  6.604   1.00 95.32 13  A 1 
ATOM   112  O  O   . PRO A 1 13  ? 15.429  14.481  7.429   1.00 94.25 13  A 1 
ATOM   113  C  CB  . PRO A 1 13  ? 15.435  13.152  4.585   1.00 94.49 13  A 1 
ATOM   114  C  CG  . PRO A 1 13  ? 14.653  13.784  3.485   1.00 93.43 13  A 1 
ATOM   115  C  CD  . PRO A 1 13  ? 13.271  13.182  3.621   1.00 95.24 13  A 1 
ATOM   116  N  N   . MET A 1 14  ? 13.588  15.277  6.418   1.00 95.55 14  A 1 
ATOM   117  C  CA  . MET A 1 14  ? 13.620  16.547  7.128   1.00 95.21 14  A 1 
ATOM   118  C  C   . MET A 1 14  ? 12.716  16.571  8.366   1.00 95.99 14  A 1 
ATOM   119  O  O   . MET A 1 14  ? 12.615  17.595  9.043   1.00 95.41 14  A 1 
ATOM   120  C  CB  . MET A 1 14  ? 13.262  17.695  6.189   1.00 94.07 14  A 1 
ATOM   121  C  CG  . MET A 1 14  ? 14.240  17.864  5.040   1.00 90.13 14  A 1 
ATOM   122  S  SD  . MET A 1 14  ? 13.952  19.346  4.062   1.00 84.45 14  A 1 
ATOM   123  C  CE  . MET A 1 14  ? 14.313  20.616  5.265   1.00 74.49 14  A 1 
ATOM   124  N  N   . TYR A 1 15  ? 12.074  15.445  8.662   1.00 96.08 15  A 1 
ATOM   125  C  CA  . TYR A 1 15  ? 11.224  15.355  9.849   1.00 96.60 15  A 1 
ATOM   126  C  C   . TYR A 1 15  ? 12.029  15.759  11.088  1.00 96.65 15  A 1 
ATOM   127  O  O   . TYR A 1 15  ? 13.146  15.275  11.296  1.00 96.14 15  A 1 
ATOM   128  C  CB  . TYR A 1 15  ? 10.679  13.941  10.015  1.00 96.77 15  A 1 
ATOM   129  C  CG  . TYR A 1 15  ? 9.738   13.793  11.189  1.00 97.18 15  A 1 
ATOM   130  C  CD1 . TYR A 1 15  ? 8.356   13.789  11.008  1.00 96.95 15  A 1 
ATOM   131  C  CD2 . TYR A 1 15  ? 10.222  13.661  12.494  1.00 96.92 15  A 1 
ATOM   132  C  CE1 . TYR A 1 15  ? 7.488   13.655  12.080  1.00 96.74 15  A 1 
ATOM   133  C  CE2 . TYR A 1 15  ? 9.364   13.535  13.569  1.00 96.77 15  A 1 
ATOM   134  C  CZ  . TYR A 1 15  ? 7.996   13.536  13.361  1.00 97.02 15  A 1 
ATOM   135  O  OH  . TYR A 1 15  ? 7.139   13.409  14.431  1.00 96.63 15  A 1 
ATOM   136  N  N   . THR A 1 16  ? 11.447  16.628  11.901  1.00 96.81 16  A 1 
ATOM   137  C  CA  . THR A 1 16  ? 12.130  17.126  13.094  1.00 97.09 16  A 1 
ATOM   138  C  C   . THR A 1 16  ? 11.273  16.914  14.342  1.00 97.33 16  A 1 
ATOM   139  O  O   . THR A 1 16  ? 10.147  17.392  14.423  1.00 96.90 16  A 1 
ATOM   140  C  CB  . THR A 1 16  ? 12.456  18.624  12.954  1.00 96.61 16  A 1 
ATOM   141  O  OG1 . THR A 1 16  ? 13.267  18.831  11.801  1.00 93.42 16  A 1 
ATOM   142  C  CG2 . THR A 1 16  ? 13.195  19.132  14.190  1.00 93.37 16  A 1 
ATOM   143  N  N   . VAL A 1 17  ? 11.809  16.196  15.311  1.00 97.22 17  A 1 
ATOM   144  C  CA  . VAL A 1 17  ? 11.116  15.967  16.566  1.00 97.36 17  A 1 
ATOM   145  C  C   . VAL A 1 17  ? 10.876  17.295  17.291  1.00 97.39 17  A 1 
ATOM   146  O  O   . VAL A 1 17  ? 11.765  18.129  17.372  1.00 96.52 17  A 1 
ATOM   147  C  CB  . VAL A 1 17  ? 11.925  15.023  17.482  1.00 96.82 17  A 1 
ATOM   148  C  CG1 . VAL A 1 17  ? 11.203  14.817  18.813  1.00 95.17 17  A 1 
ATOM   149  C  CG2 . VAL A 1 17  ? 12.153  13.687  16.789  1.00 95.50 17  A 1 
ATOM   150  N  N   . GLY A 1 18  ? 9.658   17.471  17.791  1.00 96.78 18  A 1 
ATOM   151  C  CA  . GLY A 1 18  ? 9.320   18.687  18.511  1.00 96.74 18  A 1 
ATOM   152  C  C   . GLY A 1 18  ? 8.875   19.835  17.627  1.00 97.04 18  A 1 
ATOM   153  O  O   . GLY A 1 18  ? 8.655   20.946  18.105  1.00 95.98 18  A 1 
ATOM   154  N  N   . SER A 1 19  ? 8.742   19.575  16.332  1.00 96.99 19  A 1 
ATOM   155  C  CA  . SER A 1 19  ? 8.292   20.591  15.388  1.00 96.76 19  A 1 
ATOM   156  C  C   . SER A 1 19  ? 6.761   20.649  15.337  1.00 96.56 19  A 1 
ATOM   157  O  O   . SER A 1 19  ? 6.076   19.905  16.038  1.00 96.11 19  A 1 
ATOM   158  C  CB  . SER A 1 19  ? 8.856   20.320  13.998  1.00 96.51 19  A 1 
ATOM   159  O  OG  . SER A 1 19  ? 8.388   19.082  13.497  1.00 94.98 19  A 1 
ATOM   160  N  N   . ASP A 1 20  ? 6.238   21.546  14.510  1.00 96.31 20  A 1 
ATOM   161  C  CA  . ASP A 1 20  ? 4.805   21.752  14.372  1.00 96.11 20  A 1 
ATOM   162  C  C   . ASP A 1 20  ? 4.211   20.829  13.307  1.00 95.65 20  A 1 
ATOM   163  O  O   . ASP A 1 20  ? 4.563   20.940  12.130  1.00 95.04 20  A 1 
ATOM   164  C  CB  . ASP A 1 20  ? 4.538   23.222  14.001  1.00 95.92 20  A 1 
ATOM   165  C  CG  . ASP A 1 20  ? 3.063   23.584  14.028  1.00 95.59 20  A 1 
ATOM   166  O  OD1 . ASP A 1 20  ? 2.214   22.678  14.170  1.00 94.19 20  A 1 
ATOM   167  O  OD2 . ASP A 1 20  ? 2.745   24.785  13.902  1.00 93.96 20  A 1 
ATOM   168  N  N   . PRO A 1 21  ? 3.309   19.926  13.697  1.00 95.30 21  A 1 
ATOM   169  C  CA  . PRO A 1 21  ? 2.665   19.021  12.742  1.00 94.23 21  A 1 
ATOM   170  C  C   . PRO A 1 21  ? 1.916   19.761  11.631  1.00 93.50 21  A 1 
ATOM   171  O  O   . PRO A 1 21  ? 1.757   19.235  10.535  1.00 91.91 21  A 1 
ATOM   172  C  CB  . PRO A 1 21  ? 1.705   18.216  13.610  1.00 93.26 21  A 1 
ATOM   173  C  CG  . PRO A 1 21  ? 2.365   18.201  14.952  1.00 92.64 21  A 1 
ATOM   174  C  CD  . PRO A 1 21  ? 2.944   19.590  15.090  1.00 94.71 21  A 1 
ATOM   175  N  N   . LEU A 1 22  ? 1.461   20.976  11.911  1.00 94.36 22  A 1 
ATOM   176  C  CA  . LEU A 1 22  ? 0.763   21.773  10.903  1.00 93.60 22  A 1 
ATOM   177  C  C   . LEU A 1 22  ? 1.725   22.367  9.886   1.00 93.35 22  A 1 
ATOM   178  O  O   . LEU A 1 22  ? 1.305   22.905  8.865   1.00 91.77 22  A 1 
ATOM   179  C  CB  . LEU A 1 22  ? -0.054  22.890  11.575  1.00 93.36 22  A 1 
ATOM   180  C  CG  . LEU A 1 22  ? -1.199  22.426  12.470  1.00 90.88 22  A 1 
ATOM   181  C  CD1 . LEU A 1 22  ? -1.896  23.624  13.108  1.00 87.38 22  A 1 
ATOM   182  C  CD2 . LEU A 1 22  ? -2.195  21.594  11.674  1.00 86.59 22  A 1 
ATOM   183  N  N   . LYS A 1 23  ? 3.018   22.253  10.165  1.00 93.79 23  A 1 
ATOM   184  C  CA  . LYS A 1 23  ? 4.057   22.707  9.242   1.00 93.80 23  A 1 
ATOM   185  C  C   . LYS A 1 23  ? 4.873   21.523  8.739   1.00 93.93 23  A 1 
ATOM   186  O  O   . LYS A 1 23  ? 6.094   21.598  8.605   1.00 92.95 23  A 1 
ATOM   187  C  CB  . LYS A 1 23  ? 4.975   23.735  9.927   1.00 94.06 23  A 1 
ATOM   188  C  CG  . LYS A 1 23  ? 4.301   25.068  10.196  1.00 93.18 23  A 1 
ATOM   189  C  CD  . LYS A 1 23  ? 5.250   26.028  10.907  1.00 88.95 23  A 1 
ATOM   190  C  CE  . LYS A 1 23  ? 4.645   27.421  11.020  1.00 84.02 23  A 1 
ATOM   191  N  NZ  . LYS A 1 23  ? 4.514   28.086  9.707   1.00 74.75 23  A 1 
ATOM   192  N  N   . LEU A 1 24  ? 4.166   20.420  8.468   1.00 94.20 24  A 1 
ATOM   193  C  CA  . LEU A 1 24  ? 4.761   19.206  7.910   1.00 93.84 24  A 1 
ATOM   194  C  C   . LEU A 1 24  ? 5.807   18.552  8.813   1.00 94.37 24  A 1 
ATOM   195  O  O   . LEU A 1 24  ? 6.631   17.773  8.350   1.00 93.12 24  A 1 
ATOM   196  C  CB  . LEU A 1 24  ? 5.371   19.486  6.530   1.00 92.59 24  A 1 
ATOM   197  C  CG  . LEU A 1 24  ? 4.446   20.133  5.494   1.00 90.28 24  A 1 
ATOM   198  C  CD1 . LEU A 1 24  ? 5.204   20.406  4.204   1.00 86.82 24  A 1 
ATOM   199  C  CD2 . LEU A 1 24  ? 3.235   19.239  5.232   1.00 85.88 24  A 1 
ATOM   200  N  N   . CYS A 1 25  ? 5.766   18.885  10.099  1.00 95.14 25  A 1 
ATOM   201  C  CA  . CYS A 1 25  ? 6.734   18.351  11.053  1.00 95.44 25  A 1 
ATOM   202  C  C   . CYS A 1 25  ? 8.175   18.697  10.677  1.00 95.52 25  A 1 
ATOM   203  O  O   . CYS A 1 25  ? 9.098   17.917  10.921  1.00 94.79 25  A 1 
ATOM   204  C  CB  . CYS A 1 25  ? 6.577   16.831  11.199  1.00 95.46 25  A 1 
ATOM   205  S  SG  . CYS A 1 25  ? 4.995   16.298  11.880  1.00 95.16 25  A 1 
ATOM   206  N  N   . ARG A 1 26  ? 8.348   19.876  10.085  1.00 95.45 26  A 1 
ATOM   207  C  CA  . ARG A 1 26  ? 9.678   20.311  9.665   1.00 95.04 26  A 1 
ATOM   208  C  C   . ARG A 1 26  ? 10.108  21.622  10.319  1.00 95.15 26  A 1 
ATOM   209  O  O   . ARG A 1 26  ? 11.289  21.852  10.533  1.00 93.50 26  A 1 
ATOM   210  C  CB  . ARG A 1 26  ? 9.722   20.478  8.145   1.00 93.92 26  A 1 
ATOM   211  C  CG  . ARG A 1 26  ? 9.539   19.190  7.361   1.00 92.54 26  A 1 
ATOM   212  C  CD  . ARG A 1 26  ? 9.721   19.434  5.873   1.00 90.24 26  A 1 
ATOM   213  N  NE  . ARG A 1 26  ? 9.724   18.194  5.117   1.00 87.73 26  A 1 
ATOM   214  C  CZ  . ARG A 1 26  ? 10.043  18.090  3.832   1.00 85.67 26  A 1 
ATOM   215  N  NH1 . ARG A 1 26  ? 10.385  19.171  3.143   1.00 81.80 26  A 1 
ATOM   216  N  NH2 . ARG A 1 26  ? 10.030  16.915  3.226   1.00 79.91 26  A 1 
ATOM   217  N  N   . GLU A 1 27  ? 9.128   22.471  10.630  1.00 95.33 27  A 1 
ATOM   218  C  CA  . GLU A 1 27  ? 9.414   23.798  11.159  1.00 95.35 27  A 1 
ATOM   219  C  C   . GLU A 1 27  ? 8.624   24.093  12.424  1.00 96.28 27  A 1 
ATOM   220  O  O   . GLU A 1 27  ? 7.721   23.342  12.804  1.00 95.34 27  A 1 
ATOM   221  C  CB  . GLU A 1 27  ? 9.079   24.865  10.113  1.00 92.90 27  A 1 
ATOM   222  C  CG  . GLU A 1 27  ? 9.754   24.671  8.766   1.00 84.93 27  A 1 
ATOM   223  C  CD  . GLU A 1 27  ? 9.257   25.652  7.725   1.00 84.20 27  A 1 
ATOM   224  O  OE1 . GLU A 1 27  ? 8.695   26.699  8.106   1.00 77.86 27  A 1 
ATOM   225  O  OE2 . GLU A 1 27  ? 9.428   25.379  6.521   1.00 77.71 27  A 1 
ATOM   226  N  N   . GLY A 1 28  ? 8.946   25.214  13.068  1.00 95.56 28  A 1 
ATOM   227  C  CA  . GLY A 1 28  ? 8.216   25.662  14.233  1.00 96.18 28  A 1 
ATOM   228  C  C   . GLY A 1 28  ? 8.382   24.771  15.447  1.00 96.95 28  A 1 
ATOM   229  O  O   . GLY A 1 28  ? 9.253   23.905  15.493  1.00 95.63 28  A 1 
ATOM   230  N  N   . LYS A 1 29  ? 7.515   25.003  16.443  1.00 96.78 29  A 1 
ATOM   231  C  CA  . LYS A 1 29  ? 7.534   24.229  17.669  1.00 96.70 29  A 1 
ATOM   232  C  C   . LYS A 1 29  ? 6.178   23.567  17.880  1.00 96.64 29  A 1 
ATOM   233  O  O   . LYS A 1 29  ? 5.139   24.180  17.648  1.00 94.22 29  A 1 
ATOM   234  C  CB  . LYS A 1 29  ? 7.867   25.121  18.862  1.00 95.68 29  A 1 
ATOM   235  C  CG  . LYS A 1 29  ? 9.247   25.751  18.797  1.00 86.39 29  A 1 
ATOM   236  C  CD  . LYS A 1 29  ? 9.514   26.629  19.999  1.00 79.07 29  A 1 
ATOM   237  C  CE  . LYS A 1 29  ? 10.894  27.256  19.937  1.00 69.59 29  A 1 
ATOM   238  N  NZ  . LYS A 1 29  ? 11.168  28.132  21.112  1.00 60.61 29  A 1 
ATOM   239  N  N   . GLY A 1 30  ? 6.192   22.318  18.316  1.00 96.18 30  A 1 
ATOM   240  C  CA  . GLY A 1 30  ? 4.962   21.599  18.530  1.00 95.66 30  A 1 
ATOM   241  C  C   . GLY A 1 30  ? 5.183   20.239  19.153  1.00 95.97 30  A 1 
ATOM   242  O  O   . GLY A 1 30  ? 6.187   20.018  19.825  1.00 94.40 30  A 1 
ATOM   243  N  N   . ASN A 1 31  ? 4.242   19.324  18.908  1.00 95.20 31  A 1 
ATOM   244  C  CA  . ASN A 1 31  ? 4.274   18.016  19.539  1.00 94.20 31  A 1 
ATOM   245  C  C   . ASN A 1 31  ? 4.625   16.867  18.593  1.00 95.04 31  A 1 
ATOM   246  O  O   . ASN A 1 31  ? 4.220   15.731  18.818  1.00 93.05 31  A 1 
ATOM   247  C  CB  . ASN A 1 31  ? 2.929   17.737  20.204  1.00 90.88 31  A 1 
ATOM   248  C  CG  . ASN A 1 31  ? 2.629   18.696  21.333  1.00 82.33 31  A 1 
ATOM   249  O  OD1 . ASN A 1 31  ? 3.520   19.086  22.088  1.00 68.68 31  A 1 
ATOM   250  N  ND2 . ASN A 1 31  ? 1.372   19.093  21.464  1.00 74.19 31  A 1 
ATOM   251  N  N   . ALA A 1 32  ? 5.363   17.154  17.532  1.00 95.72 32  A 1 
ATOM   252  C  CA  . ALA A 1 32  ? 5.803   16.111  16.614  1.00 96.10 32  A 1 
ATOM   253  C  C   . ALA A 1 32  ? 6.632   15.089  17.396  1.00 96.24 32  A 1 
ATOM   254  O  O   . ALA A 1 32  ? 7.640   15.429  18.001  1.00 95.56 32  A 1 
ATOM   255  C  CB  . ALA A 1 32  ? 6.620   16.708  15.479  1.00 95.93 32  A 1 
ATOM   256  N  N   . GLY A 1 33  ? 6.187   13.834  17.386  1.00 96.08 33  A 1 
ATOM   257  C  CA  . GLY A 1 33  ? 6.803   12.795  18.186  1.00 95.88 33  A 1 
ATOM   258  C  C   . GLY A 1 33  ? 8.096   12.213  17.628  1.00 96.54 33  A 1 
ATOM   259  O  O   . GLY A 1 33  ? 8.446   12.436  16.474  1.00 96.11 33  A 1 
ATOM   260  N  N   . LYS A 1 34  ? 8.768   11.446  18.466  1.00 96.37 34  A 1 
ATOM   261  C  CA  . LYS A 1 34  ? 10.038  10.830  18.098  1.00 96.65 34  A 1 
ATOM   262  C  C   . LYS A 1 34  ? 9.920   9.909   16.882  1.00 97.00 34  A 1 
ATOM   263  O  O   . LYS A 1 34  ? 10.804  9.887   16.019  1.00 96.79 34  A 1 
ATOM   264  C  CB  . LYS A 1 34  ? 10.619  10.044  19.271  1.00 96.34 34  A 1 
ATOM   265  C  CG  . LYS A 1 34  ? 11.914  9.314   18.960  1.00 93.88 34  A 1 
ATOM   266  C  CD  . LYS A 1 34  ? 12.435  8.566   20.165  1.00 90.84 34  A 1 
ATOM   267  C  CE  . LYS A 1 34  ? 13.726  7.830   19.844  1.00 85.61 34  A 1 
ATOM   268  N  NZ  . LYS A 1 34  ? 14.254  7.092   21.020  1.00 77.84 34  A 1 
ATOM   269  N  N   . TYR A 1 35  ? 8.809   9.151   16.818  1.00 97.33 35  A 1 
ATOM   270  C  CA  . TYR A 1 35  ? 8.624   8.167   15.760  1.00 97.53 35  A 1 
ATOM   271  C  C   . TYR A 1 35  ? 7.612   8.593   14.697  1.00 97.57 35  A 1 
ATOM   272  O  O   . TYR A 1 35  ? 7.207   7.788   13.867  1.00 96.46 35  A 1 
ATOM   273  C  CB  . TYR A 1 35  ? 8.216   6.824   16.356  1.00 97.60 35  A 1 
ATOM   274  C  CG  . TYR A 1 35  ? 9.282   6.211   17.222  1.00 97.72 35  A 1 
ATOM   275  C  CD1 . TYR A 1 35  ? 10.394  5.590   16.656  1.00 97.14 35  A 1 
ATOM   276  C  CD2 . TYR A 1 35  ? 9.192   6.256   18.608  1.00 97.17 35  A 1 
ATOM   277  C  CE1 . TYR A 1 35  ? 11.381  5.022   17.447  1.00 96.75 35  A 1 
ATOM   278  C  CE2 . TYR A 1 35  ? 10.177  5.695   19.406  1.00 96.85 35  A 1 
ATOM   279  C  CZ  . TYR A 1 35  ? 11.271  5.083   18.817  1.00 97.00 35  A 1 
ATOM   280  O  OH  . TYR A 1 35  ? 12.253  4.528   19.603  1.00 96.12 35  A 1 
ATOM   281  N  N   . GLY A 1 36  ? 7.218   9.857   14.728  1.00 97.10 36  A 1 
ATOM   282  C  CA  . GLY A 1 36  ? 6.300   10.355  13.731  1.00 96.94 36  A 1 
ATOM   283  C  C   . GLY A 1 36  ? 5.098   11.082  14.294  1.00 96.88 36  A 1 
ATOM   284  O  O   . GLY A 1 36  ? 4.961   11.257  15.506  1.00 95.92 36  A 1 
ATOM   285  N  N   . ASP A 1 37  ? 4.213   11.503  13.384  1.00 96.23 37  A 1 
ATOM   286  C  CA  . ASP A 1 37  ? 2.997   12.207  13.745  1.00 95.98 37  A 1 
ATOM   287  C  C   . ASP A 1 37  ? 1.932   11.864  12.704  1.00 95.73 37  A 1 
ATOM   288  O  O   . ASP A 1 37  ? 2.250   11.726  11.529  1.00 94.81 37  A 1 
ATOM   289  C  CB  . ASP A 1 37  ? 3.235   13.717  13.780  1.00 95.49 37  A 1 
ATOM   290  C  CG  . ASP A 1 37  ? 2.064   14.481  14.360  1.00 94.82 37  A 1 
ATOM   291  O  OD1 . ASP A 1 37  ? 1.073   14.685  13.628  1.00 92.24 37  A 1 
ATOM   292  O  OD2 . ASP A 1 37  ? 2.136   14.872  15.535  1.00 91.83 37  A 1 
ATOM   293  N  N   . TYR A 1 38  ? 0.691   11.726  13.143  1.00 94.77 38  A 1 
ATOM   294  C  CA  . TYR A 1 38  ? -0.381  11.320  12.241  1.00 93.91 38  A 1 
ATOM   295  C  C   . TYR A 1 38  ? -0.721  12.360  11.167  1.00 92.98 38  A 1 
ATOM   296  O  O   . TYR A 1 38  ? -1.537  12.083  10.283  1.00 89.94 38  A 1 
ATOM   297  C  CB  . TYR A 1 38  ? -1.636  10.961  13.044  1.00 93.68 38  A 1 
ATOM   298  C  CG  . TYR A 1 38  ? -1.514  9.660   13.801  1.00 94.22 38  A 1 
ATOM   299  C  CD1 . TYR A 1 38  ? -1.260  8.470   13.129  1.00 93.47 38  A 1 
ATOM   300  C  CD2 . TYR A 1 38  ? -1.653  9.619   15.183  1.00 93.67 38  A 1 
ATOM   301  C  CE1 . TYR A 1 38  ? -1.149  7.265   13.815  1.00 93.15 38  A 1 
ATOM   302  C  CE2 . TYR A 1 38  ? -1.545  8.417   15.879  1.00 93.14 38  A 1 
ATOM   303  C  CZ  . TYR A 1 38  ? -1.289  7.244   15.188  1.00 93.73 38  A 1 
ATOM   304  O  OH  . TYR A 1 38  ? -1.181  6.058   15.865  1.00 92.44 38  A 1 
ATOM   305  N  N   . SER A 1 39  ? -0.116  13.525  11.248  1.00 93.74 39  A 1 
ATOM   306  C  CA  . SER A 1 39  ? -0.335  14.571  10.251  1.00 93.25 39  A 1 
ATOM   307  C  C   . SER A 1 39  ? 0.843   14.716  9.292   1.00 93.56 39  A 1 
ATOM   308  O  O   . SER A 1 39  ? 0.824   15.566  8.404   1.00 90.64 39  A 1 
ATOM   309  C  CB  . SER A 1 39  ? -0.589  15.919  10.932  1.00 91.76 39  A 1 
ATOM   310  O  OG  . SER A 1 39  ? -1.758  15.878  11.721  1.00 84.61 39  A 1 
ATOM   311  N  N   . CYS A 1 40  ? 1.854   13.872  9.453   1.00 95.36 40  A 1 
ATOM   312  C  CA  . CYS A 1 40  ? 3.079   14.002  8.677   1.00 95.58 40  A 1 
ATOM   313  C  C   . CYS A 1 40  ? 3.538   12.690  8.047   1.00 95.77 40  A 1 
ATOM   314  O  O   . CYS A 1 40  ? 3.042   11.620  8.387   1.00 94.85 40  A 1 
ATOM   315  C  CB  . CYS A 1 40  ? 4.193   14.543  9.576   1.00 95.40 40  A 1 
ATOM   316  S  SG  . CYS A 1 40  ? 3.829   16.147  10.320  1.00 94.86 40  A 1 
ATOM   317  N  N   . ASP A 1 41  ? 4.492   12.790  7.117   1.00 96.43 41  A 1 
ATOM   318  C  CA  . ASP A 1 41  ? 5.097   11.607  6.524   1.00 96.74 41  A 1 
ATOM   319  C  C   . ASP A 1 41  ? 6.069   10.963  7.515   1.00 97.08 41  A 1 
ATOM   320  O  O   . ASP A 1 41  ? 6.478   11.583  8.495   1.00 96.24 41  A 1 
ATOM   321  C  CB  . ASP A 1 41  ? 5.808   11.948  5.223   1.00 96.23 41  A 1 
ATOM   322  C  CG  . ASP A 1 41  ? 4.858   12.028  4.044   1.00 95.66 41  A 1 
ATOM   323  O  OD1 . ASP A 1 41  ? 3.849   11.304  4.037   1.00 93.45 41  A 1 
ATOM   324  O  OD2 . ASP A 1 41  ? 5.135   12.809  3.106   1.00 93.21 41  A 1 
ATOM   325  N  N   . ALA A 1 42  ? 6.437   9.719   7.244   1.00 97.31 42  A 1 
ATOM   326  C  CA  . ALA A 1 42  ? 7.268   8.930   8.145   1.00 97.63 42  A 1 
ATOM   327  C  C   . ALA A 1 42  ? 8.695   9.475   8.297   1.00 97.65 42  A 1 
ATOM   328  O  O   . ALA A 1 42  ? 9.237   10.073  7.373   1.00 96.97 42  A 1 
ATOM   329  C  CB  . ALA A 1 42  ? 7.308   7.479   7.683   1.00 97.43 42  A 1 
ATOM   330  N  N   . ASN A 1 43  ? 9.286   9.245   9.465   1.00 97.51 43  A 1 
ATOM   331  C  CA  . ASN A 1 43  ? 10.659  9.656   9.722   1.00 97.65 43  A 1 
ATOM   332  C  C   . ASN A 1 43  ? 11.608  8.460   9.801   1.00 98.00 43  A 1 
ATOM   333  O  O   . ASN A 1 43  ? 11.177  7.308   9.867   1.00 97.71 43  A 1 
ATOM   334  C  CB  . ASN A 1 43  ? 10.751  10.519  10.987  1.00 96.75 43  A 1 
ATOM   335  C  CG  . ASN A 1 43  ? 10.530  9.717   12.256  1.00 97.01 43  A 1 
ATOM   336  O  OD1 . ASN A 1 43  ? 10.017  8.605   12.246  1.00 93.25 43  A 1 
ATOM   337  N  ND2 . ASN A 1 43  ? 10.947  10.295  13.384  1.00 93.64 43  A 1 
ATOM   338  N  N   . MET A 1 44  ? 12.897  8.733   9.804   1.00 98.03 44  A 1 
ATOM   339  C  CA  . MET A 1 44  ? 13.901  7.674   9.795   1.00 98.10 44  A 1 
ATOM   340  C  C   . MET A 1 44  ? 13.902  6.835   11.077  1.00 98.41 44  A 1 
ATOM   341  O  O   . MET A 1 44  ? 14.159  5.628   11.033  1.00 98.24 44  A 1 
ATOM   342  C  CB  . MET A 1 44  ? 15.295  8.257   9.559   1.00 97.55 44  A 1 
ATOM   343  C  CG  . MET A 1 44  ? 16.388  7.207   9.412   1.00 94.09 44  A 1 
ATOM   344  S  SD  . MET A 1 44  ? 16.088  6.046   8.047   1.00 91.14 44  A 1 
ATOM   345  C  CE  . MET A 1 44  ? 16.423  7.103   6.638   1.00 82.56 44  A 1 
ATOM   346  N  N   . ALA A 1 45  ? 13.617  7.448   12.206  1.00 98.14 45  A 1 
ATOM   347  C  CA  . ALA A 1 45  ? 13.576  6.718   13.474  1.00 98.20 45  A 1 
ATOM   348  C  C   . ALA A 1 45  ? 12.560  5.580   13.408  1.00 98.40 45  A 1 
ATOM   349  O  O   . ALA A 1 45  ? 12.818  4.470   13.870  1.00 98.25 45  A 1 
ATOM   350  C  CB  . ALA A 1 45  ? 13.243  7.667   14.626  1.00 97.99 45  A 1 
ATOM   351  N  N   . LEU A 1 46  ? 11.403  5.866   12.822  1.00 98.44 46  A 1 
ATOM   352  C  CA  . LEU A 1 46  ? 10.372  4.850   12.654  1.00 98.51 46  A 1 
ATOM   353  C  C   . LEU A 1 46  ? 10.848  3.725   11.738  1.00 98.63 46  A 1 
ATOM   354  O  O   . LEU A 1 46  ? 10.681  2.544   12.046  1.00 98.64 46  A 1 
ATOM   355  C  CB  . LEU A 1 46  ? 9.093   5.472   12.086  1.00 98.51 46  A 1 
ATOM   356  C  CG  . LEU A 1 46  ? 7.950   4.490   11.789  1.00 98.28 46  A 1 
ATOM   357  C  CD1 . LEU A 1 46  ? 7.385   3.932   13.086  1.00 97.83 46  A 1 
ATOM   358  C  CD2 . LEU A 1 46  ? 6.867   5.178   10.973  1.00 97.77 46  A 1 
ATOM   359  N  N   . LEU A 1 47  ? 11.451  4.097   10.611  1.00 98.63 47  A 1 
ATOM   360  C  CA  . LEU A 1 47  ? 11.935  3.104   9.659   1.00 98.61 47  A 1 
ATOM   361  C  C   . LEU A 1 47  ? 13.046  2.247   10.257  1.00 98.67 47  A 1 
ATOM   362  O  O   . LEU A 1 47  ? 13.108  1.046   10.002  1.00 98.43 47  A 1 
ATOM   363  C  CB  . LEU A 1 47  ? 12.421  3.774   8.365   1.00 98.36 47  A 1 
ATOM   364  C  CG  . LEU A 1 47  ? 11.384  3.949   7.252   1.00 96.35 47  A 1 
ATOM   365  C  CD1 . LEU A 1 47  ? 10.930  2.595   6.739   1.00 92.70 47  A 1 
ATOM   366  C  CD2 . LEU A 1 47  ? 10.180  4.748   7.748   1.00 92.51 47  A 1 
ATOM   367  N  N   . ASP A 1 48  ? 13.914  2.848   11.047  1.00 98.65 48  A 1 
ATOM   368  C  CA  . ASP A 1 48  ? 14.966  2.088   11.717  1.00 98.56 48  A 1 
ATOM   369  C  C   . ASP A 1 48  ? 14.362  1.040   12.651  1.00 98.60 48  A 1 
ATOM   370  O  O   . ASP A 1 48  ? 14.824  -0.095  12.705  1.00 98.48 48  A 1 
ATOM   371  C  CB  . ASP A 1 48  ? 15.886  3.020   12.521  1.00 98.20 48  A 1 
ATOM   372  C  CG  . ASP A 1 48  ? 16.822  3.820   11.631  1.00 94.16 48  A 1 
ATOM   373  O  OD1 . ASP A 1 48  ? 17.053  3.418   10.470  1.00 91.10 48  A 1 
ATOM   374  O  OD2 . ASP A 1 48  ? 17.345  4.853   12.104  1.00 90.41 48  A 1 
ATOM   375  N  N   . SER A 1 49  ? 13.310  1.419   13.369  1.00 98.57 49  A 1 
ATOM   376  C  CA  . SER A 1 49  ? 12.643  0.491   14.273  1.00 98.49 49  A 1 
ATOM   377  C  C   . SER A 1 49  ? 11.953  -0.625  13.488  1.00 98.66 49  A 1 
ATOM   378  O  O   . SER A 1 49  ? 11.888  -1.764  13.951  1.00 98.45 49  A 1 
ATOM   379  C  CB  . SER A 1 49  ? 11.628  1.230   15.161  1.00 97.93 49  A 1 
ATOM   380  O  OG  . SER A 1 49  ? 10.479  1.604   14.433  1.00 91.79 49  A 1 
ATOM   381  N  N   . LEU A 1 50  ? 11.439  -0.298  12.308  1.00 98.78 50  A 1 
ATOM   382  C  CA  . LEU A 1 50  ? 10.765  -1.283  11.469  1.00 98.77 50  A 1 
ATOM   383  C  C   . LEU A 1 50  ? 11.750  -2.309  10.912  1.00 98.83 50  A 1 
ATOM   384  O  O   . LEU A 1 50  ? 11.478  -3.505  10.912  1.00 98.75 50  A 1 
ATOM   385  C  CB  . LEU A 1 50  ? 10.025  -0.597  10.317  1.00 98.76 50  A 1 
ATOM   386  C  CG  . LEU A 1 50  ? 9.331   -1.522  9.318   1.00 98.52 50  A 1 
ATOM   387  C  CD1 . LEU A 1 50  ? 8.336   -2.423  10.028  1.00 98.19 50  A 1 
ATOM   388  C  CD2 . LEU A 1 50  ? 8.627   -0.702  8.244   1.00 98.13 50  A 1 
ATOM   389  N  N   . VAL A 1 51  ? 12.889  -1.829  10.441  1.00 98.76 51  A 1 
ATOM   390  C  CA  . VAL A 1 51  ? 13.926  -2.723  9.929   1.00 98.78 51  A 1 
ATOM   391  C  C   . VAL A 1 51  ? 14.328  -3.725  11.007  1.00 98.79 51  A 1 
ATOM   392  O  O   . VAL A 1 51  ? 14.430  -4.927  10.750  1.00 98.63 51  A 1 
ATOM   393  C  CB  . VAL A 1 51  ? 15.171  -1.932  9.461   1.00 98.63 51  A 1 
ATOM   394  C  CG1 . VAL A 1 51  ? 16.318  -2.886  9.142   1.00 98.06 51  A 1 
ATOM   395  C  CG2 . VAL A 1 51  ? 14.828  -1.094  8.235   1.00 98.17 51  A 1 
ATOM   396  N  N   . LYS A 1 52  ? 14.558  -3.225  12.218  1.00 98.76 52  A 1 
ATOM   397  C  CA  . LYS A 1 52  ? 14.932  -4.080  13.337  1.00 98.50 52  A 1 
ATOM   398  C  C   . LYS A 1 52  ? 13.836  -5.099  13.635  1.00 98.67 52  A 1 
ATOM   399  O  O   . LYS A 1 52  ? 14.122  -6.277  13.869  1.00 98.38 52  A 1 
ATOM   400  C  CB  . LYS A 1 52  ? 15.217  -3.225  14.576  1.00 98.25 52  A 1 
ATOM   401  C  CG  . LYS A 1 52  ? 15.634  -4.027  15.798  1.00 92.35 52  A 1 
ATOM   402  C  CD  . LYS A 1 52  ? 16.000  -3.124  16.962  1.00 88.95 52  A 1 
ATOM   403  C  CE  . LYS A 1 52  ? 17.231  -2.291  16.662  1.00 78.52 52  A 1 
ATOM   404  N  NZ  . LYS A 1 52  ? 17.625  -1.416  17.803  1.00 70.84 52  A 1 
ATOM   405  N  N   . PHE A 1 53  ? 12.578  -4.662  13.616  1.00 98.68 53  A 1 
ATOM   406  C  CA  . PHE A 1 53  ? 11.447  -5.540  13.888  1.00 98.62 53  A 1 
ATOM   407  C  C   . PHE A 1 53  ? 11.324  -6.653  12.850  1.00 98.77 53  A 1 
ATOM   408  O  O   . PHE A 1 53  ? 11.140  -7.823  13.200  1.00 98.53 53  A 1 
ATOM   409  C  CB  . PHE A 1 53  ? 10.145  -4.736  13.942  1.00 98.61 53  A 1 
ATOM   410  C  CG  . PHE A 1 53  ? 8.912   -5.591  14.141  1.00 98.56 53  A 1 
ATOM   411  C  CD1 . PHE A 1 53  ? 8.596   -6.085  15.397  1.00 98.20 53  A 1 
ATOM   412  C  CD2 . PHE A 1 53  ? 8.086   -5.896  13.073  1.00 98.20 53  A 1 
ATOM   413  C  CE1 . PHE A 1 53  ? 7.475   -6.876  15.588  1.00 97.78 53  A 1 
ATOM   414  C  CE2 . PHE A 1 53  ? 6.962   -6.687  13.253  1.00 97.79 53  A 1 
ATOM   415  C  CZ  . PHE A 1 53  ? 6.650   -7.179  14.514  1.00 97.80 53  A 1 
ATOM   416  N  N   . ILE A 1 54  ? 11.408  -6.288  11.579  1.00 98.74 54  A 1 
ATOM   417  C  CA  . ILE A 1 54  ? 11.285  -7.268  10.503  1.00 98.73 54  A 1 
ATOM   418  C  C   . ILE A 1 54  ? 12.387  -8.322  10.572  1.00 98.63 54  A 1 
ATOM   419  O  O   . ILE A 1 54  ? 12.118  -9.515  10.475  1.00 98.50 54  A 1 
ATOM   420  C  CB  . ILE A 1 54  ? 11.309  -6.572  9.118   1.00 98.82 54  A 1 
ATOM   421  C  CG1 . ILE A 1 54  ? 10.028  -5.755  8.920   1.00 98.65 54  A 1 
ATOM   422  C  CG2 . ILE A 1 54  ? 11.448  -7.607  8.001   1.00 98.67 54  A 1 
ATOM   423  C  CD1 . ILE A 1 54  ? 10.001  -4.940  7.637   1.00 98.36 54  A 1 
ATOM   424  N  N   . LYS A 1 55  ? 13.620  -7.880  10.744  1.00 98.54 55  A 1 
ATOM   425  C  CA  . LYS A 1 55  ? 14.750  -8.805  10.801  1.00 98.25 55  A 1 
ATOM   426  C  C   . LYS A 1 55  ? 14.652  -9.750  11.995  1.00 98.07 55  A 1 
ATOM   427  O  O   . LYS A 1 55  ? 15.053  -10.905 11.918  1.00 97.15 55  A 1 
ATOM   428  C  CB  . LYS A 1 55  ? 16.071  -8.028  10.826  1.00 97.70 55  A 1 
ATOM   429  C  CG  . LYS A 1 55  ? 16.303  -7.191  9.563   1.00 96.03 55  A 1 
ATOM   430  C  CD  . LYS A 1 55  ? 17.564  -6.349  9.653   1.00 93.72 55  A 1 
ATOM   431  C  CE  . LYS A 1 55  ? 18.789  -7.125  9.217   1.00 89.99 55  A 1 
ATOM   432  N  NZ  . LYS A 1 55  ? 19.982  -6.245  9.105   1.00 86.91 55  A 1 
ATOM   433  N  N   . ARG A 1 56  ? 14.099  -9.259  13.096  1.00 98.35 56  A 1 
ATOM   434  C  CA  . ARG A 1 56  ? 13.944  -10.071 14.301  1.00 98.06 56  A 1 
ATOM   435  C  C   . ARG A 1 56  ? 12.798  -11.072 14.176  1.00 98.04 56  A 1 
ATOM   436  O  O   . ARG A 1 56  ? 12.759  -12.079 14.885  1.00 97.10 56  A 1 
ATOM   437  C  CB  . ARG A 1 56  ? 13.724  -9.175  15.526  1.00 97.34 56  A 1 
ATOM   438  C  CG  . ARG A 1 56  ? 13.746  -9.904  16.856  1.00 87.82 56  A 1 
ATOM   439  C  CD  . ARG A 1 56  ? 13.742  -8.932  18.027  1.00 87.01 56  A 1 
ATOM   440  N  NE  . ARG A 1 56  ? 12.506  -8.155  18.096  1.00 79.17 56  A 1 
ATOM   441  C  CZ  . ARG A 1 56  ? 11.389  -8.575  18.680  1.00 74.40 56  A 1 
ATOM   442  N  NH1 . ARG A 1 56  ? 11.341  -9.769  19.260  1.00 66.46 56  A 1 
ATOM   443  N  NH2 . ARG A 1 56  ? 10.323  -7.801  18.684  1.00 67.42 56  A 1 
ATOM   444  N  N   . ASN A 1 57  ? 11.867  -10.800 13.259  1.00 98.12 57  A 1 
ATOM   445  C  CA  . ASN A 1 57  ? 10.694  -11.641 13.094  1.00 98.18 57  A 1 
ATOM   446  C  C   . ASN A 1 57  ? 10.634  -12.367 11.753  1.00 98.01 57  A 1 
ATOM   447  O  O   . ASN A 1 57  ? 9.558   -12.670 11.241  1.00 97.04 57  A 1 
ATOM   448  C  CB  . ASN A 1 57  ? 9.422   -10.816 13.306  1.00 97.96 57  A 1 
ATOM   449  C  CG  . ASN A 1 57  ? 9.230   -10.408 14.754  1.00 97.06 57  A 1 
ATOM   450  O  OD1 . ASN A 1 57  ? 8.662   -11.142 15.552  1.00 89.46 57  A 1 
ATOM   451  N  ND2 . ASN A 1 57  ? 9.727   -9.225  15.096  1.00 89.05 57  A 1 
ATOM   452  N  N   . THR A 1 58  ? 11.798  -12.652 11.195  1.00 98.15 58  A 1 
ATOM   453  C  CA  . THR A 1 58  ? 11.897  -13.368 9.935   1.00 97.97 58  A 1 
ATOM   454  C  C   . THR A 1 58  ? 12.713  -14.647 10.129  1.00 97.35 58  A 1 
ATOM   455  O  O   . THR A 1 58  ? 13.834  -14.593 10.623  1.00 95.29 58  A 1 
ATOM   456  C  CB  . THR A 1 58  ? 12.565  -12.505 8.855   1.00 97.62 58  A 1 
ATOM   457  O  OG1 . THR A 1 58  ? 11.780  -11.343 8.603   1.00 94.46 58  A 1 
ATOM   458  C  CG2 . THR A 1 58  ? 12.718  -13.289 7.555   1.00 95.55 58  A 1 
ATOM   459  N  N   . ASP A 1 59  ? 12.128  -15.795 9.749   1.00 96.38 59  A 1 
ATOM   460  C  CA  . ASP A 1 59  ? 12.867  -17.041 9.832   1.00 95.03 59  A 1 
ATOM   461  C  C   . ASP A 1 59  ? 13.605  -17.327 8.527   1.00 95.13 59  A 1 
ATOM   462  O  O   . ASP A 1 59  ? 13.585  -16.513 7.604   1.00 91.66 59  A 1 
ATOM   463  C  CB  . ASP A 1 59  ? 11.933  -18.211 10.205  1.00 92.15 59  A 1 
ATOM   464  C  CG  . ASP A 1 59  ? 10.812  -18.415 9.211   1.00 83.69 59  A 1 
ATOM   465  O  OD1 . ASP A 1 59  ? 10.999  -18.140 8.012   1.00 77.85 59  A 1 
ATOM   466  O  OD2 . ASP A 1 59  ? 9.731   -18.892 9.631   1.00 77.90 59  A 1 
ATOM   467  N  N   . VAL A 1 60  ? 14.257  -18.488 8.456   1.00 94.14 60  A 1 
ATOM   468  C  CA  . VAL A 1 60  ? 15.071  -18.848 7.298   1.00 93.34 60  A 1 
ATOM   469  C  C   . VAL A 1 60  ? 14.290  -18.836 5.983   1.00 93.61 60  A 1 
ATOM   470  O  O   . VAL A 1 60  ? 14.811  -18.441 4.945   1.00 90.36 60  A 1 
ATOM   471  C  CB  . VAL A 1 60  ? 15.716  -20.237 7.489   1.00 91.37 60  A 1 
ATOM   472  C  CG1 . VAL A 1 60  ? 16.531  -20.628 6.268   1.00 80.75 60  A 1 
ATOM   473  C  CG2 . VAL A 1 60  ? 16.594  -20.237 8.731   1.00 81.45 60  A 1 
ATOM   474  N  N   . ASN A 1 61  ? 13.027  -19.251 6.032   1.00 94.39 61  A 1 
ATOM   475  C  CA  . ASN A 1 61  ? 12.198  -19.307 4.831   1.00 94.78 61  A 1 
ATOM   476  C  C   . ASN A 1 61  ? 11.272  -18.104 4.683   1.00 95.99 61  A 1 
ATOM   477  O  O   . ASN A 1 61  ? 10.269  -18.168 3.967   1.00 93.14 61  A 1 
ATOM   478  C  CB  . ASN A 1 61  ? 11.376  -20.596 4.828   1.00 91.26 61  A 1 
ATOM   479  C  CG  . ASN A 1 61  ? 12.236  -21.838 4.757   1.00 84.16 61  A 1 
ATOM   480  O  OD1 . ASN A 1 61  ? 13.183  -21.902 3.972   1.00 73.60 61  A 1 
ATOM   481  N  ND2 . ASN A 1 61  ? 11.918  -22.827 5.574   1.00 73.25 61  A 1 
ATOM   482  N  N   . GLY A 1 62  ? 11.608  -17.002 5.354   1.00 96.42 62  A 1 
ATOM   483  C  CA  . GLY A 1 62  ? 10.778  -15.812 5.298   1.00 97.23 62  A 1 
ATOM   484  C  C   . GLY A 1 62  ? 11.504  -14.573 4.792   1.00 98.06 62  A 1 
ATOM   485  O  O   . GLY A 1 62  ? 10.989  -13.465 4.893   1.00 97.37 62  A 1 
ATOM   486  N  N   . LYS A 1 63  ? 12.704  -14.772 4.247   1.00 97.91 63  A 1 
ATOM   487  C  CA  . LYS A 1 63  ? 13.499  -13.654 3.750   1.00 98.01 63  A 1 
ATOM   488  C  C   . LYS A 1 63  ? 13.086  -13.256 2.336   1.00 98.21 63  A 1 
ATOM   489  O  O   . LYS A 1 63  ? 13.861  -13.339 1.383   1.00 97.90 63  A 1 
ATOM   490  C  CB  . LYS A 1 63  ? 14.987  -14.003 3.805   1.00 97.72 63  A 1 
ATOM   491  C  CG  . LYS A 1 63  ? 15.495  -14.228 5.216   1.00 96.46 63  A 1 
ATOM   492  C  CD  . LYS A 1 63  ? 16.973  -14.546 5.253   1.00 93.93 63  A 1 
ATOM   493  C  CE  . LYS A 1 63  ? 17.452  -14.746 6.683   1.00 89.14 63  A 1 
ATOM   494  N  NZ  . LYS A 1 63  ? 18.910  -15.066 6.744   1.00 81.79 63  A 1 
ATOM   495  N  N   . VAL A 1 64  ? 11.835  -12.829 2.231   1.00 98.55 64  A 1 
ATOM   496  C  CA  . VAL A 1 64  ? 11.250  -12.408 0.966   1.00 98.73 64  A 1 
ATOM   497  C  C   . VAL A 1 64  ? 10.440  -11.142 1.223   1.00 98.83 64  A 1 
ATOM   498  O  O   . VAL A 1 64  ? 9.734   -11.043 2.227   1.00 98.75 64  A 1 
ATOM   499  C  CB  . VAL A 1 64  ? 10.321  -13.485 0.377   1.00 98.51 64  A 1 
ATOM   500  C  CG1 . VAL A 1 64  ? 9.808   -13.063 -0.989  1.00 97.83 64  A 1 
ATOM   501  C  CG2 . VAL A 1 64  ? 11.053  -14.820 0.276   1.00 97.82 64  A 1 
ATOM   502  N  N   . MET A 1 65  ? 10.545  -10.178 0.316   1.00 98.82 65  A 1 
ATOM   503  C  CA  . MET A 1 65  ? 9.848   -8.904  0.517   1.00 98.86 65  A 1 
ATOM   504  C  C   . MET A 1 65  ? 9.455   -8.246  -0.794  1.00 98.94 65  A 1 
ATOM   505  O  O   . MET A 1 65  ? 10.262  -8.159  -1.720  1.00 98.83 65  A 1 
ATOM   506  C  CB  . MET A 1 65  ? 10.706  -7.947  1.330   1.00 98.77 65  A 1 
ATOM   507  C  CG  . MET A 1 65  ? 10.117  -6.543  1.482   1.00 98.29 65  A 1 
ATOM   508  S  SD  . MET A 1 65  ? 11.165  -5.431  2.443   1.00 98.09 65  A 1 
ATOM   509  C  CE  . MET A 1 65  ? 10.963  -6.125  4.078   1.00 95.28 65  A 1 
ATOM   510  N  N   . VAL A 1 66  ? 8.208   -7.786  -0.853  1.00 98.98 66  A 1 
ATOM   511  C  CA  . VAL A 1 66  ? 7.753   -6.965  -1.964  1.00 98.83 66  A 1 
ATOM   512  C  C   . VAL A 1 66  ? 7.692   -5.527  -1.472  1.00 98.93 66  A 1 
ATOM   513  O  O   . VAL A 1 66  ? 7.106   -5.259  -0.424  1.00 98.73 66  A 1 
ATOM   514  C  CB  . VAL A 1 66  ? 6.350   -7.375  -2.454  1.00 98.60 66  A 1 
ATOM   515  C  CG1 . VAL A 1 66  ? 5.860   -6.405  -3.522  1.00 94.02 66  A 1 
ATOM   516  C  CG2 . VAL A 1 66  ? 6.377   -8.796  -2.994  1.00 93.12 66  A 1 
ATOM   517  N  N   . TYR A 1 67  ? 8.330   -4.609  -2.204  1.00 98.88 67  A 1 
ATOM   518  C  CA  . TYR A 1 67  ? 8.158   -3.196  -1.897  1.00 98.76 67  A 1 
ATOM   519  C  C   . TYR A 1 67  ? 7.146   -2.624  -2.879  1.00 98.76 67  A 1 
ATOM   520  O  O   . TYR A 1 67  ? 7.422   -2.521  -4.076  1.00 98.30 67  A 1 
ATOM   521  C  CB  . TYR A 1 67  ? 9.468   -2.411  -1.967  1.00 98.56 67  A 1 
ATOM   522  C  CG  . TYR A 1 67  ? 9.211   -1.001  -1.489  1.00 97.78 67  A 1 
ATOM   523  C  CD1 . TYR A 1 67  ? 8.987   0.045   -2.389  1.00 95.88 67  A 1 
ATOM   524  C  CD2 . TYR A 1 67  ? 9.073   -0.731  -0.136  1.00 96.03 67  A 1 
ATOM   525  C  CE1 . TYR A 1 67  ? 8.649   1.309   -1.948  1.00 94.23 67  A 1 
ATOM   526  C  CE2 . TYR A 1 67  ? 8.733   0.540   0.323   1.00 93.89 67  A 1 
ATOM   527  C  CZ  . TYR A 1 67  ? 8.520   1.547   -0.593  1.00 93.17 67  A 1 
ATOM   528  O  OH  . TYR A 1 67  ? 8.176   2.807   -0.157  1.00 90.65 67  A 1 
ATOM   529  N  N   . ASN A 1 68  ? 5.978   -2.233  -2.370  1.00 98.46 68  A 1 
ATOM   530  C  CA  . ASN A 1 68  ? 4.849   -1.847  -3.214  1.00 98.55 68  A 1 
ATOM   531  C  C   . ASN A 1 68  ? 4.786   -0.376  -3.638  1.00 98.58 68  A 1 
ATOM   532  O  O   . ASN A 1 68  ? 3.715   0.130   -3.971  1.00 96.68 68  A 1 
ATOM   533  C  CB  . ASN A 1 68  ? 3.536   -2.245  -2.538  1.00 97.80 68  A 1 
ATOM   534  C  CG  . ASN A 1 68  ? 3.065   -3.623  -2.945  1.00 97.93 68  A 1 
ATOM   535  O  OD1 . ASN A 1 68  ? 3.403   -4.620  -2.305  1.00 91.94 68  A 1 
ATOM   536  N  ND2 . ASN A 1 68  ? 2.288   -3.693  -4.006  1.00 91.76 68  A 1 
ATOM   537  N  N   . GLY A 1 69  ? 5.930   0.302   -3.654  1.00 98.29 69  A 1 
ATOM   538  C  CA  . GLY A 1 69  ? 5.983   1.648   -4.193  1.00 98.24 69  A 1 
ATOM   539  C  C   . GLY A 1 69  ? 5.762   2.791   -3.222  1.00 98.33 69  A 1 
ATOM   540  O  O   . GLY A 1 69  ? 5.569   2.587   -2.023  1.00 97.35 69  A 1 
ATOM   541  N  N   . ASP A 1 70  ? 5.790   4.012   -3.774  1.00 98.32 70  A 1 
ATOM   542  C  CA  . ASP A 1 70  ? 5.710   5.274   -3.045  1.00 98.35 70  A 1 
ATOM   543  C  C   . ASP A 1 70  ? 6.806   5.428   -1.988  1.00 98.34 70  A 1 
ATOM   544  O  O   . ASP A 1 70  ? 6.594   5.244   -0.791  1.00 96.95 70  A 1 
ATOM   545  C  CB  . ASP A 1 70  ? 4.324   5.488   -2.443  1.00 98.03 70  A 1 
ATOM   546  C  CG  . ASP A 1 70  ? 3.399   6.229   -3.407  1.00 97.76 70  A 1 
ATOM   547  O  OD1 . ASP A 1 70  ? 3.821   6.522   -4.546  1.00 96.37 70  A 1 
ATOM   548  O  OD2 . ASP A 1 70  ? 2.251   6.537   -3.010  1.00 96.60 70  A 1 
ATOM   549  N  N   . ILE A 1 71  ? 7.972   5.799   -2.487  1.00 98.17 71  A 1 
ATOM   550  C  CA  . ILE A 1 71  ? 9.138   6.068   -1.668  1.00 97.91 71  A 1 
ATOM   551  C  C   . ILE A 1 71  ? 9.171   7.527   -1.234  1.00 97.84 71  A 1 
ATOM   552  O  O   . ILE A 1 71  ? 9.423   7.845   -0.069  1.00 97.27 71  A 1 
ATOM   553  C  CB  . ILE A 1 71  ? 10.425  5.778   -2.474  1.00 97.59 71  A 1 
ATOM   554  C  CG1 . ILE A 1 71  ? 10.551  4.279   -2.754  1.00 94.87 71  A 1 
ATOM   555  C  CG2 . ILE A 1 71  ? 11.652  6.321   -1.749  1.00 93.90 71  A 1 
ATOM   556  C  CD1 . ILE A 1 71  ? 11.562  3.944   -3.842  1.00 93.21 71  A 1 
ATOM   557  N  N   . VAL A 1 72  ? 8.900   8.411   -2.180  1.00 97.10 72  A 1 
ATOM   558  C  CA  . VAL A 1 72  ? 9.101   9.845   -1.997  1.00 96.95 72  A 1 
ATOM   559  C  C   . VAL A 1 72  ? 8.073   10.498  -1.074  1.00 96.97 72  A 1 
ATOM   560  O  O   . VAL A 1 72  ? 6.874   10.267  -1.186  1.00 96.13 72  A 1 
ATOM   561  C  CB  . VAL A 1 72  ? 9.095   10.571  -3.356  1.00 96.12 72  A 1 
ATOM   562  C  CG1 . VAL A 1 72  ? 9.473   12.034  -3.186  1.00 93.92 72  A 1 
ATOM   563  C  CG2 . VAL A 1 72  ? 10.049  9.889   -4.323  1.00 94.39 72  A 1 
ATOM   564  N  N   . SER A 1 73  ? 8.568   11.329  -0.165  1.00 96.05 73  A 1 
ATOM   565  C  CA  . SER A 1 73  ? 7.722   12.107  0.730   1.00 95.19 73  A 1 
ATOM   566  C  C   . SER A 1 73  ? 6.837   13.066  -0.066  1.00 94.14 73  A 1 
ATOM   567  O  O   . SER A 1 73  ? 7.244   13.566  -1.113  1.00 89.77 73  A 1 
ATOM   568  C  CB  . SER A 1 73  ? 8.571   12.903  1.722   1.00 93.52 73  A 1 
ATOM   569  O  OG  . SER A 1 73  ? 7.785   13.823  2.453   1.00 84.93 73  A 1 
ATOM   570  N  N   . ARG A 1 74  ? 5.634   13.322  0.440   1.00 90.34 74  A 1 
ATOM   571  C  CA  . ARG A 1 74  ? 4.666   14.167  -0.256  1.00 86.02 74  A 1 
ATOM   572  C  C   . ARG A 1 74  ? 4.787   15.652  0.081   1.00 84.08 74  A 1 
ATOM   573  O  O   . ARG A 1 74  ? 3.867   16.427  -0.181  1.00 76.25 74  A 1 
ATOM   574  C  CB  . ARG A 1 74  ? 3.253   13.681  0.045   1.00 81.54 74  A 1 
ATOM   575  C  CG  . ARG A 1 74  ? 2.921   12.349  -0.601  1.00 75.84 74  A 1 
ATOM   576  C  CD  . ARG A 1 74  ? 1.464   11.977  -0.409  1.00 73.16 74  A 1 
ATOM   577  N  NE  . ARG A 1 74  ? 1.272   11.086  0.726   1.00 72.25 74  A 1 
ATOM   578  C  CZ  . ARG A 1 74  ? 0.089   10.577  1.076   1.00 70.40 74  A 1 
ATOM   579  N  NH1 . ARG A 1 74  ? -0.997  10.907  0.392   1.00 63.81 74  A 1 
ATOM   580  N  NH2 . ARG A 1 74  ? 0.002   9.750   2.103   1.00 63.46 74  A 1 
ATOM   581  N  N   . ALA A 1 75  ? 5.915   16.053  0.656   1.00 80.86 75  A 1 
ATOM   582  C  CA  . ALA A 1 75  ? 6.138   17.453  0.985   1.00 76.78 75  A 1 
ATOM   583  C  C   . ALA A 1 75  ? 6.411   18.251  -0.289  1.00 78.54 75  A 1 
ATOM   584  O  O   . ALA A 1 75  ? 7.558   18.373  -0.721  1.00 73.03 75  A 1 
ATOM   585  C  CB  . ALA A 1 75  ? 7.292   17.587  1.966   1.00 70.16 75  A 1 
ATOM   586  N  N   . ILE A 1 76  ? 5.356   18.801  -0.865  1.00 79.42 76  A 1 
ATOM   587  C  CA  . ILE A 1 76  ? 5.396   19.476  -2.157  1.00 76.49 76  A 1 
ATOM   588  C  C   . ILE A 1 76  ? 6.468   20.566  -2.318  1.00 78.06 76  A 1 
ATOM   589  O  O   . ILE A 1 76  ? 7.145   20.606  -3.351  1.00 72.64 76  A 1 
ATOM   590  C  CB  . ILE A 1 76  ? 4.016   20.079  -2.509  1.00 70.59 76  A 1 
ATOM   591  C  CG1 . ILE A 1 76  ? 2.928   19.015  -2.384  1.00 64.00 76  A 1 
ATOM   592  C  CG2 . ILE A 1 76  ? 4.021   20.670  -3.914  1.00 62.37 76  A 1 
ATOM   593  C  CD1 . ILE A 1 76  ? 3.141   17.818  -3.274  1.00 58.81 76  A 1 
ATOM   594  N  N   . PRO A 1 77  ? 6.646   21.449  -1.332  1.00 75.88 77  A 1 
ATOM   595  C  CA  . PRO A 1 77  ? 7.631   22.523  -1.483  1.00 74.39 77  A 1 
ATOM   596  C  C   . PRO A 1 77  ? 9.063   22.047  -1.726  1.00 78.35 77  A 1 
ATOM   597  O  O   . PRO A 1 77  ? 9.858   22.774  -2.312  1.00 72.67 77  A 1 
ATOM   598  C  CB  . PRO A 1 77  ? 7.526   23.287  -0.161  1.00 67.75 77  A 1 
ATOM   599  C  CG  . PRO A 1 77  ? 6.139   23.032  0.302   1.00 65.64 77  A 1 
ATOM   600  C  CD  . PRO A 1 77  ? 5.879   21.599  -0.088  1.00 70.02 77  A 1 
ATOM   601  N  N   . LYS A 1 78  ? 9.385   20.842  -1.290  1.00 79.34 78  A 1 
ATOM   602  C  CA  . LYS A 1 78  ? 10.736  20.302  -1.425  1.00 79.23 78  A 1 
ATOM   603  C  C   . LYS A 1 78  ? 10.865  19.377  -2.629  1.00 82.02 78  A 1 
ATOM   604  O  O   . LYS A 1 78  ? 11.937  18.832  -2.891  1.00 78.53 78  A 1 
ATOM   605  C  CB  . LYS A 1 78  ? 11.117  19.528  -0.162  1.00 75.74 78  A 1 
ATOM   606  C  CG  . LYS A 1 78  ? 10.948  20.310  1.126   1.00 71.00 78  A 1 
ATOM   607  C  CD  . LYS A 1 78  ? 11.955  21.434  1.242   1.00 67.92 78  A 1 
ATOM   608  C  CE  . LYS A 1 78  ? 11.833  22.127  2.583   1.00 62.37 78  A 1 
ATOM   609  N  NZ  . LYS A 1 78  ? 12.846  23.213  2.750   1.00 55.33 78  A 1 
ATOM   610  N  N   . TYR A 1 79  ? 9.780   19.193  -3.368  1.00 85.23 79  A 1 
ATOM   611  C  CA  . TYR A 1 79  ? 9.709   18.200  -4.429  1.00 86.06 79  A 1 
ATOM   612  C  C   . TYR A 1 79  ? 10.340  18.673  -5.742  1.00 87.97 79  A 1 
ATOM   613  O  O   . TYR A 1 79  ? 9.871   19.629  -6.356  1.00 85.92 79  A 1 
ATOM   614  C  CB  . TYR A 1 79  ? 8.246   17.830  -4.647  1.00 83.32 79  A 1 
ATOM   615  C  CG  . TYR A 1 79  ? 8.007   16.527  -5.376  1.00 80.91 79  A 1 
ATOM   616  C  CD1 . TYR A 1 79  ? 8.184   15.307  -4.727  1.00 77.68 79  A 1 
ATOM   617  C  CD2 . TYR A 1 79  ? 7.564   16.518  -6.684  1.00 78.00 79  A 1 
ATOM   618  C  CE1 . TYR A 1 79  ? 7.937   14.116  -5.374  1.00 72.61 79  A 1 
ATOM   619  C  CE2 . TYR A 1 79  ? 7.318   15.325  -7.345  1.00 73.22 79  A 1 
ATOM   620  C  CZ  . TYR A 1 79  ? 7.501   14.122  -6.692  1.00 73.58 79  A 1 
ATOM   621  O  OH  . TYR A 1 79  ? 7.256   12.941  -7.332  1.00 68.02 79  A 1 
ATOM   622  N  N   . ASN A 1 80  ? 11.410  18.005  -6.169  1.00 91.79 80  A 1 
ATOM   623  C  CA  . ASN A 1 80  ? 12.044  18.290  -7.452  1.00 92.16 80  A 1 
ATOM   624  C  C   . ASN A 1 80  ? 12.782  17.051  -7.956  1.00 93.26 80  A 1 
ATOM   625  O  O   . ASN A 1 80  ? 12.794  16.009  -7.300  1.00 93.14 80  A 1 
ATOM   626  C  CB  . ASN A 1 80  ? 12.993  19.494  -7.342  1.00 90.53 80  A 1 
ATOM   627  C  CG  . ASN A 1 80  ? 14.073  19.293  -6.292  1.00 89.31 80  A 1 
ATOM   628  O  OD1 . ASN A 1 80  ? 14.775  18.283  -6.277  1.00 84.87 80  A 1 
ATOM   629  N  ND2 . ASN A 1 80  ? 14.224  20.270  -5.417  1.00 84.22 80  A 1 
ATOM   630  N  N   . LEU A 1 81  ? 13.384  17.161  -9.144  1.00 92.91 81  A 1 
ATOM   631  C  CA  . LEU A 1 81  ? 14.064  16.037  -9.782  1.00 93.47 81  A 1 
ATOM   632  C  C   . LEU A 1 81  ? 15.133  15.396  -8.891  1.00 94.52 81  A 1 
ATOM   633  O  O   . LEU A 1 81  ? 15.134  14.180  -8.694  1.00 94.32 81  A 1 
ATOM   634  C  CB  . LEU A 1 81  ? 14.704  16.493  -11.097 1.00 91.85 81  A 1 
ATOM   635  C  CG  . LEU A 1 81  ? 15.249  15.384  -11.989 1.00 88.18 81  A 1 
ATOM   636  C  CD1 . LEU A 1 81  ? 14.116  14.777  -12.798 1.00 82.98 81  A 1 
ATOM   637  C  CD2 . LEU A 1 81  ? 16.321  15.928  -12.916 1.00 82.83 81  A 1 
ATOM   638  N  N   . ASP A 1 82  ? 16.025  16.208  -8.359  1.00 95.01 82  A 1 
ATOM   639  C  CA  . ASP A 1 82  ? 17.110  15.693  -7.531  1.00 95.40 82  A 1 
ATOM   640  C  C   . ASP A 1 82  ? 16.599  15.062  -6.245  1.00 96.11 82  A 1 
ATOM   641  O  O   . ASP A 1 82  ? 17.151  14.067  -5.765  1.00 95.79 82  A 1 
ATOM   642  C  CB  . ASP A 1 82  ? 18.101  16.813  -7.203  1.00 94.71 82  A 1 
ATOM   643  C  CG  . ASP A 1 82  ? 18.888  17.270  -8.418  1.00 86.73 82  A 1 
ATOM   644  O  OD1 . ASP A 1 82  ? 19.054  16.472  -9.357  1.00 81.88 82  A 1 
ATOM   645  O  OD2 . ASP A 1 82  ? 19.343  18.434  -8.429  1.00 80.60 82  A 1 
ATOM   646  N  N   . TYR A 1 83  ? 15.542  15.636  -5.696  1.00 95.82 83  A 1 
ATOM   647  C  CA  . TYR A 1 83  ? 14.933  15.116  -4.481  1.00 95.91 83  A 1 
ATOM   648  C  C   . TYR A 1 83  ? 14.382  13.711  -4.713  1.00 96.49 83  A 1 
ATOM   649  O  O   . TYR A 1 83  ? 14.559  12.809  -3.890  1.00 96.17 83  A 1 
ATOM   650  C  CB  . TYR A 1 83  ? 13.824  16.053  -4.004  1.00 95.22 83  A 1 
ATOM   651  C  CG  . TYR A 1 83  ? 13.201  15.666  -2.683  1.00 94.13 83  A 1 
ATOM   652  C  CD1 . TYR A 1 83  ? 13.787  16.033  -1.472  1.00 92.15 83  A 1 
ATOM   653  C  CD2 . TYR A 1 83  ? 12.019  14.945  -2.635  1.00 91.75 83  A 1 
ATOM   654  C  CE1 . TYR A 1 83  ? 13.209  15.688  -0.258  1.00 90.15 83  A 1 
ATOM   655  C  CE2 . TYR A 1 83  ? 11.434  14.590  -1.425  1.00 90.23 83  A 1 
ATOM   656  C  CZ  . TYR A 1 83  ? 12.036  14.971  -0.238  1.00 90.17 83  A 1 
ATOM   657  O  OH  . TYR A 1 83  ? 11.460  14.626  0.962   1.00 87.32 83  A 1 
ATOM   658  N  N   . VAL A 1 84  ? 13.707  13.520  -5.848  1.00 96.67 84  A 1 
ATOM   659  C  CA  . VAL A 1 84  ? 13.165  12.215  -6.207  1.00 96.99 84  A 1 
ATOM   660  C  C   . VAL A 1 84  ? 14.281  11.191  -6.383  1.00 97.55 84  A 1 
ATOM   661  O  O   . VAL A 1 84  ? 14.205  10.077  -5.852  1.00 97.59 84  A 1 
ATOM   662  C  CB  . VAL A 1 84  ? 12.318  12.294  -7.497  1.00 96.66 84  A 1 
ATOM   663  C  CG1 . VAL A 1 84  ? 11.952  10.899  -7.990  1.00 95.71 84  A 1 
ATOM   664  C  CG2 . VAL A 1 84  ? 11.059  13.108  -7.249  1.00 95.84 84  A 1 
ATOM   665  N  N   . LYS A 1 85  ? 15.317  11.568  -7.123  1.00 97.17 85  A 1 
ATOM   666  C  CA  . LYS A 1 85  ? 16.446  10.671  -7.350  1.00 97.42 85  A 1 
ATOM   667  C  C   . LYS A 1 85  ? 17.110  10.269  -6.037  1.00 97.75 85  A 1 
ATOM   668  O  O   . LYS A 1 85  ? 17.393  9.095   -5.815  1.00 97.83 85  A 1 
ATOM   669  C  CB  . LYS A 1 85  ? 17.470  11.319  -8.282  1.00 97.45 85  A 1 
ATOM   670  C  CG  . LYS A 1 85  ? 17.021  11.426  -9.730  1.00 96.47 85  A 1 
ATOM   671  C  CD  . LYS A 1 85  ? 18.140  11.966  -10.609 1.00 94.74 85  A 1 
ATOM   672  C  CE  . LYS A 1 85  ? 17.740  11.981  -12.077 1.00 90.71 85  A 1 
ATOM   673  N  NZ  . LYS A 1 85  ? 18.838  12.495  -12.940 1.00 84.70 85  A 1 
ATOM   674  N  N   . GLN A 1 86  ? 17.357  11.245  -5.177  1.00 97.52 86  A 1 
ATOM   675  C  CA  . GLN A 1 86  ? 18.002  10.968  -3.904  1.00 97.49 86  A 1 
ATOM   676  C  C   . GLN A 1 86  ? 17.135  10.078  -3.014  1.00 97.77 86  A 1 
ATOM   677  O  O   . GLN A 1 86  ? 17.644  9.236   -2.277  1.00 97.65 86  A 1 
ATOM   678  C  CB  . GLN A 1 86  ? 18.330  12.267  -3.172  1.00 96.83 86  A 1 
ATOM   679  C  CG  . GLN A 1 86  ? 19.201  12.075  -1.930  1.00 88.94 86  A 1 
ATOM   680  C  CD  . GLN A 1 86  ? 20.549  11.464  -2.264  1.00 84.24 86  A 1 
ATOM   681  O  OE1 . GLN A 1 86  ? 21.284  11.988  -3.092  1.00 77.70 86  A 1 
ATOM   682  N  NE2 . GLN A 1 86  ? 20.871  10.351  -1.618  1.00 72.80 86  A 1 
ATOM   683  N  N   . SER A 1 87  ? 15.818  10.266  -3.097  1.00 97.58 87  A 1 
ATOM   684  C  CA  . SER A 1 87  ? 14.887  9.450   -2.328  1.00 97.60 87  A 1 
ATOM   685  C  C   . SER A 1 87  ? 14.984  7.979   -2.735  1.00 98.03 87  A 1 
ATOM   686  O  O   . SER A 1 87  ? 14.944  7.085   -1.891  1.00 97.93 87  A 1 
ATOM   687  C  CB  . SER A 1 87  ? 13.449  9.936   -2.517  1.00 97.30 87  A 1 
ATOM   688  O  OG  . SER A 1 87  ? 13.269  11.230  -1.973  1.00 92.66 87  A 1 
ATOM   689  N  N   . ILE A 1 88  ? 15.122  7.733   -4.042  1.00 98.34 88  A 1 
ATOM   690  C  CA  . ILE A 1 88  ? 15.242  6.376   -4.551  1.00 98.46 88  A 1 
ATOM   691  C  C   . ILE A 1 88  ? 16.575  5.759   -4.132  1.00 98.54 88  A 1 
ATOM   692  O  O   . ILE A 1 88  ? 16.632  4.589   -3.754  1.00 98.50 88  A 1 
ATOM   693  C  CB  . ILE A 1 88  ? 15.081  6.349   -6.083  1.00 98.34 88  A 1 
ATOM   694  C  CG1 . ILE A 1 88  ? 13.665  6.786   -6.455  1.00 97.56 88  A 1 
ATOM   695  C  CG2 . ILE A 1 88  ? 15.369  4.957   -6.642  1.00 97.86 88  A 1 
ATOM   696  C  CD1 . ILE A 1 88  ? 13.434  6.981   -7.944  1.00 95.20 88  A 1 
ATOM   697  N  N   . VAL A 1 89  ? 17.629  6.549   -4.192  1.00 98.64 89  A 1 
ATOM   698  C  CA  . VAL A 1 89  ? 18.937  6.089   -3.734  1.00 98.68 89  A 1 
ATOM   699  C  C   . VAL A 1 89  ? 18.862  5.678   -2.266  1.00 98.61 89  A 1 
ATOM   700  O  O   . VAL A 1 89  ? 19.347  4.615   -1.874  1.00 98.48 89  A 1 
ATOM   701  C  CB  . VAL A 1 89  ? 20.008  7.187   -3.909  1.00 98.58 89  A 1 
ATOM   702  C  CG1 . VAL A 1 89  ? 21.312  6.786   -3.219  1.00 97.84 89  A 1 
ATOM   703  C  CG2 . VAL A 1 89  ? 20.255  7.445   -5.387  1.00 97.88 89  A 1 
ATOM   704  N  N   . ASN A 1 90  ? 18.226  6.554   -1.433  1.00 98.13 90  A 1 
ATOM   705  C  CA  . ASN A 1 90  ? 18.083  6.305   -0.055  1.00 97.96 90  A 1 
ATOM   706  C  C   . ASN A 1 90  ? 17.230  5.110   0.268   1.00 98.10 90  A 1 
ATOM   707  O  O   . ASN A 1 90  ? 17.501  4.358   1.147   1.00 97.65 90  A 1 
ATOM   708  C  CB  . ASN A 1 90  ? 17.606  7.558   0.658   1.00 97.35 90  A 1 
ATOM   709  C  CG  . ASN A 1 90  ? 18.564  8.609   0.712   1.00 96.26 90  A 1 
ATOM   710  O  OD1 . ASN A 1 90  ? 19.702  8.507   0.181   1.00 94.30 90  A 1 
ATOM   711  N  ND2 . ASN A 1 90  ? 18.560  9.589   1.186   1.00 93.21 90  A 1 
ATOM   712  N  N   . ALA A 1 91  ? 16.149  4.923   -0.458  1.00 98.40 91  A 1 
ATOM   713  C  CA  . ALA A 1 91  ? 15.262  3.787   -0.256  1.00 98.56 91  A 1 
ATOM   714  C  C   . ALA A 1 91  ? 15.971  2.483   -0.603  1.00 98.66 91  A 1 
ATOM   715  O  O   . ALA A 1 91  ? 15.777  1.462   0.052   1.00 98.52 91  A 1 
ATOM   716  C  CB  . ALA A 1 91  ? 14.003  3.940   -1.095  1.00 98.22 91  A 1 
ATOM   717  N  N   . THR A 1 92  ? 16.803  2.518   -1.643  1.00 98.62 92  A 1 
ATOM   718  C  CA  . THR A 1 92  ? 17.578  1.351   -2.041  1.00 98.67 92  A 1 
ATOM   719  C  C   . THR A 1 92  ? 18.534  0.946   -0.923  1.00 98.60 92  A 1 
ATOM   720  O  O   . THR A 1 92  ? 18.686  -0.233  -0.613  1.00 98.51 92  A 1 
ATOM   721  C  CB  . THR A 1 92  ? 18.357  1.615   -3.333  1.00 98.40 92  A 1 
ATOM   722  O  OG1 . THR A 1 92  ? 17.448  1.889   -4.393  1.00 96.26 92  A 1 
ATOM   723  C  CG2 . THR A 1 92  ? 19.200  0.407   -3.714  1.00 96.27 92  A 1 
ATOM   724  N  N   . ALA A 1 93  ? 19.187  1.938   -0.311  1.00 98.67 93  A 1 
ATOM   725  C  CA  . ALA A 1 93  ? 20.084  1.689   0.807   1.00 98.55 93  A 1 
ATOM   726  C  C   . ALA A 1 93  ? 19.323  1.071   1.978   1.00 98.64 93  A 1 
ATOM   727  O  O   . ALA A 1 93  ? 19.833  0.183   2.663   1.00 98.38 93  A 1 
ATOM   728  C  CB  . ALA A 1 93  ? 20.766  2.979   1.236   1.00 98.36 93  A 1 
ATOM   729  N  N   . LEU A 1 94  ? 18.100  1.534   2.192   1.00 98.63 94  A 1 
ATOM   730  C  CA  . LEU A 1 94  ? 17.247  0.990   3.243   1.00 98.61 94  A 1 
ATOM   731  C  C   . LEU A 1 94  ? 16.922  -0.477  2.979   1.00 98.73 94  A 1 
ATOM   732  O  O   . LEU A 1 94  ? 17.034  -1.319  3.870   1.00 98.53 94  A 1 
ATOM   733  C  CB  . LEU A 1 94  ? 15.950  1.798   3.346   1.00 98.32 94  A 1 
ATOM   734  C  CG  . LEU A 1 94  ? 14.963  1.372   4.438   1.00 96.69 94  A 1 
ATOM   735  C  CD1 . LEU A 1 94  ? 15.530  1.697   5.810   1.00 94.08 94  A 1 
ATOM   736  C  CD2 . LEU A 1 94  ? 13.625  2.073   4.241   1.00 93.65 94  A 1 
ATOM   737  N  N   . LEU A 1 95  ? 16.547  -0.792  1.742   1.00 98.78 95  A 1 
ATOM   738  C  CA  . LEU A 1 95  ? 16.208  -2.163  1.374   1.00 98.78 95  A 1 
ATOM   739  C  C   . LEU A 1 95  ? 17.424  -3.084  1.455   1.00 98.73 95  A 1 
ATOM   740  O  O   . LEU A 1 95  ? 17.289  -4.269  1.750   1.00 98.54 95  A 1 
ATOM   741  C  CB  . LEU A 1 95  ? 15.605  -2.198  -0.035  1.00 98.69 95  A 1 
ATOM   742  C  CG  . LEU A 1 95  ? 14.237  -1.529  -0.184  1.00 98.39 95  A 1 
ATOM   743  C  CD1 . LEU A 1 95  ? 13.797  -1.518  -1.640  1.00 97.97 95  A 1 
ATOM   744  C  CD2 . LEU A 1 95  ? 13.199  -2.251  0.682   1.00 97.70 95  A 1 
ATOM   745  N  N   . LYS A 1 96  ? 18.609  -2.539  1.190   1.00 98.73 96  A 1 
ATOM   746  C  CA  . LYS A 1 96  ? 19.830  -3.331  1.257   1.00 98.67 96  A 1 
ATOM   747  C  C   . LYS A 1 96  ? 20.149  -3.793  2.677   1.00 98.66 96  A 1 
ATOM   748  O  O   . LYS A 1 96  ? 20.962  -4.697  2.870   1.00 98.20 96  A 1 
ATOM   749  C  CB  . LYS A 1 96  ? 21.015  -2.535  0.699   1.00 98.45 96  A 1 
ATOM   750  C  CG  . LYS A 1 96  ? 21.046  -2.453  -0.820  1.00 95.68 96  A 1 
ATOM   751  C  CD  . LYS A 1 96  ? 22.262  -1.687  -1.300  1.00 91.12 96  A 1 
ATOM   752  C  CE  . LYS A 1 96  ? 22.342  -1.641  -2.819  1.00 84.25 96  A 1 
ATOM   753  N  NZ  . LYS A 1 96  ? 23.497  -0.851  -3.295  1.00 75.83 96  A 1 
ATOM   754  N  N   . LYS A 1 97  ? 19.508  -3.190  3.667   1.00 98.70 97  A 1 
ATOM   755  C  CA  . LYS A 1 97  ? 19.693  -3.611  5.050   1.00 98.50 97  A 1 
ATOM   756  C  C   . LYS A 1 97  ? 19.130  -5.012  5.272   1.00 98.51 97  A 1 
ATOM   757  O  O   . LYS A 1 97  ? 19.517  -5.703  6.217   1.00 97.94 97  A 1 
ATOM   758  C  CB  . LYS A 1 97  ? 19.028  -2.618  6.012   1.00 98.49 97  A 1 
ATOM   759  C  CG  . LYS A 1 97  ? 19.675  -1.252  6.031   1.00 97.62 97  A 1 
ATOM   760  C  CD  . LYS A 1 97  ? 18.983  -0.316  7.018   1.00 94.67 97  A 1 
ATOM   761  C  CE  . LYS A 1 97  ? 19.599  1.068   7.015   1.00 91.06 97  A 1 
ATOM   762  N  NZ  . LYS A 1 97  ? 21.036  1.061   7.434   1.00 82.35 97  A 1 
ATOM   763  N  N   . PHE A 1 98  ? 18.227  -5.439  4.391   1.00 98.46 98  A 1 
ATOM   764  C  CA  . PHE A 1 98  ? 17.709  -6.797  4.411   1.00 98.23 98  A 1 
ATOM   765  C  C   . PHE A 1 98  ? 18.606  -7.645  3.500   1.00 97.67 98  A 1 
ATOM   766  O  O   . PHE A 1 98  ? 18.220  -8.035  2.401   1.00 96.31 98  A 1 
ATOM   767  C  CB  . PHE A 1 98  ? 16.258  -6.818  3.929   1.00 98.33 98  A 1 
ATOM   768  C  CG  . PHE A 1 98  ? 15.341  -5.925  4.729   1.00 98.55 98  A 1 
ATOM   769  C  CD1 . PHE A 1 98  ? 14.942  -6.285  6.002   1.00 98.24 98  A 1 
ATOM   770  C  CD2 . PHE A 1 98  ? 14.899  -4.714  4.201   1.00 98.27 98  A 1 
ATOM   771  C  CE1 . PHE A 1 98  ? 14.102  -5.456  6.747   1.00 98.01 98  A 1 
ATOM   772  C  CE2 . PHE A 1 98  ? 14.065  -3.887  4.945   1.00 98.06 98  A 1 
ATOM   773  C  CZ  . PHE A 1 98  ? 13.664  -4.260  6.218   1.00 98.23 98  A 1 
ATOM   774  N  N   . GLU A 1 99  ? 19.821  -7.896  3.987   1.00 96.60 99  A 1 
ATOM   775  C  CA  . GLU A 1 99  ? 20.918  -8.425  3.174   1.00 94.96 99  A 1 
ATOM   776  C  C   . GLU A 1 99  ? 20.650  -9.726  2.420   1.00 93.90 99  A 1 
ATOM   777  O  O   . GLU A 1 99  ? 21.012  -9.834  1.252   1.00 88.75 99  A 1 
ATOM   778  C  CB  . GLU A 1 99  ? 22.160  -8.591  4.051   1.00 92.40 99  A 1 
ATOM   779  C  CG  . GLU A 1 99  ? 22.661  -7.280  4.620   1.00 83.32 99  A 1 
ATOM   780  C  CD  . GLU A 1 99  ? 23.858  -7.456  5.542   1.00 78.80 99  A 1 
ATOM   781  O  OE1 . GLU A 1 99  ? 24.262  -8.606  5.793   1.00 72.14 99  A 1 
ATOM   782  O  OE2 . GLU A 1 99  ? 24.400  -6.425  6.015   1.00 71.83 99  A 1 
ATOM   783  N  N   . ASP A 1 100 ? 20.023  -10.699 3.068   1.00 95.74 100 A 1 
ATOM   784  C  CA  . ASP A 1 100 ? 19.802  -11.994 2.437   1.00 95.59 100 A 1 
ATOM   785  C  C   . ASP A 1 100 ? 18.397  -12.159 1.863   1.00 96.85 100 A 1 
ATOM   786  O  O   . ASP A 1 100 ? 17.981  -13.266 1.518   1.00 95.05 100 A 1 
ATOM   787  C  CB  . ASP A 1 100 ? 20.078  -13.122 3.439   1.00 92.35 100 A 1 
ATOM   788  C  CG  . ASP A 1 100 ? 21.504  -13.111 3.945   1.00 84.26 100 A 1 
ATOM   789  O  OD1 . ASP A 1 100 ? 22.424  -12.862 3.137   1.00 76.01 100 A 1 
ATOM   790  O  OD2 . ASP A 1 100 ? 21.709  -13.340 5.153   1.00 76.74 100 A 1 
ATOM   791  N  N   . PHE A 1 101 ? 17.658  -11.062 1.752   1.00 98.08 101 A 1 
ATOM   792  C  CA  . PHE A 1 101 ? 16.278  -11.108 1.271   1.00 98.36 101 A 1 
ATOM   793  C  C   . PHE A 1 101 ? 16.166  -11.136 -0.247  1.00 98.37 101 A 1 
ATOM   794  O  O   . PHE A 1 101 ? 16.973  -10.531 -0.954  1.00 97.86 101 A 1 
ATOM   795  C  CB  . PHE A 1 101 ? 15.486  -9.899  1.786   1.00 98.35 101 A 1 
ATOM   796  C  CG  . PHE A 1 101 ? 14.977  -10.028 3.194   1.00 98.40 101 A 1 
ATOM   797  C  CD1 . PHE A 1 101 ? 15.836  -10.301 4.244   1.00 97.96 101 A 1 
ATOM   798  C  CD2 . PHE A 1 101 ? 13.628  -9.848  3.468   1.00 97.96 101 A 1 
ATOM   799  C  CE1 . PHE A 1 101 ? 15.366  -10.405 5.547   1.00 97.73 101 A 1 
ATOM   800  C  CE2 . PHE A 1 101 ? 13.148  -9.938  4.766   1.00 97.84 101 A 1 
ATOM   801  C  CZ  . PHE A 1 101 ? 14.019  -10.221 5.808   1.00 98.18 101 A 1 
ATOM   802  N  N   . PHE A 1 102 ? 15.150  -11.843 -0.740  1.00 98.40 102 A 1 
ATOM   803  C  CA  . PHE A 1 102 ? 14.742  -11.751 -2.130  1.00 98.54 102 A 1 
ATOM   804  C  C   . PHE A 1 102 ? 13.774  -10.577 -2.178  1.00 98.65 102 A 1 
ATOM   805  O  O   . PHE A 1 102 ? 12.667  -10.655 -1.654  1.00 98.61 102 A 1 
ATOM   806  C  CB  . PHE A 1 102 ? 14.055  -13.045 -2.580  1.00 98.47 102 A 1 
ATOM   807  C  CG  . PHE A 1 102 ? 13.528  -12.996 -3.991  1.00 98.49 102 A 1 
ATOM   808  C  CD1 . PHE A 1 102 ? 14.392  -12.962 -5.069  1.00 98.22 102 A 1 
ATOM   809  C  CD2 . PHE A 1 102 ? 12.161  -12.994 -4.232  1.00 98.23 102 A 1 
ATOM   810  C  CE1 . PHE A 1 102 ? 13.917  -12.927 -6.369  1.00 97.94 102 A 1 
ATOM   811  C  CE2 . PHE A 1 102 ? 11.671  -12.962 -5.530  1.00 98.03 102 A 1 
ATOM   812  C  CZ  . PHE A 1 102 ? 12.551  -12.929 -6.596  1.00 98.15 102 A 1 
ATOM   813  N  N   . ILE A 1 103 ? 14.208  -9.473  -2.781  1.00 98.89 103 A 1 
ATOM   814  C  CA  . ILE A 1 103 ? 13.427  -8.236  -2.773  1.00 98.83 103 A 1 
ATOM   815  C  C   . ILE A 1 103 ? 12.843  -7.918  -4.141  1.00 98.94 103 A 1 
ATOM   816  O  O   . ILE A 1 103 ? 13.538  -7.988  -5.155  1.00 98.82 103 A 1 
ATOM   817  C  CB  . ILE A 1 103 ? 14.288  -7.057  -2.273  1.00 98.68 103 A 1 
ATOM   818  C  CG1 . ILE A 1 103 ? 14.688  -7.312  -0.814  1.00 96.78 103 A 1 
ATOM   819  C  CG2 . ILE A 1 103 ? 13.538  -5.737  -2.401  1.00 98.14 103 A 1 
ATOM   820  C  CD1 . ILE A 1 103 ? 15.599  -6.257  -0.212  1.00 89.74 103 A 1 
ATOM   821  N  N   . ILE A 1 104 ? 11.558  -7.579  -4.156  1.00 98.96 104 A 1 
ATOM   822  C  CA  . ILE A 1 104 ? 10.839  -7.253  -5.381  1.00 98.97 104 A 1 
ATOM   823  C  C   . ILE A 1 104 ? 10.432  -5.780  -5.325  1.00 98.90 104 A 1 
ATOM   824  O  O   . ILE A 1 104 ? 9.391   -5.438  -4.772  1.00 98.85 104 A 1 
ATOM   825  C  CB  . ILE A 1 104 ? 9.577   -8.130  -5.518  1.00 98.90 104 A 1 
ATOM   826  C  CG1 . ILE A 1 104 ? 9.954   -9.615  -5.416  1.00 98.62 104 A 1 
ATOM   827  C  CG2 . ILE A 1 104 ? 8.862   -7.850  -6.833  1.00 98.71 104 A 1 
ATOM   828  C  CD1 . ILE A 1 104 ? 8.784   -10.532 -5.113  1.00 97.75 104 A 1 
ATOM   829  N  N   . PRO A 1 105 ? 11.252  -4.885  -5.891  1.00 98.93 105 A 1 
ATOM   830  C  CA  . PRO A 1 105 ? 10.992  -3.444  -5.827  1.00 98.96 105 A 1 
ATOM   831  C  C   . PRO A 1 105 ? 10.094  -2.937  -6.946  1.00 98.85 105 A 1 
ATOM   832  O  O   . PRO A 1 105 ? 9.967   -3.570  -7.994  1.00 98.68 105 A 1 
ATOM   833  C  CB  . PRO A 1 105 ? 12.388  -2.850  -5.938  1.00 98.77 105 A 1 
ATOM   834  C  CG  . PRO A 1 105 ? 13.085  -3.792  -6.871  1.00 98.28 105 A 1 
ATOM   835  C  CD  . PRO A 1 105 ? 12.569  -5.165  -6.496  1.00 98.79 105 A 1 
ATOM   836  N  N   . MET A 1 106 ? 9.468   -1.785  -6.724  1.00 98.77 106 A 1 
ATOM   837  C  CA  . MET A 1 106 ? 8.665   -1.130  -7.756  1.00 98.61 106 A 1 
ATOM   838  C  C   . MET A 1 106 ? 8.556   0.360   -7.460  1.00 98.76 106 A 1 
ATOM   839  O  O   . MET A 1 106 ? 8.927   0.822   -6.379  1.00 98.30 106 A 1 
ATOM   840  C  CB  . MET A 1 106 ? 7.259   -1.745  -7.832  1.00 97.20 106 A 1 
ATOM   841  C  CG  . MET A 1 106 ? 6.326   -1.300  -6.712  1.00 94.05 106 A 1 
ATOM   842  S  SD  . MET A 1 106 ? 4.648   -1.942  -6.886  1.00 95.70 106 A 1 
ATOM   843  C  CE  . MET A 1 106 ? 4.929   -3.680  -6.623  1.00 91.84 106 A 1 
ATOM   844  N  N   . LEU A 1 107 ? 8.050   1.106   -8.440  1.00 98.66 107 A 1 
ATOM   845  C  CA  . LEU A 1 107 ? 7.847   2.538   -8.287  1.00 98.61 107 A 1 
ATOM   846  C  C   . LEU A 1 107 ? 6.381   2.861   -8.043  1.00 98.67 107 A 1 
ATOM   847  O  O   . LEU A 1 107 ? 5.489   2.198   -8.577  1.00 98.26 107 A 1 
ATOM   848  C  CB  . LEU A 1 107 ? 8.318   3.279   -9.538  1.00 98.33 107 A 1 
ATOM   849  C  CG  . LEU A 1 107 ? 9.811   3.202   -9.877  1.00 98.03 107 A 1 
ATOM   850  C  CD1 . LEU A 1 107 ? 10.063  3.807   -11.250 1.00 97.53 107 A 1 
ATOM   851  C  CD2 . LEU A 1 107 ? 10.629  3.913   -8.815  1.00 97.21 107 A 1 
ATOM   852  N  N   . GLY A 1 108 ? 6.126   3.879   -7.229  1.00 98.61 108 A 1 
ATOM   853  C  CA  . GLY A 1 108 ? 4.786   4.380   -7.011  1.00 98.55 108 A 1 
ATOM   854  C  C   . GLY A 1 108 ? 4.593   5.686   -7.773  1.00 98.32 108 A 1 
ATOM   855  O  O   . GLY A 1 108 ? 5.503   6.166   -8.442  1.00 97.76 108 A 1 
ATOM   856  N  N   . ASN A 1 109 ? 3.403   6.276   -7.671  1.00 98.19 109 A 1 
ATOM   857  C  CA  . ASN A 1 109 ? 3.084   7.491   -8.405  1.00 97.75 109 A 1 
ATOM   858  C  C   . ASN A 1 109 ? 3.840   8.727   -7.928  1.00 97.55 109 A 1 
ATOM   859  O  O   . ASN A 1 109 ? 3.930   9.723   -8.648  1.00 96.82 109 A 1 
ATOM   860  C  CB  . ASN A 1 109 ? 1.577   7.764   -8.380  1.00 97.61 109 A 1 
ATOM   861  C  CG  . ASN A 1 109 ? 1.018   7.869   -6.980  1.00 97.59 109 A 1 
ATOM   862  O  OD1 . ASN A 1 109 ? 1.036   6.901   -6.222  1.00 96.30 109 A 1 
ATOM   863  N  ND2 . ASN A 1 109 ? 0.518   9.049   -6.633  1.00 95.98 109 A 1 
ATOM   864  N  N   . HIS A 1 110 ? 4.397   8.666   -6.723  1.00 97.34 110 A 1 
ATOM   865  C  CA  . HIS A 1 110 ? 5.188   9.779   -6.210  1.00 97.06 110 A 1 
ATOM   866  C  C   . HIS A 1 110 ? 6.676   9.629   -6.511  1.00 97.10 110 A 1 
ATOM   867  O  O   . HIS A 1 110 ? 7.463   10.529  -6.221  1.00 96.32 110 A 1 
ATOM   868  C  CB  . HIS A 1 110 ? 4.990   9.931   -4.700  1.00 96.86 110 A 1 
ATOM   869  C  CG  . HIS A 1 110 ? 3.666   10.520  -4.322  1.00 96.28 110 A 1 
ATOM   870  N  ND1 . HIS A 1 110 ? 3.443   11.872  -4.287  1.00 91.17 110 A 1 
ATOM   871  C  CD2 . HIS A 1 110 ? 2.490   9.943   -3.980  1.00 90.92 110 A 1 
ATOM   872  C  CE1 . HIS A 1 110 ? 2.185   12.107  -3.934  1.00 90.91 110 A 1 
ATOM   873  N  NE2 . HIS A 1 110 ? 1.587   10.949  -3.748  1.00 92.37 110 A 1 
ATOM   874  N  N   . ASP A 1 111 ? 7.043   8.504   -7.120  1.00 97.38 111 A 1 
ATOM   875  C  CA  . ASP A 1 111 ? 8.450   8.214   -7.361  1.00 97.58 111 A 1 
ATOM   876  C  C   . ASP A 1 111 ? 8.929   8.670   -8.738  1.00 97.39 111 A 1 
ATOM   877  O  O   . ASP A 1 111 ? 9.721   7.995   -9.403  1.00 96.74 111 A 1 
ATOM   878  C  CB  . ASP A 1 111 ? 8.718   6.726   -7.161  1.00 97.73 111 A 1 
ATOM   879  C  CG  . ASP A 1 111 ? 8.297   6.255   -5.774  1.00 97.94 111 A 1 
ATOM   880  O  OD1 . ASP A 1 111 ? 8.280   7.094   -4.843  1.00 97.33 111 A 1 
ATOM   881  O  OD2 . ASP A 1 111 ? 8.000   5.051   -5.612  1.00 97.49 111 A 1 
ATOM   882  N  N   . VAL A 1 112 ? 8.436   9.830   -9.167  1.00 96.80 112 A 1 
ATOM   883  C  CA  . VAL A 1 112 ? 8.804   10.428  -10.441 1.00 96.55 112 A 1 
ATOM   884  C  C   . VAL A 1 112 ? 8.553   11.928  -10.344 1.00 96.09 112 A 1 
ATOM   885  O  O   . VAL A 1 112 ? 7.815   12.387  -9.478  1.00 95.45 112 A 1 
ATOM   886  C  CB  . VAL A 1 112 ? 7.980   9.826   -11.608 1.00 96.40 112 A 1 
ATOM   887  C  CG1 . VAL A 1 112 ? 6.500   10.169  -11.456 1.00 95.42 112 A 1 
ATOM   888  C  CG2 . VAL A 1 112 ? 8.505   10.311  -12.955 1.00 95.48 112 A 1 
ATOM   889  N  N   . TYR A 1 113 ? 9.207   12.708  -11.226 1.00 95.26 113 A 1 
ATOM   890  C  CA  . TYR A 1 113 ? 8.973   14.145  -11.256 1.00 94.42 113 A 1 
ATOM   891  C  C   . TYR A 1 113 ? 8.644   14.589  -12.673 1.00 93.88 113 A 1 
ATOM   892  O  O   . TYR A 1 113 ? 9.403   14.292  -13.600 1.00 91.48 113 A 1 
ATOM   893  C  CB  . TYR A 1 113 ? 10.199  14.908  -10.748 1.00 93.65 113 A 1 
ATOM   894  C  CG  . TYR A 1 113 ? 9.968   16.393  -10.730 1.00 92.66 113 A 1 
ATOM   895  C  CD1 . TYR A 1 113 ? 9.324   17.009  -9.652  1.00 90.96 113 A 1 
ATOM   896  C  CD2 . TYR A 1 113 ? 10.356  17.202  -11.800 1.00 90.53 113 A 1 
ATOM   897  C  CE1 . TYR A 1 113 ? 9.080   18.370  -9.639  1.00 88.60 113 A 1 
ATOM   898  C  CE2 . TYR A 1 113 ? 10.109  18.561  -11.790 1.00 88.69 113 A 1 
ATOM   899  C  CZ  . TYR A 1 113 ? 9.479   19.136  -10.713 1.00 88.24 113 A 1 
ATOM   900  O  OH  . TYR A 1 113 ? 9.229   20.493  -10.699 1.00 85.58 113 A 1 
ATOM   901  N  N   . PRO A 1 114 ? 7.543   15.320  -12.865 1.00 93.79 114 A 1 
ATOM   902  C  CA  . PRO A 1 114 ? 6.530   15.657  -11.865 1.00 93.58 114 A 1 
ATOM   903  C  C   . PRO A 1 114 ? 5.768   14.428  -11.380 1.00 94.15 114 A 1 
ATOM   904  O  O   . PRO A 1 114 ? 5.720   13.416  -12.072 1.00 93.48 114 A 1 
ATOM   905  C  CB  . PRO A 1 114 ? 5.585   16.607  -12.608 1.00 92.01 114 A 1 
ATOM   906  C  CG  . PRO A 1 114 ? 6.395   17.138  -13.749 1.00 89.78 114 A 1 
ATOM   907  C  CD  . PRO A 1 114 ? 7.271   15.985  -14.143 1.00 92.08 114 A 1 
ATOM   908  N  N   . ALA A 1 115 ? 5.174   14.530  -10.207 1.00 94.51 115 A 1 
ATOM   909  C  CA  . ALA A 1 115 ? 4.441   13.412  -9.633  1.00 95.14 115 A 1 
ATOM   910  C  C   . ALA A 1 115 ? 3.341   12.920  -10.574 1.00 95.81 115 A 1 
ATOM   911  O  O   . ALA A 1 115 ? 2.719   13.711  -11.281 1.00 95.18 115 A 1 
ATOM   912  C  CB  . ALA A 1 115 ? 3.832   13.811  -8.292  1.00 94.40 115 A 1 
ATOM   913  N  N   . ASN A 1 116 ? 3.129   11.603  -10.600 1.00 95.81 116 A 1 
ATOM   914  C  CA  . ASN A 1 116 ? 2.081   10.955  -11.386 1.00 96.21 116 A 1 
ATOM   915  C  C   . ASN A 1 116 ? 2.352   10.856  -12.882 1.00 96.61 116 A 1 
ATOM   916  O  O   . ASN A 1 116 ? 1.721   10.056  -13.575 1.00 96.13 116 A 1 
ATOM   917  C  CB  . ASN A 1 116 ? 0.722   11.629  -11.178 1.00 96.25 116 A 1 
ATOM   918  C  CG  . ASN A 1 116 ? 0.358   11.772  -9.716  1.00 96.02 116 A 1 
ATOM   919  O  OD1 . ASN A 1 116 ? 0.591   10.870  -8.916  1.00 93.25 116 A 1 
ATOM   920  N  ND2 . ASN A 1 116 ? -0.225  12.908  -9.358  1.00 92.97 116 A 1 
ATOM   921  N  N   . GLN A 1 117 ? 3.270   11.652  -13.394 1.00 96.16 117 A 1 
ATOM   922  C  CA  . GLN A 1 117 ? 3.529   11.703  -14.825 1.00 95.70 117 A 1 
ATOM   923  C  C   . GLN A 1 117 ? 4.605   10.694  -15.225 1.00 95.49 117 A 1 
ATOM   924  O  O   . GLN A 1 117 ? 5.777   11.037  -15.394 1.00 93.71 117 A 1 
ATOM   925  C  CB  . GLN A 1 117 ? 3.931   13.113  -15.245 1.00 95.19 117 A 1 
ATOM   926  C  CG  . GLN A 1 117 ? 3.028   14.217  -14.690 1.00 94.39 117 A 1 
ATOM   927  C  CD  . GLN A 1 117 ? 1.551   13.943  -14.932 1.00 94.26 117 A 1 
ATOM   928  O  OE1 . GLN A 1 117 ? 1.142   13.622  -16.044 1.00 90.29 117 A 1 
ATOM   929  N  NE2 . GLN A 1 117 ? 0.751   14.056  -13.879 1.00 89.09 117 A 1 
ATOM   930  N  N   . MET A 1 118 ? 4.194   9.442   -15.371 1.00 95.27 118 A 1 
ATOM   931  C  CA  . MET A 1 118 ? 5.130   8.355   -15.626 1.00 94.77 118 A 1 
ATOM   932  C  C   . MET A 1 118 ? 4.789   7.603   -16.919 1.00 93.09 118 A 1 
ATOM   933  O  O   . MET A 1 118 ? 3.849   6.819   -16.958 1.00 84.30 118 A 1 
ATOM   934  C  CB  . MET A 1 118 ? 5.136   7.389   -14.440 1.00 93.07 118 A 1 
ATOM   935  C  CG  . MET A 1 118 ? 6.214   6.327   -14.505 1.00 89.10 118 A 1 
ATOM   936  S  SD  . MET A 1 118 ? 6.184   5.214   -13.078 1.00 90.54 118 A 1 
ATOM   937  C  CE  . MET A 1 118 ? 6.726   6.308   -11.771 1.00 86.40 118 A 1 
ATOM   938  N  N   . ALA A 1 119 ? 5.576   7.855   -17.958 1.00 91.48 119 A 1 
ATOM   939  C  CA  . ALA A 1 119 ? 5.438   7.167   -19.236 1.00 89.91 119 A 1 
ATOM   940  C  C   . ALA A 1 119 ? 6.651   7.487   -20.102 1.00 89.46 119 A 1 
ATOM   941  O  O   . ALA A 1 119 ? 7.755   7.644   -19.596 1.00 80.44 119 A 1 
ATOM   942  C  CB  . ALA A 1 119 ? 4.135   7.560   -19.920 1.00 84.20 119 A 1 
ATOM   943  N  N   . ILE A 1 120 ? 6.445   7.603   -21.417 1.00 84.83 120 A 1 
ATOM   944  C  CA  . ILE A 1 120 ? 7.560   7.797   -22.334 1.00 81.25 120 A 1 
ATOM   945  C  C   . ILE A 1 120 ? 8.325   9.102   -22.090 1.00 81.45 120 A 1 
ATOM   946  O  O   . ILE A 1 120 ? 9.552   9.134   -22.218 1.00 74.88 120 A 1 
ATOM   947  C  CB  . ILE A 1 120 ? 7.076   7.726   -23.810 1.00 76.64 120 A 1 
ATOM   948  C  CG1 . ILE A 1 120 ? 8.275   7.694   -24.766 1.00 69.54 120 A 1 
ATOM   949  C  CG2 . ILE A 1 120 ? 6.147   8.900   -24.138 1.00 68.95 120 A 1 
ATOM   950  C  CD1 . ILE A 1 120 ? 9.135   6.453   -24.619 1.00 64.86 120 A 1 
ATOM   951  N  N   . ASN A 1 121 ? 7.622   10.172  -21.748 1.00 81.20 121 A 1 
ATOM   952  C  CA  . ASN A 1 121 ? 8.261   11.473  -21.537 1.00 77.64 121 A 1 
ATOM   953  C  C   . ASN A 1 121 ? 9.112   11.505  -20.267 1.00 79.05 121 A 1 
ATOM   954  O  O   . ASN A 1 121 ? 9.911   12.422  -20.070 1.00 74.40 121 A 1 
ATOM   955  C  CB  . ASN A 1 121 ? 7.221   12.593  -21.485 1.00 74.90 121 A 1 
ATOM   956  C  CG  . ASN A 1 121 ? 6.533   12.806  -22.818 1.00 68.42 121 A 1 
ATOM   957  O  OD1 . ASN A 1 121 ? 7.032   12.388  -23.866 1.00 62.84 121 A 1 
ATOM   958  N  ND2 . ASN A 1 121 ? 5.383   13.469  -22.792 1.00 62.04 121 A 1 
ATOM   959  N  N   . SER A 1 122 ? 8.938   10.513  -19.413 1.00 82.59 122 A 1 
ATOM   960  C  CA  . SER A 1 122 ? 9.698   10.434  -18.177 1.00 79.56 122 A 1 
ATOM   961  C  C   . SER A 1 122 ? 10.422  9.094   -18.057 1.00 83.74 122 A 1 
ATOM   962  O  O   . SER A 1 122 ? 10.649  8.598   -16.958 1.00 78.91 122 A 1 
ATOM   963  C  CB  . SER A 1 122 ? 8.770   10.644  -16.972 1.00 72.10 122 A 1 
ATOM   964  O  OG  . SER A 1 122 ? 7.691   9.730   -17.004 1.00 67.69 122 A 1 
ATOM   965  N  N   . GLN A 1 123 ? 10.787  8.517   -19.194 1.00 89.33 123 A 1 
ATOM   966  C  CA  . GLN A 1 123 ? 11.428  7.208   -19.197 1.00 90.77 123 A 1 
ATOM   967  C  C   . GLN A 1 123 ? 12.753  7.204   -18.441 1.00 93.63 123 A 1 
ATOM   968  O  O   . GLN A 1 123 ? 13.271  6.146   -18.066 1.00 92.00 123 A 1 
ATOM   969  C  CB  . GLN A 1 123 ? 11.635  6.708   -20.626 1.00 87.22 123 A 1 
ATOM   970  C  CG  . GLN A 1 123 ? 11.974  5.218   -20.729 1.00 78.35 123 A 1 
ATOM   971  C  CD  . GLN A 1 123 ? 11.873  4.687   -22.139 1.00 73.62 123 A 1 
ATOM   972  O  OE1 . GLN A 1 123 ? 11.861  5.446   -23.109 1.00 67.79 123 A 1 
ATOM   973  N  NE2 . GLN A 1 123 ? 11.799  3.365   -22.266 1.00 63.77 123 A 1 
ATOM   974  N  N   . TRP A 1 124 ? 13.306  8.392   -18.211 1.00 94.41 124 A 1 
ATOM   975  C  CA  . TRP A 1 124 ? 14.527  8.523   -17.432 1.00 95.55 124 A 1 
ATOM   976  C  C   . TRP A 1 124 ? 14.375  7.866   -16.056 1.00 96.63 124 A 1 
ATOM   977  O  O   . TRP A 1 124 ? 15.347  7.346   -15.505 1.00 96.21 124 A 1 
ATOM   978  C  CB  . TRP A 1 124 ? 14.892  10.003  -17.240 1.00 94.24 124 A 1 
ATOM   979  C  CG  . TRP A 1 124 ? 13.899  10.773  -16.420 1.00 91.60 124 A 1 
ATOM   980  C  CD1 . TRP A 1 124 ? 12.838  11.492  -16.879 1.00 87.73 124 A 1 
ATOM   981  C  CD2 . TRP A 1 124 ? 13.863  10.874  -14.990 1.00 91.75 124 A 1 
ATOM   982  N  NE1 . TRP A 1 124 ? 12.145  12.038  -15.836 1.00 84.75 124 A 1 
ATOM   983  C  CE2 . TRP A 1 124 ? 12.749  11.675  -14.661 1.00 89.12 124 A 1 
ATOM   984  C  CE3 . TRP A 1 124 ? 14.667  10.375  -13.960 1.00 86.09 124 A 1 
ATOM   985  C  CZ2 . TRP A 1 124 ? 12.414  11.981  -13.341 1.00 86.06 124 A 1 
ATOM   986  C  CZ3 . TRP A 1 124 ? 14.329  10.682  -12.637 1.00 85.92 124 A 1 
ATOM   987  C  CH2 . TRP A 1 124 ? 13.222  11.475  -12.348 1.00 85.07 124 A 1 
ATOM   988  N  N   . ILE A 1 125 ? 13.175  7.872   -15.521 1.00 96.44 125 A 1 
ATOM   989  C  CA  . ILE A 1 125 ? 12.948  7.309   -14.194 1.00 97.11 125 A 1 
ATOM   990  C  C   . ILE A 1 125 ? 13.106  5.788   -14.191 1.00 97.88 125 A 1 
ATOM   991  O  O   . ILE A 1 125 ? 13.576  5.212   -13.211 1.00 97.80 125 A 1 
ATOM   992  C  CB  . ILE A 1 125 ? 11.555  7.695   -13.620 1.00 96.38 125 A 1 
ATOM   993  C  CG1 . ILE A 1 125 ? 11.503  7.378   -12.130 1.00 94.01 125 A 1 
ATOM   994  C  CG2 . ILE A 1 125 ? 10.427  6.959   -14.357 1.00 93.91 125 A 1 
ATOM   995  C  CD1 . ILE A 1 125 ? 12.518  8.124   -11.298 1.00 90.77 125 A 1 
ATOM   996  N  N   . PHE A 1 126 ? 12.724  5.138   -15.292 1.00 97.42 126 A 1 
ATOM   997  C  CA  . PHE A 1 126 ? 12.860  3.691   -15.381 1.00 97.67 126 A 1 
ATOM   998  C  C   . PHE A 1 126 ? 14.333  3.299   -15.475 1.00 97.84 126 A 1 
ATOM   999  O  O   . PHE A 1 126 ? 14.768  2.326   -14.858 1.00 97.68 126 A 1 
ATOM   1000 C  CB  . PHE A 1 126 ? 12.096  3.147   -16.593 1.00 97.57 126 A 1 
ATOM   1001 C  CG  . PHE A 1 126 ? 10.648  3.549   -16.626 1.00 97.62 126 A 1 
ATOM   1002 C  CD1 . PHE A 1 126 ? 9.859   3.502   -15.481 1.00 96.77 126 A 1 
ATOM   1003 C  CD2 . PHE A 1 126 ? 10.058  3.970   -17.814 1.00 96.67 126 A 1 
ATOM   1004 C  CE1 . PHE A 1 126 ? 8.529   3.877   -15.512 1.00 96.18 126 A 1 
ATOM   1005 C  CE2 . PHE A 1 126 ? 8.727   4.342   -17.863 1.00 96.14 126 A 1 
ATOM   1006 C  CZ  . PHE A 1 126 ? 7.959   4.299   -16.705 1.00 96.56 126 A 1 
ATOM   1007 N  N   . GLN A 1 127 ? 15.092  4.066   -16.247 1.00 97.64 127 A 1 
ATOM   1008 C  CA  . GLN A 1 127 ? 16.532  3.839   -16.381 1.00 97.59 127 A 1 
ATOM   1009 C  C   . GLN A 1 127 ? 17.232  4.042   -15.039 1.00 98.04 127 A 1 
ATOM   1010 O  O   . GLN A 1 127 ? 18.016  3.196   -14.601 1.00 97.89 127 A 1 
ATOM   1011 C  CB  . GLN A 1 127 ? 17.124  4.787   -17.429 1.00 96.71 127 A 1 
ATOM   1012 C  CG  . GLN A 1 127 ? 18.636  4.696   -17.591 1.00 87.91 127 A 1 
ATOM   1013 C  CD  . GLN A 1 127 ? 19.074  3.388   -18.225 1.00 82.74 127 A 1 
ATOM   1014 O  OE1 . GLN A 1 127 ? 18.376  2.829   -19.069 1.00 75.32 127 A 1 
ATOM   1015 N  NE2 . GLN A 1 127 ? 20.250  2.910   -17.833 1.00 71.31 127 A 1 
ATOM   1016 N  N   . PHE A 1 128 ? 16.921  5.160   -14.389 1.00 97.89 128 A 1 
ATOM   1017 C  CA  . PHE A 1 128 ? 17.550  5.489   -13.113 1.00 98.08 128 A 1 
ATOM   1018 C  C   . PHE A 1 128 ? 17.197  4.480   -12.024 1.00 98.37 128 A 1 
ATOM   1019 O  O   . PHE A 1 128 ? 18.074  3.974   -11.320 1.00 98.23 128 A 1 
ATOM   1020 C  CB  . PHE A 1 128 ? 17.142  6.893   -12.661 1.00 97.98 128 A 1 
ATOM   1021 C  CG  . PHE A 1 128 ? 17.771  7.317   -11.361 1.00 98.03 128 A 1 
ATOM   1022 C  CD1 . PHE A 1 128 ? 19.057  7.824   -11.334 1.00 97.62 128 A 1 
ATOM   1023 C  CD2 . PHE A 1 128 ? 17.076  7.188   -10.172 1.00 97.57 128 A 1 
ATOM   1024 C  CE1 . PHE A 1 128 ? 19.647  8.201   -10.140 1.00 97.12 128 A 1 
ATOM   1025 C  CE2 . PHE A 1 128 ? 17.665  7.566   -8.966  1.00 97.21 128 A 1 
ATOM   1026 C  CZ  . PHE A 1 128 ? 18.951  8.072   -8.949  1.00 97.30 128 A 1 
ATOM   1027 N  N   . ALA A 1 129 ? 15.911  4.178   -11.873 1.00 98.38 129 A 1 
ATOM   1028 C  CA  . ALA A 1 129 ? 15.462  3.250   -10.844 1.00 98.53 129 A 1 
ATOM   1029 C  C   . ALA A 1 129 ? 16.000  1.846   -11.081 1.00 98.66 129 A 1 
ATOM   1030 O  O   . ALA A 1 129 ? 16.356  1.143   -10.133 1.00 98.63 129 A 1 
ATOM   1031 C  CB  . ALA A 1 129 ? 13.940  3.241   -10.757 1.00 98.38 129 A 1 
ATOM   1032 N  N   . ALA A 1 130 ? 16.056  1.424   -12.344 1.00 98.51 130 A 1 
ATOM   1033 C  CA  . ALA A 1 130 ? 16.591  0.112   -12.674 1.00 98.57 130 A 1 
ATOM   1034 C  C   . ALA A 1 130 ? 18.046  0.001   -12.234 1.00 98.64 130 A 1 
ATOM   1035 O  O   . ALA A 1 130 ? 18.480  -1.039  -11.745 1.00 98.56 130 A 1 
ATOM   1036 C  CB  . ALA A 1 130 ? 16.469  -0.161  -14.171 1.00 98.38 130 A 1 
ATOM   1037 N  N   . GLU A 1 131 ? 18.804  1.082   -12.428 1.00 98.68 131 A 1 
ATOM   1038 C  CA  . GLU A 1 131 ? 20.203  1.112   -12.018 1.00 98.69 131 A 1 
ATOM   1039 C  C   . GLU A 1 131 ? 20.339  1.009   -10.500 1.00 98.76 131 A 1 
ATOM   1040 O  O   . GLU A 1 131 ? 21.227  0.334   -9.990  1.00 98.49 131 A 1 
ATOM   1041 C  CB  . GLU A 1 131 ? 20.876  2.396   -12.527 1.00 98.10 131 A 1 
ATOM   1042 C  CG  . GLU A 1 131 ? 21.024  2.444   -14.040 1.00 89.05 131 A 1 
ATOM   1043 C  CD  . GLU A 1 131 ? 21.498  3.803   -14.548 1.00 84.00 131 A 1 
ATOM   1044 O  OE1 . GLU A 1 131 ? 21.571  4.752   -13.745 1.00 79.51 131 A 1 
ATOM   1045 O  OE2 . GLU A 1 131 ? 21.781  3.910   -15.757 1.00 79.87 131 A 1 
ATOM   1046 N  N   . GLN A 1 132 ? 19.455  1.680   -9.784  1.00 98.74 132 A 1 
ATOM   1047 C  CA  . GLN A 1 132 ? 19.488  1.639   -8.323  1.00 98.76 132 A 1 
ATOM   1048 C  C   . GLN A 1 132 ? 19.019  0.287   -7.787  1.00 98.83 132 A 1 
ATOM   1049 O  O   . GLN A 1 132 ? 19.615  -0.261  -6.857  1.00 98.62 132 A 1 
ATOM   1050 C  CB  . GLN A 1 132 ? 18.627  2.757   -7.734  1.00 98.66 132 A 1 
ATOM   1051 C  CG  . GLN A 1 132 ? 19.051  4.164   -8.135  1.00 97.74 132 A 1 
ATOM   1052 C  CD  . GLN A 1 132 ? 20.516  4.431   -7.854  1.00 97.02 132 A 1 
ATOM   1053 O  OE1 . GLN A 1 132 ? 21.006  4.149   -6.764  1.00 90.61 132 A 1 
ATOM   1054 N  NE2 . GLN A 1 132 ? 21.217  4.966   -8.839  1.00 89.19 132 A 1 
ATOM   1055 N  N   . PHE A 1 133 ? 17.961  -0.259  -8.385  1.00 98.89 133 A 1 
ATOM   1056 C  CA  . PHE A 1 133 ? 17.395  -1.527  -7.951  1.00 98.89 133 A 1 
ATOM   1057 C  C   . PHE A 1 133 ? 18.160  -2.747  -8.480  1.00 98.85 133 A 1 
ATOM   1058 O  O   . PHE A 1 133 ? 17.855  -3.885  -8.103  1.00 98.70 133 A 1 
ATOM   1059 C  CB  . PHE A 1 133 ? 15.925  -1.651  -8.409  1.00 98.84 133 A 1 
ATOM   1060 C  CG  . PHE A 1 133 ? 14.987  -0.660  -7.759  1.00 98.81 133 A 1 
ATOM   1061 C  CD1 . PHE A 1 133 ? 15.252  -0.118  -6.510  1.00 98.55 133 A 1 
ATOM   1062 C  CD2 . PHE A 1 133 ? 13.807  -0.297  -8.400  1.00 98.46 133 A 1 
ATOM   1063 C  CE1 . PHE A 1 133 ? 14.377  0.777   -5.920  1.00 98.19 133 A 1 
ATOM   1064 C  CE2 . PHE A 1 133 ? 12.932  0.588   -7.818  1.00 98.16 133 A 1 
ATOM   1065 C  CZ  . PHE A 1 133 ? 13.210  1.133   -6.576  1.00 98.29 133 A 1 
ATOM   1066 N  N   . ALA A 1 134 ? 19.136  -2.521  -9.343  1.00 98.80 134 A 1 
ATOM   1067 C  CA  . ALA A 1 134 ? 19.890  -3.592  -9.992  1.00 98.72 134 A 1 
ATOM   1068 C  C   . ALA A 1 134 ? 20.349  -4.730  -9.066  1.00 98.78 134 A 1 
ATOM   1069 O  O   . ALA A 1 134 ? 20.258  -5.895  -9.451  1.00 98.46 134 A 1 
ATOM   1070 C  CB  . ALA A 1 134 ? 21.081  -3.013  -10.751 1.00 98.54 134 A 1 
ATOM   1071 N  N   . PRO A 1 135 ? 20.833  -4.425  -7.860  1.00 98.73 135 A 1 
ATOM   1072 C  CA  . PRO A 1 135 ? 21.271  -5.497  -6.958  1.00 98.56 135 A 1 
ATOM   1073 C  C   . PRO A 1 135 ? 20.172  -6.494  -6.597  1.00 98.58 135 A 1 
ATOM   1074 O  O   . PRO A 1 135 ? 20.463  -7.620  -6.190  1.00 98.07 135 A 1 
ATOM   1075 C  CB  . PRO A 1 135 ? 21.743  -4.746  -5.712  1.00 97.95 135 A 1 
ATOM   1076 C  CG  . PRO A 1 135 ? 22.157  -3.413  -6.240  1.00 96.33 135 A 1 
ATOM   1077 C  CD  . PRO A 1 135 ? 21.141  -3.097  -7.300  1.00 98.16 135 A 1 
ATOM   1078 N  N   . PHE A 1 136 ? 18.904  -6.083  -6.760  1.00 98.88 136 A 1 
ATOM   1079 C  CA  . PHE A 1 136 ? 17.778  -6.948  -6.427  1.00 98.88 136 A 1 
ATOM   1080 C  C   . PHE A 1 136 ? 17.200  -7.672  -7.641  1.00 98.82 136 A 1 
ATOM   1081 O  O   . PHE A 1 136 ? 16.406  -8.605  -7.494  1.00 98.52 136 A 1 
ATOM   1082 C  CB  . PHE A 1 136 ? 16.648  -6.132  -5.786  1.00 98.81 136 A 1 
ATOM   1083 C  CG  . PHE A 1 136 ? 17.089  -5.212  -4.682  1.00 98.80 136 A 1 
ATOM   1084 C  CD1 . PHE A 1 136 ? 17.761  -5.702  -3.578  1.00 98.57 136 A 1 
ATOM   1085 C  CD2 . PHE A 1 136 ? 16.822  -3.847  -4.752  1.00 98.54 136 A 1 
ATOM   1086 C  CE1 . PHE A 1 136 ? 18.169  -4.855  -2.558  1.00 98.26 136 A 1 
ATOM   1087 C  CE2 . PHE A 1 136 ? 17.212  -3.004  -3.741  1.00 98.26 136 A 1 
ATOM   1088 C  CZ  . PHE A 1 136 ? 17.891  -3.497  -2.633  1.00 98.37 136 A 1 
ATOM   1089 N  N   . LEU A 1 137 ? 17.589  -7.258  -8.829  1.00 98.80 137 A 1 
ATOM   1090 C  CA  . LEU A 1 137 ? 16.962  -7.740  -10.057 1.00 98.87 137 A 1 
ATOM   1091 C  C   . LEU A 1 137 ? 17.841  -8.651  -10.905 1.00 98.75 137 A 1 
ATOM   1092 O  O   . LEU A 1 137 ? 19.062  -8.515  -10.921 1.00 98.37 137 A 1 
ATOM   1093 C  CB  . LEU A 1 137 ? 16.524  -6.537  -10.907 1.00 98.76 137 A 1 
ATOM   1094 C  CG  . LEU A 1 137 ? 15.615  -5.503  -10.246 1.00 98.57 137 A 1 
ATOM   1095 C  CD1 . LEU A 1 137 ? 15.390  -4.326  -11.191 1.00 98.32 137 A 1 
ATOM   1096 C  CD2 . LEU A 1 137 ? 14.295  -6.132  -9.851  1.00 98.16 137 A 1 
ATOM   1097 N  N   . SER A 1 138 ? 17.195  -9.571  -11.620 1.00 98.71 138 A 1 
ATOM   1098 C  CA  . SER A 1 138 ? 17.886  -10.377 -12.615 1.00 98.67 138 A 1 
ATOM   1099 C  C   . SER A 1 138 ? 18.169  -9.485  -13.816 1.00 98.66 138 A 1 
ATOM   1100 O  O   . SER A 1 138 ? 17.559  -8.422  -13.966 1.00 98.44 138 A 1 
ATOM   1101 C  CB  . SER A 1 138 ? 17.025  -11.568 -13.042 1.00 98.26 138 A 1 
ATOM   1102 O  OG  . SER A 1 138 ? 15.874  -11.128 -13.731 1.00 97.12 138 A 1 
ATOM   1103 N  N   . GLN A 1 139 ? 19.073  -9.910  -14.702 1.00 98.56 139 A 1 
ATOM   1104 C  CA  . GLN A 1 139 ? 19.416  -9.112  -15.871 1.00 98.49 139 A 1 
ATOM   1105 C  C   . GLN A 1 139 ? 18.195  -8.868  -16.760 1.00 98.52 139 A 1 
ATOM   1106 O  O   . GLN A 1 139 ? 17.995  -7.770  -17.267 1.00 98.13 139 A 1 
ATOM   1107 C  CB  . GLN A 1 139 ? 20.525  -9.788  -16.678 1.00 98.10 139 A 1 
ATOM   1108 C  CG  . GLN A 1 139 ? 21.019  -8.956  -17.861 1.00 91.01 139 A 1 
ATOM   1109 C  CD  . GLN A 1 139 ? 21.510  -7.579  -17.429 1.00 86.72 139 A 1 
ATOM   1110 O  OE1 . GLN A 1 139 ? 22.223  -7.444  -16.435 1.00 80.94 139 A 1 
ATOM   1111 N  NE2 . GLN A 1 139 ? 21.124  -6.560  -18.173 1.00 77.92 139 A 1 
ATOM   1112 N  N   . ASN A 1 140 ? 17.377  -9.913  -16.946 1.00 98.41 140 A 1 
ATOM   1113 C  CA  . ASN A 1 140 ? 16.168  -9.776  -17.753 1.00 98.35 140 A 1 
ATOM   1114 C  C   . ASN A 1 140 ? 15.184  -8.794  -17.119 1.00 98.54 140 A 1 
ATOM   1115 O  O   . ASN A 1 140 ? 14.545  -8.007  -17.812 1.00 98.22 140 A 1 
ATOM   1116 C  CB  . ASN A 1 140 ? 15.495  -11.137 -17.942 1.00 97.55 140 A 1 
ATOM   1117 C  CG  . ASN A 1 140 ? 16.274  -12.054 -18.863 1.00 86.85 140 A 1 
ATOM   1118 O  OD1 . ASN A 1 140 ? 16.240  -13.273 -18.725 1.00 76.89 140 A 1 
ATOM   1119 N  ND2 . ASN A 1 140 ? 16.981  -11.466 -19.825 1.00 77.07 140 A 1 
ATOM   1120 N  N   . ALA A 1 141 ? 15.077  -8.839  -15.792 1.00 98.69 141 A 1 
ATOM   1121 C  CA  . ALA A 1 141 ? 14.193  -7.930  -15.070 1.00 98.70 141 A 1 
ATOM   1122 C  C   . ALA A 1 141 ? 14.669  -6.484  -15.206 1.00 98.70 141 A 1 
ATOM   1123 O  O   . ALA A 1 141 ? 13.858  -5.571  -15.345 1.00 98.66 141 A 1 
ATOM   1124 C  CB  . ALA A 1 141 ? 14.112  -8.329  -13.602 1.00 98.79 141 A 1 
ATOM   1125 N  N   . ILE A 1 142 ? 15.975  -6.287  -15.174 1.00 98.79 142 A 1 
ATOM   1126 C  CA  . ILE A 1 142 ? 16.550  -4.956  -15.336 1.00 98.64 142 A 1 
ATOM   1127 C  C   . ILE A 1 142 ? 16.182  -4.359  -16.687 1.00 98.47 142 A 1 
ATOM   1128 O  O   . ILE A 1 142 ? 15.743  -3.209  -16.776 1.00 98.21 142 A 1 
ATOM   1129 C  CB  . ILE A 1 142 ? 18.094  -4.991  -15.187 1.00 98.61 142 A 1 
ATOM   1130 C  CG1 . ILE A 1 142 ? 18.474  -5.288  -13.735 1.00 98.09 142 A 1 
ATOM   1131 C  CG2 . ILE A 1 142 ? 18.710  -3.657  -15.627 1.00 98.12 142 A 1 
ATOM   1132 C  CD1 . ILE A 1 142 ? 19.961  -5.526  -13.523 1.00 96.62 142 A 1 
ATOM   1133 N  N   . GLU A 1 143 ? 16.344  -5.142  -17.744 1.00 98.46 143 A 1 
ATOM   1134 C  CA  . GLU A 1 143 ? 16.040  -4.663  -19.091 1.00 98.13 143 A 1 
ATOM   1135 C  C   . GLU A 1 143 ? 14.555  -4.341  -19.251 1.00 98.00 143 A 1 
ATOM   1136 O  O   . GLU A 1 143 ? 14.189  -3.353  -19.886 1.00 97.52 143 A 1 
ATOM   1137 C  CB  . GLU A 1 143 ? 16.481  -5.688  -20.136 1.00 97.83 143 A 1 
ATOM   1138 C  CG  . GLU A 1 143 ? 17.985  -5.898  -20.190 1.00 92.42 143 A 1 
ATOM   1139 C  CD  . GLU A 1 143 ? 18.744  -4.593  -20.397 1.00 87.65 143 A 1 
ATOM   1140 O  OE1 . GLU A 1 143 ? 18.314  -3.775  -21.237 1.00 81.38 143 A 1 
ATOM   1141 O  OE2 . GLU A 1 143 ? 19.774  -4.391  -19.716 1.00 82.24 143 A 1 
ATOM   1142 N  N   . SER A 1 144 ? 13.710  -5.174  -18.672 1.00 98.19 144 A 1 
ATOM   1143 C  CA  . SER A 1 144 ? 12.275  -4.942  -18.731 1.00 98.18 144 A 1 
ATOM   1144 C  C   . SER A 1 144 ? 11.888  -3.693  -17.936 1.00 98.04 144 A 1 
ATOM   1145 O  O   . SER A 1 144 ? 11.076  -2.878  -18.386 1.00 97.77 144 A 1 
ATOM   1146 C  CB  . SER A 1 144 ? 11.520  -6.161  -18.199 1.00 98.15 144 A 1 
ATOM   1147 O  OG  . SER A 1 144 ? 10.123  -6.023  -18.391 1.00 93.81 144 A 1 
ATOM   1148 N  N   . PHE A 1 145 ? 12.488  -3.540  -16.767 1.00 98.38 145 A 1 
ATOM   1149 C  CA  . PHE A 1 145 ? 12.238  -2.387  -15.912 1.00 98.47 145 A 1 
ATOM   1150 C  C   . PHE A 1 145 ? 12.604  -1.086  -16.631 1.00 98.29 145 A 1 
ATOM   1151 O  O   . PHE A 1 145 ? 11.876  -0.095  -16.550 1.00 97.90 145 A 1 
ATOM   1152 C  CB  . PHE A 1 145 ? 13.040  -2.515  -14.605 1.00 98.45 145 A 1 
ATOM   1153 C  CG  . PHE A 1 145 ? 12.547  -1.618  -13.495 1.00 98.54 145 A 1 
ATOM   1154 C  CD1 . PHE A 1 145 ? 11.923  -2.157  -12.372 1.00 98.22 145 A 1 
ATOM   1155 C  CD2 . PHE A 1 145 ? 12.702  -0.243  -13.551 1.00 98.15 145 A 1 
ATOM   1156 C  CE1 . PHE A 1 145 ? 11.467  -1.351  -11.344 1.00 97.86 145 A 1 
ATOM   1157 C  CE2 . PHE A 1 145 ? 12.246  0.574   -12.532 1.00 97.87 145 A 1 
ATOM   1158 C  CZ  . PHE A 1 145 ? 11.629  0.031   -11.428 1.00 98.17 145 A 1 
ATOM   1159 N  N   . LYS A 1 146 ? 13.730  -1.111  -17.335 1.00 98.09 146 A 1 
ATOM   1160 C  CA  . LYS A 1 146 ? 14.193  0.069   -18.057 1.00 97.60 146 A 1 
ATOM   1161 C  C   . LYS A 1 146 ? 13.186  0.529   -19.114 1.00 97.17 146 A 1 
ATOM   1162 O  O   . LYS A 1 146 ? 13.112  1.719   -19.430 1.00 96.62 146 A 1 
ATOM   1163 C  CB  . LYS A 1 146 ? 15.537  -0.206  -18.737 1.00 97.51 146 A 1 
ATOM   1164 C  CG  . LYS A 1 146 ? 16.718  -0.258  -17.787 1.00 96.01 146 A 1 
ATOM   1165 C  CD  . LYS A 1 146 ? 18.010  -0.550  -18.545 1.00 94.11 146 A 1 
ATOM   1166 C  CE  . LYS A 1 146 ? 19.206  -0.556  -17.617 1.00 89.46 146 A 1 
ATOM   1167 N  NZ  . LYS A 1 146 ? 20.460  -0.908  -18.347 1.00 84.32 146 A 1 
ATOM   1168 N  N   . HIS A 1 147 ? 12.410  -0.410  -19.647 1.00 97.24 147 A 1 
ATOM   1169 C  CA  . HIS A 1 147 ? 11.437  -0.077  -20.680 1.00 96.93 147 A 1 
ATOM   1170 C  C   . HIS A 1 147 ? 10.212  0.646   -20.116 1.00 96.98 147 A 1 
ATOM   1171 O  O   . HIS A 1 147 ? 9.800   1.675   -20.647 1.00 96.12 147 A 1 
ATOM   1172 C  CB  . HIS A 1 147 ? 10.994  -1.334  -21.425 1.00 96.43 147 A 1 
ATOM   1173 C  CG  . HIS A 1 147 ? 9.961   -1.072  -22.480 1.00 92.85 147 A 1 
ATOM   1174 N  ND1 . HIS A 1 147 ? 10.230  -0.341  -23.623 1.00 83.73 147 A 1 
ATOM   1175 C  CD2 . HIS A 1 147 ? 8.660   -1.423  -22.567 1.00 83.79 147 A 1 
ATOM   1176 C  CE1 . HIS A 1 147 ? 9.143   -0.256  -24.361 1.00 83.90 147 A 1 
ATOM   1177 N  NE2 . HIS A 1 147 ? 8.172   -0.911  -23.748 1.00 85.97 147 A 1 
ATOM   1178 N  N   . GLY A 1 148 ? 9.637   0.108   -19.035 1.00 97.51 148 A 1 
ATOM   1179 C  CA  . GLY A 1 148 ? 8.408   0.687   -18.512 1.00 97.63 148 A 1 
ATOM   1180 C  C   . GLY A 1 148 ? 8.139   0.499   -17.028 1.00 98.04 148 A 1 
ATOM   1181 O  O   . GLY A 1 148 ? 7.052   0.816   -16.555 1.00 97.85 148 A 1 
ATOM   1182 N  N   . GLY A 1 149 ? 9.123   -0.018  -16.296 1.00 98.11 149 A 1 
ATOM   1183 C  CA  . GLY A 1 149 ? 8.959   -0.204  -14.863 1.00 98.29 149 A 1 
ATOM   1184 C  C   . GLY A 1 149 ? 8.226   -1.484  -14.471 1.00 98.47 149 A 1 
ATOM   1185 O  O   . GLY A 1 149 ? 7.866   -1.670  -13.309 1.00 98.37 149 A 1 
ATOM   1186 N  N   . TYR A 1 150 ? 8.008   -2.365  -15.444 1.00 98.53 150 A 1 
ATOM   1187 C  CA  . TYR A 1 150 ? 7.383   -3.663  -15.182 1.00 98.53 150 A 1 
ATOM   1188 C  C   . TYR A 1 150 ? 8.343   -4.792  -15.525 1.00 98.64 150 A 1 
ATOM   1189 O  O   . TYR A 1 150 ? 9.231   -4.627  -16.364 1.00 98.51 150 A 1 
ATOM   1190 C  CB  . TYR A 1 150 ? 6.068   -3.804  -15.964 1.00 98.43 150 A 1 
ATOM   1191 C  CG  . TYR A 1 150 ? 6.167   -3.591  -17.463 1.00 98.41 150 A 1 
ATOM   1192 C  CD1 . TYR A 1 150 ? 6.596   -4.609  -18.313 1.00 98.05 150 A 1 
ATOM   1193 C  CD2 . TYR A 1 150 ? 5.783   -2.384  -18.043 1.00 98.02 150 A 1 
ATOM   1194 C  CE1 . TYR A 1 150 ? 6.664   -4.424  -19.681 1.00 97.73 150 A 1 
ATOM   1195 C  CE2 . TYR A 1 150 ? 5.848   -2.184  -19.415 1.00 97.76 150 A 1 
ATOM   1196 C  CZ  . TYR A 1 150 ? 6.287   -3.213  -20.236 1.00 97.86 150 A 1 
ATOM   1197 O  OH  . TYR A 1 150 ? 6.346   -3.026  -21.592 1.00 97.20 150 A 1 
ATOM   1198 N  N   . TYR A 1 151 ? 8.179   -5.944  -14.879 1.00 98.89 151 A 1 
ATOM   1199 C  CA  . TYR A 1 151 ? 9.117   -7.050  -15.057 1.00 98.94 151 A 1 
ATOM   1200 C  C   . TYR A 1 151 ? 8.642   -8.319  -14.354 1.00 98.95 151 A 1 
ATOM   1201 O  O   . TYR A 1 151 ? 7.635   -8.301  -13.643 1.00 98.93 151 A 1 
ATOM   1202 C  CB  . TYR A 1 151 ? 10.501  -6.658  -14.519 1.00 98.91 151 A 1 
ATOM   1203 C  CG  . TYR A 1 151 ? 10.524  -6.441  -13.015 1.00 98.92 151 A 1 
ATOM   1204 C  CD1 . TYR A 1 151 ? 10.882  -7.471  -12.143 1.00 98.86 151 A 1 
ATOM   1205 C  CD2 . TYR A 1 151 ? 10.182  -5.205  -12.460 1.00 98.84 151 A 1 
ATOM   1206 C  CE1 . TYR A 1 151 ? 10.903  -7.282  -10.765 1.00 98.80 151 A 1 
ATOM   1207 C  CE2 . TYR A 1 151 ? 10.195  -5.002  -11.086 1.00 98.82 151 A 1 
ATOM   1208 C  CZ  . TYR A 1 151 ? 10.560  -6.045  -10.241 1.00 98.89 151 A 1 
ATOM   1209 O  OH  . TYR A 1 151 ? 10.586  -5.851  -8.878  1.00 98.80 151 A 1 
ATOM   1210 N  N   . THR A 1 152 ? 9.369   -9.397  -14.552 1.00 98.95 152 A 1 
ATOM   1211 C  CA  . THR A 1 152 ? 9.118   -10.650 -13.848 1.00 98.90 152 A 1 
ATOM   1212 C  C   . THR A 1 152 ? 10.421  -11.212 -13.296 1.00 98.93 152 A 1 
ATOM   1213 O  O   . THR A 1 152 ? 11.501  -10.949 -13.840 1.00 98.69 152 A 1 
ATOM   1214 C  CB  . THR A 1 152 ? 8.487   -11.728 -14.758 1.00 98.71 152 A 1 
ATOM   1215 O  OG1 . THR A 1 152 ? 9.447   -12.166 -15.727 1.00 96.65 152 A 1 
ATOM   1216 C  CG2 . THR A 1 152 ? 7.260   -11.181 -15.476 1.00 96.97 152 A 1 
ATOM   1217 N  N   . MET A 1 153 ? 10.317  -11.981 -12.225 1.00 98.88 153 A 1 
ATOM   1218 C  CA  . MET A 1 153 ? 11.444  -12.704 -11.648 1.00 98.74 153 A 1 
ATOM   1219 C  C   . MET A 1 153 ? 10.914  -13.981 -11.007 1.00 98.82 153 A 1 
ATOM   1220 O  O   . MET A 1 153 ? 9.904   -13.948 -10.312 1.00 98.59 153 A 1 
ATOM   1221 C  CB  . MET A 1 153 ? 12.169  -11.894 -10.569 1.00 98.25 153 A 1 
ATOM   1222 C  CG  . MET A 1 153 ? 13.035  -10.749 -11.085 1.00 94.14 153 A 1 
ATOM   1223 S  SD  . MET A 1 153 ? 14.228  -10.205 -9.844  1.00 95.84 153 A 1 
ATOM   1224 C  CE  . MET A 1 153 ? 13.145  -9.676  -8.507  1.00 91.26 153 A 1 
ATOM   1225 N  N   . PRO A 1 154 ? 11.594  -15.106 -11.213 1.00 98.64 154 A 1 
ATOM   1226 C  CA  . PRO A 1 154 ? 11.171  -16.333 -10.552 1.00 98.46 154 A 1 
ATOM   1227 C  C   . PRO A 1 154 ? 11.531  -16.286 -9.062  1.00 98.41 154 A 1 
ATOM   1228 O  O   . PRO A 1 154 ? 12.600  -15.780 -8.705  1.00 98.06 154 A 1 
ATOM   1229 C  CB  . PRO A 1 154 ? 11.969  -17.418 -11.278 1.00 97.81 154 A 1 
ATOM   1230 C  CG  . PRO A 1 154 ? 13.208  -16.714 -11.724 1.00 95.33 154 A 1 
ATOM   1231 C  CD  . PRO A 1 154 ? 12.749  -15.328 -12.103 1.00 97.99 154 A 1 
ATOM   1232 N  N   . PHE A 1 155 ? 10.651  -16.786 -8.222  1.00 98.28 155 A 1 
ATOM   1233 C  CA  . PHE A 1 155 ? 10.980  -16.893 -6.803  1.00 98.21 155 A 1 
ATOM   1234 C  C   . PHE A 1 155 ? 12.088  -17.929 -6.644  1.00 98.08 155 A 1 
ATOM   1235 O  O   . PHE A 1 155 ? 12.129  -18.910 -7.382  1.00 97.47 155 A 1 
ATOM   1236 C  CB  . PHE A 1 155 ? 9.752   -17.305 -5.987  1.00 98.35 155 A 1 
ATOM   1237 C  CG  . PHE A 1 155 ? 8.799   -16.176 -5.695  1.00 98.56 155 A 1 
ATOM   1238 C  CD1 . PHE A 1 155 ? 7.776   -15.862 -6.582  1.00 98.34 155 A 1 
ATOM   1239 C  CD2 . PHE A 1 155 ? 8.937   -15.417 -4.535  1.00 98.33 155 A 1 
ATOM   1240 C  CE1 . PHE A 1 155 ? 6.899   -14.815 -6.310  1.00 98.17 155 A 1 
ATOM   1241 C  CE2 . PHE A 1 155 ? 8.066   -14.376 -4.262  1.00 98.22 155 A 1 
ATOM   1242 C  CZ  . PHE A 1 155 ? 7.045   -14.077 -5.149  1.00 98.40 155 A 1 
ATOM   1243 N  N   . PRO A 1 156 ? 13.008  -17.725 -5.692  1.00 97.68 156 A 1 
ATOM   1244 C  CA  . PRO A 1 156 ? 14.123  -18.653 -5.466  1.00 97.03 156 A 1 
ATOM   1245 C  C   . PRO A 1 156 ? 13.652  -20.077 -5.192  1.00 96.79 156 A 1 
ATOM   1246 O  O   . PRO A 1 156 ? 12.697  -20.286 -4.446  1.00 95.44 156 A 1 
ATOM   1247 C  CB  . PRO A 1 156 ? 14.823  -18.057 -4.243  1.00 96.13 156 A 1 
ATOM   1248 C  CG  . PRO A 1 156 ? 14.517  -16.599 -4.326  1.00 94.69 156 A 1 
ATOM   1249 C  CD  . PRO A 1 156 ? 13.099  -16.540 -4.821  1.00 97.12 156 A 1 
ATOM   1250 N  N   . ALA A 1 157 ? 14.329  -21.045 -5.785  1.00 94.00 157 A 1 
ATOM   1251 C  CA  . ALA A 1 157 ? 13.961  -22.448 -5.645  1.00 92.64 157 A 1 
ATOM   1252 C  C   . ALA A 1 157 ? 14.115  -22.970 -4.221  1.00 92.50 157 A 1 
ATOM   1253 O  O   . ALA A 1 157 ? 13.389  -23.876 -3.806  1.00 88.95 157 A 1 
ATOM   1254 C  CB  . ALA A 1 157 ? 14.786  -23.302 -6.603  1.00 89.86 157 A 1 
ATOM   1255 N  N   . HIS A 1 158 ? 15.026  -22.384 -3.460  1.00 92.36 158 A 1 
ATOM   1256 C  CA  . HIS A 1 158 ? 15.310  -22.856 -2.108  1.00 91.70 158 A 1 
ATOM   1257 C  C   . HIS A 1 158 ? 14.190  -22.555 -1.108  1.00 92.60 158 A 1 
ATOM   1258 O  O   . HIS A 1 158 ? 14.277  -22.951 0.056   1.00 90.80 158 A 1 
ATOM   1259 C  CB  . HIS A 1 158 ? 16.634  -22.267 -1.610  1.00 89.60 158 A 1 
ATOM   1260 C  CG  . HIS A 1 158 ? 16.608  -20.774 -1.450  1.00 85.95 158 A 1 
ATOM   1261 N  ND1 . HIS A 1 158 ? 15.969  -20.145 -0.416  1.00 76.16 158 A 1 
ATOM   1262 C  CD2 . HIS A 1 158 ? 17.164  -19.786 -2.185  1.00 75.76 158 A 1 
ATOM   1263 C  CE1 . HIS A 1 158 ? 16.101  -18.842 -0.520  1.00 74.27 158 A 1 
ATOM   1264 N  NE2 . HIS A 1 158 ? 16.830  -18.596 -1.589  1.00 76.07 158 A 1 
ATOM   1265 N  N   . LEU A 1 159 ? 13.144  -21.870 -1.553  1.00 95.12 159 A 1 
ATOM   1266 C  CA  . LEU A 1 159 ? 12.017  -21.532 -0.678  1.00 94.95 159 A 1 
ATOM   1267 C  C   . LEU A 1 159 ? 11.044  -22.699 -0.482  1.00 93.87 159 A 1 
ATOM   1268 O  O   . LEU A 1 159 ? 10.061  -22.576 0.255   1.00 89.68 159 A 1 
ATOM   1269 C  CB  . LEU A 1 159 ? 11.267  -20.312 -1.224  1.00 94.87 159 A 1 
ATOM   1270 C  CG  . LEU A 1 159 ? 12.032  -18.987 -1.212  1.00 95.30 159 A 1 
ATOM   1271 C  CD1 . LEU A 1 159 ? 11.227  -17.905 -1.916  1.00 94.59 159 A 1 
ATOM   1272 C  CD2 . LEU A 1 159 ? 12.350  -18.570 0.217   1.00 94.58 159 A 1 
ATOM   1273 N  N   . GLY A 1 160 ? 11.299  -23.814 -1.136  1.00 93.51 160 A 1 
ATOM   1274 C  CA  . GLY A 1 160 ? 10.442  -24.982 -0.988  1.00 93.34 160 A 1 
ATOM   1275 C  C   . GLY A 1 160 ? 9.185   -24.918 -1.841  1.00 94.44 160 A 1 
ATOM   1276 O  O   . GLY A 1 160 ? 8.157   -25.498 -1.495  1.00 91.05 160 A 1 
ATOM   1277 N  N   . ILE A 1 161 ? 9.270   -24.223 -2.956  1.00 95.32 161 A 1 
ATOM   1278 C  CA  . ILE A 1 161 ? 8.142   -24.069 -3.874  1.00 95.47 161 A 1 
ATOM   1279 C  C   . ILE A 1 161 ? 7.952   -25.347 -4.693  1.00 95.50 161 A 1 
ATOM   1280 O  O   . ILE A 1 161 ? 8.905   -25.868 -5.269  1.00 93.60 161 A 1 
ATOM   1281 C  CB  . ILE A 1 161 ? 8.366   -22.871 -4.815  1.00 93.48 161 A 1 
ATOM   1282 C  CG1 . ILE A 1 161 ? 8.511   -21.590 -3.990  1.00 87.27 161 A 1 
ATOM   1283 C  CG2 . ILE A 1 161 ? 7.223   -22.745 -5.803  1.00 85.66 161 A 1 
ATOM   1284 C  CD1 . ILE A 1 161 ? 9.029   -20.400 -4.776  1.00 85.07 161 A 1 
ATOM   1285 N  N   . LYS A 1 162 ? 6.709   -25.835 -4.739  1.00 95.17 162 A 1 
ATOM   1286 C  CA  . LYS A 1 162 ? 6.409   -27.094 -5.421  1.00 95.16 162 A 1 
ATOM   1287 C  C   . LYS A 1 162 ? 6.001   -26.905 -6.881  1.00 95.11 162 A 1 
ATOM   1288 O  O   . LYS A 1 162 ? 6.056   -27.847 -7.677  1.00 91.75 162 A 1 
ATOM   1289 C  CB  . LYS A 1 162 ? 5.301   -27.844 -4.674  1.00 93.90 162 A 1 
ATOM   1290 C  CG  . LYS A 1 162 ? 5.671   -28.233 -3.252  1.00 91.28 162 A 1 
ATOM   1291 C  CD  . LYS A 1 162 ? 6.868   -29.171 -3.224  1.00 83.83 162 A 1 
ATOM   1292 C  CE  . LYS A 1 162 ? 7.199   -29.596 -1.807  1.00 78.14 162 A 1 
ATOM   1293 N  NZ  . LYS A 1 162 ? 6.080   -30.323 -1.163  1.00 68.25 162 A 1 
ATOM   1294 N  N   . VAL A 1 163 ? 5.587   -25.701 -7.225  1.00 95.52 163 A 1 
ATOM   1295 C  CA  . VAL A 1 163 ? 5.223   -25.351 -8.588  1.00 95.87 163 A 1 
ATOM   1296 C  C   . VAL A 1 163 ? 5.984   -24.074 -8.951  1.00 96.51 163 A 1 
ATOM   1297 O  O   . VAL A 1 163 ? 6.032   -23.159 -8.136  1.00 95.13 163 A 1 
ATOM   1298 C  CB  . VAL A 1 163 ? 3.705   -25.093 -8.726  1.00 93.59 163 A 1 
ATOM   1299 C  CG1 . VAL A 1 163 ? 3.365   -24.608 -10.126 1.00 85.83 163 A 1 
ATOM   1300 C  CG2 . VAL A 1 163 ? 2.925   -26.363 -8.401  1.00 86.62 163 A 1 
ATOM   1301 N  N   . PRO A 1 164 ? 6.569   -24.000 -10.154 1.00 97.23 164 A 1 
ATOM   1302 C  CA  . PRO A 1 164 ? 7.309   -22.799 -10.549 1.00 97.33 164 A 1 
ATOM   1303 C  C   . PRO A 1 164 ? 6.479   -21.541 -10.295 1.00 97.75 164 A 1 
ATOM   1304 O  O   . PRO A 1 164 ? 5.399   -21.376 -10.861 1.00 97.17 164 A 1 
ATOM   1305 C  CB  . PRO A 1 164 ? 7.562   -23.018 -12.041 1.00 96.40 164 A 1 
ATOM   1306 C  CG  . PRO A 1 164 ? 7.649   -24.502 -12.167 1.00 94.35 164 A 1 
ATOM   1307 C  CD  . PRO A 1 164 ? 6.602   -25.022 -11.220 1.00 96.55 164 A 1 
ATOM   1308 N  N   . LEU A 1 165 ? 6.994   -20.662 -9.436  1.00 98.15 165 A 1 
ATOM   1309 C  CA  . LEU A 1 165 ? 6.271   -19.466 -9.033  1.00 98.38 165 A 1 
ATOM   1310 C  C   . LEU A 1 165 ? 7.058   -18.221 -9.408  1.00 98.42 165 A 1 
ATOM   1311 O  O   . LEU A 1 165 ? 8.262   -18.141 -9.167  1.00 98.33 165 A 1 
ATOM   1312 C  CB  . LEU A 1 165 ? 6.014   -19.496 -7.525  1.00 98.26 165 A 1 
ATOM   1313 C  CG  . LEU A 1 165 ? 5.220   -18.337 -6.928  1.00 97.88 165 A 1 
ATOM   1314 C  CD1 . LEU A 1 165 ? 3.810   -18.319 -7.491  1.00 97.37 165 A 1 
ATOM   1315 C  CD2 . LEU A 1 165 ? 5.193   -18.452 -5.408  1.00 97.39 165 A 1 
ATOM   1316 N  N   . ASN A 1 166 ? 6.368   -17.250 -9.993  1.00 98.65 166 A 1 
ATOM   1317 C  CA  . ASN A 1 166 ? 7.009   -16.034 -10.460 1.00 98.74 166 A 1 
ATOM   1318 C  C   . ASN A 1 166 ? 6.449   -14.769 -9.821  1.00 98.89 166 A 1 
ATOM   1319 O  O   . ASN A 1 166 ? 5.252   -14.666 -9.568  1.00 98.76 166 A 1 
ATOM   1320 C  CB  . ASN A 1 166 ? 6.871   -15.919 -11.975 1.00 98.71 166 A 1 
ATOM   1321 C  CG  . ASN A 1 166 ? 7.508   -17.079 -12.715 1.00 98.59 166 A 1 
ATOM   1322 O  OD1 . ASN A 1 166 ? 8.699   -17.052 -13.010 1.00 94.65 166 A 1 
ATOM   1323 N  ND2 . ASN A 1 166 ? 6.719   -18.099 -13.011 1.00 94.32 166 A 1 
ATOM   1324 N  N   . ALA A 1 167 ? 7.331   -13.816 -9.560  1.00 98.85 167 A 1 
ATOM   1325 C  CA  . ALA A 1 167 ? 6.912   -12.491 -9.144  1.00 98.96 167 A 1 
ATOM   1326 C  C   . ALA A 1 167 ? 6.707   -11.668 -10.406 1.00 98.99 167 A 1 
ATOM   1327 O  O   . ALA A 1 167 ? 7.595   -11.594 -11.253 1.00 98.88 167 A 1 
ATOM   1328 C  CB  . ALA A 1 167 ? 7.979   -11.850 -8.262  1.00 98.82 167 A 1 
ATOM   1329 N  N   . VAL A 1 168 ? 5.524   -11.086 -10.558 1.00 98.95 168 A 1 
ATOM   1330 C  CA  . VAL A 1 168 ? 5.213   -10.253 -11.710 1.00 98.98 168 A 1 
ATOM   1331 C  C   . VAL A 1 168 ? 4.847   -8.861  -11.225 1.00 98.94 168 A 1 
ATOM   1332 O  O   . VAL A 1 168 ? 3.894   -8.695  -10.471 1.00 98.95 168 A 1 
ATOM   1333 C  CB  . VAL A 1 168 ? 4.041   -10.838 -12.534 1.00 98.94 168 A 1 
ATOM   1334 C  CG1 . VAL A 1 168 ? 3.723   -9.929  -13.713 1.00 98.77 168 A 1 
ATOM   1335 C  CG2 . VAL A 1 168 ? 4.392   -12.245 -13.019 1.00 98.79 168 A 1 
ATOM   1336 N  N   . VAL A 1 169 ? 5.610   -7.869  -11.652 1.00 98.98 169 A 1 
ATOM   1337 C  CA  . VAL A 1 169 ? 5.362   -6.485  -11.249 1.00 98.91 169 A 1 
ATOM   1338 C  C   . VAL A 1 169 ? 4.786   -5.688  -12.409 1.00 98.94 169 A 1 
ATOM   1339 O  O   . VAL A 1 169 ? 5.370   -5.626  -13.487 1.00 98.89 169 A 1 
ATOM   1340 C  CB  . VAL A 1 169 ? 6.661   -5.811  -10.764 1.00 98.94 169 A 1 
ATOM   1341 C  CG1 . VAL A 1 169 ? 6.440   -4.319  -10.527 1.00 98.66 169 A 1 
ATOM   1342 C  CG2 . VAL A 1 169 ? 7.142   -6.481  -9.482  1.00 98.68 169 A 1 
ATOM   1343 N  N   . LEU A 1 170 ? 3.617   -5.079  -12.175 1.00 98.98 170 A 1 
ATOM   1344 C  CA  . LEU A 1 170 ? 2.984   -4.223  -13.165 1.00 98.96 170 A 1 
ATOM   1345 C  C   . LEU A 1 170 ? 3.099   -2.763  -12.743 1.00 98.93 170 A 1 
ATOM   1346 O  O   . LEU A 1 170 ? 2.947   -2.432  -11.571 1.00 98.81 170 A 1 
ATOM   1347 C  CB  . LEU A 1 170 ? 1.506   -4.578  -13.336 1.00 98.93 170 A 1 
ATOM   1348 C  CG  . LEU A 1 170 ? 1.180   -5.972  -13.883 1.00 98.72 170 A 1 
ATOM   1349 C  CD1 . LEU A 1 170 ? -0.331  -6.143  -14.004 1.00 98.47 170 A 1 
ATOM   1350 C  CD2 . LEU A 1 170 ? 1.846   -6.174  -15.242 1.00 98.35 170 A 1 
ATOM   1351 N  N   . ASN A 1 171 ? 3.366   -1.897  -13.719 1.00 98.84 171 A 1 
ATOM   1352 C  CA  . ASN A 1 171 ? 3.428   -0.465  -13.461 1.00 98.75 171 A 1 
ATOM   1353 C  C   . ASN A 1 171 ? 2.066   0.156   -13.749 1.00 98.63 171 A 1 
ATOM   1354 O  O   . ASN A 1 171 ? 1.789   0.609   -14.853 1.00 98.43 171 A 1 
ATOM   1355 C  CB  . ASN A 1 171 ? 4.503   0.186   -14.330 1.00 98.52 171 A 1 
ATOM   1356 C  CG  . ASN A 1 171 ? 4.613   1.679   -14.089 1.00 98.35 171 A 1 
ATOM   1357 O  OD1 . ASN A 1 171 ? 3.946   2.232   -13.217 1.00 97.02 171 A 1 
ATOM   1358 N  ND2 . ASN A 1 171 ? 5.463   2.341   -14.861 1.00 96.27 171 A 1 
ATOM   1359 N  N   . THR A 1 172 ? 1.197   0.174   -12.734 1.00 98.75 172 A 1 
ATOM   1360 C  CA  . THR A 1 172 ? -0.147  0.707   -12.911 1.00 98.82 172 A 1 
ATOM   1361 C  C   . THR A 1 172 ? -0.210  2.218   -12.753 1.00 98.78 172 A 1 
ATOM   1362 O  O   . THR A 1 172 ? -1.274  2.819   -12.918 1.00 98.46 172 A 1 
ATOM   1363 C  CB  . THR A 1 172 ? -1.153  0.049   -11.950 1.00 98.78 172 A 1 
ATOM   1364 O  OG1 . THR A 1 172 ? -0.674  0.127   -10.610 1.00 98.38 172 A 1 
ATOM   1365 C  CG2 . THR A 1 172 ? -1.361  -1.410  -12.331 1.00 98.02 172 A 1 
ATOM   1366 N  N   . VAL A 1 173 ? 0.921   2.848   -12.471 1.00 98.64 173 A 1 
ATOM   1367 C  CA  . VAL A 1 173 ? 0.978   4.306   -12.492 1.00 98.58 173 A 1 
ATOM   1368 C  C   . VAL A 1 173 ? 0.706   4.780   -13.915 1.00 98.45 173 A 1 
ATOM   1369 O  O   . VAL A 1 173 ? 0.225   5.888   -14.134 1.00 98.08 173 A 1 
ATOM   1370 C  CB  . VAL A 1 173 ? 2.346   4.834   -12.009 1.00 98.38 173 A 1 
ATOM   1371 C  CG1 . VAL A 1 173 ? 2.391   6.362   -12.071 1.00 97.95 173 A 1 
ATOM   1372 C  CG2 . VAL A 1 173 ? 2.621   4.367   -10.584 1.00 97.93 173 A 1 
ATOM   1373 N  N   . LEU A 1 174 ? 0.987   3.913   -14.885 1.00 98.37 174 A 1 
ATOM   1374 C  CA  . LEU A 1 174 ? 0.689   4.200   -16.284 1.00 98.29 174 A 1 
ATOM   1375 C  C   . LEU A 1 174 ? -0.811  4.386   -16.516 1.00 98.27 174 A 1 
ATOM   1376 O  O   . LEU A 1 174 ? -1.222  5.066   -17.453 1.00 97.97 174 A 1 
ATOM   1377 C  CB  . LEU A 1 174 ? 1.200   3.079   -17.196 1.00 98.15 174 A 1 
ATOM   1378 C  CG  . LEU A 1 174 ? 2.708   2.811   -17.196 1.00 97.86 174 A 1 
ATOM   1379 C  CD1 . LEU A 1 174 ? 3.019   1.636   -18.118 1.00 97.44 174 A 1 
ATOM   1380 C  CD2 . LEU A 1 174 ? 3.470   4.051   -17.635 1.00 97.31 174 A 1 
ATOM   1381 N  N   . TYR A 1 175 ? -1.619  3.787   -15.639 1.00 98.46 175 A 1 
ATOM   1382 C  CA  . TYR A 1 175 ? -3.072  3.819   -15.791 1.00 98.54 175 A 1 
ATOM   1383 C  C   . TYR A 1 175 ? -3.754  4.796   -14.838 1.00 98.47 175 A 1 
ATOM   1384 O  O   . TYR A 1 175 ? -4.972  4.984   -14.902 1.00 98.19 175 A 1 
ATOM   1385 C  CB  . TYR A 1 175 ? -3.656  2.422   -15.571 1.00 98.56 175 A 1 
ATOM   1386 C  CG  . TYR A 1 175 ? -2.973  1.325   -16.365 1.00 98.64 175 A 1 
ATOM   1387 C  CD1 . TYR A 1 175 ? -2.514  1.553   -17.653 1.00 98.50 175 A 1 
ATOM   1388 C  CD2 . TYR A 1 175 ? -2.801  0.057   -15.821 1.00 98.53 175 A 1 
ATOM   1389 C  CE1 . TYR A 1 175 ? -1.892  0.547   -18.386 1.00 98.48 175 A 1 
ATOM   1390 C  CE2 . TYR A 1 175 ? -2.192  -0.953  -16.538 1.00 98.50 175 A 1 
ATOM   1391 C  CZ  . TYR A 1 175 ? -1.737  -0.707  -17.822 1.00 98.60 175 A 1 
ATOM   1392 O  OH  . TYR A 1 175 ? -1.123  -1.707  -18.546 1.00 98.43 175 A 1 
ATOM   1393 N  N   . TYR A 1 176 ? -2.998  5.416   -13.965 1.00 98.40 176 A 1 
ATOM   1394 C  CA  . TYR A 1 176 ? -3.516  6.333   -12.955 1.00 98.37 176 A 1 
ATOM   1395 C  C   . TYR A 1 176 ? -4.198  7.534   -13.619 1.00 98.12 176 A 1 
ATOM   1396 O  O   . TYR A 1 176 ? -3.656  8.121   -14.552 1.00 97.67 176 A 1 
ATOM   1397 C  CB  . TYR A 1 176 ? -2.358  6.807   -12.069 1.00 98.17 176 A 1 
ATOM   1398 C  CG  . TYR A 1 176 ? -2.759  7.512   -10.789 1.00 98.12 176 A 1 
ATOM   1399 C  CD1 . TYR A 1 176 ? -3.917  7.179   -10.097 1.00 97.64 176 A 1 
ATOM   1400 C  CD2 . TYR A 1 176 ? -1.935  8.493   -10.254 1.00 97.66 176 A 1 
ATOM   1401 C  CE1 . TYR A 1 176 ? -4.255  7.812   -8.914  1.00 97.22 176 A 1 
ATOM   1402 C  CE2 . TYR A 1 176 ? -2.259  9.133   -9.064  1.00 97.22 176 A 1 
ATOM   1403 C  CZ  . TYR A 1 176 ? -3.418  8.786   -8.398  1.00 97.27 176 A 1 
ATOM   1404 O  OH  . TYR A 1 176 ? -3.739  9.418   -7.220  1.00 96.56 176 A 1 
ATOM   1405 N  N   . ASN A 1 177 ? -5.388  7.903   -13.138 1.00 98.10 177 A 1 
ATOM   1406 C  CA  . ASN A 1 177 ? -6.145  8.961   -13.790 1.00 97.59 177 A 1 
ATOM   1407 C  C   . ASN A 1 177 ? -5.595  10.374  -13.574 1.00 97.55 177 A 1 
ATOM   1408 O  O   . ASN A 1 177 ? -6.170  11.345  -14.064 1.00 96.35 177 A 1 
ATOM   1409 C  CB  . ASN A 1 177 ? -7.643  8.893   -13.411 1.00 96.32 177 A 1 
ATOM   1410 C  CG  . ASN A 1 177 ? -7.877  8.978   -11.926 1.00 94.99 177 A 1 
ATOM   1411 O  OD1 . ASN A 1 177 ? -7.068  9.501   -11.176 1.00 89.37 177 A 1 
ATOM   1412 N  ND2 . ASN A 1 177 ? -9.024  8.461   -11.497 1.00 88.37 177 A 1 
ATOM   1413 N  N   . TYR A 1 178 ? -4.486  10.480  -12.851 1.00 97.52 178 A 1 
ATOM   1414 C  CA  . TYR A 1 178 ? -3.775  11.750  -12.722 1.00 97.05 178 A 1 
ATOM   1415 C  C   . TYR A 1 178 ? -2.569  11.796  -13.661 1.00 97.13 178 A 1 
ATOM   1416 O  O   . TYR A 1 178 ? -1.851  12.797  -13.717 1.00 95.88 178 A 1 
ATOM   1417 C  CB  . TYR A 1 178 ? -3.315  11.979  -11.278 1.00 96.49 178 A 1 
ATOM   1418 C  CG  . TYR A 1 178 ? -4.392  12.511  -10.360 1.00 95.29 178 A 1 
ATOM   1419 C  CD1 . TYR A 1 178 ? -4.646  13.872  -10.273 1.00 92.24 178 A 1 
ATOM   1420 C  CD2 . TYR A 1 178 ? -5.164  11.650  -9.594  1.00 92.08 178 A 1 
ATOM   1421 C  CE1 . TYR A 1 178 ? -5.632  14.370  -9.438  1.00 90.53 178 A 1 
ATOM   1422 C  CE2 . TYR A 1 178 ? -6.157  12.132  -8.756  1.00 90.67 178 A 1 
ATOM   1423 C  CZ  . TYR A 1 178 ? -6.387  13.489  -8.676  1.00 90.90 178 A 1 
ATOM   1424 O  OH  . TYR A 1 178 ? -7.364  13.975  -7.852  1.00 88.52 178 A 1 
ATOM   1425 N  N   . ASN A 1 179 ? -2.349  10.711  -14.394 1.00 97.28 179 A 1 
ATOM   1426 C  CA  . ASN A 1 179 ? -1.233  10.621  -15.334 1.00 97.31 179 A 1 
ATOM   1427 C  C   . ASN A 1 179 ? -1.669  11.143  -16.703 1.00 97.10 179 A 1 
ATOM   1428 O  O   . ASN A 1 179 ? -2.288  10.424  -17.482 1.00 96.63 179 A 1 
ATOM   1429 C  CB  . ASN A 1 179 ? -0.755  9.172   -15.441 1.00 97.46 179 A 1 
ATOM   1430 C  CG  . ASN A 1 179 ? 0.517   9.022   -16.256 1.00 97.66 179 A 1 
ATOM   1431 O  OD1 . ASN A 1 179 ? 0.923   9.928   -16.981 1.00 96.64 179 A 1 
ATOM   1432 N  ND2 . ASN A 1 179 ? 1.166   7.866   -16.135 1.00 96.42 179 A 1 
ATOM   1433 N  N   . LYS A 1 180 ? -1.328  12.390  -16.995 1.00 96.75 180 A 1 
ATOM   1434 C  CA  . LYS A 1 180 ? -1.754  13.026  -18.237 1.00 96.20 180 A 1 
ATOM   1435 C  C   . LYS A 1 180 ? -1.046  12.478  -19.471 1.00 96.01 180 A 1 
ATOM   1436 O  O   . LYS A 1 180 ? -1.518  12.654  -20.592 1.00 93.97 180 A 1 
ATOM   1437 C  CB  . LYS A 1 180 ? -1.539  14.546  -18.162 1.00 95.50 180 A 1 
ATOM   1438 C  CG  . LYS A 1 180 ? -2.323  15.237  -17.056 1.00 91.48 180 A 1 
ATOM   1439 C  CD  . LYS A 1 180 ? -2.097  16.741  -17.072 1.00 83.86 180 A 1 
ATOM   1440 C  CE  . LYS A 1 180 ? -2.777  17.426  -15.905 1.00 76.48 180 A 1 
ATOM   1441 N  NZ  . LYS A 1 180 ? -4.246  17.207  -15.882 1.00 66.27 180 A 1 
ATOM   1442 N  N   . GLN A 1 181 ? 0.072   11.802  -19.278 1.00 95.84 181 A 1 
ATOM   1443 C  CA  . GLN A 1 181 ? 0.846   11.271  -20.397 1.00 95.16 181 A 1 
ATOM   1444 C  C   . GLN A 1 181 ? 0.151   10.108  -21.107 1.00 95.18 181 A 1 
ATOM   1445 O  O   . GLN A 1 181 ? 0.435   9.826   -22.268 1.00 92.87 181 A 1 
ATOM   1446 C  CB  . GLN A 1 181 ? 2.229   10.806  -19.934 1.00 93.83 181 A 1 
ATOM   1447 C  CG  . GLN A 1 181 ? 3.150   11.921  -19.474 1.00 90.29 181 A 1 
ATOM   1448 C  CD  . GLN A 1 181 ? 4.570   11.436  -19.252 1.00 86.40 181 A 1 
ATOM   1449 O  OE1 . GLN A 1 181 ? 4.996   10.443  -19.841 1.00 78.87 181 A 1 
ATOM   1450 N  NE2 . GLN A 1 181 ? 5.319   12.143  -18.414 1.00 75.90 181 A 1 
ATOM   1451 N  N   . THR A 1 182 ? -0.761  9.437   -20.409 1.00 96.49 182 A 1 
ATOM   1452 C  CA  . THR A 1 182 ? -1.339  8.207   -20.934 1.00 96.46 182 A 1 
ATOM   1453 C  C   . THR A 1 182 ? -2.852  8.246   -21.153 1.00 96.09 182 A 1 
ATOM   1454 O  O   . THR A 1 182 ? -3.447  7.246   -21.556 1.00 94.73 182 A 1 
ATOM   1455 C  CB  . THR A 1 182 ? -1.040  7.022   -19.989 1.00 96.47 182 A 1 
ATOM   1456 O  OG1 . THR A 1 182 ? -1.573  7.308   -18.688 1.00 95.49 182 A 1 
ATOM   1457 C  CG2 . THR A 1 182 ? 0.468   6.811   -19.869 1.00 95.44 182 A 1 
ATOM   1458 N  N   . MET A 1 183 ? -3.477  9.387   -20.917 1.00 95.58 183 A 1 
ATOM   1459 C  CA  . MET A 1 183 ? -4.934  9.478   -20.983 1.00 94.35 183 A 1 
ATOM   1460 C  C   . MET A 1 183 ? -5.521  9.159   -22.359 1.00 93.75 183 A 1 
ATOM   1461 O  O   . MET A 1 183 ? -6.658  8.708   -22.455 1.00 89.84 183 A 1 
ATOM   1462 C  CB  . MET A 1 183 ? -5.401  10.868  -20.532 1.00 91.83 183 A 1 
ATOM   1463 C  CG  . MET A 1 183 ? -4.887  12.024  -21.366 1.00 85.07 183 A 1 
ATOM   1464 S  SD  . MET A 1 183 ? -5.454  13.625  -20.738 1.00 82.06 183 A 1 
ATOM   1465 C  CE  . MET A 1 183 ? -7.221  13.483  -21.006 1.00 73.43 183 A 1 
ATOM   1466 N  N   . ASP A 1 184 ? -4.740  9.362   -23.410 1.00 93.40 184 A 1 
ATOM   1467 C  CA  . ASP A 1 184 ? -5.220  9.134   -24.770 1.00 92.11 184 A 1 
ATOM   1468 C  C   . ASP A 1 184 ? -4.661  7.864   -25.406 1.00 92.26 184 A 1 
ATOM   1469 O  O   . ASP A 1 184 ? -4.869  7.612   -26.588 1.00 87.74 184 A 1 
ATOM   1470 C  CB  . ASP A 1 184 ? -4.894  10.333  -25.659 1.00 89.78 184 A 1 
ATOM   1471 C  CG  . ASP A 1 184 ? -5.581  11.604  -25.204 1.00 85.05 184 A 1 
ATOM   1472 O  OD1 . ASP A 1 184 ? -6.765  11.543  -24.826 1.00 79.46 184 A 1 
ATOM   1473 O  OD2 . ASP A 1 184 ? -4.935  12.666  -25.223 1.00 79.37 184 A 1 
ATOM   1474 N  N   . SER A 1 185 ? -3.948  7.062   -24.621 1.00 94.21 185 A 1 
ATOM   1475 C  CA  . SER A 1 185 ? -3.346  5.839   -25.134 1.00 94.29 185 A 1 
ATOM   1476 C  C   . SER A 1 185 ? -4.294  4.651   -25.004 1.00 94.73 185 A 1 
ATOM   1477 O  O   . SER A 1 185 ? -5.342  4.732   -24.352 1.00 92.45 185 A 1 
ATOM   1478 C  CB  . SER A 1 185 ? -2.038  5.550   -24.394 1.00 92.37 185 A 1 
ATOM   1479 O  OG  . SER A 1 185 ? -1.107  6.610   -24.554 1.00 82.29 185 A 1 
ATOM   1480 N  N   . THR A 1 186 ? -3.915  3.537   -25.637 1.00 96.18 186 A 1 
ATOM   1481 C  CA  . THR A 1 186 ? -4.691  2.312   -25.545 1.00 95.92 186 A 1 
ATOM   1482 C  C   . THR A 1 186 ? -3.927  1.235   -24.785 1.00 96.54 186 A 1 
ATOM   1483 O  O   . THR A 1 186 ? -4.503  0.474   -24.011 1.00 94.12 186 A 1 
ATOM   1484 C  CB  . THR A 1 186 ? -5.063  1.768   -26.938 1.00 94.28 186 A 1 
ATOM   1485 O  OG1 . THR A 1 186 ? -3.873  1.580   -27.711 1.00 88.21 186 A 1 
ATOM   1486 C  CG2 . THR A 1 186 ? -5.974  2.755   -27.663 1.00 86.96 186 A 1 
ATOM   1487 N  N   . ASP A 1 187 ? -2.603  1.179   -25.007 1.00 97.14 187 A 1 
ATOM   1488 C  CA  . ASP A 1 187 ? -1.747  0.224   -24.309 1.00 97.52 187 A 1 
ATOM   1489 C  C   . ASP A 1 187 ? -0.397  0.883   -24.000 1.00 97.53 187 A 1 
ATOM   1490 O  O   . ASP A 1 187 ? 0.591   0.617   -24.690 1.00 97.07 187 A 1 
ATOM   1491 C  CB  . ASP A 1 187 ? -1.549  -1.034  -25.156 1.00 97.65 187 A 1 
ATOM   1492 C  CG  . ASP A 1 187 ? -0.818  -2.139  -24.391 1.00 98.09 187 A 1 
ATOM   1493 O  OD1 . ASP A 1 187 ? -0.646  -2.009  -23.165 1.00 97.87 187 A 1 
ATOM   1494 O  OD2 . ASP A 1 187 ? -0.432  -3.139  -25.027 1.00 97.87 187 A 1 
ATOM   1495 N  N   . PRO A 1 188 ? -0.358  1.745   -22.996 1.00 97.53 188 A 1 
ATOM   1496 C  CA  . PRO A 1 188 ? 0.856   2.487   -22.650 1.00 97.53 188 A 1 
ATOM   1497 C  C   . PRO A 1 188 ? 2.076   1.583   -22.470 1.00 97.62 188 A 1 
ATOM   1498 O  O   . PRO A 1 188 ? 2.050   0.661   -21.655 1.00 97.42 188 A 1 
ATOM   1499 C  CB  . PRO A 1 188 ? 0.480   3.184   -21.340 1.00 97.11 188 A 1 
ATOM   1500 C  CG  . PRO A 1 188 ? -0.994  3.357   -21.436 1.00 96.08 188 A 1 
ATOM   1501 C  CD  . PRO A 1 188 ? -1.474  2.101   -22.108 1.00 97.44 188 A 1 
ATOM   1502 N  N   . LEU A 1 189 ? 3.109   1.854   -23.263 1.00 97.22 189 A 1 
ATOM   1503 C  CA  . LEU A 1 189 ? 4.371   1.113   -23.208 1.00 97.18 189 A 1 
ATOM   1504 C  C   . LEU A 1 189 ? 4.198   -0.391  -23.419 1.00 97.28 189 A 1 
ATOM   1505 O  O   . LEU A 1 189 ? 5.070   -1.179  -23.050 1.00 96.72 189 A 1 
ATOM   1506 C  CB  . LEU A 1 189 ? 5.107   1.407   -21.892 1.00 96.91 189 A 1 
ATOM   1507 C  CG  . LEU A 1 189 ? 5.518   2.873   -21.702 1.00 96.18 189 A 1 
ATOM   1508 C  CD1 . LEU A 1 189 ? 6.185   3.069   -20.345 1.00 95.03 189 A 1 
ATOM   1509 C  CD2 . LEU A 1 189 ? 6.447   3.313   -22.819 1.00 94.68 189 A 1 
ATOM   1510 N  N   . GLY A 1 190 ? 3.073   -0.788  -24.032 1.00 97.43 190 A 1 
ATOM   1511 C  CA  . GLY A 1 190 ? 2.840   -2.178  -24.395 1.00 97.52 190 A 1 
ATOM   1512 C  C   . GLY A 1 190 ? 2.667   -3.153  -23.239 1.00 98.17 190 A 1 
ATOM   1513 O  O   . GLY A 1 190 ? 2.845   -4.353  -23.408 1.00 97.98 190 A 1 
ATOM   1514 N  N   . GLN A 1 191 ? 2.323   -2.633  -22.066 1.00 98.07 191 A 1 
ATOM   1515 C  CA  . GLN A 1 191 ? 2.252   -3.476  -20.877 1.00 98.37 191 A 1 
ATOM   1516 C  C   . GLN A 1 191 ? 1.157   -4.542  -20.945 1.00 98.63 191 A 1 
ATOM   1517 O  O   . GLN A 1 191 ? 1.367   -5.674  -20.507 1.00 98.73 191 A 1 
ATOM   1518 C  CB  . GLN A 1 191 ? 2.068   -2.635  -19.620 1.00 98.22 191 A 1 
ATOM   1519 C  CG  . GLN A 1 191 ? 2.110   -3.461  -18.334 1.00 97.98 191 A 1 
ATOM   1520 C  CD  . GLN A 1 191 ? 2.139   -2.614  -17.079 1.00 98.32 191 A 1 
ATOM   1521 O  OE1 . GLN A 1 191 ? 2.986   -2.798  -16.209 1.00 94.06 191 A 1 
ATOM   1522 N  NE2 . GLN A 1 191 ? 1.205   -1.677  -16.973 1.00 94.96 191 A 1 
ATOM   1523 N  N   . PHE A 1 192 ? -0.013  -4.210  -21.489 1.00 98.73 192 A 1 
ATOM   1524 C  CA  . PHE A 1 192 ? -1.094  -5.185  -21.576 1.00 98.81 192 A 1 
ATOM   1525 C  C   . PHE A 1 192 ? -0.715  -6.368  -22.471 1.00 98.89 192 A 1 
ATOM   1526 O  O   . PHE A 1 192 ? -0.932  -7.525  -22.099 1.00 98.85 192 A 1 
ATOM   1527 C  CB  . PHE A 1 192 ? -2.378  -4.530  -22.104 1.00 98.84 192 A 1 
ATOM   1528 C  CG  . PHE A 1 192 ? -3.143  -3.769  -21.054 1.00 98.82 192 A 1 
ATOM   1529 C  CD1 . PHE A 1 192 ? -3.389  -2.410  -21.204 1.00 98.63 192 A 1 
ATOM   1530 C  CD2 . PHE A 1 192 ? -3.625  -4.405  -19.915 1.00 98.62 192 A 1 
ATOM   1531 C  CE1 . PHE A 1 192 ? -4.096  -1.705  -20.247 1.00 98.44 192 A 1 
ATOM   1532 C  CE2 . PHE A 1 192 ? -4.330  -3.702  -18.953 1.00 98.41 192 A 1 
ATOM   1533 C  CZ  . PHE A 1 192 ? -4.563  -2.352  -19.114 1.00 98.51 192 A 1 
ATOM   1534 N  N   . GLU A 1 193 ? -0.154  -6.082  -23.649 1.00 98.84 193 A 1 
ATOM   1535 C  CA  . GLU A 1 193 ? 0.268   -7.148  -24.561 1.00 98.79 193 A 1 
ATOM   1536 C  C   . GLU A 1 193 ? 1.397   -7.969  -23.940 1.00 98.80 193 A 1 
ATOM   1537 O  O   . GLU A 1 193 ? 1.435   -9.195  -24.063 1.00 98.78 193 A 1 
ATOM   1538 C  CB  . GLU A 1 193 ? 0.714   -6.572  -25.902 1.00 98.53 193 A 1 
ATOM   1539 C  CG  . GLU A 1 193 ? -0.433  -6.020  -26.742 1.00 90.19 193 A 1 
ATOM   1540 C  CD  . GLU A 1 193 ? 0.005   -5.611  -28.139 1.00 81.50 193 A 1 
ATOM   1541 O  OE1 . GLU A 1 193 ? 1.227   -5.567  -28.399 1.00 76.73 193 A 1 
ATOM   1542 O  OE2 . GLU A 1 193 ? -0.874  -5.338  -28.975 1.00 76.19 193 A 1 
ATOM   1543 N  N   . TRP A 1 194 ? 2.321   -7.291  -23.276 1.00 98.77 194 A 1 
ATOM   1544 C  CA  . TRP A 1 194 ? 3.425   -7.958  -22.590 1.00 98.87 194 A 1 
ATOM   1545 C  C   . TRP A 1 194 ? 2.902   -8.895  -21.507 1.00 98.80 194 A 1 
ATOM   1546 O  O   . TRP A 1 194 ? 3.333   -10.043 -21.394 1.00 98.86 194 A 1 
ATOM   1547 C  CB  . TRP A 1 194 ? 4.363   -6.913  -21.980 1.00 98.82 194 A 1 
ATOM   1548 C  CG  . TRP A 1 194 ? 5.417   -7.476  -21.069 1.00 98.83 194 A 1 
ATOM   1549 C  CD1 . TRP A 1 194 ? 6.643   -7.971  -21.420 1.00 98.71 194 A 1 
ATOM   1550 C  CD2 . TRP A 1 194 ? 5.335   -7.598  -19.641 1.00 98.83 194 A 1 
ATOM   1551 N  NE1 . TRP A 1 194 ? 7.325   -8.386  -20.312 1.00 98.67 194 A 1 
ATOM   1552 C  CE2 . TRP A 1 194 ? 6.555   -8.177  -19.203 1.00 98.77 194 A 1 
ATOM   1553 C  CE3 . TRP A 1 194 ? 4.351   -7.273  -18.692 1.00 98.78 194 A 1 
ATOM   1554 C  CZ2 . TRP A 1 194 ? 6.807   -8.431  -17.847 1.00 98.67 194 A 1 
ATOM   1555 C  CZ3 . TRP A 1 194 ? 4.618   -7.536  -17.349 1.00 98.71 194 A 1 
ATOM   1556 C  CH2 . TRP A 1 194 ? 5.831   -8.108  -16.942 1.00 98.68 194 A 1 
ATOM   1557 N  N   . PHE A 1 195 ? 1.958   -8.421  -20.717 1.00 98.90 195 A 1 
ATOM   1558 C  CA  . PHE A 1 195 ? 1.368   -9.206  -19.634 1.00 98.92 195 A 1 
ATOM   1559 C  C   . PHE A 1 195 ? 0.672   -10.450 -20.174 1.00 98.94 195 A 1 
ATOM   1560 O  O   . PHE A 1 195 ? 0.794   -11.538 -19.612 1.00 98.91 195 A 1 
ATOM   1561 C  CB  . PHE A 1 195 ? 0.385   -8.354  -18.839 1.00 98.94 195 A 1 
ATOM   1562 C  CG  . PHE A 1 195 ? -0.223  -9.070  -17.657 1.00 98.94 195 A 1 
ATOM   1563 C  CD1 . PHE A 1 195 ? 0.538   -9.358  -16.533 1.00 98.85 195 A 1 
ATOM   1564 C  CD2 . PHE A 1 195 ? -1.556  -9.443  -17.673 1.00 98.85 195 A 1 
ATOM   1565 C  CE1 . PHE A 1 195 ? -0.016  -10.011 -15.442 1.00 98.75 195 A 1 
ATOM   1566 C  CE2 . PHE A 1 195 ? -2.119  -10.095 -16.587 1.00 98.76 195 A 1 
ATOM   1567 C  CZ  . PHE A 1 195 ? -1.348  -10.381 -15.474 1.00 98.84 195 A 1 
ATOM   1568 N  N   . LYS A 1 196 ? -0.062  -10.286 -21.270 1.00 98.97 196 A 1 
ATOM   1569 C  CA  . LYS A 1 196 ? -0.755  -11.411 -21.903 1.00 98.86 196 A 1 
ATOM   1570 C  C   . LYS A 1 196 ? 0.237   -12.478 -22.345 1.00 98.99 196 A 1 
ATOM   1571 O  O   . LYS A 1 196 ? 0.015   -13.669 -22.137 1.00 98.85 196 A 1 
ATOM   1572 C  CB  . LYS A 1 196 ? -1.569  -10.933 -23.109 1.00 98.75 196 A 1 
ATOM   1573 C  CG  . LYS A 1 196 ? -2.406  -12.030 -23.760 1.00 96.72 196 A 1 
ATOM   1574 C  CD  . LYS A 1 196 ? -3.148  -11.507 -24.980 1.00 94.47 196 A 1 
ATOM   1575 C  CE  . LYS A 1 196 ? -4.116  -12.556 -25.514 1.00 87.85 196 A 1 
ATOM   1576 N  NZ  . LYS A 1 196 ? -3.471  -13.846 -25.837 1.00 80.21 196 A 1 
ATOM   1577 N  N   . THR A 1 197 ? 1.333   -12.045 -22.958 1.00 98.96 197 A 1 
ATOM   1578 C  CA  . THR A 1 197 ? 2.371   -12.964 -23.418 1.00 98.86 197 A 1 
ATOM   1579 C  C   . THR A 1 197 ? 2.986   -13.735 -22.249 1.00 98.96 197 A 1 
ATOM   1580 O  O   . THR A 1 197 ? 3.172   -14.952 -22.325 1.00 98.80 197 A 1 
ATOM   1581 C  CB  . THR A 1 197 ? 3.482   -12.209 -24.172 1.00 98.73 197 A 1 
ATOM   1582 O  OG1 . THR A 1 197 ? 2.934   -11.600 -25.345 1.00 96.16 197 A 1 
ATOM   1583 C  CG2 . THR A 1 197 ? 4.604   -13.152 -24.581 1.00 95.66 197 A 1 
ATOM   1584 N  N   . VAL A 1 198 ? 3.285   -13.020 -21.176 1.00 98.90 198 A 1 
ATOM   1585 C  CA  . VAL A 1 198 ? 3.856   -13.633 -19.983 1.00 98.93 198 A 1 
ATOM   1586 C  C   . VAL A 1 198 ? 2.899   -14.653 -19.363 1.00 98.99 198 A 1 
ATOM   1587 O  O   . VAL A 1 198 ? 3.283   -15.788 -19.072 1.00 98.87 198 A 1 
ATOM   1588 C  CB  . VAL A 1 198 ? 4.221   -12.559 -18.929 1.00 98.86 198 A 1 
ATOM   1589 C  CG1 . VAL A 1 198 ? 4.569   -13.211 -17.591 1.00 98.47 198 A 1 
ATOM   1590 C  CG2 . VAL A 1 198 ? 5.381   -11.714 -19.424 1.00 98.54 198 A 1 
ATOM   1591 N  N   . MET A 1 199 ? 1.649   -14.256 -19.181 1.00 98.96 199 A 1 
ATOM   1592 C  CA  . MET A 1 199 ? 0.652   -15.128 -18.564 1.00 98.90 199 A 1 
ATOM   1593 C  C   . MET A 1 199 ? 0.335   -16.345 -19.425 1.00 98.98 199 A 1 
ATOM   1594 O  O   . MET A 1 199 ? 0.173   -17.452 -18.901 1.00 98.86 199 A 1 
ATOM   1595 C  CB  . MET A 1 199 ? -0.630  -14.343 -18.279 1.00 98.92 199 A 1 
ATOM   1596 C  CG  . MET A 1 199 ? -0.491  -13.295 -17.186 1.00 98.55 199 A 1 
ATOM   1597 S  SD  . MET A 1 199 ? -0.225  -14.015 -15.550 1.00 98.27 199 A 1 
ATOM   1598 C  CE  . MET A 1 199 ? 1.350   -13.304 -15.122 1.00 95.91 199 A 1 
ATOM   1599 N  N   . ASP A 1 200 ? 0.247   -16.158 -20.732 1.00 98.99 200 A 1 
ATOM   1600 C  CA  . ASP A 1 200 ? 0.019   -17.281 -21.639 1.00 98.90 200 A 1 
ATOM   1601 C  C   . ASP A 1 200 ? 1.148   -18.293 -21.520 1.00 98.93 200 A 1 
ATOM   1602 O  O   . ASP A 1 200 ? 0.921   -19.501 -21.517 1.00 98.71 200 A 1 
ATOM   1603 C  CB  . ASP A 1 200 ? -0.090  -16.802 -23.095 1.00 98.84 200 A 1 
ATOM   1604 C  CG  . ASP A 1 200 ? -1.432  -16.160 -23.403 1.00 98.34 200 A 1 
ATOM   1605 O  OD1 . ASP A 1 200 ? -2.383  -16.342 -22.620 1.00 96.87 200 A 1 
ATOM   1606 O  OD2 . ASP A 1 200 ? -1.529  -15.481 -24.445 1.00 96.89 200 A 1 
ATOM   1607 N  N   . GLY A 1 201 ? 2.369   -17.786 -21.409 1.00 98.86 201 A 1 
ATOM   1608 C  CA  . GLY A 1 201 ? 3.533   -18.642 -21.244 1.00 98.84 201 A 1 
ATOM   1609 C  C   . GLY A 1 201 ? 3.483   -19.436 -19.952 1.00 98.83 201 A 1 
ATOM   1610 O  O   . GLY A 1 201 ? 3.787   -20.627 -19.932 1.00 98.58 201 A 1 
ATOM   1611 N  N   . TYR A 1 202 ? 3.098   -18.779 -18.878 1.00 98.85 202 A 1 
ATOM   1612 C  CA  . TYR A 1 202 ? 2.986   -19.440 -17.582 1.00 98.85 202 A 1 
ATOM   1613 C  C   . TYR A 1 202 ? 1.908   -20.524 -17.607 1.00 98.75 202 A 1 
ATOM   1614 O  O   . TYR A 1 202 ? 2.114   -21.631 -17.111 1.00 98.53 202 A 1 
ATOM   1615 C  CB  . TYR A 1 202 ? 2.667   -18.430 -16.479 1.00 98.83 202 A 1 
ATOM   1616 C  CG  . TYR A 1 202 ? 3.794   -17.479 -16.127 1.00 98.85 202 A 1 
ATOM   1617 C  CD1 . TYR A 1 202 ? 5.101   -17.716 -16.534 1.00 98.68 202 A 1 
ATOM   1618 C  CD2 . TYR A 1 202 ? 3.550   -16.349 -15.352 1.00 98.69 202 A 1 
ATOM   1619 C  CE1 . TYR A 1 202 ? 6.131   -16.848 -16.200 1.00 98.61 202 A 1 
ATOM   1620 C  CE2 . TYR A 1 202 ? 4.566   -15.474 -15.006 1.00 98.62 202 A 1 
ATOM   1621 C  CZ  . TYR A 1 202 ? 5.859   -15.723 -15.434 1.00 98.71 202 A 1 
ATOM   1622 O  OH  . TYR A 1 202 ? 6.875   -14.856 -15.095 1.00 98.44 202 A 1 
ATOM   1623 N  N   . ARG A 1 203 ? 0.759   -20.199 -18.187 1.00 98.80 203 A 1 
ATOM   1624 C  CA  . ARG A 1 203 ? -0.344  -21.150 -18.271 1.00 98.77 203 A 1 
ATOM   1625 C  C   . ARG A 1 203 ? 0.067   -22.388 -19.062 1.00 98.67 203 A 1 
ATOM   1626 O  O   . ARG A 1 203 ? -0.213  -23.519 -18.666 1.00 98.28 203 A 1 
ATOM   1627 C  CB  . ARG A 1 203 ? -1.564  -20.489 -18.918 1.00 98.49 203 A 1 
ATOM   1628 C  CG  . ARG A 1 203 ? -2.712  -21.454 -19.205 1.00 97.51 203 A 1 
ATOM   1629 C  CD  . ARG A 1 203 ? -3.905  -20.706 -19.799 1.00 96.90 203 A 1 
ATOM   1630 N  NE  . ARG A 1 203 ? -4.629  -19.934 -18.793 1.00 96.34 203 A 1 
ATOM   1631 C  CZ  . ARG A 1 203 ? -5.470  -18.928 -19.063 1.00 97.13 203 A 1 
ATOM   1632 N  NH1 . ARG A 1 203 ? -5.654  -18.537 -20.310 1.00 92.51 203 A 1 
ATOM   1633 N  NH2 . ARG A 1 203 ? -6.105  -18.312 -18.076 1.00 92.54 203 A 1 
ATOM   1634 N  N   . LYS A 1 204 ? 0.736   -22.165 -20.186 1.00 98.75 204 A 1 
ATOM   1635 C  CA  . LYS A 1 204 ? 1.142   -23.255 -21.065 1.00 98.62 204 A 1 
ATOM   1636 C  C   . LYS A 1 204 ? 2.152   -24.192 -20.401 1.00 98.68 204 A 1 
ATOM   1637 O  O   . LYS A 1 204 ? 2.163   -25.390 -20.664 1.00 98.02 204 A 1 
ATOM   1638 C  CB  . LYS A 1 204 ? 1.725   -22.692 -22.360 1.00 98.37 204 A 1 
ATOM   1639 C  CG  . LYS A 1 204 ? 2.147   -23.748 -23.371 1.00 89.13 204 A 1 
ATOM   1640 C  CD  . LYS A 1 204 ? 2.604   -23.117 -24.681 1.00 86.93 204 A 1 
ATOM   1641 C  CE  . LYS A 1 204 ? 3.808   -22.220 -24.473 1.00 75.86 204 A 1 
ATOM   1642 N  NZ  . LYS A 1 204 ? 4.262   -21.588 -25.746 1.00 67.70 204 A 1 
ATOM   1643 N  N   . THR A 1 205 ? 2.988   -23.643 -19.530 1.00 98.43 205 A 1 
ATOM   1644 C  CA  . THR A 1 205 ? 4.048   -24.425 -18.887 1.00 98.29 205 A 1 
ATOM   1645 C  C   . THR A 1 205 ? 3.744   -24.791 -17.438 1.00 98.18 205 A 1 
ATOM   1646 O  O   . THR A 1 205 ? 4.601   -25.321 -16.733 1.00 97.17 205 A 1 
ATOM   1647 C  CB  . THR A 1 205 ? 5.389   -23.675 -18.950 1.00 97.99 205 A 1 
ATOM   1648 O  OG1 . THR A 1 205 ? 5.251   -22.381 -18.345 1.00 96.55 205 A 1 
ATOM   1649 C  CG2 . THR A 1 205 ? 5.841   -23.503 -20.394 1.00 95.99 205 A 1 
ATOM   1650 N  N   . GLY A 1 206 ? 2.516   -24.506 -16.990 1.00 98.20 206 A 1 
ATOM   1651 C  CA  . GLY A 1 206 ? 2.110   -24.872 -15.645 1.00 97.96 206 A 1 
ATOM   1652 C  C   . GLY A 1 206 ? 2.739   -24.049 -14.533 1.00 97.94 206 A 1 
ATOM   1653 O  O   . GLY A 1 206 ? 2.821   -24.499 -13.386 1.00 96.92 206 A 1 
ATOM   1654 N  N   . GLN A 1 207 ? 3.191   -22.853 -14.867 1.00 98.20 207 A 1 
ATOM   1655 C  CA  . GLN A 1 207 ? 3.771   -21.951 -13.877 1.00 98.23 207 A 1 
ATOM   1656 C  C   . GLN A 1 207 ? 2.692   -21.073 -13.258 1.00 98.33 207 A 1 
ATOM   1657 O  O   . GLN A 1 207 ? 1.608   -20.909 -13.823 1.00 98.06 207 A 1 
ATOM   1658 C  CB  . GLN A 1 207 ? 4.850   -21.069 -14.511 1.00 98.00 207 A 1 
ATOM   1659 C  CG  . GLN A 1 207 ? 5.993   -21.840 -15.148 1.00 97.12 207 A 1 
ATOM   1660 C  CD  . GLN A 1 207 ? 7.123   -20.944 -15.592 1.00 96.77 207 A 1 
ATOM   1661 O  OE1 . GLN A 1 207 ? 7.646   -20.162 -14.795 1.00 90.88 207 A 1 
ATOM   1662 N  NE2 . GLN A 1 207 ? 7.513   -21.045 -16.846 1.00 90.19 207 A 1 
ATOM   1663 N  N   . ARG A 1 208 ? 2.996   -20.517 -12.094 1.00 98.41 208 A 1 
ATOM   1664 C  CA  . ARG A 1 208 ? 2.051   -19.636 -11.422 1.00 98.46 208 A 1 
ATOM   1665 C  C   . ARG A 1 208 ? 2.720   -18.320 -11.057 1.00 98.66 208 A 1 
ATOM   1666 O  O   . ARG A 1 208 ? 3.936   -18.172 -11.178 1.00 98.46 208 A 1 
ATOM   1667 C  CB  . ARG A 1 208 ? 1.467   -20.332 -10.180 1.00 98.05 208 A 1 
ATOM   1668 C  CG  . ARG A 1 208 ? 0.682   -21.585 -10.542 1.00 95.67 208 A 1 
ATOM   1669 C  CD  . ARG A 1 208 ? -0.047  -22.185 -9.364  1.00 90.50 208 A 1 
ATOM   1670 N  NE  . ARG A 1 208 ? -0.786  -23.384 -9.754  1.00 85.56 208 A 1 
ATOM   1671 C  CZ  . ARG A 1 208 ? -1.588  -24.071 -8.958  1.00 79.45 208 A 1 
ATOM   1672 N  NH1 . ARG A 1 208 ? -1.773  -23.700 -7.701  1.00 73.65 208 A 1 
ATOM   1673 N  NH2 . ARG A 1 208 ? -2.210  -25.145 -9.411  1.00 76.42 208 A 1 
ATOM   1674 N  N   . ALA A 1 209 ? 1.906   -17.361 -10.600 1.00 98.68 209 A 1 
ATOM   1675 C  CA  . ALA A 1 209 ? 2.427   -16.030 -10.340 1.00 98.76 209 A 1 
ATOM   1676 C  C   . ALA A 1 209 ? 1.744   -15.311 -9.190  1.00 98.80 209 A 1 
ATOM   1677 O  O   . ALA A 1 209 ? 0.570   -15.547 -8.902  1.00 98.74 209 A 1 
ATOM   1678 C  CB  . ALA A 1 209 ? 2.325   -15.180 -11.597 1.00 98.71 209 A 1 
ATOM   1679 N  N   . ILE A 1 210 ? 2.513   -14.462 -8.538  1.00 98.84 210 A 1 
ATOM   1680 C  CA  . ILE A 1 210 ? 1.971   -13.500 -7.599  1.00 98.96 210 A 1 
ATOM   1681 C  C   . ILE A 1 210 ? 2.226   -12.141 -8.247  1.00 98.95 210 A 1 
ATOM   1682 O  O   . ILE A 1 210 ? 3.376   -11.779 -8.509  1.00 98.92 210 A 1 
ATOM   1683 C  CB  . ILE A 1 210 ? 2.661   -13.570 -6.222  1.00 98.83 210 A 1 
ATOM   1684 C  CG1 . ILE A 1 210 ? 2.322   -14.905 -5.545  1.00 98.37 210 A 1 
ATOM   1685 C  CG2 . ILE A 1 210 ? 2.219   -12.399 -5.345  1.00 98.58 210 A 1 
ATOM   1686 C  CD1 . ILE A 1 210 ? 3.029   -15.130 -4.227  1.00 96.95 210 A 1 
ATOM   1687 N  N   . VAL A 1 211 ? 1.151   -11.416 -8.533  1.00 98.90 211 A 1 
ATOM   1688 C  CA  . VAL A 1 211 ? 1.255   -10.139 -9.223  1.00 98.98 211 A 1 
ATOM   1689 C  C   . VAL A 1 211 ? 1.249   -8.986  -8.227  1.00 98.95 211 A 1 
ATOM   1690 O  O   . VAL A 1 211 ? 0.467   -8.983  -7.280  1.00 98.93 211 A 1 
ATOM   1691 C  CB  . VAL A 1 211 ? 0.095   -9.954  -10.226 1.00 98.94 211 A 1 
ATOM   1692 C  CG1 . VAL A 1 211 ? 0.231   -8.634  -10.975 1.00 98.72 211 A 1 
ATOM   1693 C  CG2 . VAL A 1 211 ? 0.062   -11.116 -11.215 1.00 98.72 211 A 1 
ATOM   1694 N  N   . SER A 1 212 ? 2.137   -8.014  -8.440  1.00 98.91 212 A 1 
ATOM   1695 C  CA  . SER A 1 212 ? 2.201   -6.844  -7.574  1.00 98.97 212 A 1 
ATOM   1696 C  C   . SER A 1 212 ? 2.115   -5.571  -8.407  1.00 98.95 212 A 1 
ATOM   1697 O  O   . SER A 1 212 ? 2.656   -5.495  -9.510  1.00 98.87 212 A 1 
ATOM   1698 C  CB  . SER A 1 212 ? 3.498   -6.844  -6.762  1.00 98.81 212 A 1 
ATOM   1699 O  OG  . SER A 1 212 ? 3.572   -7.974  -5.917  1.00 93.74 212 A 1 
ATOM   1700 N  N   . MET A 1 213 ? 1.426   -4.564  -7.877  1.00 98.90 213 A 1 
ATOM   1701 C  CA  . MET A 1 213 ? 1.264   -3.282  -8.549  1.00 98.92 213 A 1 
ATOM   1702 C  C   . MET A 1 213 ? 0.996   -2.223  -7.493  1.00 98.97 213 A 1 
ATOM   1703 O  O   . MET A 1 213 ? 0.450   -2.515  -6.432  1.00 98.75 213 A 1 
ATOM   1704 C  CB  . MET A 1 213 ? 0.095   -3.343  -9.540  1.00 98.68 213 A 1 
ATOM   1705 C  CG  . MET A 1 213 ? -1.251  -3.652  -8.895  1.00 98.15 213 A 1 
ATOM   1706 S  SD  . MET A 1 213 ? -2.544  -4.082  -10.076 1.00 98.32 213 A 1 
ATOM   1707 C  CE  . MET A 1 213 ? -1.979  -5.680  -10.617 1.00 96.52 213 A 1 
ATOM   1708 N  N   . HIS A 1 214 ? 1.387   -0.987  -7.779  1.00 98.97 214 A 1 
ATOM   1709 C  CA  . HIS A 1 214 ? 1.200   0.054   -6.782  1.00 98.95 214 A 1 
ATOM   1710 C  C   . HIS A 1 214 ? -0.277  0.414   -6.606  1.00 98.80 214 A 1 
ATOM   1711 O  O   . HIS A 1 214 ? -0.780  0.477   -5.486  1.00 98.52 214 A 1 
ATOM   1712 C  CB  . HIS A 1 214 ? 2.000   1.306   -7.133  1.00 98.82 214 A 1 
ATOM   1713 C  CG  . HIS A 1 214 ? 1.880   2.387   -6.104  1.00 98.81 214 A 1 
ATOM   1714 N  ND1 . HIS A 1 214 ? 2.268   2.208   -4.798  1.00 98.36 214 A 1 
ATOM   1715 C  CD2 . HIS A 1 214 ? 1.384   3.636   -6.185  1.00 98.40 214 A 1 
ATOM   1716 C  CE1 . HIS A 1 214 ? 2.027   3.309   -4.113  1.00 98.29 214 A 1 
ATOM   1717 N  NE2 . HIS A 1 214 ? 1.484   4.200   -4.923  1.00 98.34 214 A 1 
ATOM   1718 N  N   . ILE A 1 215 ? -0.959  0.647   -7.725  1.00 98.88 215 A 1 
ATOM   1719 C  CA  . ILE A 1 215 ? -2.357  1.074   -7.693  1.00 98.83 215 A 1 
ATOM   1720 C  C   . ILE A 1 215 ? -3.286  -0.016  -8.195  1.00 98.97 215 A 1 
ATOM   1721 O  O   . ILE A 1 215 ? -3.232  -0.397  -9.370  1.00 98.79 215 A 1 
ATOM   1722 C  CB  . ILE A 1 215 ? -2.569  2.354   -8.526  1.00 98.80 215 A 1 
ATOM   1723 C  CG1 . ILE A 1 215 ? -1.535  3.420   -8.155  1.00 98.37 215 A 1 
ATOM   1724 C  CG2 . ILE A 1 215 ? -3.981  2.881   -8.329  1.00 98.36 215 A 1 
ATOM   1725 C  CD1 . ILE A 1 215 ? -1.606  4.686   -8.989  1.00 97.80 215 A 1 
ATOM   1726 N  N   . CYS A 1 216 ? -4.142  -0.517  -7.330  1.00 98.76 216 A 1 
ATOM   1727 C  CA  . CYS A 1 216 ? -5.114  -1.541  -7.677  1.00 98.62 216 A 1 
ATOM   1728 C  C   . CYS A 1 216 ? -6.270  -0.953  -8.493  1.00 98.74 216 A 1 
ATOM   1729 O  O   . CYS A 1 216 ? -6.562  0.238   -8.395  1.00 97.93 216 A 1 
ATOM   1730 C  CB  . CYS A 1 216 ? -5.693  -2.164  -6.405  1.00 97.99 216 A 1 
ATOM   1731 S  SG  . CYS A 1 216 ? -5.168  -3.857  -6.028  1.00 94.81 216 A 1 
ATOM   1732 N  N   . PRO A 1 217 ? -6.943  -1.771  -9.308  1.00 98.71 217 A 1 
ATOM   1733 C  CA  . PRO A 1 217 ? -8.158  -1.316  -9.971  1.00 98.51 217 A 1 
ATOM   1734 C  C   . PRO A 1 217 ? -9.230  -1.028  -8.929  1.00 98.41 217 A 1 
ATOM   1735 O  O   . PRO A 1 217 ? -9.146  -1.522  -7.801  1.00 97.60 217 A 1 
ATOM   1736 C  CB  . PRO A 1 217 ? -8.572  -2.514  -10.834 1.00 98.01 217 A 1 
ATOM   1737 C  CG  . PRO A 1 217 ? -7.350  -3.363  -10.940 1.00 96.13 217 A 1 
ATOM   1738 C  CD  . PRO A 1 217 ? -6.606  -3.153  -9.655  1.00 98.34 217 A 1 
ATOM   1739 N  N   . GLY A 1 218 ? -10.241 -0.234  -9.295  1.00 98.25 218 A 1 
ATOM   1740 C  CA  . GLY A 1 218 ? -11.341 0.037   -8.386  1.00 97.98 218 A 1 
ATOM   1741 C  C   . GLY A 1 218 ? -11.293 1.419   -7.769  1.00 97.92 218 A 1 
ATOM   1742 O  O   . GLY A 1 218 ? -10.712 2.351   -8.329  1.00 96.88 218 A 1 
ATOM   1743 N  N   . VAL A 1 219 ? -11.918 1.548   -6.602  1.00 97.81 219 A 1 
ATOM   1744 C  CA  . VAL A 1 219 ? -12.065 2.839   -5.944  1.00 97.53 219 A 1 
ATOM   1745 C  C   . VAL A 1 219 ? -11.430 2.846   -4.559  1.00 97.69 219 A 1 
ATOM   1746 O  O   . VAL A 1 219 ? -10.989 1.812   -4.066  1.00 96.80 219 A 1 
ATOM   1747 C  CB  . VAL A 1 219 ? -13.559 3.211   -5.795  1.00 96.73 219 A 1 
ATOM   1748 C  CG1 . VAL A 1 219 ? -14.233 3.234   -7.154  1.00 94.05 219 A 1 
ATOM   1749 C  CG2 . VAL A 1 219 ? -14.261 2.231   -4.858  1.00 93.94 219 A 1 
ATOM   1750 N  N   . ALA A 1 220 ? -11.396 4.030   -3.947  1.00 97.00 220 A 1 
ATOM   1751 C  CA  . ALA A 1 220 ? -10.965 4.168   -2.567  1.00 96.73 220 A 1 
ATOM   1752 C  C   . ALA A 1 220 ? -12.216 4.269   -1.701  1.00 96.45 220 A 1 
ATOM   1753 O  O   . ALA A 1 220 ? -13.016 5.190   -1.866  1.00 94.03 220 A 1 
ATOM   1754 C  CB  . ALA A 1 220 ? -10.095 5.411   -2.393  1.00 95.80 220 A 1 
ATOM   1755 N  N   . GLU A 1 221 ? -12.401 3.330   -0.785  1.00 95.18 221 A 1 
ATOM   1756 C  CA  . GLU A 1 221 ? -13.616 3.250   0.017   1.00 94.30 221 A 1 
ATOM   1757 C  C   . GLU A 1 221 ? -13.906 4.487   0.860   1.00 94.33 221 A 1 
ATOM   1758 O  O   . GLU A 1 221 ? -15.050 4.760   1.198   1.00 91.89 221 A 1 
ATOM   1759 C  CB  . GLU A 1 221 ? -13.576 2.022   0.936   1.00 91.90 221 A 1 
ATOM   1760 C  CG  . GLU A 1 221 ? -13.666 0.683   0.230   1.00 88.86 221 A 1 
ATOM   1761 C  CD  . GLU A 1 221 ? -12.314 0.116   -0.159  1.00 90.88 221 A 1 
ATOM   1762 O  OE1 . GLU A 1 221 ? -11.354 0.885   -0.340  1.00 87.21 221 A 1 
ATOM   1763 O  OE2 . GLU A 1 221 ? -12.222 -1.121  -0.288  1.00 87.86 221 A 1 
ATOM   1764 N  N   . ARG A 1 222 ? -12.862 5.231   1.213   1.00 93.76 222 A 1 
ATOM   1765 C  CA  . ARG A 1 222 ? -13.022 6.394   2.078   1.00 92.67 222 A 1 
ATOM   1766 C  C   . ARG A 1 222 ? -13.742 7.558   1.403   1.00 92.71 222 A 1 
ATOM   1767 O  O   . ARG A 1 222 ? -14.251 8.451   2.074   1.00 90.88 222 A 1 
ATOM   1768 C  CB  . ARG A 1 222 ? -11.656 6.880   2.580   1.00 90.69 222 A 1 
ATOM   1769 C  CG  . ARG A 1 222 ? -10.938 5.889   3.480   1.00 85.44 222 A 1 
ATOM   1770 C  CD  . ARG A 1 222 ? -9.578  6.417   3.904   1.00 83.56 222 A 1 
ATOM   1771 N  NE  . ARG A 1 222 ? -9.672  7.549   4.801   1.00 79.31 222 A 1 
ATOM   1772 C  CZ  . ARG A 1 222 ? -8.624  8.155   5.357   1.00 76.81 222 A 1 
ATOM   1773 N  NH1 . ARG A 1 222 ? -7.391  7.738   5.092   1.00 70.98 222 A 1 
ATOM   1774 N  NH2 . ARG A 1 222 ? -8.798  9.179   6.175   1.00 69.65 222 A 1 
ATOM   1775 N  N   . PHE A 1 223 ? -13.785 7.550   0.076   1.00 94.31 223 A 1 
ATOM   1776 C  CA  . PHE A 1 223 ? -14.364 8.658   -0.676  1.00 93.82 223 A 1 
ATOM   1777 C  C   . PHE A 1 223 ? -15.316 8.196   -1.762  1.00 94.78 223 A 1 
ATOM   1778 O  O   . PHE A 1 223 ? -15.224 7.072   -2.247  1.00 92.88 223 A 1 
ATOM   1779 C  CB  . PHE A 1 223 ? -13.252 9.500   -1.298  1.00 91.95 223 A 1 
ATOM   1780 C  CG  . PHE A 1 223 ? -12.184 9.905   -0.330  1.00 89.17 223 A 1 
ATOM   1781 C  CD1 . PHE A 1 223 ? -12.401 10.931  0.580   1.00 84.92 223 A 1 
ATOM   1782 C  CD2 . PHE A 1 223 ? -10.958 9.259   -0.312  1.00 83.96 223 A 1 
ATOM   1783 C  CE1 . PHE A 1 223 ? -11.429 11.309  1.485   1.00 82.09 223 A 1 
ATOM   1784 C  CE2 . PHE A 1 223 ? -9.968  9.630   0.593   1.00 81.54 223 A 1 
ATOM   1785 C  CZ  . PHE A 1 223 ? -10.203 10.657  1.492   1.00 81.10 223 A 1 
ATOM   1786 N  N   . ASN A 1 224 ? -16.316 9.067   -2.102  1.00 93.98 224 A 1 
ATOM   1787 C  CA  . ASN A 1 224 ? -17.186 8.854   -3.187  1.00 94.84 224 A 1 
ATOM   1788 C  C   . ASN A 1 224 ? -16.544 9.328   -4.449  1.00 94.52 224 A 1 
ATOM   1789 O  O   . ASN A 1 224 ? -15.767 10.218  -4.469  1.00 92.00 224 A 1 
ATOM   1790 C  CB  . ASN A 1 224 ? -18.504 9.525   -2.923  1.00 94.25 224 A 1 
ATOM   1791 C  CG  . ASN A 1 224 ? -19.174 9.026   -1.782  1.00 92.83 224 A 1 
ATOM   1792 O  OD1 . ASN A 1 224 ? -19.259 7.805   -1.587  1.00 89.39 224 A 1 
ATOM   1793 N  ND2 . ASN A 1 224 ? -19.749 9.461   -1.008  1.00 89.40 224 A 1 
ATOM   1794 N  N   . TYR A 1 225 ? -16.890 8.715   -5.592  1.00 94.34 225 A 1 
ATOM   1795 C  CA  . TYR A 1 225 ? -16.355 9.045   -6.908  1.00 93.50 225 A 1 
ATOM   1796 C  C   . TYR A 1 225 ? -14.831 9.004   -6.899  1.00 94.02 225 A 1 
ATOM   1797 O  O   . TYR A 1 225 ? -14.166 9.909   -7.386  1.00 91.26 225 A 1 
ATOM   1798 C  CB  . TYR A 1 225 ? -16.850 10.429  -7.349  1.00 92.65 225 A 1 
ATOM   1799 C  CG  . TYR A 1 225 ? -18.341 10.588  -7.202  1.00 89.56 225 A 1 
ATOM   1800 C  CD1 . TYR A 1 225 ? -19.216 9.973   -8.089  1.00 86.89 225 A 1 
ATOM   1801 C  CD2 . TYR A 1 225 ? -18.882 11.340  -6.161  1.00 87.60 225 A 1 
ATOM   1802 C  CE1 . TYR A 1 225 ? -20.586 10.110  -7.951  1.00 85.21 225 A 1 
ATOM   1803 C  CE2 . TYR A 1 225 ? -20.253 11.480  -6.009  1.00 84.93 225 A 1 
ATOM   1804 C  CZ  . TYR A 1 225 ? -21.100 10.864  -6.909  1.00 85.78 225 A 1 
ATOM   1805 O  OH  . TYR A 1 225 ? -22.463 10.996  -6.769  1.00 81.57 225 A 1 
ATOM   1806 N  N   . SER A 1 226 ? -14.299 7.925   -6.336  1.00 95.32 226 A 1 
ATOM   1807 C  CA  . SER A 1 226 ? -12.872 7.817   -6.078  1.00 95.46 226 A 1 
ATOM   1808 C  C   . SER A 1 226 ? -12.145 6.800   -6.947  1.00 96.32 226 A 1 
ATOM   1809 O  O   . SER A 1 226 ? -11.183 6.167   -6.512  1.00 94.90 226 A 1 
ATOM   1810 C  CB  . SER A 1 226 ? -12.652 7.476   -4.600  1.00 93.28 226 A 1 
ATOM   1811 O  OG  . SER A 1 226 ? -13.314 6.273   -4.261  1.00 90.77 226 A 1 
ATOM   1812 N  N   . ASP A 1 227 ? -12.619 6.640   -8.191  1.00 96.62 227 A 1 
ATOM   1813 C  CA  . ASP A 1 227 ? -11.954 5.764   -9.146  1.00 96.92 227 A 1 
ATOM   1814 C  C   . ASP A 1 227 ? -10.486 6.172   -9.276  1.00 97.33 227 A 1 
ATOM   1815 O  O   . ASP A 1 227 ? -10.171 7.353   -9.386  1.00 96.28 227 A 1 
ATOM   1816 C  CB  . ASP A 1 227 ? -12.637 5.846   -10.506 1.00 95.88 227 A 1 
ATOM   1817 C  CG  . ASP A 1 227 ? -14.108 5.484   -10.438 1.00 91.76 227 A 1 
ATOM   1818 O  OD1 . ASP A 1 227 ? -14.906 6.324   -9.974  1.00 86.13 227 A 1 
ATOM   1819 O  OD2 . ASP A 1 227 ? -14.457 4.360   -10.839 1.00 86.14 227 A 1 
ATOM   1820 N  N   . GLN A 1 228 ? -9.597  5.171   -9.270  1.00 98.18 228 A 1 
ATOM   1821 C  CA  . GLN A 1 228 ? -8.171  5.445   -9.305  1.00 98.28 228 A 1 
ATOM   1822 C  C   . GLN A 1 228 ? -7.573  5.431   -10.708 1.00 98.40 228 A 1 
ATOM   1823 O  O   . GLN A 1 228 ? -6.654  6.195   -11.008 1.00 97.81 228 A 1 
ATOM   1824 C  CB  . GLN A 1 228 ? -7.432  4.427   -8.428  1.00 97.86 228 A 1 
ATOM   1825 C  CG  . GLN A 1 228 ? -7.838  4.471   -6.970  1.00 96.67 228 A 1 
ATOM   1826 C  CD  . GLN A 1 228 ? -7.577  5.827   -6.355  1.00 95.91 228 A 1 
ATOM   1827 O  OE1 . GLN A 1 228 ? -6.435  6.254   -6.249  1.00 88.76 228 A 1 
ATOM   1828 N  NE2 . GLN A 1 228 ? -8.640  6.517   -5.976  1.00 87.67 228 A 1 
ATOM   1829 N  N   . LEU A 1 229 ? -8.090  4.570   -11.568 1.00 98.46 229 A 1 
ATOM   1830 C  CA  . LEU A 1 229 ? -7.549  4.415   -12.910 1.00 98.59 229 A 1 
ATOM   1831 C  C   . LEU A 1 229 ? -8.507  4.950   -13.972 1.00 98.34 229 A 1 
ATOM   1832 O  O   . LEU A 1 229 ? -9.717  5.006   -13.752 1.00 97.98 229 A 1 
ATOM   1833 C  CB  . LEU A 1 229 ? -7.257  2.938   -13.186 1.00 98.64 229 A 1 
ATOM   1834 C  CG  . LEU A 1 229 ? -6.467  2.171   -12.121 1.00 98.42 229 A 1 
ATOM   1835 C  CD1 . LEU A 1 229 ? -6.250  0.730   -12.574 1.00 98.30 229 A 1 
ATOM   1836 C  CD2 . LEU A 1 229 ? -5.136  2.852   -11.846 1.00 98.23 229 A 1 
ATOM   1837 N  N   . TYR A 1 230 ? -7.960  5.331   -15.131 1.00 98.49 230 A 1 
ATOM   1838 C  CA  . TYR A 1 230 ? -8.807  5.687   -16.255 1.00 98.22 230 A 1 
ATOM   1839 C  C   . TYR A 1 230 ? -9.730  4.495   -16.544 1.00 98.32 230 A 1 
ATOM   1840 O  O   . TYR A 1 230 ? -9.277  3.348   -16.486 1.00 98.08 230 A 1 
ATOM   1841 C  CB  . TYR A 1 230 ? -7.969  5.991   -17.494 1.00 98.06 230 A 1 
ATOM   1842 C  CG  . TYR A 1 230 ? -7.214  7.303   -17.440 1.00 97.97 230 A 1 
ATOM   1843 C  CD1 . TYR A 1 230 ? -7.885  8.521   -17.424 1.00 97.34 230 A 1 
ATOM   1844 C  CD2 . TYR A 1 230 ? -5.817  7.329   -17.434 1.00 97.44 230 A 1 
ATOM   1845 C  CE1 . TYR A 1 230 ? -7.192  9.721   -17.390 1.00 96.95 230 A 1 
ATOM   1846 C  CE2 . TYR A 1 230 ? -5.116  8.523   -17.405 1.00 97.01 230 A 1 
ATOM   1847 C  CZ  . TYR A 1 230 ? -5.808  9.717   -17.384 1.00 97.12 230 A 1 
ATOM   1848 O  OH  . TYR A 1 230 ? -5.121  10.901  -17.353 1.00 96.08 230 A 1 
ATOM   1849 N  N   . PRO A 1 231 ? -11.004 4.744   -16.842 1.00 97.85 231 A 1 
ATOM   1850 C  CA  . PRO A 1 231 ? -11.978 3.659   -17.060 1.00 97.49 231 A 1 
ATOM   1851 C  C   . PRO A 1 231 ? -11.522 2.598   -18.056 1.00 97.83 231 A 1 
ATOM   1852 O  O   . PRO A 1 231 ? -11.698 1.403   -17.794 1.00 97.50 231 A 1 
ATOM   1853 C  CB  . PRO A 1 231 ? -13.212 4.408   -17.570 1.00 96.47 231 A 1 
ATOM   1854 C  CG  . PRO A 1 231 ? -13.114 5.748   -16.922 1.00 93.90 231 A 1 
ATOM   1855 C  CD  . PRO A 1 231 ? -11.643 6.071   -16.935 1.00 96.73 231 A 1 
ATOM   1856 N  N   . GLN A 1 232 ? -10.952 3.015   -19.192 1.00 97.59 232 A 1 
ATOM   1857 C  CA  . GLN A 1 232 ? -10.527 2.065   -20.215 1.00 97.48 232 A 1 
ATOM   1858 C  C   . GLN A 1 232 ? -9.416  1.141   -19.722 1.00 98.01 232 A 1 
ATOM   1859 O  O   . GLN A 1 232 ? -9.336  -0.015  -20.132 1.00 97.72 232 A 1 
ATOM   1860 C  CB  . GLN A 1 232 ? -10.091 2.788   -21.501 1.00 96.38 232 A 1 
ATOM   1861 C  CG  . GLN A 1 232 ? -8.835  3.648   -21.378 1.00 92.66 232 A 1 
ATOM   1862 C  CD  . GLN A 1 232 ? -9.138  5.083   -20.984 1.00 92.67 232 A 1 
ATOM   1863 O  OE1 . GLN A 1 232 ? -10.112 5.368   -20.293 1.00 87.83 232 A 1 
ATOM   1864 N  NE2 . GLN A 1 232 ? -8.291  6.001   -21.432 1.00 86.25 232 A 1 
ATOM   1865 N  N   . TYR A 1 233 ? -8.547  1.655   -18.849 1.00 98.41 233 A 1 
ATOM   1866 C  CA  . TYR A 1 233 ? -7.476  0.838   -18.294 1.00 98.66 233 A 1 
ATOM   1867 C  C   . TYR A 1 233 ? -7.965  -0.007  -17.128 1.00 98.71 233 A 1 
ATOM   1868 O  O   . TYR A 1 233 ? -7.562  -1.160  -16.978 1.00 98.63 233 A 1 
ATOM   1869 C  CB  . TYR A 1 233 ? -6.300  1.713   -17.845 1.00 98.54 233 A 1 
ATOM   1870 C  CG  . TYR A 1 233 ? -5.694  2.553   -18.946 1.00 98.50 233 A 1 
ATOM   1871 C  CD1 . TYR A 1 233 ? -5.547  2.051   -20.234 1.00 98.06 233 A 1 
ATOM   1872 C  CD2 . TYR A 1 233 ? -5.256  3.848   -18.689 1.00 98.10 233 A 1 
ATOM   1873 C  CE1 . TYR A 1 233 ? -4.996  2.827   -21.245 1.00 97.74 233 A 1 
ATOM   1874 C  CE2 . TYR A 1 233 ? -4.702  4.629   -19.692 1.00 97.77 233 A 1 
ATOM   1875 C  CZ  . TYR A 1 233 ? -4.576  4.110   -20.964 1.00 97.86 233 A 1 
ATOM   1876 O  OH  . TYR A 1 233 ? -4.031  4.880   -21.962 1.00 97.03 233 A 1 
ATOM   1877 N  N   . ASN A 1 234 ? -8.837  0.557   -16.321 1.00 98.67 234 A 1 
ATOM   1878 C  CA  . ASN A 1 234 ? -9.398  -0.161  -15.183 1.00 98.63 234 A 1 
ATOM   1879 C  C   . ASN A 1 234 ? -10.089 -1.447  -15.621 1.00 98.75 234 A 1 
ATOM   1880 O  O   . ASN A 1 234 ? -9.799  -2.530  -15.107 1.00 98.73 234 A 1 
ATOM   1881 C  CB  . ASN A 1 234 ? -10.389 0.721   -14.422 1.00 98.51 234 A 1 
ATOM   1882 C  CG  . ASN A 1 234 ? -10.900 0.058   -13.160 1.00 98.38 234 A 1 
ATOM   1883 O  OD1 . ASN A 1 234 ? -10.280 0.155   -12.100 1.00 96.25 234 A 1 
ATOM   1884 N  ND2 . ASN A 1 234 ? -12.026 -0.626  -13.263 1.00 96.37 234 A 1 
ATOM   1885 N  N   . ASP A 1 235 ? -10.997 -1.317  -16.589 1.00 98.35 235 A 1 
ATOM   1886 C  CA  . ASP A 1 235 ? -11.759 -2.463  -17.056 1.00 98.20 235 A 1 
ATOM   1887 C  C   . ASP A 1 235 ? -10.862 -3.509  -17.710 1.00 98.44 235 A 1 
ATOM   1888 O  O   . ASP A 1 235 ? -11.025 -4.713  -17.485 1.00 98.27 235 A 1 
ATOM   1889 C  CB  . ASP A 1 235 ? -12.850 -2.023  -18.033 1.00 97.36 235 A 1 
ATOM   1890 C  CG  . ASP A 1 235 ? -13.874 -1.097  -17.385 1.00 93.27 235 A 1 
ATOM   1891 O  OD1 . ASP A 1 235 ? -13.890 -1.000  -16.140 1.00 90.34 235 A 1 
ATOM   1892 O  OD2 . ASP A 1 235 ? -14.652 -0.463  -18.126 1.00 89.74 235 A 1 
ATOM   1893 N  N   . ARG A 1 236 ? -9.922  -3.052  -18.518 1.00 98.68 236 A 1 
ATOM   1894 C  CA  . ARG A 1 236 ? -9.018  -3.970  -19.200 1.00 98.69 236 A 1 
ATOM   1895 C  C   . ARG A 1 236 ? -8.101  -4.689  -18.212 1.00 98.82 236 A 1 
ATOM   1896 O  O   . ARG A 1 236 ? -7.789  -5.868  -18.388 1.00 98.75 236 A 1 
ATOM   1897 C  CB  . ARG A 1 236 ? -8.187  -3.223  -20.250 1.00 98.50 236 A 1 
ATOM   1898 C  CG  . ARG A 1 236 ? -7.386  -4.146  -21.159 1.00 97.35 236 A 1 
ATOM   1899 C  CD  . ARG A 1 236 ? -6.719  -3.379  -22.293 1.00 96.09 236 A 1 
ATOM   1900 N  NE  . ARG A 1 236 ? -5.988  -4.259  -23.197 1.00 94.52 236 A 1 
ATOM   1901 C  CZ  . ARG A 1 236 ? -5.287  -3.851  -24.255 1.00 93.02 236 A 1 
ATOM   1902 N  NH1 . ARG A 1 236 ? -5.221  -2.553  -24.546 1.00 91.03 236 A 1 
ATOM   1903 N  NH2 . ARG A 1 236 ? -4.664  -4.729  -25.009 1.00 89.91 236 A 1 
ATOM   1904 N  N   . LEU A 1 237 ? -7.662  -3.971  -17.179 1.00 98.84 237 A 1 
ATOM   1905 C  CA  . LEU A 1 237 ? -6.787  -4.568  -16.169 1.00 98.82 237 A 1 
ATOM   1906 C  C   . LEU A 1 237 ? -7.527  -5.625  -15.355 1.00 98.99 237 A 1 
ATOM   1907 O  O   . LEU A 1 237 ? -6.995  -6.709  -15.094 1.00 98.89 237 A 1 
ATOM   1908 C  CB  . LEU A 1 237 ? -6.222  -3.494  -15.244 1.00 98.88 237 A 1 
ATOM   1909 C  CG  . LEU A 1 237 ? -5.259  -3.970  -14.152 1.00 98.73 237 A 1 
ATOM   1910 C  CD1 . LEU A 1 237 ? -4.081  -4.715  -14.767 1.00 98.55 237 A 1 
ATOM   1911 C  CD2 . LEU A 1 237 ? -4.772  -2.787  -13.331 1.00 98.54 237 A 1 
ATOM   1912 N  N   . VAL A 1 238 ? -8.765  -5.328  -14.968 1.00 98.82 238 A 1 
ATOM   1913 C  CA  . VAL A 1 238 ? -9.575  -6.295  -14.236 1.00 98.88 238 A 1 
ATOM   1914 C  C   . VAL A 1 238 ? -9.768  -7.558  -15.069 1.00 98.93 238 A 1 
ATOM   1915 O  O   . VAL A 1 238 ? -9.582  -8.674  -14.580 1.00 98.84 238 A 1 
ATOM   1916 C  CB  . VAL A 1 238 ? -10.955 -5.709  -13.853 1.00 98.77 238 A 1 
ATOM   1917 C  CG1 . VAL A 1 238 ? -11.859 -6.800  -13.283 1.00 98.38 238 A 1 
ATOM   1918 C  CG2 . VAL A 1 238 ? -10.780 -4.592  -12.832 1.00 98.44 238 A 1 
ATOM   1919 N  N   . ASP A 1 239 ? -10.131 -7.374  -16.336 1.00 98.84 239 A 1 
ATOM   1920 C  CA  . ASP A 1 239 ? -10.321 -8.512  -17.239 1.00 98.74 239 A 1 
ATOM   1921 C  C   . ASP A 1 239 ? -9.029  -9.302  -17.416 1.00 98.87 239 A 1 
ATOM   1922 O  O   . ASP A 1 239 ? -9.039  -10.535 -17.393 1.00 98.67 239 A 1 
ATOM   1923 C  CB  . ASP A 1 239 ? -10.819 -8.039  -18.613 1.00 98.49 239 A 1 
ATOM   1924 C  CG  . ASP A 1 239 ? -12.276 -7.608  -18.596 1.00 96.01 239 A 1 
ATOM   1925 O  OD1 . ASP A 1 239 ? -12.970 -7.846  -17.587 1.00 93.94 239 A 1 
ATOM   1926 O  OD2 . ASP A 1 239 ? -12.729 -7.045  -19.608 1.00 93.54 239 A 1 
ATOM   1927 N  N   . SER A 1 240 ? -7.920  -8.592  -17.586 1.00 98.88 240 A 1 
ATOM   1928 C  CA  . SER A 1 240 ? -6.620  -9.224  -17.794 1.00 98.76 240 A 1 
ATOM   1929 C  C   . SER A 1 240 ? -6.207  -10.082 -16.602 1.00 98.85 240 A 1 
ATOM   1930 O  O   . SER A 1 240 ? -5.695  -11.187 -16.768 1.00 98.67 240 A 1 
ATOM   1931 C  CB  . SER A 1 240 ? -5.545  -8.177  -18.073 1.00 98.45 240 A 1 
ATOM   1932 O  OG  . SER A 1 240 ? -5.800  -7.492  -19.291 1.00 94.13 240 A 1 
ATOM   1933 N  N   . LEU A 1 241 ? -6.428  -9.566  -15.399 1.00 98.86 241 A 1 
ATOM   1934 C  CA  . LEU A 1 241 ? -6.059  -10.298 -14.193 1.00 98.92 241 A 1 
ATOM   1935 C  C   . LEU A 1 241 ? -6.985  -11.491 -13.949 1.00 98.88 241 A 1 
ATOM   1936 O  O   . LEU A 1 241 ? -6.516  -12.599 -13.697 1.00 98.80 241 A 1 
ATOM   1937 C  CB  . LEU A 1 241 ? -6.075  -9.355  -12.981 1.00 98.91 241 A 1 
ATOM   1938 C  CG  . LEU A 1 241 ? -5.009  -8.257  -12.987 1.00 98.80 241 A 1 
ATOM   1939 C  CD1 . LEU A 1 241 ? -5.296  -7.227  -11.901 1.00 98.65 241 A 1 
ATOM   1940 C  CD2 . LEU A 1 241 ? -3.625  -8.862  -12.797 1.00 98.52 241 A 1 
ATOM   1941 N  N   . ALA A 1 242 ? -8.293  -11.264 -14.038 1.00 98.90 242 A 1 
ATOM   1942 C  CA  . ALA A 1 242 ? -9.263  -12.320 -13.782 1.00 98.88 242 A 1 
ATOM   1943 C  C   . ALA A 1 242 ? -9.161  -13.462 -14.797 1.00 98.82 242 A 1 
ATOM   1944 O  O   . ALA A 1 242 ? -9.393  -14.625 -14.452 1.00 98.53 242 A 1 
ATOM   1945 C  CB  . ALA A 1 242 ? -10.681 -11.750 -13.779 1.00 98.77 242 A 1 
ATOM   1946 N  N   . GLU A 1 243 ? -8.812  -13.128 -16.032 1.00 98.75 243 A 1 
ATOM   1947 C  CA  . GLU A 1 243 ? -8.692  -14.122 -17.100 1.00 98.66 243 A 1 
ATOM   1948 C  C   . GLU A 1 243 ? -7.670  -15.198 -16.754 1.00 98.73 243 A 1 
ATOM   1949 O  O   . GLU A 1 243 ? -7.802  -16.352 -17.168 1.00 98.27 243 A 1 
ATOM   1950 C  CB  . GLU A 1 243 ? -8.308  -13.441 -18.419 1.00 98.11 243 A 1 
ATOM   1951 C  CG  . GLU A 1 243 ? -8.062  -14.396 -19.588 1.00 92.94 243 A 1 
ATOM   1952 C  CD  . GLU A 1 243 ? -9.315  -15.154 -19.999 1.00 90.17 243 A 1 
ATOM   1953 O  OE1 . GLU A 1 243 ? -10.427 -14.641 -19.801 1.00 85.69 243 A 1 
ATOM   1954 O  OE2 . GLU A 1 243 ? -9.172  -16.281 -20.526 1.00 85.03 243 A 1 
ATOM   1955 N  N   . TYR A 1 244 ? -6.666  -14.830 -15.969 1.00 98.86 244 A 1 
ATOM   1956 C  CA  . TYR A 1 244 ? -5.610  -15.759 -15.593 1.00 98.87 244 A 1 
ATOM   1957 C  C   . TYR A 1 244 ? -5.709  -16.193 -14.127 1.00 98.82 244 A 1 
ATOM   1958 O  O   . TYR A 1 244 ? -4.692  -16.325 -13.437 1.00 98.51 244 A 1 
ATOM   1959 C  CB  . TYR A 1 244 ? -4.244  -15.143 -15.897 1.00 98.84 244 A 1 
ATOM   1960 C  CG  . TYR A 1 244 ? -4.027  -14.924 -17.380 1.00 98.83 244 A 1 
ATOM   1961 C  CD1 . TYR A 1 244 ? -3.640  -15.975 -18.201 1.00 98.60 244 A 1 
ATOM   1962 C  CD2 . TYR A 1 244 ? -4.236  -13.679 -17.959 1.00 98.62 244 A 1 
ATOM   1963 C  CE1 . TYR A 1 244 ? -3.465  -15.793 -19.571 1.00 98.37 244 A 1 
ATOM   1964 C  CE2 . TYR A 1 244 ? -4.066  -13.491 -19.323 1.00 98.41 244 A 1 
ATOM   1965 C  CZ  . TYR A 1 244 ? -3.683  -14.549 -20.123 1.00 98.47 244 A 1 
ATOM   1966 O  OH  . TYR A 1 244 ? -3.516  -14.366 -21.473 1.00 97.81 244 A 1 
ATOM   1967 N  N   . ASN A 1 245 ? -6.928  -16.419 -13.668 1.00 98.78 245 A 1 
ATOM   1968 C  CA  . ASN A 1 245 ? -7.163  -16.846 -12.292 1.00 98.50 245 A 1 
ATOM   1969 C  C   . ASN A 1 245 ? -6.577  -18.226 -11.996 1.00 98.47 245 A 1 
ATOM   1970 O  O   . ASN A 1 245 ? -6.394  -18.592 -10.837 1.00 97.59 245 A 1 
ATOM   1971 C  CB  . ASN A 1 245 ? -8.654  -16.826 -11.967 1.00 98.13 245 A 1 
ATOM   1972 C  CG  . ASN A 1 245 ? -9.427  -17.916 -12.687 1.00 97.79 245 A 1 
ATOM   1973 O  OD1 . ASN A 1 245 ? -9.219  -18.168 -13.869 1.00 94.74 245 A 1 
ATOM   1974 N  ND2 . ASN A 1 245 ? -10.323 -18.566 -11.973 1.00 93.68 245 A 1 
ATOM   1975 N  N   . ASP A 1 246 ? -6.294  -18.990 -13.045 1.00 98.47 246 A 1 
ATOM   1976 C  CA  . ASP A 1 246 ? -5.679  -20.298 -12.895 1.00 98.27 246 A 1 
ATOM   1977 C  C   . ASP A 1 246 ? -4.164  -20.196 -12.727 1.00 98.36 246 A 1 
ATOM   1978 O  O   . ASP A 1 246 ? -3.508  -21.155 -12.342 1.00 97.65 246 A 1 
ATOM   1979 C  CB  . ASP A 1 246 ? -6.017  -21.191 -14.098 1.00 97.88 246 A 1 
ATOM   1980 C  CG  . ASP A 1 246 ? -5.575  -20.572 -15.419 1.00 97.45 246 A 1 
ATOM   1981 O  OD1 . ASP A 1 246 ? -5.742  -19.351 -15.607 1.00 96.09 246 A 1 
ATOM   1982 O  OD2 . ASP A 1 246 ? -5.066  -21.317 -16.283 1.00 95.47 246 A 1 
ATOM   1983 N  N   . VAL A 1 247 ? -3.623  -19.023 -13.016 1.00 98.58 247 A 1 
ATOM   1984 C  CA  . VAL A 1 247 ? -2.185  -18.778 -12.906 1.00 98.77 247 A 1 
ATOM   1985 C  C   . VAL A 1 247 ? -1.854  -17.895 -11.700 1.00 98.71 247 A 1 
ATOM   1986 O  O   . VAL A 1 247 ? -0.880  -18.134 -10.985 1.00 98.56 247 A 1 
ATOM   1987 C  CB  . VAL A 1 247 ? -1.645  -18.089 -14.182 1.00 98.69 247 A 1 
ATOM   1988 C  CG1 . VAL A 1 247 ? -0.167  -17.736 -14.027 1.00 98.37 247 A 1 
ATOM   1989 C  CG2 . VAL A 1 247 ? -1.853  -18.993 -15.396 1.00 98.33 247 A 1 
ATOM   1990 N  N   . ILE A 1 248 ? -2.677  -16.887 -11.464 1.00 98.84 248 A 1 
ATOM   1991 C  CA  . ILE A 1 248 ? -2.426  -15.895 -10.427 1.00 98.81 248 A 1 
ATOM   1992 C  C   . ILE A 1 248 ? -2.945  -16.329 -9.056  1.00 98.85 248 A 1 
ATOM   1993 O  O   . ILE A 1 248 ? -4.151  -16.516 -8.867  1.00 98.63 248 A 1 
ATOM   1994 C  CB  . ILE A 1 248 ? -3.052  -14.542 -10.810 1.00 98.88 248 A 1 
ATOM   1995 C  CG1 . ILE A 1 248 ? -2.455  -14.043 -12.133 1.00 98.76 248 A 1 
ATOM   1996 C  CG2 . ILE A 1 248 ? -2.843  -13.518 -9.701  1.00 98.78 248 A 1 
ATOM   1997 C  CD1 . ILE A 1 248 ? -3.126  -12.808 -12.692 1.00 98.71 248 A 1 
ATOM   1998 N  N   . LEU A 1 249 ? -2.034  -16.467 -8.099  1.00 98.75 249 A 1 
ATOM   1999 C  CA  . LEU A 1 249 ? -2.400  -16.857 -6.741  1.00 98.69 249 A 1 
ATOM   2000 C  C   . LEU A 1 249 ? -2.984  -15.685 -5.964  1.00 98.61 249 A 1 
ATOM   2001 O  O   . LEU A 1 249 ? -3.771  -15.875 -5.044  1.00 98.10 249 A 1 
ATOM   2002 C  CB  . LEU A 1 249 ? -1.180  -17.407 -5.994  1.00 98.24 249 A 1 
ATOM   2003 C  CG  . LEU A 1 249 ? -0.461  -18.594 -6.628  1.00 97.12 249 A 1 
ATOM   2004 C  CD1 . LEU A 1 249 ? 0.646   -19.081 -5.712  1.00 95.99 249 A 1 
ATOM   2005 C  CD2 . LEU A 1 249 ? -1.433  -19.717 -6.934  1.00 95.79 249 A 1 
ATOM   2006 N  N   . GLY A 1 250 ? -2.580  -14.475 -6.332  1.00 98.80 250 A 1 
ATOM   2007 C  CA  . GLY A 1 250 ? -3.049  -13.285 -5.655  1.00 98.84 250 A 1 
ATOM   2008 C  C   . GLY A 1 250 ? -2.366  -12.046 -6.188  1.00 98.96 250 A 1 
ATOM   2009 O  O   . GLY A 1 250 ? -1.330  -12.130 -6.848  1.00 98.86 250 A 1 
ATOM   2010 N  N   . VAL A 1 251 ? -2.953  -10.881 -5.895  1.00 98.90 251 A 1 
ATOM   2011 C  CA  . VAL A 1 251 ? -2.413  -9.596  -6.322  1.00 98.95 251 A 1 
ATOM   2012 C  C   . VAL A 1 251 ? -2.127  -8.742  -5.094  1.00 98.99 251 A 1 
ATOM   2013 O  O   . VAL A 1 251 ? -2.945  -8.676  -4.179  1.00 98.90 251 A 1 
ATOM   2014 C  CB  . VAL A 1 251 ? -3.406  -8.856  -7.245  1.00 98.93 251 A 1 
ATOM   2015 C  CG1 . VAL A 1 251 ? -2.823  -7.525  -7.705  1.00 98.74 251 A 1 
ATOM   2016 C  CG2 . VAL A 1 251 ? -3.759  -9.722  -8.449  1.00 98.73 251 A 1 
ATOM   2017 N  N   . LEU A 1 252 ? -0.964  -8.090  -5.078  1.00 98.96 252 A 1 
ATOM   2018 C  CA  . LEU A 1 252 ? -0.590  -7.220  -3.968  1.00 98.95 252 A 1 
ATOM   2019 C  C   . LEU A 1 252 ? -0.533  -5.763  -4.423  1.00 98.94 252 A 1 
ATOM   2020 O  O   . LEU A 1 252 ? 0.120   -5.448  -5.416  1.00 98.81 252 A 1 
ATOM   2021 C  CB  . LEU A 1 252 ? 0.771   -7.638  -3.397  1.00 98.89 252 A 1 
ATOM   2022 C  CG  . LEU A 1 252 ? 0.915   -9.098  -2.961  1.00 97.94 252 A 1 
ATOM   2023 C  CD1 . LEU A 1 252 ? 2.294   -9.335  -2.376  1.00 94.85 252 A 1 
ATOM   2024 C  CD2 . LEU A 1 252 ? -0.160  -9.466  -1.953  1.00 94.67 252 A 1 
ATOM   2025 N  N   . CYS A 1 253 ? -1.217  -4.888  -3.684  1.00 98.92 253 A 1 
ATOM   2026 C  CA  . CYS A 1 253 ? -1.264  -3.465  -4.011  1.00 98.95 253 A 1 
ATOM   2027 C  C   . CYS A 1 253 ? -0.987  -2.599  -2.791  1.00 98.94 253 A 1 
ATOM   2028 O  O   . CYS A 1 253 ? -1.042  -3.063  -1.654  1.00 98.50 253 A 1 
ATOM   2029 C  CB  . CYS A 1 253 ? -2.645  -3.086  -4.556  1.00 98.69 253 A 1 
ATOM   2030 S  SG  . CYS A 1 253 ? -3.196  -3.953  -6.038  1.00 97.76 253 A 1 
ATOM   2031 N  N   . GLY A 1 254 ? -0.694  -1.326  -3.036  1.00 98.89 254 A 1 
ATOM   2032 C  CA  . GLY A 1 254 ? -0.521  -0.356  -1.973  1.00 98.77 254 A 1 
ATOM   2033 C  C   . GLY A 1 254 ? -1.326  0.889   -2.296  1.00 98.68 254 A 1 
ATOM   2034 O  O   . GLY A 1 254 ? -2.502  0.796   -2.638  1.00 98.06 254 A 1 
ATOM   2035 N  N   . HIS A 1 255 ? -0.687  2.061   -2.205  1.00 98.54 255 A 1 
ATOM   2036 C  CA  . HIS A 1 255 ? -1.236  3.340   -2.652  1.00 98.28 255 A 1 
ATOM   2037 C  C   . HIS A 1 255 ? -2.322  3.964   -1.776  1.00 98.16 255 A 1 
ATOM   2038 O  O   . HIS A 1 255 ? -2.267  5.160   -1.501  1.00 97.24 255 A 1 
ATOM   2039 C  CB  . HIS A 1 255 ? -1.760  3.205   -4.097  1.00 98.01 255 A 1 
ATOM   2040 C  CG  . HIS A 1 255 ? -2.275  4.486   -4.665  1.00 98.04 255 A 1 
ATOM   2041 N  ND1 . HIS A 1 255 ? -1.489  5.599   -4.832  1.00 97.07 255 A 1 
ATOM   2042 C  CD2 . HIS A 1 255 ? -3.497  4.829   -5.119  1.00 97.04 255 A 1 
ATOM   2043 C  CE1 . HIS A 1 255 ? -2.208  6.578   -5.357  1.00 96.72 255 A 1 
ATOM   2044 N  NE2 . HIS A 1 255 ? -3.436  6.136   -5.544  1.00 96.95 255 A 1 
ATOM   2045 N  N   . LEU A 1 256 ? -3.304  3.189   -1.338  1.00 98.31 256 A 1 
ATOM   2046 C  CA  . LEU A 1 256 ? -4.423  3.749   -0.581  1.00 97.93 256 A 1 
ATOM   2047 C  C   . LEU A 1 256 ? -4.109  3.974   0.894   1.00 97.48 256 A 1 
ATOM   2048 O  O   . LEU A 1 256 ? -4.820  4.710   1.580   1.00 95.96 256 A 1 
ATOM   2049 C  CB  . LEU A 1 256 ? -5.665  2.862   -0.715  1.00 97.86 256 A 1 
ATOM   2050 C  CG  . LEU A 1 256 ? -6.204  2.678   -2.134  1.00 97.47 256 A 1 
ATOM   2051 C  CD1 . LEU A 1 256 ? -7.508  1.888   -2.100  1.00 96.82 256 A 1 
ATOM   2052 C  CD2 . LEU A 1 256 ? -6.425  4.025   -2.808  1.00 96.55 256 A 1 
ATOM   2053 N  N   . HIS A 1 257 ? -3.041  3.340   1.384   1.00 97.53 257 A 1 
ATOM   2054 C  CA  . HIS A 1 257 ? -2.586  3.465   2.774   1.00 97.31 257 A 1 
ATOM   2055 C  C   . HIS A 1 257 ? -3.543  2.816   3.779   1.00 97.30 257 A 1 
ATOM   2056 O  O   . HIS A 1 257 ? -3.341  2.929   4.984   1.00 96.25 257 A 1 
ATOM   2057 C  CB  . HIS A 1 257 ? -2.365  4.936   3.149   1.00 97.14 257 A 1 
ATOM   2058 C  CG  . HIS A 1 257 ? -1.247  5.594   2.396   1.00 97.26 257 A 1 
ATOM   2059 N  ND1 . HIS A 1 257 ? -0.338  6.439   2.996   1.00 96.03 257 A 1 
ATOM   2060 C  CD2 . HIS A 1 257 ? -0.885  5.532   1.103   1.00 95.99 257 A 1 
ATOM   2061 C  CE1 . HIS A 1 257 ? 0.519   6.868   2.104   1.00 95.80 257 A 1 
ATOM   2062 N  NE2 . HIS A 1 257 ? 0.222   6.332   0.941   1.00 96.10 257 A 1 
ATOM   2063 N  N   . THR A 1 258 ? -4.570  2.145   3.270   1.00 97.45 258 A 1 
ATOM   2064 C  CA  . THR A 1 258 ? -5.541  1.475   4.123   1.00 97.29 258 A 1 
ATOM   2065 C  C   . THR A 1 258 ? -5.548  -0.029  3.882   1.00 97.67 258 A 1 
ATOM   2066 O  O   . THR A 1 258 ? -5.093  -0.508  2.839   1.00 97.15 258 A 1 
ATOM   2067 C  CB  . THR A 1 258 ? -6.962  2.027   3.884   1.00 96.30 258 A 1 
ATOM   2068 O  OG1 . THR A 1 258 ? -7.243  2.058   2.484   1.00 93.36 258 A 1 
ATOM   2069 C  CG2 . THR A 1 258 ? -7.091  3.433   4.450   1.00 92.81 258 A 1 
ATOM   2070 N  N   . ASP A 1 259 ? -6.066  -0.771  4.856   1.00 97.69 259 A 1 
ATOM   2071 C  CA  . ASP A 1 259 ? -6.109  -2.227  4.810   1.00 97.94 259 A 1 
ATOM   2072 C  C   . ASP A 1 259 ? -7.449  -2.676  4.228   1.00 97.85 259 A 1 
ATOM   2073 O  O   . ASP A 1 259 ? -8.472  -2.642  4.913   1.00 97.43 259 A 1 
ATOM   2074 C  CB  . ASP A 1 259 ? -5.912  -2.774  6.227   1.00 97.88 259 A 1 
ATOM   2075 C  CG  . ASP A 1 259 ? -6.054  -4.280  6.311   1.00 97.83 259 A 1 
ATOM   2076 O  OD1 . ASP A 1 259 ? -6.287  -4.953  5.289   1.00 96.95 259 A 1 
ATOM   2077 O  OD2 . ASP A 1 259 ? -5.929  -4.806  7.437   1.00 96.68 259 A 1 
ATOM   2078 N  N   . THR A 1 260 ? -7.445  -3.103  2.973   1.00 98.29 260 A 1 
ATOM   2079 C  CA  . THR A 1 260 ? -8.679  -3.548  2.338   1.00 98.26 260 A 1 
ATOM   2080 C  C   . THR A 1 260 ? -8.370  -4.562  1.230   1.00 98.52 260 A 1 
ATOM   2081 O  O   . THR A 1 260 ? -7.227  -4.980  1.056   1.00 98.31 260 A 1 
ATOM   2082 C  CB  . THR A 1 260 ? -9.486  -2.355  1.778   1.00 97.42 260 A 1 
ATOM   2083 O  OG1 . THR A 1 260 ? -10.765 -2.800  1.313   1.00 92.64 260 A 1 
ATOM   2084 C  CG2 . THR A 1 260 ? -8.736  -1.659  0.656   1.00 93.84 260 A 1 
ATOM   2085 N  N   . PHE A 1 261 ? -9.409  -4.964  0.492   1.00 98.44 261 A 1 
ATOM   2086 C  CA  . PHE A 1 261 ? -9.237  -5.980  -0.543  1.00 98.49 261 A 1 
ATOM   2087 C  C   . PHE A 1 261 ? -10.158 -5.743  -1.735  1.00 98.49 261 A 1 
ATOM   2088 O  O   . PHE A 1 261 ? -11.093 -4.944  -1.668  1.00 98.07 261 A 1 
ATOM   2089 C  CB  . PHE A 1 261 ? -9.491  -7.376  0.040   1.00 98.39 261 A 1 
ATOM   2090 C  CG  . PHE A 1 261 ? -10.891 -7.572  0.566   1.00 98.38 261 A 1 
ATOM   2091 C  CD1 . PHE A 1 261 ? -11.902 -8.038  -0.265  1.00 97.88 261 A 1 
ATOM   2092 C  CD2 . PHE A 1 261 ? -11.195 -7.306  1.899   1.00 97.73 261 A 1 
ATOM   2093 C  CE1 . PHE A 1 261 ? -13.193 -8.225  0.218   1.00 97.20 261 A 1 
ATOM   2094 C  CE2 . PHE A 1 261 ? -12.481 -7.488  2.386   1.00 97.30 261 A 1 
ATOM   2095 C  CZ  . PHE A 1 261 ? -13.481 -7.954  1.546   1.00 97.41 261 A 1 
ATOM   2096 N  N   . ARG A 1 262 ? -9.879  -6.451  -2.828  1.00 98.61 262 A 1 
ATOM   2097 C  CA  . ARG A 1 262 ? -10.691 -6.401  -4.032  1.00 98.61 262 A 1 
ATOM   2098 C  C   . ARG A 1 262 ? -10.909 -7.816  -4.543  1.00 98.72 262 A 1 
ATOM   2099 O  O   . ARG A 1 262 ? -10.007 -8.643  -4.497  1.00 98.60 262 A 1 
ATOM   2100 C  CB  . ARG A 1 262 ? -10.000 -5.585  -5.131  1.00 98.25 262 A 1 
ATOM   2101 C  CG  . ARG A 1 262 ? -9.598  -4.171  -4.732  1.00 96.90 262 A 1 
ATOM   2102 C  CD  . ARG A 1 262 ? -10.761 -3.208  -4.846  1.00 95.15 262 A 1 
ATOM   2103 N  NE  . ARG A 1 262 ? -10.397 -1.856  -4.421  1.00 95.34 262 A 1 
ATOM   2104 C  CZ  . ARG A 1 262 ? -10.554 -1.388  -3.189  1.00 95.37 262 A 1 
ATOM   2105 N  NH1 . ARG A 1 262 ? -11.072 -2.157  -2.244  1.00 91.50 262 A 1 
ATOM   2106 N  NH2 . ARG A 1 262 ? -10.189 -0.158  -2.894  1.00 92.16 262 A 1 
ATOM   2107 N  N   . ILE A 1 263 ? -12.118 -8.084  -5.022  1.00 98.66 263 A 1 
ATOM   2108 C  CA  . ILE A 1 263 ? -12.404 -9.335  -5.703  1.00 98.61 263 A 1 
ATOM   2109 C  C   . ILE A 1 263 ? -12.579 -8.974  -7.176  1.00 98.66 263 A 1 
ATOM   2110 O  O   . ILE A 1 263 ? -13.609 -8.427  -7.571  1.00 98.36 263 A 1 
ATOM   2111 C  CB  . ILE A 1 263 ? -13.680 -10.010 -5.165  1.00 98.51 263 A 1 
ATOM   2112 C  CG1 . ILE A 1 263 ? -13.562 -10.230 -3.652  1.00 97.98 263 A 1 
ATOM   2113 C  CG2 . ILE A 1 263 ? -13.906 -11.339 -5.876  1.00 98.03 263 A 1 
ATOM   2114 C  CD1 . ILE A 1 263 ? -14.813 -10.802 -2.998  1.00 96.64 263 A 1 
ATOM   2115 N  N   . LEU A 1 264 ? -11.549 -9.244  -7.969  1.00 98.71 264 A 1 
ATOM   2116 C  CA  . LEU A 1 264 ? -11.553 -8.890  -9.384  1.00 98.79 264 A 1 
ATOM   2117 C  C   . LEU A 1 264 ? -12.194 -10.010 -10.195 1.00 98.73 264 A 1 
ATOM   2118 O  O   . LEU A 1 264 ? -11.755 -11.157 -10.125 1.00 98.46 264 A 1 
ATOM   2119 C  CB  . LEU A 1 264 ? -10.124 -8.636  -9.855  1.00 98.72 264 A 1 
ATOM   2120 C  CG  . LEU A 1 264 ? -9.330  -7.638  -9.000  1.00 98.36 264 A 1 
ATOM   2121 C  CD1 . LEU A 1 264 ? -7.911  -7.500  -9.525  1.00 97.78 264 A 1 
ATOM   2122 C  CD2 . LEU A 1 264 ? -10.019 -6.282  -8.969  1.00 97.54 264 A 1 
ATOM   2123 N  N   . SER A 1 265 ? -13.238 -9.676  -10.972 1.00 98.53 265 A 1 
ATOM   2124 C  CA  . SER A 1 265 ? -14.020 -10.688 -11.668 1.00 98.33 265 A 1 
ATOM   2125 C  C   . SER A 1 265 ? -14.202 -10.448 -13.162 1.00 98.54 265 A 1 
ATOM   2126 O  O   . SER A 1 265 ? -14.318 -9.309  -13.615 1.00 97.93 265 A 1 
ATOM   2127 C  CB  . SER A 1 265 ? -15.407 -10.812 -11.030 1.00 96.95 265 A 1 
ATOM   2128 O  OG  . SER A 1 265 ? -15.321 -11.071 -9.649  1.00 82.83 265 A 1 
ATOM   2129 N  N   . LYS A 1 266 ? -14.218 -11.534 -13.913 1.00 98.28 266 A 1 
ATOM   2130 C  CA  . LYS A 1 266 ? -14.573 -11.538 -15.319 1.00 97.91 266 A 1 
ATOM   2131 C  C   . LYS A 1 266 ? -15.438 -12.775 -15.506 1.00 97.84 266 A 1 
ATOM   2132 O  O   . LYS A 1 266 ? -14.924 -13.891 -15.604 1.00 96.77 266 A 1 
ATOM   2133 C  CB  . LYS A 1 266 ? -13.335 -11.603 -16.221 1.00 97.31 266 A 1 
ATOM   2134 C  CG  . LYS A 1 266 ? -13.675 -11.631 -17.708 1.00 95.55 266 A 1 
ATOM   2135 C  CD  . LYS A 1 266 ? -12.422 -11.780 -18.566 1.00 93.49 266 A 1 
ATOM   2136 C  CE  . LYS A 1 266 ? -12.775 -11.836 -20.036 1.00 89.21 266 A 1 
ATOM   2137 N  NZ  . LYS A 1 266 ? -11.568 -12.031 -20.890 1.00 82.57 266 A 1 
ATOM   2138 N  N   . GLY A 1 267 ? -16.752 -12.580 -15.518 1.00 97.18 267 A 1 
ATOM   2139 C  CA  . GLY A 1 267 ? -17.650 -13.713 -15.539 1.00 96.69 267 A 1 
ATOM   2140 C  C   . GLY A 1 267 ? -17.519 -14.456 -14.220 1.00 97.18 267 A 1 
ATOM   2141 O  O   . GLY A 1 267 ? -17.628 -13.854 -13.156 1.00 95.26 267 A 1 
ATOM   2142 N  N   . ASN A 1 268 ? -17.255 -15.756 -14.302 1.00 97.60 268 A 1 
ATOM   2143 C  CA  . ASN A 1 268 ? -17.070 -16.552 -13.094 1.00 97.33 268 A 1 
ATOM   2144 C  C   . ASN A 1 268 ? -15.597 -16.724 -12.720 1.00 97.79 268 A 1 
ATOM   2145 O  O   . ASN A 1 268 ? -15.282 -17.443 -11.776 1.00 96.51 268 A 1 
ATOM   2146 C  CB  . ASN A 1 268 ? -17.742 -17.919 -13.251 1.00 95.71 268 A 1 
ATOM   2147 C  CG  . ASN A 1 268 ? -17.184 -18.726 -14.407 1.00 87.19 268 A 1 
ATOM   2148 O  OD1 . ASN A 1 268 ? -16.281 -18.282 -15.114 1.00 76.47 268 A 1 
ATOM   2149 N  ND2 . ASN A 1 268 ? -17.724 -19.925 -14.605 1.00 77.04 268 A 1 
ATOM   2150 N  N   . LYS A 1 269 ? -14.709 -16.065 -13.450 1.00 98.59 269 A 1 
ATOM   2151 C  CA  . LYS A 1 269 ? -13.282 -16.109 -13.146 1.00 98.67 269 A 1 
ATOM   2152 C  C   . LYS A 1 269 ? -12.934 -14.973 -12.183 1.00 98.65 269 A 1 
ATOM   2153 O  O   . LYS A 1 269 ? -13.275 -13.821 -12.436 1.00 98.42 269 A 1 
ATOM   2154 C  CB  . LYS A 1 269 ? -12.449 -15.999 -14.419 1.00 98.39 269 A 1 
ATOM   2155 C  CG  . LYS A 1 269 ? -12.620 -17.168 -15.372 1.00 97.19 269 A 1 
ATOM   2156 C  CD  . LYS A 1 269 ? -11.666 -17.069 -16.544 1.00 94.64 269 A 1 
ATOM   2157 C  CE  . LYS A 1 269 ? -11.786 -18.283 -17.460 1.00 88.61 269 A 1 
ATOM   2158 N  NZ  . LYS A 1 269 ? -10.784 -18.252 -18.555 1.00 81.24 269 A 1 
ATOM   2159 N  N   . LYS A 1 270 ? -12.264 -15.318 -11.089 1.00 98.74 270 A 1 
ATOM   2160 C  CA  . LYS A 1 270 ? -11.978 -14.335 -10.052 1.00 98.71 270 A 1 
ATOM   2161 C  C   . LYS A 1 270 ? -10.574 -14.456 -9.478  1.00 98.75 270 A 1 
ATOM   2162 O  O   . LYS A 1 270 ? -10.023 -15.550 -9.395  1.00 98.53 270 A 1 
ATOM   2163 C  CB  . LYS A 1 270 ? -12.999 -14.471 -8.910  1.00 98.57 270 A 1 
ATOM   2164 C  CG  . LYS A 1 270 ? -14.448 -14.344 -9.356  1.00 97.97 270 A 1 
ATOM   2165 C  CD  . LYS A 1 270 ? -15.417 -14.757 -8.261  1.00 96.78 270 A 1 
ATOM   2166 C  CE  . LYS A 1 270 ? -16.849 -14.721 -8.758  1.00 93.86 270 A 1 
ATOM   2167 N  NZ  . LYS A 1 270 ? -17.814 -15.249 -7.760  1.00 87.48 270 A 1 
ATOM   2168 N  N   . VAL A 1 271 ? -10.001 -13.321 -9.084  1.00 98.89 271 A 1 
ATOM   2169 C  CA  . VAL A 1 271 ? -8.720  -13.292 -8.390  1.00 98.83 271 A 1 
ATOM   2170 C  C   . VAL A 1 271 ? -8.799  -12.294 -7.244  1.00 98.84 271 A 1 
ATOM   2171 O  O   . VAL A 1 271 ? -9.559  -11.328 -7.298  1.00 98.63 271 A 1 
ATOM   2172 C  CB  . VAL A 1 271 ? -7.541  -12.889 -9.313  1.00 98.37 271 A 1 
ATOM   2173 C  CG1 . VAL A 1 271 ? -7.320  -13.947 -10.382 1.00 93.10 271 A 1 
ATOM   2174 C  CG2 . VAL A 1 271 ? -7.791  -11.523 -9.942  1.00 93.24 271 A 1 
ATOM   2175 N  N   . MET A 1 272 ? -8.024  -12.546 -6.188  1.00 98.84 272 A 1 
ATOM   2176 C  CA  . MET A 1 272 ? -7.989  -11.647 -5.046  1.00 98.85 272 A 1 
ATOM   2177 C  C   . MET A 1 272 ? -6.879  -10.613 -5.175  1.00 98.92 272 A 1 
ATOM   2178 O  O   . MET A 1 272 ? -5.781  -10.924 -5.634  1.00 98.80 272 A 1 
ATOM   2179 C  CB  . MET A 1 272 ? -7.771  -12.422 -3.743  1.00 98.73 272 A 1 
ATOM   2180 C  CG  . MET A 1 272 ? -8.986  -13.212 -3.270  1.00 97.55 272 A 1 
ATOM   2181 S  SD  . MET A 1 272 ? -10.447 -12.170 -3.078  1.00 98.17 272 A 1 
ATOM   2182 C  CE  . MET A 1 272 ? -9.864  -10.923 -1.930  1.00 96.73 272 A 1 
ATOM   2183 N  N   . ALA A 1 273 ? -7.172  -9.387  -4.756  1.00 98.90 273 A 1 
ATOM   2184 C  CA  . ALA A 1 273 ? -6.175  -8.337  -4.669  1.00 98.82 273 A 1 
ATOM   2185 C  C   . ALA A 1 273 ? -6.187  -7.799  -3.246  1.00 98.82 273 A 1 
ATOM   2186 O  O   . ALA A 1 273 ? -7.248  -7.519  -2.689  1.00 98.65 273 A 1 
ATOM   2187 C  CB  . ALA A 1 273 ? -6.464  -7.227  -5.673  1.00 98.84 273 A 1 
ATOM   2188 N  N   . PHE A 1 274 ? -5.007  -7.668  -2.657  1.00 98.86 274 A 1 
ATOM   2189 C  CA  . PHE A 1 274 ? -4.880  -7.210  -1.280  1.00 98.98 274 A 1 
ATOM   2190 C  C   . PHE A 1 274 ? -4.158  -5.877  -1.226  1.00 98.93 274 A 1 
ATOM   2191 O  O   . PHE A 1 274 ? -3.025  -5.760  -1.673  1.00 98.74 274 A 1 
ATOM   2192 C  CB  . PHE A 1 274 ? -4.128  -8.253  -0.456  1.00 98.84 274 A 1 
ATOM   2193 C  CG  . PHE A 1 274 ? -4.707  -9.633  -0.558  1.00 98.79 274 A 1 
ATOM   2194 C  CD1 . PHE A 1 274 ? -5.851  -9.966  0.155   1.00 98.36 274 A 1 
ATOM   2195 C  CD2 . PHE A 1 274 ? -4.136  -10.581 -1.395  1.00 98.36 274 A 1 
ATOM   2196 C  CE1 . PHE A 1 274 ? -6.412  -11.229 0.047   1.00 97.91 274 A 1 
ATOM   2197 C  CE2 . PHE A 1 274 ? -4.688  -11.844 -1.503  1.00 97.94 274 A 1 
ATOM   2198 C  CZ  . PHE A 1 274 ? -5.826  -12.169 -0.782  1.00 98.10 274 A 1 
ATOM   2199 N  N   . ILE A 1 275 ? -4.828  -4.874  -0.675  1.00 98.71 275 A 1 
ATOM   2200 C  CA  . ILE A 1 275 ? -4.233  -3.560  -0.504  1.00 98.77 275 A 1 
ATOM   2201 C  C   . ILE A 1 275 ? -3.646  -3.494  0.903   1.00 98.61 275 A 1 
ATOM   2202 O  O   . ILE A 1 275 ? -4.379  -3.479  1.892   1.00 98.14 275 A 1 
ATOM   2203 C  CB  . ILE A 1 275 ? -5.269  -2.447  -0.728  1.00 98.50 275 A 1 
ATOM   2204 C  CG1 . ILE A 1 275 ? -5.777  -2.514  -2.167  1.00 97.37 275 A 1 
ATOM   2205 C  CG2 . ILE A 1 275 ? -4.663  -1.082  -0.433  1.00 97.49 275 A 1 
ATOM   2206 C  CD1 . ILE A 1 275 ? -6.997  -1.672  -2.448  1.00 92.52 275 A 1 
ATOM   2207 N  N   . GLY A 1 276 ? -2.321  -3.494  0.977   1.00 98.53 276 A 1 
ATOM   2208 C  CA  . GLY A 1 276 ? -1.641  -3.513  2.253   1.00 98.49 276 A 1 
ATOM   2209 C  C   . GLY A 1 276 ? -1.582  -2.149  2.914   1.00 98.32 276 A 1 
ATOM   2210 O  O   . GLY A 1 276 ? -1.455  -1.125  2.237   1.00 97.44 276 A 1 
ATOM   2211 N  N   . PRO A 1 277 ? -1.661  -2.108  4.253   1.00 98.48 277 A 1 
ATOM   2212 C  CA  . PRO A 1 277 ? -1.583  -0.850  4.985   1.00 98.32 277 A 1 
ATOM   2213 C  C   . PRO A 1 277 ? -0.185  -0.246  4.894   1.00 98.48 277 A 1 
ATOM   2214 O  O   . PRO A 1 277 ? 0.804   -0.975  4.808   1.00 97.97 277 A 1 
ATOM   2215 C  CB  . PRO A 1 277 ? -1.921  -1.255  6.417   1.00 97.73 277 A 1 
ATOM   2216 C  CG  . PRO A 1 277 ? -1.443  -2.670  6.502   1.00 96.84 277 A 1 
ATOM   2217 C  CD  . PRO A 1 277 ? -1.784  -3.264  5.162   1.00 97.84 277 A 1 
ATOM   2218 N  N   . SER A 1 278 ? -0.114  1.072   4.911   1.00 98.38 278 A 1 
ATOM   2219 C  CA  . SER A 1 278 ? 1.138   1.786   4.734   1.00 98.48 278 A 1 
ATOM   2220 C  C   . SER A 1 278 ? 1.970   1.932   5.999   1.00 98.50 278 A 1 
ATOM   2221 O  O   . SER A 1 278 ? 1.466   1.782   7.118   1.00 98.25 278 A 1 
ATOM   2222 C  CB  . SER A 1 278 ? 0.861   3.185   4.186   1.00 97.80 278 A 1 
ATOM   2223 O  OG  . SER A 1 278 ? 0.133   3.949   5.132   1.00 96.05 278 A 1 
ATOM   2224 N  N   . VAL A 1 279 ? 3.243   2.218   5.810   1.00 98.53 279 A 1 
ATOM   2225 C  CA  . VAL A 1 279 ? 4.093   2.649   6.908   1.00 98.41 279 A 1 
ATOM   2226 C  C   . VAL A 1 279 ? 3.791   4.122   7.183   1.00 98.22 279 A 1 
ATOM   2227 O  O   . VAL A 1 279 ? 3.767   4.565   8.328   1.00 97.59 279 A 1 
ATOM   2228 C  CB  . VAL A 1 279 ? 5.590   2.495   6.570   1.00 98.36 279 A 1 
ATOM   2229 C  CG1 . VAL A 1 279 ? 6.459   3.105   7.665   1.00 97.21 279 A 1 
ATOM   2230 C  CG2 . VAL A 1 279 ? 5.933   1.027   6.376   1.00 97.21 279 A 1 
ATOM   2231 N  N   . ASP A 1 280 ? 3.541   4.865   6.116   1.00 97.93 280 A 1 
ATOM   2232 C  CA  . ASP A 1 280 ? 3.269   6.297   6.203   1.00 97.60 280 A 1 
ATOM   2233 C  C   . ASP A 1 280 ? 2.055   6.621   7.072   1.00 97.63 280 A 1 
ATOM   2234 O  O   . ASP A 1 280 ? 1.098   5.850   7.141   1.00 96.29 280 A 1 
ATOM   2235 C  CB  . ASP A 1 280 ? 3.050   6.864   4.800   1.00 96.68 280 A 1 
ATOM   2236 C  CG  . ASP A 1 280 ? 2.944   8.377   4.787   1.00 96.25 280 A 1 
ATOM   2237 O  OD1 . ASP A 1 280 ? 3.789   9.031   5.417   1.00 93.04 280 A 1 
ATOM   2238 O  OD2 . ASP A 1 280 ? 2.024   8.907   4.140   1.00 92.82 280 A 1 
ATOM   2239 N  N   . THR A 1 281 ? 2.094   7.771   7.740   1.00 95.95 281 A 1 
ATOM   2240 C  CA  . THR A 1 281 ? 1.054   8.194   8.667   1.00 95.23 281 A 1 
ATOM   2241 C  C   . THR A 1 281 ? 0.220   9.371   8.178   1.00 93.98 281 A 1 
ATOM   2242 O  O   . THR A 1 281 ? -0.651  9.852   8.899   1.00 90.48 281 A 1 
ATOM   2243 C  CB  . THR A 1 281 ? 1.673   8.579   10.019  1.00 94.49 281 A 1 
ATOM   2244 O  OG1 . THR A 1 281 ? 2.764   9.475   9.800   1.00 91.44 281 A 1 
ATOM   2245 C  CG2 . THR A 1 281 ? 2.177   7.352   10.755  1.00 91.80 281 A 1 
ATOM   2246 N  N   . TRP A 1 282 ? 0.478   9.825   6.958   1.00 92.59 282 A 1 
ATOM   2247 C  CA  . TRP A 1 282 ? -0.152  11.040  6.439   1.00 89.98 282 A 1 
ATOM   2248 C  C   . TRP A 1 282 ? -1.677  11.067  6.540   1.00 89.24 282 A 1 
ATOM   2249 O  O   . TRP A 1 282 ? -2.271  12.108  6.839   1.00 84.34 282 A 1 
ATOM   2250 C  CB  . TRP A 1 282 ? 0.260   11.267  4.979   1.00 86.44 282 A 1 
ATOM   2251 C  CG  . TRP A 1 282 ? -0.225  12.564  4.406   1.00 83.34 282 A 1 
ATOM   2252 C  CD1 . TRP A 1 282 ? -1.375  12.781  3.705   1.00 75.26 282 A 1 
ATOM   2253 C  CD2 . TRP A 1 282 ? 0.429   13.843  4.502   1.00 78.16 282 A 1 
ATOM   2254 N  NE1 . TRP A 1 282 ? -1.484  14.109  3.358   1.00 71.41 282 A 1 
ATOM   2255 C  CE2 . TRP A 1 282 ? -0.389  14.777  3.831   1.00 74.05 282 A 1 
ATOM   2256 C  CE3 . TRP A 1 282 ? 1.628   14.271  5.090   1.00 69.19 282 A 1 
ATOM   2257 C  CZ2 . TRP A 1 282 ? -0.039  16.130  3.733   1.00 70.72 282 A 1 
ATOM   2258 C  CZ3 . TRP A 1 282 ? 1.959   15.614  4.978   1.00 66.52 282 A 1 
ATOM   2259 C  CH2 . TRP A 1 282 ? 1.141   16.524  4.318   1.00 67.57 282 A 1 
ATOM   2260 N  N   . LEU A 1 283 ? -2.324  9.936   6.302   1.00 90.93 283 A 1 
ATOM   2261 C  CA  . LEU A 1 283 ? -3.783  9.868   6.346   1.00 89.97 283 A 1 
ATOM   2262 C  C   . LEU A 1 283 ? -4.333  9.593   7.741   1.00 90.22 283 A 1 
ATOM   2263 O  O   . LEU A 1 283 ? -5.535  9.372   7.911   1.00 86.76 283 A 1 
ATOM   2264 C  CB  . LEU A 1 283 ? -4.301  8.818   5.361   1.00 87.35 283 A 1 
ATOM   2265 C  CG  . LEU A 1 283 ? -4.017  9.083   3.885   1.00 81.48 283 A 1 
ATOM   2266 C  CD1 . LEU A 1 283 ? -4.673  8.012   3.022   1.00 76.77 283 A 1 
ATOM   2267 C  CD2 . LEU A 1 283 ? -4.502  10.466  3.482   1.00 77.02 283 A 1 
ATOM   2268 N  N   . GLY A 1 284 ? -3.454  9.610   8.732   1.00 91.94 284 A 1 
ATOM   2269 C  CA  . GLY A 1 284 ? -3.877  9.419   10.107  1.00 91.87 284 A 1 
ATOM   2270 C  C   . GLY A 1 284 ? -3.934  7.975   10.554  1.00 92.89 284 A 1 
ATOM   2271 O  O   . GLY A 1 284 ? -4.565  7.654   11.553  1.00 90.80 284 A 1 
ATOM   2272 N  N   . THR A 1 285 ? -3.281  7.092   9.806   1.00 94.63 285 A 1 
ATOM   2273 C  CA  . THR A 1 285 ? -3.253  5.670   10.141  1.00 95.01 285 A 1 
ATOM   2274 C  C   . THR A 1 285 ? -1.926  5.282   10.787  1.00 95.68 285 A 1 
ATOM   2275 O  O   . THR A 1 285 ? -0.874  5.821   10.457  1.00 94.92 285 A 1 
ATOM   2276 C  CB  . THR A 1 285 ? -3.473  4.798   8.895   1.00 94.11 285 A 1 
ATOM   2277 O  OG1 . THR A 1 285 ? -2.526  5.162   7.882   1.00 90.08 285 A 1 
ATOM   2278 C  CG2 . THR A 1 285 ? -4.880  4.985   8.358   1.00 89.62 285 A 1 
ATOM   2279 N  N   . SER A 1 286 ? -1.987  4.331   11.709  1.00 95.96 286 A 1 
ATOM   2280 C  CA  . SER A 1 286 ? -0.791  3.860   12.384  1.00 96.50 286 A 1 
ATOM   2281 C  C   . SER A 1 286 ? 0.128   3.124   11.417  1.00 97.29 286 A 1 
ATOM   2282 O  O   . SER A 1 286 ? -0.343  2.351   10.585  1.00 97.20 286 A 1 
ATOM   2283 C  CB  . SER A 1 286 ? -1.161  2.924   13.531  1.00 95.79 286 A 1 
ATOM   2284 O  OG  . SER A 1 286 ? -1.864  3.609   14.552  1.00 92.04 286 A 1 
ATOM   2285 N  N   . PRO A 1 287 ? 1.442   3.362   11.505  1.00 97.53 287 A 1 
ATOM   2286 C  CA  . PRO A 1 287 ? 2.402   2.636   10.681  1.00 97.84 287 A 1 
ATOM   2287 C  C   . PRO A 1 287 ? 2.138   1.134   10.758  1.00 98.07 287 A 1 
ATOM   2288 O  O   . PRO A 1 287 ? 1.898   0.610   11.845  1.00 97.77 287 A 1 
ATOM   2289 C  CB  . PRO A 1 287 ? 3.745   2.988   11.311  1.00 97.61 287 A 1 
ATOM   2290 C  CG  . PRO A 1 287 ? 3.527   4.354   11.870  1.00 96.50 287 A 1 
ATOM   2291 C  CD  . PRO A 1 287 ? 2.104   4.344   12.382  1.00 97.55 287 A 1 
ATOM   2292 N  N   . SER A 1 288 ? 2.168   0.470   9.611   1.00 98.40 288 A 1 
ATOM   2293 C  CA  . SER A 1 288 ? 1.846   -0.947  9.562   1.00 98.62 288 A 1 
ATOM   2294 C  C   . SER A 1 288 ? 2.754   -1.728  8.623   1.00 98.74 288 A 1 
ATOM   2295 O  O   . SER A 1 288 ? 3.346   -1.167  7.699   1.00 98.62 288 A 1 
ATOM   2296 C  CB  . SER A 1 288 ? 0.388   -1.152  9.132   1.00 98.20 288 A 1 
ATOM   2297 O  OG  . SER A 1 288 ? -0.514  -0.547  10.039  1.00 95.68 288 A 1 
ATOM   2298 N  N   . ILE A 1 289 ? 2.851   -3.022  8.877   1.00 98.77 289 A 1 
ATOM   2299 C  CA  . ILE A 1 289 ? 3.599   -3.930  8.016   1.00 98.75 289 A 1 
ATOM   2300 C  C   . ILE A 1 289 ? 2.848   -5.253  7.983   1.00 98.77 289 A 1 
ATOM   2301 O  O   . ILE A 1 289 ? 2.263   -5.667  8.985   1.00 98.62 289 A 1 
ATOM   2302 C  CB  . ILE A 1 289 ? 5.047   -4.130  8.528   1.00 98.55 289 A 1 
ATOM   2303 C  CG1 . ILE A 1 289 ? 5.858   -4.970  7.528   1.00 97.21 289 A 1 
ATOM   2304 C  CG2 . ILE A 1 289 ? 5.061   -4.781  9.913   1.00 97.73 289 A 1 
ATOM   2305 C  CD1 . ILE A 1 289 ? 6.215   -4.235  6.269   1.00 96.91 289 A 1 
ATOM   2306 N  N   . ARG A 1 290 ? 2.849   -5.923  6.819   1.00 98.86 290 A 1 
ATOM   2307 C  CA  . ARG A 1 290 ? 2.127   -7.175  6.648   1.00 98.86 290 A 1 
ATOM   2308 C  C   . ARG A 1 290 ? 3.057   -8.306  6.244   1.00 98.92 290 A 1 
ATOM   2309 O  O   . ARG A 1 290 ? 3.986   -8.110  5.461   1.00 98.85 290 A 1 
ATOM   2310 C  CB  . ARG A 1 290 ? 1.020   -7.007  5.603   1.00 98.66 290 A 1 
ATOM   2311 C  CG  . ARG A 1 290 ? 0.325   -8.313  5.201   1.00 98.06 290 A 1 
ATOM   2312 C  CD  . ARG A 1 290 ? -0.865  -8.061  4.285   1.00 97.77 290 A 1 
ATOM   2313 N  NE  . ARG A 1 290 ? -1.964  -7.415  4.986   1.00 97.56 290 A 1 
ATOM   2314 C  CZ  . ARG A 1 290 ? -3.132  -7.126  4.433   1.00 97.98 290 A 1 
ATOM   2315 N  NH1 . ARG A 1 290 ? -3.355  -7.407  3.162   1.00 95.64 290 A 1 
ATOM   2316 N  NH2 . ARG A 1 290 ? -4.089  -6.540  5.152   1.00 95.75 290 A 1 
ATOM   2317 N  N   . LYS A 1 291 ? 2.785   -9.495  6.774   1.00 98.86 291 A 1 
ATOM   2318 C  CA  . LYS A 1 291 ? 3.527   -10.684 6.398   1.00 98.88 291 A 1 
ATOM   2319 C  C   . LYS A 1 291 ? 2.566   -11.769 5.948   1.00 98.85 291 A 1 
ATOM   2320 O  O   . LYS A 1 291 ? 1.601   -12.087 6.636   1.00 98.67 291 A 1 
ATOM   2321 C  CB  . LYS A 1 291 ? 4.384   -11.188 7.566   1.00 98.54 291 A 1 
ATOM   2322 C  CG  . LYS A 1 291 ? 5.279   -12.376 7.195   1.00 97.14 291 A 1 
ATOM   2323 C  CD  . LYS A 1 291 ? 6.247   -12.731 8.321   1.00 95.58 291 A 1 
ATOM   2324 C  CE  . LYS A 1 291 ? 5.543   -13.280 9.536   1.00 90.84 291 A 1 
ATOM   2325 N  NZ  . LYS A 1 291 ? 6.507   -13.725 10.583  1.00 88.42 291 A 1 
ATOM   2326 N  N   . TYR A 1 292 ? 2.832   -12.345 4.774   1.00 98.88 292 A 1 
ATOM   2327 C  CA  . TYR A 1 292 ? 1.999   -13.406 4.219   1.00 98.82 292 A 1 
ATOM   2328 C  C   . TYR A 1 292 ? 2.615   -14.780 4.458   1.00 98.77 292 A 1 
ATOM   2329 O  O   . TYR A 1 292 ? 3.836   -14.937 4.400   1.00 98.53 292 A 1 
ATOM   2330 C  CB  . TYR A 1 292 ? 1.828   -13.232 2.708   1.00 98.85 292 A 1 
ATOM   2331 C  CG  . TYR A 1 292 ? 1.038   -12.015 2.291   1.00 98.87 292 A 1 
ATOM   2332 C  CD1 . TYR A 1 292 ? -0.328  -12.100 2.035   1.00 98.76 292 A 1 
ATOM   2333 C  CD2 . TYR A 1 292 ? 1.659   -10.784 2.134   1.00 98.75 292 A 1 
ATOM   2334 C  CE1 . TYR A 1 292 ? -1.054  -10.994 1.644   1.00 98.67 292 A 1 
ATOM   2335 C  CE2 . TYR A 1 292 ? 0.940   -9.659  1.742   1.00 98.68 292 A 1 
ATOM   2336 C  CZ  . TYR A 1 292 ? -0.416  -9.778  1.499   1.00 98.77 292 A 1 
ATOM   2337 O  OH  . TYR A 1 292 ? -1.136  -8.668  1.107   1.00 98.56 292 A 1 
ATOM   2338 N  N   . ASP A 1 293 ? 1.743   -15.760 4.709   1.00 98.65 293 A 1 
ATOM   2339 C  CA  . ASP A 1 293 ? 2.126   -17.157 4.652   1.00 98.57 293 A 1 
ATOM   2340 C  C   . ASP A 1 293 ? 1.707   -17.584 3.245   1.00 98.52 293 A 1 
ATOM   2341 O  O   . ASP A 1 293 ? 0.529   -17.850 2.992   1.00 98.32 293 A 1 
ATOM   2342 C  CB  . ASP A 1 293 ? 1.395   -17.974 5.719   1.00 98.22 293 A 1 
ATOM   2343 C  CG  . ASP A 1 293 ? 1.755   -19.456 5.672   1.00 97.02 293 A 1 
ATOM   2344 O  OD1 . ASP A 1 293 ? 2.456   -19.883 4.731   1.00 95.08 293 A 1 
ATOM   2345 O  OD2 . ASP A 1 293 ? 1.325   -20.188 6.587   1.00 93.93 293 A 1 
ATOM   2346 N  N   . VAL A 1 294 ? 2.657   -17.618 2.326   1.00 98.40 294 A 1 
ATOM   2347 C  CA  . VAL A 1 294 ? 2.362   -17.905 0.927   1.00 98.35 294 A 1 
ATOM   2348 C  C   . VAL A 1 294 ? 2.043   -19.369 0.684   1.00 98.18 294 A 1 
ATOM   2349 O  O   . VAL A 1 294 ? 1.185   -19.707 -0.134  1.00 97.44 294 A 1 
ATOM   2350 C  CB  . VAL A 1 294 ? 3.536   -17.487 0.016   1.00 98.20 294 A 1 
ATOM   2351 C  CG1 . VAL A 1 294 ? 3.225   -17.811 -1.442  1.00 97.50 294 A 1 
ATOM   2352 C  CG2 . VAL A 1 294 ? 3.820   -15.994 0.173   1.00 97.67 294 A 1 
ATOM   2353 N  N   . GLY A 1 295 ? 2.716   -20.245 1.415   1.00 97.45 295 A 1 
ATOM   2354 C  CA  . GLY A 1 295 ? 2.565   -21.669 1.189   1.00 97.02 295 A 1 
ATOM   2355 C  C   . GLY A 1 295 ? 3.601   -22.174 0.209   1.00 96.98 295 A 1 
ATOM   2356 O  O   . GLY A 1 295 ? 4.675   -21.589 0.072   1.00 95.04 295 A 1 
ATOM   2357 N  N   . ASN A 1 296 ? 3.281   -23.261 -0.500  1.00 96.71 296 A 1 
ATOM   2358 C  CA  . ASN A 1 296 ? 4.231   -23.873 -1.424  1.00 96.30 296 A 1 
ATOM   2359 C  C   . ASN A 1 296 ? 3.950   -23.564 -2.894  1.00 96.38 296 A 1 
ATOM   2360 O  O   . ASN A 1 296 ? 4.585   -24.127 -3.789  1.00 94.12 296 A 1 
ATOM   2361 C  CB  . ASN A 1 296 ? 4.276   -25.388 -1.223  1.00 94.70 296 A 1 
ATOM   2362 C  CG  . ASN A 1 296 ? 2.937   -26.056 -1.467  1.00 93.26 296 A 1 
ATOM   2363 O  OD1 . ASN A 1 296 ? 1.997   -25.435 -1.958  1.00 88.27 296 A 1 
ATOM   2364 N  ND2 . ASN A 1 296 ? 2.845   -27.337 -1.121  1.00 87.07 296 A 1 
ATOM   2365 N  N   . GLY A 1 297 ? 2.975   -22.680 -3.146  1.00 95.93 297 A 1 
ATOM   2366 C  CA  . GLY A 1 297 ? 2.660   -22.268 -4.510  1.00 95.94 297 A 1 
ATOM   2367 C  C   . GLY A 1 297 ? 1.677   -23.155 -5.247  1.00 96.44 297 A 1 
ATOM   2368 O  O   . GLY A 1 297 ? 1.339   -22.884 -6.397  1.00 94.40 297 A 1 
ATOM   2369 N  N   . GLN A 1 298 ? 1.196   -24.220 -4.598  1.00 95.90 298 A 1 
ATOM   2370 C  CA  . GLN A 1 298 ? 0.256   -25.134 -5.230  1.00 95.21 298 A 1 
ATOM   2371 C  C   . GLN A 1 298 ? -1.196  -24.673 -5.113  1.00 94.78 298 A 1 
ATOM   2372 O  O   . GLN A 1 298 ? -2.093  -25.245 -5.725  1.00 90.04 298 A 1 
ATOM   2373 C  CB  . GLN A 1 298 ? 0.404   -26.544 -4.648  1.00 93.53 298 A 1 
ATOM   2374 C  CG  . GLN A 1 298 ? 1.715   -27.227 -4.998  1.00 89.67 298 A 1 
ATOM   2375 C  CD  . GLN A 1 298 ? 1.776   -28.654 -4.524  1.00 87.20 298 A 1 
ATOM   2376 O  OE1 . GLN A 1 298 ? 1.395   -28.963 -3.394  1.00 79.51 298 A 1 
ATOM   2377 N  NE2 . GLN A 1 298 ? 2.249   -29.554 -5.382  1.00 77.01 298 A 1 
ATOM   2378 N  N   . GLY A 1 299 ? -1.433  -23.639 -4.318  1.00 95.60 299 A 1 
ATOM   2379 C  CA  . GLY A 1 299 ? -2.773  -23.111 -4.145  1.00 96.05 299 A 1 
ATOM   2380 C  C   . GLY A 1 299 ? -2.741  -21.653 -3.732  1.00 97.34 299 A 1 
ATOM   2381 O  O   . GLY A 1 299 ? -1.702  -21.005 -3.829  1.00 96.47 299 A 1 
ATOM   2382 N  N   . TYR A 1 300 ? -3.886  -21.149 -3.273  1.00 98.13 300 A 1 
ATOM   2383 C  CA  . TYR A 1 300 ? -3.962  -19.775 -2.805  1.00 98.37 300 A 1 
ATOM   2384 C  C   . TYR A 1 300 ? -3.062  -19.569 -1.588  1.00 98.47 300 A 1 
ATOM   2385 O  O   . TYR A 1 300 ? -2.742  -20.512 -0.877  1.00 97.92 300 A 1 
ATOM   2386 C  CB  . TYR A 1 300 ? -5.403  -19.423 -2.431  1.00 98.21 300 A 1 
ATOM   2387 C  CG  . TYR A 1 300 ? -6.362  -19.425 -3.596  1.00 98.18 300 A 1 
ATOM   2388 C  CD1 . TYR A 1 300 ? -6.330  -18.417 -4.552  1.00 97.30 300 A 1 
ATOM   2389 C  CD2 . TYR A 1 300 ? -7.300  -20.441 -3.746  1.00 97.30 300 A 1 
ATOM   2390 C  CE1 . TYR A 1 300 ? -7.204  -18.416 -5.626  1.00 96.59 300 A 1 
ATOM   2391 C  CE2 . TYR A 1 300 ? -8.184  -20.453 -4.822  1.00 96.83 300 A 1 
ATOM   2392 C  CZ  . TYR A 1 300 ? -8.128  -19.432 -5.749  1.00 97.19 300 A 1 
ATOM   2393 O  OH  . TYR A 1 300 ? -9.001  -19.430 -6.814  1.00 96.12 300 A 1 
ATOM   2394 N  N   . MET A 1 301 ? -2.657  -18.328 -1.364  1.00 98.57 301 A 1 
ATOM   2395 C  CA  . MET A 1 301 ? -1.904  -18.006 -0.162  1.00 98.62 301 A 1 
ATOM   2396 C  C   . MET A 1 301 ? -2.765  -18.355 1.051   1.00 98.65 301 A 1 
ATOM   2397 O  O   . MET A 1 301 ? -3.990  -18.267 0.999   1.00 98.48 301 A 1 
ATOM   2398 C  CB  . MET A 1 301 ? -1.512  -16.529 -0.164  1.00 98.55 301 A 1 
ATOM   2399 C  CG  . MET A 1 301 ? -0.521  -16.172 -1.273  1.00 98.04 301 A 1 
ATOM   2400 S  SD  . MET A 1 301 ? 0.094   -14.485 -1.165  1.00 97.57 301 A 1 
ATOM   2401 C  CE  . MET A 1 301 ? -1.337  -13.566 -1.705  1.00 93.04 301 A 1 
ATOM   2402 N  N   . LYS A 1 302 ? -2.113  -18.750 2.134   1.00 98.61 302 A 1 
ATOM   2403 C  CA  . LYS A 1 302 ? -2.838  -19.283 3.286   1.00 98.40 302 A 1 
ATOM   2404 C  C   . LYS A 1 302 ? -3.370  -18.225 4.241   1.00 98.55 302 A 1 
ATOM   2405 O  O   . LYS A 1 302 ? -4.508  -18.297 4.698   1.00 97.99 302 A 1 
ATOM   2406 C  CB  . LYS A 1 302 ? -1.941  -20.258 4.047   1.00 97.97 302 A 1 
ATOM   2407 C  CG  . LYS A 1 302 ? -1.529  -21.472 3.236   1.00 94.50 302 A 1 
ATOM   2408 C  CD  . LYS A 1 302 ? -0.684  -22.426 4.065   1.00 83.52 302 A 1 
ATOM   2409 C  CE  . LYS A 1 302 ? -0.343  -23.680 3.294   1.00 77.27 302 A 1 
ATOM   2410 N  NZ  . LYS A 1 302 ? 0.445   -24.641 4.113   1.00 64.84 302 A 1 
ATOM   2411 N  N   . GLU A 1 303 ? -2.543  -17.230 4.529   1.00 98.62 303 A 1 
ATOM   2412 C  CA  . GLU A 1 303 ? -2.889  -16.273 5.571   1.00 98.59 303 A 1 
ATOM   2413 C  C   . GLU A 1 303 ? -2.002  -15.041 5.491   1.00 98.79 303 A 1 
ATOM   2414 O  O   . GLU A 1 303 ? -0.924  -15.083 4.900   1.00 98.56 303 A 1 
ATOM   2415 C  CB  . GLU A 1 303 ? -2.733  -16.934 6.945   1.00 97.04 303 A 1 
ATOM   2416 C  CG  . GLU A 1 303 ? -3.084  -16.054 8.133   1.00 90.28 303 A 1 
ATOM   2417 C  CD  . GLU A 1 303 ? -2.807  -16.735 9.468   1.00 89.33 303 A 1 
ATOM   2418 O  OE1 . GLU A 1 303 ? -2.164  -17.807 9.468   1.00 84.07 303 A 1 
ATOM   2419 O  OE2 . GLU A 1 303 ? -3.231  -16.198 10.502  1.00 83.01 303 A 1 
ATOM   2420 N  N   . PHE A 1 304 ? -2.467  -13.940 6.082   1.00 98.76 304 A 1 
ATOM   2421 C  CA  . PHE A 1 304 ? -1.581  -12.809 6.319   1.00 98.76 304 A 1 
ATOM   2422 C  C   . PHE A 1 304 ? -1.724  -12.361 7.763   1.00 98.77 304 A 1 
ATOM   2423 O  O   . PHE A 1 304 ? -2.749  -12.594 8.416   1.00 98.54 304 A 1 
ATOM   2424 C  CB  . PHE A 1 304 ? -1.839  -11.644 5.342   1.00 98.71 304 A 1 
ATOM   2425 C  CG  . PHE A 1 304 ? -3.195  -10.981 5.481   1.00 98.70 304 A 1 
ATOM   2426 C  CD1 . PHE A 1 304 ? -3.486  -10.171 6.577   1.00 98.18 304 A 1 
ATOM   2427 C  CD2 . PHE A 1 304 ? -4.155  -11.120 4.484   1.00 98.08 304 A 1 
ATOM   2428 C  CE1 . PHE A 1 304 ? -4.727  -9.542  6.691   1.00 97.61 304 A 1 
ATOM   2429 C  CE2 . PHE A 1 304 ? -5.386  -10.493 4.595   1.00 97.56 304 A 1 
ATOM   2430 C  CZ  . PHE A 1 304 ? -5.668  -9.705  5.701   1.00 97.89 304 A 1 
ATOM   2431 N  N   . LYS A 1 305 ? -0.677  -11.730 8.271   1.00 98.65 305 A 1 
ATOM   2432 C  CA  . LYS A 1 305 ? -0.671  -11.177 9.618   1.00 98.69 305 A 1 
ATOM   2433 C  C   . LYS A 1 305 ? -0.210  -9.735  9.552   1.00 98.61 305 A 1 
ATOM   2434 O  O   . LYS A 1 305 ? 0.791   -9.431  8.908   1.00 98.49 305 A 1 
ATOM   2435 C  CB  . LYS A 1 305 ? 0.249   -11.986 10.536  1.00 98.39 305 A 1 
ATOM   2436 C  CG  . LYS A 1 305 ? -0.241  -13.392 10.823  1.00 97.39 305 A 1 
ATOM   2437 C  CD  . LYS A 1 305 ? 0.710   -14.141 11.732  1.00 95.29 305 A 1 
ATOM   2438 C  CE  . LYS A 1 305 ? 0.212   -15.542 12.026  1.00 90.95 305 A 1 
ATOM   2439 N  NZ  . LYS A 1 305 ? 1.159   -16.296 12.889  1.00 82.81 305 A 1 
ATOM   2440 N  N   . ASN A 1 306 ? -0.956  -8.847  10.208  1.00 98.61 306 A 1 
ATOM   2441 C  CA  . ASN A 1 306 ? -0.600  -7.438  10.254  1.00 98.59 306 A 1 
ATOM   2442 C  C   . ASN A 1 306 ? 0.031   -7.070  11.587  1.00 98.48 306 A 1 
ATOM   2443 O  O   . ASN A 1 306 ? -0.361  -7.585  12.637  1.00 97.89 306 A 1 
ATOM   2444 C  CB  . ASN A 1 306 ? -1.833  -6.554  10.028  1.00 98.23 306 A 1 
ATOM   2445 C  CG  . ASN A 1 306 ? -2.225  -6.460  8.569   1.00 97.09 306 A 1 
ATOM   2446 O  OD1 . ASN A 1 306 ? -1.714  -7.185  7.714   1.00 88.88 306 A 1 
ATOM   2447 N  ND2 . ASN A 1 306 ? -3.142  -5.551  8.271   1.00 88.33 306 A 1 
ATOM   2448 N  N   . TYR A 1 307 ? 0.994   -6.170  11.521  1.00 98.37 307 A 1 
ATOM   2449 C  CA  . TYR A 1 307 ? 1.642   -5.621  12.695  1.00 98.42 307 A 1 
ATOM   2450 C  C   . TYR A 1 307 ? 1.553   -4.109  12.582  1.00 98.33 307 A 1 
ATOM   2451 O  O   . TYR A 1 307 ? 1.621   -3.564  11.480  1.00 98.12 307 A 1 
ATOM   2452 C  CB  . TYR A 1 307 ? 3.103   -6.066  12.766  1.00 98.49 307 A 1 
ATOM   2453 C  CG  . TYR A 1 307 ? 3.286   -7.570  12.708  1.00 98.47 307 A 1 
ATOM   2454 C  CD1 . TYR A 1 307 ? 3.387   -8.321  13.867  1.00 98.14 307 A 1 
ATOM   2455 C  CD2 . TYR A 1 307 ? 3.344   -8.228  11.480  1.00 98.14 307 A 1 
ATOM   2456 C  CE1 . TYR A 1 307 ? 3.545   -9.700  13.814  1.00 97.83 307 A 1 
ATOM   2457 C  CE2 . TYR A 1 307 ? 3.495   -9.604  11.420  1.00 97.92 307 A 1 
ATOM   2458 C  CZ  . TYR A 1 307 ? 3.598   -10.334 12.587  1.00 97.99 307 A 1 
ATOM   2459 O  OH  . TYR A 1 307 ? 3.751   -11.698 12.532  1.00 97.40 307 A 1 
ATOM   2460 N  N   . HIS A 1 308 ? 1.381   -3.428  13.712  1.00 97.80 308 A 1 
ATOM   2461 C  CA  . HIS A 1 308 ? 1.283   -1.975  13.654  1.00 97.57 308 A 1 
ATOM   2462 C  C   . HIS A 1 308 ? 2.059   -1.291  14.779  1.00 97.64 308 A 1 
ATOM   2463 O  O   . HIS A 1 308 ? 2.527   -1.932  15.718  1.00 97.17 308 A 1 
ATOM   2464 C  CB  . HIS A 1 308 ? -0.188  -1.521  13.653  1.00 96.72 308 A 1 
ATOM   2465 C  CG  . HIS A 1 308 ? -0.948  -1.861  14.899  1.00 96.20 308 A 1 
ATOM   2466 N  ND1 . HIS A 1 308 ? -2.243  -1.426  15.120  1.00 90.28 308 A 1 
ATOM   2467 C  CD2 . HIS A 1 308 ? -0.611  -2.582  15.987  1.00 89.80 308 A 1 
ATOM   2468 C  CE1 . HIS A 1 308 ? -2.669  -1.863  16.280  1.00 91.39 308 A 1 
ATOM   2469 N  NE2 . HIS A 1 308 ? -1.688  -2.571  16.839  1.00 92.39 308 A 1 
ATOM   2470 N  N   . PHE A 1 309 ? 2.188   0.023   14.638  1.00 97.14 309 A 1 
ATOM   2471 C  CA  . PHE A 1 309 ? 2.974   0.845   15.549  1.00 96.81 309 A 1 
ATOM   2472 C  C   . PHE A 1 309 ? 2.113   2.047   15.923  1.00 96.15 309 A 1 
ATOM   2473 O  O   . PHE A 1 309 ? 2.055   3.031   15.187  1.00 94.72 309 A 1 
ATOM   2474 C  CB  . PHE A 1 309 ? 4.262   1.275   14.826  1.00 96.98 309 A 1 
ATOM   2475 C  CG  . PHE A 1 309 ? 5.281   1.975   15.696  1.00 97.45 309 A 1 
ATOM   2476 C  CD1 . PHE A 1 309 ? 6.422   1.299   16.109  1.00 97.05 309 A 1 
ATOM   2477 C  CD2 . PHE A 1 309 ? 5.124   3.304   16.053  1.00 97.13 309 A 1 
ATOM   2478 C  CE1 . PHE A 1 309 ? 7.392   1.937   16.863  1.00 96.75 309 A 1 
ATOM   2479 C  CE2 . PHE A 1 309 ? 6.092   3.948   16.821  1.00 96.88 309 A 1 
ATOM   2480 C  CZ  . PHE A 1 309 ? 7.227   3.274   17.232  1.00 97.19 309 A 1 
ATOM   2481 N  N   . GLN A 1 310 ? 1.417   1.959   17.047  1.00 94.97 310 A 1 
ATOM   2482 C  CA  . GLN A 1 310 ? 0.544   3.051   17.465  1.00 94.10 310 A 1 
ATOM   2483 C  C   . GLN A 1 310 ? 1.355   4.146   18.143  1.00 94.20 310 A 1 
ATOM   2484 O  O   . GLN A 1 310 ? 2.001   3.921   19.163  1.00 93.23 310 A 1 
ATOM   2485 C  CB  . GLN A 1 310 ? -0.546  2.529   18.401  1.00 92.79 310 A 1 
ATOM   2486 C  CG  . GLN A 1 310 ? -1.531  1.586   17.717  1.00 88.21 310 A 1 
ATOM   2487 C  CD  . GLN A 1 310 ? -2.599  1.067   18.655  1.00 84.71 310 A 1 
ATOM   2488 O  OE1 . GLN A 1 310 ? -2.305  0.565   19.739  1.00 77.12 310 A 1 
ATOM   2489 N  NE2 . GLN A 1 310 ? -3.851  1.183   18.244  1.00 74.26 310 A 1 
ATOM   2490 N  N   . LEU A 1 311 ? 1.326   5.337   17.542  1.00 94.16 311 A 1 
ATOM   2491 C  CA  . LEU A 1 311 ? 2.048   6.477   18.079  1.00 93.52 311 A 1 
ATOM   2492 C  C   . LEU A 1 311 ? 1.432   6.933   19.396  1.00 91.98 311 A 1 
ATOM   2493 O  O   . LEU A 1 311 ? 0.210   6.900   19.562  1.00 89.69 311 A 1 
ATOM   2494 C  CB  . LEU A 1 311 ? 2.049   7.627   17.073  1.00 93.94 311 A 1 
ATOM   2495 C  CG  . LEU A 1 311 ? 2.681   7.325   15.708  1.00 94.00 311 A 1 
ATOM   2496 C  CD1 . LEU A 1 311 ? 2.513   8.523   14.778  1.00 93.35 311 A 1 
ATOM   2497 C  CD2 . LEU A 1 311 ? 4.151   6.980   15.883  1.00 92.78 311 A 1 
ATOM   2498 N  N   . ARG A 1 312 ? 2.273   7.363   20.322  1.00 90.74 312 A 1 
ATOM   2499 C  CA  . ARG A 1 312 ? 1.810   7.805   21.625  1.00 89.12 312 A 1 
ATOM   2500 C  C   . ARG A 1 312 ? 0.872   9.005   21.478  1.00 88.08 312 A 1 
ATOM   2501 O  O   . ARG A 1 312 ? 1.217   9.981   20.809  1.00 84.82 312 A 1 
ATOM   2502 C  CB  . ARG A 1 312 ? 2.993   8.169   22.524  1.00 87.57 312 A 1 
ATOM   2503 C  CG  . ARG A 1 312 ? 2.612   8.389   23.978  1.00 83.37 312 A 1 
ATOM   2504 C  CD  . ARG A 1 312 ? 3.843   8.675   24.842  1.00 80.39 312 A 1 
ATOM   2505 N  NE  . ARG A 1 312 ? 4.849   7.619   24.716  1.00 77.38 312 A 1 
ATOM   2506 C  CZ  . ARG A 1 312 ? 4.783   6.442   25.322  1.00 75.19 312 A 1 
ATOM   2507 N  NH1 . ARG A 1 312 ? 3.751   6.141   26.085  1.00 65.59 312 A 1 
ATOM   2508 N  NH2 . ARG A 1 312 ? 5.750   5.552   25.142  1.00 70.45 312 A 1 
ATOM   2509 N  N   . PRO A 1 313 ? -0.316  8.951   22.091  1.00 84.26 313 A 1 
ATOM   2510 C  CA  . PRO A 1 313 ? -1.298  10.033  21.990  1.00 81.51 313 A 1 
ATOM   2511 C  C   . PRO A 1 313 ? -0.814  11.331  22.611  1.00 80.78 313 A 1 
ATOM   2512 O  O   . PRO A 1 313 ? 0.005   11.322  23.531  1.00 76.50 313 A 1 
ATOM   2513 C  CB  . PRO A 1 313 ? -2.511  9.496   22.767  1.00 77.79 313 A 1 
ATOM   2514 C  CG  . PRO A 1 313 ? -2.338  8.013   22.754  1.00 77.34 313 A 1 
ATOM   2515 C  CD  . PRO A 1 313 ? -0.853  7.804   22.849  1.00 81.29 313 A 1 
ATOM   2516 N  N   . LYS A 1 314 ? -1.328  12.450  22.106  1.00 79.87 314 A 1 
ATOM   2517 C  CA  . LYS A 1 314 ? -1.034  13.750  22.682  1.00 76.58 314 A 1 
ATOM   2518 C  C   . LYS A 1 314 ? -1.959  13.967  23.882  1.00 73.60 314 A 1 
ATOM   2519 O  O   . LYS A 1 314 ? -3.148  13.668  23.807  1.00 67.25 314 A 1 
ATOM   2520 C  CB  . LYS A 1 314 ? -1.226  14.850  21.642  1.00 72.13 314 A 1 
ATOM   2521 C  CG  . LYS A 1 314 ? -0.290  14.726  20.444  1.00 70.96 314 A 1 
ATOM   2522 C  CD  . LYS A 1 314 ? -0.579  15.766  19.387  1.00 68.19 314 A 1 
ATOM   2523 C  CE  . LYS A 1 314 ? 0.336   15.606  18.192  1.00 63.54 314 A 1 
ATOM   2524 N  NZ  . LYS A 1 314 ? 0.040   16.580  17.116  1.00 59.66 314 A 1 
ATOM   2525 N  N   . LYS A 1 315 ? -1.418  14.488  24.971  1.00 69.74 315 A 1 
ATOM   2526 C  CA  . LYS A 1 315 ? -2.178  14.658  26.205  1.00 67.27 315 A 1 
ATOM   2527 C  C   . LYS A 1 315 ? -3.340  15.634  26.086  1.00 66.12 315 A 1 
ATOM   2528 O  O   . LYS A 1 315 ? -4.360  15.491  26.759  1.00 58.99 315 A 1 
ATOM   2529 C  CB  . LYS A 1 315 ? -1.264  15.106  27.344  1.00 60.84 315 A 1 
ATOM   2530 C  CG  . LYS A 1 315 ? -0.283  14.043  27.825  1.00 54.87 315 A 1 
ATOM   2531 C  CD  . LYS A 1 315 ? 0.516   14.535  29.029  1.00 49.52 315 A 1 
ATOM   2532 C  CE  . LYS A 1 315 ? -0.378  14.858  30.202  1.00 43.15 315 A 1 
ATOM   2533 N  NZ  . LYS A 1 315 ? 0.388   15.317  31.390  1.00 38.76 315 A 1 
ATOM   2534 N  N   . ASP A 1 316 ? -3.205  16.638  25.229  1.00 57.62 316 A 1 
ATOM   2535 C  CA  . ASP A 1 316 ? -4.213  17.688  25.103  1.00 55.73 316 A 1 
ATOM   2536 C  C   . ASP A 1 316 ? -5.285  17.381  24.063  1.00 54.90 316 A 1 
ATOM   2537 O  O   . ASP A 1 316 ? -6.037  18.265  23.659  1.00 50.76 316 A 1 
ATOM   2538 C  CB  . ASP A 1 316 ? -3.536  19.026  24.778  1.00 51.16 316 A 1 
ATOM   2539 C  CG  . ASP A 1 316 ? -2.708  18.974  23.512  1.00 46.25 316 A 1 
ATOM   2540 O  OD1 . ASP A 1 316 ? -2.622  17.897  22.885  1.00 43.88 316 A 1 
ATOM   2541 O  OD2 . ASP A 1 316 ? -2.137  20.018  23.136  1.00 42.94 316 A 1 
ATOM   2542 N  N   . LYS A 1 317 ? -5.374  16.134  23.646  1.00 52.35 317 A 1 
ATOM   2543 C  CA  . LYS A 1 317 ? -6.354  15.743  22.646  1.00 52.29 317 A 1 
ATOM   2544 C  C   . LYS A 1 317 ? -7.571  15.095  23.300  1.00 51.75 317 A 1 
ATOM   2545 O  O   . LYS A 1 317 ? -7.449  14.357  24.272  1.00 49.21 317 A 1 
ATOM   2546 C  CB  . LYS A 1 317 ? -5.718  14.789  21.629  1.00 50.04 317 A 1 
ATOM   2547 C  CG  . LYS A 1 317 ? -6.523  14.593  20.359  1.00 47.66 317 A 1 
ATOM   2548 C  CD  . LYS A 1 317 ? -5.735  13.804  19.324  1.00 45.21 317 A 1 
ATOM   2549 C  CE  . LYS A 1 317 ? -6.499  13.681  18.012  1.00 41.94 317 A 1 
ATOM   2550 N  NZ  . LYS A 1 317 ? -5.724  12.954  16.982  1.00 39.36 317 A 1 
ATOM   2551 N  N   . LEU A 1 318 ? -8.753  15.373  22.744  1.00 50.85 318 A 1 
ATOM   2552 C  CA  . LEU A 1 318 ? -9.988  14.793  23.267  1.00 49.83 318 A 1 
ATOM   2553 C  C   . LEU A 1 318 ? -9.962  13.275  23.129  1.00 49.19 318 A 1 
ATOM   2554 O  O   . LEU A 1 318 ? -9.337  12.737  22.222  1.00 45.09 318 A 1 
ATOM   2555 C  CB  . LEU A 1 318 ? -11.203 15.354  22.528  1.00 45.89 318 A 1 
ATOM   2556 C  CG  . LEU A 1 318 ? -11.456 16.857  22.651  1.00 42.28 318 A 1 
ATOM   2557 C  CD1 . LEU A 1 318 ? -12.623 17.272  21.771  1.00 38.78 318 A 1 
ATOM   2558 C  CD2 . LEU A 1 318 ? -11.718 17.238  24.098  1.00 39.85 318 A 1 
ATOM   2559 N  N   . LYS A 1 319 ? -10.652 12.594  24.041  1.00 51.30 319 A 1 
ATOM   2560 C  CA  . LYS A 1 319 ? -10.704 11.140  23.996  1.00 51.82 319 A 1 
ATOM   2561 C  C   . LYS A 1 319 ? -11.384 10.672  22.709  1.00 51.12 319 A 1 
ATOM   2562 O  O   . LYS A 1 319 ? -12.298 11.338  22.205  1.00 48.15 319 A 1 
ATOM   2563 C  CB  . LYS A 1 319 ? -11.449 10.587  25.223  1.00 48.87 319 A 1 
ATOM   2564 C  CG  . LYS A 1 319 ? -12.899 11.023  25.325  1.00 44.67 319 A 1 
ATOM   2565 C  CD  . LYS A 1 319 ? -13.589 10.364  26.521  1.00 42.33 319 A 1 
ATOM   2566 C  CE  . LYS A 1 319 ? -12.946 10.766  27.831  1.00 38.33 319 A 1 
ATOM   2567 N  NZ  . LYS A 1 319 ? -13.634 10.148  29.001  1.00 34.93 319 A 1 
ATOM   2568 N  N   . PRO A 1 320 ? -10.950 9.535   22.163  1.00 49.21 320 A 1 
ATOM   2569 C  CA  . PRO A 1 320 ? -11.538 8.995   20.936  1.00 49.12 320 A 1 
ATOM   2570 C  C   . PRO A 1 320 ? -13.046 8.789   21.067  1.00 49.19 320 A 1 
ATOM   2571 O  O   . PRO A 1 320 ? -13.531 8.405   22.126  1.00 47.22 320 A 1 
ATOM   2572 C  CB  . PRO A 1 320 ? -10.815 7.667   20.756  1.00 46.67 320 A 1 
ATOM   2573 C  CG  . PRO A 1 320 ? -9.511  7.863   21.448  1.00 45.81 320 A 1 
ATOM   2574 C  CD  . PRO A 1 320 ? -9.839  8.706   22.655  1.00 47.89 320 A 1 
ATOM   2575 N  N   . LYS A 1 321 ? -13.767 9.050   19.984  1.00 48.20 321 A 1 
ATOM   2576 C  CA  . LYS A 1 321 ? -15.216 8.876   19.989  1.00 48.47 321 A 1 
ATOM   2577 C  C   . LYS A 1 321 ? -15.619 7.411   19.849  1.00 47.84 321 A 1 
ATOM   2578 O  O   . LYS A 1 321 ? -16.683 7.005   20.299  1.00 44.71 321 A 1 
ATOM   2579 C  CB  . LYS A 1 321 ? -15.861 9.699   18.875  1.00 46.16 321 A 1 
ATOM   2580 C  CG  . LYS A 1 321 ? -15.750 11.202  19.068  1.00 43.25 321 A 1 
ATOM   2581 C  CD  . LYS A 1 321 ? -16.508 11.958  17.987  1.00 40.78 321 A 1 
ATOM   2582 C  CE  . LYS A 1 321 ? -16.444 13.457  18.210  1.00 36.75 321 A 1 
ATOM   2583 N  NZ  . LYS A 1 321 ? -17.212 14.205  17.184  1.00 33.75 321 A 1 
ATOM   2584 N  N   . THR A 1 322 ? -14.758 6.633   19.222  1.00 47.61 322 A 1 
ATOM   2585 C  CA  . THR A 1 322 ? -15.050 5.216   19.009  1.00 48.16 322 A 1 
ATOM   2586 C  C   . THR A 1 322 ? -15.091 4.451   20.329  1.00 47.86 322 A 1 
ATOM   2587 O  O   . THR A 1 322 ? -14.283 4.686   21.225  1.00 45.13 322 A 1 
ATOM   2588 C  CB  . THR A 1 322 ? -14.017 4.560   18.076  1.00 45.26 322 A 1 
ATOM   2589 O  OG1 . THR A 1 322 ? -14.371 3.188   17.875  1.00 41.54 322 A 1 
ATOM   2590 C  CG2 . THR A 1 322 ? -12.615 4.630   18.673  1.00 40.44 322 A 1 
ATOM   2591 N  N   . THR A 1 323 ? -16.069 3.545   20.436  1.00 46.47 323 A 1 
ATOM   2592 C  CA  . THR A 1 323 ? -16.205 2.707   21.615  1.00 47.30 323 A 1 
ATOM   2593 C  C   . THR A 1 323 ? -15.748 1.282   21.330  1.00 47.34 323 A 1 
ATOM   2594 O  O   . THR A 1 323 ? -15.864 0.398   22.173  1.00 44.81 323 A 1 
ATOM   2595 C  CB  . THR A 1 323 ? -17.663 2.673   22.117  1.00 43.87 323 A 1 
ATOM   2596 O  OG1 . THR A 1 323 ? -18.523 2.223   21.067  1.00 40.23 323 A 1 
ATOM   2597 C  CG2 . THR A 1 323 ? -18.112 4.062   22.557  1.00 39.18 323 A 1 
ATOM   2598 N  N   . ILE A 1 324 ? -15.233 1.068   20.118  1.00 48.68 324 A 1 
ATOM   2599 C  CA  . ILE A 1 324 ? -14.750 -0.248  19.728  1.00 49.18 324 A 1 
ATOM   2600 C  C   . ILE A 1 324 ? -13.463 -0.570  20.486  1.00 49.56 324 A 1 
ATOM   2601 O  O   . ILE A 1 324 ? -12.511 0.210   20.466  1.00 46.46 324 A 1 
ATOM   2602 C  CB  . ILE A 1 324 ? -14.490 -0.319  18.211  1.00 45.76 324 A 1 
ATOM   2603 C  CG1 . ILE A 1 324 ? -15.767 -0.001  17.442  1.00 42.69 324 A 1 
ATOM   2604 C  CG2 . ILE A 1 324 ? -13.966 -1.698  17.832  1.00 42.16 324 A 1 
ATOM   2605 C  CD1 . ILE A 1 324 ? -15.586 0.076   15.931  1.00 40.23 324 A 1 
ATOM   2606 N  N   . LYS A 1 325 ? -13.459 -1.713  21.150  1.00 49.85 325 A 1 
ATOM   2607 C  CA  . LYS A 1 325 ? -12.304 -2.125  21.939  1.00 50.03 325 A 1 
ATOM   2608 C  C   . LYS A 1 325 ? -11.071 -2.324  21.061  1.00 50.38 325 A 1 
ATOM   2609 O  O   . LYS A 1 325 ? -11.145 -2.962  20.012  1.00 47.39 325 A 1 
ATOM   2610 C  CB  . LYS A 1 325 ? -12.628 -3.418  22.697  1.00 46.65 325 A 1 
ATOM   2611 C  CG  . LYS A 1 325 ? -11.536 -3.863  23.657  1.00 42.69 325 A 1 
ATOM   2612 C  CD  . LYS A 1 325 ? -11.953 -5.108  24.421  1.00 39.89 325 A 1 
ATOM   2613 C  CE  . LYS A 1 325 ? -10.881 -5.543  25.395  1.00 36.10 325 A 1 
ATOM   2614 N  NZ  . LYS A 1 325 ? -11.281 -6.744  26.178  1.00 32.16 325 A 1 
ATOM   2615 N  N   . GLN A 1 326 ? -9.951  -1.775  21.502  1.00 50.32 326 A 1 
ATOM   2616 C  CA  . GLN A 1 326 ? -8.698  -1.907  20.767  1.00 50.33 326 A 1 
ATOM   2617 C  C   . GLN A 1 326 ? -8.086  -3.293  20.992  1.00 50.99 326 A 1 
ATOM   2618 O  O   . GLN A 1 326 ? -8.124  -3.805  22.110  1.00 47.88 326 A 1 
ATOM   2619 C  CB  . GLN A 1 326 ? -7.718  -0.811  21.194  1.00 47.00 326 A 1 
ATOM   2620 C  CG  . GLN A 1 326 ? -8.219  0.606   20.945  1.00 43.67 326 A 1 
ATOM   2621 C  CD  . GLN A 1 326 ? -8.482  0.891   19.481  1.00 40.47 326 A 1 
ATOM   2622 O  OE1 . GLN A 1 326 ? -7.596  0.743   18.647  1.00 40.09 326 A 1 
ATOM   2623 N  NE2 . GLN A 1 326 ? -9.706  1.289   19.164  1.00 38.27 326 A 1 
ATOM   2624 N  N   . PRO A 1 327 ? -7.545  -3.881  19.948  1.00 50.48 327 A 1 
ATOM   2625 C  CA  . PRO A 1 327 ? -6.989  -5.234  20.025  1.00 49.86 327 A 1 
ATOM   2626 C  C   . PRO A 1 327 ? -5.655  -5.329  20.766  1.00 52.17 327 A 1 
ATOM   2627 O  O   . PRO A 1 327 ? -5.281  -6.400  21.230  1.00 49.70 327 A 1 
ATOM   2628 C  CB  . PRO A 1 327 ? -6.833  -5.630  18.554  1.00 46.11 327 A 1 
ATOM   2629 C  CG  . PRO A 1 327 ? -6.590  -4.331  17.865  1.00 45.55 327 A 1 
ATOM   2630 C  CD  . PRO A 1 327 ? -7.469  -3.340  18.576  1.00 48.37 327 A 1 
ATOM   2631 N  N   . SER A 1 328 ? -4.943  -4.213  20.879  1.00 52.00 328 A 1 
ATOM   2632 C  CA  . SER A 1 328 ? -3.656  -4.219  21.551  1.00 52.29 328 A 1 
ATOM   2633 C  C   . SER A 1 328 ? -3.437  -2.924  22.339  1.00 56.74 328 A 1 
ATOM   2634 O  O   . SER A 1 328 ? -4.085  -1.910  22.075  1.00 52.29 328 A 1 
ATOM   2635 C  CB  . SER A 1 328 ? -2.525  -4.405  20.546  1.00 46.05 328 A 1 
ATOM   2636 O  OG  . SER A 1 328 ? -2.460  -3.320  19.635  1.00 42.75 328 A 1 
ATOM   2637 N  N   . ASP A 1 329 ? -2.533  -2.975  23.310  1.00 57.40 329 A 1 
ATOM   2638 C  CA  . ASP A 1 329 ? -2.190  -1.805  24.093  1.00 58.55 329 A 1 
ATOM   2639 C  C   . ASP A 1 329 ? -0.707  -1.465  23.939  1.00 63.79 329 A 1 
ATOM   2640 O  O   . ASP A 1 329 ? 0.059   -2.247  23.369  1.00 58.21 329 A 1 
ATOM   2641 C  CB  . ASP A 1 329 ? -2.546  -2.016  25.568  1.00 50.72 329 A 1 
ATOM   2642 C  CG  . ASP A 1 329 ? -1.836  -3.210  26.183  1.00 45.20 329 A 1 
ATOM   2643 O  OD1 . ASP A 1 329 ? -1.043  -3.881  25.486  1.00 42.13 329 A 1 
ATOM   2644 O  OD2 . ASP A 1 329 ? -2.068  -3.486  27.376  1.00 41.96 329 A 1 
ATOM   2645 N  N   . GLY A 1 330 ? -0.329  -0.308  24.443  1.00 75.93 330 A 1 
ATOM   2646 C  CA  . GLY A 1 330 ? 1.053   0.116   24.337  1.00 81.27 330 A 1 
ATOM   2647 C  C   . GLY A 1 330 ? 1.291   0.992   23.115  1.00 86.96 330 A 1 
ATOM   2648 O  O   . GLY A 1 330 ? 0.627   0.840   22.090  1.00 84.68 330 A 1 
ATOM   2649 N  N   . PHE A 1 331 ? 2.241   1.898   23.228  1.00 87.67 331 A 1 
ATOM   2650 C  CA  . PHE A 1 331 ? 2.540   2.840   22.164  1.00 90.12 331 A 1 
ATOM   2651 C  C   . PHE A 1 331 ? 4.019   2.861   21.820  1.00 91.51 331 A 1 
ATOM   2652 O  O   . PHE A 1 331 ? 4.857   2.429   22.611  1.00 90.66 331 A 1 
ATOM   2653 C  CB  . PHE A 1 331 ? 2.074   4.246   22.564  1.00 88.36 331 A 1 
ATOM   2654 C  CG  . PHE A 1 331 ? 0.635   4.305   22.994  1.00 87.49 331 A 1 
ATOM   2655 C  CD1 . PHE A 1 331 ? -0.386  4.273   22.061  1.00 84.97 331 A 1 
ATOM   2656 C  CD2 . PHE A 1 331 ? 0.312   4.387   24.343  1.00 85.12 331 A 1 
ATOM   2657 C  CE1 . PHE A 1 331 ? -1.709  4.320   22.454  1.00 83.63 331 A 1 
ATOM   2658 C  CE2 . PHE A 1 331 ? -1.015  4.431   24.745  1.00 83.61 331 A 1 
ATOM   2659 C  CZ  . PHE A 1 331 ? -2.028  4.395   23.801  1.00 83.83 331 A 1 
ATOM   2660 N  N   . ASN A 1 332 ? 4.314   3.376   20.631  1.00 93.19 332 A 1 
ATOM   2661 C  CA  . ASN A 1 332 ? 5.683   3.481   20.143  1.00 93.94 332 A 1 
ATOM   2662 C  C   . ASN A 1 332 ? 6.423   2.140   20.148  1.00 94.78 332 A 1 
ATOM   2663 O  O   . ASN A 1 332 ? 7.621   2.074   20.423  1.00 93.41 332 A 1 
ATOM   2664 C  CB  . ASN A 1 332 ? 6.471   4.518   20.957  1.00 92.74 332 A 1 
ATOM   2665 C  CG  . ASN A 1 332 ? 5.998   5.937   20.683  1.00 91.65 332 A 1 
ATOM   2666 O  OD1 . ASN A 1 332 ? 5.169   6.175   19.815  1.00 87.41 332 A 1 
ATOM   2667 N  ND2 . ASN A 1 332 ? 6.541   6.895   21.427  1.00 87.21 332 A 1 
ATOM   2668 N  N   . LYS A 1 333 ? 5.673   1.069   19.813  1.00 95.19 333 A 1 
ATOM   2669 C  CA  . LYS A 1 333 ? 6.237   -0.266  19.717  1.00 95.34 333 A 1 
ATOM   2670 C  C   . LYS A 1 333 ? 5.533   -1.042  18.610  1.00 96.25 333 A 1 
ATOM   2671 O  O   . LYS A 1 333 ? 4.323   -0.913  18.438  1.00 95.59 333 A 1 
ATOM   2672 C  CB  . LYS A 1 333 ? 6.085   -1.036  21.032  1.00 92.89 333 A 1 
ATOM   2673 C  CG  . LYS A 1 333 ? 6.861   -0.471  22.205  1.00 83.73 333 A 1 
ATOM   2674 C  CD  . LYS A 1 333 ? 6.657   -1.317  23.449  1.00 81.06 333 A 1 
ATOM   2675 C  CE  . LYS A 1 333 ? 7.433   -0.764  24.628  1.00 70.29 333 A 1 
ATOM   2676 N  NZ  . LYS A 1 333 ? 7.259   -1.590  25.849  1.00 63.09 333 A 1 
ATOM   2677 N  N   . TRP A 1 334 ? 6.288   -1.840  17.858  1.00 96.82 334 A 1 
ATOM   2678 C  CA  . TRP A 1 334 ? 5.693   -2.707  16.856  1.00 97.31 334 A 1 
ATOM   2679 C  C   . TRP A 1 334 ? 5.037   -3.893  17.550  1.00 97.01 334 A 1 
ATOM   2680 O  O   . TRP A 1 334 ? 5.684   -4.600  18.324  1.00 96.37 334 A 1 
ATOM   2681 C  CB  . TRP A 1 334 ? 6.750   -3.190  15.857  1.00 97.67 334 A 1 
ATOM   2682 C  CG  . TRP A 1 334 ? 7.207   -2.107  14.931  1.00 98.00 334 A 1 
ATOM   2683 C  CD1 . TRP A 1 334 ? 8.346   -1.360  15.024  1.00 97.49 334 A 1 
ATOM   2684 C  CD2 . TRP A 1 334 ? 6.503   -1.621  13.787  1.00 98.14 334 A 1 
ATOM   2685 N  NE1 . TRP A 1 334 ? 8.401   -0.447  14.010  1.00 97.68 334 A 1 
ATOM   2686 C  CE2 . TRP A 1 334 ? 7.289   -0.573  13.230  1.00 98.06 334 A 1 
ATOM   2687 C  CE3 . TRP A 1 334 ? 5.294   -1.952  13.166  1.00 98.17 334 A 1 
ATOM   2688 C  CZ2 . TRP A 1 334 ? 6.896   0.123   12.090  1.00 98.07 334 A 1 
ATOM   2689 C  CZ3 . TRP A 1 334 ? 4.903   -1.251  12.033  1.00 97.91 334 A 1 
ATOM   2690 C  CH2 . TRP A 1 334 ? 5.701   -0.225  11.511  1.00 97.96 334 A 1 
ATOM   2691 N  N   . LYS A 1 335 ? 3.748   -4.111  17.264  1.00 96.69 335 A 1 
ATOM   2692 C  CA  . LYS A 1 335 ? 3.007   -5.196  17.886  1.00 96.12 335 A 1 
ATOM   2693 C  C   . LYS A 1 335 ? 2.110   -5.899  16.885  1.00 96.71 335 A 1 
ATOM   2694 O  O   . LYS A 1 335 ? 1.700   -5.315  15.884  1.00 96.61 335 A 1 
ATOM   2695 C  CB  . LYS A 1 335 ? 2.158   -4.676  19.047  1.00 94.01 335 A 1 
ATOM   2696 C  CG  . LYS A 1 335 ? 2.955   -4.146  20.230  1.00 85.26 335 A 1 
ATOM   2697 C  CD  . LYS A 1 335 ? 2.054   -3.875  21.418  1.00 83.31 335 A 1 
ATOM   2698 C  CE  . LYS A 1 335 ? 2.863   -3.490  22.644  1.00 72.98 335 A 1 
ATOM   2699 N  NZ  . LYS A 1 335 ? 2.019   -3.426  23.864  1.00 65.50 335 A 1 
ATOM   2700 N  N   . PHE A 1 336 ? 1.810   -7.155  17.171  1.00 96.70 336 A 1 
ATOM   2701 C  CA  . PHE A 1 336 ? 0.871   -7.917  16.366  1.00 96.62 336 A 1 
ATOM   2702 C  C   . PHE A 1 336 ? -0.496  -7.233  16.399  1.00 96.39 336 A 1 
ATOM   2703 O  O   . PHE A 1 336 ? -0.987  -6.878  17.469  1.00 95.80 336 A 1 
ATOM   2704 C  CB  . PHE A 1 336 ? 0.758   -9.349  16.903  1.00 96.66 336 A 1 
ATOM   2705 C  CG  . PHE A 1 336 ? -0.288  -10.178 16.218  1.00 97.01 336 A 1 
ATOM   2706 C  CD1 . PHE A 1 336 ? -0.066  -10.691 14.945  1.00 96.56 336 A 1 
ATOM   2707 C  CD2 . PHE A 1 336 ? -1.493  -10.455 16.846  1.00 96.56 336 A 1 
ATOM   2708 C  CE1 . PHE A 1 336 ? -1.027  -11.463 14.313  1.00 96.09 336 A 1 
ATOM   2709 C  CE2 . PHE A 1 336 ? -2.460  -11.231 16.222  1.00 96.26 336 A 1 
ATOM   2710 C  CZ  . PHE A 1 336 ? -2.221  -11.733 14.954  1.00 96.52 336 A 1 
ATOM   2711 N  N   . ASN A 1 337 ? -1.082  -7.041  15.222  1.00 96.97 337 A 1 
ATOM   2712 C  CA  . ASN A 1 337 ? -2.404  -6.433  15.138  1.00 96.50 337 A 1 
ATOM   2713 C  C   . ASN A 1 337 ? -3.461  -7.523  15.006  1.00 96.51 337 A 1 
ATOM   2714 O  O   . ASN A 1 337 ? -4.240  -7.758  15.936  1.00 95.55 337 A 1 
ATOM   2715 C  CB  . ASN A 1 337 ? -2.473  -5.456  13.950  1.00 95.59 337 A 1 
ATOM   2716 C  CG  . ASN A 1 337 ? -3.791  -4.713  13.894  1.00 93.95 337 A 1 
ATOM   2717 O  OD1 . ASN A 1 337 ? -4.728  -5.011  14.623  1.00 89.50 337 A 1 
ATOM   2718 N  ND2 . ASN A 1 337 ? -3.873  -3.729  13.005  1.00 88.52 337 A 1 
ATOM   2719 N  N   . TYR A 1 338 ? -3.485  -8.212  13.853  1.00 97.48 338 A 1 
ATOM   2720 C  CA  . TYR A 1 338 ? -4.433  -9.297  13.648  1.00 97.77 338 A 1 
ATOM   2721 C  C   . TYR A 1 338 ? -3.989  -10.207 12.508  1.00 98.07 338 A 1 
ATOM   2722 O  O   . TYR A 1 338 ? -3.132  -9.830  11.697  1.00 98.03 338 A 1 
ATOM   2723 C  CB  . TYR A 1 338 ? -5.833  -8.746  13.365  1.00 97.57 338 A 1 
ATOM   2724 C  CG  . TYR A 1 338 ? -6.036  -8.285  11.927  1.00 97.81 338 A 1 
ATOM   2725 C  CD1 . TYR A 1 338 ? -6.601  -9.143  10.982  1.00 97.52 338 A 1 
ATOM   2726 C  CD2 . TYR A 1 338 ? -5.669  -7.011  11.526  1.00 97.55 338 A 1 
ATOM   2727 C  CE1 . TYR A 1 338 ? -6.796  -8.735  9.672   1.00 97.09 338 A 1 
ATOM   2728 C  CE2 . TYR A 1 338 ? -5.858  -6.597  10.211  1.00 97.34 338 A 1 
ATOM   2729 C  CZ  . TYR A 1 338 ? -6.418  -7.461  9.290   1.00 97.58 338 A 1 
ATOM   2730 O  OH  . TYR A 1 338 ? -6.608  -7.054  7.991   1.00 97.10 338 A 1 
ATOM   2731 N  N   . GLY A 1 339 ? -4.587  -11.392 12.454  1.00 97.85 339 A 1 
ATOM   2732 C  CA  . GLY A 1 339 ? -4.341  -12.326 11.369  1.00 97.91 339 A 1 
ATOM   2733 C  C   . GLY A 1 339 ? -5.631  -12.585 10.616  1.00 98.02 339 A 1 
ATOM   2734 O  O   . GLY A 1 339 ? -6.714  -12.582 11.203  1.00 97.47 339 A 1 
ATOM   2735 N  N   . SER A 1 340 ? -5.532  -12.816 9.307   1.00 98.12 340 A 1 
ATOM   2736 C  CA  . SER A 1 340 ? -6.714  -13.049 8.484   1.00 98.11 340 A 1 
ATOM   2737 C  C   . SER A 1 340 ? -7.504  -14.272 8.947   1.00 97.98 340 A 1 
ATOM   2738 O  O   . SER A 1 340 ? -8.732  -14.280 8.923   1.00 97.32 340 A 1 
ATOM   2739 C  CB  . SER A 1 340 ? -6.313  -13.214 7.012   1.00 98.05 340 A 1 
ATOM   2740 O  OG  . SER A 1 340 ? -5.410  -14.282 6.837   1.00 97.88 340 A 1 
ATOM   2741 N  N   . SER A 1 341 ? -6.795  -15.294 9.373   1.00 98.01 341 A 1 
ATOM   2742 C  CA  . SER A 1 341 ? -7.434  -16.524 9.829   1.00 97.65 341 A 1 
ATOM   2743 C  C   . SER A 1 341 ? -8.088  -16.359 11.196  1.00 97.46 341 A 1 
ATOM   2744 O  O   . SER A 1 341 ? -9.261  -16.684 11.379  1.00 96.07 341 A 1 
ATOM   2745 C  CB  . SER A 1 341 ? -6.419  -17.665 9.875   1.00 96.88 341 A 1 
ATOM   2746 O  OG  . SER A 1 341 ? -7.017  -18.851 10.378  1.00 84.16 341 A 1 
ATOM   2747 N  N   . SER A 1 342 ? -7.345  -15.853 12.162  1.00 97.11 342 A 1 
ATOM   2748 C  CA  . SER A 1 342 ? -7.842  -15.712 13.525  1.00 96.49 342 A 1 
ATOM   2749 C  C   . SER A 1 342 ? -8.954  -14.677 13.650  1.00 96.66 342 A 1 
ATOM   2750 O  O   . SER A 1 342 ? -9.878  -14.841 14.446  1.00 94.97 342 A 1 
ATOM   2751 C  CB  . SER A 1 342 ? -6.697  -15.356 14.475  1.00 94.86 342 A 1 
ATOM   2752 O  OG  . SER A 1 342 ? -6.110  -14.113 14.133  1.00 87.21 342 A 1 
ATOM   2753 N  N   . GLU A 1 343 ? -8.878  -13.610 12.861  1.00 96.71 343 A 1 
ATOM   2754 C  CA  . GLU A 1 343 ? -9.833  -12.507 12.984  1.00 96.51 343 A 1 
ATOM   2755 C  C   . GLU A 1 343 ? -11.104 -12.705 12.164  1.00 96.75 343 A 1 
ATOM   2756 O  O   . GLU A 1 343 ? -12.196 -12.352 12.612  1.00 95.09 343 A 1 
ATOM   2757 C  CB  . GLU A 1 343 ? -9.168  -11.192 12.590  1.00 94.97 343 A 1 
ATOM   2758 C  CG  . GLU A 1 343 ? -9.930  -9.942  13.022  1.00 90.82 343 A 1 
ATOM   2759 C  CD  . GLU A 1 343 ? -9.792  -9.675  14.519  1.00 92.94 343 A 1 
ATOM   2760 O  OE1 . GLU A 1 343 ? -9.573  -10.619 15.298  1.00 88.74 343 A 1 
ATOM   2761 O  OE2 . GLU A 1 343 ? -9.906  -8.496  14.918  1.00 88.74 343 A 1 
ATOM   2762 N  N   . TYR A 1 344 ? -10.973 -13.261 10.966  1.00 97.78 344 A 1 
ATOM   2763 C  CA  . TYR A 1 344 ? -12.112 -13.397 10.057  1.00 97.78 344 A 1 
ATOM   2764 C  C   . TYR A 1 344 ? -12.531 -14.835 9.777   1.00 97.67 344 A 1 
ATOM   2765 O  O   . TYR A 1 344 ? -13.542 -15.077 9.125   1.00 96.10 344 A 1 
ATOM   2766 C  CB  . TYR A 1 344 ? -11.809 -12.691 8.733   1.00 97.56 344 A 1 
ATOM   2767 C  CG  . TYR A 1 344 ? -11.519 -11.214 8.863   1.00 97.77 344 A 1 
ATOM   2768 C  CD1 . TYR A 1 344 ? -12.369 -10.379 9.570   1.00 97.02 344 A 1 
ATOM   2769 C  CD2 . TYR A 1 344 ? -10.409 -10.656 8.246   1.00 97.11 344 A 1 
ATOM   2770 C  CE1 . TYR A 1 344 ? -12.113 -9.015  9.678   1.00 96.52 344 A 1 
ATOM   2771 C  CE2 . TYR A 1 344 ? -10.143 -9.295  8.345   1.00 96.65 344 A 1 
ATOM   2772 C  CZ  . TYR A 1 344 ? -10.994 -8.477  9.059   1.00 97.07 344 A 1 
ATOM   2773 O  OH  . TYR A 1 344 ? -10.737 -7.129  9.156   1.00 96.16 344 A 1 
ATOM   2774 N  N   . GLY A 1 345 ? -11.761 -15.779 10.266  1.00 96.63 345 A 1 
ATOM   2775 C  CA  . GLY A 1 345 ? -12.077 -17.182 10.042  1.00 96.38 345 A 1 
ATOM   2776 C  C   . GLY A 1 345 ? -11.799 -17.641 8.624   1.00 97.03 345 A 1 
ATOM   2777 O  O   . GLY A 1 345 ? -12.337 -18.650 8.173   1.00 95.33 345 A 1 
ATOM   2778 N  N   . LEU A 1 346 ? -10.959 -16.912 7.918   1.00 97.67 346 A 1 
ATOM   2779 C  CA  . LEU A 1 346 ? -10.614 -17.247 6.543   1.00 97.74 346 A 1 
ATOM   2780 C  C   . LEU A 1 346 ? -9.755  -18.507 6.498   1.00 97.61 346 A 1 
ATOM   2781 O  O   . LEU A 1 346 ? -8.736  -18.593 7.179   1.00 96.76 346 A 1 
ATOM   2782 C  CB  . LEU A 1 346 ? -9.867  -16.089 5.877   1.00 97.33 346 A 1 
ATOM   2783 C  CG  . LEU A 1 346 ? -10.650 -14.781 5.737   1.00 96.77 346 A 1 
ATOM   2784 C  CD1 . LEU A 1 346 ? -9.717  -13.650 5.321   1.00 95.64 346 A 1 
ATOM   2785 C  CD2 . LEU A 1 346 ? -11.765 -14.948 4.715   1.00 95.43 346 A 1 
ATOM   2786 N  N   . LYS A 1 347 ? -10.189 -19.484 5.694   1.00 97.83 347 A 1 
ATOM   2787 C  CA  . LYS A 1 347 ? -9.449  -20.738 5.559   1.00 97.56 347 A 1 
ATOM   2788 C  C   . LYS A 1 347 ? -8.256  -20.569 4.623   1.00 97.78 347 A 1 
ATOM   2789 O  O   . LYS A 1 347 ? -7.261  -21.286 4.732   1.00 96.38 347 A 1 
ATOM   2790 C  CB  . LYS A 1 347 ? -10.377 -21.833 5.040   1.00 96.70 347 A 1 
ATOM   2791 C  CG  . LYS A 1 347 ? -11.567 -22.125 5.953   1.00 92.23 347 A 1 
ATOM   2792 C  CD  . LYS A 1 347 ? -12.482 -23.170 5.354   1.00 85.83 347 A 1 
ATOM   2793 C  CE  . LYS A 1 347 ? -13.671 -23.434 6.256   1.00 78.21 347 A 1 
ATOM   2794 N  NZ  . LYS A 1 347 ? -14.608 -24.442 5.670   1.00 68.68 347 A 1 
ATOM   2795 N  N   . GLU A 1 348 ? -8.371  -19.629 3.718   1.00 98.42 348 A 1 
ATOM   2796 C  CA  . GLU A 1 348 ? -7.308  -19.306 2.772   1.00 98.50 348 A 1 
ATOM   2797 C  C   . GLU A 1 348 ? -7.613  -17.939 2.159   1.00 98.61 348 A 1 
ATOM   2798 O  O   . GLU A 1 348 ? -8.711  -17.402 2.328   1.00 98.53 348 A 1 
ATOM   2799 C  CB  . GLU A 1 348 ? -7.230  -20.369 1.662   1.00 97.74 348 A 1 
ATOM   2800 C  CG  . GLU A 1 348 ? -8.506  -20.462 0.838   1.00 96.09 348 A 1 
ATOM   2801 C  CD  . GLU A 1 348 ? -8.462  -21.570 -0.213  1.00 96.20 348 A 1 
ATOM   2802 O  OE1 . GLU A 1 348 ? -7.497  -22.363 -0.198  1.00 92.87 348 A 1 
ATOM   2803 O  OE2 . GLU A 1 348 ? -9.387  -21.643 -1.031  1.00 93.20 348 A 1 
ATOM   2804 N  N   . LEU A 1 349 ? -6.650  -17.368 1.452   1.00 98.75 349 A 1 
ATOM   2805 C  CA  . LEU A 1 349 ? -6.840  -16.057 0.838   1.00 98.82 349 A 1 
ATOM   2806 C  C   . LEU A 1 349 ? -7.369  -16.205 -0.589  1.00 98.89 349 A 1 
ATOM   2807 O  O   . LEU A 1 349 ? -6.706  -15.836 -1.561  1.00 98.62 349 A 1 
ATOM   2808 C  CB  . LEU A 1 349 ? -5.524  -15.269 0.862   1.00 98.80 349 A 1 
ATOM   2809 C  CG  . LEU A 1 349 ? -4.931  -15.048 2.257   1.00 98.61 349 A 1 
ATOM   2810 C  CD1 . LEU A 1 349 ? -3.637  -14.246 2.178   1.00 98.44 349 A 1 
ATOM   2811 C  CD2 . LEU A 1 349 ? -5.935  -14.346 3.160   1.00 98.35 349 A 1 
ATOM   2812 N  N   . SER A 1 350 ? -8.582  -16.735 -0.702  1.00 98.82 350 A 1 
ATOM   2813 C  CA  . SER A 1 350 ? -9.201  -17.018 -1.989  1.00 98.78 350 A 1 
ATOM   2814 C  C   . SER A 1 350 ? -10.458 -16.174 -2.215  1.00 98.76 350 A 1 
ATOM   2815 O  O   . SER A 1 350 ? -11.057 -15.678 -1.256  1.00 98.68 350 A 1 
ATOM   2816 C  CB  . SER A 1 350 ? -9.580  -18.498 -2.083  1.00 98.62 350 A 1 
ATOM   2817 O  OG  . SER A 1 350 ? -10.608 -18.815 -1.159  1.00 98.19 350 A 1 
ATOM   2818 N  N   . PRO A 1 351 ? -10.871 -16.009 -3.472  1.00 98.84 351 A 1 
ATOM   2819 C  CA  . PRO A 1 351 ? -12.108 -15.284 -3.779  1.00 98.78 351 A 1 
ATOM   2820 C  C   . PRO A 1 351 ? -13.315 -15.864 -3.042  1.00 98.70 351 A 1 
ATOM   2821 O  O   . PRO A 1 351 ? -14.154 -15.115 -2.545  1.00 98.49 351 A 1 
ATOM   2822 C  CB  . PRO A 1 351 ? -12.247 -15.447 -5.294  1.00 98.61 351 A 1 
ATOM   2823 C  CG  . PRO A 1 351 ? -10.835 -15.556 -5.766  1.00 98.00 351 A 1 
ATOM   2824 C  CD  . PRO A 1 351 ? -10.151 -16.382 -4.705  1.00 98.65 351 A 1 
ATOM   2825 N  N   . LYS A 1 352 ? -13.402 -17.189 -2.973  1.00 98.67 352 A 1 
ATOM   2826 C  CA  . LYS A 1 352 ? -14.521 -17.849 -2.301  1.00 98.41 352 A 1 
ATOM   2827 C  C   . LYS A 1 352 ? -14.618 -17.443 -0.836  1.00 98.58 352 A 1 
ATOM   2828 O  O   . LYS A 1 352 ? -15.700 -17.105 -0.345  1.00 98.34 352 A 1 
ATOM   2829 C  CB  . LYS A 1 352 ? -14.383 -19.375 -2.408  1.00 97.87 352 A 1 
ATOM   2830 C  CG  . LYS A 1 352 ? -15.502 -20.144 -1.721  1.00 88.66 352 A 1 
ATOM   2831 C  CD  . LYS A 1 352 ? -15.309 -21.641 -1.863  1.00 84.42 352 A 1 
ATOM   2832 C  CE  . LYS A 1 352 ? -16.427 -22.415 -1.164  1.00 71.66 352 A 1 
ATOM   2833 N  NZ  . LYS A 1 352 ? -16.251 -23.882 -1.297  1.00 65.47 352 A 1 
ATOM   2834 N  N   . GLU A 1 353 ? -13.493 -17.469 -0.136  1.00 98.71 353 A 1 
ATOM   2835 C  CA  . GLU A 1 353 ? -13.469 -17.115 1.280   1.00 98.78 353 A 1 
ATOM   2836 C  C   . GLU A 1 353 ? -13.804 -15.643 1.508   1.00 98.78 353 A 1 
ATOM   2837 O  O   . GLU A 1 353 ? -14.523 -15.303 2.452   1.00 98.50 353 A 1 
ATOM   2838 C  CB  . GLU A 1 353 ? -12.103 -17.440 1.886   1.00 98.60 353 A 1 
ATOM   2839 C  CG  . GLU A 1 353 ? -11.849 -18.928 2.068   1.00 97.74 353 A 1 
ATOM   2840 C  CD  . GLU A 1 353 ? -12.798 -19.545 3.071   1.00 97.71 353 A 1 
ATOM   2841 O  OE1 . GLU A 1 353 ? -12.791 -19.117 4.240   1.00 95.52 353 A 1 
ATOM   2842 O  OE2 . GLU A 1 353 ? -13.553 -20.464 2.686   1.00 95.33 353 A 1 
ATOM   2843 N  N   . PHE A 1 354 ? -13.306 -14.770 0.653   1.00 98.74 354 A 1 
ATOM   2844 C  CA  . PHE A 1 354 ? -13.583 -13.351 0.820   1.00 98.70 354 A 1 
ATOM   2845 C  C   . PHE A 1 354 ? -15.005 -12.973 0.412   1.00 98.78 354 A 1 
ATOM   2846 O  O   . PHE A 1 354 ? -15.568 -12.018 0.940   1.00 98.45 354 A 1 
ATOM   2847 C  CB  . PHE A 1 354 ? -12.552 -12.513 0.068   1.00 98.76 354 A 1 
ATOM   2848 C  CG  . PHE A 1 354 ? -11.292 -12.263 0.858   1.00 98.77 354 A 1 
ATOM   2849 C  CD1 . PHE A 1 354 ? -10.230 -13.142 0.792   1.00 98.49 354 A 1 
ATOM   2850 C  CD2 . PHE A 1 354 ? -11.211 -11.164 1.696   1.00 98.48 354 A 1 
ATOM   2851 C  CE1 . PHE A 1 354 ? -9.088  -12.933 1.545   1.00 98.21 354 A 1 
ATOM   2852 C  CE2 . PHE A 1 354 ? -10.066 -10.946 2.455   1.00 98.19 354 A 1 
ATOM   2853 C  CZ  . PHE A 1 354 ? -9.004  -11.824 2.385   1.00 98.37 354 A 1 
ATOM   2854 N  N   . GLU A 1 355 ? -15.598 -13.712 -0.516  1.00 98.67 355 A 1 
ATOM   2855 C  CA  . GLU A 1 355 ? -16.998 -13.495 -0.863  1.00 98.51 355 A 1 
ATOM   2856 C  C   . GLU A 1 355 ? -17.885 -13.869 0.319   1.00 98.54 355 A 1 
ATOM   2857 O  O   . GLU A 1 355 ? -18.869 -13.186 0.618   1.00 98.25 355 A 1 
ATOM   2858 C  CB  . GLU A 1 355 ? -17.389 -14.305 -2.100  1.00 98.25 355 A 1 
ATOM   2859 C  CG  . GLU A 1 355 ? -16.845 -13.732 -3.400  1.00 95.15 355 A 1 
ATOM   2860 C  CD  . GLU A 1 355 ? -17.339 -14.469 -4.621  1.00 93.60 355 A 1 
ATOM   2861 O  OE1 . GLU A 1 355 ? -17.539 -15.703 -4.539  1.00 88.29 355 A 1 
ATOM   2862 O  OE2 . GLU A 1 355 ? -17.536 -13.819 -5.659  1.00 88.12 355 A 1 
ATOM   2863 N  N   . ILE A 1 356 ? -17.531 -14.941 0.995   1.00 98.59 356 A 1 
ATOM   2864 C  CA  . ILE A 1 356 ? -18.244 -15.354 2.197   1.00 98.45 356 A 1 
ATOM   2865 C  C   . ILE A 1 356 ? -18.106 -14.296 3.284   1.00 98.58 356 A 1 
ATOM   2866 O  O   . ILE A 1 356 ? -19.076 -13.942 3.948   1.00 98.30 356 A 1 
ATOM   2867 C  CB  . ILE A 1 356 ? -17.728 -16.716 2.713   1.00 98.26 356 A 1 
ATOM   2868 C  CG1 . ILE A 1 356 ? -18.105 -17.823 1.729   1.00 97.27 356 A 1 
ATOM   2869 C  CG2 . ILE A 1 356 ? -18.293 -17.016 4.102   1.00 97.27 356 A 1 
ATOM   2870 C  CD1 . ILE A 1 356 ? -17.508 -19.180 2.064   1.00 95.16 356 A 1 
ATOM   2871 N  N   . LEU A 1 357 ? -16.895 -13.775 3.444   1.00 98.44 357 A 1 
ATOM   2872 C  CA  . LEU A 1 357 ? -16.634 -12.733 4.434   1.00 98.52 357 A 1 
ATOM   2873 C  C   . LEU A 1 357 ? -17.451 -11.476 4.147   1.00 98.58 357 A 1 
ATOM   2874 O  O   . LEU A 1 357 ? -18.055 -10.896 5.050   1.00 98.35 357 A 1 
ATOM   2875 C  CB  . LEU A 1 357 ? -15.140 -12.385 4.472   1.00 98.46 357 A 1 
ATOM   2876 C  CG  . LEU A 1 357 ? -14.746 -11.256 5.421   1.00 98.19 357 A 1 
ATOM   2877 C  CD1 . LEU A 1 357 ? -15.094 -11.621 6.860   1.00 97.72 357 A 1 
ATOM   2878 C  CD2 . LEU A 1 357 ? -13.251 -10.957 5.301   1.00 97.64 357 A 1 
ATOM   2879 N  N   . ALA A 1 358 ? -17.465 -11.051 2.890   1.00 98.41 358 A 1 
ATOM   2880 C  CA  . ALA A 1 358 ? -18.221 -9.865  2.494   1.00 98.12 358 A 1 
ATOM   2881 C  C   . ALA A 1 358 ? -19.711 -10.043 2.769   1.00 98.21 358 A 1 
ATOM   2882 O  O   . ALA A 1 358 ? -20.372 -9.133  3.260   1.00 97.89 358 A 1 
ATOM   2883 C  CB  . ALA A 1 358 ? -17.983 -9.559  1.014   1.00 97.70 358 A 1 
ATOM   2884 N  N   . ALA A 1 359 ? -20.236 -11.214 2.456   1.00 98.48 359 A 1 
ATOM   2885 C  CA  . ALA A 1 359 ? -21.641 -11.511 2.694   1.00 98.46 359 A 1 
ATOM   2886 C  C   . ALA A 1 359 ? -21.956 -11.502 4.187   1.00 98.46 359 A 1 
ATOM   2887 O  O   . ALA A 1 359 ? -23.011 -11.018 4.604   1.00 98.08 359 A 1 
ATOM   2888 C  CB  . ALA A 1 359 ? -22.005 -12.864 2.086   1.00 98.23 359 A 1 
ATOM   2889 N  N   . ARG A 1 360 ? -21.050 -12.030 4.996   1.00 98.37 360 A 1 
ATOM   2890 C  CA  . ARG A 1 360 ? -21.226 -12.040 6.445   1.00 98.38 360 A 1 
ATOM   2891 C  C   . ARG A 1 360 ? -21.232 -10.630 7.018   1.00 98.34 360 A 1 
ATOM   2892 O  O   . ARG A 1 360 ? -22.064 -10.299 7.858   1.00 98.11 360 A 1 
ATOM   2893 C  CB  . ARG A 1 360 ? -20.135 -12.877 7.114   1.00 97.96 360 A 1 
ATOM   2894 C  CG  . ARG A 1 360 ? -20.257 -14.380 6.889   1.00 93.32 360 A 1 
ATOM   2895 C  CD  . ARG A 1 360 ? -19.065 -15.108 7.501   1.00 92.17 360 A 1 
ATOM   2896 N  NE  . ARG A 1 360 ? -18.944 -14.854 8.927   1.00 88.31 360 A 1 
ATOM   2897 C  CZ  . ARG A 1 360 ? -17.801 -14.876 9.613   1.00 86.26 360 A 1 
ATOM   2898 N  NH1 . ARG A 1 360 ? -16.662 -15.143 9.002   1.00 80.63 360 A 1 
ATOM   2899 N  NH2 . ARG A 1 360 ? -17.800 -14.623 10.921  1.00 79.06 360 A 1 
ATOM   2900 N  N   . MET A 1 361 ? -20.311 -9.790  6.555   1.00 98.25 361 A 1 
ATOM   2901 C  CA  . MET A 1 361 ? -20.221 -8.420  7.050   1.00 97.98 361 A 1 
ATOM   2902 C  C   . MET A 1 361 ? -21.466 -7.606  6.693   1.00 98.04 361 A 1 
ATOM   2903 O  O   . MET A 1 361 ? -21.844 -6.696  7.415   1.00 97.48 361 A 1 
ATOM   2904 C  CB  . MET A 1 361 ? -18.971 -7.723  6.510   1.00 97.29 361 A 1 
ATOM   2905 C  CG  . MET A 1 361 ? -17.673 -8.272  7.082   1.00 95.03 361 A 1 
ATOM   2906 S  SD  . MET A 1 361 ? -16.231 -7.243  6.735   1.00 94.35 361 A 1 
ATOM   2907 C  CE  . MET A 1 361 ? -16.153 -7.324  4.954   1.00 89.03 361 A 1 
ATOM   2908 N  N   . ASP A 1 362 ? -22.086 -7.956  5.579   1.00 97.92 362 A 1 
ATOM   2909 C  CA  . ASP A 1 362 ? -23.302 -7.264  5.151   1.00 97.70 362 A 1 
ATOM   2910 C  C   . ASP A 1 362 ? -24.455 -7.510  6.112   1.00 97.77 362 A 1 
ATOM   2911 O  O   . ASP A 1 362 ? -25.395 -6.713  6.189   1.00 96.87 362 A 1 
ATOM   2912 C  CB  . ASP A 1 362 ? -23.690 -7.719  3.735   1.00 97.19 362 A 1 
ATOM   2913 C  CG  . ASP A 1 362 ? -24.790 -6.872  3.137   1.00 91.81 362 A 1 
ATOM   2914 O  OD1 . ASP A 1 362 ? -24.606 -5.647  3.003   1.00 86.98 362 A 1 
ATOM   2915 O  OD2 . ASP A 1 362 ? -25.852 -7.436  2.788   1.00 85.45 362 A 1 
ATOM   2916 N  N   . LYS A 1 363 ? -24.375 -8.602  6.861   1.00 98.02 363 A 1 
ATOM   2917 C  CA  . LYS A 1 363 ? -25.438 -8.981  7.794   1.00 97.92 363 A 1 
ATOM   2918 C  C   . LYS A 1 363 ? -25.004 -8.892  9.255   1.00 98.00 363 A 1 
ATOM   2919 O  O   . LYS A 1 363 ? -25.827 -9.074  10.162  1.00 97.09 363 A 1 
ATOM   2920 C  CB  . LYS A 1 363 ? -25.920 -10.398 7.489   1.00 97.25 363 A 1 
ATOM   2921 C  CG  . LYS A 1 363 ? -26.459 -10.601 6.085   1.00 92.59 363 A 1 
ATOM   2922 C  CD  . LYS A 1 363 ? -26.877 -12.038 5.860   1.00 85.69 363 A 1 
ATOM   2923 C  CE  . LYS A 1 363 ? -27.409 -12.243 4.456   1.00 77.26 363 A 1 
ATOM   2924 N  NZ  . LYS A 1 363 ? -27.821 -13.652 4.216   1.00 67.86 363 A 1 
ATOM   2925 N  N   . ASP A 1 364 ? -23.738 -8.619  9.482   1.00 97.75 364 A 1 
ATOM   2926 C  CA  . ASP A 1 364 ? -23.178 -8.597  10.835  1.00 97.70 364 A 1 
ATOM   2927 C  C   . ASP A 1 364 ? -22.401 -7.302  11.042  1.00 97.81 364 A 1 
ATOM   2928 O  O   . ASP A 1 364 ? -21.236 -7.193  10.660  1.00 97.58 364 A 1 
ATOM   2929 C  CB  . ASP A 1 364 ? -22.272 -9.813  11.035  1.00 97.44 364 A 1 
ATOM   2930 C  CG  . ASP A 1 364 ? -21.791 -9.957  12.471  1.00 97.02 364 A 1 
ATOM   2931 O  OD1 . ASP A 1 364 ? -21.831 -8.972  13.235  1.00 95.45 364 A 1 
ATOM   2932 O  OD2 . ASP A 1 364 ? -21.353 -11.070 12.828  1.00 94.74 364 A 1 
ATOM   2933 N  N   . LEU A 1 365 ? -23.051 -6.317  11.669  1.00 97.29 365 A 1 
ATOM   2934 C  CA  . LEU A 1 365 ? -22.444 -5.008  11.871  1.00 96.82 365 A 1 
ATOM   2935 C  C   . LEU A 1 365 ? -21.178 -5.073  12.731  1.00 96.73 365 A 1 
ATOM   2936 O  O   . LEU A 1 365 ? -20.221 -4.342  12.485  1.00 96.48 365 A 1 
ATOM   2937 C  CB  . LEU A 1 365 ? -23.447 -4.039  12.502  1.00 96.34 365 A 1 
ATOM   2938 C  CG  . LEU A 1 365 ? -22.966 -2.608  12.716  1.00 92.72 365 A 1 
ATOM   2939 C  CD1 . LEU A 1 365 ? -22.517 -2.000  11.398  1.00 90.12 365 A 1 
ATOM   2940 C  CD2 . LEU A 1 365 ? -24.071 -1.774  13.351  1.00 90.10 365 A 1 
ATOM   2941 N  N   . GLN A 1 366 ? -21.198 -5.938  13.751  1.00 96.98 366 A 1 
ATOM   2942 C  CA  . GLN A 1 366 ? -20.029 -6.060  14.612  1.00 96.34 366 A 1 
ATOM   2943 C  C   . GLN A 1 366 ? -18.823 -6.594  13.844  1.00 96.55 366 A 1 
ATOM   2944 O  O   . GLN A 1 366 ? -17.693 -6.172  14.078  1.00 96.07 366 A 1 
ATOM   2945 C  CB  . GLN A 1 366 ? -20.337 -6.957  15.809  1.00 95.84 366 A 1 
ATOM   2946 C  CG  . GLN A 1 366 ? -21.296 -6.336  16.808  1.00 84.10 366 A 1 
ATOM   2947 C  CD  . GLN A 1 366 ? -21.416 -7.154  18.084  1.00 76.68 366 A 1 
ATOM   2948 O  OE1 . GLN A 1 366 ? -21.450 -8.385  18.032  1.00 69.27 366 A 1 
ATOM   2949 N  NE2 . GLN A 1 366 ? -21.480 -6.471  19.211  1.00 67.14 366 A 1 
ATOM   2950 N  N   . LEU A 1 367 ? -19.078 -7.513  12.927  1.00 96.98 367 A 1 
ATOM   2951 C  CA  . LEU A 1 367 ? -18.009 -8.049  12.087  1.00 97.17 367 A 1 
ATOM   2952 C  C   . LEU A 1 367 ? -17.493 -6.974  11.137  1.00 97.27 367 A 1 
ATOM   2953 O  O   . LEU A 1 367 ? -16.288 -6.844  10.927  1.00 97.19 367 A 1 
ATOM   2954 C  CB  . LEU A 1 367 ? -18.498 -9.263  11.294  1.00 97.21 367 A 1 
ATOM   2955 C  CG  . LEU A 1 367 ? -17.466 -9.935  10.381  1.00 96.66 367 A 1 
ATOM   2956 C  CD1 . LEU A 1 367 ? -16.283 -10.428 11.193  1.00 96.16 367 A 1 
ATOM   2957 C  CD2 . LEU A 1 367 ? -18.113 -11.088 9.630   1.00 96.09 367 A 1 
ATOM   2958 N  N   . PHE A 1 368 ? -18.407 -6.202  10.563  1.00 97.17 368 A 1 
ATOM   2959 C  CA  . PHE A 1 368 ? -18.004 -5.104  9.692   1.00 96.79 368 A 1 
ATOM   2960 C  C   . PHE A 1 368 ? -17.188 -4.066  10.454  1.00 96.56 368 A 1 
ATOM   2961 O  O   . PHE A 1 368 ? -16.193 -3.553  9.946   1.00 96.50 368 A 1 
ATOM   2962 C  CB  . PHE A 1 368 ? -19.213 -4.422  9.046   1.00 96.23 368 A 1 
ATOM   2963 C  CG  . PHE A 1 368 ? -18.841 -3.232  8.197   1.00 95.73 368 A 1 
ATOM   2964 C  CD1 . PHE A 1 368 ? -18.387 -3.410  6.895   1.00 94.87 368 A 1 
ATOM   2965 C  CD2 . PHE A 1 368 ? -18.905 -1.946  8.711   1.00 94.84 368 A 1 
ATOM   2966 C  CE1 . PHE A 1 368 ? -18.012 -2.328  6.121   1.00 93.63 368 A 1 
ATOM   2967 C  CE2 . PHE A 1 368 ? -18.531 -0.852  7.938   1.00 93.71 368 A 1 
ATOM   2968 C  CZ  . PHE A 1 368 ? -18.081 -1.047  6.641   1.00 93.52 368 A 1 
ATOM   2969 N  N   . ASN A 1 369 ? -17.623 -3.753  11.679  1.00 96.09 369 A 1 
ATOM   2970 C  CA  . ASN A 1 369 ? -16.902 -2.789  12.500  1.00 95.31 369 A 1 
ATOM   2971 C  C   . ASN A 1 369 ? -15.486 -3.268  12.801  1.00 95.19 369 A 1 
ATOM   2972 O  O   . ASN A 1 369 ? -14.566 -2.461  12.923  1.00 94.99 369 A 1 
ATOM   2973 C  CB  . ASN A 1 369 ? -17.656 -2.516  13.808  1.00 94.91 369 A 1 
ATOM   2974 C  CG  . ASN A 1 369 ? -18.879 -1.646  13.607  1.00 91.76 369 A 1 
ATOM   2975 O  OD1 . ASN A 1 369 ? -18.993 -0.941  12.606  1.00 87.47 369 A 1 
ATOM   2976 N  ND2 . ASN A 1 369 ? -19.791 -1.676  14.564  1.00 86.59 369 A 1 
ATOM   2977 N  N   . LYS A 1 370 ? -15.332 -4.571  12.917  1.00 96.18 370 A 1 
ATOM   2978 C  CA  . LYS A 1 370 ? -14.011 -5.151  13.135  1.00 95.93 370 A 1 
ATOM   2979 C  C   . LYS A 1 370 ? -13.127 -4.901  11.909  1.00 96.22 370 A 1 
ATOM   2980 O  O   . LYS A 1 370 ? -11.981 -4.474  12.037  1.00 96.04 370 A 1 
ATOM   2981 C  CB  . LYS A 1 370 ? -14.140 -6.658  13.397  1.00 95.00 370 A 1 
ATOM   2982 C  CG  . LYS A 1 370 ? -12.849 -7.303  13.876  1.00 86.77 370 A 1 
ATOM   2983 C  CD  . LYS A 1 370 ? -13.032 -8.803  14.054  1.00 85.13 370 A 1 
ATOM   2984 C  CE  . LYS A 1 370 ? -14.067 -9.133  15.109  1.00 77.21 370 A 1 
ATOM   2985 N  NZ  . LYS A 1 370 ? -14.214 -10.596 15.305  1.00 71.85 370 A 1 
ATOM   2986 N  N   . TYR A 1 371 ? -13.687 -5.154  10.724  1.00 96.52 371 A 1 
ATOM   2987 C  CA  . TYR A 1 371 ? -12.992 -4.859  9.480   1.00 96.60 371 A 1 
ATOM   2988 C  C   . TYR A 1 371 ? -12.671 -3.375  9.377   1.00 96.60 371 A 1 
ATOM   2989 O  O   . TYR A 1 371 ? -11.569 -2.987  8.985   1.00 96.55 371 A 1 
ATOM   2990 C  CB  . TYR A 1 371 ? -13.842 -5.302  8.278   1.00 96.82 371 A 1 
ATOM   2991 C  CG  . TYR A 1 371 ? -13.488 -4.588  6.987   1.00 96.90 371 A 1 
ATOM   2992 C  CD1 . TYR A 1 371 ? -12.420 -4.999  6.208   1.00 96.56 371 A 1 
ATOM   2993 C  CD2 . TYR A 1 371 ? -14.230 -3.483  6.552   1.00 96.67 371 A 1 
ATOM   2994 C  CE1 . TYR A 1 371 ? -12.095 -4.338  5.032   1.00 96.20 371 A 1 
ATOM   2995 C  CE2 . TYR A 1 371 ? -13.909 -2.818  5.387   1.00 96.26 371 A 1 
ATOM   2996 C  CZ  . TYR A 1 371 ? -12.843 -3.245  4.625   1.00 96.44 371 A 1 
ATOM   2997 O  OH  . TYR A 1 371 ? -12.526 -2.579  3.470   1.00 95.65 371 A 1 
ATOM   2998 N  N   . HIS A 1 372 ? -13.648 -2.545  9.738   1.00 95.92 372 A 1 
ATOM   2999 C  CA  . HIS A 1 372 ? -13.492 -1.095  9.654   1.00 95.11 372 A 1 
ATOM   3000 C  C   . HIS A 1 372 ? -12.366 -0.610  10.566  1.00 95.07 372 A 1 
ATOM   3001 O  O   . HIS A 1 372 ? -11.611 0.301   10.215  1.00 94.52 372 A 1 
ATOM   3002 C  CB  . HIS A 1 372 ? -14.809 -0.412  10.037  1.00 93.96 372 A 1 
ATOM   3003 C  CG  . HIS A 1 372 ? -14.860 1.039   9.686   1.00 91.66 372 A 1 
ATOM   3004 N  ND1 . HIS A 1 372 ? -15.354 1.998   10.550  1.00 82.50 372 A 1 
ATOM   3005 C  CD2 . HIS A 1 372 ? -14.496 1.704   8.570   1.00 81.99 372 A 1 
ATOM   3006 C  CE1 . HIS A 1 372 ? -15.296 3.192   9.979   1.00 82.57 372 A 1 
ATOM   3007 N  NE2 . HIS A 1 372 ? -14.777 3.038   8.777   1.00 84.46 372 A 1 
ATOM   3008 N  N   . LEU A 1 373 ? -12.267 -1.210  11.739  1.00 95.44 373 A 1 
ATOM   3009 C  CA  . LEU A 1 373 ? -11.197 -0.879  12.675  1.00 95.12 373 A 1 
ATOM   3010 C  C   . LEU A 1 373 ? -9.828  -1.210  12.068  1.00 95.37 373 A 1 
ATOM   3011 O  O   . LEU A 1 373 ? -8.912  -0.388  12.107  1.00 94.80 373 A 1 
ATOM   3012 C  CB  . LEU A 1 373 ? -11.391 -1.641  13.987  1.00 94.22 373 A 1 
ATOM   3013 C  CG  . LEU A 1 373 ? -10.362 -1.383  15.093  1.00 87.82 373 A 1 
ATOM   3014 C  CD1 . LEU A 1 373 ? -10.479 0.048   15.589  1.00 85.10 373 A 1 
ATOM   3015 C  CD2 . LEU A 1 373 ? -10.561 -2.370  16.231  1.00 84.53 373 A 1 
ATOM   3016 N  N   . HIS A 1 374 ? -9.710  -2.398  11.498  1.00 96.26 374 A 1 
ATOM   3017 C  CA  . HIS A 1 374 ? -8.449  -2.816  10.893  1.00 96.38 374 A 1 
ATOM   3018 C  C   . HIS A 1 374 ? -8.148  -2.038  9.611   1.00 96.25 374 A 1 
ATOM   3019 O  O   . HIS A 1 374 ? -6.991  -1.802  9.276   1.00 95.76 374 A 1 
ATOM   3020 C  CB  . HIS A 1 374 ? -8.474  -4.318  10.610  1.00 96.51 374 A 1 
ATOM   3021 C  CG  . HIS A 1 374 ? -8.612  -5.160  11.842  1.00 96.57 374 A 1 
ATOM   3022 N  ND1 . HIS A 1 374 ? -7.937  -4.896  13.015  1.00 93.42 374 A 1 
ATOM   3023 C  CD2 . HIS A 1 374 ? -9.333  -6.281  12.084  1.00 93.85 374 A 1 
ATOM   3024 C  CE1 . HIS A 1 374 ? -8.241  -5.796  13.921  1.00 94.48 374 A 1 
ATOM   3025 N  NE2 . HIS A 1 374 ? -9.084  -6.652  13.384  1.00 94.60 374 A 1 
ATOM   3026 N  N   . PHE A 1 375 ? -9.203  -1.650  8.901   1.00 95.94 375 A 1 
ATOM   3027 C  CA  . PHE A 1 375 ? -9.081  -0.802  7.717   1.00 95.56 375 A 1 
ATOM   3028 C  C   . PHE A 1 375 ? -8.264  0.440   8.070   1.00 95.07 375 A 1 
ATOM   3029 O  O   . PHE A 1 375 ? -7.481  0.938   7.263   1.00 94.09 375 A 1 
ATOM   3030 C  CB  . PHE A 1 375 ? -10.480 -0.411  7.225   1.00 95.32 375 A 1 
ATOM   3031 C  CG  . PHE A 1 375 ? -10.500 0.586   6.091   1.00 95.53 375 A 1 
ATOM   3032 C  CD1 . PHE A 1 375 ? -10.426 0.168   4.773   1.00 94.98 375 A 1 
ATOM   3033 C  CD2 . PHE A 1 375 ? -10.637 1.940   6.352   1.00 95.11 375 A 1 
ATOM   3034 C  CE1 . PHE A 1 375 ? -10.471 1.081   3.730   1.00 94.23 375 A 1 
ATOM   3035 C  CE2 . PHE A 1 375 ? -10.680 2.867   5.312   1.00 94.36 375 A 1 
ATOM   3036 C  CZ  . PHE A 1 375 ? -10.596 2.436   4.003   1.00 94.48 375 A 1 
ATOM   3037 N  N   . ARG A 1 376 ? -8.451  0.911   9.305   1.00 94.12 376 A 1 
ATOM   3038 C  CA  . ARG A 1 376 ? -7.788  2.104   9.810   1.00 93.30 376 A 1 
ATOM   3039 C  C   . ARG A 1 376 ? -6.533  1.782   10.627  1.00 93.43 376 A 1 
ATOM   3040 O  O   . ARG A 1 376 ? -6.025  2.627   11.360  1.00 91.53 376 A 1 
ATOM   3041 C  CB  . ARG A 1 376 ? -8.772  2.909   10.661  1.00 90.80 376 A 1 
ATOM   3042 C  CG  . ARG A 1 376 ? -10.011 3.370   9.921   1.00 83.30 376 A 1 
ATOM   3043 C  CD  . ARG A 1 376 ? -11.020 4.014   10.858  1.00 80.05 376 A 1 
ATOM   3044 N  NE  . ARG A 1 376 ? -12.081 4.698   10.124  1.00 74.17 376 A 1 
ATOM   3045 C  CZ  . ARG A 1 376 ? -13.054 5.393   10.693  1.00 69.88 376 A 1 
ATOM   3046 N  NH1 . ARG A 1 376 ? -13.115 5.492   12.008  1.00 64.17 376 A 1 
ATOM   3047 N  NH2 . ARG A 1 376 ? -13.967 5.981   9.946   1.00 61.17 376 A 1 
ATOM   3048 N  N   . ALA A 1 377 ? -6.054  0.555   10.515  1.00 94.47 377 A 1 
ATOM   3049 C  CA  . ALA A 1 377 ? -4.883  0.099   11.264  1.00 94.32 377 A 1 
ATOM   3050 C  C   . ALA A 1 377 ? -5.069  0.262   12.769  1.00 94.29 377 A 1 
ATOM   3051 O  O   . ALA A 1 377 ? -4.119  0.492   13.512  1.00 91.86 377 A 1 
ATOM   3052 C  CB  . ALA A 1 377 ? -3.626  0.828   10.797  1.00 93.79 377 A 1 
ATOM   3053 N  N   . ASP A 1 378 ? -6.318  0.144   13.210  1.00 92.12 378 A 1 
ATOM   3054 C  CA  . ASP A 1 378 ? -6.672  0.218   14.626  1.00 90.99 378 A 1 
ATOM   3055 C  C   . ASP A 1 378 ? -6.213  1.513   15.295  1.00 89.56 378 A 1 
ATOM   3056 O  O   . ASP A 1 378 ? -5.926  1.542   16.490  1.00 85.63 378 A 1 
ATOM   3057 C  CB  . ASP A 1 378 ? -6.098  -0.983  15.380  1.00 90.39 378 A 1 
ATOM   3058 C  CG  . ASP A 1 378 ? -6.616  -2.300  14.834  1.00 89.17 378 A 1 
ATOM   3059 O  OD1 . ASP A 1 378 ? -7.456  -2.922  15.505  1.00 83.62 378 A 1 
ATOM   3060 O  OD2 . ASP A 1 378 ? -6.176  -2.707  13.747  1.00 85.09 378 A 1 
ATOM   3061 N  N   . THR A 1 379 ? -6.163  2.583   14.517  1.00 89.96 379 A 1 
ATOM   3062 C  CA  . THR A 1 379 ? -5.703  3.869   15.036  1.00 87.72 379 A 1 
ATOM   3063 C  C   . THR A 1 379 ? -6.794  4.531   15.873  1.00 84.49 379 A 1 
ATOM   3064 O  O   . THR A 1 379 ? -7.881  4.819   15.368  1.00 79.70 379 A 1 
ATOM   3065 C  CB  . THR A 1 379 ? -5.302  4.813   13.900  1.00 87.26 379 A 1 
ATOM   3066 O  OG1 . THR A 1 379 ? -4.330  4.171   13.081  1.00 82.46 379 A 1 
ATOM   3067 C  CG2 . THR A 1 379 ? -4.705  6.101   14.468  1.00 82.69 379 A 1 
ATOM   3068 N  N   . PRO A 1 380 ? -6.530  4.797   17.154  1.00 78.11 380 A 1 
ATOM   3069 C  CA  . PRO A 1 380 ? -7.513  5.439   18.016  1.00 74.25 380 A 1 
ATOM   3070 C  C   . PRO A 1 380 ? -7.918  6.813   17.508  1.00 72.97 380 A 1 
ATOM   3071 O  O   . PRO A 1 380 ? -7.057  7.631   17.171  1.00 66.40 380 A 1 
ATOM   3072 C  CB  . PRO A 1 380 ? -6.791  5.549   19.360  1.00 70.15 380 A 1 
ATOM   3073 C  CG  . PRO A 1 380 ? -5.769  4.468   19.323  1.00 69.20 380 A 1 
ATOM   3074 C  CD  . PRO A 1 380 ? -5.308  4.443   17.896  1.00 71.53 380 A 1 
ATOM   3075 N  N   . GLY A 1 381 ? -9.237  7.062   17.438  1.00 71.58 381 A 1 
ATOM   3076 C  CA  . GLY A 1 381 ? -9.731  8.373   17.043  1.00 68.67 381 A 1 
ATOM   3077 C  C   . GLY A 1 381 ? -9.722  8.665   15.553  1.00 66.97 381 A 1 
ATOM   3078 O  O   . GLY A 1 381 ? -10.028 9.778   15.142  1.00 61.91 381 A 1 
ATOM   3079 N  N   . PHE A 1 382 ? -9.385  7.674   14.749  1.00 64.08 382 A 1 
ATOM   3080 C  CA  . PHE A 1 382 ? -9.375  7.844   13.296  1.00 60.80 382 A 1 
ATOM   3081 C  C   . PHE A 1 382 ? -10.766 8.226   12.791  1.00 58.43 382 A 1 
ATOM   3082 O  O   . PHE A 1 382 ? -11.758 7.618   13.177  1.00 53.83 382 A 1 
ATOM   3083 C  CB  . PHE A 1 382 ? -8.910  6.551   12.618  1.00 57.47 382 A 1 
ATOM   3084 C  CG  . PHE A 1 382 ? -8.782  6.661   11.129  1.00 56.14 382 A 1 
ATOM   3085 C  CD1 . PHE A 1 382 ? -7.551  6.901   10.547  1.00 53.10 382 A 1 
ATOM   3086 C  CD2 . PHE A 1 382 ? -9.883  6.508   10.306  1.00 52.89 382 A 1 
ATOM   3087 C  CE1 . PHE A 1 382 ? -7.416  6.988   9.172   1.00 50.03 382 A 1 
ATOM   3088 C  CE2 . PHE A 1 382 ? -9.764  6.604   8.928   1.00 50.63 382 A 1 
ATOM   3089 C  CZ  . PHE A 1 382 ? -8.529  6.842   8.357   1.00 50.30 382 A 1 
ATOM   3090 N  N   . THR A 1 383 ? -10.831 9.239   11.946  1.00 52.95 383 A 1 
ATOM   3091 C  CA  . THR A 1 383 ? -12.097 9.699   11.390  1.00 50.96 383 A 1 
ATOM   3092 C  C   . THR A 1 383 ? -12.130 9.508   9.883   1.00 47.45 383 A 1 
ATOM   3093 O  O   . THR A 1 383 ? -13.215 9.349   9.309   1.00 43.37 383 A 1 
ATOM   3094 C  CB  . THR A 1 383 ? -12.345 11.190  11.703  1.00 46.58 383 A 1 
ATOM   3095 O  OG1 . THR A 1 383 ? -11.251 11.956  11.219  1.00 44.51 383 A 1 
ATOM   3096 C  CG2 . THR A 1 383 ? -12.468 11.402  13.205  1.00 42.99 383 A 1 
ATOM   3097 O  OXT . THR A 1 383 ? -11.072 9.498   9.265   1.00 43.13 383 A 1 
HETATM 3098 CO CO  . CO  B 2 .   ? 1.403   6.473   -0.986  1.00 96.91 1   B 1 
HETATM 3099 CO CO  . CO  C 3 .   ? 0.589   6.137   -4.389  1.00 96.74 1   C 1 
HETATM 3100 C  C1  . NAG D 4 .   ? 19.063  10.752  1.743   1.00 96.11 1   D 1 
HETATM 3101 C  C2  . NAG D 4 .   ? 18.239  11.965  2.073   1.00 96.14 1   D 1 
HETATM 3102 C  C3  . NAG D 4 .   ? 19.137  13.042  2.644   1.00 95.43 1   D 1 
HETATM 3103 C  C4  . NAG D 4 .   ? 19.987  12.486  3.787   1.00 95.21 1   D 1 
HETATM 3104 C  C5  . NAG D 4 .   ? 20.722  11.234  3.334   1.00 95.63 1   D 1 
HETATM 3105 C  C6  . NAG D 4 .   ? 21.501  10.574  4.451   1.00 92.77 1   D 1 
HETATM 3106 C  C7  . NAG D 4 .   ? 16.268  12.200  0.657   1.00 95.00 1   D 1 
HETATM 3107 C  C8  . NAG D 4 .   ? 15.654  12.883  -0.517  1.00 93.44 1   D 1 
HETATM 3108 N  N2  . NAG D 4 .   ? 17.537  12.505  0.931   1.00 94.78 1   D 1 
HETATM 3109 O  O3  . NAG D 4 .   ? 18.336  14.111  3.108   1.00 94.06 1   D 1 
HETATM 3110 O  O4  . NAG D 4 .   ? 20.956  13.447  4.166   1.00 94.68 1   D 1 
HETATM 3111 O  O5  . NAG D 4 .   ? 19.766  10.292  2.858   1.00 96.01 1   D 1 
HETATM 3112 O  O6  . NAG D 4 .   ? 20.666  10.275  5.543   1.00 89.03 1   D 1 
HETATM 3113 O  O7  . NAG D 4 .   ? 15.633  11.410  1.322   1.00 93.44 1   D 1 
HETATM 3114 C  C1  . NAG D 4 .   ? 20.731  14.015  5.423   1.00 93.42 2   D 1 
HETATM 3115 C  C2  . NAG D 4 .   ? 22.022  14.658  5.897   1.00 92.34 2   D 1 
HETATM 3116 C  C3  . NAG D 4 .   ? 21.798  15.392  7.200   1.00 90.10 2   D 1 
HETATM 3117 C  C4  . NAG D 4 .   ? 20.609  16.312  7.106   1.00 90.68 2   D 1 
HETATM 3118 C  C5  . NAG D 4 .   ? 19.418  15.553  6.565   1.00 90.36 2   D 1 
HETATM 3119 C  C6  . NAG D 4 .   ? 18.210  16.434  6.361   1.00 87.70 2   D 1 
HETATM 3120 C  C7  . NAG D 4 .   ? 24.034  13.442  5.197   1.00 90.93 2   D 1 
HETATM 3121 C  C8  . NAG D 4 .   ? 24.977  12.306  5.494   1.00 86.41 2   D 1 
HETATM 3122 N  N2  . NAG D 4 .   ? 23.049  13.633  6.066   1.00 90.49 2   D 1 
HETATM 3123 O  O3  . NAG D 4 .   ? 22.952  16.131  7.529   1.00 88.90 2   D 1 
HETATM 3124 O  O4  . NAG D 4 .   ? 20.312  16.778  8.406   1.00 89.19 2   D 1 
HETATM 3125 O  O5  . NAG D 4 .   ? 19.725  14.980  5.328   1.00 92.35 2   D 1 
HETATM 3126 O  O6  . NAG D 4 .   ? 18.484  17.419  5.399   1.00 83.92 2   D 1 
HETATM 3127 O  O7  . NAG D 4 .   ? 24.170  14.118  4.201   1.00 86.85 2   D 1 
HETATM 3128 C  C1  . MAN D 4 .   ? 20.296  18.106  8.579   1.00 86.77 3   D 1 
HETATM 3129 C  C2  . MAN D 4 .   ? 19.507  18.421  9.836   1.00 83.66 3   D 1 
HETATM 3130 C  C3  . MAN D 4 .   ? 19.396  19.924  9.953   1.00 78.01 3   D 1 
HETATM 3131 C  C4  . MAN D 4 .   ? 20.774  20.553  9.913   1.00 77.22 3   D 1 
HETATM 3132 C  C5  . MAN D 4 .   ? 21.503  20.117  8.658   1.00 78.16 3   D 1 
HETATM 3133 C  C6  . MAN D 4 .   ? 22.932  20.616  8.596   1.00 72.32 3   D 1 
HETATM 3134 O  O2  . MAN D 4 .   ? 20.144  17.950  11.030  1.00 81.66 3   D 1 
HETATM 3135 O  O3  . MAN D 4 .   ? 18.749  20.264  11.139  1.00 75.65 3   D 1 
HETATM 3136 O  O4  . MAN D 4 .   ? 20.651  21.950  9.890   1.00 72.58 3   D 1 
HETATM 3137 O  O5  . MAN D 4 .   ? 21.571  18.690  8.623   1.00 84.16 3   D 1 
HETATM 3138 O  O6  . MAN D 4 .   ? 23.648  20.103  9.676   1.00 67.46 3   D 1 
HETATM 3139 C  C1  . MAN D 4 .   ? 20.225  16.601  11.245  1.00 79.70 4   D 1 
HETATM 3140 C  C2  . MAN D 4 .   ? 19.893  16.208  12.689  1.00 74.45 4   D 1 
HETATM 3141 C  C3  . MAN D 4 .   ? 20.982  16.699  13.649  1.00 68.85 4   D 1 
HETATM 3142 C  C4  . MAN D 4 .   ? 22.359  16.287  13.160  1.00 68.99 4   D 1 
HETATM 3143 C  C5  . MAN D 4 .   ? 22.532  16.834  11.759  1.00 72.39 4   D 1 
HETATM 3144 C  C6  . MAN D 4 .   ? 23.912  16.617  11.204  1.00 64.45 4   D 1 
HETATM 3145 O  O2  . MAN D 4 .   ? 19.841  14.825  12.838  1.00 73.43 4   D 1 
HETATM 3146 O  O3  . MAN D 4 .   ? 20.727  16.173  14.950  1.00 62.28 4   D 1 
HETATM 3147 O  O4  . MAN D 4 .   ? 23.349  16.805  14.020  1.00 57.01 4   D 1 
HETATM 3148 O  O5  . MAN D 4 .   ? 21.544  16.213  10.914  1.00 75.74 4   D 1 
HETATM 3149 O  O6  . MAN D 4 .   ? 24.082  15.327  10.672  1.00 63.13 4   D 1 
HETATM 3150 C  C1  . MAN D 4 .   ? 18.505  14.432  12.667  1.00 71.90 5   D 1 
HETATM 3151 C  C2  . MAN D 4 .   ? 18.127  13.460  13.774  1.00 68.29 5   D 1 
HETATM 3152 C  C3  . MAN D 4 .   ? 18.929  12.158  13.609  1.00 73.08 5   D 1 
HETATM 3153 C  C4  . MAN D 4 .   ? 18.790  11.601  12.178  1.00 68.38 5   D 1 
HETATM 3154 C  C5  . MAN D 4 .   ? 19.172  12.668  11.168  1.00 73.92 5   D 1 
HETATM 3155 C  C6  . MAN D 4 .   ? 18.964  12.218  9.739   1.00 65.05 5   D 1 
HETATM 3156 O  O2  . MAN D 4 .   ? 16.750  13.122  13.700  1.00 60.00 5   D 1 
HETATM 3157 O  O3  . MAN D 4 .   ? 18.482  11.185  14.544  1.00 63.72 5   D 1 
HETATM 3158 O  O4  . MAN D 4 .   ? 19.635  10.481  12.014  1.00 62.98 5   D 1 
HETATM 3159 O  O5  . MAN D 4 .   ? 18.373  13.863  11.387  1.00 68.79 5   D 1 
HETATM 3160 O  O6  . MAN D 4 .   ? 19.619  13.140  8.869   1.00 61.20 5   D 1 
HETATM 3161 C  C1  . MAN D 4 .   ? 25.332  15.414  9.951   1.00 61.01 6   D 1 
HETATM 3162 C  C2  . MAN D 4 .   ? 25.427  14.244  8.963   1.00 66.17 6   D 1 
HETATM 3163 C  C3  . MAN D 4 .   ? 25.514  12.943  9.776   1.00 64.09 6   D 1 
HETATM 3164 C  C4  . MAN D 4 .   ? 26.694  12.988  10.734  1.00 58.21 6   D 1 
HETATM 3165 C  C5  . MAN D 4 .   ? 26.570  14.239  11.621  1.00 49.48 6   D 1 
HETATM 3166 C  C6  . MAN D 4 .   ? 27.809  14.416  12.472  1.00 20.15 6   D 1 
HETATM 3167 O  O2  . MAN D 4 .   ? 26.595  14.317  8.182   1.00 63.35 6   D 1 
HETATM 3168 O  O3  . MAN D 4 .   ? 25.662  11.852  8.890   1.00 61.83 6   D 1 
HETATM 3169 O  O4  . MAN D 4 .   ? 26.701  11.834  11.537  1.00 45.33 6   D 1 
HETATM 3170 O  O5  . MAN D 4 .   ? 26.452  15.411  10.813  1.00 55.54 6   D 1 
HETATM 3171 O  O6  . MAN D 4 .   ? 28.937  14.557  11.614  1.00 13.67 6   D 1 
HETATM 3172 C  C1  . MAN D 4 .   ? 26.552  15.106  6.966   1.00 55.99 7   D 1 
HETATM 3173 C  C2  . MAN D 4 .   ? 27.651  14.611  6.003   1.00 50.15 7   D 1 
HETATM 3174 C  C3  . MAN D 4 .   ? 29.026  14.938  6.588   1.00 36.75 7   D 1 
HETATM 3175 C  C4  . MAN D 4 .   ? 29.116  16.420  6.913   1.00 33.61 7   D 1 
HETATM 3176 C  C5  . MAN D 4 .   ? 27.962  16.840  7.807   1.00 44.12 7   D 1 
HETATM 3177 C  C6  . MAN D 4 .   ? 27.963  18.346  8.037   1.00 19.89 7   D 1 
HETATM 3178 O  O2  . MAN D 4 .   ? 27.525  15.254  4.745   1.00 41.21 7   D 1 
HETATM 3179 O  O3  . MAN D 4 .   ? 30.045  14.571  5.664   1.00 24.81 7   D 1 
HETATM 3180 O  O4  . MAN D 4 .   ? 30.347  16.689  7.567   1.00 15.54 7   D 1 
HETATM 3181 O  O5  . MAN D 4 .   ? 26.710  16.497  7.214   1.00 56.65 7   D 1 
HETATM 3182 O  O6  . MAN D 4 .   ? 26.926  18.694  8.935   1.00 22.93 7   D 1 
HETATM 3183 C  C1  . MAN D 4 .   ? 30.202  14.681  12.274  1.00 5.94  8   D 1 
HETATM 3184 C  C2  . MAN D 4 .   ? 31.167  15.137  11.165  1.00 4.92  8   D 1 
HETATM 3185 C  C3  . MAN D 4 .   ? 31.325  14.011  10.119  1.00 5.36  8   D 1 
HETATM 3186 C  C4  . MAN D 4 .   ? 31.718  12.698  10.776  1.00 4.77  8   D 1 
HETATM 3187 C  C5  . MAN D 4 .   ? 30.719  12.379  11.899  1.00 7.29  8   D 1 
HETATM 3188 C  C6  . MAN D 4 .   ? 31.146  11.141  12.674  1.00 3.68  8   D 1 
HETATM 3189 O  O2  . MAN D 4 .   ? 32.460  15.414  11.707  1.00 5.21  8   D 1 
HETATM 3190 O  O3  . MAN D 4 .   ? 32.283  14.372  9.129   1.00 6.24  8   D 1 
HETATM 3191 O  O4  . MAN D 4 .   ? 31.718  11.661  9.826   1.00 6.33  8   D 1 
HETATM 3192 O  O5  . MAN D 4 .   ? 30.640  13.461  12.836  1.00 7.43  8   D 1 
HETATM 3193 O  O6  . MAN D 4 .   ? 30.183  10.843  13.661  1.00 4.89  8   D 1 
HETATM 3194 C  C1  . NAG E 5 .   ? -20.586 9.581   0.093   1.00 88.33 1   E 1 
HETATM 3195 C  C2  . NAG E 5 .   ? -20.178 10.360  1.335   1.00 85.64 1   E 1 
HETATM 3196 C  C3  . NAG E 5 .   ? -21.176 10.179  2.441   1.00 83.31 1   E 1 
HETATM 3197 C  C4  . NAG E 5 .   ? -22.604 10.387  1.940   1.00 83.87 1   E 1 
HETATM 3198 C  C5  . NAG E 5 .   ? -22.838 9.505   0.705   1.00 84.59 1   E 1 
HETATM 3199 C  C6  . NAG E 5 .   ? -24.238 9.679   0.112   1.00 76.26 1   E 1 
HETATM 3200 C  C7  . NAG E 5 .   ? -17.818 10.685  1.725   1.00 80.19 1   E 1 
HETATM 3201 C  C8  . NAG E 5 .   ? -16.556 10.113  2.300   1.00 73.46 1   E 1 
HETATM 3202 N  N2  . NAG E 5 .   ? -18.888 9.947   1.829   1.00 81.05 1   E 1 
HETATM 3203 O  O3  . NAG E 5 .   ? -20.891 11.099  3.472   1.00 78.39 1   E 1 
HETATM 3204 O  O4  . NAG E 5 .   ? -23.496 10.031  2.986   1.00 82.65 1   E 1 
HETATM 3205 O  O5  . NAG E 5 .   ? -21.887 9.813   -0.309  1.00 84.98 1   E 1 
HETATM 3206 O  O6  . NAG E 5 .   ? -24.457 11.022  -0.256  1.00 71.70 1   E 1 
HETATM 3207 O  O7  . NAG E 5 .   ? -17.819 11.780  1.185   1.00 74.04 1   E 1 
HETATM 3208 C  C1  . NAG E 5 .   ? -24.377 11.089  3.366   1.00 83.06 2   E 1 
HETATM 3209 C  C2  . NAG E 5 .   ? -25.408 10.503  4.293   1.00 76.71 2   E 1 
HETATM 3210 C  C3  . NAG E 5 .   ? -26.332 11.567  4.838   1.00 68.33 2   E 1 
HETATM 3211 C  C4  . NAG E 5 .   ? -25.537 12.759  5.362   1.00 67.68 2   E 1 
HETATM 3212 C  C5  . NAG E 5 .   ? -24.537 13.203  4.328   1.00 75.96 2   E 1 
HETATM 3213 C  C6  . NAG E 5 .   ? -23.667 14.338  4.786   1.00 64.85 2   E 1 
HETATM 3214 C  C7  . NAG E 5 .   ? -26.056 8.200   3.731   1.00 72.88 2   E 1 
HETATM 3215 C  C8  . NAG E 5 .   ? -26.915 7.324   2.864   1.00 63.67 2   E 1 
HETATM 3216 N  N2  . NAG E 5 .   ? -26.201 9.507   3.564   1.00 74.42 2   E 1 
HETATM 3217 O  O3  . NAG E 5 .   ? -27.123 11.033  5.874   1.00 57.86 2   E 1 
HETATM 3218 O  O4  . NAG E 5 .   ? -26.469 13.813  5.605   1.00 53.40 2   E 1 
HETATM 3219 O  O5  . NAG E 5 .   ? -23.689 12.122  4.003   1.00 78.55 2   E 1 
HETATM 3220 O  O6  . NAG E 5 .   ? -22.925 13.970  5.912   1.00 57.69 2   E 1 
HETATM 3221 O  O7  . NAG E 5 .   ? -25.283 7.731   4.517   1.00 69.53 2   E 1 
HETATM 3222 C  C1  . MAN E 5 .   ? -26.376 14.462  6.741   1.00 12.68 3   E 1 
HETATM 3223 C  C2  . MAN E 5 .   ? -27.185 15.742  6.665   1.00 4.94  3   E 1 
HETATM 3224 C  C3  . MAN E 5 .   ? -26.931 16.513  7.959   1.00 3.83  3   E 1 
HETATM 3225 C  C4  . MAN E 5 .   ? -27.246 15.649  9.166   1.00 2.47  3   E 1 
HETATM 3226 C  C5  . MAN E 5 .   ? -26.459 14.362  9.103   1.00 5.22  3   E 1 
HETATM 3227 C  C6  . MAN E 5 .   ? -26.821 13.382  10.209  1.00 4.94  3   E 1 
HETATM 3228 O  O2  . MAN E 5 .   ? -28.595 15.507  6.591   1.00 7.33  3   E 1 
HETATM 3229 O  O3  . MAN E 5 .   ? -27.703 17.684  7.966   1.00 2.57  3   E 1 
HETATM 3230 O  O4  . MAN E 5 .   ? -26.902 16.350  10.341  1.00 3.32  3   E 1 
HETATM 3231 O  O5  . MAN E 5 .   ? -26.743 13.694  7.876   1.00 15.84 3   E 1 
HETATM 3232 O  O6  . MAN E 5 .   ? -28.138 12.942  10.051  1.00 6.68  3   E 1 
HETATM 3233 C  C1  . MAN E 5 .   ? -29.173 14.982  5.434   1.00 2.72  4   E 1 
HETATM 3234 C  C2  . MAN E 5 .   ? -30.459 15.743  5.074   1.00 2.38  4   E 1 
HETATM 3235 C  C3  . MAN E 5 .   ? -31.495 15.506  6.167   1.00 2.11  4   E 1 
HETATM 3236 C  C4  . MAN E 5 .   ? -31.701 14.016  6.395   1.00 2.83  4   E 1 
HETATM 3237 C  C5  . MAN E 5 .   ? -30.359 13.398  6.765   1.00 3.74  4   E 1 
HETATM 3238 C  C6  . MAN E 5 .   ? -30.487 11.950  7.115   1.00 3.96  4   E 1 
HETATM 3239 O  O2  . MAN E 5 .   ? -31.005 15.249  3.884   1.00 3.05  4   E 1 
HETATM 3240 O  O3  . MAN E 5 .   ? -32.728 16.124  5.765   1.00 2.41  4   E 1 
HETATM 3241 O  O4  . MAN E 5 .   ? -32.643 13.815  7.432   1.00 3.08  4   E 1 
HETATM 3242 O  O5  . MAN E 5 .   ? -29.467 13.602  5.663   1.00 3.53  4   E 1 
HETATM 3243 O  O6  . MAN E 5 .   ? -30.328 11.107  6.003   1.00 4.95  4   E 1 
HETATM 3244 C  C1  . MAN E 5 .   ? -30.868 16.220  2.905   1.00 2.47  5   E 1 
HETATM 3245 C  C2  . MAN E 5 .   ? -32.048 16.055  1.954   1.00 2.15  5   E 1 
HETATM 3246 C  C3  . MAN E 5 .   ? -32.018 14.660  1.339   1.00 2.18  5   E 1 
HETATM 3247 C  C4  . MAN E 5 .   ? -30.666 14.388  0.705   1.00 5.21  5   E 1 
HETATM 3248 C  C5  . MAN E 5 .   ? -29.550 14.641  1.716   1.00 6.87  5   E 1 
HETATM 3249 C  C6  . MAN E 5 .   ? -28.175 14.508  1.111   1.00 9.85  5   E 1 
HETATM 3250 O  O2  . MAN E 5 .   ? -31.991 17.018  0.903   1.00 2.58  5   E 1 
HETATM 3251 O  O3  . MAN E 5 .   ? -33.057 14.523  0.367   1.00 2.28  5   E 1 
HETATM 3252 O  O4  . MAN E 5 .   ? -30.611 13.048  0.261   1.00 5.42  5   E 1 
HETATM 3253 O  O5  . MAN E 5 .   ? -29.656 15.964  2.260   1.00 4.27  5   E 1 
HETATM 3254 O  O6  . MAN E 5 .   ? -27.221 14.624  2.146   1.00 7.01  5   E 1 
HETATM 3255 C  C1  . MAN E 5 .   ? -30.177 9.765   6.563   1.00 7.11  6   E 1 
HETATM 3256 C  C2  . MAN E 5 .   ? -29.609 8.816   5.495   1.00 11.00 6   E 1 
HETATM 3257 C  C3  . MAN E 5 .   ? -30.648 8.697   4.379   1.00 8.08  6   E 1 
HETATM 3258 C  C4  . MAN E 5 .   ? -31.985 8.219   4.940   1.00 8.11  6   E 1 
HETATM 3259 C  C5  . MAN E 5 .   ? -32.431 9.159   6.068   1.00 4.46  6   E 1 
HETATM 3260 C  C6  . MAN E 5 .   ? -33.654 8.627   6.767   1.00 3.83  6   E 1 
HETATM 3261 O  O2  . MAN E 5 .   ? -29.427 7.516   6.017   1.00 17.21 6   E 1 
HETATM 3262 O  O3  . MAN E 5 .   ? -30.190 7.774   3.398   1.00 9.46  6   E 1 
HETATM 3263 O  O4  . MAN E 5 .   ? -32.970 8.213   3.912   1.00 4.30  6   E 1 
HETATM 3264 O  O5  . MAN E 5 .   ? -31.405 9.268   7.053   1.00 9.20  6   E 1 
HETATM 3265 O  O6  . MAN E 5 .   ? -33.344 7.345   7.305   1.00 4.43  6   E 1 
HETATM 3266 C  C1  . MAN E 5 .   ? -28.117 7.232   6.570   1.00 13.43 7   E 1 
HETATM 3267 C  C2  . MAN E 5 .   ? -27.934 5.709   6.602   1.00 14.68 7   E 1 
HETATM 3268 C  C3  . MAN E 5 .   ? -28.892 5.107   7.627   1.00 14.70 7   E 1 
HETATM 3269 C  C4  . MAN E 5 .   ? -28.724 5.786   8.984   1.00 13.89 7   E 1 
HETATM 3270 C  C5  . MAN E 5 .   ? -28.862 7.294   8.836   1.00 13.23 7   E 1 
HETATM 3271 C  C6  . MAN E 5 .   ? -28.555 8.012   10.140  1.00 6.74  7   E 1 
HETATM 3272 O  O2  . MAN E 5 .   ? -26.597 5.412   7.015   1.00 18.69 7   E 1 
HETATM 3273 O  O3  . MAN E 5 .   ? -28.669 3.708   7.756   1.00 14.42 7   E 1 
HETATM 3274 O  O4  . MAN E 5 .   ? -29.705 5.305   9.879   1.00 11.68 7   E 1 
HETATM 3275 O  O5  . MAN E 5 .   ? -27.948 7.798   7.860   1.00 23.07 7   E 1 
HETATM 3276 O  O6  . MAN E 5 .   ? -28.751 9.404   9.970   1.00 5.43  7   E 1 
HETATM 3277 C  C1  . MAN E 5 .   ? -34.420 6.687   7.945   1.00 2.93  8   E 1 
HETATM 3278 C  C2  . MAN E 5 .   ? -33.793 5.425   8.557   1.00 3.28  8   E 1 
HETATM 3279 C  C3  . MAN E 5 .   ? -33.328 4.492   7.432   1.00 3.65  8   E 1 
HETATM 3280 C  C4  . MAN E 5 .   ? -34.458 4.199   6.456   1.00 3.16  8   E 1 
HETATM 3281 C  C5  . MAN E 5 .   ? -35.048 5.521   5.952   1.00 3.05  8   E 1 
HETATM 3282 C  C6  . MAN E 5 .   ? -36.256 5.267   5.061   1.00 2.32  8   E 1 
HETATM 3283 O  O2  . MAN E 5 .   ? -34.754 4.727   9.351   1.00 3.56  8   E 1 
HETATM 3284 O  O3  . MAN E 5 .   ? -32.818 3.278   7.973   1.00 4.12  8   E 1 
HETATM 3285 O  O4  . MAN E 5 .   ? -33.977 3.448   5.361   1.00 3.28  8   E 1 
HETATM 3286 O  O5  . MAN E 5 .   ? -35.464 6.341   7.043   1.00 3.85  8   E 1 
HETATM 3287 O  O6  . MAN E 5 .   ? -36.756 6.500   4.590   1.00 1.84  8   E 1 
#
