# Supplementary material for: Theoretical Study of Sphingomyelinases from Entamoeba histolytica and Trichomonas vaginalis Sheds Light on the Evolution of Enzymes Needed for Survival and Colonization
Source: Pathogens. 2025 Jan 5;14(1):32. doi: 10.3390/pathogens14010032 (PMC11768322; doi:10.3390/pathogens14010032)
Supplement: Supplementary file 1 [file pathogens-14-00032-s001.zip › Supplementary structural Files/CIF files aSMase6/aSmase6 dimers/aSmase6 dimer 2xMg/fold_sm6dimer2mgpersubunit_model_0.cif]

# By using this file you agree to the legally binding terms of use found at alphafoldserver.com/output-terms
data_4783a4ba9061a535
#
_entry.id 4783a4ba9061a535
#
loop_
_atom_type.symbol
C  
MG 
N  
O  
S  
#
loop_
_audit_author.name
_audit_author.pdbx_ordinal
"Google DeepMind" 1 
"Isomorphic Labs" 2 
#
_audit_conform.dict_location https://raw.githubusercontent.com/ihmwg/ModelCIF/master/dist/mmcif_ma.dic
_audit_conform.dict_name     mmcif_ma.dic
_audit_conform.dict_version  1.4.5
#
loop_
_chem_comp.formula
_chem_comp.formula_weight
_chem_comp.id
_chem_comp.mon_nstd_flag
_chem_comp.name
_chem_comp.pdbx_smiles
_chem_comp.pdbx_synonyms
_chem_comp.type
"C3 H7 N O2"    89.093  ALA y ALANINE                                  C[C@H](N)C(O)=O                                  ?                                     "L-PEPTIDE LINKING"           
"C6 H15 N4 O2"  175.209 ARG y ARGININE                                 N[C@@H](CCCNC(N)=[NH2+])C(O)=O                   ?                                     "L-PEPTIDE LINKING"           
"C4 H8 N2 O3"   132.118 ASN y ASPARAGINE                               N[C@@H](CC(N)=O)C(O)=O                           ?                                     "L-PEPTIDE LINKING"           
"C4 H7 N O4"    133.103 ASP y "ASPARTIC ACID"                          N[C@@H](CC(O)=O)C(O)=O                           ?                                     "L-PEPTIDE LINKING"           
"C3 H7 N O2 S"  121.158 CYS y CYSTEINE                                 N[C@@H](CS)C(O)=O                                ?                                     "L-PEPTIDE LINKING"           
"C5 H10 N2 O3"  146.144 GLN y GLUTAMINE                                N[C@@H](CCC(N)=O)C(O)=O                          ?                                     "L-PEPTIDE LINKING"           
"C5 H9 N O4"    147.129 GLU y "GLUTAMIC ACID"                          N[C@@H](CCC(O)=O)C(O)=O                          ?                                     "L-PEPTIDE LINKING"           
"C2 H5 N O2"    75.067  GLY y GLYCINE                                  NCC(O)=O                                         ?                                     "PEPTIDE LINKING"             
"C6 H10 N3 O2"  156.162 HIS y HISTIDINE                                N[C@@H](Cc1c[nH]c[nH+]1)C(O)=O                   ?                                     "L-PEPTIDE LINKING"           
"C6 H13 N O2"   131.173 ILE y ISOLEUCINE                               CC[C@H](C)[C@H](N)C(O)=O                         ?                                     "L-PEPTIDE LINKING"           
"C6 H13 N O2"   131.173 LEU y LEUCINE                                  CC(C)C[C@H](N)C(O)=O                             ?                                     "L-PEPTIDE LINKING"           
"C6 H15 N2 O2"  147.195 LYS y LYSINE                                   N[C@@H](CCCC[NH3+])C(O)=O                        ?                                     "L-PEPTIDE LINKING"           
"C6 H12 O6"     180.156 MAN y alpha-D-mannopyranose                    OC[C@H]1O[C@H](O)[C@@H](O)[C@@H](O)[C@@H]1O      "alpha-D-mannose; D-mannose; mannose" "D-saccharide, alpha linking" 
"C5 H11 N O2 S" 149.211 MET y METHIONINE                               CSCC[C@H](N)C(O)=O                               ?                                     "L-PEPTIDE LINKING"           
Mg              24.305  MG  . "MAGNESIUM ION"                          "[Mg++]"                                         ?                                     NON-POLYMER                   
"C8 H15 N O6"   221.208 NAG y 2-acetamido-2-deoxy-beta-D-glucopyranose CC(=O)N[C@H]1[C@H](O)O[C@H](CO)[C@@H](O)[C@@H]1O 
;N-acetyl-beta-D-glucosamine; 2-acetamido-2-deoxy-beta-D-glucose; 2-acetamido-2-deoxy-D-glucose;
2-acetamido-2-deoxy-glucose; N-ACETYL-D-GLUCOSAMINE
;
"D-saccharide, beta linking"  
"C9 H11 N O2"   165.189 PHE y PHENYLALANINE                            N[C@@H](Cc1ccccc1)C(O)=O                         ?                                     "L-PEPTIDE LINKING"           
"C5 H9 N O2"    115.130 PRO y PROLINE                                  OC(=O)[C@@H]1CCCN1                               ?                                     "L-PEPTIDE LINKING"           
"C3 H7 N O3"    105.093 SER y SERINE                                   N[C@@H](CO)C(O)=O                                ?                                     "L-PEPTIDE LINKING"           
"C4 H9 N O3"    119.119 THR y THREONINE                                C[C@@H](O)[C@H](N)C(O)=O                         ?                                     "L-PEPTIDE LINKING"           
"C11 H12 N2 O2" 204.225 TRP y TRYPTOPHAN                               N[C@@H](Cc1c[nH]c2ccccc12)C(O)=O                 ?                                     "L-PEPTIDE LINKING"           
"C9 H11 N O3"   181.189 TYR y TYROSINE                                 N[C@@H](Cc1ccc(O)cc1)C(O)=O                      ?                                     "L-PEPTIDE LINKING"           
"C5 H11 N O2"   117.146 VAL y VALINE                                   CC(C)[C@H](N)C(O)=O                              ?                                     "L-PEPTIDE LINKING"           
#
_citation.book_publisher          ?
_citation.country                 UK
_citation.id                      primary
_citation.journal_full            Nature
_citation.journal_id_ASTM         NATUAS
_citation.journal_id_CSD          0006
_citation.journal_id_ISSN         0028-0836
_citation.journal_volume          ?
_citation.page_first              ?
_citation.page_last               ?
_citation.pdbx_database_id_DOI    ?
_citation.pdbx_database_id_PubMed ?
_citation.title                   "Accurate structure prediction of biomolecular interactions with AlphaFold 3"
_citation.year                    2024
#
loop_
_citation_author.citation_id
_citation_author.name
_citation_author.ordinal
primary "Google DeepMind" 1 
primary "Isomorphic Labs" 2 
#
loop_
_entity.id
_entity.pdbx_description
_entity.type
1  . polymer     
2  . polymer     
3  . non-polymer 
4  . non-polymer 
5  . non-polymer 
6  . non-polymer 
7  . branched    
8  . branched    
9  . branched    
10 . branched    
#
loop_
_entity_poly.entity_id
_entity_poly.pdbx_strand_id
_entity_poly.type
1 A polypeptide(L) 
2 B polypeptide(L) 
#
loop_
_entity_poly_seq.entity_id
_entity_poly_seq.hetero
_entity_poly_seq.mon_id
_entity_poly_seq.num
1 n PHE 1   
1 n GLU 2   
1 n MET 3   
1 n TRP 4   
1 n GLN 5   
1 n LEU 6   
1 n THR 7   
1 n ASP 8   
1 n ILE 9   
1 n HIS 10  
1 n LEU 11  
1 n ASP 12  
1 n PRO 13  
1 n MET 14  
1 n TYR 15  
1 n THR 16  
1 n VAL 17  
1 n GLY 18  
1 n SER 19  
1 n ASP 20  
1 n PRO 21  
1 n LEU 22  
1 n LYS 23  
1 n LEU 24  
1 n CYS 25  
1 n ARG 26  
1 n GLU 27  
1 n GLY 28  
1 n LYS 29  
1 n GLY 30  
1 n ASN 31  
1 n ALA 32  
1 n GLY 33  
1 n LYS 34  
1 n TYR 35  
1 n GLY 36  
1 n ASP 37  
1 n TYR 38  
1 n SER 39  
1 n CYS 40  
1 n ASP 41  
1 n ALA 42  
1 n ASN 43  
1 n MET 44  
1 n ALA 45  
1 n LEU 46  
1 n LEU 47  
1 n ASP 48  
1 n SER 49  
1 n LEU 50  
1 n VAL 51  
1 n LYS 52  
1 n PHE 53  
1 n ILE 54  
1 n LYS 55  
1 n ARG 56  
1 n ASN 57  
1 n THR 58  
1 n ASP 59  
1 n VAL 60  
1 n ASN 61  
1 n GLY 62  
1 n LYS 63  
1 n VAL 64  
1 n MET 65  
1 n VAL 66  
1 n TYR 67  
1 n ASN 68  
1 n GLY 69  
1 n ASP 70  
1 n ILE 71  
1 n VAL 72  
1 n SER 73  
1 n ARG 74  
1 n ALA 75  
1 n ILE 76  
1 n PRO 77  
1 n LYS 78  
1 n TYR 79  
1 n ASN 80  
1 n LEU 81  
1 n ASP 82  
1 n TYR 83  
1 n VAL 84  
1 n LYS 85  
1 n GLN 86  
1 n SER 87  
1 n ILE 88  
1 n VAL 89  
1 n ASN 90  
1 n ALA 91  
1 n THR 92  
1 n ALA 93  
1 n LEU 94  
1 n LEU 95  
1 n LYS 96  
1 n LYS 97  
1 n PHE 98  
1 n GLU 99  
1 n ASP 100 
1 n PHE 101 
1 n PHE 102 
1 n ILE 103 
1 n ILE 104 
1 n PRO 105 
1 n MET 106 
1 n LEU 107 
1 n GLY 108 
1 n ASN 109 
1 n HIS 110 
1 n ASP 111 
1 n VAL 112 
1 n TYR 113 
1 n PRO 114 
1 n ALA 115 
1 n ASN 116 
1 n GLN 117 
1 n MET 118 
1 n ALA 119 
1 n ILE 120 
1 n ASN 121 
1 n SER 122 
1 n GLN 123 
1 n TRP 124 
1 n ILE 125 
1 n PHE 126 
1 n GLN 127 
1 n PHE 128 
1 n ALA 129 
1 n ALA 130 
1 n GLU 131 
1 n GLN 132 
1 n PHE 133 
1 n ALA 134 
1 n PRO 135 
1 n PHE 136 
1 n LEU 137 
1 n SER 138 
1 n GLN 139 
1 n ASN 140 
1 n ALA 141 
1 n ILE 142 
1 n GLU 143 
1 n SER 144 
1 n PHE 145 
1 n LYS 146 
1 n HIS 147 
1 n GLY 148 
1 n GLY 149 
1 n TYR 150 
1 n TYR 151 
1 n THR 152 
1 n MET 153 
1 n PRO 154 
1 n PHE 155 
1 n PRO 156 
1 n ALA 157 
1 n HIS 158 
1 n LEU 159 
1 n GLY 160 
1 n ILE 161 
1 n LYS 162 
1 n VAL 163 
1 n PRO 164 
1 n LEU 165 
1 n ASN 166 
1 n ALA 167 
1 n VAL 168 
1 n VAL 169 
1 n LEU 170 
1 n ASN 171 
1 n THR 172 
1 n VAL 173 
1 n LEU 174 
1 n TYR 175 
1 n TYR 176 
1 n ASN 177 
1 n TYR 178 
1 n ASN 179 
1 n LYS 180 
1 n GLN 181 
1 n THR 182 
1 n MET 183 
1 n ASP 184 
1 n SER 185 
1 n THR 186 
1 n ASP 187 
1 n PRO 188 
1 n LEU 189 
1 n GLY 190 
1 n GLN 191 
1 n PHE 192 
1 n GLU 193 
1 n TRP 194 
1 n PHE 195 
1 n LYS 196 
1 n THR 197 
1 n VAL 198 
1 n MET 199 
1 n ASP 200 
1 n GLY 201 
1 n TYR 202 
1 n ARG 203 
1 n LYS 204 
1 n THR 205 
1 n GLY 206 
1 n GLN 207 
1 n ARG 208 
1 n ALA 209 
1 n ILE 210 
1 n VAL 211 
1 n SER 212 
1 n MET 213 
1 n HIS 214 
1 n ILE 215 
1 n CYS 216 
1 n PRO 217 
1 n GLY 218 
1 n VAL 219 
1 n ALA 220 
1 n GLU 221 
1 n ARG 222 
1 n PHE 223 
1 n ASN 224 
1 n TYR 225 
1 n SER 226 
1 n ASP 227 
1 n GLN 228 
1 n LEU 229 
1 n TYR 230 
1 n PRO 231 
1 n GLN 232 
1 n TYR 233 
1 n ASN 234 
1 n ASP 235 
1 n ARG 236 
1 n LEU 237 
1 n VAL 238 
1 n ASP 239 
1 n SER 240 
1 n LEU 241 
1 n ALA 242 
1 n GLU 243 
1 n TYR 244 
1 n ASN 245 
1 n ASP 246 
1 n VAL 247 
1 n ILE 248 
1 n LEU 249 
1 n GLY 250 
1 n VAL 251 
1 n LEU 252 
1 n CYS 253 
1 n GLY 254 
1 n HIS 255 
1 n LEU 256 
1 n HIS 257 
1 n THR 258 
1 n ASP 259 
1 n THR 260 
1 n PHE 261 
1 n ARG 262 
1 n ILE 263 
1 n LEU 264 
1 n SER 265 
1 n LYS 266 
1 n GLY 267 
1 n ASN 268 
1 n LYS 269 
1 n LYS 270 
1 n VAL 271 
1 n MET 272 
1 n ALA 273 
1 n PHE 274 
1 n ILE 275 
1 n GLY 276 
1 n PRO 277 
1 n SER 278 
1 n VAL 279 
1 n ASP 280 
1 n THR 281 
1 n TRP 282 
1 n LEU 283 
1 n GLY 284 
1 n THR 285 
1 n SER 286 
1 n PRO 287 
1 n SER 288 
1 n ILE 289 
1 n ARG 290 
1 n LYS 291 
1 n TYR 292 
1 n ASP 293 
1 n VAL 294 
1 n GLY 295 
1 n ASN 296 
1 n GLY 297 
1 n GLN 298 
1 n GLY 299 
1 n TYR 300 
1 n MET 301 
1 n LYS 302 
1 n GLU 303 
1 n PHE 304 
1 n LYS 305 
1 n ASN 306 
1 n TYR 307 
1 n HIS 308 
1 n PHE 309 
1 n GLN 310 
1 n LEU 311 
1 n ARG 312 
1 n PRO 313 
1 n LYS 314 
1 n LYS 315 
1 n ASP 316 
1 n LYS 317 
1 n LEU 318 
1 n LYS 319 
1 n PRO 320 
1 n LYS 321 
1 n THR 322 
1 n THR 323 
1 n ILE 324 
1 n LYS 325 
1 n GLN 326 
1 n PRO 327 
1 n SER 328 
1 n ASP 329 
1 n GLY 330 
1 n PHE 331 
1 n ASN 332 
1 n LYS 333 
1 n TRP 334 
1 n LYS 335 
1 n PHE 336 
1 n ASN 337 
1 n TYR 338 
1 n GLY 339 
1 n SER 340 
1 n SER 341 
1 n SER 342 
1 n GLU 343 
1 n TYR 344 
1 n GLY 345 
1 n LEU 346 
1 n LYS 347 
1 n GLU 348 
1 n LEU 349 
1 n SER 350 
1 n PRO 351 
1 n LYS 352 
1 n GLU 353 
1 n PHE 354 
1 n GLU 355 
1 n ILE 356 
1 n LEU 357 
1 n ALA 358 
1 n ALA 359 
1 n ARG 360 
1 n MET 361 
1 n ASP 362 
1 n LYS 363 
1 n ASP 364 
1 n LEU 365 
1 n GLN 366 
1 n LEU 367 
1 n PHE 368 
1 n ASN 369 
1 n LYS 370 
1 n TYR 371 
1 n HIS 372 
1 n LEU 373 
1 n HIS 374 
1 n PHE 375 
1 n ARG 376 
1 n ALA 377 
1 n ASP 378 
1 n THR 379 
1 n PRO 380 
1 n GLY 381 
1 n PHE 382 
1 n THR 383 
2 n PHE 1   
2 n GLU 2   
2 n MET 3   
2 n TRP 4   
2 n GLN 5   
2 n LEU 6   
2 n THR 7   
2 n ASP 8   
2 n ILE 9   
2 n HIS 10  
2 n LEU 11  
2 n ASP 12  
2 n PRO 13  
2 n MET 14  
2 n TYR 15  
2 n THR 16  
2 n VAL 17  
2 n GLY 18  
2 n SER 19  
2 n ASP 20  
2 n PRO 21  
2 n LEU 22  
2 n LYS 23  
2 n LEU 24  
2 n CYS 25  
2 n ARG 26  
2 n GLU 27  
2 n GLY 28  
2 n LYS 29  
2 n GLY 30  
2 n ASN 31  
2 n ALA 32  
2 n GLY 33  
2 n LYS 34  
2 n TYR 35  
2 n GLY 36  
2 n ASP 37  
2 n TYR 38  
2 n SER 39  
2 n CYS 40  
2 n ASP 41  
2 n ALA 42  
2 n ASN 43  
2 n MET 44  
2 n ALA 45  
2 n LEU 46  
2 n LEU 47  
2 n ASP 48  
2 n SER 49  
2 n LEU 50  
2 n VAL 51  
2 n LYS 52  
2 n PHE 53  
2 n ILE 54  
2 n LYS 55  
2 n ARG 56  
2 n ASN 57  
2 n THR 58  
2 n ASP 59  
2 n VAL 60  
2 n ASN 61  
2 n GLY 62  
2 n LYS 63  
2 n VAL 64  
2 n MET 65  
2 n VAL 66  
2 n TYR 67  
2 n ASN 68  
2 n GLY 69  
2 n ASP 70  
2 n ILE 71  
2 n VAL 72  
2 n SER 73  
2 n ARG 74  
2 n ALA 75  
2 n ILE 76  
2 n PRO 77  
2 n LYS 78  
2 n TYR 79  
2 n ASN 80  
2 n LEU 81  
2 n ASP 82  
2 n TYR 83  
2 n VAL 84  
2 n LYS 85  
2 n GLN 86  
2 n SER 87  
2 n ILE 88  
2 n VAL 89  
2 n ASN 90  
2 n ALA 91  
2 n THR 92  
2 n ALA 93  
2 n LEU 94  
2 n LEU 95  
2 n LYS 96  
2 n LYS 97  
2 n PHE 98  
2 n GLU 99  
2 n ASP 100 
2 n PHE 101 
2 n PHE 102 
2 n ILE 103 
2 n ILE 104 
2 n PRO 105 
2 n MET 106 
2 n LEU 107 
2 n GLY 108 
2 n ASN 109 
2 n HIS 110 
2 n ASP 111 
2 n VAL 112 
2 n TYR 113 
2 n PRO 114 
2 n ALA 115 
2 n ASN 116 
2 n GLN 117 
2 n MET 118 
2 n ALA 119 
2 n ILE 120 
2 n ASN 121 
2 n SER 122 
2 n GLN 123 
2 n TRP 124 
2 n ILE 125 
2 n PHE 126 
2 n GLN 127 
2 n PHE 128 
2 n ALA 129 
2 n ALA 130 
2 n GLU 131 
2 n GLN 132 
2 n PHE 133 
2 n ALA 134 
2 n PRO 135 
2 n PHE 136 
2 n LEU 137 
2 n SER 138 
2 n GLN 139 
2 n ASN 140 
2 n ALA 141 
2 n ILE 142 
2 n GLU 143 
2 n SER 144 
2 n PHE 145 
2 n LYS 146 
2 n HIS 147 
2 n GLY 148 
2 n GLY 149 
2 n TYR 150 
2 n TYR 151 
2 n THR 152 
2 n MET 153 
2 n PRO 154 
2 n PHE 155 
2 n PRO 156 
2 n ALA 157 
2 n HIS 158 
2 n LEU 159 
2 n GLY 160 
2 n ILE 161 
2 n LYS 162 
2 n VAL 163 
2 n PRO 164 
2 n LEU 165 
2 n ASN 166 
2 n ALA 167 
2 n VAL 168 
2 n VAL 169 
2 n LEU 170 
2 n ASN 171 
2 n THR 172 
2 n VAL 173 
2 n LEU 174 
2 n TYR 175 
2 n TYR 176 
2 n ASN 177 
2 n TYR 178 
2 n ASN 179 
2 n LYS 180 
2 n GLN 181 
2 n THR 182 
2 n MET 183 
2 n ASP 184 
2 n SER 185 
2 n THR 186 
2 n ASP 187 
2 n PRO 188 
2 n LEU 189 
2 n GLY 190 
2 n GLN 191 
2 n PHE 192 
2 n GLU 193 
2 n TRP 194 
2 n PHE 195 
2 n LYS 196 
2 n THR 197 
2 n VAL 198 
2 n MET 199 
2 n ASP 200 
2 n GLY 201 
2 n TYR 202 
2 n ARG 203 
2 n LYS 204 
2 n THR 205 
2 n GLY 206 
2 n GLN 207 
2 n ARG 208 
2 n ALA 209 
2 n ILE 210 
2 n VAL 211 
2 n SER 212 
2 n MET 213 
2 n HIS 214 
2 n ILE 215 
2 n CYS 216 
2 n PRO 217 
2 n GLY 218 
2 n VAL 219 
2 n ALA 220 
2 n GLU 221 
2 n ARG 222 
2 n PHE 223 
2 n ASN 224 
2 n TYR 225 
2 n SER 226 
2 n ASP 227 
2 n GLN 228 
2 n LEU 229 
2 n TYR 230 
2 n PRO 231 
2 n GLN 232 
2 n TYR 233 
2 n ASN 234 
2 n ASP 235 
2 n ARG 236 
2 n LEU 237 
2 n VAL 238 
2 n ASP 239 
2 n SER 240 
2 n LEU 241 
2 n ALA 242 
2 n GLU 243 
2 n TYR 244 
2 n ASN 245 
2 n ASP 246 
2 n VAL 247 
2 n ILE 248 
2 n LEU 249 
2 n GLY 250 
2 n VAL 251 
2 n LEU 252 
2 n CYS 253 
2 n GLY 254 
2 n HIS 255 
2 n LEU 256 
2 n HIS 257 
2 n THR 258 
2 n ASP 259 
2 n THR 260 
2 n PHE 261 
2 n ARG 262 
2 n ILE 263 
2 n LEU 264 
2 n SER 265 
2 n LYS 266 
2 n GLY 267 
2 n ASN 268 
2 n LYS 269 
2 n LYS 270 
2 n VAL 271 
2 n MET 272 
2 n ALA 273 
2 n PHE 274 
2 n ILE 275 
2 n GLY 276 
2 n PRO 277 
2 n SER 278 
2 n VAL 279 
2 n ASP 280 
2 n THR 281 
2 n TRP 282 
2 n LEU 283 
2 n GLY 284 
2 n THR 285 
2 n SER 286 
2 n PRO 287 
2 n SER 288 
2 n ILE 289 
2 n ARG 290 
2 n LYS 291 
2 n TYR 292 
2 n ASP 293 
2 n VAL 294 
2 n GLY 295 
2 n ASN 296 
2 n GLY 297 
2 n GLN 298 
2 n GLY 299 
2 n TYR 300 
2 n MET 301 
2 n LYS 302 
2 n GLU 303 
2 n PHE 304 
2 n LYS 305 
2 n ASN 306 
2 n TYR 307 
2 n HIS 308 
2 n PHE 309 
2 n GLN 310 
2 n LEU 311 
2 n ARG 312 
2 n PRO 313 
2 n LYS 314 
2 n LYS 315 
2 n ASP 316 
2 n LYS 317 
2 n LEU 318 
2 n LYS 319 
2 n PRO 320 
2 n LYS 321 
2 n THR 322 
2 n THR 323 
2 n ILE 324 
2 n LYS 325 
2 n GLN 326 
2 n PRO 327 
2 n SER 328 
2 n ASP 329 
2 n GLY 330 
2 n PHE 331 
2 n ASN 332 
2 n LYS 333 
2 n TRP 334 
2 n LYS 335 
2 n PHE 336 
2 n ASN 337 
2 n TYR 338 
2 n GLY 339 
2 n SER 340 
2 n SER 341 
2 n SER 342 
2 n GLU 343 
2 n TYR 344 
2 n GLY 345 
2 n LEU 346 
2 n LYS 347 
2 n GLU 348 
2 n LEU 349 
2 n SER 350 
2 n PRO 351 
2 n LYS 352 
2 n GLU 353 
2 n PHE 354 
2 n GLU 355 
2 n ILE 356 
2 n LEU 357 
2 n ALA 358 
2 n ALA 359 
2 n ARG 360 
2 n MET 361 
2 n ASP 362 
2 n LYS 363 
2 n ASP 364 
2 n LEU 365 
2 n GLN 366 
2 n LEU 367 
2 n PHE 368 
2 n ASN 369 
2 n LYS 370 
2 n TYR 371 
2 n HIS 372 
2 n LEU 373 
2 n HIS 374 
2 n PHE 375 
2 n ARG 376 
2 n ALA 377 
2 n ASP 378 
2 n THR 379 
2 n PRO 380 
2 n GLY 381 
2 n PHE 382 
2 n THR 383 
#
_ma_data.content_type "model coordinates"
_ma_data.id           1
_ma_data.name         Model
#
_ma_model_list.data_id          1
_ma_model_list.model_group_id   1
_ma_model_list.model_group_name "AlphaFold-beta-20231127 (7a14c934-fe78-43c1-a552-7fb305b0ebd1 @ 2024-09-02 08:04:46)"
_ma_model_list.model_id         1
_ma_model_list.model_name       "Top ranked model"
_ma_model_list.model_type       "Ab initio model"
_ma_model_list.ordinal_id       1
#
loop_
_ma_protocol_step.method_type
_ma_protocol_step.ordinal_id
_ma_protocol_step.protocol_id
_ma_protocol_step.step_id
"coevolution MSA" 1 1 1 
"template search" 2 1 2 
modeling          3 1 3 
#
loop_
_ma_qa_metric.id
_ma_qa_metric.mode
_ma_qa_metric.name
_ma_qa_metric.software_group_id
_ma_qa_metric.type
1 global pLDDT 1 pLDDT 
2 local  pLDDT 1 pLDDT 
#
_ma_qa_metric_global.metric_id    1
_ma_qa_metric_global.metric_value 87.67
_ma_qa_metric_global.model_id     1
_ma_qa_metric_global.ordinal_id   1
#
_ma_software_group.group_id    1
_ma_software_group.ordinal_id  1
_ma_software_group.software_id 1
#
loop_
_ma_target_entity.data_id
_ma_target_entity.entity_id
_ma_target_entity.origin
1 1  . 
1 2  . 
1 3  . 
1 4  . 
1 5  . 
1 6  . 
1 7  . 
1 8  . 
1 9  . 
1 10 . 
#
loop_
_ma_target_entity_instance.asym_id
_ma_target_entity_instance.details
_ma_target_entity_instance.entity_id
A . 1  
B . 2  
C . 3  
D . 4  
E . 5  
F . 6  
G . 7  
H . 8  
I . 9  
J . 10 
#
loop_
_pdbx_branch_scheme.asym_id
_pdbx_branch_scheme.auth_asym_id
_pdbx_branch_scheme.auth_seq_num
_pdbx_branch_scheme.entity_id
_pdbx_branch_scheme.hetero
_pdbx_branch_scheme.mon_id
_pdbx_branch_scheme.num
_pdbx_branch_scheme.pdb_asym_id
_pdbx_branch_scheme.pdb_ins_code
_pdbx_branch_scheme.pdb_seq_num
G G 1 7  n NAG 1 G . 1 
G G 2 7  n NAG 2 G . 2 
G G 3 7  n MAN 3 G . 3 
G G 4 7  n MAN 4 G . 4 
G G 5 7  n MAN 5 G . 5 
G G 6 7  n MAN 6 G . 6 
G G 7 7  n MAN 7 G . 7 
G G 8 7  n MAN 8 G . 8 
H H 1 8  n NAG 1 H . 1 
H H 2 8  n NAG 2 H . 2 
H H 3 8  n MAN 3 H . 3 
H H 4 8  n MAN 4 H . 4 
H H 5 8  n MAN 5 H . 5 
H H 6 8  n MAN 6 H . 6 
H H 7 8  n MAN 7 H . 7 
H H 8 8  n MAN 8 H . 8 
I I 1 9  n NAG 1 I . 1 
I I 2 9  n NAG 2 I . 2 
I I 3 9  n MAN 3 I . 3 
I I 4 9  n MAN 4 I . 4 
I I 5 9  n MAN 5 I . 5 
I I 6 9  n MAN 6 I . 6 
I I 7 9  n MAN 7 I . 7 
I I 8 9  n MAN 8 I . 8 
J J 1 10 n NAG 1 J . 1 
J J 2 10 n NAG 2 J . 2 
J J 3 10 n MAN 3 J . 3 
J J 4 10 n MAN 4 J . 4 
J J 5 10 n MAN 5 J . 5 
J J 6 10 n MAN 6 J . 6 
J J 7 10 n MAN 7 J . 7 
J J 8 10 n MAN 8 J . 8 
#
loop_
_pdbx_data_usage.details
_pdbx_data_usage.id
_pdbx_data_usage.type
_pdbx_data_usage.url
;NON-COMMERCIAL USE ONLY, BY USING THIS FILE YOU AGREE TO THE TERMS OF USE FOUND
AT alphafoldserver.com/output-terms.
;
1 license    ? 
;THE INFORMATION IS NOT INTENDED FOR, HAS NOT BEEN VALIDATED FOR, AND IS NOT
APPROVED FOR CLINICAL USE. IT SHOULD NOT BE USED FOR CLINICAL PURPOSE OR RELIED
ON FOR MEDICAL OR OTHER PROFESSIONAL ADVICE. IT IS THEORETICAL MODELLING ONLY
AND CAUTION SHOULD BE EXERCISED IN ITS USE. IT IS PROVIDED "AS-IS" WITHOUT ANY
WARRANTY OF ANY KIND, WHETHER EXPRESSED OR IMPLIED. NO WARRANTY IS GIVEN THAT
USE OF THE INFORMATION SHALL NOT INFRINGE THE RIGHTS OF ANY THIRD PARTY.
;
2 disclaimer ? 
#
loop_
_pdbx_nonpoly_scheme.asym_id
_pdbx_nonpoly_scheme.auth_seq_num
_pdbx_nonpoly_scheme.entity_id
_pdbx_nonpoly_scheme.mon_id
_pdbx_nonpoly_scheme.pdb_ins_code
_pdbx_nonpoly_scheme.pdb_seq_num
_pdbx_nonpoly_scheme.pdb_strand_id
C 1 3 MG . 1 C 
D 1 4 MG . 1 D 
E 1 5 MG . 1 E 
F 1 6 MG . 1 F 
#
loop_
_pdbx_poly_seq_scheme.asym_id
_pdbx_poly_seq_scheme.auth_seq_num
_pdbx_poly_seq_scheme.entity_id
_pdbx_poly_seq_scheme.hetero
_pdbx_poly_seq_scheme.mon_id
_pdbx_poly_seq_scheme.pdb_ins_code
_pdbx_poly_seq_scheme.pdb_seq_num
_pdbx_poly_seq_scheme.pdb_strand_id
_pdbx_poly_seq_scheme.seq_id
A 1   1 n PHE . 1   A 1   
A 2   1 n GLU . 2   A 2   
A 3   1 n MET . 3   A 3   
A 4   1 n TRP . 4   A 4   
A 5   1 n GLN . 5   A 5   
A 6   1 n LEU . 6   A 6   
A 7   1 n THR . 7   A 7   
A 8   1 n ASP . 8   A 8   
A 9   1 n ILE . 9   A 9   
A 10  1 n HIS . 10  A 10  
A 11  1 n LEU . 11  A 11  
A 12  1 n ASP . 12  A 12  
A 13  1 n PRO . 13  A 13  
A 14  1 n MET . 14  A 14  
A 15  1 n TYR . 15  A 15  
A 16  1 n THR . 16  A 16  
A 17  1 n VAL . 17  A 17  
A 18  1 n GLY . 18  A 18  
A 19  1 n SER . 19  A 19  
A 20  1 n ASP . 20  A 20  
A 21  1 n PRO . 21  A 21  
A 22  1 n LEU . 22  A 22  
A 23  1 n LYS . 23  A 23  
A 24  1 n LEU . 24  A 24  
A 25  1 n CYS . 25  A 25  
A 26  1 n ARG . 26  A 26  
A 27  1 n GLU . 27  A 27  
A 28  1 n GLY . 28  A 28  
A 29  1 n LYS . 29  A 29  
A 30  1 n GLY . 30  A 30  
A 31  1 n ASN . 31  A 31  
A 32  1 n ALA . 32  A 32  
A 33  1 n GLY . 33  A 33  
A 34  1 n LYS . 34  A 34  
A 35  1 n TYR . 35  A 35  
A 36  1 n GLY . 36  A 36  
A 37  1 n ASP . 37  A 37  
A 38  1 n TYR . 38  A 38  
A 39  1 n SER . 39  A 39  
A 40  1 n CYS . 40  A 40  
A 41  1 n ASP . 41  A 41  
A 42  1 n ALA . 42  A 42  
A 43  1 n ASN . 43  A 43  
A 44  1 n MET . 44  A 44  
A 45  1 n ALA . 45  A 45  
A 46  1 n LEU . 46  A 46  
A 47  1 n LEU . 47  A 47  
A 48  1 n ASP . 48  A 48  
A 49  1 n SER . 49  A 49  
A 50  1 n LEU . 50  A 50  
A 51  1 n VAL . 51  A 51  
A 52  1 n LYS . 52  A 52  
A 53  1 n PHE . 53  A 53  
A 54  1 n ILE . 54  A 54  
A 55  1 n LYS . 55  A 55  
A 56  1 n ARG . 56  A 56  
A 57  1 n ASN . 57  A 57  
A 58  1 n THR . 58  A 58  
A 59  1 n ASP . 59  A 59  
A 60  1 n VAL . 60  A 60  
A 61  1 n ASN . 61  A 61  
A 62  1 n GLY . 62  A 62  
A 63  1 n LYS . 63  A 63  
A 64  1 n VAL . 64  A 64  
A 65  1 n MET . 65  A 65  
A 66  1 n VAL . 66  A 66  
A 67  1 n TYR . 67  A 67  
A 68  1 n ASN . 68  A 68  
A 69  1 n GLY . 69  A 69  
A 70  1 n ASP . 70  A 70  
A 71  1 n ILE . 71  A 71  
A 72  1 n VAL . 72  A 72  
A 73  1 n SER . 73  A 73  
A 74  1 n ARG . 74  A 74  
A 75  1 n ALA . 75  A 75  
A 76  1 n ILE . 76  A 76  
A 77  1 n PRO . 77  A 77  
A 78  1 n LYS . 78  A 78  
A 79  1 n TYR . 79  A 79  
A 80  1 n ASN . 80  A 80  
A 81  1 n LEU . 81  A 81  
A 82  1 n ASP . 82  A 82  
A 83  1 n TYR . 83  A 83  
A 84  1 n VAL . 84  A 84  
A 85  1 n LYS . 85  A 85  
A 86  1 n GLN . 86  A 86  
A 87  1 n SER . 87  A 87  
A 88  1 n ILE . 88  A 88  
A 89  1 n VAL . 89  A 89  
A 90  1 n ASN . 90  A 90  
A 91  1 n ALA . 91  A 91  
A 92  1 n THR . 92  A 92  
A 93  1 n ALA . 93  A 93  
A 94  1 n LEU . 94  A 94  
A 95  1 n LEU . 95  A 95  
A 96  1 n LYS . 96  A 96  
A 97  1 n LYS . 97  A 97  
A 98  1 n PHE . 98  A 98  
A 99  1 n GLU . 99  A 99  
A 100 1 n ASP . 100 A 100 
A 101 1 n PHE . 101 A 101 
A 102 1 n PHE . 102 A 102 
A 103 1 n ILE . 103 A 103 
A 104 1 n ILE . 104 A 104 
A 105 1 n PRO . 105 A 105 
A 106 1 n MET . 106 A 106 
A 107 1 n LEU . 107 A 107 
A 108 1 n GLY . 108 A 108 
A 109 1 n ASN . 109 A 109 
A 110 1 n HIS . 110 A 110 
A 111 1 n ASP . 111 A 111 
A 112 1 n VAL . 112 A 112 
A 113 1 n TYR . 113 A 113 
A 114 1 n PRO . 114 A 114 
A 115 1 n ALA . 115 A 115 
A 116 1 n ASN . 116 A 116 
A 117 1 n GLN . 117 A 117 
A 118 1 n MET . 118 A 118 
A 119 1 n ALA . 119 A 119 
A 120 1 n ILE . 120 A 120 
A 121 1 n ASN . 121 A 121 
A 122 1 n SER . 122 A 122 
A 123 1 n GLN . 123 A 123 
A 124 1 n TRP . 124 A 124 
A 125 1 n ILE . 125 A 125 
A 126 1 n PHE . 126 A 126 
A 127 1 n GLN . 127 A 127 
A 128 1 n PHE . 128 A 128 
A 129 1 n ALA . 129 A 129 
A 130 1 n ALA . 130 A 130 
A 131 1 n GLU . 131 A 131 
A 132 1 n GLN . 132 A 132 
A 133 1 n PHE . 133 A 133 
A 134 1 n ALA . 134 A 134 
A 135 1 n PRO . 135 A 135 
A 136 1 n PHE . 136 A 136 
A 137 1 n LEU . 137 A 137 
A 138 1 n SER . 138 A 138 
A 139 1 n GLN . 139 A 139 
A 140 1 n ASN . 140 A 140 
A 141 1 n ALA . 141 A 141 
A 142 1 n ILE . 142 A 142 
A 143 1 n GLU . 143 A 143 
A 144 1 n SER . 144 A 144 
A 145 1 n PHE . 145 A 145 
A 146 1 n LYS . 146 A 146 
A 147 1 n HIS . 147 A 147 
A 148 1 n GLY . 148 A 148 
A 149 1 n GLY . 149 A 149 
A 150 1 n TYR . 150 A 150 
A 151 1 n TYR . 151 A 151 
A 152 1 n THR . 152 A 152 
A 153 1 n MET . 153 A 153 
A 154 1 n PRO . 154 A 154 
A 155 1 n PHE . 155 A 155 
A 156 1 n PRO . 156 A 156 
A 157 1 n ALA . 157 A 157 
A 158 1 n HIS . 158 A 158 
A 159 1 n LEU . 159 A 159 
A 160 1 n GLY . 160 A 160 
A 161 1 n ILE . 161 A 161 
A 162 1 n LYS . 162 A 162 
A 163 1 n VAL . 163 A 163 
A 164 1 n PRO . 164 A 164 
A 165 1 n LEU . 165 A 165 
A 166 1 n ASN . 166 A 166 
A 167 1 n ALA . 167 A 167 
A 168 1 n VAL . 168 A 168 
A 169 1 n VAL . 169 A 169 
A 170 1 n LEU . 170 A 170 
A 171 1 n ASN . 171 A 171 
A 172 1 n THR . 172 A 172 
A 173 1 n VAL . 173 A 173 
A 174 1 n LEU . 174 A 174 
A 175 1 n TYR . 175 A 175 
A 176 1 n TYR . 176 A 176 
A 177 1 n ASN . 177 A 177 
A 178 1 n TYR . 178 A 178 
A 179 1 n ASN . 179 A 179 
A 180 1 n LYS . 180 A 180 
A 181 1 n GLN . 181 A 181 
A 182 1 n THR . 182 A 182 
A 183 1 n MET . 183 A 183 
A 184 1 n ASP . 184 A 184 
A 185 1 n SER . 185 A 185 
A 186 1 n THR . 186 A 186 
A 187 1 n ASP . 187 A 187 
A 188 1 n PRO . 188 A 188 
A 189 1 n LEU . 189 A 189 
A 190 1 n GLY . 190 A 190 
A 191 1 n GLN . 191 A 191 
A 192 1 n PHE . 192 A 192 
A 193 1 n GLU . 193 A 193 
A 194 1 n TRP . 194 A 194 
A 195 1 n PHE . 195 A 195 
A 196 1 n LYS . 196 A 196 
A 197 1 n THR . 197 A 197 
A 198 1 n VAL . 198 A 198 
A 199 1 n MET . 199 A 199 
A 200 1 n ASP . 200 A 200 
A 201 1 n GLY . 201 A 201 
A 202 1 n TYR . 202 A 202 
A 203 1 n ARG . 203 A 203 
A 204 1 n LYS . 204 A 204 
A 205 1 n THR . 205 A 205 
A 206 1 n GLY . 206 A 206 
A 207 1 n GLN . 207 A 207 
A 208 1 n ARG . 208 A 208 
A 209 1 n ALA . 209 A 209 
A 210 1 n ILE . 210 A 210 
A 211 1 n VAL . 211 A 211 
A 212 1 n SER . 212 A 212 
A 213 1 n MET . 213 A 213 
A 214 1 n HIS . 214 A 214 
A 215 1 n ILE . 215 A 215 
A 216 1 n CYS . 216 A 216 
A 217 1 n PRO . 217 A 217 
A 218 1 n GLY . 218 A 218 
A 219 1 n VAL . 219 A 219 
A 220 1 n ALA . 220 A 220 
A 221 1 n GLU . 221 A 221 
A 222 1 n ARG . 222 A 222 
A 223 1 n PHE . 223 A 223 
A 224 1 n ASN . 224 A 224 
A 225 1 n TYR . 225 A 225 
A 226 1 n SER . 226 A 226 
A 227 1 n ASP . 227 A 227 
A 228 1 n GLN . 228 A 228 
A 229 1 n LEU . 229 A 229 
A 230 1 n TYR . 230 A 230 
A 231 1 n PRO . 231 A 231 
A 232 1 n GLN . 232 A 232 
A 233 1 n TYR . 233 A 233 
A 234 1 n ASN . 234 A 234 
A 235 1 n ASP . 235 A 235 
A 236 1 n ARG . 236 A 236 
A 237 1 n LEU . 237 A 237 
A 238 1 n VAL . 238 A 238 
A 239 1 n ASP . 239 A 239 
A 240 1 n SER . 240 A 240 
A 241 1 n LEU . 241 A 241 
A 242 1 n ALA . 242 A 242 
A 243 1 n GLU . 243 A 243 
A 244 1 n TYR . 244 A 244 
A 245 1 n ASN . 245 A 245 
A 246 1 n ASP . 246 A 246 
A 247 1 n VAL . 247 A 247 
A 248 1 n ILE . 248 A 248 
A 249 1 n LEU . 249 A 249 
A 250 1 n GLY . 250 A 250 
A 251 1 n VAL . 251 A 251 
A 252 1 n LEU . 252 A 252 
A 253 1 n CYS . 253 A 253 
A 254 1 n GLY . 254 A 254 
A 255 1 n HIS . 255 A 255 
A 256 1 n LEU . 256 A 256 
A 257 1 n HIS . 257 A 257 
A 258 1 n THR . 258 A 258 
A 259 1 n ASP . 259 A 259 
A 260 1 n THR . 260 A 260 
A 261 1 n PHE . 261 A 261 
A 262 1 n ARG . 262 A 262 
A 263 1 n ILE . 263 A 263 
A 264 1 n LEU . 264 A 264 
A 265 1 n SER . 265 A 265 
A 266 1 n LYS . 266 A 266 
A 267 1 n GLY . 267 A 267 
A 268 1 n ASN . 268 A 268 
A 269 1 n LYS . 269 A 269 
A 270 1 n LYS . 270 A 270 
A 271 1 n VAL . 271 A 271 
A 272 1 n MET . 272 A 272 
A 273 1 n ALA . 273 A 273 
A 274 1 n PHE . 274 A 274 
A 275 1 n ILE . 275 A 275 
A 276 1 n GLY . 276 A 276 
A 277 1 n PRO . 277 A 277 
A 278 1 n SER . 278 A 278 
A 279 1 n VAL . 279 A 279 
A 280 1 n ASP . 280 A 280 
A 281 1 n THR . 281 A 281 
A 282 1 n TRP . 282 A 282 
A 283 1 n LEU . 283 A 283 
A 284 1 n GLY . 284 A 284 
A 285 1 n THR . 285 A 285 
A 286 1 n SER . 286 A 286 
A 287 1 n PRO . 287 A 287 
A 288 1 n SER . 288 A 288 
A 289 1 n ILE . 289 A 289 
A 290 1 n ARG . 290 A 290 
A 291 1 n LYS . 291 A 291 
A 292 1 n TYR . 292 A 292 
A 293 1 n ASP . 293 A 293 
A 294 1 n VAL . 294 A 294 
A 295 1 n GLY . 295 A 295 
A 296 1 n ASN . 296 A 296 
A 297 1 n GLY . 297 A 297 
A 298 1 n GLN . 298 A 298 
A 299 1 n GLY . 299 A 299 
A 300 1 n TYR . 300 A 300 
A 301 1 n MET . 301 A 301 
A 302 1 n LYS . 302 A 302 
A 303 1 n GLU . 303 A 303 
A 304 1 n PHE . 304 A 304 
A 305 1 n LYS . 305 A 305 
A 306 1 n ASN . 306 A 306 
A 307 1 n TYR . 307 A 307 
A 308 1 n HIS . 308 A 308 
A 309 1 n PHE . 309 A 309 
A 310 1 n GLN . 310 A 310 
A 311 1 n LEU . 311 A 311 
A 312 1 n ARG . 312 A 312 
A 313 1 n PRO . 313 A 313 
A 314 1 n LYS . 314 A 314 
A 315 1 n LYS . 315 A 315 
A 316 1 n ASP . 316 A 316 
A 317 1 n LYS . 317 A 317 
A 318 1 n LEU . 318 A 318 
A 319 1 n LYS . 319 A 319 
A 320 1 n PRO . 320 A 320 
A 321 1 n LYS . 321 A 321 
A 322 1 n THR . 322 A 322 
A 323 1 n THR . 323 A 323 
A 324 1 n ILE . 324 A 324 
A 325 1 n LYS . 325 A 325 
A 326 1 n GLN . 326 A 326 
A 327 1 n PRO . 327 A 327 
A 328 1 n SER . 328 A 328 
A 329 1 n ASP . 329 A 329 
A 330 1 n GLY . 330 A 330 
A 331 1 n PHE . 331 A 331 
A 332 1 n ASN . 332 A 332 
A 333 1 n LYS . 333 A 333 
A 334 1 n TRP . 334 A 334 
A 335 1 n LYS . 335 A 335 
A 336 1 n PHE . 336 A 336 
A 337 1 n ASN . 337 A 337 
A 338 1 n TYR . 338 A 338 
A 339 1 n GLY . 339 A 339 
A 340 1 n SER . 340 A 340 
A 341 1 n SER . 341 A 341 
A 342 1 n SER . 342 A 342 
A 343 1 n GLU . 343 A 343 
A 344 1 n TYR . 344 A 344 
A 345 1 n GLY . 345 A 345 
A 346 1 n LEU . 346 A 346 
A 347 1 n LYS . 347 A 347 
A 348 1 n GLU . 348 A 348 
A 349 1 n LEU . 349 A 349 
A 350 1 n SER . 350 A 350 
A 351 1 n PRO . 351 A 351 
A 352 1 n LYS . 352 A 352 
A 353 1 n GLU . 353 A 353 
A 354 1 n PHE . 354 A 354 
A 355 1 n GLU . 355 A 355 
A 356 1 n ILE . 356 A 356 
A 357 1 n LEU . 357 A 357 
A 358 1 n ALA . 358 A 358 
A 359 1 n ALA . 359 A 359 
A 360 1 n ARG . 360 A 360 
A 361 1 n MET . 361 A 361 
A 362 1 n ASP . 362 A 362 
A 363 1 n LYS . 363 A 363 
A 364 1 n ASP . 364 A 364 
A 365 1 n LEU . 365 A 365 
A 366 1 n GLN . 366 A 366 
A 367 1 n LEU . 367 A 367 
A 368 1 n PHE . 368 A 368 
A 369 1 n ASN . 369 A 369 
A 370 1 n LYS . 370 A 370 
A 371 1 n TYR . 371 A 371 
A 372 1 n HIS . 372 A 372 
A 373 1 n LEU . 373 A 373 
A 374 1 n HIS . 374 A 374 
A 375 1 n PHE . 375 A 375 
A 376 1 n ARG . 376 A 376 
A 377 1 n ALA . 377 A 377 
A 378 1 n ASP . 378 A 378 
A 379 1 n THR . 379 A 379 
A 380 1 n PRO . 380 A 380 
A 381 1 n GLY . 381 A 381 
A 382 1 n PHE . 382 A 382 
A 383 1 n THR . 383 A 383 
B 1   2 n PHE . 1   B 1   
B 2   2 n GLU . 2   B 2   
B 3   2 n MET . 3   B 3   
B 4   2 n TRP . 4   B 4   
B 5   2 n GLN . 5   B 5   
B 6   2 n LEU . 6   B 6   
B 7   2 n THR . 7   B 7   
B 8   2 n ASP . 8   B 8   
B 9   2 n ILE . 9   B 9   
B 10  2 n HIS . 10  B 10  
B 11  2 n LEU . 11  B 11  
B 12  2 n ASP . 12  B 12  
B 13  2 n PRO . 13  B 13  
B 14  2 n MET . 14  B 14  
B 15  2 n TYR . 15  B 15  
B 16  2 n THR . 16  B 16  
B 17  2 n VAL . 17  B 17  
B 18  2 n GLY . 18  B 18  
B 19  2 n SER . 19  B 19  
B 20  2 n ASP . 20  B 20  
B 21  2 n PRO . 21  B 21  
B 22  2 n LEU . 22  B 22  
B 23  2 n LYS . 23  B 23  
B 24  2 n LEU . 24  B 24  
B 25  2 n CYS . 25  B 25  
B 26  2 n ARG . 26  B 26  
B 27  2 n GLU . 27  B 27  
B 28  2 n GLY . 28  B 28  
B 29  2 n LYS . 29  B 29  
B 30  2 n GLY . 30  B 30  
B 31  2 n ASN . 31  B 31  
B 32  2 n ALA . 32  B 32  
B 33  2 n GLY . 33  B 33  
B 34  2 n LYS . 34  B 34  
B 35  2 n TYR . 35  B 35  
B 36  2 n GLY . 36  B 36  
B 37  2 n ASP . 37  B 37  
B 38  2 n TYR . 38  B 38  
B 39  2 n SER . 39  B 39  
B 40  2 n CYS . 40  B 40  
B 41  2 n ASP . 41  B 41  
B 42  2 n ALA . 42  B 42  
B 43  2 n ASN . 43  B 43  
B 44  2 n MET . 44  B 44  
B 45  2 n ALA . 45  B 45  
B 46  2 n LEU . 46  B 46  
B 47  2 n LEU . 47  B 47  
B 48  2 n ASP . 48  B 48  
B 49  2 n SER . 49  B 49  
B 50  2 n LEU . 50  B 50  
B 51  2 n VAL . 51  B 51  
B 52  2 n LYS . 52  B 52  
B 53  2 n PHE . 53  B 53  
B 54  2 n ILE . 54  B 54  
B 55  2 n LYS . 55  B 55  
B 56  2 n ARG . 56  B 56  
B 57  2 n ASN . 57  B 57  
B 58  2 n THR . 58  B 58  
B 59  2 n ASP . 59  B 59  
B 60  2 n VAL . 60  B 60  
B 61  2 n ASN . 61  B 61  
B 62  2 n GLY . 62  B 62  
B 63  2 n LYS . 63  B 63  
B 64  2 n VAL . 64  B 64  
B 65  2 n MET . 65  B 65  
B 66  2 n VAL . 66  B 66  
B 67  2 n TYR . 67  B 67  
B 68  2 n ASN . 68  B 68  
B 69  2 n GLY . 69  B 69  
B 70  2 n ASP . 70  B 70  
B 71  2 n ILE . 71  B 71  
B 72  2 n VAL . 72  B 72  
B 73  2 n SER . 73  B 73  
B 74  2 n ARG . 74  B 74  
B 75  2 n ALA . 75  B 75  
B 76  2 n ILE . 76  B 76  
B 77  2 n PRO . 77  B 77  
B 78  2 n LYS . 78  B 78  
B 79  2 n TYR . 79  B 79  
B 80  2 n ASN . 80  B 80  
B 81  2 n LEU . 81  B 81  
B 82  2 n ASP . 82  B 82  
B 83  2 n TYR . 83  B 83  
B 84  2 n VAL . 84  B 84  
B 85  2 n LYS . 85  B 85  
B 86  2 n GLN . 86  B 86  
B 87  2 n SER . 87  B 87  
B 88  2 n ILE . 88  B 88  
B 89  2 n VAL . 89  B 89  
B 90  2 n ASN . 90  B 90  
B 91  2 n ALA . 91  B 91  
B 92  2 n THR . 92  B 92  
B 93  2 n ALA . 93  B 93  
B 94  2 n LEU . 94  B 94  
B 95  2 n LEU . 95  B 95  
B 96  2 n LYS . 96  B 96  
B 97  2 n LYS . 97  B 97  
B 98  2 n PHE . 98  B 98  
B 99  2 n GLU . 99  B 99  
B 100 2 n ASP . 100 B 100 
B 101 2 n PHE . 101 B 101 
B 102 2 n PHE . 102 B 102 
B 103 2 n ILE . 103 B 103 
B 104 2 n ILE . 104 B 104 
B 105 2 n PRO . 105 B 105 
B 106 2 n MET . 106 B 106 
B 107 2 n LEU . 107 B 107 
B 108 2 n GLY . 108 B 108 
B 109 2 n ASN . 109 B 109 
B 110 2 n HIS . 110 B 110 
B 111 2 n ASP . 111 B 111 
B 112 2 n VAL . 112 B 112 
B 113 2 n TYR . 113 B 113 
B 114 2 n PRO . 114 B 114 
B 115 2 n ALA . 115 B 115 
B 116 2 n ASN . 116 B 116 
B 117 2 n GLN . 117 B 117 
B 118 2 n MET . 118 B 118 
B 119 2 n ALA . 119 B 119 
B 120 2 n ILE . 120 B 120 
B 121 2 n ASN . 121 B 121 
B 122 2 n SER . 122 B 122 
B 123 2 n GLN . 123 B 123 
B 124 2 n TRP . 124 B 124 
B 125 2 n ILE . 125 B 125 
B 126 2 n PHE . 126 B 126 
B 127 2 n GLN . 127 B 127 
B 128 2 n PHE . 128 B 128 
B 129 2 n ALA . 129 B 129 
B 130 2 n ALA . 130 B 130 
B 131 2 n GLU . 131 B 131 
B 132 2 n GLN . 132 B 132 
B 133 2 n PHE . 133 B 133 
B 134 2 n ALA . 134 B 134 
B 135 2 n PRO . 135 B 135 
B 136 2 n PHE . 136 B 136 
B 137 2 n LEU . 137 B 137 
B 138 2 n SER . 138 B 138 
B 139 2 n GLN . 139 B 139 
B 140 2 n ASN . 140 B 140 
B 141 2 n ALA . 141 B 141 
B 142 2 n ILE . 142 B 142 
B 143 2 n GLU . 143 B 143 
B 144 2 n SER . 144 B 144 
B 145 2 n PHE . 145 B 145 
B 146 2 n LYS . 146 B 146 
B 147 2 n HIS . 147 B 147 
B 148 2 n GLY . 148 B 148 
B 149 2 n GLY . 149 B 149 
B 150 2 n TYR . 150 B 150 
B 151 2 n TYR . 151 B 151 
B 152 2 n THR . 152 B 152 
B 153 2 n MET . 153 B 153 
B 154 2 n PRO . 154 B 154 
B 155 2 n PHE . 155 B 155 
B 156 2 n PRO . 156 B 156 
B 157 2 n ALA . 157 B 157 
B 158 2 n HIS . 158 B 158 
B 159 2 n LEU . 159 B 159 
B 160 2 n GLY . 160 B 160 
B 161 2 n ILE . 161 B 161 
B 162 2 n LYS . 162 B 162 
B 163 2 n VAL . 163 B 163 
B 164 2 n PRO . 164 B 164 
B 165 2 n LEU . 165 B 165 
B 166 2 n ASN . 166 B 166 
B 167 2 n ALA . 167 B 167 
B 168 2 n VAL . 168 B 168 
B 169 2 n VAL . 169 B 169 
B 170 2 n LEU . 170 B 170 
B 171 2 n ASN . 171 B 171 
B 172 2 n THR . 172 B 172 
B 173 2 n VAL . 173 B 173 
B 174 2 n LEU . 174 B 174 
B 175 2 n TYR . 175 B 175 
B 176 2 n TYR . 176 B 176 
B 177 2 n ASN . 177 B 177 
B 178 2 n TYR . 178 B 178 
B 179 2 n ASN . 179 B 179 
B 180 2 n LYS . 180 B 180 
B 181 2 n GLN . 181 B 181 
B 182 2 n THR . 182 B 182 
B 183 2 n MET . 183 B 183 
B 184 2 n ASP . 184 B 184 
B 185 2 n SER . 185 B 185 
B 186 2 n THR . 186 B 186 
B 187 2 n ASP . 187 B 187 
B 188 2 n PRO . 188 B 188 
B 189 2 n LEU . 189 B 189 
B 190 2 n GLY . 190 B 190 
B 191 2 n GLN . 191 B 191 
B 192 2 n PHE . 192 B 192 
B 193 2 n GLU . 193 B 193 
B 194 2 n TRP . 194 B 194 
B 195 2 n PHE . 195 B 195 
B 196 2 n LYS . 196 B 196 
B 197 2 n THR . 197 B 197 
B 198 2 n VAL . 198 B 198 
B 199 2 n MET . 199 B 199 
B 200 2 n ASP . 200 B 200 
B 201 2 n GLY . 201 B 201 
B 202 2 n TYR . 202 B 202 
B 203 2 n ARG . 203 B 203 
B 204 2 n LYS . 204 B 204 
B 205 2 n THR . 205 B 205 
B 206 2 n GLY . 206 B 206 
B 207 2 n GLN . 207 B 207 
B 208 2 n ARG . 208 B 208 
B 209 2 n ALA . 209 B 209 
B 210 2 n ILE . 210 B 210 
B 211 2 n VAL . 211 B 211 
B 212 2 n SER . 212 B 212 
B 213 2 n MET . 213 B 213 
B 214 2 n HIS . 214 B 214 
B 215 2 n ILE . 215 B 215 
B 216 2 n CYS . 216 B 216 
B 217 2 n PRO . 217 B 217 
B 218 2 n GLY . 218 B 218 
B 219 2 n VAL . 219 B 219 
B 220 2 n ALA . 220 B 220 
B 221 2 n GLU . 221 B 221 
B 222 2 n ARG . 222 B 222 
B 223 2 n PHE . 223 B 223 
B 224 2 n ASN . 224 B 224 
B 225 2 n TYR . 225 B 225 
B 226 2 n SER . 226 B 226 
B 227 2 n ASP . 227 B 227 
B 228 2 n GLN . 228 B 228 
B 229 2 n LEU . 229 B 229 
B 230 2 n TYR . 230 B 230 
B 231 2 n PRO . 231 B 231 
B 232 2 n GLN . 232 B 232 
B 233 2 n TYR . 233 B 233 
B 234 2 n ASN . 234 B 234 
B 235 2 n ASP . 235 B 235 
B 236 2 n ARG . 236 B 236 
B 237 2 n LEU . 237 B 237 
B 238 2 n VAL . 238 B 238 
B 239 2 n ASP . 239 B 239 
B 240 2 n SER . 240 B 240 
B 241 2 n LEU . 241 B 241 
B 242 2 n ALA . 242 B 242 
B 243 2 n GLU . 243 B 243 
B 244 2 n TYR . 244 B 244 
B 245 2 n ASN . 245 B 245 
B 246 2 n ASP . 246 B 246 
B 247 2 n VAL . 247 B 247 
B 248 2 n ILE . 248 B 248 
B 249 2 n LEU . 249 B 249 
B 250 2 n GLY . 250 B 250 
B 251 2 n VAL . 251 B 251 
B 252 2 n LEU . 252 B 252 
B 253 2 n CYS . 253 B 253 
B 254 2 n GLY . 254 B 254 
B 255 2 n HIS . 255 B 255 
B 256 2 n LEU . 256 B 256 
B 257 2 n HIS . 257 B 257 
B 258 2 n THR . 258 B 258 
B 259 2 n ASP . 259 B 259 
B 260 2 n THR . 260 B 260 
B 261 2 n PHE . 261 B 261 
B 262 2 n ARG . 262 B 262 
B 263 2 n ILE . 263 B 263 
B 264 2 n LEU . 264 B 264 
B 265 2 n SER . 265 B 265 
B 266 2 n LYS . 266 B 266 
B 267 2 n GLY . 267 B 267 
B 268 2 n ASN . 268 B 268 
B 269 2 n LYS . 269 B 269 
B 270 2 n LYS . 270 B 270 
B 271 2 n VAL . 271 B 271 
B 272 2 n MET . 272 B 272 
B 273 2 n ALA . 273 B 273 
B 274 2 n PHE . 274 B 274 
B 275 2 n ILE . 275 B 275 
B 276 2 n GLY . 276 B 276 
B 277 2 n PRO . 277 B 277 
B 278 2 n SER . 278 B 278 
B 279 2 n VAL . 279 B 279 
B 280 2 n ASP . 280 B 280 
B 281 2 n THR . 281 B 281 
B 282 2 n TRP . 282 B 282 
B 283 2 n LEU . 283 B 283 
B 284 2 n GLY . 284 B 284 
B 285 2 n THR . 285 B 285 
B 286 2 n SER . 286 B 286 
B 287 2 n PRO . 287 B 287 
B 288 2 n SER . 288 B 288 
B 289 2 n ILE . 289 B 289 
B 290 2 n ARG . 290 B 290 
B 291 2 n LYS . 291 B 291 
B 292 2 n TYR . 292 B 292 
B 293 2 n ASP . 293 B 293 
B 294 2 n VAL . 294 B 294 
B 295 2 n GLY . 295 B 295 
B 296 2 n ASN . 296 B 296 
B 297 2 n GLY . 297 B 297 
B 298 2 n GLN . 298 B 298 
B 299 2 n GLY . 299 B 299 
B 300 2 n TYR . 300 B 300 
B 301 2 n MET . 301 B 301 
B 302 2 n LYS . 302 B 302 
B 303 2 n GLU . 303 B 303 
B 304 2 n PHE . 304 B 304 
B 305 2 n LYS . 305 B 305 
B 306 2 n ASN . 306 B 306 
B 307 2 n TYR . 307 B 307 
B 308 2 n HIS . 308 B 308 
B 309 2 n PHE . 309 B 309 
B 310 2 n GLN . 310 B 310 
B 311 2 n LEU . 311 B 311 
B 312 2 n ARG . 312 B 312 
B 313 2 n PRO . 313 B 313 
B 314 2 n LYS . 314 B 314 
B 315 2 n LYS . 315 B 315 
B 316 2 n ASP . 316 B 316 
B 317 2 n LYS . 317 B 317 
B 318 2 n LEU . 318 B 318 
B 319 2 n LYS . 319 B 319 
B 320 2 n PRO . 320 B 320 
B 321 2 n LYS . 321 B 321 
B 322 2 n THR . 322 B 322 
B 323 2 n THR . 323 B 323 
B 324 2 n ILE . 324 B 324 
B 325 2 n LYS . 325 B 325 
B 326 2 n GLN . 326 B 326 
B 327 2 n PRO . 327 B 327 
B 328 2 n SER . 328 B 328 
B 329 2 n ASP . 329 B 329 
B 330 2 n GLY . 330 B 330 
B 331 2 n PHE . 331 B 331 
B 332 2 n ASN . 332 B 332 
B 333 2 n LYS . 333 B 333 
B 334 2 n TRP . 334 B 334 
B 335 2 n LYS . 335 B 335 
B 336 2 n PHE . 336 B 336 
B 337 2 n ASN . 337 B 337 
B 338 2 n TYR . 338 B 338 
B 339 2 n GLY . 339 B 339 
B 340 2 n SER . 340 B 340 
B 341 2 n SER . 341 B 341 
B 342 2 n SER . 342 B 342 
B 343 2 n GLU . 343 B 343 
B 344 2 n TYR . 344 B 344 
B 345 2 n GLY . 345 B 345 
B 346 2 n LEU . 346 B 346 
B 347 2 n LYS . 347 B 347 
B 348 2 n GLU . 348 B 348 
B 349 2 n LEU . 349 B 349 
B 350 2 n SER . 350 B 350 
B 351 2 n PRO . 351 B 351 
B 352 2 n LYS . 352 B 352 
B 353 2 n GLU . 353 B 353 
B 354 2 n PHE . 354 B 354 
B 355 2 n GLU . 355 B 355 
B 356 2 n ILE . 356 B 356 
B 357 2 n LEU . 357 B 357 
B 358 2 n ALA . 358 B 358 
B 359 2 n ALA . 359 B 359 
B 360 2 n ARG . 360 B 360 
B 361 2 n MET . 361 B 361 
B 362 2 n ASP . 362 B 362 
B 363 2 n LYS . 363 B 363 
B 364 2 n ASP . 364 B 364 
B 365 2 n LEU . 365 B 365 
B 366 2 n GLN . 366 B 366 
B 367 2 n LEU . 367 B 367 
B 368 2 n PHE . 368 B 368 
B 369 2 n ASN . 369 B 369 
B 370 2 n LYS . 370 B 370 
B 371 2 n TYR . 371 B 371 
B 372 2 n HIS . 372 B 372 
B 373 2 n LEU . 373 B 373 
B 374 2 n HIS . 374 B 374 
B 375 2 n PHE . 375 B 375 
B 376 2 n ARG . 376 B 376 
B 377 2 n ALA . 377 B 377 
B 378 2 n ASP . 378 B 378 
B 379 2 n THR . 379 B 379 
B 380 2 n PRO . 380 B 380 
B 381 2 n GLY . 381 B 381 
B 382 2 n PHE . 382 B 382 
B 383 2 n THR . 383 B 383 
#
_software.classification other
_software.date           ?
_software.description    "Structure prediction"
_software.name           AlphaFold
_software.pdbx_ordinal   1
_software.type           package
_software.version        "AlphaFold-beta-20231127 (7a14c934-fe78-43c1-a552-7fb305b0ebd1 @ 2024-09-02 08:04:46)"
#
loop_
_struct_asym.entity_id
_struct_asym.id
1  A 
2  B 
3  C 
4  D 
5  E 
6  F 
7  G 
8  H 
9  I 
10 J 
#
loop_
_struct_conn.conn_type_id
_struct_conn.id
_struct_conn.pdbx_ptnr1_PDB_ins_code
_struct_conn.pdbx_ptnr1_label_alt_id
_struct_conn.pdbx_ptnr2_PDB_ins_code
_struct_conn.pdbx_ptnr2_label_alt_id
_struct_conn.pdbx_role
_struct_conn.pdbx_value_order
_struct_conn.ptnr1_auth_asym_id
_struct_conn.ptnr1_auth_seq_id
_struct_conn.ptnr1_label_asym_id
_struct_conn.ptnr1_label_atom_id
_struct_conn.ptnr1_label_comp_id
_struct_conn.ptnr1_label_seq_id
_struct_conn.ptnr1_symmetry
_struct_conn.ptnr2_auth_asym_id
_struct_conn.ptnr2_auth_seq_id
_struct_conn.ptnr2_label_asym_id
_struct_conn.ptnr2_label_atom_id
_struct_conn.ptnr2_label_comp_id
_struct_conn.ptnr2_label_seq_id
_struct_conn.ptnr2_symmetry
covale covale1  ? ? ? ? ? ? G 1 G C1 NAG . 1_555 A 90  A ND2 ASN 90  1_555 
covale covale2  ? ? ? ? ? ? H 1 H C1 NAG . 1_555 A 224 A ND2 ASN 224 1_555 
covale covale3  ? ? ? ? ? ? I 1 I C1 NAG . 1_555 B 90  B ND2 ASN 90  1_555 
covale covale4  ? ? ? ? ? ? J 1 J C1 NAG . 1_555 B 224 B ND2 ASN 224 1_555 
covale covale5  ? ? ? ? ? ? G 1 G O4 NAG . 1_555 G 2   G C1  NAG .   1_555 
covale covale6  ? ? ? ? ? ? G 2 G O4 NAG . 1_555 G 3   G C1  MAN .   1_555 
covale covale7  ? ? ? ? ? ? G 3 G O2 MAN . 1_555 G 4   G C1  MAN .   1_555 
covale covale8  ? ? ? ? ? ? G 4 G O2 MAN . 1_555 G 5   G C1  MAN .   1_555 
covale covale9  ? ? ? ? ? ? G 4 G O6 MAN . 1_555 G 6   G C1  MAN .   1_555 
covale covale10 ? ? ? ? ? ? G 6 G O2 MAN . 1_555 G 7   G C1  MAN .   1_555 
covale covale11 ? ? ? ? ? ? G 6 G O6 MAN . 1_555 G 8   G C1  MAN .   1_555 
covale covale12 ? ? ? ? ? ? H 1 H O4 NAG . 1_555 H 2   H C1  NAG .   1_555 
covale covale13 ? ? ? ? ? ? H 2 H O4 NAG . 1_555 H 3   H C1  MAN .   1_555 
covale covale14 ? ? ? ? ? ? H 3 H O2 MAN . 1_555 H 4   H C1  MAN .   1_555 
covale covale15 ? ? ? ? ? ? H 4 H O2 MAN . 1_555 H 5   H C1  MAN .   1_555 
covale covale16 ? ? ? ? ? ? H 4 H O6 MAN . 1_555 H 6   H C1  MAN .   1_555 
covale covale17 ? ? ? ? ? ? H 6 H O2 MAN . 1_555 H 7   H C1  MAN .   1_555 
covale covale18 ? ? ? ? ? ? H 6 H O6 MAN . 1_555 H 8   H C1  MAN .   1_555 
covale covale19 ? ? ? ? ? ? I 1 I O4 NAG . 1_555 I 2   I C1  NAG .   1_555 
covale covale20 ? ? ? ? ? ? I 2 I O4 NAG . 1_555 I 3   I C1  MAN .   1_555 
covale covale21 ? ? ? ? ? ? I 3 I O2 MAN . 1_555 I 4   I C1  MAN .   1_555 
covale covale22 ? ? ? ? ? ? I 4 I O2 MAN . 1_555 I 5   I C1  MAN .   1_555 
covale covale23 ? ? ? ? ? ? I 4 I O6 MAN . 1_555 I 6   I C1  MAN .   1_555 
covale covale24 ? ? ? ? ? ? I 6 I O2 MAN . 1_555 I 7   I C1  MAN .   1_555 
covale covale25 ? ? ? ? ? ? I 6 I O6 MAN . 1_555 I 8   I C1  MAN .   1_555 
covale covale26 ? ? ? ? ? ? J 1 J O4 NAG . 1_555 J 2   J C1  NAG .   1_555 
covale covale27 ? ? ? ? ? ? J 2 J O4 NAG . 1_555 J 3   J C1  MAN .   1_555 
covale covale28 ? ? ? ? ? ? J 3 J O2 MAN . 1_555 J 4   J C1  MAN .   1_555 
covale covale29 ? ? ? ? ? ? J 4 J O2 MAN . 1_555 J 5   J C1  MAN .   1_555 
covale covale30 ? ? ? ? ? ? J 4 J O6 MAN . 1_555 J 6   J C1  MAN .   1_555 
covale covale31 ? ? ? ? ? ? J 6 J O2 MAN . 1_555 J 7   J C1  MAN .   1_555 
covale covale32 ? ? ? ? ? ? J 6 J O6 MAN . 1_555 J 8   J C1  MAN .   1_555 
#
_struct_conn_type.criteria  ?
_struct_conn_type.id        covale
_struct_conn_type.reference ?
#
loop_
_atom_site.group_PDB
_atom_site.id
_atom_site.type_symbol
_atom_site.label_atom_id
_atom_site.label_alt_id
_atom_site.label_comp_id
_atom_site.label_asym_id
_atom_site.label_entity_id
_atom_site.label_seq_id
_atom_site.pdbx_PDB_ins_code
_atom_site.Cartn_x
_atom_site.Cartn_y
_atom_site.Cartn_z
_atom_site.occupancy
_atom_site.B_iso_or_equiv
_atom_site.auth_seq_id
_atom_site.auth_asym_id
_atom_site.pdbx_PDB_model_num
ATOM   1    N  N   . PHE A 1  1   ? -8.398  9.032   36.828  1.00 96.24 1   A 1 
ATOM   2    C  CA  . PHE A 1  1   ? -9.540  8.356   36.178  1.00 97.29 1   A 1 
ATOM   3    C  C   . PHE A 1  1   ? -9.052  7.291   35.210  1.00 97.68 1   A 1 
ATOM   4    O  O   . PHE A 1  1   ? -7.884  7.293   34.823  1.00 97.07 1   A 1 
ATOM   5    C  CB  . PHE A 1  1   ? -10.446 9.379   35.491  1.00 96.57 1   A 1 
ATOM   6    C  CG  . PHE A 1  1   ? -9.858  10.047  34.261  1.00 97.00 1   A 1 
ATOM   7    C  CD1 . PHE A 1  1   ? -9.035  11.183  34.391  1.00 94.31 1   A 1 
ATOM   8    C  CD2 . PHE A 1  1   ? -10.158 9.551   32.983  1.00 93.90 1   A 1 
ATOM   9    C  CE1 . PHE A 1  1   ? -8.518  11.818  33.251  1.00 93.05 1   A 1 
ATOM   10   C  CE2 . PHE A 1  1   ? -9.643  10.186  31.835  1.00 93.24 1   A 1 
ATOM   11   C  CZ  . PHE A 1  1   ? -8.827  11.327  31.968  1.00 96.02 1   A 1 
ATOM   12   N  N   . GLU A 1  2   ? -9.933  6.375   34.826  1.00 98.09 2   A 1 
ATOM   13   C  CA  . GLU A 1  2   ? -9.650  5.376   33.811  1.00 98.26 2   A 1 
ATOM   14   C  C   . GLU A 1  2   ? -10.299 5.753   32.468  1.00 98.48 2   A 1 
ATOM   15   O  O   . GLU A 1  2   ? -11.314 6.442   32.423  1.00 98.05 2   A 1 
ATOM   16   C  CB  . GLU A 1  2   ? -10.096 3.989   34.270  1.00 97.73 2   A 1 
ATOM   17   C  CG  . GLU A 1  2   ? -9.386  3.497   35.550  1.00 94.32 2   A 1 
ATOM   18   C  CD  . GLU A 1  2   ? -9.768  2.038   35.852  1.00 91.85 2   A 1 
ATOM   19   O  OE1 . GLU A 1  2   ? -8.873  1.218   36.144  1.00 83.90 2   A 1 
ATOM   20   O  OE2 . GLU A 1  2   ? -10.950 1.668   35.695  1.00 84.27 2   A 1 
ATOM   21   N  N   . MET A 1  3   ? -9.710  5.277   31.374  1.00 98.71 3   A 1 
ATOM   22   C  CA  . MET A 1  3   ? -10.178 5.552   30.022  1.00 98.79 3   A 1 
ATOM   23   C  C   . MET A 1  3   ? -9.991  4.334   29.123  1.00 98.86 3   A 1 
ATOM   24   O  O   . MET A 1  3   ? -8.887  3.799   29.012  1.00 98.78 3   A 1 
ATOM   25   C  CB  . MET A 1  3   ? -9.446  6.790   29.486  1.00 98.59 3   A 1 
ATOM   26   C  CG  . MET A 1  3   ? -9.817  7.146   28.050  1.00 97.94 3   A 1 
ATOM   27   S  SD  . MET A 1  3   ? -9.095  8.711   27.470  1.00 97.19 3   A 1 
ATOM   28   C  CE  . MET A 1  3   ? -7.342  8.272   27.481  1.00 91.22 3   A 1 
ATOM   29   N  N   . TRP A 1  4   ? -11.046 3.926   28.432  1.00 98.83 4   A 1 
ATOM   30   C  CA  . TRP A 1  4   ? -11.008 2.860   27.436  1.00 98.87 4   A 1 
ATOM   31   C  C   . TRP A 1  4   ? -10.561 3.396   26.069  1.00 98.80 4   A 1 
ATOM   32   O  O   . TRP A 1  4   ? -10.903 4.513   25.699  1.00 98.76 4   A 1 
ATOM   33   C  CB  . TRP A 1  4   ? -12.374 2.194   27.339  1.00 98.82 4   A 1 
ATOM   34   C  CG  . TRP A 1  4   ? -12.823 1.500   28.593  1.00 98.82 4   A 1 
ATOM   35   C  CD1 . TRP A 1  4   ? -13.579 2.054   29.573  1.00 98.40 4   A 1 
ATOM   36   C  CD2 . TRP A 1  4   ? -12.543 0.134   29.013  1.00 98.76 4   A 1 
ATOM   37   N  NE1 . TRP A 1  4   ? -13.790 1.114   30.575  1.00 98.38 4   A 1 
ATOM   38   C  CE2 . TRP A 1  4   ? -13.179 -0.075  30.269  1.00 98.62 4   A 1 
ATOM   39   C  CE3 . TRP A 1  4   ? -11.815 -0.947  28.450  1.00 98.60 4   A 1 
ATOM   40   C  CZ2 . TRP A 1  4   ? -13.105 -1.323  30.934  1.00 98.41 4   A 1 
ATOM   41   C  CZ3 . TRP A 1  4   ? -11.749 -2.178  29.125  1.00 98.23 4   A 1 
ATOM   42   C  CH2 . TRP A 1  4   ? -12.383 -2.367  30.350  1.00 98.12 4   A 1 
ATOM   43   N  N   . GLN A 1  5   ? -9.854  2.568   25.317  1.00 98.83 5   A 1 
ATOM   44   C  CA  . GLN A 1  5   ? -9.547  2.795   23.905  1.00 98.81 5   A 1 
ATOM   45   C  C   . GLN A 1  5   ? -10.199 1.692   23.066  1.00 98.88 5   A 1 
ATOM   46   O  O   . GLN A 1  5   ? -9.770  0.538   23.113  1.00 98.77 5   A 1 
ATOM   47   C  CB  . GLN A 1  5   ? -8.029  2.847   23.716  1.00 98.83 5   A 1 
ATOM   48   C  CG  . GLN A 1  5   ? -7.648  3.203   22.272  1.00 98.62 5   A 1 
ATOM   49   C  CD  . GLN A 1  5   ? -6.140  3.170   22.031  1.00 98.46 5   A 1 
ATOM   50   O  OE1 . GLN A 1  5   ? -5.362  2.592   22.785  1.00 92.32 5   A 1 
ATOM   51   N  NE2 . GLN A 1  5   ? -5.681  3.767   20.963  1.00 91.91 5   A 1 
ATOM   52   N  N   . LEU A 1  6   ? -11.227 2.065   22.307  1.00 98.88 6   A 1 
ATOM   53   C  CA  . LEU A 1  6   ? -11.955 1.195   21.395  1.00 98.81 6   A 1 
ATOM   54   C  C   . LEU A 1  6   ? -11.536 1.548   19.962  1.00 98.89 6   A 1 
ATOM   55   O  O   . LEU A 1  6   ? -11.860 2.636   19.489  1.00 98.50 6   A 1 
ATOM   56   C  CB  . LEU A 1  6   ? -13.456 1.402   21.641  1.00 98.73 6   A 1 
ATOM   57   C  CG  . LEU A 1  6   ? -14.371 0.581   20.729  1.00 98.15 6   A 1 
ATOM   58   C  CD1 . LEU A 1  6   ? -14.204 -0.918  20.960  1.00 96.01 6   A 1 
ATOM   59   C  CD2 . LEU A 1  6   ? -15.835 0.939   21.019  1.00 96.02 6   A 1 
ATOM   60   N  N   . THR A 1  7   ? -10.817 0.650   19.293  1.00 98.83 7   A 1 
ATOM   61   C  CA  . THR A 1  7   ? -10.235 0.943   17.974  1.00 98.83 7   A 1 
ATOM   62   C  C   . THR A 1  7   ? -10.437 -0.203  16.994  1.00 98.74 7   A 1 
ATOM   63   O  O   . THR A 1  7   ? -10.526 -1.358  17.416  1.00 98.41 7   A 1 
ATOM   64   C  CB  . THR A 1  7   ? -8.756  1.342   18.137  1.00 98.56 7   A 1 
ATOM   65   O  OG1 . THR A 1  7   ? -8.298  1.979   16.985  1.00 94.89 7   A 1 
ATOM   66   C  CG2 . THR A 1  7   ? -7.819  0.174   18.451  1.00 94.19 7   A 1 
ATOM   67   N  N   . ASP A 1  8   ? -10.530 0.134   15.704  1.00 98.69 8   A 1 
ATOM   68   C  CA  . ASP A 1  8   ? -10.505 -0.805  14.582  1.00 98.69 8   A 1 
ATOM   69   C  C   . ASP A 1  8   ? -11.496 -1.968  14.748  1.00 98.55 8   A 1 
ATOM   70   O  O   . ASP A 1  8   ? -11.127 -3.141  14.875  1.00 98.05 8   A 1 
ATOM   71   C  CB  . ASP A 1  8   ? -9.063  -1.249  14.317  1.00 98.45 8   A 1 
ATOM   72   C  CG  . ASP A 1  8   ? -8.121  -0.051  14.112  1.00 98.17 8   A 1 
ATOM   73   O  OD1 . ASP A 1  8   ? -8.029  0.423   12.969  1.00 95.72 8   A 1 
ATOM   74   O  OD2 . ASP A 1  8   ? -7.517  0.396   15.114  1.00 96.22 8   A 1 
ATOM   75   N  N   . ILE A 1  9   ? -12.776 -1.634  14.805  1.00 98.52 9   A 1 
ATOM   76   C  CA  . ILE A 1  9   ? -13.837 -2.632  14.979  1.00 98.46 9   A 1 
ATOM   77   C  C   . ILE A 1  9   ? -14.070 -3.401  13.679  1.00 98.12 9   A 1 
ATOM   78   O  O   . ILE A 1  9   ? -14.275 -4.607  13.726  1.00 97.36 9   A 1 
ATOM   79   C  CB  . ILE A 1  9   ? -15.138 -1.961  15.468  1.00 98.44 9   A 1 
ATOM   80   C  CG1 . ILE A 1  9   ? -14.934 -1.294  16.844  1.00 97.48 9   A 1 
ATOM   81   C  CG2 . ILE A 1  9   ? -16.285 -2.989  15.546  1.00 97.24 9   A 1 
ATOM   82   C  CD1 . ILE A 1  9   ? -16.144 -0.463  17.304  1.00 96.05 9   A 1 
ATOM   83   N  N   . HIS A 1  10  ? -14.088 -2.710  12.545  1.00 97.62 10  A 1 
ATOM   84   C  CA  . HIS A 1  10  ? -14.409 -3.257  11.223  1.00 97.13 10  A 1 
ATOM   85   C  C   . HIS A 1  10  ? -15.621 -4.204  11.259  1.00 96.94 10  A 1 
ATOM   86   O  O   . HIS A 1  10  ? -15.526 -5.403  10.992  1.00 96.02 10  A 1 
ATOM   87   C  CB  . HIS A 1  10  ? -13.167 -3.884  10.604  1.00 96.82 10  A 1 
ATOM   88   C  CG  . HIS A 1  10  ? -12.091 -2.892  10.257  1.00 96.81 10  A 1 
ATOM   89   N  ND1 . HIS A 1  10  ? -12.060 -2.109  9.122   1.00 95.25 10  A 1 
ATOM   90   C  CD2 . HIS A 1  10  ? -10.951 -2.633  10.975  1.00 95.58 10  A 1 
ATOM   91   C  CE1 . HIS A 1  10  ? -10.919 -1.406  9.149   1.00 95.51 10  A 1 
ATOM   92   N  NE2 . HIS A 1  10  ? -10.223 -1.698  10.261  1.00 95.65 10  A 1 
ATOM   93   N  N   . LEU A 1  11  ? -16.774 -3.680  11.638  1.00 96.79 11  A 1 
ATOM   94   C  CA  . LEU A 1  11  ? -17.968 -4.492  11.871  1.00 96.54 11  A 1 
ATOM   95   C  C   . LEU A 1  11  ? -18.574 -4.991  10.556  1.00 96.27 11  A 1 
ATOM   96   O  O   . LEU A 1  11  ? -19.076 -4.193  9.762   1.00 95.23 11  A 1 
ATOM   97   C  CB  . LEU A 1  11  ? -18.966 -3.678  12.694  1.00 95.98 11  A 1 
ATOM   98   C  CG  . LEU A 1  11  ? -20.253 -4.449  13.033  1.00 93.95 11  A 1 
ATOM   99   C  CD1 . LEU A 1  11  ? -19.981 -5.632  13.963  1.00 90.31 11  A 1 
ATOM   100  C  CD2 . LEU A 1  11  ? -21.241 -3.516  13.729  1.00 89.53 11  A 1 
ATOM   101  N  N   . ASP A 1  12  ? -18.649 -6.311  10.378  1.00 95.40 12  A 1 
ATOM   102  C  CA  . ASP A 1  12  ? -19.374 -6.908  9.266   1.00 94.86 12  A 1 
ATOM   103  C  C   . ASP A 1  12  ? -20.797 -7.329  9.680   1.00 95.02 12  A 1 
ATOM   104  O  O   . ASP A 1  12  ? -20.979 -8.330  10.383  1.00 94.60 12  A 1 
ATOM   105  C  CB  . ASP A 1  12  ? -18.597 -8.080  8.658   1.00 93.69 12  A 1 
ATOM   106  C  CG  . ASP A 1  12  ? -19.273 -8.596  7.379   1.00 92.32 12  A 1 
ATOM   107  O  OD1 . ASP A 1  12  ? -20.292 -8.007  6.931   1.00 89.90 12  A 1 
ATOM   108  O  OD2 . ASP A 1  12  ? -18.783 -9.569  6.792   1.00 88.90 12  A 1 
ATOM   109  N  N   . PRO A 1  13  ? -21.834 -6.613  9.218   1.00 94.08 13  A 1 
ATOM   110  C  CA  . PRO A 1  13  ? -23.214 -6.984  9.508   1.00 93.40 13  A 1 
ATOM   111  C  C   . PRO A 1  13  ? -23.673 -8.252  8.784   1.00 93.40 13  A 1 
ATOM   112  O  O   . PRO A 1  13  ? -24.715 -8.807  9.121   1.00 92.62 13  A 1 
ATOM   113  C  CB  . PRO A 1  13  ? -24.036 -5.757  9.082   1.00 92.23 13  A 1 
ATOM   114  C  CG  . PRO A 1  13  ? -23.223 -5.180  7.933   1.00 90.71 13  A 1 
ATOM   115  C  CD  . PRO A 1  13  ? -21.778 -5.435  8.354   1.00 93.03 13  A 1 
ATOM   116  N  N   . MET A 1  14  ? -22.915 -8.730  7.805   1.00 93.09 14  A 1 
ATOM   117  C  CA  . MET A 1  14  ? -23.234 -9.913  7.007   1.00 92.54 14  A 1 
ATOM   118  C  C   . MET A 1  14  ? -22.520 -11.187 7.463   1.00 93.57 14  A 1 
ATOM   119  O  O   . MET A 1  14  ? -22.743 -12.244 6.881   1.00 93.17 14  A 1 
ATOM   120  C  CB  . MET A 1  14  ? -22.961 -9.634  5.529   1.00 90.84 14  A 1 
ATOM   121  C  CG  . MET A 1  14  ? -23.993 -8.655  4.971   1.00 86.80 14  A 1 
ATOM   122  S  SD  . MET A 1  14  ? -23.645 -8.096  3.292   1.00 79.42 14  A 1 
ATOM   123  C  CE  . MET A 1  14  ? -22.549 -6.727  3.715   1.00 69.35 14  A 1 
ATOM   124  N  N   . TYR A 1  15  ? -21.714 -11.118 8.534   1.00 94.35 15  A 1 
ATOM   125  C  CA  . TYR A 1  15  ? -21.040 -12.285 9.096   1.00 95.04 15  A 1 
ATOM   126  C  C   . TYR A 1  15  ? -22.033 -13.409 9.394   1.00 95.28 15  A 1 
ATOM   127  O  O   . TYR A 1  15  ? -23.017 -13.229 10.125  1.00 94.97 15  A 1 
ATOM   128  C  CB  . TYR A 1  15  ? -20.267 -11.893 10.350  1.00 95.35 15  A 1 
ATOM   129  C  CG  . TYR A 1  15  ? -19.468 -13.038 10.945  1.00 95.69 15  A 1 
ATOM   130  C  CD1 . TYR A 1  15  ? -20.096 -14.039 11.716  1.00 95.04 15  A 1 
ATOM   131  C  CD2 . TYR A 1  15  ? -18.086 -13.131 10.692  1.00 95.16 15  A 1 
ATOM   132  C  CE1 . TYR A 1  15  ? -19.360 -15.120 12.221  1.00 94.87 15  A 1 
ATOM   133  C  CE2 . TYR A 1  15  ? -17.338 -14.199 11.201  1.00 94.93 15  A 1 
ATOM   134  C  CZ  . TYR A 1  15  ? -17.979 -15.199 11.965  1.00 95.62 15  A 1 
ATOM   135  O  OH  . TYR A 1  15  ? -17.249 -16.252 12.454  1.00 95.08 15  A 1 
ATOM   136  N  N   . THR A 1  16  ? -21.742 -14.595 8.891   1.00 95.10 16  A 1 
ATOM   137  C  CA  . THR A 1  16  ? -22.601 -15.774 9.051   1.00 95.57 16  A 1 
ATOM   138  C  C   . THR A 1  16  ? -21.855 -16.907 9.746   1.00 95.82 16  A 1 
ATOM   139  O  O   . THR A 1  16  ? -20.858 -17.428 9.247   1.00 95.39 16  A 1 
ATOM   140  C  CB  . THR A 1  16  ? -23.175 -16.211 7.690   1.00 94.92 16  A 1 
ATOM   141  O  OG1 . THR A 1  16  ? -23.922 -15.147 7.142   1.00 91.19 16  A 1 
ATOM   142  C  CG2 . THR A 1  16  ? -24.137 -17.387 7.816   1.00 91.07 16  A 1 
ATOM   143  N  N   . VAL A 1  17  ? -22.351 -17.340 10.893  1.00 96.14 17  A 1 
ATOM   144  C  CA  . VAL A 1  17  ? -21.781 -18.467 11.642  1.00 96.38 17  A 1 
ATOM   145  C  C   . VAL A 1  17  ? -21.886 -19.753 10.817  1.00 96.35 17  A 1 
ATOM   146  O  O   . VAL A 1  17  ? -22.953 -20.081 10.317  1.00 95.55 17  A 1 
ATOM   147  C  CB  . VAL A 1  17  ? -22.470 -18.642 13.007  1.00 95.94 17  A 1 
ATOM   148  C  CG1 . VAL A 1  17  ? -21.871 -19.815 13.794  1.00 93.69 17  A 1 
ATOM   149  C  CG2 . VAL A 1  17  ? -22.332 -17.385 13.870  1.00 93.61 17  A 1 
ATOM   150  N  N   . GLY A 1  18  ? -20.792 -20.494 10.725  1.00 95.36 18  A 1 
ATOM   151  C  CA  . GLY A 1  18  ? -20.717 -21.737 9.951   1.00 94.91 18  A 1 
ATOM   152  C  C   . GLY A 1  18  ? -20.466 -21.550 8.450   1.00 95.04 18  A 1 
ATOM   153  O  O   . GLY A 1  18  ? -20.484 -22.535 7.714   1.00 93.26 18  A 1 
ATOM   154  N  N   . SER A 1  19  ? -20.242 -20.320 8.007   1.00 93.35 19  A 1 
ATOM   155  C  CA  . SER A 1  19  ? -19.803 -20.023 6.644   1.00 92.56 19  A 1 
ATOM   156  C  C   . SER A 1  19  ? -18.311 -20.346 6.430   1.00 91.76 19  A 1 
ATOM   157  O  O   . SER A 1  19  ? -17.608 -20.791 7.349   1.00 90.76 19  A 1 
ATOM   158  C  CB  . SER A 1  19  ? -20.087 -18.553 6.311   1.00 92.00 19  A 1 
ATOM   159  O  OG  . SER A 1  19  ? -19.343 -17.729 7.178   1.00 89.99 19  A 1 
ATOM   160  N  N   . ASP A 1  20  ? -17.851 -20.146 5.205   1.00 88.70 20  A 1 
ATOM   161  C  CA  . ASP A 1  20  ? -16.461 -20.360 4.823   1.00 86.90 20  A 1 
ATOM   162  C  C   . ASP A 1  20  ? -15.607 -19.111 5.100   1.00 85.57 20  A 1 
ATOM   163  O  O   . ASP A 1  20  ? -15.845 -18.071 4.485   1.00 85.03 20  A 1 
ATOM   164  C  CB  . ASP A 1  20  ? -16.415 -20.770 3.343   1.00 85.70 20  A 1 
ATOM   165  C  CG  . ASP A 1  20  ? -15.030 -21.207 2.873   1.00 83.28 20  A 1 
ATOM   166  O  OD1 . ASP A 1  20  ? -14.063 -21.076 3.651   1.00 79.44 20  A 1 
ATOM   167  O  OD2 . ASP A 1  20  ? -14.970 -21.718 1.738   1.00 77.38 20  A 1 
ATOM   168  N  N   . PRO A 1  21  ? -14.594 -19.194 5.962   1.00 87.82 21  A 1 
ATOM   169  C  CA  . PRO A 1  21  ? -13.682 -18.075 6.218   1.00 85.80 21  A 1 
ATOM   170  C  C   . PRO A 1  21  ? -12.953 -17.563 4.975   1.00 83.44 21  A 1 
ATOM   171  O  O   . PRO A 1  21  ? -12.679 -16.376 4.880   1.00 80.52 21  A 1 
ATOM   172  C  CB  . PRO A 1  21  ? -12.690 -18.594 7.257   1.00 85.35 21  A 1 
ATOM   173  C  CG  . PRO A 1  21  ? -13.486 -19.653 7.998   1.00 83.95 21  A 1 
ATOM   174  C  CD  . PRO A 1  21  ? -14.319 -20.282 6.884   1.00 86.32 21  A 1 
ATOM   175  N  N   . LEU A 1  22  ? -12.687 -18.433 3.998   1.00 81.97 22  A 1 
ATOM   176  C  CA  . LEU A 1  22  ? -12.082 -18.032 2.722   1.00 78.10 22  A 1 
ATOM   177  C  C   . LEU A 1  22  ? -13.056 -17.242 1.828   1.00 78.07 22  A 1 
ATOM   178  O  O   . LEU A 1  22  ? -12.632 -16.627 0.856   1.00 76.77 22  A 1 
ATOM   179  C  CB  . LEU A 1  22  ? -11.575 -19.277 1.979   1.00 76.41 22  A 1 
ATOM   180  C  CG  . LEU A 1  22  ? -10.460 -20.053 2.702   1.00 70.01 22  A 1 
ATOM   181  C  CD1 . LEU A 1  22  ? -10.111 -21.305 1.898   1.00 66.55 22  A 1 
ATOM   182  C  CD2 . LEU A 1  22  ? -9.183  -19.221 2.866   1.00 64.75 22  A 1 
ATOM   183  N  N   . LYS A 1  23  ? -14.341 -17.229 2.176   1.00 78.36 23  A 1 
ATOM   184  C  CA  . LYS A 1  23  ? -15.394 -16.406 1.571   1.00 77.72 23  A 1 
ATOM   185  C  C   . LYS A 1  23  ? -15.866 -15.314 2.526   1.00 79.70 23  A 1 
ATOM   186  O  O   . LYS A 1  23  ? -17.055 -15.026 2.617   1.00 79.10 23  A 1 
ATOM   187  C  CB  . LYS A 1  23  ? -16.540 -17.296 1.087   1.00 76.18 23  A 1 
ATOM   188  C  CG  . LYS A 1  23  ? -16.095 -18.277 0.006   1.00 74.54 23  A 1 
ATOM   189  C  CD  . LYS A 1  23  ? -17.331 -18.957 -0.569  1.00 69.76 23  A 1 
ATOM   190  C  CE  . LYS A 1  23  ? -16.963 -19.849 -1.754  1.00 64.57 23  A 1 
ATOM   191  N  NZ  . LYS A 1  23  ? -18.190 -20.226 -2.494  1.00 59.34 23  A 1 
ATOM   192  N  N   . LEU A 1  24  ? -14.931 -14.721 3.259   1.00 83.81 24  A 1 
ATOM   193  C  CA  . LEU A 1  24  ? -15.156 -13.573 4.141   1.00 84.23 24  A 1 
ATOM   194  C  C   . LEU A 1  24  ? -16.153 -13.839 5.284   1.00 86.76 24  A 1 
ATOM   195  O  O   . LEU A 1  24  ? -16.757 -12.915 5.812   1.00 85.60 24  A 1 
ATOM   196  C  CB  . LEU A 1  24  ? -15.542 -12.346 3.297   1.00 81.59 24  A 1 
ATOM   197  C  CG  . LEU A 1  24  ? -14.638 -12.073 2.086   1.00 76.84 24  A 1 
ATOM   198  C  CD1 . LEU A 1  24  ? -15.238 -10.949 1.262   1.00 71.09 24  A 1 
ATOM   199  C  CD2 . LEU A 1  24  ? -13.227 -11.686 2.513   1.00 70.40 24  A 1 
ATOM   200  N  N   . CYS A 1  25  ? -16.337 -15.099 5.667   1.00 87.34 25  A 1 
ATOM   201  C  CA  . CYS A 1  25  ? -17.319 -15.508 6.669   1.00 89.90 25  A 1 
ATOM   202  C  C   . CYS A 1  25  ? -18.771 -15.107 6.332   1.00 91.12 25  A 1 
ATOM   203  O  O   . CYS A 1  25  ? -19.570 -14.839 7.234   1.00 90.79 25  A 1 
ATOM   204  C  CB  . CYS A 1  25  ? -16.886 -15.061 8.070   1.00 90.44 25  A 1 
ATOM   205  S  SG  . CYS A 1  25  ? -15.296 -15.730 8.593   1.00 89.89 25  A 1 
ATOM   206  N  N   . ARG A 1  26  ? -19.133 -15.084 5.058   1.00 88.69 26  A 1 
ATOM   207  C  CA  . ARG A 1  26  ? -20.483 -14.718 4.592   1.00 88.20 26  A 1 
ATOM   208  C  C   . ARG A 1  26  ? -21.181 -15.839 3.842   1.00 89.35 26  A 1 
ATOM   209  O  O   . ARG A 1  26  ? -22.363 -16.089 4.048   1.00 88.35 26  A 1 
ATOM   210  C  CB  . ARG A 1  26  ? -20.381 -13.487 3.693   1.00 86.54 26  A 1 
ATOM   211  C  CG  . ARG A 1  26  ? -19.862 -12.268 4.452   1.00 84.52 26  A 1 
ATOM   212  C  CD  . ARG A 1  26  ? -19.710 -11.112 3.478   1.00 81.36 26  A 1 
ATOM   213  N  NE  . ARG A 1  26  ? -19.306 -9.896  4.173   1.00 79.43 26  A 1 
ATOM   214  C  CZ  . ARG A 1  26  ? -19.058 -8.745  3.615   1.00 77.42 26  A 1 
ATOM   215  N  NH1 . ARG A 1  26  ? -19.131 -8.554  2.340   1.00 73.83 26  A 1 
ATOM   216  N  NH2 . ARG A 1  26  ? -18.736 -7.741  4.361   1.00 73.14 26  A 1 
ATOM   217  N  N   . GLU A 1  27  ? -20.450 -16.529 3.000   1.00 85.60 27  A 1 
ATOM   218  C  CA  . GLU A 1  27  ? -20.956 -17.521 2.065   1.00 85.56 27  A 1 
ATOM   219  C  C   . GLU A 1  27  ? -20.368 -18.916 2.291   1.00 87.39 27  A 1 
ATOM   220  O  O   . GLU A 1  27  ? -19.406 -19.110 3.031   1.00 86.46 27  A 1 
ATOM   221  C  CB  . GLU A 1  27  ? -20.674 -17.072 0.627   1.00 81.42 27  A 1 
ATOM   222  C  CG  . GLU A 1  27  ? -21.375 -15.772 0.224   1.00 73.20 27  A 1 
ATOM   223  C  CD  . GLU A 1  27  ? -21.252 -15.498 -1.269  1.00 71.66 27  A 1 
ATOM   224  O  OE1 . GLU A 1  27  ? -21.454 -14.332 -1.652  1.00 64.11 27  A 1 
ATOM   225  O  OE2 . GLU A 1  27  ? -20.979 -16.461 -2.038  1.00 64.82 27  A 1 
ATOM   226  N  N   . GLY A 1  28  ? -20.942 -19.908 1.612   1.00 84.89 28  A 1 
ATOM   227  C  CA  . GLY A 1  28  ? -20.482 -21.282 1.663   1.00 86.77 28  A 1 
ATOM   228  C  C   . GLY A 1  28  ? -20.697 -21.957 3.014   1.00 89.48 28  A 1 
ATOM   229  O  O   . GLY A 1  28  ? -21.487 -21.524 3.849   1.00 88.70 28  A 1 
ATOM   230  N  N   . LYS A 1  29  ? -19.999 -23.085 3.216   1.00 90.27 29  A 1 
ATOM   231  C  CA  . LYS A 1  29  ? -20.010 -23.848 4.462   1.00 90.82 29  A 1 
ATOM   232  C  C   . LYS A 1  29  ? -18.584 -24.023 4.960   1.00 90.24 29  A 1 
ATOM   233  O  O   . LYS A 1  29  ? -17.729 -24.502 4.223   1.00 86.67 29  A 1 
ATOM   234  C  CB  . LYS A 1  29  ? -20.678 -25.212 4.268   1.00 89.20 29  A 1 
ATOM   235  C  CG  . LYS A 1  29  ? -22.194 -25.100 4.060   1.00 79.20 29  A 1 
ATOM   236  C  CD  . LYS A 1  29  ? -22.823 -26.491 4.002   1.00 73.40 29  A 1 
ATOM   237  C  CE  . LYS A 1  29  ? -24.323 -26.367 3.815   1.00 63.62 29  A 1 
ATOM   238  N  NZ  . LYS A 1  29  ? -24.989 -27.702 3.756   1.00 56.05 29  A 1 
ATOM   239  N  N   . GLY A 1  30  ? -18.369 -23.696 6.220   1.00 91.96 30  A 1 
ATOM   240  C  CA  . GLY A 1  30  ? -17.053 -23.764 6.821   1.00 91.67 30  A 1 
ATOM   241  C  C   . GLY A 1  30  ? -17.117 -23.710 8.344   1.00 92.68 30  A 1 
ATOM   242  O  O   . GLY A 1  30  ? -18.105 -24.100 8.965   1.00 91.20 30  A 1 
ATOM   243  N  N   . ASN A 1  31  ? -16.041 -23.257 8.941   1.00 92.00 31  A 1 
ATOM   244  C  CA  . ASN A 1  31  ? -15.848 -23.265 10.388  1.00 91.63 31  A 1 
ATOM   245  C  C   . ASN A 1  31  ? -15.864 -21.854 10.998  1.00 92.90 31  A 1 
ATOM   246  O  O   . ASN A 1  31  ? -15.265 -21.656 12.055  1.00 91.40 31  A 1 
ATOM   247  C  CB  . ASN A 1  31  ? -14.548 -24.016 10.704  1.00 88.34 31  A 1 
ATOM   248  C  CG  . ASN A 1  31  ? -14.574 -25.491 10.352  1.00 78.38 31  A 1 
ATOM   249  O  OD1 . ASN A 1  31  ? -15.581 -26.167 10.313  1.00 65.71 31  A 1 
ATOM   250  N  ND2 . ASN A 1  31  ? -13.415 -26.055 10.112  1.00 67.23 31  A 1 
ATOM   251  N  N   . ALA A 1  32  ? -16.515 -20.881 10.358  1.00 93.24 32  A 1 
ATOM   252  C  CA  . ALA A 1  32  ? -16.669 -19.541 10.909  1.00 94.03 32  A 1 
ATOM   253  C  C   . ALA A 1  32  ? -17.341 -19.611 12.290  1.00 94.73 32  A 1 
ATOM   254  O  O   . ALA A 1  32  ? -18.439 -20.151 12.448  1.00 94.42 32  A 1 
ATOM   255  C  CB  . ALA A 1  32  ? -17.451 -18.670 9.928   1.00 93.69 32  A 1 
ATOM   256  N  N   . GLY A 1  33  ? -16.645 -19.141 13.316  1.00 95.27 33  A 1 
ATOM   257  C  CA  . GLY A 1  33  ? -17.041 -19.275 14.716  1.00 95.25 33  A 1 
ATOM   258  C  C   . GLY A 1  33  ? -18.162 -18.312 15.111  1.00 96.11 33  A 1 
ATOM   259  O  O   . GLY A 1  33  ? -18.395 -17.296 14.467  1.00 95.91 33  A 1 
ATOM   260  N  N   . LYS A 1  34  ? -18.829 -18.606 16.236  1.00 95.85 34  A 1 
ATOM   261  C  CA  . LYS A 1  34  ? -19.918 -17.761 16.757  1.00 96.38 34  A 1 
ATOM   262  C  C   . LYS A 1  34  ? -19.505 -16.298 16.996  1.00 96.93 34  A 1 
ATOM   263  O  O   . LYS A 1  34  ? -20.336 -15.405 16.878  1.00 96.77 34  A 1 
ATOM   264  C  CB  . LYS A 1  34  ? -20.463 -18.382 18.055  1.00 96.11 34  A 1 
ATOM   265  C  CG  . LYS A 1  34  ? -21.624 -17.570 18.641  1.00 93.75 34  A 1 
ATOM   266  C  CD  . LYS A 1  34  ? -22.200 -18.204 19.905  1.00 90.85 34  A 1 
ATOM   267  C  CE  . LYS A 1  34  ? -23.272 -17.259 20.440  1.00 85.79 34  A 1 
ATOM   268  N  NZ  . LYS A 1  34  ? -23.784 -17.671 21.773  1.00 77.86 34  A 1 
ATOM   269  N  N   . TYR A 1  35  ? -18.243 -16.085 17.384  1.00 97.13 35  A 1 
ATOM   270  C  CA  . TYR A 1  35  ? -17.721 -14.781 17.799  1.00 97.42 35  A 1 
ATOM   271  C  C   . TYR A 1  35  ? -16.673 -14.210 16.832  1.00 97.48 35  A 1 
ATOM   272  O  O   . TYR A 1  35  ? -16.008 -13.246 17.178  1.00 96.70 35  A 1 
ATOM   273  C  CB  . TYR A 1  35  ? -17.165 -14.895 19.220  1.00 97.51 35  A 1 
ATOM   274  C  CG  . TYR A 1  35  ? -18.200 -15.236 20.258  1.00 97.59 35  A 1 
ATOM   275  C  CD1 . TYR A 1  35  ? -19.115 -14.259 20.696  1.00 96.19 35  A 1 
ATOM   276  C  CD2 . TYR A 1  35  ? -18.255 -16.522 20.823  1.00 96.14 35  A 1 
ATOM   277  C  CE1 . TYR A 1  35  ? -20.066 -14.551 21.680  1.00 95.78 35  A 1 
ATOM   278  C  CE2 . TYR A 1  35  ? -19.206 -16.832 21.824  1.00 95.85 35  A 1 
ATOM   279  C  CZ  . TYR A 1  35  ? -20.104 -15.836 22.247  1.00 96.74 35  A 1 
ATOM   280  O  OH  . TYR A 1  35  ? -21.023 -16.128 23.216  1.00 95.72 35  A 1 
ATOM   281  N  N   . GLY A 1  36  ? -16.525 -14.802 15.655  1.00 96.94 36  A 1 
ATOM   282  C  CA  . GLY A 1  36  ? -15.548 -14.360 14.673  1.00 96.61 36  A 1 
ATOM   283  C  C   . GLY A 1  36  ? -14.645 -15.476 14.170  1.00 96.46 36  A 1 
ATOM   284  O  O   . GLY A 1  36  ? -14.729 -16.632 14.600  1.00 95.47 36  A 1 
ATOM   285  N  N   . ASP A 1  37  ? -13.787 -15.099 13.236  1.00 95.14 37  A 1 
ATOM   286  C  CA  . ASP A 1  37  ? -12.730 -15.936 12.673  1.00 94.58 37  A 1 
ATOM   287  C  C   . ASP A 1  37  ? -11.515 -15.047 12.350  1.00 94.13 37  A 1 
ATOM   288  O  O   . ASP A 1  37  ? -11.691 -13.911 11.922  1.00 93.01 37  A 1 
ATOM   289  C  CB  . ASP A 1  37  ? -13.236 -16.631 11.406  1.00 93.63 37  A 1 
ATOM   290  C  CG  . ASP A 1  37  ? -12.324 -17.760 10.965  1.00 92.20 37  A 1 
ATOM   291  O  OD1 . ASP A 1  37  ? -11.220 -17.531 10.438  1.00 87.79 37  A 1 
ATOM   292  O  OD2 . ASP A 1  37  ? -12.709 -18.935 11.149  1.00 86.82 37  A 1 
ATOM   293  N  N   . TYR A 1  38  ? -10.304 -15.562 12.534  1.00 92.49 38  A 1 
ATOM   294  C  CA  . TYR A 1  38  ? -9.081  -14.787 12.314  1.00 91.40 38  A 1 
ATOM   295  C  C   . TYR A 1  38  ? -8.828  -14.371 10.851  1.00 89.39 38  A 1 
ATOM   296  O  O   . TYR A 1  38  ? -7.859  -13.658 10.582  1.00 85.91 38  A 1 
ATOM   297  C  CB  . TYR A 1  38  ? -7.888  -15.561 12.875  1.00 91.86 38  A 1 
ATOM   298  C  CG  . TYR A 1  38  ? -7.869  -15.670 14.386  1.00 92.80 38  A 1 
ATOM   299  C  CD1 . TYR A 1  38  ? -7.852  -14.508 15.174  1.00 90.37 38  A 1 
ATOM   300  C  CD2 . TYR A 1  38  ? -7.830  -16.925 15.019  1.00 90.80 38  A 1 
ATOM   301  C  CE1 . TYR A 1  38  ? -7.804  -14.589 16.575  1.00 90.67 38  A 1 
ATOM   302  C  CE2 . TYR A 1  38  ? -7.770  -17.019 16.423  1.00 90.87 38  A 1 
ATOM   303  C  CZ  . TYR A 1  38  ? -7.758  -15.849 17.202  1.00 93.30 38  A 1 
ATOM   304  O  OH  . TYR A 1  38  ? -7.706  -15.928 18.562  1.00 92.38 38  A 1 
ATOM   305  N  N   . SER A 1  39  ? -9.670  -14.792 9.933   1.00 89.20 39  A 1 
ATOM   306  C  CA  . SER A 1  39  ? -9.624  -14.395 8.524   1.00 87.35 39  A 1 
ATOM   307  C  C   . SER A 1  39  ? -10.737 -13.416 8.136   1.00 87.58 39  A 1 
ATOM   308  O  O   . SER A 1  39  ? -10.858 -13.096 6.957   1.00 84.38 39  A 1 
ATOM   309  C  CB  . SER A 1  39  ? -9.695  -15.628 7.619   1.00 84.66 39  A 1 
ATOM   310  O  OG  . SER A 1  39  ? -8.755  -16.602 8.011   1.00 77.50 39  A 1 
ATOM   311  N  N   . CYS A 1  40  ? -11.560 -12.976 9.087   1.00 90.19 40  A 1 
ATOM   312  C  CA  . CYS A 1  40  ? -12.751 -12.181 8.819   1.00 91.75 40  A 1 
ATOM   313  C  C   . CYS A 1  40  ? -12.866 -10.975 9.751   1.00 93.19 40  A 1 
ATOM   314  O  O   . CYS A 1  40  ? -12.284 -10.962 10.835  1.00 92.87 40  A 1 
ATOM   315  C  CB  . CYS A 1  40  ? -13.981 -13.080 8.957   1.00 91.53 40  A 1 
ATOM   316  S  SG  . CYS A 1  40  ? -13.970 -14.521 7.847   1.00 90.60 40  A 1 
ATOM   317  N  N   . ASP A 1  41  ? -13.679 -9.987  9.345   1.00 93.60 41  A 1 
ATOM   318  C  CA  . ASP A 1  41  ? -14.013 -8.847  10.183  1.00 94.61 41  A 1 
ATOM   319  C  C   . ASP A 1  41  ? -14.938 -9.242  11.355  1.00 95.48 41  A 1 
ATOM   320  O  O   . ASP A 1  41  ? -15.595 -10.285 11.355  1.00 94.99 41  A 1 
ATOM   321  C  CB  . ASP A 1  41  ? -14.630 -7.726  9.338   1.00 94.21 41  A 1 
ATOM   322  C  CG  . ASP A 1  41  ? -13.608 -6.954  8.501   1.00 93.33 41  A 1 
ATOM   323  O  OD1 . ASP A 1  41  ? -12.452 -6.811  8.937   1.00 90.15 41  A 1 
ATOM   324  O  OD2 . ASP A 1  41  ? -14.008 -6.459  7.433   1.00 89.74 41  A 1 
ATOM   325  N  N   . ALA A 1  42  ? -14.978 -8.380  12.363  1.00 96.31 42  A 1 
ATOM   326  C  CA  . ALA A 1  42  ? -15.722 -8.612  13.587  1.00 97.03 42  A 1 
ATOM   327  C  C   . ALA A 1  42  ? -17.237 -8.712  13.355  1.00 97.19 42  A 1 
ATOM   328  O  O   . ALA A 1  42  ? -17.816 -8.044  12.507  1.00 96.65 42  A 1 
ATOM   329  C  CB  . ALA A 1  42  ? -15.373 -7.521  14.599  1.00 96.91 42  A 1 
ATOM   330  N  N   . ASN A 1  43  ? -17.901 -9.512  14.171  1.00 97.21 43  A 1 
ATOM   331  C  CA  . ASN A 1  43  ? -19.349 -9.677  14.122  1.00 97.58 43  A 1 
ATOM   332  C  C   . ASN A 1  43  ? -20.070 -9.054  15.327  1.00 97.81 43  A 1 
ATOM   333  O  O   . ASN A 1  43  ? -19.488 -8.805  16.386  1.00 97.47 43  A 1 
ATOM   334  C  CB  . ASN A 1  43  ? -19.688 -11.157 13.873  1.00 96.90 43  A 1 
ATOM   335  C  CG  . ASN A 1  43  ? -19.618 -12.063 15.091  1.00 96.89 43  A 1 
ATOM   336  O  OD1 . ASN A 1  43  ? -19.356 -11.700 16.215  1.00 91.19 43  A 1 
ATOM   337  N  ND2 . ASN A 1  43  ? -19.919 -13.330 14.894  1.00 91.63 43  A 1 
ATOM   338  N  N   . MET A 1  44  ? -21.375 -8.870  15.191  1.00 97.71 44  A 1 
ATOM   339  C  CA  . MET A 1  44  ? -22.198 -8.296  16.261  1.00 97.73 44  A 1 
ATOM   340  C  C   . MET A 1  44  ? -22.195 -9.120  17.559  1.00 98.01 44  A 1 
ATOM   341  O  O   . MET A 1  44  ? -22.288 -8.545  18.638  1.00 97.86 44  A 1 
ATOM   342  C  CB  . MET A 1  44  ? -23.639 -8.116  15.783  1.00 97.03 44  A 1 
ATOM   343  C  CG  . MET A 1  44  ? -23.861 -6.785  15.060  1.00 91.51 44  A 1 
ATOM   344  S  SD  . MET A 1  44  ? -23.466 -5.277  16.014  1.00 87.87 44  A 1 
ATOM   345  C  CE  . MET A 1  44  ? -24.404 -5.528  17.535  1.00 78.20 44  A 1 
ATOM   346  N  N   . ALA A 1  45  ? -22.067 -10.438 17.490  1.00 97.74 45  A 1 
ATOM   347  C  CA  . ALA A 1  45  ? -22.042 -11.270 18.694  1.00 97.90 45  A 1 
ATOM   348  C  C   . ALA A 1  45  ? -20.794 -11.008 19.550  1.00 98.23 45  A 1 
ATOM   349  O  O   . ALA A 1  45  ? -20.892 -10.942 20.779  1.00 97.89 45  A 1 
ATOM   350  C  CB  . ALA A 1  45  ? -22.142 -12.742 18.285  1.00 97.68 45  A 1 
ATOM   351  N  N   . LEU A 1  46  ? -19.647 -10.829 18.913  1.00 98.24 46  A 1 
ATOM   352  C  CA  . LEU A 1  46  ? -18.422 -10.403 19.583  1.00 98.33 46  A 1 
ATOM   353  C  C   . LEU A 1  46  ? -18.604 -9.008  20.187  1.00 98.54 46  A 1 
ATOM   354  O  O   . LEU A 1  46  ? -18.329 -8.819  21.374  1.00 98.45 46  A 1 
ATOM   355  C  CB  . LEU A 1  46  ? -17.264 -10.425 18.575  1.00 98.37 46  A 1 
ATOM   356  C  CG  . LEU A 1  46  ? -15.926 -9.938  19.158  1.00 98.14 46  A 1 
ATOM   357  C  CD1 . LEU A 1  46  ? -15.373 -10.923 20.184  1.00 96.79 46  A 1 
ATOM   358  C  CD2 . LEU A 1  46  ? -14.914 -9.763  18.029  1.00 96.73 46  A 1 
ATOM   359  N  N   . LEU A 1  47  ? -19.124 -8.074  19.403  1.00 98.50 47  A 1 
ATOM   360  C  CA  . LEU A 1  47  ? -19.290 -6.685  19.815  1.00 98.40 47  A 1 
ATOM   361  C  C   . LEU A 1  47  ? -20.252 -6.549  21.009  1.00 98.57 47  A 1 
ATOM   362  O  O   . LEU A 1  47  ? -19.942 -5.866  21.979  1.00 98.21 47  A 1 
ATOM   363  C  CB  . LEU A 1  47  ? -19.752 -5.882  18.600  1.00 97.60 47  A 1 
ATOM   364  C  CG  . LEU A 1  47  ? -19.346 -4.406  18.683  1.00 91.01 47  A 1 
ATOM   365  C  CD1 . LEU A 1  47  ? -17.837 -4.234  18.573  1.00 85.88 47  A 1 
ATOM   366  C  CD2 . LEU A 1  47  ? -20.006 -3.666  17.520  1.00 86.19 47  A 1 
ATOM   367  N  N   . ASP A 1  48  ? -21.368 -7.273  21.005  1.00 98.29 48  A 1 
ATOM   368  C  CA  . ASP A 1  48  ? -22.291 -7.309  22.143  1.00 98.18 48  A 1 
ATOM   369  C  C   . ASP A 1  48  ? -21.644 -7.891  23.412  1.00 98.33 48  A 1 
ATOM   370  O  O   . ASP A 1  48  ? -21.938 -7.468  24.524  1.00 98.16 48  A 1 
ATOM   371  C  CB  . ASP A 1  48  ? -23.522 -8.142  21.786  1.00 97.70 48  A 1 
ATOM   372  C  CG  . ASP A 1  48  ? -24.573 -7.418  20.946  1.00 92.40 48  A 1 
ATOM   373  O  OD1 . ASP A 1  48  ? -24.616 -6.164  20.982  1.00 87.23 48  A 1 
ATOM   374  O  OD2 . ASP A 1  48  ? -25.414 -8.136  20.377  1.00 86.13 48  A 1 
ATOM   375  N  N   . SER A 1  49  ? -20.744 -8.868  23.247  1.00 98.18 49  A 1 
ATOM   376  C  CA  . SER A 1  49  ? -19.969 -9.400  24.370  1.00 98.15 49  A 1 
ATOM   377  C  C   . SER A 1  49  ? -18.967 -8.380  24.910  1.00 98.59 49  A 1 
ATOM   378  O  O   . SER A 1  49  ? -18.817 -8.274  26.130  1.00 98.30 49  A 1 
ATOM   379  C  CB  . SER A 1  49  ? -19.294 -10.728 23.993  1.00 97.60 49  A 1 
ATOM   380  O  OG  . SER A 1  49  ? -18.089 -10.547 23.282  1.00 90.51 49  A 1 
ATOM   381  N  N   . LEU A 1  50  ? -18.356 -7.593  24.027  1.00 98.58 50  A 1 
ATOM   382  C  CA  . LEU A 1  50  ? -17.421 -6.525  24.393  1.00 98.65 50  A 1 
ATOM   383  C  C   . LEU A 1  50  ? -18.125 -5.399  25.151  1.00 98.72 50  A 1 
ATOM   384  O  O   . LEU A 1  50  ? -17.661 -5.013  26.226  1.00 98.70 50  A 1 
ATOM   385  C  CB  . LEU A 1  50  ? -16.725 -6.010  23.122  1.00 98.71 50  A 1 
ATOM   386  C  CG  . LEU A 1  50  ? -15.765 -4.831  23.373  1.00 98.46 50  A 1 
ATOM   387  C  CD1 . LEU A 1  50  ? -14.653 -5.187  24.354  1.00 97.21 50  A 1 
ATOM   388  C  CD2 . LEU A 1  50  ? -15.135 -4.407  22.059  1.00 97.31 50  A 1 
ATOM   389  N  N   . VAL A 1  51  ? -19.265 -4.921  24.652  1.00 98.65 51  A 1 
ATOM   390  C  CA  . VAL A 1  51  ? -20.061 -3.891  25.345  1.00 98.59 51  A 1 
ATOM   391  C  C   . VAL A 1  51  ? -20.389 -4.330  26.769  1.00 98.58 51  A 1 
ATOM   392  O  O   . VAL A 1  51  ? -20.190 -3.570  27.722  1.00 98.46 51  A 1 
ATOM   393  C  CB  . VAL A 1  51  ? -21.341 -3.568  24.554  1.00 98.36 51  A 1 
ATOM   394  C  CG1 . VAL A 1  51  ? -22.287 -2.636  25.330  1.00 97.15 51  A 1 
ATOM   395  C  CG2 . VAL A 1  51  ? -21.025 -2.882  23.225  1.00 97.09 51  A 1 
ATOM   396  N  N   . LYS A 1  52  ? -20.854 -5.567  26.948  1.00 98.35 52  A 1 
ATOM   397  C  CA  . LYS A 1  52  ? -21.140 -6.124  28.276  1.00 98.21 52  A 1 
ATOM   398  C  C   . LYS A 1  52  ? -19.886 -6.203  29.153  1.00 98.35 52  A 1 
ATOM   399  O  O   . LYS A 1  52  ? -19.981 -5.941  30.348  1.00 97.87 52  A 1 
ATOM   400  C  CB  . LYS A 1  52  ? -21.766 -7.517  28.148  1.00 97.81 52  A 1 
ATOM   401  C  CG  . LYS A 1  52  ? -23.215 -7.448  27.652  1.00 91.83 52  A 1 
ATOM   402  C  CD  . LYS A 1  52  ? -23.746 -8.859  27.376  1.00 87.73 52  A 1 
ATOM   403  C  CE  . LYS A 1  52  ? -25.157 -8.756  26.788  1.00 75.62 52  A 1 
ATOM   404  N  NZ  . LYS A 1  52  ? -25.651 -10.065 26.314  1.00 67.47 52  A 1 
ATOM   405  N  N   . PHE A 1  53  ? -18.750 -6.576  28.577  1.00 98.25 53  A 1 
ATOM   406  C  CA  . PHE A 1  53  ? -17.484 -6.669  29.296  1.00 98.31 53  A 1 
ATOM   407  C  C   . PHE A 1  53  ? -17.006 -5.303  29.774  1.00 98.45 53  A 1 
ATOM   408  O  O   . PHE A 1  53  ? -16.724 -5.152  30.961  1.00 98.19 53  A 1 
ATOM   409  C  CB  . PHE A 1  53  ? -16.435 -7.357  28.415  1.00 98.30 53  A 1 
ATOM   410  C  CG  . PHE A 1  53  ? -15.095 -7.462  29.093  1.00 98.33 53  A 1 
ATOM   411  C  CD1 . PHE A 1  53  ? -14.075 -6.529  28.808  1.00 96.87 53  A 1 
ATOM   412  C  CD2 . PHE A 1  53  ? -14.874 -8.458  30.058  1.00 96.84 53  A 1 
ATOM   413  C  CE1 . PHE A 1  53  ? -12.849 -6.598  29.486  1.00 96.63 53  A 1 
ATOM   414  C  CE2 . PHE A 1  53  ? -13.650 -8.528  30.740  1.00 96.63 53  A 1 
ATOM   415  C  CZ  . PHE A 1  53  ? -12.633 -7.596  30.450  1.00 97.70 53  A 1 
ATOM   416  N  N   . ILE A 1  54  ? -16.989 -4.298  28.891  1.00 98.63 54  A 1 
ATOM   417  C  CA  . ILE A 1  54  ? -16.583 -2.930  29.227  1.00 98.51 54  A 1 
ATOM   418  C  C   . ILE A 1  54  ? -17.465 -2.378  30.353  1.00 98.32 54  A 1 
ATOM   419  O  O   . ILE A 1  54  ? -16.939 -1.987  31.391  1.00 98.17 54  A 1 
ATOM   420  C  CB  . ILE A 1  54  ? -16.602 -2.022  27.971  1.00 98.64 54  A 1 
ATOM   421  C  CG1 . ILE A 1  54  ? -15.490 -2.447  26.990  1.00 98.38 54  A 1 
ATOM   422  C  CG2 . ILE A 1  54  ? -16.417 -0.537  28.367  1.00 98.32 54  A 1 
ATOM   423  C  CD1 . ILE A 1  54  ? -15.595 -1.773  25.612  1.00 98.06 54  A 1 
ATOM   424  N  N   . LYS A 1  55  ? -18.797 -2.424  30.206  1.00 98.32 55  A 1 
ATOM   425  C  CA  . LYS A 1  55  ? -19.728 -1.901  31.216  1.00 97.88 55  A 1 
ATOM   426  C  C   . LYS A 1  55  ? -19.567 -2.585  32.582  1.00 97.56 55  A 1 
ATOM   427  O  O   . LYS A 1  55  ? -19.752 -1.940  33.610  1.00 96.43 55  A 1 
ATOM   428  C  CB  . LYS A 1  55  ? -21.186 -1.986  30.722  1.00 97.17 55  A 1 
ATOM   429  C  CG  . LYS A 1  55  ? -21.455 -1.027  29.544  1.00 95.69 55  A 1 
ATOM   430  C  CD  . LYS A 1  55  ? -22.908 -1.037  29.019  1.00 93.08 55  A 1 
ATOM   431  C  CE  . LYS A 1  55  ? -23.846 -0.205  29.914  1.00 88.55 55  A 1 
ATOM   432  N  NZ  . LYS A 1  55  ? -25.078 0.269   29.200  1.00 85.26 55  A 1 
ATOM   433  N  N   . ARG A 1  56  ? -19.207 -3.877  32.622  1.00 97.96 56  A 1 
ATOM   434  C  CA  . ARG A 1  56  ? -18.953 -4.615  33.874  1.00 97.59 56  A 1 
ATOM   435  C  C   . ARG A 1  56  ? -17.607 -4.310  34.517  1.00 97.63 56  A 1 
ATOM   436  O  O   . ARG A 1  56  ? -17.458 -4.584  35.694  1.00 96.28 56  A 1 
ATOM   437  C  CB  . ARG A 1  56  ? -19.037 -6.123  33.621  1.00 96.51 56  A 1 
ATOM   438  C  CG  . ARG A 1  56  ? -20.478 -6.614  33.567  1.00 84.82 56  A 1 
ATOM   439  C  CD  . ARG A 1  56  ? -20.470 -8.107  33.250  1.00 82.55 56  A 1 
ATOM   440  N  NE  . ARG A 1  56  ? -21.828 -8.693  33.303  1.00 72.21 56  A 1 
ATOM   441  C  CZ  . ARG A 1  56  ? -22.136 -9.953  33.107  1.00 65.97 56  A 1 
ATOM   442  N  NH1 . ARG A 1  56  ? -21.220 -10.836 32.811  1.00 58.90 56  A 1 
ATOM   443  N  NH2 . ARG A 1  56  ? -23.370 -10.346 33.203  1.00 58.09 56  A 1 
ATOM   444  N  N   . ASN A 1  57  ? -16.650 -3.802  33.758  1.00 97.72 57  A 1 
ATOM   445  C  CA  . ASN A 1  57  ? -15.290 -3.516  34.204  1.00 97.57 57  A 1 
ATOM   446  C  C   . ASN A 1  57  ? -14.986 -2.011  34.198  1.00 97.44 57  A 1 
ATOM   447  O  O   . ASN A 1  57  ? -13.833 -1.613  34.026  1.00 96.40 57  A 1 
ATOM   448  C  CB  . ASN A 1  57  ? -14.286 -4.350  33.383  1.00 97.49 57  A 1 
ATOM   449  C  CG  . ASN A 1  57  ? -14.433 -5.839  33.640  1.00 96.49 57  A 1 
ATOM   450  O  OD1 . ASN A 1  57  ? -13.865 -6.397  34.557  1.00 87.16 57  A 1 
ATOM   451  N  ND2 . ASN A 1  57  ? -15.207 -6.530  32.841  1.00 85.94 57  A 1 
ATOM   452  N  N   . THR A 1  58  ? -16.011 -1.185  34.338  1.00 97.69 58  A 1 
ATOM   453  C  CA  . THR A 1  58  ? -15.901 0.269   34.415  1.00 97.55 58  A 1 
ATOM   454  C  C   . THR A 1  58  ? -16.411 0.756   35.767  1.00 96.86 58  A 1 
ATOM   455  O  O   . THR A 1  58  ? -17.582 0.573   36.096  1.00 94.98 58  A 1 
ATOM   456  C  CB  . THR A 1  58  ? -16.686 0.930   33.281  1.00 97.09 58  A 1 
ATOM   457  O  OG1 . THR A 1  58  ? -16.187 0.513   32.031  1.00 92.85 58  A 1 
ATOM   458  C  CG2 . THR A 1  58  ? -16.567 2.448   33.313  1.00 92.58 58  A 1 
ATOM   459  N  N   . ASP A 1  59  ? -15.531 1.417   36.506  1.00 96.29 59  A 1 
ATOM   460  C  CA  . ASP A 1  59  ? -15.877 2.109   37.747  1.00 95.00 59  A 1 
ATOM   461  C  C   . ASP A 1  59  ? -16.487 3.489   37.470  1.00 95.03 59  A 1 
ATOM   462  O  O   . ASP A 1  59  ? -16.520 3.966   36.332  1.00 91.55 59  A 1 
ATOM   463  C  CB  . ASP A 1  59  ? -14.623 2.209   38.624  1.00 91.97 59  A 1 
ATOM   464  C  CG  . ASP A 1  59  ? -14.167 0.848   39.132  1.00 83.67 59  A 1 
ATOM   465  O  OD1 . ASP A 1  59  ? -15.058 0.047   39.484  1.00 76.26 59  A 1 
ATOM   466  O  OD2 . ASP A 1  59  ? -12.946 0.617   39.168  1.00 75.37 59  A 1 
ATOM   467  N  N   . VAL A 1  60  ? -16.957 4.179   38.519  1.00 93.74 60  A 1 
ATOM   468  C  CA  . VAL A 1  60  ? -17.601 5.497   38.391  1.00 92.80 60  A 1 
ATOM   469  C  C   . VAL A 1  60  ? -16.711 6.536   37.681  1.00 93.00 60  A 1 
ATOM   470  O  O   . VAL A 1  60  ? -17.197 7.302   36.858  1.00 89.85 60  A 1 
ATOM   471  C  CB  . VAL A 1  60  ? -18.082 6.001   39.773  1.00 90.47 60  A 1 
ATOM   472  C  CG1 . VAL A 1  60  ? -16.946 6.394   40.709  1.00 79.58 60  A 1 
ATOM   473  C  CG2 . VAL A 1  60  ? -19.054 7.174   39.628  1.00 79.14 60  A 1 
ATOM   474  N  N   . ASN A 1  61  ? -15.410 6.502   37.951  1.00 93.97 61  A 1 
ATOM   475  C  CA  . ASN A 1  61  ? -14.407 7.368   37.323  1.00 94.46 61  A 1 
ATOM   476  C  C   . ASN A 1  61  ? -13.755 6.728   36.080  1.00 95.65 61  A 1 
ATOM   477  O  O   . ASN A 1  61  ? -12.759 7.234   35.588  1.00 93.07 61  A 1 
ATOM   478  C  CB  . ASN A 1  61  ? -13.361 7.783   38.363  1.00 91.07 61  A 1 
ATOM   479  C  CG  . ASN A 1  61  ? -13.921 8.691   39.451  1.00 85.33 61  A 1 
ATOM   480  O  OD1 . ASN A 1  61  ? -15.013 9.219   39.396  1.00 74.15 61  A 1 
ATOM   481  N  ND2 . ASN A 1  61  ? -13.148 8.913   40.491  1.00 73.73 61  A 1 
ATOM   482  N  N   . GLY A 1  62  ? -14.298 5.612   35.574  1.00 95.74 62  A 1 
ATOM   483  C  CA  . GLY A 1  62  ? -13.822 4.921   34.373  1.00 96.80 62  A 1 
ATOM   484  C  C   . GLY A 1  62  ? -14.736 5.089   33.159  1.00 97.87 62  A 1 
ATOM   485  O  O   . GLY A 1  62  ? -14.472 4.491   32.115  1.00 97.02 62  A 1 
ATOM   486  N  N   . LYS A 1  63  ? -15.807 5.883   33.279  1.00 97.62 63  A 1 
ATOM   487  C  CA  . LYS A 1  63  ? -16.775 6.133   32.199  1.00 97.84 63  A 1 
ATOM   488  C  C   . LYS A 1  63  ? -16.228 7.117   31.146  1.00 98.00 63  A 1 
ATOM   489  O  O   . LYS A 1  63  ? -16.806 8.170   30.880  1.00 97.57 63  A 1 
ATOM   490  C  CB  . LYS A 1  63  ? -18.118 6.601   32.786  1.00 97.50 63  A 1 
ATOM   491  C  CG  . LYS A 1  63  ? -18.854 5.530   33.604  1.00 96.32 63  A 1 
ATOM   492  C  CD  . LYS A 1  63  ? -20.239 6.071   33.980  1.00 93.30 63  A 1 
ATOM   493  C  CE  . LYS A 1  63  ? -21.133 5.018   34.642  1.00 87.95 63  A 1 
ATOM   494  N  NZ  . LYS A 1  63  ? -22.523 5.535   34.791  1.00 79.88 63  A 1 
ATOM   495  N  N   . VAL A 1  64  ? -15.086 6.769   30.568  1.00 98.49 64  A 1 
ATOM   496  C  CA  . VAL A 1  64  ? -14.389 7.554   29.549  1.00 98.61 64  A 1 
ATOM   497  C  C   . VAL A 1  64  ? -13.919 6.610   28.443  1.00 98.72 64  A 1 
ATOM   498  O  O   . VAL A 1  64  ? -13.418 5.520   28.727  1.00 98.65 64  A 1 
ATOM   499  C  CB  . VAL A 1  64  ? -13.196 8.329   30.142  1.00 98.39 64  A 1 
ATOM   500  C  CG1 . VAL A 1  64  ? -12.585 9.282   29.114  1.00 97.05 64  A 1 
ATOM   501  C  CG2 . VAL A 1  64  ? -13.603 9.174   31.364  1.00 96.51 64  A 1 
ATOM   502  N  N   . MET A 1  65  ? -14.074 7.022   27.199  1.00 98.80 65  A 1 
ATOM   503  C  CA  . MET A 1  65  ? -13.685 6.200   26.061  1.00 98.88 65  A 1 
ATOM   504  C  C   . MET A 1  65  ? -13.229 7.046   24.881  1.00 98.81 65  A 1 
ATOM   505  O  O   . MET A 1  65  ? -13.951 7.937   24.419  1.00 98.79 65  A 1 
ATOM   506  C  CB  . MET A 1  65  ? -14.860 5.298   25.674  1.00 98.71 65  A 1 
ATOM   507  C  CG  . MET A 1  65  ? -14.577 4.386   24.472  1.00 97.82 65  A 1 
ATOM   508  S  SD  . MET A 1  65  ? -15.956 3.278   24.057  1.00 97.85 65  A 1 
ATOM   509  C  CE  . MET A 1  65  ? -15.865 2.125   25.444  1.00 94.14 65  A 1 
ATOM   510  N  N   . VAL A 1  66  ? -12.045 6.712   24.354  1.00 98.88 66  A 1 
ATOM   511  C  CA  . VAL A 1  66  ? -11.638 7.132   23.014  1.00 98.84 66  A 1 
ATOM   512  C  C   . VAL A 1  66  ? -12.145 6.089   22.024  1.00 98.84 66  A 1 
ATOM   513  O  O   . VAL A 1  66  ? -11.781 4.916   22.120  1.00 98.75 66  A 1 
ATOM   514  C  CB  . VAL A 1  66  ? -10.116 7.304   22.896  1.00 98.65 66  A 1 
ATOM   515  C  CG1 . VAL A 1  66  ? -9.715  7.753   21.485  1.00 93.43 66  A 1 
ATOM   516  C  CG2 . VAL A 1  66  ? -9.607  8.370   23.878  1.00 92.52 66  A 1 
ATOM   517  N  N   . TYR A 1  67  ? -12.977 6.516   21.094  1.00 98.96 67  A 1 
ATOM   518  C  CA  . TYR A 1  67  ? -13.371 5.713   19.941  1.00 98.89 67  A 1 
ATOM   519  C  C   . TYR A 1  67  ? -12.468 6.084   18.757  1.00 98.87 67  A 1 
ATOM   520  O  O   . TYR A 1  67  ? -12.569 7.187   18.213  1.00 98.55 67  A 1 
ATOM   521  C  CB  . TYR A 1  67  ? -14.859 5.939   19.651  1.00 98.72 67  A 1 
ATOM   522  C  CG  . TYR A 1  67  ? -15.290 5.340   18.332  1.00 98.37 67  A 1 
ATOM   523  C  CD1 . TYR A 1  67  ? -15.537 6.188   17.238  1.00 95.77 67  A 1 
ATOM   524  C  CD2 . TYR A 1  67  ? -15.373 3.951   18.181  1.00 96.04 67  A 1 
ATOM   525  C  CE1 . TYR A 1  67  ? -15.872 5.648   15.991  1.00 94.62 67  A 1 
ATOM   526  C  CE2 . TYR A 1  67  ? -15.702 3.390   16.929  1.00 94.99 67  A 1 
ATOM   527  C  CZ  . TYR A 1  67  ? -15.946 4.251   15.836  1.00 96.22 67  A 1 
ATOM   528  O  OH  . TYR A 1  67  ? -16.237 3.725   14.617  1.00 94.05 67  A 1 
ATOM   529  N  N   . ASN A 1  68  ? -11.551 5.180   18.407  1.00 98.76 68  A 1 
ATOM   530  C  CA  . ASN A 1  68  ? -10.396 5.484   17.552  1.00 98.78 68  A 1 
ATOM   531  C  C   . ASN A 1  68  ? -10.632 5.283   16.038  1.00 98.78 68  A 1 
ATOM   532  O  O   . ASN A 1  68  ? -9.665  5.268   15.278  1.00 97.86 68  A 1 
ATOM   533  C  CB  . ASN A 1  68  ? -9.172  4.700   18.072  1.00 98.38 68  A 1 
ATOM   534  C  CG  . ASN A 1  68  ? -7.978  5.585   18.391  1.00 97.84 68  A 1 
ATOM   535  O  OD1 . ASN A 1  68  ? -7.648  5.804   19.544  1.00 85.88 68  A 1 
ATOM   536  N  ND2 . ASN A 1  68  ? -7.290  6.099   17.400  1.00 86.07 68  A 1 
ATOM   537  N  N   . GLY A 1  69  ? -11.884 5.145   15.595  1.00 98.66 69  A 1 
ATOM   538  C  CA  . GLY A 1  69  ? -12.255 5.003   14.186  1.00 98.60 69  A 1 
ATOM   539  C  C   . GLY A 1  69  ? -12.245 3.564   13.648  1.00 98.54 69  A 1 
ATOM   540  O  O   . GLY A 1  69  ? -12.188 2.599   14.406  1.00 97.86 69  A 1 
ATOM   541  N  N   . ASP A 1  70  ? -12.334 3.466   12.323  1.00 98.42 70  A 1 
ATOM   542  C  CA  . ASP A 1  70  ? -12.433 2.230   11.532  1.00 98.37 70  A 1 
ATOM   543  C  C   . ASP A 1  70  ? -13.570 1.285   11.969  1.00 98.34 70  A 1 
ATOM   544  O  O   . ASP A 1  70  ? -13.382 0.134   12.358  1.00 97.52 70  A 1 
ATOM   545  C  CB  . ASP A 1  70  ? -11.057 1.568   11.324  1.00 97.97 70  A 1 
ATOM   546  C  CG  . ASP A 1  70  ? -10.284 2.144   10.128  1.00 97.40 70  A 1 
ATOM   547  O  OD1 . ASP A 1  70  ? -10.742 3.142   9.516   1.00 95.21 70  A 1 
ATOM   548  O  OD2 . ASP A 1  70  ? -9.245  1.556   9.743   1.00 95.26 70  A 1 
ATOM   549  N  N   . ILE A 1  71  ? -14.797 1.778   11.845  1.00 97.86 71  A 1 
ATOM   550  C  CA  . ILE A 1  71  ? -16.013 0.955   11.982  1.00 97.51 71  A 1 
ATOM   551  C  C   . ILE A 1  71  ? -16.331 0.176   10.704  1.00 97.20 71  A 1 
ATOM   552  O  O   . ILE A 1  71  ? -16.950 -0.880  10.753  1.00 96.52 71  A 1 
ATOM   553  C  CB  . ILE A 1  71  ? -17.212 1.833   12.377  1.00 97.12 71  A 1 
ATOM   554  C  CG1 . ILE A 1  71  ? -18.496 1.034   12.715  1.00 95.53 71  A 1 
ATOM   555  C  CG2 . ILE A 1  71  ? -17.585 2.882   11.317  1.00 95.37 71  A 1 
ATOM   556  C  CD1 . ILE A 1  71  ? -18.331 0.048   13.882  1.00 93.87 71  A 1 
ATOM   557  N  N   . VAL A 1  72  ? -15.963 0.737   9.551   1.00 95.74 72  A 1 
ATOM   558  C  CA  . VAL A 1  72  ? -16.358 0.211   8.248   1.00 95.16 72  A 1 
ATOM   559  C  C   . VAL A 1  72  ? -15.602 -1.091  7.991   1.00 94.97 72  A 1 
ATOM   560  O  O   . VAL A 1  72  ? -14.374 -1.106  7.972   1.00 93.99 72  A 1 
ATOM   561  C  CB  . VAL A 1  72  ? -16.135 1.244   7.137   1.00 94.05 72  A 1 
ATOM   562  C  CG1 . VAL A 1  72  ? -16.397 0.690   5.746   1.00 89.99 72  A 1 
ATOM   563  C  CG2 . VAL A 1  72  ? -17.067 2.456   7.306   1.00 90.13 72  A 1 
ATOM   564  N  N   . SER A 1  73  ? -16.340 -2.174  7.742   1.00 93.05 73  A 1 
ATOM   565  C  CA  . SER A 1  73  ? -15.742 -3.464  7.385   1.00 91.15 73  A 1 
ATOM   566  C  C   . SER A 1  73  ? -14.836 -3.339  6.159   1.00 88.41 73  A 1 
ATOM   567  O  O   . SER A 1  73  ? -15.135 -2.602  5.211   1.00 83.37 73  A 1 
ATOM   568  C  CB  . SER A 1  73  ? -16.833 -4.526  7.166   1.00 89.70 73  A 1 
ATOM   569  O  OG  . SER A 1  73  ? -16.330 -5.670  6.518   1.00 83.38 73  A 1 
ATOM   570  N  N   . ARG A 1  74  ? -13.747 -4.080  6.151   1.00 84.11 74  A 1 
ATOM   571  C  CA  . ARG A 1  74  ? -12.869 -4.165  4.977   1.00 78.44 74  A 1 
ATOM   572  C  C   . ARG A 1  74  ? -13.504 -4.984  3.854   1.00 75.98 74  A 1 
ATOM   573  O  O   . ARG A 1  74  ? -13.226 -4.743  2.687   1.00 69.74 74  A 1 
ATOM   574  C  CB  . ARG A 1  74  ? -11.526 -4.768  5.391   1.00 74.70 74  A 1 
ATOM   575  C  CG  . ARG A 1  74  ? -10.749 -3.851  6.351   1.00 69.01 74  A 1 
ATOM   576  C  CD  . ARG A 1  74  ? -9.388  -4.450  6.686   1.00 67.49 74  A 1 
ATOM   577  N  NE  . ARG A 1  74  ? -8.553  -4.550  5.468   1.00 65.59 74  A 1 
ATOM   578  C  CZ  . ARG A 1  74  ? -7.398  -5.203  5.350   1.00 63.63 74  A 1 
ATOM   579  N  NH1 . ARG A 1  74  ? -6.860  -5.812  6.362   1.00 58.31 74  A 1 
ATOM   580  N  NH2 . ARG A 1  74  ? -6.790  -5.244  4.201   1.00 58.78 74  A 1 
ATOM   581  N  N   . ALA A 1  75  ? -14.350 -5.935  4.234   1.00 72.25 75  A 1 
ATOM   582  C  CA  . ALA A 1  75  ? -15.002 -6.884  3.355   1.00 68.17 75  A 1 
ATOM   583  C  C   . ALA A 1  75  ? -16.446 -6.446  3.069   1.00 68.43 75  A 1 
ATOM   584  O  O   . ALA A 1  75  ? -17.397 -7.048  3.551   1.00 63.88 75  A 1 
ATOM   585  C  CB  . ALA A 1  75  ? -14.905 -8.263  4.025   1.00 62.13 75  A 1 
ATOM   586  N  N   . ILE A 1  76  ? -16.624 -5.377  2.292   1.00 67.81 76  A 1 
ATOM   587  C  CA  . ILE A 1  76  ? -17.955 -4.807  2.069   1.00 65.37 76  A 1 
ATOM   588  C  C   . ILE A 1  76  ? -18.421 -5.026  0.636   1.00 65.49 76  A 1 
ATOM   589  O  O   . ILE A 1  76  ? -17.899 -4.392  -0.284  1.00 60.76 76  A 1 
ATOM   590  C  CB  . ILE A 1  76  ? -17.993 -3.318  2.433   1.00 61.16 76  A 1 
ATOM   591  C  CG1 . ILE A 1  76  ? -17.462 -3.082  3.855   1.00 58.11 76  A 1 
ATOM   592  C  CG2 . ILE A 1  76  ? -19.438 -2.801  2.324   1.00 57.36 76  A 1 
ATOM   593  C  CD1 . ILE A 1  76  ? -17.466 -1.606  4.252   1.00 53.95 76  A 1 
ATOM   594  N  N   . PRO A 1  77  ? -19.441 -5.859  0.401   1.00 62.45 77  A 1 
ATOM   595  C  CA  . PRO A 1  77  ? -20.128 -5.867  -0.876  1.00 60.17 77  A 1 
ATOM   596  C  C   . PRO A 1  77  ? -20.890 -4.547  -1.039  1.00 62.29 77  A 1 
ATOM   597  O  O   . PRO A 1  77  ? -21.555 -4.079  -0.125  1.00 57.56 77  A 1 
ATOM   598  C  CB  . PRO A 1  77  ? -21.056 -7.075  -0.846  1.00 53.58 77  A 1 
ATOM   599  C  CG  . PRO A 1  77  ? -21.351 -7.275  0.630   1.00 51.33 77  A 1 
ATOM   600  C  CD  . PRO A 1  77  ? -20.126 -6.704  1.353   1.00 54.83 77  A 1 
ATOM   601  N  N   . LYS A 1  78  ? -20.802 -3.971  -2.238  1.00 65.03 78  A 1 
ATOM   602  C  CA  . LYS A 1  78  ? -21.422 -2.679  -2.574  1.00 64.31 78  A 1 
ATOM   603  C  C   . LYS A 1  78  ? -20.905 -1.518  -1.698  1.00 67.54 78  A 1 
ATOM   604  O  O   . LYS A 1  78  ? -21.673 -0.631  -1.357  1.00 62.74 78  A 1 
ATOM   605  C  CB  . LYS A 1  78  ? -22.957 -2.762  -2.549  1.00 57.76 78  A 1 
ATOM   606  C  CG  . LYS A 1  78  ? -23.527 -3.902  -3.388  1.00 51.03 78  A 1 
ATOM   607  C  CD  . LYS A 1  78  ? -25.049 -3.950  -3.218  1.00 46.50 78  A 1 
ATOM   608  C  CE  . LYS A 1  78  ? -25.623 -5.098  -4.045  1.00 40.20 78  A 1 
ATOM   609  N  NZ  . LYS A 1  78  ? -27.086 -5.248  -3.831  1.00 34.61 78  A 1 
ATOM   610  N  N   . TYR A 1  79  ? -19.614 -1.526  -1.374  1.00 71.52 79  A 1 
ATOM   611  C  CA  . TYR A 1  79  ? -18.980 -0.391  -0.699  1.00 73.26 79  A 1 
ATOM   612  C  C   . TYR A 1  79  ? -19.271 0.914   -1.448  1.00 74.99 79  A 1 
ATOM   613  O  O   . TYR A 1  79  ? -18.890 1.074   -2.613  1.00 73.85 79  A 1 
ATOM   614  C  CB  . TYR A 1  79  ? -17.475 -0.630  -0.575  1.00 71.97 79  A 1 
ATOM   615  C  CG  . TYR A 1  79  ? -16.721 0.507   0.072   1.00 71.10 79  A 1 
ATOM   616  C  CD1 . TYR A 1  79  ? -15.910 1.356   -0.702  1.00 66.66 79  A 1 
ATOM   617  C  CD2 . TYR A 1  79  ? -16.838 0.732   1.456   1.00 67.33 79  A 1 
ATOM   618  C  CE1 . TYR A 1  79  ? -15.204 2.409   -0.085  1.00 64.46 79  A 1 
ATOM   619  C  CE2 . TYR A 1  79  ? -16.143 1.779   2.075   1.00 64.79 79  A 1 
ATOM   620  C  CZ  . TYR A 1  79  ? -15.319 2.615   1.296   1.00 67.83 79  A 1 
ATOM   621  O  OH  . TYR A 1  79  ? -14.626 3.631   1.908   1.00 62.56 79  A 1 
ATOM   622  N  N   . ASN A 1  80  ? -19.985 1.806   -0.789  1.00 78.65 80  A 1 
ATOM   623  C  CA  . ASN A 1  80  ? -20.438 3.064   -1.358  1.00 80.55 80  A 1 
ATOM   624  C  C   . ASN A 1  80  ? -20.708 4.092   -0.250  1.00 83.58 80  A 1 
ATOM   625  O  O   . ASN A 1  80  ? -20.566 3.812   0.945   1.00 84.52 80  A 1 
ATOM   626  C  CB  . ASN A 1  80  ? -21.653 2.781   -2.269  1.00 78.54 80  A 1 
ATOM   627  C  CG  . ASN A 1  80  ? -22.876 2.265   -1.523  1.00 76.95 80  A 1 
ATOM   628  O  OD1 . ASN A 1  80  ? -23.248 2.744   -0.486  1.00 72.86 80  A 1 
ATOM   629  N  ND2 . ASN A 1  80  ? -23.552 1.281   -2.061  1.00 71.76 80  A 1 
ATOM   630  N  N   . LEU A 1  81  ? -21.089 5.280   -0.674  1.00 83.90 81  A 1 
ATOM   631  C  CA  . LEU A 1  81  ? -21.354 6.420   0.203   1.00 86.26 81  A 1 
ATOM   632  C  C   . LEU A 1  81  ? -22.424 6.132   1.264   1.00 89.03 81  A 1 
ATOM   633  O  O   . LEU A 1  81  ? -22.255 6.483   2.425   1.00 89.48 81  A 1 
ATOM   634  C  CB  . LEU A 1  81  ? -21.764 7.588   -0.711  1.00 84.33 81  A 1 
ATOM   635  C  CG  . LEU A 1  81  ? -21.028 8.899   -0.403  1.00 78.93 81  A 1 
ATOM   636  C  CD1 . LEU A 1  81  ? -20.681 9.630   -1.708  1.00 71.84 81  A 1 
ATOM   637  C  CD2 . LEU A 1  81  ? -21.894 9.821   0.445   1.00 72.19 81  A 1 
ATOM   638  N  N   . ASP A 1  82  ? -23.497 5.446   0.883   1.00 87.60 82  A 1 
ATOM   639  C  CA  . ASP A 1  82  ? -24.594 5.147   1.796   1.00 89.12 82  A 1 
ATOM   640  C  C   . ASP A 1  82  ? -24.216 4.056   2.803   1.00 91.14 82  A 1 
ATOM   641  O  O   . ASP A 1  82  ? -24.594 4.138   3.970   1.00 91.37 82  A 1 
ATOM   642  C  CB  . ASP A 1  82  ? -25.845 4.751   1.003   1.00 88.15 82  A 1 
ATOM   643  C  CG  . ASP A 1  82  ? -26.406 5.919   0.188   1.00 81.33 82  A 1 
ATOM   644  O  OD1 . ASP A 1  82  ? -26.257 7.084   0.626   1.00 75.34 82  A 1 
ATOM   645  O  OD2 . ASP A 1  82  ? -26.974 5.637   -0.892  1.00 72.70 82  A 1 
ATOM   646  N  N   . TYR A 1  83  ? -23.408 3.084   2.389   1.00 90.21 83  A 1 
ATOM   647  C  CA  . TYR A 1  83  ? -22.892 2.060   3.293   1.00 91.02 83  A 1 
ATOM   648  C  C   . TYR A 1  83  ? -21.983 2.666   4.368   1.00 92.66 83  A 1 
ATOM   649  O  O   . TYR A 1  83  ? -22.136 2.358   5.553   1.00 92.67 83  A 1 
ATOM   650  C  CB  . TYR A 1  83  ? -22.162 0.980   2.491   1.00 89.65 83  A 1 
ATOM   651  C  CG  . TYR A 1  83  ? -22.007 -0.303  3.275   1.00 87.10 83  A 1 
ATOM   652  C  CD1 . TYR A 1  83  ? -21.042 -0.418  4.289   1.00 82.50 83  A 1 
ATOM   653  C  CD2 . TYR A 1  83  ? -22.875 -1.382  3.024   1.00 82.00 83  A 1 
ATOM   654  C  CE1 . TYR A 1  83  ? -20.941 -1.599  5.049   1.00 80.32 83  A 1 
ATOM   655  C  CE2 . TYR A 1  83  ? -22.780 -2.567  3.769   1.00 80.05 83  A 1 
ATOM   656  C  CZ  . TYR A 1  83  ? -21.810 -2.668  4.784   1.00 81.79 83  A 1 
ATOM   657  O  OH  . TYR A 1  83  ? -21.719 -3.820  5.518   1.00 78.23 83  A 1 
ATOM   658  N  N   . VAL A 1  84  ? -21.082 3.571   3.978   1.00 92.89 84  A 1 
ATOM   659  C  CA  . VAL A 1  84  ? -20.229 4.298   4.929   1.00 94.15 84  A 1 
ATOM   660  C  C   . VAL A 1  84  ? -21.078 5.120   5.899   1.00 95.59 84  A 1 
ATOM   661  O  O   . VAL A 1  84  ? -20.912 5.002   7.109   1.00 96.12 84  A 1 
ATOM   662  C  CB  . VAL A 1  84  ? -19.207 5.185   4.190   1.00 93.81 84  A 1 
ATOM   663  C  CG1 . VAL A 1  84  ? -18.433 6.096   5.155   1.00 91.86 84  A 1 
ATOM   664  C  CG2 . VAL A 1  84  ? -18.185 4.319   3.450   1.00 91.90 84  A 1 
ATOM   665  N  N   . LYS A 1  85  ? -22.043 5.892   5.403   1.00 95.06 85  A 1 
ATOM   666  C  CA  . LYS A 1  85  ? -22.959 6.656   6.256   1.00 96.01 85  A 1 
ATOM   667  C  C   . LYS A 1  85  ? -23.693 5.749   7.250   1.00 96.86 85  A 1 
ATOM   668  O  O   . LYS A 1  85  ? -23.746 6.052   8.437   1.00 97.06 85  A 1 
ATOM   669  C  CB  . LYS A 1  85  ? -23.975 7.418   5.402   1.00 96.08 85  A 1 
ATOM   670  C  CG  . LYS A 1  85  ? -23.371 8.638   4.683   1.00 94.43 85  A 1 
ATOM   671  C  CD  . LYS A 1  85  ? -24.451 9.239   3.788   1.00 91.73 85  A 1 
ATOM   672  C  CE  . LYS A 1  85  ? -23.946 10.472  3.057   1.00 85.65 85  A 1 
ATOM   673  N  NZ  . LYS A 1  85  ? -24.992 10.965  2.134   1.00 78.50 85  A 1 
ATOM   674  N  N   . GLN A 1  86  ? -24.218 4.624   6.777   1.00 96.32 86  A 1 
ATOM   675  C  CA  . GLN A 1  86  ? -24.922 3.672   7.625   1.00 96.25 86  A 1 
ATOM   676  C  C   . GLN A 1  86  ? -24.007 3.061   8.698   1.00 96.75 86  A 1 
ATOM   677  O  O   . GLN A 1  86  ? -24.443 2.871   9.831   1.00 96.62 86  A 1 
ATOM   678  C  CB  . GLN A 1  86  ? -25.557 2.592   6.738   1.00 95.23 86  A 1 
ATOM   679  C  CG  . GLN A 1  86  ? -26.512 1.675   7.520   1.00 86.05 86  A 1 
ATOM   680  C  CD  . GLN A 1  86  ? -27.674 2.449   8.154   1.00 80.33 86  A 1 
ATOM   681  O  OE1 . GLN A 1  86  ? -28.329 3.244   7.518   1.00 72.82 86  A 1 
ATOM   682  N  NE2 . GLN A 1  86  ? -27.943 2.252   9.413   1.00 67.74 86  A 1 
ATOM   683  N  N   . SER A 1  87  ? -22.728 2.813   8.372   1.00 96.66 87  A 1 
ATOM   684  C  CA  . SER A 1  87  ? -21.734 2.372   9.351   1.00 96.91 87  A 1 
ATOM   685  C  C   . SER A 1  87  ? -21.493 3.422   10.443  1.00 97.63 87  A 1 
ATOM   686  O  O   . SER A 1  87  ? -21.468 3.069   11.620  1.00 97.59 87  A 1 
ATOM   687  C  CB  . SER A 1  87  ? -20.414 2.023   8.666   1.00 96.22 87  A 1 
ATOM   688  O  OG  . SER A 1  87  ? -20.602 0.939   7.774   1.00 90.89 87  A 1 
ATOM   689  N  N   . ILE A 1  88  ? -21.414 4.707   10.096  1.00 97.71 88  A 1 
ATOM   690  C  CA  . ILE A 1  88  ? -21.272 5.802   11.071  1.00 98.15 88  A 1 
ATOM   691  C  C   . ILE A 1  88  ? -22.522 5.918   11.966  1.00 98.31 88  A 1 
ATOM   692  O  O   . ILE A 1  88  ? -22.399 6.083   13.181  1.00 98.31 88  A 1 
ATOM   693  C  CB  . ILE A 1  88  ? -20.962 7.142   10.367  1.00 97.94 88  A 1 
ATOM   694  C  CG1 . ILE A 1  88  ? -19.693 7.102   9.480   1.00 96.21 88  A 1 
ATOM   695  C  CG2 . ILE A 1  88  ? -20.826 8.286   11.386  1.00 96.88 88  A 1 
ATOM   696  C  CD1 . ILE A 1  88  ? -18.406 6.663   10.172  1.00 89.19 88  A 1 
ATOM   697  N  N   . VAL A 1  89  ? -23.709 5.764   11.397  1.00 98.20 89  A 1 
ATOM   698  C  CA  . VAL A 1  89  ? -24.957 5.697   12.177  1.00 98.29 89  A 1 
ATOM   699  C  C   . VAL A 1  89  ? -24.917 4.513   13.147  1.00 98.33 89  A 1 
ATOM   700  O  O   . VAL A 1  89  ? -25.230 4.669   14.330  1.00 98.10 89  A 1 
ATOM   701  C  CB  . VAL A 1  89  ? -26.188 5.593   11.251  1.00 98.19 89  A 1 
ATOM   702  C  CG1 . VAL A 1  89  ? -27.482 5.349   12.019  1.00 96.72 89  A 1 
ATOM   703  C  CG2 . VAL A 1  89  ? -26.386 6.883   10.450  1.00 96.42 89  A 1 
ATOM   704  N  N   . ASN A 1  90  ? -24.492 3.320   12.664  1.00 97.93 90  A 1 
ATOM   705  C  CA  . ASN A 1  90  ? -24.362 2.172   13.462  1.00 97.66 90  A 1 
ATOM   706  C  C   . ASN A 1  90  ? -23.313 2.290   14.541  1.00 97.91 90  A 1 
ATOM   707  O  O   . ASN A 1  90  ? -23.519 1.855   15.632  1.00 97.42 90  A 1 
ATOM   708  C  CB  . ASN A 1  90  ? -24.175 0.940   12.567  1.00 96.83 90  A 1 
ATOM   709  C  CG  . ASN A 1  90  ? -25.377 0.515   11.864  1.00 95.19 90  A 1 
ATOM   710  O  OD1 . ASN A 1  90  ? -26.478 1.134   11.977  1.00 92.63 90  A 1 
ATOM   711  N  ND2 . ASN A 1  90  ? -25.592 -0.352  11.202  1.00 91.59 90  A 1 
ATOM   712  N  N   . ALA A 1  91  ? -22.173 2.947   14.274  1.00 98.02 91  A 1 
ATOM   713  C  CA  . ALA A 1  91  ? -21.147 3.246   15.269  1.00 98.26 91  A 1 
ATOM   714  C  C   . ALA A 1  91  ? -21.688 4.152   16.375  1.00 98.55 91  A 1 
ATOM   715  O  O   . ALA A 1  91  ? -21.514 3.875   17.556  1.00 98.39 91  A 1 
ATOM   716  C  CB  . ALA A 1  91  ? -19.942 3.897   14.582  1.00 98.04 91  A 1 
ATOM   717  N  N   . THR A 1  92  ? -22.439 5.202   16.006  1.00 98.42 92  A 1 
ATOM   718  C  CA  . THR A 1  92  ? -23.100 6.090   16.965  1.00 98.56 92  A 1 
ATOM   719  C  C   . THR A 1  92  ? -24.076 5.330   17.861  1.00 98.50 92  A 1 
ATOM   720  O  O   . THR A 1  92  ? -24.082 5.518   19.077  1.00 98.34 92  A 1 
ATOM   721  C  CB  . THR A 1  92  ? -23.843 7.213   16.229  1.00 98.28 92  A 1 
ATOM   722  O  OG1 . THR A 1  92  ? -22.962 7.921   15.402  1.00 95.41 92  A 1 
ATOM   723  C  CG2 . THR A 1  92  ? -24.438 8.237   17.191  1.00 95.06 92  A 1 
ATOM   724  N  N   . ALA A 1  93  ? -24.867 4.421   17.286  1.00 98.39 93  A 1 
ATOM   725  C  CA  . ALA A 1  93  ? -25.780 3.578   18.047  1.00 98.17 93  A 1 
ATOM   726  C  C   . ALA A 1  93  ? -25.039 2.630   19.009  1.00 98.31 93  A 1 
ATOM   727  O  O   . ALA A 1  93  ? -25.518 2.386   20.119  1.00 97.93 93  A 1 
ATOM   728  C  CB  . ALA A 1  93  ? -26.664 2.802   17.067  1.00 97.88 93  A 1 
ATOM   729  N  N   . LEU A 1  94  ? -23.875 2.111   18.612  1.00 98.34 94  A 1 
ATOM   730  C  CA  . LEU A 1  94  ? -23.005 1.324   19.483  1.00 98.32 94  A 1 
ATOM   731  C  C   . LEU A 1  94  ? -22.482 2.167   20.651  1.00 98.51 94  A 1 
ATOM   732  O  O   . LEU A 1  94  ? -22.611 1.750   21.801  1.00 98.32 94  A 1 
ATOM   733  C  CB  . LEU A 1  94  ? -21.858 0.748   18.632  1.00 97.87 94  A 1 
ATOM   734  C  CG  . LEU A 1  94  ? -20.770 0.046   19.458  1.00 95.51 94  A 1 
ATOM   735  C  CD1 . LEU A 1  94  ? -21.290 -1.265  20.037  1.00 90.55 94  A 1 
ATOM   736  C  CD2 . LEU A 1  94  ? -19.557 -0.227  18.578  1.00 90.05 94  A 1 
ATOM   737  N  N   . LEU A 1  95  ? -21.933 3.348   20.373  1.00 98.48 95  A 1 
ATOM   738  C  CA  . LEU A 1  95  ? -21.378 4.245   21.388  1.00 98.57 95  A 1 
ATOM   739  C  C   . LEU A 1  95  ? -22.448 4.711   22.390  1.00 98.51 95  A 1 
ATOM   740  O  O   . LEU A 1  95  ? -22.173 4.774   23.584  1.00 98.40 95  A 1 
ATOM   741  C  CB  . LEU A 1  95  ? -20.687 5.429   20.705  1.00 98.60 95  A 1 
ATOM   742  C  CG  . LEU A 1  95  ? -19.442 5.059   19.880  1.00 98.35 95  A 1 
ATOM   743  C  CD1 . LEU A 1  95  ? -18.916 6.304   19.163  1.00 96.97 95  A 1 
ATOM   744  C  CD2 . LEU A 1  95  ? -18.318 4.474   20.731  1.00 96.68 95  A 1 
ATOM   745  N  N   . LYS A 1  96  ? -23.685 4.932   21.940  1.00 98.40 96  A 1 
ATOM   746  C  CA  . LYS A 1  96  ? -24.818 5.251   22.827  1.00 98.36 96  A 1 
ATOM   747  C  C   . LYS A 1  96  ? -25.161 4.135   23.827  1.00 98.25 96  A 1 
ATOM   748  O  O   . LYS A 1  96  ? -25.825 4.417   24.815  1.00 97.76 96  A 1 
ATOM   749  C  CB  . LYS A 1  96  ? -26.056 5.599   21.986  1.00 98.13 96  A 1 
ATOM   750  C  CG  . LYS A 1  96  ? -25.974 7.021   21.403  1.00 95.77 96  A 1 
ATOM   751  C  CD  . LYS A 1  96  ? -27.178 7.304   20.502  1.00 91.28 96  A 1 
ATOM   752  C  CE  . LYS A 1  96  ? -27.092 8.732   19.972  1.00 83.93 96  A 1 
ATOM   753  N  NZ  . LYS A 1  96  ? -28.185 9.060   19.024  1.00 74.78 96  A 1 
ATOM   754  N  N   . LYS A 1  97  ? -24.705 2.902   23.613  1.00 98.13 97  A 1 
ATOM   755  C  CA  . LYS A 1  97  ? -24.870 1.822   24.605  1.00 97.93 97  A 1 
ATOM   756  C  C   . LYS A 1  97  ? -24.025 2.058   25.870  1.00 97.92 97  A 1 
ATOM   757  O  O   . LYS A 1  97  ? -24.328 1.466   26.905  1.00 97.16 97  A 1 
ATOM   758  C  CB  . LYS A 1  97  ? -24.534 0.450   23.993  1.00 98.01 97  A 1 
ATOM   759  C  CG  . LYS A 1  97  ? -25.429 0.039   22.812  1.00 97.21 97  A 1 
ATOM   760  C  CD  . LYS A 1  97  ? -24.989 -1.322  22.249  1.00 94.28 97  A 1 
ATOM   761  C  CE  . LYS A 1  97  ? -25.837 -1.763  21.063  1.00 90.45 97  A 1 
ATOM   762  N  NZ  . LYS A 1  97  ? -25.401 -3.081  20.496  1.00 81.54 97  A 1 
ATOM   763  N  N   . PHE A 1  98  ? -22.988 2.893   25.795  1.00 98.25 98  A 1 
ATOM   764  C  CA  . PHE A 1  98  ? -22.183 3.320   26.932  1.00 98.00 98  A 1 
ATOM   765  C  C   . PHE A 1  98  ? -22.796 4.575   27.563  1.00 97.55 98  A 1 
ATOM   766  O  O   . PHE A 1  98  ? -22.334 5.692   27.373  1.00 96.26 98  A 1 
ATOM   767  C  CB  . PHE A 1  98  ? -20.727 3.529   26.489  1.00 98.09 98  A 1 
ATOM   768  C  CG  . PHE A 1  98  ? -20.095 2.308   25.861  1.00 98.41 98  A 1 
ATOM   769  C  CD1 . PHE A 1  98  ? -19.778 1.188   26.650  1.00 96.86 98  A 1 
ATOM   770  C  CD2 . PHE A 1  98  ? -19.843 2.270   24.478  1.00 96.82 98  A 1 
ATOM   771  C  CE1 . PHE A 1  98  ? -19.209 0.051   26.071  1.00 96.75 98  A 1 
ATOM   772  C  CE2 . PHE A 1  98  ? -19.269 1.131   23.885  1.00 96.69 98  A 1 
ATOM   773  C  CZ  . PHE A 1  98  ? -18.949 0.020   24.685  1.00 98.04 98  A 1 
ATOM   774  N  N   . GLU A 1  99  ? -23.890 4.381   28.299  1.00 96.71 99  A 1 
ATOM   775  C  CA  . GLU A 1  99  ? -24.596 5.457   28.986  1.00 95.16 99  A 1 
ATOM   776  C  C   . GLU A 1  99  ? -23.690 6.157   30.005  1.00 94.00 99  A 1 
ATOM   777  O  O   . GLU A 1  99  ? -22.914 5.510   30.716  1.00 87.65 99  A 1 
ATOM   778  C  CB  . GLU A 1  99  ? -25.850 4.916   29.676  1.00 92.60 99  A 1 
ATOM   779  C  CG  . GLU A 1  99  ? -26.908 4.444   28.672  1.00 82.33 99  A 1 
ATOM   780  C  CD  . GLU A 1  99  ? -28.060 3.675   29.330  1.00 75.87 99  A 1 
ATOM   781  O  OE1 . GLU A 1  99  ? -29.072 3.445   28.628  1.00 67.64 99  A 1 
ATOM   782  O  OE2 . GLU A 1  99  ? -27.888 3.226   30.486  1.00 68.37 99  A 1 
ATOM   783  N  N   . ASP A 1  100 ? -23.792 7.469   30.063  1.00 95.11 100 A 1 
ATOM   784  C  CA  . ASP A 1  100 ? -23.019 8.382   30.907  1.00 95.18 100 A 1 
ATOM   785  C  C   . ASP A 1  100 ? -21.503 8.395   30.654  1.00 96.47 100 A 1 
ATOM   786  O  O   . ASP A 1  100 ? -20.752 8.935   31.468  1.00 94.65 100 A 1 
ATOM   787  C  CB  . ASP A 1  100 ? -23.301 8.178   32.400  1.00 92.34 100 A 1 
ATOM   788  C  CG  . ASP A 1  100 ? -24.744 7.920   32.770  1.00 84.57 100 A 1 
ATOM   789  O  OD1 . ASP A 1  100 ? -25.616 8.637   32.244  1.00 75.91 100 A 1 
ATOM   790  O  OD2 . ASP A 1  100 ? -24.928 6.990   33.592  1.00 75.09 100 A 1 
ATOM   791  N  N   . PHE A 1  101 ? -21.018 7.808   29.565  1.00 97.45 101 A 1 
ATOM   792  C  CA  . PHE A 1  101 ? -19.607 7.883   29.220  1.00 97.99 101 A 1 
ATOM   793  C  C   . PHE A 1  101 ? -19.273 9.208   28.540  1.00 98.08 101 A 1 
ATOM   794  O  O   . PHE A 1  101 ? -20.013 9.694   27.684  1.00 97.45 101 A 1 
ATOM   795  C  CB  . PHE A 1  101 ? -19.181 6.706   28.332  1.00 97.95 101 A 1 
ATOM   796  C  CG  . PHE A 1  101 ? -18.899 5.390   29.046  1.00 98.09 101 A 1 
ATOM   797  C  CD1 . PHE A 1  101 ? -17.700 4.699   28.798  1.00 96.27 101 A 1 
ATOM   798  C  CD2 . PHE A 1  101 ? -19.832 4.829   29.927  1.00 95.74 101 A 1 
ATOM   799  C  CE1 . PHE A 1  101 ? -17.439 3.466   29.414  1.00 95.16 101 A 1 
ATOM   800  C  CE2 . PHE A 1  101 ? -19.578 3.605   30.555  1.00 95.23 101 A 1 
ATOM   801  C  CZ  . PHE A 1  101 ? -18.384 2.915   30.296  1.00 97.65 101 A 1 
ATOM   802  N  N   . PHE A 1  102 ? -18.110 9.755   28.883  1.00 98.20 102 A 1 
ATOM   803  C  CA  . PHE A 1  102 ? -17.468 10.779  28.068  1.00 98.30 102 A 1 
ATOM   804  C  C   . PHE A 1  102 ? -16.795 10.095  26.875  1.00 98.55 102 A 1 
ATOM   805  O  O   . PHE A 1  102 ? -15.781 9.402   27.032  1.00 98.36 102 A 1 
ATOM   806  C  CB  . PHE A 1  102 ? -16.475 11.564  28.929  1.00 98.15 102 A 1 
ATOM   807  C  CG  . PHE A 1  102 ? -15.799 12.680  28.181  1.00 98.12 102 A 1 
ATOM   808  C  CD1 . PHE A 1  102 ? -14.434 12.601  27.860  1.00 96.34 102 A 1 
ATOM   809  C  CD2 . PHE A 1  102 ? -16.531 13.820  27.808  1.00 96.24 102 A 1 
ATOM   810  C  CE1 . PHE A 1  102 ? -13.797 13.657  27.187  1.00 96.09 102 A 1 
ATOM   811  C  CE2 . PHE A 1  102 ? -15.906 14.875  27.130  1.00 96.14 102 A 1 
ATOM   812  C  CZ  . PHE A 1  102 ? -14.535 14.796  26.826  1.00 97.49 102 A 1 
ATOM   813  N  N   . ILE A 1  103 ? -17.371 10.243  25.697  1.00 98.77 103 A 1 
ATOM   814  C  CA  . ILE A 1  103 ? -16.917 9.617   24.451  1.00 98.70 103 A 1 
ATOM   815  C  C   . ILE A 1  103 ? -16.151 10.651  23.615  1.00 98.80 103 A 1 
ATOM   816  O  O   . ILE A 1  103 ? -16.637 11.761  23.409  1.00 98.66 103 A 1 
ATOM   817  C  CB  . ILE A 1  103 ? -18.099 9.018   23.662  1.00 98.44 103 A 1 
ATOM   818  C  CG1 . ILE A 1  103 ? -18.965 8.037   24.495  1.00 96.12 103 A 1 
ATOM   819  C  CG2 . ILE A 1  103 ? -17.624 8.337   22.377  1.00 97.52 103 A 1 
ATOM   820  C  CD1 . ILE A 1  103 ? -18.260 6.742   24.939  1.00 89.71 103 A 1 
ATOM   821  N  N   . ILE A 1  104 ? -14.992 10.257  23.104  1.00 98.89 104 A 1 
ATOM   822  C  CA  . ILE A 1  104 ? -14.150 11.047  22.206  1.00 98.88 104 A 1 
ATOM   823  C  C   . ILE A 1  104 ? -14.133 10.328  20.846  1.00 98.82 104 A 1 
ATOM   824  O  O   . ILE A 1  104 ? -13.297 9.452   20.638  1.00 98.78 104 A 1 
ATOM   825  C  CB  . ILE A 1  104 ? -12.737 11.208  22.815  1.00 98.79 104 A 1 
ATOM   826  C  CG1 . ILE A 1  104 ? -12.771 11.847  24.226  1.00 98.30 104 A 1 
ATOM   827  C  CG2 . ILE A 1  104 ? -11.860 12.057  21.883  1.00 98.22 104 A 1 
ATOM   828  C  CD1 . ILE A 1  104 ? -11.498 11.559  25.029  1.00 96.46 104 A 1 
ATOM   829  N  N   . PRO A 1  105 ? -15.070 10.630  19.938  1.00 98.81 105 A 1 
ATOM   830  C  CA  . PRO A 1  105 ? -15.186 9.920   18.667  1.00 98.85 105 A 1 
ATOM   831  C  C   . PRO A 1  105 ? -14.246 10.479  17.597  1.00 98.88 105 A 1 
ATOM   832  O  O   . PRO A 1  105 ? -13.931 11.664  17.585  1.00 98.68 105 A 1 
ATOM   833  C  CB  . PRO A 1  105 ? -16.651 10.059  18.275  1.00 98.72 105 A 1 
ATOM   834  C  CG  . PRO A 1  105 ? -17.023 11.438  18.823  1.00 98.17 105 A 1 
ATOM   835  C  CD  . PRO A 1  105 ? -16.199 11.545  20.099  1.00 98.71 105 A 1 
ATOM   836  N  N   . MET A 1  106 ? -13.845 9.637   16.648  1.00 98.89 106 A 1 
ATOM   837  C  CA  . MET A 1  106 ? -13.114 10.052  15.448  1.00 98.72 106 A 1 
ATOM   838  C  C   . MET A 1  106 ? -13.428 9.134   14.262  1.00 98.77 106 A 1 
ATOM   839  O  O   . MET A 1  106 ? -14.163 8.157   14.398  1.00 98.40 106 A 1 
ATOM   840  C  CB  . MET A 1  106 ? -11.604 10.145  15.734  1.00 97.37 106 A 1 
ATOM   841  C  CG  . MET A 1  106 ? -10.925 8.780   15.859  1.00 93.07 106 A 1 
ATOM   842  S  SD  . MET A 1  106 ? -9.158  8.865   16.301  1.00 94.98 106 A 1 
ATOM   843  C  CE  . MET A 1  106 ? -9.295  9.392   18.021  1.00 90.63 106 A 1 
ATOM   844  N  N   . LEU A 1  107 ? -12.869 9.480   13.099  1.00 98.76 107 A 1 
ATOM   845  C  CA  . LEU A 1  107 ? -12.957 8.685   11.879  1.00 98.71 107 A 1 
ATOM   846  C  C   . LEU A 1  107 ? -11.607 8.027   11.576  1.00 98.67 107 A 1 
ATOM   847  O  O   . LEU A 1  107 ? -10.564 8.680   11.686  1.00 98.38 107 A 1 
ATOM   848  C  CB  . LEU A 1  107 ? -13.397 9.581   10.705  1.00 98.49 107 A 1 
ATOM   849  C  CG  . LEU A 1  107 ? -14.815 10.169  10.835  1.00 98.18 107 A 1 
ATOM   850  C  CD1 . LEU A 1  107 ? -15.036 11.180  9.704   1.00 96.85 107 A 1 
ATOM   851  C  CD2 . LEU A 1  107 ? -15.893 9.101   10.741  1.00 96.27 107 A 1 
ATOM   852  N  N   . GLY A 1  108 ? -11.637 6.776   11.157  1.00 98.61 108 A 1 
ATOM   853  C  CA  . GLY A 1  108 ? -10.504 6.079   10.564  1.00 98.55 108 A 1 
ATOM   854  C  C   . GLY A 1  108 ? -10.464 6.206   9.042   1.00 98.24 108 A 1 
ATOM   855  O  O   . GLY A 1  108 ? -11.340 6.803   8.409   1.00 97.68 108 A 1 
ATOM   856  N  N   . ASN A 1  109 ? -9.436  5.640   8.419   1.00 97.78 109 A 1 
ATOM   857  C  CA  . ASN A 1  109 ? -9.225  5.746   6.970   1.00 97.06 109 A 1 
ATOM   858  C  C   . ASN A 1  109 ? -10.224 4.931   6.135   1.00 96.29 109 A 1 
ATOM   859  O  O   . ASN A 1  109 ? -10.347 5.160   4.932   1.00 94.58 109 A 1 
ATOM   860  C  CB  . ASN A 1  109 ? -7.772  5.364   6.637   1.00 96.86 109 A 1 
ATOM   861  C  CG  . ASN A 1  109 ? -7.472  3.914   6.939   1.00 96.65 109 A 1 
ATOM   862  O  OD1 . ASN A 1  109 ? -7.268  3.533   8.072   1.00 93.99 109 A 1 
ATOM   863  N  ND2 . ASN A 1  109 ? -7.452  3.067   5.942   1.00 93.15 109 A 1 
ATOM   864  N  N   . HIS A 1  110 ? -10.936 3.992   6.753   1.00 96.32 110 A 1 
ATOM   865  C  CA  . HIS A 1  110 ? -12.016 3.249   6.115   1.00 95.79 110 A 1 
ATOM   866  C  C   . HIS A 1  110 ? -13.391 3.929   6.248   1.00 95.72 110 A 1 
ATOM   867  O  O   . HIS A 1  110 ? -14.294 3.605   5.478   1.00 94.76 110 A 1 
ATOM   868  C  CB  . HIS A 1  110 ? -12.028 1.813   6.644   1.00 95.17 110 A 1 
ATOM   869  C  CG  . HIS A 1  110 ? -10.910 0.987   6.064   1.00 94.49 110 A 1 
ATOM   870  N  ND1 . HIS A 1  110 ? -10.932 0.424   4.814   1.00 88.80 110 A 1 
ATOM   871  C  CD2 . HIS A 1  110 ? -9.692  0.693   6.611   1.00 87.89 110 A 1 
ATOM   872  C  CE1 . HIS A 1  110 ? -9.758  -0.200  4.617   1.00 88.19 110 A 1 
ATOM   873  N  NE2 . HIS A 1  110 ? -8.970  -0.057  5.684   1.00 89.34 110 A 1 
ATOM   874  N  N   . ASP A 1  111 ? -13.523 4.915   7.117   1.00 96.55 111 A 1 
ATOM   875  C  CA  . ASP A 1  111 ? -14.775 5.604   7.429   1.00 96.96 111 A 1 
ATOM   876  C  C   . ASP A 1  111 ? -15.128 6.733   6.443   1.00 96.69 111 A 1 
ATOM   877  O  O   . ASP A 1  111 ? -15.800 7.712   6.778   1.00 95.79 111 A 1 
ATOM   878  C  CB  . ASP A 1  111 ? -14.744 6.097   8.881   1.00 97.46 111 A 1 
ATOM   879  C  CG  . ASP A 1  111 ? -14.573 4.972   9.909   1.00 97.71 111 A 1 
ATOM   880  O  OD1 . ASP A 1  111 ? -15.017 3.834   9.636   1.00 96.47 111 A 1 
ATOM   881  O  OD2 . ASP A 1  111 ? -14.021 5.253   10.988  1.00 96.57 111 A 1 
ATOM   882  N  N   . VAL A 1  112 ? -14.682 6.616   5.199   1.00 95.21 112 A 1 
ATOM   883  C  CA  . VAL A 1  112 ? -14.964 7.560   4.110   1.00 94.28 112 A 1 
ATOM   884  C  C   . VAL A 1  112 ? -15.141 6.808   2.791   1.00 92.36 112 A 1 
ATOM   885  O  O   . VAL A 1  112 ? -14.642 5.695   2.623   1.00 90.74 112 A 1 
ATOM   886  C  CB  . VAL A 1  112 ? -13.853 8.636   4.018   1.00 94.29 112 A 1 
ATOM   887  C  CG1 . VAL A 1  112 ? -12.487 8.067   3.627   1.00 91.65 112 A 1 
ATOM   888  C  CG2 . VAL A 1  112 ? -14.206 9.765   3.035   1.00 91.00 112 A 1 
ATOM   889  N  N   . TYR A 1  113 ? -15.845 7.405   1.847   1.00 90.67 113 A 1 
ATOM   890  C  CA  . TYR A 1  113 ? -15.932 6.907   0.473   1.00 88.21 113 A 1 
ATOM   891  C  C   . TYR A 1  113 ? -15.378 7.934   -0.517  1.00 86.56 113 A 1 
ATOM   892  O  O   . TYR A 1  113 ? -15.869 9.054   -0.564  1.00 82.70 113 A 1 
ATOM   893  C  CB  . TYR A 1  113 ? -17.370 6.542   0.127   1.00 86.07 113 A 1 
ATOM   894  C  CG  . TYR A 1  113 ? -17.508 5.989   -1.272  1.00 83.52 113 A 1 
ATOM   895  C  CD1 . TYR A 1  113 ? -17.805 6.849   -2.351  1.00 79.06 113 A 1 
ATOM   896  C  CD2 . TYR A 1  113 ? -17.272 4.620   -1.520  1.00 78.20 113 A 1 
ATOM   897  C  CE1 . TYR A 1  113 ? -17.893 6.344   -3.663  1.00 75.86 113 A 1 
ATOM   898  C  CE2 . TYR A 1  113 ? -17.354 4.107   -2.823  1.00 75.45 113 A 1 
ATOM   899  C  CZ  . TYR A 1  113 ? -17.661 4.966   -3.899  1.00 77.53 113 A 1 
ATOM   900  O  OH  . TYR A 1  113 ? -17.732 4.481   -5.168  1.00 74.43 113 A 1 
ATOM   901  N  N   . PRO A 1  114 ? -14.380 7.578   -1.344  1.00 82.66 114 A 1 
ATOM   902  C  CA  . PRO A 1  114 ? -13.613 6.334   -1.331  1.00 82.27 114 A 1 
ATOM   903  C  C   . PRO A 1  114 ? -12.717 6.217   -0.090  1.00 84.85 114 A 1 
ATOM   904  O  O   . PRO A 1  114 ? -12.364 7.235   0.496   1.00 84.94 114 A 1 
ATOM   905  C  CB  . PRO A 1  114 ? -12.791 6.331   -2.623  1.00 78.85 114 A 1 
ATOM   906  C  CG  . PRO A 1  114 ? -13.363 7.485   -3.455  1.00 74.49 114 A 1 
ATOM   907  C  CD  . PRO A 1  114 ? -13.920 8.430   -2.427  1.00 73.98 114 A 1 
ATOM   908  N  N   . ALA A 1  115 ? -12.335 5.011   0.287   1.00 84.62 115 A 1 
ATOM   909  C  CA  . ALA A 1  115 ? -11.442 4.799   1.423   1.00 86.90 115 A 1 
ATOM   910  C  C   . ALA A 1  115 ? -10.145 5.622   1.292   1.00 88.04 115 A 1 
ATOM   911  O  O   . ALA A 1  115 ? -9.657  5.839   0.182   1.00 87.88 115 A 1 
ATOM   912  C  CB  . ALA A 1  115 ? -11.131 3.312   1.579   1.00 87.05 115 A 1 
ATOM   913  N  N   . ASN A 1  116 ? -9.613  6.073   2.409   1.00 90.54 116 A 1 
ATOM   914  C  CA  . ASN A 1  116 ? -8.400  6.882   2.538   1.00 91.74 116 A 1 
ATOM   915  C  C   . ASN A 1  116 ? -8.495  8.322   1.997   1.00 92.92 116 A 1 
ATOM   916  O  O   . ASN A 1  116 ? -7.600  9.108   2.266   1.00 92.26 116 A 1 
ATOM   917  C  CB  . ASN A 1  116 ? -7.186  6.142   1.942   1.00 91.88 116 A 1 
ATOM   918  C  CG  . ASN A 1  116 ? -7.131  4.663   2.285   1.00 91.51 116 A 1 
ATOM   919  O  OD1 . ASN A 1  116 ? -7.378  4.239   3.392   1.00 86.36 116 A 1 
ATOM   920  N  ND2 . ASN A 1  116 ? -6.811  3.824   1.320   1.00 85.69 116 A 1 
ATOM   921  N  N   . GLN A 1  117 ? -9.526  8.667   1.247   1.00 91.08 117 A 1 
ATOM   922  C  CA  . GLN A 1  117 ? -9.599  9.926   0.505   1.00 90.44 117 A 1 
ATOM   923  C  C   . GLN A 1  117 ? -10.291 11.037  1.315   1.00 91.47 117 A 1 
ATOM   924  O  O   . GLN A 1  117 ? -11.418 11.431  1.007   1.00 89.95 117 A 1 
ATOM   925  C  CB  . GLN A 1  117 ? -10.249 9.713   -0.869  1.00 88.92 117 A 1 
ATOM   926  C  CG  . GLN A 1  117 ? -9.670  8.536   -1.687  1.00 87.58 117 A 1 
ATOM   927  C  CD  . GLN A 1  117 ? -8.140  8.560   -1.808  1.00 86.71 117 A 1 
ATOM   928  O  OE1 . GLN A 1  117 ? -7.554  9.529   -2.242  1.00 81.62 117 A 1 
ATOM   929  N  NE2 . GLN A 1  117 ? -7.465  7.497   -1.434  1.00 80.03 117 A 1 
ATOM   930  N  N   . MET A 1  118 ? -9.633  11.542  2.355   1.00 92.67 118 A 1 
ATOM   931  C  CA  . MET A 1  118 ? -10.126 12.662  3.158   1.00 94.15 118 A 1 
ATOM   932  C  C   . MET A 1  118 ? -9.362  13.946  2.825   1.00 94.08 118 A 1 
ATOM   933  O  O   . MET A 1  118 ? -8.143  13.997  2.918   1.00 92.23 118 A 1 
ATOM   934  C  CB  . MET A 1  118 ? -10.019 12.356  4.655   1.00 94.94 118 A 1 
ATOM   935  C  CG  . MET A 1  118 ? -10.998 11.282  5.114   1.00 93.59 118 A 1 
ATOM   936  S  SD  . MET A 1  118 ? -10.979 11.086  6.917   1.00 93.55 118 A 1 
ATOM   937  C  CE  . MET A 1  118 ? -12.088 9.681   7.115   1.00 89.57 118 A 1 
ATOM   938  N  N   . ALA A 1  119 ? -10.085 14.989  2.436   1.00 92.96 119 A 1 
ATOM   939  C  CA  . ALA A 1  119 ? -9.537  16.313  2.125   1.00 92.93 119 A 1 
ATOM   940  C  C   . ALA A 1  119 ? -10.666 17.357  2.014   1.00 93.47 119 A 1 
ATOM   941  O  O   . ALA A 1  119 ? -11.817 17.092  2.362   1.00 91.53 119 A 1 
ATOM   942  C  CB  . ALA A 1  119 ? -8.752  16.214  0.813   1.00 90.84 119 A 1 
ATOM   943  N  N   . ILE A 1  120 ? -10.344 18.546  1.480   1.00 89.50 120 A 1 
ATOM   944  C  CA  . ILE A 1  120 ? -11.310 19.636  1.307   1.00 88.67 120 A 1 
ATOM   945  C  C   . ILE A 1  120 ? -12.486 19.272  0.387   1.00 88.67 120 A 1 
ATOM   946  O  O   . ILE A 1  120 ? -13.595 19.768  0.569   1.00 86.49 120 A 1 
ATOM   947  C  CB  . ILE A 1  120 ? -10.570 20.899  0.823   1.00 87.07 120 A 1 
ATOM   948  C  CG1 . ILE A 1  120 ? -11.418 22.153  1.082   1.00 78.80 120 A 1 
ATOM   949  C  CG2 . ILE A 1  120 ? -10.147 20.803  -0.659  1.00 77.93 120 A 1 
ATOM   950  C  CD1 . ILE A 1  120 ? -10.628 23.465  0.989   1.00 72.21 120 A 1 
ATOM   951  N  N   . ASN A 1  121 ? -12.283 18.381  -0.572  1.00 88.02 121 A 1 
ATOM   952  C  CA  . ASN A 1  121 ? -13.319 17.894  -1.485  1.00 85.43 121 A 1 
ATOM   953  C  C   . ASN A 1  121 ? -14.188 16.764  -0.891  1.00 86.95 121 A 1 
ATOM   954  O  O   . ASN A 1  121 ? -15.163 16.364  -1.518  1.00 83.48 121 A 1 
ATOM   955  C  CB  . ASN A 1  121 ? -12.657 17.480  -2.814  1.00 81.75 121 A 1 
ATOM   956  C  CG  . ASN A 1  121 ? -11.674 16.331  -2.675  1.00 72.12 121 A 1 
ATOM   957  O  OD1 . ASN A 1  121 ? -11.198 16.007  -1.611  1.00 63.28 121 A 1 
ATOM   958  N  ND2 . ASN A 1  121 ? -11.330 15.693  -3.772  1.00 62.58 121 A 1 
ATOM   959  N  N   . SER A 1  122 ? -13.855 16.264  0.291   1.00 87.35 122 A 1 
ATOM   960  C  CA  . SER A 1  122 ? -14.606 15.222  1.003   1.00 88.55 122 A 1 
ATOM   961  C  C   . SER A 1  122 ? -15.089 15.669  2.381   1.00 90.90 122 A 1 
ATOM   962  O  O   . SER A 1  122 ? -15.384 14.840  3.237   1.00 89.79 122 A 1 
ATOM   963  C  CB  . SER A 1  122 ? -13.798 13.921  1.053   1.00 85.54 122 A 1 
ATOM   964  O  OG  . SER A 1  122 ? -12.534 14.126  1.644   1.00 78.13 122 A 1 
ATOM   965  N  N   . GLN A 1  123 ? -15.234 16.982  2.608   1.00 91.44 123 A 1 
ATOM   966  C  CA  . GLN A 1  123 ? -15.757 17.535  3.874   1.00 93.56 123 A 1 
ATOM   967  C  C   . GLN A 1  123 ? -17.165 17.031  4.234   1.00 95.14 123 A 1 
ATOM   968  O  O   . GLN A 1  123 ? -17.548 17.079  5.401   1.00 94.68 123 A 1 
ATOM   969  C  CB  . GLN A 1  123 ? -15.774 19.066  3.807   1.00 92.76 123 A 1 
ATOM   970  C  CG  . GLN A 1  123 ? -14.376 19.670  3.992   1.00 89.22 123 A 1 
ATOM   971  C  CD  . GLN A 1  123 ? -14.426 21.196  3.982   1.00 88.77 123 A 1 
ATOM   972  O  OE1 . GLN A 1  123 ? -14.964 21.809  3.082   1.00 81.19 123 A 1 
ATOM   973  N  NE2 . GLN A 1  123 ? -13.876 21.847  4.985   1.00 79.21 123 A 1 
ATOM   974  N  N   . TRP A 1  124 ? -17.904 16.492  3.265   1.00 94.34 124 A 1 
ATOM   975  C  CA  . TRP A 1  124 ? -19.209 15.877  3.517   1.00 94.47 124 A 1 
ATOM   976  C  C   . TRP A 1  124 ? -19.157 14.797  4.614   1.00 95.71 124 A 1 
ATOM   977  O  O   . TRP A 1  124 ? -20.103 14.691  5.392   1.00 95.27 124 A 1 
ATOM   978  C  CB  . TRP A 1  124 ? -19.755 15.293  2.208   1.00 92.72 124 A 1 
ATOM   979  C  CG  . TRP A 1  124 ? -19.027 14.074  1.704   1.00 89.02 124 A 1 
ATOM   980  C  CD1 . TRP A 1  124 ? -18.027 14.058  0.801   1.00 83.22 124 A 1 
ATOM   981  C  CD2 . TRP A 1  124 ? -19.207 12.689  2.127   1.00 87.97 124 A 1 
ATOM   982  N  NE1 . TRP A 1  124 ? -17.562 12.762  0.636   1.00 81.18 124 A 1 
ATOM   983  C  CE2 . TRP A 1  124 ? -18.250 11.890  1.448   1.00 84.59 124 A 1 
ATOM   984  C  CE3 . TRP A 1  124 ? -20.073 12.039  3.031   1.00 82.29 124 A 1 
ATOM   985  C  CZ2 . TRP A 1  124 ? -18.122 10.504  1.678   1.00 81.07 124 A 1 
ATOM   986  C  CZ3 . TRP A 1  124 ? -19.954 10.645  3.261   1.00 79.98 124 A 1 
ATOM   987  C  CH2 . TRP A 1  124 ? -18.982 9.900   2.599   1.00 78.93 124 A 1 
ATOM   988  N  N   . ILE A 1  125 ? -18.071 14.027  4.711   1.00 95.80 125 A 1 
ATOM   989  C  CA  . ILE A 1  125 ? -17.959 12.974  5.732   1.00 96.74 125 A 1 
ATOM   990  C  C   . ILE A 1  125 ? -17.781 13.585  7.126   1.00 97.66 125 A 1 
ATOM   991  O  O   . ILE A 1  125 ? -18.385 13.097  8.077   1.00 97.69 125 A 1 
ATOM   992  C  CB  . ILE A 1  125 ? -16.847 11.951  5.399   1.00 95.90 125 A 1 
ATOM   993  C  CG1 . ILE A 1  125 ? -16.930 10.694  6.287   1.00 92.19 125 A 1 
ATOM   994  C  CG2 . ILE A 1  125 ? -15.430 12.534  5.496   1.00 91.79 125 A 1 
ATOM   995  C  CD1 . ILE A 1  125 ? -18.237 9.923   6.188   1.00 87.98 125 A 1 
ATOM   996  N  N   . PHE A 1  126 ? -17.024 14.668  7.242   1.00 97.30 126 A 1 
ATOM   997  C  CA  . PHE A 1  126 ? -16.826 15.365  8.514   1.00 97.99 126 A 1 
ATOM   998  C  C   . PHE A 1  126 ? -18.131 16.002  8.994   1.00 98.21 126 A 1 
ATOM   999  O  O   . PHE A 1  126 ? -18.468 15.904  10.169  1.00 98.15 126 A 1 
ATOM   1000 C  CB  . PHE A 1  126 ? -15.732 16.427  8.376   1.00 97.84 126 A 1 
ATOM   1001 C  CG  . PHE A 1  126 ? -14.448 15.974  7.721   1.00 97.83 126 A 1 
ATOM   1002 C  CD1 . PHE A 1  126 ? -13.892 14.715  8.002   1.00 95.32 126 A 1 
ATOM   1003 C  CD2 . PHE A 1  126 ? -13.804 16.822  6.797   1.00 94.78 126 A 1 
ATOM   1004 C  CE1 . PHE A 1  126 ? -12.718 14.295  7.357   1.00 94.54 126 A 1 
ATOM   1005 C  CE2 . PHE A 1  126 ? -12.631 16.414  6.155   1.00 93.98 126 A 1 
ATOM   1006 C  CZ  . PHE A 1  126 ? -12.086 15.142  6.426   1.00 96.42 126 A 1 
ATOM   1007 N  N   . GLN A 1  127 ? -18.887 16.609  8.077   1.00 97.84 127 A 1 
ATOM   1008 C  CA  . GLN A 1  127 ? -20.194 17.188  8.380   1.00 97.88 127 A 1 
ATOM   1009 C  C   . GLN A 1  127 ? -21.178 16.111  8.841   1.00 98.23 127 A 1 
ATOM   1010 O  O   . GLN A 1  127 ? -21.773 16.244  9.908   1.00 98.03 127 A 1 
ATOM   1011 C  CB  . GLN A 1  127 ? -20.726 17.917  7.141   1.00 97.30 127 A 1 
ATOM   1012 C  CG  . GLN A 1  127 ? -19.913 19.172  6.811   1.00 90.47 127 A 1 
ATOM   1013 C  CD  . GLN A 1  127 ? -20.327 19.833  5.493   1.00 81.87 127 A 1 
ATOM   1014 O  OE1 . GLN A 1  127 ? -21.271 19.433  4.834   1.00 72.70 127 A 1 
ATOM   1015 N  NE2 . GLN A 1  127 ? -19.629 20.853  5.067   1.00 67.67 127 A 1 
ATOM   1016 N  N   . PHE A 1  128 ? -21.283 15.014  8.079   1.00 97.68 128 A 1 
ATOM   1017 C  CA  . PHE A 1  128 ? -22.174 13.906  8.409   1.00 97.89 128 A 1 
ATOM   1018 C  C   . PHE A 1  128 ? -21.795 13.248  9.744   1.00 98.26 128 A 1 
ATOM   1019 O  O   . PHE A 1  128 ? -22.649 13.064  10.597  1.00 98.12 128 A 1 
ATOM   1020 C  CB  . PHE A 1  128 ? -22.149 12.887  7.267   1.00 97.74 128 A 1 
ATOM   1021 C  CG  . PHE A 1  128 ? -23.072 11.719  7.511   1.00 97.66 128 A 1 
ATOM   1022 C  CD1 . PHE A 1  128 ? -22.583 10.535  8.090   1.00 96.13 128 A 1 
ATOM   1023 C  CD2 . PHE A 1  128 ? -24.446 11.834  7.217   1.00 96.06 128 A 1 
ATOM   1024 C  CE1 . PHE A 1  128 ? -23.465 9.473   8.369   1.00 95.65 128 A 1 
ATOM   1025 C  CE2 . PHE A 1  128 ? -25.331 10.774  7.496   1.00 95.79 128 A 1 
ATOM   1026 C  CZ  . PHE A 1  128 ? -24.838 9.595   8.075   1.00 96.79 128 A 1 
ATOM   1027 N  N   . ALA A 1  129 ? -20.514 12.923  9.940   1.00 98.37 129 A 1 
ATOM   1028 C  CA  . ALA A 1  129 ? -20.058 12.288  11.167  1.00 98.43 129 A 1 
ATOM   1029 C  C   . ALA A 1  129 ? -20.215 13.204  12.389  1.00 98.65 129 A 1 
ATOM   1030 O  O   . ALA A 1  129 ? -20.651 12.740  13.436  1.00 98.60 129 A 1 
ATOM   1031 C  CB  . ALA A 1  129 ? -18.611 11.822  10.982  1.00 98.40 129 A 1 
ATOM   1032 N  N   . ALA A 1  130 ? -19.932 14.504  12.257  1.00 98.41 130 A 1 
ATOM   1033 C  CA  . ALA A 1  130 ? -20.156 15.461  13.335  1.00 98.49 130 A 1 
ATOM   1034 C  C   . ALA A 1  130 ? -21.633 15.532  13.752  1.00 98.53 130 A 1 
ATOM   1035 O  O   . ALA A 1  130 ? -21.927 15.646  14.938  1.00 98.38 130 A 1 
ATOM   1036 C  CB  . ALA A 1  130 ? -19.654 16.838  12.893  1.00 98.31 130 A 1 
ATOM   1037 N  N   . GLU A 1  131 ? -22.566 15.433  12.805  1.00 98.48 131 A 1 
ATOM   1038 C  CA  . GLU A 1  131 ? -24.001 15.374  13.099  1.00 98.37 131 A 1 
ATOM   1039 C  C   . GLU A 1  131 ? -24.396 14.083  13.817  1.00 98.46 131 A 1 
ATOM   1040 O  O   . GLU A 1  131 ? -25.157 14.127  14.783  1.00 98.08 131 A 1 
ATOM   1041 C  CB  . GLU A 1  131 ? -24.806 15.555  11.807  1.00 97.82 131 A 1 
ATOM   1042 C  CG  . GLU A 1  131 ? -24.805 17.027  11.398  1.00 88.89 131 A 1 
ATOM   1043 C  CD  . GLU A 1  131 ? -25.374 17.322  10.018  1.00 80.51 131 A 1 
ATOM   1044 O  OE1 . GLU A 1  131 ? -25.236 18.517  9.652   1.00 72.98 131 A 1 
ATOM   1045 O  OE2 . GLU A 1  131 ? -25.903 16.407  9.348   1.00 73.58 131 A 1 
ATOM   1046 N  N   . GLN A 1  132 ? -23.834 12.942  13.403  1.00 98.61 132 A 1 
ATOM   1047 C  CA  . GLN A 1  132 ? -24.098 11.672  14.093  1.00 98.66 132 A 1 
ATOM   1048 C  C   . GLN A 1  132 ? -23.487 11.652  15.503  1.00 98.63 132 A 1 
ATOM   1049 O  O   . GLN A 1  132 ? -24.149 11.230  16.456  1.00 98.37 132 A 1 
ATOM   1050 C  CB  . GLN A 1  132 ? -23.572 10.492  13.259  1.00 98.55 132 A 1 
ATOM   1051 C  CG  . GLN A 1  132 ? -24.242 10.341  11.881  1.00 97.50 132 A 1 
ATOM   1052 C  CD  . GLN A 1  132 ? -25.758 10.430  11.937  1.00 96.88 132 A 1 
ATOM   1053 O  OE1 . GLN A 1  132 ? -26.422 9.658   12.609  1.00 89.54 132 A 1 
ATOM   1054 N  NE2 . GLN A 1  132 ? -26.349 11.393  11.259  1.00 88.18 132 A 1 
ATOM   1055 N  N   . PHE A 1  133 ? -22.255 12.154  15.657  1.00 98.67 133 A 1 
ATOM   1056 C  CA  . PHE A 1  133 ? -21.531 12.193  16.926  1.00 98.68 133 A 1 
ATOM   1057 C  C   . PHE A 1  133 ? -21.903 13.387  17.819  1.00 98.65 133 A 1 
ATOM   1058 O  O   . PHE A 1  133 ? -21.438 13.458  18.954  1.00 98.36 133 A 1 
ATOM   1059 C  CB  . PHE A 1  133 ? -20.020 12.140  16.651  1.00 98.66 133 A 1 
ATOM   1060 C  CG  . PHE A 1  133 ? -19.492 10.894  15.954  1.00 98.68 133 A 1 
ATOM   1061 C  CD1 . PHE A 1  133 ? -20.029 9.618   16.220  1.00 97.00 133 A 1 
ATOM   1062 C  CD2 . PHE A 1  133 ? -18.415 11.010  15.055  1.00 96.56 133 A 1 
ATOM   1063 C  CE1 . PHE A 1  133 ? -19.502 8.478   15.594  1.00 96.69 133 A 1 
ATOM   1064 C  CE2 . PHE A 1  133 ? -17.881 9.874   14.427  1.00 96.38 133 A 1 
ATOM   1065 C  CZ  . PHE A 1  133 ? -18.424 8.606   14.697  1.00 98.02 133 A 1 
ATOM   1066 N  N   . ALA A 1  134 ? -22.762 14.290  17.358  1.00 98.53 134 A 1 
ATOM   1067 C  CA  . ALA A 1  134 ? -23.160 15.491  18.094  1.00 98.42 134 A 1 
ATOM   1068 C  C   . ALA A 1  134 ? -23.556 15.252  19.571  1.00 98.37 134 A 1 
ATOM   1069 O  O   . ALA A 1  134 ? -23.182 16.074  20.409  1.00 97.84 134 A 1 
ATOM   1070 C  CB  . ALA A 1  134 ? -24.286 16.195  17.322  1.00 98.07 134 A 1 
ATOM   1071 N  N   . PRO A 1  135 ? -24.224 14.138  19.953  1.00 98.13 135 A 1 
ATOM   1072 C  CA  . PRO A 1  135 ? -24.528 13.859  21.360  1.00 97.78 135 A 1 
ATOM   1073 C  C   . PRO A 1  135 ? -23.307 13.706  22.270  1.00 97.99 135 A 1 
ATOM   1074 O  O   . PRO A 1  135 ? -23.445 13.817  23.480  1.00 97.18 135 A 1 
ATOM   1075 C  CB  . PRO A 1  135 ? -25.356 12.571  21.349  1.00 97.01 135 A 1 
ATOM   1076 C  CG  . PRO A 1  135 ? -25.959 12.530  19.949  1.00 95.53 135 A 1 
ATOM   1077 C  CD  . PRO A 1  135 ? -24.848 13.141  19.099  1.00 97.62 135 A 1 
ATOM   1078 N  N   . PHE A 1  136 ? -22.133 13.446  21.703  1.00 98.39 136 A 1 
ATOM   1079 C  CA  . PHE A 1  136 ? -20.884 13.267  22.447  1.00 98.35 136 A 1 
ATOM   1080 C  C   . PHE A 1  136 ? -19.986 14.510  22.427  1.00 98.21 136 A 1 
ATOM   1081 O  O   . PHE A 1  136 ? -19.018 14.587  23.184  1.00 97.49 136 A 1 
ATOM   1082 C  CB  . PHE A 1  136 ? -20.122 12.064  21.872  1.00 98.30 136 A 1 
ATOM   1083 C  CG  . PHE A 1  136 ? -20.953 10.813  21.679  1.00 98.47 136 A 1 
ATOM   1084 C  CD1 . PHE A 1  136 ? -21.600 10.208  22.773  1.00 96.46 136 A 1 
ATOM   1085 C  CD2 . PHE A 1  136 ? -21.104 10.255  20.391  1.00 96.36 136 A 1 
ATOM   1086 C  CE1 . PHE A 1  136 ? -22.384 9.063   22.591  1.00 96.20 136 A 1 
ATOM   1087 C  CE2 . PHE A 1  136 ? -21.883 9.105   20.202  1.00 96.12 136 A 1 
ATOM   1088 C  CZ  . PHE A 1  136 ? -22.527 8.513   21.301  1.00 97.81 136 A 1 
ATOM   1089 N  N   . LEU A 1  137 ? -20.278 15.474  21.566  1.00 98.41 137 A 1 
ATOM   1090 C  CA  . LEU A 1  137 ? -19.408 16.602  21.258  1.00 98.38 137 A 1 
ATOM   1091 C  C   . LEU A 1  137 ? -19.946 17.914  21.843  1.00 98.09 137 A 1 
ATOM   1092 O  O   . LEU A 1  137 ? -21.150 18.151  21.889  1.00 97.41 137 A 1 
ATOM   1093 C  CB  . LEU A 1  137 ? -19.238 16.701  19.733  1.00 98.33 137 A 1 
ATOM   1094 C  CG  . LEU A 1  137 ? -18.564 15.487  19.067  1.00 98.24 137 A 1 
ATOM   1095 C  CD1 . LEU A 1  137 ? -18.517 15.695  17.556  1.00 96.87 137 A 1 
ATOM   1096 C  CD2 . LEU A 1  137 ? -17.133 15.273  19.559  1.00 96.58 137 A 1 
ATOM   1097 N  N   . SER A 1  138 ? -19.028 18.788  22.248  1.00 97.71 138 A 1 
ATOM   1098 C  CA  . SER A 1  138 ? -19.368 20.191  22.501  1.00 97.39 138 A 1 
ATOM   1099 C  C   . SER A 1  138 ? -19.645 20.917  21.180  1.00 97.65 138 A 1 
ATOM   1100 O  O   . SER A 1  138 ? -19.161 20.514  20.123  1.00 97.36 138 A 1 
ATOM   1101 C  CB  . SER A 1  138 ? -18.248 20.891  23.278  1.00 96.79 138 A 1 
ATOM   1102 O  OG  . SER A 1  138 ? -17.090 21.039  22.489  1.00 95.26 138 A 1 
ATOM   1103 N  N   . GLN A 1  139 ? -20.350 22.047  21.245  1.00 97.18 139 A 1 
ATOM   1104 C  CA  . GLN A 1  139 ? -20.673 22.826  20.044  1.00 96.78 139 A 1 
ATOM   1105 C  C   . GLN A 1  139 ? -19.417 23.246  19.262  1.00 97.01 139 A 1 
ATOM   1106 O  O   . GLN A 1  139 ? -19.371 23.129  18.044  1.00 96.51 139 A 1 
ATOM   1107 C  CB  . GLN A 1  139 ? -21.503 24.053  20.463  1.00 96.58 139 A 1 
ATOM   1108 C  CG  . GLN A 1  139 ? -22.251 24.669  19.268  1.00 87.52 139 A 1 
ATOM   1109 C  CD  . GLN A 1  139 ? -23.313 23.728  18.689  1.00 81.24 139 A 1 
ATOM   1110 O  OE1 . GLN A 1  139 ? -23.825 22.849  19.355  1.00 74.50 139 A 1 
ATOM   1111 N  NE2 . GLN A 1  139 ? -23.666 23.892  17.437  1.00 70.66 139 A 1 
ATOM   1112 N  N   . ASN A 1  140 ? -18.366 23.656  19.978  1.00 97.20 140 A 1 
ATOM   1113 C  CA  . ASN A 1  140 ? -17.097 24.047  19.371  1.00 96.99 140 A 1 
ATOM   1114 C  C   . ASN A 1  140 ? -16.357 22.854  18.735  1.00 97.70 140 A 1 
ATOM   1115 O  O   . ASN A 1  140 ? -15.735 22.977  17.680  1.00 97.13 140 A 1 
ATOM   1116 C  CB  . ASN A 1  140 ? -16.270 24.724  20.483  1.00 95.54 140 A 1 
ATOM   1117 C  CG  . ASN A 1  140 ? -15.254 25.723  19.952  1.00 84.29 140 A 1 
ATOM   1118 O  OD1 . ASN A 1  140 ? -15.163 26.022  18.788  1.00 72.31 140 A 1 
ATOM   1119 N  ND2 . ASN A 1  140 ? -14.470 26.303  20.825  1.00 71.93 140 A 1 
ATOM   1120 N  N   . ALA A 1  141 ? -16.485 21.667  19.345  1.00 97.66 141 A 1 
ATOM   1121 C  CA  . ALA A 1  141 ? -15.964 20.435  18.767  1.00 98.04 141 A 1 
ATOM   1122 C  C   . ALA A 1  141 ? -16.731 20.045  17.492  1.00 98.31 141 A 1 
ATOM   1123 O  O   . ALA A 1  141 ? -16.106 19.647  16.519  1.00 98.28 141 A 1 
ATOM   1124 C  CB  . ALA A 1  141 ? -16.000 19.324  19.819  1.00 98.20 141 A 1 
ATOM   1125 N  N   . ILE A 1  142 ? -18.054 20.219  17.463  1.00 98.16 142 A 1 
ATOM   1126 C  CA  . ILE A 1  142 ? -18.878 19.971  16.268  1.00 98.03 142 A 1 
ATOM   1127 C  C   . ILE A 1  142 ? -18.421 20.847  15.099  1.00 98.09 142 A 1 
ATOM   1128 O  O   . ILE A 1  142 ? -18.212 20.338  14.007  1.00 97.95 142 A 1 
ATOM   1129 C  CB  . ILE A 1  142 ? -20.387 20.162  16.573  1.00 98.03 142 A 1 
ATOM   1130 C  CG1 . ILE A 1  142 ? -20.891 19.085  17.547  1.00 97.20 142 A 1 
ATOM   1131 C  CG2 . ILE A 1  142 ? -21.233 20.139  15.286  1.00 97.25 142 A 1 
ATOM   1132 C  CD1 . ILE A 1  142 ? -22.269 19.397  18.167  1.00 95.82 142 A 1 
ATOM   1133 N  N   . GLU A 1  143 ? -18.240 22.146  15.322  1.00 98.07 143 A 1 
ATOM   1134 C  CA  . GLU A 1  143 ? -17.790 23.069  14.266  1.00 97.83 143 A 1 
ATOM   1135 C  C   . GLU A 1  143 ? -16.400 22.694  13.726  1.00 97.94 143 A 1 
ATOM   1136 O  O   . GLU A 1  143 ? -16.198 22.624  12.516  1.00 97.60 143 A 1 
ATOM   1137 C  CB  . GLU A 1  143 ? -17.777 24.508  14.789  1.00 97.58 143 A 1 
ATOM   1138 C  CG  . GLU A 1  143 ? -19.195 25.068  14.958  1.00 90.01 143 A 1 
ATOM   1139 C  CD  . GLU A 1  143 ? -19.222 26.526  15.428  1.00 81.75 143 A 1 
ATOM   1140 O  OE1 . GLU A 1  143 ? -20.356 27.053  15.576  1.00 73.16 143 A 1 
ATOM   1141 O  OE2 . GLU A 1  143 ? -18.139 27.114  15.645  1.00 73.62 143 A 1 
ATOM   1142 N  N   . SER A 1  144 ? -15.464 22.382  14.621  1.00 98.16 144 A 1 
ATOM   1143 C  CA  . SER A 1  144 ? -14.117 21.963  14.222  1.00 98.28 144 A 1 
ATOM   1144 C  C   . SER A 1  144 ? -14.141 20.632  13.454  1.00 98.31 144 A 1 
ATOM   1145 O  O   . SER A 1  144 ? -13.466 20.486  12.430  1.00 98.10 144 A 1 
ATOM   1146 C  CB  . SER A 1  144 ? -13.212 21.823  15.449  1.00 98.06 144 A 1 
ATOM   1147 O  OG  . SER A 1  144 ? -13.177 23.010  16.216  1.00 93.59 144 A 1 
ATOM   1148 N  N   . PHE A 1  145 ? -14.938 19.681  13.917  1.00 98.57 145 A 1 
ATOM   1149 C  CA  . PHE A 1  145 ? -15.097 18.378  13.271  1.00 98.66 145 A 1 
ATOM   1150 C  C   . PHE A 1  145 ? -15.694 18.529  11.866  1.00 98.55 145 A 1 
ATOM   1151 O  O   . PHE A 1  145 ? -15.184 17.932  10.924  1.00 98.29 145 A 1 
ATOM   1152 C  CB  . PHE A 1  145 ? -15.938 17.455  14.155  1.00 98.57 145 A 1 
ATOM   1153 C  CG  . PHE A 1  145 ? -15.801 15.968  13.871  1.00 98.64 145 A 1 
ATOM   1154 C  CD1 . PHE A 1  145 ? -16.054 15.446  12.595  1.00 96.84 145 A 1 
ATOM   1155 C  CD2 . PHE A 1  145 ? -15.417 15.094  14.908  1.00 95.98 145 A 1 
ATOM   1156 C  CE1 . PHE A 1  145 ? -15.908 14.070  12.343  1.00 95.59 145 A 1 
ATOM   1157 C  CE2 . PHE A 1  145 ? -15.269 13.719  14.661  1.00 95.26 145 A 1 
ATOM   1158 C  CZ  . PHE A 1  145 ? -15.508 13.209  13.378  1.00 98.04 145 A 1 
ATOM   1159 N  N   . LYS A 1  146 ? -16.724 19.379  11.709  1.00 98.27 146 A 1 
ATOM   1160 C  CA  . LYS A 1  146 ? -17.330 19.667  10.404  1.00 98.03 146 A 1 
ATOM   1161 C  C   . LYS A 1  146 ? -16.333 20.258  9.405   1.00 97.79 146 A 1 
ATOM   1162 O  O   . LYS A 1  146 ? -16.463 20.016  8.207   1.00 97.25 146 A 1 
ATOM   1163 C  CB  . LYS A 1  146 ? -18.534 20.622  10.574  1.00 97.92 146 A 1 
ATOM   1164 C  CG  . LYS A 1  146 ? -19.778 19.887  11.080  1.00 96.47 146 A 1 
ATOM   1165 C  CD  . LYS A 1  146 ? -21.037 20.770  11.093  1.00 94.25 146 A 1 
ATOM   1166 C  CE  . LYS A 1  146 ? -22.235 19.879  11.421  1.00 89.00 146 A 1 
ATOM   1167 N  NZ  . LYS A 1  146 ? -23.554 20.468  11.048  1.00 81.96 146 A 1 
ATOM   1168 N  N   . HIS A 1  147 ? -15.333 20.993  9.898   1.00 97.70 147 A 1 
ATOM   1169 C  CA  . HIS A 1  147 ? -14.302 21.560  9.039   1.00 97.42 147 A 1 
ATOM   1170 C  C   . HIS A 1  147 ? -13.307 20.509  8.528   1.00 97.55 147 A 1 
ATOM   1171 O  O   . HIS A 1  147 ? -13.052 20.454  7.323   1.00 96.72 147 A 1 
ATOM   1172 C  CB  . HIS A 1  147 ? -13.597 22.701  9.776   1.00 96.90 147 A 1 
ATOM   1173 C  CG  . HIS A 1  147 ? -12.561 23.367  8.914   1.00 94.97 147 A 1 
ATOM   1174 N  ND1 . HIS A 1  147 ? -12.815 24.093  7.766   1.00 84.64 147 A 1 
ATOM   1175 C  CD2 . HIS A 1  147 ? -11.199 23.307  9.066   1.00 85.04 147 A 1 
ATOM   1176 C  CE1 . HIS A 1  147 ? -11.628 24.461  7.252   1.00 87.89 147 A 1 
ATOM   1177 N  NE2 . HIS A 1  147 ? -10.630 24.000  8.016   1.00 89.02 147 A 1 
ATOM   1178 N  N   . GLY A 1  148 ? -12.741 19.663  9.421   1.00 98.21 148 A 1 
ATOM   1179 C  CA  . GLY A 1  148 ? -11.637 18.773  9.040   1.00 98.12 148 A 1 
ATOM   1180 C  C   . GLY A 1  148 ? -11.548 17.429  9.755   1.00 98.41 148 A 1 
ATOM   1181 O  O   . GLY A 1  148 ? -10.553 16.723  9.592   1.00 98.14 148 A 1 
ATOM   1182 N  N   . GLY A 1  149 ? -12.543 17.061  10.566  1.00 98.41 149 A 1 
ATOM   1183 C  CA  . GLY A 1  149 ? -12.503 15.822  11.353  1.00 98.48 149 A 1 
ATOM   1184 C  C   . GLY A 1  149 ? -11.574 15.884  12.572  1.00 98.67 149 A 1 
ATOM   1185 O  O   . GLY A 1  149 ? -11.316 14.847  13.192  1.00 98.46 149 A 1 
ATOM   1186 N  N   . TYR A 1  150 ? -11.066 17.049  12.921  1.00 98.73 150 A 1 
ATOM   1187 C  CA  . TYR A 1  150 ? -10.250 17.306  14.104  1.00 98.70 150 A 1 
ATOM   1188 C  C   . TYR A 1  150 ? -10.973 18.262  15.063  1.00 98.74 150 A 1 
ATOM   1189 O  O   . TYR A 1  150 ? -11.779 19.091  14.641  1.00 98.53 150 A 1 
ATOM   1190 C  CB  . TYR A 1  150 ? -8.870  17.836  13.701  1.00 98.57 150 A 1 
ATOM   1191 C  CG  . TYR A 1  150 ? -8.879  19.140  12.921  1.00 98.56 150 A 1 
ATOM   1192 C  CD1 . TYR A 1  150 ? -8.708  19.134  11.523  1.00 95.31 150 A 1 
ATOM   1193 C  CD2 . TYR A 1  150 ? -9.023  20.379  13.588  1.00 94.85 150 A 1 
ATOM   1194 C  CE1 . TYR A 1  150 ? -8.683  20.328  10.796  1.00 95.05 150 A 1 
ATOM   1195 C  CE2 . TYR A 1  150 ? -9.006  21.589  12.863  1.00 94.73 150 A 1 
ATOM   1196 C  CZ  . TYR A 1  150 ? -8.832  21.557  11.467  1.00 97.92 150 A 1 
ATOM   1197 O  OH  . TYR A 1  150 ? -8.809  22.737  10.768  1.00 97.13 150 A 1 
ATOM   1198 N  N   . TYR A 1  151 ? -10.670 18.169  16.358  1.00 98.78 151 A 1 
ATOM   1199 C  CA  . TYR A 1  151 ? -11.288 19.023  17.373  1.00 98.83 151 A 1 
ATOM   1200 C  C   . TYR A 1  151 ? -10.564 18.941  18.718  1.00 98.85 151 A 1 
ATOM   1201 O  O   . TYR A 1  151 ? -9.710  18.086  18.942  1.00 98.77 151 A 1 
ATOM   1202 C  CB  . TYR A 1  151 ? -12.772 18.650  17.543  1.00 98.75 151 A 1 
ATOM   1203 C  CG  . TYR A 1  151 ? -13.031 17.254  18.065  1.00 98.80 151 A 1 
ATOM   1204 C  CD1 . TYR A 1  151 ? -13.023 16.147  17.185  1.00 97.50 151 A 1 
ATOM   1205 C  CD2 . TYR A 1  151 ? -13.285 17.039  19.433  1.00 96.71 151 A 1 
ATOM   1206 C  CE1 . TYR A 1  151 ? -13.266 14.858  17.655  1.00 97.22 151 A 1 
ATOM   1207 C  CE2 . TYR A 1  151 ? -13.533 15.749  19.919  1.00 97.28 151 A 1 
ATOM   1208 C  CZ  . TYR A 1  151 ? -13.522 14.656  19.035  1.00 98.70 151 A 1 
ATOM   1209 O  OH  . TYR A 1  151 ? -13.773 13.406  19.504  1.00 98.54 151 A 1 
ATOM   1210 N  N   . THR A 1  152 ? -10.955 19.810  19.638  1.00 98.78 152 A 1 
ATOM   1211 C  CA  . THR A 1  152 ? -10.587 19.736  21.049  1.00 98.60 152 A 1 
ATOM   1212 C  C   . THR A 1  152 ? -11.835 19.762  21.916  1.00 98.62 152 A 1 
ATOM   1213 O  O   . THR A 1  152 ? -12.833 20.404  21.575  1.00 97.87 152 A 1 
ATOM   1214 C  CB  . THR A 1  152 ? -9.589  20.839  21.435  1.00 97.44 152 A 1 
ATOM   1215 O  OG1 . THR A 1  152 ? -9.315  20.759  22.809  1.00 88.85 152 A 1 
ATOM   1216 C  CG2 . THR A 1  152 ? -10.097 22.258  21.164  1.00 89.35 152 A 1 
ATOM   1217 N  N   . MET A 1  153 ? -11.781 19.065  23.059  1.00 98.55 153 A 1 
ATOM   1218 C  CA  . MET A 1  153 ? -12.881 19.003  24.001  1.00 98.21 153 A 1 
ATOM   1219 C  C   . MET A 1  153 ? -12.331 18.792  25.418  1.00 98.41 153 A 1 
ATOM   1220 O  O   . MET A 1  153 ? -11.518 17.895  25.621  1.00 98.07 153 A 1 
ATOM   1221 C  CB  . MET A 1  153 ? -13.838 17.887  23.560  1.00 96.06 153 A 1 
ATOM   1222 C  CG  . MET A 1  153 ? -15.166 17.909  24.305  1.00 88.40 153 A 1 
ATOM   1223 S  SD  . MET A 1  153 ? -16.447 16.869  23.559  1.00 92.25 153 A 1 
ATOM   1224 C  CE  . MET A 1  153 ? -15.686 15.238  23.690  1.00 86.16 153 A 1 
ATOM   1225 N  N   . PRO A 1  154 ? -12.725 19.610  26.411  1.00 98.14 154 A 1 
ATOM   1226 C  CA  . PRO A 1  154 ? -12.234 19.451  27.770  1.00 97.85 154 A 1 
ATOM   1227 C  C   . PRO A 1  154 ? -12.786 18.181  28.420  1.00 98.01 154 A 1 
ATOM   1228 O  O   . PRO A 1  154 ? -13.977 17.884  28.301  1.00 97.69 154 A 1 
ATOM   1229 C  CB  . PRO A 1  154 ? -12.670 20.719  28.512  1.00 96.70 154 A 1 
ATOM   1230 C  CG  . PRO A 1  154 ? -13.928 21.146  27.751  1.00 94.18 154 A 1 
ATOM   1231 C  CD  . PRO A 1  154 ? -13.647 20.726  26.309  1.00 97.04 154 A 1 
ATOM   1232 N  N   . PHE A 1  155 ? -11.930 17.458  29.153  1.00 97.78 155 A 1 
ATOM   1233 C  CA  . PHE A 1  155 ? -12.388 16.348  29.988  1.00 97.83 155 A 1 
ATOM   1234 C  C   . PHE A 1  155 ? -13.295 16.869  31.110  1.00 97.47 155 A 1 
ATOM   1235 O  O   . PHE A 1  155 ? -13.045 17.945  31.664  1.00 96.75 155 A 1 
ATOM   1236 C  CB  . PHE A 1  155 ? -11.196 15.572  30.557  1.00 97.92 155 A 1 
ATOM   1237 C  CG  . PHE A 1  155 ? -10.539 14.630  29.574  1.00 98.27 155 A 1 
ATOM   1238 C  CD1 . PHE A 1  155 ? -10.997 13.301  29.455  1.00 95.27 155 A 1 
ATOM   1239 C  CD2 . PHE A 1  155 ? -9.460  15.051  28.782  1.00 94.30 155 A 1 
ATOM   1240 C  CE1 . PHE A 1  155 ? -10.385 12.412  28.565  1.00 94.79 155 A 1 
ATOM   1241 C  CE2 . PHE A 1  155 ? -8.838  14.165  27.889  1.00 94.50 155 A 1 
ATOM   1242 C  CZ  . PHE A 1  155 ? -9.297  12.840  27.777  1.00 97.99 155 A 1 
ATOM   1243 N  N   . PRO A 1  156 ? -14.335 16.122  31.513  1.00 97.19 156 A 1 
ATOM   1244 C  CA  . PRO A 1  156 ? -15.236 16.517  32.586  1.00 96.42 156 A 1 
ATOM   1245 C  C   . PRO A 1  156 ? -14.517 16.676  33.929  1.00 96.09 156 A 1 
ATOM   1246 O  O   . PRO A 1  156 ? -13.804 15.777  34.374  1.00 94.85 156 A 1 
ATOM   1247 C  CB  . PRO A 1  156 ? -16.302 15.419  32.656  1.00 95.40 156 A 1 
ATOM   1248 C  CG  . PRO A 1  156 ? -16.294 14.810  31.259  1.00 94.49 156 A 1 
ATOM   1249 C  CD  . PRO A 1  156 ? -14.828 14.916  30.855  1.00 96.60 156 A 1 
ATOM   1250 N  N   . ALA A 1  157 ? -14.763 17.783  34.635  1.00 93.71 157 A 1 
ATOM   1251 C  CA  . ALA A 1  157 ? -14.111 18.076  35.910  1.00 92.13 157 A 1 
ATOM   1252 C  C   . ALA A 1  157 ? -14.399 17.035  37.014  1.00 92.04 157 A 1 
ATOM   1253 O  O   . ALA A 1  157 ? -13.570 16.820  37.892  1.00 88.79 157 A 1 
ATOM   1254 C  CB  . ALA A 1  157 ? -14.546 19.476  36.355  1.00 89.42 157 A 1 
ATOM   1255 N  N   . HIS A 1  158 ? -15.541 16.346  36.952  1.00 92.15 158 A 1 
ATOM   1256 C  CA  . HIS A 1  158 ? -15.940 15.333  37.929  1.00 91.31 158 A 1 
ATOM   1257 C  C   . HIS A 1  158 ? -15.069 14.069  37.931  1.00 92.31 158 A 1 
ATOM   1258 O  O   . HIS A 1  158 ? -15.192 13.252  38.842  1.00 90.02 158 A 1 
ATOM   1259 C  CB  . HIS A 1  158 ? -17.422 14.981  37.728  1.00 88.58 158 A 1 
ATOM   1260 C  CG  . HIS A 1  158 ? -17.717 14.261  36.438  1.00 84.25 158 A 1 
ATOM   1261 N  ND1 . HIS A 1  158 ? -18.361 14.789  35.347  1.00 72.90 158 A 1 
ATOM   1262 C  CD2 . HIS A 1  158 ? -17.456 12.946  36.141  1.00 71.91 158 A 1 
ATOM   1263 C  CE1 . HIS A 1  158 ? -18.472 13.827  34.421  1.00 70.32 158 A 1 
ATOM   1264 N  NE2 . HIS A 1  158 ? -17.933 12.690  34.860  1.00 71.66 158 A 1 
ATOM   1265 N  N   . LEU A 1  159 ? -14.167 13.905  36.967  1.00 94.31 159 A 1 
ATOM   1266 C  CA  . LEU A 1  159 ? -13.227 12.775  36.892  1.00 94.68 159 A 1 
ATOM   1267 C  C   . LEU A 1  159 ? -12.071 12.868  37.904  1.00 93.96 159 A 1 
ATOM   1268 O  O   . LEU A 1  159 ? -11.203 11.997  37.926  1.00 90.52 159 A 1 
ATOM   1269 C  CB  . LEU A 1  159 ? -12.705 12.651  35.455  1.00 94.75 159 A 1 
ATOM   1270 C  CG  . LEU A 1  159 ? -13.776 12.307  34.404  1.00 95.07 159 A 1 
ATOM   1271 C  CD1 . LEU A 1  159 ? -13.157 12.372  33.011  1.00 92.66 159 A 1 
ATOM   1272 C  CD2 . LEU A 1  159 ? -14.359 10.907  34.608  1.00 92.36 159 A 1 
ATOM   1273 N  N   . GLY A 1  160 ? -12.019 13.909  38.729  1.00 94.23 160 A 1 
ATOM   1274 C  CA  . GLY A 1  160 ? -10.946 14.092  39.712  1.00 93.83 160 A 1 
ATOM   1275 C  C   . GLY A 1  160 ? -9.651  14.670  39.123  1.00 94.44 160 A 1 
ATOM   1276 O  O   . GLY A 1  160 ? -8.574  14.522  39.710  1.00 91.24 160 A 1 
ATOM   1277 N  N   . ILE A 1  161 ? -9.757  15.336  37.993  1.00 95.11 161 A 1 
ATOM   1278 C  CA  . ILE A 1  161 ? -8.644  16.011  37.313  1.00 95.18 161 A 1 
ATOM   1279 C  C   . ILE A 1  161 ? -8.197  17.219  38.138  1.00 95.22 161 A 1 
ATOM   1280 O  O   . ILE A 1  161 ? -9.021  18.023  38.572  1.00 92.90 161 A 1 
ATOM   1281 C  CB  . ILE A 1  161 ? -9.072  16.414  35.886  1.00 93.25 161 A 1 
ATOM   1282 C  CG1 . ILE A 1  161 ? -9.481  15.171  35.062  1.00 86.40 161 A 1 
ATOM   1283 C  CG2 . ILE A 1  161 ? -7.939  17.165  35.168  1.00 83.93 161 A 1 
ATOM   1284 C  CD1 . ILE A 1  161 ? -10.223 15.512  33.770  1.00 82.36 161 A 1 
ATOM   1285 N  N   . LYS A 1  162 ? -6.876  17.354  38.342  1.00 94.39 162 A 1 
ATOM   1286 C  CA  . LYS A 1  162 ? -6.298  18.432  39.176  1.00 94.46 162 A 1 
ATOM   1287 C  C   . LYS A 1  162 ? -5.771  19.631  38.389  1.00 94.53 162 A 1 
ATOM   1288 O  O   . LYS A 1  162 ? -5.529  20.683  38.965  1.00 91.27 162 A 1 
ATOM   1289 C  CB  . LYS A 1  162 ? -5.190  17.865  40.068  1.00 92.93 162 A 1 
ATOM   1290 C  CG  . LYS A 1  162 ? -5.735  16.888  41.110  1.00 89.41 162 A 1 
ATOM   1291 C  CD  . LYS A 1  162 ? -4.761  16.771  42.283  1.00 81.34 162 A 1 
ATOM   1292 C  CE  . LYS A 1  162 ? -5.322  15.838  43.342  1.00 74.51 162 A 1 
ATOM   1293 N  NZ  . LYS A 1  162 ? -4.483  15.864  44.568  1.00 65.02 162 A 1 
ATOM   1294 N  N   . VAL A 1  163 ? -5.549  19.462  37.103  1.00 94.83 163 A 1 
ATOM   1295 C  CA  . VAL A 1  163 ? -5.192  20.526  36.162  1.00 95.05 163 A 1 
ATOM   1296 C  C   . VAL A 1  163 ? -6.129  20.424  34.958  1.00 95.81 163 A 1 
ATOM   1297 O  O   . VAL A 1  163 ? -6.565  19.320  34.646  1.00 94.39 163 A 1 
ATOM   1298 C  CB  . VAL A 1  163 ? -3.723  20.446  35.711  1.00 92.50 163 A 1 
ATOM   1299 C  CG1 . VAL A 1  163 ? -2.770  20.791  36.857  1.00 83.47 163 A 1 
ATOM   1300 C  CG2 . VAL A 1  163 ? -3.325  19.075  35.150  1.00 83.45 163 A 1 
ATOM   1301 N  N   . PRO A 1  164 ? -6.443  21.528  34.260  1.00 96.42 164 A 1 
ATOM   1302 C  CA  . PRO A 1  164 ? -7.289  21.445  33.078  1.00 96.63 164 A 1 
ATOM   1303 C  C   . PRO A 1  164 ? -6.689  20.481  32.053  1.00 97.27 164 A 1 
ATOM   1304 O  O   . PRO A 1  164 ? -5.556  20.652  31.609  1.00 96.62 164 A 1 
ATOM   1305 C  CB  . PRO A 1  164 ? -7.407  22.879  32.544  1.00 95.47 164 A 1 
ATOM   1306 C  CG  . PRO A 1  164 ? -7.090  23.744  33.767  1.00 93.65 164 A 1 
ATOM   1307 C  CD  . PRO A 1  164 ? -6.072  22.898  34.527  1.00 95.58 164 A 1 
ATOM   1308 N  N   . LEU A 1  165 ? -7.453  19.448  31.710  1.00 97.77 165 A 1 
ATOM   1309 C  CA  . LEU A 1  165 ? -7.053  18.410  30.763  1.00 98.08 165 A 1 
ATOM   1310 C  C   . LEU A 1  165 ? -8.020  18.414  29.581  1.00 98.12 165 A 1 
ATOM   1311 O  O   . LEU A 1  165 ? -9.227  18.434  29.770  1.00 98.00 165 A 1 
ATOM   1312 C  CB  . LEU A 1  165 ? -7.014  17.052  31.481  1.00 97.79 165 A 1 
ATOM   1313 C  CG  . LEU A 1  165 ? -6.551  15.886  30.596  1.00 97.12 165 A 1 
ATOM   1314 C  CD1 . LEU A 1  165 ? -5.091  16.023  30.185  1.00 94.06 165 A 1 
ATOM   1315 C  CD2 . LEU A 1  165 ? -6.699  14.567  31.358  1.00 93.97 165 A 1 
ATOM   1316 N  N   . ASN A 1  166 ? -7.476  18.345  28.373  1.00 98.39 166 A 1 
ATOM   1317 C  CA  . ASN A 1  166 ? -8.238  18.387  27.137  1.00 98.54 166 A 1 
ATOM   1318 C  C   . ASN A 1  166 ? -7.985  17.137  26.295  1.00 98.67 166 A 1 
ATOM   1319 O  O   . ASN A 1  166 ? -6.842  16.695  26.152  1.00 98.52 166 A 1 
ATOM   1320 C  CB  . ASN A 1  166 ? -7.899  19.665  26.372  1.00 98.32 166 A 1 
ATOM   1321 C  CG  . ASN A 1  166 ? -8.207  20.925  27.167  1.00 98.10 166 A 1 
ATOM   1322 O  OD1 . ASN A 1  166 ? -9.312  21.431  27.145  1.00 90.66 166 A 1 
ATOM   1323 N  ND2 . ASN A 1  166 ? -7.239  21.457  27.885  1.00 88.17 166 A 1 
ATOM   1324 N  N   . ALA A 1  167 ? -9.047  16.603  25.711  1.00 98.67 167 A 1 
ATOM   1325 C  CA  . ALA A 1  167 ? -8.934  15.691  24.595  1.00 98.79 167 A 1 
ATOM   1326 C  C   . ALA A 1  167 ? -8.685  16.502  23.324  1.00 98.88 167 A 1 
ATOM   1327 O  O   . ALA A 1  167 ? -9.396  17.471  23.055  1.00 98.69 167 A 1 
ATOM   1328 C  CB  . ALA A 1  167 ? -10.212 14.855  24.492  1.00 98.61 167 A 1 
ATOM   1329 N  N   . VAL A 1  168 ? -7.678  16.119  22.549  1.00 98.86 168 A 1 
ATOM   1330 C  CA  . VAL A 1  168 ? -7.376  16.711  21.244  1.00 98.89 168 A 1 
ATOM   1331 C  C   . VAL A 1  168 ? -7.357  15.587  20.220  1.00 98.94 168 A 1 
ATOM   1332 O  O   . VAL A 1  168 ? -6.548  14.670  20.324  1.00 98.85 168 A 1 
ATOM   1333 C  CB  . VAL A 1  168 ? -6.039  17.471  21.251  1.00 98.81 168 A 1 
ATOM   1334 C  CG1 . VAL A 1  168 ? -5.736  18.084  19.886  1.00 97.78 168 A 1 
ATOM   1335 C  CG2 . VAL A 1  168 ? -6.056  18.605  22.285  1.00 96.95 168 A 1 
ATOM   1336 N  N   . VAL A 1  169 ? -8.245  15.648  19.243  1.00 98.96 169 A 1 
ATOM   1337 C  CA  . VAL A 1  169 ? -8.318  14.667  18.155  1.00 98.92 169 A 1 
ATOM   1338 C  C   . VAL A 1  169 ? -7.709  15.271  16.900  1.00 98.93 169 A 1 
ATOM   1339 O  O   . VAL A 1  169 ? -8.112  16.346  16.468  1.00 98.81 169 A 1 
ATOM   1340 C  CB  . VAL A 1  169 ? -9.763  14.198  17.924  1.00 98.87 169 A 1 
ATOM   1341 C  CG1 . VAL A 1  169 ? -9.896  13.296  16.688  1.00 98.05 169 A 1 
ATOM   1342 C  CG2 . VAL A 1  169 ? -10.254 13.404  19.145  1.00 97.35 169 A 1 
ATOM   1343 N  N   . LEU A 1  170 ? -6.748  14.567  16.310  1.00 98.98 170 A 1 
ATOM   1344 C  CA  . LEU A 1  170 ? -6.162  14.897  15.020  1.00 98.98 170 A 1 
ATOM   1345 C  C   . LEU A 1  170 ? -6.655  13.918  13.949  1.00 98.91 170 A 1 
ATOM   1346 O  O   . LEU A 1  170 ? -6.652  12.704  14.156  1.00 98.78 170 A 1 
ATOM   1347 C  CB  . LEU A 1  170 ? -4.626  14.886  15.095  1.00 98.89 170 A 1 
ATOM   1348 C  CG  . LEU A 1  170 ? -4.008  15.914  16.063  1.00 98.56 170 A 1 
ATOM   1349 C  CD1 . LEU A 1  170 ? -2.484  15.805  16.004  1.00 96.81 170 A 1 
ATOM   1350 C  CD2 . LEU A 1  170 ? -4.394  17.348  15.710  1.00 96.51 170 A 1 
ATOM   1351 N  N   . ASN A 1  171 ? -7.015  14.450  12.785  1.00 98.81 171 A 1 
ATOM   1352 C  CA  . ASN A 1  171 ? -7.345  13.652  11.608  1.00 98.76 171 A 1 
ATOM   1353 C  C   . ASN A 1  171 ? -6.077  13.364  10.793  1.00 98.71 171 A 1 
ATOM   1354 O  O   . ASN A 1  171 ? -5.750  14.079  9.846   1.00 98.43 171 A 1 
ATOM   1355 C  CB  . ASN A 1  171 ? -8.437  14.358  10.809  1.00 98.67 171 A 1 
ATOM   1356 C  CG  . ASN A 1  171 ? -8.868  13.536  9.609   1.00 98.52 171 A 1 
ATOM   1357 O  OD1 . ASN A 1  171 ? -8.429  12.413  9.373   1.00 94.95 171 A 1 
ATOM   1358 N  ND2 . ASN A 1  171 ? -9.743  14.073  8.799   1.00 93.39 171 A 1 
ATOM   1359 N  N   . THR A 1  172 ? -5.351  12.312  11.155  1.00 98.88 172 A 1 
ATOM   1360 C  CA  . THR A 1  172 ? -4.130  11.921  10.429  1.00 98.70 172 A 1 
ATOM   1361 C  C   . THR A 1  172 ? -4.387  11.154  9.140   1.00 98.67 172 A 1 
ATOM   1362 O  O   . THR A 1  172 ? -3.458  10.957  8.364   1.00 98.24 172 A 1 
ATOM   1363 C  CB  . THR A 1  172 ? -3.167  11.140  11.322  1.00 98.70 172 A 1 
ATOM   1364 O  OG1 . THR A 1  172 ? -3.833  10.072  11.956  1.00 97.73 172 A 1 
ATOM   1365 C  CG2 . THR A 1  172 ? -2.589  12.041  12.412  1.00 95.51 172 A 1 
ATOM   1366 N  N   . VAL A 1  173 ? -5.640  10.812  8.833   1.00 98.54 173 A 1 
ATOM   1367 C  CA  . VAL A 1  173 ? -6.011  10.297  7.500   1.00 98.38 173 A 1 
ATOM   1368 C  C   . VAL A 1  173 ? -5.710  11.334  6.409   1.00 97.96 173 A 1 
ATOM   1369 O  O   . VAL A 1  173 ? -5.388  10.958  5.284   1.00 97.34 173 A 1 
ATOM   1370 C  CB  . VAL A 1  173 ? -7.482  9.866   7.443   1.00 98.25 173 A 1 
ATOM   1371 C  CG1 . VAL A 1  173 ? -7.824  9.205   6.100   1.00 97.48 173 A 1 
ATOM   1372 C  CG2 . VAL A 1  173 ? -7.829  8.860   8.555   1.00 97.02 173 A 1 
ATOM   1373 N  N   . LEU A 1  174 ? -5.691  12.613  6.748   1.00 98.26 174 A 1 
ATOM   1374 C  CA  . LEU A 1  174 ? -5.239  13.686  5.854   1.00 97.96 174 A 1 
ATOM   1375 C  C   . LEU A 1  174 ? -3.770  13.518  5.420   1.00 97.45 174 A 1 
ATOM   1376 O  O   . LEU A 1  174 ? -3.391  14.023  4.370   1.00 96.78 174 A 1 
ATOM   1377 C  CB  . LEU A 1  174 ? -5.396  15.054  6.545   1.00 98.05 174 A 1 
ATOM   1378 C  CG  . LEU A 1  174 ? -6.830  15.430  6.954   1.00 97.75 174 A 1 
ATOM   1379 C  CD1 . LEU A 1  174 ? -6.817  16.794  7.655   1.00 96.38 174 A 1 
ATOM   1380 C  CD2 . LEU A 1  174 ? -7.766  15.521  5.751   1.00 96.07 174 A 1 
ATOM   1381 N  N   . TYR A 1  175 ? -2.970  12.796  6.207   1.00 98.07 175 A 1 
ATOM   1382 C  CA  . TYR A 1  175 ? -1.535  12.622  5.965   1.00 97.72 175 A 1 
ATOM   1383 C  C   . TYR A 1  175 ? -1.166  11.226  5.458   1.00 97.05 175 A 1 
ATOM   1384 O  O   . TYR A 1  175 ? -0.003  10.969  5.160   1.00 96.09 175 A 1 
ATOM   1385 C  CB  . TYR A 1  175 ? -0.771  12.941  7.255   1.00 97.88 175 A 1 
ATOM   1386 C  CG  . TYR A 1  175 ? -1.133  14.247  7.930   1.00 98.23 175 A 1 
ATOM   1387 C  CD1 . TYR A 1  175 ? -1.461  15.389  7.177   1.00 97.05 175 A 1 
ATOM   1388 C  CD2 . TYR A 1  175 ? -1.147  14.335  9.340   1.00 96.61 175 A 1 
ATOM   1389 C  CE1 . TYR A 1  175 ? -1.811  16.598  7.803   1.00 97.07 175 A 1 
ATOM   1390 C  CE2 . TYR A 1  175 ? -1.485  15.536  9.980   1.00 96.90 175 A 1 
ATOM   1391 C  CZ  . TYR A 1  175 ? -1.822  16.659  9.209   1.00 98.33 175 A 1 
ATOM   1392 O  OH  . TYR A 1  175 ? -2.159  17.835  9.817   1.00 98.10 175 A 1 
ATOM   1393 N  N   . TYR A 1  176 ? -2.142  10.319  5.365   1.00 97.01 176 A 1 
ATOM   1394 C  CA  . TYR A 1  176 ? -1.904  8.915   5.029   1.00 96.37 176 A 1 
ATOM   1395 C  C   . TYR A 1  176 ? -1.366  8.760   3.606   1.00 95.12 176 A 1 
ATOM   1396 O  O   . TYR A 1  176 ? -1.868  9.386   2.674   1.00 94.03 176 A 1 
ATOM   1397 C  CB  . TYR A 1  176 ? -3.198  8.127   5.247   1.00 95.93 176 A 1 
ATOM   1398 C  CG  . TYR A 1  176 ? -3.056  6.614   5.152   1.00 95.47 176 A 1 
ATOM   1399 C  CD1 . TYR A 1  176 ? -4.066  5.852   4.529   1.00 93.05 176 A 1 
ATOM   1400 C  CD2 . TYR A 1  176 ? -1.957  5.951   5.726   1.00 92.89 176 A 1 
ATOM   1401 C  CE1 . TYR A 1  176 ? -3.988  4.458   4.501   1.00 91.85 176 A 1 
ATOM   1402 C  CE2 . TYR A 1  176 ? -1.866  4.548   5.682   1.00 92.02 176 A 1 
ATOM   1403 C  CZ  . TYR A 1  176 ? -2.890  3.803   5.077   1.00 93.75 176 A 1 
ATOM   1404 O  OH  . TYR A 1  176 ? -2.809  2.441   5.062   1.00 92.77 176 A 1 
ATOM   1405 N  N   . ASN A 1  177 ? -0.373  7.890   3.415   1.00 93.72 177 A 1 
ATOM   1406 C  CA  . ASN A 1  177 ? 0.309   7.724   2.124   1.00 90.89 177 A 1 
ATOM   1407 C  C   . ASN A 1  177 ? -0.556  7.098   1.007   1.00 89.57 177 A 1 
ATOM   1408 O  O   . ASN A 1  177 ? -0.171  7.142   -0.156  1.00 85.97 177 A 1 
ATOM   1409 C  CB  . ASN A 1  177 ? 1.645   6.992   2.340   1.00 87.75 177 A 1 
ATOM   1410 C  CG  . ASN A 1  177 ? 1.500   5.573   2.868   1.00 85.14 177 A 1 
ATOM   1411 O  OD1 . ASN A 1  177 ? 0.436   4.989   2.907   1.00 76.14 177 A 1 
ATOM   1412 N  ND2 . ASN A 1  177 ? 2.598   4.993   3.276   1.00 76.35 177 A 1 
ATOM   1413 N  N   . TYR A 1  178 ? -1.737  6.587   1.341   1.00 89.82 178 A 1 
ATOM   1414 C  CA  . TYR A 1  178 ? -2.753  6.181   0.363   1.00 87.47 178 A 1 
ATOM   1415 C  C   . TYR A 1  178 ? -3.812  7.269   0.094   1.00 87.93 178 A 1 
ATOM   1416 O  O   . TYR A 1  178 ? -4.696  7.060   -0.734  1.00 85.86 178 A 1 
ATOM   1417 C  CB  . TYR A 1  178 ? -3.394  4.858   0.781   1.00 86.45 178 A 1 
ATOM   1418 C  CG  . TYR A 1  178 ? -2.441  3.682   0.768   1.00 82.47 178 A 1 
ATOM   1419 C  CD1 . TYR A 1  178 ? -2.011  3.125   -0.450  1.00 75.98 178 A 1 
ATOM   1420 C  CD2 . TYR A 1  178 ? -1.966  3.134   1.979   1.00 74.94 178 A 1 
ATOM   1421 C  CE1 . TYR A 1  178 ? -1.125  2.043   -0.471  1.00 73.75 178 A 1 
ATOM   1422 C  CE2 . TYR A 1  178 ? -1.077  2.048   1.970   1.00 73.69 178 A 1 
ATOM   1423 C  CZ  . TYR A 1  178 ? -0.655  1.510   0.738   1.00 76.46 178 A 1 
ATOM   1424 O  OH  . TYR A 1  178 ? 0.213   0.446   0.731   1.00 74.08 178 A 1 
ATOM   1425 N  N   . ASN A 1  179 ? -3.731  8.432   0.747   1.00 90.09 179 A 1 
ATOM   1426 C  CA  . ASN A 1  179 ? -4.615  9.563   0.481   1.00 90.83 179 A 1 
ATOM   1427 C  C   . ASN A 1  179 ? -4.079  10.406  -0.683  1.00 88.10 179 A 1 
ATOM   1428 O  O   . ASN A 1  179 ? -3.229  11.273  -0.506  1.00 86.52 179 A 1 
ATOM   1429 C  CB  . ASN A 1  179 ? -4.823  10.369  1.771   1.00 92.91 179 A 1 
ATOM   1430 C  CG  . ASN A 1  179 ? -5.837  11.484  1.594   1.00 93.89 179 A 1 
ATOM   1431 O  OD1 . ASN A 1  179 ? -6.298  11.806  0.508   1.00 91.48 179 A 1 
ATOM   1432 N  ND2 . ASN A 1  179 ? -6.214  12.114  2.678   1.00 91.16 179 A 1 
ATOM   1433 N  N   . LYS A 1  180 ? -4.617  10.183  -1.876  1.00 87.18 180 A 1 
ATOM   1434 C  CA  . LYS A 1  180 ? -4.208  10.900  -3.086  1.00 83.13 180 A 1 
ATOM   1435 C  C   . LYS A 1  180 ? -4.649  12.371  -3.128  1.00 83.94 180 A 1 
ATOM   1436 O  O   . LYS A 1  180 ? -4.276  13.093  -4.043  1.00 81.17 180 A 1 
ATOM   1437 C  CB  . LYS A 1  180 ? -4.710  10.166  -4.343  1.00 79.23 180 A 1 
ATOM   1438 C  CG  . LYS A 1  180 ? -4.137  8.749   -4.486  1.00 71.78 180 A 1 
ATOM   1439 C  CD  . LYS A 1  180 ? -4.456  8.195   -5.878  1.00 63.70 180 A 1 
ATOM   1440 C  CE  . LYS A 1  180 ? -3.802  6.822   -6.108  1.00 56.89 180 A 1 
ATOM   1441 N  NZ  . LYS A 1  180 ? -3.788  6.458   -7.545  1.00 51.20 180 A 1 
ATOM   1442 N  N   . GLN A 1  181 ? -5.458  12.822  -2.168  1.00 88.50 181 A 1 
ATOM   1443 C  CA  . GLN A 1  181 ? -6.080  14.152  -2.206  1.00 87.95 181 A 1 
ATOM   1444 C  C   . GLN A 1  181 ? -5.245  15.250  -1.532  1.00 89.18 181 A 1 
ATOM   1445 O  O   . GLN A 1  181 ? -5.555  16.428  -1.681  1.00 86.73 181 A 1 
ATOM   1446 C  CB  . GLN A 1  181 ? -7.469  14.078  -1.553  1.00 86.74 181 A 1 
ATOM   1447 C  CG  . GLN A 1  181 ? -8.389  13.019  -2.177  1.00 83.28 181 A 1 
ATOM   1448 C  CD  . GLN A 1  181 ? -8.649  13.270  -3.657  1.00 78.49 181 A 1 
ATOM   1449 O  OE1 . GLN A 1  181 ? -8.961  14.375  -4.070  1.00 71.19 181 A 1 
ATOM   1450 N  NE2 . GLN A 1  181 ? -8.521  12.269  -4.486  1.00 68.27 181 A 1 
ATOM   1451 N  N   . THR A 1  182 ? -4.202  14.867  -0.773  1.00 88.98 182 A 1 
ATOM   1452 C  CA  . THR A 1  182 ? -3.472  15.786  0.110   1.00 89.96 182 A 1 
ATOM   1453 C  C   . THR A 1  182 ? -1.975  15.895  -0.195  1.00 87.26 182 A 1 
ATOM   1454 O  O   . THR A 1  182 ? -1.272  16.638  0.477   1.00 84.60 182 A 1 
ATOM   1455 C  CB  . THR A 1  182 ? -3.669  15.393  1.577   1.00 92.00 182 A 1 
ATOM   1456 O  OG1 . THR A 1  182 ? -3.296  14.044  1.773   1.00 90.61 182 A 1 
ATOM   1457 C  CG2 . THR A 1  182 ? -5.130  15.539  2.009   1.00 90.30 182 A 1 
ATOM   1458 N  N   . MET A 1  183 ? -1.492  15.209  -1.218  1.00 85.85 183 A 1 
ATOM   1459 C  CA  . MET A 1  183 ? -0.065  15.108  -1.556  1.00 82.27 183 A 1 
ATOM   1460 C  C   . MET A 1  183 ? 0.620   16.457  -1.761  1.00 82.35 183 A 1 
ATOM   1461 O  O   . MET A 1  183 ? 1.742   16.656  -1.301  1.00 78.18 183 A 1 
ATOM   1462 C  CB  . MET A 1  183 ? 0.073   14.292  -2.848  1.00 77.28 183 A 1 
ATOM   1463 C  CG  . MET A 1  183 ? -0.372  12.845  -2.688  1.00 68.37 183 A 1 
ATOM   1464 S  SD  . MET A 1  183 ? -0.420  12.004  -4.286  1.00 63.25 183 A 1 
ATOM   1465 C  CE  . MET A 1  183 ? -0.404  10.302  -3.728  1.00 55.16 183 A 1 
ATOM   1466 N  N   . ASP A 1  184 ? -0.049  17.384  -2.435  1.00 79.20 184 A 1 
ATOM   1467 C  CA  . ASP A 1  184 ? 0.516   18.686  -2.816  1.00 77.80 184 A 1 
ATOM   1468 C  C   . ASP A 1  184 ? 0.203   19.796  -1.804  1.00 80.77 184 A 1 
ATOM   1469 O  O   . ASP A 1  184 ? 0.604   20.949  -1.983  1.00 77.79 184 A 1 
ATOM   1470 C  CB  . ASP A 1  184 ? -0.015  19.089  -4.194  1.00 73.12 184 A 1 
ATOM   1471 C  CG  . ASP A 1  184 ? 0.256   18.026  -5.255  1.00 65.11 184 A 1 
ATOM   1472 O  OD1 . ASP A 1  184 ? 1.425   17.730  -5.554  1.00 58.61 184 A 1 
ATOM   1473 O  OD2 . ASP A 1  184 ? -0.740  17.515  -5.806  1.00 57.44 184 A 1 
ATOM   1474 N  N   . SER A 1  185 ? -0.517  19.475  -0.732  1.00 84.22 185 A 1 
ATOM   1475 C  CA  . SER A 1  185 ? -0.850  20.469  0.281   1.00 86.58 185 A 1 
ATOM   1476 C  C   . SER A 1  185 ? 0.331   20.697  1.231   1.00 88.60 185 A 1 
ATOM   1477 O  O   . SER A 1  185 ? 1.126   19.805  1.519   1.00 86.64 185 A 1 
ATOM   1478 C  CB  . SER A 1  185 ? -2.112  20.059  1.033   1.00 84.27 185 A 1 
ATOM   1479 O  OG  . SER A 1  185 ? -2.507  21.094  1.909   1.00 75.68 185 A 1 
ATOM   1480 N  N   . THR A 1  186 ? 0.420   21.926  1.748   1.00 90.86 186 A 1 
ATOM   1481 C  CA  . THR A 1  186 ? 1.408   22.256  2.781   1.00 91.64 186 A 1 
ATOM   1482 C  C   . THR A 1  186 ? 0.853   22.013  4.181   1.00 93.71 186 A 1 
ATOM   1483 O  O   . THR A 1  186 ? 1.579   21.588  5.067   1.00 92.17 186 A 1 
ATOM   1484 C  CB  . THR A 1  186 ? 1.867   23.716  2.640   1.00 88.91 186 A 1 
ATOM   1485 O  OG1 . THR A 1  186 ? 2.153   24.032  1.297   1.00 80.01 186 A 1 
ATOM   1486 C  CG2 . THR A 1  186 ? 3.136   23.993  3.443   1.00 76.78 186 A 1 
ATOM   1487 N  N   . ASP A 1  187 ? -0.443  22.297  4.370   1.00 94.62 187 A 1 
ATOM   1488 C  CA  . ASP A 1  187 ? -1.162  22.105  5.626   1.00 96.30 187 A 1 
ATOM   1489 C  C   . ASP A 1  187 ? -2.630  21.750  5.326   1.00 96.64 187 A 1 
ATOM   1490 O  O   . ASP A 1  187 ? -3.485  22.633  5.285   1.00 95.93 187 A 1 
ATOM   1491 C  CB  . ASP A 1  187 ? -1.032  23.367  6.496   1.00 96.78 187 A 1 
ATOM   1492 C  CG  . ASP A 1  187 ? -1.598  23.162  7.903   1.00 97.32 187 A 1 
ATOM   1493 O  OD1 . ASP A 1  187 ? -1.939  22.008  8.255   1.00 95.69 187 A 1 
ATOM   1494 O  OD2 . ASP A 1  187 ? -1.644  24.147  8.667   1.00 95.28 187 A 1 
ATOM   1495 N  N   . PRO A 1  188 ? -2.935  20.468  5.062   1.00 96.83 188 A 1 
ATOM   1496 C  CA  . PRO A 1  188 ? -4.277  20.033  4.712   1.00 97.02 188 A 1 
ATOM   1497 C  C   . PRO A 1  188 ? -5.311  20.476  5.750   1.00 97.64 188 A 1 
ATOM   1498 O  O   . PRO A 1  188 ? -5.178  20.164  6.931   1.00 97.39 188 A 1 
ATOM   1499 C  CB  . PRO A 1  188 ? -4.203  18.508  4.587   1.00 96.19 188 A 1 
ATOM   1500 C  CG  . PRO A 1  188 ? -2.745  18.247  4.243   1.00 94.35 188 A 1 
ATOM   1501 C  CD  . PRO A 1  188 ? -2.009  19.336  5.001   1.00 96.26 188 A 1 
ATOM   1502 N  N   . LEU A 1  189 ? -6.314  21.201  5.290   1.00 96.52 189 A 1 
ATOM   1503 C  CA  . LEU A 1  189 ? -7.402  21.757  6.113   1.00 97.16 189 A 1 
ATOM   1504 C  C   . LEU A 1  189 ? -6.921  22.612  7.306   1.00 97.45 189 A 1 
ATOM   1505 O  O   . LEU A 1  189 ? -7.672  22.811  8.255   1.00 96.84 189 A 1 
ATOM   1506 C  CB  . LEU A 1  189 ? -8.378  20.637  6.511   1.00 97.08 189 A 1 
ATOM   1507 C  CG  . LEU A 1  189 ? -9.113  19.991  5.319   1.00 96.49 189 A 1 
ATOM   1508 C  CD1 . LEU A 1  189 ? -9.802  18.704  5.749   1.00 93.41 189 A 1 
ATOM   1509 C  CD2 . LEU A 1  189 ? -10.185 20.929  4.767   1.00 93.11 189 A 1 
ATOM   1510 N  N   . GLY A 1  190 ? -5.681  23.126  7.270   1.00 97.24 190 A 1 
ATOM   1511 C  CA  . GLY A 1  190 ? -5.128  24.005  8.306   1.00 97.50 190 A 1 
ATOM   1512 C  C   . GLY A 1  190 ? -4.843  23.332  9.652   1.00 98.15 190 A 1 
ATOM   1513 O  O   . GLY A 1  190 ? -4.677  24.018  10.659  1.00 97.85 190 A 1 
ATOM   1514 N  N   . GLN A 1  191 ? -4.795  22.006  9.699   1.00 98.18 191 A 1 
ATOM   1515 C  CA  . GLN A 1  191 ? -4.687  21.254  10.963  1.00 98.59 191 A 1 
ATOM   1516 C  C   . GLN A 1  191 ? -3.392  21.539  11.735  1.00 98.70 191 A 1 
ATOM   1517 O  O   . GLN A 1  191 ? -3.430  21.610  12.959  1.00 98.68 191 A 1 
ATOM   1518 C  CB  . GLN A 1  191 ? -4.849  19.758  10.678  1.00 98.31 191 A 1 
ATOM   1519 C  CG  . GLN A 1  191 ? -4.862  18.931  11.975  1.00 98.04 191 A 1 
ATOM   1520 C  CD  . GLN A 1  191 ? -5.202  17.460  11.736  1.00 98.46 191 A 1 
ATOM   1521 O  OE1 . GLN A 1  191 ? -6.186  16.952  12.224  1.00 93.33 191 A 1 
ATOM   1522 N  NE2 . GLN A 1  191 ? -4.393  16.729  10.999  1.00 94.06 191 A 1 
ATOM   1523 N  N   . PHE A 1  192 ? -2.246  21.699  11.065  1.00 98.42 192 A 1 
ATOM   1524 C  CA  . PHE A 1  192 ? -0.984  21.965  11.751  1.00 98.43 192 A 1 
ATOM   1525 C  C   . PHE A 1  192 ? -0.968  23.337  12.439  1.00 98.59 192 A 1 
ATOM   1526 O  O   . PHE A 1  192 ? -0.558  23.437  13.593  1.00 98.44 192 A 1 
ATOM   1527 C  CB  . PHE A 1  192 ? 0.193   21.850  10.784  1.00 98.30 192 A 1 
ATOM   1528 C  CG  . PHE A 1  192 ? 0.617   20.432  10.451  1.00 98.26 192 A 1 
ATOM   1529 C  CD1 . PHE A 1  192 ? 1.126   19.603  11.464  1.00 95.16 192 A 1 
ATOM   1530 C  CD2 . PHE A 1  192 ? 0.555   19.964  9.132   1.00 95.10 192 A 1 
ATOM   1531 C  CE1 . PHE A 1  192 ? 1.569   18.300  11.158  1.00 95.62 192 A 1 
ATOM   1532 C  CE2 . PHE A 1  192 ? 0.994   18.670  8.827   1.00 95.27 192 A 1 
ATOM   1533 C  CZ  . PHE A 1  192 ? 1.506   17.831  9.834   1.00 97.64 192 A 1 
ATOM   1534 N  N   . GLU A 1  193 ? -1.440  24.389  11.762  1.00 98.10 193 A 1 
ATOM   1535 C  CA  . GLU A 1  193 ? -1.540  25.731  12.352  1.00 98.15 193 A 1 
ATOM   1536 C  C   . GLU A 1  193 ? -2.606  25.793  13.453  1.00 98.33 193 A 1 
ATOM   1537 O  O   . GLU A 1  193 ? -2.392  26.404  14.510  1.00 98.21 193 A 1 
ATOM   1538 C  CB  . GLU A 1  193 ? -1.830  26.780  11.274  1.00 97.96 193 A 1 
ATOM   1539 C  CG  . GLU A 1  193 ? -0.616  27.049  10.361  1.00 88.05 193 A 1 
ATOM   1540 C  CD  . GLU A 1  193 ? 0.618   27.534  11.130  1.00 78.07 193 A 1 
ATOM   1541 O  OE1 . GLU A 1  193 ? 1.740   27.093  10.782  1.00 70.78 193 A 1 
ATOM   1542 O  OE2 . GLU A 1  193 ? 0.457   28.322  12.094  1.00 70.16 193 A 1 
ATOM   1543 N  N   . TRP A 1  194 ? -3.725  25.096  13.267  1.00 98.15 194 A 1 
ATOM   1544 C  CA  . TRP A 1  194 ? -4.741  24.933  14.304  1.00 98.38 194 A 1 
ATOM   1545 C  C   . TRP A 1  194 ? -4.164  24.234  15.543  1.00 98.50 194 A 1 
ATOM   1546 O  O   . TRP A 1  194 ? -4.292  24.752  16.647  1.00 98.47 194 A 1 
ATOM   1547 C  CB  . TRP A 1  194 ? -5.925  24.159  13.734  1.00 98.30 194 A 1 
ATOM   1548 C  CG  . TRP A 1  194 ? -6.954  23.786  14.757  1.00 98.39 194 A 1 
ATOM   1549 C  CD1 . TRP A 1  194 ? -7.981  24.559  15.170  1.00 98.09 194 A 1 
ATOM   1550 C  CD2 . TRP A 1  194 ? -7.040  22.547  15.537  1.00 98.47 194 A 1 
ATOM   1551 N  NE1 . TRP A 1  194 ? -8.704  23.890  16.145  1.00 98.02 194 A 1 
ATOM   1552 C  CE2 . TRP A 1  194 ? -8.156  22.652  16.404  1.00 98.35 194 A 1 
ATOM   1553 C  CE3 . TRP A 1  194 ? -6.271  21.364  15.579  1.00 98.35 194 A 1 
ATOM   1554 C  CZ2 . TRP A 1  194 ? -8.512  21.615  17.293  1.00 98.22 194 A 1 
ATOM   1555 C  CZ3 . TRP A 1  194 ? -6.629  20.322  16.472  1.00 98.04 194 A 1 
ATOM   1556 C  CH2 . TRP A 1  194 ? -7.731  20.455  17.316  1.00 97.99 194 A 1 
ATOM   1557 N  N   . PHE A 1  195 ? -3.472  23.116  15.363  1.00 98.53 195 A 1 
ATOM   1558 C  CA  . PHE A 1  195 ? -2.861  22.362  16.458  1.00 98.62 195 A 1 
ATOM   1559 C  C   . PHE A 1  195 ? -1.843  23.201  17.225  1.00 98.63 195 A 1 
ATOM   1560 O  O   . PHE A 1  195 ? -1.889  23.252  18.455  1.00 98.59 195 A 1 
ATOM   1561 C  CB  . PHE A 1  195 ? -2.203  21.092  15.903  1.00 98.68 195 A 1 
ATOM   1562 C  CG  . PHE A 1  195 ? -1.568  20.245  16.977  1.00 98.74 195 A 1 
ATOM   1563 C  CD1 . PHE A 1  195 ? -0.168  20.210  17.138  1.00 96.73 195 A 1 
ATOM   1564 C  CD2 . PHE A 1  195 ? -2.372  19.486  17.849  1.00 96.47 195 A 1 
ATOM   1565 C  CE1 . PHE A 1  195 ? 0.410   19.422  18.132  1.00 96.71 195 A 1 
ATOM   1566 C  CE2 . PHE A 1  195 ? -1.799  18.699  18.848  1.00 96.69 195 A 1 
ATOM   1567 C  CZ  . PHE A 1  195 ? -0.403  18.660  18.991  1.00 98.53 195 A 1 
ATOM   1568 N  N   . LYS A 1  196 ? -0.976  23.917  16.502  1.00 98.46 196 A 1 
ATOM   1569 C  CA  . LYS A 1  196 ? -0.013  24.840  17.109  1.00 98.16 196 A 1 
ATOM   1570 C  C   . LYS A 1  196 ? -0.711  25.905  17.954  1.00 98.28 196 A 1 
ATOM   1571 O  O   . LYS A 1  196 ? -0.304  26.147  19.087  1.00 98.09 196 A 1 
ATOM   1572 C  CB  . LYS A 1  196 ? 0.838   25.471  16.001  1.00 98.00 196 A 1 
ATOM   1573 C  CG  . LYS A 1  196 ? 1.975   26.324  16.590  1.00 93.76 196 A 1 
ATOM   1574 C  CD  . LYS A 1  196 ? 2.774   27.035  15.495  1.00 89.73 196 A 1 
ATOM   1575 C  CE  . LYS A 1  196 ? 3.886   27.870  16.119  1.00 82.04 196 A 1 
ATOM   1576 N  NZ  . LYS A 1  196 ? 3.359   28.882  17.092  1.00 73.86 196 A 1 
ATOM   1577 N  N   . THR A 1  197 ? -1.776  26.505  17.439  1.00 98.07 197 A 1 
ATOM   1578 C  CA  . THR A 1  197 ? -2.556  27.532  18.146  1.00 97.79 197 A 1 
ATOM   1579 C  C   . THR A 1  197 ? -3.187  26.984  19.425  1.00 98.08 197 A 1 
ATOM   1580 O  O   . THR A 1  197 ? -3.105  27.613  20.483  1.00 97.69 197 A 1 
ATOM   1581 C  CB  . THR A 1  197 ? -3.646  28.101  17.222  1.00 97.63 197 A 1 
ATOM   1582 O  OG1 . THR A 1  197 ? -3.054  28.642  16.059  1.00 93.72 197 A 1 
ATOM   1583 C  CG2 . THR A 1  197 ? -4.437  29.234  17.877  1.00 92.14 197 A 1 
ATOM   1584 N  N   . VAL A 1  198 ? -3.764  25.787  19.367  1.00 98.30 198 A 1 
ATOM   1585 C  CA  . VAL A 1  198 ? -4.358  25.098  20.520  1.00 98.20 198 A 1 
ATOM   1586 C  C   . VAL A 1  198 ? -3.292  24.775  21.573  1.00 98.38 198 A 1 
ATOM   1587 O  O   . VAL A 1  198 ? -3.468  25.100  22.751  1.00 98.28 198 A 1 
ATOM   1588 C  CB  . VAL A 1  198 ? -5.100  23.826  20.055  1.00 98.04 198 A 1 
ATOM   1589 C  CG1 . VAL A 1  198 ? -5.519  22.925  21.212  1.00 96.05 198 A 1 
ATOM   1590 C  CG2 . VAL A 1  198 ? -6.373  24.199  19.284  1.00 95.84 198 A 1 
ATOM   1591 N  N   . MET A 1  199 ? -2.171  24.215  21.171  1.00 98.66 199 A 1 
ATOM   1592 C  CA  . MET A 1  199 ? -1.084  23.830  22.074  1.00 98.60 199 A 1 
ATOM   1593 C  C   . MET A 1  199 ? -0.389  25.042  22.712  1.00 98.56 199 A 1 
ATOM   1594 O  O   . MET A 1  199 ? -0.116  25.021  23.913  1.00 98.31 199 A 1 
ATOM   1595 C  CB  . MET A 1  199 ? -0.058  22.969  21.327  1.00 98.55 199 A 1 
ATOM   1596 C  CG  . MET A 1  199 ? -0.591  21.576  20.968  1.00 97.95 199 A 1 
ATOM   1597 S  SD  . MET A 1  199 ? -0.942  20.519  22.390  1.00 97.83 199 A 1 
ATOM   1598 C  CE  . MET A 1  199 ? -2.631  20.059  21.992  1.00 92.67 199 A 1 
ATOM   1599 N  N   . ASP A 1  200 ? -0.156  26.112  21.952  1.00 98.39 200 A 1 
ATOM   1600 C  CA  . ASP A 1  200 ? 0.375   27.367  22.490  1.00 98.12 200 A 1 
ATOM   1601 C  C   . ASP A 1  200 ? -0.580  27.966  23.536  1.00 98.04 200 A 1 
ATOM   1602 O  O   . ASP A 1  200 ? -0.136  28.447  24.584  1.00 97.55 200 A 1 
ATOM   1603 C  CB  . ASP A 1  200 ? 0.621   28.377  21.347  1.00 98.06 200 A 1 
ATOM   1604 C  CG  . ASP A 1  200 ? 1.892   28.127  20.527  1.00 96.89 200 A 1 
ATOM   1605 O  OD1 . ASP A 1  200 ? 2.840   27.506  21.051  1.00 92.19 200 A 1 
ATOM   1606 O  OD2 . ASP A 1  200 ? 1.988   28.648  19.393  1.00 92.29 200 A 1 
ATOM   1607 N  N   . GLY A 1  201 ? -1.879  27.875  23.292  1.00 97.99 201 A 1 
ATOM   1608 C  CA  . GLY A 1  201 ? -2.907  28.280  24.250  1.00 97.70 201 A 1 
ATOM   1609 C  C   . GLY A 1  201 ? -2.870  27.462  25.542  1.00 97.94 201 A 1 
ATOM   1610 O  O   . GLY A 1  201 ? -2.873  28.038  26.636  1.00 97.41 201 A 1 
ATOM   1611 N  N   . TYR A 1  202 ? -2.754  26.141  25.435  1.00 98.29 202 A 1 
ATOM   1612 C  CA  . TYR A 1  202 ? -2.651  25.257  26.597  1.00 98.17 202 A 1 
ATOM   1613 C  C   . TYR A 1  202 ? -1.373  25.491  27.397  1.00 97.96 202 A 1 
ATOM   1614 O  O   . TYR A 1  202 ? -1.433  25.609  28.623  1.00 97.39 202 A 1 
ATOM   1615 C  CB  . TYR A 1  202 ? -2.748  23.790  26.154  1.00 98.11 202 A 1 
ATOM   1616 C  CG  . TYR A 1  202 ? -4.078  23.333  25.602  1.00 98.35 202 A 1 
ATOM   1617 C  CD1 . TYR A 1  202 ? -5.275  24.074  25.791  1.00 95.39 202 A 1 
ATOM   1618 C  CD2 . TYR A 1  202 ? -4.137  22.122  24.894  1.00 95.00 202 A 1 
ATOM   1619 C  CE1 . TYR A 1  202 ? -6.491  23.617  25.275  1.00 95.49 202 A 1 
ATOM   1620 C  CE2 . TYR A 1  202 ? -5.354  21.655  24.375  1.00 95.14 202 A 1 
ATOM   1621 C  CZ  . TYR A 1  202 ? -6.531  22.409  24.562  1.00 98.08 202 A 1 
ATOM   1622 O  OH  . TYR A 1  202 ? -7.716  21.966  24.043  1.00 97.46 202 A 1 
ATOM   1623 N  N   . ARG A 1  203 ? -0.233  25.657  26.720  1.00 98.23 203 A 1 
ATOM   1624 C  CA  . ARG A 1  203 ? 1.040   25.979  27.373  1.00 97.96 203 A 1 
ATOM   1625 C  C   . ARG A 1  203 ? 0.941   27.291  28.163  1.00 97.68 203 A 1 
ATOM   1626 O  O   . ARG A 1  203 ? 1.337   27.324  29.325  1.00 96.77 203 A 1 
ATOM   1627 C  CB  . ARG A 1  203 ? 2.147   26.024  26.308  1.00 97.36 203 A 1 
ATOM   1628 C  CG  . ARG A 1  203 ? 3.512   26.330  26.936  1.00 96.05 203 A 1 
ATOM   1629 C  CD  . ARG A 1  203 ? 4.600   26.364  25.855  1.00 95.53 203 A 1 
ATOM   1630 N  NE  . ARG A 1  203 ? 4.979   25.014  25.437  1.00 94.82 203 A 1 
ATOM   1631 C  CZ  . ARG A 1  203 ? 5.482   24.643  24.283  1.00 95.63 203 A 1 
ATOM   1632 N  NH1 . ARG A 1  203 ? 5.644   25.464  23.282  1.00 89.24 203 A 1 
ATOM   1633 N  NH2 . ARG A 1  203 ? 5.871   23.408  24.114  1.00 90.97 203 A 1 
ATOM   1634 N  N   . LYS A 1  204 ? 0.398   28.347  27.556  1.00 97.77 204 A 1 
ATOM   1635 C  CA  . LYS A 1  204 ? 0.225   29.657  28.203  1.00 97.63 204 A 1 
ATOM   1636 C  C   . LYS A 1  204 ? -0.680  29.608  29.437  1.00 97.56 204 A 1 
ATOM   1637 O  O   . LYS A 1  204 ? -0.472  30.379  30.363  1.00 96.22 204 A 1 
ATOM   1638 C  CB  . LYS A 1  204 ? -0.357  30.657  27.202  1.00 97.44 204 A 1 
ATOM   1639 C  CG  . LYS A 1  204 ? 0.707   31.621  26.663  1.00 85.51 204 A 1 
ATOM   1640 C  CD  . LYS A 1  204 ? 0.071   32.607  25.687  1.00 80.58 204 A 1 
ATOM   1641 C  CE  . LYS A 1  204 ? 1.110   33.626  25.227  1.00 68.39 204 A 1 
ATOM   1642 N  NZ  . LYS A 1  204 ? 0.551   34.538  24.194  1.00 59.01 204 A 1 
ATOM   1643 N  N   . THR A 1  205 ? -1.684  28.746  29.439  1.00 97.43 205 A 1 
ATOM   1644 C  CA  . THR A 1  205 ? -2.698  28.655  30.502  1.00 96.87 205 A 1 
ATOM   1645 C  C   . THR A 1  205 ? -2.453  27.494  31.473  1.00 96.85 205 A 1 
ATOM   1646 O  O   . THR A 1  205 ? -3.255  27.262  32.371  1.00 95.64 205 A 1 
ATOM   1647 C  CB  . THR A 1  205 ? -4.111  28.598  29.908  1.00 96.28 205 A 1 
ATOM   1648 O  OG1 . THR A 1  205 ? -4.219  27.538  28.988  1.00 93.91 205 A 1 
ATOM   1649 C  CG2 . THR A 1  205 ? -4.469  29.881  29.167  1.00 92.64 205 A 1 
ATOM   1650 N  N   . GLY A 1  206 ? -1.332  26.778  31.335  1.00 97.43 206 A 1 
ATOM   1651 C  CA  . GLY A 1  206 ? -0.969  25.653  32.202  1.00 97.05 206 A 1 
ATOM   1652 C  C   . GLY A 1  206 ? -1.862  24.420  32.039  1.00 97.13 206 A 1 
ATOM   1653 O  O   . GLY A 1  206 ? -1.925  23.579  32.945  1.00 95.66 206 A 1 
ATOM   1654 N  N   . GLN A 1  207 ? -2.557  24.294  30.919  1.00 97.72 207 A 1 
ATOM   1655 C  CA  . GLN A 1  207 ? -3.393  23.137  30.598  1.00 97.83 207 A 1 
ATOM   1656 C  C   . GLN A 1  207 ? -2.556  21.955  30.104  1.00 98.03 207 A 1 
ATOM   1657 O  O   . GLN A 1  207 ? -1.368  22.078  29.786  1.00 97.64 207 A 1 
ATOM   1658 C  CB  . GLN A 1  207 ? -4.492  23.522  29.591  1.00 97.34 207 A 1 
ATOM   1659 C  CG  . GLN A 1  207 ? -5.351  24.693  30.072  1.00 96.44 207 A 1 
ATOM   1660 C  CD  . GLN A 1  207 ? -6.591  24.907  29.203  1.00 96.29 207 A 1 
ATOM   1661 O  OE1 . GLN A 1  207 ? -7.318  23.976  28.887  1.00 89.00 207 A 1 
ATOM   1662 N  NE2 . GLN A 1  207 ? -6.866  26.120  28.807  1.00 88.25 207 A 1 
ATOM   1663 N  N   . ARG A 1  208 ? -3.181  20.793  30.055  1.00 98.24 208 A 1 
ATOM   1664 C  CA  . ARG A 1  208 ? -2.596  19.559  29.532  1.00 98.27 208 A 1 
ATOM   1665 C  C   . ARG A 1  208 ? -3.502  18.947  28.473  1.00 98.59 208 A 1 
ATOM   1666 O  O   . ARG A 1  208 ? -4.691  19.285  28.402  1.00 98.23 208 A 1 
ATOM   1667 C  CB  . ARG A 1  208 ? -2.328  18.575  30.679  1.00 97.63 208 A 1 
ATOM   1668 C  CG  . ARG A 1  208 ? -1.319  19.084  31.716  1.00 94.31 208 A 1 
ATOM   1669 C  CD  . ARG A 1  208 ? 0.092   19.228  31.130  1.00 87.52 208 A 1 
ATOM   1670 N  NE  . ARG A 1  208 ? 1.046   19.729  32.131  1.00 82.46 208 A 1 
ATOM   1671 C  CZ  . ARG A 1  208 ? 1.396   20.992  32.334  1.00 75.94 208 A 1 
ATOM   1672 N  NH1 . ARG A 1  208 ? 0.882   21.968  31.636  1.00 68.02 208 A 1 
ATOM   1673 N  NH2 . ARG A 1  208 ? 2.271   21.279  33.236  1.00 72.05 208 A 1 
ATOM   1674 N  N   . ALA A 1  209 ? -2.960  18.032  27.674  1.00 98.58 209 A 1 
ATOM   1675 C  CA  . ALA A 1  209 ? -3.700  17.357  26.621  1.00 98.77 209 A 1 
ATOM   1676 C  C   . ALA A 1  209 ? -3.370  15.863  26.528  1.00 98.72 209 A 1 
ATOM   1677 O  O   . ALA A 1  209 ? -2.216  15.455  26.695  1.00 98.60 209 A 1 
ATOM   1678 C  CB  . ALA A 1  209 ? -3.447  18.072  25.289  1.00 98.57 209 A 1 
ATOM   1679 N  N   . ILE A 1  210 ? -4.377  15.082  26.214  1.00 98.80 210 A 1 
ATOM   1680 C  CA  . ILE A 1  210 ? -4.210  13.754  25.626  1.00 98.89 210 A 1 
ATOM   1681 C  C   . ILE A 1  210 ? -4.596  13.877  24.153  1.00 98.89 210 A 1 
ATOM   1682 O  O   . ILE A 1  210 ? -5.717  14.277  23.837  1.00 98.84 210 A 1 
ATOM   1683 C  CB  . ILE A 1  210 ? -5.030  12.685  26.375  1.00 98.75 210 A 1 
ATOM   1684 C  CG1 . ILE A 1  210 ? -4.500  12.534  27.824  1.00 98.03 210 A 1 
ATOM   1685 C  CG2 . ILE A 1  210 ? -4.963  11.335  25.632  1.00 98.13 210 A 1 
ATOM   1686 C  CD1 . ILE A 1  210 ? -5.389  11.674  28.721  1.00 95.84 210 A 1 
ATOM   1687 N  N   . VAL A 1  211 ? -3.661  13.572  23.272  1.00 98.83 211 A 1 
ATOM   1688 C  CA  . VAL A 1  211 ? -3.877  13.643  21.819  1.00 98.97 211 A 1 
ATOM   1689 C  C   . VAL A 1  211 ? -4.274  12.259  21.312  1.00 98.99 211 A 1 
ATOM   1690 O  O   . VAL A 1  211 ? -3.695  11.257  21.717  1.00 98.86 211 A 1 
ATOM   1691 C  CB  . VAL A 1  211 ? -2.644  14.195  21.086  1.00 98.87 211 A 1 
ATOM   1692 C  CG1 . VAL A 1  211 ? -2.917  14.361  19.590  1.00 97.94 211 A 1 
ATOM   1693 C  CG2 . VAL A 1  211 ? -2.237  15.567  21.640  1.00 96.87 211 A 1 
ATOM   1694 N  N   . SER A 1  212 ? -5.259  12.199  20.435  1.00 98.94 212 A 1 
ATOM   1695 C  CA  . SER A 1  212 ? -5.669  10.962  19.785  1.00 98.95 212 A 1 
ATOM   1696 C  C   . SER A 1  212 ? -5.722  11.142  18.271  1.00 98.95 212 A 1 
ATOM   1697 O  O   . SER A 1  212 ? -6.064  12.208  17.770  1.00 98.80 212 A 1 
ATOM   1698 C  CB  . SER A 1  212 ? -7.025  10.473  20.308  1.00 98.54 212 A 1 
ATOM   1699 O  OG  . SER A 1  212 ? -7.012  10.360  21.715  1.00 82.90 212 A 1 
ATOM   1700 N  N   . MET A 1  213 ? -5.361  10.092  17.537  1.00 98.92 213 A 1 
ATOM   1701 C  CA  . MET A 1  213 ? -5.396  10.067  16.079  1.00 98.91 213 A 1 
ATOM   1702 C  C   . MET A 1  213 ? -5.551  8.624   15.620  1.00 98.98 213 A 1 
ATOM   1703 O  O   . MET A 1  213 ? -5.161  7.703   16.339  1.00 98.75 213 A 1 
ATOM   1704 C  CB  . MET A 1  213 ? -4.120  10.719  15.510  1.00 98.68 213 A 1 
ATOM   1705 C  CG  . MET A 1  213 ? -2.825  10.014  15.926  1.00 98.02 213 A 1 
ATOM   1706 S  SD  . MET A 1  213 ? -1.302  10.967  15.622  1.00 98.12 213 A 1 
ATOM   1707 C  CE  . MET A 1  213 ? -1.463  12.244  16.871  1.00 95.34 213 A 1 
ATOM   1708 N  N   . HIS A 1  214 ? -6.100  8.407   14.427  1.00 98.97 214 A 1 
ATOM   1709 C  CA  . HIS A 1  214 ? -6.257  7.047   13.920  1.00 98.86 214 A 1 
ATOM   1710 C  C   . HIS A 1  214 ? -4.898  6.428   13.561  1.00 98.84 214 A 1 
ATOM   1711 O  O   . HIS A 1  214 ? -4.540  5.366   14.063  1.00 98.49 214 A 1 
ATOM   1712 C  CB  . HIS A 1  214 ? -7.237  7.042   12.748  1.00 98.79 214 A 1 
ATOM   1713 C  CG  . HIS A 1  214 ? -7.529  5.645   12.277  1.00 98.73 214 A 1 
ATOM   1714 N  ND1 . HIS A 1  214 ? -8.119  4.648   13.026  1.00 97.45 214 A 1 
ATOM   1715 C  CD2 . HIS A 1  214 ? -7.177  5.100   11.070  1.00 97.48 214 A 1 
ATOM   1716 C  CE1 . HIS A 1  214 ? -8.133  3.536   12.290  1.00 97.76 214 A 1 
ATOM   1717 N  NE2 . HIS A 1  214 ? -7.567  3.768   11.092  1.00 97.83 214 A 1 
ATOM   1718 N  N   . ILE A 1  215 ? -4.107  7.145   12.762  1.00 98.88 215 A 1 
ATOM   1719 C  CA  . ILE A 1  215 ? -2.812  6.689   12.245  1.00 98.81 215 A 1 
ATOM   1720 C  C   . ILE A 1  215 ? -1.677  7.441   12.952  1.00 98.89 215 A 1 
ATOM   1721 O  O   . ILE A 1  215 ? -1.529  8.655   12.776  1.00 98.64 215 A 1 
ATOM   1722 C  CB  . ILE A 1  215 ? -2.741  6.850   10.709  1.00 98.64 215 A 1 
ATOM   1723 C  CG1 . ILE A 1  215 ? -4.013  6.305   10.015  1.00 97.91 215 A 1 
ATOM   1724 C  CG2 . ILE A 1  215 ? -1.478  6.152   10.181  1.00 97.66 215 A 1 
ATOM   1725 C  CD1 . ILE A 1  215 ? -4.036  6.482   8.494   1.00 97.06 215 A 1 
ATOM   1726 N  N   . CYS A 1  216 ? -0.861  6.727   13.710  1.00 98.77 216 A 1 
ATOM   1727 C  CA  . CYS A 1  216 ? 0.352   7.284   14.296  1.00 98.61 216 A 1 
ATOM   1728 C  C   . CYS A 1  216 ? 1.415   7.564   13.222  1.00 98.60 216 A 1 
ATOM   1729 O  O   . CYS A 1  216 ? 1.494   6.842   12.224  1.00 97.96 216 A 1 
ATOM   1730 C  CB  . CYS A 1  216 ? 0.907   6.319   15.343  1.00 97.92 216 A 1 
ATOM   1731 S  SG  . CYS A 1  216 ? 0.640   6.770   17.072  1.00 93.42 216 A 1 
ATOM   1732 N  N   . PRO A 1  217 ? 2.285   8.568   13.420  1.00 98.53 217 A 1 
ATOM   1733 C  CA  . PRO A 1  217 ? 3.500   8.692   12.627  1.00 98.41 217 A 1 
ATOM   1734 C  C   . PRO A 1  217 ? 4.432   7.494   12.863  1.00 98.11 217 A 1 
ATOM   1735 O  O   . PRO A 1  217 ? 4.374   6.823   13.897  1.00 97.09 217 A 1 
ATOM   1736 C  CB  . PRO A 1  217 ? 4.133   10.014  13.061  1.00 97.97 217 A 1 
ATOM   1737 C  CG  . PRO A 1  217 ? 3.676   10.158  14.508  1.00 96.31 217 A 1 
ATOM   1738 C  CD  . PRO A 1  217 ? 2.282   9.546   14.498  1.00 98.21 217 A 1 
ATOM   1739 N  N   . GLY A 1  218 ? 5.314   7.258   11.908  1.00 97.48 218 A 1 
ATOM   1740 C  CA  . GLY A 1  218 ? 6.240   6.135   11.912  1.00 96.97 218 A 1 
ATOM   1741 C  C   . GLY A 1  218 ? 5.855   5.048   10.906  1.00 96.74 218 A 1 
ATOM   1742 O  O   . GLY A 1  218 ? 5.261   5.323   9.865   1.00 95.45 218 A 1 
ATOM   1743 N  N   . VAL A 1  219 ? 6.217   3.810   11.221  1.00 95.82 219 A 1 
ATOM   1744 C  CA  . VAL A 1  219 ? 6.172   2.685   10.282  1.00 95.34 219 A 1 
ATOM   1745 C  C   . VAL A 1  219 ? 5.254   1.552   10.755  1.00 95.55 219 A 1 
ATOM   1746 O  O   . VAL A 1  219 ? 4.930   1.453   11.933  1.00 94.94 219 A 1 
ATOM   1747 C  CB  . VAL A 1  219 ? 7.591   2.154   10.001  1.00 93.68 219 A 1 
ATOM   1748 C  CG1 . VAL A 1  219 ? 8.490   3.241   9.419   1.00 88.48 219 A 1 
ATOM   1749 C  CG2 . VAL A 1  219 ? 8.267   1.578   11.249  1.00 87.40 219 A 1 
ATOM   1750 N  N   . ALA A 1  220 ? 4.875   0.671   9.825   1.00 93.82 220 A 1 
ATOM   1751 C  CA  . ALA A 1  220 ? 4.157   -0.561  10.137  1.00 93.44 220 A 1 
ATOM   1752 C  C   . ALA A 1  220 ? 5.112   -1.764  10.101  1.00 92.29 220 A 1 
ATOM   1753 O  O   . ALA A 1  220 ? 5.526   -2.202  9.026   1.00 90.20 220 A 1 
ATOM   1754 C  CB  . ALA A 1  220 ? 3.001   -0.723  9.155   1.00 92.95 220 A 1 
ATOM   1755 N  N   . GLU A 1  221 ? 5.430   -2.326  11.251  1.00 92.35 221 A 1 
ATOM   1756 C  CA  . GLU A 1  221 ? 6.385   -3.432  11.404  1.00 91.10 221 A 1 
ATOM   1757 C  C   . GLU A 1  221 ? 6.019   -4.661  10.560  1.00 89.60 221 A 1 
ATOM   1758 O  O   . GLU A 1  221 ? 6.891   -5.325  10.002  1.00 86.37 221 A 1 
ATOM   1759 C  CB  . GLU A 1  221 ? 6.480   -3.852  12.876  1.00 90.79 221 A 1 
ATOM   1760 C  CG  . GLU A 1  221 ? 7.048   -2.797  13.823  1.00 89.59 221 A 1 
ATOM   1761 C  CD  . GLU A 1  221 ? 6.000   -1.877  14.472  1.00 91.36 221 A 1 
ATOM   1762 O  OE1 . GLU A 1  221 ? 6.249   -1.401  15.602  1.00 86.63 221 A 1 
ATOM   1763 O  OE2 . GLU A 1  221 ? 4.948   -1.588  13.858  1.00 88.04 221 A 1 
ATOM   1764 N  N   . ARG A 1  222 ? 4.714   -4.950  10.431  1.00 87.17 222 A 1 
ATOM   1765 C  CA  . ARG A 1  222 ? 4.221   -6.108  9.665   1.00 84.27 222 A 1 
ATOM   1766 C  C   . ARG A 1  222 ? 4.338   -5.947  8.145   1.00 82.81 222 A 1 
ATOM   1767 O  O   . ARG A 1  222 ? 4.160   -6.933  7.438   1.00 80.87 222 A 1 
ATOM   1768 C  CB  . ARG A 1  222 ? 2.772   -6.434  10.061  1.00 83.92 222 A 1 
ATOM   1769 C  CG  . ARG A 1  222 ? 2.644   -6.806  11.535  1.00 81.53 222 A 1 
ATOM   1770 C  CD  . ARG A 1  222 ? 1.194   -7.142  11.906  1.00 80.47 222 A 1 
ATOM   1771 N  NE  . ARG A 1  222 ? 0.812   -8.485  11.463  1.00 79.19 222 A 1 
ATOM   1772 C  CZ  . ARG A 1  222 ? -0.398  -9.031  11.614  1.00 78.18 222 A 1 
ATOM   1773 N  NH1 . ARG A 1  222 ? -1.389  -8.366  12.122  1.00 72.77 222 A 1 
ATOM   1774 N  NH2 . ARG A 1  222 ? -0.625  -10.259 11.277  1.00 71.75 222 A 1 
ATOM   1775 N  N   . PHE A 1  223 ? 4.616   -4.742  7.654   1.00 81.80 223 A 1 
ATOM   1776 C  CA  . PHE A 1  223 ? 4.672   -4.405  6.231   1.00 79.72 223 A 1 
ATOM   1777 C  C   . PHE A 1  223 ? 6.033   -3.813  5.852   1.00 81.56 223 A 1 
ATOM   1778 O  O   . PHE A 1  223 ? 6.116   -2.701  5.343   1.00 79.75 223 A 1 
ATOM   1779 C  CB  . PHE A 1  223 ? 3.507   -3.473  5.878   1.00 78.67 223 A 1 
ATOM   1780 C  CG  . PHE A 1  223 ? 2.136   -4.045  6.164   1.00 74.49 223 A 1 
ATOM   1781 C  CD1 . PHE A 1  223 ? 1.578   -5.008  5.310   1.00 68.28 223 A 1 
ATOM   1782 C  CD2 . PHE A 1  223 ? 1.412   -3.626  7.297   1.00 68.26 223 A 1 
ATOM   1783 C  CE1 . PHE A 1  223 ? 0.300   -5.538  5.558   1.00 66.02 223 A 1 
ATOM   1784 C  CE2 . PHE A 1  223 ? 0.139   -4.154  7.558   1.00 66.05 223 A 1 
ATOM   1785 C  CZ  . PHE A 1  223 ? -0.412  -5.110  6.689   1.00 67.56 223 A 1 
ATOM   1786 N  N   . ASN A 1  224 ? 7.167   -4.557  6.070   1.00 70.15 224 A 1 
ATOM   1787 C  CA  . ASN A 1  224 ? 8.509   -4.226  5.897   1.00 74.13 224 A 1 
ATOM   1788 C  C   . ASN A 1  224 ? 8.890   -2.840  6.363   1.00 75.54 224 A 1 
ATOM   1789 O  O   . ASN A 1  224 ? 9.640   -2.114  5.724   1.00 72.44 224 A 1 
ATOM   1790 C  CB  . ASN A 1  224 ? 9.018   -4.465  4.479   1.00 72.46 224 A 1 
ATOM   1791 C  CG  . ASN A 1  224 ? 10.452  -4.520  4.376   1.00 69.20 224 A 1 
ATOM   1792 O  OD1 . ASN A 1  224 ? 11.116  -5.167  5.246   1.00 65.03 224 A 1 
ATOM   1793 N  ND2 . ASN A 1  224 ? 11.203  -4.187  3.657   1.00 64.71 224 A 1 
ATOM   1794 N  N   . TYR A 1  225 ? 8.346   -2.435  7.540   1.00 82.61 225 A 1 
ATOM   1795 C  CA  . TYR A 1  225 ? 8.626   -1.130  8.141   1.00 83.82 225 A 1 
ATOM   1796 C  C   . TYR A 1  225 ? 8.292   0.048   7.207   1.00 85.10 225 A 1 
ATOM   1797 O  O   . TYR A 1  225 ? 8.999   1.041   7.158   1.00 82.88 225 A 1 
ATOM   1798 C  CB  . TYR A 1  225 ? 10.052  -1.084  8.687   1.00 83.59 225 A 1 
ATOM   1799 C  CG  . TYR A 1  225 ? 10.373  -2.199  9.660   1.00 80.78 225 A 1 
ATOM   1800 C  CD1 . TYR A 1  225 ? 10.188  -2.004  11.046  1.00 75.32 225 A 1 
ATOM   1801 C  CD2 . TYR A 1  225 ? 10.832  -3.453  9.203   1.00 75.41 225 A 1 
ATOM   1802 C  CE1 . TYR A 1  225 ? 10.470  -3.029  11.962  1.00 73.78 225 A 1 
ATOM   1803 C  CE2 . TYR A 1  225 ? 11.112  -4.490  10.112  1.00 73.35 225 A 1 
ATOM   1804 C  CZ  . TYR A 1  225 ? 10.936  -4.264  11.491  1.00 77.37 225 A 1 
ATOM   1805 O  OH  . TYR A 1  225 ? 11.208  -5.272  12.390  1.00 73.47 225 A 1 
ATOM   1806 N  N   . SER A 1  226 ? 7.200   -0.093  6.435   1.00 83.91 226 A 1 
ATOM   1807 C  CA  . SER A 1  226 ? 6.750   0.938   5.506   1.00 84.19 226 A 1 
ATOM   1808 C  C   . SER A 1  226 ? 6.171   2.145   6.237   1.00 86.93 226 A 1 
ATOM   1809 O  O   . SER A 1  226 ? 5.407   1.982   7.193   1.00 86.16 226 A 1 
ATOM   1810 C  CB  . SER A 1  226 ? 5.722   0.378   4.527   1.00 80.38 226 A 1 
ATOM   1811 O  OG  . SER A 1  226 ? 4.578   -0.112  5.203   1.00 73.59 226 A 1 
ATOM   1812 N  N   . ASP A 1  227 ? 6.486   3.350   5.746   1.00 88.74 227 A 1 
ATOM   1813 C  CA  . ASP A 1  227 ? 5.893   4.584   6.255   1.00 89.41 227 A 1 
ATOM   1814 C  C   . ASP A 1  227 ? 4.375   4.572   6.092   1.00 91.42 227 A 1 
ATOM   1815 O  O   . ASP A 1  227 ? 3.848   4.185   5.048   1.00 90.14 227 A 1 
ATOM   1816 C  CB  . ASP A 1  227 ? 6.457   5.802   5.527   1.00 87.43 227 A 1 
ATOM   1817 C  CG  . ASP A 1  227 ? 7.955   5.991   5.736   1.00 82.17 227 A 1 
ATOM   1818 O  OD1 . ASP A 1  227 ? 8.421   5.817   6.885   1.00 75.18 227 A 1 
ATOM   1819 O  OD2 . ASP A 1  227 ? 8.616   6.332   4.736   1.00 73.26 227 A 1 
ATOM   1820 N  N   . GLN A 1  228 ? 3.668   5.035   7.121   1.00 94.98 228 A 1 
ATOM   1821 C  CA  . GLN A 1  228 ? 2.218   5.159   7.084   1.00 95.48 228 A 1 
ATOM   1822 C  C   . GLN A 1  228 ? 1.769   6.536   6.591   1.00 95.82 228 A 1 
ATOM   1823 O  O   . GLN A 1  228 ? 0.746   6.649   5.920   1.00 94.79 228 A 1 
ATOM   1824 C  CB  . GLN A 1  228 ? 1.648   4.857   8.477   1.00 95.39 228 A 1 
ATOM   1825 C  CG  . GLN A 1  228 ? 1.961   3.436   8.963   1.00 94.20 228 A 1 
ATOM   1826 C  CD  . GLN A 1  228 ? 1.545   2.392   7.928   1.00 93.48 228 A 1 
ATOM   1827 O  OE1 . GLN A 1  228 ? 0.375   2.127   7.724   1.00 85.90 228 A 1 
ATOM   1828 N  NE2 . GLN A 1  228 ? 2.480   1.816   7.210   1.00 84.27 228 A 1 
ATOM   1829 N  N   . LEU A 1  229 ? 2.542   7.568   6.890   1.00 96.25 229 A 1 
ATOM   1830 C  CA  . LEU A 1  229 ? 2.264   8.942   6.483   1.00 96.19 229 A 1 
ATOM   1831 C  C   . LEU A 1  229 ? 3.255   9.383   5.395   1.00 94.54 229 A 1 
ATOM   1832 O  O   . LEU A 1  229 ? 4.369   8.878   5.316   1.00 93.36 229 A 1 
ATOM   1833 C  CB  . LEU A 1  229 ? 2.312   9.867   7.716   1.00 97.19 229 A 1 
ATOM   1834 C  CG  . LEU A 1  229 ? 1.458   9.429   8.919   1.00 97.22 229 A 1 
ATOM   1835 C  CD1 . LEU A 1  229 ? 1.545   10.474  10.019  1.00 96.17 229 A 1 
ATOM   1836 C  CD2 . LEU A 1  229 ? -0.015  9.238   8.559   1.00 95.99 229 A 1 
ATOM   1837 N  N   . TYR A 1  230 ? 2.847   10.354  4.575   1.00 94.69 230 A 1 
ATOM   1838 C  CA  . TYR A 1  230 ? 3.790   11.004  3.674   1.00 93.32 230 A 1 
ATOM   1839 C  C   . TYR A 1  230 ? 4.958   11.611  4.476   1.00 93.84 230 A 1 
ATOM   1840 O  O   . TYR A 1  230 ? 4.702   12.217  5.512   1.00 93.63 230 A 1 
ATOM   1841 C  CB  . TYR A 1  230 ? 3.090   12.101  2.870   1.00 92.16 230 A 1 
ATOM   1842 C  CG  . TYR A 1  230 ? 2.151   11.584  1.803   1.00 90.26 230 A 1 
ATOM   1843 C  CD1 . TYR A 1  230 ? 2.667   10.844  0.721   1.00 85.13 230 A 1 
ATOM   1844 C  CD2 . TYR A 1  230 ? 0.778   11.842  1.878   1.00 84.78 230 A 1 
ATOM   1845 C  CE1 . TYR A 1  230 ? 1.806   10.349  -0.266  1.00 83.41 230 A 1 
ATOM   1846 C  CE2 . TYR A 1  230 ? -0.093  11.351  0.891   1.00 82.74 230 A 1 
ATOM   1847 C  CZ  . TYR A 1  230 ? 0.423   10.595  -0.180  1.00 87.01 230 A 1 
ATOM   1848 O  OH  . TYR A 1  230 ? -0.413  10.086  -1.119  1.00 84.69 230 A 1 
ATOM   1849 N  N   . PRO A 1  231 ? 6.208   11.507  4.005   1.00 89.98 231 A 1 
ATOM   1850 C  CA  . PRO A 1  231 ? 7.385   11.957  4.758   1.00 89.07 231 A 1 
ATOM   1851 C  C   . PRO A 1  231 ? 7.284   13.402  5.263   1.00 91.24 231 A 1 
ATOM   1852 O  O   . PRO A 1  231 ? 7.550   13.673  6.432   1.00 91.72 231 A 1 
ATOM   1853 C  CB  . PRO A 1  231 ? 8.568   11.772  3.804   1.00 86.84 231 A 1 
ATOM   1854 C  CG  . PRO A 1  231 ? 8.129   10.597  2.933   1.00 83.56 231 A 1 
ATOM   1855 C  CD  . PRO A 1  231 ? 6.626   10.823  2.794   1.00 85.80 231 A 1 
ATOM   1856 N  N   . GLN A 1  232 ? 6.810   14.319  4.412   1.00 91.18 232 A 1 
ATOM   1857 C  CA  . GLN A 1  232 ? 6.659   15.729  4.779   1.00 91.39 232 A 1 
ATOM   1858 C  C   . GLN A 1  232 ? 5.632   15.963  5.897   1.00 93.62 232 A 1 
ATOM   1859 O  O   . GLN A 1  232 ? 5.776   16.921  6.661   1.00 93.62 232 A 1 
ATOM   1860 C  CB  . GLN A 1  232 ? 6.333   16.571  3.533   1.00 89.87 232 A 1 
ATOM   1861 C  CG  . GLN A 1  232 ? 4.942   16.362  2.891   1.00 85.34 232 A 1 
ATOM   1862 C  CD  . GLN A 1  232 ? 4.848   15.193  1.910   1.00 84.84 232 A 1 
ATOM   1863 O  OE1 . GLN A 1  232 ? 5.659   14.278  1.879   1.00 78.93 232 A 1 
ATOM   1864 N  NE2 . GLN A 1  232 ? 3.851   15.194  1.060   1.00 76.76 232 A 1 
ATOM   1865 N  N   . TYR A 1  233 ? 4.620   15.119  6.013   1.00 95.83 233 A 1 
ATOM   1866 C  CA  . TYR A 1  233 ? 3.637   15.196  7.089   1.00 96.75 233 A 1 
ATOM   1867 C  C   . TYR A 1  233 ? 4.087   14.418  8.321   1.00 97.50 233 A 1 
ATOM   1868 O  O   . TYR A 1  233 ? 3.897   14.901  9.434   1.00 97.53 233 A 1 
ATOM   1869 C  CB  . TYR A 1  233 ? 2.265   14.706  6.611   1.00 96.63 233 A 1 
ATOM   1870 C  CG  . TYR A 1  233 ? 1.671   15.472  5.444   1.00 96.29 233 A 1 
ATOM   1871 C  CD1 . TYR A 1  233 ? 1.754   16.875  5.375   1.00 93.19 233 A 1 
ATOM   1872 C  CD2 . TYR A 1  233 ? 1.010   14.771  4.424   1.00 92.98 233 A 1 
ATOM   1873 C  CE1 . TYR A 1  233 ? 1.207   17.570  4.281   1.00 92.28 233 A 1 
ATOM   1874 C  CE2 . TYR A 1  233 ? 0.453   15.449  3.330   1.00 92.00 233 A 1 
ATOM   1875 C  CZ  . TYR A 1  233 ? 0.559   16.850  3.253   1.00 94.91 233 A 1 
ATOM   1876 O  OH  . TYR A 1  233 ? 0.052   17.507  2.182   1.00 93.76 233 A 1 
ATOM   1877 N  N   . ASN A 1  234 ? 4.713   13.260  8.131   1.00 96.56 234 A 1 
ATOM   1878 C  CA  . ASN A 1  234 ? 5.276   12.472  9.211   1.00 97.01 234 A 1 
ATOM   1879 C  C   . ASN A 1  234 ? 6.243   13.302  10.067  1.00 97.59 234 A 1 
ATOM   1880 O  O   . ASN A 1  234 ? 6.013   13.458  11.267  1.00 97.64 234 A 1 
ATOM   1881 C  CB  . ASN A 1  234 ? 5.970   11.236  8.619   1.00 96.90 234 A 1 
ATOM   1882 C  CG  . ASN A 1  234 ? 6.500   10.342  9.719   1.00 96.75 234 A 1 
ATOM   1883 O  OD1 . ASN A 1  234 ? 5.769   9.573   10.299  1.00 92.92 234 A 1 
ATOM   1884 N  ND2 . ASN A 1  234 ? 7.761   10.474  10.062  1.00 92.54 234 A 1 
ATOM   1885 N  N   . ASP A 1  235 ? 7.251   13.886  9.434   1.00 96.39 235 A 1 
ATOM   1886 C  CA  . ASP A 1  235 ? 8.290   14.634  10.138  1.00 96.22 235 A 1 
ATOM   1887 C  C   . ASP A 1  235 ? 7.708   15.870  10.832  1.00 97.23 235 A 1 
ATOM   1888 O  O   . ASP A 1  235 ? 7.983   16.114  12.010  1.00 96.95 235 A 1 
ATOM   1889 C  CB  . ASP A 1  235 ? 9.392   15.018  9.145   1.00 94.82 235 A 1 
ATOM   1890 C  CG  . ASP A 1  235 ? 10.147  13.822  8.544   1.00 89.29 235 A 1 
ATOM   1891 O  OD1 . ASP A 1  235 ? 9.882   12.666  8.952   1.00 82.47 235 A 1 
ATOM   1892 O  OD2 . ASP A 1  235 ? 10.990  14.079  7.659   1.00 81.82 235 A 1 
ATOM   1893 N  N   . ARG A 1  236 ? 6.828   16.616  10.154  1.00 97.06 236 A 1 
ATOM   1894 C  CA  . ARG A 1  236 ? 6.151   17.776  10.745  1.00 97.65 236 A 1 
ATOM   1895 C  C   . ARG A 1  236 ? 5.245   17.382  11.919  1.00 98.22 236 A 1 
ATOM   1896 O  O   . ARG A 1  236 ? 5.169   18.134  12.894  1.00 98.16 236 A 1 
ATOM   1897 C  CB  . ARG A 1  236 ? 5.377   18.540  9.656   1.00 97.38 236 A 1 
ATOM   1898 C  CG  . ARG A 1  236 ? 4.828   19.883  10.173  1.00 95.28 236 A 1 
ATOM   1899 C  CD  . ARG A 1  236 ? 4.158   20.681  9.050   1.00 93.53 236 A 1 
ATOM   1900 N  NE  . ARG A 1  236 ? 3.639   21.972  9.532   1.00 91.58 236 A 1 
ATOM   1901 C  CZ  . ARG A 1  236 ? 2.939   22.853  8.838   1.00 89.10 236 A 1 
ATOM   1902 N  NH1 . ARG A 1  236 ? 2.624   22.671  7.588   1.00 85.96 236 A 1 
ATOM   1903 N  NH2 . ARG A 1  236 ? 2.531   23.959  9.398   1.00 85.71 236 A 1 
ATOM   1904 N  N   . LEU A 1  237 ? 4.585   16.230  11.850  1.00 98.24 237 A 1 
ATOM   1905 C  CA  . LEU A 1  237 ? 3.727   15.739  12.929  1.00 98.53 237 A 1 
ATOM   1906 C  C   . LEU A 1  237 ? 4.549   15.302  14.142  1.00 98.76 237 A 1 
ATOM   1907 O  O   . LEU A 1  237 ? 4.228   15.697  15.262  1.00 98.70 237 A 1 
ATOM   1908 C  CB  . LEU A 1  237 ? 2.828   14.613  12.401  1.00 98.63 237 A 1 
ATOM   1909 C  CG  . LEU A 1  237 ? 1.859   14.041  13.441  1.00 98.33 237 A 1 
ATOM   1910 C  CD1 . LEU A 1  237 ? 0.886   15.085  13.979  1.00 96.96 237 A 1 
ATOM   1911 C  CD2 . LEU A 1  237 ? 1.045   12.912  12.812  1.00 96.94 237 A 1 
ATOM   1912 N  N   . VAL A 1  238 ? 5.628   14.550  13.933  1.00 98.53 238 A 1 
ATOM   1913 C  CA  . VAL A 1  238 ? 6.555   14.146  15.008  1.00 98.58 238 A 1 
ATOM   1914 C  C   . VAL A 1  238 ? 7.119   15.384  15.705  1.00 98.62 238 A 1 
ATOM   1915 O  O   . VAL A 1  238 ? 7.035   15.496  16.932  1.00 98.55 238 A 1 
ATOM   1916 C  CB  . VAL A 1  238 ? 7.691   13.255  14.467  1.00 98.30 238 A 1 
ATOM   1917 C  CG1 . VAL A 1  238 ? 8.754   12.965  15.542  1.00 97.06 238 A 1 
ATOM   1918 C  CG2 . VAL A 1  238 ? 7.146   11.900  14.006  1.00 96.61 238 A 1 
ATOM   1919 N  N   . ASP A 1  239 ? 7.620   16.344  14.929  1.00 98.41 239 A 1 
ATOM   1920 C  CA  . ASP A 1  239 ? 8.130   17.610  15.443  1.00 98.34 239 A 1 
ATOM   1921 C  C   . ASP A 1  239 ? 7.061   18.388  16.217  1.00 98.59 239 A 1 
ATOM   1922 O  O   . ASP A 1  239 ? 7.332   18.880  17.307  1.00 98.28 239 A 1 
ATOM   1923 C  CB  . ASP A 1  239 ? 8.658   18.456  14.277  1.00 97.70 239 A 1 
ATOM   1924 C  CG  . ASP A 1  239 ? 10.141  18.268  13.981  1.00 93.54 239 A 1 
ATOM   1925 O  OD1 . ASP A 1  239 ? 10.762  17.308  14.498  1.00 87.98 239 A 1 
ATOM   1926 O  OD2 . ASP A 1  239 ? 10.703  19.208  13.369  1.00 87.61 239 A 1 
ATOM   1927 N  N   . SER A 1  240 ? 5.847   18.478  15.669  1.00 98.46 240 A 1 
ATOM   1928 C  CA  . SER A 1  240 ? 4.744   19.210  16.301  1.00 98.46 240 A 1 
ATOM   1929 C  C   . SER A 1  240 ? 4.313   18.578  17.622  1.00 98.69 240 A 1 
ATOM   1930 O  O   . SER A 1  240 ? 4.080   19.288  18.594  1.00 98.38 240 A 1 
ATOM   1931 C  CB  . SER A 1  240 ? 3.530   19.285  15.367  1.00 98.08 240 A 1 
ATOM   1932 O  OG  . SER A 1  240 ? 3.850   19.982  14.180  1.00 93.41 240 A 1 
ATOM   1933 N  N   . LEU A 1  241 ? 4.244   17.256  17.689  1.00 98.79 241 A 1 
ATOM   1934 C  CA  . LEU A 1  241 ? 3.889   16.535  18.918  1.00 98.72 241 A 1 
ATOM   1935 C  C   . LEU A 1  241 ? 5.006   16.649  19.963  1.00 98.75 241 A 1 
ATOM   1936 O  O   . LEU A 1  241 ? 4.745   17.012  21.106  1.00 98.64 241 A 1 
ATOM   1937 C  CB  . LEU A 1  241 ? 3.576   15.074  18.578  1.00 98.83 241 A 1 
ATOM   1938 C  CG  . LEU A 1  241 ? 2.285   14.871  17.760  1.00 98.67 241 A 1 
ATOM   1939 C  CD1 . LEU A 1  241 ? 2.229   13.432  17.247  1.00 97.58 241 A 1 
ATOM   1940 C  CD2 . LEU A 1  241 ? 1.025   15.124  18.590  1.00 97.30 241 A 1 
ATOM   1941 N  N   . ALA A 1  242 ? 6.257   16.393  19.579  1.00 98.72 242 A 1 
ATOM   1942 C  CA  . ALA A 1  242 ? 7.391   16.438  20.501  1.00 98.66 242 A 1 
ATOM   1943 C  C   . ALA A 1  242 ? 7.670   17.856  21.036  1.00 98.53 242 A 1 
ATOM   1944 O  O   . ALA A 1  242 ? 8.060   18.007  22.191  1.00 98.14 242 A 1 
ATOM   1945 C  CB  . ALA A 1  242 ? 8.610   15.847  19.791  1.00 98.52 242 A 1 
ATOM   1946 N  N   . GLU A 1  243 ? 7.422   18.893  20.229  1.00 98.65 243 A 1 
ATOM   1947 C  CA  . GLU A 1  243 ? 7.596   20.297  20.620  1.00 98.48 243 A 1 
ATOM   1948 C  C   . GLU A 1  243 ? 6.752   20.671  21.845  1.00 98.53 243 A 1 
ATOM   1949 O  O   . GLU A 1  243 ? 7.171   21.498  22.655  1.00 97.93 243 A 1 
ATOM   1950 C  CB  . GLU A 1  243 ? 7.235   21.178  19.413  1.00 97.78 243 A 1 
ATOM   1951 C  CG  . GLU A 1  243 ? 7.504   22.685  19.622  1.00 90.49 243 A 1 
ATOM   1952 C  CD  . GLU A 1  243 ? 8.987   22.984  19.896  1.00 87.24 243 A 1 
ATOM   1953 O  OE1 . GLU A 1  243 ? 9.264   23.859  20.737  1.00 81.62 243 A 1 
ATOM   1954 O  OE2 . GLU A 1  243 ? 9.875   22.325  19.308  1.00 80.65 243 A 1 
ATOM   1955 N  N   . TYR A 1  244 ? 5.594   20.025  22.016  1.00 98.65 244 A 1 
ATOM   1956 C  CA  . TYR A 1  244 ? 4.666   20.237  23.128  1.00 98.75 244 A 1 
ATOM   1957 C  C   . TYR A 1  244 ? 4.706   19.117  24.176  1.00 98.62 244 A 1 
ATOM   1958 O  O   . TYR A 1  244 ? 3.700   18.821  24.816  1.00 98.25 244 A 1 
ATOM   1959 C  CB  . TYR A 1  244 ? 3.261   20.504  22.576  1.00 98.68 244 A 1 
ATOM   1960 C  CG  . TYR A 1  244 ? 3.169   21.751  21.727  1.00 98.65 244 A 1 
ATOM   1961 C  CD1 . TYR A 1  244 ? 3.113   23.032  22.320  1.00 97.02 244 A 1 
ATOM   1962 C  CD2 . TYR A 1  244 ? 3.161   21.645  20.328  1.00 97.18 244 A 1 
ATOM   1963 C  CE1 . TYR A 1  244 ? 3.059   24.186  21.531  1.00 96.97 244 A 1 
ATOM   1964 C  CE2 . TYR A 1  244 ? 3.108   22.801  19.519  1.00 96.95 244 A 1 
ATOM   1965 C  CZ  . TYR A 1  244 ? 3.066   24.069  20.123  1.00 97.87 244 A 1 
ATOM   1966 O  OH  . TYR A 1  244 ? 3.037   25.183  19.340  1.00 96.69 244 A 1 
ATOM   1967 N  N   . ASN A 1  245 ? 5.871   18.513  24.397  1.00 98.55 245 A 1 
ATOM   1968 C  CA  . ASN A 1  245 ? 6.074   17.450  25.390  1.00 98.20 245 A 1 
ATOM   1969 C  C   . ASN A 1  245 ? 5.761   17.871  26.840  1.00 98.19 245 A 1 
ATOM   1970 O  O   . ASN A 1  245 ? 5.539   17.025  27.699  1.00 96.93 245 A 1 
ATOM   1971 C  CB  . ASN A 1  245 ? 7.510   16.938  25.276  1.00 97.70 245 A 1 
ATOM   1972 C  CG  . ASN A 1  245 ? 8.542   17.860  25.909  1.00 97.30 245 A 1 
ATOM   1973 O  OD1 . ASN A 1  245 ? 8.597   19.055  25.692  1.00 91.16 245 A 1 
ATOM   1974 N  ND2 . ASN A 1  245 ? 9.402   17.319  26.736  1.00 89.83 245 A 1 
ATOM   1975 N  N   . ASP A 1  246 ? 5.743   19.172  27.112  1.00 98.17 246 A 1 
ATOM   1976 C  CA  . ASP A 1  246 ? 5.346   19.772  28.379  1.00 97.85 246 A 1 
ATOM   1977 C  C   . ASP A 1  246 ? 3.822   19.871  28.546  1.00 97.87 246 A 1 
ATOM   1978 O  O   . ASP A 1  246 ? 3.331   20.037  29.673  1.00 96.83 246 A 1 
ATOM   1979 C  CB  . ASP A 1  246 ? 6.001   21.164  28.489  1.00 97.29 246 A 1 
ATOM   1980 C  CG  . ASP A 1  246 ? 5.571   22.133  27.375  1.00 96.47 246 A 1 
ATOM   1981 O  OD1 . ASP A 1  246 ? 5.618   21.759  26.183  1.00 93.01 246 A 1 
ATOM   1982 O  OD2 . ASP A 1  246 ? 5.246   23.305  27.682  1.00 92.38 246 A 1 
ATOM   1983 N  N   . VAL A 1  247 ? 3.060   19.765  27.470  1.00 98.37 247 A 1 
ATOM   1984 C  CA  . VAL A 1  247 ? 1.588   19.828  27.444  1.00 98.58 247 A 1 
ATOM   1985 C  C   . VAL A 1  247 ? 0.966   18.442  27.271  1.00 98.50 247 A 1 
ATOM   1986 O  O   . VAL A 1  247 ? -0.024  18.127  27.920  1.00 98.22 247 A 1 
ATOM   1987 C  CB  . VAL A 1  247 ? 1.119   20.780  26.317  1.00 98.41 247 A 1 
ATOM   1988 C  CG1 . VAL A 1  247 ? -0.406  20.869  26.235  1.00 97.24 247 A 1 
ATOM   1989 C  CG2 . VAL A 1  247 ? 1.655   22.206  26.525  1.00 96.61 247 A 1 
ATOM   1990 N  N   . ILE A 1  248 ? 1.541   17.609  26.406  1.00 98.73 248 A 1 
ATOM   1991 C  CA  . ILE A 1  248 ? 0.973   16.321  25.984  1.00 98.72 248 A 1 
ATOM   1992 C  C   . ILE A 1  248 ? 1.375   15.218  26.967  1.00 98.65 248 A 1 
ATOM   1993 O  O   . ILE A 1  248 ? 2.552   14.881  27.097  1.00 98.43 248 A 1 
ATOM   1994 C  CB  . ILE A 1  248 ? 1.372   15.999  24.531  1.00 98.77 248 A 1 
ATOM   1995 C  CG1 . ILE A 1  248 ? 0.834   17.085  23.565  1.00 98.46 248 A 1 
ATOM   1996 C  CG2 . ILE A 1  248 ? 0.837   14.611  24.124  1.00 98.29 248 A 1 
ATOM   1997 C  CD1 . ILE A 1  248 ? 1.373   16.965  22.132  1.00 98.11 248 A 1 
ATOM   1998 N  N   . LEU A 1  249 ? 0.380   14.606  27.609  1.00 98.67 249 A 1 
ATOM   1999 C  CA  . LEU A 1  249 ? 0.585   13.469  28.515  1.00 98.46 249 A 1 
ATOM   2000 C  C   . LEU A 1  249 ? 0.842   12.151  27.765  1.00 98.40 249 A 1 
ATOM   2001 O  O   . LEU A 1  249 ? 1.478   11.255  28.298  1.00 97.67 249 A 1 
ATOM   2002 C  CB  . LEU A 1  249 ? -0.640  13.308  29.427  1.00 98.05 249 A 1 
ATOM   2003 C  CG  . LEU A 1  249 ? -1.040  14.544  30.255  1.00 97.06 249 A 1 
ATOM   2004 C  CD1 . LEU A 1  249 ? -2.149  14.151  31.220  1.00 94.67 249 A 1 
ATOM   2005 C  CD2 . LEU A 1  249 ? 0.130   15.114  31.062  1.00 94.44 249 A 1 
ATOM   2006 N  N   . GLY A 1  250 ? 0.340   12.054  26.553  1.00 98.73 250 A 1 
ATOM   2007 C  CA  . GLY A 1  250 ? 0.467   10.880  25.693  1.00 98.71 250 A 1 
ATOM   2008 C  C   . GLY A 1  250 ? -0.387  11.012  24.431  1.00 98.89 250 A 1 
ATOM   2009 O  O   . GLY A 1  250 ? -1.289  11.849  24.359  1.00 98.72 250 A 1 
ATOM   2010 N  N   . VAL A 1  251 ? -0.096  10.165  23.457  1.00 98.80 251 A 1 
ATOM   2011 C  CA  . VAL A 1  251 ? -0.807  10.071  22.179  1.00 98.96 251 A 1 
ATOM   2012 C  C   . VAL A 1  251 ? -1.413  8.669   22.059  1.00 98.99 251 A 1 
ATOM   2013 O  O   . VAL A 1  251 ? -0.742  7.678   22.352  1.00 98.85 251 A 1 
ATOM   2014 C  CB  . VAL A 1  251 ? 0.128   10.368  20.993  1.00 98.87 251 A 1 
ATOM   2015 C  CG1 . VAL A 1  251 ? -0.623  10.364  19.668  1.00 98.23 251 A 1 
ATOM   2016 C  CG2 . VAL A 1  251 ? 0.821   11.731  21.137  1.00 97.50 251 A 1 
ATOM   2017 N  N   . LEU A 1  252 ? -2.673  8.580   21.640  1.00 98.96 252 A 1 
ATOM   2018 C  CA  . LEU A 1  252 ? -3.369  7.318   21.416  1.00 98.99 252 A 1 
ATOM   2019 C  C   . LEU A 1  252 ? -3.643  7.128   19.925  1.00 98.90 252 A 1 
ATOM   2020 O  O   . LEU A 1  252 ? -4.213  8.016   19.284  1.00 98.78 252 A 1 
ATOM   2021 C  CB  . LEU A 1  252 ? -4.674  7.272   22.219  1.00 98.84 252 A 1 
ATOM   2022 C  CG  . LEU A 1  252 ? -4.531  7.530   23.733  1.00 97.12 252 A 1 
ATOM   2023 C  CD1 . LEU A 1  252 ? -5.895  7.354   24.401  1.00 88.95 252 A 1 
ATOM   2024 C  CD2 . LEU A 1  252 ? -3.557  6.570   24.408  1.00 89.52 252 A 1 
ATOM   2025 N  N   . CYS A 1  253 ? -3.279  5.960   19.390  1.00 98.90 253 A 1 
ATOM   2026 C  CA  . CYS A 1  253 ? -3.480  5.593   17.996  1.00 98.86 253 A 1 
ATOM   2027 C  C   . CYS A 1  253 ? -4.054  4.180   17.864  1.00 98.83 253 A 1 
ATOM   2028 O  O   . CYS A 1  253 ? -3.943  3.362   18.775  1.00 98.52 253 A 1 
ATOM   2029 C  CB  . CYS A 1  253 ? -2.163  5.704   17.228  1.00 98.57 253 A 1 
ATOM   2030 S  SG  . CYS A 1  253 ? -1.283  7.275   17.352  1.00 97.25 253 A 1 
ATOM   2031 N  N   . GLY A 1  254 ? -4.624  3.883   16.705  1.00 98.77 254 A 1 
ATOM   2032 C  CA  . GLY A 1  254 ? -5.055  2.551   16.288  1.00 98.69 254 A 1 
ATOM   2033 C  C   . GLY A 1  254 ? -4.385  2.147   14.974  1.00 98.58 254 A 1 
ATOM   2034 O  O   . GLY A 1  254 ? -3.161  2.212   14.840  1.00 97.76 254 A 1 
ATOM   2035 N  N   . HIS A 1  255 ? -5.193  1.771   13.988  1.00 98.32 255 A 1 
ATOM   2036 C  CA  . HIS A 1  255 ? -4.861  1.532   12.580  1.00 97.99 255 A 1 
ATOM   2037 C  C   . HIS A 1  255 ? -4.010  0.288   12.281  1.00 97.67 255 A 1 
ATOM   2038 O  O   . HIS A 1  255 ? -4.276  -0.408  11.300  1.00 96.43 255 A 1 
ATOM   2039 C  CB  . HIS A 1  255 ? -4.223  2.798   11.986  1.00 97.48 255 A 1 
ATOM   2040 C  CG  . HIS A 1  255 ? -3.916  2.689   10.527  1.00 97.35 255 A 1 
ATOM   2041 N  ND1 . HIS A 1  255 ? -4.844  2.559   9.526   1.00 95.39 255 A 1 
ATOM   2042 C  CD2 . HIS A 1  255 ? -2.680  2.683   9.921   1.00 95.12 255 A 1 
ATOM   2043 C  CE1 . HIS A 1  255 ? -4.191  2.475   8.349   1.00 94.93 255 A 1 
ATOM   2044 N  NE2 . HIS A 1  255 ? -2.875  2.546   8.556   1.00 95.27 255 A 1 
ATOM   2045 N  N   . LEU A 1  256 ? -3.000  -0.024  13.084  1.00 98.01 256 A 1 
ATOM   2046 C  CA  . LEU A 1  256 ? -2.098  -1.150  12.803  1.00 97.40 256 A 1 
ATOM   2047 C  C   . LEU A 1  256 ? -2.639  -2.509  13.268  1.00 96.57 256 A 1 
ATOM   2048 O  O   . LEU A 1  256 ? -2.063  -3.535  12.917  1.00 94.51 256 A 1 
ATOM   2049 C  CB  . LEU A 1  256 ? -0.707  -0.874  13.395  1.00 97.25 256 A 1 
ATOM   2050 C  CG  . LEU A 1  256 ? -0.001  0.377   12.848  1.00 96.76 256 A 1 
ATOM   2051 C  CD1 . LEU A 1  256 ? 1.431   0.401   13.376  1.00 95.21 256 A 1 
ATOM   2052 C  CD2 . LEU A 1  256 ? 0.076   0.403   11.321  1.00 94.56 256 A 1 
ATOM   2053 N  N   . HIS A 1  257 ? -3.712  -2.520  14.049  1.00 97.24 257 A 1 
ATOM   2054 C  CA  . HIS A 1  257 ? -4.322  -3.722  14.646  1.00 97.14 257 A 1 
ATOM   2055 C  C   . HIS A 1  257 ? -3.399  -4.511  15.596  1.00 97.21 257 A 1 
ATOM   2056 O  O   . HIS A 1  257 ? -3.720  -5.624  16.010  1.00 96.40 257 A 1 
ATOM   2057 C  CB  . HIS A 1  257 ? -4.921  -4.615  13.551  1.00 96.72 257 A 1 
ATOM   2058 C  CG  . HIS A 1  257 ? -6.045  -4.025  12.748  1.00 96.59 257 A 1 
ATOM   2059 N  ND1 . HIS A 1  257 ? -7.014  -4.770  12.103  1.00 94.45 257 A 1 
ATOM   2060 C  CD2 . HIS A 1  257 ? -6.330  -2.715  12.515  1.00 94.04 257 A 1 
ATOM   2061 C  CE1 . HIS A 1  257 ? -7.847  -3.925  11.506  1.00 94.14 257 A 1 
ATOM   2062 N  NE2 . HIS A 1  257 ? -7.468  -2.660  11.731  1.00 94.47 257 A 1 
ATOM   2063 N  N   . THR A 1  258 ? -2.253  -3.934  15.939  1.00 97.37 258 A 1 
ATOM   2064 C  CA  . THR A 1  258 ? -1.216  -4.555  16.754  1.00 97.25 258 A 1 
ATOM   2065 C  C   . THR A 1  258 ? -0.896  -3.707  17.978  1.00 97.76 258 A 1 
ATOM   2066 O  O   . THR A 1  258 ? -1.041  -2.484  17.959  1.00 97.30 258 A 1 
ATOM   2067 C  CB  . THR A 1  258 ? 0.048   -4.813  15.930  1.00 95.85 258 A 1 
ATOM   2068 O  OG1 . THR A 1  258 ? 0.423   -3.681  15.177  1.00 92.14 258 A 1 
ATOM   2069 C  CG2 . THR A 1  258 ? -0.147  -5.970  14.951  1.00 91.15 258 A 1 
ATOM   2070 N  N   . ASP A 1  259 ? -0.465  -4.352  19.042  1.00 97.88 259 A 1 
ATOM   2071 C  CA  . ASP A 1  259 ? -0.092  -3.706  20.297  1.00 98.04 259 A 1 
ATOM   2072 C  C   . ASP A 1  259 ? 1.374   -3.279  20.244  1.00 98.07 259 A 1 
ATOM   2073 O  O   . ASP A 1  259 ? 2.290   -4.099  20.335  1.00 97.46 259 A 1 
ATOM   2074 C  CB  . ASP A 1  259 ? -0.383  -4.673  21.445  1.00 98.08 259 A 1 
ATOM   2075 C  CG  . ASP A 1  259 ? -0.044  -4.107  22.828  1.00 97.92 259 A 1 
ATOM   2076 O  OD1 . ASP A 1  259 ? 0.481   -2.976  22.949  1.00 96.17 259 A 1 
ATOM   2077 O  OD2 . ASP A 1  259 ? -0.359  -4.779  23.830  1.00 96.05 259 A 1 
ATOM   2078 N  N   . THR A 1  260 ? 1.612   -1.978  20.084  1.00 98.36 260 A 1 
ATOM   2079 C  CA  . THR A 1  260 ? 2.966   -1.429  20.054  1.00 98.28 260 A 1 
ATOM   2080 C  C   . THR A 1  260 ? 2.997   0.018   20.558  1.00 98.52 260 A 1 
ATOM   2081 O  O   . THR A 1  260 ? 1.988   0.571   21.001  1.00 98.25 260 A 1 
ATOM   2082 C  CB  . THR A 1  260 ? 3.598   -1.609  18.657  1.00 97.27 260 A 1 
ATOM   2083 O  OG1 . THR A 1  260 ? 4.977   -1.321  18.712  1.00 90.63 260 A 1 
ATOM   2084 C  CG2 . THR A 1  260 ? 2.979   -0.726  17.581  1.00 91.40 260 A 1 
ATOM   2085 N  N   . PHE A 1  261 ? 4.173   0.618   20.534  1.00 98.43 261 A 1 
ATOM   2086 C  CA  . PHE A 1  261 ? 4.405   1.989   20.978  1.00 98.39 261 A 1 
ATOM   2087 C  C   . PHE A 1  261 ? 5.405   2.712   20.081  1.00 98.38 261 A 1 
ATOM   2088 O  O   . PHE A 1  261 ? 6.184   2.097   19.351  1.00 97.93 261 A 1 
ATOM   2089 C  CB  . PHE A 1  261 ? 4.846   1.988   22.446  1.00 98.22 261 A 1 
ATOM   2090 C  CG  . PHE A 1  261 ? 6.172   1.287   22.701  1.00 98.14 261 A 1 
ATOM   2091 C  CD1 . PHE A 1  261 ? 6.197   -0.091  23.005  1.00 96.12 261 A 1 
ATOM   2092 C  CD2 . PHE A 1  261 ? 7.381   1.998   22.636  1.00 95.76 261 A 1 
ATOM   2093 C  CE1 . PHE A 1  261 ? 7.409   -0.741  23.242  1.00 95.01 261 A 1 
ATOM   2094 C  CE2 . PHE A 1  261 ? 8.609   1.350   22.869  1.00 95.16 261 A 1 
ATOM   2095 C  CZ  . PHE A 1  261 ? 8.625   -0.020  23.178  1.00 96.66 261 A 1 
ATOM   2096 N  N   . ARG A 1  262 ? 5.394   4.038   20.164  1.00 98.52 262 A 1 
ATOM   2097 C  CA  . ARG A 1  262 ? 6.354   4.922   19.499  1.00 98.52 262 A 1 
ATOM   2098 C  C   . ARG A 1  262 ? 6.852   5.963   20.487  1.00 98.74 262 A 1 
ATOM   2099 O  O   . ARG A 1  262 ? 6.064   6.515   21.256  1.00 98.51 262 A 1 
ATOM   2100 C  CB  . ARG A 1  262 ? 5.716   5.611   18.282  1.00 98.21 262 A 1 
ATOM   2101 C  CG  . ARG A 1  262 ? 5.080   4.675   17.250  1.00 97.04 262 A 1 
ATOM   2102 C  CD  . ARG A 1  262 ? 6.121   3.847   16.494  1.00 95.20 262 A 1 
ATOM   2103 N  NE  . ARG A 1  262 ? 5.462   2.939   15.558  1.00 95.03 262 A 1 
ATOM   2104 C  CZ  . ARG A 1  262 ? 5.420   1.619   15.613  1.00 94.79 262 A 1 
ATOM   2105 N  NH1 . ARG A 1  262 ? 5.949   0.924   16.582  1.00 90.40 262 A 1 
ATOM   2106 N  NH2 . ARG A 1  262 ? 4.846   0.954   14.677  1.00 92.01 262 A 1 
ATOM   2107 N  N   . ILE A 1  263 ? 8.144   6.258   20.436  1.00 98.45 263 A 1 
ATOM   2108 C  CA  . ILE A 1  263 ? 8.758   7.374   21.162  1.00 98.42 263 A 1 
ATOM   2109 C  C   . ILE A 1  263 ? 8.998   8.483   20.133  1.00 98.58 263 A 1 
ATOM   2110 O  O   . ILE A 1  263 ? 9.947   8.417   19.354  1.00 98.17 263 A 1 
ATOM   2111 C  CB  . ILE A 1  263 ? 10.055  6.950   21.895  1.00 98.30 263 A 1 
ATOM   2112 C  CG1 . ILE A 1  263 ? 9.822   5.697   22.774  1.00 97.39 263 A 1 
ATOM   2113 C  CG2 . ILE A 1  263 ? 10.560  8.135   22.734  1.00 97.19 263 A 1 
ATOM   2114 C  CD1 . ILE A 1  263 ? 11.089  5.161   23.456  1.00 95.32 263 A 1 
ATOM   2115 N  N   . LEU A 1  264 ? 8.110   9.466   20.099  1.00 98.60 264 A 1 
ATOM   2116 C  CA  . LEU A 1  264 ? 8.195   10.592  19.175  1.00 98.68 264 A 1 
ATOM   2117 C  C   . LEU A 1  264 ? 9.171   11.617  19.738  1.00 98.63 264 A 1 
ATOM   2118 O  O   . LEU A 1  264 ? 9.007   12.069  20.867  1.00 98.24 264 A 1 
ATOM   2119 C  CB  . LEU A 1  264 ? 6.800   11.192  18.952  1.00 98.59 264 A 1 
ATOM   2120 C  CG  . LEU A 1  264 ? 5.700   10.179  18.569  1.00 98.04 264 A 1 
ATOM   2121 C  CD1 . LEU A 1  264 ? 4.384   10.920  18.363  1.00 95.85 264 A 1 
ATOM   2122 C  CD2 . LEU A 1  264 ? 6.032   9.417   17.287  1.00 95.47 264 A 1 
ATOM   2123 N  N   . SER A 1  265 ? 10.205  11.974  18.970  1.00 98.23 265 A 1 
ATOM   2124 C  CA  . SER A 1  265 ? 11.320  12.773  19.471  1.00 98.04 265 A 1 
ATOM   2125 C  C   . SER A 1  265 ? 11.687  13.920  18.533  1.00 98.14 265 A 1 
ATOM   2126 O  O   . SER A 1  265 ? 11.785  13.738  17.326  1.00 97.39 265 A 1 
ATOM   2127 C  CB  . SER A 1  265 ? 12.561  11.893  19.689  1.00 96.54 265 A 1 
ATOM   2128 O  OG  . SER A 1  265 ? 12.282  10.790  20.526  1.00 80.64 265 A 1 
ATOM   2129 N  N   . LYS A 1  266 ? 11.969  15.092  19.121  1.00 97.65 266 A 1 
ATOM   2130 C  CA  . LYS A 1  266 ? 12.604  16.244  18.472  1.00 97.30 266 A 1 
ATOM   2131 C  C   . LYS A 1  266 ? 13.749  16.711  19.365  1.00 97.00 266 A 1 
ATOM   2132 O  O   . LYS A 1  266 ? 13.536  17.433  20.342  1.00 95.70 266 A 1 
ATOM   2133 C  CB  . LYS A 1  266 ? 11.562  17.334  18.216  1.00 96.62 266 A 1 
ATOM   2134 C  CG  . LYS A 1  266 ? 12.164  18.537  17.465  1.00 94.23 266 A 1 
ATOM   2135 C  CD  . LYS A 1  266 ? 11.085  19.616  17.303  1.00 90.89 266 A 1 
ATOM   2136 C  CE  . LYS A 1  266 ? 11.600  20.796  16.494  1.00 85.53 266 A 1 
ATOM   2137 N  NZ  . LYS A 1  266 ? 10.529  21.798  16.330  1.00 77.76 266 A 1 
ATOM   2138 N  N   . GLY A 1  267 ? 14.959  16.261  19.050  1.00 96.25 267 A 1 
ATOM   2139 C  CA  . GLY A 1  267 ? 16.099  16.434  19.947  1.00 95.77 267 A 1 
ATOM   2140 C  C   . GLY A 1  267 ? 15.815  15.783  21.308  1.00 96.38 267 A 1 
ATOM   2141 O  O   . GLY A 1  267 ? 15.559  14.582  21.385  1.00 94.46 267 A 1 
ATOM   2142 N  N   . ASN A 1  268 ? 15.832  16.586  22.371  1.00 97.00 268 A 1 
ATOM   2143 C  CA  . ASN A 1  268 ? 15.590  16.107  23.736  1.00 96.81 268 A 1 
ATOM   2144 C  C   . ASN A 1  268 ? 14.101  16.101  24.133  1.00 97.38 268 A 1 
ATOM   2145 O  O   . ASN A 1  268 ? 13.762  15.575  25.190  1.00 95.83 268 A 1 
ATOM   2146 C  CB  . ASN A 1  268 ? 16.402  16.964  24.716  1.00 95.17 268 A 1 
ATOM   2147 C  CG  . ASN A 1  268 ? 17.902  16.818  24.523  1.00 85.63 268 A 1 
ATOM   2148 O  OD1 . ASN A 1  268 ? 18.400  15.886  23.927  1.00 73.64 268 A 1 
ATOM   2149 N  ND2 . ASN A 1  268 ? 18.674  17.750  25.037  1.00 72.23 268 A 1 
ATOM   2150 N  N   . LYS A 1  269 ? 13.226  16.689  23.324  1.00 97.99 269 A 1 
ATOM   2151 C  CA  . LYS A 1  269 ? 11.779  16.706  23.578  1.00 98.17 269 A 1 
ATOM   2152 C  C   . LYS A 1  269 ? 11.167  15.399  23.076  1.00 98.37 269 A 1 
ATOM   2153 O  O   . LYS A 1  269 ? 11.381  15.032  21.928  1.00 97.91 269 A 1 
ATOM   2154 C  CB  . LYS A 1  269 ? 11.124  17.914  22.907  1.00 97.89 269 A 1 
ATOM   2155 C  CG  . LYS A 1  269 ? 11.611  19.263  23.476  1.00 96.45 269 A 1 
ATOM   2156 C  CD  . LYS A 1  269 ? 10.810  20.399  22.830  1.00 93.11 269 A 1 
ATOM   2157 C  CE  . LYS A 1  269 ? 11.151  21.755  23.433  1.00 86.59 269 A 1 
ATOM   2158 N  NZ  . LYS A 1  269 ? 10.232  22.795  22.927  1.00 78.84 269 A 1 
ATOM   2159 N  N   . LYS A 1  270 ? 10.434  14.709  23.954  1.00 98.52 270 A 1 
ATOM   2160 C  CA  . LYS A 1  270 ? 9.869   13.396  23.655  1.00 98.52 270 A 1 
ATOM   2161 C  C   . LYS A 1  270 ? 8.440   13.281  24.181  1.00 98.67 270 A 1 
ATOM   2162 O  O   . LYS A 1  270 ? 8.133   13.783  25.256  1.00 98.22 270 A 1 
ATOM   2163 C  CB  . LYS A 1  270 ? 10.760  12.279  24.249  1.00 98.27 270 A 1 
ATOM   2164 C  CG  . LYS A 1  270 ? 12.173  12.294  23.659  1.00 97.44 270 A 1 
ATOM   2165 C  CD  . LYS A 1  270 ? 13.062  11.212  24.257  1.00 95.62 270 A 1 
ATOM   2166 C  CE  . LYS A 1  270 ? 14.475  11.374  23.687  1.00 91.70 270 A 1 
ATOM   2167 N  NZ  . LYS A 1  270 ? 15.453  10.471  24.321  1.00 84.94 270 A 1 
ATOM   2168 N  N   . VAL A 1  271 ? 7.594   12.579  23.426  1.00 98.76 271 A 1 
ATOM   2169 C  CA  . VAL A 1  271 ? 6.247   12.174  23.841  1.00 98.70 271 A 1 
ATOM   2170 C  C   . VAL A 1  271 ? 6.025   10.711  23.483  1.00 98.83 271 A 1 
ATOM   2171 O  O   . VAL A 1  271 ? 6.598   10.195  22.525  1.00 98.52 271 A 1 
ATOM   2172 C  CB  . VAL A 1  271 ? 5.138   13.060  23.239  1.00 98.12 271 A 1 
ATOM   2173 C  CG1 . VAL A 1  271 ? 5.237   14.499  23.744  1.00 90.19 271 A 1 
ATOM   2174 C  CG2 . VAL A 1  271 ? 5.127   13.072  21.706  1.00 88.11 271 A 1 
ATOM   2175 N  N   . MET A 1  272 ? 5.193   10.030  24.262  1.00 98.70 272 A 1 
ATOM   2176 C  CA  . MET A 1  272 ? 4.800   8.650   23.980  1.00 98.78 272 A 1 
ATOM   2177 C  C   . MET A 1  272 ? 3.569   8.593   23.086  1.00 98.84 272 A 1 
ATOM   2178 O  O   . MET A 1  272 ? 2.595   9.295   23.342  1.00 98.71 272 A 1 
ATOM   2179 C  CB  . MET A 1  272 ? 4.521   7.890   25.283  1.00 98.62 272 A 1 
ATOM   2180 C  CG  . MET A 1  272 ? 5.802   7.564   26.057  1.00 97.08 272 A 1 
ATOM   2181 S  SD  . MET A 1  272 ? 7.095   6.715   25.122  1.00 97.85 272 A 1 
ATOM   2182 C  CE  . MET A 1  272 ? 6.217   5.263   24.511  1.00 94.66 272 A 1 
ATOM   2183 N  N   . ALA A 1  273 ? 3.588   7.706   22.122  1.00 98.80 273 A 1 
ATOM   2184 C  CA  . ALA A 1  273 ? 2.413   7.280   21.384  1.00 98.80 273 A 1 
ATOM   2185 C  C   . ALA A 1  273 ? 2.162   5.783   21.597  1.00 98.82 273 A 1 
ATOM   2186 O  O   . ALA A 1  273 ? 3.085   4.971   21.500  1.00 98.66 273 A 1 
ATOM   2187 C  CB  . ALA A 1  273 ? 2.566   7.646   19.910  1.00 98.80 273 A 1 
ATOM   2188 N  N   . PHE A 1  274 ? 0.922   5.427   21.870  1.00 98.88 274 A 1 
ATOM   2189 C  CA  . PHE A 1  274 ? 0.487   4.064   22.136  1.00 98.86 274 A 1 
ATOM   2190 C  C   . PHE A 1  274 ? -0.463  3.610   21.036  1.00 98.80 274 A 1 
ATOM   2191 O  O   . PHE A 1  274 ? -1.524  4.210   20.854  1.00 98.71 274 A 1 
ATOM   2192 C  CB  . PHE A 1  274 ? -0.197  3.985   23.508  1.00 98.80 274 A 1 
ATOM   2193 C  CG  . PHE A 1  274 ? 0.645   4.556   24.622  1.00 98.71 274 A 1 
ATOM   2194 C  CD1 . PHE A 1  274 ? 1.742   3.839   25.114  1.00 97.19 274 A 1 
ATOM   2195 C  CD2 . PHE A 1  274 ? 0.369   5.844   25.122  1.00 97.13 274 A 1 
ATOM   2196 C  CE1 . PHE A 1  274 ? 2.571   4.403   26.102  1.00 96.66 274 A 1 
ATOM   2197 C  CE2 . PHE A 1  274 ? 1.192   6.415   26.111  1.00 96.62 274 A 1 
ATOM   2198 C  CZ  . PHE A 1  274 ? 2.294   5.697   26.593  1.00 97.63 274 A 1 
ATOM   2199 N  N   . ILE A 1  275 ? -0.099  2.556   20.336  1.00 98.83 275 A 1 
ATOM   2200 C  CA  . ILE A 1  275 ? -0.944  1.920   19.333  1.00 98.77 275 A 1 
ATOM   2201 C  C   . ILE A 1  275 ? -1.712  0.806   20.031  1.00 98.70 275 A 1 
ATOM   2202 O  O   . ILE A 1  275 ? -1.120  -0.166  20.511  1.00 98.41 275 A 1 
ATOM   2203 C  CB  . ILE A 1  275 ? -0.115  1.459   18.123  1.00 98.57 275 A 1 
ATOM   2204 C  CG1 . ILE A 1  275 ? 0.578   2.681   17.468  1.00 97.34 275 A 1 
ATOM   2205 C  CG2 . ILE A 1  275 ? -1.015  0.748   17.100  1.00 97.45 275 A 1 
ATOM   2206 C  CD1 . ILE A 1  275 ? 1.632   2.326   16.423  1.00 91.15 275 A 1 
ATOM   2207 N  N   . GLY A 1  276 ? -3.021  0.983   20.157  1.00 98.63 276 A 1 
ATOM   2208 C  CA  . GLY A 1  276 ? -3.892  0.029   20.827  1.00 98.56 276 A 1 
ATOM   2209 C  C   . GLY A 1  276 ? -4.271  -1.142  19.920  1.00 98.53 276 A 1 
ATOM   2210 O  O   . GLY A 1  276 ? -4.470  -0.945  18.720  1.00 97.82 276 A 1 
ATOM   2211 N  N   . PRO A 1  277 ? -4.399  -2.359  20.470  1.00 98.57 277 A 1 
ATOM   2212 C  CA  . PRO A 1  277 ? -4.811  -3.526  19.695  1.00 98.54 277 A 1 
ATOM   2213 C  C   . PRO A 1  277 ? -6.276  -3.403  19.260  1.00 98.58 277 A 1 
ATOM   2214 O  O   . PRO A 1  277 ? -7.114  -2.856  19.987  1.00 98.20 277 A 1 
ATOM   2215 C  CB  . PRO A 1  277 ? -4.581  -4.710  20.626  1.00 98.03 277 A 1 
ATOM   2216 C  CG  . PRO A 1  277 ? -4.812  -4.112  22.014  1.00 97.29 277 A 1 
ATOM   2217 C  CD  . PRO A 1  277 ? -4.248  -2.704  21.877  1.00 98.04 277 A 1 
ATOM   2218 N  N   . SER A 1  278 ? -6.591  -3.944  18.093  1.00 98.58 278 A 1 
ATOM   2219 C  CA  . SER A 1  278 ? -7.918  -3.864  17.483  1.00 98.46 278 A 1 
ATOM   2220 C  C   . SER A 1  278 ? -8.950  -4.787  18.148  1.00 98.61 278 A 1 
ATOM   2221 O  O   . SER A 1  278 ? -8.619  -5.808  18.755  1.00 98.39 278 A 1 
ATOM   2222 C  CB  . SER A 1  278 ? -7.829  -4.168  15.989  1.00 97.85 278 A 1 
ATOM   2223 O  OG  . SER A 1  278 ? -7.365  -5.486  15.758  1.00 96.06 278 A 1 
ATOM   2224 N  N   . VAL A 1  279 ? -10.221 -4.451  17.953  1.00 98.61 279 A 1 
ATOM   2225 C  CA  . VAL A 1  279 ? -11.319 -5.415  18.136  1.00 98.53 279 A 1 
ATOM   2226 C  C   . VAL A 1  279 ? -11.370 -6.391  16.961  1.00 98.34 279 A 1 
ATOM   2227 O  O   . VAL A 1  279 ? -11.688 -7.560  17.152  1.00 97.86 279 A 1 
ATOM   2228 C  CB  . VAL A 1  279 ? -12.668 -4.688  18.267  1.00 98.52 279 A 1 
ATOM   2229 C  CG1 . VAL A 1  279 ? -13.842 -5.657  18.418  1.00 97.48 279 A 1 
ATOM   2230 C  CG2 . VAL A 1  279 ? -12.676 -3.759  19.486  1.00 97.18 279 A 1 
ATOM   2231 N  N   . ASP A 1  280 ? -11.039 -5.908  15.775  1.00 98.01 280 A 1 
ATOM   2232 C  CA  . ASP A 1  280 ? -11.043 -6.688  14.550  1.00 97.63 280 A 1 
ATOM   2233 C  C   . ASP A 1  280 ? -10.067 -7.876  14.578  1.00 97.51 280 A 1 
ATOM   2234 O  O   . ASP A 1  280 ? -9.061  -7.884  15.294  1.00 96.45 280 A 1 
ATOM   2235 C  CB  . ASP A 1  280 ? -10.755 -5.776  13.344  1.00 96.74 280 A 1 
ATOM   2236 C  CG  . ASP A 1  280 ? -10.953 -6.545  12.039  1.00 95.66 280 A 1 
ATOM   2237 O  OD1 . ASP A 1  280 ? -11.986 -7.236  11.935  1.00 91.60 280 A 1 
ATOM   2238 O  OD2 . ASP A 1  280 ? -10.032 -6.531  11.209  1.00 90.89 280 A 1 
ATOM   2239 N  N   . THR A 1  281 ? -10.386 -8.892  13.780  1.00 96.09 281 A 1 
ATOM   2240 C  CA  . THR A 1  281 ? -9.638  -10.151 13.691  1.00 94.92 281 A 1 
ATOM   2241 C  C   . THR A 1  281 ? -8.979  -10.382 12.333  1.00 93.09 281 A 1 
ATOM   2242 O  O   . THR A 1  281 ? -8.142  -11.274 12.211  1.00 89.97 281 A 1 
ATOM   2243 C  CB  . THR A 1  281 ? -10.563 -11.333 14.012  1.00 94.38 281 A 1 
ATOM   2244 O  OG1 . THR A 1  281 ? -11.759 -11.270 13.269  1.00 90.58 281 A 1 
ATOM   2245 C  CG2 . THR A 1  281 ? -10.949 -11.362 15.479  1.00 90.73 281 A 1 
ATOM   2246 N  N   . TRP A 1  282 ? -9.294  -9.567  11.336  1.00 91.27 282 A 1 
ATOM   2247 C  CA  . TRP A 1  282 ? -8.883  -9.764  9.939   1.00 87.96 282 A 1 
ATOM   2248 C  C   . TRP A 1  282 ? -7.380  -9.970  9.733   1.00 85.93 282 A 1 
ATOM   2249 O  O   . TRP A 1  282 ? -6.960  -10.741 8.868   1.00 80.04 282 A 1 
ATOM   2250 C  CB  . TRP A 1  282 ? -9.325  -8.541  9.130   1.00 83.73 282 A 1 
ATOM   2251 C  CG  . TRP A 1  282 ? -9.026  -8.649  7.662   1.00 80.85 282 A 1 
ATOM   2252 C  CD1 . TRP A 1  282 ? -7.866  -8.316  7.064   1.00 70.25 282 A 1 
ATOM   2253 C  CD2 . TRP A 1  282 ? -9.894  -9.157  6.604   1.00 73.95 282 A 1 
ATOM   2254 N  NE1 . TRP A 1  282 ? -7.964  -8.576  5.696   1.00 67.22 282 A 1 
ATOM   2255 C  CE2 . TRP A 1  282 ? -9.187  -9.085  5.383   1.00 69.67 282 A 1 
ATOM   2256 C  CE3 . TRP A 1  282 ? -11.209 -9.657  6.582   1.00 65.63 282 A 1 
ATOM   2257 C  CZ2 . TRP A 1  282 ? -9.766  -9.499  4.161   1.00 66.81 282 A 1 
ATOM   2258 C  CZ3 . TRP A 1  282 ? -11.788 -10.064 5.369   1.00 63.24 282 A 1 
ATOM   2259 C  CH2 . TRP A 1  282 ? -11.074 -9.982  4.180   1.00 63.70 282 A 1 
ATOM   2260 N  N   . LEU A 1  283 ? -6.541  -9.298  10.516  1.00 85.60 283 A 1 
ATOM   2261 C  CA  . LEU A 1  283 ? -5.089  -9.425  10.418  1.00 84.27 283 A 1 
ATOM   2262 C  C   . LEU A 1  283 ? -4.515  -10.561 11.283  1.00 85.23 283 A 1 
ATOM   2263 O  O   . LEU A 1  283 ? -3.297  -10.631 11.485  1.00 82.57 283 A 1 
ATOM   2264 C  CB  . LEU A 1  283 ? -4.425  -8.059  10.649  1.00 81.71 283 A 1 
ATOM   2265 C  CG  . LEU A 1  283 ? -4.815  -6.960  9.646   1.00 78.20 283 A 1 
ATOM   2266 C  CD1 . LEU A 1  283 ? -4.049  -5.676  9.951   1.00 72.78 283 A 1 
ATOM   2267 C  CD2 . LEU A 1  283 ? -4.509  -7.344  8.197   1.00 72.11 283 A 1 
ATOM   2268 N  N   . GLY A 1  284 ? -5.363  -11.459 11.764  1.00 87.40 284 A 1 
ATOM   2269 C  CA  . GLY A 1  284 ? -4.946  -12.594 12.577  1.00 88.15 284 A 1 
ATOM   2270 C  C   . GLY A 1  284 ? -4.529  -12.189 13.986  1.00 90.27 284 A 1 
ATOM   2271 O  O   . GLY A 1  284 ? -3.516  -12.665 14.491  1.00 88.68 284 A 1 
ATOM   2272 N  N   . THR A 1  285 ? -5.301  -11.302 14.610  1.00 93.81 285 A 1 
ATOM   2273 C  CA  . THR A 1  285 ? -5.128  -10.856 15.995  1.00 94.80 285 A 1 
ATOM   2274 C  C   . THR A 1  285 ? -6.374  -11.186 16.814  1.00 95.58 285 A 1 
ATOM   2275 O  O   . THR A 1  285 ? -7.500  -11.082 16.322  1.00 95.12 285 A 1 
ATOM   2276 C  CB  . THR A 1  285 ? -4.813  -9.359  16.077  1.00 94.08 285 A 1 
ATOM   2277 O  OG1 . THR A 1  285 ? -5.779  -8.593  15.393  1.00 89.58 285 A 1 
ATOM   2278 C  CG2 . THR A 1  285 ? -3.450  -9.026  15.464  1.00 89.04 285 A 1 
ATOM   2279 N  N   . SER A 1  286 ? -6.179  -11.567 18.062  1.00 96.05 286 A 1 
ATOM   2280 C  CA  . SER A 1  286 ? -7.301  -11.780 18.977  1.00 96.81 286 A 1 
ATOM   2281 C  C   . SER A 1  286 ? -8.020  -10.457 19.244  1.00 97.67 286 A 1 
ATOM   2282 O  O   . SER A 1  286 ? -7.345  -9.466  19.545  1.00 97.61 286 A 1 
ATOM   2283 C  CB  . SER A 1  286 ? -6.824  -12.370 20.307  1.00 96.23 286 A 1 
ATOM   2284 O  OG  . SER A 1  286 ? -6.359  -13.693 20.099  1.00 92.73 286 A 1 
ATOM   2285 N  N   . PRO A 1  287 ? -9.365  -10.424 19.193  1.00 97.84 287 A 1 
ATOM   2286 C  CA  . PRO A 1  287 ? -10.145 -9.265  19.619  1.00 98.10 287 A 1 
ATOM   2287 C  C   . PRO A 1  287 ? -9.630  -8.716  20.949  1.00 98.37 287 A 1 
ATOM   2288 O  O   . PRO A 1  287 ? -9.463  -9.478  21.908  1.00 98.16 287 A 1 
ATOM   2289 C  CB  . PRO A 1  287 ? -11.570 -9.771  19.771  1.00 97.72 287 A 1 
ATOM   2290 C  CG  . PRO A 1  287 ? -11.649 -10.905 18.758  1.00 96.10 287 A 1 
ATOM   2291 C  CD  . PRO A 1  287 ? -10.246 -11.493 18.761  1.00 97.47 287 A 1 
ATOM   2292 N  N   . SER A 1  288 ? -9.394  -7.413  20.993  1.00 98.64 288 A 1 
ATOM   2293 C  CA  . SER A 1  288 ? -8.759  -6.777  22.134  1.00 98.74 288 A 1 
ATOM   2294 C  C   . SER A 1  288 ? -9.395  -5.439  22.489  1.00 98.80 288 A 1 
ATOM   2295 O  O   . SER A 1  288 ? -9.985  -4.752  21.662  1.00 98.70 288 A 1 
ATOM   2296 C  CB  . SER A 1  288 ? -7.260  -6.610  21.873  1.00 98.41 288 A 1 
ATOM   2297 O  OG  . SER A 1  288 ? -6.633  -7.874  21.786  1.00 96.24 288 A 1 
ATOM   2298 N  N   . ILE A 1  289 ? -9.248  -5.072  23.766  1.00 98.76 289 A 1 
ATOM   2299 C  CA  . ILE A 1  289 ? -9.639  -3.763  24.292  1.00 98.79 289 A 1 
ATOM   2300 C  C   . ILE A 1  289 ? -8.616  -3.334  25.339  1.00 98.76 289 A 1 
ATOM   2301 O  O   . ILE A 1  289 ? -8.148  -4.151  26.142  1.00 98.70 289 A 1 
ATOM   2302 C  CB  . ILE A 1  289 ? -11.088 -3.811  24.825  1.00 98.63 289 A 1 
ATOM   2303 C  CG1 . ILE A 1  289 ? -11.638 -2.417  25.208  1.00 97.12 289 A 1 
ATOM   2304 C  CG2 . ILE A 1  289 ? -11.244 -4.757  26.034  1.00 97.50 289 A 1 
ATOM   2305 C  CD1 . ILE A 1  289 ? -11.900 -1.510  24.019  1.00 97.09 289 A 1 
ATOM   2306 N  N   . ARG A 1  290 ? -8.267  -2.047  25.340  1.00 98.85 290 A 1 
ATOM   2307 C  CA  . ARG A 1  290 ? -7.314  -1.461  26.284  1.00 98.87 290 A 1 
ATOM   2308 C  C   . ARG A 1  290 ? -8.008  -0.486  27.220  1.00 98.91 290 A 1 
ATOM   2309 O  O   . ARG A 1  290 ? -8.842  0.308   26.795  1.00 98.84 290 A 1 
ATOM   2310 C  CB  . ARG A 1  290 ? -6.155  -0.828  25.503  1.00 98.67 290 A 1 
ATOM   2311 C  CG  . ARG A 1  290 ? -5.142  -0.124  26.410  1.00 97.82 290 A 1 
ATOM   2312 C  CD  . ARG A 1  290 ? -3.931  0.337   25.622  1.00 97.26 290 A 1 
ATOM   2313 N  NE  . ARG A 1  290 ? -3.055  -0.795  25.267  1.00 96.88 290 A 1 
ATOM   2314 C  CZ  . ARG A 1  290 ? -1.899  -0.731  24.633  1.00 97.48 290 A 1 
ATOM   2315 N  NH1 . ARG A 1  290 ? -1.402  0.400   24.223  1.00 93.97 290 A 1 
ATOM   2316 N  NH2 . ARG A 1  290 ? -1.216  -1.794  24.418  1.00 94.58 290 A 1 
ATOM   2317 N  N   . LYS A 1  291 ? -7.607  -0.516  28.498  1.00 98.86 291 A 1 
ATOM   2318 C  CA  . LYS A 1  291 ? -7.989  0.463   29.511  1.00 98.75 291 A 1 
ATOM   2319 C  C   . LYS A 1  291 ? -6.741  1.120   30.081  1.00 98.79 291 A 1 
ATOM   2320 O  O   . LYS A 1  291 ? -5.818  0.420   30.489  1.00 98.51 291 A 1 
ATOM   2321 C  CB  . LYS A 1  291 ? -8.837  -0.219  30.597  1.00 98.38 291 A 1 
ATOM   2322 C  CG  . LYS A 1  291 ? -9.476  0.809   31.554  1.00 96.30 291 A 1 
ATOM   2323 C  CD  . LYS A 1  291 ? -10.428 0.160   32.571  1.00 94.30 291 A 1 
ATOM   2324 C  CE  . LYS A 1  291 ? -9.673  -0.669  33.615  1.00 88.65 291 A 1 
ATOM   2325 N  NZ  . LYS A 1  291 ? -10.487 -0.845  34.843  1.00 86.41 291 A 1 
ATOM   2326 N  N   . TYR A 1  292 ? -6.710  2.447   30.108  1.00 98.88 292 A 1 
ATOM   2327 C  CA  . TYR A 1  292 ? -5.645  3.238   30.709  1.00 98.72 292 A 1 
ATOM   2328 C  C   . TYR A 1  292 ? -6.060  3.701   32.109  1.00 98.75 292 A 1 
ATOM   2329 O  O   . TYR A 1  292 ? -7.203  4.121   32.289  1.00 98.40 292 A 1 
ATOM   2330 C  CB  . TYR A 1  292 ? -5.323  4.452   29.823  1.00 98.79 292 A 1 
ATOM   2331 C  CG  . TYR A 1  292 ? -4.804  4.093   28.445  1.00 98.81 292 A 1 
ATOM   2332 C  CD1 . TYR A 1  292 ? -3.420  4.038   28.206  1.00 96.93 292 A 1 
ATOM   2333 C  CD2 . TYR A 1  292 ? -5.697  3.807   27.396  1.00 96.68 292 A 1 
ATOM   2334 C  CE1 . TYR A 1  292 ? -2.929  3.705   26.936  1.00 97.24 292 A 1 
ATOM   2335 C  CE2 . TYR A 1  292 ? -5.214  3.468   26.117  1.00 97.16 292 A 1 
ATOM   2336 C  CZ  . TYR A 1  292 ? -3.823  3.422   25.886  1.00 98.61 292 A 1 
ATOM   2337 O  OH  . TYR A 1  292 ? -3.349  3.094   24.648  1.00 98.29 292 A 1 
ATOM   2338 N  N   . ASP A 1  293 ? -5.129  3.677   33.063  1.00 98.56 293 A 1 
ATOM   2339 C  CA  . ASP A 1  293 ? -5.182  4.544   34.241  1.00 98.47 293 A 1 
ATOM   2340 C  C   . ASP A 1  293 ? -4.469  5.847   33.876  1.00 98.40 293 A 1 
ATOM   2341 O  O   . ASP A 1  293 ? -3.238  5.900   33.748  1.00 98.07 293 A 1 
ATOM   2342 C  CB  . ASP A 1  293 ? -4.565  3.856   35.462  1.00 97.96 293 A 1 
ATOM   2343 C  CG  . ASP A 1  293 ? -4.570  4.737   36.725  1.00 96.22 293 A 1 
ATOM   2344 O  OD1 . ASP A 1  293 ? -5.068  5.889   36.679  1.00 92.01 293 A 1 
ATOM   2345 O  OD2 . ASP A 1  293 ? -4.031  4.276   37.758  1.00 90.99 293 A 1 
ATOM   2346 N  N   . VAL A 1  294 ? -5.250  6.908   33.652  1.00 98.21 294 A 1 
ATOM   2347 C  CA  . VAL A 1  294 ? -4.736  8.227   33.261  1.00 98.19 294 A 1 
ATOM   2348 C  C   . VAL A 1  294 ? -4.139  8.960   34.462  1.00 97.88 294 A 1 
ATOM   2349 O  O   . VAL A 1  294 ? -3.209  9.749   34.318  1.00 96.96 294 A 1 
ATOM   2350 C  CB  . VAL A 1  294 ? -5.844  9.068   32.591  1.00 98.00 294 A 1 
ATOM   2351 C  CG1 . VAL A 1  294 ? -5.326  10.434  32.117  1.00 96.57 294 A 1 
ATOM   2352 C  CG2 . VAL A 1  294 ? -6.439  8.349   31.374  1.00 96.45 294 A 1 
ATOM   2353 N  N   . GLY A 1  295 ? -4.651  8.683   35.650  1.00 97.19 295 A 1 
ATOM   2354 C  CA  . GLY A 1  295 ? -4.343  9.446   36.852  1.00 96.64 295 A 1 
ATOM   2355 C  C   . GLY A 1  295 ? -5.139  10.754  36.914  1.00 96.69 295 A 1 
ATOM   2356 O  O   . GLY A 1  295 ? -6.298  10.822  36.515  1.00 94.52 295 A 1 
ATOM   2357 N  N   . ASN A 1  296 ? -4.514  11.803  37.446  1.00 96.11 296 A 1 
ATOM   2358 C  CA  . ASN A 1  296 ? -5.169  13.085  37.727  1.00 95.52 296 A 1 
ATOM   2359 C  C   . ASN A 1  296 ? -4.843  14.209  36.721  1.00 95.37 296 A 1 
ATOM   2360 O  O   . ASN A 1  296 ? -5.158  15.365  36.979  1.00 92.33 296 A 1 
ATOM   2361 C  CB  . ASN A 1  296 ? -4.850  13.489  39.179  1.00 93.74 296 A 1 
ATOM   2362 C  CG  . ASN A 1  296 ? -3.379  13.797  39.409  1.00 92.20 296 A 1 
ATOM   2363 O  OD1 . ASN A 1  296 ? -2.554  13.779  38.515  1.00 85.50 296 A 1 
ATOM   2364 N  ND2 . ASN A 1  296 ? -2.988  14.093  40.627  1.00 84.24 296 A 1 
ATOM   2365 N  N   . GLY A 1  297 ? -4.166  13.888  35.621  1.00 95.02 297 A 1 
ATOM   2366 C  CA  . GLY A 1  297 ? -3.788  14.839  34.572  1.00 95.11 297 A 1 
ATOM   2367 C  C   . GLY A 1  297 ? -2.541  15.693  34.869  1.00 95.63 297 A 1 
ATOM   2368 O  O   . GLY A 1  297 ? -2.165  16.526  34.049  1.00 93.50 297 A 1 
ATOM   2369 N  N   . GLN A 1  298 ? -1.883  15.503  36.027  1.00 95.04 298 A 1 
ATOM   2370 C  CA  . GLN A 1  298 ? -0.687  16.294  36.380  1.00 94.24 298 A 1 
ATOM   2371 C  C   . GLN A 1  298 ? 0.608   15.786  35.741  1.00 93.76 298 A 1 
ATOM   2372 O  O   . GLN A 1  298 ? 1.591   16.528  35.683  1.00 88.93 298 A 1 
ATOM   2373 C  CB  . GLN A 1  298 ? -0.521  16.344  37.910  1.00 92.50 298 A 1 
ATOM   2374 C  CG  . GLN A 1  298 ? -1.647  17.134  38.569  1.00 89.12 298 A 1 
ATOM   2375 C  CD  . GLN A 1  298 ? -1.419  17.325  40.077  1.00 85.91 298 A 1 
ATOM   2376 O  OE1 . GLN A 1  298 ? -1.142  16.398  40.824  1.00 76.97 298 A 1 
ATOM   2377 N  NE2 . GLN A 1  298 ? -1.547  18.533  40.568  1.00 75.63 298 A 1 
ATOM   2378 N  N   . GLY A 1  299 ? 0.635   14.550  35.291  1.00 95.10 299 A 1 
ATOM   2379 C  CA  . GLY A 1  299 ? 1.809   13.906  34.710  1.00 95.68 299 A 1 
ATOM   2380 C  C   . GLY A 1  299 ? 1.428   12.846  33.686  1.00 97.01 299 A 1 
ATOM   2381 O  O   . GLY A 1  299 ? 0.296   12.814  33.206  1.00 95.99 299 A 1 
ATOM   2382 N  N   . TYR A 1  300 ? 2.384   11.985  33.366  1.00 97.62 300 A 1 
ATOM   2383 C  CA  . TYR A 1  300 ? 2.153   10.868  32.450  1.00 97.96 300 A 1 
ATOM   2384 C  C   . TYR A 1  300 ? 1.066   9.921   32.977  1.00 98.05 300 A 1 
ATOM   2385 O  O   . TYR A 1  300 ? 0.834   9.825   34.182  1.00 97.32 300 A 1 
ATOM   2386 C  CB  . TYR A 1  300 ? 3.464   10.120  32.217  1.00 97.79 300 A 1 
ATOM   2387 C  CG  . TYR A 1  300 ? 4.535   10.966  31.570  1.00 97.78 300 A 1 
ATOM   2388 C  CD1 . TYR A 1  300 ? 4.406   11.347  30.226  1.00 95.26 300 A 1 
ATOM   2389 C  CD2 . TYR A 1  300 ? 5.650   11.406  32.314  1.00 95.09 300 A 1 
ATOM   2390 C  CE1 . TYR A 1  300 ? 5.382   12.159  29.621  1.00 94.45 300 A 1 
ATOM   2391 C  CE2 . TYR A 1  300 ? 6.636   12.216  31.719  1.00 94.63 300 A 1 
ATOM   2392 C  CZ  . TYR A 1  300 ? 6.494   12.585  30.363  1.00 96.38 300 A 1 
ATOM   2393 O  OH  . TYR A 1  300 ? 7.452   13.378  29.776  1.00 95.09 300 A 1 
ATOM   2394 N  N   . MET A 1  301 ? 0.423   9.215   32.078  1.00 98.28 301 A 1 
ATOM   2395 C  CA  . MET A 1  301 ? -0.492  8.148   32.448  1.00 98.43 301 A 1 
ATOM   2396 C  C   . MET A 1  301 ? 0.245   7.072   33.259  1.00 98.48 301 A 1 
ATOM   2397 O  O   . MET A 1  301 ? 1.431   6.818   33.041  1.00 98.20 301 A 1 
ATOM   2398 C  CB  . MET A 1  301 ? -1.157  7.558   31.204  1.00 98.26 301 A 1 
ATOM   2399 C  CG  . MET A 1  301 ? -2.039  8.573   30.461  1.00 97.45 301 A 1 
ATOM   2400 S  SD  . MET A 1  301 ? -2.951  7.857   29.063  1.00 96.91 301 A 1 
ATOM   2401 C  CE  . MET A 1  301 ? -1.609  7.714   27.862  1.00 89.31 301 A 1 
ATOM   2402 N  N   . LYS A 1  302 ? -0.461  6.428   34.181  1.00 98.42 302 A 1 
ATOM   2403 C  CA  . LYS A 1  302 ? 0.122   5.481   35.144  1.00 98.13 302 A 1 
ATOM   2404 C  C   . LYS A 1  302 ? 0.445   4.131   34.519  1.00 98.26 302 A 1 
ATOM   2405 O  O   . LYS A 1  302 ? 1.571   3.654   34.593  1.00 97.33 302 A 1 
ATOM   2406 C  CB  . LYS A 1  302 ? -0.873  5.294   36.304  1.00 97.50 302 A 1 
ATOM   2407 C  CG  . LYS A 1  302 ? -1.093  6.546   37.161  1.00 93.30 302 A 1 
ATOM   2408 C  CD  . LYS A 1  302 ? -0.128  6.564   38.335  1.00 81.63 302 A 1 
ATOM   2409 C  CE  . LYS A 1  302 ? -0.461  7.738   39.239  1.00 73.16 302 A 1 
ATOM   2410 N  NZ  . LYS A 1  302 ? 0.359   7.705   40.481  1.00 61.87 302 A 1 
ATOM   2411 N  N   . GLU A 1  303 ? -0.561  3.516   33.922  1.00 98.44 303 A 1 
ATOM   2412 C  CA  . GLU A 1  303 ? -0.448  2.207   33.284  1.00 98.39 303 A 1 
ATOM   2413 C  C   . GLU A 1  303 ? -1.554  2.011   32.240  1.00 98.68 303 A 1 
ATOM   2414 O  O   . GLU A 1  303 ? -2.498  2.794   32.144  1.00 98.38 303 A 1 
ATOM   2415 C  CB  . GLU A 1  303 ? -0.445  1.065   34.327  1.00 96.58 303 A 1 
ATOM   2416 C  CG  . GLU A 1  303 ? -1.754  0.865   35.118  1.00 89.27 303 A 1 
ATOM   2417 C  CD  . GLU A 1  303 ? -1.804  -0.458  35.916  1.00 87.95 303 A 1 
ATOM   2418 O  OE1 . GLU A 1  303 ? -2.719  -0.619  36.762  1.00 81.39 303 A 1 
ATOM   2419 O  OE2 . GLU A 1  303 ? -1.002  -1.381  35.637  1.00 81.43 303 A 1 
ATOM   2420 N  N   . PHE A 1  304 ? -1.449  0.937   31.481  1.00 98.69 304 A 1 
ATOM   2421 C  CA  . PHE A 1  304 ? -2.571  0.390   30.732  1.00 98.69 304 A 1 
ATOM   2422 C  C   . PHE A 1  304 ? -2.744  -1.095  31.043  1.00 98.67 304 A 1 
ATOM   2423 O  O   . PHE A 1  304 ? -1.790  -1.794  31.407  1.00 98.31 304 A 1 
ATOM   2424 C  CB  . PHE A 1  304 ? -2.430  0.663   29.225  1.00 98.53 304 A 1 
ATOM   2425 C  CG  . PHE A 1  304 ? -1.259  -0.047  28.553  1.00 98.53 304 A 1 
ATOM   2426 C  CD1 . PHE A 1  304 ? -0.106  0.680   28.197  1.00 94.58 304 A 1 
ATOM   2427 C  CD2 . PHE A 1  304 ? -1.319  -1.424  28.286  1.00 94.63 304 A 1 
ATOM   2428 C  CE1 . PHE A 1  304 ? 0.974   0.030   27.578  1.00 94.34 304 A 1 
ATOM   2429 C  CE2 . PHE A 1  304 ? -0.232  -2.084  27.672  1.00 93.93 304 A 1 
ATOM   2430 C  CZ  . PHE A 1  304 ? 0.916   -1.352  27.317  1.00 97.39 304 A 1 
ATOM   2431 N  N   . LYS A 1  305 ? -3.961  -1.578  30.846  1.00 98.59 305 A 1 
ATOM   2432 C  CA  . LYS A 1  305 ? -4.324  -2.995  30.925  1.00 98.57 305 A 1 
ATOM   2433 C  C   . LYS A 1  305 ? -4.982  -3.419  29.621  1.00 98.61 305 A 1 
ATOM   2434 O  O   . LYS A 1  305 ? -5.931  -2.772  29.173  1.00 98.43 305 A 1 
ATOM   2435 C  CB  . LYS A 1  305 ? -5.244  -3.233  32.122  1.00 98.21 305 A 1 
ATOM   2436 C  CG  . LYS A 1  305 ? -4.474  -3.086  33.444  1.00 96.79 305 A 1 
ATOM   2437 C  CD  . LYS A 1  305 ? -5.393  -3.090  34.670  1.00 94.15 305 A 1 
ATOM   2438 C  CE  . LYS A 1  305 ? -4.507  -2.939  35.897  1.00 89.27 305 A 1 
ATOM   2439 N  NZ  . LYS A 1  305 ? -5.097  -2.100  36.964  1.00 81.30 305 A 1 
ATOM   2440 N  N   . ASN A 1  306 ? -4.500  -4.500  29.040  1.00 98.72 306 A 1 
ATOM   2441 C  CA  . ASN A 1  306 ? -5.103  -5.117  27.866  1.00 98.69 306 A 1 
ATOM   2442 C  C   . ASN A 1  306 ? -5.974  -6.300  28.281  1.00 98.65 306 A 1 
ATOM   2443 O  O   . ASN A 1  306 ? -5.603  -7.100  29.139  1.00 98.17 306 A 1 
ATOM   2444 C  CB  . ASN A 1  306 ? -4.037  -5.542  26.857  1.00 98.33 306 A 1 
ATOM   2445 C  CG  . ASN A 1  306 ? -3.448  -4.384  26.075  1.00 96.87 306 A 1 
ATOM   2446 O  OD1 . ASN A 1  306 ? -3.772  -3.228  26.250  1.00 85.59 306 A 1 
ATOM   2447 N  ND2 . ASN A 1  306 ? -2.557  -4.694  25.163  1.00 84.60 306 A 1 
ATOM   2448 N  N   . TYR A 1  307 ? -7.109  -6.406  27.633  1.00 98.55 307 A 1 
ATOM   2449 C  CA  . TYR A 1  307 ? -8.008  -7.541  27.709  1.00 98.50 307 A 1 
ATOM   2450 C  C   . TYR A 1  307 ? -8.184  -8.103  26.302  1.00 98.53 307 A 1 
ATOM   2451 O  O   . TYR A 1  307 ? -8.198  -7.350  25.337  1.00 98.23 307 A 1 
ATOM   2452 C  CB  . TYR A 1  307 ? -9.346  -7.120  28.304  1.00 98.57 307 A 1 
ATOM   2453 C  CG  . TYR A 1  307 ? -9.249  -6.410  29.646  1.00 98.50 307 A 1 
ATOM   2454 C  CD1 . TYR A 1  307 ? -9.391  -7.133  30.841  1.00 96.66 307 A 1 
ATOM   2455 C  CD2 . TYR A 1  307 ? -8.995  -5.027  29.688  1.00 96.77 307 A 1 
ATOM   2456 C  CE1 . TYR A 1  307 ? -9.301  -6.479  32.083  1.00 96.44 307 A 1 
ATOM   2457 C  CE2 . TYR A 1  307 ? -8.894  -4.363  30.926  1.00 96.65 307 A 1 
ATOM   2458 C  CZ  . TYR A 1  307 ? -9.053  -5.092  32.118  1.00 97.65 307 A 1 
ATOM   2459 O  OH  . TYR A 1  307 ? -8.969  -4.439  33.326  1.00 96.72 307 A 1 
ATOM   2460 N  N   . HIS A 1  308 ? -8.317  -9.414  26.187  1.00 98.24 308 A 1 
ATOM   2461 C  CA  . HIS A 1  308 ? -8.483  -10.077 24.901  1.00 98.08 308 A 1 
ATOM   2462 C  C   . HIS A 1  308 ? -9.541  -11.173 24.940  1.00 98.13 308 A 1 
ATOM   2463 O  O   . HIS A 1  308 ? -9.982  -11.624 26.001  1.00 97.78 308 A 1 
ATOM   2464 C  CB  . HIS A 1  308 ? -7.122  -10.561 24.374  1.00 97.17 308 A 1 
ATOM   2465 C  CG  . HIS A 1  308 ? -6.469  -11.700 25.114  1.00 96.57 308 A 1 
ATOM   2466 N  ND1 . HIS A 1  308 ? -5.300  -12.321 24.722  1.00 88.66 308 A 1 
ATOM   2467 C  CD2 . HIS A 1  308 ? -6.864  -12.315 26.284  1.00 87.04 308 A 1 
ATOM   2468 C  CE1 . HIS A 1  308 ? -4.998  -13.278 25.617  1.00 90.14 308 A 1 
ATOM   2469 N  NE2 . HIS A 1  308 ? -5.932  -13.298 26.587  1.00 91.59 308 A 1 
ATOM   2470 N  N   . PHE A 1  309 ? -9.949  -11.601 23.750  1.00 97.61 309 A 1 
ATOM   2471 C  CA  . PHE A 1  309 ? -10.925 -12.654 23.508  1.00 97.50 309 A 1 
ATOM   2472 C  C   . PHE A 1  309 ? -10.311 -13.676 22.552  1.00 97.09 309 A 1 
ATOM   2473 O  O   . PHE A 1  309 ? -10.492 -13.615 21.336  1.00 95.87 309 A 1 
ATOM   2474 C  CB  . PHE A 1  309 ? -12.204 -12.008 22.967  1.00 97.48 309 A 1 
ATOM   2475 C  CG  . PHE A 1  309 ? -13.405 -12.917 22.917  1.00 97.73 309 A 1 
ATOM   2476 C  CD1 . PHE A 1  309 ? -13.535 -13.896 21.911  1.00 96.04 309 A 1 
ATOM   2477 C  CD2 . PHE A 1  309 ? -14.439 -12.742 23.848  1.00 95.68 309 A 1 
ATOM   2478 C  CE1 . PHE A 1  309 ? -14.687 -14.685 21.837  1.00 95.09 309 A 1 
ATOM   2479 C  CE2 . PHE A 1  309 ? -15.607 -13.526 23.774  1.00 95.10 309 A 1 
ATOM   2480 C  CZ  . PHE A 1  309 ? -15.727 -14.500 22.770  1.00 96.99 309 A 1 
ATOM   2481 N  N   . GLN A 1  310 ? -9.569  -14.637 23.093  1.00 95.98 310 A 1 
ATOM   2482 C  CA  . GLN A 1  310 ? -8.996  -15.689 22.265  1.00 95.40 310 A 1 
ATOM   2483 C  C   . GLN A 1  310 ? -10.114 -16.573 21.686  1.00 95.34 310 A 1 
ATOM   2484 O  O   . GLN A 1  310 ? -10.841 -17.236 22.425  1.00 94.45 310 A 1 
ATOM   2485 C  CB  . GLN A 1  310 ? -7.968  -16.499 23.053  1.00 94.54 310 A 1 
ATOM   2486 C  CG  . GLN A 1  310 ? -6.704  -15.687 23.384  1.00 92.69 310 A 1 
ATOM   2487 C  CD  . GLN A 1  310 ? -5.707  -16.486 24.217  1.00 91.77 310 A 1 
ATOM   2488 O  OE1 . GLN A 1  310 ? -6.041  -17.065 25.240  1.00 84.57 310 A 1 
ATOM   2489 N  NE2 . GLN A 1  310 ? -4.455  -16.541 23.829  1.00 82.82 310 A 1 
ATOM   2490 N  N   . LEU A 1  311 ? -10.250 -16.564 20.368  1.00 94.66 311 A 1 
ATOM   2491 C  CA  . LEU A 1  311 ? -11.205 -17.410 19.661  1.00 94.04 311 A 1 
ATOM   2492 C  C   . LEU A 1  311 ? -10.809 -18.883 19.817  1.00 92.29 311 A 1 
ATOM   2493 O  O   . LEU A 1  311 ? -9.626  -19.235 19.776  1.00 90.26 311 A 1 
ATOM   2494 C  CB  . LEU A 1  311 ? -11.296 -17.013 18.181  1.00 94.43 311 A 1 
ATOM   2495 C  CG  . LEU A 1  311 ? -11.787 -15.580 17.918  1.00 94.22 311 A 1 
ATOM   2496 C  CD1 . LEU A 1  311 ? -11.787 -15.304 16.421  1.00 91.21 311 A 1 
ATOM   2497 C  CD2 . LEU A 1  311 ? -13.216 -15.352 18.432  1.00 90.34 311 A 1 
ATOM   2498 N  N   . ARG A 1  312 ? -11.800 -19.765 19.965  1.00 91.11 312 A 1 
ATOM   2499 C  CA  . ARG A 1  312 ? -11.543 -21.199 20.089  1.00 89.11 312 A 1 
ATOM   2500 C  C   . ARG A 1  312 ? -10.887 -21.728 18.809  1.00 87.67 312 A 1 
ATOM   2501 O  O   . ARG A 1  312 ? -11.456 -21.530 17.735  1.00 84.85 312 A 1 
ATOM   2502 C  CB  . ARG A 1  312 ? -12.839 -21.945 20.441  1.00 87.74 312 A 1 
ATOM   2503 C  CG  . ARG A 1  312 ? -12.587 -23.445 20.646  1.00 83.15 312 A 1 
ATOM   2504 C  CD  . ARG A 1  312 ? -13.815 -24.160 21.188  1.00 80.23 312 A 1 
ATOM   2505 N  NE  . ARG A 1  312 ? -14.025 -23.865 22.615  1.00 76.79 312 A 1 
ATOM   2506 C  CZ  . ARG A 1  312 ? -15.139 -23.540 23.248  1.00 74.03 312 A 1 
ATOM   2507 N  NH1 . ARG A 1  312 ? -16.285 -23.440 22.623  1.00 64.60 312 A 1 
ATOM   2508 N  NH2 . ARG A 1  312 ? -15.105 -23.316 24.518  1.00 70.21 312 A 1 
ATOM   2509 N  N   . PRO A 1  313 ? -9.750  -22.458 18.918  1.00 85.09 313 A 1 
ATOM   2510 C  CA  . PRO A 1  313 ? -9.130  -23.088 17.760  1.00 81.80 313 A 1 
ATOM   2511 C  C   . PRO A 1  313 ? -10.113 -23.988 17.014  1.00 80.28 313 A 1 
ATOM   2512 O  O   . PRO A 1  313 ? -10.965 -24.649 17.624  1.00 76.27 313 A 1 
ATOM   2513 C  CB  . PRO A 1  313 ? -7.936  -23.880 18.295  1.00 78.48 313 A 1 
ATOM   2514 C  CG  . PRO A 1  313 ? -7.589  -23.161 19.593  1.00 77.57 313 A 1 
ATOM   2515 C  CD  . PRO A 1  313 ? -8.948  -22.690 20.105  1.00 81.31 313 A 1 
ATOM   2516 N  N   . LYS A 1  314 ? -9.997  -24.022 15.684  1.00 77.09 314 A 1 
ATOM   2517 C  CA  . LYS A 1  314 ? -10.785 -24.921 14.843  1.00 74.15 314 A 1 
ATOM   2518 C  C   . LYS A 1  314 ? -10.477 -26.363 15.257  1.00 70.93 314 A 1 
ATOM   2519 O  O   . LYS A 1  314 ? -9.320  -26.772 15.265  1.00 63.99 314 A 1 
ATOM   2520 C  CB  . LYS A 1  314 ? -10.494 -24.663 13.355  1.00 69.29 314 A 1 
ATOM   2521 C  CG  . LYS A 1  314 ? -11.001 -23.272 12.938  1.00 65.24 314 A 1 
ATOM   2522 C  CD  . LYS A 1  314 ? -10.687 -22.918 11.484  1.00 60.83 314 A 1 
ATOM   2523 C  CE  . LYS A 1  314 ? -11.199 -21.488 11.259  1.00 54.15 314 A 1 
ATOM   2524 N  NZ  . LYS A 1  314 ? -10.895 -20.901 9.933   1.00 50.00 314 A 1 
ATOM   2525 N  N   . LYS A 1  315 ? -11.512 -27.135 15.613  1.00 66.03 315 A 1 
ATOM   2526 C  CA  . LYS A 1  315 ? -11.331 -28.554 15.908  1.00 64.67 315 A 1 
ATOM   2527 C  C   . LYS A 1  315 ? -10.927 -29.268 14.629  1.00 62.91 315 A 1 
ATOM   2528 O  O   . LYS A 1  315 ? -11.528 -29.039 13.582  1.00 56.92 315 A 1 
ATOM   2529 C  CB  . LYS A 1  315 ? -12.588 -29.187 16.529  1.00 59.65 315 A 1 
ATOM   2530 C  CG  . LYS A 1  315 ? -12.786 -28.742 17.989  1.00 54.26 315 A 1 
ATOM   2531 C  CD  . LYS A 1  315 ? -13.882 -29.558 18.679  1.00 49.83 315 A 1 
ATOM   2532 C  CE  . LYS A 1  315 ? -13.961 -29.126 20.147  1.00 43.77 315 A 1 
ATOM   2533 N  NZ  . LYS A 1  315 ? -14.806 -30.021 20.968  1.00 40.02 315 A 1 
ATOM   2534 N  N   . ASP A 1  316 ? -9.954  -30.161 14.763  1.00 53.71 316 A 1 
ATOM   2535 C  CA  . ASP A 1  316 ? -9.571  -31.068 13.689  1.00 51.64 316 A 1 
ATOM   2536 C  C   . ASP A 1  316 ? -10.800 -31.896 13.287  1.00 49.74 316 A 1 
ATOM   2537 O  O   . ASP A 1  316 ? -11.395 -32.572 14.125  1.00 46.05 316 A 1 
ATOM   2538 C  CB  . ASP A 1  316 ? -8.406  -31.944 14.170  1.00 47.84 316 A 1 
ATOM   2539 C  CG  . ASP A 1  316 ? -7.259  -32.013 13.172  1.00 43.61 316 A 1 
ATOM   2540 O  OD1 . ASP A 1  316 ? -7.496  -31.667 11.994  1.00 41.17 316 A 1 
ATOM   2541 O  OD2 . ASP A 1  316 ? -6.160  -32.421 13.614  1.00 40.46 316 A 1 
ATOM   2542 N  N   . LYS A 1  317 ? -11.214 -31.826 12.025  1.00 48.98 317 A 1 
ATOM   2543 C  CA  . LYS A 1  317 ? -12.452 -32.470 11.529  1.00 49.08 317 A 1 
ATOM   2544 C  C   . LYS A 1  317 ? -12.438 -33.992 11.716  1.00 47.56 317 A 1 
ATOM   2545 O  O   . LYS A 1  317 ? -13.499 -34.608 11.737  1.00 44.98 317 A 1 
ATOM   2546 C  CB  . LYS A 1  317 ? -12.684 -32.151 10.046  1.00 47.03 317 A 1 
ATOM   2547 C  CG  . LYS A 1  317 ? -13.251 -30.749 9.799   1.00 43.51 317 A 1 
ATOM   2548 C  CD  . LYS A 1  317 ? -13.555 -30.581 8.304   1.00 40.64 317 A 1 
ATOM   2549 C  CE  . LYS A 1  317 ? -14.165 -29.206 8.009   1.00 35.94 317 A 1 
ATOM   2550 N  NZ  . LYS A 1  317 ? -14.406 -28.993 6.556   1.00 32.37 317 A 1 
ATOM   2551 N  N   . LEU A 1  318 ? -11.250 -34.571 11.808  1.00 44.87 318 A 1 
ATOM   2552 C  CA  . LEU A 1  318 ? -11.054 -36.016 11.911  1.00 43.44 318 A 1 
ATOM   2553 C  C   . LEU A 1  318 ? -11.383 -36.587 13.295  1.00 42.19 318 A 1 
ATOM   2554 O  O   . LEU A 1  318 ? -11.704 -37.768 13.388  1.00 38.92 318 A 1 
ATOM   2555 C  CB  . LEU A 1  318 ? -9.597  -36.345 11.545  1.00 40.66 318 A 1 
ATOM   2556 C  CG  . LEU A 1  318 ? -9.297  -36.222 10.050  1.00 37.54 318 A 1 
ATOM   2557 C  CD1 . LEU A 1  318 ? -7.793  -36.266 9.823   1.00 34.40 318 A 1 
ATOM   2558 C  CD2 . LEU A 1  318 ? -9.927  -37.380 9.256   1.00 36.68 318 A 1 
ATOM   2559 N  N   . LYS A 1  319 ? -11.296 -35.801 14.369  1.00 46.73 319 A 1 
ATOM   2560 C  CA  . LYS A 1  319 ? -11.617 -36.340 15.691  1.00 47.31 319 A 1 
ATOM   2561 C  C   . LYS A 1  319 ? -13.132 -36.334 15.893  1.00 45.50 319 A 1 
ATOM   2562 O  O   . LYS A 1  319 ? -13.758 -35.276 15.767  1.00 43.61 319 A 1 
ATOM   2563 C  CB  . LYS A 1  319 ? -10.843 -35.645 16.814  1.00 46.39 319 A 1 
ATOM   2564 C  CG  . LYS A 1  319 ? -9.384  -36.140 16.804  1.00 42.61 319 A 1 
ATOM   2565 C  CD  . LYS A 1  319 ? -8.586  -35.606 17.993  1.00 40.00 319 A 1 
ATOM   2566 C  CE  . LYS A 1  319 ? -7.158  -36.155 17.907  1.00 35.45 319 A 1 
ATOM   2567 N  NZ  . LYS A 1  319 ? -6.282  -35.639 18.976  1.00 32.23 319 A 1 
ATOM   2568 N  N   . PRO A 1  320 ? -13.733 -37.490 16.222  1.00 45.90 320 A 1 
ATOM   2569 C  CA  . PRO A 1  320 ? -15.159 -37.589 16.444  1.00 45.31 320 A 1 
ATOM   2570 C  C   . PRO A 1  320 ? -15.593 -36.648 17.569  1.00 46.26 320 A 1 
ATOM   2571 O  O   . PRO A 1  320 ? -14.830 -36.357 18.505  1.00 44.15 320 A 1 
ATOM   2572 C  CB  . PRO A 1  320 ? -15.434 -39.068 16.750  1.00 42.05 320 A 1 
ATOM   2573 C  CG  . PRO A 1  320 ? -14.088 -39.602 17.232  1.00 41.85 320 A 1 
ATOM   2574 C  CD  . PRO A 1  320 ? -13.071 -38.755 16.469  1.00 47.04 320 A 1 
ATOM   2575 N  N   . LYS A 1  321 ? -16.833 -36.174 17.488  1.00 50.24 321 A 1 
ATOM   2576 C  CA  . LYS A 1  321 ? -17.468 -35.389 18.555  1.00 50.18 321 A 1 
ATOM   2577 C  C   . LYS A 1  321 ? -17.610 -36.283 19.799  1.00 48.23 321 A 1 
ATOM   2578 O  O   . LYS A 1  321 ? -18.676 -36.840 20.042  1.00 45.78 321 A 1 
ATOM   2579 C  CB  . LYS A 1  321 ? -18.860 -34.881 18.116  1.00 48.61 321 A 1 
ATOM   2580 C  CG  . LYS A 1  321 ? -18.848 -33.717 17.114  1.00 45.65 321 A 1 
ATOM   2581 C  CD  . LYS A 1  321 ? -20.300 -33.321 16.800  1.00 43.54 321 A 1 
ATOM   2582 C  CE  . LYS A 1  321 ? -20.377 -32.126 15.844  1.00 38.69 321 A 1 
ATOM   2583 N  NZ  . LYS A 1  321 ? -21.779 -31.792 15.476  1.00 35.81 321 A 1 
ATOM   2584 N  N   . THR A 1  322 ? -16.558 -36.429 20.582  1.00 47.50 322 A 1 
ATOM   2585 C  CA  . THR A 1  322 ? -16.724 -36.953 21.927  1.00 47.76 322 A 1 
ATOM   2586 C  C   . THR A 1  322 ? -17.579 -35.952 22.706  1.00 46.47 322 A 1 
ATOM   2587 O  O   . THR A 1  322 ? -17.261 -34.764 22.795  1.00 43.87 322 A 1 
ATOM   2588 C  CB  . THR A 1  322 ? -15.382 -37.235 22.626  1.00 45.13 322 A 1 
ATOM   2589 O  OG1 . THR A 1  322 ? -14.473 -36.193 22.415  1.00 41.72 322 A 1 
ATOM   2590 C  CG2 . THR A 1  322 ? -14.747 -38.514 22.082  1.00 41.78 322 A 1 
ATOM   2591 N  N   . THR A 1  323 ? -18.703 -36.435 23.215  1.00 44.28 323 A 1 
ATOM   2592 C  CA  . THR A 1  323 ? -19.716 -35.680 23.973  1.00 44.52 323 A 1 
ATOM   2593 C  C   . THR A 1  323 ? -19.236 -35.207 25.341  1.00 43.52 323 A 1 
ATOM   2594 O  O   . THR A 1  323 ? -20.019 -34.627 26.095  1.00 41.64 323 A 1 
ATOM   2595 C  CB  . THR A 1  323 ? -20.967 -36.548 24.172  1.00 41.78 323 A 1 
ATOM   2596 O  OG1 . THR A 1  323 ? -20.585 -37.850 24.556  1.00 38.39 323 A 1 
ATOM   2597 C  CG2 . THR A 1  323 ? -21.791 -36.675 22.887  1.00 38.78 323 A 1 
ATOM   2598 N  N   . ILE A 1  324 ? -17.986 -35.467 25.676  1.00 46.77 324 A 1 
ATOM   2599 C  CA  . ILE A 1  324 ? -17.427 -35.034 26.954  1.00 46.77 324 A 1 
ATOM   2600 C  C   . ILE A 1  324 ? -17.443 -33.504 26.947  1.00 46.97 324 A 1 
ATOM   2601 O  O   . ILE A 1  324 ? -16.864 -32.869 26.062  1.00 44.51 324 A 1 
ATOM   2602 C  CB  . ILE A 1  324 ? -16.021 -35.632 27.194  1.00 43.82 324 A 1 
ATOM   2603 C  CG1 . ILE A 1  324 ? -16.066 -37.176 27.131  1.00 40.51 324 A 1 
ATOM   2604 C  CG2 . ILE A 1  324 ? -15.496 -35.168 28.566  1.00 41.31 324 A 1 
ATOM   2605 C  CD1 . ILE A 1  324 ? -14.702 -37.864 27.260  1.00 38.03 324 A 1 
ATOM   2606 N  N   . LYS A 1  325 ? -18.137 -32.935 27.931  1.00 48.47 325 A 1 
ATOM   2607 C  CA  . LYS A 1  325 ? -18.068 -31.498 28.229  1.00 49.13 325 A 1 
ATOM   2608 C  C   . LYS A 1  325 ? -16.594 -31.167 28.446  1.00 48.56 325 A 1 
ATOM   2609 O  O   . LYS A 1  325 ? -16.073 -31.418 29.531  1.00 46.69 325 A 1 
ATOM   2610 C  CB  . LYS A 1  325 ? -18.883 -31.153 29.488  1.00 47.19 325 A 1 
ATOM   2611 C  CG  . LYS A 1  325 ? -20.397 -31.047 29.260  1.00 43.26 325 A 1 
ATOM   2612 C  CD  . LYS A 1  325 ? -21.094 -30.686 30.576  1.00 40.22 325 A 1 
ATOM   2613 C  CE  . LYS A 1  325 ? -22.600 -30.480 30.380  1.00 35.68 325 A 1 
ATOM   2614 N  NZ  . LYS A 1  325 ? -23.295 -30.189 31.661  1.00 31.13 325 A 1 
ATOM   2615 N  N   . GLN A 1  326 ? -15.927 -30.653 27.428  1.00 51.90 326 A 1 
ATOM   2616 C  CA  . GLN A 1  326 ? -14.571 -30.163 27.616  1.00 52.74 326 A 1 
ATOM   2617 C  C   . GLN A 1  326 ? -14.624 -29.100 28.706  1.00 52.29 326 A 1 
ATOM   2618 O  O   . GLN A 1  326 ? -15.538 -28.267 28.690  1.00 49.26 326 A 1 
ATOM   2619 C  CB  . GLN A 1  326 ? -13.973 -29.625 26.304  1.00 49.81 326 A 1 
ATOM   2620 C  CG  . GLN A 1  326 ? -13.432 -30.776 25.436  1.00 46.08 326 A 1 
ATOM   2621 C  CD  . GLN A 1  326 ? -12.701 -30.285 24.176  1.00 42.61 326 A 1 
ATOM   2622 O  OE1 . GLN A 1  326 ? -13.130 -29.374 23.488  1.00 40.96 326 A 1 
ATOM   2623 N  NE2 . GLN A 1  326 ? -11.602 -30.909 23.819  1.00 39.43 326 A 1 
ATOM   2624 N  N   . PRO A 1  327 ? -13.710 -29.140 29.682  1.00 50.48 327 A 1 
ATOM   2625 C  CA  . PRO A 1  327 ? -13.643 -28.119 30.709  1.00 50.95 327 A 1 
ATOM   2626 C  C   . PRO A 1  327 ? -13.542 -26.747 30.043  1.00 53.29 327 A 1 
ATOM   2627 O  O   . PRO A 1  327 ? -13.126 -26.632 28.886  1.00 50.69 327 A 1 
ATOM   2628 C  CB  . PRO A 1  327 ? -12.420 -28.480 31.564  1.00 46.08 327 A 1 
ATOM   2629 C  CG  . PRO A 1  327 ? -11.570 -29.353 30.647  1.00 45.29 327 A 1 
ATOM   2630 C  CD  . PRO A 1  327 ? -12.598 -30.058 29.772  1.00 49.81 327 A 1 
ATOM   2631 N  N   . SER A 1  328 ? -13.977 -25.714 30.755  1.00 62.03 328 A 1 
ATOM   2632 C  CA  . SER A 1  328 ? -13.967 -24.357 30.204  1.00 65.36 328 A 1 
ATOM   2633 C  C   . SER A 1  328 ? -12.537 -23.958 29.857  1.00 69.01 328 A 1 
ATOM   2634 O  O   . SER A 1  328 ? -11.773 -23.560 30.736  1.00 64.22 328 A 1 
ATOM   2635 C  CB  . SER A 1  328 ? -14.607 -23.376 31.191  1.00 58.36 328 A 1 
ATOM   2636 O  OG  . SER A 1  328 ? -13.920 -23.377 32.430  1.00 51.82 328 A 1 
ATOM   2637 N  N   . ASP A 1  329 ? -12.196 -24.065 28.592  1.00 73.20 329 A 1 
ATOM   2638 C  CA  . ASP A 1  329 ? -10.845 -23.945 28.041  1.00 76.78 329 A 1 
ATOM   2639 C  C   . ASP A 1  329 ? -10.317 -22.498 27.978  1.00 80.76 329 A 1 
ATOM   2640 O  O   . ASP A 1  329 ? -9.254  -22.247 27.426  1.00 76.52 329 A 1 
ATOM   2641 C  CB  . ASP A 1  329 ? -10.826 -24.642 26.666  1.00 69.12 329 A 1 
ATOM   2642 C  CG  . ASP A 1  329 ? -11.945 -24.191 25.699  1.00 64.69 329 A 1 
ATOM   2643 O  OD1 . ASP A 1  329 ? -12.742 -23.274 26.025  1.00 59.36 329 A 1 
ATOM   2644 O  OD2 . ASP A 1  329 ? -12.116 -24.815 24.628  1.00 59.02 329 A 1 
ATOM   2645 N  N   . GLY A 1  330 ? -11.067 -21.550 28.554  1.00 81.70 330 A 1 
ATOM   2646 C  CA  . GLY A 1  330 ? -10.688 -20.134 28.562  1.00 86.75 330 A 1 
ATOM   2647 C  C   . GLY A 1  330 ? -10.867 -19.407 27.222  1.00 90.58 330 A 1 
ATOM   2648 O  O   . GLY A 1  330 ? -10.692 -18.191 27.171  1.00 88.54 330 A 1 
ATOM   2649 N  N   . PHE A 1  331 ? -11.241 -20.122 26.155  1.00 90.06 331 A 1 
ATOM   2650 C  CA  . PHE A 1  331 ? -11.555 -19.529 24.854  1.00 91.71 331 A 1 
ATOM   2651 C  C   . PHE A 1  331 ? -12.969 -18.953 24.800  1.00 92.60 331 A 1 
ATOM   2652 O  O   . PHE A 1  331 ? -13.838 -19.300 25.601  1.00 91.30 331 A 1 
ATOM   2653 C  CB  . PHE A 1  331 ? -11.339 -20.565 23.747  1.00 89.98 331 A 1 
ATOM   2654 C  CG  . PHE A 1  331 ? -9.921  -21.084 23.646  1.00 88.90 331 A 1 
ATOM   2655 C  CD1 . PHE A 1  331 ? -8.903  -20.240 23.176  1.00 83.28 331 A 1 
ATOM   2656 C  CD2 . PHE A 1  331 ? -9.614  -22.396 24.033  1.00 83.27 331 A 1 
ATOM   2657 C  CE1 . PHE A 1  331 ? -7.586  -20.711 23.092  1.00 81.85 331 A 1 
ATOM   2658 C  CE2 . PHE A 1  331 ? -8.297  -22.868 23.945  1.00 81.57 331 A 1 
ATOM   2659 C  CZ  . PHE A 1  331 ? -7.284  -22.027 23.476  1.00 85.11 331 A 1 
ATOM   2660 N  N   . ASN A 1  332 ? -13.207 -18.079 23.823  1.00 93.18 332 A 1 
ATOM   2661 C  CA  . ASN A 1  332 ? -14.490 -17.416 23.603  1.00 94.14 332 A 1 
ATOM   2662 C  C   . ASN A 1  332 ? -15.010 -16.650 24.832  1.00 95.19 332 A 1 
ATOM   2663 O  O   . ASN A 1  332 ? -16.214 -16.644 25.121  1.00 93.75 332 A 1 
ATOM   2664 C  CB  . ASN A 1  332 ? -15.514 -18.418 23.030  1.00 92.70 332 A 1 
ATOM   2665 C  CG  . ASN A 1  332 ? -15.215 -18.883 21.617  1.00 91.19 332 A 1 
ATOM   2666 O  OD1 . ASN A 1  332 ? -14.302 -18.468 20.946  1.00 85.31 332 A 1 
ATOM   2667 N  ND2 . ASN A 1  332 ? -16.034 -19.772 21.093  1.00 84.61 332 A 1 
ATOM   2668 N  N   . LYS A 1  333 ? -14.089 -16.021 25.574  1.00 95.06 333 A 1 
ATOM   2669 C  CA  . LYS A 1  333 ? -14.385 -15.182 26.734  1.00 95.53 333 A 1 
ATOM   2670 C  C   . LYS A 1  333 ? -13.403 -14.019 26.803  1.00 96.66 333 A 1 
ATOM   2671 O  O   . LYS A 1  333 ? -12.206 -14.221 26.626  1.00 95.97 333 A 1 
ATOM   2672 C  CB  . LYS A 1  333 ? -14.298 -15.994 28.037  1.00 92.83 333 A 1 
ATOM   2673 C  CG  . LYS A 1  333 ? -15.396 -17.058 28.157  1.00 82.66 333 A 1 
ATOM   2674 C  CD  . LYS A 1  333 ? -15.266 -17.816 29.482  1.00 79.88 333 A 1 
ATOM   2675 C  CE  . LYS A 1  333 ? -16.329 -18.903 29.552  1.00 67.36 333 A 1 
ATOM   2676 N  NZ  . LYS A 1  333 ? -16.156 -19.729 30.764  1.00 60.71 333 A 1 
ATOM   2677 N  N   . TRP A 1  334 ? -13.902 -12.839 27.130  1.00 97.03 334 A 1 
ATOM   2678 C  CA  . TRP A 1  334 ? -13.074 -11.703 27.502  1.00 97.62 334 A 1 
ATOM   2679 C  C   . TRP A 1  334 ? -12.355 -11.984 28.817  1.00 97.42 334 A 1 
ATOM   2680 O  O   . TRP A 1  334 ? -12.992 -12.381 29.805  1.00 96.77 334 A 1 
ATOM   2681 C  CB  . TRP A 1  334 ? -13.936 -10.445 27.599  1.00 97.84 334 A 1 
ATOM   2682 C  CG  . TRP A 1  334 ? -14.402 -9.935  26.272  1.00 98.11 334 A 1 
ATOM   2683 C  CD1 . TRP A 1  334 ? -15.635 -10.091 25.743  1.00 97.49 334 A 1 
ATOM   2684 C  CD2 . TRP A 1  334 ? -13.608 -9.224  25.272  1.00 98.20 334 A 1 
ATOM   2685 N  NE1 . TRP A 1  334 ? -15.666 -9.535  24.478  1.00 97.66 334 A 1 
ATOM   2686 C  CE2 . TRP A 1  334 ? -14.440 -9.000  24.150  1.00 98.01 334 A 1 
ATOM   2687 C  CE3 . TRP A 1  334 ? -12.273 -8.772  25.209  1.00 98.16 334 A 1 
ATOM   2688 C  CZ2 . TRP A 1  334 ? -13.959 -8.358  22.984  1.00 98.00 334 A 1 
ATOM   2689 C  CZ3 . TRP A 1  334 ? -11.796 -8.133  24.049  1.00 97.79 334 A 1 
ATOM   2690 C  CH2 . TRP A 1  334 ? -12.632 -7.941  22.950  1.00 97.77 334 A 1 
ATOM   2691 N  N   . LYS A 1  335 ? -11.044 -11.790 28.829  1.00 97.35 335 A 1 
ATOM   2692 C  CA  . LYS A 1  335 ? -10.201 -11.954 30.009  1.00 96.82 335 A 1 
ATOM   2693 C  C   . LYS A 1  335 ? -9.059  -10.936 29.983  1.00 97.54 335 A 1 
ATOM   2694 O  O   . LYS A 1  335 ? -8.703  -10.413 28.926  1.00 97.12 335 A 1 
ATOM   2695 C  CB  . LYS A 1  335 ? -9.688  -13.409 30.108  1.00 94.23 335 A 1 
ATOM   2696 C  CG  . LYS A 1  335 ? -8.878  -13.852 28.891  1.00 87.87 335 A 1 
ATOM   2697 C  CD  . LYS A 1  335 ? -8.432  -15.330 28.987  1.00 86.16 335 A 1 
ATOM   2698 C  CE  . LYS A 1  335 ? -7.641  -15.649 27.734  1.00 76.43 335 A 1 
ATOM   2699 N  NZ  . LYS A 1  335 ? -7.130  -17.034 27.693  1.00 70.58 335 A 1 
ATOM   2700 N  N   . PHE A 1  336 ? -8.505  -10.678 31.167  1.00 97.10 336 A 1 
ATOM   2701 C  CA  . PHE A 1  336 ? -7.276  -9.910  31.287  1.00 97.00 336 A 1 
ATOM   2702 C  C   . PHE A 1  336 ? -6.150  -10.611 30.530  1.00 96.96 336 A 1 
ATOM   2703 O  O   . PHE A 1  336 ? -5.971  -11.827 30.672  1.00 96.05 336 A 1 
ATOM   2704 C  CB  . PHE A 1  336 ? -6.945  -9.756  32.776  1.00 96.72 336 A 1 
ATOM   2705 C  CG  . PHE A 1  336 ? -5.662  -9.020  33.050  1.00 96.86 336 A 1 
ATOM   2706 C  CD1 . PHE A 1  336 ? -4.504  -9.725  33.462  1.00 94.64 336 A 1 
ATOM   2707 C  CD2 . PHE A 1  336 ? -5.601  -7.619  32.908  1.00 94.58 336 A 1 
ATOM   2708 C  CE1 . PHE A 1  336 ? -3.317  -9.035  33.744  1.00 93.75 336 A 1 
ATOM   2709 C  CE2 . PHE A 1  336 ? -4.411  -6.927  33.188  1.00 93.81 336 A 1 
ATOM   2710 C  CZ  . PHE A 1  336 ? -3.280  -7.637  33.611  1.00 95.68 336 A 1 
ATOM   2711 N  N   . ASN A 1  337 ? -5.402  -9.851  29.725  1.00 97.69 337 A 1 
ATOM   2712 C  CA  . ASN A 1  337 ? -4.204  -10.333 29.056  1.00 97.33 337 A 1 
ATOM   2713 C  C   . ASN A 1  337 ? -2.970  -9.951  29.880  1.00 97.23 337 A 1 
ATOM   2714 O  O   . ASN A 1  337 ? -2.395  -10.812 30.552  1.00 96.06 337 A 1 
ATOM   2715 C  CB  . ASN A 1  337 ? -4.173  -9.823  27.599  1.00 96.52 337 A 1 
ATOM   2716 C  CG  . ASN A 1  337 ? -2.979  -10.383 26.861  1.00 95.18 337 A 1 
ATOM   2717 O  OD1 . ASN A 1  337 ? -2.259  -11.224 27.359  1.00 88.91 337 A 1 
ATOM   2718 N  ND2 . ASN A 1  337 ? -2.747  -9.947  25.642  1.00 87.82 337 A 1 
ATOM   2719 N  N   . TYR A 1  338 ? -2.628  -8.659  29.902  1.00 97.76 338 A 1 
ATOM   2720 C  CA  . TYR A 1  338 ? -1.505  -8.155  30.685  1.00 97.99 338 A 1 
ATOM   2721 C  C   . TYR A 1  338 ? -1.679  -6.667  31.035  1.00 98.28 338 A 1 
ATOM   2722 O  O   . TYR A 1  338 ? -2.501  -5.963  30.447  1.00 97.99 338 A 1 
ATOM   2723 C  CB  . TYR A 1  338 ? -0.194  -8.401  29.922  1.00 97.65 338 A 1 
ATOM   2724 C  CG  . TYR A 1  338 ? 0.097   -7.397  28.826  1.00 97.77 338 A 1 
ATOM   2725 C  CD1 . TYR A 1  338 ? -0.463  -7.530  27.544  1.00 95.34 338 A 1 
ATOM   2726 C  CD2 . TYR A 1  338 ? 0.933   -6.309  29.106  1.00 95.44 338 A 1 
ATOM   2727 C  CE1 . TYR A 1  338 ? -0.184  -6.579  26.551  1.00 94.44 338 A 1 
ATOM   2728 C  CE2 . TYR A 1  338 ? 1.218   -5.353  28.121  1.00 95.15 338 A 1 
ATOM   2729 C  CZ  . TYR A 1  338 ? 0.661   -5.492  26.843  1.00 97.25 338 A 1 
ATOM   2730 O  OH  . TYR A 1  338 ? 0.949   -4.549  25.896  1.00 96.64 338 A 1 
ATOM   2731 N  N   . GLY A 1  339 ? -0.871  -6.189  31.986  1.00 98.06 339 A 1 
ATOM   2732 C  CA  . GLY A 1  339 ? -0.741  -4.771  32.305  1.00 98.04 339 A 1 
ATOM   2733 C  C   . GLY A 1  339 ? 0.683   -4.269  32.086  1.00 98.02 339 A 1 
ATOM   2734 O  O   . GLY A 1  339 ? 1.649   -4.996  32.351  1.00 97.10 339 A 1 
ATOM   2735 N  N   . SER A 1  340 ? 0.843   -3.018  31.657  1.00 98.02 340 A 1 
ATOM   2736 C  CA  . SER A 1  340 ? 2.162   -2.442  31.380  1.00 97.80 340 A 1 
ATOM   2737 C  C   . SER A 1  340 ? 3.098   -2.456  32.594  1.00 97.59 340 A 1 
ATOM   2738 O  O   . SER A 1  340 ? 4.294   -2.701  32.459  1.00 96.68 340 A 1 
ATOM   2739 C  CB  . SER A 1  340 ? 2.006   -1.006  30.866  1.00 97.78 340 A 1 
ATOM   2740 O  OG  . SER A 1  340 ? 1.320   -0.189  31.804  1.00 97.25 340 A 1 
ATOM   2741 N  N   . SER A 1  341 ? 2.548   -2.245  33.768  1.00 97.12 341 A 1 
ATOM   2742 C  CA  . SER A 1  341 ? 3.313   -2.273  35.017  1.00 96.59 341 A 1 
ATOM   2743 C  C   . SER A 1  341 ? 3.700   -3.695  35.425  1.00 96.18 341 A 1 
ATOM   2744 O  O   . SER A 1  341 ? 4.858   -3.948  35.736  1.00 94.33 341 A 1 
ATOM   2745 C  CB  . SER A 1  341 ? 2.494   -1.597  36.121  1.00 95.65 341 A 1 
ATOM   2746 O  OG  . SER A 1  341 ? 3.265   -1.434  37.286  1.00 82.55 341 A 1 
ATOM   2747 N  N   . SER A 1  342 ? 2.764   -4.636  35.390  1.00 96.34 342 A 1 
ATOM   2748 C  CA  . SER A 1  342 ? 3.009   -6.015  35.823  1.00 95.67 342 A 1 
ATOM   2749 C  C   . SER A 1  342 ? 3.892   -6.805  34.846  1.00 95.78 342 A 1 
ATOM   2750 O  O   . SER A 1  342 ? 4.677   -7.636  35.277  1.00 93.62 342 A 1 
ATOM   2751 C  CB  . SER A 1  342 ? 1.689   -6.759  36.038  1.00 94.29 342 A 1 
ATOM   2752 O  OG  . SER A 1  342 ? 0.890   -6.769  34.874  1.00 88.06 342 A 1 
ATOM   2753 N  N   . GLU A 1  343 ? 3.777   -6.523  33.555  1.00 96.80 343 A 1 
ATOM   2754 C  CA  . GLU A 1  343 ? 4.445   -7.312  32.513  1.00 96.64 343 A 1 
ATOM   2755 C  C   . GLU A 1  343 ? 5.850   -6.811  32.192  1.00 96.75 343 A 1 
ATOM   2756 O  O   . GLU A 1  343 ? 6.770   -7.606  32.020  1.00 94.94 343 A 1 
ATOM   2757 C  CB  . GLU A 1  343 ? 3.568   -7.328  31.259  1.00 95.39 343 A 1 
ATOM   2758 C  CG  . GLU A 1  343 ? 3.818   -8.550  30.374  1.00 90.99 343 A 1 
ATOM   2759 C  CD  . GLU A 1  343 ? 3.437   -9.876  31.058  1.00 93.04 343 A 1 
ATOM   2760 O  OE1 . GLU A 1  343 ? 3.855   -10.940 30.545  1.00 88.44 343 A 1 
ATOM   2761 O  OE2 . GLU A 1  343 ? 2.771   -9.866  32.119  1.00 88.55 343 A 1 
ATOM   2762 N  N   . TYR A 1  344 ? 6.009   -5.487  32.143  1.00 97.38 344 A 1 
ATOM   2763 C  CA  . TYR A 1  344 ? 7.259   -4.845  31.725  1.00 97.38 344 A 1 
ATOM   2764 C  C   . TYR A 1  344 ? 7.978   -4.086  32.853  1.00 97.25 344 A 1 
ATOM   2765 O  O   . TYR A 1  344 ? 9.112   -3.644  32.669  1.00 95.54 344 A 1 
ATOM   2766 C  CB  . TYR A 1  344 ? 6.981   -3.938  30.529  1.00 97.20 344 A 1 
ATOM   2767 C  CG  . TYR A 1  344 ? 6.361   -4.630  29.328  1.00 97.44 344 A 1 
ATOM   2768 C  CD1 . TYR A 1  344 ? 6.920   -5.828  28.824  1.00 95.39 344 A 1 
ATOM   2769 C  CD2 . TYR A 1  344 ? 5.241   -4.074  28.690  1.00 95.53 344 A 1 
ATOM   2770 C  CE1 . TYR A 1  344 ? 6.363   -6.459  27.699  1.00 94.81 344 A 1 
ATOM   2771 C  CE2 . TYR A 1  344 ? 4.675   -4.696  27.560  1.00 94.86 344 A 1 
ATOM   2772 C  CZ  . TYR A 1  344 ? 5.241   -5.886  27.070  1.00 96.60 344 A 1 
ATOM   2773 O  OH  . TYR A 1  344 ? 4.700   -6.499  25.971  1.00 95.50 344 A 1 
ATOM   2774 N  N   . GLY A 1  345 ? 7.339   -3.942  34.005  1.00 95.74 345 A 1 
ATOM   2775 C  CA  . GLY A 1  345 ? 7.893   -3.195  35.136  1.00 95.59 345 A 1 
ATOM   2776 C  C   . GLY A 1  345 ? 7.923   -1.681  34.931  1.00 96.44 345 A 1 
ATOM   2777 O  O   . GLY A 1  345 ? 8.707   -0.999  35.587  1.00 94.53 345 A 1 
ATOM   2778 N  N   . LEU A 1  346 ? 7.090   -1.157  34.037  1.00 96.48 346 A 1 
ATOM   2779 C  CA  . LEU A 1  346 ? 6.977   0.279   33.791  1.00 96.82 346 A 1 
ATOM   2780 C  C   . LEU A 1  346 ? 6.345   0.964   35.003  1.00 96.94 346 A 1 
ATOM   2781 O  O   . LEU A 1  346 ? 5.279   0.558   35.468  1.00 95.98 346 A 1 
ATOM   2782 C  CB  . LEU A 1  346 ? 6.139   0.536   32.521  1.00 96.41 346 A 1 
ATOM   2783 C  CG  . LEU A 1  346 ? 6.701   -0.086  31.237  1.00 95.51 346 A 1 
ATOM   2784 C  CD1 . LEU A 1  346 ? 5.690   0.059   30.103  1.00 91.33 346 A 1 
ATOM   2785 C  CD2 . LEU A 1  346 ? 8.000   0.580   30.791  1.00 90.99 346 A 1 
ATOM   2786 N  N   . LYS A 1  347 ? 6.990   2.025   35.493  1.00 96.71 347 A 1 
ATOM   2787 C  CA  . LYS A 1  347 ? 6.496   2.815   36.635  1.00 96.48 347 A 1 
ATOM   2788 C  C   . LYS A 1  347 ? 5.399   3.791   36.225  1.00 96.85 347 A 1 
ATOM   2789 O  O   . LYS A 1  347 ? 4.529   4.127   37.025  1.00 94.83 347 A 1 
ATOM   2790 C  CB  . LYS A 1  347 ? 7.656   3.584   37.268  1.00 95.31 347 A 1 
ATOM   2791 C  CG  . LYS A 1  347 ? 8.738   2.654   37.814  1.00 89.41 347 A 1 
ATOM   2792 C  CD  . LYS A 1  347 ? 9.890   3.492   38.346  1.00 81.30 347 A 1 
ATOM   2793 C  CE  . LYS A 1  347 ? 11.018  2.573   38.809  1.00 71.20 347 A 1 
ATOM   2794 N  NZ  . LYS A 1  347 ? 12.202  3.367   39.182  1.00 61.54 347 A 1 
ATOM   2795 N  N   . GLU A 1  348 ? 5.475   4.255   34.995  1.00 98.01 348 A 1 
ATOM   2796 C  CA  . GLU A 1  348 ? 4.518   5.136   34.343  1.00 98.12 348 A 1 
ATOM   2797 C  C   . GLU A 1  348 ? 4.676   5.010   32.819  1.00 98.44 348 A 1 
ATOM   2798 O  O   . GLU A 1  348 ? 5.664   4.450   32.326  1.00 98.06 348 A 1 
ATOM   2799 C  CB  . GLU A 1  348 ? 4.720   6.592   34.804  1.00 97.21 348 A 1 
ATOM   2800 C  CG  . GLU A 1  348 ? 6.130   7.146   34.497  1.00 95.27 348 A 1 
ATOM   2801 C  CD  . GLU A 1  348 ? 6.323   8.608   34.909  1.00 95.14 348 A 1 
ATOM   2802 O  OE1 . GLU A 1  348 ? 7.351   9.175   34.480  1.00 90.19 348 A 1 
ATOM   2803 O  OE2 . GLU A 1  348 ? 5.468   9.170   35.638  1.00 91.53 348 A 1 
ATOM   2804 N  N   . LEU A 1  349 ? 3.726   5.541   32.047  1.00 98.45 349 A 1 
ATOM   2805 C  CA  . LEU A 1  349 ? 3.765   5.538   30.584  1.00 98.60 349 A 1 
ATOM   2806 C  C   . LEU A 1  349 ? 4.550   6.746   30.040  1.00 98.69 349 A 1 
ATOM   2807 O  O   . LEU A 1  349 ? 4.021   7.574   29.297  1.00 98.40 349 A 1 
ATOM   2808 C  CB  . LEU A 1  349 ? 2.327   5.424   30.036  1.00 98.63 349 A 1 
ATOM   2809 C  CG  . LEU A 1  349 ? 1.541   4.186   30.501  1.00 98.38 349 A 1 
ATOM   2810 C  CD1 . LEU A 1  349 ? 0.146   4.190   29.860  1.00 96.51 349 A 1 
ATOM   2811 C  CD2 . LEU A 1  349 ? 2.224   2.872   30.122  1.00 96.24 349 A 1 
ATOM   2812 N  N   . SER A 1  350 ? 5.811   6.862   30.444  1.00 98.63 350 A 1 
ATOM   2813 C  CA  . SER A 1  350 ? 6.690   7.971   30.065  1.00 98.56 350 A 1 
ATOM   2814 C  C   . SER A 1  350 ? 7.757   7.566   29.039  1.00 98.57 350 A 1 
ATOM   2815 O  O   . SER A 1  350 ? 8.156   6.401   28.988  1.00 98.42 350 A 1 
ATOM   2816 C  CB  . SER A 1  350 ? 7.341   8.580   31.310  1.00 98.25 350 A 1 
ATOM   2817 O  OG  . SER A 1  350 ? 8.297   7.728   31.888  1.00 97.17 350 A 1 
ATOM   2818 N  N   . PRO A 1  351 ? 8.291   8.520   28.251  1.00 98.64 351 A 1 
ATOM   2819 C  CA  . PRO A 1  351 ? 9.377   8.243   27.302  1.00 98.55 351 A 1 
ATOM   2820 C  C   . PRO A 1  351 ? 10.583  7.566   27.951  1.00 98.44 351 A 1 
ATOM   2821 O  O   . PRO A 1  351 ? 11.146  6.629   27.398  1.00 98.19 351 A 1 
ATOM   2822 C  CB  . PRO A 1  351 ? 9.759   9.602   26.712  1.00 98.35 351 A 1 
ATOM   2823 C  CG  . PRO A 1  351 ? 8.475   10.403  26.807  1.00 97.57 351 A 1 
ATOM   2824 C  CD  . PRO A 1  351 ? 7.838   9.895   28.102  1.00 98.43 351 A 1 
ATOM   2825 N  N   . LYS A 1  352 ? 10.941  7.986   29.165  1.00 98.26 352 A 1 
ATOM   2826 C  CA  . LYS A 1  352 ? 12.075  7.434   29.903  1.00 98.03 352 A 1 
ATOM   2827 C  C   . LYS A 1  352 ? 11.890  5.954   30.230  1.00 98.25 352 A 1 
ATOM   2828 O  O   . LYS A 1  352 ? 12.823  5.170   30.052  1.00 97.76 352 A 1 
ATOM   2829 C  CB  . LYS A 1  352 ? 12.284  8.270   31.170  1.00 97.33 352 A 1 
ATOM   2830 C  CG  . LYS A 1  352 ? 13.539  7.838   31.937  1.00 86.51 352 A 1 
ATOM   2831 C  CD  . LYS A 1  352 ? 13.695  8.678   33.208  1.00 80.34 352 A 1 
ATOM   2832 C  CE  . LYS A 1  352 ? 14.926  8.208   33.968  1.00 67.48 352 A 1 
ATOM   2833 N  NZ  . LYS A 1  352 ? 15.068  8.934   35.248  1.00 59.23 352 A 1 
ATOM   2834 N  N   . GLU A 1  353 ? 10.711  5.566   30.698  1.00 98.33 353 A 1 
ATOM   2835 C  CA  . GLU A 1  353 ? 10.425  4.172   31.035  1.00 98.36 353 A 1 
ATOM   2836 C  C   . GLU A 1  353 ? 10.383  3.285   29.775  1.00 98.47 353 A 1 
ATOM   2837 O  O   . GLU A 1  353 ? 10.923  2.174   29.780  1.00 98.04 353 A 1 
ATOM   2838 C  CB  . GLU A 1  353 ? 9.115   4.075   31.826  1.00 98.16 353 A 1 
ATOM   2839 C  CG  . GLU A 1  353 ? 9.208   4.666   33.250  1.00 96.73 353 A 1 
ATOM   2840 C  CD  . GLU A 1  353 ? 10.087  3.848   34.205  1.00 96.80 353 A 1 
ATOM   2841 O  OE1 . GLU A 1  353 ? 11.010  4.423   34.816  1.00 92.93 353 A 1 
ATOM   2842 O  OE2 . GLU A 1  353 ? 9.832   2.641   34.368  1.00 92.94 353 A 1 
ATOM   2843 N  N   . PHE A 1  354 ? 9.829   3.788   28.665  1.00 98.51 354 A 1 
ATOM   2844 C  CA  . PHE A 1  354 ? 9.819   3.058   27.401  1.00 98.50 354 A 1 
ATOM   2845 C  C   . PHE A 1  354 ? 11.201  2.974   26.735  1.00 98.48 354 A 1 
ATOM   2846 O  O   . PHE A 1  354 ? 11.512  1.969   26.113  1.00 98.06 354 A 1 
ATOM   2847 C  CB  . PHE A 1  354 ? 8.770   3.652   26.459  1.00 98.55 354 A 1 
ATOM   2848 C  CG  . PHE A 1  354 ? 7.383   3.103   26.708  1.00 98.57 354 A 1 
ATOM   2849 C  CD1 . PHE A 1  354 ? 6.992   1.901   26.100  1.00 96.18 354 A 1 
ATOM   2850 C  CD2 . PHE A 1  354 ? 6.497   3.757   27.571  1.00 96.12 354 A 1 
ATOM   2851 C  CE1 . PHE A 1  354 ? 5.720   1.355   26.345  1.00 96.07 354 A 1 
ATOM   2852 C  CE2 . PHE A 1  354 ? 5.221   3.218   27.827  1.00 95.80 354 A 1 
ATOM   2853 C  CZ  . PHE A 1  354 ? 4.836   2.021   27.215  1.00 97.88 354 A 1 
ATOM   2854 N  N   . GLU A 1  355 ? 12.072  3.973   26.904  1.00 98.39 355 A 1 
ATOM   2855 C  CA  . GLU A 1  355 ? 13.472  3.882   26.474  1.00 98.10 355 A 1 
ATOM   2856 C  C   . GLU A 1  355 ? 14.225  2.792   27.244  1.00 98.13 355 A 1 
ATOM   2857 O  O   . GLU A 1  355 ? 14.983  2.027   26.643  1.00 97.75 355 A 1 
ATOM   2858 C  CB  . GLU A 1  355 ? 14.186  5.222   26.671  1.00 97.88 355 A 1 
ATOM   2859 C  CG  . GLU A 1  355 ? 13.773  6.214   25.587  1.00 94.55 355 A 1 
ATOM   2860 C  CD  . GLU A 1  355 ? 14.469  7.568   25.697  1.00 91.98 355 A 1 
ATOM   2861 O  OE1 . GLU A 1  355 ? 14.523  8.240   24.648  1.00 85.63 355 A 1 
ATOM   2862 O  OE2 . GLU A 1  355 ? 14.959  7.977   26.767  1.00 85.74 355 A 1 
ATOM   2863 N  N   . ILE A 1  356 ? 13.983  2.690   28.557  1.00 97.97 356 A 1 
ATOM   2864 C  CA  . ILE A 1  356 ? 14.546  1.611   29.374  1.00 97.77 356 A 1 
ATOM   2865 C  C   . ILE A 1  356 ? 14.021  0.251   28.884  1.00 97.87 356 A 1 
ATOM   2866 O  O   . ILE A 1  356 ? 14.811  -0.688  28.760  1.00 97.39 356 A 1 
ATOM   2867 C  CB  . ILE A 1  356 ? 14.245  1.849   30.870  1.00 97.45 356 A 1 
ATOM   2868 C  CG1 . ILE A 1  356 ? 15.041  3.067   31.392  1.00 95.82 356 A 1 
ATOM   2869 C  CG2 . ILE A 1  356 ? 14.581  0.602   31.718  1.00 95.46 356 A 1 
ATOM   2870 C  CD1 . ILE A 1  356 ? 14.533  3.605   32.735  1.00 91.54 356 A 1 
ATOM   2871 N  N   . LEU A 1  357 ? 12.721  0.136   28.589  1.00 97.92 357 A 1 
ATOM   2872 C  CA  . LEU A 1  357 ? 12.129  -1.088  28.059  1.00 98.00 357 A 1 
ATOM   2873 C  C   . LEU A 1  357 ? 12.741  -1.486  26.709  1.00 97.98 357 A 1 
ATOM   2874 O  O   . LEU A 1  357 ? 13.150  -2.628  26.553  1.00 97.76 357 A 1 
ATOM   2875 C  CB  . LEU A 1  357 ? 10.604  -0.925  27.966  1.00 98.01 357 A 1 
ATOM   2876 C  CG  . LEU A 1  357 ? 9.889   -2.171  27.417  1.00 97.58 357 A 1 
ATOM   2877 C  CD1 . LEU A 1  357 ? 10.087  -3.393  28.304  1.00 95.65 357 A 1 
ATOM   2878 C  CD2 . LEU A 1  357 ? 8.388   -1.899  27.295  1.00 95.53 357 A 1 
ATOM   2879 N  N   . ALA A 1  358 ? 12.858  -0.544  25.771  1.00 98.02 358 A 1 
ATOM   2880 C  CA  . ALA A 1  358 ? 13.464  -0.793  24.462  1.00 97.72 358 A 1 
ATOM   2881 C  C   . ALA A 1  358 ? 14.919  -1.273  24.594  1.00 97.72 358 A 1 
ATOM   2882 O  O   . ALA A 1  358 ? 15.293  -2.292  24.015  1.00 97.23 358 A 1 
ATOM   2883 C  CB  . ALA A 1  358 ? 13.355  0.488   23.621  1.00 97.28 358 A 1 
ATOM   2884 N  N   . ALA A 1  359 ? 15.711  -0.618  25.437  1.00 97.59 359 A 1 
ATOM   2885 C  CA  . ALA A 1  359 ? 17.098  -1.011  25.686  1.00 97.55 359 A 1 
ATOM   2886 C  C   . ALA A 1  359 ? 17.223  -2.380  26.380  1.00 97.68 359 A 1 
ATOM   2887 O  O   . ALA A 1  359 ? 18.216  -3.085  26.171  1.00 96.93 359 A 1 
ATOM   2888 C  CB  . ALA A 1  359 ? 17.761  0.084   26.521  1.00 97.40 359 A 1 
ATOM   2889 N  N   . ARG A 1  360 ? 16.231  -2.769  27.198  1.00 97.58 360 A 1 
ATOM   2890 C  CA  . ARG A 1  360 ? 16.170  -4.115  27.781  1.00 97.35 360 A 1 
ATOM   2891 C  C   . ARG A 1  360 ? 15.824  -5.162  26.726  1.00 97.44 360 A 1 
ATOM   2892 O  O   . ARG A 1  360 ? 16.510  -6.177  26.674  1.00 96.81 360 A 1 
ATOM   2893 C  CB  . ARG A 1  360 ? 15.159  -4.168  28.936  1.00 96.74 360 A 1 
ATOM   2894 C  CG  . ARG A 1  360 ? 15.700  -3.529  30.225  1.00 90.73 360 A 1 
ATOM   2895 C  CD  . ARG A 1  360 ? 14.598  -3.465  31.298  1.00 88.98 360 A 1 
ATOM   2896 N  NE  . ARG A 1  360 ? 14.137  -4.802  31.696  1.00 84.60 360 A 1 
ATOM   2897 C  CZ  . ARG A 1  360 ? 12.943  -5.129  32.190  1.00 81.95 360 A 1 
ATOM   2898 N  NH1 . ARG A 1  360 ? 12.031  -4.236  32.432  1.00 75.95 360 A 1 
ATOM   2899 N  NH2 . ARG A 1  360 ? 12.656  -6.373  32.432  1.00 75.21 360 A 1 
ATOM   2900 N  N   . MET A 1  361 ? 14.835  -4.908  25.883  1.00 97.49 361 A 1 
ATOM   2901 C  CA  . MET A 1  361 ? 14.428  -5.829  24.814  1.00 97.08 361 A 1 
ATOM   2902 C  C   . MET A 1  361 ? 15.537  -6.067  23.786  1.00 97.14 361 A 1 
ATOM   2903 O  O   . MET A 1  361 ? 15.693  -7.191  23.318  1.00 96.20 361 A 1 
ATOM   2904 C  CB  . MET A 1  361 ? 13.175  -5.316  24.101  1.00 96.19 361 A 1 
ATOM   2905 C  CG  . MET A 1  361 ? 11.932  -5.400  24.995  1.00 93.64 361 A 1 
ATOM   2906 S  SD  . MET A 1  361 ? 10.357  -5.092  24.145  1.00 92.82 361 A 1 
ATOM   2907 C  CE  . MET A 1  361 ? 10.576  -3.396  23.572  1.00 86.28 361 A 1 
ATOM   2908 N  N   . ASP A 1  362 ? 16.353  -5.062  23.498  1.00 95.70 362 A 1 
ATOM   2909 C  CA  . ASP A 1  362 ? 17.505  -5.191  22.605  1.00 95.41 362 A 1 
ATOM   2910 C  C   . ASP A 1  362 ? 18.577  -6.180  23.125  1.00 95.18 362 A 1 
ATOM   2911 O  O   . ASP A 1  362 ? 19.364  -6.723  22.356  1.00 93.77 362 A 1 
ATOM   2912 C  CB  . ASP A 1  362 ? 18.111  -3.794  22.406  1.00 95.01 362 A 1 
ATOM   2913 C  CG  . ASP A 1  362 ? 19.136  -3.737  21.270  1.00 86.96 362 A 1 
ATOM   2914 O  OD1 . ASP A 1  362 ? 18.758  -4.083  20.134  1.00 79.21 362 A 1 
ATOM   2915 O  OD2 . ASP A 1  362 ? 20.282  -3.317  21.540  1.00 78.17 362 A 1 
ATOM   2916 N  N   . LYS A 1  363 ? 18.589  -6.435  24.432  1.00 95.82 363 A 1 
ATOM   2917 C  CA  . LYS A 1  363 ? 19.559  -7.322  25.095  1.00 95.81 363 A 1 
ATOM   2918 C  C   . LYS A 1  363 ? 18.944  -8.619  25.622  1.00 96.13 363 A 1 
ATOM   2919 O  O   . LYS A 1  363 ? 19.682  -9.554  25.932  1.00 93.90 363 A 1 
ATOM   2920 C  CB  . LYS A 1  363 ? 20.222  -6.568  26.252  1.00 95.01 363 A 1 
ATOM   2921 C  CG  . LYS A 1  363 ? 21.038  -5.371  25.752  1.00 89.08 363 A 1 
ATOM   2922 C  CD  . LYS A 1  363 ? 21.720  -4.676  26.933  1.00 80.68 363 A 1 
ATOM   2923 C  CE  . LYS A 1  363 ? 22.473  -3.464  26.395  1.00 70.55 363 A 1 
ATOM   2924 N  NZ  . LYS A 1  363 ? 23.219  -2.772  27.473  1.00 61.31 363 A 1 
ATOM   2925 N  N   . ASP A 1  364 ? 17.641  -8.673  25.780  1.00 95.56 364 A 1 
ATOM   2926 C  CA  . ASP A 1  364 ? 16.894  -9.776  26.377  1.00 95.64 364 A 1 
ATOM   2927 C  C   . ASP A 1  364 ? 15.841  -10.282 25.381  1.00 95.62 364 A 1 
ATOM   2928 O  O   . ASP A 1  364 ? 14.715  -9.796  25.311  1.00 95.04 364 A 1 
ATOM   2929 C  CB  . ASP A 1  364 ? 16.308  -9.331  27.721  1.00 95.11 364 A 1 
ATOM   2930 C  CG  . ASP A 1  364 ? 15.570  -10.441 28.474  1.00 93.93 364 A 1 
ATOM   2931 O  OD1 . ASP A 1  364 ? 15.310  -11.515 27.875  1.00 89.24 364 A 1 
ATOM   2932 O  OD2 . ASP A 1  364 ? 15.220  -10.197 29.645  1.00 87.62 364 A 1 
ATOM   2933 N  N   . LEU A 1  365 ? 16.218  -11.303 24.618  1.00 94.06 365 A 1 
ATOM   2934 C  CA  . LEU A 1  365 ? 15.349  -11.958 23.646  1.00 93.12 365 A 1 
ATOM   2935 C  C   . LEU A 1  365 ? 14.078  -12.524 24.279  1.00 93.14 365 A 1 
ATOM   2936 O  O   . LEU A 1  365 ? 13.045  -12.584 23.622  1.00 93.07 365 A 1 
ATOM   2937 C  CB  . LEU A 1  365 ? 16.123  -13.091 22.952  1.00 92.19 365 A 1 
ATOM   2938 C  CG  . LEU A 1  365 ? 17.102  -12.606 21.866  1.00 83.74 365 A 1 
ATOM   2939 C  CD1 . LEU A 1  365 ? 18.017  -13.759 21.450  1.00 78.23 365 A 1 
ATOM   2940 C  CD2 . LEU A 1  365 ? 16.353  -12.124 20.621  1.00 79.77 365 A 1 
ATOM   2941 N  N   . GLN A 1  366 ? 14.136  -12.943 25.551  1.00 94.68 366 A 1 
ATOM   2942 C  CA  . GLN A 1  366 ? 12.972  -13.498 26.227  1.00 94.12 366 A 1 
ATOM   2943 C  C   . GLN A 1  366 ? 11.934  -12.406 26.517  1.00 94.77 366 A 1 
ATOM   2944 O  O   . GLN A 1  366 ? 10.736  -12.617 26.328  1.00 94.04 366 A 1 
ATOM   2945 C  CB  . GLN A 1  366 ? 13.444  -14.218 27.491  1.00 93.90 366 A 1 
ATOM   2946 C  CG  . GLN A 1  366 ? 12.536  -15.398 27.829  1.00 82.84 366 A 1 
ATOM   2947 C  CD  . GLN A 1  366 ? 13.028  -16.200 29.038  1.00 74.01 366 A 1 
ATOM   2948 O  OE1 . GLN A 1  366 ? 13.901  -15.801 29.777  1.00 65.19 366 A 1 
ATOM   2949 N  NE2 . GLN A 1  366 ? 12.469  -17.358 29.277  1.00 62.63 366 A 1 
ATOM   2950 N  N   . LEU A 1  367 ? 12.399  -11.218 26.905  1.00 95.76 367 A 1 
ATOM   2951 C  CA  . LEU A 1  367 ? 11.551  -10.037 27.071  1.00 96.19 367 A 1 
ATOM   2952 C  C   . LEU A 1  367 ? 11.008  -9.540  25.720  1.00 96.39 367 A 1 
ATOM   2953 O  O   . LEU A 1  367 ? 9.832   -9.203  25.633  1.00 95.93 367 A 1 
ATOM   2954 C  CB  . LEU A 1  367 ? 12.365  -8.956  27.784  1.00 96.13 367 A 1 
ATOM   2955 C  CG  . LEU A 1  367 ? 11.555  -7.687  28.108  1.00 94.68 367 A 1 
ATOM   2956 C  CD1 . LEU A 1  367 ? 10.459  -7.943  29.145  1.00 91.12 367 A 1 
ATOM   2957 C  CD2 . LEU A 1  367 ? 12.502  -6.630  28.677  1.00 91.07 367 A 1 
ATOM   2958 N  N   . PHE A 1  368 ? 11.835  -9.533  24.689  1.00 96.28 368 A 1 
ATOM   2959 C  CA  . PHE A 1  368 ? 11.381  -9.193  23.341  1.00 95.85 368 A 1 
ATOM   2960 C  C   . PHE A 1  368 ? 10.300  -10.158 22.841  1.00 95.35 368 A 1 
ATOM   2961 O  O   . PHE A 1  368 ? 9.287   -9.723  22.312  1.00 95.03 368 A 1 
ATOM   2962 C  CB  . PHE A 1  368 ? 12.567  -9.159  22.377  1.00 94.99 368 A 1 
ATOM   2963 C  CG  . PHE A 1  368 ? 12.149  -8.810  20.964  1.00 93.49 368 A 1 
ATOM   2964 C  CD1 . PHE A 1  368 ? 11.928  -9.827  20.012  1.00 89.27 368 A 1 
ATOM   2965 C  CD2 . PHE A 1  368 ? 11.903  -7.468  20.610  1.00 88.57 368 A 1 
ATOM   2966 C  CE1 . PHE A 1  368 ? 11.473  -9.504  18.725  1.00 87.35 368 A 1 
ATOM   2967 C  CE2 . PHE A 1  368 ? 11.454  -7.145  19.318  1.00 87.45 368 A 1 
ATOM   2968 C  CZ  . PHE A 1  368 ? 11.235  -8.162  18.378  1.00 89.50 368 A 1 
ATOM   2969 N  N   . ASN A 1  369 ? 10.476  -11.466 23.061  1.00 95.27 369 A 1 
ATOM   2970 C  CA  . ASN A 1  369 ? 9.480   -12.468 22.691  1.00 94.52 369 A 1 
ATOM   2971 C  C   . ASN A 1  369 ? 8.151   -12.264 23.430  1.00 94.76 369 A 1 
ATOM   2972 O  O   . ASN A 1  369 ? 7.100   -12.446 22.836  1.00 94.59 369 A 1 
ATOM   2973 C  CB  . ASN A 1  369 ? 10.046  -13.869 22.944  1.00 93.96 369 A 1 
ATOM   2974 C  CG  . ASN A 1  369 ? 11.098  -14.276 21.930  1.00 88.81 369 A 1 
ATOM   2975 O  OD1 . ASN A 1  369 ? 11.223  -13.744 20.846  1.00 82.91 369 A 1 
ATOM   2976 N  ND2 . ASN A 1  369 ? 11.878  -15.284 22.249  1.00 81.00 369 A 1 
ATOM   2977 N  N   . LYS A 1  370 ? 8.190   -11.830 24.694  1.00 95.66 370 A 1 
ATOM   2978 C  CA  . LYS A 1  370 ? 6.992   -11.440 25.445  1.00 95.81 370 A 1 
ATOM   2979 C  C   . LYS A 1  370 ? 6.259   -10.282 24.772  1.00 96.54 370 A 1 
ATOM   2980 O  O   . LYS A 1  370 ? 5.066   -10.361 24.539  1.00 96.08 370 A 1 
ATOM   2981 C  CB  . LYS A 1  370 ? 7.384   -11.069 26.877  1.00 94.54 370 A 1 
ATOM   2982 C  CG  . LYS A 1  370 ? 6.586   -11.856 27.910  1.00 85.20 370 A 1 
ATOM   2983 C  CD  . LYS A 1  370 ? 6.930   -11.365 29.307  1.00 84.06 370 A 1 
ATOM   2984 C  CE  . LYS A 1  370 ? 6.402   -12.357 30.349  1.00 75.90 370 A 1 
ATOM   2985 N  NZ  . LYS A 1  370 ? 6.213   -11.693 31.660  1.00 70.44 370 A 1 
ATOM   2986 N  N   . TYR A 1  371 ? 6.996   -9.228  24.438  1.00 96.62 371 A 1 
ATOM   2987 C  CA  . TYR A 1  371 ? 6.454   -8.103  23.675  1.00 96.94 371 A 1 
ATOM   2988 C  C   . TYR A 1  371 ? 5.884   -8.564  22.329  1.00 96.84 371 A 1 
ATOM   2989 O  O   . TYR A 1  371 ? 4.784   -8.176  21.969  1.00 96.53 371 A 1 
ATOM   2990 C  CB  . TYR A 1  371 ? 7.545   -7.042  23.491  1.00 96.91 371 A 1 
ATOM   2991 C  CG  . TYR A 1  371 ? 7.279   -6.086  22.351  1.00 96.59 371 A 1 
ATOM   2992 C  CD1 . TYR A 1  371 ? 7.847   -6.325  21.086  1.00 94.13 371 A 1 
ATOM   2993 C  CD2 . TYR A 1  371 ? 6.411   -4.987  22.518  1.00 94.23 371 A 1 
ATOM   2994 C  CE1 . TYR A 1  371 ? 7.561   -5.490  20.002  1.00 93.62 371 A 1 
ATOM   2995 C  CE2 . TYR A 1  371 ? 6.115   -4.136  21.437  1.00 93.63 371 A 1 
ATOM   2996 C  CZ  . TYR A 1  371 ? 6.695   -4.395  20.178  1.00 95.13 371 A 1 
ATOM   2997 O  OH  . TYR A 1  371 ? 6.419   -3.582  19.111  1.00 93.72 371 A 1 
ATOM   2998 N  N   . HIS A 1  372 ? 6.587   -9.428  21.603  1.00 95.71 372 A 1 
ATOM   2999 C  CA  . HIS A 1  372 ? 6.148   -9.925  20.304  1.00 94.51 372 A 1 
ATOM   3000 C  C   . HIS A 1  372 ? 4.872   -10.787 20.400  1.00 94.47 372 A 1 
ATOM   3001 O  O   . HIS A 1  372 ? 4.031   -10.732 19.505  1.00 93.92 372 A 1 
ATOM   3002 C  CB  . HIS A 1  372 ? 7.292   -10.706 19.660  1.00 92.76 372 A 1 
ATOM   3003 C  CG  . HIS A 1  372 ? 6.976   -11.137 18.253  1.00 89.25 372 A 1 
ATOM   3004 N  ND1 . HIS A 1  372 ? 6.325   -12.301 17.891  1.00 77.73 372 A 1 
ATOM   3005 C  CD2 . HIS A 1  372 ? 7.236   -10.447 17.093  1.00 77.74 372 A 1 
ATOM   3006 C  CE1 . HIS A 1  372 ? 6.208   -12.310 16.559  1.00 77.08 372 A 1 
ATOM   3007 N  NE2 . HIS A 1  372 ? 6.740   -11.196 16.034  1.00 79.13 372 A 1 
ATOM   3008 N  N   . LEU A 1  373 ? 4.712   -11.548 21.481  1.00 95.04 373 A 1 
ATOM   3009 C  CA  . LEU A 1  373 ? 3.486   -12.291 21.761  1.00 94.91 373 A 1 
ATOM   3010 C  C   . LEU A 1  373 ? 2.305   -11.332 21.955  1.00 95.47 373 A 1 
ATOM   3011 O  O   . LEU A 1  373 ? 1.274   -11.469 21.302  1.00 94.81 373 A 1 
ATOM   3012 C  CB  . LEU A 1  373 ? 3.709   -13.172 23.003  1.00 94.09 373 A 1 
ATOM   3013 C  CG  . LEU A 1  373 ? 2.919   -14.487 22.927  1.00 85.57 373 A 1 
ATOM   3014 C  CD1 . LEU A 1  373 ? 3.754   -15.569 22.248  1.00 80.64 373 A 1 
ATOM   3015 C  CD2 . LEU A 1  373 ? 2.553   -14.987 24.327  1.00 79.91 373 A 1 
ATOM   3016 N  N   . HIS A 1  374 ? 2.484   -10.319 22.801  1.00 96.58 374 A 1 
ATOM   3017 C  CA  . HIS A 1  374 ? 1.476   -9.295  23.065  1.00 96.95 374 A 1 
ATOM   3018 C  C   . HIS A 1  374 ? 1.198   -8.398  21.855  1.00 96.96 374 A 1 
ATOM   3019 O  O   . HIS A 1  374 ? 0.052   -8.019  21.625  1.00 96.53 374 A 1 
ATOM   3020 C  CB  . HIS A 1  374 ? 1.902   -8.457  24.274  1.00 97.06 374 A 1 
ATOM   3021 C  CG  . HIS A 1  374 ? 1.972   -9.241  25.557  1.00 97.11 374 A 1 
ATOM   3022 N  ND1 . HIS A 1  374 ? 1.102   -10.250 25.950  1.00 92.01 374 A 1 
ATOM   3023 C  CD2 . HIS A 1  374 ? 2.905   -9.093  26.550  1.00 91.74 374 A 1 
ATOM   3024 C  CE1 . HIS A 1  374 ? 1.516   -10.695 27.137  1.00 94.10 374 A 1 
ATOM   3025 N  NE2 . HIS A 1  374 ? 2.604   -10.014 27.536  1.00 94.31 374 A 1 
ATOM   3026 N  N   . PHE A 1  375 ? 2.206   -8.132  21.027  1.00 96.53 375 A 1 
ATOM   3027 C  CA  . PHE A 1  375 ? 2.074   -7.399  19.767  1.00 96.29 375 A 1 
ATOM   3028 C  C   . PHE A 1  375 ? 0.982   -7.997  18.860  1.00 96.05 375 A 1 
ATOM   3029 O  O   . PHE A 1  375 ? 0.282   -7.273  18.161  1.00 95.18 375 A 1 
ATOM   3030 C  CB  . PHE A 1  375 ? 3.434   -7.401  19.068  1.00 95.66 375 A 1 
ATOM   3031 C  CG  . PHE A 1  375 ? 3.437   -6.832  17.666  1.00 95.28 375 A 1 
ATOM   3032 C  CD1 . PHE A 1  375 ? 3.328   -7.687  16.561  1.00 93.02 375 A 1 
ATOM   3033 C  CD2 . PHE A 1  375 ? 3.557   -5.446  17.467  1.00 93.07 375 A 1 
ATOM   3034 C  CE1 . PHE A 1  375 ? 3.350   -7.161  15.256  1.00 91.88 375 A 1 
ATOM   3035 C  CE2 . PHE A 1  375 ? 3.578   -4.919  16.172  1.00 92.05 375 A 1 
ATOM   3036 C  CZ  . PHE A 1  375 ? 3.475   -5.774  15.059  1.00 93.24 375 A 1 
ATOM   3037 N  N   . ARG A 1  376 ? 0.801   -9.327  18.906  1.00 94.02 376 A 1 
ATOM   3038 C  CA  . ARG A 1  376 ? -0.247  -10.064 18.180  1.00 93.31 376 A 1 
ATOM   3039 C  C   . ARG A 1  376 ? -1.443  -10.439 19.067  1.00 94.34 376 A 1 
ATOM   3040 O  O   . ARG A 1  376 ? -2.197  -11.344 18.713  1.00 92.90 376 A 1 
ATOM   3041 C  CB  . ARG A 1  376 ? 0.358   -11.282 17.478  1.00 90.69 376 A 1 
ATOM   3042 C  CG  . ARG A 1  376 ? 1.383   -10.875 16.413  1.00 83.58 376 A 1 
ATOM   3043 C  CD  . ARG A 1  376 ? 1.800   -12.098 15.583  1.00 80.64 376 A 1 
ATOM   3044 N  NE  . ARG A 1  376 ? 2.808   -11.743 14.564  1.00 75.67 376 A 1 
ATOM   3045 C  CZ  . ARG A 1  376 ? 3.075   -12.398 13.450  1.00 71.49 376 A 1 
ATOM   3046 N  NH1 . ARG A 1  376 ? 2.432   -13.483 13.110  1.00 66.04 376 A 1 
ATOM   3047 N  NH2 . ARG A 1  376 ? 3.999   -11.975 12.657  1.00 63.70 376 A 1 
ATOM   3048 N  N   . ALA A 1  377 ? -1.601  -9.789  20.191  1.00 95.09 377 A 1 
ATOM   3049 C  CA  . ALA A 1  377 ? -2.674  -10.021 21.171  1.00 95.80 377 A 1 
ATOM   3050 C  C   . ALA A 1  377 ? -2.783  -11.488 21.639  1.00 95.79 377 A 1 
ATOM   3051 O  O   . ALA A 1  377 ? -3.877  -12.004 21.850  1.00 94.15 377 A 1 
ATOM   3052 C  CB  . ALA A 1  377 ? -3.976  -9.432  20.634  1.00 95.67 377 A 1 
ATOM   3053 N  N   . ASP A 1  378 ? -1.643  -12.161 21.773  1.00 94.03 378 A 1 
ATOM   3054 C  CA  . ASP A 1  378 ? -1.542  -13.564 22.222  1.00 93.69 378 A 1 
ATOM   3055 C  C   . ASP A 1  378 ? -2.428  -14.515 21.405  1.00 92.76 378 A 1 
ATOM   3056 O  O   . ASP A 1  378 ? -3.086  -15.424 21.938  1.00 90.13 378 A 1 
ATOM   3057 C  CB  . ASP A 1  378 ? -1.779  -13.668 23.726  1.00 93.55 378 A 1 
ATOM   3058 C  CG  . ASP A 1  378 ? -0.840  -12.783 24.541  1.00 92.28 378 A 1 
ATOM   3059 O  OD1 . ASP A 1  378 ? 0.046   -13.347 25.224  1.00 85.62 378 A 1 
ATOM   3060 O  OD2 . ASP A 1  378 ? -1.029  -11.544 24.555  1.00 86.06 378 A 1 
ATOM   3061 N  N   . THR A 1  379 ? -2.481  -14.295 20.096  1.00 91.89 379 A 1 
ATOM   3062 C  CA  . THR A 1  379 ? -3.356  -15.047 19.197  1.00 90.54 379 A 1 
ATOM   3063 C  C   . THR A 1  379 ? -2.963  -16.525 19.171  1.00 88.45 379 A 1 
ATOM   3064 O  O   . THR A 1  379 ? -1.811  -16.844 18.878  1.00 85.64 379 A 1 
ATOM   3065 C  CB  . THR A 1  379 ? -3.363  -14.452 17.797  1.00 90.05 379 A 1 
ATOM   3066 O  OG1 . THR A 1  379 ? -3.858  -13.138 17.880  1.00 85.68 379 A 1 
ATOM   3067 C  CG2 . THR A 1  379 ? -4.275  -15.207 16.837  1.00 84.77 379 A 1 
ATOM   3068 N  N   . PRO A 1  380 ? -3.907  -17.466 19.433  1.00 86.01 380 A 1 
ATOM   3069 C  CA  . PRO A 1  380 ? -3.587  -18.880 19.485  1.00 83.56 380 A 1 
ATOM   3070 C  C   . PRO A 1  380 ? -2.964  -19.402 18.190  1.00 80.77 380 A 1 
ATOM   3071 O  O   . PRO A 1  380 ? -3.518  -19.226 17.110  1.00 75.49 380 A 1 
ATOM   3072 C  CB  . PRO A 1  380 ? -4.907  -19.595 19.791  1.00 81.17 380 A 1 
ATOM   3073 C  CG  . PRO A 1  380 ? -5.732  -18.520 20.496  1.00 81.05 380 A 1 
ATOM   3074 C  CD  . PRO A 1  380 ? -5.281  -17.235 19.811  1.00 84.19 380 A 1 
ATOM   3075 N  N   . GLY A 1  381 ? -1.828  -20.091 18.312  1.00 74.38 381 A 1 
ATOM   3076 C  CA  . GLY A 1  381 ? -1.084  -20.659 17.184  1.00 68.65 381 A 1 
ATOM   3077 C  C   . GLY A 1  381 ? -0.134  -19.699 16.472  1.00 63.89 381 A 1 
ATOM   3078 O  O   . GLY A 1  381 ? 0.599   -20.139 15.592  1.00 59.20 381 A 1 
ATOM   3079 N  N   . PHE A 1  382 ? -0.109  -18.431 16.852  1.00 65.09 382 A 1 
ATOM   3080 C  CA  . PHE A 1  382 ? 0.914   -17.463 16.448  1.00 59.32 382 A 1 
ATOM   3081 C  C   . PHE A 1  382 ? 1.804   -17.169 17.655  1.00 54.20 382 A 1 
ATOM   3082 O  O   . PHE A 1  382 ? 1.508   -16.305 18.464  1.00 49.71 382 A 1 
ATOM   3083 C  CB  . PHE A 1  382 ? 0.264   -16.201 15.882  1.00 56.35 382 A 1 
ATOM   3084 C  CG  . PHE A 1  382 ? -0.607  -16.433 14.670  1.00 54.77 382 A 1 
ATOM   3085 C  CD1 . PHE A 1  382 ? -0.037  -16.487 13.383  1.00 50.87 382 A 1 
ATOM   3086 C  CD2 . PHE A 1  382 ? -2.000  -16.591 14.814  1.00 50.06 382 A 1 
ATOM   3087 C  CE1 . PHE A 1  382 ? -0.837  -16.688 12.264  1.00 46.31 382 A 1 
ATOM   3088 C  CE2 . PHE A 1  382 ? -2.806  -16.793 13.689  1.00 46.73 382 A 1 
ATOM   3089 C  CZ  . PHE A 1  382 ? -2.230  -16.845 12.414  1.00 47.20 382 A 1 
ATOM   3090 N  N   . THR A 1  383 ? 2.866   -17.957 17.790  1.00 47.46 383 A 1 
ATOM   3091 C  CA  . THR A 1  383 ? 3.826   -17.883 18.904  1.00 44.59 383 A 1 
ATOM   3092 C  C   . THR A 1  383 ? 5.209   -17.518 18.393  1.00 41.10 383 A 1 
ATOM   3093 O  O   . THR A 1  383 ? 5.603   -18.057 17.345  1.00 37.82 383 A 1 
ATOM   3094 C  CB  . THR A 1  383 ? 3.924   -19.204 19.656  1.00 40.74 383 A 1 
ATOM   3095 O  OG1 . THR A 1  383 ? 4.274   -20.203 18.740  1.00 39.19 383 A 1 
ATOM   3096 C  CG2 . THR A 1  383 ? 2.621   -19.582 20.344  1.00 38.68 383 A 1 
ATOM   3097 O  OXT . THR A 1  383 ? 5.871   -16.689 19.125  1.00 37.88 383 A 1 
ATOM   3098 N  N   . PHE B 2  1   ? 9.282   -13.090 -34.051 1.00 96.21 1   B 1 
ATOM   3099 C  CA  . PHE B 2  1   ? 9.101   -11.635 -33.958 1.00 97.25 1   B 1 
ATOM   3100 C  C   . PHE B 2  1   ? 9.519   -11.131 -32.580 1.00 97.58 1   B 1 
ATOM   3101 O  O   . PHE B 2  1   ? 9.636   -11.923 -31.647 1.00 96.95 1   B 1 
ATOM   3102 C  CB  . PHE B 2  1   ? 7.663   -11.238 -34.297 1.00 96.49 1   B 1 
ATOM   3103 C  CG  . PHE B 2  1   ? 6.619   -11.647 -33.271 1.00 96.81 1   B 1 
ATOM   3104 C  CD1 . PHE B 2  1   ? 6.052   -12.943 -33.295 1.00 93.66 1   B 1 
ATOM   3105 C  CD2 . PHE B 2  1   ? 6.182   -10.725 -32.304 1.00 93.18 1   B 1 
ATOM   3106 C  CE1 . PHE B 2  1   ? 5.069   -13.305 -32.369 1.00 92.33 1   B 1 
ATOM   3107 C  CE2 . PHE B 2  1   ? 5.189   -11.086 -31.372 1.00 92.63 1   B 1 
ATOM   3108 C  CZ  . PHE B 2  1   ? 4.630   -12.372 -31.411 1.00 95.64 1   B 1 
ATOM   3109 N  N   . GLU B 2  2   ? 9.746   -9.823  -32.460 1.00 97.98 2   B 1 
ATOM   3110 C  CA  . GLU B 2  2   ? 10.030  -9.177  -31.180 1.00 98.15 2   B 1 
ATOM   3111 C  C   . GLU B 2  2   ? 8.790   -8.432  -30.660 1.00 98.36 2   B 1 
ATOM   3112 O  O   . GLU B 2  2   ? 7.944   -7.987  -31.430 1.00 97.97 2   B 1 
ATOM   3113 C  CB  . GLU B 2  2   ? 11.235  -8.247  -31.302 1.00 97.62 2   B 1 
ATOM   3114 C  CG  . GLU B 2  2   ? 12.537  -8.969  -31.689 1.00 93.85 2   B 1 
ATOM   3115 C  CD  . GLU B 2  2   ? 13.733  -7.999  -31.626 1.00 90.97 2   B 1 
ATOM   3116 O  OE1 . GLU B 2  2   ? 14.790  -8.351  -31.045 1.00 82.27 2   B 1 
ATOM   3117 O  OE2 . GLU B 2  2   ? 13.603  -6.825  -32.043 1.00 83.17 2   B 1 
ATOM   3118 N  N   . MET B 2  3   ? 8.707   -8.282  -29.336 1.00 98.62 3   B 1 
ATOM   3119 C  CA  . MET B 2  3   ? 7.592   -7.612  -28.671 1.00 98.79 3   B 1 
ATOM   3120 C  C   . MET B 2  3   ? 8.077   -6.815  -27.467 1.00 98.89 3   B 1 
ATOM   3121 O  O   . MET B 2  3   ? 8.749   -7.353  -26.583 1.00 98.75 3   B 1 
ATOM   3122 C  CB  . MET B 2  3   ? 6.550   -8.666  -28.280 1.00 98.53 3   B 1 
ATOM   3123 C  CG  . MET B 2  3   ? 5.358   -8.087  -27.521 1.00 97.69 3   B 1 
ATOM   3124 S  SD  . MET B 2  3   ? 4.031   -9.295  -27.215 1.00 96.80 3   B 1 
ATOM   3125 C  CE  . MET B 2  3   ? 4.890   -10.416 -26.093 1.00 89.92 3   B 1 
ATOM   3126 N  N   . TRP B 2  4   ? 7.707   -5.538  -27.399 1.00 98.71 4   B 1 
ATOM   3127 C  CA  . TRP B 2  4   ? 7.984   -4.672  -26.259 1.00 98.89 4   B 1 
ATOM   3128 C  C   . TRP B 2  4   ? 6.924   -4.849  -25.165 1.00 98.84 4   B 1 
ATOM   3129 O  O   . TRP B 2  4   ? 5.747   -5.047  -25.454 1.00 98.75 4   B 1 
ATOM   3130 C  CB  . TRP B 2  4   ? 8.048   -3.223  -26.723 1.00 98.81 4   B 1 
ATOM   3131 C  CG  . TRP B 2  4   ? 9.162   -2.926  -27.684 1.00 98.79 4   B 1 
ATOM   3132 C  CD1 . TRP B 2  4   ? 9.073   -2.959  -29.028 1.00 98.24 4   B 1 
ATOM   3133 C  CD2 . TRP B 2  4   ? 10.538  -2.555  -27.366 1.00 98.72 4   B 1 
ATOM   3134 N  NE1 . TRP B 2  4   ? 10.301  -2.628  -29.581 1.00 98.29 4   B 1 
ATOM   3135 C  CE2 . TRP B 2  4   ? 11.229  -2.367  -28.598 1.00 98.57 4   B 1 
ATOM   3136 C  CE3 . TRP B 2  4   ? 11.256  -2.360  -26.173 1.00 98.56 4   B 1 
ATOM   3137 C  CZ2 . TRP B 2  4   ? 12.591  -1.982  -28.633 1.00 98.38 4   B 1 
ATOM   3138 C  CZ3 . TRP B 2  4   ? 12.616  -1.976  -26.209 1.00 98.17 4   B 1 
ATOM   3139 C  CH2 . TRP B 2  4   ? 13.268  -1.794  -27.435 1.00 98.07 4   B 1 
ATOM   3140 N  N   . GLN B 2  5   ? 7.342   -4.712  -23.913 1.00 98.83 5   B 1 
ATOM   3141 C  CA  . GLN B 2  5   ? 6.461   -4.605  -22.758 1.00 98.83 5   B 1 
ATOM   3142 C  C   . GLN B 2  5   ? 6.653   -3.233  -22.103 1.00 98.89 5   B 1 
ATOM   3143 O  O   . GLN B 2  5   ? 7.697   -2.970  -21.508 1.00 98.72 5   B 1 
ATOM   3144 C  CB  . GLN B 2  5   ? 6.745   -5.755  -21.787 1.00 98.81 5   B 1 
ATOM   3145 C  CG  . GLN B 2  5   ? 5.764   -5.756  -20.609 1.00 98.58 5   B 1 
ATOM   3146 C  CD  . GLN B 2  5   ? 6.079   -6.834  -19.573 1.00 98.34 5   B 1 
ATOM   3147 O  OE1 . GLN B 2  5   ? 7.168   -7.390  -19.502 1.00 91.64 5   B 1 
ATOM   3148 N  NE2 . GLN B 2  5   ? 5.140   -7.153  -18.711 1.00 90.90 5   B 1 
ATOM   3149 N  N   . LEU B 2  6   ? 5.637   -2.377  -22.227 1.00 98.85 6   B 1 
ATOM   3150 C  CA  . LEU B 2  6   ? 5.580   -1.044  -21.643 1.00 98.80 6   B 1 
ATOM   3151 C  C   . LEU B 2  6   ? 4.620   -1.085  -20.451 1.00 98.87 6   B 1 
ATOM   3152 O  O   . LEU B 2  6   ? 3.417   -1.252  -20.655 1.00 98.48 6   B 1 
ATOM   3153 C  CB  . LEU B 2  6   ? 5.129   -0.071  -22.742 1.00 98.70 6   B 1 
ATOM   3154 C  CG  . LEU B 2  6   ? 4.985   1.391   -22.284 1.00 98.09 6   B 1 
ATOM   3155 C  CD1 . LEU B 2  6   ? 6.330   1.979   -21.849 1.00 94.99 6   B 1 
ATOM   3156 C  CD2 . LEU B 2  6   ? 4.455   2.241   -23.438 1.00 94.96 6   B 1 
ATOM   3157 N  N   . THR B 2  7   ? 5.138   -0.945  -19.241 1.00 98.71 7   B 1 
ATOM   3158 C  CA  . THR B 2  7   ? 4.339   -1.118  -18.025 1.00 98.70 7   B 1 
ATOM   3159 C  C   . THR B 2  7   ? 4.610   -0.029  -16.997 1.00 98.63 7   B 1 
ATOM   3160 O  O   . THR B 2  7   ? 5.715   0.517   -16.962 1.00 98.31 7   B 1 
ATOM   3161 C  CB  . THR B 2  7   ? 4.541   -2.532  -17.453 1.00 98.49 7   B 1 
ATOM   3162 O  OG1 . THR B 2  7   ? 3.521   -2.838  -16.537 1.00 94.19 7   B 1 
ATOM   3163 C  CG2 . THR B 2  7   ? 5.885   -2.757  -16.769 1.00 92.63 7   B 1 
ATOM   3164 N  N   . ASP B 2  8   ? 3.594   0.292   -16.189 1.00 98.68 8   B 1 
ATOM   3165 C  CA  . ASP B 2  8   ? 3.693   1.143   -15.001 1.00 98.59 8   B 1 
ATOM   3166 C  C   . ASP B 2  8   ? 4.406   2.478   -15.282 1.00 98.58 8   B 1 
ATOM   3167 O  O   . ASP B 2  8   ? 5.483   2.769   -14.760 1.00 97.96 8   B 1 
ATOM   3168 C  CB  . ASP B 2  8   ? 4.309   0.351   -13.843 1.00 98.38 8   B 1 
ATOM   3169 C  CG  . ASP B 2  8   ? 3.531   -0.949  -13.578 1.00 98.05 8   B 1 
ATOM   3170 O  OD1 . ASP B 2  8   ? 2.543   -0.899  -12.829 1.00 94.97 8   B 1 
ATOM   3171 O  OD2 . ASP B 2  8   ? 3.923   -1.981  -14.165 1.00 95.60 8   B 1 
ATOM   3172 N  N   . ILE B 2  9   ? 3.813   3.282   -16.160 1.00 98.44 9   B 1 
ATOM   3173 C  CA  . ILE B 2  9   ? 4.382   4.582   -16.539 1.00 98.47 9   B 1 
ATOM   3174 C  C   . ILE B 2  9   ? 4.175   5.609   -15.427 1.00 98.00 9   B 1 
ATOM   3175 O  O   . ILE B 2  9   ? 5.080   6.389   -15.155 1.00 97.32 9   B 1 
ATOM   3176 C  CB  . ILE B 2  9   ? 3.776   5.076   -17.871 1.00 98.40 9   B 1 
ATOM   3177 C  CG1 . ILE B 2  9   ? 4.088   4.089   -19.026 1.00 97.41 9   B 1 
ATOM   3178 C  CG2 . ILE B 2  9   ? 4.289   6.486   -18.220 1.00 97.14 9   B 1 
ATOM   3179 C  CD1 . ILE B 2  9   ? 3.360   4.431   -20.330 1.00 96.04 9   B 1 
ATOM   3180 N  N   . HIS B 2  10  ? 2.994   5.631   -14.817 1.00 97.40 10  B 1 
ATOM   3181 C  CA  . HIS B 2  10  ? 2.581   6.609   -13.811 1.00 97.04 10  B 1 
ATOM   3182 C  C   . HIS B 2  10  ? 2.989   8.047   -14.193 1.00 96.72 10  B 1 
ATOM   3183 O  O   . HIS B 2  10  ? 3.795   8.695   -13.524 1.00 95.84 10  B 1 
ATOM   3184 C  CB  . HIS B 2  10  ? 3.075   6.179   -12.433 1.00 96.70 10  B 1 
ATOM   3185 C  CG  . HIS B 2  10  ? 2.410   4.932   -11.912 1.00 96.66 10  B 1 
ATOM   3186 N  ND1 . HIS B 2  10  ? 1.172   4.889   -11.307 1.00 94.89 10  B 1 
ATOM   3187 C  CD2 . HIS B 2  10  ? 2.928   3.665   -11.909 1.00 95.19 10  B 1 
ATOM   3188 C  CE1 . HIS B 2  10  ? 0.955   3.622   -10.932 1.00 95.24 10  B 1 
ATOM   3189 N  NE2 . HIS B 2  10  ? 2.003   2.851   -11.281 1.00 95.39 10  B 1 
ATOM   3190 N  N   . LEU B 2  11  ? 2.469   8.540   -15.306 1.00 96.67 11  B 1 
ATOM   3191 C  CA  . LEU B 2  11  ? 2.896   9.823   -15.866 1.00 96.44 11  B 1 
ATOM   3192 C  C   . LEU B 2  11  ? 2.366   11.003  -15.044 1.00 96.08 11  B 1 
ATOM   3193 O  O   . LEU B 2  11  ? 1.155   11.234  -15.002 1.00 95.03 11  B 1 
ATOM   3194 C  CB  . LEU B 2  11  ? 2.444   9.894   -17.327 1.00 95.87 11  B 1 
ATOM   3195 C  CG  . LEU B 2  11  ? 2.873   11.195  -18.034 1.00 93.84 11  B 1 
ATOM   3196 C  CD1 . LEU B 2  11  ? 4.389   11.296  -18.181 1.00 89.83 11  B 1 
ATOM   3197 C  CD2 . LEU B 2  11  ? 2.261   11.237  -19.435 1.00 88.86 11  B 1 
ATOM   3198 N  N   . ASP B 2  12  ? 3.262   11.811  -14.496 1.00 95.22 12  B 1 
ATOM   3199 C  CA  . ASP B 2  12  ? 2.897   13.070  -13.858 1.00 94.65 12  B 1 
ATOM   3200 C  C   . ASP B 2  12  ? 3.040   14.260  -14.826 1.00 94.81 12  B 1 
ATOM   3201 O  O   . ASP B 2  12  ? 4.163   14.696  -15.113 1.00 94.41 12  B 1 
ATOM   3202 C  CB  . ASP B 2  12  ? 3.691   13.288  -12.568 1.00 93.44 12  B 1 
ATOM   3203 C  CG  . ASP B 2  12  ? 3.181   14.508  -11.800 1.00 92.04 12  B 1 
ATOM   3204 O  OD1 . ASP B 2  12  ? 2.177   15.140  -12.220 1.00 89.40 12  B 1 
ATOM   3205 O  OD2 . ASP B 2  12  ? 3.754   14.850  -10.748 1.00 88.35 12  B 1 
ATOM   3206 N  N   . PRO B 2  13  ? 1.937   14.840  -15.291 1.00 93.97 13  B 1 
ATOM   3207 C  CA  . PRO B 2  13  ? 1.993   16.018  -16.159 1.00 93.33 13  B 1 
ATOM   3208 C  C   . PRO B 2  13  ? 2.440   17.289  -15.433 1.00 93.24 13  B 1 
ATOM   3209 O  O   . PRO B 2  13  ? 2.757   18.284  -16.082 1.00 92.31 13  B 1 
ATOM   3210 C  CB  . PRO B 2  13  ? 0.568   16.148  -16.710 1.00 92.11 13  B 1 
ATOM   3211 C  CG  . PRO B 2  13  ? -0.297  15.595  -15.578 1.00 90.50 13  B 1 
ATOM   3212 C  CD  . PRO B 2  13  ? 0.559   14.467  -15.007 1.00 92.86 13  B 1 
ATOM   3213 N  N   . MET B 2  14  ? 2.479   17.285  -14.110 1.00 92.88 14  B 1 
ATOM   3214 C  CA  . MET B 2  14  ? 2.854   18.432  -13.276 1.00 92.44 14  B 1 
ATOM   3215 C  C   . MET B 2  14  ? 4.304   18.397  -12.794 1.00 93.45 14  B 1 
ATOM   3216 O  O   . MET B 2  14  ? 4.731   19.327  -12.105 1.00 92.94 14  B 1 
ATOM   3217 C  CB  . MET B 2  14  ? 1.882   18.570  -12.105 1.00 90.69 14  B 1 
ATOM   3218 C  CG  . MET B 2  14  ? 0.503   19.029  -12.599 1.00 86.62 14  B 1 
ATOM   3219 S  SD  . MET B 2  14  ? -0.780  19.003  -11.330 1.00 79.07 14  B 1 
ATOM   3220 C  CE  . MET B 2  14  ? -1.285  17.286  -11.542 1.00 68.94 14  B 1 
ATOM   3221 N  N   . TYR B 2  15  ? 5.081   17.380  -13.177 1.00 94.15 15  B 1 
ATOM   3222 C  CA  . TYR B 2  15  ? 6.491   17.284  -12.813 1.00 94.90 15  B 1 
ATOM   3223 C  C   . TYR B 2  15  ? 7.255   18.556  -13.208 1.00 95.18 15  B 1 
ATOM   3224 O  O   . TYR B 2  15  ? 7.246   18.983  -14.371 1.00 94.83 15  B 1 
ATOM   3225 C  CB  . TYR B 2  15  ? 7.118   16.052  -13.471 1.00 95.26 15  B 1 
ATOM   3226 C  CG  . TYR B 2  15  ? 8.569   15.829  -13.074 1.00 95.52 15  B 1 
ATOM   3227 C  CD1 . TYR B 2  15  ? 9.596   16.585  -13.663 1.00 94.19 15  B 1 
ATOM   3228 C  CD2 . TYR B 2  15  ? 8.885   14.895  -12.080 1.00 94.43 15  B 1 
ATOM   3229 C  CE1 . TYR B 2  15  ? 10.934  16.421  -13.262 1.00 94.07 15  B 1 
ATOM   3230 C  CE2 . TYR B 2  15  ? 10.224  14.710  -11.673 1.00 94.20 15  B 1 
ATOM   3231 C  CZ  . TYR B 2  15  ? 11.243  15.488  -12.255 1.00 95.31 15  B 1 
ATOM   3232 O  OH  . TYR B 2  15  ? 12.536  15.327  -11.856 1.00 94.69 15  B 1 
ATOM   3233 N  N   . THR B 2  16  ? 7.976   19.121  -12.255 1.00 95.00 16  B 1 
ATOM   3234 C  CA  . THR B 2  16  ? 8.738   20.359  -12.449 1.00 95.47 16  B 1 
ATOM   3235 C  C   . THR B 2  16  ? 10.220  20.139  -12.165 1.00 95.70 16  B 1 
ATOM   3236 O  O   . THR B 2  16  ? 10.619  19.804  -11.053 1.00 95.19 16  B 1 
ATOM   3237 C  CB  . THR B 2  16  ? 8.151   21.496  -11.593 1.00 94.78 16  B 1 
ATOM   3238 O  OG1 . THR B 2  16  ? 6.803   21.696  -11.956 1.00 90.81 16  B 1 
ATOM   3239 C  CG2 . THR B 2  16  ? 8.866   22.822  -11.821 1.00 90.13 16  B 1 
ATOM   3240 N  N   . VAL B 2  17  ? 11.059  20.382  -13.159 1.00 96.03 17  B 1 
ATOM   3241 C  CA  . VAL B 2  17  ? 12.518  20.287  -13.012 1.00 96.29 17  B 1 
ATOM   3242 C  C   . VAL B 2  17  ? 13.020  21.327  -12.009 1.00 96.25 17  B 1 
ATOM   3243 O  O   . VAL B 2  17  ? 12.680  22.504  -12.110 1.00 95.37 17  B 1 
ATOM   3244 C  CB  . VAL B 2  17  ? 13.233  20.461  -14.368 1.00 95.92 17  B 1 
ATOM   3245 C  CG1 . VAL B 2  17  ? 14.753  20.348  -14.224 1.00 93.46 17  B 1 
ATOM   3246 C  CG2 . VAL B 2  17  ? 12.785  19.393  -15.375 1.00 92.95 17  B 1 
ATOM   3247 N  N   . GLY B 2  18  ? 13.848  20.903  -11.068 1.00 95.38 18  B 1 
ATOM   3248 C  CA  . GLY B 2  18  ? 14.395  21.765  -10.010 1.00 94.80 18  B 1 
ATOM   3249 C  C   . GLY B 2  18  ? 13.472  21.981  -8.805  1.00 94.73 18  B 1 
ATOM   3250 O  O   . GLY B 2  18  ? 13.823  22.760  -7.923  1.00 92.86 18  B 1 
ATOM   3251 N  N   . SER B 2  19  ? 12.331  21.303  -8.780  1.00 93.16 19  B 1 
ATOM   3252 C  CA  . SER B 2  19  ? 11.455  21.257  -7.610  1.00 92.18 19  B 1 
ATOM   3253 C  C   . SER B 2  19  ? 12.009  20.346  -6.503  1.00 91.25 19  B 1 
ATOM   3254 O  O   . SER B 2  19  ? 13.072  19.721  -6.645  1.00 90.30 19  B 1 
ATOM   3255 C  CB  . SER B 2  19  ? 10.051  20.817  -8.028  1.00 91.66 19  B 1 
ATOM   3256 O  OG  . SER B 2  19  ? 10.115  19.505  -8.543  1.00 89.54 19  B 1 
ATOM   3257 N  N   . ASP B 2  20  ? 11.295  20.287  -5.382  1.00 88.04 20  B 1 
ATOM   3258 C  CA  . ASP B 2  20  ? 11.642  19.449  -4.239  1.00 86.21 20  B 1 
ATOM   3259 C  C   . ASP B 2  20  ? 11.067  18.027  -4.402  1.00 85.05 20  B 1 
ATOM   3260 O  O   . ASP B 2  20  ? 9.844   17.871  -4.431  1.00 84.51 20  B 1 
ATOM   3261 C  CB  . ASP B 2  20  ? 11.135  20.122  -2.961  1.00 84.98 20  B 1 
ATOM   3262 C  CG  . ASP B 2  20  ? 11.601  19.436  -1.680  1.00 82.29 20  B 1 
ATOM   3263 O  OD1 . ASP B 2  20  ? 12.213  18.341  -1.769  1.00 78.09 20  B 1 
ATOM   3264 O  OD2 . ASP B 2  20  ? 11.366  20.037  -0.602  1.00 75.91 20  B 1 
ATOM   3265 N  N   . PRO B 2  21  ? 11.907  16.987  -4.458  1.00 87.44 21  B 1 
ATOM   3266 C  CA  . PRO B 2  21  ? 11.439  15.604  -4.525  1.00 85.53 21  B 1 
ATOM   3267 C  C   . PRO B 2  21  ? 10.546  15.178  -3.351  1.00 83.30 21  B 1 
ATOM   3268 O  O   . PRO B 2  21  ? 9.652   14.366  -3.540  1.00 80.50 21  B 1 
ATOM   3269 C  CB  . PRO B 2  21  ? 12.705  14.752  -4.579  1.00 85.01 21  B 1 
ATOM   3270 C  CG  . PRO B 2  21  ? 13.720  15.686  -5.228  1.00 83.65 21  B 1 
ATOM   3271 C  CD  . PRO B 2  21  ? 13.347  17.038  -4.638  1.00 86.08 21  B 1 
ATOM   3272 N  N   . LEU B 2  22  ? 10.747  15.761  -2.178  1.00 80.69 22  B 1 
ATOM   3273 C  CA  . LEU B 2  22  ? 9.884   15.512  -1.014  1.00 77.10 22  B 1 
ATOM   3274 C  C   . LEU B 2  22  ? 8.495   16.146  -1.157  1.00 77.38 22  B 1 
ATOM   3275 O  O   . LEU B 2  22  ? 7.584   15.817  -0.407  1.00 75.96 22  B 1 
ATOM   3276 C  CB  . LEU B 2  22  ? 10.574  16.023  0.261   1.00 75.41 22  B 1 
ATOM   3277 C  CG  . LEU B 2  22  ? 11.899  15.327  0.613   1.00 69.11 22  B 1 
ATOM   3278 C  CD1 . LEU B 2  22  ? 12.508  15.990  1.846   1.00 65.58 22  B 1 
ATOM   3279 C  CD2 . LEU B 2  22  ? 11.704  13.840  0.918   1.00 63.73 22  B 1 
ATOM   3280 N  N   . LYS B 2  23  ? 8.312   17.024  -2.140  1.00 78.46 23  B 1 
ATOM   3281 C  CA  . LYS B 2  23  ? 7.035   17.613  -2.558  1.00 77.34 23  B 1 
ATOM   3282 C  C   . LYS B 2  23  ? 6.592   17.077  -3.919  1.00 79.44 23  B 1 
ATOM   3283 O  O   . LYS B 2  23  ? 6.079   17.821  -4.751  1.00 78.57 23  B 1 
ATOM   3284 C  CB  . LYS B 2  23  ? 7.121   19.136  -2.531  1.00 75.68 23  B 1 
ATOM   3285 C  CG  . LYS B 2  23  ? 7.402   19.679  -1.130  1.00 73.59 23  B 1 
ATOM   3286 C  CD  . LYS B 2  23  ? 7.258   21.203  -1.155  1.00 68.46 23  B 1 
ATOM   3287 C  CE  . LYS B 2  23  ? 7.390   21.784  0.241   1.00 63.30 23  B 1 
ATOM   3288 N  NZ  . LYS B 2  23  ? 6.915   23.196  0.242   1.00 58.32 23  B 1 
ATOM   3289 N  N   . LEU B 2  24  ? 6.821   15.787  -4.157  1.00 83.01 24  B 1 
ATOM   3290 C  CA  . LEU B 2  24  ? 6.362   15.049  -5.343  1.00 83.31 24  B 1 
ATOM   3291 C  C   . LEU B 2  24  ? 6.925   15.585  -6.670  1.00 85.86 24  B 1 
ATOM   3292 O  O   . LEU B 2  24  ? 6.337   15.376  -7.722  1.00 84.73 24  B 1 
ATOM   3293 C  CB  . LEU B 2  24  ? 4.822   14.987  -5.344  1.00 80.58 24  B 1 
ATOM   3294 C  CG  . LEU B 2  24  ? 4.187   14.553  -4.010  1.00 75.79 24  B 1 
ATOM   3295 C  CD1 . LEU B 2  24  ? 2.676   14.693  -4.114  1.00 70.14 24  B 1 
ATOM   3296 C  CD2 . LEU B 2  24  ? 4.531   13.108  -3.670  1.00 69.33 24  B 1 
ATOM   3297 N  N   . CYS B 2  25  ? 8.066   16.272  -6.624  1.00 87.22 25  B 1 
ATOM   3298 C  CA  . CYS B 2  25  ? 8.666   16.912  -7.792  1.00 89.50 25  B 1 
ATOM   3299 C  C   . CYS B 2  25  ? 7.763   17.942  -8.492  1.00 90.51 25  B 1 
ATOM   3300 O  O   . CYS B 2  25  ? 7.847   18.121  -9.708  1.00 90.09 25  B 1 
ATOM   3301 C  CB  . CYS B 2  25  ? 9.237   15.866  -8.755  1.00 90.08 25  B 1 
ATOM   3302 S  SG  . CYS B 2  25  ? 10.509  14.804  -8.032  1.00 89.55 25  B 1 
ATOM   3303 N  N   . ARG B 2  26  ? 6.920   18.639  -7.748  1.00 88.28 26  B 1 
ATOM   3304 C  CA  . ARG B 2  26  ? 5.996   19.656  -8.284  1.00 87.82 26  B 1 
ATOM   3305 C  C   . ARG B 2  26  ? 6.241   21.048  -7.724  1.00 88.68 26  B 1 
ATOM   3306 O  O   . ARG B 2  26  ? 6.209   22.029  -8.460  1.00 87.60 26  B 1 
ATOM   3307 C  CB  . ARG B 2  26  ? 4.560   19.222  -7.976  1.00 86.18 26  B 1 
ATOM   3308 C  CG  . ARG B 2  26  ? 4.194   17.922  -8.678  1.00 84.21 26  B 1 
ATOM   3309 C  CD  . ARG B 2  26  ? 2.780   17.527  -8.268  1.00 80.95 26  B 1 
ATOM   3310 N  NE  . ARG B 2  26  ? 2.350   16.338  -8.990  1.00 79.18 26  B 1 
ATOM   3311 C  CZ  . ARG B 2  26  ? 1.209   15.720  -8.820  1.00 77.08 26  B 1 
ATOM   3312 N  NH1 . ARG B 2  26  ? 0.322   16.109  -7.949  1.00 73.77 26  B 1 
ATOM   3313 N  NH2 . ARG B 2  26  ? 0.949   14.688  -9.531  1.00 72.88 26  B 1 
ATOM   3314 N  N   . GLU B 2  27  ? 6.503   21.117  -6.437  1.00 85.44 27  B 1 
ATOM   3315 C  CA  . GLU B 2  27  ? 6.601   22.362  -5.680  1.00 85.25 27  B 1 
ATOM   3316 C  C   . GLU B 2  27  ? 7.969   22.561  -5.035  1.00 86.98 27  B 1 
ATOM   3317 O  O   . GLU B 2  27  ? 8.807   21.667  -4.978  1.00 85.69 27  B 1 
ATOM   3318 C  CB  . GLU B 2  27  ? 5.510   22.383  -4.599  1.00 81.18 27  B 1 
ATOM   3319 C  CG  . GLU B 2  27  ? 4.088   22.386  -5.142  1.00 73.01 27  B 1 
ATOM   3320 C  CD  . GLU B 2  27  ? 3.058   22.620  -4.023  1.00 70.67 27  B 1 
ATOM   3321 O  OE1 . GLU B 2  27  ? 1.906   22.226  -4.219  1.00 63.33 27  B 1 
ATOM   3322 O  OE2 . GLU B 2  27  ? 3.438   23.220  -2.978  1.00 63.74 27  B 1 
ATOM   3323 N  N   . GLY B 2  28  ? 8.198   23.769  -4.516  1.00 84.15 28  B 1 
ATOM   3324 C  CA  . GLY B 2  28  ? 9.424   24.116  -3.812  1.00 85.79 28  B 1 
ATOM   3325 C  C   . GLY B 2  28  ? 10.654  24.188  -4.720  1.00 88.45 28  B 1 
ATOM   3326 O  O   . GLY B 2  28  ? 10.569  24.289  -5.944  1.00 87.48 28  B 1 
ATOM   3327 N  N   . LYS B 2  29  ? 11.822  24.181  -4.083  1.00 89.99 29  B 1 
ATOM   3328 C  CA  . LYS B 2  29  ? 13.119  24.171  -4.769  1.00 90.33 29  B 1 
ATOM   3329 C  C   . LYS B 2  29  ? 13.934  22.990  -4.286  1.00 89.70 29  B 1 
ATOM   3330 O  O   . LYS B 2  29  ? 14.127  22.821  -3.088  1.00 86.45 29  B 1 
ATOM   3331 C  CB  . LYS B 2  29  ? 13.881  25.480  -4.534  1.00 88.67 29  B 1 
ATOM   3332 C  CG  . LYS B 2  29  ? 13.247  26.671  -5.269  1.00 78.68 29  B 1 
ATOM   3333 C  CD  . LYS B 2  29  ? 14.125  27.915  -5.103  1.00 72.60 29  B 1 
ATOM   3334 C  CE  . LYS B 2  29  ? 13.500  29.091  -5.850  1.00 62.81 29  B 1 
ATOM   3335 N  NZ  . LYS B 2  29  ? 14.305  30.323  -5.705  1.00 55.45 29  B 1 
ATOM   3336 N  N   . GLY B 2  30  ? 14.463  22.225  -5.227  1.00 91.49 30  B 1 
ATOM   3337 C  CA  . GLY B 2  30  ? 15.229  21.034  -4.919  1.00 90.97 30  B 1 
ATOM   3338 C  C   . GLY B 2  30  ? 16.034  20.546  -6.119  1.00 91.99 30  B 1 
ATOM   3339 O  O   . GLY B 2  30  ? 16.410  21.315  -7.006  1.00 90.73 30  B 1 
ATOM   3340 N  N   . ASN B 2  31  ? 16.324  19.270  -6.118  1.00 91.61 31  B 1 
ATOM   3341 C  CA  . ASN B 2  31  ? 17.207  18.637  -7.097  1.00 91.30 31  B 1 
ATOM   3342 C  C   . ASN B 2  31  ? 16.453  17.698  -8.057  1.00 92.50 31  B 1 
ATOM   3343 O  O   . ASN B 2  31  ? 17.072  16.765  -8.580  1.00 90.81 31  B 1 
ATOM   3344 C  CB  . ASN B 2  31  ? 18.335  17.916  -6.346  1.00 88.10 31  B 1 
ATOM   3345 C  CG  . ASN B 2  31  ? 19.275  18.835  -5.587  1.00 77.60 31  B 1 
ATOM   3346 O  OD1 . ASN B 2  31  ? 19.482  19.995  -5.891  1.00 65.07 31  B 1 
ATOM   3347 N  ND2 . ASN B 2  31  ? 19.914  18.313  -4.572  1.00 66.11 31  B 1 
ATOM   3348 N  N   . ALA B 2  32  ? 15.155  17.902  -8.273  1.00 93.01 32  B 1 
ATOM   3349 C  CA  . ALA B 2  32  ? 14.387  17.128  -9.243  1.00 93.92 32  B 1 
ATOM   3350 C  C   . ALA B 2  32  ? 15.038  17.221  -10.630 1.00 94.41 32  B 1 
ATOM   3351 O  O   . ALA B 2  32  ? 15.240  18.306  -11.180 1.00 94.11 32  B 1 
ATOM   3352 C  CB  . ALA B 2  32  ? 12.936  17.597  -9.242  1.00 93.51 32  B 1 
ATOM   3353 N  N   . GLY B 2  33  ? 15.445  16.090  -11.177 1.00 95.09 33  B 1 
ATOM   3354 C  CA  . GLY B 2  33  ? 16.219  15.996  -12.403 1.00 95.15 33  B 1 
ATOM   3355 C  C   . GLY B 2  33  ? 15.381  16.231  -13.662 1.00 95.90 33  B 1 
ATOM   3356 O  O   . GLY B 2  33  ? 14.163  16.089  -13.655 1.00 95.79 33  B 1 
ATOM   3357 N  N   . LYS B 2  34  ? 16.056  16.527  -14.782 1.00 95.85 34  B 1 
ATOM   3358 C  CA  . LYS B 2  34  ? 15.378  16.748  -16.071 1.00 96.35 34  B 1 
ATOM   3359 C  C   . LYS B 2  34  ? 14.500  15.569  -16.514 1.00 96.93 34  B 1 
ATOM   3360 O  O   . LYS B 2  34  ? 13.501  15.780  -17.200 1.00 96.73 34  B 1 
ATOM   3361 C  CB  . LYS B 2  34  ? 16.436  17.068  -17.146 1.00 96.17 34  B 1 
ATOM   3362 C  CG  . LYS B 2  34  ? 15.803  17.348  -18.508 1.00 93.52 34  B 1 
ATOM   3363 C  CD  . LYS B 2  34  ? 16.834  17.715  -19.572 1.00 90.30 34  B 1 
ATOM   3364 C  CE  . LYS B 2  34  ? 16.094  17.871  -20.900 1.00 85.02 34  B 1 
ATOM   3365 N  NZ  . LYS B 2  34  ? 17.014  18.051  -22.054 1.00 76.79 34  B 1 
ATOM   3366 N  N   . TYR B 2  35  ? 14.914  14.347  -16.178 1.00 97.13 35  B 1 
ATOM   3367 C  CA  . TYR B 2  35  ? 14.290  13.110  -16.646 1.00 97.42 35  B 1 
ATOM   3368 C  C   . TYR B 2  35  ? 13.605  12.314  -15.534 1.00 97.49 35  B 1 
ATOM   3369 O  O   . TYR B 2  35  ? 13.245  11.163  -15.761 1.00 96.61 35  B 1 
ATOM   3370 C  CB  . TYR B 2  35  ? 15.344  12.268  -17.373 1.00 97.55 35  B 1 
ATOM   3371 C  CG  . TYR B 2  35  ? 15.901  12.911  -18.621 1.00 97.56 35  B 1 
ATOM   3372 C  CD1 . TYR B 2  35  ? 15.119  12.964  -19.785 1.00 95.40 35  B 1 
ATOM   3373 C  CD2 . TYR B 2  35  ? 17.205  13.443  -18.638 1.00 95.36 35  B 1 
ATOM   3374 C  CE1 . TYR B 2  35  ? 15.627  13.533  -20.961 1.00 95.16 35  B 1 
ATOM   3375 C  CE2 . TYR B 2  35  ? 17.729  14.014  -19.811 1.00 95.29 35  B 1 
ATOM   3376 C  CZ  . TYR B 2  35  ? 16.936  14.059  -20.974 1.00 96.59 35  B 1 
ATOM   3377 O  OH  . TYR B 2  35  ? 17.434  14.614  -22.117 1.00 95.50 35  B 1 
ATOM   3378 N  N   . GLY B 2  36  ? 13.434  12.901  -14.357 1.00 96.84 36  B 1 
ATOM   3379 C  CA  . GLY B 2  36  ? 12.812  12.228  -13.228 1.00 96.54 36  B 1 
ATOM   3380 C  C   . GLY B 2  36  ? 13.642  12.286  -11.954 1.00 96.29 36  B 1 
ATOM   3381 O  O   . GLY B 2  36  ? 14.762  12.817  -11.924 1.00 95.33 36  B 1 
ATOM   3382 N  N   . ASP B 2  37  ? 13.074  11.746  -10.902 1.00 94.94 37  B 1 
ATOM   3383 C  CA  . ASP B 2  37  ? 13.701  11.548  -9.598  1.00 94.37 37  B 1 
ATOM   3384 C  C   . ASP B 2  37  ? 13.176  10.248  -8.985  1.00 93.90 37  B 1 
ATOM   3385 O  O   . ASP B 2  37  ? 12.000  9.930   -9.147  1.00 92.82 37  B 1 
ATOM   3386 C  CB  . ASP B 2  37  ? 13.383  12.745  -8.686  1.00 93.39 37  B 1 
ATOM   3387 C  CG  . ASP B 2  37  ? 14.265  12.776  -7.445  1.00 91.74 37  B 1 
ATOM   3388 O  OD1 . ASP B 2  37  ? 14.085  11.978  -6.507  1.00 86.76 37  B 1 
ATOM   3389 O  OD2 . ASP B 2  37  ? 15.178  13.627  -7.405  1.00 85.50 37  B 1 
ATOM   3390 N  N   . TYR B 2  38  ? 14.018  9.511   -8.265  1.00 92.46 38  B 1 
ATOM   3391 C  CA  . TYR B 2  38  ? 13.643  8.223   -7.673  1.00 91.50 38  B 1 
ATOM   3392 C  C   . TYR B 2  38  ? 12.568  8.296   -6.573  1.00 89.58 38  B 1 
ATOM   3393 O  O   . TYR B 2  38  ? 12.139  7.257   -6.068  1.00 86.27 38  B 1 
ATOM   3394 C  CB  . TYR B 2  38  ? 14.899  7.517   -7.165  1.00 91.87 38  B 1 
ATOM   3395 C  CG  . TYR B 2  38  ? 15.842  7.050   -8.260  1.00 92.66 38  B 1 
ATOM   3396 C  CD1 . TYR B 2  38  ? 15.386  6.160   -9.250  1.00 89.42 38  B 1 
ATOM   3397 C  CD2 . TYR B 2  38  ? 17.176  7.479   -8.284  1.00 89.76 38  B 1 
ATOM   3398 C  CE1 . TYR B 2  38  ? 16.251  5.691   -10.248 1.00 89.62 38  B 1 
ATOM   3399 C  CE2 . TYR B 2  38  ? 18.058  7.019   -9.282  1.00 89.94 38  B 1 
ATOM   3400 C  CZ  . TYR B 2  38  ? 17.591  6.119   -10.264 1.00 92.80 38  B 1 
ATOM   3401 O  OH  . TYR B 2  38  ? 18.433  5.668   -11.237 1.00 91.73 38  B 1 
ATOM   3402 N  N   . SER B 2  39  ? 12.134  9.484   -6.217  1.00 89.22 39  B 1 
ATOM   3403 C  CA  . SER B 2  39  ? 11.043  9.714   -5.269  1.00 87.38 39  B 1 
ATOM   3404 C  C   . SER B 2  39  ? 9.749   10.187  -5.933  1.00 87.59 39  B 1 
ATOM   3405 O  O   . SER B 2  39  ? 8.794   10.506  -5.225  1.00 84.38 39  B 1 
ATOM   3406 C  CB  . SER B 2  39  ? 11.465  10.736  -4.202  1.00 84.60 39  B 1 
ATOM   3407 O  OG  . SER B 2  39  ? 12.709  10.387  -3.622  1.00 76.85 39  B 1 
ATOM   3408 N  N   . CYS B 2  40  ? 9.719   10.265  -7.262  1.00 89.98 40  B 1 
ATOM   3409 C  CA  . CYS B 2  40  ? 8.610   10.861  -8.003  1.00 91.39 40  B 1 
ATOM   3410 C  C   . CYS B 2  40  ? 8.166   9.993   -9.185  1.00 92.66 40  B 1 
ATOM   3411 O  O   . CYS B 2  40  ? 8.936   9.171   -9.685  1.00 92.37 40  B 1 
ATOM   3412 C  CB  . CYS B 2  40  ? 9.031   12.256  -8.481  1.00 91.00 40  B 1 
ATOM   3413 S  SG  . CYS B 2  40  ? 9.524   13.370  -7.134  1.00 90.04 40  B 1 
ATOM   3414 N  N   . ASP B 2  41  ? 6.943   10.239  -9.672  1.00 93.62 41  B 1 
ATOM   3415 C  CA  . ASP B 2  41  ? 6.437   9.615   -10.884 1.00 94.44 41  B 1 
ATOM   3416 C  C   . ASP B 2  41  ? 7.140   10.149  -12.143 1.00 95.37 41  B 1 
ATOM   3417 O  O   . ASP B 2  41  ? 7.760   11.219  -12.156 1.00 94.84 41  B 1 
ATOM   3418 C  CB  . ASP B 2  41  ? 4.911   9.780   -10.978 1.00 94.04 41  B 1 
ATOM   3419 C  CG  . ASP B 2  41  ? 4.136   8.860   -10.042 1.00 93.08 41  B 1 
ATOM   3420 O  OD1 . ASP B 2  41  ? 4.600   7.734   -9.766  1.00 89.44 41  B 1 
ATOM   3421 O  OD2 . ASP B 2  41  ? 3.024   9.255   -9.628  1.00 88.95 41  B 1 
ATOM   3422 N  N   . ALA B 2  42  ? 7.030   9.389   -13.218 1.00 96.23 42  B 1 
ATOM   3423 C  CA  . ALA B 2  42  ? 7.692   9.682   -14.480 1.00 96.93 42  B 1 
ATOM   3424 C  C   . ALA B 2  42  ? 7.203   10.998  -15.116 1.00 97.05 42  B 1 
ATOM   3425 O  O   . ALA B 2  42  ? 6.039   11.373  -15.034 1.00 96.53 42  B 1 
ATOM   3426 C  CB  . ALA B 2  42  ? 7.519   8.496   -15.424 1.00 96.82 42  B 1 
ATOM   3427 N  N   . ASN B 2  43  ? 8.099   11.661  -15.825 1.00 97.12 43  B 1 
ATOM   3428 C  CA  . ASN B 2  43  ? 7.787   12.894  -16.534 1.00 97.47 43  B 1 
ATOM   3429 C  C   . ASN B 2  43  ? 7.779   12.726  -18.063 1.00 97.73 43  B 1 
ATOM   3430 O  O   . ASN B 2  43  ? 8.356   11.792  -18.629 1.00 97.32 43  B 1 
ATOM   3431 C  CB  . ASN B 2  43  ? 8.697   14.031  -16.031 1.00 96.78 43  B 1 
ATOM   3432 C  CG  . ASN B 2  43  ? 10.106  14.047  -16.587 1.00 96.66 43  B 1 
ATOM   3433 O  OD1 . ASN B 2  43  ? 10.534  13.277  -17.415 1.00 90.01 43  B 1 
ATOM   3434 N  ND2 . ASN B 2  43  ? 10.889  15.014  -16.157 1.00 90.52 43  B 1 
ATOM   3435 N  N   . MET B 2  44  ? 7.185   13.692  -18.752 1.00 97.62 44  B 1 
ATOM   3436 C  CA  . MET B 2  44  ? 7.108   13.669  -20.218 1.00 97.61 44  B 1 
ATOM   3437 C  C   . MET B 2  44  ? 8.479   13.670  -20.905 1.00 97.90 44  B 1 
ATOM   3438 O  O   . MET B 2  44  ? 8.615   13.077  -21.977 1.00 97.74 44  B 1 
ATOM   3439 C  CB  . MET B 2  44  ? 6.284   14.860  -20.719 1.00 96.91 44  B 1 
ATOM   3440 C  CG  . MET B 2  44  ? 4.788   14.572  -20.750 1.00 91.26 44  B 1 
ATOM   3441 S  SD  . MET B 2  44  ? 4.269   13.150  -21.775 1.00 87.84 44  B 1 
ATOM   3442 C  CE  . MET B 2  44  ? 5.063   13.508  -23.348 1.00 78.05 44  B 1 
ATOM   3443 N  N   . ALA B 2  45  ? 9.505   14.294  -20.335 1.00 97.71 45  B 1 
ATOM   3444 C  CA  . ALA B 2  45  ? 10.836  14.321  -20.939 1.00 97.93 45  B 1 
ATOM   3445 C  C   . ALA B 2  45  ? 11.472  12.923  -20.984 1.00 98.10 45  B 1 
ATOM   3446 O  O   . ALA B 2  45  ? 12.089  12.559  -21.986 1.00 97.79 45  B 1 
ATOM   3447 C  CB  . ALA B 2  45  ? 11.718  15.319  -20.177 1.00 97.64 45  B 1 
ATOM   3448 N  N   . LEU B 2  46  ? 11.300  12.140  -19.919 1.00 98.23 46  B 1 
ATOM   3449 C  CA  . LEU B 2  46  ? 11.698  10.737  -19.893 1.00 98.34 46  B 1 
ATOM   3450 C  C   . LEU B 2  46  ? 10.912  9.937   -20.933 1.00 98.44 46  B 1 
ATOM   3451 O  O   . LEU B 2  46  ? 11.516  9.227   -21.740 1.00 98.40 46  B 1 
ATOM   3452 C  CB  . LEU B 2  46  ? 11.470  10.182  -18.471 1.00 98.33 46  B 1 
ATOM   3453 C  CG  . LEU B 2  46  ? 11.808  8.687   -18.334 1.00 98.04 46  B 1 
ATOM   3454 C  CD1 . LEU B 2  46  ? 13.307  8.437   -18.458 1.00 95.93 46  B 1 
ATOM   3455 C  CD2 . LEU B 2  46  ? 11.322  8.178   -16.982 1.00 95.87 46  B 1 
ATOM   3456 N  N   . LEU B 2  47  ? 9.592   10.109  -20.955 1.00 98.40 47  B 1 
ATOM   3457 C  CA  . LEU B 2  47  ? 8.702   9.364   -21.841 1.00 98.30 47  B 1 
ATOM   3458 C  C   . LEU B 2  47  ? 8.992   9.644   -23.327 1.00 98.56 47  B 1 
ATOM   3459 O  O   . LEU B 2  47  ? 9.097   8.715   -24.117 1.00 98.16 47  B 1 
ATOM   3460 C  CB  . LEU B 2  47  ? 7.260   9.705   -21.450 1.00 97.64 47  B 1 
ATOM   3461 C  CG  . LEU B 2  47  ? 6.283   8.584   -21.803 1.00 91.63 47  B 1 
ATOM   3462 C  CD1 . LEU B 2  47  ? 6.508   7.337   -20.954 1.00 84.99 47  B 1 
ATOM   3463 C  CD2 . LEU B 2  47  ? 4.863   9.087   -21.548 1.00 84.89 47  B 1 
ATOM   3464 N  N   . ASP B 2  48  ? 9.236   10.905  -23.690 1.00 98.28 48  B 1 
ATOM   3465 C  CA  . ASP B 2  48  ? 9.635   11.264  -25.055 1.00 98.18 48  B 1 
ATOM   3466 C  C   . ASP B 2  48  ? 10.984  10.646  -25.443 1.00 98.31 48  B 1 
ATOM   3467 O  O   . ASP B 2  48  ? 11.199  10.275  -26.602 1.00 98.10 48  B 1 
ATOM   3468 C  CB  . ASP B 2  48  ? 9.730   12.790  -25.182 1.00 97.76 48  B 1 
ATOM   3469 C  CG  . ASP B 2  48  ? 8.390   13.491  -25.370 1.00 92.68 48  B 1 
ATOM   3470 O  OD1 . ASP B 2  48  ? 7.420   12.857  -25.851 1.00 87.34 48  B 1 
ATOM   3471 O  OD2 . ASP B 2  48  ? 8.380   14.732  -25.160 1.00 86.23 48  B 1 
ATOM   3472 N  N   . SER B 2  49  ? 11.912  10.516  -24.484 1.00 98.15 49  B 1 
ATOM   3473 C  CA  . SER B 2  49  ? 13.179  9.827   -24.721 1.00 98.15 49  B 1 
ATOM   3474 C  C   . SER B 2  49  ? 12.986  8.328   -24.919 1.00 98.49 49  B 1 
ATOM   3475 O  O   . SER B 2  49  ? 13.633  7.744   -25.794 1.00 98.23 49  B 1 
ATOM   3476 C  CB  . SER B 2  49  ? 14.194  10.127  -23.606 1.00 97.55 49  B 1 
ATOM   3477 O  OG  . SER B 2  49  ? 13.996  9.332   -22.460 1.00 89.87 49  B 1 
ATOM   3478 N  N   . LEU B 2  50  ? 12.037  7.719   -24.180 1.00 98.59 50  B 1 
ATOM   3479 C  CA  . LEU B 2  50  ? 11.687  6.309   -24.302 1.00 98.67 50  B 1 
ATOM   3480 C  C   . LEU B 2  50  ? 11.041  6.006   -25.657 1.00 98.70 50  B 1 
ATOM   3481 O  O   . LEU B 2  50  ? 11.478  5.083   -26.343 1.00 98.66 50  B 1 
ATOM   3482 C  CB  . LEU B 2  50  ? 10.771  5.916   -23.141 1.00 98.69 50  B 1 
ATOM   3483 C  CG  . LEU B 2  50  ? 10.275  4.455   -23.192 1.00 98.42 50  B 1 
ATOM   3484 C  CD1 . LEU B 2  50  ? 11.417  3.451   -23.198 1.00 96.56 50  B 1 
ATOM   3485 C  CD2 . LEU B 2  50  ? 9.377   4.181   -21.990 1.00 96.69 50  B 1 
ATOM   3486 N  N   . VAL B 2  51  ? 10.069  6.811   -26.083 1.00 98.68 51  B 1 
ATOM   3487 C  CA  . VAL B 2  51  ? 9.426   6.654   -27.397 1.00 98.55 51  B 1 
ATOM   3488 C  C   . VAL B 2  51  ? 10.478  6.671   -28.512 1.00 98.56 51  B 1 
ATOM   3489 O  O   . VAL B 2  51  ? 10.481  5.797   -29.385 1.00 98.41 51  B 1 
ATOM   3490 C  CB  . VAL B 2  51  ? 8.372   7.751   -27.634 1.00 98.36 51  B 1 
ATOM   3491 C  CG1 . VAL B 2  51  ? 7.818   7.729   -29.066 1.00 97.03 51  B 1 
ATOM   3492 C  CG2 . VAL B 2  51  ? 7.176   7.582   -26.688 1.00 96.80 51  B 1 
ATOM   3493 N  N   . LYS B 2  52  ? 11.416  7.626   -28.473 1.00 98.35 52  B 1 
ATOM   3494 C  CA  . LYS B 2  52  ? 12.511  7.700   -29.455 1.00 98.24 52  B 1 
ATOM   3495 C  C   . LYS B 2  52  ? 13.416  6.479   -29.390 1.00 98.26 52  B 1 
ATOM   3496 O  O   . LYS B 2  52  ? 13.859  6.007   -30.430 1.00 97.88 52  B 1 
ATOM   3497 C  CB  . LYS B 2  52  ? 13.336  8.975   -29.230 1.00 97.81 52  B 1 
ATOM   3498 C  CG  . LYS B 2  52  ? 12.588  10.238  -29.684 1.00 91.77 52  B 1 
ATOM   3499 C  CD  . LYS B 2  52  ? 13.374  11.491  -29.297 1.00 86.98 52  B 1 
ATOM   3500 C  CE  . LYS B 2  52  ? 12.553  12.725  -29.673 1.00 74.33 52  B 1 
ATOM   3501 N  NZ  . LYS B 2  52  ? 13.156  13.982  -29.143 1.00 65.46 52  B 1 
ATOM   3502 N  N   . PHE B 2  53  ? 13.718  5.982   -28.188 1.00 98.25 53  B 1 
ATOM   3503 C  CA  . PHE B 2  53  ? 14.558  4.811   -27.993 1.00 98.33 53  B 1 
ATOM   3504 C  C   . PHE B 2  53  ? 13.909  3.547   -28.565 1.00 98.47 53  B 1 
ATOM   3505 O  O   . PHE B 2  53  ? 14.544  2.851   -29.350 1.00 98.15 53  B 1 
ATOM   3506 C  CB  . PHE B 2  53  ? 14.892  4.653   -26.509 1.00 98.32 53  B 1 
ATOM   3507 C  CG  . PHE B 2  53  ? 15.744  3.431   -26.236 1.00 98.29 53  B 1 
ATOM   3508 C  CD1 . PHE B 2  53  ? 15.145  2.241   -25.775 1.00 96.25 53  B 1 
ATOM   3509 C  CD2 . PHE B 2  53  ? 17.124  3.464   -26.502 1.00 96.23 53  B 1 
ATOM   3510 C  CE1 . PHE B 2  53  ? 15.929  1.095   -25.574 1.00 96.15 53  B 1 
ATOM   3511 C  CE2 . PHE B 2  53  ? 17.907  2.313   -26.300 1.00 96.19 53  B 1 
ATOM   3512 C  CZ  . PHE B 2  53  ? 17.306  1.131   -25.847 1.00 97.51 53  B 1 
ATOM   3513 N  N   . ILE B 2  54  ? 12.636  3.300   -28.227 1.00 98.53 54  B 1 
ATOM   3514 C  CA  . ILE B 2  54  ? 11.878  2.149   -28.725 1.00 98.50 54  B 1 
ATOM   3515 C  C   . ILE B 2  54  ? 11.838  2.163   -30.255 1.00 98.34 54  B 1 
ATOM   3516 O  O   . ILE B 2  54  ? 12.273  1.205   -30.879 1.00 98.16 54  B 1 
ATOM   3517 C  CB  . ILE B 2  54  ? 10.467  2.097   -28.102 1.00 98.62 54  B 1 
ATOM   3518 C  CG1 . ILE B 2  54  ? 10.560  1.791   -26.593 1.00 98.31 54  B 1 
ATOM   3519 C  CG2 . ILE B 2  54  ? 9.590   1.033   -28.811 1.00 98.17 54  B 1 
ATOM   3520 C  CD1 . ILE B 2  54  ? 9.229   1.977   -25.843 1.00 97.81 54  B 1 
ATOM   3521 N  N   . LYS B 2  55  ? 11.410  3.278   -30.870 1.00 98.20 55  B 1 
ATOM   3522 C  CA  . LYS B 2  55  ? 11.308  3.388   -32.336 1.00 97.79 55  B 1 
ATOM   3523 C  C   . LYS B 2  55  ? 12.659  3.168   -33.050 1.00 97.57 55  B 1 
ATOM   3524 O  O   . LYS B 2  55  ? 12.676  2.622   -34.135 1.00 96.41 55  B 1 
ATOM   3525 C  CB  . LYS B 2  55  ? 10.682  4.735   -32.743 1.00 97.16 55  B 1 
ATOM   3526 C  CG  . LYS B 2  55  ? 9.192   4.830   -32.334 1.00 95.64 55  B 1 
ATOM   3527 C  CD  . LYS B 2  55  ? 8.488   6.141   -32.755 1.00 92.64 55  B 1 
ATOM   3528 C  CE  . LYS B 2  55  ? 8.084   6.124   -34.235 1.00 87.99 55  B 1 
ATOM   3529 N  NZ  . LYS B 2  55  ? 6.964   7.067   -34.547 1.00 84.12 55  B 1 
ATOM   3530 N  N   . ARG B 2  56  ? 13.778  3.564   -32.422 1.00 97.85 56  B 1 
ATOM   3531 C  CA  . ARG B 2  56  ? 15.127  3.347   -32.973 1.00 97.47 56  B 1 
ATOM   3532 C  C   . ARG B 2  56  ? 15.637  1.915   -32.813 1.00 97.51 56  B 1 
ATOM   3533 O  O   . ARG B 2  56  ? 16.559  1.551   -33.536 1.00 96.15 56  B 1 
ATOM   3534 C  CB  . ARG B 2  56  ? 16.132  4.293   -32.314 1.00 96.47 56  B 1 
ATOM   3535 C  CG  . ARG B 2  56  ? 16.079  5.693   -32.924 1.00 84.77 56  B 1 
ATOM   3536 C  CD  . ARG B 2  56  ? 17.079  6.583   -32.183 1.00 82.13 56  B 1 
ATOM   3537 N  NE  . ARG B 2  56  ? 17.186  7.916   -32.807 1.00 71.37 56  B 1 
ATOM   3538 C  CZ  . ARG B 2  56  ? 17.980  8.884   -32.411 1.00 64.23 56  B 1 
ATOM   3539 N  NH1 . ARG B 2  56  ? 18.762  8.749   -31.369 1.00 57.65 56  B 1 
ATOM   3540 N  NH2 . ARG B 2  56  ? 18.004  10.010  -33.055 1.00 56.58 56  B 1 
ATOM   3541 N  N   . ASN B 2  57  ? 15.096  1.156   -31.871 1.00 97.63 57  B 1 
ATOM   3542 C  CA  . ASN B 2  57  ? 15.517  -0.207  -31.552 1.00 97.56 57  B 1 
ATOM   3543 C  C   . ASN B 2  57  ? 14.430  -1.235  -31.896 1.00 97.33 57  B 1 
ATOM   3544 O  O   . ASN B 2  57  ? 14.350  -2.286  -31.261 1.00 96.26 57  B 1 
ATOM   3545 C  CB  . ASN B 2  57  ? 15.984  -0.279  -30.093 1.00 97.49 57  B 1 
ATOM   3546 C  CG  . ASN B 2  57  ? 17.245  0.537   -29.858 1.00 96.42 57  B 1 
ATOM   3547 O  OD1 . ASN B 2  57  ? 18.358  0.085   -30.038 1.00 87.21 57  B 1 
ATOM   3548 N  ND2 . ASN B 2  57  ? 17.104  1.783   -29.453 1.00 85.76 57  B 1 
ATOM   3549 N  N   . THR B 2  58  ? 13.588  -0.913  -32.871 1.00 97.75 58  B 1 
ATOM   3550 C  CA  . THR B 2  58  ? 12.531  -1.798  -33.374 1.00 97.58 58  B 1 
ATOM   3551 C  C   . THR B 2  58  ? 12.767  -2.106  -34.845 1.00 96.97 58  B 1 
ATOM   3552 O  O   . THR B 2  58  ? 12.762  -1.206  -35.678 1.00 95.09 58  B 1 
ATOM   3553 C  CB  . THR B 2  58  ? 11.157  -1.166  -33.178 1.00 97.18 58  B 1 
ATOM   3554 O  OG1 . THR B 2  58  ? 10.912  -0.914  -31.815 1.00 92.97 58  B 1 
ATOM   3555 C  CG2 . THR B 2  58  ? 10.034  -2.080  -33.657 1.00 92.32 58  B 1 
ATOM   3556 N  N   . ASP B 2  59  ? 12.926  -3.387  -35.147 1.00 96.19 59  B 1 
ATOM   3557 C  CA  . ASP B 2  59  ? 12.987  -3.897  -36.509 1.00 94.94 59  B 1 
ATOM   3558 C  C   . ASP B 2  59  ? 11.588  -4.061  -37.119 1.00 94.81 59  B 1 
ATOM   3559 O  O   . ASP B 2  59  ? 10.566  -3.906  -36.450 1.00 91.25 59  B 1 
ATOM   3560 C  CB  . ASP B 2  59  ? 13.762  -5.224  -36.511 1.00 91.94 59  B 1 
ATOM   3561 C  CG  . ASP B 2  59  ? 15.239  -5.029  -36.175 1.00 83.39 59  B 1 
ATOM   3562 O  OD1 . ASP B 2  59  ? 15.811  -4.020  -36.658 1.00 76.30 59  B 1 
ATOM   3563 O  OD2 . ASP B 2  59  ? 15.791  -5.887  -35.459 1.00 75.26 59  B 1 
ATOM   3564 N  N   . VAL B 2  60  ? 11.515  -4.411  -38.403 1.00 93.72 60  B 1 
ATOM   3565 C  CA  . VAL B 2  60  ? 10.236  -4.567  -39.121 1.00 92.82 60  B 1 
ATOM   3566 C  C   . VAL B 2  60  ? 9.293   -5.578  -38.447 1.00 93.03 60  B 1 
ATOM   3567 O  O   . VAL B 2  60  ? 8.092   -5.334  -38.359 1.00 89.71 60  B 1 
ATOM   3568 C  CB  . VAL B 2  60  ? 10.491  -4.922  -40.600 1.00 90.45 60  B 1 
ATOM   3569 C  CG1 . VAL B 2  60  ? 11.040  -6.333  -40.813 1.00 79.55 60  B 1 
ATOM   3570 C  CG2 . VAL B 2  60  ? 9.222   -4.735  -41.442 1.00 79.09 60  B 1 
ATOM   3571 N  N   . ASN B 2  61  ? 9.844   -6.661  -37.910 1.00 93.96 61  B 1 
ATOM   3572 C  CA  . ASN B 2  61  ? 9.108   -7.696  -37.175 1.00 94.48 61  B 1 
ATOM   3573 C  C   . ASN B 2  61  ? 9.082   -7.459  -35.648 1.00 95.75 61  B 1 
ATOM   3574 O  O   . ASN B 2  61  ? 8.695   -8.338  -34.898 1.00 93.09 61  B 1 
ATOM   3575 C  CB  . ASN B 2  61  ? 9.683   -9.074  -37.520 1.00 91.18 61  B 1 
ATOM   3576 C  CG  . ASN B 2  61  ? 9.435   -9.487  -38.968 1.00 84.92 61  B 1 
ATOM   3577 O  OD1 . ASN B 2  61  ? 8.686   -8.898  -39.711 1.00 73.60 61  B 1 
ATOM   3578 N  ND2 . ASN B 2  61  ? 10.081  -10.549 -39.400 1.00 73.25 61  B 1 
ATOM   3579 N  N   . GLY B 2  62  ? 9.500   -6.270  -35.199 1.00 95.61 62  B 1 
ATOM   3580 C  CA  . GLY B 2  62  ? 9.497   -5.877  -33.789 1.00 96.82 62  B 1 
ATOM   3581 C  C   . GLY B 2  62  ? 8.414   -4.851  -33.433 1.00 97.77 62  B 1 
ATOM   3582 O  O   . GLY B 2  62  ? 8.371   -4.387  -32.297 1.00 96.96 62  B 1 
ATOM   3583 N  N   . LYS B 2  63  ? 7.556   -4.480  -34.399 1.00 97.51 63  B 1 
ATOM   3584 C  CA  . LYS B 2  63  ? 6.484   -3.495  -34.204 1.00 97.73 63  B 1 
ATOM   3585 C  C   . LYS B 2  63  ? 5.290   -4.087  -33.435 1.00 98.02 63  B 1 
ATOM   3586 O  O   . LYS B 2  63  ? 4.160   -4.113  -33.917 1.00 97.43 63  B 1 
ATOM   3587 C  CB  . LYS B 2  63  ? 6.058   -2.890  -35.554 1.00 97.41 63  B 1 
ATOM   3588 C  CG  . LYS B 2  63  ? 7.137   -2.023  -36.219 1.00 96.12 63  B 1 
ATOM   3589 C  CD  . LYS B 2  63  ? 6.529   -1.349  -37.463 1.00 92.70 63  B 1 
ATOM   3590 C  CE  . LYS B 2  63  ? 7.459   -0.329  -38.118 1.00 86.95 63  B 1 
ATOM   3591 N  NZ  . LYS B 2  63  ? 6.739   0.415   -39.166 1.00 78.29 63  B 1 
ATOM   3592 N  N   . VAL B 2  64  ? 5.558   -4.595  -32.238 1.00 98.46 64  B 1 
ATOM   3593 C  CA  . VAL B 2  64  ? 4.573   -5.219  -31.349 1.00 98.63 64  B 1 
ATOM   3594 C  C   . VAL B 2  64  ? 4.821   -4.721  -29.930 1.00 98.70 64  B 1 
ATOM   3595 O  O   . VAL B 2  64  ? 5.961   -4.630  -29.485 1.00 98.62 64  B 1 
ATOM   3596 C  CB  . VAL B 2  64  ? 4.652   -6.757  -31.409 1.00 98.34 64  B 1 
ATOM   3597 C  CG1 . VAL B 2  64  ? 3.507   -7.399  -30.618 1.00 96.81 64  B 1 
ATOM   3598 C  CG2 . VAL B 2  64  ? 4.574   -7.296  -32.841 1.00 95.95 64  B 1 
ATOM   3599 N  N   . MET B 2  65  ? 3.751   -4.409  -29.216 1.00 98.81 65  B 1 
ATOM   3600 C  CA  . MET B 2  65  ? 3.858   -3.901  -27.848 1.00 98.89 65  B 1 
ATOM   3601 C  C   . MET B 2  65  ? 2.660   -4.322  -26.995 1.00 98.81 65  B 1 
ATOM   3602 O  O   . MET B 2  65  ? 1.511   -4.075  -27.353 1.00 98.77 65  B 1 
ATOM   3603 C  CB  . MET B 2  65  ? 3.994   -2.374  -27.897 1.00 98.65 65  B 1 
ATOM   3604 C  CG  . MET B 2  65  ? 4.107   -1.721  -26.512 1.00 97.55 65  B 1 
ATOM   3605 S  SD  . MET B 2  65  ? 4.345   0.081   -26.576 1.00 97.58 65  B 1 
ATOM   3606 C  CE  . MET B 2  65  ? 6.037   0.162   -27.181 1.00 93.18 65  B 1 
ATOM   3607 N  N   . VAL B 2  66  ? 2.962   -4.884  -25.827 1.00 98.88 66  B 1 
ATOM   3608 C  CA  . VAL B 2  66  ? 1.991   -4.979  -24.738 1.00 98.82 66  B 1 
ATOM   3609 C  C   . VAL B 2  66  ? 2.096   -3.706  -23.908 1.00 98.83 66  B 1 
ATOM   3610 O  O   . VAL B 2  66  ? 3.166   -3.394  -23.379 1.00 98.71 66  B 1 
ATOM   3611 C  CB  . VAL B 2  66  ? 2.224   -6.218  -23.861 1.00 98.64 66  B 1 
ATOM   3612 C  CG1 . VAL B 2  66  ? 1.190   -6.296  -22.738 1.00 93.19 66  B 1 
ATOM   3613 C  CG2 . VAL B 2  66  ? 2.103   -7.504  -24.690 1.00 91.42 66  B 1 
ATOM   3614 N  N   . TYR B 2  67  ? 0.999   -2.974  -23.823 1.00 98.86 67  B 1 
ATOM   3615 C  CA  . TYR B 2  67  ? 0.852   -1.862  -22.893 1.00 98.85 67  B 1 
ATOM   3616 C  C   . TYR B 2  67  ? 0.158   -2.374  -21.626 1.00 98.85 67  B 1 
ATOM   3617 O  O   . TYR B 2  67  ? -1.025  -2.700  -21.645 1.00 98.52 67  B 1 
ATOM   3618 C  CB  . TYR B 2  67  ? 0.090   -0.715  -23.580 1.00 98.67 67  B 1 
ATOM   3619 C  CG  . TYR B 2  67  ? -0.320  0.368   -22.618 1.00 98.28 67  B 1 
ATOM   3620 C  CD1 . TYR B 2  67  ? -1.666  0.483   -22.220 1.00 94.88 67  B 1 
ATOM   3621 C  CD2 . TYR B 2  67  ? 0.644   1.222   -22.054 1.00 95.23 67  B 1 
ATOM   3622 C  CE1 . TYR B 2  67  ? -2.048  1.439   -21.281 1.00 93.80 67  B 1 
ATOM   3623 C  CE2 . TYR B 2  67  ? 0.275   2.189   -21.101 1.00 94.21 67  B 1 
ATOM   3624 C  CZ  . TYR B 2  67  ? -1.082  2.287   -20.714 1.00 96.05 67  B 1 
ATOM   3625 O  OH  . TYR B 2  67  ? -1.456  3.209   -19.779 1.00 93.84 67  B 1 
ATOM   3626 N  N   . ASN B 2  68  ? 0.915   -2.480  -20.522 1.00 98.76 68  B 1 
ATOM   3627 C  CA  . ASN B 2  68  ? 0.536   -3.262  -19.338 1.00 98.78 68  B 1 
ATOM   3628 C  C   . ASN B 2  68  ? -0.234  -2.468  -18.258 1.00 98.66 68  B 1 
ATOM   3629 O  O   . ASN B 2  68  ? -0.369  -2.962  -17.146 1.00 97.76 68  B 1 
ATOM   3630 C  CB  . ASN B 2  68  ? 1.785   -3.969  -18.793 1.00 98.34 68  B 1 
ATOM   3631 C  CG  . ASN B 2  68  ? 1.624   -5.477  -18.663 1.00 97.70 68  B 1 
ATOM   3632 O  OD1 . ASN B 2  68  ? 2.199   -6.243  -19.423 1.00 84.51 68  B 1 
ATOM   3633 N  ND2 . ASN B 2  68  ? 0.878   -5.952  -17.699 1.00 84.99 68  B 1 
ATOM   3634 N  N   . GLY B 2  69  ? -0.738  -1.275  -18.580 1.00 98.55 69  B 1 
ATOM   3635 C  CA  . GLY B 2  69  ? -1.534  -0.446  -17.669 1.00 98.52 69  B 1 
ATOM   3636 C  C   . GLY B 2  69  ? -0.728  0.495   -16.764 1.00 98.52 69  B 1 
ATOM   3637 O  O   . GLY B 2  69  ? 0.461   0.722   -16.981 1.00 97.82 69  B 1 
ATOM   3638 N  N   . ASP B 2  70  ? -1.424  1.059   -15.775 1.00 98.32 70  B 1 
ATOM   3639 C  CA  . ASP B 2  70  ? -0.934  2.050   -14.816 1.00 98.28 70  B 1 
ATOM   3640 C  C   . ASP B 2  70  ? -0.284  3.296   -15.457 1.00 98.20 70  B 1 
ATOM   3641 O  O   . ASP B 2  70  ? 0.883   3.628   -15.244 1.00 97.38 70  B 1 
ATOM   3642 C  CB  . ASP B 2  70  ? -0.151  1.402   -13.663 1.00 97.89 70  B 1 
ATOM   3643 C  CG  . ASP B 2  70  ? -1.057  0.901   -12.525 1.00 97.30 70  B 1 
ATOM   3644 O  OD1 . ASP B 2  70  ? -2.305  0.926   -12.670 1.00 94.68 70  B 1 
ATOM   3645 O  OD2 . ASP B 2  70  ? -0.526  0.544   -11.449 1.00 94.72 70  B 1 
ATOM   3646 N  N   . ILE B 2  71  ? -1.086  4.033   -16.227 1.00 97.77 71  B 1 
ATOM   3647 C  CA  . ILE B 2  71  ? -0.715  5.362   -16.725 1.00 97.51 71  B 1 
ATOM   3648 C  C   . ILE B 2  71  ? -0.924  6.457   -15.671 1.00 97.10 71  B 1 
ATOM   3649 O  O   . ILE B 2  71  ? -0.254  7.486   -15.689 1.00 96.29 71  B 1 
ATOM   3650 C  CB  . ILE B 2  71  ? -1.515  5.696   -18.001 1.00 97.06 71  B 1 
ATOM   3651 C  CG1 . ILE B 2  71  ? -1.068  6.999   -18.695 1.00 95.10 71  B 1 
ATOM   3652 C  CG2 . ILE B 2  71  ? -3.031  5.784   -17.775 1.00 94.99 71  B 1 
ATOM   3653 C  CD1 . ILE B 2  71  ? 0.391   7.001   -19.151 1.00 93.65 71  B 1 
ATOM   3654 N  N   . VAL B 2  72  ? -1.900  6.260   -14.786 1.00 95.72 72  B 1 
ATOM   3655 C  CA  . VAL B 2  72  ? -2.339  7.290   -13.841 1.00 95.29 72  B 1 
ATOM   3656 C  C   . VAL B 2  72  ? -1.261  7.481   -12.777 1.00 94.98 72  B 1 
ATOM   3657 O  O   . VAL B 2  72  ? -0.914  6.535   -12.070 1.00 93.96 72  B 1 
ATOM   3658 C  CB  . VAL B 2  72  ? -3.705  6.925   -13.230 1.00 94.07 72  B 1 
ATOM   3659 C  CG1 . VAL B 2  72  ? -4.138  7.903   -12.144 1.00 89.67 72  B 1 
ATOM   3660 C  CG2 . VAL B 2  72  ? -4.812  6.932   -14.292 1.00 89.48 72  B 1 
ATOM   3661 N  N   . SER B 2  73  ? -0.771  8.711   -12.639 1.00 93.16 73  B 1 
ATOM   3662 C  CA  . SER B 2  73  ? 0.198   9.052   -11.594 1.00 91.25 73  B 1 
ATOM   3663 C  C   . SER B 2  73  ? -0.341  8.704   -10.204 1.00 88.64 73  B 1 
ATOM   3664 O  O   . SER B 2  73  ? -1.527  8.879   -9.908  1.00 83.61 73  B 1 
ATOM   3665 C  CB  . SER B 2  73  ? 0.584   10.537  -11.682 1.00 89.76 73  B 1 
ATOM   3666 O  OG  . SER B 2  73  ? 1.266   10.973  -10.520 1.00 83.27 73  B 1 
ATOM   3667 N  N   . ARG B 2  74  ? 0.543   8.241   -9.335  1.00 83.74 74  B 1 
ATOM   3668 C  CA  . ARG B 2  74  ? 0.200   8.010   -7.923  1.00 78.44 74  B 1 
ATOM   3669 C  C   . ARG B 2  74  ? 0.028   9.324   -7.165  1.00 76.05 74  B 1 
ATOM   3670 O  O   . ARG B 2  74  ? -0.745  9.391   -6.211  1.00 69.87 74  B 1 
ATOM   3671 C  CB  . ARG B 2  74  ? 1.281   7.150   -7.268  1.00 74.60 74  B 1 
ATOM   3672 C  CG  . ARG B 2  74  ? 1.327   5.732   -7.856  1.00 68.49 74  B 1 
ATOM   3673 C  CD  . ARG B 2  74  ? 2.370   4.884   -7.138  1.00 66.62 74  B 1 
ATOM   3674 N  NE  . ARG B 2  74  ? 2.001   4.717   -5.714  1.00 64.35 74  B 1 
ATOM   3675 C  CZ  . ARG B 2  74  ? 2.781   4.235   -4.755  1.00 61.55 74  B 1 
ATOM   3676 N  NH1 . ARG B 2  74  ? 3.982   3.795   -5.004  1.00 56.75 74  B 1 
ATOM   3677 N  NH2 . ARG B 2  74  ? 2.360   4.200   -3.519  1.00 56.75 74  B 1 
ATOM   3678 N  N   . ALA B 2  75  ? 0.740   10.362  -7.606  1.00 72.36 75  B 1 
ATOM   3679 C  CA  . ALA B 2  75  ? 0.791   11.676  -7.006  1.00 68.35 75  B 1 
ATOM   3680 C  C   . ALA B 2  75  ? -0.122  12.648  -7.762  1.00 68.61 75  B 1 
ATOM   3681 O  O   . ALA B 2  75  ? 0.349   13.525  -8.479  1.00 64.21 75  B 1 
ATOM   3682 C  CB  . ALA B 2  75  ? 2.259   12.102  -6.985  1.00 62.63 75  B 1 
ATOM   3683 N  N   . ILE B 2  76  ? -1.436  12.491  -7.630  1.00 68.40 76  B 1 
ATOM   3684 C  CA  . ILE B 2  76  ? -2.393  13.290  -8.401  1.00 66.28 76  B 1 
ATOM   3685 C  C   . ILE B 2  76  ? -3.159  14.259  -7.509  1.00 66.47 76  B 1 
ATOM   3686 O  O   . ILE B 2  76  ? -4.007  13.832  -6.727  1.00 61.96 76  B 1 
ATOM   3687 C  CB  . ILE B 2  76  ? -3.355  12.398  -9.199  1.00 62.44 76  B 1 
ATOM   3688 C  CG1 . ILE B 2  76  ? -2.584  11.377  -10.057 1.00 59.15 76  B 1 
ATOM   3689 C  CG2 . ILE B 2  76  ? -4.251  13.281  -10.087 1.00 58.26 76  B 1 
ATOM   3690 C  CD1 . ILE B 2  76  ? -3.497  10.475  -10.877 1.00 54.48 76  B 1 
ATOM   3691 N  N   . PRO B 2  77  ? -2.946  15.576  -7.654  1.00 61.96 77  B 1 
ATOM   3692 C  CA  . PRO B 2  77  ? -3.854  16.542  -7.070  1.00 59.95 77  B 1 
ATOM   3693 C  C   . PRO B 2  77  ? -5.194  16.467  -7.800  1.00 61.95 77  B 1 
ATOM   3694 O  O   . PRO B 2  77  ? -5.245  16.407  -9.027  1.00 57.42 77  B 1 
ATOM   3695 C  CB  . PRO B 2  77  ? -3.178  17.901  -7.227  1.00 53.77 77  B 1 
ATOM   3696 C  CG  . PRO B 2  77  ? -2.300  17.731  -8.460  1.00 51.61 77  B 1 
ATOM   3697 C  CD  . PRO B 2  77  ? -1.981  16.235  -8.498  1.00 54.99 77  B 1 
ATOM   3698 N  N   . LYS B 2  78  ? -6.285  16.497  -7.036  1.00 65.04 78  B 1 
ATOM   3699 C  CA  . LYS B 2  78  ? -7.654  16.387  -7.559  1.00 64.73 78  B 1 
ATOM   3700 C  C   . LYS B 2  78  ? -7.920  15.076  -8.308  1.00 68.20 78  B 1 
ATOM   3701 O  O   . LYS B 2  78  ? -8.641  15.074  -9.301  1.00 63.80 78  B 1 
ATOM   3702 C  CB  . LYS B 2  78  ? -8.032  17.617  -8.404  1.00 58.19 78  B 1 
ATOM   3703 C  CG  . LYS B 2  78  ? -7.788  18.961  -7.707  1.00 51.32 78  B 1 
ATOM   3704 C  CD  . LYS B 2  78  ? -8.102  20.106  -8.670  1.00 46.49 78  B 1 
ATOM   3705 C  CE  . LYS B 2  78  ? -7.831  21.440  -7.984  1.00 40.00 78  B 1 
ATOM   3706 N  NZ  . LYS B 2  78  ? -8.006  22.586  -8.916  1.00 34.17 78  B 1 
ATOM   3707 N  N   . TYR B 2  79  ? -7.367  13.972  -7.823  1.00 71.94 79  B 1 
ATOM   3708 C  CA  . TYR B 2  79  ? -7.687  12.643  -8.358  1.00 73.89 79  B 1 
ATOM   3709 C  C   . TYR B 2  79  ? -9.200  12.426  -8.386  1.00 75.55 79  B 1 
ATOM   3710 O  O   . TYR B 2  79  ? -9.865  12.430  -7.344  1.00 74.56 79  B 1 
ATOM   3711 C  CB  . TYR B 2  79  ? -6.993  11.565  -7.528  1.00 72.87 79  B 1 
ATOM   3712 C  CG  . TYR B 2  79  ? -7.304  10.156  -7.970  1.00 72.19 79  B 1 
ATOM   3713 C  CD1 . TYR B 2  79  ? -8.151  9.331   -7.207  1.00 67.49 79  B 1 
ATOM   3714 C  CD2 . TYR B 2  79  ? -6.748  9.654   -9.164  1.00 67.97 79  B 1 
ATOM   3715 C  CE1 . TYR B 2  79  ? -8.425  8.017   -7.621  1.00 65.25 79  B 1 
ATOM   3716 C  CE2 . TYR B 2  79  ? -7.014  8.342   -9.587  1.00 65.68 79  B 1 
ATOM   3717 C  CZ  . TYR B 2  79  ? -7.848  7.525   -8.805  1.00 68.68 79  B 1 
ATOM   3718 O  OH  . TYR B 2  79  ? -8.097  6.231   -9.208  1.00 63.88 79  B 1 
ATOM   3719 N  N   . ASN B 2  80  ? -9.734  12.272  -9.583  1.00 79.26 80  B 1 
ATOM   3720 C  CA  . ASN B 2  80  ? -11.157 12.145  -9.835  1.00 80.98 80  B 1 
ATOM   3721 C  C   . ASN B 2  80  ? -11.408 11.433  -11.168 1.00 83.99 80  B 1 
ATOM   3722 O  O   . ASN B 2  80  ? -10.482 11.068  -11.902 1.00 84.84 80  B 1 
ATOM   3723 C  CB  . ASN B 2  80  ? -11.808 13.539  -9.727  1.00 78.75 80  B 1 
ATOM   3724 C  CG  . ASN B 2  80  ? -11.339 14.521  -10.795 1.00 76.80 80  B 1 
ATOM   3725 O  OD1 . ASN B 2  80  ? -11.230 14.206  -11.963 1.00 72.39 80  B 1 
ATOM   3726 N  ND2 . ASN B 2  80  ? -11.086 15.752  -10.431 1.00 71.15 80  B 1 
ATOM   3727 N  N   . LEU B 2  81  ? -12.677 11.234  -11.470 1.00 84.44 81  B 1 
ATOM   3728 C  CA  . LEU B 2  81  ? -13.143 10.554  -12.675 1.00 86.69 81  B 1 
ATOM   3729 C  C   . LEU B 2  81  ? -12.618 11.187  -13.972 1.00 89.32 81  B 1 
ATOM   3730 O  O   . LEU B 2  81  ? -12.187 10.471  -14.873 1.00 89.73 81  B 1 
ATOM   3731 C  CB  . LEU B 2  81  ? -14.685 10.571  -12.630 1.00 84.70 81  B 1 
ATOM   3732 C  CG  . LEU B 2  81  ? -15.315 9.189   -12.802 1.00 79.05 81  B 1 
ATOM   3733 C  CD1 . LEU B 2  81  ? -16.541 9.036   -11.900 1.00 71.96 81  B 1 
ATOM   3734 C  CD2 . LEU B 2  81  ? -15.757 8.975   -14.244 1.00 72.27 81  B 1 
ATOM   3735 N  N   . ASP B 2  82  ? -12.611 12.513  -14.042 1.00 87.91 82  B 1 
ATOM   3736 C  CA  . ASP B 2  82  ? -12.176 13.225  -15.248 1.00 89.31 82  B 1 
ATOM   3737 C  C   . ASP B 2  82  ? -10.660 13.176  -15.416 1.00 91.33 82  B 1 
ATOM   3738 O  O   . ASP B 2  82  ? -10.173 13.044  -16.537 1.00 91.47 82  B 1 
ATOM   3739 C  CB  . ASP B 2  82  ? -12.686 14.669  -15.211 1.00 88.40 82  B 1 
ATOM   3740 C  CG  . ASP B 2  82  ? -14.209 14.757  -15.293 1.00 81.16 82  B 1 
ATOM   3741 O  OD1 . ASP B 2  82  ? -14.826 13.869  -15.939 1.00 74.63 82  B 1 
ATOM   3742 O  OD2 . ASP B 2  82  ? -14.764 15.715  -14.705 1.00 71.79 82  B 1 
ATOM   3743 N  N   . TYR B 2  83  ? -9.904  13.192  -14.319 1.00 90.44 83  B 1 
ATOM   3744 C  CA  . TYR B 2  83  ? -8.455  13.036  -14.363 1.00 91.11 83  B 1 
ATOM   3745 C  C   . TYR B 2  83  ? -8.056  11.650  -14.879 1.00 92.76 83  B 1 
ATOM   3746 O  O   . TYR B 2  83  ? -7.205  11.536  -15.760 1.00 92.72 83  B 1 
ATOM   3747 C  CB  . TYR B 2  83  ? -7.861  13.306  -12.981 1.00 89.69 83  B 1 
ATOM   3748 C  CG  . TYR B 2  83  ? -6.378  13.612  -13.049 1.00 86.92 83  B 1 
ATOM   3749 C  CD1 . TYR B 2  83  ? -5.432  12.598  -13.259 1.00 81.35 83  B 1 
ATOM   3750 C  CD2 . TYR B 2  83  ? -5.945  14.953  -12.951 1.00 80.64 83  B 1 
ATOM   3751 C  CE1 . TYR B 2  83  ? -4.066  12.901  -13.380 1.00 78.99 83  B 1 
ATOM   3752 C  CE2 . TYR B 2  83  ? -4.581  15.274  -13.058 1.00 78.90 83  B 1 
ATOM   3753 C  CZ  . TYR B 2  83  ? -3.642  14.245  -13.273 1.00 80.98 83  B 1 
ATOM   3754 O  OH  . TYR B 2  83  ? -2.317  14.548  -13.380 1.00 77.35 83  B 1 
ATOM   3755 N  N   . VAL B 2  84  ? -8.714  10.599  -14.391 1.00 93.09 84  B 1 
ATOM   3756 C  CA  . VAL B 2  84  ? -8.496  9.229   -14.880 1.00 94.29 84  B 1 
ATOM   3757 C  C   . VAL B 2  84  ? -8.828  9.131   -16.370 1.00 95.66 84  B 1 
ATOM   3758 O  O   . VAL B 2  84  ? -8.008  8.650   -17.149 1.00 96.11 84  B 1 
ATOM   3759 C  CB  . VAL B 2  84  ? -9.302  8.206   -14.058 1.00 93.86 84  B 1 
ATOM   3760 C  CG1 . VAL B 2  84  ? -9.241  6.806   -14.665 1.00 91.79 84  B 1 
ATOM   3761 C  CG2 . VAL B 2  84  ? -8.751  8.114   -12.630 1.00 91.47 84  B 1 
ATOM   3762 N  N   . LYS B 2  85  ? -9.983  9.642   -16.796 1.00 95.17 85  B 1 
ATOM   3763 C  CA  . LYS B 2  85  ? -10.352 9.663   -18.214 1.00 96.02 85  B 1 
ATOM   3764 C  C   . LYS B 2  85  ? -9.305  10.381  -19.064 1.00 96.86 85  B 1 
ATOM   3765 O  O   . LYS B 2  85  ? -8.886  9.869   -20.097 1.00 97.05 85  B 1 
ATOM   3766 C  CB  . LYS B 2  85  ? -11.711 10.336  -18.397 1.00 96.10 85  B 1 
ATOM   3767 C  CG  . LYS B 2  85  ? -12.889 9.466   -17.928 1.00 94.42 85  B 1 
ATOM   3768 C  CD  . LYS B 2  85  ? -14.167 10.294  -18.058 1.00 91.72 85  B 1 
ATOM   3769 C  CE  . LYS B 2  85  ? -15.391 9.496   -17.640 1.00 85.55 85  B 1 
ATOM   3770 N  NZ  . LYS B 2  85  ? -16.591 10.377  -17.675 1.00 78.36 85  B 1 
ATOM   3771 N  N   . GLN B 2  86  ? -8.846  11.542  -18.608 1.00 96.34 86  B 1 
ATOM   3772 C  CA  . GLN B 2  86  ? -7.833  12.317  -19.313 1.00 96.29 86  B 1 
ATOM   3773 C  C   . GLN B 2  86  ? -6.488  11.568  -19.403 1.00 96.78 86  B 1 
ATOM   3774 O  O   . GLN B 2  86  ? -5.830  11.629  -20.437 1.00 96.51 86  B 1 
ATOM   3775 C  CB  . GLN B 2  86  ? -7.682  13.681  -18.625 1.00 95.17 86  B 1 
ATOM   3776 C  CG  . GLN B 2  86  ? -6.804  14.653  -19.439 1.00 86.61 86  B 1 
ATOM   3777 C  CD  . GLN B 2  86  ? -7.376  14.937  -20.828 1.00 80.76 86  B 1 
ATOM   3778 O  OE1 . GLN B 2  86  ? -8.538  15.246  -20.988 1.00 72.90 86  B 1 
ATOM   3779 N  NE2 . GLN B 2  86  ? -6.596  14.828  -21.868 1.00 67.76 86  B 1 
ATOM   3780 N  N   . SER B 2  87  ? -6.113  10.818  -18.370 1.00 96.68 87  B 1 
ATOM   3781 C  CA  . SER B 2  87  ? -4.939  9.949   -18.404 1.00 96.80 87  B 1 
ATOM   3782 C  C   . SER B 2  87  ? -5.066  8.842   -19.449 1.00 97.51 87  B 1 
ATOM   3783 O  O   . SER B 2  87  ? -4.120  8.614   -20.204 1.00 97.55 87  B 1 
ATOM   3784 C  CB  . SER B 2  87  ? -4.681  9.335   -17.026 1.00 96.13 87  B 1 
ATOM   3785 O  OG  . SER B 2  87  ? -4.368  10.345  -16.089 1.00 90.38 87  B 1 
ATOM   3786 N  N   . ILE B 2  88  ? -6.242  8.219   -19.588 1.00 97.70 88  B 1 
ATOM   3787 C  CA  . ILE B 2  88  ? -6.495  7.198   -20.622 1.00 98.19 88  B 1 
ATOM   3788 C  C   . ILE B 2  88  ? -6.435  7.808   -22.034 1.00 98.32 88  B 1 
ATOM   3789 O  O   . ILE B 2  88  ? -5.842  7.222   -22.946 1.00 98.26 88  B 1 
ATOM   3790 C  CB  . ILE B 2  88  ? -7.836  6.477   -20.375 1.00 97.89 88  B 1 
ATOM   3791 C  CG1 . ILE B 2  88  ? -7.943  5.811   -18.978 1.00 96.11 88  B 1 
ATOM   3792 C  CG2 . ILE B 2  88  ? -8.108  5.422   -21.461 1.00 96.72 88  B 1 
ATOM   3793 C  CD1 . ILE B 2  88  ? -6.844  4.818   -18.638 1.00 88.82 88  B 1 
ATOM   3794 N  N   . VAL B 2  89  ? -6.974  9.008   -22.212 1.00 98.20 89  B 1 
ATOM   3795 C  CA  . VAL B 2  89  ? -6.844  9.753   -23.478 1.00 98.39 89  B 1 
ATOM   3796 C  C   . VAL B 2  89  ? -5.370  10.027  -23.786 1.00 98.30 89  B 1 
ATOM   3797 O  O   . VAL B 2  89  ? -4.916  9.798   -24.906 1.00 98.13 89  B 1 
ATOM   3798 C  CB  . VAL B 2  89  ? -7.641  11.071  -23.427 1.00 98.20 89  B 1 
ATOM   3799 C  CG1 . VAL B 2  89  ? -7.390  11.962  -24.652 1.00 96.56 89  B 1 
ATOM   3800 C  CG2 . VAL B 2  89  ? -9.148  10.810  -23.376 1.00 96.11 89  B 1 
ATOM   3801 N  N   . ASN B 2  90  ? -4.598  10.486  -22.772 1.00 97.90 90  B 1 
ATOM   3802 C  CA  . ASN B 2  90  ? -3.219  10.741  -22.897 1.00 97.75 90  B 1 
ATOM   3803 C  C   . ASN B 2  90  ? -2.404  9.499   -23.174 1.00 97.90 90  B 1 
ATOM   3804 O  O   . ASN B 2  90  ? -1.507  9.521   -23.951 1.00 97.44 90  B 1 
ATOM   3805 C  CB  . ASN B 2  90  ? -2.725  11.547  -21.690 1.00 96.83 90  B 1 
ATOM   3806 C  CG  . ASN B 2  90  ? -3.133  12.934  -21.685 1.00 95.20 90  B 1 
ATOM   3807 O  OD1 . ASN B 2  90  ? -3.857  13.444  -22.588 1.00 92.47 90  B 1 
ATOM   3808 N  ND2 . ASN B 2  90  ? -2.896  13.785  -21.003 1.00 91.45 90  B 1 
ATOM   3809 N  N   . ALA B 2  91  ? -2.737  8.346   -22.561 1.00 97.91 91  B 1 
ATOM   3810 C  CA  . ALA B 2  91  ? -2.109  7.057   -22.846 1.00 98.26 91  B 1 
ATOM   3811 C  C   . ALA B 2  91  ? -2.337  6.635   -24.301 1.00 98.46 91  B 1 
ATOM   3812 O  O   . ALA B 2  91  ? -1.406  6.255   -24.999 1.00 98.31 91  B 1 
ATOM   3813 C  CB  . ALA B 2  91  ? -2.657  5.998   -21.883 1.00 97.99 91  B 1 
ATOM   3814 N  N   . THR B 2  92  ? -3.568  6.791   -24.793 1.00 98.41 92  B 1 
ATOM   3815 C  CA  . THR B 2  92  ? -3.908  6.512   -26.193 1.00 98.47 92  B 1 
ATOM   3816 C  C   . THR B 2  92  ? -3.091  7.380   -27.148 1.00 98.54 92  B 1 
ATOM   3817 O  O   . THR B 2  92  ? -2.553  6.885   -28.132 1.00 98.28 92  B 1 
ATOM   3818 C  CB  . THR B 2  92  ? -5.406  6.740   -26.435 1.00 98.29 92  B 1 
ATOM   3819 O  OG1 . THR B 2  92  ? -6.165  5.947   -25.574 1.00 95.32 92  B 1 
ATOM   3820 C  CG2 . THR B 2  92  ? -5.820  6.355   -27.852 1.00 94.71 92  B 1 
ATOM   3821 N  N   . ALA B 2  93  ? -2.937  8.669   -26.843 1.00 98.37 93  B 1 
ATOM   3822 C  CA  . ALA B 2  93  ? -2.115  9.579   -27.635 1.00 98.15 93  B 1 
ATOM   3823 C  C   . ALA B 2  93  ? -0.627  9.185   -27.628 1.00 98.24 93  B 1 
ATOM   3824 O  O   . ALA B 2  93  ? 0.046   9.311   -28.654 1.00 97.83 93  B 1 
ATOM   3825 C  CB  . ALA B 2  93  ? -2.326  11.000  -27.124 1.00 97.89 93  B 1 
ATOM   3826 N  N   . LEU B 2  94  ? -0.122  8.680   -26.499 1.00 98.31 94  B 1 
ATOM   3827 C  CA  . LEU B 2  94  ? 1.226   8.126   -26.397 1.00 98.21 94  B 1 
ATOM   3828 C  C   . LEU B 2  94  ? 1.390   6.890   -27.278 1.00 98.41 94  B 1 
ATOM   3829 O  O   . LEU B 2  94  ? 2.319   6.835   -28.081 1.00 98.21 94  B 1 
ATOM   3830 C  CB  . LEU B 2  94  ? 1.523   7.827   -24.920 1.00 97.80 94  B 1 
ATOM   3831 C  CG  . LEU B 2  94  ? 2.848   7.070   -24.690 1.00 95.33 94  B 1 
ATOM   3832 C  CD1 . LEU B 2  94  ? 4.040   7.972   -24.969 1.00 89.56 94  B 1 
ATOM   3833 C  CD2 . LEU B 2  94  ? 2.899   6.567   -23.256 1.00 89.18 94  B 1 
ATOM   3834 N  N   . LEU B 2  95  ? 0.476   5.931   -27.179 1.00 98.46 95  B 1 
ATOM   3835 C  CA  . LEU B 2  95  ? 0.520   4.683   -27.940 1.00 98.58 95  B 1 
ATOM   3836 C  C   . LEU B 2  95  ? 0.417   4.932   -29.451 1.00 98.51 95  B 1 
ATOM   3837 O  O   . LEU B 2  95  ? 1.122   4.287   -30.224 1.00 98.38 95  B 1 
ATOM   3838 C  CB  . LEU B 2  95  ? -0.586  3.740   -27.443 1.00 98.59 95  B 1 
ATOM   3839 C  CG  . LEU B 2  95  ? -0.403  3.243   -25.998 1.00 98.35 95  B 1 
ATOM   3840 C  CD1 . LEU B 2  95  ? -1.612  2.414   -25.592 1.00 96.57 95  B 1 
ATOM   3841 C  CD2 . LEU B 2  95  ? 0.848   2.394   -25.815 1.00 96.25 95  B 1 
ATOM   3842 N  N   . LYS B 2  96  ? -0.363  5.932   -29.877 1.00 98.44 96  B 1 
ATOM   3843 C  CA  . LYS B 2  96  ? -0.438  6.355   -31.285 1.00 98.26 96  B 1 
ATOM   3844 C  C   . LYS B 2  96  ? 0.890   6.876   -31.850 1.00 98.28 96  B 1 
ATOM   3845 O  O   . LYS B 2  96  ? 1.043   6.921   -33.058 1.00 97.71 96  B 1 
ATOM   3846 C  CB  . LYS B 2  96  ? -1.534  7.410   -31.463 1.00 98.12 96  B 1 
ATOM   3847 C  CG  . LYS B 2  96  ? -2.934  6.781   -31.463 1.00 95.69 96  B 1 
ATOM   3848 C  CD  . LYS B 2  96  ? -4.015  7.870   -31.558 1.00 90.95 96  B 1 
ATOM   3849 C  CE  . LYS B 2  96  ? -5.393  7.217   -31.599 1.00 83.48 96  B 1 
ATOM   3850 N  NZ  . LYS B 2  96  ? -6.497  8.211   -31.616 1.00 73.81 96  B 1 
ATOM   3851 N  N   . LYS B 2  97  ? 1.869   7.245   -31.012 1.00 98.23 97  B 1 
ATOM   3852 C  CA  . LYS B 2  97  ? 3.210   7.615   -31.479 1.00 98.02 97  B 1 
ATOM   3853 C  C   . LYS B 2  97  ? 3.988   6.417   -32.046 1.00 97.93 97  B 1 
ATOM   3854 O  O   . LYS B 2  97  ? 4.935   6.625   -32.801 1.00 97.14 97  B 1 
ATOM   3855 C  CB  . LYS B 2  97  ? 4.024   8.288   -30.361 1.00 98.04 97  B 1 
ATOM   3856 C  CG  . LYS B 2  97  ? 3.421   9.604   -29.826 1.00 97.23 97  B 1 
ATOM   3857 C  CD  . LYS B 2  97  ? 4.288   10.166  -28.683 1.00 94.15 97  B 1 
ATOM   3858 C  CE  . LYS B 2  97  ? 3.714   11.464  -28.116 1.00 90.15 97  B 1 
ATOM   3859 N  NZ  . LYS B 2  97  ? 4.552   12.007  -27.001 1.00 80.94 97  B 1 
ATOM   3860 N  N   . PHE B 2  98  ? 3.593   5.190   -31.697 1.00 98.26 98  B 1 
ATOM   3861 C  CA  . PHE B 2  98  ? 4.131   3.957   -32.255 1.00 98.00 98  B 1 
ATOM   3862 C  C   . PHE B 2  98  ? 3.345   3.561   -33.508 1.00 97.58 98  B 1 
ATOM   3863 O  O   . PHE B 2  98  ? 2.499   2.675   -33.488 1.00 96.27 98  B 1 
ATOM   3864 C  CB  . PHE B 2  98  ? 4.143   2.861   -31.180 1.00 98.10 98  B 1 
ATOM   3865 C  CG  . PHE B 2  98  ? 4.920   3.226   -29.933 1.00 98.37 98  B 1 
ATOM   3866 C  CD1 . PHE B 2  98  ? 6.321   3.307   -29.975 1.00 96.44 98  B 1 
ATOM   3867 C  CD2 . PHE B 2  98  ? 4.238   3.512   -28.736 1.00 96.49 98  B 1 
ATOM   3868 C  CE1 . PHE B 2  98  ? 7.040   3.655   -28.823 1.00 96.51 98  B 1 
ATOM   3869 C  CE2 . PHE B 2  98  ? 4.955   3.864   -27.576 1.00 96.48 98  B 1 
ATOM   3870 C  CZ  . PHE B 2  98  ? 6.358   3.937   -27.623 1.00 97.98 98  B 1 
ATOM   3871 N  N   . GLU B 2  99  ? 3.612   4.274   -34.604 1.00 96.50 99  B 1 
ATOM   3872 C  CA  . GLU B 2  99  ? 2.958   4.025   -35.883 1.00 94.85 99  B 1 
ATOM   3873 C  C   . GLU B 2  99  ? 3.249   2.603   -36.395 1.00 93.64 99  B 1 
ATOM   3874 O  O   . GLU B 2  99  ? 4.371   2.107   -36.280 1.00 87.35 99  B 1 
ATOM   3875 C  CB  . GLU B 2  99  ? 3.413   5.060   -36.916 1.00 92.43 99  B 1 
ATOM   3876 C  CG  . GLU B 2  99  ? 2.917   6.474   -36.577 1.00 81.92 99  B 1 
ATOM   3877 C  CD  . GLU B 2  99  ? 3.562   7.564   -37.446 1.00 75.10 99  B 1 
ATOM   3878 O  OE1 . GLU B 2  99  ? 3.086   8.716   -37.349 1.00 66.58 99  B 1 
ATOM   3879 O  OE2 . GLU B 2  99  ? 4.574   7.274   -38.108 1.00 67.49 99  B 1 
ATOM   3880 N  N   . ASP B 2  100 ? 2.234   1.986   -36.952 1.00 95.11 100 B 1 
ATOM   3881 C  CA  . ASP B 2  100 ? 2.218   0.613   -37.471 1.00 95.05 100 B 1 
ATOM   3882 C  C   . ASP B 2  100 ? 2.499   -0.489  -36.439 1.00 96.35 100 B 1 
ATOM   3883 O  O   . ASP B 2  100 ? 2.752   -1.635  -36.827 1.00 94.36 100 B 1 
ATOM   3884 C  CB  . ASP B 2  100 ? 3.144   0.447   -38.683 1.00 92.23 100 B 1 
ATOM   3885 C  CG  . ASP B 2  100 ? 3.138   1.586   -39.673 1.00 84.20 100 B 1 
ATOM   3886 O  OD1 . ASP B 2  100 ? 2.039   2.065   -40.017 1.00 75.50 100 B 1 
ATOM   3887 O  OD2 . ASP B 2  100 ? 4.274   1.944   -40.069 1.00 74.80 100 B 1 
ATOM   3888 N  N   . PHE B 2  101 ? 2.481   -0.197  -35.153 1.00 97.48 101 B 1 
ATOM   3889 C  CA  . PHE B 2  101 ? 2.641   -1.219  -34.132 1.00 97.99 101 B 1 
ATOM   3890 C  C   . PHE B 2  101 ? 1.318   -1.962  -33.892 1.00 98.06 101 B 1 
ATOM   3891 O  O   . PHE B 2  101 ? 0.246   -1.364  -33.824 1.00 97.43 101 B 1 
ATOM   3892 C  CB  . PHE B 2  101 ? 3.171   -0.636  -32.811 1.00 97.96 101 B 1 
ATOM   3893 C  CG  . PHE B 2  101 ? 4.670   -0.396  -32.747 1.00 98.07 101 B 1 
ATOM   3894 C  CD1 . PHE B 2  101 ? 5.417   -0.900  -31.659 1.00 95.61 101 B 1 
ATOM   3895 C  CD2 . PHE B 2  101 ? 5.333   0.349   -33.723 1.00 94.86 101 B 1 
ATOM   3896 C  CE1 . PHE B 2  101 ? 6.794   -0.655  -31.554 1.00 94.35 101 B 1 
ATOM   3897 C  CE2 . PHE B 2  101 ? 6.714   0.594   -33.642 1.00 94.48 101 B 1 
ATOM   3898 C  CZ  . PHE B 2  101 ? 7.436   0.095   -32.549 1.00 97.53 101 B 1 
ATOM   3899 N  N   . PHE B 2  102 ? 1.419   -3.277  -33.671 1.00 98.22 102 B 1 
ATOM   3900 C  CA  . PHE B 2  102 ? 0.354   -4.052  -33.049 1.00 98.22 102 B 1 
ATOM   3901 C  C   . PHE B 2  102 ? 0.412   -3.816  -31.540 1.00 98.46 102 B 1 
ATOM   3902 O  O   . PHE B 2  102 ? 1.330   -4.282  -30.861 1.00 98.32 102 B 1 
ATOM   3903 C  CB  . PHE B 2  102 ? 0.519   -5.526  -33.425 1.00 98.13 102 B 1 
ATOM   3904 C  CG  . PHE B 2  102 ? -0.572  -6.404  -32.863 1.00 98.06 102 B 1 
ATOM   3905 C  CD1 . PHE B 2  102 ? -0.295  -7.323  -31.830 1.00 96.08 102 B 1 
ATOM   3906 C  CD2 . PHE B 2  102 ? -1.883  -6.313  -33.367 1.00 96.03 102 B 1 
ATOM   3907 C  CE1 . PHE B 2  102 ? -1.309  -8.147  -31.329 1.00 95.98 102 B 1 
ATOM   3908 C  CE2 . PHE B 2  102 ? -2.897  -7.125  -32.866 1.00 96.01 102 B 1 
ATOM   3909 C  CZ  . PHE B 2  102 ? -2.611  -8.053  -31.847 1.00 97.34 102 B 1 
ATOM   3910 N  N   . ILE B 2  103 ? -0.540  -3.054  -31.023 1.00 98.67 103 B 1 
ATOM   3911 C  CA  . ILE B 2  103 ? -0.628  -2.668  -29.614 1.00 98.74 103 B 1 
ATOM   3912 C  C   . ILE B 2  103 ? -1.682  -3.527  -28.913 1.00 98.73 103 B 1 
ATOM   3913 O  O   . ILE B 2  103 ? -2.791  -3.678  -29.412 1.00 98.62 103 B 1 
ATOM   3914 C  CB  . ILE B 2  103 ? -0.953  -1.163  -29.477 1.00 98.40 103 B 1 
ATOM   3915 C  CG1 . ILE B 2  103 ? 0.035   -0.238  -30.244 1.00 96.08 103 B 1 
ATOM   3916 C  CG2 . ILE B 2  103 ? -1.017  -0.742  -28.000 1.00 97.34 103 B 1 
ATOM   3917 C  CD1 . ILE B 2  103 ? 1.480   -0.255  -29.738 1.00 89.76 103 B 1 
ATOM   3918 N  N   . ILE B 2  104 ? -1.328  -4.046  -27.743 1.00 98.77 104 B 1 
ATOM   3919 C  CA  . ILE B 2  104 ? -2.208  -4.831  -26.870 1.00 98.85 104 B 1 
ATOM   3920 C  C   . ILE B 2  104 ? -2.417  -4.010  -25.589 1.00 98.83 104 B 1 
ATOM   3921 O  O   . ILE B 2  104 ? -1.612  -4.121  -24.661 1.00 98.76 104 B 1 
ATOM   3922 C  CB  . ILE B 2  104 ? -1.585  -6.217  -26.592 1.00 98.78 104 B 1 
ATOM   3923 C  CG1 . ILE B 2  104 ? -1.287  -7.000  -27.898 1.00 98.22 104 B 1 
ATOM   3924 C  CG2 . ILE B 2  104 ? -2.510  -7.044  -25.684 1.00 98.08 104 B 1 
ATOM   3925 C  CD1 . ILE B 2  104 ? -0.242  -8.104  -27.690 1.00 96.13 104 B 1 
ATOM   3926 N  N   . PRO B 2  105 ? -3.435  -3.135  -25.520 1.00 98.80 105 B 1 
ATOM   3927 C  CA  . PRO B 2  105 ? -3.636  -2.252  -24.381 1.00 98.87 105 B 1 
ATOM   3928 C  C   . PRO B 2  105 ? -4.405  -2.928  -23.243 1.00 98.86 105 B 1 
ATOM   3929 O  O   . PRO B 2  105 ? -5.237  -3.802  -23.476 1.00 98.68 105 B 1 
ATOM   3930 C  CB  . PRO B 2  105 ? -4.389  -1.053  -24.951 1.00 98.71 105 B 1 
ATOM   3931 C  CG  . PRO B 2  105 ? -5.247  -1.686  -26.048 1.00 98.09 105 B 1 
ATOM   3932 C  CD  . PRO B 2  105 ? -4.360  -2.803  -26.586 1.00 98.68 105 B 1 
ATOM   3933 N  N   . MET B 2  106 ? -4.176  -2.479  -22.009 1.00 98.78 106 B 1 
ATOM   3934 C  CA  . MET B 2  106 ? -4.968  -2.871  -20.831 1.00 98.72 106 B 1 
ATOM   3935 C  C   . MET B 2  106 ? -5.023  -1.746  -19.801 1.00 98.78 106 B 1 
ATOM   3936 O  O   . MET B 2  106 ? -4.403  -0.699  -19.973 1.00 98.35 106 B 1 
ATOM   3937 C  CB  . MET B 2  106 ? -4.438  -4.191  -20.241 1.00 97.30 106 B 1 
ATOM   3938 C  CG  . MET B 2  106 ? -3.123  -4.042  -19.478 1.00 92.57 106 B 1 
ATOM   3939 S  SD  . MET B 2  106 ? -2.424  -5.616  -18.873 1.00 94.61 106 B 1 
ATOM   3940 C  CE  . MET B 2  106 ? -1.897  -6.341  -20.435 1.00 90.06 106 B 1 
ATOM   3941 N  N   . LEU B 2  107 ? -5.785  -1.977  -18.728 1.00 98.77 107 B 1 
ATOM   3942 C  CA  . LEU B 2  107 ? -5.886  -1.076  -17.581 1.00 98.61 107 B 1 
ATOM   3943 C  C   . LEU B 2  107 ? -5.164  -1.680  -16.372 1.00 98.67 107 B 1 
ATOM   3944 O  O   . LEU B 2  107 ? -5.307  -2.874  -16.098 1.00 98.33 107 B 1 
ATOM   3945 C  CB  . LEU B 2  107 ? -7.362  -0.821  -17.246 1.00 98.43 107 B 1 
ATOM   3946 C  CG  . LEU B 2  107 ? -8.166  -0.072  -18.332 1.00 98.09 107 B 1 
ATOM   3947 C  CD1 . LEU B 2  107 ? -9.643  -0.065  -17.949 1.00 96.38 107 B 1 
ATOM   3948 C  CD2 . LEU B 2  107 ? -7.690  1.368   -18.506 1.00 95.77 107 B 1 
ATOM   3949 N  N   . GLY B 2  108 ? -4.436  -0.854  -15.641 1.00 98.53 108 B 1 
ATOM   3950 C  CA  . GLY B 2  108 ? -3.900  -1.168  -14.324 1.00 98.45 108 B 1 
ATOM   3951 C  C   . GLY B 2  108 ? -4.848  -0.763  -13.192 1.00 98.22 108 B 1 
ATOM   3952 O  O   . GLY B 2  108 ? -5.921  -0.192  -13.412 1.00 97.57 108 B 1 
ATOM   3953 N  N   . ASN B 2  109 ? -4.464  -1.058  -11.960 1.00 97.59 109 B 1 
ATOM   3954 C  CA  . ASN B 2  109 ? -5.303  -0.794  -10.784 1.00 96.97 109 B 1 
ATOM   3955 C  C   . ASN B 2  109 ? -5.431  0.692   -10.429 1.00 96.15 109 B 1 
ATOM   3956 O  O   . ASN B 2  109 ? -6.323  1.064   -9.663  1.00 94.40 109 B 1 
ATOM   3957 C  CB  . ASN B 2  109 ? -4.786  -1.615  -9.590  1.00 96.66 109 B 1 
ATOM   3958 C  CG  . ASN B 2  109 ? -3.404  -1.177  -9.148  1.00 96.43 109 B 1 
ATOM   3959 O  OD1 . ASN B 2  109 ? -2.406  -1.509  -9.756  1.00 93.33 109 B 1 
ATOM   3960 N  ND2 . ASN B 2  109 ? -3.312  -0.404  -8.090  1.00 92.30 109 B 1 
ATOM   3961 N  N   . HIS B 2  110 ? -4.564  1.544   -10.972 1.00 96.14 110 B 1 
ATOM   3962 C  CA  . HIS B 2  110 ? -4.661  2.992   -10.829 1.00 95.59 110 B 1 
ATOM   3963 C  C   . HIS B 2  110 ? -5.514  3.651   -11.930 1.00 95.52 110 B 1 
ATOM   3964 O  O   . HIS B 2  110 ? -5.962  4.783   -11.742 1.00 94.64 110 B 1 
ATOM   3965 C  CB  . HIS B 2  110 ? -3.258  3.596   -10.741 1.00 94.91 110 B 1 
ATOM   3966 C  CG  . HIS B 2  110 ? -2.628  3.360   -9.401  1.00 94.15 110 B 1 
ATOM   3967 N  ND1 . HIS B 2  110 ? -2.898  4.095   -8.267  1.00 87.69 110 B 1 
ATOM   3968 C  CD2 . HIS B 2  110 ? -1.744  2.386   -9.021  1.00 86.60 110 B 1 
ATOM   3969 C  CE1 . HIS B 2  110 ? -2.188  3.576   -7.245  1.00 87.11 110 B 1 
ATOM   3970 N  NE2 . HIS B 2  110 ? -1.472  2.529   -7.659  1.00 88.47 110 B 1 
ATOM   3971 N  N   . ASP B 2  111 ? -5.818  2.938   -13.005 1.00 96.55 111 B 1 
ATOM   3972 C  CA  . ASP B 2  111 ? -6.535  3.447   -14.179 1.00 96.96 111 B 1 
ATOM   3973 C  C   . ASP B 2  111 ? -8.071  3.444   -14.019 1.00 96.69 111 B 1 
ATOM   3974 O  O   . ASP B 2  111 ? -8.822  3.342   -14.988 1.00 95.78 111 B 1 
ATOM   3975 C  CB  . ASP B 2  111 ? -6.085  2.675   -15.426 1.00 97.42 111 B 1 
ATOM   3976 C  CG  . ASP B 2  111 ? -4.589  2.809   -15.722 1.00 97.64 111 B 1 
ATOM   3977 O  OD1 . ASP B 2  111 ? -3.991  3.852   -15.376 1.00 96.03 111 B 1 
ATOM   3978 O  OD2 . ASP B 2  111 ? -4.037  1.871   -16.325 1.00 96.12 111 B 1 
ATOM   3979 N  N   . VAL B 2  112 ? -8.552  3.576   -12.783 1.00 95.21 112 B 1 
ATOM   3980 C  CA  . VAL B 2  112 ? -9.980  3.651   -12.437 1.00 94.38 112 B 1 
ATOM   3981 C  C   . VAL B 2  112 ? -10.183 4.627   -11.283 1.00 92.59 112 B 1 
ATOM   3982 O  O   . VAL B 2  112 ? -9.276  4.893   -10.502 1.00 91.19 112 B 1 
ATOM   3983 C  CB  . VAL B 2  112 ? -10.536 2.249   -12.123 1.00 94.22 112 B 1 
ATOM   3984 C  CG1 . VAL B 2  112 ? -9.923  1.622   -10.866 1.00 91.02 112 B 1 
ATOM   3985 C  CG2 . VAL B 2  112 ? -12.059 2.241   -11.966 1.00 90.22 112 B 1 
ATOM   3986 N  N   . TYR B 2  113 ? -11.389 5.184   -11.167 1.00 90.99 113 B 1 
ATOM   3987 C  CA  . TYR B 2  113 ? -11.800 5.975   -10.010 1.00 88.61 113 B 1 
ATOM   3988 C  C   . TYR B 2  113 ? -13.001 5.328   -9.308  1.00 87.16 113 B 1 
ATOM   3989 O  O   . TYR B 2  113 ? -14.039 5.146   -9.934  1.00 83.61 113 B 1 
ATOM   3990 C  CB  . TYR B 2  113 ? -12.125 7.409   -10.432 1.00 86.47 113 B 1 
ATOM   3991 C  CG  . TYR B 2  113 ? -12.524 8.275   -9.260  1.00 83.73 113 B 1 
ATOM   3992 C  CD1 . TYR B 2  113 ? -13.875 8.423   -8.897  1.00 78.88 113 B 1 
ATOM   3993 C  CD2 . TYR B 2  113 ? -11.528 8.915   -8.490  1.00 78.04 113 B 1 
ATOM   3994 C  CE1 . TYR B 2  113 ? -14.241 9.204   -7.790  1.00 75.68 113 B 1 
ATOM   3995 C  CE2 . TYR B 2  113 ? -11.879 9.700   -7.380  1.00 75.40 113 B 1 
ATOM   3996 C  CZ  . TYR B 2  113 ? -13.239 9.837   -7.035  1.00 77.70 113 B 1 
ATOM   3997 O  OH  . TYR B 2  113 ? -13.584 10.603  -5.945  1.00 74.47 113 B 1 
ATOM   3998 N  N   . PRO B 2  114 ? -12.904 5.016   -8.008  1.00 83.36 114 B 1 
ATOM   3999 C  CA  . PRO B 2  114 ? -11.715 5.064   -7.164  1.00 82.85 114 B 1 
ATOM   4000 C  C   . PRO B 2  114 ? -10.673 4.016   -7.566  1.00 85.38 114 B 1 
ATOM   4001 O  O   . PRO B 2  114 ? -11.034 3.003   -8.160  1.00 85.43 114 B 1 
ATOM   4002 C  CB  . PRO B 2  114 ? -12.207 4.837   -5.734  1.00 79.52 114 B 1 
ATOM   4003 C  CG  . PRO B 2  114 ? -13.733 4.952   -5.816  1.00 75.45 114 B 1 
ATOM   4004 C  CD  . PRO B 2  114 ? -14.044 4.558   -7.237  1.00 75.52 114 B 1 
ATOM   4005 N  N   . ALA B 2  115 ? -9.410  4.237   -7.223  1.00 85.50 115 B 1 
ATOM   4006 C  CA  . ALA B 2  115 ? -8.352  3.270   -7.504  1.00 87.30 115 B 1 
ATOM   4007 C  C   . ALA B 2  115 ? -8.691  1.873   -6.966  1.00 88.21 115 B 1 
ATOM   4008 O  O   . ALA B 2  115 ? -9.343  1.744   -5.933  1.00 88.13 115 B 1 
ATOM   4009 C  CB  . ALA B 2  115 ? -7.020  3.772   -6.940  1.00 87.27 115 B 1 
ATOM   4010 N  N   . ASN B 2  116 ? -8.254  0.845   -7.680  1.00 90.50 116 B 1 
ATOM   4011 C  CA  . ASN B 2  116 ? -8.461  -0.572  -7.373  1.00 91.62 116 B 1 
ATOM   4012 C  C   . ASN B 2  116 ? -9.907  -1.080  -7.512  1.00 92.82 116 B 1 
ATOM   4013 O  O   . ASN B 2  116 ? -10.113 -2.286  -7.490  1.00 92.14 116 B 1 
ATOM   4014 C  CB  . ASN B 2  116 ? -7.879  -0.928  -5.992  1.00 91.56 116 B 1 
ATOM   4015 C  CG  . ASN B 2  116 ? -6.527  -0.297  -5.707  1.00 90.99 116 B 1 
ATOM   4016 O  OD1 . ASN B 2  116 ? -5.641  -0.238  -6.540  1.00 85.23 116 B 1 
ATOM   4017 N  ND2 . ASN B 2  116 ? -6.332  0.217   -4.510  1.00 84.21 116 B 1 
ATOM   4018 N  N   . GLN B 2  117 ? -10.891 -0.213  -7.652  1.00 90.97 117 B 1 
ATOM   4019 C  CA  . GLN B 2  117 ? -12.309 -0.577  -7.559  1.00 90.30 117 B 1 
ATOM   4020 C  C   . GLN B 2  117 ? -12.912 -0.899  -8.930  1.00 91.48 117 B 1 
ATOM   4021 O  O   . GLN B 2  117 ? -13.721 -0.135  -9.462  1.00 89.95 117 B 1 
ATOM   4022 C  CB  . GLN B 2  117 ? -13.104 0.509   -6.801  1.00 88.81 117 B 1 
ATOM   4023 C  CG  . GLN B 2  117 ? -12.486 0.952   -5.461  1.00 87.19 117 B 1 
ATOM   4024 C  CD  . GLN B 2  117 ? -12.134 -0.205  -4.520  1.00 86.10 117 B 1 
ATOM   4025 O  OE1 . GLN B 2  117 ? -12.961 -1.044  -4.206  1.00 80.94 117 B 1 
ATOM   4026 N  NE2 . GLN B 2  117 ? -10.911 -0.291  -4.063  1.00 79.05 117 B 1 
ATOM   4027 N  N   . MET B 2  118 ? -12.526 -2.026  -9.516  1.00 92.65 118 B 1 
ATOM   4028 C  CA  . MET B 2  118 ? -13.075 -2.513  -10.790 1.00 94.27 118 B 1 
ATOM   4029 C  C   . MET B 2  118 ? -14.042 -3.678  -10.552 1.00 94.15 118 B 1 
ATOM   4030 O  O   . MET B 2  118 ? -13.673 -4.685  -9.956  1.00 92.35 118 B 1 
ATOM   4031 C  CB  . MET B 2  118 ? -11.958 -2.927  -11.749 1.00 94.91 118 B 1 
ATOM   4032 C  CG  . MET B 2  118 ? -11.151 -1.747  -12.272 1.00 93.38 118 B 1 
ATOM   4033 S  SD  . MET B 2  118 ? -9.973  -2.254  -13.553 1.00 93.16 118 B 1 
ATOM   4034 C  CE  . MET B 2  118 ? -9.094  -0.711  -13.840 1.00 88.97 118 B 1 
ATOM   4035 N  N   . ALA B 2  119 ? -15.276 -3.547  -11.024 1.00 92.97 119 B 1 
ATOM   4036 C  CA  . ALA B 2  119 ? -16.318 -4.571  -10.939 1.00 92.72 119 B 1 
ATOM   4037 C  C   . ALA B 2  119 ? -17.515 -4.214  -11.843 1.00 93.39 119 B 1 
ATOM   4038 O  O   . ALA B 2  119 ? -17.444 -3.297  -12.655 1.00 91.29 119 B 1 
ATOM   4039 C  CB  . ALA B 2  119 ? -16.755 -4.695  -9.470  1.00 90.56 119 B 1 
ATOM   4040 N  N   . ILE B 2  120 ? -18.638 -4.924  -11.671 1.00 89.22 120 B 1 
ATOM   4041 C  CA  . ILE B 2  120 ? -19.856 -4.699  -12.459 1.00 88.39 120 B 1 
ATOM   4042 C  C   . ILE B 2  120 ? -20.433 -3.282  -12.294 1.00 88.39 120 B 1 
ATOM   4043 O  O   . ILE B 2  120 ? -21.034 -2.749  -13.224 1.00 85.74 120 B 1 
ATOM   4044 C  CB  . ILE B 2  120 ? -20.893 -5.794  -12.118 1.00 86.43 120 B 1 
ATOM   4045 C  CG1 . ILE B 2  120 ? -21.963 -5.882  -13.226 1.00 78.59 120 B 1 
ATOM   4046 C  CG2 . ILE B 2  120 ? -21.533 -5.584  -10.728 1.00 77.50 120 B 1 
ATOM   4047 C  CD1 . ILE B 2  120 ? -22.799 -7.156  -13.170 1.00 72.07 120 B 1 
ATOM   4048 N  N   . ASN B 2  121 ? -20.229 -2.648  -11.145 1.00 87.50 121 B 1 
ATOM   4049 C  CA  . ASN B 2  121 ? -20.671 -1.278  -10.868 1.00 84.90 121 B 1 
ATOM   4050 C  C   . ASN B 2  121 ? -19.720 -0.195  -11.410 1.00 86.65 121 B 1 
ATOM   4051 O  O   . ASN B 2  121 ? -20.044 0.983   -11.340 1.00 83.12 121 B 1 
ATOM   4052 C  CB  . ASN B 2  121 ? -20.929 -1.127  -9.350  1.00 81.19 121 B 1 
ATOM   4053 C  CG  . ASN B 2  121 ? -19.670 -1.317  -8.507  1.00 71.37 121 B 1 
ATOM   4054 O  OD1 . ASN B 2  121 ? -18.675 -1.872  -8.935  1.00 62.63 121 B 1 
ATOM   4055 N  ND2 . ASN B 2  121 ? -19.710 -0.887  -7.274  1.00 62.05 121 B 1 
ATOM   4056 N  N   . SER B 2  122 ? -18.561 -0.574  -11.951 1.00 87.46 122 B 1 
ATOM   4057 C  CA  . SER B 2  122 ? -17.574 0.330   -12.548 1.00 88.69 122 B 1 
ATOM   4058 C  C   . SER B 2  122 ? -17.274 0.009   -14.015 1.00 91.03 122 B 1 
ATOM   4059 O  O   . SER B 2  122 ? -16.234 0.397   -14.535 1.00 89.74 122 B 1 
ATOM   4060 C  CB  . SER B 2  122 ? -16.302 0.373   -11.684 1.00 85.76 122 B 1 
ATOM   4061 O  OG  . SER B 2  122 ? -15.758 -0.917  -11.510 1.00 78.25 122 B 1 
ATOM   4062 N  N   . GLN B 2  123 ? -18.206 -0.660  -14.712 1.00 91.11 123 B 1 
ATOM   4063 C  CA  . GLN B 2  123 ? -18.059 -0.957  -16.147 1.00 93.29 123 B 1 
ATOM   4064 C  C   . GLN B 2  123 ? -17.867 0.282   -17.030 1.00 95.00 123 B 1 
ATOM   4065 O  O   . GLN B 2  123 ? -17.358 0.177   -18.141 1.00 94.52 123 B 1 
ATOM   4066 C  CB  . GLN B 2  123 ? -19.280 -1.744  -16.643 1.00 92.42 123 B 1 
ATOM   4067 C  CG  . GLN B 2  123 ? -19.241 -3.212  -16.218 1.00 88.73 123 B 1 
ATOM   4068 C  CD  . GLN B 2  123 ? -20.436 -3.986  -16.768 1.00 88.02 123 B 1 
ATOM   4069 O  OE1 . GLN B 2  123 ? -21.579 -3.602  -16.596 1.00 80.46 123 B 1 
ATOM   4070 N  NE2 . GLN B 2  123 ? -20.209 -5.076  -17.463 1.00 78.29 123 B 1 
ATOM   4071 N  N   . TRP B 2  124 ? -18.211 1.467   -16.533 1.00 94.22 124 B 1 
ATOM   4072 C  CA  . TRP B 2  124 ? -17.970 2.727   -17.233 1.00 94.49 124 B 1 
ATOM   4073 C  C   . TRP B 2  124 ? -16.504 2.907   -17.660 1.00 95.70 124 B 1 
ATOM   4074 O  O   . TRP B 2  124 ? -16.253 3.434   -18.739 1.00 95.32 124 B 1 
ATOM   4075 C  CB  . TRP B 2  124 ? -18.425 3.893   -16.345 1.00 92.77 124 B 1 
ATOM   4076 C  CG  . TRP B 2  124 ? -17.567 4.140   -15.133 1.00 88.78 124 B 1 
ATOM   4077 C  CD1 . TRP B 2  124 ? -17.783 3.665   -13.888 1.00 82.82 124 B 1 
ATOM   4078 C  CD2 . TRP B 2  124 ? -16.301 4.884   -15.067 1.00 87.73 124 B 1 
ATOM   4079 N  NE1 . TRP B 2  124 ? -16.741 4.048   -13.048 1.00 80.53 124 B 1 
ATOM   4080 C  CE2 . TRP B 2  124 ? -15.811 4.782   -13.741 1.00 84.17 124 B 1 
ATOM   4081 C  CE3 . TRP B 2  124 ? -15.535 5.600   -15.999 1.00 82.07 124 B 1 
ATOM   4082 C  CZ2 . TRP B 2  124 ? -14.573 5.350   -13.356 1.00 80.58 124 B 1 
ATOM   4083 C  CZ3 . TRP B 2  124 ? -14.303 6.170   -15.618 1.00 79.70 124 B 1 
ATOM   4084 C  CH2 . TRP B 2  124 ? -13.829 6.031   -14.315 1.00 78.54 124 B 1 
ATOM   4085 N  N   . ILE B 2  125 ? -15.539 2.438   -16.857 1.00 95.72 125 B 1 
ATOM   4086 C  CA  . ILE B 2  125 ? -14.120 2.567   -17.205 1.00 96.62 125 B 1 
ATOM   4087 C  C   . ILE B 2  125 ? -13.745 1.650   -18.363 1.00 97.59 125 B 1 
ATOM   4088 O  O   . ILE B 2  125 ? -13.008 2.063   -19.252 1.00 97.64 125 B 1 
ATOM   4089 C  CB  . ILE B 2  125 ? -13.200 2.362   -15.970 1.00 95.85 125 B 1 
ATOM   4090 C  CG1 . ILE B 2  125 ? -11.737 2.789   -16.259 1.00 92.00 125 B 1 
ATOM   4091 C  CG2 . ILE B 2  125 ? -13.195 0.916   -15.447 1.00 91.63 125 B 1 
ATOM   4092 C  CD1 . ILE B 2  125 ? -11.569 4.248   -16.660 1.00 88.11 125 B 1 
ATOM   4093 N  N   . PHE B 2  126 ? -14.302 0.438   -18.407 1.00 97.42 126 B 1 
ATOM   4094 C  CA  . PHE B 2  126 ? -14.064 -0.503  -19.493 1.00 97.99 126 B 1 
ATOM   4095 C  C   . PHE B 2  126 ? -14.660 0.011   -20.807 1.00 98.22 126 B 1 
ATOM   4096 O  O   . PHE B 2  126 ? -14.015 -0.067  -21.850 1.00 98.11 126 B 1 
ATOM   4097 C  CB  . PHE B 2  126 ? -14.644 -1.880  -19.147 1.00 97.83 126 B 1 
ATOM   4098 C  CG  . PHE B 2  126 ? -14.300 -2.421  -17.778 1.00 97.81 126 B 1 
ATOM   4099 C  CD1 . PHE B 2  126 ? -13.009 -2.278  -17.249 1.00 95.10 126 B 1 
ATOM   4100 C  CD2 . PHE B 2  126 ? -15.290 -3.074  -17.023 1.00 94.51 126 B 1 
ATOM   4101 C  CE1 . PHE B 2  126 ? -12.716 -2.763  -15.960 1.00 94.35 126 B 1 
ATOM   4102 C  CE2 . PHE B 2  126 ? -15.002 -3.563  -15.739 1.00 93.79 126 B 1 
ATOM   4103 C  CZ  . PHE B 2  126 ? -13.713 -3.402  -15.201 1.00 96.34 126 B 1 
ATOM   4104 N  N   . GLN B 2  127 ? -15.860 0.586   -20.739 1.00 97.73 127 B 1 
ATOM   4105 C  CA  . GLN B 2  127 ? -16.509 1.196   -21.894 1.00 97.67 127 B 1 
ATOM   4106 C  C   . GLN B 2  127 ? -15.699 2.379   -22.423 1.00 98.12 127 B 1 
ATOM   4107 O  O   . GLN B 2  127 ? -15.373 2.418   -23.605 1.00 97.92 127 B 1 
ATOM   4108 C  CB  . GLN B 2  127 ? -17.927 1.637   -21.514 1.00 97.07 127 B 1 
ATOM   4109 C  CG  . GLN B 2  127 ? -18.861 0.437   -21.245 1.00 90.39 127 B 1 
ATOM   4110 C  CD  . GLN B 2  127 ? -20.225 0.856   -20.713 1.00 82.26 127 B 1 
ATOM   4111 O  OE1 . GLN B 2  127 ? -20.569 2.021   -20.609 1.00 73.06 127 B 1 
ATOM   4112 N  NE2 . GLN B 2  127 ? -21.058 -0.094  -20.346 1.00 67.85 127 B 1 
ATOM   4113 N  N   . PHE B 2  128 ? -15.315 3.294   -21.529 1.00 97.68 128 B 1 
ATOM   4114 C  CA  . PHE B 2  128 ? -14.528 4.465   -21.890 1.00 97.85 128 B 1 
ATOM   4115 C  C   . PHE B 2  128 ? -13.157 4.078   -22.459 1.00 98.26 128 B 1 
ATOM   4116 O  O   . PHE B 2  128 ? -12.774 4.555   -23.523 1.00 98.10 128 B 1 
ATOM   4117 C  CB  . PHE B 2  128 ? -14.380 5.368   -20.656 1.00 97.75 128 B 1 
ATOM   4118 C  CG  . PHE B 2  128 ? -13.605 6.631   -20.948 1.00 97.66 128 B 1 
ATOM   4119 C  CD1 . PHE B 2  128 ? -12.222 6.688   -20.703 1.00 95.79 128 B 1 
ATOM   4120 C  CD2 . PHE B 2  128 ? -14.253 7.736   -21.533 1.00 95.62 128 B 1 
ATOM   4121 C  CE1 . PHE B 2  128 ? -11.500 7.839   -21.031 1.00 95.33 128 B 1 
ATOM   4122 C  CE2 . PHE B 2  128 ? -13.533 8.885   -21.868 1.00 95.50 128 B 1 
ATOM   4123 C  CZ  . PHE B 2  128 ? -12.145 8.940   -21.619 1.00 96.74 128 B 1 
ATOM   4124 N  N   . ALA B 2  129 ? -12.421 3.190   -21.784 1.00 98.38 129 B 1 
ATOM   4125 C  CA  . ALA B 2  129 ? -11.108 2.768   -22.236 1.00 98.52 129 B 1 
ATOM   4126 C  C   . ALA B 2  129 ? -11.165 1.997   -23.561 1.00 98.67 129 B 1 
ATOM   4127 O  O   . ALA B 2  129 ? -10.344 2.237   -24.437 1.00 98.56 129 B 1 
ATOM   4128 C  CB  . ALA B 2  129 ? -10.435 1.954   -21.132 1.00 98.40 129 B 1 
ATOM   4129 N  N   . ALA B 2  130 ? -12.165 1.136   -23.754 1.00 98.40 130 B 1 
ATOM   4130 C  CA  . ALA B 2  130 ? -12.364 0.438   -25.021 1.00 98.48 130 B 1 
ATOM   4131 C  C   . ALA B 2  130 ? -12.602 1.411   -26.185 1.00 98.43 130 B 1 
ATOM   4132 O  O   . ALA B 2  130 ? -12.106 1.185   -27.285 1.00 98.33 130 B 1 
ATOM   4133 C  CB  . ALA B 2  130 ? -13.536 -0.541  -24.885 1.00 98.29 130 B 1 
ATOM   4134 N  N   . GLU B 2  131 ? -13.328 2.505   -25.950 1.00 98.47 131 B 1 
ATOM   4135 C  CA  . GLU B 2  131 ? -13.526 3.556   -26.947 1.00 98.29 131 B 1 
ATOM   4136 C  C   . GLU B 2  131 ? -12.240 4.313   -27.263 1.00 98.48 131 B 1 
ATOM   4137 O  O   . GLU B 2  131 ? -11.947 4.564   -28.430 1.00 98.03 131 B 1 
ATOM   4138 C  CB  . GLU B 2  131 ? -14.629 4.518   -26.488 1.00 97.77 131 B 1 
ATOM   4139 C  CG  . GLU B 2  131 ? -15.998 3.865   -26.688 1.00 88.84 131 B 1 
ATOM   4140 C  CD  . GLU B 2  131 ? -17.173 4.600   -26.059 1.00 79.81 131 B 1 
ATOM   4141 O  OE1 . GLU B 2  131 ? -18.260 3.981   -26.122 1.00 72.13 131 B 1 
ATOM   4142 O  OE2 . GLU B 2  131 ? -16.995 5.719   -25.529 1.00 72.61 131 B 1 
ATOM   4143 N  N   . GLN B 2  132 ? -11.425 4.614   -26.257 1.00 98.62 132 B 1 
ATOM   4144 C  CA  . GLN B 2  132 ? -10.133 5.266   -26.482 1.00 98.58 132 B 1 
ATOM   4145 C  C   . GLN B 2  132 ? -9.146  4.338   -27.194 1.00 98.52 132 B 1 
ATOM   4146 O  O   . GLN B 2  132 ? -8.465  4.762   -28.134 1.00 98.31 132 B 1 
ATOM   4147 C  CB  . GLN B 2  132 ? -9.543  5.762   -25.151 1.00 98.51 132 B 1 
ATOM   4148 C  CG  . GLN B 2  132 ? -10.397 6.816   -24.428 1.00 97.51 132 B 1 
ATOM   4149 C  CD  . GLN B 2  132 ? -10.869 7.936   -25.342 1.00 96.93 132 B 1 
ATOM   4150 O  OE1 . GLN B 2  132 ? -10.089 8.639   -25.953 1.00 89.71 132 B 1 
ATOM   4151 N  NE2 . GLN B 2  132 ? -12.165 8.108   -25.491 1.00 88.25 132 B 1 
ATOM   4152 N  N   . PHE B 2  133 ? -9.089  3.066   -26.795 1.00 98.69 133 B 1 
ATOM   4153 C  CA  . PHE B 2  133 ? -8.199  2.061   -27.364 1.00 98.66 133 B 1 
ATOM   4154 C  C   . PHE B 2  133 ? -8.720  1.420   -28.665 1.00 98.68 133 B 1 
ATOM   4155 O  O   . PHE B 2  133 ? -7.999  0.642   -29.283 1.00 98.36 133 B 1 
ATOM   4156 C  CB  . PHE B 2  133 ? -7.876  0.995   -26.312 1.00 98.65 133 B 1 
ATOM   4157 C  CG  . PHE B 2  133 ? -7.163  1.478   -25.056 1.00 98.65 133 B 1 
ATOM   4158 C  CD1 . PHE B 2  133 ? -6.183  2.483   -25.114 1.00 96.60 133 B 1 
ATOM   4159 C  CD2 . PHE B 2  133 ? -7.448  0.864   -23.824 1.00 96.06 133 B 1 
ATOM   4160 C  CE1 . PHE B 2  133 ? -5.506  2.884   -23.950 1.00 96.38 133 B 1 
ATOM   4161 C  CE2 . PHE B 2  133 ? -6.768  1.256   -22.656 1.00 96.02 133 B 1 
ATOM   4162 C  CZ  . PHE B 2  133 ? -5.797  2.266   -22.717 1.00 97.98 133 B 1 
ATOM   4163 N  N   . ALA B 2  134 ? -9.937  1.758   -29.103 1.00 98.50 134 B 1 
ATOM   4164 C  CA  . ALA B 2  134 ? -10.565 1.195   -30.301 1.00 98.34 134 B 1 
ATOM   4165 C  C   . ALA B 2  134 ? -9.652  1.138   -31.554 1.00 98.38 134 B 1 
ATOM   4166 O  O   . ALA B 2  134 ? -9.716  0.137   -32.266 1.00 97.78 134 B 1 
ATOM   4167 C  CB  . ALA B 2  134 ? -11.866 1.957   -30.588 1.00 98.05 134 B 1 
ATOM   4168 N  N   . PRO B 2  135 ? -8.768  2.121   -31.830 1.00 98.21 135 B 1 
ATOM   4169 C  CA  . PRO B 2  135 ? -7.850  2.043   -32.969 1.00 97.79 135 B 1 
ATOM   4170 C  C   . PRO B 2  135 ? -6.860  0.870   -32.925 1.00 97.85 135 B 1 
ATOM   4171 O  O   . PRO B 2  135 ? -6.298  0.515   -33.958 1.00 97.08 135 B 1 
ATOM   4172 C  CB  . PRO B 2  135 ? -7.094  3.375   -32.974 1.00 97.02 135 B 1 
ATOM   4173 C  CG  . PRO B 2  135 ? -8.024  4.324   -32.232 1.00 95.67 135 B 1 
ATOM   4174 C  CD  . PRO B 2  135 ? -8.656  3.418   -31.183 1.00 97.69 135 B 1 
ATOM   4175 N  N   . PHE B 2  136 ? -6.643  0.268   -31.749 1.00 98.37 136 B 1 
ATOM   4176 C  CA  . PHE B 2  136 ? -5.729  -0.852  -31.548 1.00 98.39 136 B 1 
ATOM   4177 C  C   . PHE B 2  136 ? -6.442  -2.206  -31.470 1.00 98.14 136 B 1 
ATOM   4178 O  O   . PHE B 2  136 ? -5.796  -3.256  -31.533 1.00 97.43 136 B 1 
ATOM   4179 C  CB  . PHE B 2  136 ? -4.907  -0.614  -30.281 1.00 98.30 136 B 1 
ATOM   4180 C  CG  . PHE B 2  136 ? -4.285  0.760   -30.164 1.00 98.45 136 B 1 
ATOM   4181 C  CD1 . PHE B 2  136 ? -3.392  1.224   -31.144 1.00 95.93 136 B 1 
ATOM   4182 C  CD2 . PHE B 2  136 ? -4.618  1.595   -29.079 1.00 95.79 136 B 1 
ATOM   4183 C  CE1 . PHE B 2  136 ? -2.837  2.510   -31.044 1.00 95.86 136 B 1 
ATOM   4184 C  CE2 . PHE B 2  136 ? -4.066  2.877   -28.973 1.00 95.77 136 B 1 
ATOM   4185 C  CZ  . PHE B 2  136 ? -3.180  3.339   -29.957 1.00 97.84 136 B 1 
ATOM   4186 N  N   . LEU B 2  137 ? -7.759  -2.204  -31.315 1.00 98.43 137 B 1 
ATOM   4187 C  CA  . LEU B 2  137 ? -8.559  -3.376  -30.990 1.00 98.39 137 B 1 
ATOM   4188 C  C   . LEU B 2  137 ? -9.396  -3.845  -32.185 1.00 98.07 137 B 1 
ATOM   4189 O  O   . LEU B 2  137 ? -9.902  -3.046  -32.971 1.00 97.46 137 B 1 
ATOM   4190 C  CB  . LEU B 2  137 ? -9.449  -3.060  -29.772 1.00 98.32 137 B 1 
ATOM   4191 C  CG  . LEU B 2  137 ? -8.695  -2.718  -28.470 1.00 98.20 137 B 1 
ATOM   4192 C  CD1 . LEU B 2  137 ? -9.696  -2.363  -27.370 1.00 96.61 137 B 1 
ATOM   4193 C  CD2 . LEU B 2  137 ? -7.831  -3.881  -27.975 1.00 96.28 137 B 1 
ATOM   4194 N  N   . SER B 2  138 ? -9.590  -5.161  -32.291 1.00 97.73 138 B 1 
ATOM   4195 C  CA  . SER B 2  138 ? -10.628 -5.726  -33.154 1.00 97.48 138 B 1 
ATOM   4196 C  C   . SER B 2  138 ? -12.011 -5.463  -32.568 1.00 97.69 138 B 1 
ATOM   4197 O  O   . SER B 2  138 ? -12.162 -5.278  -31.360 1.00 97.32 138 B 1 
ATOM   4198 C  CB  . SER B 2  138 ? -10.396 -7.224  -33.369 1.00 96.79 138 B 1 
ATOM   4199 O  OG  . SER B 2  138 ? -10.624 -7.949  -32.179 1.00 95.11 138 B 1 
ATOM   4200 N  N   . GLN B 2  139 ? -13.050 -5.530  -33.391 1.00 97.08 139 B 1 
ATOM   4201 C  CA  . GLN B 2  139 ? -14.422 -5.297  -32.937 1.00 96.78 139 B 1 
ATOM   4202 C  C   . GLN B 2  139 ? -14.829 -6.239  -31.788 1.00 96.92 139 B 1 
ATOM   4203 O  O   . GLN B 2  139 ? -15.411 -5.806  -30.794 1.00 96.36 139 B 1 
ATOM   4204 C  CB  . GLN B 2  139 ? -15.375 -5.432  -34.136 1.00 96.48 139 B 1 
ATOM   4205 C  CG  . GLN B 2  139 ? -16.741 -4.794  -33.864 1.00 86.83 139 B 1 
ATOM   4206 C  CD  . GLN B 2  139 ? -16.651 -3.265  -33.685 1.00 79.99 139 B 1 
ATOM   4207 O  OE1 . GLN B 2  139 ? -15.735 -2.614  -34.176 1.00 73.67 139 B 1 
ATOM   4208 N  NE2 . GLN B 2  139 ? -17.576 -2.663  -32.999 1.00 69.12 139 B 1 
ATOM   4209 N  N   . ASN B 2  140 ? -14.442 -7.506  -31.877 1.00 97.14 140 B 1 
ATOM   4210 C  CA  . ASN B 2  140 ? -14.718 -8.505  -30.849 1.00 96.86 140 B 1 
ATOM   4211 C  C   . ASN B 2  140 ? -13.939 -8.230  -29.542 1.00 97.73 140 B 1 
ATOM   4212 O  O   . ASN B 2  140 ? -14.449 -8.440  -28.441 1.00 97.08 140 B 1 
ATOM   4213 C  CB  . ASN B 2  140 ? -14.382 -9.880  -31.457 1.00 95.51 140 B 1 
ATOM   4214 C  CG  . ASN B 2  140 ? -15.186 -11.016 -30.855 1.00 84.36 140 B 1 
ATOM   4215 O  OD1 . ASN B 2  140 ? -16.062 -10.863 -30.047 1.00 72.70 140 B 1 
ATOM   4216 N  ND2 . ASN B 2  140 ? -14.910 -12.229 -31.276 1.00 72.45 140 B 1 
ATOM   4217 N  N   . ALA B 2  141 ? -12.718 -7.707  -29.671 1.00 97.75 141 B 1 
ATOM   4218 C  CA  . ALA B 2  141 ? -11.943 -7.264  -28.519 1.00 98.10 141 B 1 
ATOM   4219 C  C   . ALA B 2  141 ? -12.581 -6.039  -27.844 1.00 98.34 141 B 1 
ATOM   4220 O  O   . ALA B 2  141 ? -12.639 -5.991  -26.618 1.00 98.26 141 B 1 
ATOM   4221 C  CB  . ALA B 2  141 ? -10.498 -6.999  -28.947 1.00 98.16 141 B 1 
ATOM   4222 N  N   . ILE B 2  142 ? -13.114 -5.091  -28.625 1.00 98.28 142 B 1 
ATOM   4223 C  CA  . ILE B 2  142 ? -13.831 -3.918  -28.086 1.00 98.10 142 B 1 
ATOM   4224 C  C   . ILE B 2  142 ? -15.040 -4.352  -27.262 1.00 98.19 142 B 1 
ATOM   4225 O  O   . ILE B 2  142 ? -15.198 -3.894  -26.132 1.00 97.97 142 B 1 
ATOM   4226 C  CB  . ILE B 2  142 ? -14.247 -2.951  -29.223 1.00 98.07 142 B 1 
ATOM   4227 C  CG1 . ILE B 2  142 ? -12.999 -2.306  -29.873 1.00 97.14 142 B 1 
ATOM   4228 C  CG2 . ILE B 2  142 ? -15.191 -1.844  -28.711 1.00 97.21 142 B 1 
ATOM   4229 C  CD1 . ILE B 2  142 ? -13.288 -1.605  -31.207 1.00 95.42 142 B 1 
ATOM   4230 N  N   . GLU B 2  143 ? -15.872 -5.259  -27.772 1.00 97.95 143 B 1 
ATOM   4231 C  CA  . GLU B 2  143 ? -17.048 -5.750  -27.038 1.00 97.61 143 B 1 
ATOM   4232 C  C   . GLU B 2  143 ? -16.661 -6.461  -25.730 1.00 97.81 143 B 1 
ATOM   4233 O  O   . GLU B 2  143 ? -17.235 -6.186  -24.678 1.00 97.42 143 B 1 
ATOM   4234 C  CB  . GLU B 2  143 ? -17.869 -6.697  -27.923 1.00 97.38 143 B 1 
ATOM   4235 C  CG  . GLU B 2  143 ? -18.612 -5.936  -29.028 1.00 89.56 143 B 1 
ATOM   4236 C  CD  . GLU B 2  143 ? -19.498 -6.841  -29.892 1.00 81.27 143 B 1 
ATOM   4237 O  OE1 . GLU B 2  143 ? -20.147 -6.286  -30.805 1.00 71.92 143 B 1 
ATOM   4238 O  OE2 . GLU B 2  143 ? -19.520 -8.080  -29.654 1.00 72.65 143 B 1 
ATOM   4239 N  N   . SER B 2  144 ? -15.648 -7.323  -25.782 1.00 98.07 144 B 1 
ATOM   4240 C  CA  . SER B 2  144 ? -15.161 -8.023  -24.583 1.00 98.17 144 B 1 
ATOM   4241 C  C   . SER B 2  144 ? -14.570 -7.047  -23.554 1.00 98.23 144 B 1 
ATOM   4242 O  O   . SER B 2  144 ? -14.846 -7.161  -22.362 1.00 98.03 144 B 1 
ATOM   4243 C  CB  . SER B 2  144 ? -14.100 -9.061  -24.963 1.00 97.99 144 B 1 
ATOM   4244 O  OG  . SER B 2  144 ? -14.578 -9.974  -25.924 1.00 93.54 144 B 1 
ATOM   4245 N  N   . PHE B 2  145 ? -13.805 -6.061  -24.025 1.00 98.58 145 B 1 
ATOM   4246 C  CA  . PHE B 2  145 ? -13.214 -5.039  -23.167 1.00 98.55 145 B 1 
ATOM   4247 C  C   . PHE B 2  145 ? -14.297 -4.186  -22.490 1.00 98.46 145 B 1 
ATOM   4248 O  O   . PHE B 2  145 ? -14.218 -3.949  -21.292 1.00 98.22 145 B 1 
ATOM   4249 C  CB  . PHE B 2  145 ? -12.236 -4.175  -23.980 1.00 98.54 145 B 1 
ATOM   4250 C  CG  . PHE B 2  145 ? -11.212 -3.400  -23.173 1.00 98.59 145 B 1 
ATOM   4251 C  CD1 . PHE B 2  145 ? -11.594 -2.494  -22.175 1.00 96.13 145 B 1 
ATOM   4252 C  CD2 . PHE B 2  145 ? -9.840  -3.585  -23.436 1.00 95.17 145 B 1 
ATOM   4253 C  CE1 . PHE B 2  145 ? -10.625 -1.792  -21.426 1.00 94.74 145 B 1 
ATOM   4254 C  CE2 . PHE B 2  145 ? -8.862  -2.883  -22.699 1.00 94.37 145 B 1 
ATOM   4255 C  CZ  . PHE B 2  145 ? -9.265  -1.994  -21.694 1.00 97.91 145 B 1 
ATOM   4256 N  N   . LYS B 2  146 ? -15.329 -3.783  -23.234 1.00 98.28 146 B 1 
ATOM   4257 C  CA  . LYS B 2  146 ? -16.468 -3.023  -22.688 1.00 97.91 146 B 1 
ATOM   4258 C  C   . LYS B 2  146 ? -17.201 -3.786  -21.585 1.00 97.65 146 B 1 
ATOM   4259 O  O   . LYS B 2  146 ? -17.733 -3.165  -20.668 1.00 97.06 146 B 1 
ATOM   4260 C  CB  . LYS B 2  146 ? -17.448 -2.648  -23.811 1.00 97.81 146 B 1 
ATOM   4261 C  CG  . LYS B 2  146 ? -16.942 -1.448  -24.633 1.00 96.34 146 B 1 
ATOM   4262 C  CD  . LYS B 2  146 ? -17.990 -0.949  -25.645 1.00 94.05 146 B 1 
ATOM   4263 C  CE  . LYS B 2  146 ? -17.461 0.356   -26.264 1.00 89.01 146 B 1 
ATOM   4264 N  NZ  . LYS B 2  146 ? -18.499 1.191   -26.896 1.00 81.66 146 B 1 
ATOM   4265 N  N   . HIS B 2  147 ? -17.208 -5.120  -21.648 1.00 97.71 147 B 1 
ATOM   4266 C  CA  . HIS B 2  147 ? -17.835 -5.944  -20.620 1.00 97.33 147 B 1 
ATOM   4267 C  C   . HIS B 2  147 ? -17.023 -5.993  -19.320 1.00 97.48 147 B 1 
ATOM   4268 O  O   . HIS B 2  147 ? -17.589 -5.770  -18.250 1.00 96.64 147 B 1 
ATOM   4269 C  CB  . HIS B 2  147 ? -18.097 -7.338  -21.183 1.00 96.66 147 B 1 
ATOM   4270 C  CG  . HIS B 2  147 ? -18.804 -8.219  -20.186 1.00 94.50 147 B 1 
ATOM   4271 N  ND1 . HIS B 2  147 ? -20.085 -8.036  -19.717 1.00 84.56 147 B 1 
ATOM   4272 C  CD2 . HIS B 2  147 ? -18.285 -9.297  -19.516 1.00 85.11 147 B 1 
ATOM   4273 C  CE1 . HIS B 2  147 ? -20.327 -8.992  -18.797 1.00 87.24 147 B 1 
ATOM   4274 N  NE2 . HIS B 2  147 ? -19.252 -9.764  -18.655 1.00 88.50 147 B 1 
ATOM   4275 N  N   . GLY B 2  148 ? -15.702 -6.271  -19.393 1.00 98.04 148 B 1 
ATOM   4276 C  CA  . GLY B 2  148 ? -14.920 -6.539  -18.177 1.00 98.02 148 B 1 
ATOM   4277 C  C   . GLY B 2  148 ? -13.443 -6.127  -18.206 1.00 98.33 148 B 1 
ATOM   4278 O  O   . GLY B 2  148 ? -12.707 -6.484  -17.289 1.00 98.08 148 B 1 
ATOM   4279 N  N   . GLY B 2  149 ? -12.989 -5.420  -19.249 1.00 98.32 149 B 1 
ATOM   4280 C  CA  . GLY B 2  149 ? -11.576 -5.057  -19.392 1.00 98.49 149 B 1 
ATOM   4281 C  C   . GLY B 2  149 ? -10.662 -6.215  -19.812 1.00 98.65 149 B 1 
ATOM   4282 O  O   . GLY B 2  149 ? -9.444  -6.075  -19.784 1.00 98.41 149 B 1 
ATOM   4283 N  N   . TYR B 2  150 ? -11.221 -7.344  -20.210 1.00 98.61 150 B 1 
ATOM   4284 C  CA  . TYR B 2  150 ? -10.519 -8.512  -20.739 1.00 98.62 150 B 1 
ATOM   4285 C  C   . TYR B 2  150 ? -10.922 -8.777  -22.187 1.00 98.71 150 B 1 
ATOM   4286 O  O   . TYR B 2  150 ? -12.027 -8.444  -22.606 1.00 98.52 150 B 1 
ATOM   4287 C  CB  . TYR B 2  150 ? -10.757 -9.734  -19.844 1.00 98.53 150 B 1 
ATOM   4288 C  CG  . TYR B 2  150 ? -12.206 -10.168 -19.711 1.00 98.51 150 B 1 
ATOM   4289 C  CD1 . TYR B 2  150 ? -12.937 -9.833  -18.554 1.00 94.44 150 B 1 
ATOM   4290 C  CD2 . TYR B 2  150 ? -12.827 -10.927 -20.721 1.00 93.80 150 B 1 
ATOM   4291 C  CE1 . TYR B 2  150 ? -14.272 -10.259 -18.398 1.00 94.22 150 B 1 
ATOM   4292 C  CE2 . TYR B 2  150 ? -14.160 -11.350 -20.583 1.00 93.77 150 B 1 
ATOM   4293 C  CZ  . TYR B 2  150 ? -14.879 -11.018 -19.418 1.00 97.76 150 B 1 
ATOM   4294 O  OH  . TYR B 2  150 ? -16.171 -11.445 -19.280 1.00 96.90 150 B 1 
ATOM   4295 N  N   . TYR B 2  151 ? -10.027 -9.387  -22.959 1.00 98.76 151 B 1 
ATOM   4296 C  CA  . TYR B 2  151 ? -10.292 -9.696  -24.367 1.00 98.73 151 B 1 
ATOM   4297 C  C   . TYR B 2  151 ? -9.260  -10.662 -24.954 1.00 98.86 151 B 1 
ATOM   4298 O  O   . TYR B 2  151 ? -8.229  -10.953 -24.346 1.00 98.75 151 B 1 
ATOM   4299 C  CB  . TYR B 2  151 ? -10.337 -8.402  -25.191 1.00 98.74 151 B 1 
ATOM   4300 C  CG  . TYR B 2  151 ? -9.036  -7.634  -25.244 1.00 98.78 151 B 1 
ATOM   4301 C  CD1 . TYR B 2  151 ? -8.675  -6.759  -24.198 1.00 97.01 151 B 1 
ATOM   4302 C  CD2 . TYR B 2  151 ? -8.172  -7.777  -26.344 1.00 95.86 151 B 1 
ATOM   4303 C  CE1 . TYR B 2  151 ? -7.479  -6.035  -24.243 1.00 96.67 151 B 1 
ATOM   4304 C  CE2 . TYR B 2  151 ? -6.966  -7.052  -26.409 1.00 96.70 151 B 1 
ATOM   4305 C  CZ  . TYR B 2  151 ? -6.625  -6.183  -25.354 1.00 98.65 151 B 1 
ATOM   4306 O  OH  . TYR B 2  151 ? -5.458  -5.480  -25.411 1.00 98.47 151 B 1 
ATOM   4307 N  N   . THR B 2  152 ? -9.525  -11.125 -26.171 1.00 98.76 152 B 1 
ATOM   4308 C  CA  . THR B 2  152 ? -8.563  -11.843 -27.007 1.00 98.62 152 B 1 
ATOM   4309 C  C   . THR B 2  152 ? -8.451  -11.168 -28.372 1.00 98.51 152 B 1 
ATOM   4310 O  O   . THR B 2  152 ? -9.425  -10.624 -28.892 1.00 97.81 152 B 1 
ATOM   4311 C  CB  . THR B 2  152 ? -8.913  -13.335 -27.129 1.00 97.40 152 B 1 
ATOM   4312 O  OG1 . THR B 2  152 ? -7.993  -13.965 -27.982 1.00 88.31 152 B 1 
ATOM   4313 C  CG2 . THR B 2  152 ? -10.305 -13.596 -27.695 1.00 88.77 152 B 1 
ATOM   4314 N  N   . MET B 2  153 ? -7.255  -11.229 -28.953 1.00 98.55 153 B 1 
ATOM   4315 C  CA  . MET B 2  153 ? -6.992  -10.646 -30.268 1.00 98.24 153 B 1 
ATOM   4316 C  C   . MET B 2  153 ? -5.861  -11.425 -30.960 1.00 98.44 153 B 1 
ATOM   4317 O  O   . MET B 2  153 ? -4.817  -11.643 -30.343 1.00 98.04 153 B 1 
ATOM   4318 C  CB  . MET B 2  153 ? -6.654  -9.163  -30.077 1.00 95.84 153 B 1 
ATOM   4319 C  CG  . MET B 2  153 ? -6.641  -8.390  -31.392 1.00 88.23 153 B 1 
ATOM   4320 S  SD  . MET B 2  153 ? -6.634  -6.588  -31.191 1.00 92.03 153 B 1 
ATOM   4321 C  CE  . MET B 2  153 ? -5.078  -6.337  -30.322 1.00 86.35 153 B 1 
ATOM   4322 N  N   . PRO B 2  154 ? -6.038  -11.876 -32.209 1.00 98.14 154 B 1 
ATOM   4323 C  CA  . PRO B 2  154 ? -5.009  -12.630 -32.908 1.00 97.88 154 B 1 
ATOM   4324 C  C   . PRO B 2  154 ? -3.816  -11.742 -33.268 1.00 98.03 154 B 1 
ATOM   4325 O  O   . PRO B 2  154 ? -3.992  -10.615 -33.742 1.00 97.62 154 B 1 
ATOM   4326 C  CB  . PRO B 2  154 ? -5.696  -13.207 -34.148 1.00 96.70 154 B 1 
ATOM   4327 C  CG  . PRO B 2  154 ? -6.821  -12.200 -34.420 1.00 94.23 154 B 1 
ATOM   4328 C  CD  . PRO B 2  154 ? -7.230  -11.730 -33.034 1.00 97.06 154 B 1 
ATOM   4329 N  N   . PHE B 2  155 ? -2.595  -12.255 -33.093 1.00 97.77 155 B 1 
ATOM   4330 C  CA  . PHE B 2  155 ? -1.401  -11.595 -33.601 1.00 97.81 155 B 1 
ATOM   4331 C  C   . PHE B 2  155 ? -1.425  -11.536 -35.135 1.00 97.47 155 B 1 
ATOM   4332 O  O   . PHE B 2  155 ? -1.880  -12.486 -35.786 1.00 96.81 155 B 1 
ATOM   4333 C  CB  . PHE B 2  155 ? -0.139  -12.295 -33.099 1.00 97.92 155 B 1 
ATOM   4334 C  CG  . PHE B 2  155 ? 0.218   -11.982 -31.660 1.00 98.26 155 B 1 
ATOM   4335 C  CD1 . PHE B 2  155 ? 1.049   -10.883 -31.359 1.00 94.69 155 B 1 
ATOM   4336 C  CD2 . PHE B 2  155 ? -0.246  -12.797 -30.609 1.00 93.73 155 B 1 
ATOM   4337 C  CE1 . PHE B 2  155 ? 1.408   -10.600 -30.032 1.00 94.23 155 B 1 
ATOM   4338 C  CE2 . PHE B 2  155 ? 0.104   -12.514 -29.281 1.00 93.93 155 B 1 
ATOM   4339 C  CZ  . PHE B 2  155 ? 0.936   -11.413 -28.995 1.00 97.99 155 B 1 
ATOM   4340 N  N   . PRO B 2  156 ? -0.923  -10.464 -35.752 1.00 97.19 156 B 1 
ATOM   4341 C  CA  . PRO B 2  156 ? -0.884  -10.332 -37.203 1.00 96.40 156 B 1 
ATOM   4342 C  C   . PRO B 2  156 ? -0.038  -11.422 -37.872 1.00 96.19 156 B 1 
ATOM   4343 O  O   . PRO B 2  156 ? 1.119   -11.650 -37.508 1.00 94.83 156 B 1 
ATOM   4344 C  CB  . PRO B 2  156 ? -0.298  -8.937  -37.470 1.00 95.35 156 B 1 
ATOM   4345 C  CG  . PRO B 2  156 ? -0.619  -8.159  -36.201 1.00 94.41 156 B 1 
ATOM   4346 C  CD  . PRO B 2  156 ? -0.504  -9.222  -35.120 1.00 96.46 156 B 1 
ATOM   4347 N  N   . ALA B 2  157 ? -0.567  -12.048 -38.918 1.00 93.63 157 B 1 
ATOM   4348 C  CA  . ALA B 2  157 ? 0.115   -13.138 -39.624 1.00 92.04 157 B 1 
ATOM   4349 C  C   . ALA B 2  157 ? 1.461   -12.723 -40.265 1.00 92.02 157 B 1 
ATOM   4350 O  O   . ALA B 2  157 ? 2.357   -13.548 -40.395 1.00 88.46 157 B 1 
ATOM   4351 C  CB  . ALA B 2  157 ? -0.851  -13.696 -40.680 1.00 89.28 157 B 1 
ATOM   4352 N  N   . HIS B 2  158 ? 1.625   -11.451 -40.615 1.00 92.35 158 B 1 
ATOM   4353 C  CA  . HIS B 2  158 ? 2.845   -10.922 -41.234 1.00 91.31 158 B 1 
ATOM   4354 C  C   . HIS B 2  158 ? 4.079   -10.923 -40.315 1.00 92.32 158 B 1 
ATOM   4355 O  O   . HIS B 2  158 ? 5.189   -10.686 -40.790 1.00 89.98 158 B 1 
ATOM   4356 C  CB  . HIS B 2  158 ? 2.579   -9.521  -41.787 1.00 88.61 158 B 1 
ATOM   4357 C  CG  . HIS B 2  158 ? 2.318   -8.479  -40.735 1.00 83.37 158 B 1 
ATOM   4358 N  ND1 . HIS B 2  158 ? 1.102   -7.898  -40.440 1.00 72.21 158 B 1 
ATOM   4359 C  CD2 . HIS B 2  158 ? 3.237   -7.878  -39.902 1.00 71.09 158 B 1 
ATOM   4360 C  CE1 . HIS B 2  158 ? 1.287   -6.994  -39.482 1.00 68.77 158 B 1 
ATOM   4361 N  NE2 . HIS B 2  158 ? 2.571   -6.949  -39.120 1.00 70.57 158 B 1 
ATOM   4362 N  N   . LEU B 2  159 ? 3.922   -11.225 -39.021 1.00 94.40 159 B 1 
ATOM   4363 C  CA  . LEU B 2  159 ? 5.025   -11.333 -38.058 1.00 94.66 159 B 1 
ATOM   4364 C  C   . LEU B 2  159 ? 5.860   -12.623 -38.207 1.00 94.08 159 B 1 
ATOM   4365 O  O   . LEU B 2  159 ? 6.790   -12.842 -37.434 1.00 90.45 159 B 1 
ATOM   4366 C  CB  . LEU B 2  159 ? 4.462   -11.194 -36.634 1.00 94.82 159 B 1 
ATOM   4367 C  CG  . LEU B 2  159 ? 3.824   -9.827  -36.321 1.00 94.99 159 B 1 
ATOM   4368 C  CD1 . LEU B 2  159 ? 3.165   -9.891  -34.944 1.00 92.39 159 B 1 
ATOM   4369 C  CD2 . LEU B 2  159 ? 4.852   -8.698  -36.319 1.00 92.00 159 B 1 
ATOM   4370 N  N   . GLY B 2  160 ? 5.531   -13.485 -39.172 1.00 93.91 160 B 1 
ATOM   4371 C  CA  . GLY B 2  160 ? 6.249   -14.749 -39.382 1.00 93.64 160 B 1 
ATOM   4372 C  C   . GLY B 2  160 ? 5.841   -15.865 -38.409 1.00 94.30 160 B 1 
ATOM   4373 O  O   . GLY B 2  160 ? 6.592   -16.821 -38.199 1.00 91.05 160 B 1 
ATOM   4374 N  N   . ILE B 2  161 ? 4.662   -15.762 -37.841 1.00 95.14 161 B 1 
ATOM   4375 C  CA  . ILE B 2  161 ? 4.086   -16.757 -36.939 1.00 95.18 161 B 1 
ATOM   4376 C  C   . ILE B 2  161 ? 3.736   -18.024 -37.730 1.00 95.21 161 B 1 
ATOM   4377 O  O   . ILE B 2  161 ? 3.127   -17.955 -38.794 1.00 92.80 161 B 1 
ATOM   4378 C  CB  . ILE B 2  161 ? 2.839   -16.168 -36.237 1.00 93.04 161 B 1 
ATOM   4379 C  CG1 . ILE B 2  161 ? 3.212   -14.908 -35.419 1.00 85.97 161 B 1 
ATOM   4380 C  CG2 . ILE B 2  161 ? 2.179   -17.206 -35.315 1.00 83.20 161 B 1 
ATOM   4381 C  CD1 . ILE B 2  161 ? 1.990   -14.084 -34.971 1.00 81.48 161 B 1 
ATOM   4382 N  N   . LYS B 2  162 ? 4.123   -19.195 -37.206 1.00 94.59 162 B 1 
ATOM   4383 C  CA  . LYS B 2  162 ? 3.931   -20.494 -37.880 1.00 94.56 162 B 1 
ATOM   4384 C  C   . LYS B 2  162 ? 2.715   -21.282 -37.405 1.00 94.72 162 B 1 
ATOM   4385 O  O   . LYS B 2  162 ? 2.302   -22.227 -38.075 1.00 91.57 162 B 1 
ATOM   4386 C  CB  . LYS B 2  162 ? 5.193   -21.345 -37.737 1.00 93.16 162 B 1 
ATOM   4387 C  CG  . LYS B 2  162 ? 6.385   -20.737 -38.498 1.00 89.73 162 B 1 
ATOM   4388 C  CD  . LYS B 2  162 ? 7.405   -21.831 -38.828 1.00 81.49 162 B 1 
ATOM   4389 C  CE  . LYS B 2  162 ? 8.560   -21.238 -39.621 1.00 74.74 162 B 1 
ATOM   4390 N  NZ  . LYS B 2  162 ? 9.459   -22.311 -40.125 1.00 64.82 162 B 1 
ATOM   4391 N  N   . VAL B 2  163 ? 2.178   -20.930 -36.240 1.00 94.84 163 B 1 
ATOM   4392 C  CA  . VAL B 2  163 ? 0.926   -21.469 -35.700 1.00 95.09 163 B 1 
ATOM   4393 C  C   . VAL B 2  163 ? 0.061   -20.282 -35.273 1.00 95.93 163 B 1 
ATOM   4394 O  O   . VAL B 2  163 ? 0.617   -19.249 -34.900 1.00 94.41 163 B 1 
ATOM   4395 C  CB  . VAL B 2  163 ? 1.158   -22.428 -34.517 1.00 92.48 163 B 1 
ATOM   4396 C  CG1 . VAL B 2  163 ? 1.807   -23.725 -34.982 1.00 83.79 163 B 1 
ATOM   4397 C  CG2 . VAL B 2  163 ? 2.019   -21.828 -33.395 1.00 83.80 163 B 1 
ATOM   4398 N  N   . PRO B 2  164 ? -1.272  -20.392 -35.307 1.00 96.43 164 B 1 
ATOM   4399 C  CA  . PRO B 2  164 ? -2.124  -19.297 -34.857 1.00 96.60 164 B 1 
ATOM   4400 C  C   . PRO B 2  164 ? -1.784  -18.911 -33.415 1.00 97.25 164 B 1 
ATOM   4401 O  O   . PRO B 2  164 ? -1.842  -19.743 -32.507 1.00 96.63 164 B 1 
ATOM   4402 C  CB  . PRO B 2  164 ? -3.563  -19.790 -35.011 1.00 95.47 164 B 1 
ATOM   4403 C  CG  . PRO B 2  164 ? -3.456  -20.902 -36.061 1.00 93.59 164 B 1 
ATOM   4404 C  CD  . PRO B 2  164 ? -2.083  -21.498 -35.782 1.00 95.58 164 B 1 
ATOM   4405 N  N   . LEU B 2  165 ? -1.403  -17.650 -33.212 1.00 97.77 165 B 1 
ATOM   4406 C  CA  . LEU B 2  165 ? -1.025  -17.102 -31.920 1.00 97.98 165 B 1 
ATOM   4407 C  C   . LEU B 2  165 ? -1.965  -15.957 -31.559 1.00 98.11 165 B 1 
ATOM   4408 O  O   . LEU B 2  165 ? -2.225  -15.083 -32.382 1.00 97.97 165 B 1 
ATOM   4409 C  CB  . LEU B 2  165 ? 0.444   -16.646 -31.975 1.00 97.70 165 B 1 
ATOM   4410 C  CG  . LEU B 2  165 ? 0.987   -16.097 -30.643 1.00 96.90 165 B 1 
ATOM   4411 C  CD1 . LEU B 2  165 ? 1.076   -17.182 -29.577 1.00 93.22 165 B 1 
ATOM   4412 C  CD2 . LEU B 2  165 ? 2.385   -15.530 -30.847 1.00 93.33 165 B 1 
ATOM   4413 N  N   . ASN B 2  166 ? -2.445  -15.952 -30.335 1.00 98.37 166 B 1 
ATOM   4414 C  CA  . ASN B 2  166 ? -3.400  -14.968 -29.843 1.00 98.51 166 B 1 
ATOM   4415 C  C   . ASN B 2  166 ? -2.838  -14.227 -28.632 1.00 98.68 166 B 1 
ATOM   4416 O  O   . ASN B 2  166 ? -2.246  -14.833 -27.735 1.00 98.48 166 B 1 
ATOM   4417 C  CB  . ASN B 2  166 ? -4.721  -15.655 -29.507 1.00 98.31 166 B 1 
ATOM   4418 C  CG  . ASN B 2  166 ? -5.332  -16.353 -30.719 1.00 98.10 166 B 1 
ATOM   4419 O  OD1 . ASN B 2  166 ? -6.057  -15.756 -31.489 1.00 90.88 166 B 1 
ATOM   4420 N  ND2 . ASN B 2  166 ? -5.059  -17.628 -30.907 1.00 88.49 166 B 1 
ATOM   4421 N  N   . ALA B 2  167 ? -3.061  -12.920 -28.584 1.00 98.69 167 B 1 
ATOM   4422 C  CA  . ALA B 2  167 ? -2.955  -12.153 -27.361 1.00 98.78 167 B 1 
ATOM   4423 C  C   . ALA B 2  167 ? -4.233  -12.362 -26.542 1.00 98.75 167 B 1 
ATOM   4424 O  O   . ALA B 2  167 ? -5.338  -12.234 -27.071 1.00 98.65 167 B 1 
ATOM   4425 C  CB  . ALA B 2  167 ? -2.737  -10.675 -27.707 1.00 98.58 167 B 1 
ATOM   4426 N  N   . VAL B 2  168 ? -4.088  -12.690 -25.269 1.00 98.86 168 B 1 
ATOM   4427 C  CA  . VAL B 2  168 ? -5.191  -12.805 -24.315 1.00 98.89 168 B 1 
ATOM   4428 C  C   . VAL B 2  168 ? -4.895  -11.884 -23.149 1.00 98.91 168 B 1 
ATOM   4429 O  O   . VAL B 2  168 ? -3.891  -12.057 -22.470 1.00 98.84 168 B 1 
ATOM   4430 C  CB  . VAL B 2  168 ? -5.388  -14.259 -23.846 1.00 98.80 168 B 1 
ATOM   4431 C  CG1 . VAL B 2  168 ? -6.549  -14.369 -22.853 1.00 97.70 168 B 1 
ATOM   4432 C  CG2 . VAL B 2  168 ? -5.685  -15.192 -25.028 1.00 96.81 168 B 1 
ATOM   4433 N  N   . VAL B 2  169 ? -5.751  -10.902 -22.917 1.00 98.97 169 B 1 
ATOM   4434 C  CA  . VAL B 2  169 ? -5.631  -9.961  -21.798 1.00 98.93 169 B 1 
ATOM   4435 C  C   . VAL B 2  169 ? -6.630  -10.343 -20.721 1.00 98.91 169 B 1 
ATOM   4436 O  O   . VAL B 2  169 ? -7.825  -10.453 -20.992 1.00 98.82 169 B 1 
ATOM   4437 C  CB  . VAL B 2  169 ? -5.815  -8.508  -22.270 1.00 98.87 169 B 1 
ATOM   4438 C  CG1 . VAL B 2  169 ? -5.852  -7.524  -21.097 1.00 97.91 169 B 1 
ATOM   4439 C  CG2 . VAL B 2  169 ? -4.654  -8.103  -23.186 1.00 97.00 169 B 1
[truncated: 170,803 more chars]
