# Supplementary material for: Theoretical Study of Sphingomyelinases from Entamoeba histolytica and Trichomonas vaginalis Sheds Light on the Evolution of Enzymes Needed for Survival and Colonization
Source: Pathogens. 2025 Jan 5;14(1):32. doi: 10.3390/pathogens14010032 (PMC11768322; doi:10.3390/pathogens14010032)
Supplement: Supplementary file 1 [file pathogens-14-00032-s001.zip › Supplementary structural Files/CIF files aSMase6/aSmase6 dimers/aSmase6 dimer 2xMg/fold_sm6dimer2mgpersubunit_model_1.cif]

# By using this file you agree to the legally binding terms of use found at alphafoldserver.com/output-terms
data_4783a4ba9061a535
#
_entry.id 4783a4ba9061a535
#
loop_
_atom_type.symbol
C  
MG 
N  
O  
S  
#
loop_
_audit_author.name
_audit_author.pdbx_ordinal
"Google DeepMind" 1 
"Isomorphic Labs" 2 
#
_audit_conform.dict_location https://raw.githubusercontent.com/ihmwg/ModelCIF/master/dist/mmcif_ma.dic
_audit_conform.dict_name     mmcif_ma.dic
_audit_conform.dict_version  1.4.5
#
loop_
_chem_comp.formula
_chem_comp.formula_weight
_chem_comp.id
_chem_comp.mon_nstd_flag
_chem_comp.name
_chem_comp.pdbx_smiles
_chem_comp.pdbx_synonyms
_chem_comp.type
"C3 H7 N O2"    89.093  ALA y ALANINE                                  C[C@H](N)C(O)=O                                  ?                                     "L-PEPTIDE LINKING"           
"C6 H15 N4 O2"  175.209 ARG y ARGININE                                 N[C@@H](CCCNC(N)=[NH2+])C(O)=O                   ?                                     "L-PEPTIDE LINKING"           
"C4 H8 N2 O3"   132.118 ASN y ASPARAGINE                               N[C@@H](CC(N)=O)C(O)=O                           ?                                     "L-PEPTIDE LINKING"           
"C4 H7 N O4"    133.103 ASP y "ASPARTIC ACID"                          N[C@@H](CC(O)=O)C(O)=O                           ?                                     "L-PEPTIDE LINKING"           
"C3 H7 N O2 S"  121.158 CYS y CYSTEINE                                 N[C@@H](CS)C(O)=O                                ?                                     "L-PEPTIDE LINKING"           
"C5 H10 N2 O3"  146.144 GLN y GLUTAMINE                                N[C@@H](CCC(N)=O)C(O)=O                          ?                                     "L-PEPTIDE LINKING"           
"C5 H9 N O4"    147.129 GLU y "GLUTAMIC ACID"                          N[C@@H](CCC(O)=O)C(O)=O                          ?                                     "L-PEPTIDE LINKING"           
"C2 H5 N O2"    75.067  GLY y GLYCINE                                  NCC(O)=O                                         ?                                     "PEPTIDE LINKING"             
"C6 H10 N3 O2"  156.162 HIS y HISTIDINE                                N[C@@H](Cc1c[nH]c[nH+]1)C(O)=O                   ?                                     "L-PEPTIDE LINKING"           
"C6 H13 N O2"   131.173 ILE y ISOLEUCINE                               CC[C@H](C)[C@H](N)C(O)=O                         ?                                     "L-PEPTIDE LINKING"           
"C6 H13 N O2"   131.173 LEU y LEUCINE                                  CC(C)C[C@H](N)C(O)=O                             ?                                     "L-PEPTIDE LINKING"           
"C6 H15 N2 O2"  147.195 LYS y LYSINE                                   N[C@@H](CCCC[NH3+])C(O)=O                        ?                                     "L-PEPTIDE LINKING"           
"C6 H12 O6"     180.156 MAN y alpha-D-mannopyranose                    OC[C@H]1O[C@H](O)[C@@H](O)[C@@H](O)[C@@H]1O      "alpha-D-mannose; D-mannose; mannose" "D-saccharide, alpha linking" 
"C5 H11 N O2 S" 149.211 MET y METHIONINE                               CSCC[C@H](N)C(O)=O                               ?                                     "L-PEPTIDE LINKING"           
Mg              24.305  MG  . "MAGNESIUM ION"                          "[Mg++]"                                         ?                                     NON-POLYMER                   
"C8 H15 N O6"   221.208 NAG y 2-acetamido-2-deoxy-beta-D-glucopyranose CC(=O)N[C@H]1[C@H](O)O[C@H](CO)[C@@H](O)[C@@H]1O 
;N-acetyl-beta-D-glucosamine; 2-acetamido-2-deoxy-beta-D-glucose; 2-acetamido-2-deoxy-D-glucose;
2-acetamido-2-deoxy-glucose; N-ACETYL-D-GLUCOSAMINE
;
"D-saccharide, beta linking"  
"C9 H11 N O2"   165.189 PHE y PHENYLALANINE                            N[C@@H](Cc1ccccc1)C(O)=O                         ?                                     "L-PEPTIDE LINKING"           
"C5 H9 N O2"    115.130 PRO y PROLINE                                  OC(=O)[C@@H]1CCCN1                               ?                                     "L-PEPTIDE LINKING"           
"C3 H7 N O3"    105.093 SER y SERINE                                   N[C@@H](CO)C(O)=O                                ?                                     "L-PEPTIDE LINKING"           
"C4 H9 N O3"    119.119 THR y THREONINE                                C[C@@H](O)[C@H](N)C(O)=O                         ?                                     "L-PEPTIDE LINKING"           
"C11 H12 N2 O2" 204.225 TRP y TRYPTOPHAN                               N[C@@H](Cc1c[nH]c2ccccc12)C(O)=O                 ?                                     "L-PEPTIDE LINKING"           
"C9 H11 N O3"   181.189 TYR y TYROSINE                                 N[C@@H](Cc1ccc(O)cc1)C(O)=O                      ?                                     "L-PEPTIDE LINKING"           
"C5 H11 N O2"   117.146 VAL y VALINE                                   CC(C)[C@H](N)C(O)=O                              ?                                     "L-PEPTIDE LINKING"           
#
_citation.book_publisher          ?
_citation.country                 UK
_citation.id                      primary
_citation.journal_full            Nature
_citation.journal_id_ASTM         NATUAS
_citation.journal_id_CSD          0006
_citation.journal_id_ISSN         0028-0836
_citation.journal_volume          ?
_citation.page_first              ?
_citation.page_last               ?
_citation.pdbx_database_id_DOI    ?
_citation.pdbx_database_id_PubMed ?
_citation.title                   "Accurate structure prediction of biomolecular interactions with AlphaFold 3"
_citation.year                    2024
#
loop_
_citation_author.citation_id
_citation_author.name
_citation_author.ordinal
primary "Google DeepMind" 1 
primary "Isomorphic Labs" 2 
#
loop_
_entity.id
_entity.pdbx_description
_entity.type
1  . polymer     
2  . polymer     
3  . non-polymer 
4  . non-polymer 
5  . non-polymer 
6  . non-polymer 
7  . branched    
8  . branched    
9  . branched    
10 . branched    
#
loop_
_entity_poly.entity_id
_entity_poly.pdbx_strand_id
_entity_poly.type
1 A polypeptide(L) 
2 B polypeptide(L) 
#
loop_
_entity_poly_seq.entity_id
_entity_poly_seq.hetero
_entity_poly_seq.mon_id
_entity_poly_seq.num
1 n PHE 1   
1 n GLU 2   
1 n MET 3   
1 n TRP 4   
1 n GLN 5   
1 n LEU 6   
1 n THR 7   
1 n ASP 8   
1 n ILE 9   
1 n HIS 10  
1 n LEU 11  
1 n ASP 12  
1 n PRO 13  
1 n MET 14  
1 n TYR 15  
1 n THR 16  
1 n VAL 17  
1 n GLY 18  
1 n SER 19  
1 n ASP 20  
1 n PRO 21  
1 n LEU 22  
1 n LYS 23  
1 n LEU 24  
1 n CYS 25  
1 n ARG 26  
1 n GLU 27  
1 n GLY 28  
1 n LYS 29  
1 n GLY 30  
1 n ASN 31  
1 n ALA 32  
1 n GLY 33  
1 n LYS 34  
1 n TYR 35  
1 n GLY 36  
1 n ASP 37  
1 n TYR 38  
1 n SER 39  
1 n CYS 40  
1 n ASP 41  
1 n ALA 42  
1 n ASN 43  
1 n MET 44  
1 n ALA 45  
1 n LEU 46  
1 n LEU 47  
1 n ASP 48  
1 n SER 49  
1 n LEU 50  
1 n VAL 51  
1 n LYS 52  
1 n PHE 53  
1 n ILE 54  
1 n LYS 55  
1 n ARG 56  
1 n ASN 57  
1 n THR 58  
1 n ASP 59  
1 n VAL 60  
1 n ASN 61  
1 n GLY 62  
1 n LYS 63  
1 n VAL 64  
1 n MET 65  
1 n VAL 66  
1 n TYR 67  
1 n ASN 68  
1 n GLY 69  
1 n ASP 70  
1 n ILE 71  
1 n VAL 72  
1 n SER 73  
1 n ARG 74  
1 n ALA 75  
1 n ILE 76  
1 n PRO 77  
1 n LYS 78  
1 n TYR 79  
1 n ASN 80  
1 n LEU 81  
1 n ASP 82  
1 n TYR 83  
1 n VAL 84  
1 n LYS 85  
1 n GLN 86  
1 n SER 87  
1 n ILE 88  
1 n VAL 89  
1 n ASN 90  
1 n ALA 91  
1 n THR 92  
1 n ALA 93  
1 n LEU 94  
1 n LEU 95  
1 n LYS 96  
1 n LYS 97  
1 n PHE 98  
1 n GLU 99  
1 n ASP 100 
1 n PHE 101 
1 n PHE 102 
1 n ILE 103 
1 n ILE 104 
1 n PRO 105 
1 n MET 106 
1 n LEU 107 
1 n GLY 108 
1 n ASN 109 
1 n HIS 110 
1 n ASP 111 
1 n VAL 112 
1 n TYR 113 
1 n PRO 114 
1 n ALA 115 
1 n ASN 116 
1 n GLN 117 
1 n MET 118 
1 n ALA 119 
1 n ILE 120 
1 n ASN 121 
1 n SER 122 
1 n GLN 123 
1 n TRP 124 
1 n ILE 125 
1 n PHE 126 
1 n GLN 127 
1 n PHE 128 
1 n ALA 129 
1 n ALA 130 
1 n GLU 131 
1 n GLN 132 
1 n PHE 133 
1 n ALA 134 
1 n PRO 135 
1 n PHE 136 
1 n LEU 137 
1 n SER 138 
1 n GLN 139 
1 n ASN 140 
1 n ALA 141 
1 n ILE 142 
1 n GLU 143 
1 n SER 144 
1 n PHE 145 
1 n LYS 146 
1 n HIS 147 
1 n GLY 148 
1 n GLY 149 
1 n TYR 150 
1 n TYR 151 
1 n THR 152 
1 n MET 153 
1 n PRO 154 
1 n PHE 155 
1 n PRO 156 
1 n ALA 157 
1 n HIS 158 
1 n LEU 159 
1 n GLY 160 
1 n ILE 161 
1 n LYS 162 
1 n VAL 163 
1 n PRO 164 
1 n LEU 165 
1 n ASN 166 
1 n ALA 167 
1 n VAL 168 
1 n VAL 169 
1 n LEU 170 
1 n ASN 171 
1 n THR 172 
1 n VAL 173 
1 n LEU 174 
1 n TYR 175 
1 n TYR 176 
1 n ASN 177 
1 n TYR 178 
1 n ASN 179 
1 n LYS 180 
1 n GLN 181 
1 n THR 182 
1 n MET 183 
1 n ASP 184 
1 n SER 185 
1 n THR 186 
1 n ASP 187 
1 n PRO 188 
1 n LEU 189 
1 n GLY 190 
1 n GLN 191 
1 n PHE 192 
1 n GLU 193 
1 n TRP 194 
1 n PHE 195 
1 n LYS 196 
1 n THR 197 
1 n VAL 198 
1 n MET 199 
1 n ASP 200 
1 n GLY 201 
1 n TYR 202 
1 n ARG 203 
1 n LYS 204 
1 n THR 205 
1 n GLY 206 
1 n GLN 207 
1 n ARG 208 
1 n ALA 209 
1 n ILE 210 
1 n VAL 211 
1 n SER 212 
1 n MET 213 
1 n HIS 214 
1 n ILE 215 
1 n CYS 216 
1 n PRO 217 
1 n GLY 218 
1 n VAL 219 
1 n ALA 220 
1 n GLU 221 
1 n ARG 222 
1 n PHE 223 
1 n ASN 224 
1 n TYR 225 
1 n SER 226 
1 n ASP 227 
1 n GLN 228 
1 n LEU 229 
1 n TYR 230 
1 n PRO 231 
1 n GLN 232 
1 n TYR 233 
1 n ASN 234 
1 n ASP 235 
1 n ARG 236 
1 n LEU 237 
1 n VAL 238 
1 n ASP 239 
1 n SER 240 
1 n LEU 241 
1 n ALA 242 
1 n GLU 243 
1 n TYR 244 
1 n ASN 245 
1 n ASP 246 
1 n VAL 247 
1 n ILE 248 
1 n LEU 249 
1 n GLY 250 
1 n VAL 251 
1 n LEU 252 
1 n CYS 253 
1 n GLY 254 
1 n HIS 255 
1 n LEU 256 
1 n HIS 257 
1 n THR 258 
1 n ASP 259 
1 n THR 260 
1 n PHE 261 
1 n ARG 262 
1 n ILE 263 
1 n LEU 264 
1 n SER 265 
1 n LYS 266 
1 n GLY 267 
1 n ASN 268 
1 n LYS 269 
1 n LYS 270 
1 n VAL 271 
1 n MET 272 
1 n ALA 273 
1 n PHE 274 
1 n ILE 275 
1 n GLY 276 
1 n PRO 277 
1 n SER 278 
1 n VAL 279 
1 n ASP 280 
1 n THR 281 
1 n TRP 282 
1 n LEU 283 
1 n GLY 284 
1 n THR 285 
1 n SER 286 
1 n PRO 287 
1 n SER 288 
1 n ILE 289 
1 n ARG 290 
1 n LYS 291 
1 n TYR 292 
1 n ASP 293 
1 n VAL 294 
1 n GLY 295 
1 n ASN 296 
1 n GLY 297 
1 n GLN 298 
1 n GLY 299 
1 n TYR 300 
1 n MET 301 
1 n LYS 302 
1 n GLU 303 
1 n PHE 304 
1 n LYS 305 
1 n ASN 306 
1 n TYR 307 
1 n HIS 308 
1 n PHE 309 
1 n GLN 310 
1 n LEU 311 
1 n ARG 312 
1 n PRO 313 
1 n LYS 314 
1 n LYS 315 
1 n ASP 316 
1 n LYS 317 
1 n LEU 318 
1 n LYS 319 
1 n PRO 320 
1 n LYS 321 
1 n THR 322 
1 n THR 323 
1 n ILE 324 
1 n LYS 325 
1 n GLN 326 
1 n PRO 327 
1 n SER 328 
1 n ASP 329 
1 n GLY 330 
1 n PHE 331 
1 n ASN 332 
1 n LYS 333 
1 n TRP 334 
1 n LYS 335 
1 n PHE 336 
1 n ASN 337 
1 n TYR 338 
1 n GLY 339 
1 n SER 340 
1 n SER 341 
1 n SER 342 
1 n GLU 343 
1 n TYR 344 
1 n GLY 345 
1 n LEU 346 
1 n LYS 347 
1 n GLU 348 
1 n LEU 349 
1 n SER 350 
1 n PRO 351 
1 n LYS 352 
1 n GLU 353 
1 n PHE 354 
1 n GLU 355 
1 n ILE 356 
1 n LEU 357 
1 n ALA 358 
1 n ALA 359 
1 n ARG 360 
1 n MET 361 
1 n ASP 362 
1 n LYS 363 
1 n ASP 364 
1 n LEU 365 
1 n GLN 366 
1 n LEU 367 
1 n PHE 368 
1 n ASN 369 
1 n LYS 370 
1 n TYR 371 
1 n HIS 372 
1 n LEU 373 
1 n HIS 374 
1 n PHE 375 
1 n ARG 376 
1 n ALA 377 
1 n ASP 378 
1 n THR 379 
1 n PRO 380 
1 n GLY 381 
1 n PHE 382 
1 n THR 383 
2 n PHE 1   
2 n GLU 2   
2 n MET 3   
2 n TRP 4   
2 n GLN 5   
2 n LEU 6   
2 n THR 7   
2 n ASP 8   
2 n ILE 9   
2 n HIS 10  
2 n LEU 11  
2 n ASP 12  
2 n PRO 13  
2 n MET 14  
2 n TYR 15  
2 n THR 16  
2 n VAL 17  
2 n GLY 18  
2 n SER 19  
2 n ASP 20  
2 n PRO 21  
2 n LEU 22  
2 n LYS 23  
2 n LEU 24  
2 n CYS 25  
2 n ARG 26  
2 n GLU 27  
2 n GLY 28  
2 n LYS 29  
2 n GLY 30  
2 n ASN 31  
2 n ALA 32  
2 n GLY 33  
2 n LYS 34  
2 n TYR 35  
2 n GLY 36  
2 n ASP 37  
2 n TYR 38  
2 n SER 39  
2 n CYS 40  
2 n ASP 41  
2 n ALA 42  
2 n ASN 43  
2 n MET 44  
2 n ALA 45  
2 n LEU 46  
2 n LEU 47  
2 n ASP 48  
2 n SER 49  
2 n LEU 50  
2 n VAL 51  
2 n LYS 52  
2 n PHE 53  
2 n ILE 54  
2 n LYS 55  
2 n ARG 56  
2 n ASN 57  
2 n THR 58  
2 n ASP 59  
2 n VAL 60  
2 n ASN 61  
2 n GLY 62  
2 n LYS 63  
2 n VAL 64  
2 n MET 65  
2 n VAL 66  
2 n TYR 67  
2 n ASN 68  
2 n GLY 69  
2 n ASP 70  
2 n ILE 71  
2 n VAL 72  
2 n SER 73  
2 n ARG 74  
2 n ALA 75  
2 n ILE 76  
2 n PRO 77  
2 n LYS 78  
2 n TYR 79  
2 n ASN 80  
2 n LEU 81  
2 n ASP 82  
2 n TYR 83  
2 n VAL 84  
2 n LYS 85  
2 n GLN 86  
2 n SER 87  
2 n ILE 88  
2 n VAL 89  
2 n ASN 90  
2 n ALA 91  
2 n THR 92  
2 n ALA 93  
2 n LEU 94  
2 n LEU 95  
2 n LYS 96  
2 n LYS 97  
2 n PHE 98  
2 n GLU 99  
2 n ASP 100 
2 n PHE 101 
2 n PHE 102 
2 n ILE 103 
2 n ILE 104 
2 n PRO 105 
2 n MET 106 
2 n LEU 107 
2 n GLY 108 
2 n ASN 109 
2 n HIS 110 
2 n ASP 111 
2 n VAL 112 
2 n TYR 113 
2 n PRO 114 
2 n ALA 115 
2 n ASN 116 
2 n GLN 117 
2 n MET 118 
2 n ALA 119 
2 n ILE 120 
2 n ASN 121 
2 n SER 122 
2 n GLN 123 
2 n TRP 124 
2 n ILE 125 
2 n PHE 126 
2 n GLN 127 
2 n PHE 128 
2 n ALA 129 
2 n ALA 130 
2 n GLU 131 
2 n GLN 132 
2 n PHE 133 
2 n ALA 134 
2 n PRO 135 
2 n PHE 136 
2 n LEU 137 
2 n SER 138 
2 n GLN 139 
2 n ASN 140 
2 n ALA 141 
2 n ILE 142 
2 n GLU 143 
2 n SER 144 
2 n PHE 145 
2 n LYS 146 
2 n HIS 147 
2 n GLY 148 
2 n GLY 149 
2 n TYR 150 
2 n TYR 151 
2 n THR 152 
2 n MET 153 
2 n PRO 154 
2 n PHE 155 
2 n PRO 156 
2 n ALA 157 
2 n HIS 158 
2 n LEU 159 
2 n GLY 160 
2 n ILE 161 
2 n LYS 162 
2 n VAL 163 
2 n PRO 164 
2 n LEU 165 
2 n ASN 166 
2 n ALA 167 
2 n VAL 168 
2 n VAL 169 
2 n LEU 170 
2 n ASN 171 
2 n THR 172 
2 n VAL 173 
2 n LEU 174 
2 n TYR 175 
2 n TYR 176 
2 n ASN 177 
2 n TYR 178 
2 n ASN 179 
2 n LYS 180 
2 n GLN 181 
2 n THR 182 
2 n MET 183 
2 n ASP 184 
2 n SER 185 
2 n THR 186 
2 n ASP 187 
2 n PRO 188 
2 n LEU 189 
2 n GLY 190 
2 n GLN 191 
2 n PHE 192 
2 n GLU 193 
2 n TRP 194 
2 n PHE 195 
2 n LYS 196 
2 n THR 197 
2 n VAL 198 
2 n MET 199 
2 n ASP 200 
2 n GLY 201 
2 n TYR 202 
2 n ARG 203 
2 n LYS 204 
2 n THR 205 
2 n GLY 206 
2 n GLN 207 
2 n ARG 208 
2 n ALA 209 
2 n ILE 210 
2 n VAL 211 
2 n SER 212 
2 n MET 213 
2 n HIS 214 
2 n ILE 215 
2 n CYS 216 
2 n PRO 217 
2 n GLY 218 
2 n VAL 219 
2 n ALA 220 
2 n GLU 221 
2 n ARG 222 
2 n PHE 223 
2 n ASN 224 
2 n TYR 225 
2 n SER 226 
2 n ASP 227 
2 n GLN 228 
2 n LEU 229 
2 n TYR 230 
2 n PRO 231 
2 n GLN 232 
2 n TYR 233 
2 n ASN 234 
2 n ASP 235 
2 n ARG 236 
2 n LEU 237 
2 n VAL 238 
2 n ASP 239 
2 n SER 240 
2 n LEU 241 
2 n ALA 242 
2 n GLU 243 
2 n TYR 244 
2 n ASN 245 
2 n ASP 246 
2 n VAL 247 
2 n ILE 248 
2 n LEU 249 
2 n GLY 250 
2 n VAL 251 
2 n LEU 252 
2 n CYS 253 
2 n GLY 254 
2 n HIS 255 
2 n LEU 256 
2 n HIS 257 
2 n THR 258 
2 n ASP 259 
2 n THR 260 
2 n PHE 261 
2 n ARG 262 
2 n ILE 263 
2 n LEU 264 
2 n SER 265 
2 n LYS 266 
2 n GLY 267 
2 n ASN 268 
2 n LYS 269 
2 n LYS 270 
2 n VAL 271 
2 n MET 272 
2 n ALA 273 
2 n PHE 274 
2 n ILE 275 
2 n GLY 276 
2 n PRO 277 
2 n SER 278 
2 n VAL 279 
2 n ASP 280 
2 n THR 281 
2 n TRP 282 
2 n LEU 283 
2 n GLY 284 
2 n THR 285 
2 n SER 286 
2 n PRO 287 
2 n SER 288 
2 n ILE 289 
2 n ARG 290 
2 n LYS 291 
2 n TYR 292 
2 n ASP 293 
2 n VAL 294 
2 n GLY 295 
2 n ASN 296 
2 n GLY 297 
2 n GLN 298 
2 n GLY 299 
2 n TYR 300 
2 n MET 301 
2 n LYS 302 
2 n GLU 303 
2 n PHE 304 
2 n LYS 305 
2 n ASN 306 
2 n TYR 307 
2 n HIS 308 
2 n PHE 309 
2 n GLN 310 
2 n LEU 311 
2 n ARG 312 
2 n PRO 313 
2 n LYS 314 
2 n LYS 315 
2 n ASP 316 
2 n LYS 317 
2 n LEU 318 
2 n LYS 319 
2 n PRO 320 
2 n LYS 321 
2 n THR 322 
2 n THR 323 
2 n ILE 324 
2 n LYS 325 
2 n GLN 326 
2 n PRO 327 
2 n SER 328 
2 n ASP 329 
2 n GLY 330 
2 n PHE 331 
2 n ASN 332 
2 n LYS 333 
2 n TRP 334 
2 n LYS 335 
2 n PHE 336 
2 n ASN 337 
2 n TYR 338 
2 n GLY 339 
2 n SER 340 
2 n SER 341 
2 n SER 342 
2 n GLU 343 
2 n TYR 344 
2 n GLY 345 
2 n LEU 346 
2 n LYS 347 
2 n GLU 348 
2 n LEU 349 
2 n SER 350 
2 n PRO 351 
2 n LYS 352 
2 n GLU 353 
2 n PHE 354 
2 n GLU 355 
2 n ILE 356 
2 n LEU 357 
2 n ALA 358 
2 n ALA 359 
2 n ARG 360 
2 n MET 361 
2 n ASP 362 
2 n LYS 363 
2 n ASP 364 
2 n LEU 365 
2 n GLN 366 
2 n LEU 367 
2 n PHE 368 
2 n ASN 369 
2 n LYS 370 
2 n TYR 371 
2 n HIS 372 
2 n LEU 373 
2 n HIS 374 
2 n PHE 375 
2 n ARG 376 
2 n ALA 377 
2 n ASP 378 
2 n THR 379 
2 n PRO 380 
2 n GLY 381 
2 n PHE 382 
2 n THR 383 
#
_ma_data.content_type "model coordinates"
_ma_data.id           1
_ma_data.name         Model
#
_ma_model_list.data_id          1
_ma_model_list.model_group_id   1
_ma_model_list.model_group_name "AlphaFold-beta-20231127 (7a14c934-fe78-43c1-a552-7fb305b0ebd1 @ 2024-09-02 08:04:46)"
_ma_model_list.model_id         1
_ma_model_list.model_name       "Top ranked model"
_ma_model_list.model_type       "Ab initio model"
_ma_model_list.ordinal_id       1
#
loop_
_ma_protocol_step.method_type
_ma_protocol_step.ordinal_id
_ma_protocol_step.protocol_id
_ma_protocol_step.step_id
"coevolution MSA" 1 1 1 
"template search" 2 1 2 
modeling          3 1 3 
#
loop_
_ma_qa_metric.id
_ma_qa_metric.mode
_ma_qa_metric.name
_ma_qa_metric.software_group_id
_ma_qa_metric.type
1 global pLDDT 1 pLDDT 
2 local  pLDDT 1 pLDDT 
#
_ma_qa_metric_global.metric_id    1
_ma_qa_metric_global.metric_value 87.20
_ma_qa_metric_global.model_id     1
_ma_qa_metric_global.ordinal_id   1
#
_ma_software_group.group_id    1
_ma_software_group.ordinal_id  1
_ma_software_group.software_id 1
#
loop_
_ma_target_entity.data_id
_ma_target_entity.entity_id
_ma_target_entity.origin
1 1  . 
1 2  . 
1 3  . 
1 4  . 
1 5  . 
1 6  . 
1 7  . 
1 8  . 
1 9  . 
1 10 . 
#
loop_
_ma_target_entity_instance.asym_id
_ma_target_entity_instance.details
_ma_target_entity_instance.entity_id
A . 1  
B . 2  
C . 3  
D . 4  
E . 5  
F . 6  
G . 7  
H . 8  
I . 9  
J . 10 
#
loop_
_pdbx_branch_scheme.asym_id
_pdbx_branch_scheme.auth_asym_id
_pdbx_branch_scheme.auth_seq_num
_pdbx_branch_scheme.entity_id
_pdbx_branch_scheme.hetero
_pdbx_branch_scheme.mon_id
_pdbx_branch_scheme.num
_pdbx_branch_scheme.pdb_asym_id
_pdbx_branch_scheme.pdb_ins_code
_pdbx_branch_scheme.pdb_seq_num
G G 1 7  n NAG 1 G . 1 
G G 2 7  n NAG 2 G . 2 
G G 3 7  n MAN 3 G . 3 
G G 4 7  n MAN 4 G . 4 
G G 5 7  n MAN 5 G . 5 
G G 6 7  n MAN 6 G . 6 
G G 7 7  n MAN 7 G . 7 
G G 8 7  n MAN 8 G . 8 
H H 1 8  n NAG 1 H . 1 
H H 2 8  n NAG 2 H . 2 
H H 3 8  n MAN 3 H . 3 
H H 4 8  n MAN 4 H . 4 
H H 5 8  n MAN 5 H . 5 
H H 6 8  n MAN 6 H . 6 
H H 7 8  n MAN 7 H . 7 
H H 8 8  n MAN 8 H . 8 
I I 1 9  n NAG 1 I . 1 
I I 2 9  n NAG 2 I . 2 
I I 3 9  n MAN 3 I . 3 
I I 4 9  n MAN 4 I . 4 
I I 5 9  n MAN 5 I . 5 
I I 6 9  n MAN 6 I . 6 
I I 7 9  n MAN 7 I . 7 
I I 8 9  n MAN 8 I . 8 
J J 1 10 n NAG 1 J . 1 
J J 2 10 n NAG 2 J . 2 
J J 3 10 n MAN 3 J . 3 
J J 4 10 n MAN 4 J . 4 
J J 5 10 n MAN 5 J . 5 
J J 6 10 n MAN 6 J . 6 
J J 7 10 n MAN 7 J . 7 
J J 8 10 n MAN 8 J . 8 
#
loop_
_pdbx_data_usage.details
_pdbx_data_usage.id
_pdbx_data_usage.type
_pdbx_data_usage.url
;NON-COMMERCIAL USE ONLY, BY USING THIS FILE YOU AGREE TO THE TERMS OF USE FOUND
AT alphafoldserver.com/output-terms.
;
1 license    ? 
;THE INFORMATION IS NOT INTENDED FOR, HAS NOT BEEN VALIDATED FOR, AND IS NOT
APPROVED FOR CLINICAL USE. IT SHOULD NOT BE USED FOR CLINICAL PURPOSE OR RELIED
ON FOR MEDICAL OR OTHER PROFESSIONAL ADVICE. IT IS THEORETICAL MODELLING ONLY
AND CAUTION SHOULD BE EXERCISED IN ITS USE. IT IS PROVIDED "AS-IS" WITHOUT ANY
WARRANTY OF ANY KIND, WHETHER EXPRESSED OR IMPLIED. NO WARRANTY IS GIVEN THAT
USE OF THE INFORMATION SHALL NOT INFRINGE THE RIGHTS OF ANY THIRD PARTY.
;
2 disclaimer ? 
#
loop_
_pdbx_nonpoly_scheme.asym_id
_pdbx_nonpoly_scheme.auth_seq_num
_pdbx_nonpoly_scheme.entity_id
_pdbx_nonpoly_scheme.mon_id
_pdbx_nonpoly_scheme.pdb_ins_code
_pdbx_nonpoly_scheme.pdb_seq_num
_pdbx_nonpoly_scheme.pdb_strand_id
C 1 3 MG . 1 C 
D 1 4 MG . 1 D 
E 1 5 MG . 1 E 
F 1 6 MG . 1 F 
#
loop_
_pdbx_poly_seq_scheme.asym_id
_pdbx_poly_seq_scheme.auth_seq_num
_pdbx_poly_seq_scheme.entity_id
_pdbx_poly_seq_scheme.hetero
_pdbx_poly_seq_scheme.mon_id
_pdbx_poly_seq_scheme.pdb_ins_code
_pdbx_poly_seq_scheme.pdb_seq_num
_pdbx_poly_seq_scheme.pdb_strand_id
_pdbx_poly_seq_scheme.seq_id
A 1   1 n PHE . 1   A 1   
A 2   1 n GLU . 2   A 2   
A 3   1 n MET . 3   A 3   
A 4   1 n TRP . 4   A 4   
A 5   1 n GLN . 5   A 5   
A 6   1 n LEU . 6   A 6   
A 7   1 n THR . 7   A 7   
A 8   1 n ASP . 8   A 8   
A 9   1 n ILE . 9   A 9   
A 10  1 n HIS . 10  A 10  
A 11  1 n LEU . 11  A 11  
A 12  1 n ASP . 12  A 12  
A 13  1 n PRO . 13  A 13  
A 14  1 n MET . 14  A 14  
A 15  1 n TYR . 15  A 15  
A 16  1 n THR . 16  A 16  
A 17  1 n VAL . 17  A 17  
A 18  1 n GLY . 18  A 18  
A 19  1 n SER . 19  A 19  
A 20  1 n ASP . 20  A 20  
A 21  1 n PRO . 21  A 21  
A 22  1 n LEU . 22  A 22  
A 23  1 n LYS . 23  A 23  
A 24  1 n LEU . 24  A 24  
A 25  1 n CYS . 25  A 25  
A 26  1 n ARG . 26  A 26  
A 27  1 n GLU . 27  A 27  
A 28  1 n GLY . 28  A 28  
A 29  1 n LYS . 29  A 29  
A 30  1 n GLY . 30  A 30  
A 31  1 n ASN . 31  A 31  
A 32  1 n ALA . 32  A 32  
A 33  1 n GLY . 33  A 33  
A 34  1 n LYS . 34  A 34  
A 35  1 n TYR . 35  A 35  
A 36  1 n GLY . 36  A 36  
A 37  1 n ASP . 37  A 37  
A 38  1 n TYR . 38  A 38  
A 39  1 n SER . 39  A 39  
A 40  1 n CYS . 40  A 40  
A 41  1 n ASP . 41  A 41  
A 42  1 n ALA . 42  A 42  
A 43  1 n ASN . 43  A 43  
A 44  1 n MET . 44  A 44  
A 45  1 n ALA . 45  A 45  
A 46  1 n LEU . 46  A 46  
A 47  1 n LEU . 47  A 47  
A 48  1 n ASP . 48  A 48  
A 49  1 n SER . 49  A 49  
A 50  1 n LEU . 50  A 50  
A 51  1 n VAL . 51  A 51  
A 52  1 n LYS . 52  A 52  
A 53  1 n PHE . 53  A 53  
A 54  1 n ILE . 54  A 54  
A 55  1 n LYS . 55  A 55  
A 56  1 n ARG . 56  A 56  
A 57  1 n ASN . 57  A 57  
A 58  1 n THR . 58  A 58  
A 59  1 n ASP . 59  A 59  
A 60  1 n VAL . 60  A 60  
A 61  1 n ASN . 61  A 61  
A 62  1 n GLY . 62  A 62  
A 63  1 n LYS . 63  A 63  
A 64  1 n VAL . 64  A 64  
A 65  1 n MET . 65  A 65  
A 66  1 n VAL . 66  A 66  
A 67  1 n TYR . 67  A 67  
A 68  1 n ASN . 68  A 68  
A 69  1 n GLY . 69  A 69  
A 70  1 n ASP . 70  A 70  
A 71  1 n ILE . 71  A 71  
A 72  1 n VAL . 72  A 72  
A 73  1 n SER . 73  A 73  
A 74  1 n ARG . 74  A 74  
A 75  1 n ALA . 75  A 75  
A 76  1 n ILE . 76  A 76  
A 77  1 n PRO . 77  A 77  
A 78  1 n LYS . 78  A 78  
A 79  1 n TYR . 79  A 79  
A 80  1 n ASN . 80  A 80  
A 81  1 n LEU . 81  A 81  
A 82  1 n ASP . 82  A 82  
A 83  1 n TYR . 83  A 83  
A 84  1 n VAL . 84  A 84  
A 85  1 n LYS . 85  A 85  
A 86  1 n GLN . 86  A 86  
A 87  1 n SER . 87  A 87  
A 88  1 n ILE . 88  A 88  
A 89  1 n VAL . 89  A 89  
A 90  1 n ASN . 90  A 90  
A 91  1 n ALA . 91  A 91  
A 92  1 n THR . 92  A 92  
A 93  1 n ALA . 93  A 93  
A 94  1 n LEU . 94  A 94  
A 95  1 n LEU . 95  A 95  
A 96  1 n LYS . 96  A 96  
A 97  1 n LYS . 97  A 97  
A 98  1 n PHE . 98  A 98  
A 99  1 n GLU . 99  A 99  
A 100 1 n ASP . 100 A 100 
A 101 1 n PHE . 101 A 101 
A 102 1 n PHE . 102 A 102 
A 103 1 n ILE . 103 A 103 
A 104 1 n ILE . 104 A 104 
A 105 1 n PRO . 105 A 105 
A 106 1 n MET . 106 A 106 
A 107 1 n LEU . 107 A 107 
A 108 1 n GLY . 108 A 108 
A 109 1 n ASN . 109 A 109 
A 110 1 n HIS . 110 A 110 
A 111 1 n ASP . 111 A 111 
A 112 1 n VAL . 112 A 112 
A 113 1 n TYR . 113 A 113 
A 114 1 n PRO . 114 A 114 
A 115 1 n ALA . 115 A 115 
A 116 1 n ASN . 116 A 116 
A 117 1 n GLN . 117 A 117 
A 118 1 n MET . 118 A 118 
A 119 1 n ALA . 119 A 119 
A 120 1 n ILE . 120 A 120 
A 121 1 n ASN . 121 A 121 
A 122 1 n SER . 122 A 122 
A 123 1 n GLN . 123 A 123 
A 124 1 n TRP . 124 A 124 
A 125 1 n ILE . 125 A 125 
A 126 1 n PHE . 126 A 126 
A 127 1 n GLN . 127 A 127 
A 128 1 n PHE . 128 A 128 
A 129 1 n ALA . 129 A 129 
A 130 1 n ALA . 130 A 130 
A 131 1 n GLU . 131 A 131 
A 132 1 n GLN . 132 A 132 
A 133 1 n PHE . 133 A 133 
A 134 1 n ALA . 134 A 134 
A 135 1 n PRO . 135 A 135 
A 136 1 n PHE . 136 A 136 
A 137 1 n LEU . 137 A 137 
A 138 1 n SER . 138 A 138 
A 139 1 n GLN . 139 A 139 
A 140 1 n ASN . 140 A 140 
A 141 1 n ALA . 141 A 141 
A 142 1 n ILE . 142 A 142 
A 143 1 n GLU . 143 A 143 
A 144 1 n SER . 144 A 144 
A 145 1 n PHE . 145 A 145 
A 146 1 n LYS . 146 A 146 
A 147 1 n HIS . 147 A 147 
A 148 1 n GLY . 148 A 148 
A 149 1 n GLY . 149 A 149 
A 150 1 n TYR . 150 A 150 
A 151 1 n TYR . 151 A 151 
A 152 1 n THR . 152 A 152 
A 153 1 n MET . 153 A 153 
A 154 1 n PRO . 154 A 154 
A 155 1 n PHE . 155 A 155 
A 156 1 n PRO . 156 A 156 
A 157 1 n ALA . 157 A 157 
A 158 1 n HIS . 158 A 158 
A 159 1 n LEU . 159 A 159 
A 160 1 n GLY . 160 A 160 
A 161 1 n ILE . 161 A 161 
A 162 1 n LYS . 162 A 162 
A 163 1 n VAL . 163 A 163 
A 164 1 n PRO . 164 A 164 
A 165 1 n LEU . 165 A 165 
A 166 1 n ASN . 166 A 166 
A 167 1 n ALA . 167 A 167 
A 168 1 n VAL . 168 A 168 
A 169 1 n VAL . 169 A 169 
A 170 1 n LEU . 170 A 170 
A 171 1 n ASN . 171 A 171 
A 172 1 n THR . 172 A 172 
A 173 1 n VAL . 173 A 173 
A 174 1 n LEU . 174 A 174 
A 175 1 n TYR . 175 A 175 
A 176 1 n TYR . 176 A 176 
A 177 1 n ASN . 177 A 177 
A 178 1 n TYR . 178 A 178 
A 179 1 n ASN . 179 A 179 
A 180 1 n LYS . 180 A 180 
A 181 1 n GLN . 181 A 181 
A 182 1 n THR . 182 A 182 
A 183 1 n MET . 183 A 183 
A 184 1 n ASP . 184 A 184 
A 185 1 n SER . 185 A 185 
A 186 1 n THR . 186 A 186 
A 187 1 n ASP . 187 A 187 
A 188 1 n PRO . 188 A 188 
A 189 1 n LEU . 189 A 189 
A 190 1 n GLY . 190 A 190 
A 191 1 n GLN . 191 A 191 
A 192 1 n PHE . 192 A 192 
A 193 1 n GLU . 193 A 193 
A 194 1 n TRP . 194 A 194 
A 195 1 n PHE . 195 A 195 
A 196 1 n LYS . 196 A 196 
A 197 1 n THR . 197 A 197 
A 198 1 n VAL . 198 A 198 
A 199 1 n MET . 199 A 199 
A 200 1 n ASP . 200 A 200 
A 201 1 n GLY . 201 A 201 
A 202 1 n TYR . 202 A 202 
A 203 1 n ARG . 203 A 203 
A 204 1 n LYS . 204 A 204 
A 205 1 n THR . 205 A 205 
A 206 1 n GLY . 206 A 206 
A 207 1 n GLN . 207 A 207 
A 208 1 n ARG . 208 A 208 
A 209 1 n ALA . 209 A 209 
A 210 1 n ILE . 210 A 210 
A 211 1 n VAL . 211 A 211 
A 212 1 n SER . 212 A 212 
A 213 1 n MET . 213 A 213 
A 214 1 n HIS . 214 A 214 
A 215 1 n ILE . 215 A 215 
A 216 1 n CYS . 216 A 216 
A 217 1 n PRO . 217 A 217 
A 218 1 n GLY . 218 A 218 
A 219 1 n VAL . 219 A 219 
A 220 1 n ALA . 220 A 220 
A 221 1 n GLU . 221 A 221 
A 222 1 n ARG . 222 A 222 
A 223 1 n PHE . 223 A 223 
A 224 1 n ASN . 224 A 224 
A 225 1 n TYR . 225 A 225 
A 226 1 n SER . 226 A 226 
A 227 1 n ASP . 227 A 227 
A 228 1 n GLN . 228 A 228 
A 229 1 n LEU . 229 A 229 
A 230 1 n TYR . 230 A 230 
A 231 1 n PRO . 231 A 231 
A 232 1 n GLN . 232 A 232 
A 233 1 n TYR . 233 A 233 
A 234 1 n ASN . 234 A 234 
A 235 1 n ASP . 235 A 235 
A 236 1 n ARG . 236 A 236 
A 237 1 n LEU . 237 A 237 
A 238 1 n VAL . 238 A 238 
A 239 1 n ASP . 239 A 239 
A 240 1 n SER . 240 A 240 
A 241 1 n LEU . 241 A 241 
A 242 1 n ALA . 242 A 242 
A 243 1 n GLU . 243 A 243 
A 244 1 n TYR . 244 A 244 
A 245 1 n ASN . 245 A 245 
A 246 1 n ASP . 246 A 246 
A 247 1 n VAL . 247 A 247 
A 248 1 n ILE . 248 A 248 
A 249 1 n LEU . 249 A 249 
A 250 1 n GLY . 250 A 250 
A 251 1 n VAL . 251 A 251 
A 252 1 n LEU . 252 A 252 
A 253 1 n CYS . 253 A 253 
A 254 1 n GLY . 254 A 254 
A 255 1 n HIS . 255 A 255 
A 256 1 n LEU . 256 A 256 
A 257 1 n HIS . 257 A 257 
A 258 1 n THR . 258 A 258 
A 259 1 n ASP . 259 A 259 
A 260 1 n THR . 260 A 260 
A 261 1 n PHE . 261 A 261 
A 262 1 n ARG . 262 A 262 
A 263 1 n ILE . 263 A 263 
A 264 1 n LEU . 264 A 264 
A 265 1 n SER . 265 A 265 
A 266 1 n LYS . 266 A 266 
A 267 1 n GLY . 267 A 267 
A 268 1 n ASN . 268 A 268 
A 269 1 n LYS . 269 A 269 
A 270 1 n LYS . 270 A 270 
A 271 1 n VAL . 271 A 271 
A 272 1 n MET . 272 A 272 
A 273 1 n ALA . 273 A 273 
A 274 1 n PHE . 274 A 274 
A 275 1 n ILE . 275 A 275 
A 276 1 n GLY . 276 A 276 
A 277 1 n PRO . 277 A 277 
A 278 1 n SER . 278 A 278 
A 279 1 n VAL . 279 A 279 
A 280 1 n ASP . 280 A 280 
A 281 1 n THR . 281 A 281 
A 282 1 n TRP . 282 A 282 
A 283 1 n LEU . 283 A 283 
A 284 1 n GLY . 284 A 284 
A 285 1 n THR . 285 A 285 
A 286 1 n SER . 286 A 286 
A 287 1 n PRO . 287 A 287 
A 288 1 n SER . 288 A 288 
A 289 1 n ILE . 289 A 289 
A 290 1 n ARG . 290 A 290 
A 291 1 n LYS . 291 A 291 
A 292 1 n TYR . 292 A 292 
A 293 1 n ASP . 293 A 293 
A 294 1 n VAL . 294 A 294 
A 295 1 n GLY . 295 A 295 
A 296 1 n ASN . 296 A 296 
A 297 1 n GLY . 297 A 297 
A 298 1 n GLN . 298 A 298 
A 299 1 n GLY . 299 A 299 
A 300 1 n TYR . 300 A 300 
A 301 1 n MET . 301 A 301 
A 302 1 n LYS . 302 A 302 
A 303 1 n GLU . 303 A 303 
A 304 1 n PHE . 304 A 304 
A 305 1 n LYS . 305 A 305 
A 306 1 n ASN . 306 A 306 
A 307 1 n TYR . 307 A 307 
A 308 1 n HIS . 308 A 308 
A 309 1 n PHE . 309 A 309 
A 310 1 n GLN . 310 A 310 
A 311 1 n LEU . 311 A 311 
A 312 1 n ARG . 312 A 312 
A 313 1 n PRO . 313 A 313 
A 314 1 n LYS . 314 A 314 
A 315 1 n LYS . 315 A 315 
A 316 1 n ASP . 316 A 316 
A 317 1 n LYS . 317 A 317 
A 318 1 n LEU . 318 A 318 
A 319 1 n LYS . 319 A 319 
A 320 1 n PRO . 320 A 320 
A 321 1 n LYS . 321 A 321 
A 322 1 n THR . 322 A 322 
A 323 1 n THR . 323 A 323 
A 324 1 n ILE . 324 A 324 
A 325 1 n LYS . 325 A 325 
A 326 1 n GLN . 326 A 326 
A 327 1 n PRO . 327 A 327 
A 328 1 n SER . 328 A 328 
A 329 1 n ASP . 329 A 329 
A 330 1 n GLY . 330 A 330 
A 331 1 n PHE . 331 A 331 
A 332 1 n ASN . 332 A 332 
A 333 1 n LYS . 333 A 333 
A 334 1 n TRP . 334 A 334 
A 335 1 n LYS . 335 A 335 
A 336 1 n PHE . 336 A 336 
A 337 1 n ASN . 337 A 337 
A 338 1 n TYR . 338 A 338 
A 339 1 n GLY . 339 A 339 
A 340 1 n SER . 340 A 340 
A 341 1 n SER . 341 A 341 
A 342 1 n SER . 342 A 342 
A 343 1 n GLU . 343 A 343 
A 344 1 n TYR . 344 A 344 
A 345 1 n GLY . 345 A 345 
A 346 1 n LEU . 346 A 346 
A 347 1 n LYS . 347 A 347 
A 348 1 n GLU . 348 A 348 
A 349 1 n LEU . 349 A 349 
A 350 1 n SER . 350 A 350 
A 351 1 n PRO . 351 A 351 
A 352 1 n LYS . 352 A 352 
A 353 1 n GLU . 353 A 353 
A 354 1 n PHE . 354 A 354 
A 355 1 n GLU . 355 A 355 
A 356 1 n ILE . 356 A 356 
A 357 1 n LEU . 357 A 357 
A 358 1 n ALA . 358 A 358 
A 359 1 n ALA . 359 A 359 
A 360 1 n ARG . 360 A 360 
A 361 1 n MET . 361 A 361 
A 362 1 n ASP . 362 A 362 
A 363 1 n LYS . 363 A 363 
A 364 1 n ASP . 364 A 364 
A 365 1 n LEU . 365 A 365 
A 366 1 n GLN . 366 A 366 
A 367 1 n LEU . 367 A 367 
A 368 1 n PHE . 368 A 368 
A 369 1 n ASN . 369 A 369 
A 370 1 n LYS . 370 A 370 
A 371 1 n TYR . 371 A 371 
A 372 1 n HIS . 372 A 372 
A 373 1 n LEU . 373 A 373 
A 374 1 n HIS . 374 A 374 
A 375 1 n PHE . 375 A 375 
A 376 1 n ARG . 376 A 376 
A 377 1 n ALA . 377 A 377 
A 378 1 n ASP . 378 A 378 
A 379 1 n THR . 379 A 379 
A 380 1 n PRO . 380 A 380 
A 381 1 n GLY . 381 A 381 
A 382 1 n PHE . 382 A 382 
A 383 1 n THR . 383 A 383 
B 1   2 n PHE . 1   B 1   
B 2   2 n GLU . 2   B 2   
B 3   2 n MET . 3   B 3   
B 4   2 n TRP . 4   B 4   
B 5   2 n GLN . 5   B 5   
B 6   2 n LEU . 6   B 6   
B 7   2 n THR . 7   B 7   
B 8   2 n ASP . 8   B 8   
B 9   2 n ILE . 9   B 9   
B 10  2 n HIS . 10  B 10  
B 11  2 n LEU . 11  B 11  
B 12  2 n ASP . 12  B 12  
B 13  2 n PRO . 13  B 13  
B 14  2 n MET . 14  B 14  
B 15  2 n TYR . 15  B 15  
B 16  2 n THR . 16  B 16  
B 17  2 n VAL . 17  B 17  
B 18  2 n GLY . 18  B 18  
B 19  2 n SER . 19  B 19  
B 20  2 n ASP . 20  B 20  
B 21  2 n PRO . 21  B 21  
B 22  2 n LEU . 22  B 22  
B 23  2 n LYS . 23  B 23  
B 24  2 n LEU . 24  B 24  
B 25  2 n CYS . 25  B 25  
B 26  2 n ARG . 26  B 26  
B 27  2 n GLU . 27  B 27  
B 28  2 n GLY . 28  B 28  
B 29  2 n LYS . 29  B 29  
B 30  2 n GLY . 30  B 30  
B 31  2 n ASN . 31  B 31  
B 32  2 n ALA . 32  B 32  
B 33  2 n GLY . 33  B 33  
B 34  2 n LYS . 34  B 34  
B 35  2 n TYR . 35  B 35  
B 36  2 n GLY . 36  B 36  
B 37  2 n ASP . 37  B 37  
B 38  2 n TYR . 38  B 38  
B 39  2 n SER . 39  B 39  
B 40  2 n CYS . 40  B 40  
B 41  2 n ASP . 41  B 41  
B 42  2 n ALA . 42  B 42  
B 43  2 n ASN . 43  B 43  
B 44  2 n MET . 44  B 44  
B 45  2 n ALA . 45  B 45  
B 46  2 n LEU . 46  B 46  
B 47  2 n LEU . 47  B 47  
B 48  2 n ASP . 48  B 48  
B 49  2 n SER . 49  B 49  
B 50  2 n LEU . 50  B 50  
B 51  2 n VAL . 51  B 51  
B 52  2 n LYS . 52  B 52  
B 53  2 n PHE . 53  B 53  
B 54  2 n ILE . 54  B 54  
B 55  2 n LYS . 55  B 55  
B 56  2 n ARG . 56  B 56  
B 57  2 n ASN . 57  B 57  
B 58  2 n THR . 58  B 58  
B 59  2 n ASP . 59  B 59  
B 60  2 n VAL . 60  B 60  
B 61  2 n ASN . 61  B 61  
B 62  2 n GLY . 62  B 62  
B 63  2 n LYS . 63  B 63  
B 64  2 n VAL . 64  B 64  
B 65  2 n MET . 65  B 65  
B 66  2 n VAL . 66  B 66  
B 67  2 n TYR . 67  B 67  
B 68  2 n ASN . 68  B 68  
B 69  2 n GLY . 69  B 69  
B 70  2 n ASP . 70  B 70  
B 71  2 n ILE . 71  B 71  
B 72  2 n VAL . 72  B 72  
B 73  2 n SER . 73  B 73  
B 74  2 n ARG . 74  B 74  
B 75  2 n ALA . 75  B 75  
B 76  2 n ILE . 76  B 76  
B 77  2 n PRO . 77  B 77  
B 78  2 n LYS . 78  B 78  
B 79  2 n TYR . 79  B 79  
B 80  2 n ASN . 80  B 80  
B 81  2 n LEU . 81  B 81  
B 82  2 n ASP . 82  B 82  
B 83  2 n TYR . 83  B 83  
B 84  2 n VAL . 84  B 84  
B 85  2 n LYS . 85  B 85  
B 86  2 n GLN . 86  B 86  
B 87  2 n SER . 87  B 87  
B 88  2 n ILE . 88  B 88  
B 89  2 n VAL . 89  B 89  
B 90  2 n ASN . 90  B 90  
B 91  2 n ALA . 91  B 91  
B 92  2 n THR . 92  B 92  
B 93  2 n ALA . 93  B 93  
B 94  2 n LEU . 94  B 94  
B 95  2 n LEU . 95  B 95  
B 96  2 n LYS . 96  B 96  
B 97  2 n LYS . 97  B 97  
B 98  2 n PHE . 98  B 98  
B 99  2 n GLU . 99  B 99  
B 100 2 n ASP . 100 B 100 
B 101 2 n PHE . 101 B 101 
B 102 2 n PHE . 102 B 102 
B 103 2 n ILE . 103 B 103 
B 104 2 n ILE . 104 B 104 
B 105 2 n PRO . 105 B 105 
B 106 2 n MET . 106 B 106 
B 107 2 n LEU . 107 B 107 
B 108 2 n GLY . 108 B 108 
B 109 2 n ASN . 109 B 109 
B 110 2 n HIS . 110 B 110 
B 111 2 n ASP . 111 B 111 
B 112 2 n VAL . 112 B 112 
B 113 2 n TYR . 113 B 113 
B 114 2 n PRO . 114 B 114 
B 115 2 n ALA . 115 B 115 
B 116 2 n ASN . 116 B 116 
B 117 2 n GLN . 117 B 117 
B 118 2 n MET . 118 B 118 
B 119 2 n ALA . 119 B 119 
B 120 2 n ILE . 120 B 120 
B 121 2 n ASN . 121 B 121 
B 122 2 n SER . 122 B 122 
B 123 2 n GLN . 123 B 123 
B 124 2 n TRP . 124 B 124 
B 125 2 n ILE . 125 B 125 
B 126 2 n PHE . 126 B 126 
B 127 2 n GLN . 127 B 127 
B 128 2 n PHE . 128 B 128 
B 129 2 n ALA . 129 B 129 
B 130 2 n ALA . 130 B 130 
B 131 2 n GLU . 131 B 131 
B 132 2 n GLN . 132 B 132 
B 133 2 n PHE . 133 B 133 
B 134 2 n ALA . 134 B 134 
B 135 2 n PRO . 135 B 135 
B 136 2 n PHE . 136 B 136 
B 137 2 n LEU . 137 B 137 
B 138 2 n SER . 138 B 138 
B 139 2 n GLN . 139 B 139 
B 140 2 n ASN . 140 B 140 
B 141 2 n ALA . 141 B 141 
B 142 2 n ILE . 142 B 142 
B 143 2 n GLU . 143 B 143 
B 144 2 n SER . 144 B 144 
B 145 2 n PHE . 145 B 145 
B 146 2 n LYS . 146 B 146 
B 147 2 n HIS . 147 B 147 
B 148 2 n GLY . 148 B 148 
B 149 2 n GLY . 149 B 149 
B 150 2 n TYR . 150 B 150 
B 151 2 n TYR . 151 B 151 
B 152 2 n THR . 152 B 152 
B 153 2 n MET . 153 B 153 
B 154 2 n PRO . 154 B 154 
B 155 2 n PHE . 155 B 155 
B 156 2 n PRO . 156 B 156 
B 157 2 n ALA . 157 B 157 
B 158 2 n HIS . 158 B 158 
B 159 2 n LEU . 159 B 159 
B 160 2 n GLY . 160 B 160 
B 161 2 n ILE . 161 B 161 
B 162 2 n LYS . 162 B 162 
B 163 2 n VAL . 163 B 163 
B 164 2 n PRO . 164 B 164 
B 165 2 n LEU . 165 B 165 
B 166 2 n ASN . 166 B 166 
B 167 2 n ALA . 167 B 167 
B 168 2 n VAL . 168 B 168 
B 169 2 n VAL . 169 B 169 
B 170 2 n LEU . 170 B 170 
B 171 2 n ASN . 171 B 171 
B 172 2 n THR . 172 B 172 
B 173 2 n VAL . 173 B 173 
B 174 2 n LEU . 174 B 174 
B 175 2 n TYR . 175 B 175 
B 176 2 n TYR . 176 B 176 
B 177 2 n ASN . 177 B 177 
B 178 2 n TYR . 178 B 178 
B 179 2 n ASN . 179 B 179 
B 180 2 n LYS . 180 B 180 
B 181 2 n GLN . 181 B 181 
B 182 2 n THR . 182 B 182 
B 183 2 n MET . 183 B 183 
B 184 2 n ASP . 184 B 184 
B 185 2 n SER . 185 B 185 
B 186 2 n THR . 186 B 186 
B 187 2 n ASP . 187 B 187 
B 188 2 n PRO . 188 B 188 
B 189 2 n LEU . 189 B 189 
B 190 2 n GLY . 190 B 190 
B 191 2 n GLN . 191 B 191 
B 192 2 n PHE . 192 B 192 
B 193 2 n GLU . 193 B 193 
B 194 2 n TRP . 194 B 194 
B 195 2 n PHE . 195 B 195 
B 196 2 n LYS . 196 B 196 
B 197 2 n THR . 197 B 197 
B 198 2 n VAL . 198 B 198 
B 199 2 n MET . 199 B 199 
B 200 2 n ASP . 200 B 200 
B 201 2 n GLY . 201 B 201 
B 202 2 n TYR . 202 B 202 
B 203 2 n ARG . 203 B 203 
B 204 2 n LYS . 204 B 204 
B 205 2 n THR . 205 B 205 
B 206 2 n GLY . 206 B 206 
B 207 2 n GLN . 207 B 207 
B 208 2 n ARG . 208 B 208 
B 209 2 n ALA . 209 B 209 
B 210 2 n ILE . 210 B 210 
B 211 2 n VAL . 211 B 211 
B 212 2 n SER . 212 B 212 
B 213 2 n MET . 213 B 213 
B 214 2 n HIS . 214 B 214 
B 215 2 n ILE . 215 B 215 
B 216 2 n CYS . 216 B 216 
B 217 2 n PRO . 217 B 217 
B 218 2 n GLY . 218 B 218 
B 219 2 n VAL . 219 B 219 
B 220 2 n ALA . 220 B 220 
B 221 2 n GLU . 221 B 221 
B 222 2 n ARG . 222 B 222 
B 223 2 n PHE . 223 B 223 
B 224 2 n ASN . 224 B 224 
B 225 2 n TYR . 225 B 225 
B 226 2 n SER . 226 B 226 
B 227 2 n ASP . 227 B 227 
B 228 2 n GLN . 228 B 228 
B 229 2 n LEU . 229 B 229 
B 230 2 n TYR . 230 B 230 
B 231 2 n PRO . 231 B 231 
B 232 2 n GLN . 232 B 232 
B 233 2 n TYR . 233 B 233 
B 234 2 n ASN . 234 B 234 
B 235 2 n ASP . 235 B 235 
B 236 2 n ARG . 236 B 236 
B 237 2 n LEU . 237 B 237 
B 238 2 n VAL . 238 B 238 
B 239 2 n ASP . 239 B 239 
B 240 2 n SER . 240 B 240 
B 241 2 n LEU . 241 B 241 
B 242 2 n ALA . 242 B 242 
B 243 2 n GLU . 243 B 243 
B 244 2 n TYR . 244 B 244 
B 245 2 n ASN . 245 B 245 
B 246 2 n ASP . 246 B 246 
B 247 2 n VAL . 247 B 247 
B 248 2 n ILE . 248 B 248 
B 249 2 n LEU . 249 B 249 
B 250 2 n GLY . 250 B 250 
B 251 2 n VAL . 251 B 251 
B 252 2 n LEU . 252 B 252 
B 253 2 n CYS . 253 B 253 
B 254 2 n GLY . 254 B 254 
B 255 2 n HIS . 255 B 255 
B 256 2 n LEU . 256 B 256 
B 257 2 n HIS . 257 B 257 
B 258 2 n THR . 258 B 258 
B 259 2 n ASP . 259 B 259 
B 260 2 n THR . 260 B 260 
B 261 2 n PHE . 261 B 261 
B 262 2 n ARG . 262 B 262 
B 263 2 n ILE . 263 B 263 
B 264 2 n LEU . 264 B 264 
B 265 2 n SER . 265 B 265 
B 266 2 n LYS . 266 B 266 
B 267 2 n GLY . 267 B 267 
B 268 2 n ASN . 268 B 268 
B 269 2 n LYS . 269 B 269 
B 270 2 n LYS . 270 B 270 
B 271 2 n VAL . 271 B 271 
B 272 2 n MET . 272 B 272 
B 273 2 n ALA . 273 B 273 
B 274 2 n PHE . 274 B 274 
B 275 2 n ILE . 275 B 275 
B 276 2 n GLY . 276 B 276 
B 277 2 n PRO . 277 B 277 
B 278 2 n SER . 278 B 278 
B 279 2 n VAL . 279 B 279 
B 280 2 n ASP . 280 B 280 
B 281 2 n THR . 281 B 281 
B 282 2 n TRP . 282 B 282 
B 283 2 n LEU . 283 B 283 
B 284 2 n GLY . 284 B 284 
B 285 2 n THR . 285 B 285 
B 286 2 n SER . 286 B 286 
B 287 2 n PRO . 287 B 287 
B 288 2 n SER . 288 B 288 
B 289 2 n ILE . 289 B 289 
B 290 2 n ARG . 290 B 290 
B 291 2 n LYS . 291 B 291 
B 292 2 n TYR . 292 B 292 
B 293 2 n ASP . 293 B 293 
B 294 2 n VAL . 294 B 294 
B 295 2 n GLY . 295 B 295 
B 296 2 n ASN . 296 B 296 
B 297 2 n GLY . 297 B 297 
B 298 2 n GLN . 298 B 298 
B 299 2 n GLY . 299 B 299 
B 300 2 n TYR . 300 B 300 
B 301 2 n MET . 301 B 301 
B 302 2 n LYS . 302 B 302 
B 303 2 n GLU . 303 B 303 
B 304 2 n PHE . 304 B 304 
B 305 2 n LYS . 305 B 305 
B 306 2 n ASN . 306 B 306 
B 307 2 n TYR . 307 B 307 
B 308 2 n HIS . 308 B 308 
B 309 2 n PHE . 309 B 309 
B 310 2 n GLN . 310 B 310 
B 311 2 n LEU . 311 B 311 
B 312 2 n ARG . 312 B 312 
B 313 2 n PRO . 313 B 313 
B 314 2 n LYS . 314 B 314 
B 315 2 n LYS . 315 B 315 
B 316 2 n ASP . 316 B 316 
B 317 2 n LYS . 317 B 317 
B 318 2 n LEU . 318 B 318 
B 319 2 n LYS . 319 B 319 
B 320 2 n PRO . 320 B 320 
B 321 2 n LYS . 321 B 321 
B 322 2 n THR . 322 B 322 
B 323 2 n THR . 323 B 323 
B 324 2 n ILE . 324 B 324 
B 325 2 n LYS . 325 B 325 
B 326 2 n GLN . 326 B 326 
B 327 2 n PRO . 327 B 327 
B 328 2 n SER . 328 B 328 
B 329 2 n ASP . 329 B 329 
B 330 2 n GLY . 330 B 330 
B 331 2 n PHE . 331 B 331 
B 332 2 n ASN . 332 B 332 
B 333 2 n LYS . 333 B 333 
B 334 2 n TRP . 334 B 334 
B 335 2 n LYS . 335 B 335 
B 336 2 n PHE . 336 B 336 
B 337 2 n ASN . 337 B 337 
B 338 2 n TYR . 338 B 338 
B 339 2 n GLY . 339 B 339 
B 340 2 n SER . 340 B 340 
B 341 2 n SER . 341 B 341 
B 342 2 n SER . 342 B 342 
B 343 2 n GLU . 343 B 343 
B 344 2 n TYR . 344 B 344 
B 345 2 n GLY . 345 B 345 
B 346 2 n LEU . 346 B 346 
B 347 2 n LYS . 347 B 347 
B 348 2 n GLU . 348 B 348 
B 349 2 n LEU . 349 B 349 
B 350 2 n SER . 350 B 350 
B 351 2 n PRO . 351 B 351 
B 352 2 n LYS . 352 B 352 
B 353 2 n GLU . 353 B 353 
B 354 2 n PHE . 354 B 354 
B 355 2 n GLU . 355 B 355 
B 356 2 n ILE . 356 B 356 
B 357 2 n LEU . 357 B 357 
B 358 2 n ALA . 358 B 358 
B 359 2 n ALA . 359 B 359 
B 360 2 n ARG . 360 B 360 
B 361 2 n MET . 361 B 361 
B 362 2 n ASP . 362 B 362 
B 363 2 n LYS . 363 B 363 
B 364 2 n ASP . 364 B 364 
B 365 2 n LEU . 365 B 365 
B 366 2 n GLN . 366 B 366 
B 367 2 n LEU . 367 B 367 
B 368 2 n PHE . 368 B 368 
B 369 2 n ASN . 369 B 369 
B 370 2 n LYS . 370 B 370 
B 371 2 n TYR . 371 B 371 
B 372 2 n HIS . 372 B 372 
B 373 2 n LEU . 373 B 373 
B 374 2 n HIS . 374 B 374 
B 375 2 n PHE . 375 B 375 
B 376 2 n ARG . 376 B 376 
B 377 2 n ALA . 377 B 377 
B 378 2 n ASP . 378 B 378 
B 379 2 n THR . 379 B 379 
B 380 2 n PRO . 380 B 380 
B 381 2 n GLY . 381 B 381 
B 382 2 n PHE . 382 B 382 
B 383 2 n THR . 383 B 383 
#
_software.classification other
_software.date           ?
_software.description    "Structure prediction"
_software.name           AlphaFold
_software.pdbx_ordinal   1
_software.type           package
_software.version        "AlphaFold-beta-20231127 (7a14c934-fe78-43c1-a552-7fb305b0ebd1 @ 2024-09-02 08:04:46)"
#
loop_
_struct_asym.entity_id
_struct_asym.id
1  A 
2  B 
3  C 
4  D 
5  E 
6  F 
7  G 
8  H 
9  I 
10 J 
#
loop_
_struct_conn.conn_type_id
_struct_conn.id
_struct_conn.pdbx_ptnr1_PDB_ins_code
_struct_conn.pdbx_ptnr1_label_alt_id
_struct_conn.pdbx_ptnr2_PDB_ins_code
_struct_conn.pdbx_ptnr2_label_alt_id
_struct_conn.pdbx_role
_struct_conn.pdbx_value_order
_struct_conn.ptnr1_auth_asym_id
_struct_conn.ptnr1_auth_seq_id
_struct_conn.ptnr1_label_asym_id
_struct_conn.ptnr1_label_atom_id
_struct_conn.ptnr1_label_comp_id
_struct_conn.ptnr1_label_seq_id
_struct_conn.ptnr1_symmetry
_struct_conn.ptnr2_auth_asym_id
_struct_conn.ptnr2_auth_seq_id
_struct_conn.ptnr2_label_asym_id
_struct_conn.ptnr2_label_atom_id
_struct_conn.ptnr2_label_comp_id
_struct_conn.ptnr2_label_seq_id
_struct_conn.ptnr2_symmetry
covale covale1  ? ? ? ? ? ? G 1 G C1 NAG . 1_555 A 90  A ND2 ASN 90  1_555 
covale covale2  ? ? ? ? ? ? H 1 H C1 NAG . 1_555 A 224 A ND2 ASN 224 1_555 
covale covale3  ? ? ? ? ? ? I 1 I C1 NAG . 1_555 B 90  B ND2 ASN 90  1_555 
covale covale4  ? ? ? ? ? ? J 1 J C1 NAG . 1_555 B 224 B ND2 ASN 224 1_555 
covale covale5  ? ? ? ? ? ? G 1 G O4 NAG . 1_555 G 2   G C1  NAG .   1_555 
covale covale6  ? ? ? ? ? ? G 2 G O4 NAG . 1_555 G 3   G C1  MAN .   1_555 
covale covale7  ? ? ? ? ? ? G 3 G O2 MAN . 1_555 G 4   G C1  MAN .   1_555 
covale covale8  ? ? ? ? ? ? G 4 G O2 MAN . 1_555 G 5   G C1  MAN .   1_555 
covale covale9  ? ? ? ? ? ? G 4 G O6 MAN . 1_555 G 6   G C1  MAN .   1_555 
covale covale10 ? ? ? ? ? ? G 6 G O2 MAN . 1_555 G 7   G C1  MAN .   1_555 
covale covale11 ? ? ? ? ? ? G 6 G O6 MAN . 1_555 G 8   G C1  MAN .   1_555 
covale covale12 ? ? ? ? ? ? H 1 H O4 NAG . 1_555 H 2   H C1  NAG .   1_555 
covale covale13 ? ? ? ? ? ? H 2 H O4 NAG . 1_555 H 3   H C1  MAN .   1_555 
covale covale14 ? ? ? ? ? ? H 3 H O2 MAN . 1_555 H 4   H C1  MAN .   1_555 
covale covale15 ? ? ? ? ? ? H 4 H O2 MAN . 1_555 H 5   H C1  MAN .   1_555 
covale covale16 ? ? ? ? ? ? H 4 H O6 MAN . 1_555 H 6   H C1  MAN .   1_555 
covale covale17 ? ? ? ? ? ? H 6 H O2 MAN . 1_555 H 7   H C1  MAN .   1_555 
covale covale18 ? ? ? ? ? ? H 6 H O6 MAN . 1_555 H 8   H C1  MAN .   1_555 
covale covale19 ? ? ? ? ? ? I 1 I O4 NAG . 1_555 I 2   I C1  NAG .   1_555 
covale covale20 ? ? ? ? ? ? I 2 I O4 NAG . 1_555 I 3   I C1  MAN .   1_555 
covale covale21 ? ? ? ? ? ? I 3 I O2 MAN . 1_555 I 4   I C1  MAN .   1_555 
covale covale22 ? ? ? ? ? ? I 4 I O2 MAN . 1_555 I 5   I C1  MAN .   1_555 
covale covale23 ? ? ? ? ? ? I 4 I O6 MAN . 1_555 I 6   I C1  MAN .   1_555 
covale covale24 ? ? ? ? ? ? I 6 I O2 MAN . 1_555 I 7   I C1  MAN .   1_555 
covale covale25 ? ? ? ? ? ? I 6 I O6 MAN . 1_555 I 8   I C1  MAN .   1_555 
covale covale26 ? ? ? ? ? ? J 1 J O4 NAG . 1_555 J 2   J C1  NAG .   1_555 
covale covale27 ? ? ? ? ? ? J 2 J O4 NAG . 1_555 J 3   J C1  MAN .   1_555 
covale covale28 ? ? ? ? ? ? J 3 J O2 MAN . 1_555 J 4   J C1  MAN .   1_555 
covale covale29 ? ? ? ? ? ? J 4 J O2 MAN . 1_555 J 5   J C1  MAN .   1_555 
covale covale30 ? ? ? ? ? ? J 4 J O6 MAN . 1_555 J 6   J C1  MAN .   1_555 
covale covale31 ? ? ? ? ? ? J 6 J O2 MAN . 1_555 J 7   J C1  MAN .   1_555 
covale covale32 ? ? ? ? ? ? J 6 J O6 MAN . 1_555 J 8   J C1  MAN .   1_555 
#
_struct_conn_type.criteria  ?
_struct_conn_type.id        covale
_struct_conn_type.reference ?
#
loop_
_atom_site.group_PDB
_atom_site.id
_atom_site.type_symbol
_atom_site.label_atom_id
_atom_site.label_alt_id
_atom_site.label_comp_id
_atom_site.label_asym_id
_atom_site.label_entity_id
_atom_site.label_seq_id
_atom_site.pdbx_PDB_ins_code
_atom_site.Cartn_x
_atom_site.Cartn_y
_atom_site.Cartn_z
_atom_site.occupancy
_atom_site.B_iso_or_equiv
_atom_site.auth_seq_id
_atom_site.auth_asym_id
_atom_site.pdbx_PDB_model_num
ATOM   1    N  N   . PHE A 1  1   ? -4.985  -22.887 29.783  1.00 96.31 1   A 1 
ATOM   2    C  CA  . PHE A 1  1   ? -3.985  -21.822 29.916  1.00 97.36 1   A 1 
ATOM   3    C  C   . PHE A 1  1   ? -4.444  -20.549 29.205  1.00 97.75 1   A 1 
ATOM   4    O  O   . PHE A 1  1   ? -5.387  -20.576 28.415  1.00 97.09 1   A 1 
ATOM   5    C  CB  . PHE A 1  1   ? -2.621  -22.286 29.407  1.00 96.72 1   A 1 
ATOM   6    C  CG  . PHE A 1  1   ? -2.522  -22.484 27.902  1.00 97.14 1   A 1 
ATOM   7    C  CD1 . PHE A 1  1   ? -2.004  -21.461 27.091  1.00 94.61 1   A 1 
ATOM   8    C  CD2 . PHE A 1  1   ? -2.912  -23.685 27.311  1.00 94.22 1   A 1 
ATOM   9    C  CE1 . PHE A 1  1   ? -1.884  -21.643 25.710  1.00 93.45 1   A 1 
ATOM   10   C  CE2 . PHE A 1  1   ? -2.794  -23.870 25.926  1.00 93.63 1   A 1 
ATOM   11   C  CZ  . PHE A 1  1   ? -2.277  -22.852 25.126  1.00 96.26 1   A 1 
ATOM   12   N  N   . GLU A 1  2   ? -3.771  -19.438 29.493  1.00 98.08 2   A 1 
ATOM   13   C  CA  . GLU A 1  2   ? -4.022  -18.167 28.834  1.00 98.26 2   A 1 
ATOM   14   C  C   . GLU A 1  2   ? -2.861  -17.797 27.897  1.00 98.47 2   A 1 
ATOM   15   O  O   . GLU A 1  2   ? -1.722  -18.209 28.110  1.00 98.05 2   A 1 
ATOM   16   C  CB  . GLU A 1  2   ? -4.273  -17.061 29.857  1.00 97.70 2   A 1 
ATOM   17   C  CG  . GLU A 1  2   ? -5.511  -17.308 30.728  1.00 94.27 2   A 1 
ATOM   18   C  CD  . GLU A 1  2   ? -5.808  -16.102 31.614  1.00 91.82 2   A 1 
ATOM   19   O  OE1 . GLU A 1  2   ? -4.963  -15.740 32.462  1.00 84.42 2   A 1 
ATOM   20   O  OE2 . GLU A 1  2   ? -6.866  -15.484 31.433  1.00 84.15 2   A 1 
ATOM   21   N  N   . MET A 1  3   ? -3.152  -17.005 26.871  1.00 98.71 3   A 1 
ATOM   22   C  CA  . MET A 1  3   ? -2.171  -16.626 25.862  1.00 98.75 3   A 1 
ATOM   23   C  C   . MET A 1  3   ? -2.419  -15.197 25.383  1.00 98.87 3   A 1 
ATOM   24   O  O   . MET A 1  3   ? -3.515  -14.867 24.937  1.00 98.78 3   A 1 
ATOM   25   C  CB  . MET A 1  3   ? -2.237  -17.624 24.697  1.00 98.58 3   A 1 
ATOM   26   C  CG  . MET A 1  3   ? -1.306  -17.290 23.539  1.00 97.96 3   A 1 
ATOM   27   S  SD  . MET A 1  3   ? -1.247  -18.571 22.255  1.00 97.33 3   A 1 
ATOM   28   C  CE  . MET A 1  3   ? -2.925  -18.481 21.620  1.00 91.52 3   A 1 
ATOM   29   N  N   . TRP A 1  4   ? -1.386  -14.365 25.428  1.00 98.73 4   A 1 
ATOM   30   C  CA  . TRP A 1  4   ? -1.433  -13.002 24.919  1.00 98.89 4   A 1 
ATOM   31   C  C   . TRP A 1  4   ? -1.187  -12.964 23.405  1.00 98.83 4   A 1 
ATOM   32   O  O   . TRP A 1  4   ? -0.424  -13.765 22.871  1.00 98.75 4   A 1 
ATOM   33   C  CB  . TRP A 1  4   ? -0.393  -12.138 25.627  1.00 98.81 4   A 1 
ATOM   34   C  CG  . TRP A 1  4   ? -0.613  -11.982 27.105  1.00 98.81 4   A 1 
ATOM   35   C  CD1 . TRP A 1  4   ? -0.085  -12.758 28.080  1.00 98.38 4   A 1 
ATOM   36   C  CD2 . TRP A 1  4   ? -1.424  -10.981 27.764  1.00 98.76 4   A 1 
ATOM   37   N  NE1 . TRP A 1  4   ? -0.510  -12.303 29.316  1.00 98.38 4   A 1 
ATOM   38   C  CE2 . TRP A 1  4   ? -1.334  -11.210 29.161  1.00 98.62 4   A 1 
ATOM   39   C  CE3 . TRP A 1  4   ? -2.222  -9.905  27.318  1.00 98.60 4   A 1 
ATOM   40   C  CZ2 . TRP A 1  4   ? -2.003  -10.398 30.094  1.00 98.43 4   A 1 
ATOM   41   C  CZ3 . TRP A 1  4   ? -2.884  -9.102  28.253  1.00 98.24 4   A 1 
ATOM   42   C  CH2 . TRP A 1  4   ? -2.779  -9.347  29.624  1.00 98.14 4   A 1 
ATOM   43   N  N   . GLN A 1  5   ? -1.803  -11.999 22.736  1.00 98.83 5   A 1 
ATOM   44   C  CA  . GLN A 1  5   ? -1.540  -11.676 21.332  1.00 98.80 5   A 1 
ATOM   45   C  C   . GLN A 1  5   ? -1.039  -10.234 21.242  1.00 98.88 5   A 1 
ATOM   46   O  O   . GLN A 1  5   ? -1.800  -9.295  21.457  1.00 98.76 5   A 1 
ATOM   47   C  CB  . GLN A 1  5   ? -2.802  -11.885 20.498  1.00 98.81 5   A 1 
ATOM   48   C  CG  . GLN A 1  5   ? -2.552  -11.678 19.003  1.00 98.60 5   A 1 
ATOM   49   C  CD  . GLN A 1  5   ? -3.810  -11.782 18.162  1.00 98.44 5   A 1 
ATOM   50   O  OE1 . GLN A 1  5   ? -4.932  -11.710 18.654  1.00 91.87 5   A 1 
ATOM   51   N  NE2 . GLN A 1  5   ? -3.657  -11.933 16.860  1.00 91.54 5   A 1 
ATOM   52   N  N   . LEU A 1  6   ? 0.234   -10.076 20.912  1.00 98.87 6   A 1 
ATOM   53   C  CA  . LEU A 1  6   ? 0.912   -8.788  20.782  1.00 98.84 6   A 1 
ATOM   54   C  C   . LEU A 1  6   ? 1.193   -8.538  19.301  1.00 98.89 6   A 1 
ATOM   55   O  O   . LEU A 1  6   ? 1.986   -9.262  18.699  1.00 98.50 6   A 1 
ATOM   56   C  CB  . LEU A 1  6   ? 2.203   -8.830  21.616  1.00 98.72 6   A 1 
ATOM   57   C  CG  . LEU A 1  6   ? 3.091   -7.590  21.522  1.00 98.16 6   A 1 
ATOM   58   C  CD1 . LEU A 1  6   ? 2.374   -6.338  22.012  1.00 96.06 6   A 1 
ATOM   59   C  CD2 . LEU A 1  6   ? 4.349   -7.794  22.357  1.00 96.06 6   A 1 
ATOM   60   N  N   . THR A 1  7   ? 0.556   -7.533  18.716  1.00 98.81 7   A 1 
ATOM   61   C  CA  . THR A 1  7   ? 0.659   -7.317  17.270  1.00 98.72 7   A 1 
ATOM   62   C  C   . THR A 1  7   ? 0.790   -5.848  16.889  1.00 98.72 7   A 1 
ATOM   63   O  O   . THR A 1  7   ? 0.277   -4.971  17.588  1.00 98.38 7   A 1 
ATOM   64   C  CB  . THR A 1  7   ? -0.524  -7.991  16.536  1.00 98.55 7   A 1 
ATOM   65   O  OG1 . THR A 1  7   ? -0.274  -8.011  15.143  1.00 94.77 7   A 1 
ATOM   66   C  CG2 . THR A 1  7   ? -1.865  -7.307  16.782  1.00 93.90 7   A 1 
ATOM   67   N  N   . ASP A 1  8   ? 1.498   -5.587  15.777  1.00 98.66 8   A 1 
ATOM   68   C  CA  . ASP A 1  8   ? 1.552   -4.290  15.115  1.00 98.57 8   A 1 
ATOM   69   C  C   . ASP A 1  8   ? 1.977   -3.152  16.049  1.00 98.56 8   A 1 
ATOM   70   O  O   . ASP A 1  8   ? 1.227   -2.199  16.298  1.00 98.03 8   A 1 
ATOM   71   C  CB  . ASP A 1  8   ? 0.231   -4.022  14.394  1.00 98.45 8   A 1 
ATOM   72   C  CG  . ASP A 1  8   ? -0.046  -5.071  13.312  1.00 98.23 8   A 1 
ATOM   73   O  OD1 . ASP A 1  8   ? 0.443   -4.879  12.181  1.00 95.77 8   A 1 
ATOM   74   O  OD2 . ASP A 1  8   ? -0.732  -6.066  13.612  1.00 96.34 8   A 1 
ATOM   75   N  N   . ILE A 1  9   ? 3.185   -3.254  16.575  1.00 98.50 9   A 1 
ATOM   76   C  CA  . ILE A 1  9   ? 3.726   -2.243  17.489  1.00 98.47 9   A 1 
ATOM   77   C  C   . ILE A 1  9   ? 4.132   -0.977  16.730  1.00 98.03 9   A 1 
ATOM   78   O  O   . ILE A 1  9   ? 3.842   0.121   17.178  1.00 97.21 9   A 1 
ATOM   79   C  CB  . ILE A 1  9   ? 4.912   -2.817  18.281  1.00 98.40 9   A 1 
ATOM   80   C  CG1 . ILE A 1  9   ? 4.459   -3.989  19.176  1.00 97.43 9   A 1 
ATOM   81   C  CG2 . ILE A 1  9   ? 5.572   -1.724  19.131  1.00 97.14 9   A 1 
ATOM   82   C  CD1 . ILE A 1  9   ? 5.619   -4.761  19.815  1.00 96.16 9   A 1 
ATOM   83   N  N   . HIS A 1  10  ? 4.816   -1.130  15.595  1.00 97.30 10  A 1 
ATOM   84   C  CA  . HIS A 1  10  ? 5.353   -0.028  14.791  1.00 96.90 10  A 1 
ATOM   85   C  C   . HIS A 1  10  ? 6.074   1.020   15.653  1.00 96.61 10  A 1 
ATOM   86   O  O   . HIS A 1  10  ? 5.676   2.183   15.724  1.00 95.72 10  A 1 
ATOM   87   C  CB  . HIS A 1  10  ? 4.257   0.583   13.920  1.00 96.58 10  A 1 
ATOM   88   C  CG  . HIS A 1  10  ? 3.722   -0.339  12.864  1.00 96.62 10  A 1 
ATOM   89   N  ND1 . HIS A 1  10  ? 4.348   -0.602  11.661  1.00 94.99 10  A 1 
ATOM   90   C  CD2 . HIS A 1  10  ? 2.548   -1.037  12.869  1.00 95.34 10  A 1 
ATOM   91   C  CE1 . HIS A 1  10  ? 3.567   -1.430  10.964  1.00 95.34 10  A 1 
ATOM   92   N  NE2 . HIS A 1  10  ? 2.470   -1.712  11.670  1.00 95.49 10  A 1 
ATOM   93   N  N   . LEU A 1  11  ? 7.130   0.614   16.319  1.00 96.46 11  A 1 
ATOM   94   C  CA  . LEU A 1  11  ? 7.854   1.473   17.256  1.00 96.10 11  A 1 
ATOM   95   C  C   . LEU A 1  11  ? 8.606   2.595   16.528  1.00 95.75 11  A 1 
ATOM   96   O  O   . LEU A 1  11  ? 9.464   2.326   15.694  1.00 94.74 11  A 1 
ATOM   97   C  CB  . LEU A 1  11  ? 8.822   0.630   18.083  1.00 95.59 11  A 1 
ATOM   98   C  CG  . LEU A 1  11  ? 9.730   1.428   19.034  1.00 93.78 11  A 1 
ATOM   99   C  CD1 . LEU A 1  11  ? 8.927   2.188   20.080  1.00 90.33 11  A 1 
ATOM   100  C  CD2 . LEU A 1  11  ? 10.704  0.477   19.723  1.00 89.59 11  A 1 
ATOM   101  N  N   . ASP A 1  12  ? 8.339   3.837   16.905  1.00 95.11 12  A 1 
ATOM   102  C  CA  . ASP A 1  12  ? 9.139   4.974   16.466  1.00 94.59 12  A 1 
ATOM   103  C  C   . ASP A 1  12  ? 10.104  5.400   17.576  1.00 94.82 12  A 1 
ATOM   104  O  O   . ASP A 1  12  ? 9.684   6.010   18.564  1.00 94.42 12  A 1 
ATOM   105  C  CB  . ASP A 1  12  ? 8.247   6.141   16.027  1.00 93.26 12  A 1 
ATOM   106  C  CG  . ASP A 1  12  ? 9.060   7.305   15.462  1.00 91.76 12  A 1 
ATOM   107  O  OD1 . ASP A 1  12  ? 10.306  7.195   15.359  1.00 89.21 12  A 1 
ATOM   108  O  OD2 . ASP A 1  12  ? 8.456   8.329   15.102  1.00 88.26 12  A 1 
ATOM   109  N  N   . PRO A 1  13  ? 11.404  5.126   17.433  1.00 93.59 13  A 1 
ATOM   110  C  CA  . PRO A 1  13  ? 12.372  5.517   18.455  1.00 92.94 13  A 1 
ATOM   111  C  C   . PRO A 1  13  ? 12.623  7.024   18.512  1.00 92.93 13  A 1 
ATOM   112  O  O   . PRO A 1  13  ? 13.215  7.505   19.471  1.00 92.03 13  A 1 
ATOM   113  C  CB  . PRO A 1  13  ? 13.645  4.754   18.059  1.00 91.90 13  A 1 
ATOM   114  C  CG  . PRO A 1  13  ? 13.544  4.647   16.566  1.00 90.52 13  A 1 
ATOM   115  C  CD  . PRO A 1  13  ? 12.053  4.454   16.301  1.00 92.82 13  A 1 
ATOM   116  N  N   . MET A 1  14  ? 12.184  7.769   17.513  1.00 92.76 14  A 1 
ATOM   117  C  CA  . MET A 1  14  ? 12.376  9.220   17.438  1.00 92.24 14  A 1 
ATOM   118  C  C   . MET A 1  14  ? 11.182  10.027  17.957  1.00 93.38 14  A 1 
ATOM   119  O  O   . MET A 1  14  ? 11.236  11.258  17.954  1.00 92.97 14  A 1 
ATOM   120  C  CB  . MET A 1  14  ? 12.695  9.626   15.997  1.00 90.40 14  A 1 
ATOM   121  C  CG  . MET A 1  14  ? 14.013  9.035   15.512  1.00 86.37 14  A 1 
ATOM   122  S  SD  . MET A 1  14  ? 14.442  9.512   13.813  1.00 79.20 14  A 1 
ATOM   123  C  CE  . MET A 1  14  ? 14.659  11.291  13.991  1.00 69.31 14  A 1 
ATOM   124  N  N   . TYR A 1  15  ? 10.120  9.361   18.425  1.00 94.09 15  A 1 
ATOM   125  C  CA  . TYR A 1  15  ? 8.941   10.049  18.960  1.00 94.91 15  A 1 
ATOM   126  C  C   . TYR A 1  15  ? 9.342   11.054  20.044  1.00 95.15 15  A 1 
ATOM   127  O  O   . TYR A 1  15  ? 10.032  10.711  21.007  1.00 94.90 15  A 1 
ATOM   128  C  CB  . TYR A 1  15  ? 7.946   9.033   19.511  1.00 95.26 15  A 1 
ATOM   129  C  CG  . TYR A 1  15  ? 6.630   9.658   19.955  1.00 95.63 15  A 1 
ATOM   130  C  CD1 . TYR A 1  15  ? 6.527   10.318  21.187  1.00 95.06 15  A 1 
ATOM   131  C  CD2 . TYR A 1  15  ? 5.505   9.592   19.131  1.00 95.16 15  A 1 
ATOM   132  C  CE1 . TYR A 1  15  ? 5.329   10.918  21.584  1.00 94.96 15  A 1 
ATOM   133  C  CE2 . TYR A 1  15  ? 4.302   10.178  19.515  1.00 95.01 15  A 1 
ATOM   134  C  CZ  . TYR A 1  15  ? 4.216   10.843  20.745  1.00 95.70 15  A 1 
ATOM   135  O  OH  . TYR A 1  15  ? 3.037   11.428  21.126  1.00 95.22 15  A 1 
ATOM   136  N  N   . THR A 1  16  ? 8.862   12.283  19.909  1.00 94.80 16  A 1 
ATOM   137  C  CA  . THR A 1  16  ? 9.181   13.377  20.829  1.00 95.39 16  A 1 
ATOM   138  C  C   . THR A 1  16  ? 7.906   13.970  21.418  1.00 95.71 16  A 1 
ATOM   139  O  O   . THR A 1  16  ? 7.062   14.498  20.696  1.00 95.37 16  A 1 
ATOM   140  C  CB  . THR A 1  16  ? 10.006  14.459  20.115  1.00 94.78 16  A 1 
ATOM   141  O  OG1 . THR A 1  16  ? 11.203  13.874  19.614  1.00 91.21 16  A 1 
ATOM   142  C  CG2 . THR A 1  16  ? 10.399  15.594  21.049  1.00 91.16 16  A 1 
ATOM   143  N  N   . VAL A 1  17  ? 7.774   13.898  22.731  1.00 95.90 17  A 1 
ATOM   144  C  CA  . VAL A 1  17  ? 6.630   14.482  23.449  1.00 96.17 17  A 1 
ATOM   145  C  C   . VAL A 1  17  ? 6.611   16.002  23.234  1.00 96.16 17  A 1 
ATOM   146  O  O   . VAL A 1  17  ? 7.639   16.657  23.333  1.00 95.45 17  A 1 
ATOM   147  C  CB  . VAL A 1  17  ? 6.680   14.141  24.950  1.00 95.73 17  A 1 
ATOM   148  C  CG1 . VAL A 1  17  ? 5.504   14.770  25.700  1.00 93.60 17  A 1 
ATOM   149  C  CG2 . VAL A 1  17  ? 6.649   12.634  25.162  1.00 93.59 17  A 1 
ATOM   150  N  N   . GLY A 1  18  ? 5.428   16.548  22.960  1.00 94.95 18  A 1 
ATOM   151  C  CA  . GLY A 1  18  ? 5.251   17.976  22.711  1.00 94.53 18  A 1 
ATOM   152  C  C   . GLY A 1  18  ? 5.594   18.431  21.299  1.00 94.50 18  A 1 
ATOM   153  O  O   . GLY A 1  18  ? 5.550   19.630  21.017  1.00 92.80 18  A 1 
ATOM   154  N  N   . SER A 1  19  ? 5.948   17.504  20.417  1.00 92.87 19  A 1 
ATOM   155  C  CA  . SER A 1  19  ? 6.180   17.797  19.004  1.00 92.06 19  A 1 
ATOM   156  C  C   . SER A 1  19  ? 4.865   17.935  18.229  1.00 91.19 19  A 1 
ATOM   157  O  O   . SER A 1  19  ? 3.767   17.773  18.780  1.00 90.17 19  A 1 
ATOM   158  C  CB  . SER A 1  19  ? 7.071   16.722  18.384  1.00 91.59 19  A 1 
ATOM   159  O  OG  . SER A 1  19  ? 6.408   15.475  18.390  1.00 89.61 19  A 1 
ATOM   160  N  N   . ASP A 1  20  ? 4.982   18.247  16.942  1.00 87.61 20  A 1 
ATOM   161  C  CA  . ASP A 1  20  ? 3.838   18.424  16.054  1.00 85.74 20  A 1 
ATOM   162  C  C   . ASP A 1  20  ? 3.431   17.084  15.417  1.00 84.28 20  A 1 
ATOM   163  O  O   . ASP A 1  20  ? 4.215   16.503  14.665  1.00 83.67 20  A 1 
ATOM   164  C  CB  . ASP A 1  20  ? 4.190   19.468  14.985  1.00 84.60 20  A 1 
ATOM   165  C  CG  . ASP A 1  20  ? 3.026   19.840  14.076  1.00 82.29 20  A 1 
ATOM   166  O  OD1 . ASP A 1  20  ? 1.942   19.233  14.189  1.00 78.80 20  A 1 
ATOM   167  O  OD2 . ASP A 1  20  ? 3.217   20.753  13.250  1.00 76.68 20  A 1 
ATOM   168  N  N   . PRO A 1  21  ? 2.205   16.595  15.659  1.00 86.60 21  A 1 
ATOM   169  C  CA  . PRO A 1  21  ? 1.726   15.364  15.018  1.00 84.21 21  A 1 
ATOM   170  C  C   . PRO A 1  21  ? 1.716   15.411  13.495  1.00 81.73 21  A 1 
ATOM   171  O  O   . PRO A 1  21  ? 1.891   14.379  12.857  1.00 78.76 21  A 1 
ATOM   172  C  CB  . PRO A 1  21  ? 0.308   15.175  15.572  1.00 83.71 21  A 1 
ATOM   173  C  CG  . PRO A 1  21  ? 0.361   15.863  16.911  1.00 82.14 21  A 1 
ATOM   174  C  CD  . PRO A 1  21  ? 1.247   17.066  16.659  1.00 84.67 21  A 1 
ATOM   175  N  N   . LEU A 1  22  ? 1.559   16.586  12.906  1.00 80.09 22  A 1 
ATOM   176  C  CA  . LEU A 1  22  ? 1.641   16.754  11.454  1.00 76.13 22  A 1 
ATOM   177  C  C   . LEU A 1  22  ? 3.073   16.639  10.922  1.00 76.25 22  A 1 
ATOM   178  O  O   . LEU A 1  22  ? 3.278   16.529  9.720   1.00 75.06 22  A 1 
ATOM   179  C  CB  . LEU A 1  22  ? 1.030   18.104  11.043  1.00 74.41 22  A 1 
ATOM   180  C  CG  . LEU A 1  22  ? -0.457  18.276  11.377  1.00 68.06 22  A 1 
ATOM   181  C  CD1 . LEU A 1  22  ? -0.918  19.672  10.966  1.00 64.73 22  A 1 
ATOM   182  C  CD2 . LEU A 1  22  ? -1.334  17.238  10.668  1.00 62.84 22  A 1 
ATOM   183  N  N   . LYS A 1  23  ? 4.061   16.620  11.818  1.00 76.86 23  A 1 
ATOM   184  C  CA  . LYS A 1  23  ? 5.470   16.363  11.527  1.00 76.22 23  A 1 
ATOM   185  C  C   . LYS A 1  23  ? 5.927   15.045  12.151  1.00 78.10 23  A 1 
ATOM   186  O  O   . LYS A 1  23  ? 7.034   14.936  12.670  1.00 77.46 23  A 1 
ATOM   187  C  CB  . LYS A 1  23  ? 6.321   17.554  11.980  1.00 74.74 23  A 1 
ATOM   188  C  CG  . LYS A 1  23  ? 5.968   18.837  11.230  1.00 73.07 23  A 1 
ATOM   189  C  CD  . LYS A 1  23  ? 6.920   19.957  11.628  1.00 68.51 23  A 1 
ATOM   190  C  CE  . LYS A 1  23  ? 6.626   21.221  10.827  1.00 63.62 23  A 1 
ATOM   191  N  NZ  . LYS A 1  23  ? 7.621   22.269  11.131  1.00 58.52 23  A 1 
ATOM   192  N  N   . LEU A 1  24  ? 5.052   14.051  12.114  1.00 82.50 24  A 1 
ATOM   193  C  CA  . LEU A 1  24  ? 5.320   12.665  12.522  1.00 83.10 24  A 1 
ATOM   194  C  C   . LEU A 1  24  ? 5.678   12.508  14.010  1.00 86.25 24  A 1 
ATOM   195  O  O   . LEU A 1  24  ? 6.278   11.516  14.397  1.00 85.22 24  A 1 
ATOM   196  C  CB  . LEU A 1  24  ? 6.392   12.040  11.611  1.00 79.92 24  A 1 
ATOM   197  C  CG  . LEU A 1  24  ? 6.150   12.201  10.096  1.00 74.58 24  A 1 
ATOM   198  C  CD1 . LEU A 1  24  ? 7.332   11.645  9.317   1.00 68.93 24  A 1 
ATOM   199  C  CD2 . LEU A 1  24  ? 4.875   11.493  9.656   1.00 67.97 24  A 1 
ATOM   200  N  N   . CYS A 1  25  ? 5.298   13.465  14.844  1.00 86.53 25  A 1 
ATOM   201  C  CA  . CYS A 1  25  ? 5.645   13.490  16.269  1.00 89.21 25  A 1 
ATOM   202  C  C   . CYS A 1  25  ? 7.159   13.449  16.532  1.00 90.52 25  A 1 
ATOM   203  O  O   . CYS A 1  25  ? 7.608   12.844  17.507  1.00 90.23 25  A 1 
ATOM   204  C  CB  . CYS A 1  25  ? 4.907   12.378  17.040  1.00 89.83 25  A 1 
ATOM   205  S  SG  . CYS A 1  25  ? 3.109   12.473  16.949  1.00 89.38 25  A 1 
ATOM   206  N  N   . ARG A 1  26  ? 7.950   14.090  15.679  1.00 88.25 26  A 1 
ATOM   207  C  CA  . ARG A 1  26  ? 9.416   14.088  15.791  1.00 87.82 26  A 1 
ATOM   208  C  C   . ARG A 1  26  ? 10.023  15.477  15.942  1.00 89.07 26  A 1 
ATOM   209  O  O   . ARG A 1  26  ? 11.078  15.620  16.554  1.00 88.09 26  A 1 
ATOM   210  C  CB  . ARG A 1  26  ? 10.026  13.405  14.564  1.00 85.98 26  A 1 
ATOM   211  C  CG  . ARG A 1  26  ? 9.675   11.928  14.481  1.00 83.81 26  A 1 
ATOM   212  C  CD  . ARG A 1  26  ? 10.258  11.321  13.219  1.00 80.46 26  A 1 
ATOM   213  N  NE  . ARG A 1  26  ? 10.007  9.889   13.169  1.00 78.29 26  A 1 
ATOM   214  C  CZ  . ARG A 1  26  ? 10.274  9.088   12.162  1.00 76.16 26  A 1 
ATOM   215  N  NH1 . ARG A 1  26  ? 10.835  9.529   11.066  1.00 72.55 26  A 1 
ATOM   216  N  NH2 . ARG A 1  26  ? 9.987   7.816   12.247  1.00 71.76 26  A 1 
ATOM   217  N  N   . GLU A 1  27  ? 9.375   16.482  15.381  1.00 85.12 27  A 1 
ATOM   218  C  CA  . GLU A 1  27  ? 9.898   17.845  15.338  1.00 85.37 27  A 1 
ATOM   219  C  C   . GLU A 1  27  ? 8.780   18.881  15.492  1.00 87.45 27  A 1 
ATOM   220  O  O   . GLU A 1  27  ? 7.595   18.542  15.578  1.00 86.71 27  A 1 
ATOM   221  C  CB  . GLU A 1  27  ? 10.699  18.059  14.043  1.00 81.17 27  A 1 
ATOM   222  C  CG  . GLU A 1  27  ? 9.860   17.956  12.767  1.00 72.76 27  A 1 
ATOM   223  C  CD  . GLU A 1  27  ? 10.697  18.155  11.512  1.00 71.04 27  A 1 
ATOM   224  O  OE1 . GLU A 1  27  ? 11.098  19.312  11.246  1.00 63.88 27  A 1 
ATOM   225  O  OE2 . GLU A 1  27  ? 10.944  17.171  10.809  1.00 64.34 27  A 1 
ATOM   226  N  N   . GLY A 1  28  ? 9.155   20.157  15.536  1.00 84.28 28  A 1 
ATOM   227  C  CA  . GLY A 1  28  ? 8.216   21.244  15.736  1.00 86.39 28  A 1 
ATOM   228  C  C   . GLY A 1  28  ? 7.649   21.282  17.152  1.00 89.25 28  A 1 
ATOM   229  O  O   . GLY A 1  28  ? 8.142   20.616  18.064  1.00 88.67 28  A 1 
ATOM   230  N  N   . LYS A 1  29  ? 6.614   22.090  17.345  1.00 89.47 29  A 1 
ATOM   231  C  CA  . LYS A 1  29  ? 5.899   22.194  18.613  1.00 90.11 29  A 1 
ATOM   232  C  C   . LYS A 1  29  ? 4.424   21.893  18.391  1.00 89.40 29  A 1 
ATOM   233  O  O   . LYS A 1  29  ? 3.824   22.383  17.443  1.00 86.16 29  A 1 
ATOM   234  C  CB  . LYS A 1  29  ? 6.080   23.586  19.231  1.00 88.41 29  A 1 
ATOM   235  C  CG  . LYS A 1  29  ? 7.511   23.838  19.711  1.00 78.32 29  A 1 
ATOM   236  C  CD  . LYS A 1  29  ? 7.626   25.187  20.424  1.00 72.61 29  A 1 
ATOM   237  C  CE  . LYS A 1  29  ? 9.039   25.397  20.916  1.00 62.96 29  A 1 
ATOM   238  N  NZ  . LYS A 1  29  ? 9.185   26.707  21.622  1.00 55.53 29  A 1 
ATOM   239  N  N   . GLY A 1  30  ? 3.858   21.089  19.282  1.00 91.38 30  A 1 
ATOM   240  C  CA  . GLY A 1  30  ? 2.467   20.694  19.182  1.00 90.96 30  A 1 
ATOM   241  C  C   . GLY A 1  30  ? 2.037   19.893  20.402  1.00 92.05 30  A 1 
ATOM   242  O  O   . GLY A 1  30  ? 2.626   20.000  21.476  1.00 90.78 30  A 1 
ATOM   243  N  N   . ASN A 1  31  ? 1.000   19.095  20.233  1.00 91.43 31  A 1 
ATOM   244  C  CA  . ASN A 1  31  ? 0.352   18.382  21.325  1.00 91.04 31  A 1 
ATOM   245  C  C   . ASN A 1  31  ? 0.584   16.860  21.285  1.00 92.41 31  A 1 
ATOM   246  O  O   . ASN A 1  31  ? -0.264  16.106  21.748  1.00 91.02 31  A 1 
ATOM   247  C  CB  . ASN A 1  31  ? -1.136  18.743  21.339  1.00 87.54 31  A 1 
ATOM   248  C  CG  . ASN A 1  31  ? -1.384  20.200  21.665  1.00 77.38 31  A 1 
ATOM   249  O  OD1 . ASN A 1  31  ? -0.690  20.813  22.459  1.00 64.93 31  A 1 
ATOM   250  N  ND2 . ASN A 1  31  ? -2.396  20.792  21.066  1.00 66.58 31  A 1 
ATOM   251  N  N   . ALA A 1  32  ? 1.707   16.410  20.729  1.00 92.84 32  A 1 
ATOM   252  C  CA  . ALA A 1  32  ? 2.072   14.994  20.771  1.00 93.73 32  A 1 
ATOM   253  C  C   . ALA A 1  32  ? 2.143   14.529  22.227  1.00 94.44 32  A 1 
ATOM   254  O  O   . ALA A 1  32  ? 2.896   15.070  23.035  1.00 94.24 32  A 1 
ATOM   255  C  CB  . ALA A 1  32  ? 3.388   14.770  20.038  1.00 93.46 32  A 1 
ATOM   256  N  N   . GLY A 1  33  ? 1.316   13.552  22.595  1.00 95.05 33  A 1 
ATOM   257  C  CA  . GLY A 1  33  ? 1.131   13.127  23.976  1.00 95.09 33  A 1 
ATOM   258  C  C   . GLY A 1  33  ? 2.271   12.260  24.499  1.00 95.90 33  A 1 
ATOM   259  O  O   . GLY A 1  33  ? 3.020   11.652  23.730  1.00 95.81 33  A 1 
ATOM   260  N  N   . LYS A 1  34  ? 2.364   12.155  25.825  1.00 95.76 34  A 1 
ATOM   261  C  CA  . LYS A 1  34  ? 3.409   11.359  26.486  1.00 96.25 34  A 1 
ATOM   262  C  C   . LYS A 1  34  ? 3.426   9.898   26.027  1.00 96.80 34  A 1 
ATOM   263  O  O   . LYS A 1  34  ? 4.497   9.287   25.948  1.00 96.70 34  A 1 
ATOM   264  C  CB  . LYS A 1  34  ? 3.213   11.434  28.008  1.00 95.95 34  A 1 
ATOM   265  C  CG  . LYS A 1  34  ? 4.262   10.628  28.769  1.00 93.52 34  A 1 
ATOM   266  C  CD  . LYS A 1  34  ? 4.138   10.808  30.274  1.00 90.37 34  A 1 
ATOM   267  C  CE  . LYS A 1  34  ? 5.198   9.954   30.950  1.00 85.29 34  A 1 
ATOM   268  N  NZ  . LYS A 1  34  ? 5.162   10.100  32.436  1.00 77.34 34  A 1 
ATOM   269  N  N   . TYR A 1  35  ? 2.252   9.334   25.745  1.00 97.03 35  A 1 
ATOM   270  C  CA  . TYR A 1  35  ? 2.095   7.915   25.419  1.00 97.31 35  A 1 
ATOM   271  C  C   . TYR A 1  35  ? 1.732   7.653   23.956  1.00 97.49 35  A 1 
ATOM   272  O  O   . TYR A 1  35  ? 1.414   6.518   23.608  1.00 96.74 35  A 1 
ATOM   273  C  CB  . TYR A 1  35  ? 1.064   7.286   26.364  1.00 97.38 35  A 1 
ATOM   274  C  CG  . TYR A 1  35  ? 1.479   7.311   27.811  1.00 97.42 35  A 1 
ATOM   275  C  CD1 . TYR A 1  35  ? 2.455   6.420   28.285  1.00 96.17 35  A 1 
ATOM   276  C  CD2 . TYR A 1  35  ? 0.902   8.212   28.710  1.00 96.11 35  A 1 
ATOM   277  C  CE1 . TYR A 1  35  ? 2.842   6.423   29.623  1.00 95.75 35  A 1 
ATOM   278  C  CE2 . TYR A 1  35  ? 1.280   8.225   30.059  1.00 95.81 35  A 1 
ATOM   279  C  CZ  . TYR A 1  35  ? 2.249   7.325   30.510  1.00 96.56 35  A 1 
ATOM   280  O  OH  . TYR A 1  35  ? 2.631   7.330   31.822  1.00 95.52 35  A 1 
ATOM   281  N  N   . GLY A 1  36  ? 1.791   8.666   23.110  1.00 96.71 36  A 1 
ATOM   282  C  CA  . GLY A 1  36  ? 1.490   8.515   21.697  1.00 96.42 36  A 1 
ATOM   283  C  C   . GLY A 1  36  ? 0.503   9.547   21.173  1.00 96.19 36  A 1 
ATOM   284  O  O   . GLY A 1  36  ? 0.028   10.423  21.904  1.00 95.28 36  A 1 
ATOM   285  N  N   . ASP A 1  37  ? 0.214   9.428   19.900  1.00 94.82 37  A 1 
ATOM   286  C  CA  . ASP A 1  37  ? -0.736  10.289  19.197  1.00 94.08 37  A 1 
ATOM   287  C  C   . ASP A 1  37  ? -1.391  9.485   18.068  1.00 93.70 37  A 1 
ATOM   288  O  O   . ASP A 1  37  ? -0.725  8.696   17.407  1.00 92.63 37  A 1 
ATOM   289  C  CB  . ASP A 1  37  ? 0.004   11.502  18.620  1.00 93.14 37  A 1 
ATOM   290  C  CG  . ASP A 1  37  ? -0.959  12.578  18.172  1.00 91.67 37  A 1 
ATOM   291  O  OD1 . ASP A 1  37  ? -1.581  12.436  17.094  1.00 87.20 37  A 1 
ATOM   292  O  OD2 . ASP A 1  37  ? -1.113  13.567  18.904  1.00 86.33 37  A 1 
ATOM   293  N  N   . TYR A 1  38  ? -2.683  9.706   17.830  1.00 91.77 38  A 1 
ATOM   294  C  CA  . TYR A 1  38  ? -3.423  8.961   16.807  1.00 90.60 38  A 1 
ATOM   295  C  C   . TYR A 1  38  ? -2.963  9.227   15.363  1.00 88.26 38  A 1 
ATOM   296  O  O   . TYR A 1  38  ? -3.423  8.541   14.449  1.00 84.67 38  A 1 
ATOM   297  C  CB  . TYR A 1  38  ? -4.922  9.214   16.960  1.00 91.05 38  A 1 
ATOM   298  C  CG  . TYR A 1  38  ? -5.525  8.620   18.219  1.00 91.95 38  A 1 
ATOM   299  C  CD1 . TYR A 1  38  ? -5.440  7.241   18.461  1.00 89.56 38  A 1 
ATOM   300  C  CD2 . TYR A 1  38  ? -6.187  9.426   19.145  1.00 90.06 38  A 1 
ATOM   301  C  CE1 . TYR A 1  38  ? -6.000  6.682   19.610  1.00 90.01 38  A 1 
ATOM   302  C  CE2 . TYR A 1  38  ? -6.765  8.872   20.300  1.00 90.23 38  A 1 
ATOM   303  C  CZ  . TYR A 1  38  ? -6.664  7.492   20.532  1.00 92.70 38  A 1 
ATOM   304  O  OH  . TYR A 1  38  ? -7.214  6.945   21.654  1.00 91.75 38  A 1 
ATOM   305  N  N   . SER A 1  39  ? -2.066  10.168  15.160  1.00 88.14 39  A 1 
ATOM   306  C  CA  . SER A 1  39  ? -1.449  10.443  13.863  1.00 86.17 39  A 1 
ATOM   307  C  C   . SER A 1  39  ? -0.014  9.921   13.747  1.00 86.46 39  A 1 
ATOM   308  O  O   . SER A 1  39  ? 0.631   10.159  12.729  1.00 83.43 39  A 1 
ATOM   309  C  CB  . SER A 1  39  ? -1.460  11.945  13.576  1.00 83.21 39  A 1 
ATOM   310  O  OG  . SER A 1  39  ? -2.773  12.461  13.655  1.00 76.22 39  A 1 
ATOM   311  N  N   . CYS A 1  40  ? 0.493   9.234   14.769  1.00 89.38 40  A 1 
ATOM   312  C  CA  . CYS A 1  40  ? 1.888   8.812   14.832  1.00 91.18 40  A 1 
ATOM   313  C  C   . CYS A 1  40  ? 2.026   7.352   15.264  1.00 92.78 40  A 1 
ATOM   314  O  O   . CYS A 1  40  ? 1.112   6.777   15.848  1.00 92.50 40  A 1 
ATOM   315  C  CB  . CYS A 1  40  ? 2.652   9.734   15.784  1.00 91.02 40  A 1 
ATOM   316  S  SG  . CYS A 1  40  ? 2.621   11.485  15.301  1.00 90.23 40  A 1 
ATOM   317  N  N   . ASP A 1  41  ? 3.202   6.761   15.006  1.00 93.20 41  A 1 
ATOM   318  C  CA  . ASP A 1  41  ? 3.530   5.422   15.486  1.00 94.22 41  A 1 
ATOM   319  C  C   . ASP A 1  41  ? 3.828   5.414   16.994  1.00 95.27 41  A 1 
ATOM   320  O  O   . ASP A 1  41  ? 4.055   6.450   17.619  1.00 94.96 41  A 1 
ATOM   321  C  CB  . ASP A 1  41  ? 4.678   4.824   14.677  1.00 93.80 41  A 1 
ATOM   322  C  CG  . ASP A 1  41  ? 4.235   4.203   13.356  1.00 92.83 41  A 1 
ATOM   323  O  OD1 . ASP A 1  41  ? 3.086   3.730   13.266  1.00 89.61 41  A 1 
ATOM   324  O  OD2 . ASP A 1  41  ? 5.067   4.140   12.434  1.00 89.18 41  A 1 
ATOM   325  N  N   . ALA A 1  42  ? 3.816   4.212   17.573  1.00 96.34 42  A 1 
ATOM   326  C  CA  . ALA A 1  42  ? 3.941   4.022   19.009  1.00 97.04 42  A 1 
ATOM   327  C  C   . ALA A 1  42  ? 5.309   4.450   19.557  1.00 97.19 42  A 1 
ATOM   328  O  O   . ALA A 1  42  ? 6.339   4.309   18.898  1.00 96.64 42  A 1 
ATOM   329  C  CB  . ALA A 1  42  ? 3.653   2.564   19.349  1.00 96.94 42  A 1 
ATOM   330  N  N   . ASN A 1  43  ? 5.317   4.927   20.794  1.00 97.13 43  A 1 
ATOM   331  C  CA  . ASN A 1  43  ? 6.535   5.359   21.479  1.00 97.45 43  A 1 
ATOM   332  C  C   . ASN A 1  43  ? 6.956   4.407   22.607  1.00 97.71 43  A 1 
ATOM   333  O  O   . ASN A 1  43  ? 6.200   3.542   23.047  1.00 97.46 43  A 1 
ATOM   334  C  CB  . ASN A 1  43  ? 6.391   6.820   21.939  1.00 96.87 43  A 1 
ATOM   335  C  CG  . ASN A 1  43  ? 5.519   7.014   23.169  1.00 96.84 43  A 1 
ATOM   336  O  OD1 . ASN A 1  43  ? 4.821   6.137   23.638  1.00 91.33 43  A 1 
ATOM   337  N  ND2 . ASN A 1  43  ? 5.569   8.206   23.738  1.00 91.74 43  A 1 
ATOM   338  N  N   . MET A 1  44  ? 8.174   4.596   23.096  1.00 97.60 44  A 1 
ATOM   339  C  CA  . MET A 1  44  ? 8.740   3.736   24.139  1.00 97.60 44  A 1 
ATOM   340  C  C   . MET A 1  44  ? 7.978   3.814   25.468  1.00 97.90 44  A 1 
ATOM   341  O  O   . MET A 1  44  ? 7.842   2.801   26.153  1.00 97.76 44  A 1 
ATOM   342  C  CB  . MET A 1  44  ? 10.213  4.085   24.379  1.00 96.87 44  A 1 
ATOM   343  C  CG  . MET A 1  44  ? 11.134  3.556   23.286  1.00 91.23 44  A 1 
ATOM   344  S  SD  . MET A 1  44  ? 11.150  1.747   23.134  1.00 87.62 44  A 1 
ATOM   345  C  CE  . MET A 1  44  ? 11.676  1.244   24.774  1.00 78.01 44  A 1 
ATOM   346  N  N   . ALA A 1  45  ? 7.467   4.969   25.834  1.00 97.73 45  A 1 
ATOM   347  C  CA  . ALA A 1  45  ? 6.721   5.133   27.085  1.00 97.81 45  A 1 
ATOM   348  C  C   . ALA A 1  45  ? 5.458   4.268   27.113  1.00 98.13 45  A 1 
ATOM   349  O  O   . ALA A 1  45  ? 5.141   3.656   28.137  1.00 97.76 45  A 1 
ATOM   350  C  CB  . ALA A 1  45  ? 6.381   6.605   27.289  1.00 97.58 45  A 1 
ATOM   351  N  N   . LEU A 1  46  ? 4.762   4.181   25.995  1.00 98.21 46  A 1 
ATOM   352  C  CA  . LEU A 1  46  ? 3.598   3.308   25.865  1.00 98.31 46  A 1 
ATOM   353  C  C   . LEU A 1  46  ? 3.995   1.833   26.016  1.00 98.44 46  A 1 
ATOM   354  O  O   . LEU A 1  46  ? 3.324   1.092   26.744  1.00 98.40 46  A 1 
ATOM   355  C  CB  . LEU A 1  46  ? 2.921   3.553   24.511  1.00 98.32 46  A 1 
ATOM   356  C  CG  . LEU A 1  46  ? 1.678   2.684   24.246  1.00 98.08 46  A 1 
ATOM   357  C  CD1 . LEU A 1  46  ? 0.524   3.061   25.168  1.00 96.73 46  A 1 
ATOM   358  C  CD2 . LEU A 1  46  ? 1.251   2.828   22.793  1.00 96.65 46  A 1 
ATOM   359  N  N   . LEU A 1  47  ? 5.073   1.414   25.360  1.00 98.43 47  A 1 
ATOM   360  C  CA  . LEU A 1  47  ? 5.543   0.028   25.439  1.00 98.31 47  A 1 
ATOM   361  C  C   . LEU A 1  47  ? 5.994   -0.350  26.849  1.00 98.55 47  A 1 
ATOM   362  O  O   . LEU A 1  47  ? 5.660   -1.434  27.327  1.00 98.15 47  A 1 
ATOM   363  C  CB  . LEU A 1  47  ? 6.681   -0.211  24.438  1.00 97.61 47  A 1 
ATOM   364  C  CG  . LEU A 1  47  ? 6.270   -0.155  22.968  1.00 91.36 47  A 1 
ATOM   365  C  CD1 . LEU A 1  47  ? 7.487   -0.455  22.114  1.00 86.44 47  A 1 
ATOM   366  C  CD2 . LEU A 1  47  ? 5.169   -1.160  22.634  1.00 86.80 47  A 1 
ATOM   367  N  N   . ASP A 1  48  ? 6.697   0.531   27.539  1.00 98.19 48  A 1 
ATOM   368  C  CA  . ASP A 1  48  ? 7.080   0.292   28.934  1.00 97.97 48  A 1 
ATOM   369  C  C   . ASP A 1  48  ? 5.853   0.097   29.828  1.00 98.23 48  A 1 
ATOM   370  O  O   . ASP A 1  48  ? 5.825   -0.791  30.681  1.00 97.99 48  A 1 
ATOM   371  C  CB  . ASP A 1  48  ? 7.924   1.464   29.454  1.00 97.60 48  A 1 
ATOM   372  C  CG  . ASP A 1  48  ? 9.357   1.482   28.932  1.00 92.63 48  A 1 
ATOM   373  O  OD1 . ASP A 1  48  ? 9.844   0.441   28.449  1.00 87.49 48  A 1 
ATOM   374  O  OD2 . ASP A 1  48  ? 9.991   2.545   29.068  1.00 86.40 48  A 1 
ATOM   375  N  N   . SER A 1  49  ? 4.813   0.893   29.604  1.00 98.09 49  A 1 
ATOM   376  C  CA  . SER A 1  49  ? 3.540   0.740   30.310  1.00 98.06 49  A 1 
ATOM   377  C  C   . SER A 1  49  ? 2.864   -0.594  29.975  1.00 98.37 49  A 1 
ATOM   378  O  O   . SER A 1  49  ? 2.356   -1.269  30.870  1.00 98.17 49  A 1 
ATOM   379  C  CB  . SER A 1  49  ? 2.614   1.912   29.955  1.00 97.39 49  A 1 
ATOM   380  O  OG  . SER A 1  49  ? 1.404   1.827   30.681  1.00 90.47 49  A 1 
ATOM   381  N  N   . LEU A 1  50  ? 2.894   -0.995  28.701  1.00 98.46 50  A 1 
ATOM   382  C  CA  . LEU A 1  50  ? 2.299   -2.258  28.258  1.00 98.66 50  A 1 
ATOM   383  C  C   . LEU A 1  50  ? 3.002   -3.471  28.868  1.00 98.61 50  A 1 
ATOM   384  O  O   . LEU A 1  50  ? 2.334   -4.376  29.372  1.00 98.65 50  A 1 
ATOM   385  C  CB  . LEU A 1  50  ? 2.312   -2.322  26.723  1.00 98.66 50  A 1 
ATOM   386  C  CG  . LEU A 1  50  ? 1.746   -3.625  26.125  1.00 98.41 50  A 1 
ATOM   387  C  CD1 . LEU A 1  50  ? 0.311   -3.877  26.567  1.00 97.11 50  A 1 
ATOM   388  C  CD2 . LEU A 1  50  ? 1.799   -3.557  24.604  1.00 97.21 50  A 1 
ATOM   389  N  N   . VAL A 1  51  ? 4.332   -3.487  28.864  1.00 98.66 51  A 1 
ATOM   390  C  CA  . VAL A 1  51  ? 5.107   -4.582  29.468  1.00 98.45 51  A 1 
ATOM   391  C  C   . VAL A 1  51  ? 4.728   -4.758  30.938  1.00 98.55 51  A 1 
ATOM   392  O  O   . VAL A 1  51  ? 4.460   -5.881  31.383  1.00 98.38 51  A 1 
ATOM   393  C  CB  . VAL A 1  51  ? 6.622   -4.333  29.313  1.00 98.26 51  A 1 
ATOM   394  C  CG1 . VAL A 1  51  ? 7.452   -5.338  30.122  1.00 96.96 51  A 1 
ATOM   395  C  CG2 . VAL A 1  51  ? 7.046   -4.435  27.844  1.00 96.87 51  A 1 
ATOM   396  N  N   . LYS A 1  52  ? 4.673   -3.674  31.700  1.00 98.29 52  A 1 
ATOM   397  C  CA  . LYS A 1  52  ? 4.270   -3.711  33.109  1.00 98.00 52  A 1 
ATOM   398  C  C   . LYS A 1  52  ? 2.835   -4.219  33.272  1.00 98.15 52  A 1 
ATOM   399  O  O   . LYS A 1  52  ? 2.567   -5.018  34.170  1.00 97.76 52  A 1 
ATOM   400  C  CB  . LYS A 1  52  ? 4.416   -2.322  33.732  1.00 97.65 52  A 1 
ATOM   401  C  CG  . LYS A 1  52  ? 5.879   -1.912  33.909  1.00 91.35 52  A 1 
ATOM   402  C  CD  . LYS A 1  52  ? 5.996   -0.480  34.402  1.00 87.25 52  A 1 
ATOM   403  C  CE  . LYS A 1  52  ? 7.467   -0.096  34.515  1.00 75.11 52  A 1 
ATOM   404  N  NZ  . LYS A 1  52  ? 7.643   1.313   34.914  1.00 67.20 52  A 1 
ATOM   405  N  N   . PHE A 1  53  ? 1.927   -3.783  32.413  1.00 98.15 53  A 1 
ATOM   406  C  CA  . PHE A 1  53  ? 0.533   -4.217  32.451  1.00 98.22 53  A 1 
ATOM   407  C  C   . PHE A 1  53  ? 0.396   -5.719  32.209  1.00 98.37 53  A 1 
ATOM   408  O  O   . PHE A 1  53  ? -0.276  -6.409  32.971  1.00 98.12 53  A 1 
ATOM   409  C  CB  . PHE A 1  53  ? -0.302  -3.421  31.448  1.00 98.17 53  A 1 
ATOM   410  C  CG  . PHE A 1  53  ? -1.747  -3.826  31.449  1.00 98.20 53  A 1 
ATOM   411  C  CD1 . PHE A 1  53  ? -2.609  -3.388  32.463  1.00 96.66 53  A 1 
ATOM   412  C  CD2 . PHE A 1  53  ? -2.245  -4.679  30.459  1.00 96.60 53  A 1 
ATOM   413  C  CE1 . PHE A 1  53  ? -3.940  -3.794  32.492  1.00 96.43 53  A 1 
ATOM   414  C  CE2 . PHE A 1  53  ? -3.581  -5.092  30.484  1.00 96.45 53  A 1 
ATOM   415  C  CZ  . PHE A 1  53  ? -4.431  -4.647  31.503  1.00 97.61 53  A 1 
ATOM   416  N  N   . ILE A 1  54  ? 1.052   -6.232  31.156  1.00 98.53 54  A 1 
ATOM   417  C  CA  . ILE A 1  54  ? 1.006   -7.659  30.830  1.00 98.43 54  A 1 
ATOM   418  C  C   . ILE A 1  54  ? 1.538   -8.492  32.003  1.00 98.20 54  A 1 
ATOM   419  O  O   . ILE A 1  54  ? 0.873   -9.427  32.435  1.00 98.11 54  A 1 
ATOM   420  C  CB  . ILE A 1  54  ? 1.771   -7.955  29.519  1.00 98.59 54  A 1 
ATOM   421  C  CG1 . ILE A 1  54  ? 1.021   -7.349  28.317  1.00 98.30 54  A 1 
ATOM   422  C  CG2 . ILE A 1  54  ? 1.952   -9.475  29.316  1.00 98.23 54  A 1 
ATOM   423  C  CD1 . ILE A 1  54  ? 1.826   -7.354  27.017  1.00 97.99 54  A 1 
ATOM   424  N  N   . LYS A 1  55  ? 2.698   -8.127  32.539  1.00 98.20 55  A 1 
ATOM   425  C  CA  . LYS A 1  55  ? 3.299   -8.857  33.667  1.00 97.77 55  A 1 
ATOM   426  C  C   . LYS A 1  55  ? 2.397   -8.885  34.893  1.00 97.59 55  A 1 
ATOM   427  O  O   . LYS A 1  55  ? 2.281   -9.926  35.541  1.00 96.44 55  A 1 
ATOM   428  C  CB  . LYS A 1  55  ? 4.665   -8.252  34.014  1.00 97.09 55  A 1 
ATOM   429  C  CG  . LYS A 1  55  ? 5.730   -8.611  32.985  1.00 95.47 55  A 1 
ATOM   430  C  CD  . LYS A 1  55  ? 7.085   -8.043  33.396  1.00 92.92 55  A 1 
ATOM   431  C  CE  . LYS A 1  55  ? 8.175   -8.650  32.537  1.00 88.44 55  A 1 
ATOM   432  N  NZ  . LYS A 1  55  ? 9.527   -8.300  33.019  1.00 85.21 55  A 1 
ATOM   433  N  N   . ARG A 1  56  ? 1.719   -7.790  35.215  1.00 97.85 56  A 1 
ATOM   434  C  CA  . ARG A 1  56  ? 0.781   -7.737  36.345  1.00 97.45 56  A 1 
ATOM   435  C  C   . ARG A 1  56  ? -0.488  -8.555  36.132  1.00 97.50 56  A 1 
ATOM   436  O  O   . ARG A 1  56  ? -1.153  -8.885  37.103  1.00 96.21 56  A 1 
ATOM   437  C  CB  . ARG A 1  56  ? 0.373   -6.290  36.647  1.00 96.42 56  A 1 
ATOM   438  C  CG  . ARG A 1  56  ? 1.458   -5.455  37.306  1.00 84.92 56  A 1 
ATOM   439  C  CD  . ARG A 1  56  ? 0.877   -4.165  37.897  1.00 82.74 56  A 1 
ATOM   440  N  NE  . ARG A 1  56  ? 0.088   -3.396  36.916  1.00 72.87 56  A 1 
ATOM   441  C  CZ  . ARG A 1  56  ? 0.547   -2.455  36.103  1.00 66.91 56  A 1 
ATOM   442  N  NH1 . ARG A 1  56  ? 1.802   -2.080  36.122  1.00 59.63 56  A 1 
ATOM   443  N  NH2 . ARG A 1  56  ? -0.261  -1.861  35.261  1.00 59.07 56  A 1 
ATOM   444  N  N   . ASN A 1  57  ? -0.827  -8.863  34.877  1.00 97.62 57  A 1 
ATOM   445  C  CA  . ASN A 1  57  ? -2.065  -9.549  34.520  1.00 97.48 57  A 1 
ATOM   446  C  C   . ASN A 1  57  ? -1.814  -10.944 33.927  1.00 97.31 57  A 1 
ATOM   447  O  O   . ASN A 1  57  ? -2.645  -11.455 33.171  1.00 96.34 57  A 1 
ATOM   448  C  CB  . ASN A 1  57  ? -2.908  -8.652  33.597  1.00 97.38 57  A 1 
ATOM   449  C  CG  . ASN A 1  57  ? -3.445  -7.449  34.337  1.00 96.40 57  A 1 
ATOM   450  O  OD1 . ASN A 1  57  ? -4.504  -7.491  34.939  1.00 87.21 57  A 1 
ATOM   451  N  ND2 . ASN A 1  57  ? -2.724  -6.350  34.324  1.00 86.01 57  A 1 
ATOM   452  N  N   . THR A 1  58  ? -0.684  -11.550 34.263  1.00 97.69 58  A 1 
ATOM   453  C  CA  . THR A 1  58  ? -0.325  -12.892 33.825  1.00 97.57 58  A 1 
ATOM   454  C  C   . THR A 1  58  ? -0.209  -13.826 35.030  1.00 96.86 58  A 1 
ATOM   455  O  O   . THR A 1  58  ? 0.619   -13.610 35.909  1.00 95.07 58  A 1 
ATOM   456  C  CB  . THR A 1  58  ? 0.991   -12.881 33.040  1.00 97.12 58  A 1 
ATOM   457  O  OG1 . THR A 1  58  ? 0.859   -12.066 31.895  1.00 92.94 58  A 1 
ATOM   458  C  CG2 . THR A 1  58  ? 1.382   -14.278 32.565  1.00 92.69 58  A 1 
ATOM   459  N  N   . ASP A 1  59  ? -1.029  -14.873 35.026  1.00 96.27 59  A 1 
ATOM   460  C  CA  . ASP A 1  59  ? -0.949  -15.942 36.021  1.00 95.01 59  A 1 
ATOM   461  C  C   . ASP A 1  59  ? 0.123   -16.975 35.643  1.00 95.03 59  A 1 
ATOM   462  O  O   . ASP A 1  59  ? 0.717   -16.922 34.562  1.00 91.60 59  A 1 
ATOM   463  C  CB  . ASP A 1  59  ? -2.324  -16.597 36.176  1.00 91.97 59  A 1 
ATOM   464  C  CG  . ASP A 1  59  ? -3.353  -15.667 36.804  1.00 83.81 59  A 1 
ATOM   465  O  OD1 . ASP A 1  59  ? -2.967  -14.889 37.703  1.00 76.46 59  A 1 
ATOM   466  O  OD2 . ASP A 1  59  ? -4.525  -15.742 36.409  1.00 75.55 59  A 1 
ATOM   467  N  N   . VAL A 1  60  ? 0.375   -17.947 36.531  1.00 93.70 60  A 1 
ATOM   468  C  CA  . VAL A 1  60  ? 1.424   -18.961 36.332  1.00 92.83 60  A 1 
ATOM   469  C  C   . VAL A 1  60  ? 1.262   -19.726 35.011  1.00 93.11 60  A 1 
ATOM   470  O  O   . VAL A 1  60  ? 2.243   -19.989 34.328  1.00 89.95 60  A 1 
ATOM   471  C  CB  . VAL A 1  60  ? 1.500   -19.916 37.543  1.00 90.47 60  A 1 
ATOM   472  C  CG1 . VAL A 1  60  ? 0.248   -20.767 37.710  1.00 79.67 60  A 1 
ATOM   473  C  CG2 . VAL A 1  60  ? 2.738   -20.805 37.465  1.00 79.22 60  A 1 
ATOM   474  N  N   . ASN A 1  61  ? 0.029   -20.039 34.635  1.00 93.87 61  A 1 
ATOM   475  C  CA  . ASN A 1  61  ? -0.283  -20.717 33.373  1.00 94.48 61  A 1 
ATOM   476  C  C   . ASN A 1  61  ? -0.667  -19.746 32.246  1.00 95.65 61  A 1 
ATOM   477  O  O   . ASN A 1  61  ? -1.259  -20.153 31.255  1.00 93.15 61  A 1 
ATOM   478  C  CB  . ASN A 1  61  ? -1.378  -21.772 33.600  1.00 91.31 61  A 1 
ATOM   479  C  CG  . ASN A 1  61  ? -0.894  -22.950 34.430  1.00 85.91 61  A 1 
ATOM   480  O  OD1 . ASN A 1  61  ? 0.290   -23.170 34.639  1.00 75.10 61  A 1 
ATOM   481  N  ND2 . ASN A 1  61  ? -1.823  -23.755 34.906  1.00 74.53 61  A 1 
ATOM   482  N  N   . GLY A 1  62  ? -0.328  -18.461 32.390  1.00 95.84 62  A 1 
ATOM   483  C  CA  . GLY A 1  62  ? -0.592  -17.431 31.384  1.00 96.91 62  A 1 
ATOM   484  C  C   . GLY A 1  62  ? 0.654   -16.897 30.685  1.00 97.89 62  A 1 
ATOM   485  O  O   . GLY A 1  62  ? 0.550   -15.955 29.905  1.00 97.09 62  A 1 
ATOM   486  N  N   . LYS A 1  63  ? 1.827   -17.481 30.973  1.00 97.63 63  A 1 
ATOM   487  C  CA  . LYS A 1  63  ? 3.100   -17.028 30.403  1.00 97.82 63  A 1 
ATOM   488  C  C   . LYS A 1  63  ? 3.286   -17.543 28.967  1.00 98.12 63  A 1 
ATOM   489  O  O   . LYS A 1  63  ? 4.214   -18.298 28.664  1.00 97.61 63  A 1 
ATOM   490  C  CB  . LYS A 1  63  ? 4.264   -17.440 31.306  1.00 97.50 63  A 1 
ATOM   491  C  CG  . LYS A 1  63  ? 4.278   -16.722 32.658  1.00 96.34 63  A 1 
ATOM   492  C  CD  . LYS A 1  63  ? 5.536   -17.094 33.432  1.00 93.36 63  A 1 
ATOM   493  C  CE  . LYS A 1  63  ? 5.670   -16.296 34.719  1.00 88.10 63  A 1 
ATOM   494  N  NZ  . LYS A 1  63  ? 6.963   -16.586 35.384  1.00 80.15 63  A 1 
ATOM   495  N  N   . VAL A 1  64  ? 2.377   -17.149 28.091  1.00 98.49 64  A 1 
ATOM   496  C  CA  . VAL A 1  64  ? 2.341   -17.551 26.689  1.00 98.62 64  A 1 
ATOM   497  C  C   . VAL A 1  64  ? 1.994   -16.324 25.846  1.00 98.72 64  A 1 
ATOM   498  O  O   . VAL A 1  64  ? 1.115   -15.542 26.211  1.00 98.66 64  A 1 
ATOM   499  C  CB  . VAL A 1  64  ? 1.313   -18.672 26.441  1.00 98.39 64  A 1 
ATOM   500  C  CG1 . VAL A 1  64  ? 1.396   -19.187 25.007  1.00 97.01 64  A 1 
ATOM   501  C  CG2 . VAL A 1  64  ? 1.520   -19.855 27.394  1.00 96.47 64  A 1 
ATOM   502  N  N   . MET A 1  65  ? 2.685   -16.154 24.732  1.00 98.81 65  A 1 
ATOM   503  C  CA  . MET A 1  65  ? 2.468   -14.984 23.881  1.00 98.89 65  A 1 
ATOM   504  C  C   . MET A 1  65  ? 2.737   -15.308 22.416  1.00 98.83 65  A 1 
ATOM   505  O  O   . MET A 1  65  ? 3.794   -15.833 22.067  1.00 98.79 65  A 1 
ATOM   506  C  CB  . MET A 1  65  ? 3.377   -13.842 24.351  1.00 98.69 65  A 1 
ATOM   507  C  CG  . MET A 1  65  ? 3.233   -12.564 23.522  1.00 97.75 65  A 1 
ATOM   508  S  SD  . MET A 1  65  ? 4.273   -11.201 24.113  1.00 97.82 65  A 1 
ATOM   509  C  CE  . MET A 1  65  ? 3.389   -10.755 25.613  1.00 94.04 65  A 1 
ATOM   510  N  N   . VAL A 1  66  ? 1.788   -14.935 21.557  1.00 98.85 66  A 1 
ATOM   511  C  CA  . VAL A 1  66  ? 2.018   -14.841 20.119  1.00 98.83 66  A 1 
ATOM   512  C  C   . VAL A 1  66  ? 2.436   -13.407 19.807  1.00 98.81 66  A 1 
ATOM   513  O  O   . VAL A 1  66  ? 1.715   -12.462 20.123  1.00 98.74 66  A 1 
ATOM   514  C  CB  . VAL A 1  66  ? 0.768   -15.223 19.301  1.00 98.66 66  A 1 
ATOM   515  C  CG1 . VAL A 1  66  ? 1.042   -15.101 17.803  1.00 93.70 66  A 1 
ATOM   516  C  CG2 . VAL A 1  66  ? 0.352   -16.670 19.601  1.00 92.81 66  A 1 
ATOM   517  N  N   . TYR A 1  67  ? 3.606   -13.258 19.204  1.00 98.99 67  A 1 
ATOM   518  C  CA  . TYR A 1  67  ? 4.094   -11.977 18.714  1.00 98.87 67  A 1 
ATOM   519  C  C   . TYR A 1  67  ? 3.871   -11.924 17.197  1.00 98.86 67  A 1 
ATOM   520  O  O   . TYR A 1  67  ? 4.556   -12.610 16.438  1.00 98.53 67  A 1 
ATOM   521  C  CB  . TYR A 1  67  ? 5.565   -11.809 19.105  1.00 98.70 67  A 1 
ATOM   522  C  CG  . TYR A 1  67  ? 6.219   -10.626 18.438  1.00 98.36 67  A 1 
ATOM   523  C  CD1 . TYR A 1  67  ? 5.875   -9.320  18.796  1.00 95.88 67  A 1 
ATOM   524  C  CD2 . TYR A 1  67  ? 7.144   -10.830 17.414  1.00 96.13 67  A 1 
ATOM   525  C  CE1 . TYR A 1  67  ? 6.447   -8.232  18.141  1.00 94.84 67  A 1 
ATOM   526  C  CE2 . TYR A 1  67  ? 7.723   -9.747  16.741  1.00 95.14 67  A 1 
ATOM   527  C  CZ  . TYR A 1  67  ? 7.368   -8.450  17.111  1.00 96.37 67  A 1 
ATOM   528  O  OH  . TYR A 1  67  ? 7.918   -7.396  16.447  1.00 94.33 67  A 1 
ATOM   529  N  N   . ASN A 1  68  ? 2.888   -11.134 16.758  1.00 98.75 68  A 1 
ATOM   530  C  CA  . ASN A 1  68  ? 2.381   -11.148 15.380  1.00 98.76 68  A 1 
ATOM   531  C  C   . ASN A 1  68  ? 3.137   -10.243 14.386  1.00 98.77 68  A 1 
ATOM   532  O  O   . ASN A 1  68  ? 2.622   -9.999  13.292  1.00 97.84 68  A 1 
ATOM   533  C  CB  . ASN A 1  68  ? 0.877   -10.839 15.378  1.00 98.20 68  A 1 
ATOM   534  C  CG  . ASN A 1  68  ? 0.000   -12.079 15.422  1.00 97.59 68  A 1 
ATOM   535  O  OD1 . ASN A 1  68  ? -0.443  -12.505 16.472  1.00 86.53 68  A 1 
ATOM   536  N  ND2 . ASN A 1  68  ? -0.290  -12.653 14.273  1.00 86.38 68  A 1 
ATOM   537  N  N   . GLY A 1  69  ? 4.317   -9.753  14.726  1.00 98.58 69  A 1 
ATOM   538  C  CA  . GLY A 1  69  ? 5.148   -8.977  13.809  1.00 98.54 69  A 1 
ATOM   539  C  C   . GLY A 1  69  ? 4.826   -7.482  13.725  1.00 98.52 69  A 1 
ATOM   540  O  O   . GLY A 1  69  ? 4.123   -6.932  14.572  1.00 97.83 69  A 1 
ATOM   541  N  N   . ASP A 1  70  ? 5.369   -6.838  12.692  1.00 98.30 70  A 1 
ATOM   542  C  CA  . ASP A 1  70  ? 5.296   -5.390  12.436  1.00 98.25 70  A 1 
ATOM   543  C  C   . ASP A 1  70  ? 5.845   -4.526  13.582  1.00 98.14 70  A 1 
ATOM   544  O  O   . ASP A 1  70  ? 5.173   -3.656  14.131  1.00 97.33 70  A 1 
ATOM   545  C  CB  . ASP A 1  70  ? 3.901   -4.964  11.938  1.00 97.87 70  A 1 
ATOM   546  C  CG  . ASP A 1  70  ? 3.741   -5.038  10.417  1.00 97.37 70  A 1 
ATOM   547  O  OD1 . ASP A 1  70  ? 4.675   -5.494  9.710   1.00 95.28 70  A 1 
ATOM   548  O  OD2 . ASP A 1  70  ? 2.685   -4.592  9.912   1.00 95.38 70  A 1 
ATOM   549  N  N   . ILE A 1  71  ? 7.120   -4.734  13.901  1.00 97.65 71  A 1 
ATOM   550  C  CA  . ILE A 1  71  ? 7.852   -3.838  14.807  1.00 97.33 71  A 1 
ATOM   551  C  C   . ILE A 1  71  ? 8.303   -2.560  14.095  1.00 97.01 71  A 1 
ATOM   552  O  O   . ILE A 1  71  ? 8.388   -1.499  14.714  1.00 96.18 71  A 1 
ATOM   553  C  CB  . ILE A 1  71  ? 9.074   -4.553  15.429  1.00 96.88 71  A 1 
ATOM   554  C  CG1 . ILE A 1  71  ? 9.796   -3.697  16.499  1.00 95.29 71  A 1 
ATOM   555  C  CG2 . ILE A 1  71  ? 10.104  -4.991  14.387  1.00 95.01 71  A 1 
ATOM   556  C  CD1 . ILE A 1  71  ? 8.941   -3.347  17.713  1.00 93.62 71  A 1 
ATOM   557  N  N   . VAL A 1  72  ? 8.625   -2.652  12.806  1.00 95.21 72  A 1 
ATOM   558  C  CA  . VAL A 1  72  ? 9.209   -1.540  12.062  1.00 94.76 72  A 1 
ATOM   559  C  C   . VAL A 1  72  ? 8.171   -0.424  11.910  1.00 94.45 72  A 1 
ATOM   560  O  O   . VAL A 1  72  ? 7.053   -0.670  11.460  1.00 93.55 72  A 1 
ATOM   561  C  CB  . VAL A 1  72  ? 9.751   -1.997  10.697  1.00 93.53 72  A 1 
ATOM   562  C  CG1 . VAL A 1  72  ? 10.234  -0.822  9.843   1.00 89.32 72  A 1 
ATOM   563  C  CG2 . VAL A 1  72  ? 10.915  -2.970  10.875  1.00 89.40 72  A 1 
ATOM   564  N  N   . SER A 1  73  ? 8.551   0.795   12.275  1.00 92.35 73  A 1 
ATOM   565  C  CA  . SER A 1  73  ? 7.682   1.960   12.143  1.00 90.65 73  A 1 
ATOM   566  C  C   . SER A 1  73  ? 7.245   2.169   10.695  1.00 88.23 73  A 1 
ATOM   567  O  O   . SER A 1  73  ? 8.025   1.977   9.761   1.00 83.62 73  A 1 
ATOM   568  C  CB  . SER A 1  73  ? 8.393   3.217   12.660  1.00 89.14 73  A 1 
ATOM   569  O  OG  . SER A 1  73  ? 7.645   4.380   12.381  1.00 82.74 73  A 1 
ATOM   570  N  N   . ARG A 1  74  ? 6.007   2.601   10.531  1.00 84.11 74  A 1 
ATOM   571  C  CA  . ARG A 1  74  ? 5.489   3.029   9.232   1.00 78.71 74  A 1 
ATOM   572  C  C   . ARG A 1  74  ? 6.230   4.270   8.710   1.00 76.09 74  A 1 
ATOM   573  O  O   . ARG A 1  74  ? 6.288   4.495   7.508   1.00 70.65 74  A 1 
ATOM   574  C  CB  . ARG A 1  74  ? 3.981   3.272   9.371   1.00 75.92 74  A 1 
ATOM   575  C  CG  . ARG A 1  74  ? 3.271   3.529   8.037   1.00 71.22 74  A 1 
ATOM   576  C  CD  . ARG A 1  74  ? 1.761   3.575   8.235   1.00 69.73 74  A 1 
ATOM   577  N  NE  . ARG A 1  74  ? 1.064   4.008   7.007   1.00 68.89 74  A 1 
ATOM   578  C  CZ  . ARG A 1  74  ? 0.775   5.255   6.656   1.00 67.66 74  A 1 
ATOM   579  N  NH1 . ARG A 1  74  ? 1.102   6.266   7.427   1.00 61.83 74  A 1 
ATOM   580  N  NH2 . ARG A 1  74  ? 0.161   5.517   5.534   1.00 62.93 74  A 1 
ATOM   581  N  N   . ALA A 1  75  ? 6.799   5.062   9.616   1.00 73.87 75  A 1 
ATOM   582  C  CA  . ALA A 1  75  ? 7.553   6.275   9.307   1.00 69.79 75  A 1 
ATOM   583  C  C   . ALA A 1  75  ? 8.952   6.197   9.913   1.00 70.30 75  A 1 
ATOM   584  O  O   . ALA A 1  75  ? 9.224   6.766   10.972  1.00 65.75 75  A 1 
ATOM   585  C  CB  . ALA A 1  75  ? 6.784   7.491   9.817   1.00 63.54 75  A 1 
ATOM   586  N  N   . ILE A 1  76  ? 9.849   5.497   9.248   1.00 68.41 76  A 1 
ATOM   587  C  CA  . ILE A 1  76  ? 11.227  5.358   9.717   1.00 65.96 76  A 1 
ATOM   588  C  C   . ILE A 1  76  ? 12.191  6.207   8.885   1.00 66.09 76  A 1 
ATOM   589  O  O   . ILE A 1  76  ? 12.084  6.250   7.661   1.00 61.46 76  A 1 
ATOM   590  C  CB  . ILE A 1  76  ? 11.687  3.885   9.761   1.00 61.96 76  A 1 
ATOM   591  C  CG1 . ILE A 1  76  ? 11.474  3.163   8.426   1.00 59.17 76  A 1 
ATOM   592  C  CG2 . ILE A 1  76  ? 10.986  3.162   10.915  1.00 58.34 76  A 1 
ATOM   593  C  CD1 . ILE A 1  76  ? 12.021  1.734   8.403   1.00 54.94 76  A 1 
ATOM   594  N  N   . PRO A 1  77  ? 13.143  6.881   9.533   1.00 63.16 77  A 1 
ATOM   595  C  CA  . PRO A 1  77  ? 14.233  7.523   8.812   1.00 60.95 77  A 1 
ATOM   596  C  C   . PRO A 1  77  ? 15.219  6.463   8.290   1.00 62.69 77  A 1 
ATOM   597  O  O   . PRO A 1  77  ? 15.359  5.400   8.886   1.00 58.27 77  A 1 
ATOM   598  C  CB  . PRO A 1  77  ? 14.893  8.424   9.850   1.00 55.27 77  A 1 
ATOM   599  C  CG  . PRO A 1  77  ? 14.694  7.659   11.148  1.00 53.54 77  A 1 
ATOM   600  C  CD  . PRO A 1  77  ? 13.339  6.984   10.982  1.00 57.23 77  A 1 
ATOM   601  N  N   . LYS A 1  78  ? 15.926  6.778   7.209   1.00 65.91 78  A 1 
ATOM   602  C  CA  . LYS A 1  78  ? 16.998  5.930   6.659   1.00 65.11 78  A 1 
ATOM   603  C  C   . LYS A 1  78  ? 16.558  4.466   6.493   1.00 68.00 78  A 1 
ATOM   604  O  O   . LYS A 1  78  ? 17.258  3.544   6.899   1.00 63.44 78  A 1 
ATOM   605  C  CB  . LYS A 1  78  ? 18.264  6.032   7.529   1.00 58.88 78  A 1 
ATOM   606  C  CG  . LYS A 1  78  ? 18.790  7.457   7.660   1.00 52.35 78  A 1 
ATOM   607  C  CD  . LYS A 1  78  ? 20.017  7.489   8.574   1.00 47.89 78  A 1 
ATOM   608  C  CE  . LYS A 1  78  ? 20.529  8.917   8.723   1.00 41.64 78  A 1 
ATOM   609  N  NZ  . LYS A 1  78  ? 21.685  8.988   9.647   1.00 36.07 78  A 1 
ATOM   610  N  N   . TYR A 1  79  ? 15.378  4.263   5.916   1.00 70.80 79  A 1 
ATOM   611  C  CA  . TYR A 1  79  ? 14.814  2.929   5.749   1.00 72.29 79  A 1 
ATOM   612  C  C   . TYR A 1  79  ? 15.716  2.064   4.872   1.00 73.87 79  A 1 
ATOM   613  O  O   . TYR A 1  79  ? 15.800  2.253   3.657   1.00 72.61 79  A 1 
ATOM   614  C  CB  . TYR A 1  79  ? 13.399  3.025   5.181   1.00 70.60 79  A 1 
ATOM   615  C  CG  . TYR A 1  79  ? 12.723  1.688   4.984   1.00 69.45 79  A 1 
ATOM   616  C  CD1 . TYR A 1  79  ? 12.452  0.856   6.074   1.00 65.01 79  A 1 
ATOM   617  C  CD2 . TYR A 1  79  ? 12.350  1.268   3.697   1.00 65.57 79  A 1 
ATOM   618  C  CE1 . TYR A 1  79  ? 11.812  -0.373  5.885   1.00 62.81 79  A 1 
ATOM   619  C  CE2 . TYR A 1  79  ? 11.708  0.040   3.511   1.00 63.04 79  A 1 
ATOM   620  C  CZ  . TYR A 1  79  ? 11.441  -0.779  4.608   1.00 65.65 79  A 1 
ATOM   621  O  OH  . TYR A 1  79  ? 10.809  -1.981  4.429   1.00 60.03 79  A 1 
ATOM   622  N  N   . ASN A 1  80  ? 16.415  1.132   5.501   1.00 76.89 80  A 1 
ATOM   623  C  CA  . ASN A 1  80  ? 17.398  0.277   4.854   1.00 78.95 80  A 1 
ATOM   624  C  C   . ASN A 1  80  ? 17.583  -1.025  5.643   1.00 82.17 80  A 1 
ATOM   625  O  O   . ASN A 1  80  ? 16.929  -1.243  6.676   1.00 83.22 80  A 1 
ATOM   626  C  CB  . ASN A 1  80  ? 18.709  1.068   4.665   1.00 76.76 80  A 1 
ATOM   627  C  CG  . ASN A 1  80  ? 19.373  1.505   5.958   1.00 74.99 80  A 1 
ATOM   628  O  OD1 . ASN A 1  80  ? 19.288  0.861   6.986   1.00 71.02 80  A 1 
ATOM   629  N  ND2 . ASN A 1  80  ? 20.075  2.616   5.927   1.00 69.88 80  A 1 
ATOM   630  N  N   . LEU A 1  81  ? 18.447  -1.880  5.144   1.00 82.90 81  A 1 
ATOM   631  C  CA  . LEU A 1  81  ? 18.752  -3.169  5.754   1.00 85.48 81  A 1 
ATOM   632  C  C   . LEU A 1  81  ? 19.157  -3.047  7.228   1.00 88.21 81  A 1 
ATOM   633  O  O   . LEU A 1  81  ? 18.627  -3.761  8.080   1.00 88.69 81  A 1 
ATOM   634  C  CB  . LEU A 1  81  ? 19.874  -3.834  4.936   1.00 83.68 81  A 1 
ATOM   635  C  CG  . LEU A 1  81  ? 20.465  -5.124  5.523   1.00 78.64 81  A 1 
ATOM   636  C  CD1 . LEU A 1  81  ? 19.399  -6.194  5.665   1.00 71.95 81  A 1 
ATOM   637  C  CD2 . LEU A 1  81  ? 21.578  -5.641  4.625   1.00 72.24 81  A 1 
ATOM   638  N  N   . ASP A 1  82  ? 20.070  -2.133  7.541   1.00 86.83 82  A 1 
ATOM   639  C  CA  . ASP A 1  82  ? 20.587  -1.990  8.902   1.00 88.30 82  A 1 
ATOM   640  C  C   . ASP A 1  82  ? 19.515  -1.499  9.878   1.00 90.22 82  A 1 
ATOM   641  O  O   . ASP A 1  82  ? 19.445  -1.966  11.017  1.00 90.41 82  A 1 
ATOM   642  C  CB  . ASP A 1  82  ? 21.789  -1.038  8.913   1.00 87.61 82  A 1 
ATOM   643  C  CG  . ASP A 1  82  ? 23.015  -1.605  8.198   1.00 81.39 82  A 1 
ATOM   644  O  OD1 . ASP A 1  82  ? 23.117  -2.844  8.065   1.00 75.61 82  A 1 
ATOM   645  O  OD2 . ASP A 1  82  ? 23.873  -0.792  7.787   1.00 73.06 82  A 1 
ATOM   646  N  N   . TYR A 1  83  ? 18.647  -0.608  9.423   1.00 88.93 83  A 1 
ATOM   647  C  CA  . TYR A 1  83  ? 17.546  -0.116  10.243  1.00 89.60 83  A 1 
ATOM   648  C  C   . TYR A 1  83  ? 16.548  -1.235  10.567  1.00 91.59 83  A 1 
ATOM   649  O  O   . TYR A 1  83  ? 16.132  -1.392  11.718  1.00 91.42 83  A 1 
ATOM   650  C  CB  . TYR A 1  83  ? 16.843  1.054   9.543   1.00 87.81 83  A 1 
ATOM   651  C  CG  . TYR A 1  83  ? 15.911  1.804   10.469  1.00 84.82 83  A 1 
ATOM   652  C  CD1 . TYR A 1  83  ? 14.638  1.310   10.757  1.00 80.03 83  A 1 
ATOM   653  C  CD2 . TYR A 1  83  ? 16.328  2.991   11.080  1.00 79.36 83  A 1 
ATOM   654  C  CE1 . TYR A 1  83  ? 13.795  1.977   11.655  1.00 77.54 83  A 1 
ATOM   655  C  CE2 . TYR A 1  83  ? 15.492  3.674   11.969  1.00 77.11 83  A 1 
ATOM   656  C  CZ  . TYR A 1  83  ? 14.229  3.164   12.253  1.00 78.20 83  A 1 
ATOM   657  O  OH  . TYR A 1  83  ? 13.410  3.817   13.134  1.00 74.45 83  A 1 
ATOM   658  N  N   . VAL A 1  84  ? 16.191  -2.032  9.571   1.00 91.55 84  A 1 
ATOM   659  C  CA  . VAL A 1  84  ? 15.294  -3.175  9.776   1.00 93.16 84  A 1 
ATOM   660  C  C   . VAL A 1  84  ? 15.924  -4.197  10.726  1.00 94.86 84  A 1 
ATOM   661  O  O   . VAL A 1  84  ? 15.274  -4.646  11.669  1.00 95.44 84  A 1 
ATOM   662  C  CB  . VAL A 1  84  ? 14.901  -3.821  8.431   1.00 92.79 84  A 1 
ATOM   663  C  CG1 . VAL A 1  84  ? 14.140  -5.135  8.633   1.00 90.58 84  A 1 
ATOM   664  C  CG2 . VAL A 1  84  ? 14.012  -2.858  7.622   1.00 90.68 84  A 1 
ATOM   665  N  N   . LYS A 1  85  ? 17.189  -4.532  10.524  1.00 94.47 85  A 1 
ATOM   666  C  CA  . LYS A 1  85  ? 17.904  -5.446  11.424  1.00 95.62 85  A 1 
ATOM   667  C  C   . LYS A 1  85  ? 17.891  -4.938  12.869  1.00 96.59 85  A 1 
ATOM   668  O  O   . LYS A 1  85  ? 17.584  -5.696  13.784  1.00 96.78 85  A 1 
ATOM   669  C  CB  . LYS A 1  85  ? 19.346  -5.653  10.943  1.00 95.64 85  A 1 
ATOM   670  C  CG  . LYS A 1  85  ? 19.449  -6.578  9.728   1.00 93.95 85  A 1 
ATOM   671  C  CD  . LYS A 1  85  ? 20.906  -6.800  9.348   1.00 91.30 85  A 1 
ATOM   672  C  CE  . LYS A 1  85  ? 21.032  -7.888  8.301   1.00 85.23 85  A 1 
ATOM   673  N  NZ  . LYS A 1  85  ? 22.455  -8.185  7.998   1.00 78.29 85  A 1 
ATOM   674  N  N   . GLN A 1  86  ? 18.180  -3.657  13.071  1.00 95.90 86  A 1 
ATOM   675  C  CA  . GLN A 1  86  ? 18.163  -3.069  14.408  1.00 95.88 86  A 1 
ATOM   676  C  C   . GLN A 1  86  ? 16.763  -3.113  15.033  1.00 96.46 86  A 1 
ATOM   677  O  O   . GLN A 1  86  ? 16.631  -3.354  16.231  1.00 96.31 86  A 1 
ATOM   678  C  CB  . GLN A 1  86  ? 18.697  -1.633  14.336  1.00 94.78 86  A 1 
ATOM   679  C  CG  . GLN A 1  86  ? 18.878  -0.985  15.714  1.00 85.54 86  A 1 
ATOM   680  C  CD  . GLN A 1  86  ? 19.810  -1.783  16.625  1.00 80.08 86  A 1 
ATOM   681  O  OE1 . GLN A 1  86  ? 19.420  -2.211  17.693  1.00 72.72 86  A 1 
ATOM   682  N  NE2 . GLN A 1  86  ? 21.033  -2.007  16.199  1.00 67.76 86  A 1 
ATOM   683  N  N   . SER A 1  87  ? 15.708  -2.943  14.235  1.00 96.26 87  A 1 
ATOM   684  C  CA  . SER A 1  87  ? 14.328  -3.083  14.712  1.00 96.50 87  A 1 
ATOM   685  C  C   . SER A 1  87  ? 14.037  -4.504  15.212  1.00 97.30 87  A 1 
ATOM   686  O  O   . SER A 1  87  ? 13.395  -4.672  16.248  1.00 97.39 87  A 1 
ATOM   687  C  CB  . SER A 1  87  ? 13.339  -2.699  13.615  1.00 95.60 87  A 1 
ATOM   688  O  OG  . SER A 1  87  ? 13.531  -1.361  13.211  1.00 88.99 87  A 1 
ATOM   689  N  N   . ILE A 1  88  ? 14.540  -5.526  14.519  1.00 97.52 88  A 1 
ATOM   690  C  CA  . ILE A 1  88  ? 14.388  -6.925  14.949  1.00 98.06 88  A 1 
ATOM   691  C  C   . ILE A 1  88  ? 15.168  -7.194  16.243  1.00 98.33 88  A 1 
ATOM   692  O  O   . ILE A 1  88  ? 14.666  -7.875  17.141  1.00 98.27 88  A 1 
ATOM   693  C  CB  . ILE A 1  88  ? 14.804  -7.905  13.829  1.00 97.80 88  A 1 
ATOM   694  C  CG1 . ILE A 1  88  ? 14.020  -7.673  12.520  1.00 95.96 88  A 1 
ATOM   695  C  CG2 . ILE A 1  88  ? 14.665  -9.362  14.281  1.00 96.63 88  A 1 
ATOM   696  C  CD1 . ILE A 1  88  ? 12.504  -7.751  12.644  1.00 88.94 88  A 1 
ATOM   697  N  N   . VAL A 1  89  ? 16.362  -6.635  16.369  1.00 98.20 89  A 1 
ATOM   698  C  CA  . VAL A 1  89  ? 17.132  -6.698  17.629  1.00 98.27 89  A 1 
ATOM   699  C  C   . VAL A 1  89  ? 16.321  -6.075  18.767  1.00 98.33 89  A 1 
ATOM   700  O  O   . VAL A 1  89  ? 16.195  -6.666  19.839  1.00 98.12 89  A 1 
ATOM   701  C  CB  . VAL A 1  89  ? 18.490  -5.996  17.483  1.00 98.14 89  A 1 
ATOM   702  C  CG1 . VAL A 1  89  ? 19.216  -5.871  18.817  1.00 96.61 89  A 1 
ATOM   703  C  CG2 . VAL A 1  89  ? 19.399  -6.760  16.516  1.00 96.29 89  A 1 
ATOM   704  N  N   . ASN A 1  90  ? 15.723  -4.887  18.529  1.00 97.83 90  A 1 
ATOM   705  C  CA  . ASN A 1  90  ? 14.924  -4.225  19.477  1.00 97.65 90  A 1 
ATOM   706  C  C   . ASN A 1  90  ? 13.672  -4.978  19.847  1.00 97.93 90  A 1 
ATOM   707  O  O   . ASN A 1  90  ? 13.295  -5.015  20.977  1.00 97.39 90  A 1 
ATOM   708  C  CB  . ASN A 1  90  ? 14.653  -2.792  19.030  1.00 96.84 90  A 1 
ATOM   709  C  CG  . ASN A 1  90  ? 15.782  -1.907  19.148  1.00 95.28 90  A 1 
ATOM   710  O  OD1 . ASN A 1  90  ? 16.920  -2.319  19.445  1.00 92.85 90  A 1 
ATOM   711  N  ND2 . ASN A 1  90  ? 15.887  -0.821  19.042  1.00 91.85 90  A 1 
ATOM   712  N  N   . ALA A 1  91  ? 13.006  -5.627  18.890  1.00 97.91 91  A 1 
ATOM   713  C  CA  . ALA A 1  91  ? 11.846  -6.469  19.160  1.00 98.26 91  A 1 
ATOM   714  C  C   . ALA A 1  91  ? 12.224  -7.651  20.063  1.00 98.45 91  A 1 
ATOM   715  O  O   . ALA A 1  91  ? 11.521  -7.951  21.026  1.00 98.38 91  A 1 
ATOM   716  C  CB  . ALA A 1  91  ? 11.252  -6.968  17.843  1.00 98.01 91  A 1 
ATOM   717  N  N   . THR A 1  92  ? 13.358  -8.285  19.782  1.00 98.43 92  A 1 
ATOM   718  C  CA  . THR A 1  92  ? 13.877  -9.383  20.596  1.00 98.55 92  A 1 
ATOM   719  C  C   . THR A 1  92  ? 14.143  -8.929  22.034  1.00 98.52 92  A 1 
ATOM   720  O  O   . THR A 1  92  ? 13.758  -9.610  22.979  1.00 98.35 92  A 1 
ATOM   721  C  CB  . THR A 1  92  ? 15.154  -9.958  19.980  1.00 98.29 92  A 1 
ATOM   722  O  OG1 . THR A 1  92  ? 14.887  -10.407 18.666  1.00 95.47 92  A 1 
ATOM   723  C  CG2 . THR A 1  92  ? 15.681  -11.147 20.768  1.00 95.13 92  A 1 
ATOM   724  N  N   . ALA A 1  93  ? 14.760  -7.767  22.210  1.00 98.36 93  A 1 
ATOM   725  C  CA  . ALA A 1  93  ? 15.011  -7.205  23.537  1.00 98.16 93  A 1 
ATOM   726  C  C   . ALA A 1  93  ? 13.706  -6.934  24.302  1.00 98.23 93  A 1 
ATOM   727  O  O   . ALA A 1  93  ? 13.635  -7.182  25.502  1.00 97.93 93  A 1 
ATOM   728  C  CB  . ALA A 1  93  ? 15.842  -5.932  23.389  1.00 97.90 93  A 1 
ATOM   729  N  N   . LEU A 1  94  ? 12.674  -6.453  23.606  1.00 98.34 94  A 1 
ATOM   730  C  CA  . LEU A 1  94  ? 11.347  -6.269  24.194  1.00 98.34 94  A 1 
ATOM   731  C  C   . LEU A 1  94  ? 10.753  -7.602  24.645  1.00 98.54 94  A 1 
ATOM   732  O  O   . LEU A 1  94  ? 10.289  -7.724  25.784  1.00 98.29 94  A 1 
ATOM   733  C  CB  . LEU A 1  94  ? 10.435  -5.571  23.173  1.00 97.85 94  A 1 
ATOM   734  C  CG  . LEU A 1  94  ? 8.982   -5.388  23.628  1.00 95.54 94  A 1 
ATOM   735  C  CD1 . LEU A 1  94  ? 8.889   -4.370  24.756  1.00 90.72 94  A 1 
ATOM   736  C  CD2 . LEU A 1  94  ? 8.122   -4.923  22.452  1.00 90.30 94  A 1 
ATOM   737  N  N   . LEU A 1  95  ? 10.786  -8.618  23.784  1.00 98.49 95  A 1 
ATOM   738  C  CA  . LEU A 1  95  ? 10.232  -9.935  24.089  1.00 98.58 95  A 1 
ATOM   739  C  C   . LEU A 1  95  ? 10.968  -10.622 25.254  1.00 98.53 95  A 1 
ATOM   740  O  O   . LEU A 1  95  ? 10.329  -11.275 26.081  1.00 98.41 95  A 1 
ATOM   741  C  CB  . LEU A 1  95  ? 10.233  -10.809 22.835  1.00 98.59 95  A 1 
ATOM   742  C  CG  . LEU A 1  95  ? 9.307   -10.321 21.712  1.00 98.36 95  A 1 
ATOM   743  C  CD1 . LEU A 1  95  ? 9.502   -11.184 20.469  1.00 96.96 95  A 1 
ATOM   744  C  CD2 . LEU A 1  95  ? 7.835   -10.346 22.114  1.00 96.69 95  A 1 
ATOM   745  N  N   . LYS A 1  96  ? 12.278  -10.431 25.359  1.00 98.41 96  A 1 
ATOM   746  C  CA  . LYS A 1  96  ? 13.069  -10.958 26.476  1.00 98.37 96  A 1 
ATOM   747  C  C   . LYS A 1  96  ? 12.653  -10.395 27.845  1.00 98.28 96  A 1 
ATOM   748  O  O   . LYS A 1  96  ? 12.950  -11.013 28.861  1.00 97.77 96  A 1 
ATOM   749  C  CB  . LYS A 1  96  ? 14.560  -10.695 26.245  1.00 98.15 96  A 1 
ATOM   750  C  CG  . LYS A 1  96  ? 15.181  -11.668 25.239  1.00 95.79 96  A 1 
ATOM   751  C  CD  . LYS A 1  96  ? 16.643  -11.321 24.974  1.00 91.45 96  A 1 
ATOM   752  C  CE  . LYS A 1  96  ? 17.272  -12.338 24.043  1.00 84.35 96  A 1 
ATOM   753  N  NZ  . LYS A 1  96  ? 18.672  -11.991 23.693  1.00 75.38 96  A 1 
ATOM   754  N  N   . LYS A 1  97  ? 11.953  -9.270  27.886  1.00 98.14 97  A 1 
ATOM   755  C  CA  . LYS A 1  97  ? 11.416  -8.734  29.141  1.00 97.91 97  A 1 
ATOM   756  C  C   . LYS A 1  97  ? 10.309  -9.623  29.724  1.00 97.94 97  A 1 
ATOM   757  O  O   . LYS A 1  97  ? 10.039  -9.532  30.919  1.00 97.17 97  A 1 
ATOM   758  C  CB  . LYS A 1  97  ? 10.894  -7.304  28.942  1.00 97.97 97  A 1 
ATOM   759  C  CG  . LYS A 1  97  ? 11.999  -6.311  28.573  1.00 97.14 97  A 1 
ATOM   760  C  CD  . LYS A 1  97  ? 11.436  -4.903  28.394  1.00 94.21 97  A 1 
ATOM   761  C  CE  . LYS A 1  97  ? 12.543  -3.931  28.046  1.00 90.47 97  A 1 
ATOM   762  N  NZ  . LYS A 1  97  ? 12.042  -2.534  27.895  1.00 81.79 97  A 1 
ATOM   763  N  N   . PHE A 1  98  ? 9.688   -10.472 28.921  1.00 98.26 98  A 1 
ATOM   764  C  CA  . PHE A 1  98  ? 8.706   -11.458 29.364  1.00 98.00 98  A 1 
ATOM   765  C  C   . PHE A 1  98  ? 9.414   -12.747 29.773  1.00 97.58 98  A 1 
ATOM   766  O  O   . PHE A 1  98  ? 9.431   -13.741 29.046  1.00 96.30 98  A 1 
ATOM   767  C  CB  . PHE A 1  98  ? 7.651   -11.672 28.274  1.00 98.07 98  A 1 
ATOM   768  C  CG  . PHE A 1  98  ? 6.930   -10.411 27.890  1.00 98.41 98  A 1 
ATOM   769  C  CD1 . PHE A 1  98  ? 6.028   -9.814  28.778  1.00 96.89 98  A 1 
ATOM   770  C  CD2 . PHE A 1  98  ? 7.171   -9.797  26.656  1.00 96.83 98  A 1 
ATOM   771  C  CE1 . PHE A 1  98  ? 5.370   -8.637  28.443  1.00 96.79 98  A 1 
ATOM   772  C  CE2 . PHE A 1  98  ? 6.519   -8.612  26.311  1.00 96.74 98  A 1 
ATOM   773  C  CZ  . PHE A 1  98  ? 5.613   -8.026  27.206  1.00 98.08 98  A 1 
ATOM   774  N  N   . GLU A 1  99  ? 10.028  -12.706 30.944  1.00 96.70 99  A 1 
ATOM   775  C  CA  . GLU A 1  99  ? 10.810  -13.812 31.483  1.00 94.97 99  A 1 
ATOM   776  C  C   . GLU A 1  99  ? 9.958   -15.081 31.614  1.00 93.80 99  A 1 
ATOM   777  O  O   . GLU A 1  99  ? 8.814   -15.022 32.082  1.00 87.58 99  A 1 
ATOM   778  C  CB  . GLU A 1  99  ? 11.409  -13.397 32.830  1.00 92.34 99  A 1 
ATOM   779  C  CG  . GLU A 1  99  ? 12.432  -14.402 33.360  1.00 82.20 99  A 1 
ATOM   780  C  CD  . GLU A 1  99  ? 13.037  -13.979 34.702  1.00 76.18 99  A 1 
ATOM   781  O  OE1 . GLU A 1  99  ? 12.442  -13.129 35.402  1.00 68.20 99  A 1 
ATOM   782  O  OE2 . GLU A 1  99  ? 14.096  -14.511 35.051  1.00 68.12 99  A 1 
ATOM   783  N  N   . ASP A 1  100 ? 10.514  -16.201 31.191  1.00 94.90 100 A 1 
ATOM   784  C  CA  . ASP A 1  100 ? 9.892   -17.533 31.246  1.00 95.05 100 A 1 
ATOM   785  C  C   . ASP A 1  100 ? 8.598   -17.691 30.432  1.00 96.38 100 A 1 
ATOM   786  O  O   . ASP A 1  100 ? 7.872   -18.668 30.601  1.00 94.59 100 A 1 
ATOM   787  C  CB  . ASP A 1  100 ? 9.710   -17.993 32.699  1.00 92.17 100 A 1 
ATOM   788  C  CG  . ASP A 1  100 ? 11.001  -17.991 33.491  1.00 84.64 100 A 1 
ATOM   789  O  OD1 . ASP A 1  100 ? 12.047  -18.361 32.919  1.00 76.18 100 A 1 
ATOM   790  O  OD2 . ASP A 1  100 ? 10.952  -17.630 34.686  1.00 75.27 100 A 1 
ATOM   791  N  N   . PHE A 1  101 ? 8.303   -16.772 29.536  1.00 97.47 101 A 1 
ATOM   792  C  CA  . PHE A 1  101 ? 7.179   -16.929 28.627  1.00 97.99 101 A 1 
ATOM   793  C  C   . PHE A 1  101 ? 7.527   -17.871 27.472  1.00 97.96 101 A 1 
ATOM   794  O  O   . PHE A 1  101 ? 8.635   -17.832 26.933  1.00 97.39 101 A 1 
ATOM   795  C  CB  . PHE A 1  101 ? 6.726   -15.582 28.049  1.00 97.91 101 A 1 
ATOM   796  C  CG  . PHE A 1  101 ? 5.814   -14.743 28.924  1.00 98.05 101 A 1 
ATOM   797  C  CD1 . PHE A 1  101 ? 6.130   -14.463 30.256  1.00 96.24 101 A 1 
ATOM   798  C  CD2 . PHE A 1  101 ? 4.644   -14.203 28.383  1.00 95.65 101 A 1 
ATOM   799  C  CE1 . PHE A 1  101 ? 5.293   -13.669 31.043  1.00 95.09 101 A 1 
ATOM   800  C  CE2 . PHE A 1  101 ? 3.801   -13.402 29.160  1.00 95.18 101 A 1 
ATOM   801  C  CZ  . PHE A 1  101 ? 4.119   -13.133 30.491  1.00 97.65 101 A 1 
ATOM   802  N  N   . PHE A 1  102 ? 6.548   -18.680 27.070  1.00 98.24 102 A 1 
ATOM   803  C  CA  . PHE A 1  102 ? 6.590   -19.348 25.777  1.00 98.30 102 A 1 
ATOM   804  C  C   . PHE A 1  102 ? 6.157   -18.343 24.706  1.00 98.59 102 A 1 
ATOM   805  O  O   . PHE A 1  102 ? 4.991   -17.945 24.656  1.00 98.38 102 A 1 
ATOM   806  C  CB  . PHE A 1  102 ? 5.678   -20.581 25.798  1.00 98.13 102 A 1 
ATOM   807  C  CG  . PHE A 1  102 ? 5.682   -21.353 24.510  1.00 98.12 102 A 1 
ATOM   808  C  CD1 . PHE A 1  102 ? 6.821   -22.076 24.126  1.00 96.32 102 A 1 
ATOM   809  C  CD2 . PHE A 1  102 ? 4.560   -21.366 23.684  1.00 96.19 102 A 1 
ATOM   810  C  CE1 . PHE A 1  102 ? 6.825   -22.803 22.937  1.00 96.13 102 A 1 
ATOM   811  C  CE2 . PHE A 1  102 ? 4.556   -22.091 22.491  1.00 96.17 102 A 1 
ATOM   812  C  CZ  . PHE A 1  102 ? 5.689   -22.811 22.114  1.00 97.59 102 A 1 
ATOM   813  N  N   . ILE A 1  103 ? 7.106   -17.903 23.889  1.00 98.77 103 A 1 
ATOM   814  C  CA  . ILE A 1  103 ? 6.891   -16.846 22.900  1.00 98.74 103 A 1 
ATOM   815  C  C   . ILE A 1  103 ? 6.938   -17.445 21.498  1.00 98.83 103 A 1 
ATOM   816  O  O   . ILE A 1  103 ? 7.849   -18.205 21.167  1.00 98.68 103 A 1 
ATOM   817  C  CB  . ILE A 1  103 ? 7.906   -15.697 23.086  1.00 98.47 103 A 1 
ATOM   818  C  CG1 . ILE A 1  103 ? 7.669   -15.033 24.459  1.00 96.20 103 A 1 
ATOM   819  C  CG2 . ILE A 1  103 ? 7.809   -14.672 21.952  1.00 97.56 103 A 1 
ATOM   820  C  CD1 . ILE A 1  103 ? 8.668   -13.938 24.829  1.00 90.26 103 A 1 
ATOM   821  N  N   . ILE A 1  104 ? 5.959   -17.078 20.677  1.00 98.75 104 A 1 
ATOM   822  C  CA  . ILE A 1  104 ? 5.812   -17.536 19.303  1.00 98.88 104 A 1 
ATOM   823  C  C   . ILE A 1  104 ? 6.035   -16.316 18.395  1.00 98.80 104 A 1 
ATOM   824  O  O   . ILE A 1  104 ? 5.084   -15.586 18.111  1.00 98.78 104 A 1 
ATOM   825  C  CB  . ILE A 1  104 ? 4.418   -18.170 19.099  1.00 98.79 104 A 1 
ATOM   826  C  CG1 . ILE A 1  104 ? 4.164   -19.325 20.092  1.00 98.29 104 A 1 
ATOM   827  C  CG2 . ILE A 1  104 ? 4.262   -18.666 17.659  1.00 98.20 104 A 1 
ATOM   828  C  CD1 . ILE A 1  104 ? 2.683   -19.631 20.291  1.00 96.55 104 A 1 
ATOM   829  N  N   . PRO A 1  105 ? 7.265   -16.040 17.963  1.00 98.83 105 A 1 
ATOM   830  C  CA  . PRO A 1  105 ? 7.569   -14.832 17.192  1.00 98.87 105 A 1 
ATOM   831  C  C   . PRO A 1  105 ? 7.327   -15.010 15.694  1.00 98.89 105 A 1 
ATOM   832  O  O   . PRO A 1  105 ? 7.424   -16.114 15.162  1.00 98.69 105 A 1 
ATOM   833  C  CB  . PRO A 1  105 ? 9.038   -14.556 17.494  1.00 98.72 105 A 1 
ATOM   834  C  CG  . PRO A 1  105 ? 9.622   -15.946 17.669  1.00 98.17 105 A 1 
ATOM   835  C  CD  . PRO A 1  105 ? 8.499   -16.743 18.320  1.00 98.71 105 A 1 
ATOM   836  N  N   . MET A 1  106 ? 7.060   -13.913 15.003  1.00 98.86 106 A 1 
ATOM   837  C  CA  . MET A 1  106 ? 6.969   -13.903 13.544  1.00 98.70 106 A 1 
ATOM   838  C  C   . MET A 1  106 ? 7.342   -12.530 12.982  1.00 98.79 106 A 1 
ATOM   839  O  O   . MET A 1  106 ? 7.552   -11.576 13.729  1.00 98.40 106 A 1 
ATOM   840  C  CB  . MET A 1  106 ? 5.575   -14.351 13.066  1.00 97.42 106 A 1 
ATOM   841  C  CG  . MET A 1  106 ? 4.494   -13.302 13.278  1.00 93.53 106 A 1 
ATOM   842  S  SD  . MET A 1  106 ? 2.823   -13.853 12.812  1.00 95.41 106 A 1 
ATOM   843  C  CE  . MET A 1  106 ? 2.482   -14.990 14.159  1.00 91.29 106 A 1 
ATOM   844  N  N   . LEU A 1  107 ? 7.425   -12.450 11.651  1.00 98.78 107 A 1 
ATOM   845  C  CA  . LEU A 1  107 ? 7.681   -11.207 10.933  1.00 98.60 107 A 1 
ATOM   846  C  C   . LEU A 1  107 ? 6.400   -10.705 10.259  1.00 98.68 107 A 1 
ATOM   847  O  O   . LEU A 1  107 ? 5.646   -11.489 9.678   1.00 98.35 107 A 1 
ATOM   848  C  CB  . LEU A 1  107 ? 8.775   -11.420 9.877   1.00 98.45 107 A 1 
ATOM   849  C  CG  . LEU A 1  107 ? 10.162  -11.764 10.431  1.00 98.14 107 A 1 
ATOM   850  C  CD1 . LEU A 1  107 ? 11.087  -12.155 9.279   1.00 96.72 107 A 1 
ATOM   851  C  CD2 . LEU A 1  107 ? 10.772  -10.596 11.192  1.00 96.11 107 A 1 
ATOM   852  N  N   . GLY A 1  108 ? 6.182   -9.400  10.306  1.00 98.62 108 A 1 
ATOM   853  C  CA  . GLY A 1  108 ? 5.157   -8.721  9.524   1.00 98.47 108 A 1 
ATOM   854  C  C   . GLY A 1  108 ? 5.713   -8.165  8.213   1.00 98.20 108 A 1 
ATOM   855  O  O   . GLY A 1  108 ? 6.915   -8.227  7.942   1.00 97.65 108 A 1 
ATOM   856  N  N   . ASN A 1  109 ? 4.839   -7.600  7.391   1.00 97.57 109 A 1 
ATOM   857  C  CA  . ASN A 1  109 ? 5.205   -7.113  6.058   1.00 96.86 109 A 1 
ATOM   858  C  C   . ASN A 1  109 ? 6.114   -5.881  6.074   1.00 96.07 109 A 1 
ATOM   859  O  O   . ASN A 1  109 ? 6.744   -5.578  5.058   1.00 94.44 109 A 1 
ATOM   860  C  CB  . ASN A 1  109 ? 3.939   -6.845  5.230   1.00 96.65 109 A 1 
ATOM   861  C  CG  . ASN A 1  109 ? 3.074   -5.755  5.818   1.00 96.44 109 A 1 
ATOM   862  O  OD1 . ASN A 1  109 ? 2.490   -5.916  6.869   1.00 93.89 109 A 1 
ATOM   863  N  ND2 . ASN A 1  109 ? 2.991   -4.620  5.154   1.00 93.05 109 A 1 
ATOM   864  N  N   . HIS A 1  110 ? 6.193   -5.169  7.194   1.00 96.03 110 A 1 
ATOM   865  C  CA  . HIS A 1  110 ? 7.138   -4.061  7.347   1.00 95.38 110 A 1 
ATOM   866  C  C   . HIS A 1  110 ? 8.518   -4.513  7.840   1.00 95.31 110 A 1 
ATOM   867  O  O   . HIS A 1  110 ? 9.475   -3.745  7.740   1.00 94.41 110 A 1 
ATOM   868  C  CB  . HIS A 1  110 ? 6.541   -2.999  8.280   1.00 94.81 110 A 1 
ATOM   869  C  CG  . HIS A 1  110 ? 5.479   -2.171  7.618   1.00 94.19 110 A 1 
ATOM   870  N  ND1 . HIS A 1  110 ? 5.732   -1.027  6.897   1.00 88.81 110 A 1 
ATOM   871  C  CD2 . HIS A 1  110 ? 4.133   -2.374  7.564   1.00 88.03 110 A 1 
ATOM   872  C  CE1 . HIS A 1  110 ? 4.581   -0.552  6.440   1.00 88.29 110 A 1 
ATOM   873  N  NE2 . HIS A 1  110 ? 3.579   -1.348  6.820   1.00 89.35 110 A 1 
ATOM   874  N  N   . ASP A 1  111 ? 8.640   -5.743  8.309   1.00 96.58 111 A 1 
ATOM   875  C  CA  . ASP A 1  111 ? 9.864   -6.259  8.941   1.00 96.89 111 A 1 
ATOM   876  C  C   . ASP A 1  111 ? 10.871  -6.819  7.926   1.00 96.56 111 A 1 
ATOM   877  O  O   . ASP A 1  111 ? 11.520  -7.844  8.154   1.00 95.65 111 A 1 
ATOM   878  C  CB  . ASP A 1  111 ? 9.492   -7.282  10.013  1.00 97.36 111 A 1 
ATOM   879  C  CG  . ASP A 1  111 ? 8.582   -6.718  11.113  1.00 97.65 111 A 1 
ATOM   880  O  OD1 . ASP A 1  111 ? 8.612   -5.489  11.355  1.00 96.38 111 A 1 
ATOM   881  O  OD2 . ASP A 1  111 ? 7.847   -7.511  11.726  1.00 96.47 111 A 1 
ATOM   882  N  N   . VAL A 1  112 ? 11.003  -6.141  6.784   1.00 95.02 112 A 1 
ATOM   883  C  CA  . VAL A 1  112 ? 11.918  -6.522  5.700   1.00 94.07 112 A 1 
ATOM   884  C  C   . VAL A 1  112 ? 12.295  -5.273  4.903   1.00 91.97 112 A 1 
ATOM   885  O  O   . VAL A 1  112 ? 11.597  -4.257  4.955   1.00 90.32 112 A 1 
ATOM   886  C  CB  . VAL A 1  112 ? 11.282  -7.606  4.794   1.00 94.12 112 A 1 
ATOM   887  C  CG1 . VAL A 1  112 ? 10.040  -7.099  4.051   1.00 91.47 112 A 1 
ATOM   888  C  CG2 . VAL A 1  112 ? 12.277  -8.185  3.789   1.00 90.81 112 A 1 
ATOM   889  N  N   . TYR A 1  113 ? 13.407  -5.327  4.182   1.00 90.38 113 A 1 
ATOM   890  C  CA  . TYR A 1  113 ? 13.797  -4.283  3.237   1.00 87.73 113 A 1 
ATOM   891  C  C   . TYR A 1  113 ? 13.995  -4.874  1.837   1.00 86.07 113 A 1 
ATOM   892  O  O   . TYR A 1  113 ? 14.790  -5.798  1.677   1.00 82.04 113 A 1 
ATOM   893  C  CB  . TYR A 1  113 ? 15.074  -3.579  3.697   1.00 85.41 113 A 1 
ATOM   894  C  CG  . TYR A 1  113 ? 15.537  -2.517  2.725   1.00 82.67 113 A 1 
ATOM   895  C  CD1 . TYR A 1  113 ? 16.461  -2.831  1.712   1.00 78.38 113 A 1 
ATOM   896  C  CD2 . TYR A 1  113 ? 15.017  -1.219  2.784   1.00 77.50 113 A 1 
ATOM   897  C  CE1 . TYR A 1  113 ? 16.866  -1.861  0.785   1.00 75.29 113 A 1 
ATOM   898  C  CE2 . TYR A 1  113 ? 15.413  -0.246  1.862   1.00 74.80 113 A 1 
ATOM   899  C  CZ  . TYR A 1  113 ? 16.339  -0.568  0.867   1.00 76.70 113 A 1 
ATOM   900  O  OH  . TYR A 1  113 ? 16.729  0.378   -0.042  1.00 73.36 113 A 1 
ATOM   901  N  N   . PRO A 1  114 ? 13.318  -4.337  0.801   1.00 81.96 114 A 1 
ATOM   902  C  CA  . PRO A 1  114 ? 12.237  -3.356  0.866   1.00 81.76 114 A 1 
ATOM   903  C  C   . PRO A 1  114 ? 10.969  -3.935  1.506   1.00 84.46 114 A 1 
ATOM   904  O  O   . PRO A 1  114 ? 10.791  -5.145  1.509   1.00 84.54 114 A 1 
ATOM   905  C  CB  . PRO A 1  114 ? 11.982  -2.958  -0.595  1.00 78.24 114 A 1 
ATOM   906  C  CG  . PRO A 1  114 ? 13.193  -3.465  -1.365  1.00 73.99 114 A 1 
ATOM   907  C  CD  . PRO A 1  114 ? 13.629  -4.675  -0.580  1.00 73.70 114 A 1 
ATOM   908  N  N   . ALA A 1  115 ? 10.109  -3.078  2.028   1.00 83.92 115 A 1 
ATOM   909  C  CA  . ALA A 1  115 ? 8.877   -3.524  2.667   1.00 86.11 115 A 1 
ATOM   910  C  C   . ALA A 1  115 ? 8.054   -4.430  1.738   1.00 87.14 115 A 1 
ATOM   911  O  O   . ALA A 1  115 ? 8.022   -4.231  0.524   1.00 87.10 115 A 1 
ATOM   912  C  CB  . ALA A 1  115 ? 8.049   -2.319  3.113   1.00 86.17 115 A 1 
ATOM   913  N  N   . ASN A 1  116 ? 7.404   -5.423  2.321   1.00 90.04 116 A 1 
ATOM   914  C  CA  . ASN A 1  116 ? 6.542   -6.411  1.661   1.00 91.13 116 A 1 
ATOM   915  C  C   . ASN A 1  116 ? 7.272   -7.451  0.804   1.00 92.34 116 A 1 
ATOM   916  O  O   . ASN A 1  116 ? 6.655   -8.438  0.415   1.00 91.76 116 A 1 
ATOM   917  C  CB  . ASN A 1  116 ? 5.442   -5.721  0.835   1.00 91.08 116 A 1 
ATOM   918  C  CG  . ASN A 1  116 ? 4.774   -4.569  1.553   1.00 90.52 116 A 1 
ATOM   919  O  OD1 . ASN A 1  116 ? 4.375   -4.668  2.703   1.00 85.33 116 A 1 
ATOM   920  N  ND2 . ASN A 1  116 ? 4.636   -3.432  0.882   1.00 84.58 116 A 1 
ATOM   921  N  N   . GLN A 1  117 ? 8.542   -7.262  0.514   1.00 90.45 117 A 1 
ATOM   922  C  CA  . GLN A 1  117 ? 9.255   -8.064  -0.483  1.00 89.81 117 A 1 
ATOM   923  C  C   . GLN A 1  117 ? 9.953   -9.274  0.156   1.00 90.95 117 A 1 
ATOM   924  O  O   . GLN A 1  117 ? 11.176  -9.310  0.285   1.00 89.53 117 A 1 
ATOM   925  C  CB  . GLN A 1  117 ? 10.232  -7.190  -1.276  1.00 88.19 117 A 1 
ATOM   926  C  CG  . GLN A 1  117 ? 9.629   -5.879  -1.823  1.00 86.75 117 A 1 
ATOM   927  C  CD  . GLN A 1  117 ? 8.322   -6.080  -2.582  1.00 85.76 117 A 1 
ATOM   928  O  OE1 . GLN A 1  117 ? 8.236   -6.898  -3.485  1.00 80.65 117 A 1 
ATOM   929  N  NE2 . GLN A 1  117 ? 7.280   -5.342  -2.217  1.00 79.07 117 A 1 
ATOM   930  N  N   . MET A 1  118 ? 9.174   -10.275 0.561   1.00 92.46 118 A 1 
ATOM   931  C  CA  . MET A 1  118 ? 9.691   -11.515 1.137   1.00 94.06 118 A 1 
ATOM   932  C  C   . MET A 1  118 ? 9.578   -12.661 0.123   1.00 93.96 118 A 1 
ATOM   933  O  O   . MET A 1  118 ? 8.488   -12.979 -0.345  1.00 92.18 118 A 1 
ATOM   934  C  CB  . MET A 1  118 ? 8.951   -11.886 2.419   1.00 94.86 118 A 1 
ATOM   935  C  CG  . MET A 1  118 ? 9.251   -10.950 3.580   1.00 93.60 118 A 1 
ATOM   936  S  SD  . MET A 1  118 ? 8.461   -11.501 5.113   1.00 93.60 118 A 1 
ATOM   937  C  CE  . MET A 1  118 ? 8.951   -10.183 6.228   1.00 89.75 118 A 1 
ATOM   938  N  N   . ALA A 1  119 ? 10.708  -13.285 -0.202  1.00 92.86 119 A 1 
ATOM   939  C  CA  . ALA A 1  119 ? 10.786  -14.392 -1.154  1.00 92.80 119 A 1 
ATOM   940  C  C   . ALA A 1  119 ? 12.164  -15.067 -1.069  1.00 93.45 119 A 1 
ATOM   941  O  O   . ALA A 1  119 ? 12.934  -14.811 -0.140  1.00 91.58 119 A 1 
ATOM   942  C  CB  . ALA A 1  119 ? 10.515  -13.860 -2.559  1.00 90.82 119 A 1 
ATOM   943  N  N   . ILE A 1  120 ? 12.478  -15.903 -2.059  1.00 89.93 120 A 1 
ATOM   944  C  CA  . ILE A 1  120 ? 13.756  -16.615 -2.106  1.00 89.08 120 A 1 
ATOM   945  C  C   . ILE A 1  120 ? 14.958  -15.658 -2.123  1.00 89.16 120 A 1 
ATOM   946  O  O   . ILE A 1  120 ? 15.998  -15.949 -1.522  1.00 87.19 120 A 1 
ATOM   947  C  CB  . ILE A 1  120 ? 13.779  -17.580 -3.323  1.00 87.48 120 A 1 
ATOM   948  C  CG1 . ILE A 1  120 ? 14.960  -18.561 -3.261  1.00 79.36 120 A 1 
ATOM   949  C  CG2 . ILE A 1  120 ? 13.804  -16.827 -4.662  1.00 78.41 120 A 1 
ATOM   950  C  CD1 . ILE A 1  120 ? 14.881  -19.549 -2.120  1.00 72.71 120 A 1 
ATOM   951  N  N   . ASN A 1  121 ? 14.833  -14.502 -2.761  1.00 88.30 121 A 1 
ATOM   952  C  CA  . ASN A 1  121 ? 15.894  -13.497 -2.852  1.00 85.80 121 A 1 
ATOM   953  C  C   . ASN A 1  121 ? 16.041  -12.628 -1.589  1.00 87.27 121 A 1 
ATOM   954  O  O   . ASN A 1  121 ? 16.965  -11.825 -1.508  1.00 84.14 121 A 1 
ATOM   955  C  CB  . ASN A 1  121 ? 15.679  -12.629 -4.103  1.00 82.51 121 A 1 
ATOM   956  C  CG  . ASN A 1  121 ? 14.439  -11.758 -4.032  1.00 72.98 121 A 1 
ATOM   957  O  OD1 . ASN A 1  121 ? 13.547  -11.961 -3.228  1.00 64.31 121 A 1 
ATOM   958  N  ND2 . ASN A 1  121 ? 14.358  -10.760 -4.901  1.00 63.52 121 A 1 
ATOM   959  N  N   . SER A 1  122 ? 15.146  -12.777 -0.617  1.00 87.95 122 A 1 
ATOM   960  C  CA  . SER A 1  122 ? 15.183  -12.038 0.643   1.00 88.95 122 A 1 
ATOM   961  C  C   . SER A 1  122 ? 15.261  -12.961 1.868   1.00 91.22 122 A 1 
ATOM   962  O  O   . SER A 1  122 ? 14.896  -12.561 2.972   1.00 90.21 122 A 1 
ATOM   963  C  CB  . SER A 1  122 ? 14.001  -11.068 0.734   1.00 86.13 122 A 1 
ATOM   964  O  OG  . SER A 1  122 ? 12.776  -11.755 0.624   1.00 78.82 122 A 1 
ATOM   965  N  N   . GLN A 1  123 ? 15.760  -14.181 1.696   1.00 91.84 123 A 1 
ATOM   966  C  CA  . GLN A 1  123 ? 15.952  -15.122 2.809   1.00 93.75 123 A 1 
ATOM   967  C  C   . GLN A 1  123 ? 16.867  -14.574 3.913   1.00 95.22 123 A 1 
ATOM   968  O  O   . GLN A 1  123 ? 16.809  -15.059 5.046   1.00 94.73 123 A 1 
ATOM   969  C  CB  . GLN A 1  123 ? 16.518  -16.449 2.300   1.00 92.86 123 A 1 
ATOM   970  C  CG  . GLN A 1  123 ? 15.454  -17.347 1.666   1.00 89.18 123 A 1 
ATOM   971  C  CD  . GLN A 1  123 ? 16.031  -18.699 1.275   1.00 88.72 123 A 1 
ATOM   972  O  OE1 . GLN A 1  123 ? 17.069  -18.785 0.629   1.00 81.20 123 A 1 
ATOM   973  N  NE2 . GLN A 1  123 ? 15.384  -19.783 1.674   1.00 79.19 123 A 1 
ATOM   974  N  N   . TRP A 1  124 ? 17.670  -13.563 3.612   1.00 94.13 124 A 1 
ATOM   975  C  CA  . TRP A 1  124 ? 18.497  -12.894 4.618   1.00 94.09 124 A 1 
ATOM   976  C  C   . TRP A 1  124 ? 17.683  -12.454 5.848   1.00 95.42 124 A 1 
ATOM   977  O  O   . TRP A 1  124 ? 18.174  -12.557 6.968   1.00 95.02 124 A 1 
ATOM   978  C  CB  . TRP A 1  124 ? 19.211  -11.689 3.995   1.00 92.27 124 A 1 
ATOM   979  C  CG  . TRP A 1  124 ? 18.305  -10.548 3.604   1.00 88.67 124 A 1 
ATOM   980  C  CD1 . TRP A 1  124 ? 17.770  -10.319 2.381   1.00 83.32 124 A 1 
ATOM   981  C  CD2 . TRP A 1  124 ? 17.792  -9.497  4.467   1.00 87.73 124 A 1 
ATOM   982  N  NE1 . TRP A 1  124 ? 16.963  -9.196  2.417   1.00 81.38 124 A 1 
ATOM   983  C  CE2 . TRP A 1  124 ? 16.948  -8.672  3.688   1.00 84.54 124 A 1 
ATOM   984  C  CE3 . TRP A 1  124 ? 17.965  -9.169  5.824   1.00 82.31 124 A 1 
ATOM   985  C  CZ2 . TRP A 1  124 ? 16.270  -7.557  4.225   1.00 80.97 124 A 1 
ATOM   986  C  CZ3 . TRP A 1  124 ? 17.289  -8.059  6.362   1.00 80.10 124 A 1 
ATOM   987  C  CH2 . TRP A 1  124 ? 16.456  -7.277  5.568   1.00 79.05 124 A 1 
ATOM   988  N  N   . ILE A 1  125 ? 16.444  -11.994 5.658   1.00 95.60 125 A 1 
ATOM   989  C  CA  . ILE A 1  125 ? 15.631  -11.539 6.795   1.00 96.51 125 A 1 
ATOM   990  C  C   . ILE A 1  125 ? 15.184  -12.713 7.668   1.00 97.49 125 A 1 
ATOM   991  O  O   . ILE A 1  125 ? 15.188  -12.597 8.888   1.00 97.58 125 A 1 
ATOM   992  C  CB  . ILE A 1  125 ? 14.426  -10.662 6.344   1.00 95.82 125 A 1 
ATOM   993  C  CG1 . ILE A 1  125 ? 13.765  -9.957  7.546   1.00 92.27 125 A 1 
ATOM   994  C  CG2 . ILE A 1  125 ? 13.368  -11.468 5.581   1.00 91.86 125 A 1 
ATOM   995  C  CD1 . ILE A 1  125 ? 14.687  -9.049  8.347   1.00 88.27 125 A 1 
ATOM   996  N  N   . PHE A 1  126 ? 14.852  -13.846 7.053   1.00 97.33 126 A 1 
ATOM   997  C  CA  . PHE A 1  126 ? 14.467  -15.041 7.795   1.00 97.96 126 A 1 
ATOM   998  C  C   . PHE A 1  126 ? 15.658  -15.594 8.589   1.00 98.23 126 A 1 
ATOM   999  O  O   . PHE A 1  126 ? 15.508  -15.951 9.755   1.00 98.15 126 A 1 
ATOM   1000 C  CB  . PHE A 1  126 ? 13.916  -16.114 6.850   1.00 97.85 126 A 1 
ATOM   1001 C  CG  . PHE A 1  126 ? 12.874  -15.638 5.863   1.00 97.85 126 A 1 
ATOM   1002 C  CD1 . PHE A 1  126 ? 11.875  -14.732 6.240   1.00 95.43 126 A 1 
ATOM   1003 C  CD2 . PHE A 1  126 ? 12.902  -16.106 4.546   1.00 94.89 126 A 1 
ATOM   1004 C  CE1 . PHE A 1  126 ? 10.934  -14.286 5.313   1.00 94.72 126 A 1 
ATOM   1005 C  CE2 . PHE A 1  126 ? 11.961  -15.668 3.616   1.00 94.18 126 A 1 
ATOM   1006 C  CZ  . PHE A 1  126 ? 10.979  -14.753 3.996   1.00 96.57 126 A 1 
ATOM   1007 N  N   . GLN A 1  127 ? 16.831  -15.618 7.967   1.00 97.92 127 A 1 
ATOM   1008 C  CA  . GLN A 1  127 ? 18.054  -16.062 8.627   1.00 97.86 127 A 1 
ATOM   1009 C  C   . GLN A 1  127 ? 18.404  -15.150 9.809   1.00 98.24 127 A 1 
ATOM   1010 O  O   . GLN A 1  127 ? 18.636  -15.625 10.922  1.00 98.04 127 A 1 
ATOM   1011 C  CB  . GLN A 1  127 ? 19.206  -16.107 7.622   1.00 97.33 127 A 1 
ATOM   1012 C  CG  . GLN A 1  127 ? 19.013  -17.186 6.550   1.00 90.54 127 A 1 
ATOM   1013 C  CD  . GLN A 1  127 ? 20.067  -17.133 5.451   1.00 82.18 127 A 1 
ATOM   1014 O  OE1 . GLN A 1  127 ? 21.120  -16.533 5.595   1.00 73.18 127 A 1 
ATOM   1015 N  NE2 . GLN A 1  127 ? 19.795  -17.754 4.324   1.00 68.24 127 A 1 
ATOM   1016 N  N   . PHE A 1  128 ? 18.396  -13.839 9.573   1.00 97.68 128 A 1 
ATOM   1017 C  CA  . PHE A 1  128 ? 18.706  -12.881 10.625  1.00 97.85 128 A 1 
ATOM   1018 C  C   . PHE A 1  128 ? 17.693  -12.938 11.773  1.00 98.27 128 A 1 
ATOM   1019 O  O   . PHE A 1  128 ? 18.082  -13.023 12.939  1.00 98.10 128 A 1 
ATOM   1020 C  CB  . PHE A 1  128 ? 18.770  -11.468 10.033  1.00 97.67 128 A 1 
ATOM   1021 C  CG  . PHE A 1  128 ? 19.150  -10.428 11.060  1.00 97.59 128 A 1 
ATOM   1022 C  CD1 . PHE A 1  128 ? 20.488  -10.221 11.389  1.00 96.11 128 A 1 
ATOM   1023 C  CD2 . PHE A 1  128 ? 18.163  -9.703  11.733  1.00 96.02 128 A 1 
ATOM   1024 C  CE1 . PHE A 1  128 ? 20.842  -9.293  12.366  1.00 95.65 128 A 1 
ATOM   1025 C  CE2 . PHE A 1  128 ? 18.515  -8.765  12.714  1.00 95.78 128 A 1 
ATOM   1026 C  CZ  . PHE A 1  128 ? 19.858  -8.564  13.034  1.00 96.73 128 A 1 
ATOM   1027 N  N   . ALA A 1  129 ? 16.399  -12.919 11.464  1.00 98.28 129 A 1 
ATOM   1028 C  CA  . ALA A 1  129 ? 15.354  -12.959 12.481  1.00 98.43 129 A 1 
ATOM   1029 C  C   . ALA A 1  129 ? 15.367  -14.274 13.265  1.00 98.69 129 A 1 
ATOM   1030 O  O   . ALA A 1  129 ? 15.193  -14.259 14.480  1.00 98.61 129 A 1 
ATOM   1031 C  CB  . ALA A 1  129 ? 13.998  -12.699 11.836  1.00 98.38 129 A 1 
ATOM   1032 N  N   . ALA A 1  130 ? 15.611  -15.403 12.599  1.00 98.42 130 A 1 
ATOM   1033 C  CA  . ALA A 1  130 ? 15.726  -16.693 13.279  1.00 98.58 130 A 1 
ATOM   1034 C  C   . ALA A 1  130 ? 16.865  -16.689 14.303  1.00 98.51 130 A 1 
ATOM   1035 O  O   . ALA A 1  130 ? 16.692  -17.205 15.414  1.00 98.43 130 A 1 
ATOM   1036 C  CB  . ALA A 1  130 ? 15.926  -17.803 12.251  1.00 98.36 130 A 1 
ATOM   1037 N  N   . GLU A 1  131 ? 18.002  -16.080 13.971  1.00 98.48 131 A 1 
ATOM   1038 C  CA  . GLU A 1  131 ? 19.115  -15.952 14.922  1.00 98.37 131 A 1 
ATOM   1039 C  C   . GLU A 1  131 ? 18.752  -15.043 16.100  1.00 98.57 131 A 1 
ATOM   1040 O  O   . GLU A 1  131 ? 19.053  -15.368 17.248  1.00 98.12 131 A 1 
ATOM   1041 C  CB  . GLU A 1  131 ? 20.371  -15.429 14.224  1.00 97.81 131 A 1 
ATOM   1042 C  CG  . GLU A 1  131 ? 21.001  -16.441 13.259  1.00 88.75 131 A 1 
ATOM   1043 C  CD  . GLU A 1  131 ? 21.431  -17.753 13.922  1.00 80.96 131 A 1 
ATOM   1044 O  OE1 . GLU A 1  131 ? 21.818  -17.738 15.099  1.00 74.99 131 A 1 
ATOM   1045 O  OE2 . GLU A 1  131 ? 21.362  -18.800 13.255  1.00 74.00 131 A 1 
ATOM   1046 N  N   . GLN A 1  132 ? 18.063  -13.942 15.853  1.00 98.63 132 A 1 
ATOM   1047 C  CA  . GLN A 1  132 ? 17.633  -13.046 16.933  1.00 98.66 132 A 1 
ATOM   1048 C  C   . GLN A 1  132 ? 16.577  -13.707 17.825  1.00 98.64 132 A 1 
ATOM   1049 O  O   . GLN A 1  132 ? 16.660  -13.611 19.050  1.00 98.38 132 A 1 
ATOM   1050 C  CB  . GLN A 1  132 ? 17.104  -11.729 16.356  1.00 98.54 132 A 1 
ATOM   1051 C  CG  . GLN A 1  132 ? 18.166  -10.917 15.601  1.00 97.46 132 A 1 
ATOM   1052 C  CD  . GLN A 1  132 ? 19.412  -10.689 16.437  1.00 96.85 132 A 1 
ATOM   1053 O  OE1 . GLN A 1  132 ? 19.356  -10.180 17.545  1.00 89.46 132 A 1 
ATOM   1054 N  NE2 . GLN A 1  132 ? 20.568  -11.079 15.926  1.00 88.16 132 A 1 
ATOM   1055 N  N   . PHE A 1  133 ? 15.615  -14.410 17.230  1.00 98.69 133 A 1 
ATOM   1056 C  CA  . PHE A 1  133 ? 14.542  -15.086 17.952  1.00 98.78 133 A 1 
ATOM   1057 C  C   . PHE A 1  133 ? 14.947  -16.467 18.507  1.00 98.66 133 A 1 
ATOM   1058 O  O   . PHE A 1  133 ? 14.143  -17.102 19.188  1.00 98.38 133 A 1 
ATOM   1059 C  CB  . PHE A 1  133 ? 13.306  -15.210 17.055  1.00 98.67 133 A 1 
ATOM   1060 C  CG  . PHE A 1  133 ? 12.664  -13.913 16.604  1.00 98.70 133 A 1 
ATOM   1061 C  CD1 . PHE A 1  133 ? 12.648  -12.774 17.422  1.00 97.03 133 A 1 
ATOM   1062 C  CD2 . PHE A 1  133 ? 12.022  -13.851 15.356  1.00 96.59 133 A 1 
ATOM   1063 C  CE1 . PHE A 1  133 ? 12.017  -11.599 17.005  1.00 96.78 133 A 1 
ATOM   1064 C  CE2 . PHE A 1  133 ? 11.391  -12.685 14.936  1.00 96.47 133 A 1 
ATOM   1065 C  CZ  . PHE A 1  133 ? 11.391  -11.555 15.756  1.00 98.10 133 A 1 
ATOM   1066 N  N   . ALA A 1  134 ? 16.165  -16.917 18.251  1.00 98.54 134 A 1 
ATOM   1067 C  CA  . ALA A 1  134 ? 16.638  -18.238 18.669  1.00 98.42 134 A 1 
ATOM   1068 C  C   . ALA A 1  134 ? 16.365  -18.596 20.147  1.00 98.36 134 A 1 
ATOM   1069 O  O   . ALA A 1  134 ? 16.004  -19.741 20.413  1.00 97.85 134 A 1 
ATOM   1070 C  CB  . ALA A 1  134 ? 18.127  -18.388 18.324  1.00 98.08 134 A 1 
ATOM   1071 N  N   . PRO A 1  135 ? 16.470  -17.674 21.119  1.00 98.22 135 A 1 
ATOM   1072 C  CA  . PRO A 1  135 ? 16.132  -17.986 22.512  1.00 97.79 135 A 1 
ATOM   1073 C  C   . PRO A 1  135 ? 14.688  -18.448 22.733  1.00 97.99 135 A 1 
ATOM   1074 O  O   . PRO A 1  135 ? 14.403  -19.066 23.747  1.00 97.23 135 A 1 
ATOM   1075 C  CB  . PRO A 1  135 ? 16.401  -16.688 23.275  1.00 97.07 135 A 1 
ATOM   1076 C  CG  . PRO A 1  135 ? 17.431  -15.976 22.431  1.00 95.62 135 A 1 
ATOM   1077 C  CD  . PRO A 1  135 ? 17.018  -16.325 21.011  1.00 97.66 135 A 1 
ATOM   1078 N  N   . PHE A 1  136 ? 13.787  -18.157 21.790  1.00 98.36 136 A 1 
ATOM   1079 C  CA  . PHE A 1  136 ? 12.370  -18.523 21.879  1.00 98.37 136 A 1 
ATOM   1080 C  C   . PHE A 1  136 ? 12.014  -19.759 21.047  1.00 98.22 136 A 1 
ATOM   1081 O  O   . PHE A 1  136 ? 10.907  -20.284 21.175  1.00 97.55 136 A 1 
ATOM   1082 C  CB  . PHE A 1  136 ? 11.510  -17.335 21.431  1.00 98.30 136 A 1 
ATOM   1083 C  CG  . PHE A 1  136 ? 11.901  -16.000 22.022  1.00 98.48 136 A 1 
ATOM   1084 C  CD1 . PHE A 1  136 ? 11.963  -15.822 23.409  1.00 96.49 136 A 1 
ATOM   1085 C  CD2 . PHE A 1  136 ? 12.240  -14.933 21.179  1.00 96.35 136 A 1 
ATOM   1086 C  CE1 . PHE A 1  136 ? 12.350  -14.595 23.946  1.00 96.25 136 A 1 
ATOM   1087 C  CE2 . PHE A 1  136 ? 12.625  -13.700 21.710  1.00 96.16 136 A 1 
ATOM   1088 C  CZ  . PHE A 1  136 ? 12.685  -13.530 23.097  1.00 97.87 136 A 1 
ATOM   1089 N  N   . LEU A 1  137 ? 12.928  -20.218 20.205  1.00 98.40 137 A 1 
ATOM   1090 C  CA  . LEU A 1  137 ? 12.648  -21.222 19.186  1.00 98.37 137 A 1 
ATOM   1091 C  C   . LEU A 1  137 ? 13.361  -22.550 19.470  1.00 98.06 137 A 1 
ATOM   1092 O  O   . LEU A 1  137 ? 14.489  -22.571 19.950  1.00 97.49 137 A 1 
ATOM   1093 C  CB  . LEU A 1  137 ? 13.064  -20.685 17.802  1.00 98.34 137 A 1 
ATOM   1094 C  CG  . LEU A 1  137 ? 12.336  -19.421 17.328  1.00 98.24 137 A 1 
ATOM   1095 C  CD1 . LEU A 1  137 ? 12.924  -18.949 16.002  1.00 96.90 137 A 1 
ATOM   1096 C  CD2 . LEU A 1  137 ? 10.839  -19.666 17.141  1.00 96.62 137 A 1 
ATOM   1097 N  N   . SER A 1  138 ? 12.708  -23.651 19.109  1.00 97.80 138 A 1 
ATOM   1098 C  CA  . SER A 1  138 ? 13.371  -24.952 19.030  1.00 97.38 138 A 1 
ATOM   1099 C  C   . SER A 1  138 ? 14.320  -24.989 17.831  1.00 97.69 138 A 1 
ATOM   1100 O  O   . SER A 1  138 ? 14.168  -24.216 16.878  1.00 97.41 138 A 1 
ATOM   1101 C  CB  . SER A 1  138 ? 12.343  -26.078 18.925  1.00 96.82 138 A 1 
ATOM   1102 O  OG  . SER A 1  138 ? 11.664  -26.031 17.695  1.00 95.33 138 A 1 
ATOM   1103 N  N   . GLN A 1  139 ? 15.272  -25.923 17.835  1.00 97.15 139 A 1 
ATOM   1104 C  CA  . GLN A 1  139 ? 16.222  -26.050 16.728  1.00 96.77 139 A 1 
ATOM   1105 C  C   . GLN A 1  139 ? 15.518  -26.280 15.382  1.00 97.10 139 A 1 
ATOM   1106 O  O   . GLN A 1  139 ? 15.867  -25.659 14.383  1.00 96.61 139 A 1 
ATOM   1107 C  CB  . GLN A 1  139 ? 17.223  -27.174 17.025  1.00 96.62 139 A 1 
ATOM   1108 C  CG  . GLN A 1  139 ? 18.344  -27.274 15.976  1.00 87.84 139 A 1 
ATOM   1109 C  CD  . GLN A 1  139 ? 19.157  -25.987 15.876  1.00 81.68 139 A 1 
ATOM   1110 O  OE1 . GLN A 1  139 ? 19.490  -25.378 16.882  1.00 75.01 139 A 1 
ATOM   1111 N  NE2 . GLN A 1  139 ? 19.477  -25.552 14.674  1.00 71.16 139 A 1 
ATOM   1112 N  N   . ASN A 1  140 ? 14.500  -27.150 15.360  1.00 97.10 140 A 1 
ATOM   1113 C  CA  . ASN A 1  140 ? 13.731  -27.392 14.142  1.00 96.85 140 A 1 
ATOM   1114 C  C   . ASN A 1  140 ? 12.977  -26.142 13.678  1.00 97.70 140 A 1 
ATOM   1115 O  O   . ASN A 1  140 ? 12.903  -25.872 12.476  1.00 97.17 140 A 1 
ATOM   1116 C  CB  . ASN A 1  140 ? 12.749  -28.549 14.362  1.00 95.66 140 A 1 
ATOM   1117 C  CG  . ASN A 1  140 ? 13.431  -29.899 14.509  1.00 84.56 140 A 1 
ATOM   1118 O  OD1 . ASN A 1  140 ? 14.620  -30.066 14.281  1.00 72.65 140 A 1 
ATOM   1119 N  ND2 . ASN A 1  140 ? 12.672  -30.902 14.894  1.00 72.35 140 A 1 
ATOM   1120 N  N   . ALA A 1  141 ? 12.446  -25.360 14.620  1.00 97.77 141 A 1 
ATOM   1121 C  CA  . ALA A 1  141 ? 11.784  -24.102 14.301  1.00 98.12 141 A 1 
ATOM   1122 C  C   . ALA A 1  141 ? 12.764  -23.077 13.716  1.00 98.33 141 A 1 
ATOM   1123 O  O   . ALA A 1  141 ? 12.424  -22.393 12.756  1.00 98.30 141 A 1 
ATOM   1124 C  CB  . ALA A 1  141 ? 11.079  -23.556 15.543  1.00 98.21 141 A 1 
ATOM   1125 N  N   . ILE A 1  142 ? 13.985  -23.007 14.253  1.00 98.18 142 A 1 
ATOM   1126 C  CA  . ILE A 1  142 ? 15.035  -22.131 13.716  1.00 98.01 142 A 1 
ATOM   1127 C  C   . ILE A 1  142 ? 15.339  -22.479 12.255  1.00 98.08 142 A 1 
ATOM   1128 O  O   . ILE A 1  142 ? 15.364  -21.593 11.409  1.00 97.94 142 A 1 
ATOM   1129 C  CB  . ILE A 1  142 ? 16.312  -22.199 14.588  1.00 98.00 142 A 1 
ATOM   1130 C  CG1 . ILE A 1  142 ? 16.066  -21.545 15.954  1.00 97.16 142 A 1 
ATOM   1131 C  CG2 . ILE A 1  142 ? 17.506  -21.519 13.895  1.00 97.24 142 A 1 
ATOM   1132 C  CD1 . ILE A 1  142 ? 17.139  -21.866 17.004  1.00 95.84 142 A 1 
ATOM   1133 N  N   . GLU A 1  143 ? 15.536  -23.757 11.956  1.00 98.05 143 A 1 
ATOM   1134 C  CA  . GLU A 1  143 ? 15.861  -24.172 10.583  1.00 97.81 143 A 1 
ATOM   1135 C  C   . GLU A 1  143 ? 14.726  -23.877 9.608   1.00 97.93 143 A 1 
ATOM   1136 O  O   . GLU A 1  143 ? 14.960  -23.390 8.499   1.00 97.63 143 A 1 
ATOM   1137 C  CB  . GLU A 1  143 ? 16.214  -25.667 10.552  1.00 97.60 143 A 1 
ATOM   1138 C  CG  . GLU A 1  143 ? 17.501  -26.008 11.322  1.00 90.54 143 A 1 
ATOM   1139 C  CD  . GLU A 1  143 ? 18.704  -25.171 10.874  1.00 83.24 143 A 1 
ATOM   1140 O  OE1 . GLU A 1  143 ? 18.997  -25.148 9.665   1.00 75.78 143 A 1 
ATOM   1141 O  OE2 . GLU A 1  143 ? 19.328  -24.527 11.737  1.00 75.49 143 A 1 
ATOM   1142 N  N   . SER A 1  144 ? 13.493  -24.108 10.023  1.00 98.26 144 A 1 
ATOM   1143 C  CA  . SER A 1  144 ? 12.324  -23.797 9.190   1.00 98.28 144 A 1 
ATOM   1144 C  C   . SER A 1  144 ? 12.149  -22.285 8.999   1.00 98.34 144 A 1 
ATOM   1145 O  O   . SER A 1  144 ? 11.904  -21.819 7.882   1.00 98.17 144 A 1 
ATOM   1146 C  CB  . SER A 1  144 ? 11.080  -24.424 9.828   1.00 98.14 144 A 1 
ATOM   1147 O  OG  . SER A 1  144 ? 9.975   -24.343 8.957   1.00 94.00 144 A 1 
ATOM   1148 N  N   . PHE A 1  145 ? 12.336  -21.512 10.061  1.00 98.58 145 A 1 
ATOM   1149 C  CA  . PHE A 1  145 ? 12.262  -20.049 10.004  1.00 98.69 145 A 1 
ATOM   1150 C  C   . PHE A 1  145 ? 13.312  -19.483 9.042   1.00 98.56 145 A 1 
ATOM   1151 O  O   . PHE A 1  145 ? 12.989  -18.629 8.221   1.00 98.34 145 A 1 
ATOM   1152 C  CB  . PHE A 1  145 ? 12.431  -19.468 11.419  1.00 98.58 145 A 1 
ATOM   1153 C  CG  . PHE A 1  145 ? 11.892  -18.063 11.616  1.00 98.64 145 A 1 
ATOM   1154 C  CD1 . PHE A 1  145 ? 12.314  -16.997 10.820  1.00 96.90 145 A 1 
ATOM   1155 C  CD2 . PHE A 1  145 ? 10.965  -17.811 12.636  1.00 96.02 145 A 1 
ATOM   1156 C  CE1 . PHE A 1  145 ? 11.814  -15.706 11.017  1.00 95.70 145 A 1 
ATOM   1157 C  CE2 . PHE A 1  145 ? 10.459  -16.524 12.842  1.00 95.36 145 A 1 
ATOM   1158 C  CZ  . PHE A 1  145 ? 10.880  -15.477 12.031  1.00 98.10 145 A 1 
ATOM   1159 N  N   . LYS A 1  146 ? 14.547  -19.987 9.105   1.00 98.38 146 A 1 
ATOM   1160 C  CA  . LYS A 1  146 ? 15.621  -19.568 8.198   1.00 98.00 146 A 1 
ATOM   1161 C  C   . LYS A 1  146 ? 15.266  -19.787 6.720   1.00 97.75 146 A 1 
ATOM   1162 O  O   . LYS A 1  146 ? 15.691  -19.013 5.873   1.00 97.29 146 A 1 
ATOM   1163 C  CB  . LYS A 1  146 ? 16.909  -20.340 8.515   1.00 97.94 146 A 1 
ATOM   1164 C  CG  . LYS A 1  146 ? 17.634  -19.794 9.741   1.00 96.50 146 A 1 
ATOM   1165 C  CD  . LYS A 1  146 ? 18.874  -20.633 10.063  1.00 94.35 146 A 1 
ATOM   1166 C  CE  . LYS A 1  146 ? 19.637  -19.978 11.192  1.00 89.27 146 A 1 
ATOM   1167 N  NZ  . LYS A 1  146 ? 20.821  -20.778 11.599  1.00 82.40 146 A 1 
ATOM   1168 N  N   . HIS A 1  147 ? 14.483  -20.828 6.442   1.00 97.80 147 A 1 
ATOM   1169 C  CA  . HIS A 1  147 ? 14.071  -21.119 5.079   1.00 97.53 147 A 1 
ATOM   1170 C  C   . HIS A 1  147 ? 13.023  -20.132 4.556   1.00 97.69 147 A 1 
ATOM   1171 O  O   . HIS A 1  147 ? 13.196  -19.589 3.459   1.00 96.87 147 A 1 
ATOM   1172 C  CB  . HIS A 1  147 ? 13.565  -22.563 4.991   1.00 96.93 147 A 1 
ATOM   1173 C  CG  . HIS A 1  147 ? 13.109  -22.925 3.612   1.00 95.02 147 A 1 
ATOM   1174 N  ND1 . HIS A 1  147 ? 13.947  -23.026 2.518   1.00 84.84 147 A 1 
ATOM   1175 C  CD2 . HIS A 1  147 ? 11.840  -23.160 3.166   1.00 85.22 147 A 1 
ATOM   1176 C  CE1 . HIS A 1  147 ? 13.194  -23.320 1.449   1.00 87.98 147 A 1 
ATOM   1177 N  NE2 . HIS A 1  147 ? 11.923  -23.411 1.816   1.00 89.05 147 A 1 
ATOM   1178 N  N   . GLY A 1  148 ? 11.952  -19.876 5.326   1.00 98.23 148 A 1 
ATOM   1179 C  CA  . GLY A 1  148 ? 10.841  -19.074 4.816   1.00 98.10 148 A 1 
ATOM   1180 C  C   . GLY A 1  148 ? 10.045  -18.256 5.832   1.00 98.40 148 A 1 
ATOM   1181 O  O   . GLY A 1  148 ? 9.003   -17.710 5.483   1.00 98.19 148 A 1 
ATOM   1182 N  N   . GLY A 1  149 ? 10.512  -18.169 7.079   1.00 98.44 149 A 1 
ATOM   1183 C  CA  . GLY A 1  149 ? 9.796   -17.438 8.126   1.00 98.59 149 A 1 
ATOM   1184 C  C   . GLY A 1  149 ? 8.575   -18.165 8.688   1.00 98.67 149 A 1 
ATOM   1185 O  O   . GLY A 1  149 ? 7.775   -17.555 9.405   1.00 98.51 149 A 1 
ATOM   1186 N  N   . TYR A 1  150 ? 8.419   -19.444 8.398   1.00 98.71 150 A 1 
ATOM   1187 C  CA  . TYR A 1  150 ? 7.347   -20.301 8.917   1.00 98.72 150 A 1 
ATOM   1188 C  C   . TYR A 1  150 ? 7.926   -21.473 9.707   1.00 98.73 150 A 1 
ATOM   1189 O  O   . TYR A 1  150 ? 9.058   -21.899 9.467   1.00 98.56 150 A 1 
ATOM   1190 C  CB  . TYR A 1  150 ? 6.432   -20.774 7.782   1.00 98.57 150 A 1 
ATOM   1191 C  CG  . TYR A 1  150 ? 7.108   -21.578 6.687   1.00 98.56 150 A 1 
ATOM   1192 C  CD1 . TYR A 1  150 ? 7.353   -22.954 6.843   1.00 95.33 150 A 1 
ATOM   1193 C  CD2 . TYR A 1  150 ? 7.465   -20.972 5.478   1.00 94.81 150 A 1 
ATOM   1194 C  CE1 . TYR A 1  150 ? 7.941   -23.704 5.829   1.00 95.04 150 A 1 
ATOM   1195 C  CE2 . TYR A 1  150 ? 8.060   -21.714 4.442   1.00 94.76 150 A 1 
ATOM   1196 C  CZ  . TYR A 1  150 ? 8.296   -23.082 4.631   1.00 97.98 150 A 1 
ATOM   1197 O  OH  . TYR A 1  150 ? 8.870   -23.818 3.616   1.00 97.27 150 A 1 
ATOM   1198 N  N   . TYR A 1  151 ? 7.161   -21.997 10.670  1.00 98.76 151 A 1 
ATOM   1199 C  CA  . TYR A 1  151 ? 7.638   -23.069 11.542  1.00 98.81 151 A 1 
ATOM   1200 C  C   . TYR A 1  151 ? 6.523   -23.638 12.428  1.00 98.88 151 A 1 
ATOM   1201 O  O   . TYR A 1  151 ? 5.415   -23.110 12.462  1.00 98.79 151 A 1 
ATOM   1202 C  CB  . TYR A 1  151 ? 8.793   -22.561 12.423  1.00 98.75 151 A 1 
ATOM   1203 C  CG  . TYR A 1  151 ? 8.410   -21.468 13.405  1.00 98.79 151 A 1 
ATOM   1204 C  CD1 . TYR A 1  151 ? 8.367   -20.121 12.997  1.00 97.37 151 A 1 
ATOM   1205 C  CD2 . TYR A 1  151 ? 8.086   -21.778 14.729  1.00 96.41 151 A 1 
ATOM   1206 C  CE1 . TYR A 1  151 ? 8.012   -19.112 13.883  1.00 97.05 151 A 1 
ATOM   1207 C  CE2 . TYR A 1  151 ? 7.731   -20.771 15.632  1.00 97.10 151 A 1 
ATOM   1208 C  CZ  . TYR A 1  151 ? 7.692   -19.442 15.209  1.00 98.70 151 A 1 
ATOM   1209 O  OH  . TYR A 1  151 ? 7.344   -18.462 16.088  1.00 98.56 151 A 1 
ATOM   1210 N  N   . THR A 1  152 ? 6.849   -24.693 13.166  1.00 98.75 152 A 1 
ATOM   1211 C  CA  . THR A 1  152 ? 5.990   -25.233 14.218  1.00 98.61 152 A 1 
ATOM   1212 C  C   . THR A 1  152 ? 6.766   -25.420 15.515  1.00 98.63 152 A 1 
ATOM   1213 O  O   . THR A 1  152 ? 7.974   -25.672 15.497  1.00 98.00 152 A 1 
ATOM   1214 C  CB  . THR A 1  152 ? 5.343   -26.576 13.838  1.00 97.76 152 A 1 
ATOM   1215 O  OG1 . THR A 1  152 ? 6.311   -27.609 13.778  1.00 90.14 152 A 1 
ATOM   1216 C  CG2 . THR A 1  152 ? 4.641   -26.517 12.491  1.00 90.43 152 A 1 
ATOM   1217 N  N   . MET A 1  153 ? 6.065   -25.332 16.655  1.00 98.58 153 A 1 
ATOM   1218 C  CA  . MET A 1  153 ? 6.586   -25.699 17.972  1.00 98.33 153 A 1 
ATOM   1219 C  C   . MET A 1  153 ? 5.455   -26.267 18.828  1.00 98.51 153 A 1 
ATOM   1220 O  O   . MET A 1  153 ? 4.354   -25.717 18.816  1.00 98.17 153 A 1 
ATOM   1221 C  CB  . MET A 1  153 ? 7.194   -24.495 18.703  1.00 96.49 153 A 1 
ATOM   1222 C  CG  . MET A 1  153 ? 8.490   -23.974 18.089  1.00 90.18 153 A 1 
ATOM   1223 S  SD  . MET A 1  153 ? 9.395   -22.843 19.167  1.00 93.70 153 A 1 
ATOM   1224 C  CE  . MET A 1  153 ? 8.214   -21.497 19.332  1.00 87.43 153 A 1 
ATOM   1225 N  N   . PRO A 1  154 ? 5.701   -27.324 19.608  1.00 98.20 154 A 1 
ATOM   1226 C  CA  . PRO A 1  154 ? 4.699   -27.801 20.550  1.00 97.96 154 A 1 
ATOM   1227 C  C   . PRO A 1  154 ? 4.546   -26.827 21.718  1.00 98.14 154 A 1 
ATOM   1228 O  O   . PRO A 1  154 ? 5.539   -26.296 22.229  1.00 97.72 154 A 1 
ATOM   1229 C  CB  . PRO A 1  154 ? 5.228   -29.155 21.013  1.00 96.90 154 A 1 
ATOM   1230 C  CG  . PRO A 1  154 ? 6.732   -29.016 20.878  1.00 94.65 154 A 1 
ATOM   1231 C  CD  . PRO A 1  154 ? 6.929   -28.109 19.671  1.00 97.31 154 A 1 
ATOM   1232 N  N   . PHE A 1  155 ? 3.312   -26.603 22.158  1.00 97.75 155 A 1 
ATOM   1233 C  CA  . PHE A 1  155 ? 3.083   -25.878 23.402  1.00 97.84 155 A 1 
ATOM   1234 C  C   . PHE A 1  155 ? 3.641   -26.681 24.584  1.00 97.47 155 A 1 
ATOM   1235 O  O   . PHE A 1  155 ? 3.557   -27.911 24.589  1.00 96.85 155 A 1 
ATOM   1236 C  CB  . PHE A 1  155 ? 1.591   -25.592 23.597  1.00 97.91 155 A 1 
ATOM   1237 C  CG  . PHE A 1  155 ? 1.058   -24.454 22.757  1.00 98.28 155 A 1 
ATOM   1238 C  CD1 . PHE A 1  155 ? 1.090   -23.145 23.250  1.00 95.22 155 A 1 
ATOM   1239 C  CD2 . PHE A 1  155 ? 0.517   -24.686 21.488  1.00 94.12 155 A 1 
ATOM   1240 C  CE1 . PHE A 1  155 ? 0.585   -22.084 22.489  1.00 94.66 155 A 1 
ATOM   1241 C  CE2 . PHE A 1  155 ? 0.010   -23.630 20.721  1.00 94.37 155 A 1 
ATOM   1242 C  CZ  . PHE A 1  155 ? 0.047   -22.328 21.224  1.00 98.02 155 A 1 
ATOM   1243 N  N   . PRO A 1  156 ? 4.205   -26.034 25.610  1.00 97.26 156 A 1 
ATOM   1244 C  CA  . PRO A 1  156 ? 4.763   -26.721 26.776  1.00 96.52 156 A 1 
ATOM   1245 C  C   . PRO A 1  156 ? 3.728   -27.556 27.528  1.00 96.15 156 A 1 
ATOM   1246 O  O   . PRO A 1  156 ? 2.628   -27.090 27.819  1.00 94.99 156 A 1 
ATOM   1247 C  CB  . PRO A 1  156 ? 5.314   -25.598 27.655  1.00 95.53 156 A 1 
ATOM   1248 C  CG  . PRO A 1  156 ? 5.624   -24.485 26.684  1.00 94.69 156 A 1 
ATOM   1249 C  CD  . PRO A 1  156 ? 4.512   -24.605 25.649  1.00 96.72 156 A 1 
ATOM   1250 N  N   . ALA A 1  157 ? 4.106   -28.774 27.908  1.00 94.03 157 A 1 
ATOM   1251 C  CA  . ALA A 1  157 ? 3.201   -29.700 28.597  1.00 92.41 157 A 1 
ATOM   1252 C  C   . ALA A 1  157 ? 2.713   -29.180 29.956  1.00 92.33 157 A 1 
ATOM   1253 O  O   . ALA A 1  157 ? 1.600   -29.494 30.371  1.00 89.23 157 A 1 
ATOM   1254 C  CB  . ALA A 1  157 ? 3.906   -31.051 28.750  1.00 89.76 157 A 1 
ATOM   1255 N  N   . HIS A 1  158 ? 3.516   -28.355 30.632  1.00 92.37 158 A 1 
ATOM   1256 C  CA  . HIS A 1  158 ? 3.177   -27.820 31.949  1.00 91.61 158 A 1 
ATOM   1257 C  C   . HIS A 1  158 ? 1.987   -26.845 31.952  1.00 92.64 158 A 1 
ATOM   1258 O  O   . HIS A 1  158 ? 1.514   -26.472 33.026  1.00 90.50 158 A 1 
ATOM   1259 C  CB  . HIS A 1  158 ? 4.418   -27.163 32.583  1.00 89.05 158 A 1 
ATOM   1260 C  CG  . HIS A 1  158 ? 4.826   -25.878 31.916  1.00 85.12 158 A 1 
ATOM   1261 N  ND1 . HIS A 1  158 ? 4.199   -24.667 32.077  1.00 74.00 158 A 1 
ATOM   1262 C  CD2 . HIS A 1  158 ? 5.863   -25.663 31.066  1.00 72.89 158 A 1 
ATOM   1263 C  CE1 . HIS A 1  158 ? 4.821   -23.756 31.337  1.00 71.63 158 A 1 
ATOM   1264 N  NE2 . HIS A 1  158 ? 5.853   -24.318 30.709  1.00 72.91 158 A 1 
ATOM   1265 N  N   . LEU A 1  159 ? 1.482   -26.456 30.781  1.00 94.60 159 A 1 
ATOM   1266 C  CA  . LEU A 1  159 ? 0.329   -25.556 30.660  1.00 94.98 159 A 1 
ATOM   1267 C  C   . LEU A 1  159 ? -1.024  -26.236 30.942  1.00 94.19 159 A 1 
ATOM   1268 O  O   . LEU A 1  159 ? -2.064  -25.587 30.865  1.00 90.87 159 A 1 
ATOM   1269 C  CB  . LEU A 1  159 ? 0.328   -24.902 29.269  1.00 95.01 159 A 1 
ATOM   1270 C  CG  . LEU A 1  159 ? 1.536   -23.990 28.987  1.00 95.31 159 A 1 
ATOM   1271 C  CD1 . LEU A 1  159 ? 1.507   -23.551 27.526  1.00 92.94 159 A 1 
ATOM   1272 C  CD2 . LEU A 1  159 ? 1.543   -22.757 29.884  1.00 92.64 159 A 1 
ATOM   1273 N  N   . GLY A 1  160 ? -1.026  -27.517 31.256  1.00 94.41 160 A 1 
ATOM   1274 C  CA  . GLY A 1  160 ? -2.259  -28.258 31.546  1.00 94.04 160 A 1 
ATOM   1275 C  C   . GLY A 1  160 ? -2.981  -28.760 30.294  1.00 94.60 160 A 1 
ATOM   1276 O  O   . GLY A 1  160 ? -4.174  -29.067 30.345  1.00 91.60 160 A 1 
ATOM   1277 N  N   . ILE A 1  161 ? -2.264  -28.868 29.195  1.00 95.31 161 A 1 
ATOM   1278 C  CA  . ILE A 1  161 ? -2.779  -29.365 27.917  1.00 95.36 161 A 1 
ATOM   1279 C  C   . ILE A 1  161 ? -3.118  -30.855 28.045  1.00 95.40 161 A 1 
ATOM   1280 O  O   . ILE A 1  161 ? -2.323  -31.630 28.577  1.00 93.22 161 A 1 
ATOM   1281 C  CB  . ILE A 1  161 ? -1.754  -29.097 26.795  1.00 93.51 161 A 1 
ATOM   1282 C  CG1 . ILE A 1  161 ? -1.555  -27.580 26.609  1.00 86.72 161 A 1 
ATOM   1283 C  CG2 . ILE A 1  161 ? -2.184  -29.740 25.475  1.00 84.32 161 A 1 
ATOM   1284 C  CD1 . ILE A 1  161 ? -0.291  -27.221 25.836  1.00 82.76 161 A 1 
ATOM   1285 N  N   . LYS A 1  162 ? -4.297  -31.242 27.539  1.00 94.65 162 A 1 
ATOM   1286 C  CA  . LYS A 1  162 ? -4.785  -32.631 27.605  1.00 94.65 162 A 1 
ATOM   1287 C  C   . LYS A 1  162 ? -4.705  -33.379 26.275  1.00 94.84 162 A 1 
ATOM   1288 O  O   . LYS A 1  162 ? -4.819  -34.608 26.259  1.00 91.75 162 A 1 
ATOM   1289 C  CB  . LYS A 1  162 ? -6.225  -32.648 28.140  1.00 93.22 162 A 1 
ATOM   1290 C  CG  . LYS A 1  162 ? -6.381  -32.056 29.542  1.00 89.68 162 A 1 
ATOM   1291 C  CD  . LYS A 1  162 ? -5.561  -32.792 30.602  1.00 81.56 162 A 1 
ATOM   1292 C  CE  . LYS A 1  162 ? -5.789  -32.201 31.980  1.00 74.79 162 A 1 
ATOM   1293 N  NZ  . LYS A 1  162 ? -4.932  -32.846 32.998  1.00 65.30 162 A 1 
ATOM   1294 N  N   . VAL A 1  163 ? -4.501  -32.673 25.183  1.00 95.24 163 A 1 
ATOM   1295 C  CA  . VAL A 1  163 ? -4.254  -33.222 23.845  1.00 95.49 163 A 1 
ATOM   1296 C  C   . VAL A 1  163 ? -3.015  -32.515 23.303  1.00 96.10 163 A 1 
ATOM   1297 O  O   . VAL A 1  163 ? -2.915  -31.303 23.489  1.00 94.68 163 A 1 
ATOM   1298 C  CB  . VAL A 1  163 ? -5.467  -32.987 22.916  1.00 93.10 163 A 1 
ATOM   1299 C  CG1 . VAL A 1  163 ? -5.182  -33.423 21.481  1.00 84.11 163 A 1 
ATOM   1300 C  CG2 . VAL A 1  163 ? -6.697  -33.750 23.419  1.00 84.22 163 A 1 
ATOM   1301 N  N   . PRO A 1  164 ? -2.072  -33.207 22.635  1.00 96.63 164 A 1 
ATOM   1302 C  CA  . PRO A 1  164 ? -0.898  -32.532 22.084  1.00 96.81 164 A 1 
ATOM   1303 C  C   . PRO A 1  164 ? -1.302  -31.347 21.206  1.00 97.27 164 A 1 
ATOM   1304 O  O   . PRO A 1  164 ? -2.046  -31.495 20.236  1.00 96.72 164 A 1 
ATOM   1305 C  CB  . PRO A 1  164 ? -0.165  -33.616 21.286  1.00 95.73 164 A 1 
ATOM   1306 C  CG  . PRO A 1  164 ? -0.583  -34.905 21.975  1.00 94.04 164 A 1 
ATOM   1307 C  CD  . PRO A 1  164 ? -2.017  -34.642 22.384  1.00 95.89 164 A 1 
ATOM   1308 N  N   . LEU A 1  165 ? -0.829  -30.153 21.571  1.00 97.79 165 A 1 
ATOM   1309 C  CA  . LEU A 1  165 ? -1.199  -28.902 20.923  1.00 98.06 165 A 1 
ATOM   1310 C  C   . LEU A 1  165 ? 0.060   -28.227 20.386  1.00 98.14 165 A 1 
ATOM   1311 O  O   . LEU A 1  165 ? 1.062   -28.130 21.085  1.00 98.02 165 A 1 
ATOM   1312 C  CB  . LEU A 1  165 ? -1.935  -28.000 21.929  1.00 97.80 165 A 1 
ATOM   1313 C  CG  . LEU A 1  165 ? -2.409  -26.656 21.377  1.00 97.17 165 A 1 
ATOM   1314 C  CD1 . LEU A 1  165 ? -3.472  -26.833 20.302  1.00 93.98 165 A 1 
ATOM   1315 C  CD2 . LEU A 1  165 ? -2.984  -25.799 22.507  1.00 93.90 165 A 1 
ATOM   1316 N  N   . ASN A 1  166 ? -0.011  -27.752 19.153  1.00 98.46 166 A 1 
ATOM   1317 C  CA  . ASN A 1  166 ? 1.127   -27.159 18.467  1.00 98.52 166 A 1 
ATOM   1318 C  C   . ASN A 1  166 ? 0.837   -25.728 18.024  1.00 98.68 166 A 1 
ATOM   1319 O  O   . ASN A 1  166 ? -0.251  -25.430 17.532  1.00 98.54 166 A 1 
ATOM   1320 C  CB  . ASN A 1  166 ? 1.512   -28.018 17.261  1.00 98.34 166 A 1 
ATOM   1321 C  CG  . ASN A 1  166 ? 1.903   -29.429 17.658  1.00 98.15 166 A 1 
ATOM   1322 O  OD1 . ASN A 1  166 ? 3.050   -29.693 17.982  1.00 90.73 166 A 1 
ATOM   1323 N  ND2 . ASN A 1  166 ? 0.958   -30.354 17.652  1.00 88.12 166 A 1 
ATOM   1324 N  N   . ALA A 1  167 ? 1.825   -24.850 18.167  1.00 98.68 167 A 1 
ATOM   1325 C  CA  . ALA A 1  167 ? 1.839   -23.562 17.502  1.00 98.75 167 A 1 
ATOM   1326 C  C   . ALA A 1  167 ? 2.343   -23.754 16.069  1.00 98.85 167 A 1 
ATOM   1327 O  O   . ALA A 1  167 ? 3.370   -24.396 15.854  1.00 98.71 167 A 1 
ATOM   1328 C  CB  . ALA A 1  167 ? 2.737   -22.597 18.272  1.00 98.63 167 A 1 
ATOM   1329 N  N   . VAL A 1  168 ? 1.625   -23.213 15.101  1.00 98.87 168 A 1 
ATOM   1330 C  CA  . VAL A 1  168 ? 2.017   -23.229 13.688  1.00 98.87 168 A 1 
ATOM   1331 C  C   . VAL A 1  168 ? 2.025   -21.792 13.187  1.00 98.93 168 A 1 
ATOM   1332 O  O   . VAL A 1  168 ? 0.994   -21.124 13.222  1.00 98.85 168 A 1 
ATOM   1333 C  CB  . VAL A 1  168 ? 1.060   -24.096 12.846  1.00 98.82 168 A 1 
ATOM   1334 C  CG1 . VAL A 1  168 ? 1.485   -24.105 11.376  1.00 97.77 168 A 1 
ATOM   1335 C  CG2 . VAL A 1  168 ? 1.018   -25.539 13.359  1.00 96.91 168 A 1 
ATOM   1336 N  N   . VAL A 1  169 ? 3.174   -21.330 12.731  1.00 98.96 169 A 1 
ATOM   1337 C  CA  . VAL A 1  169 ? 3.319   -19.975 12.182  1.00 98.94 169 A 1 
ATOM   1338 C  C   . VAL A 1  169 ? 3.440   -20.057 10.664  1.00 98.94 169 A 1 
ATOM   1339 O  O   . VAL A 1  169 ? 4.297   -20.770 10.144  1.00 98.82 169 A 1 
ATOM   1340 C  CB  . VAL A 1  169 ? 4.525   -19.247 12.800  1.00 98.88 169 A 1 
ATOM   1341 C  CG1 . VAL A 1  169 ? 4.823   -17.921 12.091  1.00 98.00 169 A 1 
ATOM   1342 C  CG2 . VAL A 1  169 ? 4.268   -18.968 14.281  1.00 97.22 169 A 1 
ATOM   1343 N  N   . LEU A 1  170 ? 2.589   -19.314 9.959   1.00 98.98 170 A 1 
ATOM   1344 C  CA  . LEU A 1  170 ? 2.653   -19.166 8.510   1.00 98.96 170 A 1 
ATOM   1345 C  C   . LEU A 1  170 ? 3.145   -17.767 8.134   1.00 98.90 170 A 1 
ATOM   1346 O  O   . LEU A 1  170 ? 2.706   -16.773 8.715   1.00 98.79 170 A 1 
ATOM   1347 C  CB  . LEU A 1  170 ? 1.284   -19.427 7.872   1.00 98.89 170 A 1 
ATOM   1348 C  CG  . LEU A 1  170 ? 0.710   -20.842 8.073   1.00 98.56 170 A 1 
ATOM   1349 C  CD1 . LEU A 1  170 ? -0.632  -20.957 7.347   1.00 96.73 170 A 1 
ATOM   1350 C  CD2 . LEU A 1  170 ? 1.653   -21.919 7.546   1.00 96.45 170 A 1 
ATOM   1351 N  N   . ASN A 1  171 ? 4.016   -17.695 7.129   1.00 98.83 171 A 1 
ATOM   1352 C  CA  . ASN A 1  171 ? 4.470   -16.427 6.563   1.00 98.79 171 A 1 
ATOM   1353 C  C   . ASN A 1  171 ? 3.569   -16.039 5.387   1.00 98.70 171 A 1 
ATOM   1354 O  O   . ASN A 1  171 ? 3.851   -16.354 4.229   1.00 98.43 171 A 1 
ATOM   1355 C  CB  . ASN A 1  171 ? 5.941   -16.533 6.165   1.00 98.66 171 A 1 
ATOM   1356 C  CG  . ASN A 1  171 ? 6.475   -15.223 5.619   1.00 98.52 171 A 1 
ATOM   1357 O  OD1 . ASN A 1  171 ? 5.788   -14.204 5.572   1.00 94.79 171 A 1 
ATOM   1358 N  ND2 . ASN A 1  171 ? 7.711   -15.220 5.181   1.00 93.18 171 A 1 
ATOM   1359 N  N   . THR A 1  172 ? 2.471   -15.344 5.679   1.00 98.89 172 A 1 
ATOM   1360 C  CA  . THR A 1  172 ? 1.537   -14.902 4.632   1.00 98.74 172 A 1 
ATOM   1361 C  C   . THR A 1  172 ? 1.978   -13.628 3.912   1.00 98.69 172 A 1 
ATOM   1362 O  O   . THR A 1  172 ? 1.353   -13.251 2.921   1.00 98.21 172 A 1 
ATOM   1363 C  CB  . THR A 1  172 ? 0.111   -14.749 5.179   1.00 98.68 172 A 1 
ATOM   1364 O  OG1 . THR A 1  172 ? 0.118   -13.918 6.324   1.00 97.66 172 A 1 
ATOM   1365 C  CG2 . THR A 1  172 ? -0.468  -16.106 5.559   1.00 95.41 172 A 1 
ATOM   1366 N  N   . VAL A 1  173 ? 3.071   -13.000 4.337   1.00 98.52 173 A 1 
ATOM   1367 C  CA  . VAL A 1  173 ? 3.687   -11.913 3.555   1.00 98.35 173 A 1 
ATOM   1368 C  C   . VAL A 1  173 ? 4.141   -12.429 2.182   1.00 97.98 173 A 1 
ATOM   1369 O  O   . VAL A 1  173 ? 4.158   -11.666 1.220   1.00 97.33 173 A 1 
ATOM   1370 C  CB  . VAL A 1  173 ? 4.855   -11.256 4.308   1.00 98.20 173 A 1 
ATOM   1371 C  CG1 . VAL A 1  173 ? 5.423   -10.062 3.530   1.00 97.40 173 A 1 
ATOM   1372 C  CG2 . VAL A 1  173 ? 4.419   -10.762 5.696   1.00 96.89 173 A 1 
ATOM   1373 N  N   . LEU A 1  174 ? 4.417   -13.717 2.067   1.00 98.27 174 A 1 
ATOM   1374 C  CA  . LEU A 1  174 ? 4.699   -14.355 0.778   1.00 97.96 174 A 1 
ATOM   1375 C  C   . LEU A 1  174 ? 3.528   -14.245 -0.208  1.00 97.37 174 A 1 
ATOM   1376 O  O   . LEU A 1  174 ? 3.745   -14.314 -1.417  1.00 96.70 174 A 1 
ATOM   1377 C  CB  . LEU A 1  174 ? 5.034   -15.844 0.980   1.00 97.99 174 A 1 
ATOM   1378 C  CG  . LEU A 1  174 ? 6.255   -16.140 1.860   1.00 97.70 174 A 1 
ATOM   1379 C  CD1 . LEU A 1  174 ? 6.433   -17.654 2.002   1.00 96.20 174 A 1 
ATOM   1380 C  CD2 . LEU A 1  174 ? 7.535   -15.547 1.276   1.00 95.88 174 A 1 
ATOM   1381 N  N   . TYR A 1  175 ? 2.313   -14.053 0.302   1.00 97.96 175 A 1 
ATOM   1382 C  CA  . TYR A 1  175 ? 1.093   -14.023 -0.518  1.00 97.54 175 A 1 
ATOM   1383 C  C   . TYR A 1  175 ? 0.493   -12.623 -0.675  1.00 96.85 175 A 1 
ATOM   1384 O  O   . TYR A 1  175 ? -0.530  -12.461 -1.342  1.00 95.88 175 A 1 
ATOM   1385 C  CB  . TYR A 1  175 ? 0.052   -14.969 0.089   1.00 97.70 175 A 1 
ATOM   1386 C  CG  . TYR A 1  175 ? 0.552   -16.365 0.413   1.00 98.10 175 A 1 
ATOM   1387 C  CD1 . TYR A 1  175 ? 1.486   -17.016 -0.403  1.00 96.90 175 A 1 
ATOM   1388 C  CD2 . TYR A 1  175 ? 0.072   -17.036 1.549   1.00 96.40 175 A 1 
ATOM   1389 C  CE1 . TYR A 1  175 ? 1.949   -18.298 -0.093  1.00 96.90 175 A 1 
ATOM   1390 C  CE2 . TYR A 1  175 ? 0.518   -18.321 1.862   1.00 96.75 175 A 1 
ATOM   1391 C  CZ  . TYR A 1  175 ? 1.461   -18.944 1.040   1.00 98.27 175 A 1 
ATOM   1392 O  OH  . TYR A 1  175 ? 1.906   -20.197 1.350   1.00 98.08 175 A 1 
ATOM   1393 N  N   . TYR A 1  176 ? 1.104   -11.625 -0.066  1.00 96.74 176 A 1 
ATOM   1394 C  CA  . TYR A 1  176 ? 0.543   -10.272 0.015   1.00 95.86 176 A 1 
ATOM   1395 C  C   . TYR A 1  176 ? 0.521   -9.569  -1.344  1.00 94.63 176 A 1 
ATOM   1396 O  O   . TYR A 1  176 ? 1.471   -9.655  -2.117  1.00 93.55 176 A 1 
ATOM   1397 C  CB  . TYR A 1  176 ? 1.335   -9.477  1.050   1.00 95.37 176 A 1 
ATOM   1398 C  CG  . TYR A 1  176 ? 0.753   -8.141  1.463   1.00 94.83 176 A 1 
ATOM   1399 C  CD1 . TYR A 1  176 ? -0.629  -7.926  1.566   1.00 92.51 176 A 1 
ATOM   1400 C  CD2 . TYR A 1  176 ? 1.610   -7.094  1.806   1.00 92.41 176 A 1 
ATOM   1401 C  CE1 . TYR A 1  176 ? -1.146  -6.705  1.991   1.00 91.40 176 A 1 
ATOM   1402 C  CE2 . TYR A 1  176 ? 1.106   -5.863  2.241   1.00 91.58 176 A 1 
ATOM   1403 C  CZ  . TYR A 1  176 ? -0.271  -5.675  2.328   1.00 93.20 176 A 1 
ATOM   1404 O  OH  . TYR A 1  176 ? -0.764  -4.468  2.747   1.00 92.27 176 A 1 
ATOM   1405 N  N   . ASN A 1  177 ? -0.552  -8.819  -1.615  1.00 93.21 177 A 1 
ATOM   1406 C  CA  . ASN A 1  177 ? -0.754  -8.081  -2.872  1.00 90.36 177 A 1 
ATOM   1407 C  C   . ASN A 1  177 ? 0.385   -7.113  -3.238  1.00 89.36 177 A 1 
ATOM   1408 O  O   . ASN A 1  177 ? 0.586   -6.832  -4.416  1.00 85.86 177 A 1 
ATOM   1409 C  CB  . ASN A 1  177 ? -2.063  -7.276  -2.783  1.00 86.54 177 A 1 
ATOM   1410 C  CG  . ASN A 1  177 ? -3.273  -8.020  -3.304  1.00 83.05 177 A 1 
ATOM   1411 O  OD1 . ASN A 1  177 ? -3.198  -8.844  -4.193  1.00 73.80 177 A 1 
ATOM   1412 N  ND2 . ASN A 1  177 ? -4.437  -7.682  -2.778  1.00 74.58 177 A 1 
ATOM   1413 N  N   . TYR A 1  178 ? 1.109   -6.610  -2.246  1.00 88.53 178 A 1 
ATOM   1414 C  CA  . TYR A 1  178 ? 2.234   -5.702  -2.487  1.00 86.29 178 A 1 
ATOM   1415 C  C   . TYR A 1  178 ? 3.579   -6.430  -2.611  1.00 87.00 178 A 1 
ATOM   1416 O  O   . TYR A 1  178 ? 4.596   -5.783  -2.860  1.00 85.26 178 A 1 
ATOM   1417 C  CB  . TYR A 1  178 ? 2.281   -4.623  -1.404  1.00 84.78 178 A 1 
ATOM   1418 C  CG  . TYR A 1  178 ? 1.090   -3.692  -1.421  1.00 80.37 178 A 1 
ATOM   1419 C  CD1 . TYR A 1  178 ? 0.929   -2.759  -2.451  1.00 74.48 178 A 1 
ATOM   1420 C  CD2 . TYR A 1  178 ? 0.119   -3.755  -0.419  1.00 73.34 178 A 1 
ATOM   1421 C  CE1 . TYR A 1  178 ? -0.164  -1.895  -2.478  1.00 72.28 178 A 1 
ATOM   1422 C  CE2 . TYR A 1  178 ? -0.985  -2.900  -0.435  1.00 72.25 178 A 1 
ATOM   1423 C  CZ  . TYR A 1  178 ? -1.127  -1.969  -1.470  1.00 74.51 178 A 1 
ATOM   1424 O  OH  . TYR A 1  178 ? -2.207  -1.129  -1.481  1.00 71.84 178 A 1 
ATOM   1425 N  N   . ASN A 1  179 ? 3.602   -7.749  -2.460  1.00 89.17 179 A 1 
ATOM   1426 C  CA  . ASN A 1  179 ? 4.815   -8.541  -2.645  1.00 90.11 179 A 1 
ATOM   1427 C  C   . ASN A 1  179 ? 4.985   -8.895  -4.124  1.00 87.52 179 A 1 
ATOM   1428 O  O   . ASN A 1  179 ? 4.438   -9.883  -4.619  1.00 86.04 179 A 1 
ATOM   1429 C  CB  . ASN A 1  179 ? 4.774   -9.776  -1.747  1.00 92.36 179 A 1 
ATOM   1430 C  CG  . ASN A 1  179 ? 6.080   -10.550 -1.772  1.00 93.42 179 A 1 
ATOM   1431 O  OD1 . ASN A 1  179 ? 6.958   -10.332 -2.600  1.00 91.05 179 A 1 
ATOM   1432 N  ND2 . ASN A 1  179 ? 6.226   -11.485 -0.857  1.00 90.67 179 A 1 
ATOM   1433 N  N   . LYS A 1  180 ? 5.768   -8.092  -4.829  1.00 86.58 180 A 1 
ATOM   1434 C  CA  . LYS A 1  180 ? 6.008   -8.268  -6.268  1.00 82.51 180 A 1 
ATOM   1435 C  C   . LYS A 1  180 ? 6.956   -9.426  -6.591  1.00 83.40 180 A 1 
ATOM   1436 O  O   . LYS A 1  180 ? 7.197   -9.710  -7.762  1.00 80.57 180 A 1 
ATOM   1437 C  CB  . LYS A 1  180 ? 6.525   -6.956  -6.877  1.00 78.25 180 A 1 
ATOM   1438 C  CG  . LYS A 1  180 ? 5.513   -5.808  -6.780  1.00 70.45 180 A 1 
ATOM   1439 C  CD  . LYS A 1  180 ? 6.005   -4.579  -7.531  1.00 62.50 180 A 1 
ATOM   1440 C  CE  . LYS A 1  180 ? 4.968   -3.449  -7.500  1.00 55.76 180 A 1 
ATOM   1441 N  NZ  . LYS A 1  180 ? 5.370   -2.300  -8.336  1.00 50.21 180 A 1 
ATOM   1442 N  N   . GLN A 1  181 ? 7.488   -10.106 -5.577  1.00 88.03 181 A 1 
ATOM   1443 C  CA  . GLN A 1  181 ? 8.491   -11.153 -5.779  1.00 87.57 181 A 1 
ATOM   1444 C  C   . GLN A 1  181 ? 7.903   -12.564 -5.895  1.00 88.86 181 A 1 
ATOM   1445 O  O   . GLN A 1  181 ? 8.615   -13.489 -6.290  1.00 86.51 181 A 1 
ATOM   1446 C  CB  . GLN A 1  181 ? 9.506   -11.119 -4.628  1.00 86.32 181 A 1 
ATOM   1447 C  CG  . GLN A 1  181 ? 10.198  -9.755  -4.473  1.00 82.84 181 A 1 
ATOM   1448 C  CD  . GLN A 1  181 ? 10.958  -9.358  -5.724  1.00 78.32 181 A 1 
ATOM   1449 O  OE1 . GLN A 1  181 ? 11.732  -10.134 -6.269  1.00 71.18 181 A 1 
ATOM   1450 N  NE2 . GLN A 1  181 ? 10.746  -8.150  -6.215  1.00 68.47 181 A 1 
ATOM   1451 N  N   . THR A 1  182 ? 6.622   -12.744 -5.548  1.00 89.08 182 A 1 
ATOM   1452 C  CA  . THR A 1  182 ? 6.024   -14.077 -5.428  1.00 90.05 182 A 1 
ATOM   1453 C  C   . THR A 1  182 ? 4.805   -14.310 -6.319  1.00 87.79 182 A 1 
ATOM   1454 O  O   . THR A 1  182 ? 4.295   -15.429 -6.370  1.00 85.22 182 A 1 
ATOM   1455 C  CB  . THR A 1  182 ? 5.621   -14.364 -3.971  1.00 92.04 182 A 1 
ATOM   1456 O  OG1 . THR A 1  182 ? 4.734   -13.357 -3.507  1.00 90.64 182 A 1 
ATOM   1457 C  CG2 . THR A 1  182 ? 6.839   -14.406 -3.052  1.00 90.35 182 A 1 
ATOM   1458 N  N   . MET A 1  183 ? 4.355   -13.299 -7.040  1.00 86.16 183 A 1 
ATOM   1459 C  CA  . MET A 1  183 ? 3.113   -13.349 -7.819  1.00 82.99 183 A 1 
ATOM   1460 C  C   . MET A 1  183 ? 3.076   -14.453 -8.881  1.00 83.08 183 A 1 
ATOM   1461 O  O   . MET A 1  183 ? 2.003   -14.955 -9.197  1.00 79.28 183 A 1 
ATOM   1462 C  CB  . MET A 1  183 ? 2.881   -11.983 -8.466  1.00 78.23 183 A 1 
ATOM   1463 C  CG  . MET A 1  183 ? 3.960   -11.610 -9.482  1.00 69.32 183 A 1 
ATOM   1464 S  SD  . MET A 1  183 ? 3.866   -9.896  -10.062 1.00 64.18 183 A 1 
ATOM   1465 C  CE  . MET A 1  183 ? 4.316   -9.016  -8.563  1.00 56.14 183 A 1 
ATOM   1466 N  N   . ASP A 1  184 ? 4.226   -14.834 -9.412  1.00 80.04 184 A 1 
ATOM   1467 C  CA  . ASP A 1  184 ? 4.328   -15.814 -10.504 1.00 78.71 184 A 1 
ATOM   1468 C  C   . ASP A 1  184 ? 4.546   -17.251 -10.010 1.00 81.37 184 A 1 
ATOM   1469 O  O   . ASP A 1  184 ? 4.589   -18.185 -10.816 1.00 78.46 184 A 1 
ATOM   1470 C  CB  . ASP A 1  184 ? 5.451   -15.408 -11.463 1.00 74.17 184 A 1 
ATOM   1471 C  CG  . ASP A 1  184 ? 5.217   -14.055 -12.133 1.00 66.15 184 A 1 
ATOM   1472 O  OD1 . ASP A 1  184 ? 4.065   -13.747 -12.494 1.00 59.67 184 A 1 
ATOM   1473 O  OD2 . ASP A 1  184 ? 6.201   -13.310 -12.313 1.00 58.58 184 A 1 
ATOM   1474 N  N   . SER A 1  185 ? 4.682   -17.443 -8.700  1.00 84.83 185 A 1 
ATOM   1475 C  CA  . SER A 1  185 ? 4.904   -18.767 -8.124  1.00 86.97 185 A 1 
ATOM   1476 C  C   . SER A 1  185 ? 3.579   -19.485 -7.849  1.00 88.50 185 A 1 
ATOM   1477 O  O   . SER A 1  185 ? 2.533   -18.864 -7.659  1.00 86.69 185 A 1 
ATOM   1478 C  CB  . SER A 1  185 ? 5.739   -18.646 -6.852  1.00 85.01 185 A 1 
ATOM   1479 O  OG  . SER A 1  185 ? 6.028   -19.920 -6.311  1.00 76.61 185 A 1 
ATOM   1480 N  N   . THR A 1  186 ? 3.633   -20.813 -7.804  1.00 90.85 186 A 1 
ATOM   1481 C  CA  . THR A 1  186 ? 2.489   -21.637 -7.398  1.00 91.44 186 A 1 
ATOM   1482 C  C   . THR A 1  186 ? 2.524   -22.000 -5.915  1.00 93.40 186 A 1 
ATOM   1483 O  O   . THR A 1  186 ? 1.486   -22.196 -5.312  1.00 91.74 186 A 1 
ATOM   1484 C  CB  . THR A 1  186 ? 2.417   -22.922 -8.237  1.00 88.56 186 A 1 
ATOM   1485 O  OG1 . THR A 1  186 ? 3.649   -23.630 -8.159  1.00 79.70 186 A 1 
ATOM   1486 C  CG2 . THR A 1  186 ? 2.127   -22.622 -9.702  1.00 76.60 186 A 1 
ATOM   1487 N  N   . ASP A 1  187 ? 3.726   -22.082 -5.336  1.00 94.80 187 A 1 
ATOM   1488 C  CA  . ASP A 1  187 ? 3.912   -22.386 -3.913  1.00 96.41 187 A 1 
ATOM   1489 C  C   . ASP A 1  187 ? 5.204   -21.724 -3.412  1.00 96.71 187 A 1 
ATOM   1490 O  O   . ASP A 1  187 ? 6.244   -22.379 -3.310  1.00 96.05 187 A 1 
ATOM   1491 C  CB  . ASP A 1  187 ? 3.921   -23.904 -3.693  1.00 96.81 187 A 1 
ATOM   1492 C  CG  . ASP A 1  187 ? 3.906   -24.284 -2.212  1.00 97.35 187 A 1 
ATOM   1493 O  OD1 . ASP A 1  187 ? 3.712   -23.386 -1.359  1.00 95.71 187 A 1 
ATOM   1494 O  OD2 . ASP A 1  187 ? 4.054   -25.487 -1.907  1.00 95.29 187 A 1 
ATOM   1495 N  N   . PRO A 1  188 ? 5.174   -20.415 -3.112  1.00 96.80 188 A 1 
ATOM   1496 C  CA  . PRO A 1  188 ? 6.366   -19.691 -2.677  1.00 97.00 188 A 1 
ATOM   1497 C  C   . PRO A 1  188 ? 7.033   -20.346 -1.466  1.00 97.52 188 A 1 
ATOM   1498 O  O   . PRO A 1  188 ? 6.384   -20.584 -0.448  1.00 97.35 188 A 1 
ATOM   1499 C  CB  . PRO A 1  188 ? 5.867   -18.280 -2.355  1.00 96.24 188 A 1 
ATOM   1500 C  CG  . PRO A 1  188 ? 4.632   -18.120 -3.214  1.00 94.50 188 A 1 
ATOM   1501 C  CD  . PRO A 1  188 ? 4.033   -19.514 -3.241  1.00 96.32 188 A 1 
ATOM   1502 N  N   . LEU A 1  189 ? 8.307   -20.640 -1.609  1.00 96.60 189 A 1 
ATOM   1503 C  CA  . LEU A 1  189 ? 9.137   -21.282 -0.578  1.00 97.18 189 A 1 
ATOM   1504 C  C   . LEU A 1  189 ? 8.557   -22.609 -0.050  1.00 97.49 189 A 1 
ATOM   1505 O  O   . LEU A 1  189 ? 8.918   -23.051 1.038   1.00 96.88 189 A 1 
ATOM   1506 C  CB  . LEU A 1  189 ? 9.460   -20.279 0.545   1.00 97.14 189 A 1 
ATOM   1507 C  CG  . LEU A 1  189 ? 10.374  -19.120 0.110   1.00 96.59 189 A 1 
ATOM   1508 C  CD1 . LEU A 1  189 ? 10.379  -18.014 1.156   1.00 93.49 189 A 1 
ATOM   1509 C  CD2 . LEU A 1  189 ? 11.810  -19.605 -0.090  1.00 93.24 189 A 1 
ATOM   1510 N  N   . GLY A 1  190 ? 7.674   -23.261 -0.815  1.00 97.34 190 A 1 
ATOM   1511 C  CA  . GLY A 1  190 ? 7.124   -24.569 -0.484  1.00 97.50 190 A 1 
ATOM   1512 C  C   . GLY A 1  190 ? 6.171   -24.600 0.709   1.00 98.19 190 A 1 
ATOM   1513 O  O   . GLY A 1  190 ? 5.913   -25.663 1.269   1.00 97.89 190 A 1 
ATOM   1514 N  N   . GLN A 1  191 ? 5.645   -23.455 1.127   1.00 98.26 191 A 1 
ATOM   1515 C  CA  . GLN A 1  191 ? 4.855   -23.352 2.360   1.00 98.58 191 A 1 
ATOM   1516 C  C   . GLN A 1  191 ? 3.549   -24.153 2.321   1.00 98.72 191 A 1 
ATOM   1517 O  O   . GLN A 1  191 ? 3.184   -24.759 3.324   1.00 98.67 191 A 1 
ATOM   1518 C  CB  . GLN A 1  191 ? 4.593   -21.877 2.690   1.00 98.28 191 A 1 
ATOM   1519 C  CG  . GLN A 1  191 ? 3.876   -21.698 4.035   1.00 98.01 191 A 1 
ATOM   1520 C  CD  . GLN A 1  191 ? 3.801   -20.244 4.480   1.00 98.46 191 A 1 
ATOM   1521 O  OE1 . GLN A 1  191 ? 4.304   -19.882 5.530   1.00 93.29 191 A 1 
ATOM   1522 N  NE2 . GLN A 1  191 ? 3.159   -19.390 3.705   1.00 94.05 191 A 1 
ATOM   1523 N  N   . PHE A 1  192 ? 2.829   -24.175 1.195   1.00 98.30 192 A 1 
ATOM   1524 C  CA  . PHE A 1  192 ? 1.584   -24.935 1.106   1.00 98.34 192 A 1 
ATOM   1525 C  C   . PHE A 1  192 ? 1.816   -26.445 1.224   1.00 98.49 192 A 1 
ATOM   1526 O  O   . PHE A 1  192 ? 1.100   -27.132 1.952   1.00 98.37 192 A 1 
ATOM   1527 C  CB  . PHE A 1  192 ? 0.846   -24.624 -0.201  1.00 98.21 192 A 1 
ATOM   1528 C  CG  . PHE A 1  192 ? 0.112   -23.300 -0.220  1.00 98.17 192 A 1 
ATOM   1529 C  CD1 . PHE A 1  192 ? -0.955  -23.073 0.662   1.00 94.90 192 A 1 
ATOM   1530 C  CD2 . PHE A 1  192 ? 0.459   -22.302 -1.131  1.00 94.81 192 A 1 
ATOM   1531 C  CE1 . PHE A 1  192 ? -1.655  -21.864 0.631   1.00 95.40 192 A 1 
ATOM   1532 C  CE2 . PHE A 1  192 ? -0.237  -21.101 -1.163  1.00 95.04 192 A 1 
ATOM   1533 C  CZ  . PHE A 1  192 ? -1.298  -20.875 -0.278  1.00 97.55 192 A 1 
ATOM   1534 N  N   . GLU A 1  193 ? 2.834   -26.955 0.536   1.00 98.10 193 A 1 
ATOM   1535 C  CA  . GLU A 1  193 ? 3.203   -28.375 0.626   1.00 98.17 193 A 1 
ATOM   1536 C  C   . GLU A 1  193 ? 3.663   -28.735 2.049   1.00 98.34 193 A 1 
ATOM   1537 O  O   . GLU A 1  193 ? 3.247   -29.756 2.609   1.00 98.19 193 A 1 
ATOM   1538 C  CB  . GLU A 1  193 ? 4.286   -28.688 -0.398  1.00 97.92 193 A 1 
ATOM   1539 C  CG  . GLU A 1  193 ? 4.645   -30.177 -0.428  1.00 88.20 193 A 1 
ATOM   1540 C  CD  . GLU A 1  193 ? 5.728   -30.535 -1.438  1.00 78.92 193 A 1 
ATOM   1541 O  OE1 . GLU A 1  193 ? 6.189   -29.650 -2.189  1.00 72.71 193 A 1 
ATOM   1542 O  OE2 . GLU A 1  193 ? 6.109   -31.711 -1.473  1.00 71.35 193 A 1 
ATOM   1543 N  N   . TRP A 1  194 ? 4.488   -27.883 2.649   1.00 98.16 194 A 1 
ATOM   1544 C  CA  . TRP A 1  194 ? 4.933   -28.041 4.031   1.00 98.39 194 A 1 
ATOM   1545 C  C   . TRP A 1  194 ? 3.748   -28.058 5.000   1.00 98.51 194 A 1 
ATOM   1546 O  O   . TRP A 1  194 ? 3.649   -28.947 5.845   1.00 98.47 194 A 1 
ATOM   1547 C  CB  . TRP A 1  194 ? 5.907   -26.905 4.374   1.00 98.29 194 A 1 
ATOM   1548 C  CG  . TRP A 1  194 ? 6.286   -26.838 5.816   1.00 98.38 194 A 1 
ATOM   1549 C  CD1 . TRP A 1  194 ? 7.299   -27.508 6.420   1.00 98.09 194 A 1 
ATOM   1550 C  CD2 . TRP A 1  194 ? 5.650   -26.046 6.856   1.00 98.48 194 A 1 
ATOM   1551 N  NE1 . TRP A 1  194 ? 7.336   -27.183 7.762   1.00 98.04 194 A 1 
ATOM   1552 C  CE2 . TRP A 1  194 ? 6.343   -26.291 8.068   1.00 98.37 194 A 1 
ATOM   1553 C  CE3 . TRP A 1  194 ? 4.569   -25.151 6.874   1.00 98.36 194 A 1 
ATOM   1554 C  CZ2 . TRP A 1  194 ? 5.974   -25.670 9.277   1.00 98.27 194 A 1 
ATOM   1555 C  CZ3 . TRP A 1  194 ? 4.197   -24.532 8.088   1.00 98.08 194 A 1 
ATOM   1556 C  CH2 . TRP A 1  194 ? 4.898   -24.790 9.266   1.00 98.05 194 A 1 
ATOM   1557 N  N   . PHE A 1  195 ? 2.829   -27.113 4.874   1.00 98.52 195 A 1 
ATOM   1558 C  CA  . PHE A 1  195 ? 1.655   -27.021 5.739   1.00 98.64 195 A 1 
ATOM   1559 C  C   . PHE A 1  195 ? 0.789   -28.281 5.645   1.00 98.62 195 A 1 
ATOM   1560 O  O   . PHE A 1  195 ? 0.380   -28.819 6.668   1.00 98.59 195 A 1 
ATOM   1561 C  CB  . PHE A 1  195 ? 0.844   -25.769 5.384   1.00 98.67 195 A 1 
ATOM   1562 C  CG  . PHE A 1  195 ? -0.357  -25.568 6.269   1.00 98.73 195 A 1 
ATOM   1563 C  CD1 . PHE A 1  195 ? -0.205  -25.125 7.591   1.00 96.67 195 A 1 
ATOM   1564 C  CD2 . PHE A 1  195 ? -1.648  -25.821 5.793   1.00 96.35 195 A 1 
ATOM   1565 C  CE1 . PHE A 1  195 ? -1.311  -24.930 8.411   1.00 96.67 195 A 1 
ATOM   1566 C  CE2 . PHE A 1  195 ? -2.759  -25.631 6.610   1.00 96.61 195 A 1 
ATOM   1567 C  CZ  . PHE A 1  195 ? -2.597  -25.183 7.920   1.00 98.53 195 A 1 
ATOM   1568 N  N   . LYS A 1  196 ? 0.547   -28.764 4.428   1.00 98.46 196 A 1 
ATOM   1569 C  CA  . LYS A 1  196 ? -0.196  -30.011 4.227   1.00 98.19 196 A 1 
ATOM   1570 C  C   . LYS A 1  196 ? 0.482   -31.190 4.933   1.00 98.29 196 A 1 
ATOM   1571 O  O   . LYS A 1  196 ? -0.186  -31.957 5.622   1.00 98.09 196 A 1 
ATOM   1572 C  CB  . LYS A 1  196 ? -0.363  -30.286 2.726   1.00 97.94 196 A 1 
ATOM   1573 C  CG  . LYS A 1  196 ? -1.050  -31.631 2.464   1.00 93.67 196 A 1 
ATOM   1574 C  CD  . LYS A 1  196 ? -1.455  -31.808 1.005   1.00 89.72 196 A 1 
ATOM   1575 C  CE  . LYS A 1  196 ? -1.935  -33.233 0.745   1.00 82.34 196 A 1 
ATOM   1576 N  NZ  . LYS A 1  196 ? -2.978  -33.691 1.720   1.00 74.36 196 A 1 
ATOM   1577 N  N   . THR A 1  197 ? 1.796   -31.302 4.802   1.00 98.05 197 A 1 
ATOM   1578 C  CA  . THR A 1  197 ? 2.569   -32.367 5.448   1.00 97.79 197 A 1 
ATOM   1579 C  C   . THR A 1  197 ? 2.441   -32.310 6.975   1.00 98.05 197 A 1 
ATOM   1580 O  O   . THR A 1  197 ? 2.199   -33.335 7.623   1.00 97.73 197 A 1 
ATOM   1581 C  CB  . THR A 1  197 ? 4.043   -32.284 5.033   1.00 97.65 197 A 1 
ATOM   1582 O  OG1 . THR A 1  197 ? 4.149   -32.396 3.625   1.00 93.85 197 A 1 
ATOM   1583 C  CG2 . THR A 1  197 ? 4.884   -33.393 5.653   1.00 92.34 197 A 1 
ATOM   1584 N  N   . VAL A 1  198 ? 2.559   -31.118 7.542   1.00 98.30 198 A 1 
ATOM   1585 C  CA  . VAL A 1  198 ? 2.418   -30.898 8.985   1.00 98.22 198 A 1 
ATOM   1586 C  C   . VAL A 1  198 ? 1.009   -31.257 9.463   1.00 98.36 198 A 1 
ATOM   1587 O  O   . VAL A 1  198 ? 0.847   -32.010 10.432  1.00 98.29 198 A 1 
ATOM   1588 C  CB  . VAL A 1  198 ? 2.784   -29.437 9.338   1.00 98.05 198 A 1 
ATOM   1589 C  CG1 . VAL A 1  198 ? 2.385   -29.069 10.766  1.00 96.02 198 A 1 
ATOM   1590 C  CG2 . VAL A 1  198 ? 4.288   -29.214 9.176   1.00 95.79 198 A 1 
ATOM   1591 N  N   . MET A 1  199 ? -0.013  -30.762 8.785   1.00 98.69 199 A 1 
ATOM   1592 C  CA  . MET A 1  199 ? -1.405  -30.992 9.174   1.00 98.63 199 A 1 
ATOM   1593 C  C   . MET A 1  199 ? -1.819  -32.460 9.021   1.00 98.56 199 A 1 
ATOM   1594 O  O   . MET A 1  199 ? -2.514  -32.991 9.888   1.00 98.33 199 A 1 
ATOM   1595 C  CB  . MET A 1  199 ? -2.334  -30.092 8.352   1.00 98.56 199 A 1 
ATOM   1596 C  CG  . MET A 1  199 ? -2.218  -28.607 8.701   1.00 97.97 199 A 1 
ATOM   1597 S  SD  . MET A 1  199 ? -2.793  -28.189 10.358  1.00 97.88 199 A 1 
ATOM   1598 C  CE  . MET A 1  199 ? -1.261  -27.566 11.047  1.00 92.88 199 A 1 
ATOM   1599 N  N   . ASP A 1  200 ? -1.390  -33.124 7.957   1.00 98.38 200 A 1 
ATOM   1600 C  CA  . ASP A 1  200 ? -1.636  -34.559 7.786   1.00 98.12 200 A 1 
ATOM   1601 C  C   . ASP A 1  200 ? -0.998  -35.363 8.926   1.00 98.03 200 A 1 
ATOM   1602 O  O   . ASP A 1  200 ? -1.612  -36.287 9.462   1.00 97.60 200 A 1 
ATOM   1603 C  CB  . ASP A 1  200 ? -1.088  -35.044 6.430   1.00 98.06 200 A 1 
ATOM   1604 C  CG  . ASP A 1  200 ? -1.944  -34.639 5.227   1.00 96.90 200 A 1 
ATOM   1605 O  OD1 . ASP A 1  200 ? -3.131  -34.297 5.407   1.00 92.17 200 A 1 
ATOM   1606 O  OD2 . ASP A 1  200 ? -1.433  -34.715 4.091   1.00 92.33 200 A 1 
ATOM   1607 N  N   . GLY A 1  201 ? 0.204   -34.981 9.333   1.00 98.05 201 A 1 
ATOM   1608 C  CA  . GLY A 1  201 ? 0.874   -35.591 10.478  1.00 97.70 201 A 1 
ATOM   1609 C  C   . GLY A 1  201 ? 0.102   -35.406 11.780  1.00 97.93 201 A 1 
ATOM   1610 O  O   . GLY A 1  201 ? -0.067  -36.365 12.540  1.00 97.47 201 A 1 
ATOM   1611 N  N   . TYR A 1  202 ? -0.401  -34.211 12.032  1.00 98.29 202 A 1 
ATOM   1612 C  CA  . TYR A 1  202 ? -1.204  -33.929 13.222  1.00 98.15 202 A 1 
ATOM   1613 C  C   . TYR A 1  202 ? -2.524  -34.698 13.214  1.00 97.95 202 A 1 
ATOM   1614 O  O   . TYR A 1  202 ? -2.881  -35.318 14.216  1.00 97.38 202 A 1 
ATOM   1615 C  CB  . TYR A 1  202 ? -1.465  -32.425 13.351  1.00 98.12 202 A 1 
ATOM   1616 C  CG  . TYR A 1  202 ? -0.261  -31.553 13.661  1.00 98.35 202 A 1 
ATOM   1617 C  CD1 . TYR A 1  202 ? 0.956   -32.084 14.117  1.00 95.26 202 A 1 
ATOM   1618 C  CD2 . TYR A 1  202 ? -0.374  -30.162 13.522  1.00 94.80 202 A 1 
ATOM   1619 C  CE1 . TYR A 1  202 ? 2.040   -31.255 14.412  1.00 95.37 202 A 1 
ATOM   1620 C  CE2 . TYR A 1  202 ? 0.703   -29.327 13.819  1.00 95.00 202 A 1 
ATOM   1621 C  CZ  . TYR A 1  202 ? 1.913   -29.875 14.260  1.00 98.13 202 A 1 
ATOM   1622 O  OH  . TYR A 1  202 ? 2.975   -29.055 14.548  1.00 97.55 202 A 1 
ATOM   1623 N  N   . ARG A 1  203 ? -3.216  -34.709 12.085  1.00 98.21 203 A 1 
ATOM   1624 C  CA  . ARG A 1  203 ? -4.466  -35.468 11.937  1.00 97.96 203 A 1 
ATOM   1625 C  C   . ARG A 1  203 ? -4.239  -36.955 12.222  1.00 97.66 203 A 1 
ATOM   1626 O  O   . ARG A 1  203 ? -4.987  -37.558 12.995  1.00 96.80 203 A 1 
ATOM   1627 C  CB  . ARG A 1  203 ? -5.036  -35.255 10.533  1.00 97.35 203 A 1 
ATOM   1628 C  CG  . ARG A 1  203 ? -6.305  -36.061 10.281  1.00 96.01 203 A 1 
ATOM   1629 C  CD  . ARG A 1  203 ? -6.857  -35.774 8.881   1.00 95.54 203 A 1 
ATOM   1630 N  NE  . ARG A 1  203 ? -7.542  -34.487 8.832   1.00 94.95 203 A 1 
ATOM   1631 C  CZ  . ARG A 1  203 ? -7.740  -33.741 7.758   1.00 95.77 203 A 1 
ATOM   1632 N  NH1 . ARG A 1  203 ? -7.271  -34.088 6.573   1.00 89.57 203 A 1 
ATOM   1633 N  NH2 . ARG A 1  203 ? -8.426  -32.624 7.855   1.00 91.19 203 A 1 
ATOM   1634 N  N   . LYS A 1  204 ? -3.211  -37.525 11.625  1.00 97.79 204 A 1 
ATOM   1635 C  CA  . LYS A 1  204 ? -2.879  -38.943 11.784  1.00 97.62 204 A 1 
ATOM   1636 C  C   . LYS A 1  204 ? -2.578  -39.325 13.241  1.00 97.49 204 A 1 
ATOM   1637 O  O   . LYS A 1  204 ? -2.868  -40.445 13.656  1.00 96.20 204 A 1 
ATOM   1638 C  CB  . LYS A 1  204 ? -1.679  -39.262 10.882  1.00 97.41 204 A 1 
ATOM   1639 C  CG  . LYS A 1  204 ? -1.248  -40.738 10.892  1.00 85.63 204 A 1 
ATOM   1640 C  CD  . LYS A 1  204 ? -0.043  -40.982 9.986   1.00 80.83 204 A 1 
ATOM   1641 C  CE  . LYS A 1  204 ? 1.203   -40.303 10.545  1.00 68.84 204 A 1 
ATOM   1642 N  NZ  . LYS A 1  204 ? 2.390   -40.560 9.692   1.00 59.65 204 A 1 
ATOM   1643 N  N   . THR A 1  205 ? -2.018  -38.409 14.011  1.00 97.41 205 A 1 
ATOM   1644 C  CA  . THR A 1  205 ? -1.573  -38.657 15.392  1.00 96.98 205 A 1 
ATOM   1645 C  C   . THR A 1  205 ? -2.495  -38.051 16.454  1.00 96.85 205 A 1 
ATOM   1646 O  O   . THR A 1  205 ? -2.171  -38.094 17.641  1.00 95.68 205 A 1 
ATOM   1647 C  CB  . THR A 1  205 ? -0.129  -38.187 15.596  1.00 96.35 205 A 1 
ATOM   1648 O  OG1 . THR A 1  205 ? 0.004   -36.815 15.259  1.00 94.03 205 A 1 
ATOM   1649 C  CG2 . THR A 1  205 ? 0.847   -38.979 14.729  1.00 92.83 205 A 1 
ATOM   1650 N  N   . GLY A 1  206 ? -3.648  -37.497 16.052  1.00 97.43 206 A 1 
ATOM   1651 C  CA  . GLY A 1  206 ? -4.620  -36.919 16.973  1.00 97.07 206 A 1 
ATOM   1652 C  C   . GLY A 1  206 ? -4.171  -35.625 17.645  1.00 97.23 206 A 1 
ATOM   1653 O  O   . GLY A 1  206 ? -4.685  -35.270 18.711  1.00 95.76 206 A 1 
ATOM   1654 N  N   . GLN A 1  207 ? -3.220  -34.913 17.051  1.00 97.80 207 A 1 
ATOM   1655 C  CA  . GLN A 1  207 ? -2.740  -33.632 17.563  1.00 97.84 207 A 1 
ATOM   1656 C  C   . GLN A 1  207 ? -3.626  -32.481 17.091  1.00 98.02 207 A 1 
ATOM   1657 O  O   . GLN A 1  207 ? -4.371  -32.600 16.113  1.00 97.69 207 A 1 
ATOM   1658 C  CB  . GLN A 1  207 ? -1.278  -33.398 17.147  1.00 97.37 207 A 1 
ATOM   1659 C  CG  . GLN A 1  207 ? -0.341  -34.508 17.603  1.00 96.50 207 A 1 
ATOM   1660 C  CD  . GLN A 1  207 ? 1.128   -34.147 17.393  1.00 96.39 207 A 1 
ATOM   1661 O  OE1 . GLN A 1  207 ? 1.597   -33.127 17.881  1.00 89.11 207 A 1 
ATOM   1662 N  NE2 . GLN A 1  207 ? 1.858   -34.965 16.674  1.00 88.47 207 A 1 
ATOM   1663 N  N   . ARG A 1  208 ? -3.537  -31.358 17.800  1.00 98.21 208 A 1 
ATOM   1664 C  CA  . ARG A 1  208 ? -4.262  -30.136 17.454  1.00 98.37 208 A 1 
ATOM   1665 C  C   . ARG A 1  208 ? -3.286  -28.985 17.207  1.00 98.56 208 A 1 
ATOM   1666 O  O   . ARG A 1  208 ? -2.107  -29.064 17.566  1.00 98.28 208 A 1 
ATOM   1667 C  CB  . ARG A 1  208 ? -5.256  -29.775 18.565  1.00 97.63 208 A 1 
ATOM   1668 C  CG  . ARG A 1  208 ? -6.252  -30.897 18.896  1.00 94.24 208 A 1 
ATOM   1669 C  CD  . ARG A 1  208 ? -7.172  -31.217 17.714  1.00 87.43 208 A 1 
ATOM   1670 N  NE  . ARG A 1  208 ? -8.016  -32.393 17.984  1.00 82.44 208 A 1 
ATOM   1671 C  CZ  . ARG A 1  208 ? -9.165  -32.410 18.645  1.00 76.10 208 A 1 
ATOM   1672 N  NH1 . ARG A 1  208 ? -9.677  -31.306 19.145  1.00 68.18 208 A 1 
ATOM   1673 N  NH2 . ARG A 1  208 ? -9.791  -33.540 18.812  1.00 72.05 208 A 1 
ATOM   1674 N  N   . ALA A 1  209 ? -3.774  -27.914 16.601  1.00 98.55 209 A 1 
ATOM   1675 C  CA  . ALA A 1  209 ? -2.955  -26.748 16.282  1.00 98.75 209 A 1 
ATOM   1676 C  C   . ALA A 1  209 ? -3.696  -25.431 16.506  1.00 98.73 209 A 1 
ATOM   1677 O  O   . ALA A 1  209 ? -4.896  -25.322 16.253  1.00 98.60 209 A 1 
ATOM   1678 C  CB  . ALA A 1  209 ? -2.453  -26.843 14.839  1.00 98.58 209 A 1 
ATOM   1679 N  N   . ILE A 1  210 ? -2.944  -24.434 16.945  1.00 98.80 210 A 1 
ATOM   1680 C  CA  . ILE A 1  210 ? -3.330  -23.031 16.821  1.00 98.88 210 A 1 
ATOM   1681 C  C   . ILE A 1  210 ? -2.406  -22.421 15.766  1.00 98.87 210 A 1 
ATOM   1682 O  O   . ILE A 1  210 ? -1.182  -22.457 15.912  1.00 98.84 210 A 1 
ATOM   1683 C  CB  . ILE A 1  210 ? -3.255  -22.289 18.170  1.00 98.74 210 A 1 
ATOM   1684 C  CG1 . ILE A 1  210 ? -4.297  -22.869 19.152  1.00 98.00 210 A 1 
ATOM   1685 C  CG2 . ILE A 1  210 ? -3.488  -20.781 17.963  1.00 98.10 210 A 1 
ATOM   1686 C  CD1 . ILE A 1  210 ? -4.140  -22.387 20.588  1.00 95.83 210 A 1 
ATOM   1687 N  N   . VAL A 1  211 ? -2.994  -21.901 14.703  1.00 98.84 211 A 1 
ATOM   1688 C  CA  . VAL A 1  211 ? -2.249  -21.314 13.587  1.00 98.96 211 A 1 
ATOM   1689 C  C   . VAL A 1  211 ? -2.171  -19.802 13.774  1.00 98.95 211 A 1 
ATOM   1690 O  O   . VAL A 1  211 ? -3.146  -19.175 14.174  1.00 98.87 211 A 1 
ATOM   1691 C  CB  . VAL A 1  211 ? -2.881  -21.681 12.232  1.00 98.87 211 A 1 
ATOM   1692 C  CG1 . VAL A 1  211 ? -2.061  -21.124 11.068  1.00 97.90 211 A 1 
ATOM   1693 C  CG2 . VAL A 1  211 ? -2.987  -23.202 12.070  1.00 96.76 211 A 1 
ATOM   1694 N  N   . SER A 1  212 ? -1.016  -19.215 13.474  1.00 98.90 212 A 1 
ATOM   1695 C  CA  . SER A 1  212 ? -0.836  -17.764 13.510  1.00 98.99 212 A 1 
ATOM   1696 C  C   . SER A 1  212 ? -0.165  -17.279 12.228  1.00 98.96 212 A 1 
ATOM   1697 O  O   . SER A 1  212 ? 0.665   -17.962 11.643  1.00 98.82 212 A 1 
ATOM   1698 C  CB  . SER A 1  212 ? -0.017  -17.342 14.731  1.00 98.63 212 A 1 
ATOM   1699 O  OG  . SER A 1  212 ? -0.621  -17.790 15.923  1.00 84.45 212 A 1 
ATOM   1700 N  N   . MET A 1  213 ? -0.550  -16.085 11.784  1.00 98.91 213 A 1 
ATOM   1701 C  CA  . MET A 1  213 ? -0.002  -15.458 10.583  1.00 98.91 213 A 1 
ATOM   1702 C  C   . MET A 1  213 ? -0.184  -13.953 10.701  1.00 98.99 213 A 1 
ATOM   1703 O  O   . MET A 1  213 ? -1.090  -13.486 11.389  1.00 98.74 213 A 1 
ATOM   1704 C  CB  . MET A 1  213 ? -0.705  -16.011 9.330   1.00 98.68 213 A 1 
ATOM   1705 C  CG  . MET A 1  213 ? -2.207  -15.759 9.315   1.00 98.06 213 A 1 
ATOM   1706 S  SD  . MET A 1  213 ? -3.129  -16.690 8.058   1.00 98.21 213 A 1 
ATOM   1707 C  CE  . MET A 1  213 ? -3.041  -18.340 8.739   1.00 95.58 213 A 1 
ATOM   1708 N  N   . HIS A 1  214 ? 0.666   -13.176 10.025  1.00 98.89 214 A 1 
ATOM   1709 C  CA  . HIS A 1  214 ? 0.536   -11.722 10.108  1.00 98.89 214 A 1 
ATOM   1710 C  C   . HIS A 1  214 ? -0.708  -11.225 9.356   1.00 98.83 214 A 1 
ATOM   1711 O  O   . HIS A 1  214 ? -1.502  -10.470 9.906   1.00 98.48 214 A 1 
ATOM   1712 C  CB  . HIS A 1  214 ? 1.808   -11.044 9.599   1.00 98.79 214 A 1 
ATOM   1713 C  CG  . HIS A 1  214 ? 1.756   -9.557  9.782   1.00 98.74 214 A 1 
ATOM   1714 N  ND1 . HIS A 1  214 ? 1.700   -8.923  11.004  1.00 97.38 214 A 1 
ATOM   1715 C  CD2 . HIS A 1  214 ? 1.692   -8.585  8.825   1.00 97.39 214 A 1 
ATOM   1716 C  CE1 . HIS A 1  214 ? 1.609   -7.619  10.796  1.00 97.79 214 A 1 
ATOM   1717 N  NE2 . HIS A 1  214 ? 1.601   -7.375  9.485   1.00 97.87 214 A 1 
ATOM   1718 N  N   . ILE A 1  215 ? -0.880  -11.690 8.117   1.00 98.89 215 A 1 
ATOM   1719 C  CA  . ILE A 1  215 ? -1.962  -11.246 7.231   1.00 98.73 215 A 1 
ATOM   1720 C  C   . ILE A 1  215 ? -2.955  -12.385 7.021   1.00 98.76 215 A 1 
ATOM   1721 O  O   . ILE A 1  215 ? -2.622  -13.394 6.390   1.00 98.60 215 A 1 
ATOM   1722 C  CB  . ILE A 1  215 ? -1.406  -10.742 5.875   1.00 98.58 215 A 1 
ATOM   1723 C  CG1 . ILE A 1  215 ? -0.229  -9.758  6.074   1.00 97.80 215 A 1 
ATOM   1724 C  CG2 . ILE A 1  215 ? -2.533  -10.100 5.062   1.00 97.55 215 A 1 
ATOM   1725 C  CD1 . ILE A 1  215 ? 0.418   -9.276  4.775   1.00 96.96 215 A 1 
ATOM   1726 N  N   . CYS A 1  216 ? -4.167  -12.230 7.517   1.00 98.77 216 A 1 
ATOM   1727 C  CA  . CYS A 1  216 ? -5.248  -13.177 7.269   1.00 98.53 216 A 1 
ATOM   1728 C  C   . CYS A 1  216 ? -5.695  -13.130 5.799   1.00 98.50 216 A 1 
ATOM   1729 O  O   . CYS A 1  216 ? -5.635  -12.073 5.162   1.00 97.79 216 A 1 
ATOM   1730 C  CB  . CYS A 1  216 ? -6.446  -12.847 8.163   1.00 97.78 216 A 1 
ATOM   1731 S  SG  . CYS A 1  216 ? -6.693  -13.940 9.585   1.00 93.24 216 A 1 
ATOM   1732 N  N   . PRO A 1  217 ? -6.209  -14.240 5.249   1.00 98.43 217 A 1 
ATOM   1733 C  CA  . PRO A 1  217 ? -6.960  -14.171 4.005   1.00 98.21 217 A 1 
ATOM   1734 C  C   . PRO A 1  217 ? -8.240  -13.356 4.200   1.00 97.91 217 A 1 
ATOM   1735 O  O   . PRO A 1  217 ? -8.732  -13.197 5.319   1.00 96.87 217 A 1 
ATOM   1736 C  CB  . PRO A 1  217 ? -7.268  -15.630 3.664   1.00 97.81 217 A 1 
ATOM   1737 C  CG  . PRO A 1  217 ? -7.327  -16.304 5.018   1.00 96.18 217 A 1 
ATOM   1738 C  CD  . PRO A 1  217 ? -6.275  -15.576 5.835   1.00 98.09 217 A 1 
ATOM   1739 N  N   . GLY A 1  218 ? -8.783  -12.848 3.109   1.00 97.17 218 A 1 
ATOM   1740 C  CA  . GLY A 1  218 ? -9.978  -12.018 3.133   1.00 96.66 218 A 1 
ATOM   1741 C  C   . GLY A 1  218 ? -9.679  -10.559 2.822   1.00 96.30 218 A 1 
ATOM   1742 O  O   . GLY A 1  218 ? -8.735  -10.242 2.096   1.00 95.04 218 A 1 
ATOM   1743 N  N   . VAL A 1  219 ? -10.503 -9.675  3.356   1.00 95.21 219 A 1 
ATOM   1744 C  CA  . VAL A 1  219 ? -10.517 -8.258  2.967   1.00 94.74 219 A 1 
ATOM   1745 C  C   . VAL A 1  219 ? -10.136 -7.321  4.113   1.00 95.08 219 A 1 
ATOM   1746 O  O   . VAL A 1  219 ? -10.136 -7.702  5.285   1.00 94.55 219 A 1 
ATOM   1747 C  CB  . VAL A 1  219 ? -11.888 -7.864  2.381   1.00 92.89 219 A 1 
ATOM   1748 C  CG1 . VAL A 1  219 ? -12.245 -8.738  1.183   1.00 87.38 219 A 1 
ATOM   1749 C  CG2 . VAL A 1  219 ? -13.005 -7.938  3.426   1.00 86.31 219 A 1 
ATOM   1750 N  N   . ALA A 1  220 ? -9.843  -6.071  3.750   1.00 93.04 220 A 1 
ATOM   1751 C  CA  . ALA A 1  220 ? -9.635  -4.983  4.704   1.00 92.44 220 A 1 
ATOM   1752 C  C   . ALA A 1  220 ? -10.783 -3.976  4.592   1.00 91.28 220 A 1 
ATOM   1753 O  O   . ALA A 1  220 ? -10.875 -3.236  3.612   1.00 89.23 220 A 1 
ATOM   1754 C  CB  . ALA A 1  220 ? -8.291  -4.323  4.437   1.00 92.04 220 A 1 
ATOM   1755 N  N   . GLU A 1  221 ? -11.651 -3.942  5.597   1.00 91.46 221 A 1 
ATOM   1756 C  CA  . GLU A 1  221 ? -12.849 -3.093  5.598   1.00 89.90 221 A 1 
ATOM   1757 C  C   . GLU A 1  221 ? -12.514 -1.605  5.417   1.00 87.93 221 A 1 
ATOM   1758 O  O   . GLU A 1  221 ? -13.234 -0.888  4.727   1.00 84.61 221 A 1 
ATOM   1759 C  CB  . GLU A 1  221 ? -13.635 -3.286  6.900   1.00 89.75 221 A 1 
ATOM   1760 C  CG  . GLU A 1  221 ? -14.208 -4.682  7.109   1.00 88.83 221 A 1 
ATOM   1761 C  CD  . GLU A 1  221 ? -13.270 -5.662  7.820   1.00 90.41 221 A 1 
ATOM   1762 O  OE1 . GLU A 1  221 ? -12.029 -5.518  7.751   1.00 87.29 221 A 1 
ATOM   1763 O  OE2 . GLU A 1  221 ? -13.785 -6.600  8.452   1.00 87.83 221 A 1 
ATOM   1764 N  N   . ARG A 1  222 ? -11.406 -1.162  6.004   1.00 85.65 222 A 1 
ATOM   1765 C  CA  . ARG A 1  222 ? -10.969 0.237   5.905   1.00 82.25 222 A 1 
ATOM   1766 C  C   . ARG A 1  222 ? -10.526 0.652   4.510   1.00 80.70 222 A 1 
ATOM   1767 O  O   . ARG A 1  222 ? -10.479 1.841   4.224   1.00 78.40 222 A 1 
ATOM   1768 C  CB  . ARG A 1  222 ? -9.825  0.496   6.889   1.00 81.42 222 A 1 
ATOM   1769 C  CG  . ARG A 1  222 ? -10.324 0.655   8.312   1.00 78.53 222 A 1 
ATOM   1770 C  CD  . ARG A 1  222 ? -9.147  0.900   9.245   1.00 77.40 222 A 1 
ATOM   1771 N  NE  . ARG A 1  222 ? -9.557  1.730   10.364  1.00 76.19 222 A 1 
ATOM   1772 C  CZ  . ARG A 1  222 ? -8.770  2.137   11.349  1.00 75.13 222 A 1 
ATOM   1773 N  NH1 . ARG A 1  222 ? -7.520  1.754   11.417  1.00 69.95 222 A 1 
ATOM   1774 N  NH2 . ARG A 1  222 ? -9.240  2.937   12.263  1.00 68.62 222 A 1 
ATOM   1775 N  N   . PHE A 1  223 ? -10.194 -0.305  3.657   1.00 79.84 223 A 1 
ATOM   1776 C  CA  . PHE A 1  223 ? -9.729  -0.055  2.296   1.00 77.84 223 A 1 
ATOM   1777 C  C   . PHE A 1  223 ? -10.728 -0.586  1.267   1.00 79.65 223 A 1 
ATOM   1778 O  O   . PHE A 1  223 ? -10.375 -1.339  0.370   1.00 77.64 223 A 1 
ATOM   1779 C  CB  . PHE A 1  223 ? -8.326  -0.645  2.119   1.00 75.96 223 A 1 
ATOM   1780 C  CG  . PHE A 1  223 ? -7.309  -0.123  3.109   1.00 71.83 223 A 1 
ATOM   1781 C  CD1 . PHE A 1  223 ? -6.993  1.242   3.154   1.00 66.21 223 A 1 
ATOM   1782 C  CD2 . PHE A 1  223 ? -6.678  -0.986  4.001   1.00 65.61 223 A 1 
ATOM   1783 C  CE1 . PHE A 1  223 ? -6.062  1.734   4.071   1.00 63.38 223 A 1 
ATOM   1784 C  CE2 . PHE A 1  223 ? -5.744  -0.510  4.926   1.00 63.32 223 A 1 
ATOM   1785 C  CZ  . PHE A 1  223 ? -5.443  0.854   4.951   1.00 64.69 223 A 1 
ATOM   1786 N  N   . ASN A 1  224 ? -12.040 -0.183  1.374   1.00 68.27 224 A 1 
ATOM   1787 C  CA  . ASN A 1  224 ? -13.146 -0.568  0.636   1.00 73.00 224 A 1 
ATOM   1788 C  C   . ASN A 1  224 ? -13.257 -2.050  0.394   1.00 75.03 224 A 1 
ATOM   1789 O  O   . ASN A 1  224 ? -13.522 -2.534  -0.690  1.00 72.70 224 A 1 
ATOM   1790 C  CB  . ASN A 1  224 ? -13.298 0.193   -0.668  1.00 71.48 224 A 1 
ATOM   1791 C  CG  . ASN A 1  224 ? -14.635 0.135   -1.179  1.00 69.19 224 A 1 
ATOM   1792 O  OD1 . ASN A 1  224 ? -15.607 0.370   -0.424  1.00 65.43 224 A 1 
ATOM   1793 N  ND2 . ASN A 1  224 ? -15.105 -0.004  -2.127  1.00 65.42 224 A 1 
ATOM   1794 N  N   . TYR A 1  225 ? -13.032 -2.830  1.462   1.00 81.03 225 A 1 
ATOM   1795 C  CA  . TYR A 1  225 ? -13.149 -4.284  1.427   1.00 82.23 225 A 1 
ATOM   1796 C  C   . TYR A 1  225 ? -12.207 -4.928  0.400   1.00 83.13 225 A 1 
ATOM   1797 O  O   . TYR A 1  225 ? -12.551 -5.912  -0.243  1.00 80.95 225 A 1 
ATOM   1798 C  CB  . TYR A 1  225 ? -14.611 -4.705  1.221   1.00 82.16 225 A 1 
ATOM   1799 C  CG  . TYR A 1  225 ? -15.564 -4.138  2.251   1.00 80.15 225 A 1 
ATOM   1800 C  CD1 . TYR A 1  225 ? -16.089 -2.847  2.108   1.00 75.17 225 A 1 
ATOM   1801 C  CD2 . TYR A 1  225 ? -15.918 -4.889  3.374   1.00 75.41 225 A 1 
ATOM   1802 C  CE1 . TYR A 1  225 ? -16.956 -2.311  3.065   1.00 74.08 225 A 1 
ATOM   1803 C  CE2 . TYR A 1  225 ? -16.786 -4.365  4.340   1.00 73.81 225 A 1 
ATOM   1804 C  CZ  . TYR A 1  225 ? -17.299 -3.080  4.179   1.00 77.91 225 A 1 
ATOM   1805 O  OH  . TYR A 1  225 ? -18.151 -2.551  5.127   1.00 74.01 225 A 1 
ATOM   1806 N  N   . SER A 1  226 ? -11.006 -4.363  0.254   1.00 82.10 226 A 1 
ATOM   1807 C  CA  . SER A 1  226 ? -10.024 -4.839  -0.711  1.00 82.05 226 A 1 
ATOM   1808 C  C   . SER A 1  226 ? -9.368  -6.138  -0.249  1.00 85.21 226 A 1 
ATOM   1809 O  O   . SER A 1  226 ? -9.031  -6.286  0.928   1.00 84.70 226 A 1 
ATOM   1810 C  CB  . SER A 1  226 ? -8.959  -3.779  -0.978  1.00 77.79 226 A 1 
ATOM   1811 O  OG  . SER A 1  226 ? -8.244  -3.454  0.195   1.00 70.75 226 A 1 
ATOM   1812 N  N   . ASP A 1  227 ? -9.159  -7.060  -1.191  1.00 87.72 227 A 1 
ATOM   1813 C  CA  . ASP A 1  227 ? -8.407  -8.281  -0.923  1.00 88.32 227 A 1 
ATOM   1814 C  C   . ASP A 1  227 ? -6.977  -7.956  -0.507  1.00 90.40 227 A 1 
ATOM   1815 O  O   . ASP A 1  227 ? -6.328  -7.089  -1.093  1.00 89.36 227 A 1 
ATOM   1816 C  CB  . ASP A 1  227 ? -8.393  -9.178  -2.161  1.00 85.96 227 A 1 
ATOM   1817 C  CG  . ASP A 1  227 ? -9.777  -9.688  -2.545  1.00 80.45 227 A 1 
ATOM   1818 O  OD1 . ASP A 1  227 ? -10.548 -10.049 -1.633  1.00 73.90 227 A 1 
ATOM   1819 O  OD2 . ASP A 1  227 ? -10.060 -9.727  -3.759  1.00 71.76 227 A 1 
ATOM   1820 N  N   . GLN A 1  228 ? -6.481  -8.657  0.509   1.00 94.05 228 A 1 
ATOM   1821 C  CA  . GLN A 1  228 ? -5.134  -8.435  1.017   1.00 94.65 228 A 1 
ATOM   1822 C  C   . GLN A 1  228 ? -4.095  -9.359  0.385   1.00 95.21 228 A 1 
ATOM   1823 O  O   . GLN A 1  228 ? -2.930  -8.991  0.271   1.00 94.25 228 A 1 
ATOM   1824 C  CB  . GLN A 1  228 ? -5.129  -8.584  2.544   1.00 94.43 228 A 1 
ATOM   1825 C  CG  . GLN A 1  228 ? -6.000  -7.539  3.240   1.00 93.07 228 A 1 
ATOM   1826 C  CD  . GLN A 1  228 ? -5.548  -6.131  2.872   1.00 92.41 228 A 1 
ATOM   1827 O  OE1 . GLN A 1  228 ? -4.503  -5.675  3.310   1.00 84.71 228 A 1 
ATOM   1828 N  NE2 . GLN A 1  228 ? -6.304  -5.441  2.036   1.00 83.18 228 A 1 
ATOM   1829 N  N   . LEU A 1  229 ? -4.508  -10.542 -0.037  1.00 95.58 229 A 1 
ATOM   1830 C  CA  . LEU A 1  229 ? -3.632  -11.522 -0.665  1.00 95.58 229 A 1 
ATOM   1831 C  C   . LEU A 1  229 ? -3.955  -11.634 -2.163  1.00 93.73 229 A 1 
ATOM   1832 O  O   . LEU A 1  229 ? -5.074  -11.356 -2.585  1.00 92.58 229 A 1 
ATOM   1833 C  CB  . LEU A 1  229 ? -3.775  -12.881 0.036   1.00 96.79 229 A 1 
ATOM   1834 C  CG  . LEU A 1  229 ? -3.644  -12.870 1.567   1.00 96.90 229 A 1 
ATOM   1835 C  CD1 . LEU A 1  229 ? -3.746  -14.288 2.104   1.00 95.87 229 A 1 
ATOM   1836 C  CD2 . LEU A 1  229 ? -2.326  -12.254 2.031   1.00 95.73 229 A 1 
ATOM   1837 N  N   . TYR A 1  230 ? -2.975  -12.068 -2.956  1.00 93.97 230 A 1 
ATOM   1838 C  CA  . TYR A 1  230 ? -3.246  -12.412 -4.353  1.00 92.53 230 A 1 
ATOM   1839 C  C   . TYR A 1  230 ? -4.366  -13.459 -4.423  1.00 93.04 230 A 1 
ATOM   1840 O  O   . TYR A 1  230 ? -4.363  -14.398 -3.623  1.00 92.90 230 A 1 
ATOM   1841 C  CB  . TYR A 1  230 ? -1.984  -12.946 -5.027  1.00 91.43 230 A 1 
ATOM   1842 C  CG  . TYR A 1  230 ? -0.950  -11.890 -5.348  1.00 89.57 230 A 1 
ATOM   1843 C  CD1 . TYR A 1  230 ? -1.229  -10.900 -6.303  1.00 84.72 230 A 1 
ATOM   1844 C  CD2 . TYR A 1  230 ? 0.302   -11.899 -4.727  1.00 84.42 230 A 1 
ATOM   1845 C  CE1 . TYR A 1  230 ? -0.272  -9.928  -6.617  1.00 83.19 230 A 1 
ATOM   1846 C  CE2 . TYR A 1  230 ? 1.256   -10.927 -5.038  1.00 82.64 230 A 1 
ATOM   1847 C  CZ  . TYR A 1  230 ? 0.970   -9.941  -5.981  1.00 86.66 230 A 1 
ATOM   1848 O  OH  . TYR A 1  230 ? 1.895   -8.985  -6.283  1.00 84.38 230 A 1 
ATOM   1849 N  N   . PRO A 1  231 ? -5.309  -13.346 -5.363  1.00 89.16 231 A 1 
ATOM   1850 C  CA  . PRO A 1  231 ? -6.473  -14.238 -5.423  1.00 88.06 231 A 1 
ATOM   1851 C  C   . PRO A 1  231 ? -6.124  -15.728 -5.391  1.00 90.32 231 A 1 
ATOM   1852 O  O   . PRO A 1  231 ? -6.740  -16.494 -4.647  1.00 90.80 231 A 1 
ATOM   1853 C  CB  . PRO A 1  231 ? -7.185  -13.846 -6.721  1.00 85.53 231 A 1 
ATOM   1854 C  CG  . PRO A 1  231 ? -6.853  -12.381 -6.878  1.00 82.24 231 A 1 
ATOM   1855 C  CD  . PRO A 1  231 ? -5.423  -12.280 -6.361  1.00 84.51 231 A 1 
ATOM   1856 N  N   . GLN A 1  232 ? -5.116  -16.132 -6.152  1.00 90.07 232 A 1 
ATOM   1857 C  CA  . GLN A 1  232 ? -4.704  -17.528 -6.214  1.00 90.39 232 A 1 
ATOM   1858 C  C   . GLN A 1  232 ? -4.167  -18.054 -4.870  1.00 92.82 232 A 1 
ATOM   1859 O  O   . GLN A 1  232 ? -4.373  -19.225 -4.548  1.00 92.96 232 A 1 
ATOM   1860 C  CB  . GLN A 1  232 ? -3.686  -17.748 -7.347  1.00 88.83 232 A 1 
ATOM   1861 C  CG  . GLN A 1  232 ? -2.309  -17.094 -7.165  1.00 84.29 232 A 1 
ATOM   1862 C  CD  . GLN A 1  232 ? -2.211  -15.648 -7.650  1.00 83.88 232 A 1 
ATOM   1863 O  OE1 . GLN A 1  232 ? -3.187  -14.899 -7.690  1.00 78.06 232 A 1 
ATOM   1864 N  NE2 . GLN A 1  232 ? -1.028  -15.226 -8.029  1.00 76.02 232 A 1 
ATOM   1865 N  N   . TYR A 1  233 ? -3.508  -17.212 -4.087  1.00 95.34 233 A 1 
ATOM   1866 C  CA  . TYR A 1  233 ? -3.023  -17.596 -2.765  1.00 96.37 233 A 1 
ATOM   1867 C  C   . TYR A 1  233 ? -4.121  -17.493 -1.711  1.00 97.23 233 A 1 
ATOM   1868 O  O   . TYR A 1  233 ? -4.205  -18.354 -0.836  1.00 97.31 233 A 1 
ATOM   1869 C  CB  . TYR A 1  233 ? -1.815  -16.751 -2.366  1.00 96.34 233 A 1 
ATOM   1870 C  CG  . TYR A 1  233 ? -0.623  -16.844 -3.305  1.00 96.04 233 A 1 
ATOM   1871 C  CD1 . TYR A 1  233 ? -0.232  -18.067 -3.865  1.00 93.05 233 A 1 
ATOM   1872 C  CD2 . TYR A 1  233 ? 0.115   -15.697 -3.611  1.00 92.87 233 A 1 
ATOM   1873 C  CE1 . TYR A 1  233 ? 0.864   -18.140 -4.730  1.00 92.29 233 A 1 
ATOM   1874 C  CE2 . TYR A 1  233 ? 1.214   -15.755 -4.465  1.00 92.04 233 A 1 
ATOM   1875 C  CZ  . TYR A 1  233 ? 1.586   -16.978 -5.030  1.00 94.82 233 A 1 
ATOM   1876 O  OH  . TYR A 1  233 ? 2.644   -17.031 -5.889  1.00 93.70 233 A 1 
ATOM   1877 N  N   . ASN A 1  234 ? -4.962  -16.476 -1.799  1.00 96.25 234 A 1 
ATOM   1878 C  CA  . ASN A 1  234 ? -6.083  -16.308 -0.887  1.00 96.61 234 A 1 
ATOM   1879 C  C   . ASN A 1  234 ? -6.981  -17.549 -0.869  1.00 97.16 234 A 1 
ATOM   1880 O  O   . ASN A 1  234 ? -7.207  -18.139 0.189   1.00 97.33 234 A 1 
ATOM   1881 C  CB  . ASN A 1  234 ? -6.886  -15.060 -1.277  1.00 96.46 234 A 1 
ATOM   1882 C  CG  . ASN A 1  234 ? -7.988  -14.781 -0.274  1.00 96.30 234 A 1 
ATOM   1883 O  OD1 . ASN A 1  234 ? -7.740  -14.169 0.751   1.00 92.46 234 A 1 
ATOM   1884 N  ND2 . ASN A 1  234 ? -9.188  -15.259 -0.538  1.00 92.04 234 A 1 
ATOM   1885 N  N   . ASP A 1  235 ? -7.449  -17.956 -2.044  1.00 95.88 235 A 1 
ATOM   1886 C  CA  . ASP A 1  235 ? -8.376  -19.077 -2.158  1.00 95.71 235 A 1 
ATOM   1887 C  C   . ASP A 1  235 ? -7.726  -20.384 -1.687  1.00 96.84 235 A 1 
ATOM   1888 O  O   . ASP A 1  235 ? -8.332  -21.146 -0.931  1.00 96.61 235 A 1 
ATOM   1889 C  CB  . ASP A 1  235 ? -8.866  -19.195 -3.605  1.00 94.07 235 A 1 
ATOM   1890 C  CG  . ASP A 1  235 ? -9.710  -18.006 -4.067  1.00 88.20 235 A 1 
ATOM   1891 O  OD1 . ASP A 1  235 ? -10.041 -17.127 -3.241  1.00 81.19 235 A 1 
ATOM   1892 O  OD2 . ASP A 1  235 ? -10.033 -17.968 -5.271  1.00 80.69 235 A 1 
ATOM   1893 N  N   . ARG A 1  236 ? -6.479  -20.617 -2.077  1.00 96.75 236 A 1 
ATOM   1894 C  CA  . ARG A 1  236 ? -5.742  -21.812 -1.654  1.00 97.45 236 A 1 
ATOM   1895 C  C   . ARG A 1  236 ? -5.497  -21.828 -0.142  1.00 98.10 236 A 1 
ATOM   1896 O  O   . ARG A 1  236 ? -5.569  -22.892 0.476   1.00 98.10 236 A 1 
ATOM   1897 C  CB  . ARG A 1  236 ? -4.430  -21.914 -2.438  1.00 97.17 236 A 1 
ATOM   1898 C  CG  . ARG A 1  236 ? -3.719  -23.249 -2.205  1.00 94.91 236 A 1 
ATOM   1899 C  CD  . ARG A 1  236 ? -2.482  -23.372 -3.090  1.00 93.16 236 A 1 
ATOM   1900 N  NE  . ARG A 1  236 ? -1.817  -24.669 -2.905  1.00 91.33 236 A 1 
ATOM   1901 C  CZ  . ARG A 1  236 ? -0.694  -25.051 -3.484  1.00 89.00 236 A 1 
ATOM   1902 N  NH1 . ARG A 1  236 ? -0.045  -24.262 -4.309  1.00 85.84 236 A 1 
ATOM   1903 N  NH2 . ARG A 1  236 ? -0.198  -26.240 -3.246  1.00 85.34 236 A 1 
ATOM   1904 N  N   . LEU A 1  237 ? -5.230  -20.671 0.460   1.00 98.12 237 A 1 
ATOM   1905 C  CA  . LEU A 1  237 ? -5.012  -20.573 1.907   1.00 98.54 237 A 1 
ATOM   1906 C  C   . LEU A 1  237 ? -6.306  -20.828 2.684   1.00 98.68 237 A 1 
ATOM   1907 O  O   . LEU A 1  237 ? -6.297  -21.597 3.650   1.00 98.66 237 A 1 
ATOM   1908 C  CB  . LEU A 1  237 ? -4.410  -19.210 2.250   1.00 98.60 237 A 1 
ATOM   1909 C  CG  . LEU A 1  237 ? -4.107  -18.995 3.739   1.00 98.31 237 A 1 
ATOM   1910 C  CD1 . LEU A 1  237 ? -3.135  -20.030 4.287   1.00 96.89 237 A 1 
ATOM   1911 C  CD2 . LEU A 1  237 ? -3.524  -17.606 3.950   1.00 96.87 237 A 1 
ATOM   1912 N  N   . VAL A 1  238 ? -7.423  -20.242 2.258   1.00 98.43 238 A 1 
ATOM   1913 C  CA  . VAL A 1  238 ? -8.731  -20.502 2.879   1.00 98.48 238 A 1 
ATOM   1914 C  C   . VAL A 1  238 ? -9.063  -21.991 2.817   1.00 98.61 238 A 1 
ATOM   1915 O  O   . VAL A 1  238 ? -9.395  -22.591 3.843   1.00 98.51 238 A 1 
ATOM   1916 C  CB  . VAL A 1  238 ? -9.847  -19.661 2.212   1.00 98.17 238 A 1 
ATOM   1917 C  CG1 . VAL A 1  238 ? -11.236 -20.068 2.719   1.00 96.80 238 A 1 
ATOM   1918 C  CG2 . VAL A 1  238 ? -9.646  -18.178 2.507   1.00 96.45 238 A 1 
ATOM   1919 N  N   . ASP A 1  239 ? -8.929  -22.600 1.639   1.00 98.30 239 A 1 
ATOM   1920 C  CA  . ASP A 1  239 ? -9.160  -24.030 1.467   1.00 98.21 239 A 1 
ATOM   1921 C  C   . ASP A 1  239 ? -8.233  -24.873 2.345   1.00 98.48 239 A 1 
ATOM   1922 O  O   . ASP A 1  239 ? -8.679  -25.815 2.995   1.00 98.22 239 A 1 
ATOM   1923 C  CB  . ASP A 1  239 ? -8.979  -24.416 -0.005  1.00 97.57 239 A 1 
ATOM   1924 C  CG  . ASP A 1  239 ? -10.184 -24.121 -0.884  1.00 93.59 239 A 1 
ATOM   1925 O  OD1 . ASP A 1  239 ? -11.211 -23.616 -0.378  1.00 88.08 239 A 1 
ATOM   1926 O  OD2 . ASP A 1  239 ? -10.118 -24.477 -2.082  1.00 87.71 239 A 1 
ATOM   1927 N  N   . SER A 1  240 ? -6.952  -24.512 2.395   1.00 98.47 240 A 1 
ATOM   1928 C  CA  . SER A 1  240 ? -5.961  -25.246 3.184   1.00 98.47 240 A 1 
ATOM   1929 C  C   . SER A 1  240 ? -6.266  -25.196 4.683   1.00 98.67 240 A 1 
ATOM   1930 O  O   . SER A 1  240 ? -6.114  -26.199 5.376   1.00 98.37 240 A 1 
ATOM   1931 C  CB  . SER A 1  240 ? -4.555  -24.691 2.938   1.00 98.07 240 A 1 
ATOM   1932 O  OG  . SER A 1  240 ? -4.170  -24.867 1.592   1.00 93.64 240 A 1 
ATOM   1933 N  N   . LEU A 1  241 ? -6.695  -24.052 5.190   1.00 98.78 241 A 1 
ATOM   1934 C  CA  . LEU A 1  241 ? -7.047  -23.899 6.602   1.00 98.71 241 A 1 
ATOM   1935 C  C   . LEU A 1  241 ? -8.356  -24.631 6.927   1.00 98.78 241 A 1 
ATOM   1936 O  O   . LEU A 1  241 ? -8.409  -25.398 7.880   1.00 98.63 241 A 1 
ATOM   1937 C  CB  . LEU A 1  241 ? -7.130  -22.412 6.957   1.00 98.82 241 A 1 
ATOM   1938 C  CG  . LEU A 1  241 ? -5.789  -21.666 6.917   1.00 98.67 241 A 1 
ATOM   1939 C  CD1 . LEU A 1  241 ? -6.025  -20.158 6.967   1.00 97.51 241 A 1 
ATOM   1940 C  CD2 . LEU A 1  241 ? -4.883  -22.062 8.083   1.00 97.21 241 A 1 
ATOM   1941 N  N   . ALA A 1  242 ? -9.400  -24.423 6.129   1.00 98.73 242 A 1 
ATOM   1942 C  CA  . ALA A 1  242 ? -10.704 -25.036 6.367   1.00 98.68 242 A 1 
ATOM   1943 C  C   . ALA A 1  242 ? -10.667 -26.572 6.255   1.00 98.50 242 A 1 
ATOM   1944 O  O   . ALA A 1  242 ? -11.355 -27.260 7.009   1.00 98.09 242 A 1 
ATOM   1945 C  CB  . ALA A 1  242 ? -11.731 -24.443 5.402   1.00 98.48 242 A 1 
ATOM   1946 N  N   . GLU A 1  243 ? -9.837  -27.101 5.362   1.00 98.58 243 A 1 
ATOM   1947 C  CA  . GLU A 1  243 ? -9.675  -28.544 5.170   1.00 98.47 243 A 1 
ATOM   1948 C  C   . GLU A 1  243 ? -9.251  -29.266 6.452   1.00 98.40 243 A 1 
ATOM   1949 O  O   . GLU A 1  243 ? -9.621  -30.422 6.665   1.00 97.89 243 A 1 
ATOM   1950 C  CB  . GLU A 1  243 ? -8.653  -28.777 4.044   1.00 97.68 243 A 1 
ATOM   1951 C  CG  . GLU A 1  243 ? -8.415  -30.250 3.678   1.00 90.46 243 A 1 
ATOM   1952 C  CD  . GLU A 1  243 ? -9.703  -30.970 3.283   1.00 87.36 243 A 1 
ATOM   1953 O  OE1 . GLU A 1  243 ? -10.483 -30.440 2.466   1.00 82.03 243 A 1 
ATOM   1954 O  OE2 . GLU A 1  243 ? -9.938  -32.069 3.818   1.00 80.93 243 A 1 
ATOM   1955 N  N   . TYR A 1  244 ? -8.517  -28.577 7.329   1.00 98.69 244 A 1 
ATOM   1956 C  CA  . TYR A 1  244 ? -8.030  -29.126 8.594   1.00 98.65 244 A 1 
ATOM   1957 C  C   . TYR A 1  244 ? -8.795  -28.591 9.812   1.00 98.64 244 A 1 
ATOM   1958 O  O   . TYR A 1  244 ? -8.221  -28.422 10.888  1.00 98.21 244 A 1 
ATOM   1959 C  CB  . TYR A 1  244 ? -6.518  -28.915 8.703   1.00 98.65 244 A 1 
ATOM   1960 C  CG  . TYR A 1  244 ? -5.742  -29.685 7.660   1.00 98.64 244 A 1 
ATOM   1961 C  CD1 . TYR A 1  244 ? -5.461  -31.048 7.829   1.00 96.98 244 A 1 
ATOM   1962 C  CD2 . TYR A 1  244 ? -5.304  -29.053 6.494   1.00 97.15 244 A 1 
ATOM   1963 C  CE1 . TYR A 1  244 ? -4.768  -31.768 6.863   1.00 97.02 244 A 1 
ATOM   1964 C  CE2 . TYR A 1  244 ? -4.605  -29.765 5.512   1.00 96.98 244 A 1 
ATOM   1965 C  CZ  . TYR A 1  244 ? -4.338  -31.121 5.696   1.00 97.93 244 A 1 
ATOM   1966 O  OH  . TYR A 1  244 ? -3.659  -31.815 4.735   1.00 96.82 244 A 1 
ATOM   1967 N  N   . ASN A 1  245 ? -10.097 -28.351 9.663   1.00 98.46 245 A 1 
ATOM   1968 C  CA  . ASN A 1  245 ? -10.955 -27.871 10.753  1.00 98.22 245 A 1 
ATOM   1969 C  C   . ASN A 1  245 ? -11.034 -28.829 11.952  1.00 98.09 245 A 1 
ATOM   1970 O  O   . ASN A 1  245 ? -11.391 -28.413 13.048  1.00 96.94 245 A 1 
ATOM   1971 C  CB  . ASN A 1  245 ? -12.358 -27.584 10.203  1.00 97.61 245 A 1 
ATOM   1972 C  CG  . ASN A 1  245 ? -13.161 -28.842 9.911   1.00 97.25 245 A 1 
ATOM   1973 O  OD1 . ASN A 1  245 ? -12.685 -29.775 9.287   1.00 91.14 245 A 1 
ATOM   1974 N  ND2 . ASN A 1  245 ? -14.395 -28.887 10.369  1.00 89.87 245 A 1 
ATOM   1975 N  N   . ASP A 1  246 ? -10.702 -30.099 11.751  1.00 98.15 246 A 1 
ATOM   1976 C  CA  . ASP A 1  246 ? -10.601 -31.109 12.804  1.00 97.88 246 A 1 
ATOM   1977 C  C   . ASP A 1  246 ? -9.290  -31.027 13.589  1.00 97.87 246 A 1 
ATOM   1978 O  O   . ASP A 1  246 ? -9.183  -31.605 14.678  1.00 96.85 246 A 1 
ATOM   1979 C  CB  . ASP A 1  246 ? -10.776 -32.504 12.174  1.00 97.25 246 A 1 
ATOM   1980 C  CG  . ASP A 1  246 ? -9.720  -32.823 11.112  1.00 96.45 246 A 1 
ATOM   1981 O  OD1 . ASP A 1  246 ? -9.435  -31.961 10.256  1.00 92.96 246 A 1 
ATOM   1982 O  OD2 . ASP A 1  246 ? -9.188  -33.957 11.119  1.00 92.35 246 A 1 
ATOM   1983 N  N   . VAL A 1  247 ? -8.297  -30.326 13.070  1.00 98.35 247 A 1 
ATOM   1984 C  CA  . VAL A 1  247 ? -6.988  -30.123 13.699  1.00 98.59 247 A 1 
ATOM   1985 C  C   . VAL A 1  247 ? -6.854  -28.708 14.269  1.00 98.50 247 A 1 
ATOM   1986 O  O   . VAL A 1  247 ? -6.351  -28.528 15.375  1.00 98.23 247 A 1 
ATOM   1987 C  CB  . VAL A 1  247 ? -5.851  -30.406 12.690  1.00 98.41 247 A 1 
ATOM   1988 C  CG1 . VAL A 1  247 ? -4.473  -30.151 13.293  1.00 97.24 247 A 1 
ATOM   1989 C  CG2 . VAL A 1  247 ? -5.907  -31.855 12.184  1.00 96.57 247 A 1 
ATOM   1990 N  N   . ILE A 1  248 ? -7.300  -27.707 13.522  1.00 98.62 248 A 1 
ATOM   1991 C  CA  . ILE A 1  248 ? -7.078  -26.292 13.846  1.00 98.71 248 A 1 
ATOM   1992 C  C   . ILE A 1  248 ? -8.171  -25.783 14.791  1.00 98.65 248 A 1 
ATOM   1993 O  O   . ILE A 1  248 ? -9.345  -25.719 14.420  1.00 98.41 248 A 1 
ATOM   1994 C  CB  . ILE A 1  248 ? -6.993  -25.445 12.561  1.00 98.76 248 A 1 
ATOM   1995 C  CG1 . ILE A 1  248 ? -5.804  -25.906 11.689  1.00 98.43 248 A 1 
ATOM   1996 C  CG2 . ILE A 1  248 ? -6.861  -23.954 12.909  1.00 98.26 248 A 1 
ATOM   1997 C  CD1 . ILE A 1  248 ? -5.785  -25.292 10.287  1.00 98.07 248 A 1 
ATOM   1998 N  N   . LEU A 1  249 ? -7.765  -25.368 15.987  1.00 98.69 249 A 1 
ATOM   1999 C  CA  . LEU A 1  249 ? -8.679  -24.805 16.987  1.00 98.49 249 A 1 
ATOM   2000 C  C   . LEU A 1  249 ? -9.003  -23.330 16.723  1.00 98.42 249 A 1 
ATOM   2001 O  O   . LEU A 1  249 ? -10.026 -22.836 17.189  1.00 97.59 249 A 1 
ATOM   2002 C  CB  . LEU A 1  249 ? -8.081  -24.970 18.390  1.00 97.96 249 A 1 
ATOM   2003 C  CG  . LEU A 1  249 ? -7.714  -26.400 18.790  1.00 96.93 249 A 1 
ATOM   2004 C  CD1 . LEU A 1  249 ? -7.235  -26.415 20.235  1.00 94.49 249 A 1 
ATOM   2005 C  CD2 . LEU A 1  249 ? -8.893  -27.362 18.638  1.00 94.28 249 A 1 
ATOM   2006 N  N   . GLY A 1  250 ? -8.139  -22.638 16.004  1.00 98.64 250 A 1 
ATOM   2007 C  CA  . GLY A 1  250 ? -8.302  -21.226 15.686  1.00 98.71 250 A 1 
ATOM   2008 C  C   . GLY A 1  250 ? -7.080  -20.667 14.980  1.00 98.85 250 A 1 
ATOM   2009 O  O   . GLY A 1  250 ? -5.994  -21.256 15.023  1.00 98.71 250 A 1 
ATOM   2010 N  N   . VAL A 1  251 ? -7.262  -19.516 14.333  1.00 98.84 251 A 1 
ATOM   2011 C  CA  . VAL A 1  251 ? -6.219  -18.785 13.616  1.00 98.97 251 A 1 
ATOM   2012 C  C   . VAL A 1  251 ? -6.101  -17.383 14.219  1.00 98.98 251 A 1 
ATOM   2013 O  O   . VAL A 1  251 ? -7.109  -16.715 14.430  1.00 98.84 251 A 1 
ATOM   2014 C  CB  . VAL A 1  251 ? -6.528  -18.704 12.110  1.00 98.86 251 A 1 
ATOM   2015 C  CG1 . VAL A 1  251 ? -5.416  -17.996 11.346  1.00 98.20 251 A 1 
ATOM   2016 C  CG2 . VAL A 1  251 ? -6.736  -20.100 11.503  1.00 97.46 251 A 1 
ATOM   2017 N  N   . LEU A 1  252 ? -4.874  -16.937 14.483  1.00 98.97 252 A 1 
ATOM   2018 C  CA  . LEU A 1  252 ? -4.609  -15.597 15.006  1.00 98.98 252 A 1 
ATOM   2019 C  C   . LEU A 1  252 ? -3.887  -14.759 13.957  1.00 98.92 252 A 1 
ATOM   2020 O  O   . LEU A 1  252 ? -2.863  -15.178 13.420  1.00 98.79 252 A 1 
ATOM   2021 C  CB  . LEU A 1  252 ? -3.778  -15.674 16.296  1.00 98.83 252 A 1 
ATOM   2022 C  CG  . LEU A 1  252 ? -4.336  -16.573 17.408  1.00 97.09 252 A 1 
ATOM   2023 C  CD1 . LEU A 1  252 ? -3.458  -16.450 18.655  1.00 89.36 252 A 1 
ATOM   2024 C  CD2 . LEU A 1  252 ? -5.771  -16.219 17.776  1.00 89.82 252 A 1 
ATOM   2025 N  N   . CYS A 1  253 ? -4.411  -13.558 13.681  1.00 98.93 253 A 1 
ATOM   2026 C  CA  . CYS A 1  253 ? -3.855  -12.622 12.711  1.00 98.89 253 A 1 
ATOM   2027 C  C   . CYS A 1  253 ? -3.754  -11.209 13.287  1.00 98.84 253 A 1 
ATOM   2028 O  O   . CYS A 1  253 ? -4.422  -10.862 14.257  1.00 98.53 253 A 1 
ATOM   2029 C  CB  . CYS A 1  253 ? -4.719  -12.587 11.447  1.00 98.52 253 A 1 
ATOM   2030 S  SG  . CYS A 1  253 ? -4.985  -14.167 10.623  1.00 97.19 253 A 1 
ATOM   2031 N  N   . GLY A 1  254 ? -2.932  -10.383 12.648  1.00 98.79 254 A 1 
ATOM   2032 C  CA  . GLY A 1  254 ? -2.828  -8.955  12.925  1.00 98.69 254 A 1 
ATOM   2033 C  C   . GLY A 1  254 ? -3.043  -8.138  11.651  1.00 98.59 254 A 1 
ATOM   2034 O  O   . GLY A 1  254 ? -4.026  -8.332  10.945  1.00 97.84 254 A 1 
ATOM   2035 N  N   . HIS A 1  255 ? -2.101  -7.246  11.355  1.00 98.22 255 A 1 
ATOM   2036 C  CA  . HIS A 1  255 ? -1.962  -6.492  10.111  1.00 97.85 255 A 1 
ATOM   2037 C  C   . HIS A 1  255 ? -2.979  -5.373  9.877   1.00 97.57 255 A 1 
ATOM   2038 O  O   . HIS A 1  255 ? -2.600  -4.295  9.434   1.00 96.51 255 A 1 
ATOM   2039 C  CB  . HIS A 1  255 ? -1.942  -7.461  8.916   1.00 97.33 255 A 1 
ATOM   2040 C  CG  . HIS A 1  255 ? -1.724  -6.782  7.600   1.00 97.15 255 A 1 
ATOM   2041 N  ND1 . HIS A 1  255 ? -0.590  -6.080  7.272   1.00 95.22 255 A 1 
ATOM   2042 C  CD2 . HIS A 1  255 ? -2.549  -6.716  6.515   1.00 94.89 255 A 1 
ATOM   2043 C  CE1 . HIS A 1  255 ? -0.724  -5.602  6.031   1.00 94.66 255 A 1 
ATOM   2044 N  NE2 . HIS A 1  255 ? -1.903  -5.970  5.547   1.00 95.01 255 A 1 
ATOM   2045 N  N   . LEU A 1  256 ? -4.257  -5.598  10.157  1.00 97.94 256 A 1 
ATOM   2046 C  CA  . LEU A 1  256 ? -5.298  -4.607  9.865   1.00 97.32 256 A 1 
ATOM   2047 C  C   . LEU A 1  256 ? -5.443  -3.535  10.949  1.00 96.35 256 A 1 
ATOM   2048 O  O   . LEU A 1  256 ? -6.107  -2.524  10.715  1.00 94.47 256 A 1 
ATOM   2049 C  CB  . LEU A 1  256 ? -6.637  -5.306  9.622   1.00 97.07 256 A 1 
ATOM   2050 C  CG  . LEU A 1  256 ? -6.663  -6.302  8.451   1.00 96.57 256 A 1 
ATOM   2051 C  CD1 . LEU A 1  256 ? -8.095  -6.789  8.234   1.00 94.99 256 A 1 
ATOM   2052 C  CD2 . LEU A 1  256 ? -6.156  -5.688  7.153   1.00 94.33 256 A 1 
ATOM   2053 N  N   . HIS A 1  257 ? -4.840  -3.740  12.109  1.00 97.11 257 A 1 
ATOM   2054 C  CA  . HIS A 1  257 ? -4.892  -2.832  13.273  1.00 97.00 257 A 1 
ATOM   2055 C  C   . HIS A 1  257 ? -6.286  -2.679  13.895  1.00 97.11 257 A 1 
ATOM   2056 O  O   . HIS A 1  257 ? -6.467  -1.892  14.821  1.00 96.41 257 A 1 
ATOM   2057 C  CB  . HIS A 1  257 ? -4.287  -1.459  12.935  1.00 96.61 257 A 1 
ATOM   2058 C  CG  . HIS A 1  257 ? -2.826  -1.458  12.570  1.00 96.49 257 A 1 
ATOM   2059 N  ND1 . HIS A 1  257 ? -1.962  -0.436  12.888  1.00 94.42 257 A 1 
ATOM   2060 C  CD2 . HIS A 1  257 ? -2.104  -2.381  11.893  1.00 93.99 257 A 1 
ATOM   2061 C  CE1 . HIS A 1  257 ? -0.770  -0.730  12.408  1.00 94.12 257 A 1 
ATOM   2062 N  NE2 . HIS A 1  257 ? -0.812  -1.911  11.797  1.00 94.46 257 A 1 
ATOM   2063 N  N   . THR A 1  258 ? -7.255  -3.433  13.412  1.00 97.27 258 A 1 
ATOM   2064 C  CA  . THR A 1  258 ? -8.647  -3.389  13.866  1.00 97.05 258 A 1 
ATOM   2065 C  C   . THR A 1  258 ? -9.058  -4.716  14.482  1.00 97.68 258 A 1 
ATOM   2066 O  O   . THR A 1  258 ? -8.473  -5.766  14.203  1.00 97.20 258 A 1 
ATOM   2067 C  CB  . THR A 1  258 ? -9.585  -3.010  12.719  1.00 95.67 258 A 1 
ATOM   2068 O  OG1 . THR A 1  258 ? -9.306  -3.795  11.564  1.00 91.86 258 A 1 
ATOM   2069 C  CG2 . THR A 1  258 ? -9.433  -1.540  12.343  1.00 90.99 258 A 1 
ATOM   2070 N  N   . ASP A 1  259 ? -10.072 -4.669  15.340  1.00 97.79 259 A 1 
ATOM   2071 C  CA  . ASP A 1  259 ? -10.599 -5.832  16.056  1.00 98.03 259 A 1 
ATOM   2072 C  C   . ASP A 1  259 ? -11.761 -6.424  15.259  1.00 98.08 259 A 1 
ATOM   2073 O  O   . ASP A 1  259 ? -12.851 -5.853  15.201  1.00 97.49 259 A 1 
ATOM   2074 C  CB  . ASP A 1  259 ? -11.025 -5.382  17.457  1.00 98.07 259 A 1 
ATOM   2075 C  CG  . ASP A 1  259 ? -11.673 -6.469  18.305  1.00 97.96 259 A 1 
ATOM   2076 O  OD1 . ASP A 1  259 ? -11.812 -7.625  17.860  1.00 96.27 259 A 1 
ATOM   2077 O  OD2 . ASP A 1  259 ? -12.051 -6.154  19.456  1.00 96.20 259 A 1 
ATOM   2078 N  N   . THR A 1  260 ? -11.525 -7.574  14.631  1.00 98.15 260 A 1 
ATOM   2079 C  CA  . THR A 1  260 ? -12.574 -8.263  13.883  1.00 98.16 260 A 1 
ATOM   2080 C  C   . THR A 1  260 ? -12.290 -9.764  13.790  1.00 98.31 260 A 1 
ATOM   2081 O  O   . THR A 1  260 ? -11.352 -10.273 14.415  1.00 98.18 260 A 1 
ATOM   2082 C  CB  . THR A 1  260 ? -12.797 -7.601  12.500  1.00 97.26 260 A 1 
ATOM   2083 O  OG1 . THR A 1  260 ? -13.984 -8.115  11.917  1.00 92.15 260 A 1 
ATOM   2084 C  CG2 . THR A 1  260 ? -11.645 -7.816  11.539  1.00 92.72 260 A 1 
ATOM   2085 N  N   . PHE A 1  261 ? -13.130 -10.470 13.055  1.00 98.30 261 A 1 
ATOM   2086 C  CA  . PHE A 1  261 ? -13.014 -11.920 12.882  1.00 98.39 261 A 1 
ATOM   2087 C  C   . PHE A 1  261 ? -13.337 -12.330 11.444  1.00 98.27 261 A 1 
ATOM   2088 O  O   . PHE A 1  261 ? -13.949 -11.585 10.682  1.00 97.81 261 A 1 
ATOM   2089 C  CB  . PHE A 1  261 ? -13.916 -12.652 13.886  1.00 98.14 261 A 1 
ATOM   2090 C  CG  . PHE A 1  261 ? -15.391 -12.347 13.739  1.00 98.09 261 A 1 
ATOM   2091 C  CD1 . PHE A 1  261 ? -16.204 -13.118 12.899  1.00 96.05 261 A 1 
ATOM   2092 C  CD2 . PHE A 1  261 ? -15.974 -11.285 14.438  1.00 95.73 261 A 1 
ATOM   2093 C  CE1 . PHE A 1  261 ? -17.561 -12.845 12.759  1.00 95.02 261 A 1 
ATOM   2094 C  CE2 . PHE A 1  261 ? -17.332 -10.996 14.305  1.00 95.20 261 A 1 
ATOM   2095 C  CZ  . PHE A 1  261 ? -18.134 -11.776 13.466  1.00 96.72 261 A 1 
ATOM   2096 N  N   . ARG A 1  262 ? -12.925 -13.544 11.095  1.00 98.41 262 A 1 
ATOM   2097 C  CA  . ARG A 1  262 ? -13.236 -14.177 9.817   1.00 98.40 262 A 1 
ATOM   2098 C  C   . ARG A 1  262 ? -13.663 -15.618 10.066  1.00 98.61 262 A 1 
ATOM   2099 O  O   . ARG A 1  262 ? -13.053 -16.308 10.878  1.00 98.44 262 A 1 
ATOM   2100 C  CB  . ARG A 1  262 ? -12.021 -14.159 8.880   1.00 98.06 262 A 1 
ATOM   2101 C  CG  . ARG A 1  262 ? -11.389 -12.791 8.631   1.00 96.83 262 A 1 
ATOM   2102 C  CD  . ARG A 1  262 ? -12.297 -11.890 7.797   1.00 95.02 262 A 1 
ATOM   2103 N  NE  . ARG A 1  262 ? -11.677 -10.591 7.563   1.00 94.98 262 A 1 
ATOM   2104 C  CZ  . ARG A 1  262 ? -12.068 -9.420  8.054   1.00 94.83 262 A 1 
ATOM   2105 N  NH1 . ARG A 1  262 ? -13.070 -9.316  8.902   1.00 90.50 262 A 1 
ATOM   2106 N  NH2 . ARG A 1  262 ? -11.449 -8.336  7.705   1.00 92.03 262 A 1 
ATOM   2107 N  N   . ILE A 1  263 ? -14.684 -16.061 9.350   1.00 98.39 263 A 1 
ATOM   2108 C  CA  . ILE A 1  263 ? -15.087 -17.468 9.313   1.00 98.42 263 A 1 
ATOM   2109 C  C   . ILE A 1  263 ? -14.584 -18.033 7.989   1.00 98.47 263 A 1 
ATOM   2110 O  O   . ILE A 1  263 ? -15.138 -17.733 6.933   1.00 98.08 263 A 1 
ATOM   2111 C  CB  . ILE A 1  263 ? -16.612 -17.640 9.480   1.00 98.25 263 A 1 
ATOM   2112 C  CG1 . ILE A 1  263 ? -17.120 -16.917 10.743  1.00 97.32 263 A 1 
ATOM   2113 C  CG2 . ILE A 1  263 ? -16.949 -19.140 9.534   1.00 97.09 263 A 1 
ATOM   2114 C  CD1 . ILE A 1  263 ? -18.638 -16.903 10.898  1.00 95.36 263 A 1 
ATOM   2115 N  N   . LEU A 1  264 ? -13.509 -18.805 8.036   1.00 98.53 264 A 1 
ATOM   2116 C  CA  . LEU A 1  264 ? -12.912 -19.404 6.854   1.00 98.65 264 A 1 
ATOM   2117 C  C   . LEU A 1  264 ? -13.605 -20.738 6.570   1.00 98.51 264 A 1 
ATOM   2118 O  O   . LEU A 1  264 ? -13.679 -21.590 7.444   1.00 98.17 264 A 1 
ATOM   2119 C  CB  . LEU A 1  264 ? -11.407 -19.606 7.068   1.00 98.55 264 A 1 
ATOM   2120 C  CG  . LEU A 1  264 ? -10.636 -18.359 7.547   1.00 97.97 264 A 1 
ATOM   2121 C  CD1 . LEU A 1  264 ? -9.163  -18.702 7.715   1.00 95.77 264 A 1 
ATOM   2122 C  CD2 . LEU A 1  264 ? -10.777 -17.190 6.580   1.00 95.39 264 A 1 
ATOM   2123 N  N   . SER A 1  265 ? -14.120 -20.910 5.353   1.00 98.14 265 A 1 
ATOM   2124 C  CA  . SER A 1  265 ? -14.947 -22.071 5.044   1.00 97.83 265 A 1 
ATOM   2125 C  C   . SER A 1  265 ? -14.640 -22.699 3.695   1.00 97.91 265 A 1 
ATOM   2126 O  O   . SER A 1  265 ? -14.307 -22.019 2.724   1.00 97.17 265 A 1 
ATOM   2127 C  CB  . SER A 1  265 ? -16.433 -21.717 5.148   1.00 96.44 265 A 1 
ATOM   2128 O  OG  . SER A 1  265 ? -16.802 -20.731 4.217   1.00 81.02 265 A 1 
ATOM   2129 N  N   . LYS A 1  266 ? -14.783 -24.022 3.648   1.00 97.48 266 A 1 
ATOM   2130 C  CA  . LYS A 1  266 ? -14.774 -24.823 2.425   1.00 97.14 266 A 1 
ATOM   2131 C  C   . LYS A 1  266 ? -15.893 -25.856 2.559   1.00 96.94 266 A 1 
ATOM   2132 O  O   . LYS A 1  266 ? -15.728 -26.867 3.245   1.00 95.40 266 A 1 
ATOM   2133 C  CB  . LYS A 1  266 ? -13.402 -25.481 2.238   1.00 96.22 266 A 1 
ATOM   2134 C  CG  . LYS A 1  266 ? -13.303 -26.295 0.941   1.00 93.45 266 A 1 
ATOM   2135 C  CD  . LYS A 1  266 ? -11.936 -26.978 0.854   1.00 90.04 266 A 1 
ATOM   2136 C  CE  . LYS A 1  266 ? -11.775 -27.732 -0.452  1.00 84.31 266 A 1 
ATOM   2137 N  NZ  . LYS A 1  266 ? -10.441 -28.360 -0.520  1.00 76.53 266 A 1 
ATOM   2138 N  N   . GLY A 1  267 ? -17.038 -25.569 1.947   1.00 95.95 267 A 1 
ATOM   2139 C  CA  . GLY A 1  267 ? -18.246 -26.348 2.179   1.00 95.45 267 A 1 
ATOM   2140 C  C   . GLY A 1  267 ? -18.643 -26.290 3.653   1.00 96.09 267 A 1 
ATOM   2141 O  O   . GLY A 1  267 ? -18.800 -25.209 4.220   1.00 94.11 267 A 1 
ATOM   2142 N  N   . ASN A 1  268 ? -18.769 -27.455 4.279   1.00 96.71 268 A 1 
ATOM   2143 C  CA  . ASN A 1  268 ? -19.135 -27.552 5.692   1.00 96.54 268 A 1 
ATOM   2144 C  C   . ASN A 1  268 ? -17.946 -27.445 6.655   1.00 97.15 268 A 1 
ATOM   2145 O  O   . ASN A 1  268 ? -18.152 -27.370 7.865   1.00 95.53 268 A 1 
ATOM   2146 C  CB  . ASN A 1  268 ? -19.890 -28.866 5.930   1.00 94.57 268 A 1 
ATOM   2147 C  CG  . ASN A 1  268 ? -21.236 -28.906 5.231   1.00 84.49 268 A 1 
ATOM   2148 O  OD1 . ASN A 1  268 ? -21.872 -27.891 5.000   1.00 72.49 268 A 1 
ATOM   2149 N  ND2 . ASN A 1  268 ? -21.704 -30.092 4.889   1.00 71.28 268 A 1 
ATOM   2150 N  N   . LYS A 1  269 ? -16.730 -27.443 6.140   1.00 97.78 269 A 1 
ATOM   2151 C  CA  . LYS A 1  269 ? -15.526 -27.337 6.965   1.00 98.09 269 A 1 
ATOM   2152 C  C   . LYS A 1  269 ? -15.234 -25.866 7.258   1.00 98.35 269 A 1 
ATOM   2153 O  O   . LYS A 1  269 ? -15.112 -25.074 6.326   1.00 97.86 269 A 1 
ATOM   2154 C  CB  . LYS A 1  269 ? -14.343 -28.016 6.272   1.00 97.74 269 A 1 
ATOM   2155 C  CG  . LYS A 1  269 ? -14.554 -29.518 6.048   1.00 96.23 269 A 1 
ATOM   2156 C  CD  . LYS A 1  269 ? -13.311 -30.145 5.415   1.00 92.91 269 A 1 
ATOM   2157 C  CE  . LYS A 1  269 ? -13.472 -31.650 5.269   1.00 86.46 269 A 1 
ATOM   2158 N  NZ  . LYS A 1  269 ? -12.219 -32.281 4.807   1.00 78.89 269 A 1 
ATOM   2159 N  N   . LYS A 1  270 ? -15.136 -25.513 8.539   1.00 98.44 270 A 1 
ATOM   2160 C  CA  . LYS A 1  270 ? -14.988 -24.125 8.966   1.00 98.54 270 A 1 
ATOM   2161 C  C   . LYS A 1  270 ? -13.953 -23.989 10.080  1.00 98.65 270 A 1 
ATOM   2162 O  O   . LYS A 1  270 ? -13.875 -24.839 10.962  1.00 98.20 270 A 1 
ATOM   2163 C  CB  . LYS A 1  270 ? -16.339 -23.552 9.422   1.00 98.22 270 A 1 
ATOM   2164 C  CG  . LYS A 1  270 ? -17.391 -23.568 8.308   1.00 97.37 270 A 1 
ATOM   2165 C  CD  . LYS A 1  270 ? -18.740 -23.049 8.775   1.00 95.55 270 A 1 
ATOM   2166 C  CE  . LYS A 1  270 ? -19.755 -23.229 7.650   1.00 91.64 270 A 1 
ATOM   2167 N  NZ  . LYS A 1  270 ? -21.117 -22.811 8.031   1.00 84.94 270 A 1 
ATOM   2168 N  N   . VAL A 1  271 ? -13.192 -22.903 10.042  1.00 98.79 271 A 1 
ATOM   2169 C  CA  . VAL A 1  271 ? -12.287 -22.500 11.128  1.00 98.70 271 A 1 
ATOM   2170 C  C   . VAL A 1  271 ? -12.449 -21.006 11.407  1.00 98.74 271 A 1 
ATOM   2171 O  O   . VAL A 1  271 ? -12.782 -20.224 10.509  1.00 98.50 271 A 1 
ATOM   2172 C  CB  . VAL A 1  271 ? -10.806 -22.832 10.842  1.00 98.11 271 A 1 
ATOM   2173 C  CG1 . VAL A 1  271 ? -10.589 -24.337 10.721  1.00 90.34 271 A 1 
ATOM   2174 C  CG2 . VAL A 1  271 ? -10.274 -22.139 9.591   1.00 88.30 271 A 1 
ATOM   2175 N  N   . MET A 1  272 ? -12.219 -20.611 12.649  1.00 98.73 272 A 1 
ATOM   2176 C  CA  . MET A 1  272 ? -12.242 -19.203 13.045  1.00 98.79 272 A 1 
ATOM   2177 C  C   . MET A 1  272 ? -10.872 -18.559 12.891  1.00 98.83 272 A 1 
ATOM   2178 O  O   . MET A 1  272 ? -9.861  -19.143 13.276  1.00 98.69 272 A 1 
ATOM   2179 C  CB  . MET A 1  272 ? -12.696 -19.051 14.504  1.00 98.60 272 A 1 
ATOM   2180 C  CG  . MET A 1  272 ? -14.187 -19.289 14.701  1.00 97.06 272 A 1 
ATOM   2181 S  SD  . MET A 1  272 ? -15.256 -18.291 13.635  1.00 97.85 272 A 1 
ATOM   2182 C  CE  . MET A 1  272 ? -14.671 -16.628 13.996  1.00 94.65 272 A 1 
ATOM   2183 N  N   . ALA A 1  273 ? -10.852 -17.336 12.385  1.00 98.80 273 A 1 
ATOM   2184 C  CA  . ALA A 1  273 ? -9.686  -16.467 12.413  1.00 98.80 273 A 1 
ATOM   2185 C  C   . ALA A 1  273 ? -10.014 -15.176 13.172  1.00 98.81 273 A 1 
ATOM   2186 O  O   . ALA A 1  273 ? -11.053 -14.558 12.939  1.00 98.63 273 A 1 
ATOM   2187 C  CB  . ALA A 1  273 ? -9.195  -16.186 10.998  1.00 98.77 273 A 1 
ATOM   2188 N  N   . PHE A 1  274 ? -9.121  -14.783 14.066  1.00 98.85 274 A 1 
ATOM   2189 C  CA  . PHE A 1  274 ? -9.276  -13.605 14.907  1.00 98.87 274 A 1 
ATOM   2190 C  C   . PHE A 1  274 ? -8.221  -12.575 14.546  1.00 98.82 274 A 1 
ATOM   2191 O  O   . PHE A 1  274 ? -7.026  -12.853 14.657  1.00 98.70 274 A 1 
ATOM   2192 C  CB  . PHE A 1  274 ? -9.166  -13.994 16.385  1.00 98.79 274 A 1 
ATOM   2193 C  CG  . PHE A 1  274 ? -10.116 -15.095 16.767  1.00 98.71 274 A 1 
ATOM   2194 C  CD1 . PHE A 1  274 ? -11.471 -14.821 16.950  1.00 97.20 274 A 1 
ATOM   2195 C  CD2 . PHE A 1  274 ? -9.667  -16.411 16.882  1.00 97.16 274 A 1 
ATOM   2196 C  CE1 . PHE A 1  274 ? -12.372 -15.849 17.248  1.00 96.82 274 A 1 
ATOM   2197 C  CE2 . PHE A 1  274 ? -10.558 -17.449 17.177  1.00 96.77 274 A 1 
ATOM   2198 C  CZ  . PHE A 1  274 ? -11.911 -17.165 17.357  1.00 97.79 274 A 1 
ATOM   2199 N  N   . ILE A 1  275 ? -8.647  -11.403 14.112  1.00 98.82 275 A 1 
ATOM   2200 C  CA  . ILE A 1  275 ? -7.755  -10.285 13.817  1.00 98.79 275 A 1 
ATOM   2201 C  C   . ILE A 1  275 ? -7.660  -9.433  15.082  1.00 98.71 275 A 1 
ATOM   2202 O  O   . ILE A 1  275 ? -8.643  -8.809  15.493  1.00 98.40 275 A 1 
ATOM   2203 C  CB  . ILE A 1  275 ? -8.230  -9.508  12.580  1.00 98.54 275 A 1 
ATOM   2204 C  CG1 . ILE A 1  275 ? -8.248  -10.440 11.348  1.00 97.27 275 A 1 
ATOM   2205 C  CG2 . ILE A 1  275 ? -7.314  -8.301  12.324  1.00 97.42 275 A 1 
ATOM   2206 C  CD1 . ILE A 1  275 ? -8.922  -9.860  10.124  1.00 91.46 275 A 1 
ATOM   2207 N  N   . GLY A 1  276 ? -6.500  -9.460  15.723  1.00 98.60 276 A 1 
ATOM   2208 C  CA  . GLY A 1  276 ? -6.286  -8.772  16.985  1.00 98.58 276 A 1 
ATOM   2209 C  C   . GLY A 1  276 ? -6.007  -7.284  16.804  1.00 98.51 276 A 1 
ATOM   2210 O  O   . GLY A 1  276 ? -5.347  -6.892  15.839  1.00 97.87 276 A 1 
ATOM   2211 N  N   . PRO A 1  277 ? -6.472  -6.442  17.737  1.00 98.59 277 A 1 
ATOM   2212 C  CA  . PRO A 1  277 ? -6.215  -5.005  17.665  1.00 98.50 277 A 1 
ATOM   2213 C  C   . PRO A 1  277 ? -4.740  -4.686  17.920  1.00 98.56 277 A 1 
ATOM   2214 O  O   . PRO A 1  277 ? -4.063  -5.367  18.694  1.00 98.20 277 A 1 
ATOM   2215 C  CB  . PRO A 1  277 ? -7.117  -4.412  18.747  1.00 98.03 277 A 1 
ATOM   2216 C  CG  . PRO A 1  277 ? -7.208  -5.522  19.777  1.00 97.29 277 A 1 
ATOM   2217 C  CD  . PRO A 1  277 ? -7.219  -6.785  18.943  1.00 98.05 277 A 1 
ATOM   2218 N  N   . SER A 1  278 ? -4.245  -3.638  17.280  1.00 98.56 278 A 1 
ATOM   2219 C  CA  . SER A 1  278 ? -2.834  -3.260  17.326  1.00 98.45 278 A 1 
ATOM   2220 C  C   . SER A 1  278 ? -2.447  -2.496  18.592  1.00 98.62 278 A 1 
ATOM   2221 O  O   . SER A 1  278 ? -3.275  -1.866  19.252  1.00 98.39 278 A 1 
ATOM   2222 C  CB  . SER A 1  278 ? -2.485  -2.408  16.100  1.00 97.82 278 A 1 
ATOM   2223 O  OG  . SER A 1  278 ? -3.237  -1.207  16.085  1.00 95.97 278 A 1 
ATOM   2224 N  N   . VAL A 1  279 ? -1.147  -2.497  18.883  1.00 98.52 279 A 1 
ATOM   2225 C  CA  . VAL A 1  279 ? -0.557  -1.516  19.805  1.00 98.53 279 A 1 
ATOM   2226 C  C   . VAL A 1  279 ? -0.449  -0.153  19.118  1.00 98.31 279 A 1 
ATOM   2227 O  O   . VAL A 1  279 ? -0.657  0.879   19.755  1.00 97.84 279 A 1 
ATOM   2228 C  CB  . VAL A 1  279 ? 0.824   -1.981  20.291  1.00 98.49 279 A 1 
ATOM   2229 C  CG1 . VAL A 1  279 ? 1.478   -0.951  21.210  1.00 97.36 279 A 1 
ATOM   2230 C  CG2 . VAL A 1  279 ? 0.725   -3.310  21.045  1.00 97.02 279 A 1 
ATOM   2231 N  N   . ASP A 1  280 ? -0.146  -0.147  17.837  1.00 97.94 280 A 1 
ATOM   2232 C  CA  . ASP A 1  280 ? 0.057   1.079   17.061  1.00 97.50 280 A 1 
ATOM   2233 C  C   . ASP A 1  280 ? -1.200  1.961   16.993  1.00 97.42 280 A 1 
ATOM   2234 O  O   . ASP A 1  280 ? -2.328  1.476   17.065  1.00 96.51 280 A 1 
ATOM   2235 C  CB  . ASP A 1  280 ? 0.541   0.729   15.649  1.00 96.65 280 A 1 
ATOM   2236 C  CG  . ASP A 1  280 ? 0.958   1.963   14.858  1.00 95.60 280 A 1 
ATOM   2237 O  OD1 . ASP A 1  280 ? 1.727   2.781   15.407  1.00 91.61 280 A 1 
ATOM   2238 O  OD2 . ASP A 1  280 ? 0.515   2.103   13.707  1.00 90.94 280 A 1 
ATOM   2239 N  N   . THR A 1  281 ? -0.981  3.264   16.822  1.00 95.99 281 A 1 
ATOM   2240 C  CA  . THR A 1  281 ? -2.035  4.284   16.839  1.00 94.91 281 A 1 
ATOM   2241 C  C   . THR A 1  281 ? -2.222  5.023   15.511  1.00 93.27 281 A 1 
ATOM   2242 O  O   . THR A 1  281 ? -3.249  5.677   15.338  1.00 90.52 281 A 1 
ATOM   2243 C  CB  . THR A 1  281 ? -1.745  5.321   17.929  1.00 94.44 281 A 1 
ATOM   2244 O  OG1 . THR A 1  281 ? -0.414  5.804   17.804  1.00 91.10 281 A 1 
ATOM   2245 C  CG2 . THR A 1  281 ? -1.906  4.729   19.323  1.00 91.21 281 A 1 
ATOM   2246 N  N   . TRP A 1  282 ? -1.279  4.920   14.589  1.00 91.78 282 A 1 
ATOM   2247 C  CA  . TRP A 1  282 ? -1.273  5.763   13.376  1.00 89.09 282 A 1 
ATOM   2248 C  C   . TRP A 1  282 ? -2.578  5.701   12.580  1.00 87.21 282 A 1 
ATOM   2249 O  O   . TRP A 1  282 ? -3.035  6.719   12.052  1.00 83.00 282 A 1 
ATOM   2250 C  CB  . TRP A 1  282 ? -0.100  5.357   12.477  1.00 85.86 282 A 1 
ATOM   2251 C  CG  . TRP A 1  282 ? 0.220   6.328   11.360  1.00 83.66 282 A 1 
ATOM   2252 C  CD1 . TRP A 1  282 ? -0.653  6.955   10.536  1.00 74.19 282 A 1 
ATOM   2253 C  CD2 . TRP A 1  282 ? 1.528   6.782   10.943  1.00 78.08 282 A 1 
ATOM   2254 N  NE1 . TRP A 1  282 ? 0.028   7.765   9.636   1.00 71.68 282 A 1 
ATOM   2255 C  CE2 . TRP A 1  282 ? 1.364   7.677   9.860   1.00 74.08 282 A 1 
ATOM   2256 C  CE3 . TRP A 1  282 ? 2.829   6.503   11.395  1.00 71.18 282 A 1 
ATOM   2257 C  CZ2 . TRP A 1  282 ? 2.463   8.296   9.230   1.00 72.00 282 A 1 
ATOM   2258 C  CZ3 . TRP A 1  282 ? 3.916   7.114   10.763  1.00 68.51 282 A 1 
ATOM   2259 C  CH2 . TRP A 1  282 ? 3.728   7.998   9.695   1.00 68.95 282 A 1 
ATOM   2260 N  N   . LEU A 1  283 ? -3.187  4.537   12.486  1.00 86.34 283 A 1 
ATOM   2261 C  CA  . LEU A 1  283 ? -4.433  4.380   11.741  1.00 85.06 283 A 1 
ATOM   2262 C  C   . LEU A 1  283 ? -5.678  4.769   12.561  1.00 85.44 283 A 1 
ATOM   2263 O  O   . LEU A 1  283 ? -6.803  4.486   12.148  1.00 83.28 283 A 1 
ATOM   2264 C  CB  . LEU A 1  283 ? -4.524  2.963   11.163  1.00 83.38 283 A 1 
ATOM   2265 C  CG  . LEU A 1  283 ? -3.382  2.563   10.212  1.00 80.73 283 A 1 
ATOM   2266 C  CD1 . LEU A 1  283 ? -3.636  1.177   9.638   1.00 75.88 283 A 1 
ATOM   2267 C  CD2 . LEU A 1  283 ? -3.214  3.543   9.056   1.00 75.29 283 A 1 
ATOM   2268 N  N   . GLY A 1  284 ? -5.494  5.431   13.685  1.00 87.11 284 A 1 
ATOM   2269 C  CA  . GLY A 1  284 ? -6.596  5.960   14.488  1.00 87.57 284 A 1 
ATOM   2270 C  C   . GLY A 1  284 ? -7.287  4.907   15.340  1.00 89.57 284 A 1 
ATOM   2271 O  O   . GLY A 1  284 ? -8.512  4.811   15.336  1.00 88.05 284 A 1 
ATOM   2272 N  N   . THR A 1  285 ? -6.504  4.109   16.065  1.00 93.24 285 A 1 
ATOM   2273 C  CA  . THR A 1  285 ? -7.009  3.108   17.008  1.00 94.34 285 A 1 
ATOM   2274 C  C   . THR A 1  285 ? -6.291  3.230   18.349  1.00 95.15 285 A 1 
ATOM   2275 O  O   . THR A 1  285 ? -5.094  3.521   18.402  1.00 94.79 285 A 1 
ATOM   2276 C  CB  . THR A 1  285 ? -6.858  1.679   16.465  1.00 93.65 285 A 1 
ATOM   2277 O  OG1 . THR A 1  285 ? -5.508  1.404   16.119  1.00 89.24 285 A 1 
ATOM   2278 C  CG2 . THR A 1  285 ? -7.722  1.442   15.232  1.00 88.81 285 A 1 
ATOM   2279 N  N   . SER A 1  286 ? -7.019  2.986   19.432  1.00 95.76 286 A 1 
ATOM   2280 C  CA  . SER A 1  286 ? -6.420  2.974   20.766  1.00 96.53 286 A 1 
ATOM   2281 C  C   . SER A 1  286 ? -5.446  1.810   20.906  1.00 97.46 286 A 1 
ATOM   2282 O  O   . SER A 1  286 ? -5.791  0.680   20.530  1.00 97.54 286 A 1 
ATOM   2283 C  CB  . SER A 1  286 ? -7.498  2.863   21.848  1.00 95.87 286 A 1 
ATOM   2284 O  OG  . SER A 1  286 ? -8.288  4.030   21.875  1.00 92.24 286 A 1 
ATOM   2285 N  N   . PRO A 1  287 ? -4.254  2.031   21.481  1.00 97.80 287 A 1 
ATOM   2286 C  CA  . PRO A 1  287 ? -3.352  0.938   21.841  1.00 98.13 287 A 1 
ATOM   2287 C  C   . PRO A 1  287 ? -4.098  -0.192  22.544  1.00 98.38 287 A 1 
ATOM   2288 O  O   . PRO A 1  287 ? -4.858  0.063   23.482  1.00 98.15 287 A 1 
ATOM   2289 C  CB  . PRO A 1  287 ? -2.335  1.571   22.780  1.00 97.71 287 A 1 
ATOM   2290 C  CG  . PRO A 1  287 ? -2.272  3.009   22.321  1.00 96.24 287 A 1 
ATOM   2291 C  CD  . PRO A 1  287 ? -3.678  3.319   21.851  1.00 97.46 287 A 1 
ATOM   2292 N  N   . SER A 1  288 ? -3.888  -1.406  22.089  1.00 98.64 288 A 1 
ATOM   2293 C  CA  . SER A 1  288 ? -4.643  -2.551  22.573  1.00 98.61 288 A 1 
ATOM   2294 C  C   . SER A 1  288 ? -3.792  -3.797  22.730  1.00 98.70 288 A 1 
ATOM   2295 O  O   . SER A 1  288 ? -2.776  -3.982  22.053  1.00 98.69 288 A 1 
ATOM   2296 C  CB  . SER A 1  288 ? -5.819  -2.848  21.634  1.00 98.38 288 A 1 
ATOM   2297 O  OG  . SER A 1  288 ? -6.749  -1.781  21.645  1.00 96.22 288 A 1 
ATOM   2298 N  N   . ILE A 1  289 ? -4.237  -4.673  23.639  1.00 98.75 289 A 1 
ATOM   2299 C  CA  . ILE A 1  289 ? -3.652  -5.995  23.841  1.00 98.75 289 A 1 
ATOM   2300 C  C   . ILE A 1  289 ? -4.784  -6.982  24.129  1.00 98.79 289 A 1 
ATOM   2301 O  O   . ILE A 1  289 ? -5.756  -6.651  24.808  1.00 98.69 289 A 1 
ATOM   2302 C  CB  . ILE A 1  289 ? -2.584  -5.959  24.963  1.00 98.61 289 A 1 
ATOM   2303 C  CG1 . ILE A 1  289 ? -1.802  -7.278  25.076  1.00 97.04 289 A 1 
ATOM   2304 C  CG2 . ILE A 1  289 ? -3.184  -5.582  26.323  1.00 97.37 289 A 1 
ATOM   2305 C  CD1 . ILE A 1  289 ? -0.851  -7.532  23.928  1.00 97.01 289 A 1 
ATOM   2306 N  N   . ARG A 1  290 ? -4.663  -8.193  23.588  1.00 98.89 290 A 1 
ATOM   2307 C  CA  . ARG A 1  290 ? -5.666  -9.247  23.747  1.00 98.88 290 A 1 
ATOM   2308 C  C   . ARG A 1  290 ? -5.079  -10.435 24.494  1.00 98.94 290 A 1 
ATOM   2309 O  O   . ARG A 1  290 ? -3.939  -10.824 24.250  1.00 98.84 290 A 1 
ATOM   2310 C  CB  . ARG A 1  290 ? -6.205  -9.663  22.371  1.00 98.64 290 A 1 
ATOM   2311 C  CG  . ARG A 1  290 ? -7.183  -10.835 22.431  1.00 97.76 290 A 1 
ATOM   2312 C  CD  . ARG A 1  290 ? -7.828  -11.097 21.083  1.00 97.34 290 A 1 
ATOM   2313 N  NE  . ARG A 1  290 ? -8.809  -10.058 20.754  1.00 97.11 290 A 1 
ATOM   2314 C  CZ  . ARG A 1  290 ? -9.554  -10.015 19.658  1.00 97.70 290 A 1 
ATOM   2315 N  NH1 . ARG A 1  290 ? -9.452  -10.941 18.734  1.00 94.50 290 A 1 
ATOM   2316 N  NH2 . ARG A 1  290 ? -10.403 -9.040  19.496  1.00 94.97 290 A 1 
ATOM   2317 N  N   . LYS A 1  291 ? -5.883  -11.025 25.373  1.00 98.87 291 A 1 
ATOM   2318 C  CA  . LYS A 1  291 ? -5.550  -12.268 26.067  1.00 98.78 291 A 1 
ATOM   2319 C  C   . LYS A 1  291 ? -6.648  -13.292 25.824  1.00 98.75 291 A 1 
ATOM   2320 O  O   . LYS A 1  291 ? -7.822  -13.008 26.040  1.00 98.52 291 A 1 
ATOM   2321 C  CB  . LYS A 1  291 ? -5.344  -11.999 27.562  1.00 98.34 291 A 1 
ATOM   2322 C  CG  . LYS A 1  291 ? -4.835  -13.232 28.316  1.00 96.25 291 A 1 
ATOM   2323 C  CD  . LYS A 1  291 ? -4.475  -12.930 29.772  1.00 94.48 291 A 1 
ATOM   2324 C  CE  . LYS A 1  291 ? -5.694  -12.570 30.598  1.00 89.26 291 A 1 
ATOM   2325 N  NZ  . LYS A 1  291 ? -5.409  -12.661 32.052  1.00 87.20 291 A 1 
ATOM   2326 N  N   . TYR A 1  292 ? -6.265  -14.485 25.382  1.00 98.77 292 A 1 
ATOM   2327 C  CA  . TYR A 1  292 ? -7.171  -15.602 25.171  1.00 98.74 292 A 1 
ATOM   2328 C  C   . TYR A 1  292 ? -7.152  -16.542 26.380  1.00 98.65 292 A 1 
ATOM   2329 O  O   . TYR A 1  292 ? -6.084  -16.826 26.907  1.00 98.39 292 A 1 
ATOM   2330 C  CB  . TYR A 1  292 ? -6.778  -16.385 23.906  1.00 98.78 292 A 1 
ATOM   2331 C  CG  . TYR A 1  292 ? -6.862  -15.591 22.629  1.00 98.81 292 A 1 
ATOM   2332 C  CD1 . TYR A 1  292 ? -5.800  -14.759 22.236  1.00 96.92 292 A 1 
ATOM   2333 C  CD2 . TYR A 1  292 ? -7.996  -15.664 21.814  1.00 96.61 292 A 1 
ATOM   2334 C  CE1 . TYR A 1  292 ? -5.876  -14.015 21.061  1.00 97.21 292 A 1 
ATOM   2335 C  CE2 . TYR A 1  292 ? -8.080  -14.919 20.630  1.00 97.11 292 A 1 
ATOM   2336 C  CZ  . TYR A 1  292 ? -7.020  -14.092 20.252  1.00 98.63 292 A 1 
ATOM   2337 O  OH  . TYR A 1  292 ? -7.103  -13.358 19.100  1.00 98.35 292 A 1 
ATOM   2338 N  N   . ASP A 1  293 ? -8.328  -17.036 26.776  1.00 98.58 293 A 1 
ATOM   2339 C  CA  . ASP A 1  293 ? -8.441  -18.254 27.577  1.00 98.45 293 A 1 
ATOM   2340 C  C   . ASP A 1  293 ? -8.536  -19.413 26.580  1.00 98.42 293 A 1 
ATOM   2341 O  O   . ASP A 1  293 ? -9.574  -19.640 25.951  1.00 98.09 293 A 1 
ATOM   2342 C  CB  . ASP A 1  293 ? -9.658  -18.171 28.501  1.00 97.98 293 A 1 
ATOM   2343 C  CG  . ASP A 1  293 ? -9.832  -19.403 29.390  1.00 96.30 293 A 1 
ATOM   2344 O  OD1 . ASP A 1  293 ? -9.097  -20.406 29.233  1.00 92.11 293 A 1 
ATOM   2345 O  OD2 . ASP A 1  293 ? -10.743 -19.377 30.250  1.00 91.20 293 A 1 
ATOM   2346 N  N   . VAL A 1  294 ? -7.420  -20.117 26.400  1.00 98.33 294 A 1 
ATOM   2347 C  CA  . VAL A 1  294 ? -7.319  -21.191 25.405  1.00 98.28 294 A 1 
ATOM   2348 C  C   . VAL A 1  294 ? -8.015  -22.456 25.894  1.00 97.85 294 A 1 
ATOM   2349 O  O   . VAL A 1  294 ? -8.597  -23.194 25.098  1.00 97.03 294 A 1 
ATOM   2350 C  CB  . VAL A 1  294 ? -5.844  -21.482 25.055  1.00 98.03 294 A 1 
ATOM   2351 C  CG1 . VAL A 1  294 ? -5.717  -22.585 24.000  1.00 96.61 294 A 1 
ATOM   2352 C  CG2 . VAL A 1  294 ? -5.150  -20.220 24.529  1.00 96.45 294 A 1 
ATOM   2353 N  N   . GLY A 1  295 ? -7.984  -22.692 27.194  1.00 97.27 295 A 1 
ATOM   2354 C  CA  . GLY A 1  295 ? -8.435  -23.951 27.766  1.00 96.73 295 A 1 
ATOM   2355 C  C   . GLY A 1  295 ? -7.335  -25.014 27.700  1.00 96.76 295 A 1 
ATOM   2356 O  O   . GLY A 1  295 ? -6.146  -24.702 27.759  1.00 94.71 295 A 1 
ATOM   2357 N  N   . ASN A 1  296 ? -7.723  -26.280 27.593  1.00 96.11 296 A 1 
ATOM   2358 C  CA  . ASN A 1  296 ? -6.802  -27.412 27.680  1.00 95.63 296 A 1 
ATOM   2359 C  C   . ASN A 1  296 ? -6.453  -28.056 26.327  1.00 95.45 296 A 1 
ATOM   2360 O  O   . ASN A 1  296 ? -5.830  -29.112 26.296  1.00 92.57 296 A 1 
ATOM   2361 C  CB  . ASN A 1  296 ? -7.365  -28.445 28.669  1.00 93.96 296 A 1 
ATOM   2362 C  CG  . ASN A 1  296 ? -8.651  -29.097 28.192  1.00 92.68 296 A 1 
ATOM   2363 O  OD1 . ASN A 1  296 ? -9.123  -28.882 27.086  1.00 86.25 296 A 1 
ATOM   2364 N  ND2 . ASN A 1  296 ? -9.251  -29.922 29.032  1.00 84.86 296 A 1 
ATOM   2365 N  N   . GLY A 1  297 ? -6.866  -27.443 25.217  1.00 95.21 297 A 1 
ATOM   2366 C  CA  . GLY A 1  297 ? -6.585  -27.935 23.868  1.00 95.34 297 A 1 
ATOM   2367 C  C   . GLY A 1  297 ? -7.540  -29.010 23.351  1.00 95.81 297 A 1 
ATOM   2368 O  O   . GLY A 1  297 ? -7.392  -29.457 22.214  1.00 93.75 297 A 1 
ATOM   2369 N  N   . GLN A 1  298 ? -8.521  -29.432 24.149  1.00 95.20 298 A 1 
ATOM   2370 C  CA  . GLN A 1  298 ? -9.471  -30.472 23.722  1.00 94.43 298 A 1 
ATOM   2371 C  C   . GLN A 1  298 ? -10.588 -29.947 22.809  1.00 94.07 298 A 1 
ATOM   2372 O  O   . GLN A 1  298 ? -11.252 -30.741 22.142  1.00 89.44 298 A 1 
ATOM   2373 C  CB  . GLN A 1  298 ? -10.087 -31.168 24.942  1.00 92.84 298 A 1 
ATOM   2374 C  CG  . GLN A 1  298 ? -9.056  -31.974 25.735  1.00 89.56 298 A 1 
ATOM   2375 C  CD  . GLN A 1  298 ? -9.706  -32.772 26.864  1.00 86.47 298 A 1 
ATOM   2376 O  OE1 . GLN A 1  298 ? -10.006 -32.243 27.925  1.00 77.57 298 A 1 
ATOM   2377 N  NE2 . GLN A 1  298 ? -9.942  -34.044 26.642  1.00 76.27 298 A 1 
ATOM   2378 N  N   . GLY A 1  299 ? -10.803 -28.659 22.777  1.00 95.12 299 A 1 
ATOM   2379 C  CA  . GLY A 1  299 ? -11.829 -28.035 21.956  1.00 95.77 299 A 1 
ATOM   2380 C  C   . GLY A 1  299 ? -11.458 -26.615 21.569  1.00 97.01 299 A 1 
ATOM   2381 O  O   . GLY A 1  299 ? -10.290 -26.218 21.673  1.00 96.09 299 A 1 
ATOM   2382 N  N   . TYR A 1  300 ? -12.445 -25.844 21.130  1.00 97.60 300 A 1 
ATOM   2383 C  CA  . TYR A 1  300 ? -12.240 -24.442 20.782  1.00 97.87 300 A 1 
ATOM   2384 C  C   . TYR A 1  300 ? -11.773 -23.619 21.982  1.00 98.09 300 A 1 
ATOM   2385 O  O   . TYR A 1  300 ? -12.049 -23.962 23.132  1.00 97.33 300 A 1 
ATOM   2386 C  CB  . TYR A 1  300 ? -13.535 -23.856 20.206  1.00 97.74 300 A 1 
ATOM   2387 C  CG  . TYR A 1  300 ? -13.955 -24.501 18.904  1.00 97.72 300 A 1 
ATOM   2388 C  CD1 . TYR A 1  300 ? -13.225 -24.258 17.733  1.00 95.11 300 A 1 
ATOM   2389 C  CD2 . TYR A 1  300 ? -15.072 -25.350 18.845  1.00 94.95 300 A 1 
ATOM   2390 C  CE1 . TYR A 1  300 ? -13.594 -24.864 16.527  1.00 94.33 300 A 1 
ATOM   2391 C  CE2 . TYR A 1  300 ? -15.451 -25.955 17.640  1.00 94.51 300 A 1 
ATOM   2392 C  CZ  . TYR A 1  300 ? -14.706 -25.705 16.488  1.00 96.33 300 A 1 
ATOM   2393 O  OH  . TYR A 1  300 ? -15.070 -26.298 15.301  1.00 95.01 300 A 1 
ATOM   2394 N  N   . MET A 1  301 ? -11.082 -22.540 21.714  1.00 98.27 301 A 1 
ATOM   2395 C  CA  . MET A 1  301 ? -10.744 -21.567 22.748  1.00 98.32 301 A 1 
ATOM   2396 C  C   . MET A 1  301 ? -12.025 -21.049 23.410  1.00 98.45 301 A 1 
ATOM   2397 O  O   . MET A 1  301 ? -13.069 -20.928 22.768  1.00 98.18 301 A 1 
ATOM   2398 C  CB  . MET A 1  301 ? -9.918  -20.421 22.166  1.00 98.20 301 A 1 
ATOM   2399 C  CG  . MET A 1  301 ? -8.548  -20.877 21.654  1.00 97.38 301 A 1 
ATOM   2400 S  SD  . MET A 1  301 ? -7.509  -19.495 21.081  1.00 96.96 301 A 1 
ATOM   2401 C  CE  . MET A 1  301 ? -8.276  -19.157 19.489  1.00 89.54 301 A 1 
ATOM   2402 N  N   . LYS A 1  302 ? -11.944 -20.739 24.701  1.00 98.44 302 A 1 
ATOM   2403 C  CA  . LYS A 1  302 ? -13.128 -20.418 25.499  1.00 98.20 302 A 1 
ATOM   2404 C  C   . LYS A 1  302 ? -13.601 -18.982 25.307  1.00 98.28 302 A 1 
ATOM   2405 O  O   . LYS A 1  302 ? -14.780 -18.739 25.063  1.00 97.38 302 A 1 
ATOM   2406 C  CB  . LYS A 1  302 ? -12.839 -20.701 26.978  1.00 97.54 302 A 1 
ATOM   2407 C  CG  . LYS A 1  302 ? -12.622 -22.193 27.267  1.00 93.44 302 A 1 
ATOM   2408 C  CD  . LYS A 1  302 ? -12.109 -22.417 28.687  1.00 82.01 302 A 1 
ATOM   2409 C  CE  . LYS A 1  302 ? -13.129 -22.010 29.740  1.00 73.70 302 A 1 
ATOM   2410 N  NZ  . LYS A 1  302 ? -12.498 -21.850 31.073  1.00 62.42 302 A 1 
ATOM   2411 N  N   . GLU A 1  303 ? -12.687 -18.032 25.417  1.00 98.42 303 A 1 
ATOM   2412 C  CA  . GLU A 1  303 ? -12.992 -16.615 25.219  1.00 98.38 303 A 1 
ATOM   2413 C  C   . GLU A 1  303 ? -11.709 -15.812 24.989  1.00 98.67 303 A 1 
ATOM   2414 O  O   . GLU A 1  303 ? -10.600 -16.330 25.109  1.00 98.38 303 A 1 
ATOM   2415 C  CB  . GLU A 1  303 ? -13.791 -16.026 26.404  1.00 96.63 303 A 1 
ATOM   2416 C  CG  . GLU A 1  303 ? -13.022 -15.954 27.726  1.00 89.81 303 A 1 
ATOM   2417 C  CD  . GLU A 1  303 ? -13.749 -15.119 28.800  1.00 88.61 303 A 1 
ATOM   2418 O  OE1 . GLU A 1  303 ? -14.754 -14.437 28.489  1.00 82.36 303 A 1 
ATOM   2419 O  OE2 . GLU A 1  303 ? -13.296 -15.118 29.946  1.00 82.06 303 A 1 
ATOM   2420 N  N   . PHE A 1  304 ? -11.873 -14.537 24.653  1.00 98.65 304 A 1 
ATOM   2421 C  CA  . PHE A 1  304 ? -10.790 -13.559 24.742  1.00 98.69 304 A 1 
ATOM   2422 C  C   . PHE A 1  304 ? -11.244 -12.340 25.550  1.00 98.67 304 A 1 
ATOM   2423 O  O   . PHE A 1  304 ? -12.439 -12.051 25.661  1.00 98.29 304 A 1 
ATOM   2424 C  CB  . PHE A 1  304 ? -10.254 -13.165 23.362  1.00 98.49 304 A 1 
ATOM   2425 C  CG  . PHE A 1  304 ? -11.260 -12.469 22.455  1.00 98.53 304 A 1 
ATOM   2426 C  CD1 . PHE A 1  304 ? -11.604 -11.129 22.665  1.00 94.62 304 A 1 
ATOM   2427 C  CD2 . PHE A 1  304 ? -11.841 -13.155 21.389  1.00 94.65 304 A 1 
ATOM   2428 C  CE1 . PHE A 1  304 ? -12.528 -10.484 21.837  1.00 94.38 304 A 1 
ATOM   2429 C  CE2 . PHE A 1  304 ? -12.775 -12.528 20.561  1.00 94.03 304 A 1 
ATOM   2430 C  CZ  . PHE A 1  304 ? -13.123 -11.190 20.785  1.00 97.53 304 A 1 
ATOM   2431 N  N   . LYS A 1  305 ? -10.266 -11.629 26.091  1.00 98.57 305 A 1 
ATOM   2432 C  CA  . LYS A 1  305 ? -10.465 -10.348 26.764  1.00 98.48 305 A 1 
ATOM   2433 C  C   . LYS A 1  305 ? -9.549  -9.312  26.132  1.00 98.62 305 A 1 
ATOM   2434 O  O   . LYS A 1  305 ? -8.356  -9.558  25.961  1.00 98.41 305 A 1 
ATOM   2435 C  CB  . LYS A 1  305 ? -10.209 -10.478 28.266  1.00 98.18 305 A 1 
ATOM   2436 C  CG  . LYS A 1  305 ? -11.264 -11.348 28.950  1.00 96.76 305 A 1 
ATOM   2437 C  CD  . LYS A 1  305 ? -10.976 -11.537 30.439  1.00 94.23 305 A 1 
ATOM   2438 C  CE  . LYS A 1  305 ? -12.040 -12.445 31.028  1.00 89.63 305 A 1 
ATOM   2439 N  NZ  . LYS A 1  305 ? -11.743 -12.816 32.430  1.00 82.13 305 A 1 
ATOM   2440 N  N   . ASN A 1  306 ? -10.112 -8.161  25.794  1.00 98.70 306 A 1 
ATOM   2441 C  CA  . ASN A 1  306 ? -9.356  -7.036  25.258  1.00 98.66 306 A 1 
ATOM   2442 C  C   . ASN A 1  306 ? -9.132  -5.986  26.341  1.00 98.68 306 A 1 
ATOM   2443 O  O   . ASN A 1  306 ? -10.023 -5.678  27.131  1.00 98.12 306 A 1 
ATOM   2444 C  CB  . ASN A 1  306 ? -10.076 -6.416  24.053  1.00 98.31 306 A 1 
ATOM   2445 C  CG  . ASN A 1  306 ? -9.944  -7.234  22.791  1.00 96.92 306 A 1 
ATOM   2446 O  OD1 . ASN A 1  306 ? -9.441  -8.351  22.781  1.00 85.90 306 A 1 
ATOM   2447 N  ND2 . ASN A 1  306 ? -10.393 -6.677  21.686  1.00 84.91 306 A 1 
ATOM   2448 N  N   . TYR A 1  307 ? -7.936  -5.421  26.326  1.00 98.46 307 A 1 
ATOM   2449 C  CA  . TYR A 1  307 ? -7.537  -4.300  27.160  1.00 98.51 307 A 1 
ATOM   2450 C  C   . TYR A 1  307 ? -7.055  -3.184  26.241  1.00 98.52 307 A 1 
ATOM   2451 O  O   . TYR A 1  307 ? -6.458  -3.455  25.207  1.00 98.20 307 A 1 
ATOM   2452 C  CB  . TYR A 1  307 ? -6.444  -4.723  28.138  1.00 98.52 307 A 1 
ATOM   2453 C  CG  . TYR A 1  307 ? -6.785  -5.957  28.953  1.00 98.46 307 A 1 
ATOM   2454 C  CD1 . TYR A 1  307 ? -6.523  -7.230  28.439  1.00 96.56 307 A 1 
ATOM   2455 C  CD2 . TYR A 1  307 ? -7.370  -5.842  30.216  1.00 96.67 307 A 1 
ATOM   2456 C  CE1 . TYR A 1  307 ? -6.842  -8.377  29.183  1.00 96.33 307 A 1 
ATOM   2457 C  CE2 . TYR A 1  307 ? -7.687  -6.977  30.963  1.00 96.54 307 A 1 
ATOM   2458 C  CZ  . TYR A 1  307 ? -7.420  -8.242  30.442  1.00 97.61 307 A 1 
ATOM   2459 O  OH  . TYR A 1  307 ? -7.731  -9.361  31.172  1.00 96.70 307 A 1 
ATOM   2460 N  N   . HIS A 1  308 ? -7.332  -1.952  26.599  1.00 98.12 308 A 1 
ATOM   2461 C  CA  . HIS A 1  308 ? -6.944  -0.808  25.777  1.00 97.96 308 A 1 
ATOM   2462 C  C   . HIS A 1  308 ? -6.402  0.340   26.612  1.00 98.00 308 A 1 
ATOM   2463 O  O   . HIS A 1  308 ? -6.514  0.362   27.840  1.00 97.67 308 A 1 
ATOM   2464 C  CB  . HIS A 1  308 ? -8.089  -0.393  24.843  1.00 97.02 308 A 1 
ATOM   2465 C  CG  . HIS A 1  308 ? -9.303  0.204   25.500  1.00 96.36 308 A 1 
ATOM   2466 N  ND1 . HIS A 1  308 ? -10.354 0.766   24.803  1.00 88.61 308 A 1 
ATOM   2467 C  CD2 . HIS A 1  308 ? -9.629  0.300   26.825  1.00 87.00 308 A 1 
ATOM   2468 C  CE1 . HIS A 1  308 ? -11.276 1.195   25.670  1.00 90.02 308 A 1 
ATOM   2469 N  NE2 . HIS A 1  308 ? -10.859 0.917   26.915  1.00 91.42 308 A 1 
ATOM   2470 N  N   . PHE A 1  309 ? -5.790  1.304   25.923  1.00 97.54 309 A 1 
ATOM   2471 C  CA  . PHE A 1  309 ? -5.176  2.489   26.505  1.00 97.33 309 A 1 
ATOM   2472 C  C   . PHE A 1  309 ? -5.678  3.697   25.703  1.00 96.87 309 A 1 
ATOM   2473 O  O   . PHE A 1  309 ? -5.071  4.094   24.706  1.00 95.70 309 A 1 
ATOM   2474 C  CB  . PHE A 1  309 ? -3.651  2.329   26.449  1.00 97.30 309 A 1 
ATOM   2475 C  CG  . PHE A 1  309 ? -2.860  3.351   27.219  1.00 97.54 309 A 1 
ATOM   2476 C  CD1 . PHE A 1  309 ? -2.713  4.662   26.747  1.00 95.89 309 A 1 
ATOM   2477 C  CD2 . PHE A 1  309 ? -2.209  2.978   28.396  1.00 95.53 309 A 1 
ATOM   2478 C  CE1 . PHE A 1  309 ? -1.931  5.585   27.445  1.00 94.98 309 A 1 
ATOM   2479 C  CE2 . PHE A 1  309 ? -1.422  3.894   29.098  1.00 94.98 309 A 1 
ATOM   2480 C  CZ  . PHE A 1  309 ? -1.287  5.197   28.626  1.00 96.81 309 A 1 
ATOM   2481 N  N   . GLN A 1  310 ? -6.803  4.253   26.116  1.00 95.86 310 A 1 
ATOM   2482 C  CA  . GLN A 1  310 ? -7.359  5.412   25.424  1.00 95.20 310 A 1 
ATOM   2483 C  C   . GLN A 1  310 ? -6.463  6.628   25.671  1.00 95.00 310 A 1 
ATOM   2484 O  O   . GLN A 1  310 ? -6.342  7.099   26.802  1.00 94.21 310 A 1 
ATOM   2485 C  CB  . GLN A 1  310 ? -8.799  5.670   25.855  1.00 94.21 310 A 1 
ATOM   2486 C  CG  . GLN A 1  310 ? -9.770  4.594   25.354  1.00 92.17 310 A 1 
ATOM   2487 C  CD  . GLN A 1  310 ? -11.185 4.818   25.859  1.00 91.17 310 A 1 
ATOM   2488 O  OE1 . GLN A 1  310 ? -11.421 5.003   27.045  1.00 83.86 310 A 1 
ATOM   2489 N  NE2 . GLN A 1  310 ? -12.165 4.795   24.977  1.00 82.25 310 A 1 
ATOM   2490 N  N   . LEU A 1  311 ? -5.832  7.125   24.611  1.00 94.49 311 A 1 
ATOM   2491 C  CA  . LEU A 1  311 ? -5.024  8.338   24.693  1.00 93.84 311 A 1 
ATOM   2492 C  C   . LEU A 1  311 ? -5.920  9.532   25.026  1.00 91.89 311 A 1 
ATOM   2493 O  O   . LEU A 1  311 ? -7.044  9.637   24.525  1.00 89.68 311 A 1 
ATOM   2494 C  CB  . LEU A 1  311 ? -4.275  8.584   23.375  1.00 94.21 311 A 1 
ATOM   2495 C  CG  . LEU A 1  311 ? -3.293  7.489   22.959  1.00 94.00 311 A 1 
ATOM   2496 C  CD1 . LEU A 1  311 ? -2.655  7.853   21.623  1.00 91.17 311 A 1 
ATOM   2497 C  CD2 . LEU A 1  311 ? -2.182  7.295   23.990  1.00 90.38 311 A 1 
ATOM   2498 N  N   . ARG A 1  312 ? -5.412  10.455  25.846  1.00 89.91 312 A 1 
ATOM   2499 C  CA  . ARG A 1  312 ? -6.157  11.658  26.217  1.00 87.60 312 A 1 
ATOM   2500 C  C   . ARG A 1  312 ? -6.488  12.476  24.969  1.00 85.56 312 A 1 
ATOM   2501 O  O   . ARG A 1  312 ? -5.570  12.891  24.263  1.00 82.22 312 A 1 
ATOM   2502 C  CB  . ARG A 1  312 ? -5.358  12.475  27.234  1.00 86.30 312 A 1 
ATOM   2503 C  CG  . ARG A 1  312 ? -6.122  13.715  27.712  1.00 81.61 312 A 1 
ATOM   2504 C  CD  . ARG A 1  312 ? -5.367  14.449  28.824  1.00 79.04 312 A 1 
ATOM   2505 N  NE  . ARG A 1  312 ? -5.175  13.597  30.002  1.00 75.53 312 A 1 
ATOM   2506 C  CZ  . ARG A 1  312 ? -6.121  13.256  30.872  1.00 72.96 312 A 1 
ATOM   2507 N  NH1 . ARG A 1  312 ? -7.333  13.736  30.798  1.00 63.83 312 A 1 
ATOM   2508 N  NH2 . ARG A 1  312 ? -5.854  12.408  31.825  1.00 69.18 312 A 1 
ATOM   2509 N  N   . PRO A 1  313 ? -7.766  12.746  24.686  1.00 81.05 313 A 1 
ATOM   2510 C  CA  . PRO A 1  313 ? -8.131  13.578  23.544  1.00 77.04 313 A 1 
ATOM   2511 C  C   . PRO A 1  313 ? -7.558  14.987  23.666  1.00 75.45 313 A 1 
ATOM   2512 O  O   . PRO A 1  313 ? -7.611  15.595  24.736  1.00 71.50 313 A 1 
ATOM   2513 C  CB  . PRO A 1  313 ? -9.662  13.602  23.532  1.00 73.36 313 A 1 
ATOM   2514 C  CG  . PRO A 1  313 ? -10.048 12.349  24.275  1.00 72.79 313 A 1 
ATOM   2515 C  CD  . PRO A 1  313 ? -8.970  12.202  25.327  1.00 76.40 313 A 1 
ATOM   2516 N  N   . LYS A 1  314 ? -7.036  15.527  22.567  1.00 73.39 314 A 1 
ATOM   2517 C  CA  . LYS A 1  314 ? -6.431  16.867  22.535  1.00 70.06 314 A 1 
ATOM   2518 C  C   . LYS A 1  314 ? -7.428  17.973  22.892  1.00 66.23 314 A 1 
ATOM   2519 O  O   . LYS A 1  314 ? -7.060  18.962  23.508  1.00 59.82 314 A 1 
ATOM   2520 C  CB  . LYS A 1  314 ? -5.855  17.143  21.146  1.00 65.92 314 A 1 
ATOM   2521 C  CG  . LYS A 1  314 ? -4.665  16.252  20.819  1.00 62.25 314 A 1 
ATOM   2522 C  CD  . LYS A 1  314 ? -4.172  16.510  19.405  1.00 58.13 314 A 1 
ATOM   2523 C  CE  . LYS A 1  314 ? -3.031  15.556  19.105  1.00 51.84 314 A 1 
ATOM   2524 N  NZ  . LYS A 1  314 ? -2.586  15.630  17.705  1.00 48.24 314 A 1 
ATOM   2525 N  N   . LYS A 1  315 ? -8.686  17.786  22.485  1.00 57.31 315 A 1 
ATOM   2526 C  CA  . LYS A 1  315 ? -9.756  18.777  22.652  1.00 54.85 315 A 1 
ATOM   2527 C  C   . LYS A 1  315 ? -10.782 18.388  23.717  1.00 53.14 315 A 1 
ATOM   2528 O  O   . LYS A 1  315 ? -11.818 19.042  23.845  1.00 48.32 315 A 1 
ATOM   2529 C  CB  . LYS A 1  315 ? -10.417 19.054  21.293  1.00 50.31 315 A 1 
ATOM   2530 C  CG  . LYS A 1  315 ? -9.445  19.641  20.269  1.00 45.16 315 A 1 
ATOM   2531 C  CD  . LYS A 1  315 ? -10.141 19.958  18.950  1.00 41.53 315 A 1 
ATOM   2532 C  CE  . LYS A 1  315 ? -9.153  20.546  17.946  1.00 36.73 315 A 1 
ATOM   2533 N  NZ  . LYS A 1  315 ? -9.790  20.845  16.640  1.00 33.36 315 A 1 
ATOM   2534 N  N   . ASP A 1  316 ? -10.513 17.350  24.493  1.00 44.63 316 A 1 
ATOM   2535 C  CA  . ASP A 1  316 ? -11.399 16.937  25.578  1.00 43.42 316 A 1 
ATOM   2536 C  C   . ASP A 1  316 ? -11.096 17.736  26.840  1.00 42.51 316 A 1 
ATOM   2537 O  O   . ASP A 1  316 ? -9.957  17.745  27.301  1.00 39.89 316 A 1 
ATOM   2538 C  CB  . ASP A 1  316 ? -11.253 15.442  25.846  1.00 40.99 316 A 1 
ATOM   2539 C  CG  . ASP A 1  316 ? -12.305 14.934  26.821  1.00 38.04 316 A 1 
ATOM   2540 O  OD1 . ASP A 1  316 ? -13.480 15.343  26.694  1.00 36.14 316 A 1 
ATOM   2541 O  OD2 . ASP A 1  316 ? -11.962 14.122  27.705  1.00 35.98 316 A 1 
ATOM   2542 N  N   . LYS A 1  317 ? -12.115 18.399  27.381  1.00 41.85 317 A 1 
ATOM   2543 C  CA  . LYS A 1  317 ? -12.030 19.158  28.641  1.00 40.77 317 A 1 
ATOM   2544 C  C   . LYS A 1  317 ? -10.685 19.865  28.804  1.00 40.48 317 A 1 
ATOM   2545 O  O   . LYS A 1  317 ? -9.932  19.573  29.735  1.00 37.86 317 A 1 
ATOM   2546 C  CB  . LYS A 1  317 ? -12.309 18.231  29.834  1.00 37.71 317 A 1 
ATOM   2547 C  CG  . LYS A 1  317 ? -13.747 17.726  29.884  1.00 33.97 317 A 1 
ATOM   2548 C  CD  . LYS A 1  317 ? -13.934 16.851  31.122  1.00 31.24 317 A 1 
ATOM   2549 C  CE  . LYS A 1  317 ? -15.362 16.333  31.197  1.00 27.53 317 A 1 
ATOM   2550 N  NZ  . LYS A 1  317 ? -15.560 15.434  32.361  1.00 24.19 317 A 1 
ATOM   2551 N  N   . LEU A 1  318 ? -10.376 20.785  27.894  1.00 43.67 318 A 1 
ATOM   2552 C  CA  . LEU A 1  318 ? -9.083  21.471  27.776  1.00 42.60 318 A 1 
ATOM   2553 C  C   . LEU A 1  318 ? -8.550  21.938  29.143  1.00 42.08 318 A 1 
ATOM   2554 O  O   . LEU A 1  318 ? -8.816  23.056  29.577  1.00 38.84 318 A 1 
ATOM   2555 C  CB  . LEU A 1  318 ? -9.212  22.669  26.817  1.00 39.46 318 A 1 
ATOM   2556 C  CG  . LEU A 1  318 ? -9.297  22.302  25.334  1.00 36.40 318 A 1 
ATOM   2557 C  CD1 . LEU A 1  318 ? -9.740  23.520  24.524  1.00 33.44 318 A 1 
ATOM   2558 C  CD2 . LEU A 1  318 ? -7.938  21.847  24.793  1.00 34.65 318 A 1 
ATOM   2559 N  N   . LYS A 1  319 ? -7.814  21.061  29.805  1.00 46.22 319 A 1 
ATOM   2560 C  CA  . LYS A 1  319 ? -7.228  21.362  31.106  1.00 46.72 319 A 1 
ATOM   2561 C  C   . LYS A 1  319 ? -5.714  21.221  30.984  1.00 45.62 319 A 1 
ATOM   2562 O  O   . LYS A 1  319 ? -5.214  20.114  30.789  1.00 43.43 319 A 1 
ATOM   2563 C  CB  . LYS A 1  319 ? -7.847  20.481  32.199  1.00 45.32 319 A 1 
ATOM   2564 C  CG  . LYS A 1  319 ? -7.905  21.201  33.550  1.00 41.48 319 A 1 
ATOM   2565 C  CD  . LYS A 1  319 ? -8.683  20.377  34.567  1.00 39.29 319 A 1 
ATOM   2566 C  CE  . LYS A 1  319 ? -8.868  21.157  35.861  1.00 35.26 319 A 1 
ATOM   2567 N  NZ  . LYS A 1  319 ? -9.636  20.385  36.862  1.00 32.27 319 A 1 
ATOM   2568 N  N   . PRO A 1  320 ? -4.971  22.329  31.069  1.00 46.14 320 A 1 
ATOM   2569 C  CA  . PRO A 1  320 ? -3.526  22.270  30.946  1.00 45.72 320 A 1 
ATOM   2570 C  C   . PRO A 1  320 ? -2.887  21.546  32.139  1.00 46.59 320 A 1 
ATOM   2571 O  O   . PRO A 1  320 ? -3.380  21.639  33.261  1.00 44.57 320 A 1 
ATOM   2572 C  CB  . PRO A 1  320 ? -3.078  23.734  30.839  1.00 42.93 320 A 1 
ATOM   2573 C  CG  . PRO A 1  320 ? -4.177  24.506  31.553  1.00 42.27 320 A 1 
ATOM   2574 C  CD  . PRO A 1  320 ? -5.428  23.689  31.274  1.00 46.05 320 A 1 
ATOM   2575 N  N   . LYS A 1  321 ? -1.771  20.861  31.862  1.00 50.02 321 A 1 
ATOM   2576 C  CA  . LYS A 1  321 ? -0.871  20.309  32.889  1.00 49.99 321 A 1 
ATOM   2577 C  C   . LYS A 1  321 ? -1.514  19.281  33.832  1.00 48.64 321 A 1 
ATOM   2578 O  O   . LYS A 1  321 ? -1.452  19.429  35.050  1.00 46.01 321 A 1 
ATOM   2579 C  CB  . LYS A 1  321 ? -0.177  21.446  33.667  1.00 47.82 321 A 1 
ATOM   2580 C  CG  . LYS A 1  321 ? 0.589   22.442  32.777  1.00 44.72 321 A 1 
ATOM   2581 C  CD  . LYS A 1  321 ? 1.301   23.516  33.595  1.00 42.71 321 A 1 
ATOM   2582 C  CE  . LYS A 1  321 ? 0.329   24.545  34.168  1.00 38.22 321 A 1 
ATOM   2583 N  NZ  . LYS A 1  321 ? 1.042   25.694  34.785  1.00 35.46 321 A 1 
ATOM   2584 N  N   . THR A 1  322 ? -2.082  18.208  33.290  1.00 48.62 322 A 1 
ATOM   2585 C  CA  . THR A 1  322 ? -2.464  17.073  34.145  1.00 49.07 322 A 1 
ATOM   2586 C  C   . THR A 1  322 ? -1.196  16.401  34.674  1.00 48.37 322 A 1 
ATOM   2587 O  O   . THR A 1  322 ? -0.454  15.780  33.911  1.00 45.69 322 A 1 
ATOM   2588 C  CB  . THR A 1  322 ? -3.350  16.063  33.403  1.00 46.32 322 A 1 
ATOM   2589 O  OG1 . THR A 1  322 ? -4.424  16.730  32.774  1.00 43.04 322 A 1 
ATOM   2590 C  CG2 . THR A 1  322 ? -3.947  15.040  34.359  1.00 42.10 322 A 1 
ATOM   2591 N  N   . THR A 1  323 ? -0.944  16.539  35.971  1.00 46.99 323 A 1 
ATOM   2592 C  CA  . THR A 1  323 ? 0.221   15.930  36.640  1.00 47.11 323 A 1 
ATOM   2593 C  C   . THR A 1  323 ? -0.017  14.488  37.071  1.00 46.44 323 A 1 
ATOM   2594 O  O   . THR A 1  323 ? 0.927   13.778  37.409  1.00 44.17 323 A 1 
ATOM   2595 C  CB  . THR A 1  323 ? 0.636   16.765  37.865  1.00 44.30 323 A 1 
ATOM   2596 O  OG1 . THR A 1  323 ? -0.483  16.955  38.713  1.00 40.93 323 A 1 
ATOM   2597 C  CG2 . THR A 1  323 ? 1.156   18.140  37.462  1.00 40.54 323 A 1 
ATOM   2598 N  N   . ILE A 1  324 ? -1.273  14.028  37.056  1.00 47.58 324 A 1 
ATOM   2599 C  CA  . ILE A 1  324 ? -1.640  12.670  37.450  1.00 47.47 324 A 1 
ATOM   2600 C  C   . ILE A 1  324 ? -1.305  11.714  36.301  1.00 47.26 324 A 1 
ATOM   2601 O  O   . ILE A 1  324 ? -1.845  11.839  35.201  1.00 44.42 324 A 1 
ATOM   2602 C  CB  . ILE A 1  324 ? -3.129  12.595  37.861  1.00 44.31 324 A 1 
ATOM   2603 C  CG1 . ILE A 1  324 ? -3.456  13.602  38.974  1.00 41.27 324 A 1 
ATOM   2604 C  CG2 . ILE A 1  324 ? -3.474  11.169  38.313  1.00 41.16 324 A 1 
ATOM   2605 C  CD1 . ILE A 1  324 ? -4.940  13.728  39.306  1.00 38.56 324 A 1 
ATOM   2606 N  N   . LYS A 1  325 ? -0.417  10.746  36.573  1.00 49.88 325 A 1 
ATOM   2607 C  CA  . LYS A 1  325 ? 0.052   9.786   35.565  1.00 50.20 325 A 1 
ATOM   2608 C  C   . LYS A 1  325 ? -1.081  8.898   35.027  1.00 49.85 325 A 1 
ATOM   2609 O  O   . LYS A 1  325 ? -1.139  8.626   33.828  1.00 47.38 325 A 1 
ATOM   2610 C  CB  . LYS A 1  325 ? 1.179   8.928   36.168  1.00 47.67 325 A 1 
ATOM   2611 C  CG  . LYS A 1  325 ? 1.809   7.970   35.161  1.00 44.19 325 A 1 
ATOM   2612 C  CD  . LYS A 1  325 ? 2.921   7.148   35.793  1.00 41.69 325 A 1 
ATOM   2613 C  CE  . LYS A 1  325 ? 3.503   6.175   34.776  1.00 38.33 325 A 1 
ATOM   2614 N  NZ  . LYS A 1  325 ? 4.526   5.282   35.373  1.00 34.32 325 A 1 
ATOM   2615 N  N   . GLN A 1  326 ? -1.950  8.437   35.918  1.00 47.83 326 A 1 
ATOM   2616 C  CA  . GLN A 1  326 ? -3.094  7.586   35.582  1.00 47.64 326 A 1 
ATOM   2617 C  C   . GLN A 1  326 ? -4.361  8.243   36.136  1.00 48.18 326 A 1 
ATOM   2618 O  O   . GLN A 1  326 ? -4.849  7.861   37.197  1.00 45.13 326 A 1 
ATOM   2619 C  CB  . GLN A 1  326 ? -2.888  6.166   36.130  1.00 43.54 326 A 1 
ATOM   2620 C  CG  . GLN A 1  326 ? -1.754  5.422   35.426  1.00 40.26 326 A 1 
ATOM   2621 C  CD  . GLN A 1  326 ? -1.634  3.969   35.877  1.00 36.60 326 A 1 
ATOM   2622 O  OE1 . GLN A 1  326 ? -2.128  3.578   36.924  1.00 36.18 326 A 1 
ATOM   2623 N  NE2 . GLN A 1  326 ? -0.959  3.145   35.095  1.00 34.69 326 A 1 
ATOM   2624 N  N   . PRO A 1  327 ? -4.876  9.262   35.453  1.00 49.66 327 A 1 
ATOM   2625 C  CA  . PRO A 1  327 ? -5.971  10.069  35.992  1.00 49.89 327 A 1 
ATOM   2626 C  C   . PRO A 1  327 ? -7.268  9.275   36.109  1.00 51.36 327 A 1 
ATOM   2627 O  O   . PRO A 1  327 ? -7.500  8.302   35.388  1.00 49.26 327 A 1 
ATOM   2628 C  CB  . PRO A 1  327 ? -6.092  11.253  35.026  1.00 46.81 327 A 1 
ATOM   2629 C  CG  . PRO A 1  327 ? -5.562  10.709  33.728  1.00 46.38 327 A 1 
ATOM   2630 C  CD  . PRO A 1  327 ? -4.454  9.752   34.152  1.00 48.59 327 A 1 
ATOM   2631 N  N   . SER A 1  328 ? -8.128  9.720   37.012  1.00 60.84 328 A 1 
ATOM   2632 C  CA  . SER A 1  328 ? -9.419  9.085   37.281  1.00 64.15 328 A 1 
ATOM   2633 C  C   . SER A 1  328 ? -10.420 9.212   36.124  1.00 68.22 328 A 1 
ATOM   2634 O  O   . SER A 1  328 ? -11.424 8.501   36.119  1.00 63.61 328 A 1 
ATOM   2635 C  CB  . SER A 1  328 ? -10.026 9.683   38.555  1.00 56.99 328 A 1 
ATOM   2636 O  OG  . SER A 1  328 ? -10.135 11.085  38.446  1.00 50.37 328 A 1 
ATOM   2637 N  N   . ASP A 1  329 ? -10.158 10.072  35.155  1.00 74.43 329 A 1 
ATOM   2638 C  CA  . ASP A 1  329 ? -11.007 10.227  33.971  1.00 78.08 329 A 1 
ATOM   2639 C  C   . ASP A 1  329 ? -10.912 9.047   32.989  1.00 81.55 329 A 1 
ATOM   2640 O  O   . ASP A 1  329 ? -11.678 8.988   32.031  1.00 77.73 329 A 1 
ATOM   2641 C  CB  . ASP A 1  329 ? -10.718 11.566  33.279  1.00 71.31 329 A 1 
ATOM   2642 C  CG  . ASP A 1  329 ? -9.295  11.715  32.732  1.00 67.31 329 A 1 
ATOM   2643 O  OD1 . ASP A 1  329 ? -8.566  10.712  32.575  1.00 62.01 329 A 1 
ATOM   2644 O  OD2 . ASP A 1  329 ? -8.890  12.873  32.463  1.00 61.67 329 A 1 
ATOM   2645 N  N   . GLY A 1  330 ? -10.014 8.093   33.230  1.00 82.20 330 A 1 
ATOM   2646 C  CA  . GLY A 1  330 ? -9.900  6.863   32.452  1.00 86.76 330 A 1 
ATOM   2647 C  C   . GLY A 1  330 ? -8.936  6.918   31.272  1.00 90.25 330 A 1 
ATOM   2648 O  O   . GLY A 1  330 ? -8.698  5.885   30.643  1.00 88.49 330 A 1 
ATOM   2649 N  N   . PHE A 1  331 ? -8.371  8.079   30.964  1.00 89.78 331 A 1 
ATOM   2650 C  CA  . PHE A 1  331 ? -7.394  8.216   29.883  1.00 91.32 331 A 1 
ATOM   2651 C  C   . PHE A 1  331 ? -5.967  7.903   30.342  1.00 92.22 331 A 1 
ATOM   2652 O  O   . PHE A 1  331 ? -5.654  7.931   31.527  1.00 91.04 331 A 1 
ATOM   2653 C  CB  . PHE A 1  331 ? -7.476  9.615   29.275  1.00 89.48 331 A 1 
ATOM   2654 C  CG  . PHE A 1  331 ? -8.809  9.939   28.648  1.00 88.41 331 A 1 
ATOM   2655 C  CD1 . PHE A 1  331 ? -9.267  9.204   27.553  1.00 82.88 331 A 1 
ATOM   2656 C  CD2 . PHE A 1  331 ? -9.602  10.968  29.159  1.00 82.90 331 A 1 
ATOM   2657 C  CE1 . PHE A 1  331 ? -10.504 9.484   26.980  1.00 81.45 331 A 1 
ATOM   2658 C  CE2 . PHE A 1  331 ? -10.839 11.257  28.583  1.00 81.15 331 A 1 
ATOM   2659 C  CZ  . PHE A 1  331 ? -11.292 10.519  27.494  1.00 84.47 331 A 1 
ATOM   2660 N  N   . ASN A 1  332 ? -5.093  7.621   29.387  1.00 92.85 332 A 1 
ATOM   2661 C  CA  . ASN A 1  332 ? -3.666  7.394   29.616  1.00 93.70 332 A 1 
ATOM   2662 C  C   . ASN A 1  332 ? -3.363  6.299   30.656  1.00 94.79 332 A 1 
ATOM   2663 O  O   . ASN A 1  332 ? -2.419  6.402   31.442  1.00 93.51 332 A 1 
ATOM   2664 C  CB  . ASN A 1  332 ? -2.956  8.725   29.923  1.00 92.22 332 A 1 
ATOM   2665 C  CG  . ASN A 1  332 ? -2.813  9.627   28.711  1.00 90.50 332 A 1 
ATOM   2666 O  OD1 . ASN A 1  332 ? -3.168  9.298   27.595  1.00 84.55 332 A 1 
ATOM   2667 N  ND2 . ASN A 1  332 ? -2.254  10.804  28.912  1.00 83.91 332 A 1 
ATOM   2668 N  N   . LYS A 1  333 ? -4.177  5.240   30.655  1.00 94.79 333 A 1 
ATOM   2669 C  CA  . LYS A 1  333 ? -3.935  4.045   31.460  1.00 95.12 333 A 1 
ATOM   2670 C  C   . LYS A 1  333 ? -4.518  2.814   30.780  1.00 96.29 333 A 1 
ATOM   2671 O  O   . LYS A 1  333 ? -5.532  2.891   30.090  1.00 95.78 333 A 1 
ATOM   2672 C  CB  . LYS A 1  333 ? -4.493  4.214   32.883  1.00 92.66 333 A 1 
ATOM   2673 C  CG  . LYS A 1  333 ? -6.019  4.313   32.949  1.00 82.75 333 A 1 
ATOM   2674 C  CD  . LYS A 1  333 ? -6.496  4.540   34.383  1.00 79.67 333 A 1 
ATOM   2675 C  CE  . LYS A 1  333 ? -8.008  4.566   34.434  1.00 67.70 333 A 1 
ATOM   2676 N  NZ  . LYS A 1  333 ? -8.507  4.858   35.796  1.00 61.12 333 A 1 
ATOM   2677 N  N   . TRP A 1  334 ? -3.888  1.669   30.993  1.00 96.81 334 A 1 
ATOM   2678 C  CA  . TRP A 1  334 ? -4.406  0.388   30.557  1.00 97.42 334 A 1 
ATOM   2679 C  C   . TRP A 1  334 ? -5.623  -0.006  31.401  1.00 97.23 334 A 1 
ATOM   2680 O  O   . TRP A 1  334 ? -5.577  0.065   32.629  1.00 96.59 334 A 1 
ATOM   2681 C  CB  . TRP A 1  334 ? -3.326  -0.685  30.636  1.00 97.67 334 A 1 
ATOM   2682 C  CG  . TRP A 1  334 ? -2.257  -0.509  29.600  1.00 97.98 334 A 1 
ATOM   2683 C  CD1 . TRP A 1  334 ? -1.036  0.050   29.790  1.00 97.37 334 A 1 
ATOM   2684 C  CD2 . TRP A 1  334 ? -2.341  -0.855  28.199  1.00 98.12 334 A 1 
ATOM   2685 N  NE1 . TRP A 1  334 ? -0.357  0.077   28.593  1.00 97.57 334 A 1 
ATOM   2686 C  CE2 . TRP A 1  334 ? -1.127  -0.460  27.595  1.00 97.96 334 A 1 
ATOM   2687 C  CE3 . TRP A 1  334 ? -3.332  -1.447  27.389  1.00 98.12 334 A 1 
ATOM   2688 C  CZ2 . TRP A 1  334 ? -0.892  -0.636  26.218  1.00 98.01 334 A 1 
ATOM   2689 C  CZ3 . TRP A 1  334 ? -3.091  -1.624  26.016  1.00 97.77 334 A 1 
ATOM   2690 C  CH2 . TRP A 1  334 ? -1.893  -1.214  25.448  1.00 97.79 334 A 1 
ATOM   2691 N  N   . LYS A 1  335 ? -6.692  -0.430  30.748  1.00 97.27 335 A 1 
ATOM   2692 C  CA  . LYS A 1  335 ? -7.912  -0.884  31.406  1.00 96.72 335 A 1 
ATOM   2693 C  C   . LYS A 1  335 ? -8.597  -1.959  30.568  1.00 97.33 335 A 1 
ATOM   2694 O  O   . LYS A 1  335 ? -8.382  -2.051  29.358  1.00 97.05 335 A 1 
ATOM   2695 C  CB  . LYS A 1  335 ? -8.845  0.306   31.683  1.00 94.13 335 A 1 
ATOM   2696 C  CG  . LYS A 1  335 ? -9.290  1.041   30.424  1.00 87.86 335 A 1 
ATOM   2697 C  CD  . LYS A 1  335 ? -10.083 2.317   30.749  1.00 86.09 335 A 1 
ATOM   2698 C  CE  . LYS A 1  335 ? -10.449 3.017   29.455  1.00 76.72 335 A 1 
ATOM   2699 N  NZ  . LYS A 1  335 ? -11.161 4.296   29.682  1.00 71.04 335 A 1 
ATOM   2700 N  N   . PHE A 1  336 ? -9.419  -2.756  31.220  1.00 96.91 336 A 1 
ATOM   2701 C  CA  . PHE A 1  336 ? -10.277 -3.714  30.545  1.00 96.82 336 A 1 
ATOM   2702 C  C   . PHE A 1  336 ? -11.215 -2.992  29.585  1.00 96.78 336 A 1 
ATOM   2703 O  O   . PHE A 1  336 ? -11.847 -1.999  29.952  1.00 95.88 336 A 1 
ATOM   2704 C  CB  . PHE A 1  336 ? -11.069 -4.507  31.592  1.00 96.51 336 A 1 
ATOM   2705 C  CG  . PHE A 1  336 ? -12.017 -5.520  31.011  1.00 96.63 336 A 1 
ATOM   2706 C  CD1 . PHE A 1  336 ? -11.548 -6.739  30.508  1.00 94.36 336 A 1 
ATOM   2707 C  CD2 . PHE A 1  336 ? -13.395 -5.270  30.986  1.00 94.20 336 A 1 
ATOM   2708 C  CE1 . PHE A 1  336 ? -12.432 -7.685  29.989  1.00 93.36 336 A 1 
ATOM   2709 C  CE2 . PHE A 1  336 ? -14.285 -6.209  30.465  1.00 93.41 336 A 1 
ATOM   2710 C  CZ  . PHE A 1  336 ? -13.802 -7.414  29.973  1.00 95.46 336 A 1 
ATOM   2711 N  N   . ASN A 1  337 ? -11.311 -3.490  28.341  1.00 97.57 337 A 1 
ATOM   2712 C  CA  . ASN A 1  337 ? -12.274 -2.986  27.366  1.00 97.20 337 A 1 
ATOM   2713 C  C   . ASN A 1  337 ? -13.513 -3.885  27.362  1.00 97.10 337 A 1 
ATOM   2714 O  O   . ASN A 1  337 ? -14.559 -3.484  27.877  1.00 95.90 337 A 1 
ATOM   2715 C  CB  . ASN A 1  337 ? -11.602 -2.848  25.989  1.00 96.37 337 A 1 
ATOM   2716 C  CG  . ASN A 1  337 ? -12.523 -2.215  24.964  1.00 95.06 337 A 1 
ATOM   2717 O  OD1 . ASN A 1  337 ? -13.660 -1.876  25.237  1.00 88.94 337 A 1 
ATOM   2718 N  ND2 . ASN A 1  337 ? -12.039 -2.047  23.748  1.00 87.97 337 A 1 
ATOM   2719 N  N   . TYR A 1  338 ? -13.389 -5.106  26.852  1.00 97.65 338 A 1 
ATOM   2720 C  CA  . TYR A 1  338 ? -14.495 -6.055  26.847  1.00 97.88 338 A 1 
ATOM   2721 C  C   . TYR A 1  338 ? -14.000 -7.502  26.745  1.00 98.15 338 A 1 
ATOM   2722 O  O   . TYR A 1  338 ? -12.852 -7.756  26.376  1.00 97.94 338 A 1 
ATOM   2723 C  CB  . TYR A 1  338 ? -15.476 -5.739  25.707  1.00 97.53 338 A 1 
ATOM   2724 C  CG  . TYR A 1  338 ? -15.012 -6.203  24.339  1.00 97.60 338 A 1 
ATOM   2725 C  CD1 . TYR A 1  338 ? -14.136 -5.430  23.563  1.00 95.18 338 A 1 
ATOM   2726 C  CD2 . TYR A 1  338 ? -15.462 -7.427  23.834  1.00 95.16 338 A 1 
ATOM   2727 C  CE1 . TYR A 1  338 ? -13.717 -5.882  22.304  1.00 94.13 338 A 1 
ATOM   2728 C  CE2 . TYR A 1  338 ? -15.044 -7.884  22.578  1.00 94.95 338 A 1 
ATOM   2729 C  CZ  . TYR A 1  338 ? -14.174 -7.105  21.818  1.00 97.13 338 A 1 
ATOM   2730 O  OH  . TYR A 1  338 ? -13.777 -7.558  20.586  1.00 96.57 338 A 1 
ATOM   2731 N  N   . GLY A 1  339 ? -14.891 -8.444  27.053  1.00 97.96 339 A 1 
ATOM   2732 C  CA  . GLY A 1  339 ? -14.663 -9.865  26.837  1.00 97.90 339 A 1 
ATOM   2733 C  C   . GLY A 1  339 ? -15.671 -10.443 25.843  1.00 98.03 339 A 1 
ATOM   2734 O  O   . GLY A 1  339 ? -16.826 -10.020 25.805  1.00 97.10 339 A 1 
ATOM   2735 N  N   . SER A 1  340 ? -15.247 -11.440 25.062  1.00 97.91 340 A 1 
ATOM   2736 C  CA  . SER A 1  340 ? -16.111 -12.041 24.042  1.00 97.82 340 A 1 
ATOM   2737 C  C   . SER A 1  340 ? -17.376 -12.675 24.637  1.00 97.55 340 A 1 
ATOM   2738 O  O   . SER A 1  340 ? -18.453 -12.585 24.044  1.00 96.72 340 A 1 
ATOM   2739 C  CB  . SER A 1  340 ? -15.324 -13.088 23.244  1.00 97.79 340 A 1 
ATOM   2740 O  OG  . SER A 1  340 ? -14.809 -14.111 24.081  1.00 97.26 340 A 1 
ATOM   2741 N  N   . SER A 1  341 ? -17.251 -13.274 25.797  1.00 97.14 341 A 1 
ATOM   2742 C  CA  . SER A 1  341 ? -18.395 -13.886 26.487  1.00 96.58 341 A 1 
ATOM   2743 C  C   . SER A 1  341 ? -19.340 -12.836 27.062  1.00 96.15 341 A 1 
ATOM   2744 O  O   . SER A 1  341 ? -20.539 -12.872 26.798  1.00 94.45 341 A 1 
ATOM   2745 C  CB  . SER A 1  341 ? -17.886 -14.816 27.590  1.00 95.77 341 A 1 
ATOM   2746 O  OG  . SER A 1  341 ? -18.965 -15.444 28.248  1.00 83.46 341 A 1 
ATOM   2747 N  N   . SER A 1  342 ? -18.813 -11.876 27.811  1.00 96.31 342 A 1 
ATOM   2748 C  CA  . SER A 1  342 ? -19.639 -10.877 28.488  1.00 95.66 342 A 1 
ATOM   2749 C  C   . SER A 1  342 ? -20.305 -9.893  27.525  1.00 95.67 342 A 1 
ATOM   2750 O  O   . SER A 1  342 ? -21.419 -9.447  27.784  1.00 93.67 342 A 1 
ATOM   2751 C  CB  . SER A 1  342 ? -18.813 -10.116 29.533  1.00 94.33 342 A 1 
ATOM   2752 O  OG  . SER A 1  342 ? -17.709 -9.462  28.940  1.00 88.33 342 A 1 
ATOM   2753 N  N   . GLU A 1  343 ? -19.642 -9.570  26.420  1.00 96.74 343 A 1 
ATOM   2754 C  CA  . GLU A 1  343 ? -20.128 -8.541  25.501  1.00 96.64 343 A 1 
ATOM   2755 C  C   . GLU A 1  343 ? -21.067 -9.079  24.425  1.00 96.79 343 A 1 
ATOM   2756 O  O   . GLU A 1  343 ? -22.060 -8.433  24.088  1.00 94.93 343 A 1 
ATOM   2757 C  CB  . GLU A 1  343 ? -18.931 -7.825  24.862  1.00 95.35 343 A 1 
ATOM   2758 C  CG  . GLU A 1  343 ? -19.285 -6.505  24.200  1.00 91.03 343 A 1 
ATOM   2759 C  CD  . GLU A 1  343 ? -19.584 -5.376  25.191  1.00 93.17 343 A 1 
ATOM   2760 O  OE1 . GLU A 1  343 ? -19.982 -5.626  26.345  1.00 88.64 343 A 1 
ATOM   2761 O  OE2 . GLU A 1  343 ? -19.429 -4.208  24.796  1.00 88.78 343 A 1 
ATOM   2762 N  N   . TYR A 1  344 ? -20.773 -10.275 23.907  1.00 97.38 344 A 1 
ATOM   2763 C  CA  . TYR A 1  344 ? -21.512 -10.855 22.785  1.00 97.36 344 A 1 
ATOM   2764 C  C   . TYR A 1  344 ? -22.294 -12.125 23.137  1.00 97.27 344 A 1 
ATOM   2765 O  O   . TYR A 1  344 ? -23.053 -12.614 22.300  1.00 95.60 344 A 1 
ATOM   2766 C  CB  . TYR A 1  344 ? -20.545 -11.120 21.624  1.00 97.19 344 A 1 
ATOM   2767 C  CG  . TYR A 1  344 ? -19.837 -9.900  21.084  1.00 97.45 344 A 1 
ATOM   2768 C  CD1 . TYR A 1  344 ? -20.548 -8.725  20.770  1.00 95.38 344 A 1 
ATOM   2769 C  CD2 . TYR A 1  344 ? -18.460 -9.921  20.850  1.00 95.54 344 A 1 
ATOM   2770 C  CE1 . TYR A 1  344 ? -19.894 -7.605  20.244  1.00 94.87 344 A 1 
ATOM   2771 C  CE2 . TYR A 1  344 ? -17.791 -8.815  20.319  1.00 94.93 344 A 1 
ATOM   2772 C  CZ  . TYR A 1  344 ? -18.514 -7.656  20.015  1.00 96.70 344 A 1 
ATOM   2773 O  OH  . TYR A 1  344 ? -17.870 -6.564  19.493  1.00 95.63 344 A 1 
ATOM   2774 N  N   . GLY A 1  345 ? -22.131 -12.633 24.344  1.00 95.72 345 A 1 
ATOM   2775 C  CA  . GLY A 1  345 ? -22.791 -13.863 24.768  1.00 95.56 345 A 1 
ATOM   2776 C  C   . GLY A 1  345 ? -22.224 -15.128 24.125  1.00 96.42 345 A 1 
ATOM   2777 O  O   . GLY A 1  345 ? -22.905 -16.152 24.092  1.00 94.57 345 A 1 
ATOM   2778 N  N   . LEU A 1  346 ? -21.001 -15.068 23.616  1.00 96.47 346 A 1 
ATOM   2779 C  CA  . LEU A 1  346 ? -20.346 -16.221 23.005  1.00 96.84 346 A 1 
ATOM   2780 C  C   . LEU A 1  346 ? -20.009 -17.263 24.069  1.00 96.91 346 A 1 
ATOM   2781 O  O   . LEU A 1  346 ? -19.397 -16.944 25.090  1.00 96.02 346 A 1 
ATOM   2782 C  CB  . LEU A 1  346 ? -19.068 -15.783 22.270  1.00 96.37 346 A 1 
ATOM   2783 C  CG  . LEU A 1  346 ? -19.280 -14.785 21.123  1.00 95.39 346 A 1 
ATOM   2784 C  CD1 . LEU A 1  346 ? -17.942 -14.248 20.645  1.00 91.13 346 A 1 
ATOM   2785 C  CD2 . LEU A 1  346 ? -20.004 -15.428 19.945  1.00 90.77 346 A 1 
ATOM   2786 N  N   . LYS A 1  347 ? -20.402 -18.514 23.811  1.00 96.84 347 A 1 
ATOM   2787 C  CA  . LYS A 1  347 ? -20.129 -19.637 24.729  1.00 96.49 347 A 1 
ATOM   2788 C  C   . LYS A 1  347 ? -18.719 -20.178 24.560  1.00 96.88 347 A 1 
ATOM   2789 O  O   . LYS A 1  347 ? -18.125 -20.695 25.508  1.00 94.95 347 A 1 
ATOM   2790 C  CB  . LYS A 1  347 ? -21.163 -20.744 24.496  1.00 95.51 347 A 1 
ATOM   2791 C  CG  . LYS A 1  347 ? -22.589 -20.289 24.795  1.00 89.97 347 A 1 
ATOM   2792 C  CD  . LYS A 1  347 ? -23.589 -21.390 24.468  1.00 82.10 347 A 1 
ATOM   2793 C  CE  . LYS A 1  347 ? -25.006 -20.886 24.717  1.00 72.48 347 A 1 
ATOM   2794 N  NZ  . LYS A 1  347 ? -26.012 -21.906 24.346  1.00 62.95 347 A 1 
ATOM   2795 N  N   . GLU A 1  348 ? -18.186 -20.059 23.356  1.00 98.03 348 A 1 
ATOM   2796 C  CA  . GLU A 1  348 ? -16.825 -20.440 22.993  1.00 98.14 348 A 1 
ATOM   2797 C  C   . GLU A 1  348 ? -16.449 -19.725 21.684  1.00 98.44 348 A 1 
ATOM   2798 O  O   . GLU A 1  348 ? -17.312 -19.154 21.008  1.00 98.07 348 A 1 
ATOM   2799 C  CB  . GLU A 1  348 ? -16.709 -21.968 22.841  1.00 97.12 348 A 1 
ATOM   2800 C  CG  . GLU A 1  348 ? -17.638 -22.530 21.757  1.00 95.02 348 A 1 
ATOM   2801 C  CD  . GLU A 1  348 ? -17.562 -24.047 21.570  1.00 94.90 348 A 1 
ATOM   2802 O  OE1 . GLU A 1  348 ? -17.006 -24.758 22.437  1.00 90.42 348 A 1 
ATOM   2803 O  OE2 . GLU A 1  348 ? -18.068 -24.520 20.546  1.00 91.18 348 A 1 
ATOM   2804 N  N   . LEU A 1  349 ? -15.176 -19.757 21.309  1.00 98.35 349 A 1 
ATOM   2805 C  CA  . LEU A 1  349 ? -14.692 -19.111 20.086  1.00 98.51 349 A 1 
ATOM   2806 C  C   . LEU A 1  349 ? -14.784 -20.074 18.887  1.00 98.67 349 A 1 
ATOM   2807 O  O   . LEU A 1  349 ? -13.778 -20.416 18.262  1.00 98.39 349 A 1 
ATOM   2808 C  CB  . LEU A 1  349 ? -13.278 -18.551 20.309  1.00 98.62 349 A 1 
ATOM   2809 C  CG  . LEU A 1  349 ? -13.147 -17.546 21.464  1.00 98.37 349 A 1 
ATOM   2810 C  CD1 . LEU A 1  349 ? -11.697 -17.049 21.561  1.00 96.37 349 A 1 
ATOM   2811 C  CD2 . LEU A 1  349 ? -14.063 -16.341 21.292  1.00 96.10 349 A 1 
ATOM   2812 N  N   . SER A 1  350 ? -15.996 -20.511 18.580  1.00 98.62 350 A 1 
ATOM   2813 C  CA  . SER A 1  350 ? -16.260 -21.493 17.523  1.00 98.55 350 A 1 
ATOM   2814 C  C   . SER A 1  350 ? -16.942 -20.866 16.303  1.00 98.57 350 A 1 
ATOM   2815 O  O   . SER A 1  350 ? -17.622 -19.842 16.424  1.00 98.40 350 A 1 
ATOM   2816 C  CB  . SER A 1  350 ? -17.104 -22.639 18.065  1.00 98.23 350 A 1 
ATOM   2817 O  OG  . SER A 1  350 ? -18.420 -22.222 18.363  1.00 97.18 350 A 1 
ATOM   2818 N  N   . PRO A 1  351 ? -16.824 -21.494 15.121  1.00 98.61 351 A 1 
ATOM   2819 C  CA  . PRO A 1  351 ? -17.550 -21.029 13.929  1.00 98.59 351 A 1 
ATOM   2820 C  C   . PRO A 1  351 ? -19.057 -20.895 14.156  1.00 98.41 351 A 1 
ATOM   2821 O  O   . PRO A 1  351 ? -19.654 -19.904 13.751  1.00 98.15 351 A 1 
ATOM   2822 C  CB  . PRO A 1  351 ? -17.226 -22.069 12.853  1.00 98.29 351 A 1 
ATOM   2823 C  CG  . PRO A 1  351 ? -15.871 -22.590 13.258  1.00 97.44 351 A 1 
ATOM   2824 C  CD  . PRO A 1  351 ? -15.921 -22.584 14.774  1.00 98.37 351 A 1 
ATOM   2825 N  N   . LYS A 1  352 ? -19.664 -21.852 14.839  1.00 98.25 352 A 1 
ATOM   2826 C  CA  . LYS A 1  352 ? -21.102 -21.826 15.118  1.00 98.04 352 A 1 
ATOM   2827 C  C   . LYS A 1  352 ? -21.508 -20.593 15.923  1.00 98.25 352 A 1 
ATOM   2828 O  O   . LYS A 1  352 ? -22.486 -19.926 15.579  1.00 97.78 352 A 1 
ATOM   2829 C  CB  . LYS A 1  352 ? -21.499 -23.120 15.844  1.00 97.30 352 A 1 
ATOM   2830 C  CG  . LYS A 1  352 ? -23.006 -23.213 16.098  1.00 86.59 352 A 1 
ATOM   2831 C  CD  . LYS A 1  352 ? -23.365 -24.513 16.811  1.00 80.53 352 A 1 
ATOM   2832 C  CE  . LYS A 1  352 ? -24.862 -24.570 17.064  1.00 67.89 352 A 1 
ATOM   2833 N  NZ  . LYS A 1  352 ? -25.252 -25.813 17.771  1.00 59.70 352 A 1 
ATOM   2834 N  N   . GLU A 1  353 ? -20.773 -20.279 16.977  1.00 98.31 353 A 1 
ATOM   2835 C  CA  . GLU A 1  353 ? -21.073 -19.115 17.822  1.00 98.35 353 A 1 
ATOM   2836 C  C   . GLU A 1  353 ? -20.895 -17.799 17.054  1.00 98.38 353 A 1 
ATOM   2837 O  O   . GLU A 1  353 ? -21.711 -16.887 17.187  1.00 98.03 353 A 1 
ATOM   2838 C  CB  . GLU A 1  353 ? -20.193 -19.135 19.080  1.00 98.11 353 A 1 
ATOM   2839 C  CG  . GLU A 1  353 ? -20.574 -20.238 20.073  1.00 96.71 353 A 1 
ATOM   2840 C  CD  . GLU A 1  353 ? -21.941 -20.007 20.712  1.00 96.85 353 A 1 
ATOM   2841 O  OE1 . GLU A 1  353 ? -22.058 -19.098 21.552  1.00 92.99 353 A 1 
ATOM   2842 O  OE2 . GLU A 1  353 ? -22.890 -20.729 20.363  1.00 93.04 353 A 1 
ATOM   2843 N  N   . PHE A 1  354 ? -19.858 -17.695 16.215  1.00 98.53 354 A 1 
ATOM   2844 C  CA  . PHE A 1  354 ? -19.636 -16.492 15.417  1.00 98.52 354 A 1 
ATOM   2845 C  C   . PHE A 1  354 ? -20.621 -16.357 14.257  1.00 98.47 354 A 1 
ATOM   2846 O  O   . PHE A 1  354 ? -20.982 -15.242 13.895  1.00 98.05 354 A 1 
ATOM   2847 C  CB  . PHE A 1  354 ? -18.178 -16.421 14.949  1.00 98.52 354 A 1 
ATOM   2848 C  CG  . PHE A 1  354 ? -17.259 -15.856 16.003  1.00 98.55 354 A 1 
ATOM   2849 C  CD1 . PHE A 1  354 ? -16.708 -16.680 16.987  1.00 96.08 354 A 1 
ATOM   2850 C  CD2 . PHE A 1  354 ? -16.969 -14.491 16.026  1.00 95.95 354 A 1 
ATOM   2851 C  CE1 . PHE A 1  354 ? -15.883 -16.151 17.983  1.00 95.99 354 A 1 
ATOM   2852 C  CE2 . PHE A 1  354 ? -16.145 -13.955 17.012  1.00 95.69 354 A 1 
ATOM   2853 C  CZ  . PHE A 1  354 ? -15.589 -14.779 17.994  1.00 97.91 354 A 1 
ATOM   2854 N  N   . GLU A 1  355 ? -21.101 -17.454 13.689  1.00 98.39 355 A 1 
ATOM   2855 C  CA  . GLU A 1  355 ? -22.184 -17.413 12.701  1.00 98.12 355 A 1 
ATOM   2856 C  C   . GLU A 1  355 ? -23.471 -16.858 13.322  1.00 98.12 355 A 1 
ATOM   2857 O  O   . GLU A 1  355 ? -24.143 -16.026 12.708  1.00 97.75 355 A 1 
ATOM   2858 C  CB  . GLU A 1  355 ? -22.439 -18.803 12.120  1.00 97.82 355 A 1 
ATOM   2859 C  CG  . GLU A 1  355 ? -21.355 -19.207 11.130  1.00 94.49 355 A 1 
ATOM   2860 C  CD  . GLU A 1  355 ? -21.547 -20.597 10.526  1.00 92.01 355 A 1 
ATOM   2861 O  OE1 . GLU A 1  355 ? -21.972 -21.541 11.233  1.00 86.58 355 A 1 
ATOM   2862 O  OE2 . GLU A 1  355 ? -21.267 -20.739 9.335   1.00 86.06 355 A 1 
ATOM   2863 N  N   . ILE A 1  356 ? -23.797 -17.282 14.544  1.00 97.96 356 A 1 
ATOM   2864 C  CA  . ILE A 1  356 ? -24.938 -16.751 15.283  1.00 97.65 356 A 1 
ATOM   2865 C  C   . ILE A 1  356 ? -24.750 -15.253 15.550  1.00 97.79 356 A 1 
ATOM   2866 O  O   . ILE A 1  356 ? -25.677 -14.469 15.332  1.00 97.38 356 A 1 
ATOM   2867 C  CB  . ILE A 1  356 ? -25.163 -17.543 16.595  1.00 97.42 356 A 1 
ATOM   2868 C  CG1 . ILE A 1  356 ? -25.648 -18.970 16.273  1.00 95.81 356 A 1 
ATOM   2869 C  CG2 . ILE A 1  356 ? -26.172 -16.831 17.508  1.00 95.48 356 A 1 
ATOM   2870 C  CD1 . ILE A 1  356 ? -25.546 -19.939 17.456  1.00 91.61 356 A 1 
ATOM   2871 N  N   . LEU A 1  357 ? -23.555 -14.847 15.977  1.00 97.83 357 A 1 
ATOM   2872 C  CA  . LEU A 1  357 ? -23.251 -13.433 16.218  1.00 97.90 357 A 1 
ATOM   2873 C  C   . LEU A 1  357 ? -23.392 -12.595 14.941  1.00 97.97 357 A 1 
ATOM   2874 O  O   . LEU A 1  357 ? -24.023 -11.542 14.972  1.00 97.73 357 A 1 
ATOM   2875 C  CB  . LEU A 1  357 ? -21.843 -13.298 16.817  1.00 97.95 357 A 1 
ATOM   2876 C  CG  . LEU A 1  357 ? -21.414 -11.849 17.094  1.00 97.52 357 A 1 
ATOM   2877 C  CD1 . LEU A 1  357 ? -22.335 -11.158 18.092  1.00 95.49 357 A 1 
ATOM   2878 C  CD2 . LEU A 1  357 ? -19.987 -11.816 17.624  1.00 95.36 357 A 1 
ATOM   2879 N  N   . ALA A 1  358 ? -22.834 -13.066 13.824  1.00 97.94 358 A 1 
ATOM   2880 C  CA  . ALA A 1  358 ? -22.932 -12.361 12.545  1.00 97.63 358 A 1 
ATOM   2881 C  C   . ALA A 1  358 ? -24.396 -12.201 12.098  1.00 97.51 358 A 1 
ATOM   2882 O  O   . ALA A 1  358 ? -24.803 -11.111 11.700  1.00 97.11 358 A 1 
ATOM   2883 C  CB  . ALA A 1  358 ? -22.106 -13.108 11.497  1.00 97.22 358 A 1 
ATOM   2884 N  N   . ALA A 1  359 ? -25.182 -13.251 12.217  1.00 97.57 359 A 1 
ATOM   2885 C  CA  . ALA A 1  359 ? -26.603 -13.204 11.885  1.00 97.47 359 A 1 
ATOM   2886 C  C   . ALA A 1  359 ? -27.371 -12.232 12.791  1.00 97.57 359 A 1 
ATOM   2887 O  O   . ALA A 1  359 ? -28.248 -11.504 12.315  1.00 96.81 359 A 1 
ATOM   2888 C  CB  . ALA A 1  359 ? -27.187 -14.613 11.969  1.00 97.32 359 A 1 
ATOM   2889 N  N   . ARG A 1  360 ? -27.039 -12.183 14.080  1.00 97.46 360 A 1 
ATOM   2890 C  CA  . ARG A 1  360 ? -27.630 -11.215 15.009  1.00 97.27 360 A 1 
ATOM   2891 C  C   . ARG A 1  360 ? -27.270 -9.779  14.630  1.00 97.34 360 A 1 
ATOM   2892 O  O   . ARG A 1  360 ? -28.152 -8.926  14.600  1.00 96.71 360 A 1 
ATOM   2893 C  CB  . ARG A 1  360 ? -27.184 -11.510 16.449  1.00 96.65 360 A 1 
ATOM   2894 C  CG  . ARG A 1  360 ? -27.887 -12.727 17.060  1.00 90.68 360 A 1 
ATOM   2895 C  CD  . ARG A 1  360 ? -27.251 -13.094 18.413  1.00 89.04 360 A 1 
ATOM   2896 N  NE  . ARG A 1  360 ? -27.388 -12.011 19.392  1.00 84.93 360 A 1 
ATOM   2897 C  CZ  . ARG A 1  360 ? -26.587 -11.785 20.426  1.00 82.52 360 A 1 
ATOM   2898 N  NH1 . ARG A 1  360 ? -25.569 -12.568 20.687  1.00 76.54 360 A 1 
ATOM   2899 N  NH2 . ARG A 1  360 ? -26.807 -10.764 21.212  1.00 75.84 360 A 1 
ATOM   2900 N  N   . MET A 1  361 ? -26.003 -9.512  14.311  1.00 97.38 361 A 1 
ATOM   2901 C  CA  . MET A 1  361 ? -25.558 -8.170  13.924  1.00 96.85 361 A 1 
ATOM   2902 C  C   . MET A 1  361 ? -26.211 -7.694  12.621  1.00 96.91 361 A 1 
ATOM   2903 O  O   . MET A 1  361 ? -26.483 -6.505  12.476  1.00 96.03 361 A 1 
ATOM   2904 C  CB  . MET A 1  361 ? -24.036 -8.122  13.780  1.00 96.00 361 A 1 
ATOM   2905 C  CG  . MET A 1  361 ? -23.326 -8.216  15.127  1.00 93.46 361 A 1 
ATOM   2906 S  SD  . MET A 1  361 ? -21.562 -7.809  15.066  1.00 92.76 361 A 1 
ATOM   2907 C  CE  . MET A 1  361 ? -20.935 -9.139  14.038  1.00 86.31 361 A 1 
ATOM   2908 N  N   . ASP A 1  362 ? -26.490 -8.603  11.704  1.00 95.32 362 A 1 
ATOM   2909 C  CA  . ASP A 1  362 ? -27.177 -8.272  10.457  1.00 94.94 362 A 1 
ATOM   2910 C  C   . ASP A 1  362 ? -28.635 -7.812  10.684  1.00 94.57 362 A 1 
ATOM   2911 O  O   . ASP A 1  362 ? -29.202 -7.103  9.850   1.00 93.34 362 A 1 
ATOM   2912 C  CB  . ASP A 1  362 ? -27.134 -9.490  9.523   1.00 94.55 362 A 1 
ATOM   2913 C  CG  . ASP A 1  362 ? -27.541 -9.169  8.092   1.00 86.94 362 A 1 
ATOM   2914 O  OD1 . ASP A 1  362 ? -26.961 -8.227  7.513   1.00 79.33 362 A 1 
ATOM   2915 O  OD2 . ASP A 1  362 ? -28.418 -9.878  7.560   1.00 78.46 362 A 1 
ATOM   2916 N  N   . LYS A 1  363 ? -29.225 -8.190  11.813  1.00 95.53 363 A 1 
ATOM   2917 C  CA  . LYS A 1  363 ? -30.603 -7.855  12.175  1.00 95.52 363 A 1 
ATOM   2918 C  C   . LYS A 1  363 ? -30.711 -6.781  13.262  1.00 95.80 363 A 1 
ATOM   2919 O  O   . LYS A 1  363 ? -31.770 -6.173  13.413  1.00 93.53 363 A 1 
ATOM   2920 C  CB  . LYS A 1  363 ? -31.330 -9.125  12.647  1.00 94.70 363 A 1 
ATOM   2921 C  CG  . LYS A 1  363 ? -31.448 -10.232 11.592  1.00 88.71 363 A 1 
ATOM   2922 C  CD  . LYS A 1  363 ? -32.516 -9.930  10.547  1.00 80.36 363 A 1 
ATOM   2923 C  CE  . LYS A 1  363 ? -32.655 -11.097 9.578   1.00 70.49 363 A 1 
ATOM   2924 N  NZ  . LYS A 1  363 ? -33.790 -10.910 8.644   1.00 61.57 363 A 1 
ATOM   2925 N  N   . ASP A 1  364 ? -29.665 -6.562  14.041  1.00 95.25 364 A 1 
ATOM   2926 C  CA  . ASP A 1  364 ? -29.668 -5.704  15.224  1.00 95.20 364 A 1 
ATOM   2927 C  C   . ASP A 1  364 ? -28.595 -4.618  15.094  1.00 95.31 364 A 1 
ATOM   2928 O  O   . ASP A 1  364 ? -27.409 -4.851  15.328  1.00 94.73 364 A 1 
ATOM   2929 C  CB  . ASP A 1  364 ? -29.472 -6.574  16.473  1.00 94.73 364 A 1 
ATOM   2930 C  CG  . ASP A 1  364 ? -29.522 -5.805  17.792  1.00 93.52 364 A 1 
ATOM   2931 O  OD1 . ASP A 1  364 ? -29.467 -4.550  17.781  1.00 88.60 364 A 1 
ATOM   2932 O  OD2 . ASP A 1  364 ? -29.576 -6.465  18.847  1.00 87.00 364 A 1 
ATOM   2933 N  N   . LEU A 1  365 ? -29.021 -3.411  14.730  1.00 93.57 365 A 1 
ATOM   2934 C  CA  . LEU A 1  365 ? -28.130 -2.272  14.530  1.00 92.62 365 A 1 
ATOM   2935 C  C   . LEU A 1  365 ? -27.387 -1.879  15.813  1.00 92.60 365 A 1 
ATOM   2936 O  O   . LEU A 1  365 ? -26.237 -1.467  15.749  1.00 92.63 365 A 1 
ATOM   2937 C  CB  . LEU A 1  365 ? -28.935 -1.092  13.965  1.00 91.61 365 A 1 
ATOM   2938 C  CG  . LEU A 1  365 ? -28.106 0.148   13.627  1.00 83.28 365 A 1 
ATOM   2939 C  CD1 . LEU A 1  365 ? -27.047 -0.136  12.564  1.00 77.86 365 A 1 
ATOM   2940 C  CD2 . LEU A 1  365 ? -29.030 1.262   13.127  1.00 79.30 365 A 1 
ATOM   2941 N  N   . GLN A 1  366 ? -28.033 -2.005  16.984  1.00 94.27 366 A 1 
ATOM   2942 C  CA  . GLN A 1  366 ? -27.377 -1.684  18.253  1.00 93.60 366 A 1 
ATOM   2943 C  C   . GLN A 1  366 ? -26.213 -2.635  18.525  1.00 94.37 366 A 1 
ATOM   2944 O  O   . GLN A 1  366 ? -25.146 -2.201  18.971  1.00 93.67 366 A 1 
ATOM   2945 C  CB  . GLN A 1  366 ? -28.383 -1.736  19.406  1.00 93.42 366 A 1 
ATOM   2946 C  CG  . GLN A 1  366 ? -29.414 -0.616  19.350  1.00 82.43 366 A 1 
ATOM   2947 C  CD  . GLN A 1  366 ? -30.312 -0.635  20.582  1.00 73.69 366 A 1 
ATOM   2948 O  OE1 . GLN A 1  366 ? -31.115 -1.540  20.768  1.00 64.92 366 A 1 
ATOM   2949 N  NE2 . GLN A 1  366 ? -30.167 0.337   21.455  1.00 62.66 366 A 1 
ATOM   2950 N  N   . LEU A 1  367 ? -26.388 -3.913  18.231  1.00 95.49 367 A 1 
ATOM   2951 C  CA  . LEU A 1  367 ? -25.324 -4.913  18.373  1.00 95.86 367 A 1 
ATOM   2952 C  C   . LEU A 1  367 ? -24.208 -4.670  17.348  1.00 96.07 367 A 1 
ATOM   2953 O  O   . LEU A 1  367 ? -23.030 -4.748  17.698  1.00 95.71 367 A 1 
ATOM   2954 C  CB  . LEU A 1  367 ? -25.916 -6.313  18.240  1.00 95.89 367 A 1 
ATOM   2955 C  CG  . LEU A 1  367 ? -24.923 -7.454  18.467  1.00 94.40 367 A 1 
ATOM   2956 C  CD1 . LEU A 1  367 ? -24.356 -7.445  19.885  1.00 90.72 367 A 1 
ATOM   2957 C  CD2 . LEU A 1  367 ? -25.616 -8.784  18.223  1.00 90.73 367 A 1 
ATOM   2958 N  N   . PHE A 1  368 ? -24.568 -4.345  16.115  1.00 95.75 368 A 1 
ATOM   2959 C  CA  . PHE A 1  368 ? -23.571 -3.981  15.113  1.00 95.27 368 A 1 
ATOM   2960 C  C   . PHE A 1  368 ? -22.769 -2.744  15.536  1.00 94.75 368 A 1 
ATOM   2961 O  O   . PHE A 1  368 ? -21.545 -2.730  15.418  1.00 94.53 368 A 1 
ATOM   2962 C  CB  . PHE A 1  368 ? -24.226 -3.750  13.741  1.00 94.38 368 A 1 
ATOM   2963 C  CG  . PHE A 1  368 ? -23.221 -3.361  12.696  1.00 92.92 368 A 1 
ATOM   2964 C  CD1 . PHE A 1  368 ? -22.434 -4.334  12.075  1.00 88.66 368 A 1 
ATOM   2965 C  CD2 . PHE A 1  368 ? -23.010 -2.014  12.372  1.00 87.89 368 A 1 
ATOM   2966 C  CE1 . PHE A 1  368 ? -21.455 -3.974  11.143  1.00 86.71 368 A 1 
ATOM   2967 C  CE2 . PHE A 1  368 ? -22.029 -1.644  11.439  1.00 86.79 368 A 1 
ATOM   2968 C  CZ  . PHE A 1  368 ? -21.251 -2.627  10.830  1.00 88.96 368 A 1 
ATOM   2969 N  N   . ASN A 1  369 ? -23.441 -1.720  16.056  1.00 94.89 369 A 1 
ATOM   2970 C  CA  . ASN A 1  369 ? -22.768 -0.505  16.528  1.00 94.11 369 A 1 
ATOM   2971 C  C   . ASN A 1  369 ? -21.796 -0.805  17.668  1.00 94.37 369 A 1 
ATOM   2972 O  O   . ASN A 1  369 ? -20.713 -0.234  17.713  1.00 94.32 369 A 1 
ATOM   2973 C  CB  . ASN A 1  369 ? -23.807 0.542   16.947  1.00 93.53 369 A 1 
ATOM   2974 C  CG  . ASN A 1  369 ? -24.539 1.169   15.779  1.00 88.29 369 A 1 
ATOM   2975 O  OD1 . ASN A 1  369 ? -24.148 1.068   14.627  1.00 82.45 369 A 1 
ATOM   2976 N  ND2 . ASN A 1  369 ? -25.624 1.872   16.064  1.00 80.72 369 A 1 
ATOM   2977 N  N   . LYS A 1  370 ? -22.164 -1.710  18.561  1.00 95.47 370 A 1 
ATOM   2978 C  CA  . LYS A 1  370 ? -21.262 -2.174  19.611  1.00 95.64 370 A 1 
ATOM   2979 C  C   . LYS A 1  370 ? -20.003 -2.825  19.017  1.00 96.44 370 A 1 
ATOM   2980 O  O   . LYS A 1  370 ? -18.886 -2.485  19.404  1.00 96.01 370 A 1 
ATOM   2981 C  CB  . LYS A 1  370 ? -22.009 -3.141  20.539  1.00 94.36 370 A 1 
ATOM   2982 C  CG  . LYS A 1  370 ? -21.147 -3.643  21.697  1.00 85.35 370 A 1 
ATOM   2983 C  CD  . LYS A 1  370 ? -21.902 -4.612  22.587  1.00 84.20 370 A 1 
ATOM   2984 C  CE  . LYS A 1  370 ? -22.925 -3.902  23.460  1.00 76.36 370 A 1 
ATOM   2985 N  NZ  . LYS A 1  370 ? -23.292 -4.742  24.630  1.00 71.04 370 A 1 
ATOM   2986 N  N   . TYR A 1  371 ? -20.188 -3.732  18.071  1.00 96.40 371 A 1 
ATOM   2987 C  CA  . TYR A 1  371 ? -19.069 -4.332  17.337  1.00 96.63 371 A 1 
ATOM   2988 C  C   . TYR A 1  371 ? -18.212 -3.264  16.647  1.00 96.60 371 A 1 
ATOM   2989 O  O   . TYR A 1  371 ? -16.988 -3.325  16.701  1.00 96.40 371 A 1 
ATOM   2990 C  CB  . TYR A 1  371 ? -19.601 -5.360  16.331  1.00 96.67 371 A 1 
ATOM   2991 C  CG  . TYR A 1  371 ? -18.625 -5.692  15.217  1.00 96.41 371 A 1 
ATOM   2992 C  CD1 . TYR A 1  371 ? -17.598 -6.625  15.409  1.00 94.01 371 A 1 
ATOM   2993 C  CD2 . TYR A 1  371 ? -18.728 -5.039  13.987  1.00 94.12 371 A 1 
ATOM   2994 C  CE1 . TYR A 1  371 ? -16.692 -6.901  14.383  1.00 93.62 371 A 1 
ATOM   2995 C  CE2 . TYR A 1  371 ? -17.823 -5.300  12.955  1.00 93.61 371 A 1 
ATOM   2996 C  CZ  . TYR A 1  371 ? -16.806 -6.233  13.152  1.00 95.14 371 A 1 
ATOM   2997 O  OH  . TYR A 1  371 ? -15.924 -6.495  12.137  1.00 93.82 371 A 1 
ATOM   2998 N  N   . HIS A 1  372 ? -18.842 -2.285  16.026  1.00 95.42 372 A 1 
ATOM   2999 C  CA  . HIS A 1  372 ? -18.125 -1.231  15.303  1.00 94.13 372 A 1 
ATOM   3000 C  C   . HIS A 1  372 ? -17.302 -0.330  16.232  1.00 94.08 372 A 1 
ATOM   3001 O  O   . HIS A 1  372 ? -16.205 0.092   15.862  1.00 93.57 372 A 1 
ATOM   3002 C  CB  . HIS A 1  372 ? -19.119 -0.404  14.482  1.00 92.29 372 A 1 
ATOM   3003 C  CG  . HIS A 1  372 ? -18.442 0.557   13.553  1.00 88.71 372 A 1 
ATOM   3004 N  ND1 . HIS A 1  372 ? -18.312 1.918   13.779  1.00 77.50 372 A 1 
ATOM   3005 C  CD2 . HIS A 1  372 ? -17.807 0.295   12.376  1.00 77.61 372 A 1 
ATOM   3006 C  CE1 . HIS A 1  372 ? -17.638 2.450   12.774  1.00 77.12 372 A 1 
ATOM   3007 N  NE2 . HIS A 1  372 ? -17.307 1.488   11.900  1.00 79.04 372 A 1 
ATOM   3008 N  N   . LEU A 1  373 ? -17.792 -0.062  17.445  1.00 94.62 373 A 1 
ATOM   3009 C  CA  . LEU A 1  373 ? -17.001 0.645   18.458  1.00 94.52 373 A 1 
ATOM   3010 C  C   . LEU A 1  373 ? -15.753 -0.167  18.827  1.00 95.08 373 A 1 
ATOM   3011 O  O   . LEU A 1  373 ? -14.647 0.375   18.852  1.00 94.57 373 A 1 
ATOM   3012 C  CB  . LEU A 1  373 ? -17.848 0.902   19.710  1.00 93.69 373 A 1 
ATOM   3013 C  CG  . LEU A 1  373 ? -18.931 1.978   19.558  1.00 85.02 373 A 1 
ATOM   3014 C  CD1 . LEU A 1  373 ? -19.821 1.988   20.798  1.00 80.23 373 A 1 
ATOM   3015 C  CD2 . LEU A 1  373 ? -18.312 3.370   19.375  1.00 79.79 373 A 1 
ATOM   3016 N  N   . HIS A 1  374 ? -15.915 -1.458  19.061  1.00 96.25 374 A 1 
ATOM   3017 C  CA  . HIS A 1  374 ? -14.802 -2.340  19.397  1.00 96.78 374 A 1 
ATOM   3018 C  C   . HIS A 1  374 ? -13.841 -2.550  18.219  1.00 96.86 374 A 1 
ATOM   3019 O  O   . HIS A 1  374 ? -12.637 -2.706  18.438  1.00 96.47 374 A 1 
ATOM   3020 C  CB  . HIS A 1  374 ? -15.324 -3.672  19.915  1.00 96.87 374 A 1 
ATOM   3021 C  CG  . HIS A 1  374 ? -16.093 -3.556  21.199  1.00 96.95 374 A 1 
ATOM   3022 N  ND1 . HIS A 1  374 ? -15.812 -2.664  22.221  1.00 92.01 374 A 1 
ATOM   3023 C  CD2 . HIS A 1  374 ? -17.180 -4.284  21.598  1.00 91.65 374 A 1 
ATOM   3024 C  CE1 . HIS A 1  374 ? -16.694 -2.851  23.190  1.00 94.08 374 A 1 
ATOM   3025 N  NE2 . HIS A 1  374 ? -17.537 -3.828  22.847  1.00 94.22 374 A 1 
ATOM   3026 N  N   . PHE A 1  375 ? -14.330 -2.499  16.990  1.00 96.20 375 A 1 
ATOM   3027 C  CA  . PHE A 1  375 ? -13.515 -2.585  15.774  1.00 95.96 375 A 1 
ATOM   3028 C  C   . PHE A 1  375 ? -12.352 -1.582  15.789  1.00 95.76 375 A 1 
ATOM   3029 O  O   . PHE A 1  375 ? -11.252 -1.911  15.350  1.00 95.10 375 A 1 
ATOM   3030 C  CB  . PHE A 1  375 ? -14.420 -2.372  14.561  1.00 95.48 375 A 1 
ATOM   3031 C  CG  . PHE A 1  375 ? -13.722 -2.340  13.221  1.00 95.11 375 A 1 
ATOM   3032 C  CD1 . PHE A 1  375 ? -13.403 -3.526  12.562  1.00 92.94 375 A 1 
ATOM   3033 C  CD2 . PHE A 1  375 ? -13.427 -1.121  12.609  1.00 93.04 375 A 1 
ATOM   3034 C  CE1 . PHE A 1  375 ? -12.801 -3.495  11.297  1.00 91.96 375 A 1 
ATOM   3035 C  CE2 . PHE A 1  375 ? -12.816 -1.083  11.353  1.00 92.12 375 A 1 
ATOM   3036 C  CZ  . PHE A 1  375 ? -12.502 -2.272  10.693  1.00 93.34 375 A 1 
ATOM   3037 N  N   . ARG A 1  376 ? -12.577 -0.375  16.326  1.00 94.00 376 A 1 
ATOM   3038 C  CA  . ARG A 1  376 ? -11.537 0.647   16.512  1.00 93.31 376 A 1 
ATOM   3039 C  C   . ARG A 1  376 ? -11.066 0.760   17.971  1.00 93.91 376 A 1 
ATOM   3040 O  O   . ARG A 1  376 ? -10.535 1.796   18.372  1.00 92.54 376 A 1 
ATOM   3041 C  CB  . ARG A 1  376 ? -12.000 2.001   15.984  1.00 90.95 376 A 1 
ATOM   3042 C  CG  . ARG A 1  376 ? -12.051 2.080   14.463  1.00 84.63 376 A 1 
ATOM   3043 C  CD  . ARG A 1  376 ? -12.040 3.551   14.027  1.00 82.01 376 A 1 
ATOM   3044 N  NE  . ARG A 1  376 ? -12.080 3.724   12.575  1.00 78.07 376 A 1 
ATOM   3045 C  CZ  . ARG A 1  376 ? -11.771 4.838   11.921  1.00 74.82 376 A 1 
ATOM   3046 N  NH1 . ARG A 1  376 ? -11.349 5.911   12.561  1.00 69.30 376 A 1 
ATOM   3047 N  NH2 . ARG A 1  376 ? -11.886 4.898   10.626  1.00 67.57 376 A 1 
ATOM   3048 N  N   . ALA A 1  377 ? -11.246 -0.283  18.751  1.00 94.95 377 A 1 
ATOM   3049 C  CA  . ALA A 1  377 ? -10.832 -0.336  20.156  1.00 95.50 377 A 1 
ATOM   3050 C  C   . ALA A 1  377 ? -11.405 0.814   21.005  1.00 95.49 377 A 1 
ATOM   3051 O  O   . ALA A 1  377 ? -10.716 1.365   21.861  1.00 93.74 377 A 1 
ATOM   3052 C  CB  . ALA A 1  377 ? -9.306  -0.445  20.238  1.00 95.45 377 A 1 
ATOM   3053 N  N   . ASP A 1  378 ? -12.658 1.161   20.752  1.00 93.60 378 A 1 
ATOM   3054 C  CA  . ASP A 1  378 ? -13.376 2.231   21.458  1.00 93.07 378 A 1 
ATOM   3055 C  C   . ASP A 1  378 ? -12.598 3.559   21.469  1.00 92.09 378 A 1 
ATOM   3056 O  O   . ASP A 1  378 ? -12.531 4.258   22.479  1.00 89.26 378 A 1 
ATOM   3057 C  CB  . ASP A 1  378 ? -13.800 1.776   22.862  1.00 92.88 378 A 1 
ATOM   3058 C  CG  . ASP A 1  378 ? -14.696 0.548   22.863  1.00 91.73 378 A 1 
ATOM   3059 O  OD1 . ASP A 1  378 ? -14.296 -0.500  22.314  1.00 85.19 378 A 1 
ATOM   3060 O  OD2 . ASP A 1  378 ? -15.800 0.610   23.450  1.00 85.66 378 A 1 
ATOM   3061 N  N   . THR A 1  379 ? -11.981 3.890   20.345  1.00 91.25 379 A 1 
ATOM   3062 C  CA  . THR A 1  379 ? -11.101 5.052   20.236  1.00 89.82 379 A 1 
ATOM   3063 C  C   . THR A 1  379 ? -11.889 6.352   20.394  1.00 87.46 379 A 1 
ATOM   3064 O  O   . THR A 1  379 ? -12.876 6.560   19.686  1.00 84.60 379 A 1 
ATOM   3065 C  CB  . THR A 1  379 ? -10.360 5.041   18.898  1.00 89.36 379 A 1 
ATOM   3066 O  OG1 . THR A 1  379 ? -9.539  3.884   18.862  1.00 85.14 379 A 1 
ATOM   3067 C  CG2 . THR A 1  379 ? -9.454  6.250   18.720  1.00 84.23 379 A 1 
ATOM   3068 N  N   . PRO A 1  380 ? -11.448 7.257   21.290  1.00 85.42 380 A 1 
ATOM   3069 C  CA  . PRO A 1  380 ? -12.091 8.562   21.428  1.00 82.78 380 A 1 
ATOM   3070 C  C   . PRO A 1  380 ? -12.151 9.318   20.105  1.00 79.87 380 A 1 
ATOM   3071 O  O   . PRO A 1  380 ? -11.186 9.323   19.344  1.00 74.39 380 A 1 
ATOM   3072 C  CB  . PRO A 1  380 ? -11.237 9.306   22.457  1.00 80.15 380 A 1 
ATOM   3073 C  CG  . PRO A 1  380 ? -10.610 8.197   23.265  1.00 80.10 380 A 1 
ATOM   3074 C  CD  . PRO A 1  380 ? -10.368 7.101   22.252  1.00 83.47 380 A 1 
ATOM   3075 N  N   . GLY A 1  381 ? -13.286 9.947   19.832  1.00 74.08 381 A 1 
ATOM   3076 C  CA  . GLY A 1  381 ? -13.527 10.633  18.565  1.00 68.38 381 A 1 
ATOM   3077 C  C   . GLY A 1  381 ? -14.246 9.797   17.517  1.00 63.56 381 A 1 
ATOM   3078 O  O   . GLY A 1  381 ? -14.639 10.339  16.483  1.00 58.96 381 A 1 
ATOM   3079 N  N   . PHE A 1  382 ? -14.440 8.509   17.772  1.00 65.36 382 A 1 
ATOM   3080 C  CA  . PHE A 1  382 ? -15.152 7.591   16.865  1.00 59.00 382 A 1 
ATOM   3081 C  C   . PHE A 1  382 ? -16.391 6.961   17.504  1.00 53.84 382 A 1 
ATOM   3082 O  O   . PHE A 1  382 ? -16.877 5.928   17.047  1.00 49.46 382 A 1 
ATOM   3083 C  CB  . PHE A 1  382 ? -14.184 6.532   16.328  1.00 56.18 382 A 1 
ATOM   3084 C  CG  . PHE A 1  382 ? -13.051 7.101   15.510  1.00 54.65 382 A 1 
ATOM   3085 C  CD1 . PHE A 1  382 ? -13.228 7.383   14.147  1.00 50.70 382 A 1 
ATOM   3086 C  CD2 . PHE A 1  382 ? -11.813 7.375   16.100  1.00 50.09 382 A 1 
ATOM   3087 C  CE1 . PHE A 1  382 ? -12.195 7.910   13.387  1.00 46.26 382 A 1 
ATOM   3088 C  CE2 . PHE A 1  382 ? -10.777 7.915   15.341  1.00 46.82 382 A 1 
ATOM   3089 C  CZ  . PHE A 1  382 ? -10.960 8.182   13.987  1.00 47.74 382 A 1 
ATOM   3090 N  N   . THR A 1  383 ? -16.913 7.602   18.547  1.00 46.08 383 A 1 
ATOM   3091 C  CA  . THR A 1  383 ? -18.115 7.162   19.269  1.00 43.27 383 A 1 
ATOM   3092 C  C   . THR A 1  383 ? -19.361 7.922   18.800  1.00 40.10 383 A 1 
ATOM   3093 O  O   . THR A 1  383 ? -19.235 9.052   18.311  1.00 36.90 383 A 1 
ATOM   3094 C  CB  . THR A 1  383 ? -17.950 7.327   20.775  1.00 39.77 383 A 1 
ATOM   3095 O  OG1 . THR A 1  383 ? -17.651 8.673   21.074  1.00 38.47 383 A 1 
ATOM   3096 C  CG2 . THR A 1  383 ? -16.822 6.451   21.299  1.00 38.03 383 A 1 
ATOM   3097 O  OXT . THR A 1  383 ? -20.476 7.355   18.971  1.00 37.19 383 A 1 
ATOM   3098 N  N   . PHE B 2  1   ? -5.298  25.122  -28.826 1.00 96.24 1   B 1 
ATOM   3099 C  CA  . PHE B 2  1   ? -4.745  23.809  -29.174 1.00 97.29 1   B 1 
ATOM   3100 C  C   . PHE B 2  1   ? -5.366  22.705  -28.327 1.00 97.69 1   B 1 
ATOM   3101 O  O   . PHE B 2  1   ? -6.019  22.983  -27.318 1.00 96.95 1   B 1 
ATOM   3102 C  CB  . PHE B 2  1   ? -3.215  23.821  -29.067 1.00 96.59 1   B 1 
ATOM   3103 C  CG  . PHE B 2  1   ? -2.674  23.899  -27.654 1.00 96.91 1   B 1 
ATOM   3104 C  CD1 . PHE B 2  1   ? -2.287  22.731  -26.975 1.00 93.89 1   B 1 
ATOM   3105 C  CD2 . PHE B 2  1   ? -2.505  25.128  -27.014 1.00 93.47 1   B 1 
ATOM   3106 C  CE1 . PHE B 2  1   ? -1.756  22.798  -25.686 1.00 92.67 1   B 1 
ATOM   3107 C  CE2 . PHE B 2  1   ? -1.974  25.203  -25.723 1.00 92.94 1   B 1 
ATOM   3108 C  CZ  . PHE B 2  1   ? -1.595  24.040  -25.060 1.00 95.82 1   B 1 
ATOM   3109 N  N   . GLU B 2  2   ? -5.169  21.456  -28.741 1.00 97.98 2   B 1 
ATOM   3110 C  CA  . GLU B 2  2   ? -5.602  20.285  -27.987 1.00 98.17 2   B 1 
ATOM   3111 C  C   . GLU B 2  2   ? -4.406  19.544  -27.393 1.00 98.36 2   B 1 
ATOM   3112 O  O   . GLU B 2  2   ? -3.297  19.599  -27.916 1.00 97.97 2   B 1 
ATOM   3113 C  CB  . GLU B 2  2   ? -6.443  19.361  -28.876 1.00 97.59 2   B 1 
ATOM   3114 C  CG  . GLU B 2  2   ? -7.732  20.010  -29.380 1.00 93.86 2   B 1 
ATOM   3115 C  CD  . GLU B 2  2   ? -8.615  18.987  -30.102 1.00 91.03 2   B 1 
ATOM   3116 O  OE1 . GLU B 2  2   ? -8.178  18.425  -31.130 1.00 83.31 2   B 1 
ATOM   3117 O  OE2 . GLU B 2  2   ? -9.719  18.703  -29.607 1.00 82.91 2   B 1 
ATOM   3118 N  N   . MET B 2  3   ? -4.643  18.831  -26.290 1.00 98.63 3   B 1 
ATOM   3119 C  CA  . MET B 2  3   ? -3.588  18.118  -25.566 1.00 98.79 3   B 1 
ATOM   3120 C  C   . MET B 2  3   ? -4.126  16.810  -24.988 1.00 98.86 3   B 1 
ATOM   3121 O  O   . MET B 2  3   ? -5.113  16.804  -24.258 1.00 98.75 3   B 1 
ATOM   3122 C  CB  . MET B 2  3   ? -3.039  19.028  -24.464 1.00 98.50 3   B 1 
ATOM   3123 C  CG  . MET B 2  3   ? -1.989  18.369  -23.586 1.00 97.68 3   B 1 
ATOM   3124 S  SD  . MET B 2  3   ? -1.201  19.510  -22.416 1.00 96.91 3   B 1 
ATOM   3125 C  CE  . MET B 2  3   ? -2.605  19.905  -21.360 1.00 90.15 3   B 1 
ATOM   3126 N  N   . TRP B 2  4   ? -3.446  15.700  -25.291 1.00 98.70 4   B 1 
ATOM   3127 C  CA  . TRP B 2  4   ? -3.771  14.390  -24.735 1.00 98.89 4   B 1 
ATOM   3128 C  C   . TRP B 2  4   ? -3.155  14.205  -23.344 1.00 98.83 4   B 1 
ATOM   3129 O  O   . TRP B 2  4   ? -2.063  14.711  -23.064 1.00 98.74 4   B 1 
ATOM   3130 C  CB  . TRP B 2  4   ? -3.265  13.296  -25.669 1.00 98.80 4   B 1 
ATOM   3131 C  CG  . TRP B 2  4   ? -3.914  13.280  -27.020 1.00 98.79 4   B 1 
ATOM   3132 C  CD1 . TRP B 2  4   ? -3.454  13.900  -28.135 1.00 98.22 4   B 1 
ATOM   3133 C  CD2 . TRP B 2  4   ? -5.135  12.605  -27.399 1.00 98.71 4   B 1 
ATOM   3134 N  NE1 . TRP B 2  4   ? -4.311  13.650  -29.195 1.00 98.29 4   B 1 
ATOM   3135 C  CE2 . TRP B 2  4   ? -5.353  12.859  -28.776 1.00 98.57 4   B 1 
ATOM   3136 C  CE3 . TRP B 2  4   ? -6.074  11.811  -26.714 1.00 98.56 4   B 1 
ATOM   3137 C  CZ2 . TRP B 2  4   ? -6.468  12.330  -29.468 1.00 98.40 4   B 1 
ATOM   3138 C  CZ3 . TRP B 2  4   ? -7.187  11.287  -27.404 1.00 98.17 4   B 1 
ATOM   3139 C  CH2 . TRP B 2  4   ? -7.371  11.550  -28.762 1.00 98.08 4   B 1 
ATOM   3140 N  N   . GLN B 2  5   ? -3.840  13.444  -22.497 1.00 98.81 5   B 1 
ATOM   3141 C  CA  . GLN B 2  5   ? -3.320  12.993  -21.210 1.00 98.80 5   B 1 
ATOM   3142 C  C   . GLN B 2  5   ? -3.283  11.458  -21.198 1.00 98.89 5   B 1 
ATOM   3143 O  O   . GLN B 2  5   ? -4.324  10.805  -21.168 1.00 98.70 5   B 1 
ATOM   3144 C  CB  . GLN B 2  5   ? -4.187  13.534  -20.069 1.00 98.78 5   B 1 
ATOM   3145 C  CG  . GLN B 2  5   ? -3.627  13.176  -18.697 1.00 98.54 5   B 1 
ATOM   3146 C  CD  . GLN B 2  5   ? -4.530  13.619  -17.551 1.00 98.31 5   B 1 
ATOM   3147 O  OE1 . GLN B 2  5   ? -5.714  13.899  -17.720 1.00 91.15 5   B 1 
ATOM   3148 N  NE2 . GLN B 2  5   ? -3.998  13.664  -16.348 1.00 90.44 5   B 1 
ATOM   3149 N  N   . LEU B 2  6   ? -2.079  10.907  -21.224 1.00 98.87 6   B 1 
ATOM   3150 C  CA  . LEU B 2  6   ? -1.820  9.468   -21.234 1.00 98.80 6   B 1 
ATOM   3151 C  C   . LEU B 2  6   ? -1.249  9.077   -19.874 1.00 98.76 6   B 1 
ATOM   3152 O  O   . LEU B 2  6   ? -0.140  9.493   -19.530 1.00 98.46 6   B 1 
ATOM   3153 C  CB  . LEU B 2  6   ? -0.849  9.159   -22.379 1.00 98.68 6   B 1 
ATOM   3154 C  CG  . LEU B 2  6   ? -0.383  7.701   -22.486 1.00 98.08 6   B 1 
ATOM   3155 C  CD1 . LEU B 2  6   ? -1.551  6.750   -22.719 1.00 94.87 6   B 1 
ATOM   3156 C  CD2 . LEU B 2  6   ? 0.611   7.558   -23.634 1.00 94.92 6   B 1 
ATOM   3157 N  N   . THR B 2  7   ? -1.978  8.278   -19.091 1.00 98.71 7   B 1 
ATOM   3158 C  CA  . THR B 2  7   ? -1.570  7.974   -17.722 1.00 98.72 7   B 1 
ATOM   3159 C  C   . THR B 2  7   ? -1.796  6.509   -17.345 1.00 98.61 7   B 1 
ATOM   3160 O  O   . THR B 2  7   ? -2.718  5.873   -17.856 1.00 98.28 7   B 1 
ATOM   3161 C  CB  . THR B 2  7   ? -2.250  8.932   -16.721 1.00 98.47 7   B 1 
ATOM   3162 O  OG1 . THR B 2  7   ? -1.647  8.807   -15.444 1.00 94.16 7   B 1 
ATOM   3163 C  CG2 . THR B 2  7   ? -3.751  8.702   -16.580 1.00 92.48 7   B 1 
ATOM   3164 N  N   . ASP B 2  8   ? -0.939  5.997   -16.454 1.00 98.67 8   B 1 
ATOM   3165 C  CA  . ASP B 2  8   ? -1.109  4.715   -15.782 1.00 98.56 8   B 1 
ATOM   3166 C  C   . ASP B 2  8   ? -1.321  3.547   -16.756 1.00 98.49 8   B 1 
ATOM   3167 O  O   . ASP B 2  8   ? -2.360  2.892   -16.769 1.00 97.94 8   B 1 
ATOM   3168 C  CB  . ASP B 2  8   ? -2.211  4.821   -14.722 1.00 98.37 8   B 1 
ATOM   3169 C  CG  . ASP B 2  8   ? -1.856  5.848   -13.645 1.00 98.09 8   B 1 
ATOM   3170 O  OD1 . ASP B 2  8   ? -1.164  5.462   -12.685 1.00 95.03 8   B 1 
ATOM   3171 O  OD2 . ASP B 2  8   ? -2.262  7.016   -13.788 1.00 95.70 8   B 1 
ATOM   3172 N  N   . ILE B 2  9   ? -0.313  3.302   -17.587 1.00 98.43 9   B 1 
ATOM   3173 C  CA  . ILE B 2  9   ? -0.368  2.226   -18.575 1.00 98.36 9   B 1 
ATOM   3174 C  C   . ILE B 2  9   ? -0.171  0.860   -17.908 1.00 97.91 9   B 1 
ATOM   3175 O  O   . ILE B 2  9   ? -0.896  -0.080  -18.223 1.00 97.13 9   B 1 
ATOM   3176 C  CB  . ILE B 2  9   ? 0.688   2.448   -19.679 1.00 98.34 9   B 1 
ATOM   3177 C  CG1 . ILE B 2  9   ? 0.391   3.750   -20.461 1.00 97.33 9   B 1 
ATOM   3178 C  CG2 . ILE B 2  9   ? 0.734   1.252   -20.636 1.00 97.01 9   B 1 
ATOM   3179 C  CD1 . ILE B 2  9   ? 1.512   4.160   -21.410 1.00 96.03 9   B 1 
ATOM   3180 N  N   . HIS B 2  10  ? 0.793   0.740   -17.004 1.00 97.22 10  B 1 
ATOM   3181 C  CA  . HIS B 2  10  ? 1.169   -0.513  -16.335 1.00 96.73 10  B 1 
ATOM   3182 C  C   . HIS B 2  10  ? 1.279   -1.688  -17.321 1.00 96.41 10  B 1 
ATOM   3183 O  O   . HIS B 2  10  ? 0.540   -2.669  -17.248 1.00 95.55 10  B 1 
ATOM   3184 C  CB  . HIS B 2  10  ? 0.215   -0.810  -15.178 1.00 96.46 10  B 1 
ATOM   3185 C  CG  . HIS B 2  10  ? 0.291   0.183   -14.047 1.00 96.45 10  B 1 
ATOM   3186 N  ND1 . HIS B 2  10  ? 1.265   0.175   -13.072 1.00 94.61 10  B 1 
ATOM   3187 C  CD2 . HIS B 2  10  ? -0.568  1.200   -13.764 1.00 94.91 10  B 1 
ATOM   3188 C  CE1 . HIS B 2  10  ? 1.002   1.166   -12.219 1.00 95.01 10  B 1 
ATOM   3189 N  NE2 . HIS B 2  10  ? -0.111  1.807   -12.614 1.00 95.19 10  B 1 
ATOM   3190 N  N   . LEU B 2  11  ? 2.198   -1.578  -18.258 1.00 96.45 11  B 1 
ATOM   3191 C  CA  . LEU B 2  11  ? 2.349   -2.571  -19.316 1.00 96.03 11  B 1 
ATOM   3192 C  C   . LEU B 2  11  ? 2.888   -3.898  -18.780 1.00 95.66 11  B 1 
ATOM   3193 O  O   . LEU B 2  11  ? 3.987   -3.940  -18.220 1.00 94.57 11  B 1 
ATOM   3194 C  CB  . LEU B 2  11  ? 3.277   -2.019  -20.410 1.00 95.53 11  B 1 
ATOM   3195 C  CG  . LEU B 2  11  ? 3.612   -3.008  -21.535 1.00 93.66 11  B 1 
ATOM   3196 C  CD1 . LEU B 2  11  ? 2.367   -3.441  -22.299 1.00 89.78 11  B 1 
ATOM   3197 C  CD2 . LEU B 2  11  ? 4.607   -2.372  -22.500 1.00 88.88 11  B 1 
ATOM   3198 N  N   . ASP B 2  12  ? 2.165   -4.982  -19.022 1.00 95.03 12  B 1 
ATOM   3199 C  CA  . ASP B 2  12  ? 2.667   -6.325  -18.767 1.00 94.46 12  B 1 
ATOM   3200 C  C   . ASP B 2  12  ? 3.130   -6.971  -20.081 1.00 94.61 12  B 1 
ATOM   3201 O  O   . ASP B 2  12  ? 2.298   -7.377  -20.898 1.00 94.25 12  B 1 
ATOM   3202 C  CB  . ASP B 2  12  ? 1.615   -7.184  -18.061 1.00 93.09 12  B 1 
ATOM   3203 C  CG  . ASP B 2  12  ? 2.156   -8.559  -17.682 1.00 91.59 12  B 1 
ATOM   3204 O  OD1 . ASP B 2  12  ? 3.358   -8.846  -17.923 1.00 88.78 12  B 1 
ATOM   3205 O  OD2 . ASP B 2  12  ? 1.389   -9.369  -17.126 1.00 87.74 12  B 1 
ATOM   3206 N  N   . PRO B 2  13  ? 4.435   -7.107  -20.297 1.00 93.45 13  B 1 
ATOM   3207 C  CA  . PRO B 2  13  ? 4.938   -7.726  -21.524 1.00 92.83 13  B 1 
ATOM   3208 C  C   . PRO B 2  13  ? 4.698   -9.238  -21.591 1.00 92.72 13  B 1 
ATOM   3209 O  O   . PRO B 2  13  ? 4.836   -9.829  -22.651 1.00 91.77 13  B 1 
ATOM   3210 C  CB  . PRO B 2  13  ? 6.436   -7.404  -21.513 1.00 91.75 13  B 1 
ATOM   3211 C  CG  . PRO B 2  13  ? 6.775   -7.340  -20.038 1.00 90.30 13  B 1 
ATOM   3212 C  CD  . PRO B 2  13  ? 5.540   -6.724  -19.409 1.00 92.62 13  B 1 
ATOM   3213 N  N   . MET B 2  14  ? 4.316   -9.856  -20.476 1.00 92.57 14  B 1 
ATOM   3214 C  CA  . MET B 2  14  ? 4.077   -11.294 -20.393 1.00 92.10 14  B 1 
ATOM   3215 C  C   . MET B 2  14  ? 2.600   -11.680 -20.551 1.00 93.27 14  B 1 
ATOM   3216 O  O   . MET B 2  14  ? 2.281   -12.870 -20.518 1.00 92.84 14  B 1 
ATOM   3217 C  CB  . MET B 2  14  ? 4.627   -11.841 -19.071 1.00 90.26 14  B 1 
ATOM   3218 C  CG  . MET B 2  14  ? 6.149   -11.710 -18.972 1.00 86.24 14  B 1 
ATOM   3219 S  SD  . MET B 2  14  ? 6.838   -12.375 -17.440 1.00 78.84 14  B 1 
ATOM   3220 C  CE  . MET B 2  14  ? 6.435   -14.121 -17.586 1.00 68.85 14  B 1 
ATOM   3221 N  N   . TYR B 2  15  ? 1.709   -10.708 -20.737 1.00 93.98 15  B 1 
ATOM   3222 C  CA  . TYR B 2  15  ? 0.282   -10.981 -20.917 1.00 94.84 15  B 1 
ATOM   3223 C  C   . TYR B 2  15  ? 0.055   -12.012 -22.027 1.00 95.17 15  B 1 
ATOM   3224 O  O   . TYR B 2  15  ? 0.549   -11.853 -23.148 1.00 94.83 15  B 1 
ATOM   3225 C  CB  . TYR B 2  15  ? -0.467  -9.687  -21.220 1.00 95.23 15  B 1 
ATOM   3226 C  CG  . TYR B 2  15  ? -1.972  -9.862  -21.272 1.00 95.51 15  B 1 
ATOM   3227 C  CD1 . TYR B 2  15  ? -2.598  -10.409 -22.403 1.00 94.29 15  B 1 
ATOM   3228 C  CD2 . TYR B 2  15  ? -2.758  -9.497  -20.179 1.00 94.48 15  B 1 
ATOM   3229 C  CE1 . TYR B 2  15  ? -3.981  -10.594 -22.437 1.00 94.21 15  B 1 
ATOM   3230 C  CE2 . TYR B 2  15  ? -4.146  -9.669  -20.205 1.00 94.33 15  B 1 
ATOM   3231 C  CZ  . TYR B 2  15  ? -4.757  -10.225 -21.339 1.00 95.41 15  B 1 
ATOM   3232 O  OH  . TYR B 2  15  ? -6.114  -10.400 -21.371 1.00 94.84 15  B 1 
ATOM   3233 N  N   . THR B 2  16  ? -0.722  -13.042 -21.721 1.00 94.82 16  B 1 
ATOM   3234 C  CA  . THR B 2  16  ? -1.003  -14.138 -22.648 1.00 95.35 16  B 1 
ATOM   3235 C  C   . THR B 2  16  ? -2.508  -14.289 -22.859 1.00 95.71 16  B 1 
ATOM   3236 O  O   . THR B 2  16  ? -3.249  -14.570 -21.918 1.00 95.29 16  B 1 
ATOM   3237 C  CB  . THR B 2  16  ? -0.387  -15.448 -22.136 1.00 94.75 16  B 1 
ATOM   3238 O  OG1 . THR B 2  16  ? 1.015   -15.280 -21.993 1.00 91.02 16  B 1 
ATOM   3239 C  CG2 . THR B 2  16  ? -0.622  -16.609 -23.096 1.00 90.38 16  B 1 
ATOM   3240 N  N   . VAL B 2  17  ? -2.955  -14.123 -24.090 1.00 95.92 17  B 1 
ATOM   3241 C  CA  . VAL B 2  17  ? -4.362  -14.314 -24.448 1.00 96.15 17  B 1 
ATOM   3242 C  C   . VAL B 2  17  ? -4.782  -15.753 -24.192 1.00 96.17 17  B 1 
ATOM   3243 O  O   . VAL B 2  17  ? -4.062  -16.685 -24.531 1.00 95.34 17  B 1 
ATOM   3244 C  CB  . VAL B 2  17  ? -4.618  -13.925 -25.923 1.00 95.77 17  B 1 
ATOM   3245 C  CG1 . VAL B 2  17  ? -6.080  -14.133 -26.315 1.00 93.43 17  B 1 
ATOM   3246 C  CG2 . VAL B 2  17  ? -4.252  -12.466 -26.176 1.00 93.01 17  B 1 
ATOM   3247 N  N   . GLY B 2  18  ? -5.950  -15.940 -23.587 1.00 95.15 18  B 1 
ATOM   3248 C  CA  . GLY B 2  18  ? -6.479  -17.262 -23.246 1.00 94.60 18  B 1 
ATOM   3249 C  C   . GLY B 2  18  ? -5.918  -17.860 -21.959 1.00 94.40 18  B 1 
ATOM   3250 O  O   . GLY B 2  18  ? -6.249  -19.001 -21.630 1.00 92.67 18  B 1 
ATOM   3251 N  N   . SER B 2  19  ? -5.085  -17.121 -21.236 1.00 92.85 19  B 1 
ATOM   3252 C  CA  . SER B 2  19  ? -4.585  -17.536 -19.924 1.00 91.96 19  B 1 
ATOM   3253 C  C   . SER B 2  19  ? -5.624  -17.320 -18.820 1.00 90.96 19  B 1 
ATOM   3254 O  O   . SER B 2  19  ? -6.729  -16.811 -19.060 1.00 90.01 19  B 1 
ATOM   3255 C  CB  . SER B 2  19  ? -3.280  -16.800 -19.605 1.00 91.46 19  B 1 
ATOM   3256 O  OG  . SER B 2  19  ? -3.516  -15.420 -19.477 1.00 89.36 19  B 1 
ATOM   3257 N  N   . ASP B 2  20  ? -5.267  -17.711 -17.598 1.00 87.20 20  B 1 
ATOM   3258 C  CA  . ASP B 2  20  ? -6.129  -17.572 -16.430 1.00 85.32 20  B 1 
ATOM   3259 C  C   . ASP B 2  20  ? -5.928  -16.205 -15.759 1.00 84.06 20  B 1 
ATOM   3260 O  O   . ASP B 2  20  ? -4.828  -15.924 -15.274 1.00 83.47 20  B 1 
ATOM   3261 C  CB  . ASP B 2  20  ? -5.834  -18.720 -15.462 1.00 84.15 20  B 1 
ATOM   3262 C  CG  . ASP B 2  20  ? -6.771  -18.773 -14.254 1.00 81.56 20  B 1 
ATOM   3263 O  OD1 . ASP B 2  20  ? -7.621  -17.868 -14.098 1.00 77.70 20  B 1 
ATOM   3264 O  OD2 . ASP B 2  20  ? -6.649  -19.742 -13.474 1.00 75.48 20  B 1 
ATOM   3265 N  N   . PRO B 2  21  ? -6.961  -15.360 -15.686 1.00 86.44 21  B 1 
ATOM   3266 C  CA  . PRO B 2  21  ? -6.857  -14.068 -14.997 1.00 84.13 21  B 1 
ATOM   3267 C  C   . PRO B 2  21  ? -6.471  -14.181 -13.519 1.00 81.93 21  B 1 
ATOM   3268 O  O   . PRO B 2  21  ? -5.827  -13.277 -12.995 1.00 79.11 21  B 1 
ATOM   3269 C  CB  . PRO B 2  21  ? -8.241  -13.440 -15.153 1.00 83.51 21  B 1 
ATOM   3270 C  CG  . PRO B 2  21  ? -8.760  -14.054 -16.434 1.00 81.94 21  B 1 
ATOM   3271 C  CD  . PRO B 2  21  ? -8.243  -15.475 -16.374 1.00 84.53 21  B 1 
ATOM   3272 N  N   . LEU B 2  22  ? -6.813  -15.278 -12.867 1.00 79.16 22  B 1 
ATOM   3273 C  CA  . LEU B 2  22  ? -6.407  -15.525 -11.484 1.00 75.52 22  B 1 
ATOM   3274 C  C   . LEU B 2  22  ? -4.916  -15.874 -11.364 1.00 75.86 22  B 1 
ATOM   3275 O  O   . LEU B 2  22  ? -4.370  -15.878 -10.262 1.00 74.56 22  B 1 
ATOM   3276 C  CB  . LEU B 2  22  ? -7.263  -16.646 -10.867 1.00 73.63 22  B 1 
ATOM   3277 C  CG  . LEU B 2  22  ? -8.767  -16.345 -10.779 1.00 67.45 22  B 1 
ATOM   3278 C  CD1 . LEU B 2  22  ? -9.496  -17.559 -10.201 1.00 64.09 22  B 1 
ATOM   3279 C  CD2 . LEU B 2  22  ? -9.060  -15.128 -9.904  1.00 62.09 22  B 1 
ATOM   3280 N  N   . LYS B 2  23  ? -4.251  -16.121 -12.484 1.00 76.96 23  B 1 
ATOM   3281 C  CA  . LYS B 2  23  ? -2.806  -16.315 -12.593 1.00 76.03 23  B 1 
ATOM   3282 C  C   . LYS B 2  23  ? -2.153  -15.169 -13.366 1.00 77.90 23  B 1 
ATOM   3283 O  O   . LYS B 2  23  ? -1.245  -15.373 -14.163 1.00 77.21 23  B 1 
ATOM   3284 C  CB  . LYS B 2  23  ? -2.502  -17.683 -13.211 1.00 74.30 23  B 1 
ATOM   3285 C  CG  . LYS B 2  23  ? -3.010  -18.835 -12.344 1.00 72.22 23  B 1 
ATOM   3286 C  CD  . LYS B 2  23  ? -2.583  -20.169 -12.947 1.00 67.38 23  B 1 
ATOM   3287 C  CE  . LYS B 2  23  ? -3.012  -21.318 -12.052 1.00 62.54 23  B 1 
ATOM   3288 N  NZ  . LYS B 2  23  ? -2.500  -22.606 -12.588 1.00 57.73 23  B 1 
ATOM   3289 N  N   . LEU B 2  24  ? -2.649  -13.958 -13.140 1.00 81.91 24  B 1 
ATOM   3290 C  CA  . LEU B 2  24  ? -2.097  -12.699 -13.654 1.00 82.43 24  B 1 
ATOM   3291 C  C   . LEU B 2  24  ? -2.112  -12.582 -15.190 1.00 85.58 24  B 1 
ATOM   3292 O  O   . LEU B 2  24  ? -1.365  -11.795 -15.753 1.00 84.54 24  B 1 
ATOM   3293 C  CB  . LEU B 2  24  ? -0.689  -12.465 -13.080 1.00 79.16 24  B 1 
ATOM   3294 C  CG  . LEU B 2  24  ? -0.562  -12.617 -11.557 1.00 73.86 24  B 1 
ATOM   3295 C  CD1 . LEU B 2  24  ? 0.897   -12.475 -11.145 1.00 68.30 24  B 1 
ATOM   3296 C  CD2 . LEU B 2  24  ? -1.397  -11.583 -10.819 1.00 67.16 24  B 1 
ATOM   3297 N  N   . CYS B 2  25  ? -2.969  -13.346 -15.856 1.00 86.61 25  B 1 
ATOM   3298 C  CA  . CYS B 2  25  ? -3.031  -13.396 -17.318 1.00 89.02 25  B 1 
ATOM   3299 C  C   . CYS B 2  25  ? -1.707  -13.797 -17.980 1.00 90.01 25  B 1 
ATOM   3300 O  O   . CYS B 2  25  ? -1.372  -13.311 -19.062 1.00 89.64 25  B 1 
ATOM   3301 C  CB  . CYS B 2  25  ? -3.586  -12.079 -17.895 1.00 89.65 25  B 1 
ATOM   3302 S  SG  . CYS B 2  25  ? -5.242  -11.636 -17.329 1.00 89.20 25  B 1 
ATOM   3303 N  N   . ARG B 2  26  ? -0.949  -14.686 -17.344 1.00 88.19 26  B 1 
ATOM   3304 C  CA  . ARG B 2  26  ? 0.366   -15.125 -17.848 1.00 87.64 26  B 1 
ATOM   3305 C  C   . ARG B 2  26  ? 0.460   -16.626 -18.105 1.00 88.69 26  B 1 
ATOM   3306 O  O   . ARG B 2  26  ? 1.218   -17.047 -18.971 1.00 87.61 26  B 1 
ATOM   3307 C  CB  . ARG B 2  26  ? 1.451   -14.715 -16.855 1.00 85.91 26  B 1 
ATOM   3308 C  CG  . ARG B 2  26  ? 1.597   -13.200 -16.738 1.00 83.77 26  B 1 
ATOM   3309 C  CD  . ARG B 2  26  ? 2.647   -12.851 -15.696 1.00 80.32 26  B 1 
ATOM   3310 N  NE  . ARG B 2  26  ? 2.848   -11.410 -15.634 1.00 78.42 26  B 1 
ATOM   3311 C  CZ  . ARG B 2  26  ? 3.607   -10.775 -14.762 1.00 76.27 26  B 1 
ATOM   3312 N  NH1 . ARG B 2  26  ? 4.263   -11.421 -13.825 1.00 72.93 26  B 1 
ATOM   3313 N  NH2 . ARG B 2  26  ? 3.705   -9.484  -14.826 1.00 72.05 26  B 1 
ATOM   3314 N  N   . GLU B 2  27  ? -0.290  -17.412 -17.358 1.00 85.43 27  B 1 
ATOM   3315 C  CA  . GLU B 2  27  ? -0.215  -18.867 -17.408 1.00 85.35 27  B 1 
ATOM   3316 C  C   . GLU B 2  27  ? -1.593  -19.515 -17.210 1.00 87.35 27  B 1 
ATOM   3317 O  O   . GLU B 2  27  ? -2.595  -18.829 -16.987 1.00 86.27 27  B 1 
ATOM   3318 C  CB  . GLU B 2  27  ? 0.800   -19.378 -16.364 1.00 81.19 27  B 1 
ATOM   3319 C  CG  . GLU B 2  27  ? 0.408   -19.080 -14.923 1.00 72.76 27  B 1 
ATOM   3320 C  CD  . GLU B 2  27  ? 1.454   -19.575 -13.924 1.00 70.29 27  B 1 
ATOM   3321 O  OE1 . GLU B 2  27  ? 1.588   -20.798 -13.785 1.00 63.38 27  B 1 
ATOM   3322 O  OE2 . GLU B 2  27  ? 2.111   -18.726 -13.301 1.00 63.54 27  B 1 
ATOM   3323 N  N   . GLY B 2  28  ? -1.646  -20.834 -17.305 1.00 83.99 28  B 1 
ATOM   3324 C  CA  . GLY B 2  28  ? -2.888  -21.580 -17.198 1.00 85.65 28  B 1 
ATOM   3325 C  C   . GLY B 2  28  ? -3.790  -21.381 -18.410 1.00 88.57 28  B 1 
ATOM   3326 O  O   . GLY B 2  28  ? -3.383  -20.857 -19.445 1.00 87.81 28  B 1 
ATOM   3327 N  N   . LYS B 2  29  ? -5.034  -21.827 -18.287 1.00 89.55 29  B 1 
ATOM   3328 C  CA  . LYS B 2  29  ? -6.064  -21.655 -19.317 1.00 89.90 29  B 1 
ATOM   3329 C  C   . LYS B 2  29  ? -7.260  -20.934 -18.720 1.00 89.23 29  B 1 
ATOM   3330 O  O   . LYS B 2  29  ? -7.705  -21.265 -17.626 1.00 86.09 29  B 1 
ATOM   3331 C  CB  . LYS B 2  29  ? -6.477  -23.008 -19.909 1.00 88.21 29  B 1 
ATOM   3332 C  CG  . LYS B 2  29  ? -5.372  -23.658 -20.745 1.00 78.05 29  B 1 
ATOM   3333 C  CD  . LYS B 2  29  ? -5.867  -24.936 -21.399 1.00 72.04 29  B 1 
ATOM   3334 C  CE  . LYS B 2  29  ? -4.766  -25.547 -22.254 1.00 62.26 29  B 1 
ATOM   3335 N  NZ  . LYS B 2  29  ? -5.216  -26.799 -22.911 1.00 54.91 29  B 1 
ATOM   3336 N  N   . GLY B 2  30  ? -7.779  -19.967 -19.456 1.00 91.18 30  B 1 
ATOM   3337 C  CA  . GLY B 2  30  ? -8.903  -19.173 -19.005 1.00 90.68 30  B 1 
ATOM   3338 C  C   . GLY B 2  30  ? -9.382  -18.227 -20.094 1.00 91.75 30  B 1 
ATOM   3339 O  O   . GLY B 2  30  ? -9.165  -18.456 -21.281 1.00 90.60 30  B 1 
ATOM   3340 N  N   . ASN B 2  31  ? -10.035 -17.157 -19.682 1.00 91.34 31  B 1 
ATOM   3341 C  CA  . ASN B 2  31  ? -10.710 -16.230 -20.587 1.00 90.90 31  B 1 
ATOM   3342 C  C   . ASN B 2  31  ? -10.029 -14.857 -20.668 1.00 92.21 31  B 1 
ATOM   3343 O  O   . ASN B 2  31  ? -10.697 -13.856 -20.923 1.00 90.65 31  B 1 
ATOM   3344 C  CB  . ASN B 2  31  ? -12.182 -16.126 -20.176 1.00 87.58 31  B 1 
ATOM   3345 C  CG  . ASN B 2  31  ? -12.943 -17.430 -20.367 1.00 76.83 31  B 1 
ATOM   3346 O  OD1 . ASN B 2  31  ? -12.706 -18.180 -21.302 1.00 64.34 31  B 1 
ATOM   3347 N  ND2 . ASN B 2  31  ? -13.879 -17.717 -19.497 1.00 65.44 31  B 1 
ATOM   3348 N  N   . ALA B 2  32  ? -8.714  -14.784 -20.451 1.00 92.84 32  B 1 
ATOM   3349 C  CA  . ALA B 2  32  ? -7.969  -13.538 -20.644 1.00 93.71 32  B 1 
ATOM   3350 C  C   . ALA B 2  32  ? -8.147  -13.048 -22.081 1.00 94.33 32  B 1 
ATOM   3351 O  O   . ALA B 2  32  ? -7.833  -13.758 -23.041 1.00 94.06 32  B 1 
ATOM   3352 C  CB  . ALA B 2  32  ? -6.503  -13.755 -20.289 1.00 93.45 32  B 1 
ATOM   3353 N  N   . GLY B 2  33  ? -8.706  -11.856 -22.250 1.00 94.96 33  B 1 
ATOM   3354 C  CA  . GLY B 2  33  ? -9.116  -11.326 -23.542 1.00 95.07 33  B 1 
ATOM   3355 C  C   . GLY B 2  33  ? -7.946  -10.825 -24.386 1.00 95.80 33  B 1 
ATOM   3356 O  O   . GLY B 2  33  ? -6.873  -10.509 -23.871 1.00 95.75 33  B 1 
ATOM   3357 N  N   . LYS B 2  34  ? -8.180  -10.686 -25.690 1.00 95.85 34  B 1 
ATOM   3358 C  CA  . LYS B 2  34  ? -7.154  -10.209 -26.637 1.00 96.35 34  B 1 
ATOM   3359 C  C   . LYS B 2  34  ? -6.571  -8.849  -26.250 1.00 96.82 34  B 1 
ATOM   3360 O  O   . LYS B 2  34  ? -5.391  -8.593  -26.487 1.00 96.67 34  B 1 
ATOM   3361 C  CB  . LYS B 2  34  ? -7.761  -10.151 -28.044 1.00 96.03 34  B 1 
ATOM   3362 C  CG  . LYS B 2  34  ? -6.758  -9.652  -29.087 1.00 93.27 34  B 1 
ATOM   3363 C  CD  . LYS B 2  34  ? -7.329  -9.723  -30.496 1.00 89.77 34  B 1 
ATOM   3364 C  CE  . LYS B 2  34  ? -6.283  -9.193  -31.466 1.00 84.40 34  B 1 
ATOM   3365 N  NZ  . LYS B 2  34  ? -6.749  -9.264  -32.875 1.00 76.12 34  B 1 
ATOM   3366 N  N   . TYR B 2  35  ? -7.400  -7.964  -25.689 1.00 97.01 35  B 1 
ATOM   3367 C  CA  . TYR B 2  35  ? -7.027  -6.582  -25.384 1.00 97.34 35  B 1 
ATOM   3368 C  C   . TYR B 2  35  ? -6.890  -6.292  -23.890 1.00 97.45 35  B 1 
ATOM   3369 O  O   . TYR B 2  35  ? -6.750  -5.128  -23.511 1.00 96.70 35  B 1 
ATOM   3370 C  CB  . TYR B 2  35  ? -8.027  -5.633  -26.042 1.00 97.45 35  B 1 
ATOM   3371 C  CG  . TYR B 2  35  ? -8.051  -5.712  -27.554 1.00 97.41 35  B 1 
ATOM   3372 C  CD1 . TYR B 2  35  ? -7.007  -5.149  -28.297 1.00 95.50 35  B 1 
ATOM   3373 C  CD2 . TYR B 2  35  ? -9.095  -6.352  -28.227 1.00 95.43 35  B 1 
ATOM   3374 C  CE1 . TYR B 2  35  ? -7.016  -5.212  -29.695 1.00 95.21 35  B 1 
ATOM   3375 C  CE2 . TYR B 2  35  ? -9.112  -6.425  -29.623 1.00 95.33 35  B 1 
ATOM   3376 C  CZ  . TYR B 2  35  ? -8.073  -5.850  -30.358 1.00 96.43 35  B 1 
ATOM   3377 O  OH  . TYR B 2  35  ? -8.076  -5.914  -31.719 1.00 95.32 35  B 1 
ATOM   3378 N  N   . GLY B 2  36  ? -6.921  -7.318  -23.054 1.00 96.64 36  B 1 
ATOM   3379 C  CA  . GLY B 2  36  ? -6.783  -7.143  -21.621 1.00 96.34 36  B 1 
ATOM   3380 C  C   . GLY B 2  36  ? -7.856  -7.859  -20.815 1.00 96.16 36  B 1 
ATOM   3381 O  O   . GLY B 2  36  ? -8.749  -8.522  -21.355 1.00 95.23 36  B 1 
ATOM   3382 N  N   . ASP B 2  37  ? -7.745  -7.718  -19.510 1.00 94.63 37  B 1 
ATOM   3383 C  CA  . ASP B 2  37  ? -8.685  -8.281  -18.550 1.00 93.97 37  B 1 
ATOM   3384 C  C   . ASP B 2  37  ? -8.751  -7.368  -17.321 1.00 93.54 37  B 1 
ATOM   3385 O  O   . ASP B 2  37  ? -7.725  -6.842  -16.894 1.00 92.44 37  B 1 
ATOM   3386 C  CB  . ASP B 2  37  ? -8.222  -9.683  -18.143 1.00 92.96 37  B 1 
ATOM   3387 C  CG  . ASP B 2  37  ? -9.313  -10.448 -17.413 1.00 91.29 37  B 1 
ATOM   3388 O  OD1 . ASP B 2  37  ? -9.548  -10.182 -16.217 1.00 86.19 37  B 1 
ATOM   3389 O  OD2 . ASP B 2  37  ? -9.942  -11.308 -18.047 1.00 85.01 37  B 1 
ATOM   3390 N  N   . TYR B 2  38  ? -9.937  -7.204  -16.736 1.00 91.97 38  B 1 
ATOM   3391 C  CA  . TYR B 2  38  ? -10.118 -6.320  -15.580 1.00 90.82 38  B 1 
ATOM   3392 C  C   . TYR B 2  38  ? -9.391  -6.780  -14.305 1.00 88.58 38  B 1 
ATOM   3393 O  O   . TYR B 2  38  ? -9.356  -6.033  -13.328 1.00 85.16 38  B 1 
ATOM   3394 C  CB  . TYR B 2  38  ? -11.609 -6.109  -15.317 1.00 91.21 38  B 1 
ATOM   3395 C  CG  . TYR B 2  38  ? -12.319 -5.305  -16.389 1.00 92.00 38  B 1 
ATOM   3396 C  CD1 . TYR B 2  38  ? -11.888 -4.006  -16.700 1.00 88.90 38  B 1 
ATOM   3397 C  CD2 . TYR B 2  38  ? -13.416 -5.835  -17.076 1.00 89.27 38  B 1 
ATOM   3398 C  CE1 . TYR B 2  38  ? -12.537 -3.250  -17.679 1.00 89.24 38  B 1 
ATOM   3399 C  CE2 . TYR B 2  38  ? -14.081 -5.082  -18.053 1.00 89.60 38  B 1 
ATOM   3400 C  CZ  . TYR B 2  38  ? -13.636 -3.790  -18.353 1.00 92.40 38  B 1 
ATOM   3401 O  OH  . TYR B 2  38  ? -14.274 -3.052  -19.312 1.00 91.33 38  B 1 
ATOM   3402 N  N   . SER B 2  39  ? -8.810  -7.962  -14.320 1.00 88.34 39  B 1 
ATOM   3403 C  CA  . SER B 2  39  ? -7.982  -8.464  -13.224 1.00 86.16 39  B 1 
ATOM   3404 C  C   . SER B 2  39  ? -6.482  -8.407  -13.511 1.00 86.47 39  B 1 
ATOM   3405 O  O   . SER B 2  39  ? -5.688  -8.873  -12.694 1.00 83.41 39  B 1 
ATOM   3406 C  CB  . SER B 2  39  ? -8.368  -9.904  -12.884 1.00 83.20 39  B 1 
ATOM   3407 O  OG  . SER B 2  39  ? -9.747  -9.999  -12.583 1.00 75.69 39  B 1 
ATOM   3408 N  N   . CYS B 2  40  ? -6.078  -7.856  -14.656 1.00 89.38 40  B 1 
ATOM   3409 C  CA  . CYS B 2  40  ? -4.692  -7.872  -15.107 1.00 90.86 40  B 1 
ATOM   3410 C  C   . CYS B 2  40  ? -4.235  -6.502  -15.623 1.00 92.36 40  B 1 
ATOM   3411 O  O   . CYS B 2  40  ? -5.057  -5.653  -15.959 1.00 92.13 40  B 1 
ATOM   3412 C  CB  . CYS B 2  40  ? -4.525  -8.941  -16.196 1.00 90.61 40  B 1 
ATOM   3413 S  SG  . CYS B 2  40  ? -4.952  -10.615 -15.649 1.00 89.77 40  B 1 
ATOM   3414 N  N   . ASP B 2  41  ? -2.914  -6.311  -15.710 1.00 93.23 41  B 1 
ATOM   3415 C  CA  . ASP B 2  41  ? -2.345  -5.114  -16.314 1.00 94.22 41  B 1 
ATOM   3416 C  C   . ASP B 2  41  ? -2.464  -5.120  -17.844 1.00 95.26 41  B 1 
ATOM   3417 O  O   . ASP B 2  41  ? -2.734  -6.152  -18.472 1.00 94.86 41  B 1 
ATOM   3418 C  CB  . ASP B 2  41  ? -0.885  -4.925  -15.858 1.00 93.70 41  B 1 
ATOM   3419 C  CG  . ASP B 2  41  ? -0.752  -4.262  -14.502 1.00 92.64 41  B 1 
ATOM   3420 O  OD1 . ASP B 2  41  ? -1.637  -3.463  -14.122 1.00 88.98 41  B 1 
ATOM   3421 O  OD2 . ASP B 2  41  ? 0.276   -4.489  -13.837 1.00 88.47 41  B 1 
ATOM   3422 N  N   . ALA B 2  42  ? -2.262  -3.949  -18.435 1.00 96.24 42  B 1 
ATOM   3423 C  CA  . ALA B 2  42  ? -2.468  -3.732  -19.862 1.00 96.92 42  B 1 
ATOM   3424 C  C   . ALA B 2  42  ? -1.495  -4.528  -20.741 1.00 97.08 42  B 1 
ATOM   3425 O  O   . ALA B 2  42  ? -0.335  -4.737  -20.389 1.00 96.51 42  B 1 
ATOM   3426 C  CB  . ALA B 2  42  ? -2.377  -2.237  -20.162 1.00 96.85 42  B 1 
ATOM   3427 N  N   . ASN B 2  43  ? -1.961  -4.922  -21.918 1.00 97.14 43  B 1 
ATOM   3428 C  CA  . ASN B 2  43  ? -1.159  -5.666  -22.879 1.00 97.38 43  B 1 
ATOM   3429 C  C   . ASN B 2  43  ? -0.792  -4.834  -24.118 1.00 97.73 43  B 1 
ATOM   3430 O  O   . ASN B 2  43  ? -1.341  -3.762  -24.370 1.00 97.33 43  B 1 
ATOM   3431 C  CB  . ASN B 2  43  ? -1.855  -6.996  -23.234 1.00 96.79 43  B 1 
ATOM   3432 C  CG  . ASN B 2  43  ? -3.032  -6.859  -24.174 1.00 96.67 43  B 1 
ATOM   3433 O  OD1 . ASN B 2  43  ? -3.537  -5.790  -24.473 1.00 90.34 43  B 1 
ATOM   3434 N  ND2 . ASN B 2  43  ? -3.505  -7.986  -24.679 1.00 90.81 43  B 1 
ATOM   3435 N  N   . MET B 2  44  ? 0.138   -5.351  -24.898 1.00 97.53 44  B 1 
ATOM   3436 C  CA  . MET B 2  44  ? 0.637   -4.662  -26.089 1.00 97.52 44  B 1 
ATOM   3437 C  C   . MET B 2  44  ? -0.434  -4.441  -27.158 1.00 97.80 44  B 1 
ATOM   3438 O  O   . MET B 2  44  ? -0.438  -3.407  -27.816 1.00 97.66 44  B 1 
ATOM   3439 C  CB  . MET B 2  44  ? 1.820   -5.428  -26.699 1.00 96.74 44  B 1 
ATOM   3440 C  CG  . MET B 2  44  ? 3.112   -5.252  -25.920 1.00 90.99 44  B 1 
ATOM   3441 S  SD  . MET B 2  44  ? 3.720   -3.542  -25.843 1.00 87.63 44  B 1 
ATOM   3442 C  CE  . MET B 2  44  ? 3.922   -3.155  -27.584 1.00 77.96 44  B 1 
ATOM   3443 N  N   . ALA B 2  45  ? -1.349  -5.375  -27.341 1.00 97.73 45  B 1 
ATOM   3444 C  CA  . ALA B 2  45  ? -2.411  -5.244  -28.339 1.00 97.83 45  B 1 
ATOM   3445 C  C   . ALA B 2  45  ? -3.313  -4.034  -28.064 1.00 98.13 45  B 1 
ATOM   3446 O  O   . ALA B 2  45  ? -3.694  -3.311  -28.989 1.00 97.73 45  B 1 
ATOM   3447 C  CB  . ALA B 2  45  ? -3.230  -6.535  -28.389 1.00 97.57 45  B 1 
ATOM   3448 N  N   . LEU B 2  46  ? -3.627  -3.791  -26.798 1.00 98.23 46  B 1 
ATOM   3449 C  CA  . LEU B 2  46  ? -4.387  -2.615  -26.393 1.00 98.31 46  B 1 
ATOM   3450 C  C   . LEU B 2  46  ? -3.618  -1.324  -26.702 1.00 98.42 46  B 1 
ATOM   3451 O  O   . LEU B 2  46  ? -4.195  -0.387  -27.253 1.00 98.37 46  B 1 
ATOM   3452 C  CB  . LEU B 2  46  ? -4.721  -2.714  -24.898 1.00 98.31 46  B 1 
ATOM   3453 C  CG  . LEU B 2  46  ? -5.519  -1.519  -24.345 1.00 98.01 46  B 1 
ATOM   3454 C  CD1 . LEU B 2  46  ? -6.936  -1.490  -24.911 1.00 95.98 46  B 1 
ATOM   3455 C  CD2 . LEU B 2  46  ? -5.572  -1.591  -22.825 1.00 95.91 46  B 1 
ATOM   3456 N  N   . LEU B 2  47  ? -2.326  -1.285  -26.386 1.00 98.34 47  B 1 
ATOM   3457 C  CA  . LEU B 2  47  ? -1.493  -0.104  -26.637 1.00 98.32 47  B 1 
ATOM   3458 C  C   . LEU B 2  47  ? -1.345  0.192   -28.133 1.00 98.48 47  B 1 
ATOM   3459 O  O   . LEU B 2  47  ? -1.447  1.344   -28.538 1.00 98.10 47  B 1 
ATOM   3460 C  CB  . LEU B 2  47  ? -0.115  -0.266  -25.990 1.00 97.64 47  B 1 
ATOM   3461 C  CG  . LEU B 2  47  ? -0.117  -0.263  -24.460 1.00 91.97 47  B 1 
ATOM   3462 C  CD1 . LEU B 2  47  ? 1.321   -0.380  -23.966 1.00 85.58 47  B 1 
ATOM   3463 C  CD2 . LEU B 2  47  ? -0.735  1.012   -23.881 1.00 85.58 47  B 1 
ATOM   3464 N  N   . ASP B 2  48  ? -1.154  -0.826  -28.951 1.00 98.17 48  B 1 
ATOM   3465 C  CA  . ASP B 2  48  ? -1.095  -0.653  -30.405 1.00 98.07 48  B 1 
ATOM   3466 C  C   . ASP B 2  48  ? -2.395  -0.049  -30.941 1.00 98.20 48  B 1 
ATOM   3467 O  O   . ASP B 2  48  ? -2.374  0.845   -31.790 1.00 97.96 48  B 1 
ATOM   3468 C  CB  . ASP B 2  48  ? -0.822  -1.998  -31.089 1.00 97.69 48  B 1 
ATOM   3469 C  CG  . ASP B 2  48  ? 0.617   -2.472  -30.961 1.00 92.94 48  B 1 
ATOM   3470 O  OD1 . ASP B 2  48  ? 1.516   -1.654  -30.674 1.00 87.60 48  B 1 
ATOM   3471 O  OD2 . ASP B 2  48  ? 0.841   -3.682  -31.221 1.00 86.49 48  B 1 
ATOM   3472 N  N   . SER B 2  49  ? -3.534  -0.504  -30.418 1.00 98.08 49  B 1 
ATOM   3473 C  CA  . SER B 2  49  ? -4.840  0.060   -30.765 1.00 98.06 49  B 1 
ATOM   3474 C  C   . SER B 2  49  ? -4.960  1.519   -30.308 1.00 98.37 49  B 1 
ATOM   3475 O  O   . SER B 2  49  ? -5.460  2.360   -31.064 1.00 98.12 49  B 1 
ATOM   3476 C  CB  . SER B 2  49  ? -5.946  -0.796  -30.136 1.00 97.38 49  B 1 
ATOM   3477 O  OG  . SER B 2  49  ? -7.220  -0.313  -30.523 1.00 89.84 49  B 1 
ATOM   3478 N  N   . LEU B 2  50  ? -4.470  1.836   -29.109 1.00 98.45 50  B 1 
ATOM   3479 C  CA  . LEU B 2  50  ? -4.514  3.194   -28.571 1.00 98.66 50  B 1 
ATOM   3480 C  C   . LEU B 2  50  ? -3.662  4.165   -29.394 1.00 98.63 50  B 1 
ATOM   3481 O  O   . LEU B 2  50  ? -4.137  5.250   -29.738 1.00 98.61 50  B 1 
ATOM   3482 C  CB  . LEU B 2  50  ? -4.071  3.177   -27.102 1.00 98.65 50  B 1 
ATOM   3483 C  CG  . LEU B 2  50  ? -4.034  4.561   -26.418 1.00 98.37 50  B 1 
ATOM   3484 C  CD1 . LEU B 2  50  ? -5.387  5.262   -26.467 1.00 96.46 50  B 1 
ATOM   3485 C  CD2 . LEU B 2  50  ? -3.603  4.404   -24.962 1.00 96.60 50  B 1 
ATOM   3486 N  N   . VAL B 2  51  ? -2.441  3.779   -29.740 1.00 98.59 51  B 1 
ATOM   3487 C  CA  . VAL B 2  51  ? -1.559  4.616   -30.563 1.00 98.48 51  B 1 
ATOM   3488 C  C   . VAL B 2  51  ? -2.238  4.973   -31.886 1.00 98.57 51  B 1 
ATOM   3489 O  O   . VAL B 2  51  ? -2.266  6.140   -32.284 1.00 98.33 51  B 1 
ATOM   3490 C  CB  . VAL B 2  51  ? -0.209  3.914   -30.811 1.00 98.26 51  B 1 
ATOM   3491 C  CG1 . VAL B 2  51  ? 0.642   4.658   -31.848 1.00 96.86 51  B 1 
ATOM   3492 C  CG2 . VAL B 2  51  ? 0.598   3.814   -29.513 1.00 96.62 51  B 1 
ATOM   3493 N  N   . LYS B 2  52  ? -2.827  3.987   -32.559 1.00 98.26 52  B 1 
ATOM   3494 C  CA  . LYS B 2  52  ? -3.557  4.217   -33.811 1.00 98.03 52  B 1 
ATOM   3495 C  C   . LYS B 2  52  ? -4.757  5.134   -33.603 1.00 98.16 52  B 1 
ATOM   3496 O  O   . LYS B 2  52  ? -5.001  6.019   -34.430 1.00 97.78 52  B 1 
ATOM   3497 C  CB  . LYS B 2  52  ? -4.008  2.878   -34.405 1.00 97.66 52  B 1 
ATOM   3498 C  CG  . LYS B 2  52  ? -2.839  2.054   -34.953 1.00 91.33 52  B 1 
ATOM   3499 C  CD  . LYS B 2  52  ? -3.296  0.672   -35.409 1.00 86.51 52  B 1 
ATOM   3500 C  CE  . LYS B 2  52  ? -2.098  -0.131  -35.891 1.00 73.84 52  B 1 
ATOM   3501 N  NZ  . LYS B 2  52  ? -2.471  -1.513  -36.273 1.00 65.20 52  B 1 
ATOM   3502 N  N   . PHE B 2  53  ? -5.491  4.955   -32.513 1.00 98.28 53  B 1 
ATOM   3503 C  CA  . PHE B 2  53  ? -6.646  5.793   -32.203 1.00 98.21 53  B 1 
ATOM   3504 C  C   . PHE B 2  53  ? -6.252  7.250   -31.980 1.00 98.38 53  B 1 
ATOM   3505 O  O   . PHE B 2  53  ? -6.860  8.148   -32.563 1.00 98.10 53  B 1 
ATOM   3506 C  CB  . PHE B 2  53  ? -7.385  5.234   -30.978 1.00 98.23 53  B 1 
ATOM   3507 C  CG  . PHE B 2  53  ? -8.591  6.060   -30.603 1.00 98.20 53  B 1 
ATOM   3508 C  CD1 . PHE B 2  53  ? -9.776  5.949   -31.336 1.00 96.15 53  B 1 
ATOM   3509 C  CD2 . PHE B 2  53  ? -8.522  6.980   -29.549 1.00 96.07 53  B 1 
ATOM   3510 C  CE1 . PHE B 2  53  ? -10.885 6.740   -31.023 1.00 96.03 53  B 1 
ATOM   3511 C  CE2 . PHE B 2  53  ? -9.629  7.774   -29.229 1.00 96.09 53  B 1 
ATOM   3512 C  CZ  . PHE B 2  53  ? -10.804 7.654   -29.967 1.00 97.46 53  B 1 
ATOM   3513 N  N   . ILE B 2  54  ? -5.216  7.494   -31.168 1.00 98.52 54  B 1 
ATOM   3514 C  CA  . ILE B 2  54  ? -4.736  8.851   -30.887 1.00 98.42 54  B 1 
ATOM   3515 C  C   . ILE B 2  54  ? -4.310  9.535   -32.191 1.00 98.33 54  B 1 
ATOM   3516 O  O   . ILE B 2  54  ? -4.750  10.649  -32.470 1.00 98.14 54  B 1 
ATOM   3517 C  CB  . ILE B 2  54  ? -3.596  8.835   -29.844 1.00 98.59 54  B 1 
ATOM   3518 C  CG1 . ILE B 2  54  ? -4.150  8.430   -28.466 1.00 98.24 54  B 1 
ATOM   3519 C  CG2 . ILE B 2  54  ? -2.916  10.217  -29.757 1.00 98.09 54  B 1 
ATOM   3520 C  CD1 . ILE B 2  54  ? -3.062  8.119   -27.426 1.00 97.73 54  B 1 
ATOM   3521 N  N   . LYS B 2  55  ? -3.503  8.865   -33.012 1.00 98.21 55  B 1 
ATOM   3522 C  CA  . LYS B 2  55  ? -3.031  9.433   -34.280 1.00 97.78 55  B 1 
ATOM   3523 C  C   . LYS B 2  55  ? -4.176  9.797   -35.228 1.00 97.59 55  B 1 
ATOM   3524 O  O   . LYS B 2  55  ? -4.131  10.850  -35.847 1.00 96.39 55  B 1 
ATOM   3525 C  CB  . LYS B 2  55  ? -2.062  8.466   -34.963 1.00 97.08 55  B 1 
ATOM   3526 C  CG  . LYS B 2  55  ? -0.700  8.438   -34.271 1.00 95.43 55  B 1 
ATOM   3527 C  CD  . LYS B 2  55  ? 0.267   7.506   -35.014 1.00 92.52 55  B 1 
ATOM   3528 C  CE  . LYS B 2  55  ? 1.673   7.716   -34.502 1.00 87.92 55  B 1 
ATOM   3529 N  NZ  . LYS B 2  55  ? 2.676   7.000   -35.315 1.00 84.09 55  B 1 
ATOM   3530 N  N   . ARG B 2  56  ? -5.210  8.972   -35.313 1.00 97.79 56  B 1 
ATOM   3531 C  CA  . ARG B 2  56  ? -6.392  9.255   -36.149 1.00 97.35 56  B 1 
ATOM   3532 C  C   . ARG B 2  56  ? -7.246  10.414  -35.628 1.00 97.40 56  B 1 
ATOM   3533 O  O   . ARG B 2  56  ? -8.015  10.981  -36.402 1.00 96.10 56  B 1 
ATOM   3534 C  CB  . ARG B 2  56  ? -7.288  8.021   -36.270 1.00 96.37 56  B 1 
ATOM   3535 C  CG  . ARG B 2  56  ? -6.725  6.927   -37.177 1.00 84.83 56  B 1 
ATOM   3536 C  CD  . ARG B 2  56  ? -7.815  5.909   -37.536 1.00 82.21 56  B 1 
ATOM   3537 N  NE  . ARG B 2  56  ? -8.496  5.368   -36.349 1.00 71.83 56  B 1 
ATOM   3538 C  CZ  . ARG B 2  56  ? -8.149  4.286   -35.662 1.00 64.93 56  B 1 
ATOM   3539 N  NH1 . ARG B 2  56  ? -7.120  3.546   -36.016 1.00 58.20 56  B 1 
ATOM   3540 N  NH2 . ARG B 2  56  ? -8.839  3.921   -34.615 1.00 57.35 56  B 1 
ATOM   3541 N  N   . ASN B 2  57  ? -7.133  10.749  -34.348 1.00 97.54 57  B 1 
ATOM   3542 C  CA  . ASN B 2  57  ? -7.956  11.763  -33.694 1.00 97.37 57  B 1 
ATOM   3543 C  C   . ASN B 2  57  ? -7.146  12.980  -33.236 1.00 97.23 57  B 1 
ATOM   3544 O  O   . ASN B 2  57  ? -7.542  13.682  -32.307 1.00 96.19 57  B 1 
ATOM   3545 C  CB  . ASN B 2  57  ? -8.750  11.118  -32.551 1.00 97.40 57  B 1 
ATOM   3546 C  CG  . ASN B 2  57  ? -9.815  10.169  -33.068 1.00 96.35 57  B 1 
ATOM   3547 O  OD1 . ASN B 2  57  ? -10.930 10.566  -33.359 1.00 87.24 57  B 1 
ATOM   3548 N  ND2 . ASN B 2  57  ? -9.480  8.905   -33.215 1.00 85.83 57  B 1 
ATOM   3549 N  N   . THR B 2  58  ? -6.010  13.235  -33.890 1.00 97.75 58  B 1 
ATOM   3550 C  CA  . THR B 2  58  ? -5.158  14.391  -33.615 1.00 97.58 58  B 1 
ATOM   3551 C  C   . THR B 2  58  ? -5.090  15.300  -34.838 1.00 96.85 58  B 1 
ATOM   3552 O  O   . THR B 2  58  ? -4.639  14.878  -35.896 1.00 95.13 58  B 1 
ATOM   3553 C  CB  . THR B 2  58  ? -3.750  13.946  -33.216 1.00 97.18 58  B 1 
ATOM   3554 O  OG1 . THR B 2  58  ? -3.805  13.150  -32.049 1.00 92.98 58  B 1 
ATOM   3555 C  CG2 . THR B 2  58  ? -2.843  15.138  -32.909 1.00 92.32 58  B 1 
ATOM   3556 N  N   . ASP B 2  59  ? -5.515  16.545  -34.653 1.00 96.05 59  B 1 
ATOM   3557 C  CA  . ASP B 2  59  ? -5.378  17.592  -35.669 1.00 94.80 59  B 1 
ATOM   3558 C  C   . ASP B 2  59  ? -3.987  18.232  -35.631 1.00 94.80 59  B 1 
ATOM   3559 O  O   . ASP B 2  59  ? -3.167  17.955  -34.752 1.00 91.17 59  B 1 
ATOM   3560 C  CB  . ASP B 2  59  ? -6.484  18.637  -35.469 1.00 91.88 59  B 1 
ATOM   3561 C  CG  . ASP B 2  59  ? -7.874  18.087  -35.772 1.00 83.38 59  B 1 
ATOM   3562 O  OD1 . ASP B 2  59  ? -8.001  17.287  -36.720 1.00 76.33 59  B 1 
ATOM   3563 O  OD2 . ASP B 2  59  ? -8.831  18.495  -35.072 1.00 75.33 59  B 1 
ATOM   3564 N  N   . VAL B 2  60  ? -3.701  19.127  -36.581 1.00 93.62 60  B 1 
ATOM   3565 C  CA  . VAL B 2  60  ? -2.382  19.767  -36.709 1.00 92.71 60  B 1 
ATOM   3566 C  C   . VAL B 2  60  ? -1.946  20.483  -35.421 1.00 93.12 60  B 1 
ATOM   3567 O  O   . VAL B 2  60  ? -0.779  20.403  -35.035 1.00 89.81 60  B 1 
ATOM   3568 C  CB  . VAL B 2  60  ? -2.345  20.711  -37.925 1.00 90.38 60  B 1 
ATOM   3569 C  CG1 . VAL B 2  60  ? -3.273  21.916  -37.772 1.00 79.53 60  B 1 
ATOM   3570 C  CG2 . VAL B 2  60  ? -0.915  21.187  -38.209 1.00 79.01 60  B 1 
ATOM   3571 N  N   . ASN B 2  61  ? -2.873  21.126  -34.729 1.00 93.76 61  B 1 
ATOM   3572 C  CA  . ASN B 2  61  ? -2.619  21.805  -33.451 1.00 94.48 61  B 1 
ATOM   3573 C  C   . ASN B 2  61  ? -2.973  20.947  -32.233 1.00 95.66 61  B 1 
ATOM   3574 O  O   . ASN B 2  61  ? -3.129  21.465  -31.132 1.00 93.14 61  B 1 
ATOM   3575 C  CB  . ASN B 2  61  ? -3.363  23.153  -33.421 1.00 91.29 61  B 1 
ATOM   3576 C  CG  . ASN B 2  61  ? -2.784  24.174  -34.384 1.00 85.40 61  B 1 
ATOM   3577 O  OD1 . ASN B 2  61  ? -1.694  24.038  -34.910 1.00 74.42 61  B 1 
ATOM   3578 N  ND2 . ASN B 2  61  ? -3.521  25.246  -34.622 1.00 73.97 61  B 1 
ATOM   3579 N  N   . GLY B 2  62  ? -3.085  19.625  -32.416 1.00 95.72 62  B 1 
ATOM   3580 C  CA  . GLY B 2  62  ? -3.375  18.680  -31.346 1.00 96.82 62  B 1 
ATOM   3581 C  C   . GLY B 2  62  ? -2.209  17.760  -30.990 1.00 97.86 62  B 1 
ATOM   3582 O  O   . GLY B 2  62  ? -2.381  16.854  -30.173 1.00 96.99 62  B 1 
ATOM   3583 N  N   . LYS B 2  63  ? -1.039  17.975  -31.603 1.00 97.50 63  B 1 
ATOM   3584 C  CA  . LYS B 2  63  ? 0.147   17.137  -31.382 1.00 97.72 63  B 1 
ATOM   3585 C  C   . LYS B 2  63  ? 0.854   17.504  -30.065 1.00 98.04 63  B 1 
ATOM   3586 O  O   . LYS B 2  63  ? 2.006   17.922  -30.046 1.00 97.46 63  B 1 
ATOM   3587 C  CB  . LYS B 2  63  ? 1.094   17.218  -32.576 1.00 97.42 63  B 1 
ATOM   3588 C  CG  . LYS B 2  63  ? 0.526   16.592  -33.848 1.00 96.16 63  B 1 
ATOM   3589 C  CD  . LYS B 2  63  ? 1.593   16.604  -34.950 1.00 92.79 63  B 1 
ATOM   3590 C  CE  . LYS B 2  63  ? 1.128   15.861  -36.197 1.00 87.25 63  B 1 
ATOM   3591 N  NZ  . LYS B 2  63  ? 2.221   15.771  -37.177 1.00 78.72 63  B 1 
ATOM   3592 N  N   . VAL B 2  64  ? 0.130   17.352  -28.964 1.00 98.45 64  B 1 
ATOM   3593 C  CA  . VAL B 2  64  ? 0.589   17.676  -27.611 1.00 98.52 64  B 1 
ATOM   3594 C  C   . VAL B 2  64  ? 0.121   16.576  -26.666 1.00 98.70 64  B 1 
ATOM   3595 O  O   . VAL B 2  64  ? -1.015  16.111  -26.757 1.00 98.61 64  B 1 
ATOM   3596 C  CB  . VAL B 2  64  ? 0.061   19.044  -27.144 1.00 98.32 64  B 1 
ATOM   3597 C  CG1 . VAL B 2  64  ? 0.676   19.446  -25.804 1.00 96.73 64  B 1 
ATOM   3598 C  CG2 . VAL B 2  64  ? 0.359   20.158  -28.159 1.00 95.89 64  B 1 
ATOM   3599 N  N   . MET B 2  65  ? 0.999   16.151  -25.770 1.00 98.72 65  B 1 
ATOM   3600 C  CA  . MET B 2  65  ? 0.669   15.062  -24.850 1.00 98.85 65  B 1 
ATOM   3601 C  C   . MET B 2  65  ? 1.402   15.213  -23.517 1.00 98.80 65  B 1 
ATOM   3602 O  O   . MET B 2  65  ? 2.619   15.371  -23.490 1.00 98.75 65  B 1 
ATOM   3603 C  CB  . MET B 2  65  ? 1.025   13.718  -25.497 1.00 98.62 65  B 1 
ATOM   3604 C  CG  . MET B 2  65  ? 0.731   12.505  -24.612 1.00 97.41 65  B 1 
ATOM   3605 S  SD  . MET B 2  65  ? 1.099   10.922  -25.408 1.00 97.51 65  B 1 
ATOM   3606 C  CE  . MET B 2  65  ? -0.249  10.834  -26.590 1.00 92.96 65  B 1 
ATOM   3607 N  N   . VAL B 2  66  ? 0.647   15.098  -22.426 1.00 98.85 66  B 1 
ATOM   3608 C  CA  . VAL B 2  66  ? 1.212   14.872  -21.096 1.00 98.84 66  B 1 
ATOM   3609 C  C   . VAL B 2  66  ? 1.239   13.372  -20.860 1.00 98.80 66  B 1 
ATOM   3610 O  O   . VAL B 2  66  ? 0.207   12.699  -20.933 1.00 98.69 66  B 1 
ATOM   3611 C  CB  . VAL B 2  66  ? 0.410   15.575  -19.992 1.00 98.62 66  B 1 
ATOM   3612 C  CG1 . VAL B 2  66  ? 1.022   15.295  -18.619 1.00 93.41 66  B 1 
ATOM   3613 C  CG2 . VAL B 2  66  ? 0.385   17.086  -20.219 1.00 91.74 66  B 1 
ATOM   3614 N  N   . TYR B 2  67  ? 2.422   12.850  -20.596 1.00 98.85 67  B 1 
ATOM   3615 C  CA  . TYR B 2  67  ? 2.607   11.454  -20.206 1.00 98.89 67  B 1 
ATOM   3616 C  C   . TYR B 2  67  ? 2.792   11.398  -18.683 1.00 98.75 67  B 1 
ATOM   3617 O  O   . TYR B 2  67  ? 3.830   11.808  -18.156 1.00 98.48 67  B 1 
ATOM   3618 C  CB  . TYR B 2  67  ? 3.808   10.862  -20.969 1.00 98.63 67  B 1 
ATOM   3619 C  CG  . TYR B 2  67  ? 4.219   9.505   -20.455 1.00 98.25 67  B 1 
ATOM   3620 C  CD1 . TYR B 2  67  ? 3.412   8.387   -20.666 1.00 94.98 67  B 1 
ATOM   3621 C  CD2 . TYR B 2  67  ? 5.398   9.365   -19.718 1.00 95.30 67  B 1 
ATOM   3622 C  CE1 . TYR B 2  67  ? 3.777   7.136   -20.154 1.00 93.96 67  B 1 
ATOM   3623 C  CE2 . TYR B 2  67  ? 5.773   8.130   -19.196 1.00 94.29 67  B 1 
ATOM   3624 C  CZ  . TYR B 2  67  ? 4.961   7.018   -19.416 1.00 96.12 67  B 1 
ATOM   3625 O  OH  . TYR B 2  67  ? 5.323   5.809   -18.894 1.00 94.01 67  B 1 
ATOM   3626 N  N   . ASN B 2  68  ? 1.766   10.913  -17.967 1.00 98.67 68  B 1 
ATOM   3627 C  CA  . ASN B 2  68  ? 1.674   11.013  -16.507 1.00 98.67 68  B 1 
ATOM   3628 C  C   . ASN B 2  68  ? 2.346   9.876   -15.720 1.00 98.67 68  B 1 
ATOM   3629 O  O   . ASN B 2  68  ? 2.095   9.743   -14.519 1.00 97.70 68  B 1 
ATOM   3630 C  CB  . ASN B 2  68  ? 0.201   11.170  -16.093 1.00 98.13 68  B 1 
ATOM   3631 C  CG  . ASN B 2  68  ? -0.235  12.618  -15.947 1.00 97.44 68  B 1 
ATOM   3632 O  OD1 . ASN B 2  68  ? -0.787  13.218  -16.856 1.00 85.31 68  B 1 
ATOM   3633 N  ND2 . ASN B 2  68  ? -0.013  13.201  -14.782 1.00 85.43 68  B 1 
ATOM   3634 N  N   . GLY B 2  69  ? 3.195   9.073   -16.348 1.00 98.56 69  B 1 
ATOM   3635 C  CA  . GLY B 2  69  ? 3.965   8.033   -15.661 1.00 98.43 69  B 1 
ATOM   3636 C  C   . GLY B 2  69  ? 3.237   6.704   -15.451 1.00 98.40 69  B 1 
ATOM   3637 O  O   . GLY B 2  69  ? 2.204   6.436   -16.057 1.00 97.76 69  B 1 
ATOM   3638 N  N   . ASP B 2  70  ? 3.812   5.872   -14.577 1.00 98.23 70  B 1 
ATOM   3639 C  CA  . ASP B 2  70  ? 3.380   4.505   -14.250 1.00 98.15 70  B 1 
ATOM   3640 C  C   . ASP B 2  70  ? 3.312   3.575   -15.478 1.00 98.12 70  B 1 
ATOM   3641 O  O   . ASP B 2  70  ? 2.279   2.980   -15.799 1.00 97.19 70  B 1 
ATOM   3642 C  CB  . ASP B 2  70  ? 2.109   4.491   -13.383 1.00 97.76 70  B 1 
ATOM   3643 C  CG  . ASP B 2  70  ? 2.400   4.537   -11.877 1.00 97.20 70  B 1 
ATOM   3644 O  OD1 . ASP B 2  70  ? 3.581   4.663   -11.469 1.00 94.67 70  B 1 
ATOM   3645 O  OD2 . ASP B 2  70  ? 1.435   4.395   -11.087 1.00 94.76 70  B 1 
ATOM   3646 N  N   . ILE B 2  71  ? 4.450   3.401   -16.134 1.00 97.59 71  B 1 
ATOM   3647 C  CA  . ILE B 2  71  ? 4.609   2.375   -17.168 1.00 97.21 71  B 1 
ATOM   3648 C  C   . ILE B 2  71  ? 4.824   0.984   -16.562 1.00 96.80 71  B 1 
ATOM   3649 O  O   . ILE B 2  71  ? 4.420   -0.018  -17.140 1.00 95.90 71  B 1 
ATOM   3650 C  CB  . ILE B 2  71  ? 5.785   2.715   -18.114 1.00 96.74 71  B 1 
ATOM   3651 C  CG1 . ILE B 2  71  ? 5.895   1.738   -19.301 1.00 94.73 71  B 1 
ATOM   3652 C  CG2 . ILE B 2  71  ? 7.138   2.768   -17.398 1.00 94.53 71  B 1 
ATOM   3653 C  CD1 . ILE B 2  71  ? 4.690   1.715   -20.227 1.00 93.27 71  B 1 
ATOM   3654 N  N   . VAL B 2  72  ? 5.488   0.915   -15.405 1.00 95.30 72  B 1 
ATOM   3655 C  CA  . VAL B 2  72  ? 5.881   -0.361  -14.800 1.00 94.77 72  B 1 
ATOM   3656 C  C   . VAL B 2  72  ? 4.634   -1.106  -14.333 1.00 94.47 72  B 1 
ATOM   3657 O  O   . VAL B 2  72  ? 3.806   -0.556  -13.606 1.00 93.52 72  B 1 
ATOM   3658 C  CB  . VAL B 2  72  ? 6.878   -0.150  -13.650 1.00 93.53 72  B 1 
ATOM   3659 C  CG1 . VAL B 2  72  ? 7.196   -1.456  -12.920 1.00 88.91 72  B 1 
ATOM   3660 C  CG2 . VAL B 2  72  ? 8.195   0.434   -14.172 1.00 88.65 72  B 1 
ATOM   3661 N  N   . SER B 2  73  ? 4.514   -2.369  -14.740 1.00 92.55 73  B 1 
ATOM   3662 C  CA  . SER B 2  73  ? 3.399   -3.220  -14.333 1.00 90.89 73  B 1 
ATOM   3663 C  C   . SER B 2  73  ? 3.314   -3.351  -12.813 1.00 88.43 73  B 1 
ATOM   3664 O  O   . SER B 2  73  ? 4.335   -3.455  -12.121 1.00 83.85 73  B 1 
ATOM   3665 C  CB  . SER B 2  73  ? 3.528   -4.606  -14.971 1.00 89.28 73  B 1 
ATOM   3666 O  OG  . SER B 2  73  ? 2.554   -5.499  -14.457 1.00 82.61 73  B 1 
ATOM   3667 N  N   . ARG B 2  74  ? 2.089   -3.396  -12.309 1.00 83.92 74  B 1 
ATOM   3668 C  CA  . ARG B 2  74  ? 1.828   -3.706  -10.901 1.00 78.74 74  B 1 
ATOM   3669 C  C   . ARG B 2  74  ? 2.257   -5.140  -10.551 1.00 76.25 74  B 1 
ATOM   3670 O  O   . ARG B 2  74  ? 2.564   -5.430  -9.401  1.00 70.70 74  B 1 
ATOM   3671 C  CB  . ARG B 2  74  ? 0.340   -3.471  -10.624 1.00 75.76 74  B 1 
ATOM   3672 C  CG  . ARG B 2  74  ? -0.038  -3.568  -9.141  1.00 70.60 74  B 1 
ATOM   3673 C  CD  . ARG B 2  74  ? -1.493  -3.146  -8.922  1.00 68.83 74  B 1 
ATOM   3674 N  NE  . ARG B 2  74  ? -1.929  -3.398  -7.544  1.00 67.61 74  B 1 
ATOM   3675 C  CZ  . ARG B 2  74  ? -2.473  -4.521  -7.085  1.00 65.55 74  B 1 
ATOM   3676 N  NH1 . ARG B 2  74  ? -2.684  -5.548  -7.868  1.00 60.18 74  B 1 
ATOM   3677 N  NH2 . ARG B 2  74  ? -2.826  -4.630  -5.825  1.00 60.72 74  B 1 
ATOM   3678 N  N   . ALA B 2  75  ? 2.302   -6.018  -11.543 1.00 73.79 75  B 1 
ATOM   3679 C  CA  . ALA B 2  75  ? 2.695   -7.415  -11.407 1.00 69.67 75  B 1 
ATOM   3680 C  C   . ALA B 2  75  ? 3.838   -7.750  -12.365 1.00 70.21 75  B 1 
ATOM   3681 O  O   . ALA B 2  75  ? 3.634   -8.329  -13.427 1.00 65.76 75  B 1 
ATOM   3682 C  CB  . ALA B 2  75  ? 1.480   -8.307  -11.648 1.00 63.75 75  B 1 
ATOM   3683 N  N   . ILE B 2  76  ? 5.056   -7.388  -11.985 1.00 68.91 76  B 1 
ATOM   3684 C  CA  . ILE B 2  76  ? 6.232   -7.662  -12.805 1.00 66.75 76  B 1 
ATOM   3685 C  C   . ILE B 2  76  ? 7.065   -8.803  -12.225 1.00 66.75 76  B 1 
ATOM   3686 O  O   . ILE B 2  76  ? 7.290   -8.865  -11.015 1.00 62.34 76  B 1 
ATOM   3687 C  CB  . ILE B 2  76  ? 7.094   -6.405  -13.020 1.00 63.05 76  B 1 
ATOM   3688 C  CG1 . ILE B 2  76  ? 7.463   -5.703  -11.710 1.00 59.96 76  B 1 
ATOM   3689 C  CG2 . ILE B 2  76  ? 6.378   -5.449  -13.985 1.00 59.06 76  B 1 
ATOM   3690 C  CD1 . ILE B 2  76  ? 8.413   -4.523  -11.886 1.00 55.19 76  B 1 
ATOM   3691 N  N   . PRO B 2  77  ? 7.553   -9.708  -13.077 1.00 62.97 77  B 1 
ATOM   3692 C  CA  . PRO B 2  77  ? 8.546   -10.683 -12.645 1.00 60.96 77  B 1 
ATOM   3693 C  C   . PRO B 2  77  ? 9.907   -10.008 -12.463 1.00 62.67 77  B 1 
ATOM   3694 O  O   . PRO B 2  77  ? 10.199  -9.017  -13.129 1.00 58.31 77  B 1 
ATOM   3695 C  CB  . PRO B 2  77  ? 8.583   -11.706 -13.779 1.00 55.50 77  B 1 
ATOM   3696 C  CG  . PRO B 2  77  ? 8.276   -10.867 -15.008 1.00 53.76 77  B 1 
ATOM   3697 C  CD  . PRO B 2  77  ? 7.303   -9.810  -14.512 1.00 57.30 77  B 1 
ATOM   3698 N  N   . LYS B 2  78  ? 10.753  -10.557 -11.597 1.00 66.12 78  B 1 
ATOM   3699 C  CA  . LYS B 2  78  ? 12.140  -10.102 -11.409 1.00 65.61 78  B 1 
ATOM   3700 C  C   . LYS B 2  78  ? 12.225  -8.586  -11.195 1.00 68.82 78  B 1 
ATOM   3701 O  O   . LYS B 2  78  ? 13.040  -7.904  -11.825 1.00 64.45 78  B 1 
ATOM   3702 C  CB  . LYS B 2  78  ? 13.020  -10.556 -12.583 1.00 59.37 78  B 1 
ATOM   3703 C  CG  . LYS B 2  78  ? 13.029  -12.069 -12.788 1.00 52.68 78  B 1 
ATOM   3704 C  CD  . LYS B 2  78  ? 13.886  -12.444 -13.992 1.00 47.97 78  B 1 
ATOM   3705 C  CE  . LYS B 2  78  ? 13.872  -13.949 -14.195 1.00 41.48 78  B 1 
ATOM   3706 N  NZ  . LYS B 2  78  ? 14.646  -14.346 -15.405 1.00 35.66 78  B 1 
ATOM   3707 N  N   . TYR B 2  79  ? 11.376  -8.065  -10.321 1.00 71.52 79  B 1 
ATOM   3708 C  CA  . TYR B 2  79  ? 11.313  -6.627  -10.064 1.00 73.05 79  B 1 
ATOM   3709 C  C   . TYR B 2  79  ? 12.640  -6.118  -9.502  1.00 74.65 79  B 1 
ATOM   3710 O  O   . TYR B 2  79  ? 12.986  -6.376  -8.352  1.00 73.45 79  B 1 
ATOM   3711 C  CB  . TYR B 2  79  ? 10.144  -6.321  -9.126  1.00 71.62 79  B 1 
ATOM   3712 C  CG  . TYR B 2  79  ? 9.985   -4.858  -8.809  1.00 70.72 79  B 1 
ATOM   3713 C  CD1 . TYR B 2  79  ? 9.682   -3.928  -9.811  1.00 65.99 79  B 1 
ATOM   3714 C  CD2 . TYR B 2  79  ? 10.121  -4.397  -7.490  1.00 66.43 79  B 1 
ATOM   3715 C  CE1 . TYR B 2  79  ? 9.521   -2.572  -9.512  1.00 63.75 79  B 1 
ATOM   3716 C  CE2 . TYR B 2  79  ? 9.963   -3.045  -7.180  1.00 64.08 79  B 1 
ATOM   3717 C  CZ  . TYR B 2  79  ? 9.658   -2.142  -8.199  1.00 66.62 79  B 1 
ATOM   3718 O  OH  . TYR B 2  79  ? 9.502   -0.807  -7.896  1.00 61.45 79  B 1 
ATOM   3719 N  N   . ASN B 2  80  ? 13.391  -5.414  -10.336 1.00 77.65 80  B 1 
ATOM   3720 C  CA  . ASN B 2  80  ? 14.728  -4.931  -10.018 1.00 79.59 80  B 1 
ATOM   3721 C  C   . ASN B 2  80  ? 15.073  -3.706  -10.869 1.00 82.75 80  B 1 
ATOM   3722 O  O   . ASN B 2  80  ? 14.279  -3.246  -11.692 1.00 83.59 80  B 1 
ATOM   3723 C  CB  . ASN B 2  80  ? 15.732  -6.093  -10.163 1.00 77.16 80  B 1 
ATOM   3724 C  CG  . ASN B 2  80  ? 15.846  -6.644  -11.578 1.00 75.07 80  B 1 
ATOM   3725 O  OD1 . ASN B 2  80  ? 15.695  -5.950  -12.563 1.00 70.73 80  B 1 
ATOM   3726 N  ND2 . ASN B 2  80  ? 16.159  -7.918  -11.694 1.00 69.52 80  B 1 
ATOM   3727 N  N   . LEU B 2  81  ? 16.265  -3.180  -10.655 1.00 83.32 81  B 1 
ATOM   3728 C  CA  . LEU B 2  81  ? 16.774  -2.015  -11.373 1.00 85.67 81  B 1 
ATOM   3729 C  C   . LEU B 2  81  ? 16.711  -2.180  -12.897 1.00 88.43 81  B 1 
ATOM   3730 O  O   . LEU B 2  81  ? 16.218  -1.297  -13.592 1.00 88.87 81  B 1 
ATOM   3731 C  CB  . LEU B 2  81  ? 18.218  -1.761  -10.902 1.00 83.94 81  B 1 
ATOM   3732 C  CG  . LEU B 2  81  ? 18.991  -0.683  -11.676 1.00 78.62 81  B 1 
ATOM   3733 C  CD1 . LEU B 2  81  ? 18.308  0.666   -11.560 1.00 71.90 81  B 1 
ATOM   3734 C  CD2 . LEU B 2  81  ? 20.408  -0.570  -11.123 1.00 72.16 81  B 1 
ATOM   3735 N  N   . ASP B 2  82  ? 17.190  -3.310  -13.404 1.00 87.14 82  B 1 
ATOM   3736 C  CA  . ASP B 2  82  ? 17.256  -3.535  -14.855 1.00 88.54 82  B 1 
ATOM   3737 C  C   . ASP B 2  82  ? 15.863  -3.626  -15.481 1.00 90.33 82  B 1 
ATOM   3738 O  O   . ASP B 2  82  ? 15.642  -3.108  -16.573 1.00 90.52 82  B 1 
ATOM   3739 C  CB  . ASP B 2  82  ? 18.057  -4.808  -15.148 1.00 87.85 82  B 1 
ATOM   3740 C  CG  . ASP B 2  82  ? 19.541  -4.679  -14.813 1.00 81.14 82  B 1 
ATOM   3741 O  OD1 . ASP B 2  82  ? 20.055  -3.537  -14.752 1.00 74.84 82  B 1 
ATOM   3742 O  OD2 . ASP B 2  82  ? 20.184  -5.736  -14.623 1.00 72.08 82  B 1 
ATOM   3743 N  N   . TYR B 2  83  ? 14.913  -4.241  -14.778 1.00 89.34 83  B 1 
ATOM   3744 C  CA  . TYR B 2  83  ? 13.535  -4.328  -15.252 1.00 89.83 83  B 1 
ATOM   3745 C  C   . TYR B 2  83  ? 12.885  -2.943  -15.336 1.00 91.69 83  B 1 
ATOM   3746 O  O   . TYR B 2  83  ? 12.252  -2.611  -16.338 1.00 91.50 83  B 1 
ATOM   3747 C  CB  . TYR B 2  83  ? 12.729  -5.259  -14.341 1.00 88.09 83  B 1 
ATOM   3748 C  CG  . TYR B 2  83  ? 11.395  -5.643  -14.950 1.00 84.91 83  B 1 
ATOM   3749 C  CD1 . TYR B 2  83  ? 10.306  -4.769  -14.903 1.00 79.21 83  B 1 
ATOM   3750 C  CD2 . TYR B 2  83  ? 11.250  -6.872  -15.604 1.00 78.31 83  B 1 
ATOM   3751 C  CE1 . TYR B 2  83  ? 9.093   -5.104  -15.510 1.00 76.52 83  B 1 
ATOM   3752 C  CE2 . TYR B 2  83  ? 10.041  -7.225  -16.207 1.00 76.29 83  B 1 
ATOM   3753 C  CZ  . TYR B 2  83  ? 8.962   -6.332  -16.158 1.00 77.69 83  B 1 
ATOM   3754 O  OH  . TYR B 2  83  ? 7.776   -6.664  -16.750 1.00 74.00 83  B 1 
ATOM   3755 N  N   . VAL B 2  84  ? 13.075  -2.122  -14.306 1.00 91.87 84  B 1 
ATOM   3756 C  CA  . VAL B 2  84  ? 12.552  -0.750  -14.299 1.00 93.27 84  B 1 
ATOM   3757 C  C   . VAL B 2  84  ? 13.185  0.075   -15.421 1.00 94.86 84  B 1 
ATOM   3758 O  O   . VAL B 2  84  ? 12.477  0.746   -16.172 1.00 95.42 84  B 1 
ATOM   3759 C  CB  . VAL B 2  84  ? 12.745  -0.087  -12.923 1.00 92.83 84  B 1 
ATOM   3760 C  CG1 . VAL B 2  84  ? 12.397  1.399   -12.959 1.00 90.43 84  B 1 
ATOM   3761 C  CG2 . VAL B 2  84  ? 11.855  -0.771  -11.872 1.00 90.18 84  B 1 
ATOM   3762 N  N   . LYS B 2  85  ? 14.497  -0.001  -15.585 1.00 94.47 85  B 1 
ATOM   3763 C  CA  . LYS B 2  85  ? 15.191  0.698   -16.679 1.00 95.51 85  B 1 
ATOM   3764 C  C   . LYS B 2  85  ? 14.638  0.287   -18.045 1.00 96.48 85  B 1 
ATOM   3765 O  O   . LYS B 2  85  ? 14.348  1.154   -18.873 1.00 96.74 85  B 1 
ATOM   3766 C  CB  . LYS B 2  85  ? 16.697  0.425   -16.608 1.00 95.59 85  B 1 
ATOM   3767 C  CG  . LYS B 2  85  ? 17.395  1.215   -15.495 1.00 93.84 85  B 1 
ATOM   3768 C  CD  . LYS B 2  85  ? 18.902  0.962   -15.538 1.00 91.15 85  B 1 
ATOM   3769 C  CE  . LYS B 2  85  ? 19.629  1.908   -14.598 1.00 84.99 85  B 1 
ATOM   3770 N  NZ  . LYS B 2  85  ? 21.108  1.744   -14.710 1.00 78.12 85  B 1 
ATOM   3771 N  N   . GLN B 2  86  ? 14.457  -1.000  -18.267 1.00 95.92 86  B 1 
ATOM   3772 C  CA  . GLN B 2  86  ? 13.899  -1.492  -19.526 1.00 95.85 86  B 1 
ATOM   3773 C  C   . GLN B 2  86  ? 12.468  -0.989  -19.754 1.00 96.38 86  B 1 
ATOM   3774 O  O   . GLN B 2  86  ? 12.100  -0.669  -20.883 1.00 96.22 86  B 1 
ATOM   3775 C  CB  . GLN B 2  86  ? 13.973  -3.028  -19.550 1.00 94.69 86  B 1 
ATOM   3776 C  CG  . GLN B 2  86  ? 13.579  -3.627  -20.898 1.00 86.09 86  B 1 
ATOM   3777 C  CD  . GLN B 2  86  ? 14.426  -3.095  -22.061 1.00 80.47 86  B 1 
ATOM   3778 O  OE1 . GLN B 2  86  ? 13.911  -2.501  -22.989 1.00 72.75 86  B 1 
ATOM   3779 N  NE2 . GLN B 2  86  ? 15.729  -3.287  -21.996 1.00 67.73 86  B 1 
ATOM   3780 N  N   . SER B 2  87  ? 11.676  -0.875  -18.700 1.00 96.15 87  B 1 
ATOM   3781 C  CA  . SER B 2  87  ? 10.330  -0.301  -18.789 1.00 96.41 87  B 1 
ATOM   3782 C  C   . SER B 2  87  ? 10.362  1.166   -19.240 1.00 97.34 87  B 1 
ATOM   3783 O  O   . SER B 2  87  ? 9.550   1.572   -20.069 1.00 97.35 87  B 1 
ATOM   3784 C  CB  . SER B 2  87  ? 9.597   -0.419  -17.452 1.00 95.49 87  B 1 
ATOM   3785 O  OG  . SER B 2  87  ? 9.477   -1.771  -17.068 1.00 88.23 87  B 1 
ATOM   3786 N  N   . ILE B 2  88  ? 11.320  1.954   -18.749 1.00 97.41 88  B 1 
ATOM   3787 C  CA  . ILE B 2  88  ? 11.491  3.351   -19.170 1.00 97.96 88  B 1 
ATOM   3788 C  C   . ILE B 2  88  ? 11.942  3.433   -20.637 1.00 98.23 88  B 1 
ATOM   3789 O  O   . ILE B 2  88  ? 11.452  4.278   -21.389 1.00 98.21 88  B 1 
ATOM   3790 C  CB  . ILE B 2  88  ? 12.477  4.096   -18.238 1.00 97.72 88  B 1 
ATOM   3791 C  CG1 . ILE B 2  88  ? 12.038  4.057   -16.761 1.00 95.80 88  B 1 
ATOM   3792 C  CG2 . ILE B 2  88  ? 12.673  5.553   -18.692 1.00 96.46 88  B 1 
ATOM   3793 C  CD1 . ILE B 2  88  ? 10.644  4.591   -16.480 1.00 88.34 88  B 1 
ATOM   3794 N  N   . VAL B 2  89  ? 12.830  2.545   -21.062 1.00 98.23 89  B 1 
ATOM   3795 C  CA  . VAL B 2  89  ? 13.211  2.435   -22.481 1.00 98.29 89  B 1 
ATOM   3796 C  C   . VAL B 2  89  ? 11.974  2.151   -23.335 1.00 98.33 89  B 1 
ATOM   3797 O  O   . VAL B 2  89  ? 11.757  2.797   -24.358 1.00 98.14 89  B 1 
ATOM   3798 C  CB  . VAL B 2  89  ? 14.281  1.343   -22.681 1.00 98.15 89  B 1 
ATOM   3799 C  CG1 . VAL B 2  89  ? 14.549  1.075   -24.165 1.00 96.49 89  B 1 
ATOM   3800 C  CG2 . VAL B 2  89  ? 15.598  1.739   -22.022 1.00 96.02 89  B 1 
ATOM   3801 N  N   . ASN B 2  90  ? 11.121  1.188   -22.905 1.00 97.82 90  B 1 
ATOM   3802 C  CA  . ASN B 2  90  ? 9.938   0.844   -23.577 1.00 97.69 90  B 1 
ATOM   3803 C  C   . ASN B 2  90  ? 8.931   1.959   -23.619 1.00 97.94 90  B 1 
ATOM   3804 O  O   . ASN B 2  90  ? 8.296   2.184   -24.601 1.00 97.45 90  B 1 
ATOM   3805 C  CB  . ASN B 2  90  ? 9.369   -0.453  -23.021 1.00 96.85 90  B 1 
ATOM   3806 C  CG  . ASN B 2  90  ? 10.089  -1.626  -23.412 1.00 95.26 90  B 1 
ATOM   3807 O  OD1 . ASN B 2  90  ? 11.181  -1.560  -24.033 1.00 92.65 90  B 1 
ATOM   3808 N  ND2 . ASN B 2  90  ? 9.875   -2.697  -23.293 1.00 91.64 90  B 1 
ATOM   3809 N  N   . ALA B 2  91  ? 8.778   2.727   -22.540 1.00 97.94 91  B 1 
ATOM   3810 C  CA  . ALA B 2  91  ? 7.903   3.900   -22.516 1.00 98.27 91  B 1 
ATOM   3811 C  C   . ALA B 2  91  ? 8.369   4.951   -23.529 1.00 98.49 91  B 1 
ATOM   3812 O  O   . ALA B 2  91  ? 7.565   5.498   -24.279 1.00 98.30 91  B 1 
ATOM   3813 C  CB  . ALA B 2  91  ? 7.865   4.489   -21.107 1.00 97.97 91  B 1 
ATOM   3814 N  N   . THR B 2  92  ? 9.680   5.199   -23.590 1.00 98.44 92  B 1 
ATOM   3815 C  CA  . THR B 2  92  ? 10.271  6.127   -24.560 1.00 98.49 92  B 1 
ATOM   3816 C  C   . THR B 2  92  ? 9.992   5.684   -25.994 1.00 98.53 92  B 1 
ATOM   3817 O  O   . THR B 2  92  ? 9.592   6.500   -26.823 1.00 98.29 92  B 1 
ATOM   3818 C  CB  . THR B 2  92  ? 11.784  6.247   -24.321 1.00 98.31 92  B 1 
ATOM   3819 O  OG1 . THR B 2  92  ? 12.022  6.691   -23.004 1.00 95.40 92  B 1 
ATOM   3820 C  CG2 . THR B 2  92  ? 12.426  7.256   -25.267 1.00 94.75 92  B 1 
ATOM   3821 N  N   . ALA B 2  93  ? 10.151  4.396   -26.291 1.00 98.38 93  B 1 
ATOM   3822 C  CA  . ALA B 2  93  ? 9.857   3.852   -27.613 1.00 98.15 93  B 1 
ATOM   3823 C  C   . ALA B 2  93  ? 8.378   4.026   -27.995 1.00 98.20 93  B 1 
ATOM   3824 O  O   . ALA B 2  93  ? 8.067   4.346   -29.137 1.00 97.81 93  B 1 
ATOM   3825 C  CB  . ALA B 2  93  ? 10.267  2.379   -27.656 1.00 97.91 93  B 1 
ATOM   3826 N  N   . LEU B 2  94  ? 7.472   3.850   -27.029 1.00 98.34 94  B 1 
ATOM   3827 C  CA  . LEU B 2  94  ? 6.045   4.103   -27.232 1.00 98.24 94  B 1 
ATOM   3828 C  C   . LEU B 2  94  ? 5.791   5.576   -27.556 1.00 98.40 94  B 1 
ATOM   3829 O  O   . LEU B 2  94  ? 5.106   5.882   -28.537 1.00 98.17 94  B 1 
ATOM   3830 C  CB  . LEU B 2  94  ? 5.281   3.663   -25.974 1.00 97.76 94  B 1 
ATOM   3831 C  CG  . LEU B 2  94  ? 3.767   3.952   -26.009 1.00 95.38 94  B 1 
ATOM   3832 C  CD1 . LEU B 2  94  ? 3.069   3.063   -27.033 1.00 89.74 94  B 1 
ATOM   3833 C  CD2 . LEU B 2  94  ? 3.163   3.709   -24.638 1.00 89.43 94  B 1 
ATOM   3834 N  N   . LEU B 2  95  ? 6.363   6.487   -26.773 1.00 98.47 95  B 1 
ATOM   3835 C  CA  . LEU B 2  95  ? 6.175   7.925   -26.969 1.00 98.56 95  B 1 
ATOM   3836 C  C   . LEU B 2  95  ? 6.752   8.411   -28.303 1.00 98.52 95  B 1 
ATOM   3837 O  O   . LEU B 2  95  ? 6.149   9.267   -28.953 1.00 98.36 95  B 1 
ATOM   3838 C  CB  . LEU B 2  95  ? 6.780   8.696   -25.789 1.00 98.58 95  B 1 
ATOM   3839 C  CG  . LEU B 2  95  ? 6.080   8.459   -24.436 1.00 98.34 95  B 1 
ATOM   3840 C  CD1 . LEU B 2  95  ? 6.858   9.154   -23.331 1.00 96.60 95  B 1 
ATOM   3841 C  CD2 . LEU B 2  95  ? 4.642   8.950   -24.438 1.00 96.27 95  B 1 
ATOM   3842 N  N   . LYS B 2  96  ? 7.869   7.836   -28.757 1.00 98.43 96  B 1 
ATOM   3843 C  CA  . LYS B 2  96  ? 8.454   8.152   -30.068 1.00 98.37 96  B 1 
ATOM   3844 C  C   . LYS B 2  96  ? 7.540   7.810   -31.251 1.00 98.26 96  B 1 
ATOM   3845 O  O   . LYS B 2  96  ? 7.724   8.352   -32.329 1.00 97.73 96  B 1 
ATOM   3846 C  CB  . LYS B 2  96  ? 9.802   7.439   -30.231 1.00 98.14 96  B 1 
ATOM   3847 C  CG  . LYS B 2  96  ? 10.923  8.132   -29.462 1.00 95.75 96  B 1 
ATOM   3848 C  CD  . LYS B 2  96  ? 12.236  7.342   -29.588 1.00 91.21 96  B 1 
ATOM   3849 C  CE  . LYS B 2  96  ? 13.367  8.084   -28.899 1.00 84.00 96  B 1 
ATOM   3850 N  NZ  . LYS B 2  96  ? 14.635  7.311   -28.929 1.00 74.53 96  B 1 
ATOM   3851 N  N   . LYS B 2  97  ? 6.541   6.953   -31.059 1.00 98.20 97  B 1 
ATOM   3852 C  CA  . LYS B 2  97  ? 5.549   6.666   -32.102 1.00 97.93 97  B 1 
ATOM   3853 C  C   . LYS B 2  97  ? 4.653   7.868   -32.396 1.00 97.91 97  B 1 
ATOM   3854 O  O   . LYS B 2  97  ? 4.062   7.926   -33.475 1.00 97.13 97  B 1 
ATOM   3855 C  CB  . LYS B 2  97  ? 4.693   5.447   -31.719 1.00 97.99 97  B 1 
ATOM   3856 C  CG  . LYS B 2  97  ? 5.499   4.150   -31.626 1.00 97.16 97  B 1 
ATOM   3857 C  CD  . LYS B 2  97  ? 4.610   2.976   -31.246 1.00 94.09 97  B 1 
ATOM   3858 C  CE  . LYS B 2  97  ? 5.423   1.692   -31.175 1.00 90.24 97  B 1 
ATOM   3859 N  NZ  . LYS B 2  97  ? 4.579   0.517   -30.838 1.00 81.35 97  B 1 
ATOM   3860 N  N   . PHE B 2  98  ? 4.562   8.829   -31.486 1.00 98.28 98  B 1 
ATOM   3861 C  CA  . PHE B 2  98  ? 3.847   10.090  -31.680 1.00 98.03 98  B 1 
ATOM   3862 C  C   . PHE B 2  98  ? 4.781   11.123  -32.315 1.00 97.58 98  B 1 
ATOM   3863 O  O   . PHE B 2  98  ? 5.294   12.026  -31.657 1.00 96.35 98  B 1 
ATOM   3864 C  CB  . PHE B 2  98  ? 3.244   10.561  -30.352 1.00 98.09 98  B 1 
ATOM   3865 C  CG  . PHE B 2  98  ? 2.288   9.556   -29.749 1.00 98.37 98  B 1 
ATOM   3866 C  CD1 . PHE B 2  98  ? 1.055   9.304   -30.345 1.00 96.54 98  B 1 
ATOM   3867 C  CD2 . PHE B 2  98  ? 2.655   8.837   -28.603 1.00 96.54 98  B 1 
ATOM   3868 C  CE1 . PHE B 2  98  ? 0.181   8.358   -29.803 1.00 96.61 98  B 1 
ATOM   3869 C  CE2 . PHE B 2  98  ? 1.787   7.889   -28.061 1.00 96.56 98  B 1 
ATOM   3870 C  CZ  . PHE B 2  98  ? 0.547   7.648   -28.660 1.00 98.02 98  B 1 
ATOM   3871 N  N   . GLU B 2  99  ? 5.017   10.953  -33.611 1.00 96.40 99  B 1 
ATOM   3872 C  CA  . GLU B 2  99  ? 5.924   11.795  -34.379 1.00 94.76 99  B 1 
ATOM   3873 C  C   . GLU B 2  99  ? 5.493   13.271  -34.324 1.00 93.40 99  B 1 
ATOM   3874 O  O   . GLU B 2  99  ? 4.312   13.580  -34.467 1.00 87.32 99  B 1 
ATOM   3875 C  CB  . GLU B 2  99  ? 5.973   11.279  -35.821 1.00 92.15 99  B 1 
ATOM   3876 C  CG  . GLU B 2  99  ? 7.079   11.942  -36.644 1.00 81.62 99  B 1 
ATOM   3877 C  CD  . GLU B 2  99  ? 7.136   11.419  -38.080 1.00 75.31 99  B 1 
ATOM   3878 O  OE1 . GLU B 2  99  ? 6.140   10.840  -38.570 1.00 66.98 99  B 1 
ATOM   3879 O  OE2 . GLU B 2  99  ? 8.179   11.597  -38.718 1.00 66.82 99  B 1 
ATOM   3880 N  N   . ASP B 2  100 ? 6.464   14.148  -34.109 1.00 94.83 100 B 1 
ATOM   3881 C  CA  . ASP B 2  100 ? 6.290   15.605  -34.041 1.00 94.88 100 B 1 
ATOM   3882 C  C   . ASP B 2  100 ? 5.372   16.110  -32.914 1.00 96.15 100 B 1 
ATOM   3883 O  O   . ASP B 2  100 ? 4.966   17.271  -32.916 1.00 94.21 100 B 1 
ATOM   3884 C  CB  . ASP B 2  100 ? 5.864   16.171  -35.408 1.00 91.99 100 B 1 
ATOM   3885 C  CG  . ASP B 2  100 ? 6.832   15.811  -36.528 1.00 84.29 100 B 1 
ATOM   3886 O  OD1 . ASP B 2  100 ? 8.054   15.818  -36.273 1.00 75.90 100 B 1 
ATOM   3887 O  OD2 . ASP B 2  100 ? 6.351   15.533  -37.643 1.00 75.03 100 B 1 
ATOM   3888 N  N   . PHE B 2  101 ? 5.055   15.273  -31.932 1.00 97.46 101 B 1 
ATOM   3889 C  CA  . PHE B 2  101 ? 4.313   15.720  -30.765 1.00 97.89 101 B 1 
ATOM   3890 C  C   . PHE B 2  101 ? 5.232   16.458  -29.782 1.00 97.95 101 B 1 
ATOM   3891 O  O   . PHE B 2  101 ? 6.373   16.059  -29.562 1.00 97.34 101 B 1 
ATOM   3892 C  CB  . PHE B 2  101 ? 3.644   14.540  -30.037 1.00 97.89 101 B 1 
ATOM   3893 C  CG  . PHE B 2  101 ? 2.320   14.065  -30.601 1.00 98.02 101 B 1 
ATOM   3894 C  CD1 . PHE B 2  101 ? 2.168   13.755  -31.953 1.00 95.65 101 B 1 
ATOM   3895 C  CD2 . PHE B 2  101 ? 1.231   13.884  -29.739 1.00 94.86 101 B 1 
ATOM   3896 C  CE1 . PHE B 2  101 ? 0.947   13.286  -32.448 1.00 94.33 101 B 1 
ATOM   3897 C  CE2 . PHE B 2  101 ? 0.009   13.412  -30.225 1.00 94.53 101 B 1 
ATOM   3898 C  CZ  . PHE B 2  101 ? -0.130  13.116  -31.586 1.00 97.50 101 B 1 
ATOM   3899 N  N   . PHE B 2  102 ? 4.692   17.504  -29.153 1.00 98.24 102 B 1 
ATOM   3900 C  CA  . PHE B 2  102 ? 5.268   18.064  -27.942 1.00 98.23 102 B 1 
ATOM   3901 C  C   . PHE B 2  102 ? 4.847   17.182  -26.765 1.00 98.47 102 B 1 
ATOM   3902 O  O   . PHE B 2  102 ? 3.672   17.149  -26.398 1.00 98.31 102 B 1 
ATOM   3903 C  CB  . PHE B 2  102 ? 4.812   19.513  -27.768 1.00 98.09 102 B 1 
ATOM   3904 C  CG  . PHE B 2  102 ? 5.389   20.188  -26.552 1.00 98.05 102 B 1 
ATOM   3905 C  CD1 . PHE B 2  102 ? 6.749   20.509  -26.504 1.00 96.01 102 B 1 
ATOM   3906 C  CD2 . PHE B 2  102 ? 4.580   20.504  -25.456 1.00 95.91 102 B 1 
ATOM   3907 C  CE1 . PHE B 2  102 ? 7.295   21.137  -25.382 1.00 95.91 102 B 1 
ATOM   3908 C  CE2 . PHE B 2  102 ? 5.116   21.126  -24.333 1.00 95.97 102 B 1 
ATOM   3909 C  CZ  . PHE B 2  102 ? 6.466   21.445  -24.299 1.00 97.44 102 B 1 
ATOM   3910 N  N   . ILE B 2  103 ? 5.800   16.440  -26.211 1.00 98.68 103 B 1 
ATOM   3911 C  CA  . ILE B 2  103 ? 5.541   15.447  -25.160 1.00 98.72 103 B 1 
ATOM   3912 C  C   . ILE B 2  103 ? 6.144   15.933  -23.843 1.00 98.71 103 B 1 
ATOM   3913 O  O   . ILE B 2  103 ? 7.293   16.359  -23.799 1.00 98.63 103 B 1 
ATOM   3914 C  CB  . ILE B 2  103 ? 6.072   14.059  -25.573 1.00 98.41 103 B 1 
ATOM   3915 C  CG1 . ILE B 2  103 ? 5.285   13.557  -26.805 1.00 96.12 103 B 1 
ATOM   3916 C  CG2 . ILE B 2  103 ? 5.968   13.054  -24.415 1.00 97.35 103 B 1 
ATOM   3917 C  CD1 . ILE B 2  103 ? 5.770   12.241  -27.391 1.00 90.02 103 B 1 
ATOM   3918 N  N   . ILE B 2  104 ? 5.352   15.845  -22.782 1.00 98.78 104 B 1 
ATOM   3919 C  CA  . ILE B 2  104 ? 5.727   16.256  -21.428 1.00 98.87 104 B 1 
ATOM   3920 C  C   . ILE B 2  104 ? 5.800   14.985  -20.576 1.00 98.80 104 B 1 
ATOM   3921 O  O   . ILE B 2  104 ? 4.776   14.558  -20.020 1.00 98.75 104 B 1 
ATOM   3922 C  CB  . ILE B 2  104 ? 4.698   17.271  -20.878 1.00 98.76 104 B 1 
ATOM   3923 C  CG1 . ILE B 2  104 ? 4.558   18.498  -21.803 1.00 98.17 104 B 1 
ATOM   3924 C  CG2 . ILE B 2  104 ? 5.091   17.718  -19.466 1.00 98.02 104 B 1 
ATOM   3925 C  CD1 . ILE B 2  104 ? 3.237   19.245  -21.606 1.00 96.17 104 B 1 
ATOM   3926 N  N   . PRO B 2  105 ? 6.961   14.318  -20.480 1.00 98.82 105 B 1 
ATOM   3927 C  CA  . PRO B 2  105 ? 7.070   13.042  -19.777 1.00 98.89 105 B 1 
ATOM   3928 C  C   . PRO B 2  105 ? 7.305   13.212  -18.272 1.00 98.89 105 B 1 
ATOM   3929 O  O   . PRO B 2  105 ? 7.870   14.210  -17.827 1.00 98.68 105 B 1 
ATOM   3930 C  CB  . PRO B 2  105 ? 8.248   12.352  -20.452 1.00 98.69 105 B 1 
ATOM   3931 C  CG  . PRO B 2  105 ? 9.158   13.506  -20.827 1.00 98.07 105 B 1 
ATOM   3932 C  CD  . PRO B 2  105 ? 8.200   14.634  -21.181 1.00 98.68 105 B 1 
ATOM   3933 N  N   . MET B 2  106 ? 6.901   12.210  -17.492 1.00 98.79 106 B 1 
ATOM   3934 C  CA  . MET B 2  106 ? 7.207   12.158  -16.059 1.00 98.71 106 B 1 
ATOM   3935 C  C   . MET B 2  106 ? 7.272   10.707  -15.575 1.00 98.75 106 B 1 
ATOM   3936 O  O   . MET B 2  106 ? 6.973   9.772   -16.316 1.00 98.36 106 B 1 
ATOM   3937 C  CB  . MET B 2  106 ? 6.188   12.979  -15.245 1.00 97.40 106 B 1 
ATOM   3938 C  CG  . MET B 2  106 ? 4.824   12.317  -15.117 1.00 93.04 106 B 1 
ATOM   3939 S  SD  . MET B 2  106 ? 3.585   13.338  -14.256 1.00 95.08 106 B 1 
ATOM   3940 C  CE  . MET B 2  106 ? 3.276   14.589  -15.505 1.00 90.68 106 B 1 
ATOM   3941 N  N   . LEU B 2  107 ? 7.677   10.541  -14.313 1.00 98.75 107 B 1 
ATOM   3942 C  CA  . LEU B 2  107 ? 7.722   9.245   -13.645 1.00 98.63 107 B 1 
ATOM   3943 C  C   . LEU B 2  107 ? 6.577   9.121   -12.640 1.00 98.66 107 B 1 
ATOM   3944 O  O   . LEU B 2  107 ? 6.283   10.062  -11.904 1.00 98.29 107 B 1 
ATOM   3945 C  CB  . LEU B 2  107 ? 9.067   9.060   -12.929 1.00 98.39 107 B 1 
ATOM   3946 C  CG  . LEU B 2  107 ? 10.301  8.997   -13.847 1.00 98.03 107 B 1 
ATOM   3947 C  CD1 . LEU B 2  107 ? 11.566  9.037   -13.004 1.00 96.20 107 B 1 
ATOM   3948 C  CD2 . LEU B 2  107 ? 10.296  7.738   -14.706 1.00 95.55 107 B 1 
ATOM   3949 N  N   . GLY B 2  108 ? 5.967   7.949   -12.579 1.00 98.51 108 B 1 
ATOM   3950 C  CA  . GLY B 2  108 ? 5.031   7.571   -11.526 1.00 98.48 108 B 1 
ATOM   3951 C  C   . GLY B 2  108 ? 5.714   6.808   -10.394 1.00 98.13 108 B 1 
ATOM   3952 O  O   . GLY B 2  108 ? 6.901   6.488   -10.455 1.00 97.53 108 B 1 
ATOM   3953 N  N   . ASN B 2  109 ? 4.962   6.492   -9.348  1.00 97.47 109 B 1 
ATOM   3954 C  CA  . ASN B 2  109 ? 5.506   5.855   -8.149  1.00 96.78 109 B 1 
ATOM   3955 C  C   . ASN B 2  109 ? 5.957   4.410   -8.356  1.00 95.86 109 B 1 
ATOM   3956 O  O   . ASN B 2  109 ? 6.713   3.884   -7.541  1.00 94.26 109 B 1 
ATOM   3957 C  CB  . ASN B 2  109 ? 4.486   5.947   -6.999  1.00 96.37 109 B 1 
ATOM   3958 C  CG  . ASN B 2  109 ? 3.210   5.194   -7.293  1.00 96.11 109 B 1 
ATOM   3959 O  OD1 . ASN B 2  109 ? 2.441   5.569   -8.172  1.00 93.17 109 B 1 
ATOM   3960 N  ND2 . ASN B 2  109 ? 2.960   4.116   -6.573  1.00 92.15 109 B 1 
ATOM   3961 N  N   . HIS B 2  110 ? 5.519   3.759   -9.437  1.00 95.92 110 B 1 
ATOM   3962 C  CA  . HIS B 2  110 ? 6.004   2.430   -9.793  1.00 95.27 110 B 1 
ATOM   3963 C  C   . HIS B 2  110 ? 7.273   2.470   -10.658 1.00 95.20 110 B 1 
ATOM   3964 O  O   . HIS B 2  110 ? 7.940   1.442   -10.792 1.00 94.33 110 B 1 
ATOM   3965 C  CB  . HIS B 2  110 ? 4.893   1.638   -10.488 1.00 94.57 110 B 1 
ATOM   3966 C  CG  . HIS B 2  110 ? 3.853   1.143   -9.536  1.00 93.84 110 B 1 
ATOM   3967 N  ND1 . HIS B 2  110 ? 3.927   -0.058  -8.858  1.00 87.62 110 B 1 
ATOM   3968 C  CD2 . HIS B 2  110 ? 2.689   1.740   -9.135  1.00 86.62 110 B 1 
ATOM   3969 C  CE1 . HIS B 2  110 ? 2.844   -0.177  -8.089  1.00 87.13 110 B 1 
ATOM   3970 N  NE2 . HIS B 2  110 ? 2.072   0.896   -8.225  1.00 88.39 110 B 1 
ATOM   3971 N  N   . ASP B 2  111 ? 7.630   3.629   -11.191 1.00 96.56 111 B 1 
ATOM   3972 C  CA  . ASP B 2  111 ? 8.738   3.779   -12.142 1.00 96.87 111 B 1 
ATOM   3973 C  C   . ASP B 2  111 ? 10.098  3.959   -11.453 1.00 96.58 111 B 1 
ATOM   3974 O  O   . ASP B 2  111 ? 10.944  4.750   -11.881 1.00 95.62 111 B 1 
ATOM   3975 C  CB  . ASP B 2  111 ? 8.426   4.923   -13.119 1.00 97.31 111 B 1 
ATOM   3976 C  CG  . ASP B 2  111 ? 7.138   4.710   -13.910 1.00 97.56 111 B 1 
ATOM   3977 O  OD1 . ASP B 2  111 ? 6.728   3.542   -14.113 1.00 95.92 111 B 1 
ATOM   3978 O  OD2 . ASP B 2  111 ? 6.539   5.719   -14.329 1.00 96.00 111 B 1 
ATOM   3979 N  N   . VAL B 2  112 ? 10.329  3.220   -10.372 1.00 95.12 112 B 1 
ATOM   3980 C  CA  . VAL B 2  112 ? 11.572  3.246   -9.581  1.00 94.18 112 B 1 
ATOM   3981 C  C   . VAL B 2  112 ? 11.743  1.908   -8.879  1.00 92.26 112 B 1 
ATOM   3982 O  O   . VAL B 2  112 ? 10.788  1.151   -8.709  1.00 90.80 112 B 1 
ATOM   3983 C  CB  . VAL B 2  112 ? 11.552  4.425   -8.578  1.00 94.06 112 B 1 
ATOM   3984 C  CG1 . VAL B 2  112 ? 10.455  4.278   -7.516  1.00 90.78 112 B 1 
ATOM   3985 C  CG2 . VAL B 2  112 ? 12.901  4.624   -7.891  1.00 89.95 112 B 1 
ATOM   3986 N  N   . TYR B 2  113 ? 12.974  1.587   -8.482  1.00 90.78 113 B 1 
ATOM   3987 C  CA  . TYR B 2  113 ? 13.259  0.429   -7.640  1.00 88.33 113 B 1 
ATOM   3988 C  C   . TYR B 2  113 ? 13.999  0.855   -6.372  1.00 86.75 113 B 1 
ATOM   3989 O  O   . TYR B 2  113 ? 15.052  1.479   -6.465  1.00 83.14 113 B 1 
ATOM   3990 C  CB  . TYR B 2  113 ? 14.085  -0.609  -8.412  1.00 85.96 113 B 1 
ATOM   3991 C  CG  . TYR B 2  113 ? 14.447  -1.805  -7.562  1.00 83.07 113 B 1 
ATOM   3992 C  CD1 . TYR B 2  113 ? 15.653  -1.840  -6.839  1.00 78.37 113 B 1 
ATOM   3993 C  CD2 . TYR B 2  113 ? 13.553  -2.884  -7.435  1.00 77.58 113 B 1 
ATOM   3994 C  CE1 . TYR B 2  113 ? 15.970  -2.933  -6.025  1.00 75.29 113 B 1 
ATOM   3995 C  CE2 . TYR B 2  113 ? 13.862  -3.974  -6.622  1.00 74.97 113 B 1 
ATOM   3996 C  CZ  . TYR B 2  113 ? 15.069  -3.994  -5.921  1.00 77.07 113 B 1 
ATOM   3997 O  OH  . TYR B 2  113 ? 15.384  -5.069  -5.123  1.00 73.66 113 B 1 
ATOM   3998 N  N   . PRO B 2  114 ? 13.486  0.506   -5.176  1.00 82.78 114 B 1 
ATOM   3999 C  CA  . PRO B 2  114 ? 12.180  -0.099  -4.907  1.00 82.36 114 B 1 
ATOM   4000 C  C   . PRO B 2  114 ? 11.024  0.862   -5.206  1.00 84.86 114 B 1 
ATOM   4001 O  O   . PRO B 2  114 ? 11.228  2.075   -5.204  1.00 84.92 114 B 1 
ATOM   4002 C  CB  . PRO B 2  114 ? 12.220  -0.474  -3.421  1.00 78.85 114 B 1 
ATOM   4003 C  CG  . PRO B 2  114 ? 13.680  -0.392  -3.031  1.00 74.87 114 B 1 
ATOM   4004 C  CD  . PRO B 2  114 ? 14.241  0.668   -3.937  1.00 75.09 114 B 1 
ATOM   4005 N  N   . ALA B 2  115 ? 9.842   0.330   -5.447  1.00 84.83 115 B 1 
ATOM   4006 C  CA  . ALA B 2  115 ? 8.676   1.155   -5.743  1.00 86.50 115 B 1 
ATOM   4007 C  C   . ALA B 2  115 ? 8.444   2.223   -4.665  1.00 87.40 115 B 1 
ATOM   4008 O  O   . ALA B 2  115 ? 8.687   1.980   -3.482  1.00 87.35 115 B 1 
ATOM   4009 C  CB  . ALA B 2  115 ? 7.437   0.274   -5.908  1.00 86.38 115 B 1 
ATOM   4010 N  N   . ASN B 2  116 ? 7.990   3.392   -5.082  1.00 90.14 116 B 1 
ATOM   4011 C  CA  . ASN B 2  116 ? 7.678   4.557   -4.247  1.00 91.01 116 B 1 
ATOM   4012 C  C   . ASN B 2  116 ? 8.892   5.287   -3.659  1.00 92.33 116 B 1 
ATOM   4013 O  O   . ASN B 2  116 ? 8.732   6.393   -3.152  1.00 91.71 116 B 1 
ATOM   4014 C  CB  . ASN B 2  116 ? 6.687   4.190   -3.125  1.00 90.81 116 B 1 
ATOM   4015 C  CG  . ASN B 2  116 ? 5.529   3.330   -3.594  1.00 90.08 116 B 1 
ATOM   4016 O  OD1 . ASN B 2  116 ? 4.890   3.601   -4.599  1.00 84.43 116 B 1 
ATOM   4017 N  ND2 . ASN B 2  116 ? 5.241   2.266   -2.871  1.00 83.36 116 B 1 
ATOM   4018 N  N   . GLN B 2  117 ? 10.079  4.711   -3.714  1.00 90.46 117 B 1 
ATOM   4019 C  CA  . GLN B 2  117 ? 11.237  5.210   -2.973  1.00 89.84 117 B 1 
ATOM   4020 C  C   . GLN B 2  117 ? 12.084  6.181   -3.811  1.00 90.98 117 B 1 
ATOM   4021 O  O   . GLN B 2  117 ? 13.182  5.853   -4.258  1.00 89.58 117 B 1 
ATOM   4022 C  CB  . GLN B 2  117 ? 12.075  4.040   -2.437  1.00 88.18 117 B 1 
ATOM   4023 C  CG  . GLN B 2  117 ? 11.265  2.944   -1.710  1.00 86.42 117 B 1 
ATOM   4024 C  CD  . GLN B 2  117 ? 10.331  3.488   -0.632  1.00 85.22 117 B 1 
ATOM   4025 O  OE1 . GLN B 2  117 ? 10.742  4.242   0.238   1.00 80.04 117 B 1 
ATOM   4026 N  NE2 . GLN B 2  117 ? 9.065   3.121   -0.681  1.00 78.25 117 B 1 
ATOM   4027 N  N   . MET B 2  118 ? 11.565  7.385   -4.037  1.00 92.55 118 B 1 
ATOM   4028 C  CA  . MET B 2  118 ? 12.267  8.441   -4.770  1.00 94.06 118 B 1 
ATOM   4029 C  C   . MET B 2  118 ? 12.781  9.516   -3.802  1.00 94.07 118 B 1 
ATOM   4030 O  O   . MET B 2  118 ? 12.005  10.124  -3.076  1.00 92.33 118 B 1 
ATOM   4031 C  CB  . MET B 2  118 ? 11.356  9.078   -5.825  1.00 94.81 118 B 1 
ATOM   4032 C  CG  . MET B 2  118 ? 11.045  8.151   -6.988  1.00 93.36 118 B 1 
ATOM   4033 S  SD  . MET B 2  118 ? 10.083  8.994   -8.267  1.00 93.18 118 B 1 
ATOM   4034 C  CE  . MET B 2  118 ? 9.836   7.644   -9.427  1.00 89.07 118 B 1 
ATOM   4035 N  N   . ALA B 2  119 ? 14.087  9.742   -3.810  1.00 92.75 119 B 1 
ATOM   4036 C  CA  . ALA B 2  119 ? 14.747  10.732  -2.953  1.00 92.63 119 B 1 
ATOM   4037 C  C   . ALA B 2  119 ? 16.185  10.966  -3.432  1.00 93.28 119 B 1 
ATOM   4038 O  O   . ALA B 2  119 ? 16.569  10.536  -4.518  1.00 91.16 119 B 1 
ATOM   4039 C  CB  . ALA B 2  119 ? 14.711  10.232  -1.505  1.00 90.44 119 B 1 
ATOM   4040 N  N   . ILE B 2  120 ? 17.002  11.621  -2.596  1.00 89.72 120 B 1 
ATOM   4041 C  CA  . ILE B 2  120 ? 18.401  11.912  -2.921  1.00 88.97 120 B 1 
ATOM   4042 C  C   . ILE B 2  120 ? 19.210  10.633  -3.197  1.00 88.96 120 B 1 
ATOM   4043 O  O   . ILE B 2  120 ? 20.081  10.628  -4.066  1.00 86.55 120 B 1 
ATOM   4044 C  CB  . ILE B 2  120 ? 19.039  12.758  -1.786  1.00 87.11 120 B 1 
ATOM   4045 C  CG1 . ILE B 2  120 ? 20.405  13.338  -2.189  1.00 79.43 120 B 1 
ATOM   4046 C  CG2 . ILE B 2  120 ? 19.182  11.955  -0.484  1.00 78.26 120 B 1 
ATOM   4047 C  CD1 . ILE B 2  120 ? 20.326  14.371  -3.296  1.00 72.92 120 B 1 
ATOM   4048 N  N   . ASN B 2  121 ? 18.902  9.537   -2.508  1.00 88.04 121 B 1 
ATOM   4049 C  CA  . ASN B 2  121 ? 19.596  8.260   -2.676  1.00 85.64 121 B 1 
ATOM   4050 C  C   . ASN B 2  121 ? 19.136  7.450   -3.899  1.00 87.06 121 B 1 
ATOM   4051 O  O   . ASN B 2  121 ? 19.716  6.407   -4.196  1.00 83.81 121 B 1 
ATOM   4052 C  CB  . ASN B 2  121 ? 19.465  7.430   -1.379  1.00 82.23 121 B 1 
ATOM   4053 C  CG  . ASN B 2  121 ? 18.044  6.976   -1.090  1.00 72.49 121 B 1 
ATOM   4054 O  OD1 . ASN B 2  121 ? 17.077  7.485   -1.636  1.00 63.93 121 B 1 
ATOM   4055 N  ND2 . ASN B 2  121 ? 17.899  6.004   -0.211  1.00 63.25 121 B 1 
ATOM   4056 N  N   . SER B 2  122 ? 18.104  7.908   -4.603  1.00 87.98 122 B 1 
ATOM   4057 C  CA  . SER B 2  122 ? 17.580  7.254   -5.801  1.00 89.08 122 B 1 
ATOM   4058 C  C   . SER B 2  122 ? 17.603  8.169   -7.036  1.00 91.21 122 B 1 
ATOM   4059 O  O   . SER B 2  122 ? 16.857  7.953   -7.985  1.00 90.22 122 B 1 
ATOM   4060 C  CB  . SER B 2  122 ? 16.176  6.691   -5.538  1.00 86.38 122 B 1 
ATOM   4061 O  OG  . SER B 2  122 ? 15.290  7.711   -5.127  1.00 79.05 122 B 1 
ATOM   4062 N  N   . GLN B 2  123 ? 18.485  9.172   -7.037  1.00 91.51 123 B 1 
ATOM   4063 C  CA  . GLN B 2  123 ? 18.646  10.064  -8.194  1.00 93.48 123 B 1 
ATOM   4064 C  C   . GLN B 2  123 ? 19.021  9.320   -9.482  1.00 95.11 123 B 1 
ATOM   4065 O  O   . GLN B 2  123 ? 18.809  9.852   -10.571 1.00 94.57 123 B 1 
ATOM   4066 C  CB  . GLN B 2  123 ? 19.704  11.128  -7.904  1.00 92.45 123 B 1 
ATOM   4067 C  CG  . GLN B 2  123 ? 19.177  12.273  -7.038  1.00 88.53 123 B 1 
ATOM   4068 C  CD  . GLN B 2  123 ? 20.219  13.368  -6.861  1.00 87.81 123 B 1 
ATOM   4069 O  OE1 . GLN B 2  123 ? 21.362  13.105  -6.524  1.00 80.28 123 B 1 
ATOM   4070 N  NE2 . GLN B 2  123 ? 19.857  14.612  -7.114  1.00 78.05 123 B 1 
ATOM   4071 N  N   . TRP B 2  124 ? 19.527  8.106   -9.381  1.00 93.94 124 B 1 
ATOM   4072 C  CA  . TRP B 2  124 ? 19.813  7.266   -10.548 1.00 93.97 124 B 1 
ATOM   4073 C  C   . TRP B 2  124 ? 18.609  7.158   -11.496 1.00 95.42 124 B 1 
ATOM   4074 O  O   . TRP B 2  124 ? 18.797  7.170   -12.716 1.00 95.04 124 B 1 
ATOM   4075 C  CB  . TRP B 2  124 ? 20.269  5.868   -10.094 1.00 92.18 124 B 1 
ATOM   4076 C  CG  . TRP B 2  124 ? 19.192  5.039   -9.444  1.00 88.26 124 B 1 
ATOM   4077 C  CD1 . TRP B 2  124 ? 18.952  4.923   -8.119  1.00 82.60 124 B 1 
ATOM   4078 C  CD2 . TRP B 2  124 ? 18.178  4.232   -10.109 1.00 87.30 124 B 1 
ATOM   4079 N  NE1 . TRP B 2  124 ? 17.863  4.106   -7.906  1.00 80.49 124 B 1 
ATOM   4080 C  CE2 . TRP B 2  124 ? 17.354  3.671   -9.105  1.00 83.86 124 B 1 
ATOM   4081 C  CE3 . TRP B 2  124 ? 17.880  3.943   -11.451 1.00 81.82 124 B 1 
ATOM   4082 C  CZ2 . TRP B 2  124 ? 16.253  2.849   -9.410  1.00 80.22 124 B 1 
ATOM   4083 C  CZ3 . TRP B 2  124 ? 16.781  3.119   -11.752 1.00 79.56 124 B 1 
ATOM   4084 C  CH2 . TRP B 2  124 ? 15.982  2.589   -10.741 1.00 78.38 124 B 1 
ATOM   4085 N  N   . ILE B 2  125 ? 17.389  7.083   -10.970 1.00 95.50 125 B 1 
ATOM   4086 C  CA  . ILE B 2  125 ? 16.205  6.952   -11.827 1.00 96.53 125 B 1 
ATOM   4087 C  C   . ILE B 2  125 ? 15.923  8.250   -12.587 1.00 97.35 125 B 1 
ATOM   4088 O  O   . ILE B 2  125 ? 15.560  8.204   -13.763 1.00 97.53 125 B 1 
ATOM   4089 C  CB  . ILE B 2  125 ? 14.956  6.462   -11.041 1.00 95.72 125 B 1 
ATOM   4090 C  CG1 . ILE B 2  125 ? 13.811  6.049   -11.991 1.00 91.95 125 B 1 
ATOM   4091 C  CG2 . ILE B 2  125 ? 14.429  7.521   -10.055 1.00 91.56 125 B 1 
ATOM   4092 C  CD1 . ILE B 2  125 ? 14.161  4.946   -12.970 1.00 88.19 125 B 1 
ATOM   4093 N  N   . PHE B 2  126 ? 16.126  9.397   -11.944 1.00 97.33 126 B 1 
ATOM   4094 C  CA  . PHE B 2  126 ? 15.944  10.693  -12.600 1.00 97.96 126 B 1 
ATOM   4095 C  C   . PHE B 2  126 ? 16.984  10.896  -13.702 1.00 98.20 126 B 1 
ATOM   4096 O  O   . PHE B 2  126 ? 16.648  11.340  -14.802 1.00 98.10 126 B 1 
ATOM   4097 C  CB  . PHE B 2  126 ? 16.019  11.833  -11.582 1.00 97.83 126 B 1 
ATOM   4098 C  CG  . PHE B 2  126 ? 15.184  11.648  -10.338 1.00 97.82 126 B 1 
ATOM   4099 C  CD1 . PHE B 2  126 ? 13.896  11.105  -10.402 1.00 95.18 126 B 1 
ATOM   4100 C  CD2 . PHE B 2  126 ? 15.703  12.015  -9.092  1.00 94.57 126 B 1 
ATOM   4101 C  CE1 . PHE B 2  126 ? 13.144  10.919  -9.240  1.00 94.48 126 B 1 
ATOM   4102 C  CE2 . PHE B 2  126 ? 14.955  11.834  -7.931  1.00 93.93 126 B 1 
ATOM   4103 C  CZ  . PHE B 2  126 ? 13.674  11.277  -7.995  1.00 96.47 126 B 1 
ATOM   4104 N  N   . GLN B 2  127 ? 18.236  10.536  -13.428 1.00 97.71 127 B 1 
ATOM   4105 C  CA  . GLN B 2  127 ? 19.308  10.621  -14.410 1.00 97.69 127 B 1 
ATOM   4106 C  C   . GLN B 2  127 ? 19.037  9.705   -15.604 1.00 98.14 127 B 1 
ATOM   4107 O  O   . GLN B 2  127 ? 19.093  10.141  -16.751 1.00 97.92 127 B 1 
ATOM   4108 C  CB  . GLN B 2  127 ? 20.647  10.260  -13.749 1.00 97.07 127 B 1 
ATOM   4109 C  CG  . GLN B 2  127 ? 21.089  11.292  -12.704 1.00 90.42 127 B 1 
ATOM   4110 C  CD  . GLN B 2  127 ? 22.320  10.864  -11.933 1.00 82.61 127 B 1 
ATOM   4111 O  OE1 . GLN B 2  127 ? 23.067  9.981   -12.334 1.00 73.56 127 B 1 
ATOM   4112 N  NE2 . GLN B 2  127 ? 22.576  11.484  -10.796 1.00 68.54 127 B 1 
ATOM   4113 N  N   . PHE B 2  128 ? 18.691  8.452   -15.335 1.00 97.68 128 B 1 
ATOM   4114 C  CA  . PHE B 2  128 ? 18.399  7.495   -16.397 1.00 97.89 128 B 1 
ATOM   4115 C  C   . PHE B 2  128 ? 17.186  7.918   -17.233 1.00 98.19 128 B 1 
ATOM   4116 O  O   . PHE B 2  128 ? 17.256  7.933   -18.463 1.00 98.06 128 B 1 
ATOM   4117 C  CB  . PHE B 2  128 ? 18.188  6.102   -15.795 1.00 97.67 128 B 1 
ATOM   4118 C  CG  . PHE B 2  128 ? 17.953  5.044   -16.840 1.00 97.57 128 B 1 
ATOM   4119 C  CD1 . PHE B 2  128 ? 19.028  4.457   -17.512 1.00 95.75 128 B 1 
ATOM   4120 C  CD2 . PHE B 2  128 ? 16.648  4.679   -17.194 1.00 95.57 128 B 1 
ATOM   4121 C  CE1 . PHE B 2  128 ? 18.811  3.517   -18.506 1.00 95.30 128 B 1 
ATOM   4122 C  CE2 . PHE B 2  128 ? 16.426  3.738   -18.198 1.00 95.47 128 B 1 
ATOM   4123 C  CZ  . PHE B 2  128 ? 17.506  3.148   -18.857 1.00 96.68 128 B 1 
ATOM   4124 N  N   . ALA B 2  129 ? 16.082  8.275   -16.578 1.00 98.39 129 B 1 
ATOM   4125 C  CA  . ALA B 2  129 ? 14.871  8.674   -17.277 1.00 98.42 129 B 1 
ATOM   4126 C  C   . ALA B 2  129 ? 15.067  9.963   -18.078 1.00 98.66 129 B 1 
ATOM   4127 O  O   . ALA B 2  129 ? 14.583  10.063  -19.204 1.00 98.55 129 B 1 
ATOM   4128 C  CB  . ALA B 2  129 ? 13.721  8.805   -16.284 1.00 98.34 129 B 1 
ATOM   4129 N  N   . ALA B 2  130 ? 15.816  10.932  -17.546 1.00 98.40 130 B 1 
ATOM   4130 C  CA  . ALA B 2  130 ? 16.139  12.158  -18.277 1.00 98.47 130 B 1 
ATOM   4131 C  C   . ALA B 2  130 ? 16.902  11.860  -19.570 1.00 98.50 130 B 1 
ATOM   4132 O  O   . ALA B 2  130 ? 16.614  12.463  -20.607 1.00 98.35 130 B 1 
ATOM   4133 C  CB  . ALA B 2  130 ? 16.935  13.105  -17.380 1.00 98.32 130 B 1 
ATOM   4134 N  N   . GLU B 2  131 ? 17.843  10.917  -19.533 1.00 98.46 131 B 1 
ATOM   4135 C  CA  . GLU B 2  131 ? 18.564  10.505  -20.741 1.00 98.26 131 B 1 
ATOM   4136 C  C   . GLU B 2  131 ? 17.641  9.810   -21.745 1.00 98.47 131 B 1 
ATOM   4137 O  O   . GLU B 2  131 ? 17.711  10.090  -22.944 1.00 98.06 131 B 1 
ATOM   4138 C  CB  . GLU B 2  131 ? 19.745  9.590   -20.385 1.00 97.73 131 B 1 
ATOM   4139 C  CG  . GLU B 2  131 ? 20.882  10.307  -19.662 1.00 88.52 131 B 1 
ATOM   4140 C  CD  . GLU B 2  131 ? 21.499  11.462  -20.461 1.00 80.32 131 B 1 
ATOM   4141 O  OE1 . GLU B 2  131 ? 21.539  11.388  -21.706 1.00 74.13 131 B 1 
ATOM   4142 O  OE2 . GLU B 2  131 ? 21.927  12.444  -19.843 1.00 72.74 131 B 1 
ATOM   4143 N  N   . GLN B 2  132 ? 16.740  8.963   -21.278 1.00 98.50 132 B 1 
ATOM   4144 C  CA  . GLN B 2  132 ? 15.788  8.295   -22.170 1.00 98.57 132 B 1 
ATOM   4145 C  C   . GLN B 2  132 ? 14.789  9.286   -22.774 1.00 98.53 132 B 1 
ATOM   4146 O  O   . GLN B 2  132 ? 14.506  9.231   -23.973 1.00 98.32 132 B 1 
ATOM   4147 C  CB  . GLN B 2  132 ? 15.051  7.171   -21.424 1.00 98.48 132 B 1 
ATOM   4148 C  CG  . GLN B 2  132 ? 15.972  6.044   -20.952 1.00 97.46 132 B 1 
ATOM   4149 C  CD  . GLN B 2  132 ? 16.828  5.482   -22.074 1.00 96.90 132 B 1 
ATOM   4150 O  OE1 . GLN B 2  132 ? 16.330  5.064   -23.106 1.00 89.67 132 B 1 
ATOM   4151 N  NE2 . GLN B 2  132 ? 18.136  5.485   -21.907 1.00 88.33 132 B 1 
ATOM   4152 N  N   . PHE B 2  133 ? 14.288  10.216  -21.965 1.00 98.65 133 B 1 
ATOM   4153 C  CA  . PHE B 2  133 ? 13.320  11.227  -22.397 1.00 98.67 133 B 1 
ATOM   4154 C  C   . PHE B 2  133 ? 13.965  12.438  -23.085 1.00 98.69 133 B 1 
ATOM   4155 O  O   . PHE B 2  133 ? 13.242  13.321  -23.548 1.00 98.36 133 B 1 
ATOM   4156 C  CB  . PHE B 2  133 ? 12.469  11.677  -21.207 1.00 98.65 133 B 1 
ATOM   4157 C  CG  . PHE B 2  133 ? 11.604  10.610  -20.549 1.00 98.66 133 B 1 
ATOM   4158 C  CD1 . PHE B 2  133 ? 11.032  9.570   -21.294 1.00 96.64 133 B 1 
ATOM   4159 C  CD2 . PHE B 2  133 ? 11.333  10.686  -19.181 1.00 96.10 133 B 1 
ATOM   4160 C  CE1 . PHE B 2  133 ? 10.212  8.620   -20.682 1.00 96.46 133 B 1 
ATOM   4161 C  CE2 . PHE B 2  133 ? 10.510  9.745   -18.557 1.00 96.10 133 B 1 
ATOM   4162 C  CZ  . PHE B 2  133 ? 9.948   8.711   -19.307 1.00 98.06 133 B 1 
ATOM   4163 N  N   . ALA B 2  134 ? 15.287  12.487  -23.185 1.00 98.54 134 B 1 
ATOM   4164 C  CA  . ALA B 2  134 ? 16.015  13.620  -23.762 1.00 98.30 134 B 1 
ATOM   4165 C  C   . ALA B 2  134 ? 15.480  14.114  -25.126 1.00 98.39 134 B 1 
ATOM   4166 O  O   . ALA B 2  134 ? 15.432  15.332  -25.322 1.00 97.78 134 B 1 
ATOM   4167 C  CB  . ALA B 2  134 ? 17.510  13.290  -23.833 1.00 98.03 134 B 1 
ATOM   4168 N  N   . PRO B 2  135 ? 15.033  13.256  -26.055 1.00 98.24 135 B 1 
ATOM   4169 C  CA  . PRO B 2  135 ? 14.451  13.732  -27.314 1.00 97.78 135 B 1 
ATOM   4170 C  C   . PRO B 2  135 ? 13.210  14.616  -27.155 1.00 97.86 135 B 1 
ATOM   4171 O  O   . PRO B 2  135 ? 12.862  15.349  -28.081 1.00 97.13 135 B 1 
ATOM   4172 C  CB  . PRO B 2  135 ? 14.100  12.452  -28.087 1.00 97.05 135 B 1 
ATOM   4173 C  CG  . PRO B 2  135 ? 15.044  11.416  -27.518 1.00 95.70 135 B 1 
ATOM   4174 C  CD  . PRO B 2  135 ? 15.147  11.802  -26.056 1.00 97.72 135 B 1 
ATOM   4175 N  N   . PHE B 2  136 ? 12.544  14.561  -25.997 1.00 98.39 136 B 1 
ATOM   4176 C  CA  . PHE B 2  136 ? 11.339  15.348  -25.710 1.00 98.36 136 B 1 
ATOM   4177 C  C   . PHE B 2  136 ? 11.609  16.589  -24.865 1.00 98.20 136 B 1 
ATOM   4178 O  O   . PHE B 2  136 ? 10.720  17.428  -24.704 1.00 97.48 136 B 1 
ATOM   4179 C  CB  . PHE B 2  136 ? 10.308  14.453  -25.008 1.00 98.29 136 B 1 
ATOM   4180 C  CG  . PHE B 2  136 ? 10.104  13.099  -25.638 1.00 98.45 136 B 1 
ATOM   4181 C  CD1 . PHE B 2  136 ? 9.724   12.978  -26.983 1.00 95.98 136 B 1 
ATOM   4182 C  CD2 . PHE B 2  136 ? 10.310  11.931  -24.884 1.00 95.83 136 B 1 
ATOM   4183 C  CE1 . PHE B 2  136 ? 9.566   11.718  -27.561 1.00 95.91 136 B 1 
ATOM   4184 C  CE2 . PHE B 2  136 ? 10.144  10.671  -25.461 1.00 95.81 136 B 1 
ATOM   4185 C  CZ  . PHE B 2  136 ? 9.775   10.561  -26.801 1.00 97.86 136 B 1 
ATOM   4186 N  N   . LEU B 2  137 ? 12.805  16.712  -24.315 1.00 98.40 137 B 1 
ATOM   4187 C  CA  . LEU B 2  137 ? 13.130  17.703  -23.294 1.00 98.39 137 B 1 
ATOM   4188 C  C   . LEU B 2  137 ? 14.116  18.757  -23.807 1.00 98.09 137 B 1 
ATOM   4189 O  O   . LEU B 2  137 ? 15.023  18.459  -24.572 1.00 97.49 137 B 1 
ATOM   4190 C  CB  . LEU B 2  137 ? 13.711  16.990  -22.060 1.00 98.30 137 B 1 
ATOM   4191 C  CG  . LEU B 2  137 ? 12.786  15.983  -21.356 1.00 98.17 137 B 1 
ATOM   4192 C  CD1 . LEU B 2  137 ? 13.534  15.285  -20.219 1.00 96.59 137 B 1 
ATOM   4193 C  CD2 . LEU B 2  137 ? 11.539  16.662  -20.783 1.00 96.27 137 B 1 
ATOM   4194 N  N   . SER B 2  138 ? 13.953  19.991  -23.329 1.00 97.73 138 B 1 
ATOM   4195 C  CA  . SER B 2  138 ? 14.980  21.022  -23.473 1.00 97.45 138 B 1 
ATOM   4196 C  C   . SER B 2  138 ? 16.174  20.712  -22.573 1.00 97.69 138 B 1 
ATOM   4197 O  O   . SER B 2  138 ? 16.050  19.984  -21.586 1.00 97.35 138 B 1 
ATOM   4198 C  CB  . SER B 2  138 ? 14.410  22.406  -23.144 1.00 96.81 138 B 1 
ATOM   4199 O  OG  . SER B 2  138 ? 14.102  22.507  -21.769 1.00 95.17 138 B 1 
ATOM   4200 N  N   . GLN B 2  139 ? 17.333  21.319  -22.861 1.00 97.15 139 B 1 
ATOM   4201 C  CA  . GLN B 2  139 ? 18.530  21.087  -22.053 1.00 96.78 139 B 1 
ATOM   4202 C  C   . GLN B 2  139 ? 18.317  21.462  -20.577 1.00 97.00 139 B 1 
ATOM   4203 O  O   . GLN B 2  139 ? 18.714  20.711  -19.684 1.00 96.50 139 B 1 
ATOM   4204 C  CB  . GLN B 2  139 ? 19.719  21.874  -22.648 1.00 96.54 139 B 1 
ATOM   4205 C  CG  . GLN B 2  139 ? 21.040  21.582  -21.942 1.00 87.08 139 B 1 
ATOM   4206 C  CD  . GLN B 2  139 ? 21.428  20.101  -22.013 1.00 80.39 139 B 1 
ATOM   4207 O  OE1 . GLN B 2  139 ? 21.283  19.463  -23.048 1.00 74.10 139 B 1 
ATOM   4208 N  NE2 . GLN B 2  139 ? 21.910  19.537  -20.927 1.00 69.69 139 B 1 
ATOM   4209 N  N   . ASN B 2  140 ? 17.657  22.585  -20.311 1.00 97.11 140 B 1 
ATOM   4210 C  CA  . ASN B 2  140 ? 17.347  22.993  -18.932 1.00 96.86 140 B 1 
ATOM   4211 C  C   . ASN B 2  140 ? 16.395  22.005  -18.241 1.00 97.62 140 B 1 
ATOM   4212 O  O   . ASN B 2  140 ? 16.564  21.712  -17.060 1.00 97.10 140 B 1 
ATOM   4213 C  CB  . ASN B 2  140 ? 16.740  24.396  -18.935 1.00 95.57 140 B 1 
ATOM   4214 C  CG  . ASN B 2  140 ? 17.742  25.483  -19.301 1.00 84.52 140 B 1 
ATOM   4215 O  OD1 . ASN B 2  140 ? 18.939  25.272  -19.398 1.00 72.90 140 B 1 
ATOM   4216 N  ND2 . ASN B 2  140 ? 17.251  26.686  -19.511 1.00 72.71 140 B 1 
ATOM   4217 N  N   . ALA B 2  141 ? 15.428  21.469  -18.985 1.00 97.76 141 B 1 
ATOM   4218 C  CA  . ALA B 2  141 ? 14.522  20.458  -18.456 1.00 98.11 141 B 1 
ATOM   4219 C  C   . ALA B 2  141 ? 15.263  19.158  -18.126 1.00 98.34 141 B 1 
ATOM   4220 O  O   . ALA B 2  141 ? 14.998  18.561  -17.081 1.00 98.27 141 B 1 
ATOM   4221 C  CB  . ALA B 2  141 ? 13.377  20.213  -19.444 1.00 98.18 141 B 1 
ATOM   4222 N  N   . ILE B 2  142 ? 16.217  18.748  -18.966 1.00 98.25 142 B 1 
ATOM   4223 C  CA  . ILE B 2  142 ? 17.054  17.570  -18.704 1.00 98.12 142 B 1 
ATOM   4224 C  C   . ILE B 2  142 ? 17.826  17.738  -17.391 1.00 98.07 142 B 1 
ATOM   4225 O  O   . ILE B 2  142 ? 17.804  16.841  -16.548 1.00 97.98 142 B 1 
ATOM   4226 C  CB  . ILE B 2  142 ? 18.014  17.294  -19.884 1.00 98.04 142 B 1 
ATOM   4227 C  CG1 . ILE B 2  142 ? 17.222  16.820  -21.119 1.00 97.10 142 B 1 
ATOM   4228 C  CG2 . ILE B 2  142 ? 19.082  16.246  -19.514 1.00 97.17 142 B 1 
ATOM   4229 C  CD1 . ILE B 2  142 ? 18.034  16.848  -22.420 1.00 95.47 142 B 1 
ATOM   4230 N  N   . GLU B 2  143 ? 18.479  18.872  -17.192 1.00 98.05 143 B 1 
ATOM   4231 C  CA  . GLU B 2  143 ? 19.267  19.105  -15.970 1.00 97.73 143 B 1 
ATOM   4232 C  C   . GLU B 2  143 ? 18.392  19.123  -14.712 1.00 97.81 143 B 1 
ATOM   4233 O  O   . GLU B 2  143 ? 18.753  18.536  -13.693 1.00 97.45 143 B 1 
ATOM   4234 C  CB  . GLU B 2  143 ? 20.055  20.419  -16.087 1.00 97.41 143 B 1 
ATOM   4235 C  CG  . GLU B 2  143 ? 21.136  20.388  -17.178 1.00 90.13 143 B 1 
ATOM   4236 C  CD  . GLU B 2  143 ? 22.101  19.205  -17.035 1.00 82.99 143 B 1 
ATOM   4237 O  OE1 . GLU B 2  143 ? 22.680  19.038  -15.938 1.00 75.12 143 B 1 
ATOM   4238 O  OE2 . GLU B 2  143 ? 22.252  18.434  -17.998 1.00 74.72 143 B 1 
ATOM   4239 N  N   . SER B 2  144 ? 17.223  19.735  -14.795 1.00 98.16 144 B 1 
ATOM   4240 C  CA  . SER B 2  144 ? 16.277  19.756  -13.674 1.00 98.16 144 B 1 
ATOM   4241 C  C   . SER B 2  144 ? 15.709  18.359  -13.385 1.00 98.22 144 B 1 
ATOM   4242 O  O   . SER B 2  144 ? 15.638  17.936  -12.233 1.00 98.08 144 B 1 
ATOM   4243 C  CB  . SER B 2  144 ? 15.164  20.760  -13.977 1.00 98.03 144 B 1 
ATOM   4244 O  OG  . SER B 2  144 ? 14.353  20.970  -12.841 1.00 93.83 144 B 1 
ATOM   4245 N  N   . PHE B 2  145 ? 15.364  17.622  -14.439 1.00 98.58 145 B 1 
ATOM   4246 C  CA  . PHE B 2  145 ? 14.867  16.248  -14.311 1.00 98.59 145 B 1 
ATOM   4247 C  C   . PHE B 2  145 ? 15.907  15.340  -13.641 1.00 98.49 145 B 1 
ATOM   4248 O  O   . PHE B 2  145 ? 15.569  14.581  -12.735 1.00 98.26 145 B 1 
ATOM   4249 C  CB  . PHE B 2  145 ? 14.467  15.705  -15.693 1.00 98.53 145 B 1 
ATOM   4250 C  CG  . PHE B 2  145 ? 13.493  14.539  -15.688 1.00 98.58 145 B 1 
ATOM   4251 C  CD1 . PHE B 2  145 ? 13.764  13.354  -15.007 1.00 96.13 145 B 1 
ATOM   4252 C  CD2 . PHE B 2  145 ? 12.290  14.631  -16.409 1.00 95.14 145 B 1 
ATOM   4253 C  CE1 . PHE B 2  145 ? 12.854  12.284  -15.014 1.00 94.76 145 B 1 
ATOM   4254 C  CE2 . PHE B 2  145 ? 11.377  13.568  -16.436 1.00 94.37 145 B 1 
ATOM   4255 C  CZ  . PHE B 2  145 ? 11.666  12.399  -15.730 1.00 97.94 145 B 1 
ATOM   4256 N  N   . LYS B 2  146 ? 17.174  15.447  -14.045 1.00 98.25 146 B 1 
ATOM   4257 C  CA  . LYS B 2  146 ? 18.275  14.676  -13.442 1.00 97.94 146 B 1 
ATOM   4258 C  C   . LYS B 2  146 ? 18.404  14.925  -11.941 1.00 97.67 146 B 1 
ATOM   4259 O  O   . LYS B 2  146 ? 18.783  14.014  -11.203 1.00 97.09 146 B 1 
ATOM   4260 C  CB  . LYS B 2  146 ? 19.599  15.033  -14.126 1.00 97.81 146 B 1 
ATOM   4261 C  CG  . LYS B 2  146 ? 19.761  14.355  -15.482 1.00 96.37 146 B 1 
ATOM   4262 C  CD  . LYS B 2  146 ? 21.069  14.788  -16.152 1.00 94.16 146 B 1 
ATOM   4263 C  CE  . LYS B 2  146 ? 21.264  13.993  -17.431 1.00 89.27 146 B 1 
ATOM   4264 N  NZ  . LYS B 2  146 ? 22.467  14.412  -18.164 1.00 82.13 146 B 1 
ATOM   4265 N  N   . HIS B 2  147 ? 18.080  16.133  -11.495 1.00 97.70 147 B 1 
ATOM   4266 C  CA  . HIS B 2  147 ? 18.154  16.467  -10.079 1.00 97.33 147 B 1 
ATOM   4267 C  C   . HIS B 2  147 ? 17.033  15.816  -9.260  1.00 97.46 147 B 1 
ATOM   4268 O  O   . HIS B 2  147 ? 17.318  15.192  -8.235  1.00 96.69 147 B 1 
ATOM   4269 C  CB  . HIS B 2  147 ? 18.158  17.985  -9.907  1.00 96.64 147 B 1 
ATOM   4270 C  CG  . HIS B 2  147 ? 18.216  18.401  -8.470  1.00 94.55 147 B 1 
ATOM   4271 N  ND1 . HIS B 2  147 ? 19.301  18.190  -7.644  1.00 84.89 147 B 1 
ATOM   4272 C  CD2 . HIS B 2  147 ? 17.244  18.986  -7.707  1.00 85.36 147 B 1 
ATOM   4273 C  CE1 . HIS B 2  147 ? 18.988  18.643  -6.422  1.00 87.53 147 B 1 
ATOM   4274 N  NE2 . HIS B 2  147 ? 17.749  19.131  -6.434  1.00 88.73 147 B 1 
ATOM   4275 N  N   . GLY B 2  148 ? 15.771  15.933  -9.704  1.00 98.02 148 B 1 
ATOM   4276 C  CA  . GLY B 2  148 ? 14.645  15.479  -8.881  1.00 98.01 148 B 1 
ATOM   4277 C  C   . GLY B 2  148 ? 13.396  14.989  -9.622  1.00 98.33 148 B 1 
ATOM   4278 O  O   . GLY B 2  148 ? 12.370  14.765  -8.983  1.00 98.09 148 B 1 
ATOM   4279 N  N   . GLY B 2  149 ? 13.462  14.829  -10.943 1.00 98.34 149 B 1 
ATOM   4280 C  CA  . GLY B 2  149 ? 12.310  14.396  -11.728 1.00 98.45 149 B 1 
ATOM   4281 C  C   . GLY B 2  149 ? 11.257  15.483  -11.975 1.00 98.65 149 B 1 
ATOM   4282 O  O   . GLY B 2  149 ? 10.156  15.179  -12.419 1.00 98.43 149 B 1 
ATOM   4283 N  N   . TYR B 2  150 ? 11.587  16.741  -11.697 1.00 98.63 150 B 1 
ATOM   4284 C  CA  . TYR B 2  150 ? 10.729  17.904  -11.944 1.00 98.63 150 B 1 
ATOM   4285 C  C   . TYR B 2  150 ? 11.405  18.887  -12.903 1.00 98.71 150 B 1 
ATOM   4286 O  O   . TYR B 2  150 ? 12.628  18.939  -12.983 1.00 98.54 150 B 1 
ATOM   4287 C  CB  . TYR B 2  150 ? 10.336  18.571  -10.620 1.00 98.53 150 B 1 
ATOM   4288 C  CG  . TYR B 2  150 ? 11.489  19.078  -9.771  1.00 98.50 150 B 1 
ATOM   4289 C  CD1 . TYR B 2  150 ? 12.080  20.318  -10.035 1.00 94.71 150 B 1 
ATOM   4290 C  CD2 . TYR B 2  150 ? 11.957  18.329  -8.688  1.00 93.99 150 B 1 
ATOM   4291 C  CE1 . TYR B 2  150 ? 13.118  20.809  -9.232  1.00 94.34 150 B 1 
ATOM   4292 C  CE2 . TYR B 2  150 ? 12.992  18.807  -7.877  1.00 94.06 150 B 1 
ATOM   4293 C  CZ  . TYR B 2  150 ? 13.568  20.050  -8.153  1.00 97.85 150 B 1 
ATOM   4294 O  OH  . TYR B 2  150 ? 14.582  20.528  -7.352  1.00 97.09 150 B 1 
ATOM   4295 N  N   . TYR B 2  151 ? 10.611  19.658  -13.643 1.00 98.76 151 B 1 
ATOM   4296 C  CA  . TYR B 2  151 ? 11.146  20.583  -14.653 1.00 98.73 151 B 1 
ATOM   4297 C  C   . TYR B 2  151 ? 10.066  21.503  -15.217 1.00 98.87 151 B 1 
ATOM   4298 O  O   . TYR B 2  151 ? 8.878   21.339  -14.932 1.00 98.76 151 B 1 
ATOM   4299 C  CB  . TYR B 2  151 ? 11.812  19.789  -15.789 1.00 98.73 151 B 1 
ATOM   4300 C  CG  . TYR B 2  151 ? 10.865  18.915  -16.587 1.00 98.76 151 B 1 
ATOM   4301 C  CD1 . TYR B 2  151 ? 10.523  17.627  -16.141 1.00 96.93 151 B 1 
ATOM   4302 C  CD2 . TYR B 2  151 ? 10.309  19.379  -17.785 1.00 95.63 151 B 1 
ATOM   4303 C  CE1 . TYR B 2  151 ? 9.651   16.820  -16.871 1.00 96.45 151 B 1 
ATOM   4304 C  CE2 . TYR B 2  151 ? 9.428   18.583  -18.530 1.00 96.49 151 B 1 
ATOM   4305 C  CZ  . TYR B 2  151 ? 9.101   17.302  -18.062 1.00 98.64 151 B 1 
ATOM   4306 O  OH  . TYR B 2  151 ? 8.240   16.519  -18.781 1.00 98.49 151 B 1 
ATOM   4307 N  N   . THR B 2  152 ? 10.487  22.445  -16.048 1.00 98.77 152 B 1 
ATOM   4308 C  CA  . THR B 2  152 ? 9.587   23.281  -16.851 1.00 98.63 152 B 1 
ATOM   4309 C  C   . THR B 2  152 ? 10.015  23.285  -18.312 1.00 98.54 152 B 1 
ATOM   4310 O  O   . THR B 2  152 ? 11.202  23.164  -18.627 1.00 97.95 152 B 1 
ATOM   4311 C  CB  . THR B 2  152 ? 9.506   24.730  -16.351 1.00 97.72 152 B 1 
ATOM   4312 O  OG1 . THR B 2  152 ? 10.716  25.424  -16.600 1.00 89.65 152 B 1 
ATOM   4313 C  CG2 . THR B 2  152 ? 9.209   24.819  -14.861 1.00 89.91 152 B 1 
ATOM   4314 N  N   . MET B 2  153 ? 9.040   23.467  -19.208 1.00 98.59 153 B 1 
ATOM   4315 C  CA  . MET B 2  153 ? 9.284   23.725  -20.629 1.00 98.22 153 B 1 
ATOM   4316 C  C   . MET B 2  153 ? 8.197   24.648  -21.171 1.00 98.40 153 B 1 
ATOM   4317 O  O   . MET B 2  153 ? 7.023   24.456  -20.847 1.00 98.14 153 B 1 
ATOM   4318 C  CB  . MET B 2  153 ? 9.276   22.436  -21.453 1.00 96.27 153 B 1 
ATOM   4319 C  CG  . MET B 2  153 ? 10.466  21.515  -21.196 1.00 89.91 153 B 1 
ATOM   4320 S  SD  . MET B 2  153 ? 10.659  20.224  -22.443 1.00 93.45 153 B 1 
ATOM   4321 C  CE  . MET B 2  153 ? 9.122   19.308  -22.255 1.00 87.69 153 B 1 
ATOM   4322 N  N   . PRO B 2  154 ? 8.539   25.621  -22.025 1.00 98.11 154 B 1 
ATOM   4323 C  CA  . PRO B 2  154 ? 7.514   26.427  -22.683 1.00 97.86 154 B 1 
ATOM   4324 C  C   . PRO B 2  154 ? 6.768   25.603  -23.738 1.00 98.03 154 B 1 
ATOM   4325 O  O   . PRO B 2  154 ? 7.376   24.827  -24.475 1.00 97.65 154 B 1 
ATOM   4326 C  CB  . PRO B 2  154 ? 8.292   27.581  -23.319 1.00 96.87 154 B 1 
ATOM   4327 C  CG  . PRO B 2  154 ? 9.663   26.984  -23.584 1.00 94.61 154 B 1 
ATOM   4328 C  CD  . PRO B 2  154 ? 9.880   26.010  -22.444 1.00 97.27 154 B 1 
ATOM   4329 N  N   . PHE B 2  155 ? 5.453   25.783  -23.824 1.00 97.77 155 B 1 
ATOM   4330 C  CA  . PHE B 2  155 ? 4.687   25.226  -24.934 1.00 97.83 155 B 1 
ATOM   4331 C  C   . PHE B 2  155 ? 5.125   25.881  -26.258 1.00 97.59 155 B 1 
ATOM   4332 O  O   . PHE B 2  155 ? 5.426   27.078  -26.276 1.00 96.90 155 B 1 
ATOM   4333 C  CB  . PHE B 2  155 ? 3.184   25.412  -24.713 1.00 97.89 155 B 1 
ATOM   4334 C  CG  . PHE B 2  155 ? 2.577   24.447  -23.720 1.00 98.24 155 B 1 
ATOM   4335 C  CD1 . PHE B 2  155 ? 2.075   23.213  -24.148 1.00 94.72 155 B 1 
ATOM   4336 C  CD2 . PHE B 2  155 ? 2.494   24.774  -22.360 1.00 93.60 155 B 1 
ATOM   4337 C  CE1 . PHE B 2  155 ? 1.490   22.318  -23.245 1.00 94.13 155 B 1 
ATOM   4338 C  CE2 . PHE B 2  155 ? 1.918   23.883  -21.445 1.00 93.83 155 B 1 
ATOM   4339 C  CZ  . PHE B 2  155 ? 1.418   22.658  -21.893 1.00 97.98 155 B 1 
ATOM   4340 N  N   . PRO B 2  156 ? 5.171   25.139  -27.366 1.00 97.17 156 B 1 
ATOM   4341 C  CA  . PRO B 2  156 ? 5.580   25.686  -28.660 1.00 96.51 156 B 1 
ATOM   4342 C  C   . PRO B 2  156 ? 4.690   26.835  -29.138 1.00 96.17 156 B 1 
ATOM   4343 O  O   . PRO B 2  156 ? 3.462   26.747  -29.103 1.00 94.99 156 B 1 
ATOM   4344 C  CB  . PRO B 2  156 ? 5.508   24.499  -29.621 1.00 95.50 156 B 1 
ATOM   4345 C  CG  . PRO B 2  156 ? 5.704   23.294  -28.728 1.00 94.63 156 B 1 
ATOM   4346 C  CD  . PRO B 2  156 ? 4.999   23.693  -27.449 1.00 96.60 156 B 1 
ATOM   4347 N  N   . ALA B 2  157 ? 5.302   27.904  -29.650 1.00 93.80 157 B 1 
ATOM   4348 C  CA  . ALA B 2  157 ? 4.581   29.097  -30.098 1.00 92.33 157 B 1 
ATOM   4349 C  C   . ALA B 2  157 ? 3.608   28.817  -31.256 1.00 92.30 157 B 1 
ATOM   4350 O  O   . ALA B 2  157 ? 2.581   29.474  -31.368 1.00 88.94 157 B 1 
ATOM   4351 C  CB  . ALA B 2  157 ? 5.596   30.173  -30.482 1.00 89.57 157 B 1 
ATOM   4352 N  N   . HIS B 2  158 ? 3.914   27.824  -32.099 1.00 92.56 158 B 1 
ATOM   4353 C  CA  . HIS B 2  158 ? 3.088   27.481  -33.262 1.00 91.61 158 B 1 
ATOM   4354 C  C   . HIS B 2  158 ? 1.703   26.913  -32.911 1.00 92.61 158 B 1 
ATOM   4355 O  O   . HIS B 2  158 ? 0.868   26.750  -33.800 1.00 90.45 158 B 1 
ATOM   4356 C  CB  . HIS B 2  158 ? 3.853   26.520  -34.177 1.00 89.00 158 B 1 
ATOM   4357 C  CG  . HIS B 2  158 ? 4.012   25.136  -33.604 1.00 84.07 158 B 1 
ATOM   4358 N  ND1 . HIS B 2  158 ? 3.023   24.177  -33.541 1.00 73.22 158 B 1 
ATOM   4359 C  CD2 . HIS B 2  158 ? 5.121   24.565  -33.052 1.00 71.99 158 B 1 
ATOM   4360 C  CE1 . HIS B 2  158 ? 3.514   23.081  -32.974 1.00 69.99 158 B 1 
ATOM   4361 N  NE2 . HIS B 2  158 ? 4.790   23.278  -32.669 1.00 71.76 158 B 1 
ATOM   4362 N  N   . LEU B 2  159 ? 1.436   26.634  -31.635 1.00 94.73 159 B 1 
ATOM   4363 C  CA  . LEU B 2  159 ? 0.135   26.118  -31.178 1.00 94.95 159 B 1 
ATOM   4364 C  C   . LEU B 2  159 ? -0.965  27.189  -31.106 1.00 94.26 159 B 1 
ATOM   4365 O  O   . LEU B 2  159 ? -2.097  26.877  -30.726 1.00 90.84 159 B 1 
ATOM   4366 C  CB  . LEU B 2  159 ? 0.312   25.422  -29.819 1.00 95.06 159 B 1 
ATOM   4367 C  CG  . LEU B 2  159 ? 1.212   24.173  -29.830 1.00 95.21 159 B 1 
ATOM   4368 C  CD1 . LEU B 2  159 ? 1.437   23.693  -28.402 1.00 92.62 159 B 1 
ATOM   4369 C  CD2 . LEU B 2  159 ? 0.598   23.046  -30.654 1.00 92.25 159 B 1 
ATOM   4370 N  N   . GLY B 2  160 ? -0.659  28.426  -31.451 1.00 94.14 160 B 1 
ATOM   4371 C  CA  . GLY B 2  160 ? -1.640  29.519  -31.425 1.00 93.84 160 B 1 
ATOM   4372 C  C   . GLY B 2  160 ? -1.814  30.155  -30.044 1.00 94.52 160 B 1 
ATOM   4373 O  O   . GLY B 2  160 ? -2.827  30.806  -29.783 1.00 91.37 160 B 1 
ATOM   4374 N  N   . ILE B 2  161 ? -0.847  29.979  -29.176 1.00 95.11 161 B 1 
ATOM   4375 C  CA  . ILE B 2  161 ? -0.827  30.544  -27.821 1.00 95.25 161 B 1 
ATOM   4376 C  C   . ILE B 2  161 ? -0.708  32.073  -27.906 1.00 95.30 161 B 1 
ATOM   4377 O  O   . ILE B 2  161 ? 0.114   32.597  -28.652 1.00 93.00 161 B 1 
ATOM   4378 C  CB  . ILE B 2  161 ? 0.325   29.922  -27.015 1.00 93.26 161 B 1 
ATOM   4379 C  CG1 . ILE B 2  161 ? 0.094   28.407  -26.837 1.00 86.24 161 B 1 
ATOM   4380 C  CG2 . ILE B 2  161 ? 0.485   30.593  -25.646 1.00 83.52 161 B 1 
ATOM   4381 C  CD1 . ILE B 2  161 ? 1.350   27.635  -26.419 1.00 81.73 161 B 1 
ATOM   4382 N  N   . LYS B 2  162 ? -1.526  32.780  -27.119 1.00 94.79 162 B 1 
ATOM   4383 C  CA  . LYS B 2  162 ? -1.569  34.250  -27.098 1.00 94.77 162 B 1 
ATOM   4384 C  C   . LYS B 2  162 ? -0.907  34.870  -25.866 1.00 94.90 162 B 1 
ATOM   4385 O  O   . LYS B 2  162 ? -0.630  36.071  -25.863 1.00 91.94 162 B 1 
ATOM   4386 C  CB  . LYS B 2  162 ? -3.017  34.727  -27.222 1.00 93.36 162 B 1 
ATOM   4387 C  CG  . LYS B 2  162 ? -3.722  34.280  -28.512 1.00 89.86 162 B 1 
ATOM   4388 C  CD  . LYS B 2  162 ? -3.030  34.800  -29.769 1.00 81.61 162 B 1 
ATOM   4389 C  CE  . LYS B 2  162 ? -3.791  34.378  -31.011 1.00 74.89 162 B 1 
ATOM   4390 N  NZ  . LYS B 2  162 ? -3.088  34.803  -32.251 1.00 64.90 162 B 1 
ATOM   4391 N  N   . VAL B 2  163 ? -0.653  34.072  -24.839 1.00 95.14 163 B 1 
ATOM   4392 C  CA  . VAL B 2  163 ? 0.089   34.457  -23.639 1.00 95.48 163 B 1 
ATOM   4393 C  C   . VAL B 2  163 ? 1.151   33.377  -23.423 1.00 96.21 163 B 1 
ATOM   4394 O  O   . VAL B 2  163 ? 0.830   32.200  -23.583 1.00 94.67 163 B 1 
ATOM   4395 C  CB  . VAL B 2  163 ? -0.842  34.553  -22.414 1.00 92.98 163 B 1 
ATOM   4396 C  CG1 . VAL B 2  163 ? -0.073  34.814  -21.124 1.00 84.25 163 B 1 
ATOM   4397 C  CG2 . VAL B 2  163 ? -1.871  35.665  -22.590 1.00 84.27 163 B 1 
ATOM   4398 N  N   . PRO B 2  164 ? 2.401   33.726  -23.053 1.00 96.64 164 B 1 
ATOM   4399 C  CA  . PRO B 2  164 ? 3.418   32.703  -22.816 1.00 96.84 164 B 1 
ATOM   4400 C  C   . PRO B 2  164 ? 2.927   31.646  -21.818 1.00 97.39 164 B 1 
ATOM   4401 O  O   . PRO B 2  164 ? 2.548   31.971  -20.692 1.00 96.68 164 B 1 
ATOM   4402 C  CB  . PRO B 2  164 ? 4.630   33.468  -22.284 1.00 95.67 164 B 1 
ATOM   4403 C  CG  . PRO B 2  164 ? 4.458   34.860  -22.875 1.00 93.90 164 B 1 
ATOM   4404 C  CD  . PRO B 2  164 ? 2.957   35.061  -22.874 1.00 95.82 164 B 1 
ATOM   4405 N  N   . LEU B 2  165 ? 2.893   30.392  -22.269 1.00 97.68 165 B 1 
ATOM   4406 C  CA  . LEU B 2  165 ? 2.347   29.276  -21.506 1.00 97.97 165 B 1 
ATOM   4407 C  C   . LEU B 2  165 ? 3.433   28.226  -21.295 1.00 98.10 165 B 1 
ATOM   4408 O  O   . LEU B 2  165 ? 4.136   27.854  -22.237 1.00 97.96 165 B 1 
ATOM   4409 C  CB  . LEU B 2  165 ? 1.133   28.689  -22.242 1.00 97.69 165 B 1 
ATOM   4410 C  CG  . LEU B 2  165 ? 0.433   27.529  -21.535 1.00 96.93 165 B 1 
ATOM   4411 C  CD1 . LEU B 2  165 ? -0.204  27.973  -20.223 1.00 93.17 165 B 1 
ATOM   4412 C  CD2 . LEU B 2  165 ? -0.648  26.946  -22.434 1.00 93.28 165 B 1 
ATOM   4413 N  N   . ASN B 2  166 ? 3.557   27.727  -20.068 1.00 98.37 166 B 1 
ATOM   4414 C  CA  . ASN B 2  166 ? 4.601   26.781  -19.690 1.00 98.54 166 B 1 
ATOM   4415 C  C   . ASN B 2  166 ? 4.011   25.489  -19.140 1.00 98.66 166 B 1 
ATOM   4416 O  O   . ASN B 2  166 ? 3.061   25.511  -18.357 1.00 98.48 166 B 1 
ATOM   4417 C  CB  . ASN B 2  166 ? 5.531   27.427  -18.666 1.00 98.33 166 B 1 
ATOM   4418 C  CG  . ASN B 2  166 ? 6.213   28.678  -19.203 1.00 98.13 166 B 1 
ATOM   4419 O  OD1 . ASN B 2  166 ? 7.260   28.600  -19.827 1.00 90.93 166 B 1 
ATOM   4420 N  ND2 . ASN B 2  166 ? 5.629   29.838  -18.972 1.00 88.50 166 B 1 
ATOM   4421 N  N   . ALA B 2  167 ? 4.613   24.371  -19.523 1.00 98.67 167 B 1 
ATOM   4422 C  CA  . ALA B 2  167 ? 4.409   23.102  -18.839 1.00 98.76 167 B 1 
ATOM   4423 C  C   . ALA B 2  167 ? 5.308   23.063  -17.601 1.00 98.76 167 B 1 
ATOM   4424 O  O   . ALA B 2  167 ? 6.501   23.348  -17.693 1.00 98.66 167 B 1 
ATOM   4425 C  CB  . ALA B 2  167 ? 4.732   21.951  -19.794 1.00 98.59 167 B 1 
ATOM   4426 N  N   . VAL B 2  168 ? 4.741   22.718  -16.451 1.00 98.88 168 B 1 
ATOM   4427 C  CA  . VAL B 2  168 ? 5.475   22.544  -15.198 1.00 98.86 168 B 1 
ATOM   4428 C  C   . VAL B 2  168 ? 5.175   21.150  -14.668 1.00 98.82 168 B 1 
ATOM   4429 O  O   . VAL B 2  168 ? 4.021   20.825  -14.407 1.00 98.83 168 B 1 
ATOM   4430 C  CB  . VAL B 2  168 ? 5.086   23.614  -14.159 1.00 98.80 168 B 1 
ATOM   4431 C  CG1 . VAL B 2  168 ? 5.864   23.422  -12.855 1.00 97.70 168 B 1 
ATOM   4432 C  CG2 . VAL B 2  168 ? 5.348   25.027  -14.692 1.00 96.78 168 B 1 
ATOM   4433 N  N   . VAL B 2  169 ? 6.203   20.328  -14.517 1.00 98.96 169 B 1 
ATOM   4434 C  CA  . VAL B 2  169 ? 6.077   18.970  -13.980 1.00 98.91 169 B 1 
ATOM   4435 C  C   . VAL B 2  169 ? 6.607   18.937  -12.557 1.00 98.92 169 B 1 
ATOM   4436 O  O   . VAL B 2  169 ? 7.746   19.324  -12.313 1.00 98.81 169 B 1 
ATOM   4437 C  CB  . VAL B 2  169 ? 6.791   17.944  -14.876 1.00 98.86 169 B 1 
ATOM   4438 C  CG1 . VAL B 2  169 ? 6.853   16.558  -14.223 1.00 97.87 169 B 1 
ATOM   4439 C  CG2 . VAL B 2  169 ? 6.074   17.825  -16.220 1.00 96.89 169 B 1
[truncated: 170,803 more chars]
