# Supplementary material for: Theoretical Study of Sphingomyelinases from Entamoeba histolytica and Trichomonas vaginalis Sheds Light on the Evolution of Enzymes Needed for Survival and Colonization
Source: Pathogens. 2025 Jan 5;14(1):32. doi: 10.3390/pathogens14010032 (PMC11768322; doi:10.3390/pathogens14010032)
Supplement: Supplementary file 1 [file pathogens-14-00032-s001.zip › Supplementary structural Files/CIF files aSMase6/aSmase6 dimers/aSmase6 dimer 2xMg/fold_sm6dimer2mgpersubunit_model_2.cif]

# By using this file you agree to the legally binding terms of use found at alphafoldserver.com/output-terms
data_4783a4ba9061a535
#
_entry.id 4783a4ba9061a535
#
loop_
_atom_type.symbol
C  
MG 
N  
O  
S  
#
loop_
_audit_author.name
_audit_author.pdbx_ordinal
"Google DeepMind" 1 
"Isomorphic Labs" 2 
#
_audit_conform.dict_location https://raw.githubusercontent.com/ihmwg/ModelCIF/master/dist/mmcif_ma.dic
_audit_conform.dict_name     mmcif_ma.dic
_audit_conform.dict_version  1.4.5
#
loop_
_chem_comp.formula
_chem_comp.formula_weight
_chem_comp.id
_chem_comp.mon_nstd_flag
_chem_comp.name
_chem_comp.pdbx_smiles
_chem_comp.pdbx_synonyms
_chem_comp.type
"C3 H7 N O2"    89.093  ALA y ALANINE                                  C[C@H](N)C(O)=O                                  ?                                     "L-PEPTIDE LINKING"           
"C6 H15 N4 O2"  175.209 ARG y ARGININE                                 N[C@@H](CCCNC(N)=[NH2+])C(O)=O                   ?                                     "L-PEPTIDE LINKING"           
"C4 H8 N2 O3"   132.118 ASN y ASPARAGINE                               N[C@@H](CC(N)=O)C(O)=O                           ?                                     "L-PEPTIDE LINKING"           
"C4 H7 N O4"    133.103 ASP y "ASPARTIC ACID"                          N[C@@H](CC(O)=O)C(O)=O                           ?                                     "L-PEPTIDE LINKING"           
"C3 H7 N O2 S"  121.158 CYS y CYSTEINE                                 N[C@@H](CS)C(O)=O                                ?                                     "L-PEPTIDE LINKING"           
"C5 H10 N2 O3"  146.144 GLN y GLUTAMINE                                N[C@@H](CCC(N)=O)C(O)=O                          ?                                     "L-PEPTIDE LINKING"           
"C5 H9 N O4"    147.129 GLU y "GLUTAMIC ACID"                          N[C@@H](CCC(O)=O)C(O)=O                          ?                                     "L-PEPTIDE LINKING"           
"C2 H5 N O2"    75.067  GLY y GLYCINE                                  NCC(O)=O                                         ?                                     "PEPTIDE LINKING"             
"C6 H10 N3 O2"  156.162 HIS y HISTIDINE                                N[C@@H](Cc1c[nH]c[nH+]1)C(O)=O                   ?                                     "L-PEPTIDE LINKING"           
"C6 H13 N O2"   131.173 ILE y ISOLEUCINE                               CC[C@H](C)[C@H](N)C(O)=O                         ?                                     "L-PEPTIDE LINKING"           
"C6 H13 N O2"   131.173 LEU y LEUCINE                                  CC(C)C[C@H](N)C(O)=O                             ?                                     "L-PEPTIDE LINKING"           
"C6 H15 N2 O2"  147.195 LYS y LYSINE                                   N[C@@H](CCCC[NH3+])C(O)=O                        ?                                     "L-PEPTIDE LINKING"           
"C6 H12 O6"     180.156 MAN y alpha-D-mannopyranose                    OC[C@H]1O[C@H](O)[C@@H](O)[C@@H](O)[C@@H]1O      "alpha-D-mannose; D-mannose; mannose" "D-saccharide, alpha linking" 
"C5 H11 N O2 S" 149.211 MET y METHIONINE                               CSCC[C@H](N)C(O)=O                               ?                                     "L-PEPTIDE LINKING"           
Mg              24.305  MG  . "MAGNESIUM ION"                          "[Mg++]"                                         ?                                     NON-POLYMER                   
"C8 H15 N O6"   221.208 NAG y 2-acetamido-2-deoxy-beta-D-glucopyranose CC(=O)N[C@H]1[C@H](O)O[C@H](CO)[C@@H](O)[C@@H]1O 
;N-acetyl-beta-D-glucosamine; 2-acetamido-2-deoxy-beta-D-glucose; 2-acetamido-2-deoxy-D-glucose;
2-acetamido-2-deoxy-glucose; N-ACETYL-D-GLUCOSAMINE
;
"D-saccharide, beta linking"  
"C9 H11 N O2"   165.189 PHE y PHENYLALANINE                            N[C@@H](Cc1ccccc1)C(O)=O                         ?                                     "L-PEPTIDE LINKING"           
"C5 H9 N O2"    115.130 PRO y PROLINE                                  OC(=O)[C@@H]1CCCN1                               ?                                     "L-PEPTIDE LINKING"           
"C3 H7 N O3"    105.093 SER y SERINE                                   N[C@@H](CO)C(O)=O                                ?                                     "L-PEPTIDE LINKING"           
"C4 H9 N O3"    119.119 THR y THREONINE                                C[C@@H](O)[C@H](N)C(O)=O                         ?                                     "L-PEPTIDE LINKING"           
"C11 H12 N2 O2" 204.225 TRP y TRYPTOPHAN                               N[C@@H](Cc1c[nH]c2ccccc12)C(O)=O                 ?                                     "L-PEPTIDE LINKING"           
"C9 H11 N O3"   181.189 TYR y TYROSINE                                 N[C@@H](Cc1ccc(O)cc1)C(O)=O                      ?                                     "L-PEPTIDE LINKING"           
"C5 H11 N O2"   117.146 VAL y VALINE                                   CC(C)[C@H](N)C(O)=O                              ?                                     "L-PEPTIDE LINKING"           
#
_citation.book_publisher          ?
_citation.country                 UK
_citation.id                      primary
_citation.journal_full            Nature
_citation.journal_id_ASTM         NATUAS
_citation.journal_id_CSD          0006
_citation.journal_id_ISSN         0028-0836
_citation.journal_volume          ?
_citation.page_first              ?
_citation.page_last               ?
_citation.pdbx_database_id_DOI    ?
_citation.pdbx_database_id_PubMed ?
_citation.title                   "Accurate structure prediction of biomolecular interactions with AlphaFold 3"
_citation.year                    2024
#
loop_
_citation_author.citation_id
_citation_author.name
_citation_author.ordinal
primary "Google DeepMind" 1 
primary "Isomorphic Labs" 2 
#
loop_
_entity.id
_entity.pdbx_description
_entity.type
1  . polymer     
2  . polymer     
3  . non-polymer 
4  . non-polymer 
5  . non-polymer 
6  . non-polymer 
7  . branched    
8  . branched    
9  . branched    
10 . branched    
#
loop_
_entity_poly.entity_id
_entity_poly.pdbx_strand_id
_entity_poly.type
1 A polypeptide(L) 
2 B polypeptide(L) 
#
loop_
_entity_poly_seq.entity_id
_entity_poly_seq.hetero
_entity_poly_seq.mon_id
_entity_poly_seq.num
1 n PHE 1   
1 n GLU 2   
1 n MET 3   
1 n TRP 4   
1 n GLN 5   
1 n LEU 6   
1 n THR 7   
1 n ASP 8   
1 n ILE 9   
1 n HIS 10  
1 n LEU 11  
1 n ASP 12  
1 n PRO 13  
1 n MET 14  
1 n TYR 15  
1 n THR 16  
1 n VAL 17  
1 n GLY 18  
1 n SER 19  
1 n ASP 20  
1 n PRO 21  
1 n LEU 22  
1 n LYS 23  
1 n LEU 24  
1 n CYS 25  
1 n ARG 26  
1 n GLU 27  
1 n GLY 28  
1 n LYS 29  
1 n GLY 30  
1 n ASN 31  
1 n ALA 32  
1 n GLY 33  
1 n LYS 34  
1 n TYR 35  
1 n GLY 36  
1 n ASP 37  
1 n TYR 38  
1 n SER 39  
1 n CYS 40  
1 n ASP 41  
1 n ALA 42  
1 n ASN 43  
1 n MET 44  
1 n ALA 45  
1 n LEU 46  
1 n LEU 47  
1 n ASP 48  
1 n SER 49  
1 n LEU 50  
1 n VAL 51  
1 n LYS 52  
1 n PHE 53  
1 n ILE 54  
1 n LYS 55  
1 n ARG 56  
1 n ASN 57  
1 n THR 58  
1 n ASP 59  
1 n VAL 60  
1 n ASN 61  
1 n GLY 62  
1 n LYS 63  
1 n VAL 64  
1 n MET 65  
1 n VAL 66  
1 n TYR 67  
1 n ASN 68  
1 n GLY 69  
1 n ASP 70  
1 n ILE 71  
1 n VAL 72  
1 n SER 73  
1 n ARG 74  
1 n ALA 75  
1 n ILE 76  
1 n PRO 77  
1 n LYS 78  
1 n TYR 79  
1 n ASN 80  
1 n LEU 81  
1 n ASP 82  
1 n TYR 83  
1 n VAL 84  
1 n LYS 85  
1 n GLN 86  
1 n SER 87  
1 n ILE 88  
1 n VAL 89  
1 n ASN 90  
1 n ALA 91  
1 n THR 92  
1 n ALA 93  
1 n LEU 94  
1 n LEU 95  
1 n LYS 96  
1 n LYS 97  
1 n PHE 98  
1 n GLU 99  
1 n ASP 100 
1 n PHE 101 
1 n PHE 102 
1 n ILE 103 
1 n ILE 104 
1 n PRO 105 
1 n MET 106 
1 n LEU 107 
1 n GLY 108 
1 n ASN 109 
1 n HIS 110 
1 n ASP 111 
1 n VAL 112 
1 n TYR 113 
1 n PRO 114 
1 n ALA 115 
1 n ASN 116 
1 n GLN 117 
1 n MET 118 
1 n ALA 119 
1 n ILE 120 
1 n ASN 121 
1 n SER 122 
1 n GLN 123 
1 n TRP 124 
1 n ILE 125 
1 n PHE 126 
1 n GLN 127 
1 n PHE 128 
1 n ALA 129 
1 n ALA 130 
1 n GLU 131 
1 n GLN 132 
1 n PHE 133 
1 n ALA 134 
1 n PRO 135 
1 n PHE 136 
1 n LEU 137 
1 n SER 138 
1 n GLN 139 
1 n ASN 140 
1 n ALA 141 
1 n ILE 142 
1 n GLU 143 
1 n SER 144 
1 n PHE 145 
1 n LYS 146 
1 n HIS 147 
1 n GLY 148 
1 n GLY 149 
1 n TYR 150 
1 n TYR 151 
1 n THR 152 
1 n MET 153 
1 n PRO 154 
1 n PHE 155 
1 n PRO 156 
1 n ALA 157 
1 n HIS 158 
1 n LEU 159 
1 n GLY 160 
1 n ILE 161 
1 n LYS 162 
1 n VAL 163 
1 n PRO 164 
1 n LEU 165 
1 n ASN 166 
1 n ALA 167 
1 n VAL 168 
1 n VAL 169 
1 n LEU 170 
1 n ASN 171 
1 n THR 172 
1 n VAL 173 
1 n LEU 174 
1 n TYR 175 
1 n TYR 176 
1 n ASN 177 
1 n TYR 178 
1 n ASN 179 
1 n LYS 180 
1 n GLN 181 
1 n THR 182 
1 n MET 183 
1 n ASP 184 
1 n SER 185 
1 n THR 186 
1 n ASP 187 
1 n PRO 188 
1 n LEU 189 
1 n GLY 190 
1 n GLN 191 
1 n PHE 192 
1 n GLU 193 
1 n TRP 194 
1 n PHE 195 
1 n LYS 196 
1 n THR 197 
1 n VAL 198 
1 n MET 199 
1 n ASP 200 
1 n GLY 201 
1 n TYR 202 
1 n ARG 203 
1 n LYS 204 
1 n THR 205 
1 n GLY 206 
1 n GLN 207 
1 n ARG 208 
1 n ALA 209 
1 n ILE 210 
1 n VAL 211 
1 n SER 212 
1 n MET 213 
1 n HIS 214 
1 n ILE 215 
1 n CYS 216 
1 n PRO 217 
1 n GLY 218 
1 n VAL 219 
1 n ALA 220 
1 n GLU 221 
1 n ARG 222 
1 n PHE 223 
1 n ASN 224 
1 n TYR 225 
1 n SER 226 
1 n ASP 227 
1 n GLN 228 
1 n LEU 229 
1 n TYR 230 
1 n PRO 231 
1 n GLN 232 
1 n TYR 233 
1 n ASN 234 
1 n ASP 235 
1 n ARG 236 
1 n LEU 237 
1 n VAL 238 
1 n ASP 239 
1 n SER 240 
1 n LEU 241 
1 n ALA 242 
1 n GLU 243 
1 n TYR 244 
1 n ASN 245 
1 n ASP 246 
1 n VAL 247 
1 n ILE 248 
1 n LEU 249 
1 n GLY 250 
1 n VAL 251 
1 n LEU 252 
1 n CYS 253 
1 n GLY 254 
1 n HIS 255 
1 n LEU 256 
1 n HIS 257 
1 n THR 258 
1 n ASP 259 
1 n THR 260 
1 n PHE 261 
1 n ARG 262 
1 n ILE 263 
1 n LEU 264 
1 n SER 265 
1 n LYS 266 
1 n GLY 267 
1 n ASN 268 
1 n LYS 269 
1 n LYS 270 
1 n VAL 271 
1 n MET 272 
1 n ALA 273 
1 n PHE 274 
1 n ILE 275 
1 n GLY 276 
1 n PRO 277 
1 n SER 278 
1 n VAL 279 
1 n ASP 280 
1 n THR 281 
1 n TRP 282 
1 n LEU 283 
1 n GLY 284 
1 n THR 285 
1 n SER 286 
1 n PRO 287 
1 n SER 288 
1 n ILE 289 
1 n ARG 290 
1 n LYS 291 
1 n TYR 292 
1 n ASP 293 
1 n VAL 294 
1 n GLY 295 
1 n ASN 296 
1 n GLY 297 
1 n GLN 298 
1 n GLY 299 
1 n TYR 300 
1 n MET 301 
1 n LYS 302 
1 n GLU 303 
1 n PHE 304 
1 n LYS 305 
1 n ASN 306 
1 n TYR 307 
1 n HIS 308 
1 n PHE 309 
1 n GLN 310 
1 n LEU 311 
1 n ARG 312 
1 n PRO 313 
1 n LYS 314 
1 n LYS 315 
1 n ASP 316 
1 n LYS 317 
1 n LEU 318 
1 n LYS 319 
1 n PRO 320 
1 n LYS 321 
1 n THR 322 
1 n THR 323 
1 n ILE 324 
1 n LYS 325 
1 n GLN 326 
1 n PRO 327 
1 n SER 328 
1 n ASP 329 
1 n GLY 330 
1 n PHE 331 
1 n ASN 332 
1 n LYS 333 
1 n TRP 334 
1 n LYS 335 
1 n PHE 336 
1 n ASN 337 
1 n TYR 338 
1 n GLY 339 
1 n SER 340 
1 n SER 341 
1 n SER 342 
1 n GLU 343 
1 n TYR 344 
1 n GLY 345 
1 n LEU 346 
1 n LYS 347 
1 n GLU 348 
1 n LEU 349 
1 n SER 350 
1 n PRO 351 
1 n LYS 352 
1 n GLU 353 
1 n PHE 354 
1 n GLU 355 
1 n ILE 356 
1 n LEU 357 
1 n ALA 358 
1 n ALA 359 
1 n ARG 360 
1 n MET 361 
1 n ASP 362 
1 n LYS 363 
1 n ASP 364 
1 n LEU 365 
1 n GLN 366 
1 n LEU 367 
1 n PHE 368 
1 n ASN 369 
1 n LYS 370 
1 n TYR 371 
1 n HIS 372 
1 n LEU 373 
1 n HIS 374 
1 n PHE 375 
1 n ARG 376 
1 n ALA 377 
1 n ASP 378 
1 n THR 379 
1 n PRO 380 
1 n GLY 381 
1 n PHE 382 
1 n THR 383 
2 n PHE 1   
2 n GLU 2   
2 n MET 3   
2 n TRP 4   
2 n GLN 5   
2 n LEU 6   
2 n THR 7   
2 n ASP 8   
2 n ILE 9   
2 n HIS 10  
2 n LEU 11  
2 n ASP 12  
2 n PRO 13  
2 n MET 14  
2 n TYR 15  
2 n THR 16  
2 n VAL 17  
2 n GLY 18  
2 n SER 19  
2 n ASP 20  
2 n PRO 21  
2 n LEU 22  
2 n LYS 23  
2 n LEU 24  
2 n CYS 25  
2 n ARG 26  
2 n GLU 27  
2 n GLY 28  
2 n LYS 29  
2 n GLY 30  
2 n ASN 31  
2 n ALA 32  
2 n GLY 33  
2 n LYS 34  
2 n TYR 35  
2 n GLY 36  
2 n ASP 37  
2 n TYR 38  
2 n SER 39  
2 n CYS 40  
2 n ASP 41  
2 n ALA 42  
2 n ASN 43  
2 n MET 44  
2 n ALA 45  
2 n LEU 46  
2 n LEU 47  
2 n ASP 48  
2 n SER 49  
2 n LEU 50  
2 n VAL 51  
2 n LYS 52  
2 n PHE 53  
2 n ILE 54  
2 n LYS 55  
2 n ARG 56  
2 n ASN 57  
2 n THR 58  
2 n ASP 59  
2 n VAL 60  
2 n ASN 61  
2 n GLY 62  
2 n LYS 63  
2 n VAL 64  
2 n MET 65  
2 n VAL 66  
2 n TYR 67  
2 n ASN 68  
2 n GLY 69  
2 n ASP 70  
2 n ILE 71  
2 n VAL 72  
2 n SER 73  
2 n ARG 74  
2 n ALA 75  
2 n ILE 76  
2 n PRO 77  
2 n LYS 78  
2 n TYR 79  
2 n ASN 80  
2 n LEU 81  
2 n ASP 82  
2 n TYR 83  
2 n VAL 84  
2 n LYS 85  
2 n GLN 86  
2 n SER 87  
2 n ILE 88  
2 n VAL 89  
2 n ASN 90  
2 n ALA 91  
2 n THR 92  
2 n ALA 93  
2 n LEU 94  
2 n LEU 95  
2 n LYS 96  
2 n LYS 97  
2 n PHE 98  
2 n GLU 99  
2 n ASP 100 
2 n PHE 101 
2 n PHE 102 
2 n ILE 103 
2 n ILE 104 
2 n PRO 105 
2 n MET 106 
2 n LEU 107 
2 n GLY 108 
2 n ASN 109 
2 n HIS 110 
2 n ASP 111 
2 n VAL 112 
2 n TYR 113 
2 n PRO 114 
2 n ALA 115 
2 n ASN 116 
2 n GLN 117 
2 n MET 118 
2 n ALA 119 
2 n ILE 120 
2 n ASN 121 
2 n SER 122 
2 n GLN 123 
2 n TRP 124 
2 n ILE 125 
2 n PHE 126 
2 n GLN 127 
2 n PHE 128 
2 n ALA 129 
2 n ALA 130 
2 n GLU 131 
2 n GLN 132 
2 n PHE 133 
2 n ALA 134 
2 n PRO 135 
2 n PHE 136 
2 n LEU 137 
2 n SER 138 
2 n GLN 139 
2 n ASN 140 
2 n ALA 141 
2 n ILE 142 
2 n GLU 143 
2 n SER 144 
2 n PHE 145 
2 n LYS 146 
2 n HIS 147 
2 n GLY 148 
2 n GLY 149 
2 n TYR 150 
2 n TYR 151 
2 n THR 152 
2 n MET 153 
2 n PRO 154 
2 n PHE 155 
2 n PRO 156 
2 n ALA 157 
2 n HIS 158 
2 n LEU 159 
2 n GLY 160 
2 n ILE 161 
2 n LYS 162 
2 n VAL 163 
2 n PRO 164 
2 n LEU 165 
2 n ASN 166 
2 n ALA 167 
2 n VAL 168 
2 n VAL 169 
2 n LEU 170 
2 n ASN 171 
2 n THR 172 
2 n VAL 173 
2 n LEU 174 
2 n TYR 175 
2 n TYR 176 
2 n ASN 177 
2 n TYR 178 
2 n ASN 179 
2 n LYS 180 
2 n GLN 181 
2 n THR 182 
2 n MET 183 
2 n ASP 184 
2 n SER 185 
2 n THR 186 
2 n ASP 187 
2 n PRO 188 
2 n LEU 189 
2 n GLY 190 
2 n GLN 191 
2 n PHE 192 
2 n GLU 193 
2 n TRP 194 
2 n PHE 195 
2 n LYS 196 
2 n THR 197 
2 n VAL 198 
2 n MET 199 
2 n ASP 200 
2 n GLY 201 
2 n TYR 202 
2 n ARG 203 
2 n LYS 204 
2 n THR 205 
2 n GLY 206 
2 n GLN 207 
2 n ARG 208 
2 n ALA 209 
2 n ILE 210 
2 n VAL 211 
2 n SER 212 
2 n MET 213 
2 n HIS 214 
2 n ILE 215 
2 n CYS 216 
2 n PRO 217 
2 n GLY 218 
2 n VAL 219 
2 n ALA 220 
2 n GLU 221 
2 n ARG 222 
2 n PHE 223 
2 n ASN 224 
2 n TYR 225 
2 n SER 226 
2 n ASP 227 
2 n GLN 228 
2 n LEU 229 
2 n TYR 230 
2 n PRO 231 
2 n GLN 232 
2 n TYR 233 
2 n ASN 234 
2 n ASP 235 
2 n ARG 236 
2 n LEU 237 
2 n VAL 238 
2 n ASP 239 
2 n SER 240 
2 n LEU 241 
2 n ALA 242 
2 n GLU 243 
2 n TYR 244 
2 n ASN 245 
2 n ASP 246 
2 n VAL 247 
2 n ILE 248 
2 n LEU 249 
2 n GLY 250 
2 n VAL 251 
2 n LEU 252 
2 n CYS 253 
2 n GLY 254 
2 n HIS 255 
2 n LEU 256 
2 n HIS 257 
2 n THR 258 
2 n ASP 259 
2 n THR 260 
2 n PHE 261 
2 n ARG 262 
2 n ILE 263 
2 n LEU 264 
2 n SER 265 
2 n LYS 266 
2 n GLY 267 
2 n ASN 268 
2 n LYS 269 
2 n LYS 270 
2 n VAL 271 
2 n MET 272 
2 n ALA 273 
2 n PHE 274 
2 n ILE 275 
2 n GLY 276 
2 n PRO 277 
2 n SER 278 
2 n VAL 279 
2 n ASP 280 
2 n THR 281 
2 n TRP 282 
2 n LEU 283 
2 n GLY 284 
2 n THR 285 
2 n SER 286 
2 n PRO 287 
2 n SER 288 
2 n ILE 289 
2 n ARG 290 
2 n LYS 291 
2 n TYR 292 
2 n ASP 293 
2 n VAL 294 
2 n GLY 295 
2 n ASN 296 
2 n GLY 297 
2 n GLN 298 
2 n GLY 299 
2 n TYR 300 
2 n MET 301 
2 n LYS 302 
2 n GLU 303 
2 n PHE 304 
2 n LYS 305 
2 n ASN 306 
2 n TYR 307 
2 n HIS 308 
2 n PHE 309 
2 n GLN 310 
2 n LEU 311 
2 n ARG 312 
2 n PRO 313 
2 n LYS 314 
2 n LYS 315 
2 n ASP 316 
2 n LYS 317 
2 n LEU 318 
2 n LYS 319 
2 n PRO 320 
2 n LYS 321 
2 n THR 322 
2 n THR 323 
2 n ILE 324 
2 n LYS 325 
2 n GLN 326 
2 n PRO 327 
2 n SER 328 
2 n ASP 329 
2 n GLY 330 
2 n PHE 331 
2 n ASN 332 
2 n LYS 333 
2 n TRP 334 
2 n LYS 335 
2 n PHE 336 
2 n ASN 337 
2 n TYR 338 
2 n GLY 339 
2 n SER 340 
2 n SER 341 
2 n SER 342 
2 n GLU 343 
2 n TYR 344 
2 n GLY 345 
2 n LEU 346 
2 n LYS 347 
2 n GLU 348 
2 n LEU 349 
2 n SER 350 
2 n PRO 351 
2 n LYS 352 
2 n GLU 353 
2 n PHE 354 
2 n GLU 355 
2 n ILE 356 
2 n LEU 357 
2 n ALA 358 
2 n ALA 359 
2 n ARG 360 
2 n MET 361 
2 n ASP 362 
2 n LYS 363 
2 n ASP 364 
2 n LEU 365 
2 n GLN 366 
2 n LEU 367 
2 n PHE 368 
2 n ASN 369 
2 n LYS 370 
2 n TYR 371 
2 n HIS 372 
2 n LEU 373 
2 n HIS 374 
2 n PHE 375 
2 n ARG 376 
2 n ALA 377 
2 n ASP 378 
2 n THR 379 
2 n PRO 380 
2 n GLY 381 
2 n PHE 382 
2 n THR 383 
#
_ma_data.content_type "model coordinates"
_ma_data.id           1
_ma_data.name         Model
#
_ma_model_list.data_id          1
_ma_model_list.model_group_id   1
_ma_model_list.model_group_name "AlphaFold-beta-20231127 (7a14c934-fe78-43c1-a552-7fb305b0ebd1 @ 2024-09-02 08:04:46)"
_ma_model_list.model_id         1
_ma_model_list.model_name       "Top ranked model"
_ma_model_list.model_type       "Ab initio model"
_ma_model_list.ordinal_id       1
#
loop_
_ma_protocol_step.method_type
_ma_protocol_step.ordinal_id
_ma_protocol_step.protocol_id
_ma_protocol_step.step_id
"coevolution MSA" 1 1 1 
"template search" 2 1 2 
modeling          3 1 3 
#
loop_
_ma_qa_metric.id
_ma_qa_metric.mode
_ma_qa_metric.name
_ma_qa_metric.software_group_id
_ma_qa_metric.type
1 global pLDDT 1 pLDDT 
2 local  pLDDT 1 pLDDT 
#
_ma_qa_metric_global.metric_id    1
_ma_qa_metric_global.metric_value 87.41
_ma_qa_metric_global.model_id     1
_ma_qa_metric_global.ordinal_id   1
#
_ma_software_group.group_id    1
_ma_software_group.ordinal_id  1
_ma_software_group.software_id 1
#
loop_
_ma_target_entity.data_id
_ma_target_entity.entity_id
_ma_target_entity.origin
1 1  . 
1 2  . 
1 3  . 
1 4  . 
1 5  . 
1 6  . 
1 7  . 
1 8  . 
1 9  . 
1 10 . 
#
loop_
_ma_target_entity_instance.asym_id
_ma_target_entity_instance.details
_ma_target_entity_instance.entity_id
A . 1  
B . 2  
C . 3  
D . 4  
E . 5  
F . 6  
G . 7  
H . 8  
I . 9  
J . 10 
#
loop_
_pdbx_branch_scheme.asym_id
_pdbx_branch_scheme.auth_asym_id
_pdbx_branch_scheme.auth_seq_num
_pdbx_branch_scheme.entity_id
_pdbx_branch_scheme.hetero
_pdbx_branch_scheme.mon_id
_pdbx_branch_scheme.num
_pdbx_branch_scheme.pdb_asym_id
_pdbx_branch_scheme.pdb_ins_code
_pdbx_branch_scheme.pdb_seq_num
G G 1 7  n NAG 1 G . 1 
G G 2 7  n NAG 2 G . 2 
G G 3 7  n MAN 3 G . 3 
G G 4 7  n MAN 4 G . 4 
G G 5 7  n MAN 5 G . 5 
G G 6 7  n MAN 6 G . 6 
G G 7 7  n MAN 7 G . 7 
G G 8 7  n MAN 8 G . 8 
H H 1 8  n NAG 1 H . 1 
H H 2 8  n NAG 2 H . 2 
H H 3 8  n MAN 3 H . 3 
H H 4 8  n MAN 4 H . 4 
H H 5 8  n MAN 5 H . 5 
H H 6 8  n MAN 6 H . 6 
H H 7 8  n MAN 7 H . 7 
H H 8 8  n MAN 8 H . 8 
I I 1 9  n NAG 1 I . 1 
I I 2 9  n NAG 2 I . 2 
I I 3 9  n MAN 3 I . 3 
I I 4 9  n MAN 4 I . 4 
I I 5 9  n MAN 5 I . 5 
I I 6 9  n MAN 6 I . 6 
I I 7 9  n MAN 7 I . 7 
I I 8 9  n MAN 8 I . 8 
J J 1 10 n NAG 1 J . 1 
J J 2 10 n NAG 2 J . 2 
J J 3 10 n MAN 3 J . 3 
J J 4 10 n MAN 4 J . 4 
J J 5 10 n MAN 5 J . 5 
J J 6 10 n MAN 6 J . 6 
J J 7 10 n MAN 7 J . 7 
J J 8 10 n MAN 8 J . 8 
#
loop_
_pdbx_data_usage.details
_pdbx_data_usage.id
_pdbx_data_usage.type
_pdbx_data_usage.url
;NON-COMMERCIAL USE ONLY, BY USING THIS FILE YOU AGREE TO THE TERMS OF USE FOUND
AT alphafoldserver.com/output-terms.
;
1 license    ? 
;THE INFORMATION IS NOT INTENDED FOR, HAS NOT BEEN VALIDATED FOR, AND IS NOT
APPROVED FOR CLINICAL USE. IT SHOULD NOT BE USED FOR CLINICAL PURPOSE OR RELIED
ON FOR MEDICAL OR OTHER PROFESSIONAL ADVICE. IT IS THEORETICAL MODELLING ONLY
AND CAUTION SHOULD BE EXERCISED IN ITS USE. IT IS PROVIDED "AS-IS" WITHOUT ANY
WARRANTY OF ANY KIND, WHETHER EXPRESSED OR IMPLIED. NO WARRANTY IS GIVEN THAT
USE OF THE INFORMATION SHALL NOT INFRINGE THE RIGHTS OF ANY THIRD PARTY.
;
2 disclaimer ? 
#
loop_
_pdbx_nonpoly_scheme.asym_id
_pdbx_nonpoly_scheme.auth_seq_num
_pdbx_nonpoly_scheme.entity_id
_pdbx_nonpoly_scheme.mon_id
_pdbx_nonpoly_scheme.pdb_ins_code
_pdbx_nonpoly_scheme.pdb_seq_num
_pdbx_nonpoly_scheme.pdb_strand_id
C 1 3 MG . 1 C 
D 1 4 MG . 1 D 
E 1 5 MG . 1 E 
F 1 6 MG . 1 F 
#
loop_
_pdbx_poly_seq_scheme.asym_id
_pdbx_poly_seq_scheme.auth_seq_num
_pdbx_poly_seq_scheme.entity_id
_pdbx_poly_seq_scheme.hetero
_pdbx_poly_seq_scheme.mon_id
_pdbx_poly_seq_scheme.pdb_ins_code
_pdbx_poly_seq_scheme.pdb_seq_num
_pdbx_poly_seq_scheme.pdb_strand_id
_pdbx_poly_seq_scheme.seq_id
A 1   1 n PHE . 1   A 1   
A 2   1 n GLU . 2   A 2   
A 3   1 n MET . 3   A 3   
A 4   1 n TRP . 4   A 4   
A 5   1 n GLN . 5   A 5   
A 6   1 n LEU . 6   A 6   
A 7   1 n THR . 7   A 7   
A 8   1 n ASP . 8   A 8   
A 9   1 n ILE . 9   A 9   
A 10  1 n HIS . 10  A 10  
A 11  1 n LEU . 11  A 11  
A 12  1 n ASP . 12  A 12  
A 13  1 n PRO . 13  A 13  
A 14  1 n MET . 14  A 14  
A 15  1 n TYR . 15  A 15  
A 16  1 n THR . 16  A 16  
A 17  1 n VAL . 17  A 17  
A 18  1 n GLY . 18  A 18  
A 19  1 n SER . 19  A 19  
A 20  1 n ASP . 20  A 20  
A 21  1 n PRO . 21  A 21  
A 22  1 n LEU . 22  A 22  
A 23  1 n LYS . 23  A 23  
A 24  1 n LEU . 24  A 24  
A 25  1 n CYS . 25  A 25  
A 26  1 n ARG . 26  A 26  
A 27  1 n GLU . 27  A 27  
A 28  1 n GLY . 28  A 28  
A 29  1 n LYS . 29  A 29  
A 30  1 n GLY . 30  A 30  
A 31  1 n ASN . 31  A 31  
A 32  1 n ALA . 32  A 32  
A 33  1 n GLY . 33  A 33  
A 34  1 n LYS . 34  A 34  
A 35  1 n TYR . 35  A 35  
A 36  1 n GLY . 36  A 36  
A 37  1 n ASP . 37  A 37  
A 38  1 n TYR . 38  A 38  
A 39  1 n SER . 39  A 39  
A 40  1 n CYS . 40  A 40  
A 41  1 n ASP . 41  A 41  
A 42  1 n ALA . 42  A 42  
A 43  1 n ASN . 43  A 43  
A 44  1 n MET . 44  A 44  
A 45  1 n ALA . 45  A 45  
A 46  1 n LEU . 46  A 46  
A 47  1 n LEU . 47  A 47  
A 48  1 n ASP . 48  A 48  
A 49  1 n SER . 49  A 49  
A 50  1 n LEU . 50  A 50  
A 51  1 n VAL . 51  A 51  
A 52  1 n LYS . 52  A 52  
A 53  1 n PHE . 53  A 53  
A 54  1 n ILE . 54  A 54  
A 55  1 n LYS . 55  A 55  
A 56  1 n ARG . 56  A 56  
A 57  1 n ASN . 57  A 57  
A 58  1 n THR . 58  A 58  
A 59  1 n ASP . 59  A 59  
A 60  1 n VAL . 60  A 60  
A 61  1 n ASN . 61  A 61  
A 62  1 n GLY . 62  A 62  
A 63  1 n LYS . 63  A 63  
A 64  1 n VAL . 64  A 64  
A 65  1 n MET . 65  A 65  
A 66  1 n VAL . 66  A 66  
A 67  1 n TYR . 67  A 67  
A 68  1 n ASN . 68  A 68  
A 69  1 n GLY . 69  A 69  
A 70  1 n ASP . 70  A 70  
A 71  1 n ILE . 71  A 71  
A 72  1 n VAL . 72  A 72  
A 73  1 n SER . 73  A 73  
A 74  1 n ARG . 74  A 74  
A 75  1 n ALA . 75  A 75  
A 76  1 n ILE . 76  A 76  
A 77  1 n PRO . 77  A 77  
A 78  1 n LYS . 78  A 78  
A 79  1 n TYR . 79  A 79  
A 80  1 n ASN . 80  A 80  
A 81  1 n LEU . 81  A 81  
A 82  1 n ASP . 82  A 82  
A 83  1 n TYR . 83  A 83  
A 84  1 n VAL . 84  A 84  
A 85  1 n LYS . 85  A 85  
A 86  1 n GLN . 86  A 86  
A 87  1 n SER . 87  A 87  
A 88  1 n ILE . 88  A 88  
A 89  1 n VAL . 89  A 89  
A 90  1 n ASN . 90  A 90  
A 91  1 n ALA . 91  A 91  
A 92  1 n THR . 92  A 92  
A 93  1 n ALA . 93  A 93  
A 94  1 n LEU . 94  A 94  
A 95  1 n LEU . 95  A 95  
A 96  1 n LYS . 96  A 96  
A 97  1 n LYS . 97  A 97  
A 98  1 n PHE . 98  A 98  
A 99  1 n GLU . 99  A 99  
A 100 1 n ASP . 100 A 100 
A 101 1 n PHE . 101 A 101 
A 102 1 n PHE . 102 A 102 
A 103 1 n ILE . 103 A 103 
A 104 1 n ILE . 104 A 104 
A 105 1 n PRO . 105 A 105 
A 106 1 n MET . 106 A 106 
A 107 1 n LEU . 107 A 107 
A 108 1 n GLY . 108 A 108 
A 109 1 n ASN . 109 A 109 
A 110 1 n HIS . 110 A 110 
A 111 1 n ASP . 111 A 111 
A 112 1 n VAL . 112 A 112 
A 113 1 n TYR . 113 A 113 
A 114 1 n PRO . 114 A 114 
A 115 1 n ALA . 115 A 115 
A 116 1 n ASN . 116 A 116 
A 117 1 n GLN . 117 A 117 
A 118 1 n MET . 118 A 118 
A 119 1 n ALA . 119 A 119 
A 120 1 n ILE . 120 A 120 
A 121 1 n ASN . 121 A 121 
A 122 1 n SER . 122 A 122 
A 123 1 n GLN . 123 A 123 
A 124 1 n TRP . 124 A 124 
A 125 1 n ILE . 125 A 125 
A 126 1 n PHE . 126 A 126 
A 127 1 n GLN . 127 A 127 
A 128 1 n PHE . 128 A 128 
A 129 1 n ALA . 129 A 129 
A 130 1 n ALA . 130 A 130 
A 131 1 n GLU . 131 A 131 
A 132 1 n GLN . 132 A 132 
A 133 1 n PHE . 133 A 133 
A 134 1 n ALA . 134 A 134 
A 135 1 n PRO . 135 A 135 
A 136 1 n PHE . 136 A 136 
A 137 1 n LEU . 137 A 137 
A 138 1 n SER . 138 A 138 
A 139 1 n GLN . 139 A 139 
A 140 1 n ASN . 140 A 140 
A 141 1 n ALA . 141 A 141 
A 142 1 n ILE . 142 A 142 
A 143 1 n GLU . 143 A 143 
A 144 1 n SER . 144 A 144 
A 145 1 n PHE . 145 A 145 
A 146 1 n LYS . 146 A 146 
A 147 1 n HIS . 147 A 147 
A 148 1 n GLY . 148 A 148 
A 149 1 n GLY . 149 A 149 
A 150 1 n TYR . 150 A 150 
A 151 1 n TYR . 151 A 151 
A 152 1 n THR . 152 A 152 
A 153 1 n MET . 153 A 153 
A 154 1 n PRO . 154 A 154 
A 155 1 n PHE . 155 A 155 
A 156 1 n PRO . 156 A 156 
A 157 1 n ALA . 157 A 157 
A 158 1 n HIS . 158 A 158 
A 159 1 n LEU . 159 A 159 
A 160 1 n GLY . 160 A 160 
A 161 1 n ILE . 161 A 161 
A 162 1 n LYS . 162 A 162 
A 163 1 n VAL . 163 A 163 
A 164 1 n PRO . 164 A 164 
A 165 1 n LEU . 165 A 165 
A 166 1 n ASN . 166 A 166 
A 167 1 n ALA . 167 A 167 
A 168 1 n VAL . 168 A 168 
A 169 1 n VAL . 169 A 169 
A 170 1 n LEU . 170 A 170 
A 171 1 n ASN . 171 A 171 
A 172 1 n THR . 172 A 172 
A 173 1 n VAL . 173 A 173 
A 174 1 n LEU . 174 A 174 
A 175 1 n TYR . 175 A 175 
A 176 1 n TYR . 176 A 176 
A 177 1 n ASN . 177 A 177 
A 178 1 n TYR . 178 A 178 
A 179 1 n ASN . 179 A 179 
A 180 1 n LYS . 180 A 180 
A 181 1 n GLN . 181 A 181 
A 182 1 n THR . 182 A 182 
A 183 1 n MET . 183 A 183 
A 184 1 n ASP . 184 A 184 
A 185 1 n SER . 185 A 185 
A 186 1 n THR . 186 A 186 
A 187 1 n ASP . 187 A 187 
A 188 1 n PRO . 188 A 188 
A 189 1 n LEU . 189 A 189 
A 190 1 n GLY . 190 A 190 
A 191 1 n GLN . 191 A 191 
A 192 1 n PHE . 192 A 192 
A 193 1 n GLU . 193 A 193 
A 194 1 n TRP . 194 A 194 
A 195 1 n PHE . 195 A 195 
A 196 1 n LYS . 196 A 196 
A 197 1 n THR . 197 A 197 
A 198 1 n VAL . 198 A 198 
A 199 1 n MET . 199 A 199 
A 200 1 n ASP . 200 A 200 
A 201 1 n GLY . 201 A 201 
A 202 1 n TYR . 202 A 202 
A 203 1 n ARG . 203 A 203 
A 204 1 n LYS . 204 A 204 
A 205 1 n THR . 205 A 205 
A 206 1 n GLY . 206 A 206 
A 207 1 n GLN . 207 A 207 
A 208 1 n ARG . 208 A 208 
A 209 1 n ALA . 209 A 209 
A 210 1 n ILE . 210 A 210 
A 211 1 n VAL . 211 A 211 
A 212 1 n SER . 212 A 212 
A 213 1 n MET . 213 A 213 
A 214 1 n HIS . 214 A 214 
A 215 1 n ILE . 215 A 215 
A 216 1 n CYS . 216 A 216 
A 217 1 n PRO . 217 A 217 
A 218 1 n GLY . 218 A 218 
A 219 1 n VAL . 219 A 219 
A 220 1 n ALA . 220 A 220 
A 221 1 n GLU . 221 A 221 
A 222 1 n ARG . 222 A 222 
A 223 1 n PHE . 223 A 223 
A 224 1 n ASN . 224 A 224 
A 225 1 n TYR . 225 A 225 
A 226 1 n SER . 226 A 226 
A 227 1 n ASP . 227 A 227 
A 228 1 n GLN . 228 A 228 
A 229 1 n LEU . 229 A 229 
A 230 1 n TYR . 230 A 230 
A 231 1 n PRO . 231 A 231 
A 232 1 n GLN . 232 A 232 
A 233 1 n TYR . 233 A 233 
A 234 1 n ASN . 234 A 234 
A 235 1 n ASP . 235 A 235 
A 236 1 n ARG . 236 A 236 
A 237 1 n LEU . 237 A 237 
A 238 1 n VAL . 238 A 238 
A 239 1 n ASP . 239 A 239 
A 240 1 n SER . 240 A 240 
A 241 1 n LEU . 241 A 241 
A 242 1 n ALA . 242 A 242 
A 243 1 n GLU . 243 A 243 
A 244 1 n TYR . 244 A 244 
A 245 1 n ASN . 245 A 245 
A 246 1 n ASP . 246 A 246 
A 247 1 n VAL . 247 A 247 
A 248 1 n ILE . 248 A 248 
A 249 1 n LEU . 249 A 249 
A 250 1 n GLY . 250 A 250 
A 251 1 n VAL . 251 A 251 
A 252 1 n LEU . 252 A 252 
A 253 1 n CYS . 253 A 253 
A 254 1 n GLY . 254 A 254 
A 255 1 n HIS . 255 A 255 
A 256 1 n LEU . 256 A 256 
A 257 1 n HIS . 257 A 257 
A 258 1 n THR . 258 A 258 
A 259 1 n ASP . 259 A 259 
A 260 1 n THR . 260 A 260 
A 261 1 n PHE . 261 A 261 
A 262 1 n ARG . 262 A 262 
A 263 1 n ILE . 263 A 263 
A 264 1 n LEU . 264 A 264 
A 265 1 n SER . 265 A 265 
A 266 1 n LYS . 266 A 266 
A 267 1 n GLY . 267 A 267 
A 268 1 n ASN . 268 A 268 
A 269 1 n LYS . 269 A 269 
A 270 1 n LYS . 270 A 270 
A 271 1 n VAL . 271 A 271 
A 272 1 n MET . 272 A 272 
A 273 1 n ALA . 273 A 273 
A 274 1 n PHE . 274 A 274 
A 275 1 n ILE . 275 A 275 
A 276 1 n GLY . 276 A 276 
A 277 1 n PRO . 277 A 277 
A 278 1 n SER . 278 A 278 
A 279 1 n VAL . 279 A 279 
A 280 1 n ASP . 280 A 280 
A 281 1 n THR . 281 A 281 
A 282 1 n TRP . 282 A 282 
A 283 1 n LEU . 283 A 283 
A 284 1 n GLY . 284 A 284 
A 285 1 n THR . 285 A 285 
A 286 1 n SER . 286 A 286 
A 287 1 n PRO . 287 A 287 
A 288 1 n SER . 288 A 288 
A 289 1 n ILE . 289 A 289 
A 290 1 n ARG . 290 A 290 
A 291 1 n LYS . 291 A 291 
A 292 1 n TYR . 292 A 292 
A 293 1 n ASP . 293 A 293 
A 294 1 n VAL . 294 A 294 
A 295 1 n GLY . 295 A 295 
A 296 1 n ASN . 296 A 296 
A 297 1 n GLY . 297 A 297 
A 298 1 n GLN . 298 A 298 
A 299 1 n GLY . 299 A 299 
A 300 1 n TYR . 300 A 300 
A 301 1 n MET . 301 A 301 
A 302 1 n LYS . 302 A 302 
A 303 1 n GLU . 303 A 303 
A 304 1 n PHE . 304 A 304 
A 305 1 n LYS . 305 A 305 
A 306 1 n ASN . 306 A 306 
A 307 1 n TYR . 307 A 307 
A 308 1 n HIS . 308 A 308 
A 309 1 n PHE . 309 A 309 
A 310 1 n GLN . 310 A 310 
A 311 1 n LEU . 311 A 311 
A 312 1 n ARG . 312 A 312 
A 313 1 n PRO . 313 A 313 
A 314 1 n LYS . 314 A 314 
A 315 1 n LYS . 315 A 315 
A 316 1 n ASP . 316 A 316 
A 317 1 n LYS . 317 A 317 
A 318 1 n LEU . 318 A 318 
A 319 1 n LYS . 319 A 319 
A 320 1 n PRO . 320 A 320 
A 321 1 n LYS . 321 A 321 
A 322 1 n THR . 322 A 322 
A 323 1 n THR . 323 A 323 
A 324 1 n ILE . 324 A 324 
A 325 1 n LYS . 325 A 325 
A 326 1 n GLN . 326 A 326 
A 327 1 n PRO . 327 A 327 
A 328 1 n SER . 328 A 328 
A 329 1 n ASP . 329 A 329 
A 330 1 n GLY . 330 A 330 
A 331 1 n PHE . 331 A 331 
A 332 1 n ASN . 332 A 332 
A 333 1 n LYS . 333 A 333 
A 334 1 n TRP . 334 A 334 
A 335 1 n LYS . 335 A 335 
A 336 1 n PHE . 336 A 336 
A 337 1 n ASN . 337 A 337 
A 338 1 n TYR . 338 A 338 
A 339 1 n GLY . 339 A 339 
A 340 1 n SER . 340 A 340 
A 341 1 n SER . 341 A 341 
A 342 1 n SER . 342 A 342 
A 343 1 n GLU . 343 A 343 
A 344 1 n TYR . 344 A 344 
A 345 1 n GLY . 345 A 345 
A 346 1 n LEU . 346 A 346 
A 347 1 n LYS . 347 A 347 
A 348 1 n GLU . 348 A 348 
A 349 1 n LEU . 349 A 349 
A 350 1 n SER . 350 A 350 
A 351 1 n PRO . 351 A 351 
A 352 1 n LYS . 352 A 352 
A 353 1 n GLU . 353 A 353 
A 354 1 n PHE . 354 A 354 
A 355 1 n GLU . 355 A 355 
A 356 1 n ILE . 356 A 356 
A 357 1 n LEU . 357 A 357 
A 358 1 n ALA . 358 A 358 
A 359 1 n ALA . 359 A 359 
A 360 1 n ARG . 360 A 360 
A 361 1 n MET . 361 A 361 
A 362 1 n ASP . 362 A 362 
A 363 1 n LYS . 363 A 363 
A 364 1 n ASP . 364 A 364 
A 365 1 n LEU . 365 A 365 
A 366 1 n GLN . 366 A 366 
A 367 1 n LEU . 367 A 367 
A 368 1 n PHE . 368 A 368 
A 369 1 n ASN . 369 A 369 
A 370 1 n LYS . 370 A 370 
A 371 1 n TYR . 371 A 371 
A 372 1 n HIS . 372 A 372 
A 373 1 n LEU . 373 A 373 
A 374 1 n HIS . 374 A 374 
A 375 1 n PHE . 375 A 375 
A 376 1 n ARG . 376 A 376 
A 377 1 n ALA . 377 A 377 
A 378 1 n ASP . 378 A 378 
A 379 1 n THR . 379 A 379 
A 380 1 n PRO . 380 A 380 
A 381 1 n GLY . 381 A 381 
A 382 1 n PHE . 382 A 382 
A 383 1 n THR . 383 A 383 
B 1   2 n PHE . 1   B 1   
B 2   2 n GLU . 2   B 2   
B 3   2 n MET . 3   B 3   
B 4   2 n TRP . 4   B 4   
B 5   2 n GLN . 5   B 5   
B 6   2 n LEU . 6   B 6   
B 7   2 n THR . 7   B 7   
B 8   2 n ASP . 8   B 8   
B 9   2 n ILE . 9   B 9   
B 10  2 n HIS . 10  B 10  
B 11  2 n LEU . 11  B 11  
B 12  2 n ASP . 12  B 12  
B 13  2 n PRO . 13  B 13  
B 14  2 n MET . 14  B 14  
B 15  2 n TYR . 15  B 15  
B 16  2 n THR . 16  B 16  
B 17  2 n VAL . 17  B 17  
B 18  2 n GLY . 18  B 18  
B 19  2 n SER . 19  B 19  
B 20  2 n ASP . 20  B 20  
B 21  2 n PRO . 21  B 21  
B 22  2 n LEU . 22  B 22  
B 23  2 n LYS . 23  B 23  
B 24  2 n LEU . 24  B 24  
B 25  2 n CYS . 25  B 25  
B 26  2 n ARG . 26  B 26  
B 27  2 n GLU . 27  B 27  
B 28  2 n GLY . 28  B 28  
B 29  2 n LYS . 29  B 29  
B 30  2 n GLY . 30  B 30  
B 31  2 n ASN . 31  B 31  
B 32  2 n ALA . 32  B 32  
B 33  2 n GLY . 33  B 33  
B 34  2 n LYS . 34  B 34  
B 35  2 n TYR . 35  B 35  
B 36  2 n GLY . 36  B 36  
B 37  2 n ASP . 37  B 37  
B 38  2 n TYR . 38  B 38  
B 39  2 n SER . 39  B 39  
B 40  2 n CYS . 40  B 40  
B 41  2 n ASP . 41  B 41  
B 42  2 n ALA . 42  B 42  
B 43  2 n ASN . 43  B 43  
B 44  2 n MET . 44  B 44  
B 45  2 n ALA . 45  B 45  
B 46  2 n LEU . 46  B 46  
B 47  2 n LEU . 47  B 47  
B 48  2 n ASP . 48  B 48  
B 49  2 n SER . 49  B 49  
B 50  2 n LEU . 50  B 50  
B 51  2 n VAL . 51  B 51  
B 52  2 n LYS . 52  B 52  
B 53  2 n PHE . 53  B 53  
B 54  2 n ILE . 54  B 54  
B 55  2 n LYS . 55  B 55  
B 56  2 n ARG . 56  B 56  
B 57  2 n ASN . 57  B 57  
B 58  2 n THR . 58  B 58  
B 59  2 n ASP . 59  B 59  
B 60  2 n VAL . 60  B 60  
B 61  2 n ASN . 61  B 61  
B 62  2 n GLY . 62  B 62  
B 63  2 n LYS . 63  B 63  
B 64  2 n VAL . 64  B 64  
B 65  2 n MET . 65  B 65  
B 66  2 n VAL . 66  B 66  
B 67  2 n TYR . 67  B 67  
B 68  2 n ASN . 68  B 68  
B 69  2 n GLY . 69  B 69  
B 70  2 n ASP . 70  B 70  
B 71  2 n ILE . 71  B 71  
B 72  2 n VAL . 72  B 72  
B 73  2 n SER . 73  B 73  
B 74  2 n ARG . 74  B 74  
B 75  2 n ALA . 75  B 75  
B 76  2 n ILE . 76  B 76  
B 77  2 n PRO . 77  B 77  
B 78  2 n LYS . 78  B 78  
B 79  2 n TYR . 79  B 79  
B 80  2 n ASN . 80  B 80  
B 81  2 n LEU . 81  B 81  
B 82  2 n ASP . 82  B 82  
B 83  2 n TYR . 83  B 83  
B 84  2 n VAL . 84  B 84  
B 85  2 n LYS . 85  B 85  
B 86  2 n GLN . 86  B 86  
B 87  2 n SER . 87  B 87  
B 88  2 n ILE . 88  B 88  
B 89  2 n VAL . 89  B 89  
B 90  2 n ASN . 90  B 90  
B 91  2 n ALA . 91  B 91  
B 92  2 n THR . 92  B 92  
B 93  2 n ALA . 93  B 93  
B 94  2 n LEU . 94  B 94  
B 95  2 n LEU . 95  B 95  
B 96  2 n LYS . 96  B 96  
B 97  2 n LYS . 97  B 97  
B 98  2 n PHE . 98  B 98  
B 99  2 n GLU . 99  B 99  
B 100 2 n ASP . 100 B 100 
B 101 2 n PHE . 101 B 101 
B 102 2 n PHE . 102 B 102 
B 103 2 n ILE . 103 B 103 
B 104 2 n ILE . 104 B 104 
B 105 2 n PRO . 105 B 105 
B 106 2 n MET . 106 B 106 
B 107 2 n LEU . 107 B 107 
B 108 2 n GLY . 108 B 108 
B 109 2 n ASN . 109 B 109 
B 110 2 n HIS . 110 B 110 
B 111 2 n ASP . 111 B 111 
B 112 2 n VAL . 112 B 112 
B 113 2 n TYR . 113 B 113 
B 114 2 n PRO . 114 B 114 
B 115 2 n ALA . 115 B 115 
B 116 2 n ASN . 116 B 116 
B 117 2 n GLN . 117 B 117 
B 118 2 n MET . 118 B 118 
B 119 2 n ALA . 119 B 119 
B 120 2 n ILE . 120 B 120 
B 121 2 n ASN . 121 B 121 
B 122 2 n SER . 122 B 122 
B 123 2 n GLN . 123 B 123 
B 124 2 n TRP . 124 B 124 
B 125 2 n ILE . 125 B 125 
B 126 2 n PHE . 126 B 126 
B 127 2 n GLN . 127 B 127 
B 128 2 n PHE . 128 B 128 
B 129 2 n ALA . 129 B 129 
B 130 2 n ALA . 130 B 130 
B 131 2 n GLU . 131 B 131 
B 132 2 n GLN . 132 B 132 
B 133 2 n PHE . 133 B 133 
B 134 2 n ALA . 134 B 134 
B 135 2 n PRO . 135 B 135 
B 136 2 n PHE . 136 B 136 
B 137 2 n LEU . 137 B 137 
B 138 2 n SER . 138 B 138 
B 139 2 n GLN . 139 B 139 
B 140 2 n ASN . 140 B 140 
B 141 2 n ALA . 141 B 141 
B 142 2 n ILE . 142 B 142 
B 143 2 n GLU . 143 B 143 
B 144 2 n SER . 144 B 144 
B 145 2 n PHE . 145 B 145 
B 146 2 n LYS . 146 B 146 
B 147 2 n HIS . 147 B 147 
B 148 2 n GLY . 148 B 148 
B 149 2 n GLY . 149 B 149 
B 150 2 n TYR . 150 B 150 
B 151 2 n TYR . 151 B 151 
B 152 2 n THR . 152 B 152 
B 153 2 n MET . 153 B 153 
B 154 2 n PRO . 154 B 154 
B 155 2 n PHE . 155 B 155 
B 156 2 n PRO . 156 B 156 
B 157 2 n ALA . 157 B 157 
B 158 2 n HIS . 158 B 158 
B 159 2 n LEU . 159 B 159 
B 160 2 n GLY . 160 B 160 
B 161 2 n ILE . 161 B 161 
B 162 2 n LYS . 162 B 162 
B 163 2 n VAL . 163 B 163 
B 164 2 n PRO . 164 B 164 
B 165 2 n LEU . 165 B 165 
B 166 2 n ASN . 166 B 166 
B 167 2 n ALA . 167 B 167 
B 168 2 n VAL . 168 B 168 
B 169 2 n VAL . 169 B 169 
B 170 2 n LEU . 170 B 170 
B 171 2 n ASN . 171 B 171 
B 172 2 n THR . 172 B 172 
B 173 2 n VAL . 173 B 173 
B 174 2 n LEU . 174 B 174 
B 175 2 n TYR . 175 B 175 
B 176 2 n TYR . 176 B 176 
B 177 2 n ASN . 177 B 177 
B 178 2 n TYR . 178 B 178 
B 179 2 n ASN . 179 B 179 
B 180 2 n LYS . 180 B 180 
B 181 2 n GLN . 181 B 181 
B 182 2 n THR . 182 B 182 
B 183 2 n MET . 183 B 183 
B 184 2 n ASP . 184 B 184 
B 185 2 n SER . 185 B 185 
B 186 2 n THR . 186 B 186 
B 187 2 n ASP . 187 B 187 
B 188 2 n PRO . 188 B 188 
B 189 2 n LEU . 189 B 189 
B 190 2 n GLY . 190 B 190 
B 191 2 n GLN . 191 B 191 
B 192 2 n PHE . 192 B 192 
B 193 2 n GLU . 193 B 193 
B 194 2 n TRP . 194 B 194 
B 195 2 n PHE . 195 B 195 
B 196 2 n LYS . 196 B 196 
B 197 2 n THR . 197 B 197 
B 198 2 n VAL . 198 B 198 
B 199 2 n MET . 199 B 199 
B 200 2 n ASP . 200 B 200 
B 201 2 n GLY . 201 B 201 
B 202 2 n TYR . 202 B 202 
B 203 2 n ARG . 203 B 203 
B 204 2 n LYS . 204 B 204 
B 205 2 n THR . 205 B 205 
B 206 2 n GLY . 206 B 206 
B 207 2 n GLN . 207 B 207 
B 208 2 n ARG . 208 B 208 
B 209 2 n ALA . 209 B 209 
B 210 2 n ILE . 210 B 210 
B 211 2 n VAL . 211 B 211 
B 212 2 n SER . 212 B 212 
B 213 2 n MET . 213 B 213 
B 214 2 n HIS . 214 B 214 
B 215 2 n ILE . 215 B 215 
B 216 2 n CYS . 216 B 216 
B 217 2 n PRO . 217 B 217 
B 218 2 n GLY . 218 B 218 
B 219 2 n VAL . 219 B 219 
B 220 2 n ALA . 220 B 220 
B 221 2 n GLU . 221 B 221 
B 222 2 n ARG . 222 B 222 
B 223 2 n PHE . 223 B 223 
B 224 2 n ASN . 224 B 224 
B 225 2 n TYR . 225 B 225 
B 226 2 n SER . 226 B 226 
B 227 2 n ASP . 227 B 227 
B 228 2 n GLN . 228 B 228 
B 229 2 n LEU . 229 B 229 
B 230 2 n TYR . 230 B 230 
B 231 2 n PRO . 231 B 231 
B 232 2 n GLN . 232 B 232 
B 233 2 n TYR . 233 B 233 
B 234 2 n ASN . 234 B 234 
B 235 2 n ASP . 235 B 235 
B 236 2 n ARG . 236 B 236 
B 237 2 n LEU . 237 B 237 
B 238 2 n VAL . 238 B 238 
B 239 2 n ASP . 239 B 239 
B 240 2 n SER . 240 B 240 
B 241 2 n LEU . 241 B 241 
B 242 2 n ALA . 242 B 242 
B 243 2 n GLU . 243 B 243 
B 244 2 n TYR . 244 B 244 
B 245 2 n ASN . 245 B 245 
B 246 2 n ASP . 246 B 246 
B 247 2 n VAL . 247 B 247 
B 248 2 n ILE . 248 B 248 
B 249 2 n LEU . 249 B 249 
B 250 2 n GLY . 250 B 250 
B 251 2 n VAL . 251 B 251 
B 252 2 n LEU . 252 B 252 
B 253 2 n CYS . 253 B 253 
B 254 2 n GLY . 254 B 254 
B 255 2 n HIS . 255 B 255 
B 256 2 n LEU . 256 B 256 
B 257 2 n HIS . 257 B 257 
B 258 2 n THR . 258 B 258 
B 259 2 n ASP . 259 B 259 
B 260 2 n THR . 260 B 260 
B 261 2 n PHE . 261 B 261 
B 262 2 n ARG . 262 B 262 
B 263 2 n ILE . 263 B 263 
B 264 2 n LEU . 264 B 264 
B 265 2 n SER . 265 B 265 
B 266 2 n LYS . 266 B 266 
B 267 2 n GLY . 267 B 267 
B 268 2 n ASN . 268 B 268 
B 269 2 n LYS . 269 B 269 
B 270 2 n LYS . 270 B 270 
B 271 2 n VAL . 271 B 271 
B 272 2 n MET . 272 B 272 
B 273 2 n ALA . 273 B 273 
B 274 2 n PHE . 274 B 274 
B 275 2 n ILE . 275 B 275 
B 276 2 n GLY . 276 B 276 
B 277 2 n PRO . 277 B 277 
B 278 2 n SER . 278 B 278 
B 279 2 n VAL . 279 B 279 
B 280 2 n ASP . 280 B 280 
B 281 2 n THR . 281 B 281 
B 282 2 n TRP . 282 B 282 
B 283 2 n LEU . 283 B 283 
B 284 2 n GLY . 284 B 284 
B 285 2 n THR . 285 B 285 
B 286 2 n SER . 286 B 286 
B 287 2 n PRO . 287 B 287 
B 288 2 n SER . 288 B 288 
B 289 2 n ILE . 289 B 289 
B 290 2 n ARG . 290 B 290 
B 291 2 n LYS . 291 B 291 
B 292 2 n TYR . 292 B 292 
B 293 2 n ASP . 293 B 293 
B 294 2 n VAL . 294 B 294 
B 295 2 n GLY . 295 B 295 
B 296 2 n ASN . 296 B 296 
B 297 2 n GLY . 297 B 297 
B 298 2 n GLN . 298 B 298 
B 299 2 n GLY . 299 B 299 
B 300 2 n TYR . 300 B 300 
B 301 2 n MET . 301 B 301 
B 302 2 n LYS . 302 B 302 
B 303 2 n GLU . 303 B 303 
B 304 2 n PHE . 304 B 304 
B 305 2 n LYS . 305 B 305 
B 306 2 n ASN . 306 B 306 
B 307 2 n TYR . 307 B 307 
B 308 2 n HIS . 308 B 308 
B 309 2 n PHE . 309 B 309 
B 310 2 n GLN . 310 B 310 
B 311 2 n LEU . 311 B 311 
B 312 2 n ARG . 312 B 312 
B 313 2 n PRO . 313 B 313 
B 314 2 n LYS . 314 B 314 
B 315 2 n LYS . 315 B 315 
B 316 2 n ASP . 316 B 316 
B 317 2 n LYS . 317 B 317 
B 318 2 n LEU . 318 B 318 
B 319 2 n LYS . 319 B 319 
B 320 2 n PRO . 320 B 320 
B 321 2 n LYS . 321 B 321 
B 322 2 n THR . 322 B 322 
B 323 2 n THR . 323 B 323 
B 324 2 n ILE . 324 B 324 
B 325 2 n LYS . 325 B 325 
B 326 2 n GLN . 326 B 326 
B 327 2 n PRO . 327 B 327 
B 328 2 n SER . 328 B 328 
B 329 2 n ASP . 329 B 329 
B 330 2 n GLY . 330 B 330 
B 331 2 n PHE . 331 B 331 
B 332 2 n ASN . 332 B 332 
B 333 2 n LYS . 333 B 333 
B 334 2 n TRP . 334 B 334 
B 335 2 n LYS . 335 B 335 
B 336 2 n PHE . 336 B 336 
B 337 2 n ASN . 337 B 337 
B 338 2 n TYR . 338 B 338 
B 339 2 n GLY . 339 B 339 
B 340 2 n SER . 340 B 340 
B 341 2 n SER . 341 B 341 
B 342 2 n SER . 342 B 342 
B 343 2 n GLU . 343 B 343 
B 344 2 n TYR . 344 B 344 
B 345 2 n GLY . 345 B 345 
B 346 2 n LEU . 346 B 346 
B 347 2 n LYS . 347 B 347 
B 348 2 n GLU . 348 B 348 
B 349 2 n LEU . 349 B 349 
B 350 2 n SER . 350 B 350 
B 351 2 n PRO . 351 B 351 
B 352 2 n LYS . 352 B 352 
B 353 2 n GLU . 353 B 353 
B 354 2 n PHE . 354 B 354 
B 355 2 n GLU . 355 B 355 
B 356 2 n ILE . 356 B 356 
B 357 2 n LEU . 357 B 357 
B 358 2 n ALA . 358 B 358 
B 359 2 n ALA . 359 B 359 
B 360 2 n ARG . 360 B 360 
B 361 2 n MET . 361 B 361 
B 362 2 n ASP . 362 B 362 
B 363 2 n LYS . 363 B 363 
B 364 2 n ASP . 364 B 364 
B 365 2 n LEU . 365 B 365 
B 366 2 n GLN . 366 B 366 
B 367 2 n LEU . 367 B 367 
B 368 2 n PHE . 368 B 368 
B 369 2 n ASN . 369 B 369 
B 370 2 n LYS . 370 B 370 
B 371 2 n TYR . 371 B 371 
B 372 2 n HIS . 372 B 372 
B 373 2 n LEU . 373 B 373 
B 374 2 n HIS . 374 B 374 
B 375 2 n PHE . 375 B 375 
B 376 2 n ARG . 376 B 376 
B 377 2 n ALA . 377 B 377 
B 378 2 n ASP . 378 B 378 
B 379 2 n THR . 379 B 379 
B 380 2 n PRO . 380 B 380 
B 381 2 n GLY . 381 B 381 
B 382 2 n PHE . 382 B 382 
B 383 2 n THR . 383 B 383 
#
_software.classification other
_software.date           ?
_software.description    "Structure prediction"
_software.name           AlphaFold
_software.pdbx_ordinal   1
_software.type           package
_software.version        "AlphaFold-beta-20231127 (7a14c934-fe78-43c1-a552-7fb305b0ebd1 @ 2024-09-02 08:04:46)"
#
loop_
_struct_asym.entity_id
_struct_asym.id
1  A 
2  B 
3  C 
4  D 
5  E 
6  F 
7  G 
8  H 
9  I 
10 J 
#
loop_
_struct_conn.conn_type_id
_struct_conn.id
_struct_conn.pdbx_ptnr1_PDB_ins_code
_struct_conn.pdbx_ptnr1_label_alt_id
_struct_conn.pdbx_ptnr2_PDB_ins_code
_struct_conn.pdbx_ptnr2_label_alt_id
_struct_conn.pdbx_role
_struct_conn.pdbx_value_order
_struct_conn.ptnr1_auth_asym_id
_struct_conn.ptnr1_auth_seq_id
_struct_conn.ptnr1_label_asym_id
_struct_conn.ptnr1_label_atom_id
_struct_conn.ptnr1_label_comp_id
_struct_conn.ptnr1_label_seq_id
_struct_conn.ptnr1_symmetry
_struct_conn.ptnr2_auth_asym_id
_struct_conn.ptnr2_auth_seq_id
_struct_conn.ptnr2_label_asym_id
_struct_conn.ptnr2_label_atom_id
_struct_conn.ptnr2_label_comp_id
_struct_conn.ptnr2_label_seq_id
_struct_conn.ptnr2_symmetry
covale covale1  ? ? ? ? ? ? G 1 G C1 NAG . 1_555 A 90  A ND2 ASN 90  1_555 
covale covale2  ? ? ? ? ? ? H 1 H C1 NAG . 1_555 A 224 A ND2 ASN 224 1_555 
covale covale3  ? ? ? ? ? ? I 1 I C1 NAG . 1_555 B 90  B ND2 ASN 90  1_555 
covale covale4  ? ? ? ? ? ? J 1 J C1 NAG . 1_555 B 224 B ND2 ASN 224 1_555 
covale covale5  ? ? ? ? ? ? G 1 G O4 NAG . 1_555 G 2   G C1  NAG .   1_555 
covale covale6  ? ? ? ? ? ? G 2 G O4 NAG . 1_555 G 3   G C1  MAN .   1_555 
covale covale7  ? ? ? ? ? ? G 3 G O2 MAN . 1_555 G 4   G C1  MAN .   1_555 
covale covale8  ? ? ? ? ? ? G 4 G O2 MAN . 1_555 G 5   G C1  MAN .   1_555 
covale covale9  ? ? ? ? ? ? G 4 G O6 MAN . 1_555 G 6   G C1  MAN .   1_555 
covale covale10 ? ? ? ? ? ? G 6 G O2 MAN . 1_555 G 7   G C1  MAN .   1_555 
covale covale11 ? ? ? ? ? ? G 6 G O6 MAN . 1_555 G 8   G C1  MAN .   1_555 
covale covale12 ? ? ? ? ? ? H 1 H O4 NAG . 1_555 H 2   H C1  NAG .   1_555 
covale covale13 ? ? ? ? ? ? H 2 H O4 NAG . 1_555 H 3   H C1  MAN .   1_555 
covale covale14 ? ? ? ? ? ? H 3 H O2 MAN . 1_555 H 4   H C1  MAN .   1_555 
covale covale15 ? ? ? ? ? ? H 4 H O2 MAN . 1_555 H 5   H C1  MAN .   1_555 
covale covale16 ? ? ? ? ? ? H 4 H O6 MAN . 1_555 H 6   H C1  MAN .   1_555 
covale covale17 ? ? ? ? ? ? H 6 H O2 MAN . 1_555 H 7   H C1  MAN .   1_555 
covale covale18 ? ? ? ? ? ? H 6 H O6 MAN . 1_555 H 8   H C1  MAN .   1_555 
covale covale19 ? ? ? ? ? ? I 1 I O4 NAG . 1_555 I 2   I C1  NAG .   1_555 
covale covale20 ? ? ? ? ? ? I 2 I O4 NAG . 1_555 I 3   I C1  MAN .   1_555 
covale covale21 ? ? ? ? ? ? I 3 I O2 MAN . 1_555 I 4   I C1  MAN .   1_555 
covale covale22 ? ? ? ? ? ? I 4 I O2 MAN . 1_555 I 5   I C1  MAN .   1_555 
covale covale23 ? ? ? ? ? ? I 4 I O6 MAN . 1_555 I 6   I C1  MAN .   1_555 
covale covale24 ? ? ? ? ? ? I 6 I O2 MAN . 1_555 I 7   I C1  MAN .   1_555 
covale covale25 ? ? ? ? ? ? I 6 I O6 MAN . 1_555 I 8   I C1  MAN .   1_555 
covale covale26 ? ? ? ? ? ? J 1 J O4 NAG . 1_555 J 2   J C1  NAG .   1_555 
covale covale27 ? ? ? ? ? ? J 2 J O4 NAG . 1_555 J 3   J C1  MAN .   1_555 
covale covale28 ? ? ? ? ? ? J 3 J O2 MAN . 1_555 J 4   J C1  MAN .   1_555 
covale covale29 ? ? ? ? ? ? J 4 J O2 MAN . 1_555 J 5   J C1  MAN .   1_555 
covale covale30 ? ? ? ? ? ? J 4 J O6 MAN . 1_555 J 6   J C1  MAN .   1_555 
covale covale31 ? ? ? ? ? ? J 6 J O2 MAN . 1_555 J 7   J C1  MAN .   1_555 
covale covale32 ? ? ? ? ? ? J 6 J O6 MAN . 1_555 J 8   J C1  MAN .   1_555 
#
_struct_conn_type.criteria  ?
_struct_conn_type.id        covale
_struct_conn_type.reference ?
#
loop_
_atom_site.group_PDB
_atom_site.id
_atom_site.type_symbol
_atom_site.label_atom_id
_atom_site.label_alt_id
_atom_site.label_comp_id
_atom_site.label_asym_id
_atom_site.label_entity_id
_atom_site.label_seq_id
_atom_site.pdbx_PDB_ins_code
_atom_site.Cartn_x
_atom_site.Cartn_y
_atom_site.Cartn_z
_atom_site.occupancy
_atom_site.B_iso_or_equiv
_atom_site.auth_seq_id
_atom_site.auth_asym_id
_atom_site.pdbx_PDB_model_num
ATOM   1    N  N   . PHE A 1  1   ? -28.611 24.342  7.055   1.00 96.32 1   A 1 
ATOM   2    C  CA  . PHE A 1  1   ? -27.358 24.694  7.748   1.00 97.36 1   A 1 
ATOM   3    C  C   . PHE A 1  1   ? -26.153 24.322  6.894   1.00 97.75 1   A 1 
ATOM   4    O  O   . PHE A 1  1   ? -26.270 23.513  5.968   1.00 97.12 1   A 1 
ATOM   5    C  CB  . PHE A 1  1   ? -27.297 24.046  9.130   1.00 96.67 1   A 1 
ATOM   6    C  CG  . PHE A 1  1   ? -27.128 22.534  9.135   1.00 97.10 1   A 1 
ATOM   7    C  CD1 . PHE A 1  1   ? -28.247 21.689  8.988   1.00 94.48 1   A 1 
ATOM   8    C  CD2 . PHE A 1  1   ? -25.858 21.967  9.308   1.00 94.10 1   A 1 
ATOM   9    C  CE1 . PHE A 1  1   ? -28.095 20.300  9.017   1.00 93.32 1   A 1 
ATOM   10   C  CE2 . PHE A 1  1   ? -25.698 20.562  9.342   1.00 93.49 1   A 1 
ATOM   11   C  CZ  . PHE A 1  1   ? -26.821 19.730  9.201   1.00 96.20 1   A 1 
ATOM   12   N  N   . GLU A 1  2   ? -24.999 24.902  7.197   1.00 98.18 2   A 1 
ATOM   13   C  CA  . GLU A 1  2   ? -23.738 24.542  6.563   1.00 98.26 2   A 1 
ATOM   14   C  C   . GLU A 1  2   ? -22.886 23.666  7.494   1.00 98.47 2   A 1 
ATOM   15   O  O   . GLU A 1  2   ? -23.000 23.722  8.714   1.00 98.10 2   A 1 
ATOM   16   C  CB  . GLU A 1  2   ? -22.969 25.796  6.140   1.00 97.76 2   A 1 
ATOM   17   C  CG  . GLU A 1  2   ? -23.707 26.655  5.086   1.00 94.48 2   A 1 
ATOM   18   C  CD  . GLU A 1  2   ? -22.800 27.788  4.587   1.00 91.98 2   A 1 
ATOM   19   O  OE1 . GLU A 1  2   ? -22.681 27.984  3.354   1.00 84.55 2   A 1 
ATOM   20   O  OE2 . GLU A 1  2   ? -22.100 28.424  5.399   1.00 84.26 2   A 1 
ATOM   21   N  N   . MET A 1  3   ? -22.012 22.854  6.898   1.00 98.73 3   A 1 
ATOM   22   C  CA  . MET A 1  3   ? -21.141 21.948  7.635   1.00 98.85 3   A 1 
ATOM   23   C  C   . MET A 1  3   ? -19.771 21.843  6.948   1.00 98.87 3   A 1 
ATOM   24   O  O   . MET A 1  3   ? -19.687 21.551  5.758   1.00 98.80 3   A 1 
ATOM   25   C  CB  . MET A 1  3   ? -21.826 20.583  7.751   1.00 98.62 3   A 1 
ATOM   26   C  CG  . MET A 1  3   ? -20.985 19.539  8.487   1.00 98.05 3   A 1 
ATOM   27   S  SD  . MET A 1  3   ? -21.881 17.988  8.819   1.00 97.41 3   A 1 
ATOM   28   C  CE  . MET A 1  3   ? -22.095 17.382  7.133   1.00 91.71 3   A 1 
ATOM   29   N  N   . TRP A 1  4   ? -18.705 22.031  7.711   1.00 98.84 4   A 1 
ATOM   30   C  CA  . TRP A 1  4   ? -17.334 21.847  7.258   1.00 98.89 4   A 1 
ATOM   31   C  C   . TRP A 1  4   ? -16.918 20.374  7.343   1.00 98.82 4   A 1 
ATOM   32   O  O   . TRP A 1  4   ? -17.312 19.669  8.266   1.00 98.77 4   A 1 
ATOM   33   C  CB  . TRP A 1  4   ? -16.395 22.723  8.082   1.00 98.84 4   A 1 
ATOM   34   C  CG  . TRP A 1  4   ? -16.626 24.200  7.928   1.00 98.83 4   A 1 
ATOM   35   C  CD1 . TRP A 1  4   ? -17.418 24.957  8.719   1.00 98.43 4   A 1 
ATOM   36   C  CD2 . TRP A 1  4   ? -16.070 25.097  6.921   1.00 98.78 4   A 1 
ATOM   37   N  NE1 . TRP A 1  4   ? -17.389 26.271  8.277   1.00 98.43 4   A 1 
ATOM   38   C  CE2 . TRP A 1  4   ? -16.568 26.404  7.179   1.00 98.65 4   A 1 
ATOM   39   C  CE3 . TRP A 1  4   ? -15.195 24.931  5.822   1.00 98.63 4   A 1 
ATOM   40   C  CZ2 . TRP A 1  4   ? -16.198 27.510  6.380   1.00 98.46 4   A 1 
ATOM   41   C  CZ3 . TRP A 1  4   ? -14.830 26.032  5.030   1.00 98.29 4   A 1 
ATOM   42   C  CH2 . TRP A 1  4   ? -15.325 27.305  5.306   1.00 98.18 4   A 1 
ATOM   43   N  N   . GLN A 1  5   ? -16.079 19.946  6.412   1.00 98.84 5   A 1 
ATOM   44   C  CA  . GLN A 1  5   ? -15.388 18.656  6.453   1.00 98.80 5   A 1 
ATOM   45   C  C   . GLN A 1  5   ? -13.879 18.895  6.518   1.00 98.88 5   A 1 
ATOM   46   O  O   . GLN A 1  5   ? -13.271 19.326  5.536   1.00 98.78 5   A 1 
ATOM   47   C  CB  . GLN A 1  5   ? -15.792 17.825  5.230   1.00 98.83 5   A 1 
ATOM   48   C  CG  . GLN A 1  5   ? -15.185 16.417  5.276   1.00 98.64 5   A 1 
ATOM   49   C  CD  . GLN A 1  5   ? -15.486 15.603  4.026   1.00 98.48 5   A 1 
ATOM   50   O  OE1 . GLN A 1  5   ? -15.873 16.108  2.976   1.00 92.11 5   A 1 
ATOM   51   N  NE2 . GLN A 1  5   ? -15.291 14.307  4.081   1.00 91.78 5   A 1 
ATOM   52   N  N   . LEU A 1  6   ? -13.290 18.608  7.677   1.00 98.87 6   A 1 
ATOM   53   C  CA  . LEU A 1  6   ? -11.863 18.708  7.948   1.00 98.83 6   A 1 
ATOM   54   C  C   . LEU A 1  6   ? -11.277 17.296  7.984   1.00 98.89 6   A 1 
ATOM   55   O  O   . LEU A 1  6   ? -11.628 16.515  8.874   1.00 98.53 6   A 1 
ATOM   56   C  CB  . LEU A 1  6   ? -11.687 19.460  9.282   1.00 98.75 6   A 1 
ATOM   57   C  CG  . LEU A 1  6   ? -10.238 19.615  9.742   1.00 98.21 6   A 1 
ATOM   58   C  CD1 . LEU A 1  6   ? -9.412  20.453  8.763   1.00 96.14 6   A 1 
ATOM   59   C  CD2 . LEU A 1  6   ? -10.203 20.320  11.098  1.00 96.16 6   A 1 
ATOM   60   N  N   . THR A 1  7   ? -10.402 16.967  7.038   1.00 98.80 7   A 1 
ATOM   61   C  CA  . THR A 1  7   ? -9.880  15.603  6.898   1.00 98.84 7   A 1 
ATOM   62   C  C   . THR A 1  7   ? -8.387  15.578  6.592   1.00 98.72 7   A 1 
ATOM   63   O  O   . THR A 1  7   ? -7.868  16.527  6.001   1.00 98.44 7   A 1 
ATOM   64   C  CB  . THR A 1  7   ? -10.711 14.825  5.854   1.00 98.58 7   A 1 
ATOM   65   O  OG1 . THR A 1  7   ? -10.479 13.453  5.977   1.00 95.01 7   A 1 
ATOM   66   C  CG2 . THR A 1  7   ? -10.440 15.237  4.403   1.00 94.16 7   A 1 
ATOM   67   N  N   . ASP A 1  8   ? -7.709  14.506  7.021   1.00 98.66 8   A 1 
ATOM   68   C  CA  . ASP A 1  8   ? -6.332  14.174  6.661   1.00 98.67 8   A 1 
ATOM   69   C  C   . ASP A 1  8   ? -5.355  15.349  6.852   1.00 98.56 8   A 1 
ATOM   70   O  O   . ASP A 1  8   ? -4.772  15.885  5.905   1.00 98.08 8   A 1 
ATOM   71   C  CB  . ASP A 1  8   ? -6.299  13.572  5.259   1.00 98.46 8   A 1 
ATOM   72   C  CG  . ASP A 1  8   ? -7.237  12.360  5.149   1.00 98.21 8   A 1 
ATOM   73   O  OD1 . ASP A 1  8   ? -6.828  11.265  5.570   1.00 95.78 8   A 1 
ATOM   74   O  OD2 . ASP A 1  8   ? -8.380  12.551  4.674   1.00 96.34 8   A 1 
ATOM   75   N  N   . ILE A 1  9   ? -5.205  15.779  8.097   1.00 98.50 9   A 1 
ATOM   76   C  CA  . ILE A 1  9   ? -4.311  16.894  8.438   1.00 98.47 9   A 1 
ATOM   77   C  C   . ILE A 1  9   ? -2.852  16.444  8.383   1.00 98.01 9   A 1 
ATOM   78   O  O   . ILE A 1  9   ? -2.010  17.199  7.909   1.00 97.27 9   A 1 
ATOM   79   C  CB  . ILE A 1  9   ? -4.664  17.467  9.825   1.00 98.43 9   A 1 
ATOM   80   C  CG1 . ILE A 1  9   ? -6.092  18.066  9.827   1.00 97.51 9   A 1 
ATOM   81   C  CG2 . ILE A 1  9   ? -3.642  18.542  10.245  1.00 97.25 9   A 1 
ATOM   82   C  CD1 . ILE A 1  9   ? -6.568  18.530  11.212  1.00 96.24 9   A 1 
ATOM   83   N  N   . HIS A 1  10  ? -2.544  15.250  8.892   1.00 97.43 10  A 1 
ATOM   84   C  CA  . HIS A 1  10  ? -1.190  14.708  9.013   1.00 96.93 10  A 1 
ATOM   85   C  C   . HIS A 1  10  ? -0.184  15.751  9.519   1.00 96.73 10  A 1 
ATOM   86   O  O   . HIS A 1  10  ? 0.777   16.129  8.843   1.00 95.84 10  A 1 
ATOM   87   C  CB  . HIS A 1  10  ? -0.783  14.049  7.698   1.00 96.59 10  A 1 
ATOM   88   C  CG  . HIS A 1  10  ? -1.529  12.779  7.405   1.00 96.57 10  A 1 
ATOM   89   N  ND1 . HIS A 1  10  ? -1.280  11.558  7.997   1.00 94.95 10  A 1 
ATOM   90   C  CD2 . HIS A 1  10  ? -2.531  12.609  6.487   1.00 95.32 10  A 1 
ATOM   91   C  CE1 . HIS A 1  10  ? -2.106  10.663  7.437   1.00 95.25 10  A 1 
ATOM   92   N  NE2 . HIS A 1  10  ? -2.883  11.267  6.516   1.00 95.39 10  A 1 
ATOM   93   N  N   . LEU A 1  11  ? -0.416  16.269  10.718  1.00 96.66 11  A 1 
ATOM   94   C  CA  . LEU A 1  11  ? 0.379   17.361  11.272  1.00 96.42 11  A 1 
ATOM   95   C  C   . LEU A 1  11  ? 1.795   16.911  11.635  1.00 96.05 11  A 1 
ATOM   96   O  O   . LEU A 1  11  ? 1.973   16.091  12.536  1.00 95.11 11  A 1 
ATOM   97   C  CB  . LEU A 1  11  ? -0.355  17.943  12.479  1.00 95.85 11  A 1 
ATOM   98   C  CG  . LEU A 1  11  ? 0.423   19.056  13.205  1.00 93.91 11  A 1 
ATOM   99   C  CD1 . LEU A 1  11  ? 0.697   20.259  12.306  1.00 90.38 11  A 1 
ATOM   100  C  CD2 . LEU A 1  11  ? -0.374  19.528  14.419  1.00 89.64 11  A 1 
ATOM   101  N  N   . ASP A 1  12  ? 2.802   17.545  11.046  1.00 95.21 12  A 1 
ATOM   102  C  CA  . ASP A 1  12  ? 4.184   17.407  11.478  1.00 94.69 12  A 1 
ATOM   103  C  C   . ASP A 1  12  ? 4.595   18.568  12.403  1.00 94.84 12  A 1 
ATOM   104  O  O   . ASP A 1  12  ? 4.830   19.687  11.939  1.00 94.48 12  A 1 
ATOM   105  C  CB  . ASP A 1  12  ? 5.130   17.266  10.281  1.00 93.35 12  A 1 
ATOM   106  C  CG  . ASP A 1  12  ? 6.563   16.968  10.736  1.00 91.94 12  A 1 
ATOM   107  O  OD1 . ASP A 1  12  ? 6.807   16.816  11.957  1.00 89.48 12  A 1 
ATOM   108  O  OD2 . ASP A 1  12  ? 7.454   16.844  9.881   1.00 88.53 12  A 1 
ATOM   109  N  N   . PRO A 1  13  ? 4.726   18.327  13.714  1.00 93.79 13  A 1 
ATOM   110  C  CA  . PRO A 1  13  ? 5.166   19.355  14.648  1.00 93.11 13  A 1 
ATOM   111  C  C   . PRO A 1  13  ? 6.649   19.718  14.493  1.00 93.12 13  A 1 
ATOM   112  O  O   . PRO A 1  13  ? 7.086   20.728  15.035  1.00 92.25 13  A 1 
ATOM   113  C  CB  . PRO A 1  13  ? 4.863   18.777  16.029  1.00 92.01 13  A 1 
ATOM   114  C  CG  . PRO A 1  13  ? 5.044   17.285  15.815  1.00 90.53 13  A 1 
ATOM   115  C  CD  . PRO A 1  13  ? 4.520   17.058  14.399  1.00 92.83 13  A 1 
ATOM   116  N  N   . MET A 1  14  ? 7.429   18.919  13.779  1.00 92.76 14  A 1 
ATOM   117  C  CA  . MET A 1  14  ? 8.860   19.137  13.559  1.00 92.20 14  A 1 
ATOM   118  C  C   . MET A 1  14  ? 9.183   19.860  12.245  1.00 93.38 14  A 1 
ATOM   119  O  O   . MET A 1  14  ? 10.350  20.134  11.976  1.00 92.92 14  A 1 
ATOM   120  C  CB  . MET A 1  14  ? 9.609   17.801  13.645  1.00 90.54 14  A 1 
ATOM   121  C  CG  . MET A 1  14  ? 9.478   17.155  15.026  1.00 86.58 14  A 1 
ATOM   122  S  SD  . MET A 1  14  ? 10.434  15.633  15.263  1.00 79.26 14  A 1 
ATOM   123  C  CE  . MET A 1  14  ? 12.134  16.213  15.004  1.00 69.36 14  A 1 
ATOM   124  N  N   . TYR A 1  15  ? 8.167   20.209  11.449  1.00 94.19 15  A 1 
ATOM   125  C  CA  . TYR A 1  15  ? 8.355   20.930  10.193  1.00 94.92 15  A 1 
ATOM   126  C  C   . TYR A 1  15  ? 9.166   22.213  10.401  1.00 95.15 15  A 1 
ATOM   127  O  O   . TYR A 1  15  ? 8.802   23.094  11.189  1.00 94.90 15  A 1 
ATOM   128  C  CB  . TYR A 1  15  ? 6.998   21.248  9.563   1.00 95.22 15  A 1 
ATOM   129  C  CG  . TYR A 1  15  ? 7.113   21.899  8.193   1.00 95.57 15  A 1 
ATOM   130  C  CD1 . TYR A 1  15  ? 7.428   23.266  8.068   1.00 94.92 15  A 1 
ATOM   131  C  CD2 . TYR A 1  15  ? 6.944   21.120  7.035   1.00 95.06 15  A 1 
ATOM   132  C  CE1 . TYR A 1  15  ? 7.576   23.853  6.806   1.00 94.77 15  A 1 
ATOM   133  C  CE2 . TYR A 1  15  ? 7.088   21.696  5.766   1.00 94.83 15  A 1 
ATOM   134  C  CZ  . TYR A 1  15  ? 7.402   23.069  5.655   1.00 95.53 15  A 1 
ATOM   135  O  OH  . TYR A 1  15  ? 7.557   23.624  4.409   1.00 94.99 15  A 1 
ATOM   136  N  N   . THR A 1  16  ? 10.241  22.354  9.634   1.00 94.82 16  A 1 
ATOM   137  C  CA  . THR A 1  16  ? 11.163  23.498  9.715   1.00 95.29 16  A 1 
ATOM   138  C  C   . THR A 1  16  ? 11.201  24.276  8.406   1.00 95.64 16  A 1 
ATOM   139  O  O   . THR A 1  16  ? 11.563  23.757  7.354   1.00 95.31 16  A 1 
ATOM   140  C  CB  . THR A 1  16  ? 12.555  23.033  10.152  1.00 94.60 16  A 1 
ATOM   141  O  OG1 . THR A 1  16  ? 12.454  22.429  11.423  1.00 90.98 16  A 1 
ATOM   142  C  CG2 . THR A 1  16  ? 13.538  24.194  10.305  1.00 90.85 16  A 1 
ATOM   143  N  N   . VAL A 1  17  ? 10.851  25.551  8.458   1.00 96.01 17  A 1 
ATOM   144  C  CA  . VAL A 1  17  ? 10.888  26.442  7.288   1.00 96.37 17  A 1 
ATOM   145  C  C   . VAL A 1  17  ? 12.330  26.611  6.802   1.00 96.36 17  A 1 
ATOM   146  O  O   . VAL A 1  17  ? 13.220  26.904  7.589   1.00 95.58 17  A 1 
ATOM   147  C  CB  . VAL A 1  17  ? 10.261  27.807  7.603   1.00 95.94 17  A 1 
ATOM   148  C  CG1 . VAL A 1  17  ? 10.288  28.732  6.380   1.00 93.84 17  A 1 
ATOM   149  C  CG2 . VAL A 1  17  ? 8.801   27.663  8.040   1.00 93.79 17  A 1 
ATOM   150  N  N   . GLY A 1  18  ? 12.553  26.473  5.500   1.00 95.35 18  A 1 
ATOM   151  C  CA  . GLY A 1  18  ? 13.877  26.578  4.885   1.00 94.90 18  A 1 
ATOM   152  C  C   . GLY A 1  18  ? 14.720  25.306  4.950   1.00 94.94 18  A 1 
ATOM   153  O  O   . GLY A 1  18  ? 15.877  25.332  4.527   1.00 93.19 18  A 1 
ATOM   154  N  N   . SER A 1  19  ? 14.163  24.216  5.466   1.00 93.07 19  A 1 
ATOM   155  C  CA  . SER A 1  19  ? 14.782  22.894  5.418   1.00 92.26 19  A 1 
ATOM   156  C  C   . SER A 1  19  ? 14.677  22.246  4.029   1.00 91.39 19  A 1 
ATOM   157  O  O   . SER A 1  19  ? 14.090  22.811  3.095   1.00 90.36 19  A 1 
ATOM   158  C  CB  . SER A 1  19  ? 14.167  21.990  6.493   1.00 91.71 19  A 1 
ATOM   159  O  OG  . SER A 1  19  ? 12.799  21.799  6.219   1.00 89.70 19  A 1 
ATOM   160  N  N   . ASP A 1  20  ? 15.268  21.065  3.900   1.00 87.83 20  A 1 
ATOM   161  C  CA  . ASP A 1  20  ? 15.263  20.293  2.664   1.00 85.94 20  A 1 
ATOM   162  C  C   . ASP A 1  20  ? 14.005  19.404  2.567   1.00 84.48 20  A 1 
ATOM   163  O  O   . ASP A 1  20  ? 13.826  18.512  3.399   1.00 83.83 20  A 1 
ATOM   164  C  CB  . ASP A 1  20  ? 16.553  19.463  2.614   1.00 84.80 20  A 1 
ATOM   165  C  CG  . ASP A 1  20  ? 16.749  18.715  1.296   1.00 82.61 20  A 1 
ATOM   166  O  OD1 . ASP A 1  20  ? 15.836  18.752  0.443   1.00 79.11 20  A 1 
ATOM   167  O  OD2 . ASP A 1  20  ? 17.838  18.127  1.155   1.00 77.11 20  A 1 
ATOM   168  N  N   . PRO A 1  21  ? 13.152  19.590  1.553   1.00 86.90 21  A 1 
ATOM   169  C  CA  . PRO A 1  21  ? 11.988  18.727  1.340   1.00 84.64 21  A 1 
ATOM   170  C  C   . PRO A 1  21  ? 12.327  17.246  1.165   1.00 82.24 21  A 1 
ATOM   171  O  O   . PRO A 1  21  ? 11.540  16.398  1.568   1.00 79.15 21  A 1 
ATOM   172  C  CB  . PRO A 1  21  ? 11.300  19.280  0.092   1.00 84.20 21  A 1 
ATOM   173  C  CG  . PRO A 1  21  ? 11.692  20.744  0.104   1.00 82.71 21  A 1 
ATOM   174  C  CD  . PRO A 1  21  ? 13.123  20.705  0.627   1.00 85.22 21  A 1 
ATOM   175  N  N   . LEU A 1  22  ? 13.500  16.926  0.619   1.00 80.19 22  A 1 
ATOM   176  C  CA  . LEU A 1  22  ? 13.973  15.541  0.497   1.00 76.20 22  A 1 
ATOM   177  C  C   . LEU A 1  22  ? 14.366  14.931  1.852   1.00 76.05 22  A 1 
ATOM   178  O  O   . LEU A 1  22  ? 14.515  13.725  1.963   1.00 74.77 22  A 1 
ATOM   179  C  CB  . LEU A 1  22  ? 15.153  15.483  -0.484  1.00 74.43 22  A 1 
ATOM   180  C  CG  . LEU A 1  22  ? 14.835  15.921  -1.918  1.00 68.13 22  A 1 
ATOM   181  C  CD1 . LEU A 1  22  ? 16.104  15.868  -2.767  1.00 64.93 22  A 1 
ATOM   182  C  CD2 . LEU A 1  22  ? 13.782  15.025  -2.585  1.00 63.01 22  A 1 
ATOM   183  N  N   . LYS A 1  23  ? 14.491  15.760  2.887   1.00 76.96 23  A 1 
ATOM   184  C  CA  . LYS A 1  23  ? 14.694  15.369  4.288   1.00 76.22 23  A 1 
ATOM   185  C  C   . LYS A 1  23  ? 13.440  15.631  5.126   1.00 78.04 23  A 1 
ATOM   186  O  O   . LYS A 1  23  ? 13.534  16.069  6.267   1.00 77.35 23  A 1 
ATOM   187  C  CB  . LYS A 1  23  ? 15.928  16.059  4.854   1.00 74.68 23  A 1 
ATOM   188  C  CG  . LYS A 1  23  ? 17.207  15.677  4.109   1.00 73.07 23  A 1 
ATOM   189  C  CD  . LYS A 1  23  ? 18.395  16.303  4.834   1.00 68.60 23  A 1 
ATOM   190  C  CE  . LYS A 1  23  ? 19.704  15.909  4.158   1.00 63.68 23  A 1 
ATOM   191  N  NZ  . LYS A 1  23  ? 20.839  16.402  4.965   1.00 58.69 23  A 1 
ATOM   192  N  N   . LEU A 1  24  ? 12.278  15.381  4.554   1.00 82.73 24  A 1 
ATOM   193  C  CA  . LEU A 1  24  ? 10.976  15.460  5.225   1.00 83.34 24  A 1 
ATOM   194  C  C   . LEU A 1  24  ? 10.634  16.862  5.771   1.00 86.25 24  A 1 
ATOM   195  O  O   . LEU A 1  24  ? 9.827   16.990  6.681   1.00 85.23 24  A 1 
ATOM   196  C  CB  . LEU A 1  24  ? 10.883  14.368  6.304   1.00 80.08 24  A 1 
ATOM   197  C  CG  . LEU A 1  24  ? 11.227  12.951  5.820   1.00 74.88 24  A 1 
ATOM   198  C  CD1 . LEU A 1  24  ? 11.332  12.027  7.021   1.00 69.31 24  A 1 
ATOM   199  C  CD2 . LEU A 1  24  ? 10.170  12.413  4.868   1.00 68.43 24  A 1 
ATOM   200  N  N   . CYS A 1  25  ? 11.245  17.909  5.223   1.00 86.50 25  A 1 
ATOM   201  C  CA  . CYS A 1  25  ? 11.082  19.287  5.690   1.00 89.22 25  A 1 
ATOM   202  C  C   . CYS A 1  25  ? 11.476  19.508  7.165   1.00 90.42 25  A 1 
ATOM   203  O  O   . CYS A 1  25  ? 10.905  20.369  7.830   1.00 90.11 25  A 1 
ATOM   204  C  CB  . CYS A 1  25  ? 9.676   19.812  5.371   1.00 89.81 25  A 1 
ATOM   205  S  SG  . CYS A 1  25  ? 9.260   19.812  3.620   1.00 89.38 25  A 1 
ATOM   206  N  N   . ARG A 1  26  ? 12.457  18.767  7.675   1.00 88.05 26  A 1 
ATOM   207  C  CA  . ARG A 1  26  ? 12.926  18.876  9.068   1.00 87.53 26  A 1 
ATOM   208  C  C   . ARG A 1  26  ? 14.381  19.309  9.184   1.00 88.67 26  A 1 
ATOM   209  O  O   . ARG A 1  26  ? 14.734  20.078  10.070  1.00 87.48 26  A 1 
ATOM   210  C  CB  . ARG A 1  26  ? 12.736  17.532  9.777   1.00 85.62 26  A 1 
ATOM   211  C  CG  . ARG A 1  26  ? 11.259  17.143  9.840   1.00 83.45 26  A 1 
ATOM   212  C  CD  . ARG A 1  26  ? 11.106  15.830  10.583  1.00 80.17 26  A 1 
ATOM   213  N  NE  . ARG A 1  26  ? 9.703   15.449  10.662  1.00 78.09 26  A 1 
ATOM   214  C  CZ  . ARG A 1  26  ? 9.193   14.475  11.357  1.00 75.98 26  A 1 
ATOM   215  N  NH1 . ARG A 1  26  ? 9.919   13.691  12.082  1.00 72.35 26  A 1 
ATOM   216  N  NH2 . ARG A 1  26  ? 7.913   14.280  11.342  1.00 71.45 26  A 1 
ATOM   217  N  N   . GLU A 1  27  ? 15.211  18.827  8.284   1.00 84.94 27  A 1 
ATOM   218  C  CA  . GLU A 1  27  ? 16.658  18.959  8.334   1.00 84.87 27  A 1 
ATOM   219  C  C   . GLU A 1  27  ? 17.249  19.562  7.055   1.00 87.05 27  A 1 
ATOM   220  O  O   . GLU A 1  27  ? 16.590  19.670  6.021   1.00 86.24 27  A 1 
ATOM   221  C  CB  . GLU A 1  27  ? 17.302  17.588  8.588   1.00 80.50 27  A 1 
ATOM   222  C  CG  . GLU A 1  27  ? 16.915  16.943  9.918   1.00 72.11 27  A 1 
ATOM   223  C  CD  . GLU A 1  27  ? 17.739  15.683  10.203  1.00 70.50 27  A 1 
ATOM   224  O  OE1 . GLU A 1  27  ? 17.465  15.046  11.237  1.00 63.37 27  A 1 
ATOM   225  O  OE2 . GLU A 1  27  ? 18.676  15.391  9.417   1.00 63.85 27  A 1 
ATOM   226  N  N   . GLY A 1  28  ? 18.535  19.922  7.123   1.00 84.08 28  A 1 
ATOM   227  C  CA  . GLY A 1  28  ? 19.266  20.471  5.993   1.00 86.29 28  A 1 
ATOM   228  C  C   . GLY A 1  28  ? 18.826  21.888  5.606   1.00 89.25 28  A 1 
ATOM   229  O  O   . GLY A 1  28  ? 18.178  22.600  6.365   1.00 88.68 28  A 1 
ATOM   230  N  N   . LYS A 1  29  ? 19.244  22.309  4.408   1.00 89.77 29  A 1 
ATOM   231  C  CA  . LYS A 1  29  ? 18.879  23.608  3.832   1.00 90.44 29  A 1 
ATOM   232  C  C   . LYS A 1  29  ? 18.202  23.387  2.491   1.00 89.82 29  A 1 
ATOM   233  O  O   . LYS A 1  29  ? 18.724  22.657  1.650   1.00 86.58 29  A 1 
ATOM   234  C  CB  . LYS A 1  29  ? 20.110  24.504  3.668   1.00 88.79 29  A 1 
ATOM   235  C  CG  . LYS A 1  29  ? 20.677  24.984  5.009   1.00 78.89 29  A 1 
ATOM   236  C  CD  . LYS A 1  29  ? 21.821  25.978  4.769   1.00 73.18 29  A 1 
ATOM   237  C  CE  . LYS A 1  29  ? 22.369  26.465  6.102   1.00 63.53 29  A 1 
ATOM   238  N  NZ  . LYS A 1  29  ? 23.475  27.451  5.908   1.00 56.06 29  A 1 
ATOM   239  N  N   . GLY A 1  30  ? 17.078  24.059  2.290   1.00 91.78 30  A 1 
ATOM   240  C  CA  . GLY A 1  30  ? 16.318  23.919  1.066   1.00 91.36 30  A 1 
ATOM   241  C  C   . GLY A 1  30  ? 15.170  24.915  0.986   1.00 92.45 30  A 1 
ATOM   242  O  O   . GLY A 1  30  ? 15.171  25.974  1.619   1.00 91.08 30  A 1 
ATOM   243  N  N   . ASN A 1  31  ? 14.179  24.574  0.184   1.00 91.60 31  A 1 
ATOM   244  C  CA  . ASN A 1  31  ? 13.075  25.466  -0.156  1.00 91.22 31  A 1 
ATOM   245  C  C   . ASN A 1  31  ? 11.758  25.116  0.546   1.00 92.54 31  A 1 
ATOM   246  O  O   . ASN A 1  31  ? 10.696  25.507  0.054   1.00 91.13 31  A 1 
ATOM   247  C  CB  . ASN A 1  31  ? 12.953  25.527  -1.686  1.00 87.84 31  A 1 
ATOM   248  C  CG  . ASN A 1  31  ? 14.125  26.238  -2.327  1.00 77.76 31  A 1 
ATOM   249  O  OD1 . ASN A 1  31  ? 14.646  27.210  -1.825  1.00 65.27 31  A 1 
ATOM   250  N  ND2 . ASN A 1  31  ? 14.554  25.789  -3.483  1.00 66.83 31  A 1 
ATOM   251  N  N   . ALA A 1  32  ? 11.797  24.400  1.672   1.00 92.82 32  A 1 
ATOM   252  C  CA  . ALA A 1  32  ? 10.613  24.130  2.472   1.00 93.72 32  A 1 
ATOM   253  C  C   . ALA A 1  32  ? 9.902   25.447  2.812   1.00 94.43 32  A 1 
ATOM   254  O  O   . ALA A 1  32  ? 10.485  26.383  3.372   1.00 94.25 32  A 1 
ATOM   255  C  CB  . ALA A 1  32  ? 10.991  23.336  3.716   1.00 93.34 32  A 1 
ATOM   256  N  N   . GLY A 1  33  ? 8.652   25.577  2.394   1.00 94.95 33  A 1 
ATOM   257  C  CA  . GLY A 1  33  ? 7.898   26.825  2.459   1.00 95.09 33  A 1 
ATOM   258  C  C   . GLY A 1  33  ? 7.343   27.108  3.850   1.00 95.93 33  A 1 
ATOM   259  O  O   . GLY A 1  33  ? 7.137   26.196  4.644   1.00 95.78 33  A 1 
ATOM   260  N  N   . LYS A 1  34  ? 7.016   28.372  4.120   1.00 95.76 34  A 1 
ATOM   261  C  CA  . LYS A 1  34  ? 6.413   28.778  5.398   1.00 96.35 34  A 1 
ATOM   262  C  C   . LYS A 1  34  ? 5.154   27.978  5.762   1.00 96.90 34  A 1 
ATOM   263  O  O   . LYS A 1  34  ? 4.890   27.760  6.942   1.00 96.83 34  A 1 
ATOM   264  C  CB  . LYS A 1  34  ? 6.104   30.284  5.360   1.00 96.04 34  A 1 
ATOM   265  C  CG  . LYS A 1  34  ? 5.539   30.785  6.695   1.00 93.62 34  A 1 
ATOM   266  C  CD  . LYS A 1  34  ? 5.254   32.278  6.726   1.00 90.62 34  A 1 
ATOM   267  C  CE  . LYS A 1  34  ? 4.625   32.569  8.092   1.00 85.55 34  A 1 
ATOM   268  N  NZ  . LYS A 1  34  ? 4.140   33.965  8.236   1.00 77.72 34  A 1 
ATOM   269  N  N   . TYR A 1  35  ? 4.373   27.587  4.756   1.00 97.03 35  A 1 
ATOM   270  C  CA  . TYR A 1  35  ? 3.070   26.944  4.924   1.00 97.30 35  A 1 
ATOM   271  C  C   . TYR A 1  35  ? 3.037   25.481  4.462   1.00 97.49 35  A 1 
ATOM   272  O  O   . TYR A 1  35  ? 1.959   24.917  4.352   1.00 96.77 35  A 1 
ATOM   273  C  CB  . TYR A 1  35  ? 2.006   27.776  4.204   1.00 97.46 35  A 1 
ATOM   274  C  CG  . TYR A 1  35  ? 1.850   29.182  4.738   1.00 97.55 35  A 1 
ATOM   275  C  CD1 . TYR A 1  35  ? 1.219   29.390  5.984   1.00 96.31 35  A 1 
ATOM   276  C  CD2 . TYR A 1  35  ? 2.302   30.285  4.005   1.00 96.24 35  A 1 
ATOM   277  C  CE1 . TYR A 1  35  ? 1.044   30.683  6.486   1.00 95.93 35  A 1 
ATOM   278  C  CE2 . TYR A 1  35  ? 2.124   31.597  4.495   1.00 95.99 35  A 1 
ATOM   279  C  CZ  . TYR A 1  35  ? 1.493   31.786  5.737   1.00 96.77 35  A 1 
ATOM   280  O  OH  . TYR A 1  35  ? 1.314   33.054  6.222   1.00 95.80 35  A 1 
ATOM   281  N  N   . GLY A 1  36  ? 4.193   24.884  4.198   1.00 96.73 36  A 1 
ATOM   282  C  CA  . GLY A 1  36  ? 4.271   23.510  3.734   1.00 96.43 36  A 1 
ATOM   283  C  C   . GLY A 1  36  ? 5.086   23.331  2.451   1.00 96.19 36  A 1 
ATOM   284  O  O   . GLY A 1  36  ? 5.585   24.292  1.860   1.00 95.24 36  A 1 
ATOM   285  N  N   . ASP A 1  37  ? 5.207   22.080  2.055   1.00 94.74 37  A 1 
ATOM   286  C  CA  . ASP A 1  37  ? 5.791   21.659  0.776   1.00 93.98 37  A 1 
ATOM   287  C  C   . ASP A 1  37  ? 5.051   20.407  0.280   1.00 93.64 37  A 1 
ATOM   288  O  O   . ASP A 1  37  ? 4.632   19.591  1.087   1.00 92.56 37  A 1 
ATOM   289  C  CB  . ASP A 1  37  ? 7.282   21.369  0.957   1.00 92.96 37  A 1 
ATOM   290  C  CG  . ASP A 1  37  ? 8.003   21.319  -0.381  1.00 91.45 37  A 1 
ATOM   291  O  OD1 . ASP A 1  37  ? 7.864   20.335  -1.133  1.00 87.15 37  A 1 
ATOM   292  O  OD2 . ASP A 1  37  ? 8.695   22.308  -0.715  1.00 86.18 37  A 1 
ATOM   293  N  N   . TYR A 1  38  ? 4.903   20.257  -1.033  1.00 91.67 38  A 1 
ATOM   294  C  CA  . TYR A 1  38  ? 4.145   19.143  -1.611  1.00 90.73 38  A 1 
ATOM   295  C  C   . TYR A 1  38  ? 4.779   17.759  -1.411  1.00 88.36 38  A 1 
ATOM   296  O  O   . TYR A 1  38  ? 4.157   16.750  -1.773  1.00 84.84 38  A 1 
ATOM   297  C  CB  . TYR A 1  38  ? 3.896   19.415  -3.093  1.00 91.25 38  A 1 
ATOM   298  C  CG  . TYR A 1  38  ? 2.962   20.575  -3.358  1.00 92.27 38  A 1 
ATOM   299  C  CD1 . TYR A 1  38  ? 1.639   20.540  -2.869  1.00 90.02 38  A 1 
ATOM   300  C  CD2 . TYR A 1  38  ? 3.381   21.688  -4.104  1.00 90.49 38  A 1 
ATOM   301  C  CE1 . TYR A 1  38  ? 0.756   21.600  -3.118  1.00 90.48 38  A 1 
ATOM   302  C  CE2 . TYR A 1  38  ? 2.500   22.752  -4.366  1.00 90.69 38  A 1 
ATOM   303  C  CZ  . TYR A 1  38  ? 1.192   22.706  -3.867  1.00 93.06 38  A 1 
ATOM   304  O  OH  . TYR A 1  38  ? 0.329   23.736  -4.109  1.00 92.19 38  A 1 
ATOM   305  N  N   . SER A 1  39  ? 5.972   17.695  -0.845  1.00 88.12 39  A 1 
ATOM   306  C  CA  . SER A 1  39  ? 6.654   16.449  -0.479  1.00 86.17 39  A 1 
ATOM   307  C  C   . SER A 1  39  ? 6.626   16.170  1.025   1.00 86.36 39  A 1 
ATOM   308  O  O   . SER A 1  39  ? 7.284   15.237  1.466   1.00 83.31 39  A 1 
ATOM   309  C  CB  . SER A 1  39  ? 8.108   16.475  -0.965  1.00 83.20 39  A 1 
ATOM   310  O  OG  . SER A 1  39  ? 8.187   16.790  -2.340  1.00 76.00 39  A 1 
ATOM   311  N  N   . CYS A 1  40  ? 5.934   16.994  1.818   1.00 89.28 40  A 1 
ATOM   312  C  CA  . CYS A 1  40  ? 5.946   16.916  3.275   1.00 91.08 40  A 1 
ATOM   313  C  C   . CYS A 1  40  ? 4.540   17.008  3.863   1.00 92.58 40  A 1 
ATOM   314  O  O   . CYS A 1  40  ? 3.623   17.534  3.226   1.00 92.38 40  A 1 
ATOM   315  C  CB  . CYS A 1  40  ? 6.832   18.045  3.820   1.00 90.88 40  A 1 
ATOM   316  S  SG  . CYS A 1  40  ? 8.545   18.006  3.218   1.00 90.14 40  A 1 
ATOM   317  N  N   . ASP A 1  41  ? 4.389   16.551  5.120   1.00 93.10 41  A 1 
ATOM   318  C  CA  . ASP A 1  41  ? 3.156   16.706  5.875   1.00 94.21 41  A 1 
ATOM   319  C  C   . ASP A 1  41  ? 2.914   18.167  6.290   1.00 95.17 41  A 1 
ATOM   320  O  O   . ASP A 1  41  ? 3.808   19.021  6.284   1.00 94.84 41  A 1 
ATOM   321  C  CB  . ASP A 1  41  ? 3.143   15.765  7.085   1.00 93.79 41  A 1 
ATOM   322  C  CG  . ASP A 1  41  ? 2.864   14.304  6.725   1.00 92.89 41  A 1 
ATOM   323  O  OD1 . ASP A 1  41  ? 2.169   14.041  5.729   1.00 89.77 41  A 1 
ATOM   324  O  OD2 . ASP A 1  41  ? 3.302   13.426  7.491   1.00 89.34 41  A 1 
ATOM   325  N  N   . ALA A 1  42  ? 1.669   18.456  6.656   1.00 96.20 42  A 1 
ATOM   326  C  CA  . ALA A 1  42  ? 1.222   19.792  7.001   1.00 96.90 42  A 1 
ATOM   327  C  C   . ALA A 1  42  ? 1.903   20.348  8.262   1.00 97.19 42  A 1 
ATOM   328  O  O   . ALA A 1  42  ? 2.208   19.630  9.210   1.00 96.64 42  A 1 
ATOM   329  C  CB  . ALA A 1  42  ? -0.300  19.789  7.140   1.00 96.88 42  A 1 
ATOM   330  N  N   . ASN A 1  43  ? 2.083   21.655  8.302   1.00 97.24 43  A 1 
ATOM   331  C  CA  . ASN A 1  43  ? 2.676   22.352  9.440   1.00 97.55 43  A 1 
ATOM   332  C  C   . ASN A 1  43  ? 1.660   23.205  10.222  1.00 97.80 43  A 1 
ATOM   333  O  O   . ASN A 1  43  ? 0.590   23.570  9.734   1.00 97.50 43  A 1 
ATOM   334  C  CB  . ASN A 1  43  ? 3.927   23.115  8.987   1.00 96.95 43  A 1 
ATOM   335  C  CG  . ASN A 1  43  ? 3.668   24.406  8.231   1.00 96.92 43  A 1 
ATOM   336  O  OD1 . ASN A 1  43  ? 2.587   24.941  8.108   1.00 91.39 43  A 1 
ATOM   337  N  ND2 . ASN A 1  43  ? 4.724   25.014  7.723   1.00 91.79 43  A 1 
ATOM   338  N  N   . MET A 1  44  ? 2.037   23.592  11.440  1.00 97.80 44  A 1 
ATOM   339  C  CA  . MET A 1  44  ? 1.186   24.417  12.299  1.00 97.81 44  A 1 
ATOM   340  C  C   . MET A 1  44  ? 0.852   25.796  11.710  1.00 98.01 44  A 1 
ATOM   341  O  O   . MET A 1  44  ? -0.233  26.312  11.955  1.00 97.91 44  A 1 
ATOM   342  C  CB  . MET A 1  44  ? 1.842   24.602  13.677  1.00 97.13 44  A 1 
ATOM   343  C  CG  . MET A 1  44  ? 1.585   23.425  14.612  1.00 91.79 44  A 1 
ATOM   344  S  SD  . MET A 1  44  ? -0.170  23.071  14.961  1.00 88.29 44  A 1 
ATOM   345  C  CE  . MET A 1  44  ? -0.779  24.665  15.541  1.00 78.87 44  A 1 
ATOM   346  N  N   . ALA A 1  45  ? 1.740   26.385  10.924  1.00 97.81 45  A 1 
ATOM   347  C  CA  . ALA A 1  45  ? 1.468   27.685  10.297  1.00 97.94 45  A 1 
ATOM   348  C  C   . ALA A 1  45  ? 0.311   27.609  9.290   1.00 98.24 45  A 1 
ATOM   349  O  O   . ALA A 1  45  ? -0.514  28.527  9.229   1.00 97.90 45  A 1 
ATOM   350  C  CB  . ALA A 1  45  ? 2.747   28.194  9.631   1.00 97.70 45  A 1 
ATOM   351  N  N   . LEU A 1  46  ? 0.236   26.520  8.533   1.00 98.33 46  A 1 
ATOM   352  C  CA  . LEU A 1  46  ? -0.881  26.250  7.635   1.00 98.43 46  A 1 
ATOM   353  C  C   . LEU A 1  46  ? -2.182  26.056  8.428   1.00 98.54 46  A 1 
ATOM   354  O  O   . LEU A 1  46  ? -3.177  26.715  8.121   1.00 98.47 46  A 1 
ATOM   355  C  CB  . LEU A 1  46  ? -0.556  25.017  6.779   1.00 98.42 46  A 1 
ATOM   356  C  CG  . LEU A 1  46  ? -1.669  24.640  5.781   1.00 98.20 46  A 1 
ATOM   357  C  CD1 . LEU A 1  46  ? -1.795  25.672  4.663   1.00 96.90 46  A 1 
ATOM   358  C  CD2 . LEU A 1  46  ? -1.361  23.274  5.180   1.00 96.84 46  A 1 
ATOM   359  N  N   . LEU A 1  47  ? -2.146  25.228  9.475   1.00 98.53 47  A 1 
ATOM   360  C  CA  . LEU A 1  47  ? -3.309  24.975  10.332  1.00 98.42 47  A 1 
ATOM   361  C  C   . LEU A 1  47  ? -3.838  26.239  11.010  1.00 98.55 47  A 1 
ATOM   362  O  O   . LEU A 1  47  ? -5.037  26.486  10.977  1.00 98.24 47  A 1 
ATOM   363  C  CB  . LEU A 1  47  ? -2.949  23.918  11.385  1.00 97.67 47  A 1 
ATOM   364  C  CG  . LEU A 1  47  ? -3.085  22.492  10.858  1.00 91.25 47  A 1 
ATOM   365  C  CD1 . LEU A 1  47  ? -2.461  21.551  11.870  1.00 86.21 47  A 1 
ATOM   366  C  CD2 . LEU A 1  47  ? -4.552  22.094  10.679  1.00 86.59 47  A 1 
ATOM   367  N  N   . ASP A 1  48  ? -2.969  27.080  11.547  1.00 98.29 48  A 1 
ATOM   368  C  CA  . ASP A 1  48  ? -3.392  28.349  12.136  1.00 98.17 48  A 1 
ATOM   369  C  C   . ASP A 1  48  ? -4.057  29.272  11.107  1.00 98.33 48  A 1 
ATOM   370  O  O   . ASP A 1  48  ? -5.010  29.993  11.421  1.00 98.18 48  A 1 
ATOM   371  C  CB  . ASP A 1  48  ? -2.187  29.061  12.762  1.00 97.74 48  A 1 
ATOM   372  C  CG  . ASP A 1  48  ? -1.790  28.548  14.144  1.00 92.64 48  A 1 
ATOM   373  O  OD1 . ASP A 1  48  ? -2.642  27.941  14.846  1.00 87.51 48  A 1 
ATOM   374  O  OD2 . ASP A 1  48  ? -0.667  28.897  14.563  1.00 86.43 48  A 1 
ATOM   375  N  N   . SER A 1  49  ? -3.589  29.233  9.861   1.00 98.19 49  A 1 
ATOM   376  C  CA  . SER A 1  49  ? -4.231  29.973  8.767   1.00 98.26 49  A 1 
ATOM   377  C  C   . SER A 1  49  ? -5.599  29.384  8.400   1.00 98.57 49  A 1 
ATOM   378  O  O   . SER A 1  49  ? -6.534  30.145  8.165   1.00 98.32 49  A 1 
ATOM   379  C  CB  . SER A 1  49  ? -3.308  30.062  7.548   1.00 97.64 49  A 1 
ATOM   380  O  OG  . SER A 1  49  ? -3.319  28.902  6.755   1.00 91.00 49  A 1 
ATOM   381  N  N   . LEU A 1  50  ? -5.726  28.061  8.433   1.00 98.56 50  A 1 
ATOM   382  C  CA  . LEU A 1  50  ? -6.977  27.361  8.152   1.00 98.76 50  A 1 
ATOM   383  C  C   . LEU A 1  50  ? -8.032  27.640  9.220   1.00 98.71 50  A 1 
ATOM   384  O  O   . LEU A 1  50  ? -9.158  27.999  8.883   1.00 98.71 50  A 1 
ATOM   385  C  CB  . LEU A 1  50  ? -6.694  25.853  8.017   1.00 98.72 50  A 1 
ATOM   386  C  CG  . LEU A 1  50  ? -7.955  24.999  7.783   1.00 98.48 50  A 1 
ATOM   387  C  CD1 . LEU A 1  50  ? -8.707  25.404  6.518   1.00 97.28 50  A 1 
ATOM   388  C  CD2 . LEU A 1  50  ? -7.553  23.538  7.660   1.00 97.36 50  A 1 
ATOM   389  N  N   . VAL A 1  51  ? -7.668  27.546  10.499  1.00 98.66 51  A 1 
ATOM   390  C  CA  . VAL A 1  51  ? -8.572  27.867  11.613  1.00 98.55 51  A 1 
ATOM   391  C  C   . VAL A 1  51  ? -9.134  29.284  11.458  1.00 98.65 51  A 1 
ATOM   392  O  O   . VAL A 1  51  ? -10.344 29.487  11.560  1.00 98.47 51  A 1 
ATOM   393  C  CB  . VAL A 1  51  ? -7.853  27.710  12.968  1.00 98.37 51  A 1 
ATOM   394  C  CG1 . VAL A 1  51  ? -8.703  28.221  14.141  1.00 97.20 51  A 1 
ATOM   395  C  CG2 . VAL A 1  51  ? -7.525  26.248  13.254  1.00 97.10 51  A 1 
ATOM   396  N  N   . LYS A 1  52  ? -8.269  30.256  11.170  1.00 98.39 52  A 1 
ATOM   397  C  CA  . LYS A 1  52  ? -8.699  31.641  10.932  1.00 98.22 52  A 1 
ATOM   398  C  C   . LYS A 1  52  ? -9.631  31.737  9.724   1.00 98.35 52  A 1 
ATOM   399  O  O   . LYS A 1  52  ? -10.616 32.467  9.790   1.00 97.90 52  A 1 
ATOM   400  C  CB  . LYS A 1  52  ? -7.488  32.552  10.730  1.00 97.84 52  A 1 
ATOM   401  C  CG  . LYS A 1  52  ? -6.739  32.813  12.046  1.00 91.82 52  A 1 
ATOM   402  C  CD  . LYS A 1  52  ? -5.452  33.596  11.786  1.00 87.80 52  A 1 
ATOM   403  C  CE  . LYS A 1  52  ? -4.684  33.750  13.101  1.00 75.77 52  A 1 
ATOM   404  N  NZ  . LYS A 1  52  ? -3.343  34.345  12.900  1.00 67.73 52  A 1 
ATOM   405  N  N   . PHE A 1  53  ? -9.342  31.028  8.644   1.00 98.25 53  A 1 
ATOM   406  C  CA  . PHE A 1  53  ? -10.157 31.022  7.434   1.00 98.31 53  A 1 
ATOM   407  C  C   . PHE A 1  53  ? -11.552 30.445  7.691   1.00 98.47 53  A 1 
ATOM   408  O  O   . PHE A 1  53  ? -12.538 31.093  7.353   1.00 98.20 53  A 1 
ATOM   409  C  CB  . PHE A 1  53  ? -9.433  30.266  6.322   1.00 98.29 53  A 1 
ATOM   410  C  CG  . PHE A 1  53  ? -10.221 30.223  5.039   1.00 98.34 53  A 1 
ATOM   411  C  CD1 . PHE A 1  53  ? -10.973 29.086  4.700   1.00 96.84 53  A 1 
ATOM   412  C  CD2 . PHE A 1  53  ? -10.254 31.354  4.206   1.00 96.76 53  A 1 
ATOM   413  C  CE1 . PHE A 1  53  ? -11.751 29.076  3.531   1.00 96.65 53  A 1 
ATOM   414  C  CE2 . PHE A 1  53  ? -11.029 31.353  3.031   1.00 96.64 53  A 1 
ATOM   415  C  CZ  . PHE A 1  53  ? -11.774 30.207  2.699   1.00 97.79 53  A 1 
ATOM   416  N  N   . ILE A 1  54  ? -11.627 29.279  8.338   1.00 98.61 54  A 1 
ATOM   417  C  CA  . ILE A 1  54  ? -12.896 28.622  8.672   1.00 98.50 54  A 1 
ATOM   418  C  C   . ILE A 1  54  ? -13.751 29.540  9.551   1.00 98.33 54  A 1 
ATOM   419  O  O   . ILE A 1  54  ? -14.881 29.849  9.173   1.00 98.20 54  A 1 
ATOM   420  C  CB  . ILE A 1  54  ? -12.654 27.245  9.335   1.00 98.65 54  A 1 
ATOM   421  C  CG1 . ILE A 1  54  ? -12.058 26.262  8.305   1.00 98.39 54  A 1 
ATOM   422  C  CG2 . ILE A 1  54  ? -13.972 26.671  9.901   1.00 98.33 54  A 1 
ATOM   423  C  CD1 . ILE A 1  54  ? -11.548 24.954  8.936   1.00 98.10 54  A 1 
ATOM   424  N  N   . LYS A 1  55  ? -13.206 30.047  10.662  1.00 98.34 55  A 1 
ATOM   425  C  CA  . LYS A 1  55  ? -13.944 30.937  11.577  1.00 97.87 55  A 1 
ATOM   426  C  C   . LYS A 1  55  ? -14.463 32.197  10.876  1.00 97.59 55  A 1 
ATOM   427  O  O   . LYS A 1  55  ? -15.533 32.693  11.217  1.00 96.48 55  A 1 
ATOM   428  C  CB  . LYS A 1  55  ? -13.091 31.293  12.808  1.00 97.22 55  A 1 
ATOM   429  C  CG  . LYS A 1  55  ? -12.840 30.072  13.712  1.00 95.78 55  A 1 
ATOM   430  C  CD  . LYS A 1  55  ? -12.032 30.375  14.992  1.00 93.27 55  A 1 
ATOM   431  C  CE  . LYS A 1  55  ? -12.924 30.984  16.095  1.00 88.94 55  A 1 
ATOM   432  N  NZ  . LYS A 1  55  ? -12.376 30.790  17.471  1.00 85.75 55  A 1 
ATOM   433  N  N   . ARG A 1  56  ? -13.729 32.716  9.887   1.00 97.95 56  A 1 
ATOM   434  C  CA  . ARG A 1  56  ? -14.116 33.899  9.113   1.00 97.55 56  A 1 
ATOM   435  C  C   . ARG A 1  56  ? -15.183 33.630  8.058   1.00 97.60 56  A 1 
ATOM   436  O  O   . ARG A 1  56  ? -15.831 34.570  7.625   1.00 96.31 56  A 1 
ATOM   437  C  CB  . ARG A 1  56  ? -12.852 34.486  8.469   1.00 96.47 56  A 1 
ATOM   438  C  CG  . ARG A 1  56  ? -12.896 36.010  8.394   1.00 84.57 56  A 1 
ATOM   439  C  CD  . ARG A 1  56  ? -11.627 36.517  7.714   1.00 82.38 56  A 1 
ATOM   440  N  NE  . ARG A 1  56  ? -11.105 37.750  8.337   1.00 72.17 56  A 1 
ATOM   441  C  CZ  . ARG A 1  56  ? -10.004 38.383  7.991   1.00 65.98 56  A 1 
ATOM   442  N  NH1 . ARG A 1  56  ? -9.291  38.005  6.959   1.00 58.94 56  A 1 
ATOM   443  N  NH2 . ARG A 1  56  ? -9.593  39.400  8.689   1.00 58.07 56  A 1 
ATOM   444  N  N   . ASN A 1  57  ? -15.327 32.376  7.622   1.00 97.72 57  A 1 
ATOM   445  C  CA  . ASN A 1  57  ? -16.256 31.948  6.576   1.00 97.58 57  A 1 
ATOM   446  C  C   . ASN A 1  57  ? -17.351 31.025  7.125   1.00 97.50 57  A 1 
ATOM   447  O  O   . ASN A 1  57  ? -17.861 30.163  6.403   1.00 96.49 57  A 1 
ATOM   448  C  CB  . ASN A 1  57  ? -15.466 31.328  5.409   1.00 97.48 57  A 1 
ATOM   449  C  CG  . ASN A 1  57  ? -14.603 32.350  4.703   1.00 96.54 57  A 1 
ATOM   450  O  OD1 . ASN A 1  57  ? -15.026 33.057  3.807   1.00 87.36 57  A 1 
ATOM   451  N  ND2 . ASN A 1  57  ? -13.357 32.478  5.084   1.00 86.13 57  A 1 
ATOM   452  N  N   . THR A 1  58  ? -17.680 31.175  8.401   1.00 97.79 58  A 1 
ATOM   453  C  CA  . THR A 1  58  ? -18.745 30.428  9.066   1.00 97.67 58  A 1 
ATOM   454  C  C   . THR A 1  58  ? -19.822 31.383  9.558   1.00 96.96 58  A 1 
ATOM   455  O  O   . THR A 1  58  ? -19.564 32.228  10.413  1.00 95.18 58  A 1 
ATOM   456  C  CB  . THR A 1  58  ? -18.193 29.606  10.231  1.00 97.21 58  A 1 
ATOM   457  O  OG1 . THR A 1  58  ? -17.233 28.690  9.767   1.00 93.12 58  A 1 
ATOM   458  C  CG2 . THR A 1  58  ? -19.283 28.782  10.915  1.00 92.84 58  A 1 
ATOM   459  N  N   . ASP A 1  59  ? -21.030 31.194  9.044   1.00 96.37 59  A 1 
ATOM   460  C  CA  . ASP A 1  59  ? -22.222 31.879  9.532   1.00 95.12 59  A 1 
ATOM   461  C  C   . ASP A 1  59  ? -22.759 31.229  10.814  1.00 95.20 59  A 1 
ATOM   462  O  O   . ASP A 1  59  ? -22.323 30.156  11.236  1.00 91.85 59  A 1 
ATOM   463  C  CB  . ASP A 1  59  ? -23.279 31.915  8.419   1.00 92.19 59  A 1 
ATOM   464  C  CG  . ASP A 1  59  ? -22.892 32.863  7.290   1.00 84.05 59  A 1 
ATOM   465  O  OD1 . ASP A 1  59  ? -22.366 33.947  7.620   1.00 76.70 59  A 1 
ATOM   466  O  OD2 . ASP A 1  59  ? -23.133 32.506  6.123   1.00 75.82 59  A 1 
ATOM   467  N  N   . VAL A 1  60  ? -23.758 31.854  11.455  1.00 93.93 60  A 1 
ATOM   468  C  CA  . VAL A 1  60  ? -24.356 31.364  12.701  1.00 93.00 60  A 1 
ATOM   469  C  C   . VAL A 1  60  ? -24.847 29.913  12.571  1.00 93.21 60  A 1 
ATOM   470  O  O   . VAL A 1  60  ? -24.575 29.093  13.444  1.00 90.18 60  A 1 
ATOM   471  C  CB  . VAL A 1  60  ? -25.520 32.279  13.145  1.00 90.72 60  A 1 
ATOM   472  C  CG1 . VAL A 1  60  ? -26.225 31.755  14.396  1.00 80.10 60  A 1 
ATOM   473  C  CG2 . VAL A 1  60  ? -24.997 33.690  13.458  1.00 79.63 60  A 1 
ATOM   474  N  N   . ASN A 1  61  ? -25.504 29.593  11.469  1.00 94.07 61  A 1 
ATOM   475  C  CA  . ASN A 1  61  ? -25.990 28.237  11.175  1.00 94.58 61  A 1 
ATOM   476  C  C   . ASN A 1  61  ? -24.950 27.355  10.453  1.00 95.75 61  A 1 
ATOM   477  O  O   . ASN A 1  61  ? -25.292 26.305  9.936   1.00 93.25 61  A 1 
ATOM   478  C  CB  . ASN A 1  61  ? -27.304 28.328  10.379  1.00 91.30 61  A 1 
ATOM   479  C  CG  . ASN A 1  61  ? -28.443 28.943  11.174  1.00 85.70 61  A 1 
ATOM   480  O  OD1 . ASN A 1  61  ? -28.407 29.131  12.376  1.00 74.72 61  A 1 
ATOM   481  N  ND2 . ASN A 1  61  ? -29.527 29.267  10.504  1.00 74.17 61  A 1 
ATOM   482  N  N   . GLY A 1  62  ? -23.677 27.783  10.406  1.00 95.94 62  A 1 
ATOM   483  C  CA  . GLY A 1  62  ? -22.574 27.050  9.795   1.00 97.00 62  A 1 
ATOM   484  C  C   . GLY A 1  62  ? -21.563 26.494  10.803  1.00 97.99 62  A 1 
ATOM   485  O  O   . GLY A 1  62  ? -20.549 25.932  10.396  1.00 97.17 62  A 1 
ATOM   486  N  N   . LYS A 1  63  ? -21.826 26.659  12.111  1.00 97.62 63  A 1 
ATOM   487  C  CA  . LYS A 1  63  ? -20.949 26.186  13.191  1.00 97.92 63  A 1 
ATOM   488  C  C   . LYS A 1  63  ? -21.058 24.665  13.390  1.00 98.10 63  A 1 
ATOM   489  O  O   . LYS A 1  63  ? -21.406 24.175  14.469  1.00 97.67 63  A 1 
ATOM   490  C  CB  . LYS A 1  63  ? -21.226 26.959  14.488  1.00 97.59 63  A 1 
ATOM   491  C  CG  . LYS A 1  63  ? -20.825 28.437  14.437  1.00 96.43 63  A 1 
ATOM   492  C  CD  . LYS A 1  63  ? -21.027 29.050  15.831  1.00 93.46 63  A 1 
ATOM   493  C  CE  . LYS A 1  63  ? -20.466 30.468  15.959  1.00 88.22 63  A 1 
ATOM   494  N  NZ  . LYS A 1  63  ? -20.502 30.919  17.371  1.00 80.33 63  A 1 
ATOM   495  N  N   . VAL A 1  64  ? -20.795 23.909  12.332  1.00 98.49 64  A 1 
ATOM   496  C  CA  . VAL A 1  64  ? -20.856 22.446  12.300  1.00 98.63 64  A 1 
ATOM   497  C  C   . VAL A 1  64  ? -19.633 21.921  11.548  1.00 98.74 64  A 1 
ATOM   498  O  O   . VAL A 1  64  ? -19.255 22.464  10.507  1.00 98.68 64  A 1 
ATOM   499  C  CB  . VAL A 1  64  ? -22.153 21.945  11.636  1.00 98.42 64  A 1 
ATOM   500  C  CG1 . VAL A 1  64  ? -22.294 20.426  11.771  1.00 97.10 64  A 1 
ATOM   501  C  CG2 . VAL A 1  64  ? -23.407 22.575  12.257  1.00 96.51 64  A 1 
ATOM   502  N  N   . MET A 1  65  ? -19.015 20.873  12.065  1.00 98.81 65  A 1 
ATOM   503  C  CA  . MET A 1  65  ? -17.822 20.296  11.451  1.00 98.89 65  A 1 
ATOM   504  C  C   . MET A 1  65  ? -17.742 18.794  11.674  1.00 98.94 65  A 1 
ATOM   505  O  O   . MET A 1  65  ? -17.812 18.316  12.809  1.00 98.81 65  A 1 
ATOM   506  C  CB  . MET A 1  65  ? -16.580 21.010  12.013  1.00 98.73 65  A 1 
ATOM   507  C  CG  . MET A 1  65  ? -15.259 20.479  11.444  1.00 97.90 65  A 1 
ATOM   508  S  SD  . MET A 1  65  ? -13.797 21.368  12.057  1.00 97.95 65  A 1 
ATOM   509  C  CE  . MET A 1  65  ? -13.996 22.938  11.189  1.00 94.39 65  A 1 
ATOM   510  N  N   . VAL A 1  66  ? -17.536 18.054  10.591  1.00 98.85 66  A 1 
ATOM   511  C  CA  . VAL A 1  66  ? -17.054 16.674  10.647  1.00 98.80 66  A 1 
ATOM   512  C  C   . VAL A 1  66  ? -15.530 16.704  10.620  1.00 98.84 66  A 1 
ATOM   513  O  O   . VAL A 1  66  ? -14.936 17.267  9.703   1.00 98.76 66  A 1 
ATOM   514  C  CB  . VAL A 1  66  ? -17.601 15.812  9.497   1.00 98.68 66  A 1 
ATOM   515  C  CG1 . VAL A 1  66  ? -17.096 14.374  9.588   1.00 93.81 66  A 1 
ATOM   516  C  CG2 . VAL A 1  66  ? -19.134 15.766  9.530   1.00 92.81 66  A 1 
ATOM   517  N  N   . TYR A 1  67  ? -14.913 16.092  11.619  1.00 98.99 67  A 1 
ATOM   518  C  CA  . TYR A 1  67  ? -13.469 15.881  11.673  1.00 98.87 67  A 1 
ATOM   519  C  C   . TYR A 1  67  ? -13.177 14.417  11.314  1.00 98.86 67  A 1 
ATOM   520  O  O   . TYR A 1  67  ? -13.460 13.512  12.101  1.00 98.56 67  A 1 
ATOM   521  C  CB  . TYR A 1  67  ? -12.962 16.267  13.066  1.00 98.73 67  A 1 
ATOM   522  C  CG  . TYR A 1  67  ? -11.517 15.890  13.281  1.00 98.40 67  A 1 
ATOM   523  C  CD1 . TYR A 1  67  ? -11.193 14.805  14.110  1.00 95.83 67  A 1 
ATOM   524  C  CD2 . TYR A 1  67  ? -10.504 16.590  12.609  1.00 96.09 67  A 1 
ATOM   525  C  CE1 . TYR A 1  67  ? -9.860  14.422  14.278  1.00 94.75 67  A 1 
ATOM   526  C  CE2 . TYR A 1  67  ? -9.152  16.212  12.761  1.00 95.08 67  A 1 
ATOM   527  C  CZ  . TYR A 1  67  ? -8.846  15.118  13.600  1.00 96.34 67  A 1 
ATOM   528  O  OH  . TYR A 1  67  ? -7.546  14.735  13.740  1.00 94.22 67  A 1 
ATOM   529  N  N   . ASN A 1  68  ? -12.649 14.191  10.106  1.00 98.75 68  A 1 
ATOM   530  C  CA  . ASN A 1  68  ? -12.526 12.855  9.509   1.00 98.76 68  A 1 
ATOM   531  C  C   . ASN A 1  68  ? -11.261 12.066  9.893   1.00 98.77 68  A 1 
ATOM   532  O  O   . ASN A 1  68  ? -10.962 11.067  9.244   1.00 97.81 68  A 1 
ATOM   533  C  CB  . ASN A 1  68  ? -12.691 12.966  7.979   1.00 98.21 68  A 1 
ATOM   534  C  CG  . ASN A 1  68  ? -14.138 12.876  7.522   1.00 97.54 68  A 1 
ATOM   535  O  OD1 . ASN A 1  68  ? -14.827 13.855  7.360   1.00 86.01 68  A 1 
ATOM   536  N  ND2 . ASN A 1  68  ? -14.617 11.679  7.264   1.00 86.07 68  A 1 
ATOM   537  N  N   . GLY A 1  69  ? -10.521 12.478  10.926  1.00 98.68 69  A 1 
ATOM   538  C  CA  . GLY A 1  69  ? -9.345  11.761  11.417  1.00 98.54 69  A 1 
ATOM   539  C  C   . GLY A 1  69  ? -8.039  12.058  10.656  1.00 98.51 69  A 1 
ATOM   540  O  O   . GLY A 1  69  ? -7.913  13.094  10.002  1.00 97.83 69  A 1 
ATOM   541  N  N   . ASP A 1  70  ? -7.079  11.144  10.803  1.00 98.34 70  A 1 
ATOM   542  C  CA  . ASP A 1  70  ? -5.698  11.237  10.311  1.00 98.25 70  A 1 
ATOM   543  C  C   . ASP A 1  70  ? -4.984  12.553  10.684  1.00 98.23 70  A 1 
ATOM   544  O  O   . ASP A 1  70  ? -4.535  13.341  9.852   1.00 97.45 70  A 1 
ATOM   545  C  CB  . ASP A 1  70  ? -5.584  10.818  8.832   1.00 97.91 70  A 1 
ATOM   546  C  CG  . ASP A 1  70  ? -5.397  9.309   8.652   1.00 97.38 70  A 1 
ATOM   547  O  OD1 . ASP A 1  70  ? -5.545  8.540   9.641   1.00 95.28 70  A 1 
ATOM   548  O  OD2 . ASP A 1  70  ? -5.039  8.878   7.533   1.00 95.35 70  A 1 
ATOM   549  N  N   . ILE A 1  71  ? -4.829  12.765  11.996  1.00 97.75 71  A 1 
ATOM   550  C  CA  . ILE A 1  71  ? -3.972  13.826  12.535  1.00 97.41 71  A 1 
ATOM   551  C  C   . ILE A 1  71  ? -2.498  13.422  12.551  1.00 97.11 71  A 1 
ATOM   552  O  O   . ILE A 1  71  ? -1.614  14.272  12.470  1.00 96.34 71  A 1 
ATOM   553  C  CB  . ILE A 1  71  ? -4.431  14.224  13.954  1.00 96.97 71  A 1 
ATOM   554  C  CG1 . ILE A 1  71  ? -3.699  15.464  14.528  1.00 95.48 71  A 1 
ATOM   555  C  CG2 . ILE A 1  71  ? -4.312  13.091  14.979  1.00 95.23 71  A 1 
ATOM   556  C  CD1 . ILE A 1  71  ? -3.894  16.746  13.704  1.00 93.84 71  A 1 
ATOM   557  N  N   . VAL A 1  72  ? -2.221  12.127  12.713  1.00 95.41 72  A 1 
ATOM   558  C  CA  . VAL A 1  72  ? -0.871  11.617  12.919  1.00 94.86 72  A 1 
ATOM   559  C  C   . VAL A 1  72  ? -0.089  11.729  11.613  1.00 94.55 72  A 1 
ATOM   560  O  O   . VAL A 1  72  ? -0.494  11.158  10.599  1.00 93.60 72  A 1 
ATOM   561  C  CB  . VAL A 1  72  ? -0.894  10.180  13.464  1.00 93.67 72  A 1 
ATOM   562  C  CG1 . VAL A 1  72  ? 0.505   9.565   13.564  1.00 89.46 72  A 1 
ATOM   563  C  CG2 . VAL A 1  72  ? -1.507  10.126  14.865  1.00 89.55 72  A 1 
ATOM   564  N  N   . SER A 1  73  ? 1.060   12.406  11.652  1.00 92.65 73  A 1 
ATOM   565  C  CA  . SER A 1  73  ? 1.941   12.526  10.494  1.00 90.75 73  A 1 
ATOM   566  C  C   . SER A 1  73  ? 2.339   11.152  9.957   1.00 88.34 73  A 1 
ATOM   567  O  O   . SER A 1  73  ? 2.583   10.198  10.711  1.00 83.39 73  A 1 
ATOM   568  C  CB  . SER A 1  73  ? 3.179   13.367  10.829  1.00 89.20 73  A 1 
ATOM   569  O  OG  . SER A 1  73  ? 4.186   13.241  9.848   1.00 82.74 73  A 1 
ATOM   570  N  N   . ARG A 1  74  ? 2.445   11.056  8.641   1.00 83.62 74  A 1 
ATOM   571  C  CA  . ARG A 1  74  ? 2.955   9.864   7.957   1.00 77.72 74  A 1 
ATOM   572  C  C   . ARG A 1  74  ? 4.466   9.723   8.098   1.00 74.79 74  A 1 
ATOM   573  O  O   . ARG A 1  74  ? 4.994   8.626   7.956   1.00 68.74 74  A 1 
ATOM   574  C  CB  . ARG A 1  74  ? 2.562   9.941   6.489   1.00 74.39 74  A 1 
ATOM   575  C  CG  . ARG A 1  74  ? 1.037   9.883   6.292   1.00 69.25 74  A 1 
ATOM   576  C  CD  . ARG A 1  74  ? 0.662   10.029  4.827   1.00 67.96 74  A 1 
ATOM   577  N  NE  . ARG A 1  74  ? 1.307   8.958   4.032   1.00 66.47 74  A 1 
ATOM   578  C  CZ  . ARG A 1  74  ? 1.264   8.822   2.716   1.00 65.09 74  A 1 
ATOM   579  N  NH1 . ARG A 1  74  ? 0.559   9.619   1.978   1.00 59.59 74  A 1 
ATOM   580  N  NH2 . ARG A 1  74  ? 1.949   7.888   2.140   1.00 60.43 74  A 1 
ATOM   581  N  N   . ALA A 1  75  ? 5.142   10.836  8.393   1.00 71.57 75  A 1 
ATOM   582  C  CA  . ALA A 1  75  ? 6.579   10.960  8.486   1.00 67.19 75  A 1 
ATOM   583  C  C   . ALA A 1  75  ? 7.036   11.234  9.933   1.00 67.64 75  A 1 
ATOM   584  O  O   . ALA A 1  75  ? 7.825   12.142  10.192  1.00 62.91 75  A 1 
ATOM   585  C  CB  . ALA A 1  75  ? 7.016   12.036  7.484   1.00 60.62 75  A 1 
ATOM   586  N  N   . ILE A 1  76  ? 6.522   10.466  10.892  1.00 66.04 76  A 1 
ATOM   587  C  CA  . ILE A 1  76  ? 6.842   10.656  12.313  1.00 63.56 76  A 1 
ATOM   588  C  C   . ILE A 1  76  ? 8.093   9.874   12.718  1.00 63.79 76  A 1 
ATOM   589  O  O   . ILE A 1  76  ? 8.112   8.650   12.603  1.00 59.07 76  A 1 
ATOM   590  C  CB  . ILE A 1  76  ? 5.626   10.296  13.188  1.00 59.29 76  A 1 
ATOM   591  C  CG1 . ILE A 1  76  ? 4.595   11.428  13.062  1.00 56.80 76  A 1 
ATOM   592  C  CG2 . ILE A 1  76  ? 6.006   10.094  14.662  1.00 56.33 76  A 1 
ATOM   593  C  CD1 . ILE A 1  76  ? 3.319   11.199  13.875  1.00 53.21 76  A 1 
ATOM   594  N  N   . PRO A 1  77  ? 9.134   10.542  13.257  1.00 61.56 77  A 1 
ATOM   595  C  CA  . PRO A 1  77  ? 10.245  9.873   13.918  1.00 59.25 77  A 1 
ATOM   596  C  C   . PRO A 1  77  ? 9.779   9.305   15.257  1.00 61.19 77  A 1 
ATOM   597  O  O   . PRO A 1  77  ? 9.040   9.957   15.995  1.00 56.51 77  A 1 
ATOM   598  C  CB  . PRO A 1  77  ? 11.309  10.947  14.108  1.00 52.90 77  A 1 
ATOM   599  C  CG  . PRO A 1  77  ? 10.487  12.213  14.311  1.00 50.74 77  A 1 
ATOM   600  C  CD  . PRO A 1  77  ? 9.253   11.983  13.426  1.00 54.10 77  A 1 
ATOM   601  N  N   . LYS A 1  78  ? 10.257  8.103   15.597  1.00 63.84 78  A 1 
ATOM   602  C  CA  . LYS A 1  78  ? 9.895   7.417   16.849  1.00 63.21 78  A 1 
ATOM   603  C  C   . LYS A 1  78  ? 8.379   7.260   17.011  1.00 66.51 78  A 1 
ATOM   604  O  O   . LYS A 1  78  ? 7.855   7.430   18.108  1.00 61.72 78  A 1 
ATOM   605  C  CB  . LYS A 1  78  ? 10.523  8.112   18.071  1.00 56.57 78  A 1 
ATOM   606  C  CG  . LYS A 1  78  ? 12.045  8.243   17.976  1.00 49.80 78  A 1 
ATOM   607  C  CD  . LYS A 1  78  ? 12.569  8.975   19.219  1.00 45.38 78  A 1 
ATOM   608  C  CE  . LYS A 1  78  ? 14.085  9.100   19.135  1.00 39.35 78  A 1 
ATOM   609  N  NZ  . LYS A 1  78  ? 14.636  9.863   20.281  1.00 34.02 78  A 1 
ATOM   610  N  N   . TYR A 1  79  ? 7.690   6.914   15.932  1.00 70.61 79  A 1 
ATOM   611  C  CA  . TYR A 1  79  ? 6.264   6.609   15.976  1.00 72.59 79  A 1 
ATOM   612  C  C   . TYR A 1  79  ? 5.981   5.541   17.038  1.00 74.47 79  A 1 
ATOM   613  O  O   . TYR A 1  79  ? 6.478   4.416   16.953  1.00 73.43 79  A 1 
ATOM   614  C  CB  . TYR A 1  79  ? 5.792   6.158   14.593  1.00 71.36 79  A 1 
ATOM   615  C  CG  . TYR A 1  79  ? 4.345   5.756   14.553  1.00 70.59 79  A 1 
ATOM   616  C  CD1 . TYR A 1  79  ? 3.985   4.393   14.511  1.00 66.20 79  A 1 
ATOM   617  C  CD2 . TYR A 1  79  ? 3.333   6.730   14.574  1.00 66.80 79  A 1 
ATOM   618  C  CE1 . TYR A 1  79  ? 2.631   4.018   14.462  1.00 64.13 79  A 1 
ATOM   619  C  CE2 . TYR A 1  79  ? 1.981   6.362   14.530  1.00 64.47 79  A 1 
ATOM   620  C  CZ  . TYR A 1  79  ? 1.633   5.008   14.464  1.00 67.51 79  A 1 
ATOM   621  O  OH  . TYR A 1  79  ? 0.311   4.653   14.397  1.00 62.18 79  A 1 
ATOM   622  N  N   . ASN A 1  80  ? 5.228   5.919   18.054  1.00 78.59 80  A 1 
ATOM   623  C  CA  . ASN A 1  80  ? 4.935   5.087   19.208  1.00 80.45 80  A 1 
ATOM   624  C  C   . ASN A 1  80  ? 3.594   5.484   19.839  1.00 83.47 80  A 1 
ATOM   625  O  O   . ASN A 1  80  ? 2.940   6.444   19.407  1.00 84.51 80  A 1 
ATOM   626  C  CB  . ASN A 1  80  ? 6.136   5.154   20.177  1.00 78.36 80  A 1 
ATOM   627  C  CG  . ASN A 1  80  ? 6.372   6.535   20.761  1.00 76.75 80  A 1 
ATOM   628  O  OD1 . ASN A 1  80  ? 5.498   7.168   21.298  1.00 72.69 80  A 1 
ATOM   629  N  ND2 . ASN A 1  80  ? 7.578   7.040   20.681  1.00 71.62 80  A 1 
ATOM   630  N  N   . LEU A 1  81  ? 3.200   4.741   20.851  1.00 84.12 81  A 1 
ATOM   631  C  CA  . LEU A 1  81  ? 1.944   4.937   21.569  1.00 86.48 81  A 1 
ATOM   632  C  C   . LEU A 1  81  ? 1.784   6.361   22.117  1.00 89.21 81  A 1 
ATOM   633  O  O   . LEU A 1  81  ? 0.728   6.968   21.946  1.00 89.69 81  A 1 
ATOM   634  C  CB  . LEU A 1  81  ? 1.912   3.906   22.710  1.00 84.54 81  A 1 
ATOM   635  C  CG  . LEU A 1  81  ? 0.685   4.010   23.630  1.00 79.15 81  A 1 
ATOM   636  C  CD1 . LEU A 1  81  ? -0.599  3.776   22.851  1.00 72.12 81  A 1 
ATOM   637  C  CD2 . LEU A 1  81  ? 0.771   2.943   24.719  1.00 72.47 81  A 1 
ATOM   638  N  N   . ASP A 1  82  ? 2.816   6.899   22.751  1.00 87.84 82  A 1 
ATOM   639  C  CA  . ASP A 1  82  ? 2.739   8.213   23.390  1.00 89.21 82  A 1 
ATOM   640  C  C   . ASP A 1  82  ? 2.670   9.339   22.358  1.00 91.11 82  A 1 
ATOM   641  O  O   . ASP A 1  82  ? 1.944   10.311  22.550  1.00 91.40 82  A 1 
ATOM   642  C  CB  . ASP A 1  82  ? 3.922   8.411   24.340  1.00 88.35 82  A 1 
ATOM   643  C  CG  . ASP A 1  82  ? 3.861   7.471   25.550  1.00 81.68 82  A 1 
ATOM   644  O  OD1 . ASP A 1  82  ? 2.740   7.118   25.976  1.00 75.83 82  A 1 
ATOM   645  O  OD2 . ASP A 1  82  ? 4.958   7.105   26.042  1.00 73.29 82  A 1 
ATOM   646  N  N   . TYR A 1  83  ? 3.342   9.177   21.226  1.00 90.34 83  A 1 
ATOM   647  C  CA  . TYR A 1  83  ? 3.270   10.139  20.130  1.00 91.01 83  A 1 
ATOM   648  C  C   . TYR A 1  83  ? 1.866   10.198  19.512  1.00 92.79 83  A 1 
ATOM   649  O  O   . TYR A 1  83  ? 1.330   11.281  19.288  1.00 92.77 83  A 1 
ATOM   650  C  CB  . TYR A 1  83  ? 4.335   9.804   19.080  1.00 89.62 83  A 1 
ATOM   651  C  CG  . TYR A 1  83  ? 4.659   10.991  18.211  1.00 86.99 83  A 1 
ATOM   652  C  CD1 . TYR A 1  83  ? 3.768   11.423  17.219  1.00 82.48 83  A 1 
ATOM   653  C  CD2 . TYR A 1  83  ? 5.845   11.720  18.433  1.00 81.95 83  A 1 
ATOM   654  C  CE1 . TYR A 1  83  ? 4.042   12.573  16.463  1.00 80.26 83  A 1 
ATOM   655  C  CE2 . TYR A 1  83  ? 6.140   12.863  17.685  1.00 79.96 83  A 1 
ATOM   656  C  CZ  . TYR A 1  83  ? 5.228   13.291  16.699  1.00 81.52 83  A 1 
ATOM   657  O  OH  . TYR A 1  83  ? 5.497   14.412  15.974  1.00 77.81 83  A 1 
ATOM   658  N  N   . VAL A 1  84  ? 1.233   9.036   19.306  1.00 92.85 84  A 1 
ATOM   659  C  CA  . VAL A 1  84  ? -0.149  8.961   18.821  1.00 94.26 84  A 1 
ATOM   660  C  C   . VAL A 1  84  ? -1.109  9.620   19.817  1.00 95.56 84  A 1 
ATOM   661  O  O   . VAL A 1  84  ? -1.919  10.458  19.424  1.00 96.17 84  A 1 
ATOM   662  C  CB  . VAL A 1  84  ? -0.557  7.499   18.538  1.00 93.85 84  A 1 
ATOM   663  C  CG1 . VAL A 1  84  ? -2.054  7.354   18.244  1.00 92.03 84  A 1 
ATOM   664  C  CG2 . VAL A 1  84  ? 0.205   6.963   17.321  1.00 92.04 84  A 1 
ATOM   665  N  N   . LYS A 1  85  ? -0.977  9.319   21.102  1.00 95.27 85  A 1 
ATOM   666  C  CA  . LYS A 1  85  ? -1.781  9.961   22.149  1.00 96.10 85  A 1 
ATOM   667  C  C   . LYS A 1  85  ? -1.614  11.485  22.138  1.00 96.99 85  A 1 
ATOM   668  O  O   . LYS A 1  85  ? -2.601  12.213  22.159  1.00 97.11 85  A 1 
ATOM   669  C  CB  . LYS A 1  85  ? -1.399  9.405   23.522  1.00 96.15 85  A 1 
ATOM   670  C  CG  . LYS A 1  85  ? -1.925  7.980   23.761  1.00 94.54 85  A 1 
ATOM   671  C  CD  . LYS A 1  85  ? -1.418  7.499   25.123  1.00 91.88 85  A 1 
ATOM   672  C  CE  . LYS A 1  85  ? -2.004  6.155   25.491  1.00 85.88 85  A 1 
ATOM   673  N  NZ  . LYS A 1  85  ? -1.458  5.704   26.796  1.00 78.82 85  A 1 
ATOM   674  N  N   . GLN A 1  86  ? -0.377  11.966  22.065  1.00 96.32 86  A 1 
ATOM   675  C  CA  . GLN A 1  86  ? -0.095  13.393  22.020  1.00 96.28 86  A 1 
ATOM   676  C  C   . GLN A 1  86  ? -0.700  14.062  20.776  1.00 96.86 86  A 1 
ATOM   677  O  O   . GLN A 1  86  ? -1.234  15.163  20.867  1.00 96.68 86  A 1 
ATOM   678  C  CB  . GLN A 1  86  ? 1.416   13.600  22.090  1.00 95.26 86  A 1 
ATOM   679  C  CG  . GLN A 1  86  ? 1.763   15.082  22.324  1.00 86.16 86  A 1 
ATOM   680  C  CD  . GLN A 1  86  ? 3.269   15.343  22.406  1.00 80.66 86  A 1 
ATOM   681  O  OE1 . GLN A 1  86  ? 4.092   14.588  21.929  1.00 73.27 86  A 1 
ATOM   682  N  NE2 . GLN A 1  86  ? 3.668   16.434  22.987  1.00 68.30 86  A 1 
ATOM   683  N  N   . SER A 1  87  ? -0.672  13.390  19.628  1.00 96.66 87  A 1 
ATOM   684  C  CA  . SER A 1  87  ? -1.306  13.877  18.400  1.00 96.84 87  A 1 
ATOM   685  C  C   . SER A 1  87  ? -2.823  14.044  18.566  1.00 97.63 87  A 1 
ATOM   686  O  O   . SER A 1  87  ? -3.369  15.071  18.183  1.00 97.60 87  A 1 
ATOM   687  C  CB  . SER A 1  87  ? -1.004  12.936  17.230  1.00 96.15 87  A 1 
ATOM   688  O  OG  . SER A 1  87  ? 0.390   12.869  17.010  1.00 90.75 87  A 1 
ATOM   689  N  N   . ILE A 1  88  ? -3.492  13.090  19.220  1.00 97.82 88  A 1 
ATOM   690  C  CA  . ILE A 1  88  ? -4.933  13.168  19.502  1.00 98.16 88  A 1 
ATOM   691  C  C   . ILE A 1  88  ? -5.250  14.291  20.502  1.00 98.41 88  A 1 
ATOM   692  O  O   . ILE A 1  88  ? -6.225  15.026  20.322  1.00 98.36 88  A 1 
ATOM   693  C  CB  . ILE A 1  88  ? -5.456  11.800  19.989  1.00 97.99 88  A 1 
ATOM   694  C  CG1 . ILE A 1  88  ? -5.321  10.756  18.856  1.00 96.32 88  A 1 
ATOM   695  C  CG2 . ILE A 1  88  ? -6.921  11.883  20.446  1.00 96.99 88  A 1 
ATOM   696  C  CD1 . ILE A 1  88  ? -5.452  9.311   19.353  1.00 89.78 88  A 1 
ATOM   697  N  N   . VAL A 1  89  ? -4.410  14.479  21.510  1.00 98.21 89  A 1 
ATOM   698  C  CA  . VAL A 1  89  ? -4.524  15.632  22.426  1.00 98.37 89  A 1 
ATOM   699  C  C   . VAL A 1  89  ? -4.405  16.940  21.644  1.00 98.32 89  A 1 
ATOM   700  O  O   . VAL A 1  89  ? -5.217  17.849  21.826  1.00 98.15 89  A 1 
ATOM   701  C  CB  . VAL A 1  89  ? -3.466  15.564  23.542  1.00 98.21 89  A 1 
ATOM   702  C  CG1 . VAL A 1  89  ? -3.420  16.830  24.390  1.00 96.73 89  A 1 
ATOM   703  C  CG2 . VAL A 1  89  ? -3.744  14.397  24.497  1.00 96.43 89  A 1 
ATOM   704  N  N   . ASN A 1  90  ? -3.405  17.030  20.729  1.00 97.91 90  A 1 
ATOM   705  C  CA  . ASN A 1  90  ? -3.216  18.160  19.911  1.00 97.75 90  A 1 
ATOM   706  C  C   . ASN A 1  90  ? -4.336  18.405  18.940  1.00 97.91 90  A 1 
ATOM   707  O  O   . ASN A 1  90  ? -4.735  19.518  18.742  1.00 97.44 90  A 1 
ATOM   708  C  CB  . ASN A 1  90  ? -1.840  18.093  19.245  1.00 96.93 90  A 1 
ATOM   709  C  CG  . ASN A 1  90  ? -0.721  18.345  20.134  1.00 95.38 90  A 1 
ATOM   710  O  OD1 . ASN A 1  90  ? -0.872  18.563  21.359  1.00 92.91 90  A 1 
ATOM   711  N  ND2 . ASN A 1  90  ? 0.363   18.441  19.968  1.00 91.88 90  A 1 
ATOM   712  N  N   . ALA A 1  91  ? -4.937  17.360  18.351  1.00 98.10 91  A 1 
ATOM   713  C  CA  . ALA A 1  91  ? -6.116  17.456  17.501  1.00 98.36 91  A 1 
ATOM   714  C  C   . ALA A 1  91  ? -7.317  18.003  18.278  1.00 98.55 91  A 1 
ATOM   715  O  O   . ALA A 1  91  ? -7.995  18.926  17.827  1.00 98.42 91  A 1 
ATOM   716  C  CB  . ALA A 1  91  ? -6.441  16.076  16.923  1.00 98.10 91  A 1 
ATOM   717  N  N   . THR A 1  92  ? -7.526  17.513  19.500  1.00 98.54 92  A 1 
ATOM   718  C  CA  . THR A 1  92  ? -8.573  18.007  20.396  1.00 98.55 92  A 1 
ATOM   719  C  C   . THR A 1  92  ? -8.393  19.494  20.714  1.00 98.51 92  A 1 
ATOM   720  O  O   . THR A 1  92  ? -9.348  20.263  20.662  1.00 98.40 92  A 1 
ATOM   721  C  CB  . THR A 1  92  ? -8.593  17.204  21.697  1.00 98.36 92  A 1 
ATOM   722  O  OG1 . THR A 1  92  ? -8.774  15.846  21.430  1.00 95.65 92  A 1 
ATOM   723  C  CG2 . THR A 1  92  ? -9.748  17.614  22.608  1.00 95.28 92  A 1 
ATOM   724  N  N   . ALA A 1  93  ? -7.154  19.926  20.992  1.00 98.36 93  A 1 
ATOM   725  C  CA  . ALA A 1  93  ? -6.844  21.332  21.226  1.00 98.26 93  A 1 
ATOM   726  C  C   . ALA A 1  93  ? -7.092  22.203  19.980  1.00 98.34 93  A 1 
ATOM   727  O  O   . ALA A 1  93  ? -7.551  23.339  20.113  1.00 97.99 93  A 1 
ATOM   728  C  CB  . ALA A 1  93  ? -5.398  21.440  21.708  1.00 97.97 93  A 1 
ATOM   729  N  N   . LEU A 1  94  ? -6.831  21.667  18.784  1.00 98.41 94  A 1 
ATOM   730  C  CA  . LEU A 1  94  ? -7.151  22.328  17.518  1.00 98.34 94  A 1 
ATOM   731  C  C   . LEU A 1  94  ? -8.666  22.486  17.348  1.00 98.52 94  A 1 
ATOM   732  O  O   . LEU A 1  94  ? -9.132  23.596  17.083  1.00 98.35 94  A 1 
ATOM   733  C  CB  . LEU A 1  94  ? -6.531  21.517  16.363  1.00 97.91 94  A 1 
ATOM   734  C  CG  . LEU A 1  94  ? -6.802  22.112  14.975  1.00 95.56 94  A 1 
ATOM   735  C  CD1 . LEU A 1  94  ? -5.883  23.307  14.718  1.00 90.71 94  A 1 
ATOM   736  C  CD2 . LEU A 1  94  ? -6.550  21.054  13.903  1.00 90.25 94  A 1 
ATOM   737  N  N   . LEU A 1  95  ? -9.434  21.422  17.560  1.00 98.49 95  A 1 
ATOM   738  C  CA  . LEU A 1  95  ? -10.894 21.425  17.437  1.00 98.58 95  A 1 
ATOM   739  C  C   . LEU A 1  95  ? -11.559 22.366  18.454  1.00 98.50 95  A 1 
ATOM   740  O  O   . LEU A 1  95  ? -12.501 23.072  18.108  1.00 98.45 95  A 1 
ATOM   741  C  CB  . LEU A 1  95  ? -11.421 19.996  17.571  1.00 98.63 95  A 1 
ATOM   742  C  CG  . LEU A 1  95  ? -11.013 19.045  16.430  1.00 98.40 95  A 1 
ATOM   743  C  CD1 . LEU A 1  95  ? -11.487 17.630  16.749  1.00 97.04 95  A 1 
ATOM   744  C  CD2 . LEU A 1  95  ? -11.589 19.460  15.082  1.00 96.76 95  A 1 
ATOM   745  N  N   . LYS A 1  96  ? -11.017 22.461  19.672  1.00 98.53 96  A 1 
ATOM   746  C  CA  . LYS A 1  96  ? -11.484 23.422  20.684  1.00 98.37 96  A 1 
ATOM   747  C  C   . LYS A 1  96  ? -11.340 24.891  20.264  1.00 98.38 96  A 1 
ATOM   748  O  O   . LYS A 1  96  ? -12.005 25.743  20.843  1.00 97.83 96  A 1 
ATOM   749  C  CB  . LYS A 1  96  ? -10.761 23.184  22.016  1.00 98.21 96  A 1 
ATOM   750  C  CG  . LYS A 1  96  ? -11.320 21.966  22.767  1.00 95.90 96  A 1 
ATOM   751  C  CD  . LYS A 1  96  ? -10.516 21.693  24.040  1.00 91.56 96  A 1 
ATOM   752  C  CE  . LYS A 1  96  ? -11.105 20.486  24.765  1.00 84.43 96  A 1 
ATOM   753  N  NZ  . LYS A 1  96  ? -10.327 20.102  25.970  1.00 75.33 96  A 1 
ATOM   754  N  N   . LYS A 1  97  ? -10.507 25.211  19.269  1.00 98.22 97  A 1 
ATOM   755  C  CA  . LYS A 1  97  ? -10.421 26.576  18.723  1.00 98.00 97  A 1 
ATOM   756  C  C   . LYS A 1  97  ? -11.698 26.993  17.977  1.00 98.02 97  A 1 
ATOM   757  O  O   . LYS A 1  97  ? -11.917 28.188  17.795  1.00 97.28 97  A 1 
ATOM   758  C  CB  . LYS A 1  97  ? -9.193  26.723  17.803  1.00 98.05 97  A 1 
ATOM   759  C  CG  . LYS A 1  97  ? -7.843  26.500  18.505  1.00 97.25 97  A 1 
ATOM   760  C  CD  . LYS A 1  97  ? -6.678  26.647  17.510  1.00 94.34 97  A 1 
ATOM   761  C  CE  . LYS A 1  97  ? -5.324  26.406  18.160  1.00 90.56 97  A 1 
ATOM   762  N  NZ  . LYS A 1  97  ? -4.185  26.535  17.193  1.00 81.72 97  A 1 
ATOM   763  N  N   . PHE A 1  98  ? -12.520 26.037  17.547  1.00 98.36 98  A 1 
ATOM   764  C  CA  . PHE A 1  98  ? -13.830 26.272  16.961  1.00 98.11 98  A 1 
ATOM   765  C  C   . PHE A 1  98  ? -14.899 26.350  18.053  1.00 97.68 98  A 1 
ATOM   766  O  O   . PHE A 1  98  ? -15.667 25.422  18.279  1.00 96.54 98  A 1 
ATOM   767  C  CB  . PHE A 1  98  ? -14.128 25.193  15.908  1.00 98.17 98  A 1 
ATOM   768  C  CG  . PHE A 1  98  ? -13.093 25.094  14.814  1.00 98.48 98  A 1 
ATOM   769  C  CD1 . PHE A 1  98  ? -12.982 26.116  13.850  1.00 96.96 98  A 1 
ATOM   770  C  CD2 . PHE A 1  98  ? -12.225 23.995  14.758  1.00 96.91 98  A 1 
ATOM   771  C  CE1 . PHE A 1  98  ? -12.016 26.032  12.844  1.00 96.89 98  A 1 
ATOM   772  C  CE2 . PHE A 1  98  ? -11.249 23.903  13.745  1.00 96.82 98  A 1 
ATOM   773  C  CZ  . PHE A 1  98  ? -11.145 24.928  12.787  1.00 98.15 98  A 1 
ATOM   774  N  N   . GLU A 1  99  ? -14.915 27.473  18.766  1.00 97.03 99  A 1 
ATOM   775  C  CA  . GLU A 1  99  ? -15.883 27.724  19.829  1.00 95.47 99  A 1 
ATOM   776  C  C   . GLU A 1  99  ? -17.322 27.673  19.303  1.00 94.22 99  A 1 
ATOM   777  O  O   . GLU A 1  99  ? -17.616 28.174  18.210  1.00 87.95 99  A 1 
ATOM   778  C  CB  . GLU A 1  99  ? -15.605 29.074  20.490  1.00 93.13 99  A 1 
ATOM   779  C  CG  . GLU A 1  99  ? -14.280 29.092  21.255  1.00 83.03 99  A 1 
ATOM   780  C  CD  . GLU A 1  99  ? -13.865 30.498  21.715  1.00 76.75 99  A 1 
ATOM   781  O  OE1 . GLU A 1  99  ? -12.943 30.579  22.555  1.00 68.66 99  A 1 
ATOM   782  O  OE2 . GLU A 1  99  ? -14.393 31.482  21.149  1.00 68.74 99  A 1 
ATOM   783  N  N   . ASP A 1  100 ? -18.199 27.079  20.082  1.00 95.30 100 A 1 
ATOM   784  C  CA  . ASP A 1  100 ? -19.622 26.859  19.804  1.00 95.35 100 A 1 
ATOM   785  C  C   . ASP A 1  100 ? -19.935 25.980  18.581  1.00 96.58 100 A 1 
ATOM   786  O  O   . ASP A 1  100 ? -21.086 25.921  18.150  1.00 94.73 100 A 1 
ATOM   787  C  CB  . ASP A 1  100 ? -20.415 28.170  19.724  1.00 92.49 100 A 1 
ATOM   788  C  CG  . ASP A 1  100 ? -20.020 29.249  20.709  1.00 84.93 100 A 1 
ATOM   789  O  OD1 . ASP A 1  100 ? -19.849 28.919  21.898  1.00 76.44 100 A 1 
ATOM   790  O  OD2 . ASP A 1  100 ? -19.921 30.397  20.217  1.00 75.58 100 A 1 
ATOM   791  N  N   . PHE A 1  101 ? -18.951 25.307  17.992  1.00 97.57 101 A 1 
ATOM   792  C  CA  . PHE A 1  101 ? -19.206 24.389  16.889  1.00 98.09 101 A 1 
ATOM   793  C  C   . PHE A 1  101 ? -19.746 23.053  17.403  1.00 98.16 101 A 1 
ATOM   794  O  O   . PHE A 1  101 ? -19.269 22.511  18.400  1.00 97.54 101 A 1 
ATOM   795  C  CB  . PHE A 1  101 ? -17.950 24.163  16.033  1.00 98.00 101 A 1 
ATOM   796  C  CG  . PHE A 1  101 ? -17.636 25.242  15.006  1.00 98.13 101 A 1 
ATOM   797  C  CD1 . PHE A 1  101 ? -17.387 24.879  13.669  1.00 96.33 101 A 1 
ATOM   798  C  CD2 . PHE A 1  101 ? -17.554 26.590  15.368  1.00 95.76 101 A 1 
ATOM   799  C  CE1 . PHE A 1  101 ? -17.055 25.851  12.714  1.00 95.21 101 A 1 
ATOM   800  C  CE2 . PHE A 1  101 ? -17.235 27.568  14.423  1.00 95.26 101 A 1 
ATOM   801  C  CZ  . PHE A 1  101 ? -16.976 27.200  13.094  1.00 97.71 101 A 1 
ATOM   802  N  N   . PHE A 1  102 ? -20.691 22.485  16.661  1.00 98.20 102 A 1 
ATOM   803  C  CA  . PHE A 1  102 ? -21.029 21.074  16.770  1.00 98.31 102 A 1 
ATOM   804  C  C   . PHE A 1  102 ? -19.973 20.264  16.012  1.00 98.59 102 A 1 
ATOM   805  O  O   . PHE A 1  102 ? -19.939 20.271  14.778  1.00 98.40 102 A 1 
ATOM   806  C  CB  . PHE A 1  102 ? -22.441 20.850  16.234  1.00 98.18 102 A 1 
ATOM   807  C  CG  . PHE A 1  102 ? -22.908 19.427  16.357  1.00 98.16 102 A 1 
ATOM   808  C  CD1 . PHE A 1  102 ? -23.067 18.620  15.218  1.00 96.37 102 A 1 
ATOM   809  C  CD2 . PHE A 1  102 ? -23.204 18.895  17.624  1.00 96.24 102 A 1 
ATOM   810  C  CE1 . PHE A 1  102 ? -23.525 17.296  15.341  1.00 96.15 102 A 1 
ATOM   811  C  CE2 . PHE A 1  102 ? -23.658 17.575  17.754  1.00 96.20 102 A 1 
ATOM   812  C  CZ  . PHE A 1  102 ? -23.824 16.775  16.610  1.00 97.60 102 A 1 
ATOM   813  N  N   . ILE A 1  103 ? -19.080 19.612  16.745  1.00 98.77 103 A 1 
ATOM   814  C  CA  . ILE A 1  103 ? -17.963 18.828  16.201  1.00 98.74 103 A 1 
ATOM   815  C  C   . ILE A 1  103 ? -18.330 17.343  16.221  1.00 98.82 103 A 1 
ATOM   816  O  O   . ILE A 1  103 ? -18.788 16.828  17.240  1.00 98.69 103 A 1 
ATOM   817  C  CB  . ILE A 1  103 ? -16.661 19.093  16.989  1.00 98.48 103 A 1 
ATOM   818  C  CG1 . ILE A 1  103 ? -16.287 20.598  17.074  1.00 96.23 103 A 1 
ATOM   819  C  CG2 . ILE A 1  103 ? -15.493 18.293  16.415  1.00 97.57 103 A 1 
ATOM   820  C  CD1 . ILE A 1  103 ? -15.928 21.266  15.737  1.00 90.12 103 A 1 
ATOM   821  N  N   . ILE A 1  104 ? -18.080 16.653  15.118  1.00 98.85 104 A 1 
ATOM   822  C  CA  . ILE A 1  104 ? -18.276 15.215  14.954  1.00 98.88 104 A 1 
ATOM   823  C  C   . ILE A 1  104 ? -16.887 14.588  14.738  1.00 98.84 104 A 1 
ATOM   824  O  O   . ILE A 1  104 ? -16.432 14.497  13.600  1.00 98.79 104 A 1 
ATOM   825  C  CB  . ILE A 1  104 ? -19.244 14.936  13.780  1.00 98.81 104 A 1 
ATOM   826  C  CG1 . ILE A 1  104 ? -20.599 15.664  13.943  1.00 98.34 104 A 1 
ATOM   827  C  CG2 . ILE A 1  104 ? -19.479 13.426  13.640  1.00 98.25 104 A 1 
ATOM   828  C  CD1 . ILE A 1  104 ? -21.379 15.780  12.629  1.00 96.65 104 A 1 
ATOM   829  N  N   . PRO A 1  105 ? -16.167 14.203  15.801  1.00 98.83 105 A 1 
ATOM   830  C  CA  . PRO A 1  105 ? -14.807 13.691  15.690  1.00 98.87 105 A 1 
ATOM   831  C  C   . PRO A 1  105 ? -14.770 12.200  15.349  1.00 98.89 105 A 1 
ATOM   832  O  O   . PRO A 1  105 ? -15.665 11.445  15.711  1.00 98.72 105 A 1 
ATOM   833  C  CB  . PRO A 1  105 ? -14.167 13.986  17.042  1.00 98.75 105 A 1 
ATOM   834  C  CG  . PRO A 1  105 ? -15.339 13.855  18.014  1.00 98.23 105 A 1 
ATOM   835  C  CD  . PRO A 1  105 ? -16.526 14.374  17.204  1.00 98.74 105 A 1 
ATOM   836  N  N   . MET A 1  106 ? -13.688 11.753  14.703  1.00 98.86 106 A 1 
ATOM   837  C  CA  . MET A 1  106 ? -13.391 10.340  14.475  1.00 98.71 106 A 1 
ATOM   838  C  C   . MET A 1  106 ? -11.879 10.088  14.432  1.00 98.79 106 A 1 
ATOM   839  O  O   . MET A 1  106 ? -11.086 11.025  14.514  1.00 98.42 106 A 1 
ATOM   840  C  CB  . MET A 1  106 ? -14.113 9.820   13.214  1.00 97.42 106 A 1 
ATOM   841  C  CG  . MET A 1  106 ? -13.492 10.323  11.913  1.00 93.36 106 A 1 
ATOM   842  S  SD  . MET A 1  106 ? -14.383 9.801   10.409  1.00 95.29 106 A 1 
ATOM   843  C  CE  . MET A 1  106 ? -15.864 10.811  10.555  1.00 90.99 106 A 1 
ATOM   844  N  N   . LEU A 1  107 ? -11.498 8.814   14.304  1.00 98.78 107 A 1 
ATOM   845  C  CA  . LEU A 1  107 ? -10.112 8.387   14.133  1.00 98.73 107 A 1 
ATOM   846  C  C   . LEU A 1  107 ? -9.884  7.896   12.702  1.00 98.78 107 A 1 
ATOM   847  O  O   . LEU A 1  107 ? -10.708 7.161   12.156  1.00 98.40 107 A 1 
ATOM   848  C  CB  . LEU A 1  107 ? -9.785  7.274   15.146  1.00 98.52 107 A 1 
ATOM   849  C  CG  . LEU A 1  107 ? -9.828  7.705   16.623  1.00 98.23 107 A 1 
ATOM   850  C  CD1 . LEU A 1  107 ? -9.674  6.469   17.505  1.00 96.87 107 A 1 
ATOM   851  C  CD2 . LEU A 1  107 ? -8.713  8.689   16.965  1.00 96.27 107 A 1 
ATOM   852  N  N   . GLY A 1  108 ? -8.744  8.265   12.120  1.00 98.63 108 A 1 
ATOM   853  C  CA  . GLY A 1  108 ? -8.224  7.691   10.890  1.00 98.57 108 A 1 
ATOM   854  C  C   . GLY A 1  108 ? -7.301  6.495   11.143  1.00 98.24 108 A 1 
ATOM   855  O  O   . GLY A 1  108 ? -7.012  6.125   12.282  1.00 97.71 108 A 1 
ATOM   856  N  N   . ASN A 1  109 ? -6.826  5.872   10.074  1.00 97.57 109 A 1 
ATOM   857  C  CA  . ASN A 1  109 ? -5.994  4.667   10.155  1.00 96.86 109 A 1 
ATOM   858  C  C   . ASN A 1  109 ? -4.576  4.920   10.684  1.00 95.97 109 A 1 
ATOM   859  O  O   . ASN A 1  109 ? -3.897  3.971   11.087  1.00 94.35 109 A 1 
ATOM   860  C  CB  . ASN A 1  109 ? -5.962  3.973   8.783   1.00 96.61 109 A 1 
ATOM   861  C  CG  . ASN A 1  109 ? -5.290  4.812   7.723   1.00 96.39 109 A 1 
ATOM   862  O  OD1 . ASN A 1  109 ? -5.851  5.747   7.199   1.00 93.83 109 A 1 
ATOM   863  N  ND2 . ASN A 1  109 ? -4.056  4.512   7.393   1.00 92.98 109 A 1 
ATOM   864  N  N   . HIS A 1  110 ? -4.121  6.169   10.695  1.00 96.14 110 A 1 
ATOM   865  C  CA  . HIS A 1  110 ? -2.855  6.558   11.299  1.00 95.48 110 A 1 
ATOM   866  C  C   . HIS A 1  110 ? -2.973  6.894   12.794  1.00 95.51 110 A 1 
ATOM   867  O  O   . HIS A 1  110 ? -1.957  6.868   13.494  1.00 94.61 110 A 1 
ATOM   868  C  CB  . HIS A 1  110 ? -2.230  7.707   10.490  1.00 94.89 110 A 1 
ATOM   869  C  CG  . HIS A 1  110 ? -1.623  7.223   9.205   1.00 94.20 110 A 1 
ATOM   870  N  ND1 . HIS A 1  110 ? -0.380  6.656   9.102   1.00 88.70 110 A 1 
ATOM   871  C  CD2 . HIS A 1  110 ? -2.173  7.203   7.955   1.00 87.86 110 A 1 
ATOM   872  C  CE1 . HIS A 1  110 ? -0.184  6.318   7.815   1.00 88.10 110 A 1 
ATOM   873  N  NE2 . HIS A 1  110 ? -1.256  6.626   7.081   1.00 89.18 110 A 1 
ATOM   874  N  N   . ASP A 1  111 ? -4.175  7.102   13.303  1.00 96.58 111 A 1 
ATOM   875  C  CA  . ASP A 1  111 ? -4.460  7.526   14.678  1.00 96.99 111 A 1 
ATOM   876  C  C   . ASP A 1  111 ? -4.446  6.381   15.704  1.00 96.56 111 A 1 
ATOM   877  O  O   . ASP A 1  111 ? -5.158  6.405   16.715  1.00 95.77 111 A 1 
ATOM   878  C  CB  . ASP A 1  111 ? -5.768  8.327   14.705  1.00 97.42 111 A 1 
ATOM   879  C  CG  . ASP A 1  111 ? -5.741  9.590   13.828  1.00 97.69 111 A 1 
ATOM   880  O  OD1 . ASP A 1  111 ? -4.652  10.168  13.642  1.00 96.46 111 A 1 
ATOM   881  O  OD2 . ASP A 1  111 ? -6.822  9.994   13.366  1.00 96.54 111 A 1 
ATOM   882  N  N   . VAL A 1  112 ? -3.634  5.354   15.455  1.00 95.01 112 A 1 
ATOM   883  C  CA  . VAL A 1  112 ? -3.445  4.197   16.336  1.00 93.97 112 A 1 
ATOM   884  C  C   . VAL A 1  112 ? -1.993  3.720   16.268  1.00 91.97 112 A 1 
ATOM   885  O  O   . VAL A 1  112 ? -1.293  3.968   15.293  1.00 90.31 112 A 1 
ATOM   886  C  CB  . VAL A 1  112 ? -4.434  3.066   15.975  1.00 94.09 112 A 1 
ATOM   887  C  CG1 . VAL A 1  112 ? -4.206  2.477   14.581  1.00 91.41 112 A 1 
ATOM   888  C  CG2 . VAL A 1  112 ? -4.425  1.920   16.992  1.00 90.77 112 A 1 
ATOM   889  N  N   . TYR A 1  113 ? -1.529  3.033   17.310  1.00 90.48 113 A 1 
ATOM   890  C  CA  . TYR A 1  113 ? -0.236  2.354   17.311  1.00 87.84 113 A 1 
ATOM   891  C  C   . TYR A 1  113 ? -0.408  0.842   17.512  1.00 86.07 113 A 1 
ATOM   892  O  O   . TYR A 1  113 ? -0.975  0.434   18.517  1.00 82.04 113 A 1 
ATOM   893  C  CB  . TYR A 1  113 ? 0.676   2.940   18.381  1.00 85.50 113 A 1 
ATOM   894  C  CG  . TYR A 1  113 ? 2.044   2.288   18.394  1.00 82.80 113 A 1 
ATOM   895  C  CD1 . TYR A 1  113 ? 2.322   1.227   19.279  1.00 78.47 113 A 1 
ATOM   896  C  CD2 . TYR A 1  113 ? 3.030   2.702   17.476  1.00 77.54 113 A 1 
ATOM   897  C  CE1 . TYR A 1  113 ? 3.577   0.596   19.264  1.00 75.33 113 A 1 
ATOM   898  C  CE2 . TYR A 1  113 ? 4.284   2.073   17.451  1.00 74.83 113 A 1 
ATOM   899  C  CZ  . TYR A 1  113 ? 4.558   1.020   18.343  1.00 76.85 113 A 1 
ATOM   900  O  OH  . TYR A 1  113 ? 5.785   0.411   18.318  1.00 73.56 113 A 1 
ATOM   901  N  N   . PRO A 1  114 ? 0.113   -0.009  16.618  1.00 82.26 114 A 1 
ATOM   902  C  CA  . PRO A 1  114 ? 0.691   0.313   15.317  1.00 81.96 114 A 1 
ATOM   903  C  C   . PRO A 1  114 ? -0.364  0.832   14.327  1.00 84.56 114 A 1 
ATOM   904  O  O   . PRO A 1  114 ? -1.542  0.532   14.495  1.00 84.65 114 A 1 
ATOM   905  C  CB  . PRO A 1  114 ? 1.347   -0.974  14.815  1.00 78.57 114 A 1 
ATOM   906  C  CG  . PRO A 1  114 ? 1.410   -1.882  16.048  1.00 74.25 114 A 1 
ATOM   907  C  CD  . PRO A 1  114 ? 0.218   -1.437  16.863  1.00 73.89 114 A 1 
ATOM   908  N  N   . ALA A 1  115 ? 0.057   1.568   13.315  1.00 84.02 115 A 1 
ATOM   909  C  CA  . ALA A 1  115 ? -0.857  2.104   12.312  1.00 86.13 115 A 1 
ATOM   910  C  C   . ALA A 1  115 ? -1.744  1.012   11.691  1.00 87.13 115 A 1 
ATOM   911  O  O   . ALA A 1  115 ? -1.316  -0.133  11.539  1.00 87.11 115 A 1 
ATOM   912  C  CB  . ALA A 1  115 ? -0.070  2.845   11.230  1.00 86.20 115 A 1 
ATOM   913  N  N   . ASN A 1  116 ? -2.965  1.371   11.341  1.00 90.22 116 A 1 
ATOM   914  C  CA  . ASN A 1  116 ? -3.984  0.513   10.724  1.00 91.20 116 A 1 
ATOM   915  C  C   . ASN A 1  116 ? -4.564  -0.590  11.625  1.00 92.32 116 A 1 
ATOM   916  O  O   . ASN A 1  116 ? -5.552  -1.204  11.253  1.00 91.71 116 A 1 
ATOM   917  C  CB  . ASN A 1  116 ? -3.471  -0.060  9.389   1.00 91.21 116 A 1 
ATOM   918  C  CG  . ASN A 1  116 ? -2.730  0.941   8.522   1.00 90.74 116 A 1 
ATOM   919  O  OD1 . ASN A 1  116 ? -3.117  2.082   8.363   1.00 85.57 116 A 1 
ATOM   920  N  ND2 . ASN A 1  116 ? -1.611  0.543   7.944   1.00 84.89 116 A 1 
ATOM   921  N  N   . GLN A 1  117 ? -3.971  -0.858  12.774  1.00 90.45 117 A 1 
ATOM   922  C  CA  . GLN A 1  117 ? -4.301  -2.021  13.597  1.00 89.74 117 A 1 
ATOM   923  C  C   . GLN A 1  117 ? -5.376  -1.699  14.654  1.00 90.85 117 A 1 
ATOM   924  O  O   . GLN A 1  117 ? -5.106  -1.721  15.857  1.00 89.41 117 A 1 
ATOM   925  C  CB  . GLN A 1  117 ? -3.029  -2.632  14.217  1.00 88.09 117 A 1 
ATOM   926  C  CG  . GLN A 1  117 ? -1.875  -2.871  13.223  1.00 86.63 117 A 1 
ATOM   927  C  CD  . GLN A 1  117 ? -2.286  -3.651  11.971  1.00 85.63 117 A 1 
ATOM   928  O  OE1 . GLN A 1  117 ? -2.836  -4.732  12.050  1.00 80.50 117 A 1 
ATOM   929  N  NE2 . GLN A 1  117 ? -2.036  -3.120  10.794  1.00 78.94 117 A 1 
ATOM   930  N  N   . MET A 1  118 ? -6.605  -1.401  14.220  1.00 92.46 118 A 1 
ATOM   931  C  CA  . MET A 1  118 ? -7.749  -1.180  15.113  1.00 94.06 118 A 1 
ATOM   932  C  C   . MET A 1  118 ? -8.615  -2.440  15.199  1.00 93.86 118 A 1 
ATOM   933  O  O   . MET A 1  118 ? -9.115  -2.933  14.195  1.00 92.01 118 A 1 
ATOM   934  C  CB  . MET A 1  118 ? -8.587  0.016   14.651  1.00 94.86 118 A 1 
ATOM   935  C  CG  . MET A 1  118 ? -7.862  1.349   14.824  1.00 93.57 118 A 1 
ATOM   936  S  SD  . MET A 1  118 ? -8.935  2.761   14.450  1.00 93.57 118 A 1 
ATOM   937  C  CE  . MET A 1  118 ? -7.768  4.118   14.613  1.00 89.63 118 A 1 
ATOM   938  N  N   . ALA A 1  119 ? -8.793  -2.951  16.412  1.00 92.66 119 A 1 
ATOM   939  C  CA  . ALA A 1  119 ? -9.598  -4.145  16.704  1.00 92.61 119 A 1 
ATOM   940  C  C   . ALA A 1  119 ? -9.895  -4.249  18.206  1.00 93.25 119 A 1 
ATOM   941  O  O   . ALA A 1  119 ? -9.597  -3.337  18.980  1.00 91.41 119 A 1 
ATOM   942  C  CB  . ALA A 1  119 ? -8.829  -5.368  16.195  1.00 90.54 119 A 1 
ATOM   943  N  N   . ILE A 1  120 ? -10.433 -5.402  18.642  1.00 89.63 120 A 1 
ATOM   944  C  CA  . ILE A 1  120 ? -10.730 -5.673  20.062  1.00 88.88 120 A 1 
ATOM   945  C  C   . ILE A 1  120 ? -9.490  -5.561  20.965  1.00 88.86 120 A 1 
ATOM   946  O  O   . ILE A 1  120 ? -9.591  -5.116  22.106  1.00 86.84 120 A 1 
ATOM   947  C  CB  . ILE A 1  120 ? -11.400 -7.061  20.173  1.00 87.31 120 A 1 
ATOM   948  C  CG1 . ILE A 1  120 ? -12.086 -7.280  21.538  1.00 79.17 120 A 1 
ATOM   949  C  CG2 . ILE A 1  120 ? -10.429 -8.233  19.911  1.00 78.25 120 A 1 
ATOM   950  C  CD1 . ILE A 1  120 ? -13.338 -6.440  21.727  1.00 72.63 120 A 1 
ATOM   951  N  N   . ASN A 1  121 ? -8.313  -5.910  20.457  1.00 88.12 121 A 1 
ATOM   952  C  CA  . ASN A 1  121 ? -7.041  -5.825  21.182  1.00 85.60 121 A 1 
ATOM   953  C  C   . ASN A 1  121 ? -6.443  -4.402  21.226  1.00 87.17 121 A 1 
ATOM   954  O  O   . ASN A 1  121 ? -5.448  -4.185  21.911  1.00 83.86 121 A 1 
ATOM   955  C  CB  . ASN A 1  121 ? -6.054  -6.843  20.574  1.00 82.15 121 A 1 
ATOM   956  C  CG  . ASN A 1  121 ? -5.699  -6.563  19.123  1.00 72.53 121 A 1 
ATOM   957  O  OD1 . ASN A 1  121 ? -6.414  -5.909  18.394  1.00 63.73 121 A 1 
ATOM   958  N  ND2 . ASN A 1  121 ? -4.591  -7.082  18.654  1.00 62.96 121 A 1 
ATOM   959  N  N   . SER A 1  122 ? -7.036  -3.439  20.523  1.00 87.65 122 A 1 
ATOM   960  C  CA  . SER A 1  122 ? -6.618  -2.037  20.505  1.00 88.65 122 A 1 
ATOM   961  C  C   . SER A 1  122 ? -7.719  -1.075  20.970  1.00 91.10 122 A 1 
ATOM   962  O  O   . SER A 1  122 ? -7.667  0.111   20.663  1.00 89.97 122 A 1 
ATOM   963  C  CB  . SER A 1  122 ? -6.038  -1.661  19.134  1.00 85.79 122 A 1 
ATOM   964  O  OG  . SER A 1  122 ? -6.977  -1.899  18.103  1.00 78.53 122 A 1 
ATOM   965  N  N   . GLN A 1  123 ? -8.691  -1.550  21.742  1.00 91.52 123 A 1 
ATOM   966  C  CA  . GLN A 1  123 ? -9.750  -0.701  22.310  1.00 93.65 123 A 1 
ATOM   967  C  C   . GLN A 1  123 ? -9.223  0.463   23.169  1.00 95.20 123 A 1 
ATOM   968  O  O   . GLN A 1  123 ? -9.921  1.456   23.346  1.00 94.73 123 A 1 
ATOM   969  C  CB  . GLN A 1  123 ? -10.706 -1.541  23.158  1.00 92.77 123 A 1 
ATOM   970  C  CG  . GLN A 1  123 ? -11.703 -2.330  22.300  1.00 89.19 123 A 1 
ATOM   971  C  CD  . GLN A 1  123 ? -12.721 -3.059  23.181  1.00 88.76 123 A 1 
ATOM   972  O  OE1 . GLN A 1  123 ? -12.368 -3.770  24.106  1.00 81.19 123 A 1 
ATOM   973  N  NE2 . GLN A 1  123 ? -14.000 -2.904  22.927  1.00 79.27 123 A 1 
ATOM   974  N  N   . TRP A 1  124 ? -7.983  0.372   23.653  1.00 94.42 124 A 1 
ATOM   975  C  CA  . TRP A 1  124 ? -7.330  1.468   24.370  1.00 94.59 124 A 1 
ATOM   976  C  C   . TRP A 1  124 ? -7.348  2.792   23.580  1.00 95.83 124 A 1 
ATOM   977  O  O   . TRP A 1  124 ? -7.499  3.849   24.187  1.00 95.36 124 A 1 
ATOM   978  C  CB  . TRP A 1  124 ? -5.885  1.062   24.697  1.00 92.87 124 A 1 
ATOM   979  C  CG  . TRP A 1  124 ? -4.971  0.950   23.509  1.00 89.29 124 A 1 
ATOM   980  C  CD1 . TRP A 1  124 ? -4.667  -0.177  22.842  1.00 83.68 124 A 1 
ATOM   981  C  CD2 . TRP A 1  124 ? -4.279  2.031   22.804  1.00 88.34 124 A 1 
ATOM   982  N  NE1 . TRP A 1  124 ? -3.845  0.113   21.759  1.00 81.64 124 A 1 
ATOM   983  C  CE2 . TRP A 1  124 ? -3.602  1.469   21.694  1.00 85.05 124 A 1 
ATOM   984  C  CE3 . TRP A 1  124 ? -4.191  3.428   22.987  1.00 82.89 124 A 1 
ATOM   985  C  CZ2 . TRP A 1  124 ? -2.881  2.261   20.771  1.00 81.61 124 A 1 
ATOM   986  C  CZ3 . TRP A 1  124 ? -3.462  4.222   22.068  1.00 80.56 124 A 1 
ATOM   987  C  CH2 . TRP A 1  124 ? -2.833  3.644   20.974  1.00 79.48 124 A 1 
ATOM   988  N  N   . ILE A 1  125 ? -7.257  2.749   22.249  1.00 95.83 125 A 1 
ATOM   989  C  CA  . ILE A 1  125 ? -7.277  3.972   21.430  1.00 96.74 125 A 1 
ATOM   990  C  C   . ILE A 1  125 ? -8.665  4.605   21.416  1.00 97.69 125 A 1 
ATOM   991  O  O   . ILE A 1  125 ? -8.778  5.819   21.508  1.00 97.71 125 A 1 
ATOM   992  C  CB  . ILE A 1  125 ? -6.731  3.717   20.002  1.00 95.95 125 A 1 
ATOM   993  C  CG1 . ILE A 1  125 ? -6.368  5.032   19.286  1.00 92.38 125 A 1 
ATOM   994  C  CG2 . ILE A 1  125 ? -7.715  2.936   19.111  1.00 92.02 125 A 1 
ATOM   995  C  CD1 . ILE A 1  125 ? -5.258  5.817   19.966  1.00 88.40 125 A 1 
ATOM   996  N  N   . PHE A 1  126 ? -9.717  3.785   21.370  1.00 97.31 126 A 1 
ATOM   997  C  CA  . PHE A 1  126 ? -11.091 4.260   21.387  1.00 97.96 126 A 1 
ATOM   998  C  C   . PHE A 1  126 ? -11.439 4.878   22.747  1.00 98.21 126 A 1 
ATOM   999  O  O   . PHE A 1  126 ? -12.051 5.943   22.798  1.00 98.16 126 A 1 
ATOM   1000 C  CB  . PHE A 1  126 ? -12.059 3.118   21.062  1.00 97.82 126 A 1 
ATOM   1001 C  CG  . PHE A 1  126 ? -11.713 2.274   19.850  1.00 97.82 126 A 1 
ATOM   1002 C  CD1 . PHE A 1  126 ? -11.222 2.865   18.673  1.00 95.20 126 A 1 
ATOM   1003 C  CD2 . PHE A 1  126 ? -11.871 0.877   19.907  1.00 94.61 126 A 1 
ATOM   1004 C  CE1 . PHE A 1  126 ? -10.874 2.066   17.572  1.00 94.38 126 A 1 
ATOM   1005 C  CE2 . PHE A 1  126 ? -11.531 0.073   18.813  1.00 93.80 126 A 1 
ATOM   1006 C  CZ  . PHE A 1  126 ? -11.020 0.666   17.643  1.00 96.43 126 A 1 
ATOM   1007 N  N   . GLN A 1  127 ? -10.993 4.251   23.834  1.00 97.84 127 A 1 
ATOM   1008 C  CA  . GLN A 1  127 ? -11.165 4.778   25.186  1.00 97.86 127 A 1 
ATOM   1009 C  C   . GLN A 1  127 ? -10.439 6.115   25.346  1.00 98.22 127 A 1 
ATOM   1010 O  O   . GLN A 1  127 ? -11.056 7.106   25.730  1.00 98.07 127 A 1 
ATOM   1011 C  CB  . GLN A 1  127 ? -10.650 3.757   26.207  1.00 97.33 127 A 1 
ATOM   1012 C  CG  . GLN A 1  127 ? -11.539 2.503   26.262  1.00 90.50 127 A 1 
ATOM   1013 C  CD  . GLN A 1  127 ? -10.986 1.421   27.192  1.00 81.93 127 A 1 
ATOM   1014 O  OE1 . GLN A 1  127 ? -9.953  1.558   27.823  1.00 72.86 127 A 1 
ATOM   1015 N  NE2 . GLN A 1  127 ? -11.655 0.299   27.289  1.00 67.86 127 A 1 
ATOM   1016 N  N   . PHE A 1  128 ? -9.160  6.158   24.967  1.00 97.78 128 A 1 
ATOM   1017 C  CA  . PHE A 1  128 ? -8.360  7.376   25.061  1.00 97.95 128 A 1 
ATOM   1018 C  C   . PHE A 1  128 ? -8.929  8.512   24.199  1.00 98.27 128 A 1 
ATOM   1019 O  O   . PHE A 1  128 ? -9.096  9.628   24.682  1.00 98.17 128 A 1 
ATOM   1020 C  CB  . PHE A 1  128 ? -6.915  7.059   24.657  1.00 97.80 128 A 1 
ATOM   1021 C  CG  . PHE A 1  128 ? -6.007  8.261   24.748  1.00 97.74 128 A 1 
ATOM   1022 C  CD1 . PHE A 1  128 ? -5.754  9.055   23.619  1.00 96.27 128 A 1 
ATOM   1023 C  CD2 . PHE A 1  128 ? -5.470  8.635   25.995  1.00 96.18 128 A 1 
ATOM   1024 C  CE1 . PHE A 1  128 ? -4.964  10.212  23.725  1.00 95.81 128 A 1 
ATOM   1025 C  CE2 . PHE A 1  128 ? -4.673  9.796   26.114  1.00 95.96 128 A 1 
ATOM   1026 C  CZ  . PHE A 1  128 ? -4.428  10.584  24.978  1.00 96.95 128 A 1 
ATOM   1027 N  N   . ALA A 1  129 ? -9.274  8.235   22.944  1.00 98.38 129 A 1 
ATOM   1028 C  CA  . ALA A 1  129 ? -9.832  9.242   22.051  1.00 98.54 129 A 1 
ATOM   1029 C  C   . ALA A 1  129 ? -11.214 9.723   22.514  1.00 98.69 129 A 1 
ATOM   1030 O  O   . ALA A 1  129 ? -11.474 10.922  22.478  1.00 98.63 129 A 1 
ATOM   1031 C  CB  . ALA A 1  129 ? -9.868  8.683   20.629  1.00 98.44 129 A 1 
ATOM   1032 N  N   . ALA A 1  130 ? -12.071 8.824   23.018  1.00 98.43 130 A 1 
ATOM   1033 C  CA  . ALA A 1  130 ? -13.360 9.204   23.579  1.00 98.58 130 A 1 
ATOM   1034 C  C   . ALA A 1  130 ? -13.217 10.145  24.786  1.00 98.51 130 A 1 
ATOM   1035 O  O   . ALA A 1  130 ? -13.984 11.099  24.911  1.00 98.42 130 A 1 
ATOM   1036 C  CB  . ALA A 1  130 ? -14.133 7.942   23.966  1.00 98.36 130 A 1 
ATOM   1037 N  N   . GLU A 1  131 ? -12.224 9.928   25.645  1.00 98.48 131 A 1 
ATOM   1038 C  CA  . GLU A 1  131 ? -11.915 10.842  26.756  1.00 98.37 131 A 1 
ATOM   1039 C  C   . GLU A 1  131 ? -11.442 12.211  26.260  1.00 98.57 131 A 1 
ATOM   1040 O  O   . GLU A 1  131 ? -11.894 13.237  26.766  1.00 98.13 131 A 1 
ATOM   1041 C  CB  . GLU A 1  131 ? -10.850 10.222  27.669  1.00 97.83 131 A 1 
ATOM   1042 C  CG  . GLU A 1  131 ? -11.423 9.095   28.538  1.00 88.66 131 A 1 
ATOM   1043 C  CD  . GLU A 1  131 ? -10.365 8.416   29.422  1.00 80.58 131 A 1 
ATOM   1044 O  OE1 . GLU A 1  131 ? -10.791 7.530   30.200  1.00 74.32 131 A 1 
ATOM   1045 O  OE2 . GLU A 1  131 ? -9.170  8.771   29.332  1.00 73.52 131 A 1 
ATOM   1046 N  N   . GLN A 1  132 ? -10.580 12.250  25.241  1.00 98.63 132 A 1 
ATOM   1047 C  CA  . GLN A 1  132 ? -10.122 13.520  24.671  1.00 98.66 132 A 1 
ATOM   1048 C  C   . GLN A 1  132 ? -11.259 14.270  23.959  1.00 98.62 132 A 1 
ATOM   1049 O  O   . GLN A 1  132 ? -11.409 15.480  24.146  1.00 98.42 132 A 1 
ATOM   1050 C  CB  . GLN A 1  132 ? -8.943  13.284  23.710  1.00 98.58 132 A 1 
ATOM   1051 C  CG  . GLN A 1  132 ? -7.685  12.698  24.379  1.00 97.56 132 A 1 
ATOM   1052 C  CD  . GLN A 1  132 ? -7.278  13.446  25.642  1.00 96.94 132 A 1 
ATOM   1053 O  OE1 . GLN A 1  132 ? -7.039  14.639  25.633  1.00 89.67 132 A 1 
ATOM   1054 N  NE2 . GLN A 1  132 ? -7.207  12.765  26.763  1.00 88.36 132 A 1 
ATOM   1055 N  N   . PHE A 1  133 ? -12.080 13.557  23.187  1.00 98.79 133 A 1 
ATOM   1056 C  CA  . PHE A 1  133 ? -13.197 14.121  22.427  1.00 98.78 133 A 1 
ATOM   1057 C  C   . PHE A 1  133 ? -14.476 14.316  23.263  1.00 98.66 133 A 1 
ATOM   1058 O  O   . PHE A 1  133 ? -15.441 14.897  22.755  1.00 98.40 133 A 1 
ATOM   1059 C  CB  . PHE A 1  133 ? -13.459 13.262  21.185  1.00 98.68 133 A 1 
ATOM   1060 C  CG  . PHE A 1  133 ? -12.323 13.144  20.183  1.00 98.70 133 A 1 
ATOM   1061 C  CD1 . PHE A 1  133 ? -11.445 14.221  19.923  1.00 96.95 133 A 1 
ATOM   1062 C  CD2 . PHE A 1  133 ? -12.164 11.954  19.448  1.00 96.49 133 A 1 
ATOM   1063 C  CE1 . PHE A 1  133 ? -10.431 14.100  18.968  1.00 96.71 133 A 1 
ATOM   1064 C  CE2 . PHE A 1  133 ? -11.157 11.828  18.488  1.00 96.40 133 A 1 
ATOM   1065 C  CZ  . PHE A 1  133 ? -10.278 12.904  18.245  1.00 98.11 133 A 1 
ATOM   1066 N  N   . ALA A 1  134 ? -14.496 13.899  24.528  1.00 98.51 134 A 1 
ATOM   1067 C  CA  . ALA A 1  134 ? -15.656 13.993  25.404  1.00 98.41 134 A 1 
ATOM   1068 C  C   . ALA A 1  134 ? -16.363 15.369  25.416  1.00 98.46 134 A 1 
ATOM   1069 O  O   . ALA A 1  134 ? -17.592 15.385  25.433  1.00 97.91 134 A 1 
ATOM   1070 C  CB  . ALA A 1  134 ? -15.243 13.569  26.827  1.00 98.12 134 A 1 
ATOM   1071 N  N   . PRO A 1  135 ? -15.662 16.518  25.332  1.00 98.22 135 A 1 
ATOM   1072 C  CA  . PRO A 1  135 ? -16.325 17.821  25.257  1.00 97.89 135 A 1 
ATOM   1073 C  C   . PRO A 1  135 ? -17.216 18.024  24.031  1.00 97.99 135 A 1 
ATOM   1074 O  O   . PRO A 1  135 ? -18.069 18.907  24.044  1.00 97.28 135 A 1 
ATOM   1075 C  CB  . PRO A 1  135 ? -15.194 18.855  25.264  1.00 97.13 135 A 1 
ATOM   1076 C  CG  . PRO A 1  135 ? -14.034 18.124  25.936  1.00 95.68 135 A 1 
ATOM   1077 C  CD  . PRO A 1  135 ? -14.224 16.698  25.438  1.00 97.71 135 A 1 
ATOM   1078 N  N   . PHE A 1  136 ? -17.042 17.219  22.980  1.00 98.46 136 A 1 
ATOM   1079 C  CA  . PHE A 1  136 ? -17.822 17.300  21.743  1.00 98.37 136 A 1 
ATOM   1080 C  C   . PHE A 1  136 ? -18.936 16.252  21.664  1.00 98.24 136 A 1 
ATOM   1081 O  O   . PHE A 1  136 ? -19.818 16.341  20.809  1.00 97.55 136 A 1 
ATOM   1082 C  CB  . PHE A 1  136 ? -16.874 17.143  20.543  1.00 98.33 136 A 1 
ATOM   1083 C  CG  . PHE A 1  136 ? -15.636 18.015  20.584  1.00 98.50 136 A 1 
ATOM   1084 C  CD1 . PHE A 1  136 ? -15.751 19.414  20.683  1.00 96.53 136 A 1 
ATOM   1085 C  CD2 . PHE A 1  136 ? -14.357 17.424  20.544  1.00 96.43 136 A 1 
ATOM   1086 C  CE1 . PHE A 1  136 ? -14.603 20.213  20.736  1.00 96.29 136 A 1 
ATOM   1087 C  CE2 . PHE A 1  136 ? -13.207 18.214  20.595  1.00 96.21 136 A 1 
ATOM   1088 C  CZ  . PHE A 1  136 ? -13.328 19.618  20.689  1.00 97.88 136 A 1 
ATOM   1089 N  N   . LEU A 1  137 ? -18.905 15.244  22.535  1.00 98.43 137 A 1 
ATOM   1090 C  CA  . LEU A 1  137 ? -19.733 14.049  22.446  1.00 98.37 137 A 1 
ATOM   1091 C  C   . LEU A 1  137 ? -20.829 14.029  23.518  1.00 98.06 137 A 1 
ATOM   1092 O  O   . LEU A 1  137 ? -20.639 14.470  24.648  1.00 97.52 137 A 1 
ATOM   1093 C  CB  . LEU A 1  137 ? -18.830 12.805  22.547  1.00 98.37 137 A 1 
ATOM   1094 C  CG  . LEU A 1  137 ? -17.788 12.656  21.417  1.00 98.29 137 A 1 
ATOM   1095 C  CD1 . LEU A 1  137 ? -16.923 11.424  21.679  1.00 96.94 137 A 1 
ATOM   1096 C  CD2 . LEU A 1  137 ? -18.435 12.501  20.042  1.00 96.66 137 A 1 
ATOM   1097 N  N   . SER A 1  138 ? -21.983 13.454  23.182  1.00 97.80 138 A 1 
ATOM   1098 C  CA  . SER A 1  138 ? -22.982 13.064  24.171  1.00 97.48 138 A 1 
ATOM   1099 C  C   . SER A 1  138 ? -22.500 11.840  24.958  1.00 97.69 138 A 1 
ATOM   1100 O  O   . SER A 1  138 ? -21.693 11.055  24.468  1.00 97.42 138 A 1 
ATOM   1101 C  CB  . SER A 1  138 ? -24.328 12.772  23.502  1.00 96.85 138 A 1 
ATOM   1102 O  OG  . SER A 1  138 ? -24.263 11.612  22.698  1.00 95.33 138 A 1 
ATOM   1103 N  N   . GLN A 1  139 ? -23.055 11.611  26.147  1.00 97.15 139 A 1 
ATOM   1104 C  CA  . GLN A 1  139 ? -22.663 10.469  26.983  1.00 96.77 139 A 1 
ATOM   1105 C  C   . GLN A 1  139 ? -22.831 9.125   26.266  1.00 97.12 139 A 1 
ATOM   1106 O  O   . GLN A 1  139 ? -21.954 8.270   26.328  1.00 96.63 139 A 1 
ATOM   1107 C  CB  . GLN A 1  139 ? -23.449 10.505  28.300  1.00 96.62 139 A 1 
ATOM   1108 C  CG  . GLN A 1  139 ? -22.869 9.527   29.344  1.00 87.63 139 A 1 
ATOM   1109 C  CD  . GLN A 1  139 ? -21.433 9.879   29.735  1.00 81.28 139 A 1 
ATOM   1110 O  OE1 . GLN A 1  139 ? -21.055 11.032  29.807  1.00 74.65 139 A 1 
ATOM   1111 N  NE2 . GLN A 1  139 ? -20.588 8.901   29.979  1.00 70.82 139 A 1 
ATOM   1112 N  N   . ASN A 1  140 ? -23.931 8.939   25.523  1.00 97.20 140 A 1 
ATOM   1113 C  CA  . ASN A 1  140 ? -24.144 7.726   24.736  1.00 96.95 140 A 1 
ATOM   1114 C  C   . ASN A 1  140 ? -23.118 7.579   23.605  1.00 97.70 140 A 1 
ATOM   1115 O  O   . ASN A 1  140 ? -22.668 6.470   23.315  1.00 97.21 140 A 1 
ATOM   1116 C  CB  . ASN A 1  140 ? -25.566 7.744   24.145  1.00 95.66 140 A 1 
ATOM   1117 C  CG  . ASN A 1  140 ? -26.667 7.587   25.189  1.00 84.52 140 A 1 
ATOM   1118 O  OD1 . ASN A 1  140 ? -26.454 7.334   26.356  1.00 72.60 140 A 1 
ATOM   1119 N  ND2 . ASN A 1  140 ? -27.901 7.737   24.778  1.00 72.25 140 A 1 
ATOM   1120 N  N   . ALA A 1  141 ? -22.721 8.690   22.984  1.00 97.67 141 A 1 
ATOM   1121 C  CA  . ALA A 1  141 ? -21.686 8.680   21.954  1.00 98.11 141 A 1 
ATOM   1122 C  C   . ALA A 1  141 ? -20.318 8.314   22.546  1.00 98.33 141 A 1 
ATOM   1123 O  O   . ALA A 1  141 ? -19.603 7.530   21.936  1.00 98.31 141 A 1 
ATOM   1124 C  CB  . ALA A 1  141 ? -21.668 10.035  21.241  1.00 98.21 141 A 1 
ATOM   1125 N  N   . ILE A 1  142 ? -19.991 8.806   23.744  1.00 98.18 142 A 1 
ATOM   1126 C  CA  . ILE A 1  142 ? -18.748 8.457   24.454  1.00 98.01 142 A 1 
ATOM   1127 C  C   . ILE A 1  142 ? -18.670 6.942   24.701  1.00 98.08 142 A 1 
ATOM   1128 O  O   . ILE A 1  142 ? -17.667 6.331   24.365  1.00 97.96 142 A 1 
ATOM   1129 C  CB  . ILE A 1  142 ? -18.623 9.248   25.783  1.00 98.02 142 A 1 
ATOM   1130 C  CG1 . ILE A 1  142 ? -18.399 10.749  25.494  1.00 97.20 142 A 1 
ATOM   1131 C  CG2 . ILE A 1  142 ? -17.473 8.714   26.656  1.00 97.28 142 A 1 
ATOM   1132 C  CD1 . ILE A 1  142 ? -18.605 11.652  26.723  1.00 95.88 142 A 1 
ATOM   1133 N  N   . GLU A 1  143 ? -19.725 6.340   25.237  1.00 98.15 143 A 1 
ATOM   1134 C  CA  . GLU A 1  143 ? -19.730 4.896   25.521  1.00 97.83 143 A 1 
ATOM   1135 C  C   . GLU A 1  143 ? -19.631 4.052   24.239  1.00 98.01 143 A 1 
ATOM   1136 O  O   . GLU A 1  143 ? -18.867 3.087   24.184  1.00 97.69 143 A 1 
ATOM   1137 C  CB  . GLU A 1  143 ? -20.978 4.528   26.330  1.00 97.65 143 A 1 
ATOM   1138 C  CG  . GLU A 1  143 ? -20.966 5.097   27.765  1.00 90.52 143 A 1 
ATOM   1139 C  CD  . GLU A 1  143 ? -19.712 4.691   28.556  1.00 83.01 143 A 1 
ATOM   1140 O  OE1 . GLU A 1  143 ? -19.066 5.589   29.149  1.00 75.34 143 A 1 
ATOM   1141 O  OE2 . GLU A 1  143 ? -19.366 3.488   28.518  1.00 75.15 143 A 1 
ATOM   1142 N  N   . SER A 1  144 ? -20.337 4.445   23.182  1.00 98.16 144 A 1 
ATOM   1143 C  CA  . SER A 1  144 ? -20.244 3.753   21.894  1.00 98.28 144 A 1 
ATOM   1144 C  C   . SER A 1  144 ? -18.858 3.910   21.251  1.00 98.31 144 A 1 
ATOM   1145 O  O   . SER A 1  144 ? -18.298 2.944   20.734  1.00 98.16 144 A 1 
ATOM   1146 C  CB  . SER A 1  144 ? -21.347 4.273   20.971  1.00 98.14 144 A 1 
ATOM   1147 O  OG  . SER A 1  144 ? -21.522 3.412   19.865  1.00 93.94 144 A 1 
ATOM   1148 N  N   . PHE A 1  145 ? -18.269 5.104   21.351  1.00 98.58 145 A 1 
ATOM   1149 C  CA  . PHE A 1  145 ? -16.925 5.372   20.848  1.00 98.69 145 A 1 
ATOM   1150 C  C   . PHE A 1  145 ? -15.875 4.527   21.574  1.00 98.56 145 A 1 
ATOM   1151 O  O   . PHE A 1  145 ? -15.028 3.913   20.923  1.00 98.33 145 A 1 
ATOM   1152 C  CB  . PHE A 1  145 ? -16.613 6.873   20.969  1.00 98.60 145 A 1 
ATOM   1153 C  CG  . PHE A 1  145 ? -15.470 7.376   20.105  1.00 98.67 145 A 1 
ATOM   1154 C  CD1 . PHE A 1  145 ? -14.174 6.841   20.218  1.00 96.88 145 A 1 
ATOM   1155 C  CD2 . PHE A 1  145 ? -15.698 8.407   19.172  1.00 95.96 145 A 1 
ATOM   1156 C  CE1 . PHE A 1  145 ? -13.133 7.304   19.401  1.00 95.64 145 A 1 
ATOM   1157 C  CE2 . PHE A 1  145 ? -14.664 8.881   18.356  1.00 95.31 145 A 1 
ATOM   1158 C  CZ  . PHE A 1  145 ? -13.381 8.320   18.463  1.00 98.14 145 A 1 
ATOM   1159 N  N   . LYS A 1  146 ? -15.961 4.424   22.903  1.00 98.38 146 A 1 
ATOM   1160 C  CA  . LYS A 1  146 ? -15.060 3.587   23.710  1.00 98.03 146 A 1 
ATOM   1161 C  C   . LYS A 1  146 ? -15.095 2.112   23.305  1.00 97.85 146 A 1 
ATOM   1162 O  O   . LYS A 1  146 ? -14.073 1.437   23.404  1.00 97.29 146 A 1 
ATOM   1163 C  CB  . LYS A 1  146 ? -15.454 3.695   25.192  1.00 97.95 146 A 1 
ATOM   1164 C  CG  . LYS A 1  146 ? -14.957 4.993   25.840  1.00 96.52 146 A 1 
ATOM   1165 C  CD  . LYS A 1  146 ? -15.448 5.046   27.287  1.00 94.33 146 A 1 
ATOM   1166 C  CE  . LYS A 1  146 ? -14.895 6.269   27.999  1.00 89.19 146 A 1 
ATOM   1167 N  NZ  . LYS A 1  146 ? -15.471 6.362   29.370  1.00 82.26 146 A 1 
ATOM   1168 N  N   . HIS A 1  147 ? -16.248 1.634   22.837  1.00 97.80 147 A 1 
ATOM   1169 C  CA  . HIS A 1  147 ? -16.373 0.249   22.390  1.00 97.52 147 A 1 
ATOM   1170 C  C   . HIS A 1  147 ? -15.639 -0.017  21.073  1.00 97.59 147 A 1 
ATOM   1171 O  O   . HIS A 1  147 ? -14.867 -0.979  20.998  1.00 96.83 147 A 1 
ATOM   1172 C  CB  . HIS A 1  147 ? -17.859 -0.122  22.299  1.00 96.93 147 A 1 
ATOM   1173 C  CG  . HIS A 1  147 ? -18.046 -1.558  21.887  1.00 95.10 147 A 1 
ATOM   1174 N  ND1 . HIS A 1  147 ? -17.708 -2.664  22.638  1.00 85.00 147 A 1 
ATOM   1175 C  CD2 . HIS A 1  147 ? -18.515 -2.011  20.676  1.00 85.42 147 A 1 
ATOM   1176 C  CE1 . HIS A 1  147 ? -17.973 -3.757  21.894  1.00 88.32 147 A 1 
ATOM   1177 N  NE2 . HIS A 1  147 ? -18.461 -3.390  20.701  1.00 89.39 147 A 1 
ATOM   1178 N  N   . GLY A 1  148 ? -15.832 0.822   20.041  1.00 98.22 148 A 1 
ATOM   1179 C  CA  . GLY A 1  148 ? -15.310 0.530   18.701  1.00 98.21 148 A 1 
ATOM   1180 C  C   . GLY A 1  148 ? -14.944 1.727   17.823  1.00 98.42 148 A 1 
ATOM   1181 O  O   . GLY A 1  148 ? -14.682 1.544   16.633  1.00 98.19 148 A 1 
ATOM   1182 N  N   . GLY A 1  149 ? -14.946 2.955   18.365  1.00 98.44 149 A 1 
ATOM   1183 C  CA  . GLY A 1  149 ? -14.680 4.159   17.583  1.00 98.49 149 A 1 
ATOM   1184 C  C   . GLY A 1  149 ? -15.842 4.586   16.671  1.00 98.67 149 A 1 
ATOM   1185 O  O   . GLY A 1  149 ? -15.654 5.448   15.811  1.00 98.51 149 A 1 
ATOM   1186 N  N   . TYR A 1  150 ? -17.017 4.015   16.846  1.00 98.74 150 A 1 
ATOM   1187 C  CA  . TYR A 1  150 ? -18.244 4.360   16.131  1.00 98.71 150 A 1 
ATOM   1188 C  C   . TYR A 1  150 ? -19.323 4.858   17.098  1.00 98.72 150 A 1 
ATOM   1189 O  O   . TYR A 1  150 ? -19.348 4.478   18.272  1.00 98.57 150 A 1 
ATOM   1190 C  CB  . TYR A 1  150 ? -18.732 3.171   15.298  1.00 98.58 150 A 1 
ATOM   1191 C  CG  . TYR A 1  150 ? -19.089 1.920   16.086  1.00 98.57 150 A 1 
ATOM   1192 C  CD1 . TYR A 1  150 ? -18.201 0.828   16.130  1.00 95.20 150 A 1 
ATOM   1193 C  CD2 . TYR A 1  150 ? -20.325 1.819   16.753  1.00 94.70 150 A 1 
ATOM   1194 C  CE1 . TYR A 1  150 ? -18.535 -0.343  16.815  1.00 94.95 150 A 1 
ATOM   1195 C  CE2 . TYR A 1  150 ? -20.675 0.650   17.459  1.00 94.63 150 A 1 
ATOM   1196 C  CZ  . TYR A 1  150 ? -19.776 -0.428  17.478  1.00 97.96 150 A 1 
ATOM   1197 O  OH  . TYR A 1  150 ? -20.116 -1.577  18.155  1.00 97.23 150 A 1 
ATOM   1198 N  N   . TYR A 1  151 ? -20.231 5.709   16.626  1.00 98.76 151 A 1 
ATOM   1199 C  CA  . TYR A 1  151 ? -21.285 6.288   17.464  1.00 98.83 151 A 1 
ATOM   1200 C  C   . TYR A 1  151 ? -22.366 6.997   16.638  1.00 98.88 151 A 1 
ATOM   1201 O  O   . TYR A 1  151 ? -22.216 7.223   15.445  1.00 98.80 151 A 1 
ATOM   1202 C  CB  . TYR A 1  151 ? -20.678 7.254   18.484  1.00 98.77 151 A 1 
ATOM   1203 C  CG  . TYR A 1  151 ? -20.008 8.476   17.892  1.00 98.81 151 A 1 
ATOM   1204 C  CD1 . TYR A 1  151 ? -18.678 8.405   17.420  1.00 97.47 151 A 1 
ATOM   1205 C  CD2 . TYR A 1  151 ? -20.695 9.704   17.814  1.00 96.57 151 A 1 
ATOM   1206 C  CE1 . TYR A 1  151 ? -18.049 9.527   16.875  1.00 97.18 151 A 1 
ATOM   1207 C  CE2 . TYR A 1  151 ? -20.076 10.836  17.272  1.00 97.22 151 A 1 
ATOM   1208 C  CZ  . TYR A 1  151 ? -18.750 10.742  16.801  1.00 98.72 151 A 1 
ATOM   1209 O  OH  . TYR A 1  151 ? -18.144 11.845  16.280  1.00 98.58 151 A 1 
ATOM   1210 N  N   . THR A 1  152 ? -23.434 7.399   17.316  1.00 98.75 152 A 1 
ATOM   1211 C  CA  . THR A 1  152 ? -24.437 8.322   16.787  1.00 98.64 152 A 1 
ATOM   1212 C  C   . THR A 1  152 ? -24.598 9.528   17.702  1.00 98.63 152 A 1 
ATOM   1213 O  O   . THR A 1  152 ? -24.440 9.426   18.918  1.00 97.96 152 A 1 
ATOM   1214 C  CB  . THR A 1  152 ? -25.805 7.663   16.571  1.00 97.55 152 A 1 
ATOM   1215 O  OG1 . THR A 1  152 ? -26.402 7.305   17.791  1.00 89.19 152 A 1 
ATOM   1216 C  CG2 . THR A 1  152 ? -25.716 6.402   15.731  1.00 89.69 152 A 1 
ATOM   1217 N  N   . MET A 1  153 ? -24.954 10.669  17.112  1.00 98.58 153 A 1 
ATOM   1218 C  CA  . MET A 1  153 ? -25.222 11.892  17.859  1.00 98.31 153 A 1 
ATOM   1219 C  C   . MET A 1  153 ? -26.214 12.751  17.080  1.00 98.51 153 A 1 
ATOM   1220 O  O   . MET A 1  153 ? -26.000 13.011  15.899  1.00 98.13 153 A 1 
ATOM   1221 C  CB  . MET A 1  153 ? -23.886 12.599  18.121  1.00 96.18 153 A 1 
ATOM   1222 C  CG  . MET A 1  153 ? -24.008 13.743  19.116  1.00 88.74 153 A 1 
ATOM   1223 S  SD  . MET A 1  153 ? -22.419 14.326  19.772  1.00 92.57 153 A 1 
ATOM   1224 C  CE  . MET A 1  153 ? -21.591 14.856  18.259  1.00 86.40 153 A 1 
ATOM   1225 N  N   . PRO A 1  154 ? -27.328 13.201  17.686  1.00 98.12 154 A 1 
ATOM   1226 C  CA  . PRO A 1  154 ? -28.304 14.015  16.988  1.00 97.86 154 A 1 
ATOM   1227 C  C   . PRO A 1  154 ? -27.739 15.409  16.690  1.00 98.10 154 A 1 
ATOM   1228 O  O   . PRO A 1  154 ? -27.114 16.028  17.554  1.00 97.75 154 A 1 
ATOM   1229 C  CB  . PRO A 1  154 ? -29.523 14.069  17.912  1.00 96.83 154 A 1 
ATOM   1230 C  CG  . PRO A 1  154 ? -28.919 13.878  19.303  1.00 94.47 154 A 1 
ATOM   1231 C  CD  . PRO A 1  154 ? -27.729 12.952  19.055  1.00 97.20 154 A 1 
ATOM   1232 N  N   . PHE A 1  155 ? -27.991 15.925  15.485  1.00 97.85 155 A 1 
ATOM   1233 C  CA  . PHE A 1  155 ? -27.681 17.315  15.172  1.00 97.82 155 A 1 
ATOM   1234 C  C   . PHE A 1  155 ? -28.524 18.258  16.043  1.00 97.57 155 A 1 
ATOM   1235 O  O   . PHE A 1  155 ? -29.695 17.979  16.311  1.00 96.83 155 A 1 
ATOM   1236 C  CB  . PHE A 1  155 ? -27.911 17.588  13.682  1.00 97.95 155 A 1 
ATOM   1237 C  CG  . PHE A 1  155 ? -26.816 17.076  12.773  1.00 98.31 155 A 1 
ATOM   1238 C  CD1 . PHE A 1  155 ? -25.702 17.888  12.486  1.00 95.29 155 A 1 
ATOM   1239 C  CD2 . PHE A 1  155 ? -26.897 15.799  12.200  1.00 94.28 155 A 1 
ATOM   1240 C  CE1 . PHE A 1  155 ? -24.692 17.432  11.631  1.00 94.81 155 A 1 
ATOM   1241 C  CE2 . PHE A 1  155 ? -25.884 15.330  11.342  1.00 94.54 155 A 1 
ATOM   1242 C  CZ  . PHE A 1  155 ? -24.775 16.150  11.055  1.00 98.06 155 A 1 
ATOM   1243 N  N   . PRO A 1  156 ? -27.976 19.403  16.473  1.00 97.26 156 A 1 
ATOM   1244 C  CA  . PRO A 1  156 ? -28.695 20.378  17.274  1.00 96.51 156 A 1 
ATOM   1245 C  C   . PRO A 1  156 ? -29.935 20.925  16.562  1.00 96.15 156 A 1 
ATOM   1246 O  O   . PRO A 1  156 ? -29.843 21.435  15.445  1.00 94.92 156 A 1 
ATOM   1247 C  CB  . PRO A 1  156 ? -27.678 21.485  17.570  1.00 95.50 156 A 1 
ATOM   1248 C  CG  . PRO A 1  156 ? -26.328 20.793  17.457  1.00 94.62 156 A 1 
ATOM   1249 C  CD  . PRO A 1  156 ? -26.572 19.773  16.353  1.00 96.70 156 A 1 
ATOM   1250 N  N   . ALA A 1  157 ? -31.080 20.910  17.226  1.00 93.81 157 A 1 
ATOM   1251 C  CA  . ALA A 1  157 ? -32.345 21.355  16.635  1.00 92.22 157 A 1 
ATOM   1252 C  C   . ALA A 1  157 ? -32.335 22.832  16.198  1.00 92.13 157 A 1 
ATOM   1253 O  O   . ALA A 1  157 ? -33.026 23.201  15.249  1.00 88.90 157 A 1 
ATOM   1254 C  CB  . ALA A 1  157 ? -33.459 21.080  17.648  1.00 89.49 157 A 1 
ATOM   1255 N  N   . HIS A 1  158 ? -31.530 23.680  16.842  1.00 92.27 158 A 1 
ATOM   1256 C  CA  . HIS A 1  158 ? -31.421 25.105  16.528  1.00 91.41 158 A 1 
ATOM   1257 C  C   . HIS A 1  158 ? -30.796 25.410  15.157  1.00 92.42 158 A 1 
ATOM   1258 O  O   . HIS A 1  158 ? -30.847 26.556  14.715  1.00 90.20 158 A 1 
ATOM   1259 C  CB  . HIS A 1  158 ? -30.658 25.818  17.655  1.00 88.77 158 A 1 
ATOM   1260 C  CG  . HIS A 1  158 ? -29.212 25.416  17.766  1.00 84.58 158 A 1 
ATOM   1261 N  ND1 . HIS A 1  158 ? -28.661 24.632  18.753  1.00 73.33 158 A 1 
ATOM   1262 C  CD2 . HIS A 1  158 ? -28.180 25.796  16.946  1.00 72.26 158 A 1 
ATOM   1263 C  CE1 . HIS A 1  158 ? -27.342 24.543  18.527  1.00 70.79 158 A 1 
ATOM   1264 N  NE2 . HIS A 1  158 ? -27.007 25.230  17.437  1.00 72.12 158 A 1 
ATOM   1265 N  N   . LEU A 1  159 ? -30.261 24.409  14.450  1.00 94.52 159 A 1 
ATOM   1266 C  CA  . LEU A 1  159 ? -29.739 24.547  13.085  1.00 94.78 159 A 1 
ATOM   1267 C  C   . LEU A 1  159 ? -30.838 24.701  12.014  1.00 93.99 159 A 1 
ATOM   1268 O  O   . LEU A 1  159 ? -30.532 24.816  10.825  1.00 90.68 159 A 1 
ATOM   1269 C  CB  . LEU A 1  159 ? -28.825 23.350  12.768  1.00 94.92 159 A 1 
ATOM   1270 C  CG  . LEU A 1  159 ? -27.553 23.258  13.636  1.00 95.26 159 A 1 
ATOM   1271 C  CD1 . LEU A 1  159 ? -26.832 21.946  13.319  1.00 92.93 159 A 1 
ATOM   1272 C  CD2 . LEU A 1  159 ? -26.589 24.416  13.378  1.00 92.62 159 A 1 
ATOM   1273 N  N   . GLY A 1  160 ? -32.101 24.705  12.410  1.00 94.33 160 A 1 
ATOM   1274 C  CA  . GLY A 1  160 ? -33.224 24.831  11.468  1.00 93.80 160 A 1 
ATOM   1275 C  C   . GLY A 1  160 ? -33.610 23.516  10.781  1.00 94.42 160 A 1 
ATOM   1276 O  O   . GLY A 1  160 ? -34.226 23.525  9.712   1.00 91.33 160 A 1 
ATOM   1277 N  N   . ILE A 1  161 ? -33.260 22.407  11.385  1.00 95.14 161 A 1 
ATOM   1278 C  CA  . ILE A 1  161 ? -33.583 21.061  10.900  1.00 95.16 161 A 1 
ATOM   1279 C  C   . ILE A 1  161 ? -35.097 20.827  11.008  1.00 95.23 161 A 1 
ATOM   1280 O  O   . ILE A 1  161 ? -35.692 21.042  12.056  1.00 93.03 161 A 1 
ATOM   1281 C  CB  . ILE A 1  161 ? -32.769 20.005  11.682  1.00 93.24 161 A 1 
ATOM   1282 C  CG1 . ILE A 1  161 ? -31.252 20.223  11.461  1.00 86.39 161 A 1 
ATOM   1283 C  CG2 . ILE A 1  161 ? -33.161 18.580  11.258  1.00 83.97 161 A 1 
ATOM   1284 C  CD1 . ILE A 1  161 ? -30.385 19.476  12.475  1.00 82.43 161 A 1 
ATOM   1285 N  N   . LYS A 1  162 ? -35.698 20.344  9.914   1.00 94.45 162 A 1 
ATOM   1286 C  CA  . LYS A 1  162 ? -37.148 20.096  9.819   1.00 94.45 162 A 1 
ATOM   1287 C  C   . LYS A 1  162 ? -37.536 18.643  10.081  1.00 94.63 162 A 1 
ATOM   1288 O  O   . LYS A 1  162 ? -38.690 18.363  10.382  1.00 91.53 162 A 1 
ATOM   1289 C  CB  . LYS A 1  162 ? -37.634 20.519  8.426   1.00 92.94 162 A 1 
ATOM   1290 C  CG  . LYS A 1  162 ? -37.556 22.033  8.170   1.00 89.54 162 A 1 
ATOM   1291 C  CD  . LYS A 1  162 ? -38.919 22.701  8.192   1.00 81.49 162 A 1 
ATOM   1292 C  CE  . LYS A 1  162 ? -38.792 24.178  7.820   1.00 74.78 162 A 1 
ATOM   1293 N  NZ  . LYS A 1  162 ? -40.130 24.839  7.747   1.00 65.33 162 A 1 
ATOM   1294 N  N   . VAL A 1  163 ? -36.602 17.727  9.926   1.00 95.10 163 A 1 
ATOM   1295 C  CA  . VAL A 1  163 ? -36.751 16.285  10.183  1.00 95.49 163 A 1 
ATOM   1296 C  C   . VAL A 1  163 ? -35.622 15.895  11.133  1.00 96.13 163 A 1 
ATOM   1297 O  O   . VAL A 1  163 ? -34.507 16.365  10.923  1.00 94.79 163 A 1 
ATOM   1298 C  CB  . VAL A 1  163 ? -36.661 15.479  8.872   1.00 93.04 163 A 1 
ATOM   1299 C  CG1 . VAL A 1  163 ? -36.837 13.979  9.110   1.00 83.92 163 A 1 
ATOM   1300 C  CG2 . VAL A 1  163 ? -37.749 15.912  7.875   1.00 83.94 163 A 1 
ATOM   1301 N  N   . PRO A 1  164 ? -35.855 15.042  12.152  1.00 96.61 164 A 1 
ATOM   1302 C  CA  . PRO A 1  164 ? -34.779 14.615  13.042  1.00 96.81 164 A 1 
ATOM   1303 C  C   . PRO A 1  164 ? -33.595 14.054  12.252  1.00 97.37 164 A 1 
ATOM   1304 O  O   . PRO A 1  164 ? -33.742 13.101  11.485  1.00 96.76 164 A 1 
ATOM   1305 C  CB  . PRO A 1  164 ? -35.407 13.570  13.969  1.00 95.72 164 A 1 
ATOM   1306 C  CG  . PRO A 1  164 ? -36.893 13.935  13.969  1.00 94.02 164 A 1 
ATOM   1307 C  CD  . PRO A 1  164 ? -37.120 14.455  12.551  1.00 95.88 164 A 1 
ATOM   1308 N  N   . LEU A 1  165 ? -32.436 14.683  12.416  1.00 97.89 165 A 1 
ATOM   1309 C  CA  . LEU A 1  165 ? -31.218 14.359  11.679  1.00 98.06 165 A 1 
ATOM   1310 C  C   . LEU A 1  165 ? -30.127 13.936  12.657  1.00 98.21 165 A 1 
ATOM   1311 O  O   . LEU A 1  165 ? -29.903 14.606  13.664  1.00 98.06 165 A 1 
ATOM   1312 C  CB  . LEU A 1  165 ? -30.800 15.576  10.826  1.00 97.86 165 A 1 
ATOM   1313 C  CG  . LEU A 1  165 ? -29.579 15.329  9.942   1.00 97.23 165 A 1 
ATOM   1314 C  CD1 . LEU A 1  165 ? -29.852 14.314  8.840   1.00 94.14 165 A 1 
ATOM   1315 C  CD2 . LEU A 1  165 ? -29.154 16.640  9.269   1.00 94.05 165 A 1 
ATOM   1316 N  N   . ASN A 1  166 ? -29.441 12.854  12.344  1.00 98.46 166 A 1 
ATOM   1317 C  CA  . ASN A 1  166 ? -28.399 12.288  13.186  1.00 98.51 166 A 1 
ATOM   1318 C  C   . ASN A 1  166 ? -27.068 12.215  12.444  1.00 98.78 166 A 1 
ATOM   1319 O  O   . ASN A 1  166 ? -27.017 11.814  11.281  1.00 98.55 166 A 1 
ATOM   1320 C  CB  . ASN A 1  166 ? -28.838 10.903  13.680  1.00 98.35 166 A 1 
ATOM   1321 C  CG  . ASN A 1  166 ? -30.132 10.947  14.477  1.00 98.15 166 A 1 
ATOM   1322 O  OD1 . ASN A 1  166 ? -30.135 11.149  15.676  1.00 90.72 166 A 1 
ATOM   1323 N  ND2 . ASN A 1  166 ? -31.265 10.752  13.830  1.00 88.18 166 A 1 
ATOM   1324 N  N   . ALA A 1  167 ? -25.990 12.561  13.137  1.00 98.78 167 A 1 
ATOM   1325 C  CA  . ALA A 1  167 ? -24.652 12.186  12.726  1.00 98.75 167 A 1 
ATOM   1326 C  C   . ALA A 1  167 ? -24.420 10.720  13.112  1.00 98.85 167 A 1 
ATOM   1327 O  O   . ALA A 1  167 ? -24.683 10.328  14.250  1.00 98.72 167 A 1 
ATOM   1328 C  CB  . ALA A 1  167 ? -23.640 13.110  13.392  1.00 98.64 167 A 1 
ATOM   1329 N  N   . VAL A 1  168 ? -23.944 9.919   12.175  1.00 98.87 168 A 1 
ATOM   1330 C  CA  . VAL A 1  168 ? -23.548 8.525   12.403  1.00 98.87 168 A 1 
ATOM   1331 C  C   . VAL A 1  168 ? -22.106 8.372   11.950  1.00 98.90 168 A 1 
ATOM   1332 O  O   . VAL A 1  168 ? -21.802 8.577   10.775  1.00 98.86 168 A 1 
ATOM   1333 C  CB  . VAL A 1  168 ? -24.467 7.541   11.651  1.00 98.83 168 A 1 
ATOM   1334 C  CG1 . VAL A 1  168 ? -24.059 6.095   11.914  1.00 97.81 168 A 1 
ATOM   1335 C  CG2 . VAL A 1  168 ? -25.932 7.711   12.071  1.00 96.96 168 A 1 
ATOM   1336 N  N   . VAL A 1  169 ? -21.218 8.016   12.865  1.00 98.96 169 A 1 
ATOM   1337 C  CA  . VAL A 1  169 ? -19.804 7.784   12.570  1.00 98.93 169 A 1 
ATOM   1338 C  C   . VAL A 1  169 ? -19.545 6.282   12.557  1.00 98.92 169 A 1 
ATOM   1339 O  O   . VAL A 1  169 ? -19.868 5.590   13.518  1.00 98.83 169 A 1 
ATOM   1340 C  CB  . VAL A 1  169 ? -18.893 8.509   13.571  1.00 98.88 169 A 1 
ATOM   1341 C  CG1 . VAL A 1  169 ? -17.410 8.157   13.384  1.00 98.05 169 A 1 
ATOM   1342 C  CG2 . VAL A 1  169 ? -19.037 10.032  13.395  1.00 97.30 169 A 1 
ATOM   1343 N  N   . LEU A 1  170 ? -18.947 5.787   11.473  1.00 98.98 170 A 1 
ATOM   1344 C  CA  . LEU A 1  170 ? -18.481 4.413   11.346  1.00 98.96 170 A 1 
ATOM   1345 C  C   . LEU A 1  170 ? -16.947 4.364   11.397  1.00 98.90 170 A 1 
ATOM   1346 O  O   . LEU A 1  170 ? -16.274 5.166   10.744  1.00 98.79 170 A 1 
ATOM   1347 C  CB  . LEU A 1  170 ? -19.001 3.779   10.047  1.00 98.90 170 A 1 
ATOM   1348 C  CG  . LEU A 1  170 ? -20.532 3.672   9.932   1.00 98.59 170 A 1 
ATOM   1349 C  CD1 . LEU A 1  170 ? -20.896 2.998   8.606   1.00 96.80 170 A 1 
ATOM   1350 C  CD2 . LEU A 1  170 ? -21.148 2.856   11.063  1.00 96.53 170 A 1 
ATOM   1351 N  N   . ASN A 1  171 ? -16.410 3.382   12.112  1.00 98.81 171 A 1 
ATOM   1352 C  CA  . ASN A 1  171 ? -14.984 3.085   12.117  1.00 98.79 171 A 1 
ATOM   1353 C  C   . ASN A 1  171 ? -14.651 2.072   11.010  1.00 98.73 171 A 1 
ATOM   1354 O  O   . ASN A 1  171 ? -14.623 0.866   11.238  1.00 98.43 171 A 1 
ATOM   1355 C  CB  . ASN A 1  171 ? -14.563 2.623   13.513  1.00 98.67 171 A 1 
ATOM   1356 C  CG  . ASN A 1  171 ? -13.067 2.368   13.583  1.00 98.53 171 A 1 
ATOM   1357 O  OD1 . ASN A 1  171 ? -12.306 2.597   12.647  1.00 94.84 171 A 1 
ATOM   1358 N  ND2 . ASN A 1  171 ? -12.596 1.879   14.702  1.00 93.22 171 A 1 
ATOM   1359 N  N   . THR A 1  172 ? -14.392 2.567   9.806   1.00 98.89 172 A 1 
ATOM   1360 C  CA  . THR A 1  172 ? -14.032 1.697   8.668   1.00 98.74 172 A 1 
ATOM   1361 C  C   . THR A 1  172 ? -12.571 1.263   8.662   1.00 98.69 172 A 1 
ATOM   1362 O  O   . THR A 1  172 ? -12.215 0.387   7.883   1.00 98.25 172 A 1 
ATOM   1363 C  CB  . THR A 1  172 ? -14.409 2.336   7.334   1.00 98.70 172 A 1 
ATOM   1364 O  OG1 . THR A 1  172 ? -13.917 3.652   7.265   1.00 97.72 172 A 1 
ATOM   1365 C  CG2 . THR A 1  172 ? -15.920 2.389   7.166   1.00 95.45 172 A 1 
ATOM   1366 N  N   . VAL A 1  173 ? -11.735 1.780   9.563   1.00 98.54 173 A 1 
ATOM   1367 C  CA  . VAL A 1  173 ? -10.377 1.246   9.786   1.00 98.35 173 A 1 
ATOM   1368 C  C   . VAL A 1  173 ? -10.430 -0.222  10.224  1.00 97.98 173 A 1 
ATOM   1369 O  O   . VAL A 1  173 ? -9.520  -0.983  9.926   1.00 97.29 173 A 1 
ATOM   1370 C  CB  . VAL A 1  173 ? -9.593  2.084   10.802  1.00 98.21 173 A 1 
ATOM   1371 C  CG1 . VAL A 1  173 ? -8.139  1.614   10.920  1.00 97.42 173 A 1 
ATOM   1372 C  CG2 . VAL A 1  173 ? -9.564  3.577   10.416  1.00 96.91 173 A 1 
ATOM   1373 N  N   . LEU A 1  174 ? -11.536 -0.653  10.830  1.00 98.27 174 A 1 
ATOM   1374 C  CA  . LEU A 1  174 ? -11.789 -2.067  11.136  1.00 97.96 174 A 1 
ATOM   1375 C  C   . LEU A 1  174 ? -11.833 -2.953  9.878   1.00 97.37 174 A 1 
ATOM   1376 O  O   . LEU A 1  174 ? -11.619 -4.155  9.986   1.00 96.71 174 A 1 
ATOM   1377 C  CB  . LEU A 1  174 ? -13.127 -2.203  11.890  1.00 98.03 174 A 1 
ATOM   1378 C  CG  . LEU A 1  174 ? -13.213 -1.455  13.231  1.00 97.76 174 A 1 
ATOM   1379 C  CD1 . LEU A 1  174 ? -14.597 -1.674  13.843  1.00 96.29 174 A 1 
ATOM   1380 C  CD2 . LEU A 1  174 ? -12.168 -1.947  14.232  1.00 95.98 174 A 1 
ATOM   1381 N  N   . TYR A 1  175 ? -12.082 -2.364  8.709   1.00 97.86 175 A 1 
ATOM   1382 C  CA  . TYR A 1  175 ? -12.247 -3.088  7.443   1.00 97.51 175 A 1 
ATOM   1383 C  C   . TYR A 1  175 ? -11.083 -2.877  6.467   1.00 96.85 175 A 1 
ATOM   1384 O  O   . TYR A 1  175 ? -11.090 -3.442  5.373   1.00 95.92 175 A 1 
ATOM   1385 C  CB  . TYR A 1  175 ? -13.572 -2.679  6.800   1.00 97.70 175 A 1 
ATOM   1386 C  CG  . TYR A 1  175 ? -14.787 -2.714  7.707   1.00 98.11 175 A 1 
ATOM   1387 C  CD1 . TYR A 1  175 ? -14.938 -3.720  8.686   1.00 96.96 175 A 1 
ATOM   1388 C  CD2 . TYR A 1  175 ? -15.786 -1.731  7.587   1.00 96.50 175 A 1 
ATOM   1389 C  CE1 . TYR A 1  175 ? -16.053 -3.736  9.536   1.00 97.00 175 A 1 
ATOM   1390 C  CE2 . TYR A 1  175 ? -16.908 -1.738  8.425   1.00 96.84 175 A 1 
ATOM   1391 C  CZ  . TYR A 1  175 ? -17.038 -2.742  9.403   1.00 98.29 175 A 1 
ATOM   1392 O  OH  . TYR A 1  175 ? -18.123 -2.759  10.227  1.00 98.10 175 A 1 
ATOM   1393 N  N   . TYR A 1  176 ? -10.091 -2.074  6.835   1.00 96.71 176 A 1 
ATOM   1394 C  CA  . TYR A 1  176 ? -9.014  -1.656  5.940   1.00 95.96 176 A 1 
ATOM   1395 C  C   . TYR A 1  176 ? -8.063  -2.806  5.593   1.00 94.62 176 A 1 
ATOM   1396 O  O   . TYR A 1  176 ? -7.676  -3.581  6.463   1.00 93.45 176 A 1 
ATOM   1397 C  CB  . TYR A 1  176 ? -8.277  -0.475  6.586   1.00 95.45 176 A 1 
ATOM   1398 C  CG  . TYR A 1  176 ? -7.211  0.175   5.714   1.00 94.94 176 A 1 
ATOM   1399 C  CD1 . TYR A 1  176 ? -5.973  0.552   6.284   1.00 92.51 176 A 1 
ATOM   1400 C  CD2 . TYR A 1  176 ? -7.450  0.452   4.363   1.00 92.38 176 A 1 
ATOM   1401 C  CE1 . TYR A 1  176 ? -5.008  1.206   5.519   1.00 91.36 176 A 1 
ATOM   1402 C  CE2 . TYR A 1  176 ? -6.475  1.099   3.579   1.00 91.55 176 A 1 
ATOM   1403 C  CZ  . TYR A 1  176 ? -5.259  1.480   4.167   1.00 93.28 176 A 1 
ATOM   1404 O  OH  . TYR A 1  176 ? -4.321  2.128   3.411   1.00 92.34 176 A 1 
ATOM   1405 N  N   . ASN A 1  177 ? -7.620  -2.872  4.333   1.00 93.30 177 A 1 
ATOM   1406 C  CA  . ASN A 1  177 ? -6.743  -3.924  3.802   1.00 90.46 177 A 1 
ATOM   1407 C  C   . ASN A 1  177 ? -5.421  -4.118  4.563   1.00 89.56 177 A 1 
ATOM   1408 O  O   . ASN A 1  177 ? -4.857  -5.209  4.555   1.00 86.03 177 A 1 
ATOM   1409 C  CB  . ASN A 1  177 ? -6.420  -3.604  2.335   1.00 86.52 177 A 1 
ATOM   1410 C  CG  . ASN A 1  177 ? -7.439  -4.149  1.352   1.00 82.94 177 A 1 
ATOM   1411 O  OD1 . ASN A 1  177 ? -8.141  -5.094  1.614   1.00 73.40 177 A 1 
ATOM   1412 N  ND2 . ASN A 1  177 ? -7.485  -3.598  0.168   1.00 74.19 177 A 1 
ATOM   1413 N  N   . TYR A 1  178 ? -4.919  -3.075  5.220   1.00 88.44 178 A 1 
ATOM   1414 C  CA  . TYR A 1  178 ? -3.708  -3.158  6.035   1.00 86.19 178 A 1 
ATOM   1415 C  C   . TYR A 1  178 ? -3.985  -3.491  7.505   1.00 86.90 178 A 1 
ATOM   1416 O  O   . TYR A 1  178 ? -3.047  -3.641  8.283   1.00 85.12 178 A 1 
ATOM   1417 C  CB  . TYR A 1  178 ? -2.886  -1.881  5.869   1.00 84.66 178 A 1 
ATOM   1418 C  CG  . TYR A 1  178 ? -2.348  -1.677  4.466   1.00 80.14 178 A 1 
ATOM   1419 C  CD1 . TYR A 1  178 ? -1.223  -2.394  4.026   1.00 74.00 178 A 1 
ATOM   1420 C  CD2 . TYR A 1  178 ? -2.979  -0.776  3.582   1.00 72.89 178 A 1 
ATOM   1421 C  CE1 . TYR A 1  178 ? -0.718  -2.211  2.734   1.00 71.79 178 A 1 
ATOM   1422 C  CE2 . TYR A 1  178 ? -2.488  -0.587  2.284   1.00 71.76 178 A 1 
ATOM   1423 C  CZ  . TYR A 1  178 ? -1.352  -1.308  1.861   1.00 74.14 178 A 1 
ATOM   1424 O  OH  . TYR A 1  178 ? -0.861  -1.120  0.592   1.00 71.50 178 A 1 
ATOM   1425 N  N   . ASN A 1  179 ? -5.251  -3.643  7.908   1.00 89.27 179 A 1 
ATOM   1426 C  CA  . ASN A 1  179 ? -5.613  -4.082  9.254   1.00 90.10 179 A 1 
ATOM   1427 C  C   . ASN A 1  179 ? -5.629  -5.612  9.344   1.00 87.30 179 A 1 
ATOM   1428 O  O   . ASN A 1  179 ? -6.655  -6.265  9.154   1.00 85.63 179 A 1 
ATOM   1429 C  CB  . ASN A 1  179 ? -6.944  -3.436  9.669   1.00 92.44 179 A 1 
ATOM   1430 C  CG  . ASN A 1  179 ? -7.282  -3.729  11.116  1.00 93.50 179 A 1 
ATOM   1431 O  OD1 . ASN A 1  179 ? -6.662  -4.527  11.806  1.00 91.08 179 A 1 
ATOM   1432 N  ND2 . ASN A 1  179 ? -8.296  -3.068  11.627  1.00 90.75 179 A 1 
ATOM   1433 N  N   . LYS A 1  180 ? -4.487  -6.180  9.684   1.00 86.38 180 A 1 
ATOM   1434 C  CA  . LYS A 1  180 ? -4.322  -7.638  9.804   1.00 82.42 180 A 1 
ATOM   1435 C  C   . LYS A 1  180 ? -5.055  -8.266  10.997  1.00 83.42 180 A 1 
ATOM   1436 O  O   . LYS A 1  180 ? -5.028  -9.479  11.156  1.00 80.56 180 A 1 
ATOM   1437 C  CB  . LYS A 1  180 ? -2.822  -7.991  9.834   1.00 78.03 180 A 1 
ATOM   1438 C  CG  . LYS A 1  180 ? -2.071  -7.572  8.557   1.00 70.25 180 A 1 
ATOM   1439 C  CD  . LYS A 1  180 ? -0.652  -8.140  8.556   1.00 62.18 180 A 1 
ATOM   1440 C  CE  . LYS A 1  180 ? 0.088   -7.807  7.243   1.00 55.39 180 A 1 
ATOM   1441 N  NZ  . LYS A 1  180 ? 1.364   -8.550  7.113   1.00 49.85 180 A 1 
ATOM   1442 N  N   . GLN A 1  181 ? -5.703  -7.466  11.837  1.00 88.01 181 A 1 
ATOM   1443 C  CA  . GLN A 1  181 ? -6.351  -7.938  13.060  1.00 87.57 181 A 1 
ATOM   1444 C  C   . GLN A 1  181 ? -7.818  -8.366  12.863  1.00 88.86 181 A 1 
ATOM   1445 O  O   . GLN A 1  181 ? -8.367  -9.061  13.713  1.00 86.48 181 A 1 
ATOM   1446 C  CB  . GLN A 1  181 ? -6.290  -6.843  14.136  1.00 86.23 181 A 1 
ATOM   1447 C  CG  . GLN A 1  181 ? -4.862  -6.347  14.430  1.00 82.68 181 A 1 
ATOM   1448 C  CD  . GLN A 1  181 ? -3.945  -7.451  14.930  1.00 77.96 181 A 1 
ATOM   1449 O  OE1 . GLN A 1  181 ? -4.310  -8.246  15.782  1.00 70.79 181 A 1 
ATOM   1450 N  NE2 . GLN A 1  181 ? -2.741  -7.537  14.425  1.00 68.02 181 A 1 
ATOM   1451 N  N   . THR A 1  182 ? -8.450  -7.928  11.762  1.00 89.08 182 A 1 
ATOM   1452 C  CA  . THR A 1  182 ? -9.903  -8.031  11.582  1.00 89.85 182 A 1 
ATOM   1453 C  C   . THR A 1  182 ? -10.334 -8.792  10.336  1.00 86.99 182 A 1 
ATOM   1454 O  O   . THR A 1  182 ? -11.507 -9.134  10.223  1.00 83.95 182 A 1 
ATOM   1455 C  CB  . THR A 1  182 ? -10.545 -6.645  11.545  1.00 91.88 182 A 1 
ATOM   1456 O  OG1 . THR A 1  182 ? -9.940  -5.854  10.537  1.00 90.49 182 A 1 
ATOM   1457 C  CG2 . THR A 1  182 ? -10.402 -5.906  12.876  1.00 90.20 182 A 1 
ATOM   1458 N  N   . MET A 1  183 ? -9.430  -9.080  9.424   1.00 84.86 183 A 1 
ATOM   1459 C  CA  . MET A 1  183 ? -9.726  -9.640  8.100   1.00 82.09 183 A 1 
ATOM   1460 C  C   . MET A 1  183 ? -10.568 -10.921 8.097   1.00 83.28 183 A 1 
ATOM   1461 O  O   . MET A 1  183 ? -11.311 -11.148 7.151   1.00 80.11 183 A 1 
ATOM   1462 C  CB  . MET A 1  183 ? -8.415  -9.870  7.360   1.00 76.96 183 A 1 
ATOM   1463 C  CG  . MET A 1  183 ? -7.436  -10.769 8.113   1.00 68.31 183 A 1 
ATOM   1464 S  SD  . MET A 1  183 ? -6.102  -11.385 7.067   1.00 62.97 183 A 1 
ATOM   1465 C  CE  . MET A 1  183 ? -7.086  -12.581 6.141   1.00 55.10 183 A 1 
ATOM   1466 N  N   . ASP A 1  184 ? -10.487 -11.732 9.143   1.00 80.30 184 A 1 
ATOM   1467 C  CA  . ASP A 1  184 ? -11.184 -13.029 9.232   1.00 79.40 184 A 1 
ATOM   1468 C  C   . ASP A 1  184 ? -12.352 -13.005 10.239  1.00 82.07 184 A 1 
ATOM   1469 O  O   . ASP A 1  184 ? -12.935 -14.034 10.563  1.00 79.30 184 A 1 
ATOM   1470 C  CB  . ASP A 1  184 ? -10.160 -14.127 9.534   1.00 75.31 184 A 1 
ATOM   1471 C  CG  . ASP A 1  184 ? -10.252 -15.353 8.636   1.00 67.25 184 A 1 
ATOM   1472 O  OD1 . ASP A 1  184 ? -10.675 -15.239 7.472   1.00 60.82 184 A 1 
ATOM   1473 O  OD2 . ASP A 1  184 ? -9.747  -16.419 9.065   1.00 59.65 184 A 1 
ATOM   1474 N  N   . SER A 1  185 ? -12.713 -11.817 10.740  1.00 85.63 185 A 1 
ATOM   1475 C  CA  . SER A 1  185 ? -13.890 -11.653 11.589  1.00 87.47 185 A 1 
ATOM   1476 C  C   . SER A 1  185 ? -15.161 -11.550 10.744  1.00 89.04 185 A 1 
ATOM   1477 O  O   . SER A 1  185 ? -15.147 -11.065 9.618   1.00 86.98 185 A 1 
ATOM   1478 C  CB  . SER A 1  185 ? -13.743 -10.426 12.493  1.00 85.38 185 A 1 
ATOM   1479 O  OG  . SER A 1  185 ? -12.617 -10.563 13.336  1.00 76.82 185 A 1 
ATOM   1480 N  N   . THR A 1  186 ? -16.297 -11.967 11.308  1.00 90.85 186 A 1 
ATOM   1481 C  CA  . THR A 1  186 ? -17.595 -11.842 10.627  1.00 91.43 186 A 1 
ATOM   1482 C  C   . THR A 1  186 ? -18.159 -10.426 10.741  1.00 93.44 186 A 1 
ATOM   1483 O  O   . THR A 1  186 ? -18.664 -9.874  9.770   1.00 91.75 186 A 1 
ATOM   1484 C  CB  . THR A 1  186 ? -18.605 -12.852 11.192  1.00 88.53 186 A 1 
ATOM   1485 O  OG1 . THR A 1  186 ? -18.034 -14.131 11.260  1.00 79.62 186 A 1 
ATOM   1486 C  CG2 . THR A 1  186 ? -19.853 -12.954 10.319  1.00 76.42 186 A 1 
ATOM   1487 N  N   . ASP A 1  187 ? -18.084 -9.853  11.948  1.00 94.82 187 A 1 
ATOM   1488 C  CA  . ASP A 1  187 ? -18.556 -8.503  12.259  1.00 96.50 187 A 1 
ATOM   1489 C  C   . ASP A 1  187 ? -17.649 -7.880  13.334  1.00 96.71 187 A 1 
ATOM   1490 O  O   . ASP A 1  187 ? -17.938 -7.983  14.526  1.00 96.06 187 A 1 
ATOM   1491 C  CB  . ASP A 1  187 ? -20.028 -8.556  12.702  1.00 96.85 187 A 1 
ATOM   1492 C  CG  . ASP A 1  187 ? -20.639 -7.157  12.855  1.00 97.39 187 A 1 
ATOM   1493 O  OD1 . ASP A 1  187 ? -19.984 -6.167  12.450  1.00 95.74 187 A 1 
ATOM   1494 O  OD2 . ASP A 1  187 ? -21.800 -7.067  13.309  1.00 95.31 187 A 1 
ATOM   1495 N  N   . PRO A 1  188 ? -16.518 -7.273  12.943  1.00 96.84 188 A 1 
ATOM   1496 C  CA  . PRO A 1  188 ? -15.578 -6.690  13.883  1.00 97.00 188 A 1 
ATOM   1497 C  C   . PRO A 1  188 ? -16.255 -5.685  14.819  1.00 97.62 188 A 1 
ATOM   1498 O  O   . PRO A 1  188 ? -16.875 -4.726  14.362  1.00 97.38 188 A 1 
ATOM   1499 C  CB  . PRO A 1  188 ? -14.488 -6.040  13.028  1.00 96.20 188 A 1 
ATOM   1500 C  CG  . PRO A 1  188 ? -14.530 -6.833  11.729  1.00 94.39 188 A 1 
ATOM   1501 C  CD  . PRO A 1  188 ? -16.007 -7.165  11.580  1.00 96.25 188 A 1 
ATOM   1502 N  N   . LEU A 1  189 ? -16.126 -5.917  16.109  1.00 96.60 189 A 1 
ATOM   1503 C  CA  . LEU A 1  189 ? -16.717 -5.099  17.178  1.00 97.28 189 A 1 
ATOM   1504 C  C   . LEU A 1  189 ? -18.247 -4.899  17.062  1.00 97.59 189 A 1 
ATOM   1505 O  O   . LEU A 1  189 ? -18.783 -3.958  17.645  1.00 96.93 189 A 1 
ATOM   1506 C  CB  . LEU A 1  189 ? -15.933 -3.785  17.325  1.00 97.16 189 A 1 
ATOM   1507 C  CG  . LEU A 1  189 ? -14.476 -3.971  17.799  1.00 96.58 189 A 1 
ATOM   1508 C  CD1 . LEU A 1  189 ? -13.686 -2.685  17.603  1.00 93.40 189 A 1 
ATOM   1509 C  CD2 . LEU A 1  189 ? -14.430 -4.312  19.291  1.00 93.12 189 A 1 
ATOM   1510 N  N   . GLY A 1  190 ? -18.956 -5.758  16.314  1.00 97.30 190 A 1 
ATOM   1511 C  CA  . GLY A 1  190 ? -20.416 -5.712  16.173  1.00 97.50 190 A 1 
ATOM   1512 C  C   . GLY A 1  190 ? -20.951 -4.516  15.377  1.00 98.29 190 A 1 
ATOM   1513 O  O   . GLY A 1  190 ? -22.138 -4.196  15.467  1.00 97.90 190 A 1 
ATOM   1514 N  N   . GLN A 1  191 ? -20.110 -3.826  14.615  1.00 98.26 191 A 1 
ATOM   1515 C  CA  . GLN A 1  191 ? -20.483 -2.568  13.957  1.00 98.58 191 A 1 
ATOM   1516 C  C   . GLN A 1  191 ? -21.599 -2.730  12.918  1.00 98.70 191 A 1 
ATOM   1517 O  O   . GLN A 1  191 ? -22.473 -1.873  12.840  1.00 98.68 191 A 1 
ATOM   1518 C  CB  . GLN A 1  191 ? -19.234 -1.921  13.346  1.00 98.31 191 A 1 
ATOM   1519 C  CG  . GLN A 1  191 ? -19.553 -0.542  12.737  1.00 98.06 191 A 1 
ATOM   1520 C  CD  . GLN A 1  191 ? -18.305 0.220   12.301  1.00 98.48 191 A 1 
ATOM   1521 O  OE1 . GLN A 1  191 ? -18.018 1.296   12.793  1.00 93.40 191 A 1 
ATOM   1522 N  NE2 . GLN A 1  191 ? -17.538 -0.284  11.359  1.00 94.14 191 A 1 
ATOM   1523 N  N   . PHE A 1  192 ? -21.598 -3.801  12.118  1.00 98.40 192 A 1 
ATOM   1524 C  CA  . PHE A 1  192 ? -22.645 -4.008  11.114  1.00 98.41 192 A 1 
ATOM   1525 C  C   . PHE A 1  192 ? -24.019 -4.258  11.745  1.00 98.59 192 A 1 
ATOM   1526 O  O   . PHE A 1  192 ? -25.020 -3.716  11.286  1.00 98.40 192 A 1 
ATOM   1527 C  CB  . PHE A 1  192 ? -22.282 -5.187  10.202  1.00 98.21 192 A 1 
ATOM   1528 C  CG  . PHE A 1  192 ? -21.226 -4.894  9.161   1.00 98.16 192 A 1 
ATOM   1529 C  CD1 . PHE A 1  192 ? -21.483 -3.949  8.147   1.00 94.80 192 A 1 
ATOM   1530 C  CD2 . PHE A 1  192 ? -20.012 -5.593  9.167   1.00 94.77 192 A 1 
ATOM   1531 C  CE1 . PHE A 1  192 ? -20.523 -3.700  7.151   1.00 95.32 192 A 1 
ATOM   1532 C  CE2 . PHE A 1  192 ? -19.052 -5.344  8.175   1.00 94.97 192 A 1 
ATOM   1533 C  CZ  . PHE A 1  192 ? -19.308 -4.398  7.169   1.00 97.52 192 A 1 
ATOM   1534 N  N   . GLU A 1  193 ? -24.076 -5.068  12.809  1.00 98.11 193 A 1 
ATOM   1535 C  CA  . GLU A 1  193 ? -25.320 -5.358  13.527  1.00 98.17 193 A 1 
ATOM   1536 C  C   . GLU A 1  193 ? -25.829 -4.119  14.281  1.00 98.32 193 A 1 
ATOM   1537 O  O   . GLU A 1  193 ? -27.014 -3.784  14.221  1.00 98.23 193 A 1 
ATOM   1538 C  CB  . GLU A 1  193 ? -25.076 -6.540  14.465  1.00 97.99 193 A 1 
ATOM   1539 C  CG  . GLU A 1  193 ? -26.388 -7.043  15.091  1.00 88.42 193 A 1 
ATOM   1540 C  CD  . GLU A 1  193 ? -26.215 -8.347  15.880  1.00 79.02 193 A 1 
ATOM   1541 O  OE1 . GLU A 1  193 ? -27.256 -9.002  16.109  1.00 72.57 193 A 1 
ATOM   1542 O  OE2 . GLU A 1  193 ? -25.071 -8.694  16.236  1.00 71.37 193 A 1 
ATOM   1543 N  N   . TRP A 1  194 ? -24.919 -3.369  14.908  1.00 98.26 194 A 1 
ATOM   1544 C  CA  . TRP A 1  194 ? -25.215 -2.074  15.520  1.00 98.39 194 A 1 
ATOM   1545 C  C   . TRP A 1  194 ? -25.759 -1.078  14.491  1.00 98.52 194 A 1 
ATOM   1546 O  O   . TRP A 1  194 ? -26.813 -0.487  14.716  1.00 98.50 194 A 1 
ATOM   1547 C  CB  . TRP A 1  194 ? -23.944 -1.542  16.184  1.00 98.33 194 A 1 
ATOM   1548 C  CG  . TRP A 1  194 ? -24.064 -0.138  16.680  1.00 98.42 194 A 1 
ATOM   1549 C  CD1 . TRP A 1  194 ? -24.540 0.240   17.885  1.00 98.13 194 A 1 
ATOM   1550 C  CD2 . TRP A 1  194 ? -23.718 1.094   15.975  1.00 98.51 194 A 1 
ATOM   1551 N  NE1 . TRP A 1  194 ? -24.506 1.624   17.981  1.00 98.07 194 A 1 
ATOM   1552 C  CE2 . TRP A 1  194 ? -24.016 2.189   16.827  1.00 98.40 194 A 1 
ATOM   1553 C  CE3 . TRP A 1  194 ? -23.184 1.379   14.697  1.00 98.39 194 A 1 
ATOM   1554 C  CZ2 . TRP A 1  194 ? -23.778 3.522   16.440  1.00 98.28 194 A 1 
ATOM   1555 C  CZ3 . TRP A 1  194 ? -22.955 2.715   14.307  1.00 98.10 194 A 1 
ATOM   1556 C  CH2 . TRP A 1  194 ? -23.250 3.767   15.168  1.00 98.06 194 A 1 
ATOM   1557 N  N   . PHE A 1  195 ? -25.104 -0.934  13.343  1.00 98.50 195 A 1 
ATOM   1558 C  CA  . PHE A 1  195 ? -25.527 -0.011  12.286  1.00 98.60 195 A 1 
ATOM   1559 C  C   . PHE A 1  195 ? -26.919 -0.360  11.758  1.00 98.64 195 A 1 
ATOM   1560 O  O   . PHE A 1  195 ? -27.766 0.529   11.651  1.00 98.61 195 A 1 
ATOM   1561 C  CB  . PHE A 1  195 ? -24.500 -0.028  11.150  1.00 98.68 195 A 1 
ATOM   1562 C  CG  . PHE A 1  195 ? -24.837 0.939   10.043  1.00 98.74 195 A 1 
ATOM   1563 C  CD1 . PHE A 1  195 ? -25.340 0.476   8.808   1.00 96.54 195 A 1 
ATOM   1564 C  CD2 . PHE A 1  195 ? -24.663 2.321   10.239  1.00 96.25 195 A 1 
ATOM   1565 C  CE1 . PHE A 1  195 ? -25.646 1.387   7.787   1.00 96.57 195 A 1 
ATOM   1566 C  CE2 . PHE A 1  195 ? -24.965 3.231   9.223   1.00 96.52 195 A 1 
ATOM   1567 C  CZ  . PHE A 1  195 ? -25.459 2.765   7.993   1.00 98.55 195 A 1 
ATOM   1568 N  N   . LYS A 1  196 ? -27.183 -1.641  11.513  1.00 98.46 196 A 1 
ATOM   1569 C  CA  . LYS A 1  196 ? -28.507 -2.113  11.116  1.00 98.19 196 A 1 
ATOM   1570 C  C   . LYS A 1  196 ? -29.574 -1.735  12.147  1.00 98.19 196 A 1 
ATOM   1571 O  O   . LYS A 1  196 ? -30.620 -1.216  11.777  1.00 98.11 196 A 1 
ATOM   1572 C  CB  . LYS A 1  196 ? -28.463 -3.636  10.899  1.00 97.99 196 A 1 
ATOM   1573 C  CG  . LYS A 1  196 ? -29.804 -4.160  10.339  1.00 93.80 196 A 1 
ATOM   1574 C  CD  . LYS A 1  196 ? -29.807 -5.679  10.187  1.00 89.76 196 A 1 
ATOM   1575 C  CE  . LYS A 1  196 ? -31.160 -6.145  9.648   1.00 82.26 196 A 1 
ATOM   1576 N  NZ  . LYS A 1  196 ? -32.302 -5.746  10.532  1.00 74.25 196 A 1 
ATOM   1577 N  N   . THR A 1  197 ? -29.290 -1.954  13.427  1.00 98.05 197 A 1 
ATOM   1578 C  CA  . THR A 1  197 ? -30.209 -1.636  14.524  1.00 97.79 197 A 1 
ATOM   1579 C  C   . THR A 1  197 ? -30.511 -0.134  14.594  1.00 98.05 197 A 1 
ATOM   1580 O  O   . THR A 1  197 ? -31.673 0.265   14.711  1.00 97.74 197 A 1 
ATOM   1581 C  CB  . THR A 1  197 ? -29.630 -2.118  15.863  1.00 97.65 197 A 1 
ATOM   1582 O  OG1 . THR A 1  197 ? -29.398 -3.510  15.804  1.00 93.85 197 A 1 
ATOM   1583 C  CG2 . THR A 1  197 ? -30.576 -1.880  17.034  1.00 92.28 197 A 1 
ATOM   1584 N  N   . VAL A 1  198 ? -29.492 0.706   14.457  1.00 98.32 198 A 1 
ATOM   1585 C  CA  . VAL A 1  198 ? -29.629 2.169   14.428  1.00 98.24 198 A 1 
ATOM   1586 C  C   . VAL A 1  198 ? -30.453 2.624   13.218  1.00 98.36 198 A 1 
ATOM   1587 O  O   . VAL A 1  198 ? -31.403 3.396   13.376  1.00 98.30 198 A 1 
ATOM   1588 C  CB  . VAL A 1  198 ? -28.229 2.829   14.447  1.00 98.07 198 A 1 
ATOM   1589 C  CG1 . VAL A 1  198 ? -28.277 4.328   14.160  1.00 96.03 198 A 1 
ATOM   1590 C  CG2 . VAL A 1  198 ? -27.568 2.643   15.818  1.00 95.82 198 A 1 
ATOM   1591 N  N   . MET A 1  199 ? -30.140 2.128   12.030  1.00 98.69 199 A 1 
ATOM   1592 C  CA  . MET A 1  199 ? -30.825 2.510   10.792  1.00 98.61 199 A 1 
ATOM   1593 C  C   . MET A 1  199 ? -32.284 2.032   10.749  1.00 98.56 199 A 1 
ATOM   1594 O  O   . MET A 1  199 ? -33.158 2.789   10.341  1.00 98.33 199 A 1 
ATOM   1595 C  CB  . MET A 1  199 ? -30.061 1.976   9.584   1.00 98.58 199 A 1 
ATOM   1596 C  CG  . MET A 1  199 ? -28.711 2.669   9.338   1.00 98.01 199 A 1 
ATOM   1597 S  SD  . MET A 1  199 ? -28.810 4.428   8.948   1.00 97.92 199 A 1 
ATOM   1598 C  CE  . MET A 1  199 ? -27.969 5.078   10.398  1.00 92.91 199 A 1 
ATOM   1599 N  N   . ASP A 1  200 ? -32.566 0.815   11.216  1.00 98.38 200 A 1 
ATOM   1600 C  CA  . ASP A 1  200 ? -33.936 0.311   11.348  1.00 98.14 200 A 1 
ATOM   1601 C  C   . ASP A 1  200 ? -34.746 1.194   12.313  1.00 98.01 200 A 1 
ATOM   1602 O  O   . ASP A 1  200 ? -35.902 1.537   12.033  1.00 97.56 200 A 1 
ATOM   1603 C  CB  . ASP A 1  200 ? -33.928 -1.158  11.846  1.00 98.07 200 A 1 
ATOM   1604 C  CG  . ASP A 1  200 ? -33.587 -2.201  10.770  1.00 96.94 200 A 1 
ATOM   1605 O  OD1 . ASP A 1  200 ? -33.778 -1.930  9.572   1.00 92.24 200 A 1 
ATOM   1606 O  OD2 . ASP A 1  200 ? -33.216 -3.344  11.141  1.00 92.35 200 A 1 
ATOM   1607 N  N   . GLY A 1  201 ? -34.130 1.637   13.403  1.00 98.05 201 A 1 
ATOM   1608 C  CA  . GLY A 1  201 ? -34.731 2.580   14.345  1.00 97.72 201 A 1 
ATOM   1609 C  C   . GLY A 1  201 ? -35.056 3.932   13.697  1.00 97.93 201 A 1 
ATOM   1610 O  O   . GLY A 1  201 ? -36.176 4.428   13.850  1.00 97.47 201 A 1 
ATOM   1611 N  N   . TYR A 1  202 ? -34.135 4.490   12.936  1.00 98.29 202 A 1 
ATOM   1612 C  CA  . TYR A 1  202 ? -34.339 5.756   12.224  1.00 98.15 202 A 1 
ATOM   1613 C  C   . TYR A 1  202 ? -35.424 5.645   11.149  1.00 97.95 202 A 1 
ATOM   1614 O  O   . TYR A 1  202 ? -36.315 6.493   11.098  1.00 97.32 202 A 1 
ATOM   1615 C  CB  . TYR A 1  202 ? -33.019 6.246   11.616  1.00 98.12 202 A 1 
ATOM   1616 C  CG  . TYR A 1  202 ? -31.939 6.682   12.585  1.00 98.37 202 A 1 
ATOM   1617 C  CD1 . TYR A 1  202 ? -32.209 6.960   13.942  1.00 95.29 202 A 1 
ATOM   1618 C  CD2 . TYR A 1  202 ? -30.632 6.845   12.102  1.00 94.86 202 A 1 
ATOM   1619 C  CE1 . TYR A 1  202 ? -31.190 7.386   14.811  1.00 95.39 202 A 1 
ATOM   1620 C  CE2 . TYR A 1  202 ? -29.604 7.272   12.958  1.00 95.04 202 A 1 
ATOM   1621 C  CZ  . TYR A 1  202 ? -29.886 7.535   14.313  1.00 98.13 202 A 1 
ATOM   1622 O  OH  . TYR A 1  202 ? -28.880 7.941   15.153  1.00 97.53 202 A 1 
ATOM   1623 N  N   . ARG A 1  203 ? -35.399 4.577   10.351  1.00 98.24 203 A 1 
ATOM   1624 C  CA  . ARG A 1  203 ? -36.440 4.313   9.344   1.00 97.96 203 A 1 
ATOM   1625 C  C   . ARG A 1  203 ? -37.824 4.261   9.981   1.00 97.66 203 A 1 
ATOM   1626 O  O   . ARG A 1  203 ? -38.750 4.922   9.512   1.00 96.80 203 A 1 
ATOM   1627 C  CB  . ARG A 1  203 ? -36.099 3.005   8.608   1.00 97.32 203 A 1 
ATOM   1628 C  CG  . ARG A 1  203 ? -37.164 2.657   7.556   1.00 95.98 203 A 1 
ATOM   1629 C  CD  . ARG A 1  203 ? -36.809 1.341   6.855   1.00 95.48 203 A 1 
ATOM   1630 N  NE  . ARG A 1  203 ? -35.737 1.528   5.883   1.00 94.83 203 A 1 
ATOM   1631 C  CZ  . ARG A 1  203 ? -34.855 0.646   5.460   1.00 95.65 203 A 1 
ATOM   1632 N  NH1 . ARG A 1  203 ? -34.790 -0.567  5.940   1.00 89.32 203 A 1 
ATOM   1633 N  NH2 . ARG A 1  203 ? -34.025 0.983   4.522   1.00 91.03 203 A 1 
ATOM   1634 N  N   . LYS A 1  204 ? -37.950 3.501   11.064  1.00 97.79 204 A 1 
ATOM   1635 C  CA  . LYS A 1  204 ? -39.224 3.294   11.754  1.00 97.70 204 A 1 
ATOM   1636 C  C   . LYS A 1  204 ? -39.779 4.576   12.393  1.00 97.59 204 A 1 
ATOM   1637 O  O   . LYS A 1  204 ? -40.991 4.701   12.541  1.00 96.32 204 A 1 
ATOM   1638 C  CB  . LYS A 1  204 ? -39.019 2.186   12.791  1.00 97.47 204 A 1 
ATOM   1639 C  CG  . LYS A 1  204 ? -40.347 1.644   13.358  1.00 85.68 204 A 1 
ATOM   1640 C  CD  . LYS A 1  204 ? -40.055 0.489   14.317  1.00 80.90 204 A 1 
ATOM   1641 C  CE  . LYS A 1  204 ? -41.359 -0.133  14.807  1.00 68.88 204 A 1 
ATOM   1642 N  NZ  . LYS A 1  204 ? -41.100 -1.255  15.744  1.00 59.64 204 A 1 
ATOM   1643 N  N   . THR A 1  205 ? -38.914 5.514   12.758  1.00 97.43 205 A 1 
ATOM   1644 C  CA  . THR A 1  205 ? -39.273 6.781   13.413  1.00 96.98 205 A 1 
ATOM   1645 C  C   . THR A 1  205 ? -39.225 7.992   12.474  1.00 96.85 205 A 1 
ATOM   1646 O  O   . THR A 1  205 ? -39.446 9.121   12.917  1.00 95.78 205 A 1 
ATOM   1647 C  CB  . THR A 1  205 ? -38.420 7.019   14.665  1.00 96.40 205 A 1 
ATOM   1648 O  OG1 . THR A 1  205 ? -37.049 6.987   14.350  1.00 94.21 205 A 1 
ATOM   1649 C  CG2 . THR A 1  205 ? -38.664 5.955   15.738  1.00 93.02 205 A 1 
ATOM   1650 N  N   . GLY A 1  206 ? -38.959 7.788   11.178  1.00 97.42 206 A 1 
ATOM   1651 C  CA  . GLY A 1  206 ? -38.886 8.856   10.179  1.00 97.07 206 A 1 
ATOM   1652 C  C   . GLY A 1  206 ? -37.683 9.792   10.335  1.00 97.21 206 A 1 
ATOM   1653 O  O   . GLY A 1  206 ? -37.719 10.928  9.856   1.00 95.71 206 A 1 
ATOM   1654 N  N   . GLN A 1  207 ? -36.630 9.348   11.006  1.00 97.82 207 A 1 
ATOM   1655 C  CA  . GLN A 1  207 ? -35.385 10.101  11.152  1.00 97.82 207 A 1 
ATOM   1656 C  C   . GLN A 1  207 ? -34.489 9.943   9.924   1.00 98.00 207 A 1 
ATOM   1657 O  O   . GLN A 1  207 ? -34.615 8.996   9.146   1.00 97.73 207 A 1 
ATOM   1658 C  CB  . GLN A 1  207 ? -34.646 9.696   12.437  1.00 97.40 207 A 1 
ATOM   1659 C  CG  . GLN A 1  207 ? -35.512 9.820   13.694  1.00 96.57 207 A 1 
ATOM   1660 C  CD  . GLN A 1  207 ? -34.712 9.658   14.983  1.00 96.44 207 A 1 
ATOM   1661 O  OE1 . GLN A 1  207 ? -33.665 10.263  15.167  1.00 89.22 207 A 1 
ATOM   1662 N  NE2 . GLN A 1  207 ? -35.174 8.859   15.903  1.00 88.61 207 A 1 
ATOM   1663 N  N   . ARG A 1  208 ? -33.564 10.884  9.761   1.00 98.34 208 A 1 
ATOM   1664 C  CA  . ARG A 1  208 ? -32.543 10.866  8.718   1.00 98.37 208 A 1 
ATOM   1665 C  C   . ARG A 1  208 ? -31.142 10.817  9.325   1.00 98.56 208 A 1 
ATOM   1666 O  O   . ARG A 1  208 ? -30.959 11.114  10.507  1.00 98.30 208 A 1 
ATOM   1667 C  CB  . ARG A 1  208 ? -32.702 12.088  7.789   1.00 97.70 208 A 1 
ATOM   1668 C  CG  . ARG A 1  208 ? -34.075 12.186  7.087   1.00 94.41 208 A 1 
ATOM   1669 C  CD  . ARG A 1  208 ? -34.351 11.001  6.163   1.00 87.70 208 A 1 
ATOM   1670 N  NE  . ARG A 1  208 ? -35.635 11.172  5.458   1.00 82.74 208 A 1 
ATOM   1671 C  CZ  . ARG A 1  208 ? -35.815 11.533  4.194   1.00 76.37 208 A 1 
ATOM   1672 N  NH1 . ARG A 1  208 ? -34.819 11.784  3.394   1.00 68.40 208 A 1 
ATOM   1673 N  NH2 . ARG A 1  208 ? -37.012 11.646  3.724   1.00 72.51 208 A 1 
ATOM   1674 N  N   . ALA A 1  209 ? -30.158 10.469  8.507   1.00 98.65 209 A 1 
ATOM   1675 C  CA  . ALA A 1  209 ? -28.765 10.400  8.924   1.00 98.75 209 A 1 
ATOM   1676 C  C   . ALA A 1  209 ? -27.812 10.970  7.869   1.00 98.72 209 A 1 
ATOM   1677 O  O   . ALA A 1  209 ? -28.008 10.791  6.665   1.00 98.64 209 A 1 
ATOM   1678 C  CB  . ALA A 1  209 ? -28.413 8.955   9.281   1.00 98.61 209 A 1 
ATOM   1679 N  N   . ILE A 1  210 ? -26.748 11.607  8.346   1.00 98.83 210 A 1 
ATOM   1680 C  CA  . ILE A 1  210 ? -25.519 11.806  7.582   1.00 98.88 210 A 1 
ATOM   1681 C  C   . ILE A 1  210 ? -24.484 10.855  8.177   1.00 98.97 210 A 1 
ATOM   1682 O  O   . ILE A 1  210 ? -24.176 10.934  9.369   1.00 98.86 210 A 1 
ATOM   1683 C  CB  . ILE A 1  210 ? -25.064 13.278  7.597   1.00 98.77 210 A 1 
ATOM   1684 C  CG1 . ILE A 1  210 ? -26.112 14.159  6.872   1.00 98.10 210 A 1 
ATOM   1685 C  CG2 . ILE A 1  210 ? -23.686 13.415  6.922   1.00 98.18 210 A 1 
ATOM   1686 C  CD1 . ILE A 1  210 ? -25.882 15.661  7.042   1.00 96.09 210 A 1 
ATOM   1687 N  N   . VAL A 1  211 ? -23.984 9.941   7.364   1.00 98.80 211 A 1 
ATOM   1688 C  CA  . VAL A 1  211 ? -22.977 8.959   7.784   1.00 98.96 211 A 1 
ATOM   1689 C  C   . VAL A 1  211 ? -21.589 9.502   7.457   1.00 98.95 211 A 1 
ATOM   1690 O  O   . VAL A 1  211 ? -21.377 10.061  6.388   1.00 98.88 211 A 1 
ATOM   1691 C  CB  . VAL A 1  211 ? -23.220 7.584   7.144   1.00 98.88 211 A 1 
ATOM   1692 C  CG1 . VAL A 1  211 ? -22.236 6.538   7.673   1.00 97.95 211 A 1 
ATOM   1693 C  CG2 . VAL A 1  211 ? -24.641 7.069   7.450   1.00 96.82 211 A 1 
ATOM   1694 N  N   . SER A 1  212 ? -20.644 9.336   8.364   1.00 98.93 212 A 1 
ATOM   1695 C  CA  . SER A 1  212 ? -19.248 9.696   8.137   1.00 98.99 212 A 1 
ATOM   1696 C  C   . SER A 1  212 ? -18.331 8.535   8.509   1.00 98.96 212 A 1 
ATOM   1697 O  O   . SER A 1  212 ? -18.597 7.791   9.447   1.00 98.82 212 A 1 
ATOM   1698 C  CB  . SER A 1  212 ? -18.866 10.961  8.907   1.00 98.66 212 A 1 
ATOM   1699 O  OG  . SER A 1  212 ? -19.731 12.026  8.573   1.00 84.95 212 A 1 
ATOM   1700 N  N   . MET A 1  213 ? -17.246 8.374   7.756   1.00 98.94 213 A 1 
ATOM   1701 C  CA  . MET A 1  213 ? -16.242 7.335   7.978   1.00 98.93 213 A 1 
ATOM   1702 C  C   . MET A 1  213 ? -14.911 7.815   7.406   1.00 98.99 213 A 1 
ATOM   1703 O  O   . MET A 1  213 ? -14.892 8.652   6.507   1.00 98.76 213 A 1 
ATOM   1704 C  CB  . MET A 1  213 ? -16.699 6.012   7.345   1.00 98.71 213 A 1 
ATOM   1705 C  CG  . MET A 1  213 ? -16.905 6.096   5.825   1.00 98.15 213 A 1 
ATOM   1706 S  SD  . MET A 1  213 ? -17.837 4.710   5.101   1.00 98.26 213 A 1 
ATOM   1707 C  CE  . MET A 1  213 ? -19.475 5.055   5.734   1.00 95.68 213 A 1 
ATOM   1708 N  N   . HIS A 1  214 ? -13.790 7.291   7.912   1.00 98.99 214 A 1 
ATOM   1709 C  CA  . HIS A 1  214 ? -12.487 7.702   7.392   1.00 98.89 214 A 1 
ATOM   1710 C  C   . HIS A 1  214 ? -12.257 7.156   5.972   1.00 98.83 214 A 1 
ATOM   1711 O  O   . HIS A 1  214 ? -12.017 7.919   5.044   1.00 98.51 214 A 1 
ATOM   1712 C  CB  . HIS A 1  214 ? -11.386 7.290   8.367   1.00 98.79 214 A 1 
ATOM   1713 C  CG  . HIS A 1  214 ? -10.057 7.828   7.941   1.00 98.74 214 A 1 
ATOM   1714 N  ND1 . HIS A 1  214 ? -9.733  9.162   7.795   1.00 97.41 214 A 1 
ATOM   1715 C  CD2 . HIS A 1  214 ? -8.968  7.098   7.536   1.00 97.45 214 A 1 
ATOM   1716 C  CE1 . HIS A 1  214 ? -8.493  9.234   7.324   1.00 97.79 214 A 1 
ATOM   1717 N  NE2 . HIS A 1  214 ? -7.990  7.998   7.152   1.00 97.86 214 A 1 
ATOM   1718 N  N   . ILE A 1  215 ? -12.422 5.842   5.809   1.00 98.89 215 A 1 
ATOM   1719 C  CA  . ILE A 1  215 ? -12.172 5.125   4.557   1.00 98.71 215 A 1 
ATOM   1720 C  C   . ILE A 1  215 ? -13.499 4.736   3.900   1.00 98.76 215 A 1 
ATOM   1721 O  O   . ILE A 1  215 ? -14.239 3.902   4.432   1.00 98.62 215 A 1 
ATOM   1722 C  CB  . ILE A 1  215 ? -11.261 3.894   4.795   1.00 98.61 215 A 1 
ATOM   1723 C  CG1 . ILE A 1  215 ? -10.045 4.242   5.685   1.00 97.86 215 A 1 
ATOM   1724 C  CG2 . ILE A 1  215 ? -10.816 3.324   3.439   1.00 97.61 215 A 1 
ATOM   1725 C  CD1 . ILE A 1  215 ? -9.126  3.060   5.994   1.00 96.99 215 A 1 
ATOM   1726 N  N   . CYS A 1  216 ? -13.795 5.309   2.746   1.00 98.77 216 A 1 
ATOM   1727 C  CA  . CYS A 1  216 ? -14.945 4.909   1.944   1.00 98.64 216 A 1 
ATOM   1728 C  C   . CYS A 1  216 ? -14.757 3.499   1.356   1.00 98.62 216 A 1 
ATOM   1729 O  O   . CYS A 1  216 ? -13.629 3.105   1.037   1.00 97.91 216 A 1 
ATOM   1730 C  CB  . CYS A 1  216 ? -15.158 5.920   0.816   1.00 97.90 216 A 1 
ATOM   1731 S  SG  . CYS A 1  216 ? -16.580 7.029   1.010   1.00 93.28 216 A 1 
ATOM   1732 N  N   . PRO A 1  217 ? -15.840 2.737   1.127   1.00 98.54 217 A 1 
ATOM   1733 C  CA  . PRO A 1  217 ? -15.782 1.558   0.284   1.00 98.30 217 A 1 
ATOM   1734 C  C   . PRO A 1  217 ? -15.430 1.933   -1.158  1.00 98.13 217 A 1 
ATOM   1735 O  O   . PRO A 1  217 ? -15.674 3.052   -1.612  1.00 97.04 217 A 1 
ATOM   1736 C  CB  . PRO A 1  217 ? -17.163 0.915   0.397   1.00 97.87 217 A 1 
ATOM   1737 C  CG  . PRO A 1  217 ? -18.077 2.106   0.653   1.00 96.19 217 A 1 
ATOM   1738 C  CD  . PRO A 1  217 ? -17.209 3.035   1.501   1.00 98.14 217 A 1 
ATOM   1739 N  N   . GLY A 1  218 ? -14.878 0.980   -1.888  1.00 97.37 218 A 1 
ATOM   1740 C  CA  . GLY A 1  218 ? -14.412 1.158   -3.256  1.00 96.86 218 A 1 
ATOM   1741 C  C   . GLY A 1  218 ? -12.886 1.196   -3.361  1.00 96.51 218 A 1 
ATOM   1742 O  O   . GLY A 1  218 ? -12.181 0.561   -2.580  1.00 95.31 218 A 1 
ATOM   1743 N  N   . VAL A 1  219 ? -12.389 1.925   -4.352  1.00 95.52 219 A 1 
ATOM   1744 C  CA  . VAL A 1  219 ? -10.983 1.878   -4.772  1.00 95.14 219 A 1 
ATOM   1745 C  C   . VAL A 1  219 ? -10.273 3.230   -4.615  1.00 95.38 219 A 1 
ATOM   1746 O  O   . VAL A 1  219 ? -10.910 4.276   -4.509  1.00 94.93 219 A 1 
ATOM   1747 C  CB  . VAL A 1  219 ? -10.854 1.361   -6.214  1.00 93.60 219 A 1 
ATOM   1748 C  CG1 . VAL A 1  219 ? -11.482 -0.017  -6.373  1.00 88.72 219 A 1 
ATOM   1749 C  CG2 . VAL A 1  219 ? -11.489 2.306   -7.242  1.00 87.76 219 A 1 
ATOM   1750 N  N   . ALA A 1  220 ? -8.941  3.203   -4.650  1.00 93.54 220 A 1 
ATOM   1751 C  CA  . ALA A 1  220 ? -8.105  4.401   -4.716  1.00 93.00 220 A 1 
ATOM   1752 C  C   . ALA A 1  220 ? -7.530  4.584   -6.123  1.00 91.88 220 A 1 
ATOM   1753 O  O   . ALA A 1  220 ? -6.623  3.855   -6.528  1.00 89.99 220 A 1 
ATOM   1754 C  CB  . ALA A 1  220 ? -7.015  4.304   -3.659  1.00 92.56 220 A 1 
ATOM   1755 N  N   . GLU A 1  221 ? -8.010  5.573   -6.862  1.00 92.26 221 A 1 
ATOM   1756 C  CA  . GLU A 1  221 ? -7.616  5.824   -8.251  1.00 90.91 221 A 1 
ATOM   1757 C  C   . GLU A 1  221 ? -6.106  6.038   -8.418  1.00 89.13 221 A 1 
ATOM   1758 O  O   . GLU A 1  221 ? -5.505  5.561   -9.377  1.00 86.02 221 A 1 
ATOM   1759 C  CB  . GLU A 1  221 ? -8.355  7.055   -8.795  1.00 90.65 221 A 1 
ATOM   1760 C  CG  . GLU A 1  221 ? -9.868  6.912   -8.902  1.00 89.72 221 A 1 
ATOM   1761 C  CD  . GLU A 1  221 ? -10.654 7.339   -7.645  1.00 91.21 221 A 1 
ATOM   1762 O  OE1 . GLU A 1  221 ? -11.828 7.735   -7.793  1.00 87.86 221 A 1 
ATOM   1763 O  OE2 . GLU A 1  221 ? -10.131 7.250   -6.517  1.00 88.52 221 A 1 
ATOM   1764 N  N   . ARG A 1  222 ? -5.472  6.722   -7.463  1.00 86.85 222 A 1 
ATOM   1765 C  CA  . ARG A 1  222 ? -4.027  6.993   -7.491  1.00 83.65 222 A 1 
ATOM   1766 C  C   . ARG A 1  222 ? -3.168  5.754   -7.249  1.00 82.03 222 A 1 
ATOM   1767 O  O   . ARG A 1  222 ? -1.996  5.766   -7.608  1.00 80.05 222 A 1 
ATOM   1768 C  CB  . ARG A 1  222 ? -3.660  8.062   -6.459  1.00 83.07 222 A 1 
ATOM   1769 C  CG  . ARG A 1  222 ? -4.311  9.405   -6.762  1.00 80.55 222 A 1 
ATOM   1770 C  CD  . ARG A 1  222 ? -3.877  10.456  -5.744  1.00 79.44 222 A 1 
ATOM   1771 N  NE  . ARG A 1  222 ? -2.501  10.918  -6.002  1.00 78.48 222 A 1 
ATOM   1772 C  CZ  . ARG A 1  222 ? -1.868  11.863  -5.312  1.00 77.58 222 A 1 
ATOM   1773 N  NH1 . ARG A 1  222 ? -2.402  12.404  -4.258  1.00 72.48 222 A 1 
ATOM   1774 N  NH2 . ARG A 1  222 ? -0.710  12.289  -5.676  1.00 71.37 222 A 1 
ATOM   1775 N  N   . PHE A 1  223 ? -3.734  4.713   -6.656  1.00 81.54 223 A 1 
ATOM   1776 C  CA  . PHE A 1  223 ? -3.078  3.439   -6.367  1.00 79.60 223 A 1 
ATOM   1777 C  C   . PHE A 1  223 ? -3.623  2.344   -7.291  1.00 81.25 223 A 1 
ATOM   1778 O  O   . PHE A 1  223 ? -4.033  1.285   -6.842  1.00 79.41 223 A 1 
ATOM   1779 C  CB  . PHE A 1  223 ? -3.209  3.107   -4.885  1.00 78.11 223 A 1 
ATOM   1780 C  CG  . PHE A 1  223 ? -2.625  4.161   -3.966  1.00 74.11 223 A 1 
ATOM   1781 C  CD1 . PHE A 1  223 ? -1.240  4.263   -3.796  1.00 68.68 223 A 1 
ATOM   1782 C  CD2 . PHE A 1  223 ? -3.469  5.061   -3.289  1.00 68.31 223 A 1 
ATOM   1783 C  CE1 . PHE A 1  223 ? -0.688  5.242   -2.953  1.00 66.36 223 A 1 
ATOM   1784 C  CE2 . PHE A 1  223 ? -2.932  6.039   -2.448  1.00 66.33 223 A 1 
ATOM   1785 C  CZ  . PHE A 1  223 ? -1.543  6.130   -2.281  1.00 67.79 223 A 1 
ATOM   1786 N  N   . ASN A 1  224 ? -3.636  2.592   -8.633  1.00 69.77 224 A 1 
ATOM   1787 C  CA  . ASN A 1  224 ? -4.127  1.836   -9.679  1.00 74.44 224 A 1 
ATOM   1788 C  C   . ASN A 1  224 ? -5.421  1.122   -9.423  1.00 76.42 224 A 1 
ATOM   1789 O  O   . ASN A 1  224 ? -5.608  -0.048  -9.700  1.00 74.32 224 A 1 
ATOM   1790 C  CB  . ASN A 1  224 ? -3.096  0.892   -10.250 1.00 72.91 224 A 1 
ATOM   1791 C  CG  . ASN A 1  224 ? -3.411  0.537   -11.613 1.00 70.34 224 A 1 
ATOM   1792 O  OD1 . ASN A 1  224 ? -3.694  1.421   -12.457 1.00 66.56 224 A 1 
ATOM   1793 N  ND2 . ASN A 1  224 ? -3.421  -0.339  -12.205 1.00 66.73 224 A 1 
ATOM   1794 N  N   . TYR A 1  225 ? -6.391  1.869   -8.858  1.00 82.10 225 A 1 
ATOM   1795 C  CA  . TYR A 1  225 ? -7.745  1.379   -8.595  1.00 83.03 225 A 1 
ATOM   1796 C  C   . TYR A 1  225 ? -7.777  0.176   -7.628  1.00 83.80 225 A 1 
ATOM   1797 O  O   . TYR A 1  225 ? -8.620  -0.701  -7.744  1.00 81.66 225 A 1 
ATOM   1798 C  CB  . TYR A 1  225 ? -8.476  1.105   -9.911  1.00 82.97 225 A 1 
ATOM   1799 C  CG  . TYR A 1  225 ? -8.452  2.270   -10.877 1.00 80.96 225 A 1 
ATOM   1800 C  CD1 . TYR A 1  225 ? -9.473  3.247   -10.840 1.00 75.84 225 A 1 
ATOM   1801 C  CD2 . TYR A 1  225 ? -7.407  2.406   -11.813 1.00 76.04 225 A 1 
ATOM   1802 C  CE1 . TYR A 1  225 ? -9.454  4.332   -11.724 1.00 74.82 225 A 1 
ATOM   1803 C  CE2 . TYR A 1  225 ? -7.379  3.495   -12.699 1.00 74.52 225 A 1 
ATOM   1804 C  CZ  . TYR A 1  225 ? -8.412  4.450   -12.650 1.00 78.73 225 A 1 
ATOM   1805 O  OH  . TYR A 1  225 ? -8.394  5.523   -13.521 1.00 74.98 225 A 1 
ATOM   1806 N  N   . SER A 1  226 ? -6.842  0.149   -6.666  1.00 83.02 226 A 1 
ATOM   1807 C  CA  . SER A 1  226 ? -6.798  -0.902  -5.657  1.00 83.05 226 A 1 
ATOM   1808 C  C   . SER A 1  226 ? -7.922  -0.734  -4.631  1.00 86.21 226 A 1 
ATOM   1809 O  O   . SER A 1  226 ? -8.168  0.377   -4.162  1.00 85.71 226 A 1 
ATOM   1810 C  CB  . SER A 1  226 ? -5.438  -0.936  -4.958  1.00 78.84 226 A 1 
ATOM   1811 O  OG  . SER A 1  226 ? -5.145  0.285   -4.322  1.00 71.99 226 A 1 
ATOM   1812 N  N   . ASP A 1  227 ? -8.542  -1.852  -4.241  1.00 87.80 227 A 1 
ATOM   1813 C  CA  . ASP A 1  227 ? -9.492  -1.880  -3.146  1.00 88.54 227 A 1 
ATOM   1814 C  C   . ASP A 1  227 ? -8.858  -1.383  -1.849  1.00 90.63 227 A 1 
ATOM   1815 O  O   . ASP A 1  227 ? -7.708  -1.703  -1.543  1.00 89.56 227 A 1 
ATOM   1816 C  CB  . ASP A 1  227 ? -10.032 -3.303  -2.946  1.00 86.42 227 A 1 
ATOM   1817 C  CG  . ASP A 1  227 ? -10.825 -3.788  -4.159  1.00 81.16 227 A 1 
ATOM   1818 O  OD1 . ASP A 1  227 ? -11.744 -3.048  -4.572  1.00 74.72 227 A 1 
ATOM   1819 O  OD2 . ASP A 1  227 ? -10.485 -4.879  -4.666  1.00 72.58 227 A 1 
ATOM   1820 N  N   . GLN A 1  228 ? -9.608  -0.597  -1.079  1.00 94.15 228 A 1 
ATOM   1821 C  CA  . GLN A 1  228 ? -9.155  -0.065  0.204   1.00 94.85 228 A 1 
ATOM   1822 C  C   . GLN A 1  228 ? -9.616  -0.924  1.385   1.00 95.34 228 A 1 
ATOM   1823 O  O   . GLN A 1  228 ? -8.922  -1.010  2.394   1.00 94.40 228 A 1 
ATOM   1824 C  CB  . GLN A 1  228 ? -9.639  1.380   0.360   1.00 94.68 228 A 1 
ATOM   1825 C  CG  . GLN A 1  228 ? -9.061  2.324   -0.700  1.00 93.40 228 A 1 
ATOM   1826 C  CD  . GLN A 1  228 ? -7.530  2.268   -0.718  1.00 92.70 228 A 1 
ATOM   1827 O  OE1 . GLN A 1  228 ? -6.870  2.750   0.177   1.00 85.11 228 A 1 
ATOM   1828 N  NE2 . GLN A 1  228 ? -6.936  1.640   -1.706  1.00 83.62 228 A 1 
ATOM   1829 N  N   . LEU A 1  229 ? -10.767 -1.569  1.251   1.00 95.68 229 A 1 
ATOM   1830 C  CA  . LEU A 1  229 ? -11.323 -2.455  2.266   1.00 95.58 229 A 1 
ATOM   1831 C  C   . LEU A 1  229 ? -11.199 -3.912  1.806   1.00 93.83 229 A 1 
ATOM   1832 O  O   . LEU A 1  229 ? -11.174 -4.201  0.610   1.00 92.69 229 A 1 
ATOM   1833 C  CB  . LEU A 1  229 ? -12.786 -2.071  2.555   1.00 96.82 229 A 1 
ATOM   1834 C  CG  . LEU A 1  229 ? -13.033 -0.586  2.887   1.00 96.97 229 A 1 
ATOM   1835 C  CD1 . LEU A 1  229 ? -14.496 -0.370  3.226   1.00 95.94 229 A 1 
ATOM   1836 C  CD2 . LEU A 1  229 ? -12.198 -0.097  4.075   1.00 95.80 229 A 1 
ATOM   1837 N  N   . TYR A 1  230 ? -11.159 -4.840  2.766   1.00 93.97 230 A 1 
ATOM   1838 C  CA  . TYR A 1  230 ? -11.275 -6.258  2.436   1.00 92.60 230 A 1 
ATOM   1839 C  C   . TYR A 1  230 ? -12.581 -6.516  1.666   1.00 93.14 230 A 1 
ATOM   1840 O  O   . TYR A 1  230 ? -13.613 -5.977  2.066   1.00 92.94 230 A 1 
ATOM   1841 C  CB  . TYR A 1  230 ? -11.238 -7.094  3.708   1.00 91.50 230 A 1 
ATOM   1842 C  CG  . TYR A 1  230 ? -9.878  -7.173  4.361   1.00 89.60 230 A 1 
ATOM   1843 C  CD1 . TYR A 1  230 ? -8.815  -7.823  3.699   1.00 84.49 230 A 1 
ATOM   1844 C  CD2 . TYR A 1  230 ? -9.659  -6.615  5.632   1.00 84.14 230 A 1 
ATOM   1845 C  CE1 . TYR A 1  230 ? -7.551  -7.908  4.294   1.00 82.83 230 A 1 
ATOM   1846 C  CE2 . TYR A 1  230 ? -8.394  -6.695  6.233   1.00 82.24 230 A 1 
ATOM   1847 C  CZ  . TYR A 1  230 ? -7.337  -7.342  5.563   1.00 86.53 230 A 1 
ATOM   1848 O  OH  . TYR A 1  230 ? -6.106  -7.414  6.135   1.00 84.23 230 A 1 
ATOM   1849 N  N   . PRO A 1  231 ? -12.582 -7.346  0.611   1.00 89.16 231 A 1 
ATOM   1850 C  CA  . PRO A 1  231 ? -13.747 -7.550  -0.256  1.00 88.16 231 A 1 
ATOM   1851 C  C   . PRO A 1  231 ? -15.037 -7.888  0.502   1.00 90.43 231 A 1 
ATOM   1852 O  O   . PRO A 1  231 ? -16.076 -7.271  0.262   1.00 91.02 231 A 1 
ATOM   1853 C  CB  . PRO A 1  231 ? -13.341 -8.669  -1.223  1.00 85.79 231 A 1 
ATOM   1854 C  CG  . PRO A 1  231 ? -11.829 -8.488  -1.340  1.00 82.60 231 A 1 
ATOM   1855 C  CD  . PRO A 1  231 ? -11.428 -8.054  0.066   1.00 84.96 231 A 1 
ATOM   1856 N  N   . GLN A 1  232 ? -14.957 -8.793  1.478   1.00 90.27 232 A 1 
ATOM   1857 C  CA  . GLN A 1  232 ? -16.115 -9.191  2.272   1.00 90.59 232 A 1 
ATOM   1858 C  C   . GLN A 1  232 ? -16.703 -8.053  3.123   1.00 93.01 232 A 1 
ATOM   1859 O  O   . GLN A 1  232 ? -17.909 -8.036  3.370   1.00 93.12 232 A 1 
ATOM   1860 C  CB  . GLN A 1  232 ? -15.775 -10.420 3.136   1.00 89.11 232 A 1 
ATOM   1861 C  CG  . GLN A 1  232 ? -14.799 -10.189 4.314   1.00 84.73 232 A 1 
ATOM   1862 C  CD  . GLN A 1  232 ? -13.314 -10.226 3.957   1.00 84.30 232 A 1 
ATOM   1863 O  OE1 . GLN A 1  232 ? -12.893 -10.083 2.817   1.00 78.51 232 A 1 
ATOM   1864 N  NE2 . GLN A 1  232 ? -12.471 -10.426 4.937   1.00 76.40 232 A 1 
ATOM   1865 N  N   . TYR A 1  233 ? -15.887 -7.109  3.568   1.00 95.34 233 A 1 
ATOM   1866 C  CA  . TYR A 1  233 ? -16.353 -5.935  4.309   1.00 96.37 233 A 1 
ATOM   1867 C  C   . TYR A 1  233 ? -16.793 -4.820  3.365   1.00 97.24 233 A 1 
ATOM   1868 O  O   . TYR A 1  233 ? -17.804 -4.176  3.643   1.00 97.28 233 A 1 
ATOM   1869 C  CB  . TYR A 1  233 ? -15.274 -5.434  5.266   1.00 96.30 233 A 1 
ATOM   1870 C  CG  . TYR A 1  233 ? -14.848 -6.417  6.337   1.00 95.98 233 A 1 
ATOM   1871 C  CD1 . TYR A 1  233 ? -15.789 -7.209  7.015   1.00 92.97 233 A 1 
ATOM   1872 C  CD2 . TYR A 1  233 ? -13.488 -6.514  6.676   1.00 92.78 233 A 1 
ATOM   1873 C  CE1 . TYR A 1  233 ? -15.372 -8.126  7.995   1.00 92.17 233 A 1 
ATOM   1874 C  CE2 . TYR A 1  233 ? -13.064 -7.420  7.658   1.00 91.91 233 A 1 
ATOM   1875 C  CZ  . TYR A 1  233 ? -14.004 -8.236  8.310   1.00 94.74 233 A 1 
ATOM   1876 O  OH  . TYR A 1  233 ? -13.585 -9.142  9.230   1.00 93.61 233 A 1 
ATOM   1877 N  N   . ASN A 1  234 ? -16.084 -4.621  2.255   1.00 96.25 234 A 1 
ATOM   1878 C  CA  . ASN A 1  234 ? -16.459 -3.664  1.230   1.00 96.61 234 A 1 
ATOM   1879 C  C   . ASN A 1  234 ? -17.891 -3.903  0.751   1.00 97.26 234 A 1 
ATOM   1880 O  O   . ASN A 1  234 ? -18.739 -3.022  0.878   1.00 97.45 234 A 1 
ATOM   1881 C  CB  . ASN A 1  234 ? -15.455 -3.752  0.073   1.00 96.54 234 A 1 
ATOM   1882 C  CG  . ASN A 1  234 ? -15.769 -2.708  -0.979  1.00 96.39 234 A 1 
ATOM   1883 O  OD1 . ASN A 1  234 ? -15.422 -1.550  -0.820  1.00 92.66 234 A 1 
ATOM   1884 N  ND2 . ASN A 1  234 ? -16.474 -3.072  -2.018  1.00 92.20 234 A 1 
ATOM   1885 N  N   . ASP A 1  235 ? -18.176 -5.118  0.290   1.00 95.88 235 A 1 
ATOM   1886 C  CA  . ASP A 1  235 ? -19.478 -5.471  -0.282  1.00 95.80 235 A 1 
ATOM   1887 C  C   . ASP A 1  235 ? -20.585 -5.358  0.765   1.00 96.93 235 A 1 
ATOM   1888 O  O   . ASP A 1  235 ? -21.634 -4.759  0.520   1.00 96.75 235 A 1 
ATOM   1889 C  CB  . ASP A 1  235 ? -19.402 -6.883  -0.871  1.00 94.36 235 A 1 
ATOM   1890 C  CG  . ASP A 1  235 ? -18.455 -7.012  -2.070  1.00 88.96 235 A 1 
ATOM   1891 O  OD1 . ASP A 1  235 ? -17.886 -5.989  -2.513  1.00 82.30 235 A 1 
ATOM   1892 O  OD2 . ASP A 1  235 ? -18.306 -8.156  -2.540  1.00 81.61 235 A 1 
ATOM   1893 N  N   . ARG A 1  236 ? -20.337 -5.853  1.986   1.00 96.85 236 A 1 
ATOM   1894 C  CA  . ARG A 1  236 ? -21.295 -5.745  3.088   1.00 97.55 236 A 1 
ATOM   1895 C  C   . ARG A 1  236 ? -21.546 -4.292  3.504   1.00 98.13 236 A 1 
ATOM   1896 O  O   . ARG A 1  236 ? -22.681 -3.956  3.853   1.00 98.15 236 A 1 
ATOM   1897 C  CB  . ARG A 1  236 ? -20.814 -6.604  4.271   1.00 97.20 236 A 1 
ATOM   1898 C  CG  . ARG A 1  236 ? -21.881 -6.722  5.370   1.00 95.01 236 A 1 
ATOM   1899 C  CD  . ARG A 1  236 ? -21.409 -7.668  6.480   1.00 93.19 236 A 1 
ATOM   1900 N  NE  . ARG A 1  236 ? -22.415 -7.812  7.545   1.00 91.30 236 A 1 
ATOM   1901 C  CZ  . ARG A 1  236 ? -22.263 -8.470  8.681   1.00 88.96 236 A 1 
ATOM   1902 N  NH1 . ARG A 1  236 ? -21.167 -9.096  8.985   1.00 85.75 236 A 1 
ATOM   1903 N  NH2 . ARG A 1  236 ? -23.229 -8.515  9.547   1.00 85.43 236 A 1 
ATOM   1904 N  N   . LEU A 1  237 ? -20.529 -3.435  3.451   1.00 98.10 237 A 1 
ATOM   1905 C  CA  . LEU A 1  237 ? -20.669 -2.015  3.778   1.00 98.50 237 A 1 
ATOM   1906 C  C   . LEU A 1  237 ? -21.463 -1.269  2.696   1.00 98.78 237 A 1 
ATOM   1907 O  O   . LEU A 1  237 ? -22.383 -0.524  3.032   1.00 98.71 237 A 1 
ATOM   1908 C  CB  . LEU A 1  237 ? -19.278 -1.403  3.997   1.00 98.63 237 A 1 
ATOM   1909 C  CG  . LEU A 1  237 ? -19.300 0.089   4.364   1.00 98.34 237 A 1 
ATOM   1910 C  CD1 . LEU A 1  237 ? -20.050 0.362   5.664   1.00 96.89 237 A 1 
ATOM   1911 C  CD2 . LEU A 1  237 ? -17.868 0.586   4.532   1.00 96.89 237 A 1 
ATOM   1912 N  N   . VAL A 1  238 ? -21.164 -1.512  1.422   1.00 98.51 238 A 1 
ATOM   1913 C  CA  . VAL A 1  238 ? -21.929 -0.941  0.297   1.00 98.58 238 A 1 
ATOM   1914 C  C   . VAL A 1  238 ? -23.401 -1.346  0.398   1.00 98.64 238 A 1 
ATOM   1915 O  O   . VAL A 1  238 ? -24.280 -0.482  0.373   1.00 98.55 238 A 1 
ATOM   1916 C  CB  . VAL A 1  238 ? -21.339 -1.378  -1.064  1.00 98.27 238 A 1 
ATOM   1917 C  CG1 . VAL A 1  238 ? -22.224 -0.940  -2.239  1.00 97.01 238 A 1 
ATOM   1918 C  CG2 . VAL A 1  238 ? -19.961 -0.754  -1.282  1.00 96.57 238 A 1 
ATOM   1919 N  N   . ASP A 1  239 ? -23.672 -2.634  0.595   1.00 98.42 239 A 1 
ATOM   1920 C  CA  . ASP A 1  239 ? -25.016 -3.155  0.785   1.00 98.30 239 A 1 
ATOM   1921 C  C   . ASP A 1  239 ? -25.716 -2.528  2.000   1.00 98.58 239 A 1 
ATOM   1922 O  O   . ASP A 1  239 ? -26.865 -2.110  1.894   1.00 98.27 239 A 1 
ATOM   1923 C  CB  . ASP A 1  239 ? -24.958 -4.679  0.948   1.00 97.71 239 A 1 
ATOM   1924 C  CG  . ASP A 1  239 ? -25.183 -5.458  -0.346  1.00 93.79 239 A 1 
ATOM   1925 O  OD1 . ASP A 1  239 ? -25.137 -4.856  -1.445  1.00 88.27 239 A 1 
ATOM   1926 O  OD2 . ASP A 1  239 ? -25.570 -6.643  -0.220  1.00 87.89 239 A 1 
ATOM   1927 N  N   . SER A 1  240 ? -25.012 -2.415  3.124   1.00 98.47 240 A 1 
ATOM   1928 C  CA  . SER A 1  240 ? -25.568 -1.842  4.352   1.00 98.47 240 A 1 
ATOM   1929 C  C   . SER A 1  240 ? -25.920 -0.358  4.192   1.00 98.67 240 A 1 
ATOM   1930 O  O   . SER A 1  240 ? -26.961 0.076   4.661   1.00 98.41 240 A 1 
ATOM   1931 C  CB  . SER A 1  240 ? -24.591 -2.000  5.524   1.00 98.11 240 A 1 
ATOM   1932 O  OG  . SER A 1  240 ? -24.343 -3.365  5.787   1.00 93.90 240 A 1 
ATOM   1933 N  N   . LEU A 1  241 ? -25.077 0.413   3.518   1.00 98.78 241 A 1 
ATOM   1934 C  CA  . LEU A 1  241 ? -25.326 1.833   3.268   1.00 98.74 241 A 1 
ATOM   1935 C  C   . LEU A 1  241 ? -26.461 2.029   2.249   1.00 98.78 241 A 1 
ATOM   1936 O  O   . LEU A 1  241 ? -27.399 2.778   2.510   1.00 98.65 241 A 1 
ATOM   1937 C  CB  . LEU A 1  241 ? -24.029 2.501   2.791   1.00 98.84 241 A 1 
ATOM   1938 C  CG  . LEU A 1  241 ? -22.926 2.595   3.867   1.00 98.69 241 A 1 
ATOM   1939 C  CD1 . LEU A 1  241 ? -21.609 3.003   3.219   1.00 97.51 241 A 1 
ATOM   1940 C  CD2 . LEU A 1  241 ? -23.259 3.623   4.947   1.00 97.23 241 A 1 
ATOM   1941 N  N   . ALA A 1  242 ? -26.420 1.326   1.119   1.00 98.74 242 A 1 
ATOM   1942 C  CA  . ALA A 1  242 ? -27.427 1.461   0.069   1.00 98.68 242 A 1 
ATOM   1943 C  C   . ALA A 1  242 ? -28.822 0.972   0.515   1.00 98.53 242 A 1 
ATOM   1944 O  O   . ALA A 1  242 ? -29.830 1.561   0.122   1.00 98.15 242 A 1 
ATOM   1945 C  CB  . ALA A 1  242 ? -26.944 0.710   -1.173  1.00 98.54 242 A 1 
ATOM   1946 N  N   . GLU A 1  243 ? -28.880 -0.043  1.376   1.00 98.68 243 A 1 
ATOM   1947 C  CA  . GLU A 1  243 ? -30.127 -0.573  1.932   1.00 98.47 243 A 1 
ATOM   1948 C  C   . GLU A 1  243 ? -30.946 0.498   2.670   1.00 98.50 243 A 1 
ATOM   1949 O  O   . GLU A 1  243 ? -32.174 0.443   2.671   1.00 97.96 243 A 1 
ATOM   1950 C  CB  . GLU A 1  243 ? -29.788 -1.741  2.871   1.00 97.83 243 A 1 
ATOM   1951 C  CG  . GLU A 1  243 ? -31.013 -2.503  3.425   1.00 90.72 243 A 1 
ATOM   1952 C  CD  . GLU A 1  243 ? -31.862 -3.139  2.315   1.00 87.52 243 A 1 
ATOM   1953 O  OE1 . GLU A 1  243 ? -33.106 -3.101  2.426   1.00 82.07 243 A 1 
ATOM   1954 O  OE2 . GLU A 1  243 ? -31.305 -3.639  1.317   1.00 81.06 243 A 1 
ATOM   1955 N  N   . TYR A 1  244 ? -30.272 1.499   3.248   1.00 98.79 244 A 1 
ATOM   1956 C  CA  . TYR A 1  244 ? -30.882 2.600   3.994   1.00 98.75 244 A 1 
ATOM   1957 C  C   . TYR A 1  244 ? -30.859 3.932   3.233   1.00 98.64 244 A 1 
ATOM   1958 O  O   . TYR A 1  244 ? -30.786 4.996   3.835   1.00 98.28 244 A 1 
ATOM   1959 C  CB  . TYR A 1  244 ? -30.254 2.688   5.390   1.00 98.69 244 A 1 
ATOM   1960 C  CG  . TYR A 1  244 ? -30.477 1.456   6.228   1.00 98.67 244 A 1 
ATOM   1961 C  CD1 . TYR A 1  244 ? -31.718 1.220   6.860   1.00 97.05 244 A 1 
ATOM   1962 C  CD2 . TYR A 1  244 ? -29.448 0.506   6.370   1.00 97.22 244 A 1 
ATOM   1963 C  CE1 . TYR A 1  244 ? -31.926 0.055   7.612   1.00 97.06 244 A 1 
ATOM   1964 C  CE2 . TYR A 1  244 ? -29.649 -0.665  7.118   1.00 97.02 244 A 1 
ATOM   1965 C  CZ  . TYR A 1  244 ? -30.889 -0.896  7.735   1.00 97.95 244 A 1 
ATOM   1966 O  OH  . TYR A 1  244 ? -31.086 -2.046  8.441   1.00 96.81 244 A 1 
ATOM   1967 N  N   . ASN A 1  245 ? -30.958 3.884   1.905   1.00 98.56 245 A 1 
ATOM   1968 C  CA  . ASN A 1  245 ? -30.997 5.083   1.049   1.00 98.20 245 A 1 
ATOM   1969 C  C   . ASN A 1  245 ? -32.176 6.032   1.335   1.00 98.19 245 A 1 
ATOM   1970 O  O   . ASN A 1  245 ? -32.136 7.198   0.968   1.00 96.90 245 A 1 
ATOM   1971 C  CB  . ASN A 1  245 ? -31.014 4.632   -0.417  1.00 97.72 245 A 1 
ATOM   1972 C  CG  . ASN A 1  245 ? -32.375 4.147   -0.885  1.00 97.36 245 A 1 
ATOM   1973 O  OD1 . ASN A 1  245 ? -33.021 3.296   -0.303  1.00 91.39 245 A 1 
ATOM   1974 N  ND2 . ASN A 1  245 ? -32.870 4.699   -1.964  1.00 90.08 245 A 1 
ATOM   1975 N  N   . ASP A 1  246 ? -33.219 5.524   1.990   1.00 98.15 246 A 1 
ATOM   1976 C  CA  . ASP A 1  246 ? -34.363 6.283   2.479   1.00 97.88 246 A 1 
ATOM   1977 C  C   . ASP A 1  246 ? -34.071 7.056   3.778   1.00 97.87 246 A 1 
ATOM   1978 O  O   . ASP A 1  246 ? -34.800 7.996   4.111   1.00 96.86 246 A 1 
ATOM   1979 C  CB  . ASP A 1  246 ? -35.549 5.322   2.654   1.00 97.32 246 A 1 
ATOM   1980 C  CG  . ASP A 1  246 ? -35.278 4.191   3.662   1.00 96.56 246 A 1 
ATOM   1981 O  OD1 . ASP A 1  246 ? -34.228 3.523   3.573   1.00 93.25 246 A 1 
ATOM   1982 O  OD2 . ASP A 1  246 ? -36.155 3.925   4.519   1.00 92.59 246 A 1 
ATOM   1983 N  N   . VAL A 1  247 ? -33.026 6.693   4.495   1.00 98.35 247 A 1 
ATOM   1984 C  CA  . VAL A 1  247 ? -32.575 7.322   5.749   1.00 98.59 247 A 1 
ATOM   1985 C  C   . VAL A 1  247 ? -31.341 8.205   5.527   1.00 98.50 247 A 1 
ATOM   1986 O  O   . VAL A 1  247 ? -31.266 9.305   6.072   1.00 98.29 247 A 1 
ATOM   1987 C  CB  . VAL A 1  247 ? -32.286 6.240   6.812   1.00 98.43 247 A 1 
ATOM   1988 C  CG1 . VAL A 1  247 ? -31.804 6.843   8.131   1.00 97.31 247 A 1 
ATOM   1989 C  CG2 . VAL A 1  247 ? -33.538 5.403   7.115   1.00 96.68 247 A 1 
ATOM   1990 N  N   . ILE A 1  248 ? -30.383 7.734   4.735   1.00 98.70 248 A 1 
ATOM   1991 C  CA  . ILE A 1  248 ? -29.071 8.362   4.575   1.00 98.70 248 A 1 
ATOM   1992 C  C   . ILE A 1  248 ? -29.121 9.456   3.504   1.00 98.65 248 A 1 
ATOM   1993 O  O   . ILE A 1  248 ? -29.348 9.178   2.325   1.00 98.47 248 A 1 
ATOM   1994 C  CB  . ILE A 1  248 ? -27.986 7.300   4.286   1.00 98.79 248 A 1 
ATOM   1995 C  CG1 . ILE A 1  248 ? -27.884 6.288   5.458   1.00 98.49 248 A 1 
ATOM   1996 C  CG2 . ILE A 1  248 ? -26.620 7.976   4.056   1.00 98.31 248 A 1 
ATOM   1997 C  CD1 . ILE A 1  248 ? -27.017 5.060   5.149   1.00 98.16 248 A 1 
ATOM   1998 N  N   . LEU A 1  249 ? -28.835 10.697  3.904   1.00 98.69 249 A 1 
ATOM   1999 C  CA  . LEU A 1  249 ? -28.751 11.842  2.990   1.00 98.59 249 A 1 
ATOM   2000 C  C   . LEU A 1  249 ? -27.438 11.867  2.189   1.00 98.50 249 A 1 
ATOM   2001 O  O   . LEU A 1  249 ? -27.393 12.417  1.097   1.00 97.77 249 A 1 
ATOM   2002 C  CB  . LEU A 1  249 ? -28.886 13.153  3.786   1.00 98.12 249 A 1 
ATOM   2003 C  CG  . LEU A 1  249 ? -30.166 13.287  4.630   1.00 97.17 249 A 1 
ATOM   2004 C  CD1 . LEU A 1  249 ? -30.220 14.694  5.229   1.00 94.82 249 A 1 
ATOM   2005 C  CD2 . LEU A 1  249 ? -31.440 13.069  3.809   1.00 94.62 249 A 1 
ATOM   2006 N  N   . GLY A 1  250 ? -26.391 11.288  2.743   1.00 98.71 250 A 1 
ATOM   2007 C  CA  . GLY A 1  250 ? -25.061 11.224  2.142   1.00 98.74 250 A 1 
ATOM   2008 C  C   . GLY A 1  250 ? -24.039 10.635  3.106   1.00 98.85 250 A 1 
ATOM   2009 O  O   . GLY A 1  250 ? -24.277 10.551  4.312   1.00 98.75 250 A 1 
ATOM   2010 N  N   . VAL A 1  251 ? -22.901 10.244  2.556   1.00 98.94 251 A 1 
ATOM   2011 C  CA  . VAL A 1  251 ? -21.754 9.698   3.290   1.00 98.97 251 A 1 
ATOM   2012 C  C   . VAL A 1  251 ? -20.551 10.613  3.066   1.00 98.98 251 A 1 
ATOM   2013 O  O   . VAL A 1  251 ? -20.283 11.017  1.938   1.00 98.85 251 A 1 
ATOM   2014 C  CB  . VAL A 1  251 ? -21.440 8.258   2.835   1.00 98.88 251 A 1 
ATOM   2015 C  CG1 . VAL A 1  251 ? -20.307 7.650   3.652   1.00 98.25 251 A 1 
ATOM   2016 C  CG2 . VAL A 1  251 ? -22.661 7.332   2.964   1.00 97.49 251 A 1 
ATOM   2017 N  N   . LEU A 1  252 ? -19.830 10.947  4.130   1.00 98.97 252 A 1 
ATOM   2018 C  CA  . LEU A 1  252 ? -18.613 11.756  4.075   1.00 98.98 252 A 1 
ATOM   2019 C  C   . LEU A 1  252 ? -17.401 10.894  4.431   1.00 98.91 252 A 1 
ATOM   2020 O  O   . LEU A 1  252 ? -17.385 10.247  5.477   1.00 98.80 252 A 1 
ATOM   2021 C  CB  . LEU A 1  252 ? -18.726 12.963  5.013   1.00 98.85 252 A 1 
ATOM   2022 C  CG  . LEU A 1  252 ? -19.961 13.855  4.810   1.00 97.17 252 A 1 
ATOM   2023 C  CD1 . LEU A 1  252 ? -19.861 15.070  5.730   1.00 89.23 252 A 1 
ATOM   2024 C  CD2 . LEU A 1  252 ? -20.099 14.367  3.378   1.00 89.77 252 A 1 
ATOM   2025 N  N   . CYS A 1  253 ? -16.377 10.912  3.573   1.00 98.94 253 A 1 
ATOM   2026 C  CA  . CYS A 1  253 ? -15.134 10.175  3.744   1.00 98.89 253 A 1 
ATOM   2027 C  C   . CYS A 1  253 ? -13.912 11.063  3.489   1.00 98.83 253 A 1 
ATOM   2028 O  O   . CYS A 1  253 ? -14.005 12.102  2.843   1.00 98.55 253 A 1 
ATOM   2029 C  CB  . CYS A 1  253 ? -15.110 8.966   2.799   1.00 98.56 253 A 1 
ATOM   2030 S  SG  . CYS A 1  253 ? -16.538 7.859   2.867   1.00 97.20 253 A 1 
ATOM   2031 N  N   . GLY A 1  254 ? -12.756 10.626  3.983   1.00 98.79 254 A 1 
ATOM   2032 C  CA  . GLY A 1  254 ? -11.445 11.213  3.709   1.00 98.79 254 A 1 
ATOM   2033 C  C   . GLY A 1  254 ? -10.497 10.179  3.106   1.00 98.59 254 A 1 
ATOM   2034 O  O   . GLY A 1  254 ? -10.843 9.499   2.140   1.00 97.89 254 A 1 
ATOM   2035 N  N   . HIS A 1  255 ? -9.322  10.026  3.716   1.00 98.20 255 A 1 
ATOM   2036 C  CA  . HIS A 1  255 ? -8.313  8.990   3.488   1.00 97.95 255 A 1 
ATOM   2037 C  C   . HIS A 1  255 ? -7.561  9.051   2.158   1.00 97.67 255 A 1 
ATOM   2038 O  O   . HIS A 1  255 ? -6.351  8.832   2.137   1.00 96.51 255 A 1 
ATOM   2039 C  CB  . HIS A 1  255 ? -8.948  7.610   3.711   1.00 97.37 255 A 1 
ATOM   2040 C  CG  . HIS A 1  255 ? -7.978  6.477   3.618   1.00 97.19 255 A 1 
ATOM   2041 N  ND1 . HIS A 1  255 ? -6.941  6.245   4.486   1.00 95.21 255 A 1 
ATOM   2042 C  CD2 . HIS A 1  255 ? -7.923  5.490   2.662   1.00 94.90 255 A 1 
ATOM   2043 C  CE1 . HIS A 1  255 ? -6.282  5.142   4.070   1.00 94.67 255 A 1 
ATOM   2044 N  NE2 . HIS A 1  255 ? -6.856  4.664   2.966   1.00 95.02 255 A 1 
ATOM   2045 N  N   . LEU A 1  256 ? -8.228  9.334   1.038   1.00 97.93 256 A 1 
ATOM   2046 C  CA  . LEU A 1  256 ? -7.579  9.321   -0.276  1.00 97.30 256 A 1 
ATOM   2047 C  C   . LEU A 1  256 ? -6.827  10.618  -0.608  1.00 96.35 256 A 1 
ATOM   2048 O  O   . LEU A 1  256 ? -6.086  10.648  -1.593  1.00 94.57 256 A 1 
ATOM   2049 C  CB  . LEU A 1  256 ? -8.608  8.987   -1.368  1.00 97.10 256 A 1 
ATOM   2050 C  CG  . LEU A 1  256 ? -9.296  7.620   -1.216  1.00 96.62 256 A 1 
ATOM   2051 C  CD1 . LEU A 1  256 ? -10.116 7.343   -2.480  1.00 95.11 256 A 1 
ATOM   2052 C  CD2 . LEU A 1  256 ? -8.316  6.465   -1.045  1.00 94.46 256 A 1 
ATOM   2053 N  N   . HIS A 1  257 ? -7.013  11.667  0.178   1.00 97.12 257 A 1 
ATOM   2054 C  CA  . HIS A 1  257 ? -6.421  13.005  -0.003  1.00 97.00 257 A 1 
ATOM   2055 C  C   . HIS A 1  257 ? -6.835  13.720  -1.302  1.00 97.13 257 A 1 
ATOM   2056 O  O   . HIS A 1  257 ? -6.284  14.769  -1.643  1.00 96.53 257 A 1 
ATOM   2057 C  CB  . HIS A 1  257 ? -4.896  12.937  0.158   1.00 96.63 257 A 1 
ATOM   2058 C  CG  . HIS A 1  257 ? -4.380  12.512  1.511   1.00 96.46 257 A 1 
ATOM   2059 N  ND1 . HIS A 1  257 ? -3.183  12.928  2.051   1.00 94.41 257 A 1 
ATOM   2060 C  CD2 . HIS A 1  257 ? -4.958  11.674  2.414   1.00 93.98 257 A 1 
ATOM   2061 C  CE1 . HIS A 1  257 ? -3.052  12.352  3.244   1.00 94.08 257 A 1 
ATOM   2062 N  NE2 . HIS A 1  257 ? -4.108  11.582  3.505   1.00 94.38 257 A 1 
ATOM   2063 N  N   . THR A 1  258 ? -7.803  13.161  -2.023  1.00 97.37 258 A 1 
ATOM   2064 C  CA  . THR A 1  258 ? -8.263  13.641  -3.322  1.00 97.15 258 A 1 
ATOM   2065 C  C   . THR A 1  258 ? -9.755  13.939  -3.309  1.00 97.68 258 A 1 
ATOM   2066 O  O   . THR A 1  258 ? -10.512 13.395  -2.508  1.00 97.26 258 A 1 
ATOM   2067 C  CB  . THR A 1  258 ? -7.928  12.636  -4.426  1.00 95.78 258 A 1 
ATOM   2068 O  OG1 . THR A 1  258 ? -8.325  11.330  -4.071  1.00 92.05 258 A 1 
ATOM   2069 C  CG2 . THR A 1  258 ? -6.434  12.605  -4.721  1.00 91.17 258 A 1 
ATOM   2070 N  N   . ASP A 1  259 ? -10.180 14.830  -4.199  1.00 97.89 259 A 1 
ATOM   2071 C  CA  . ASP A 1  259 ? -11.573 15.238  -4.354  1.00 98.14 259 A 1 
ATOM   2072 C  C   . ASP A 1  259 ? -12.275 14.322  -5.352  1.00 98.08 259 A 1 
ATOM   2073 O  O   . ASP A 1  259 ? -12.065 14.403  -6.563  1.00 97.48 259 A 1 
ATOM   2074 C  CB  . ASP A 1  259 ? -11.605 16.707  -4.779  1.00 98.08 259 A 1 
ATOM   2075 C  CG  . ASP A 1  259 ? -13.017 17.253  -4.982  1.00 97.92 259 A 1 
ATOM   2076 O  OD1 . ASP A 1  259 ? -14.024 16.528  -4.788  1.00 96.21 259 A 1 
ATOM   2077 O  OD2 . ASP A 1  259 ? -13.137 18.456  -5.289  1.00 96.08 259 A 1 
ATOM   2078 N  N   . THR A 1  260 ? -13.117 13.417  -4.841  1.00 98.25 260 A 1 
ATOM   2079 C  CA  . THR A 1  260 ? -13.892 12.519  -5.689  1.00 98.26 260 A 1 
ATOM   2080 C  C   . THR A 1  260 ? -15.192 12.079  -5.005  1.00 98.44 260 A 1 
ATOM   2081 O  O   . THR A 1  260 ? -15.543 12.555  -3.919  1.00 98.26 260 A 1 
ATOM   2082 C  CB  . THR A 1  260 ? -13.020 11.337  -6.165  1.00 97.35 260 A 1 
ATOM   2083 O  OG1 . THR A 1  260 ? -13.690 10.639  -7.195  1.00 91.82 260 A 1 
ATOM   2084 C  CG2 . THR A 1  260 ? -12.666 10.339  -5.077  1.00 92.50 260 A 1 
ATOM   2085 N  N   . PHE A 1  261 ? -15.931 11.202  -5.668  1.00 98.42 261 A 1 
ATOM   2086 C  CA  . PHE A 1  261 ? -17.206 10.687  -5.188  1.00 98.49 261 A 1 
ATOM   2087 C  C   . PHE A 1  261 ? -17.385 9.208   -5.522  1.00 98.37 261 A 1 
ATOM   2088 O  O   . PHE A 1  261 ? -16.714 8.654   -6.401  1.00 97.94 261 A 1 
ATOM   2089 C  CB  . PHE A 1  261 ? -18.357 11.536  -5.741  1.00 98.28 261 A 1 
ATOM   2090 C  CG  . PHE A 1  261 ? -18.500 11.491  -7.250  1.00 98.24 261 A 1 
ATOM   2091 C  CD1 . PHE A 1  261 ? -17.813 12.419  -8.066  1.00 96.24 261 A 1 
ATOM   2092 C  CD2 . PHE A 1  261 ? -19.316 10.518  -7.861  1.00 95.94 261 A 1 
ATOM   2093 C  CE1 . PHE A 1  261 ? -17.950 12.378  -9.451  1.00 95.35 261 A 1 
ATOM   2094 C  CE2 . PHE A 1  261 ? -19.456 10.471  -9.258  1.00 95.50 261 A 1 
ATOM   2095 C  CZ  . PHE A 1  261 ? -18.768 11.406  -10.061 1.00 96.97 261 A 1 
ATOM   2096 N  N   . ARG A 1  262 ? -18.324 8.573   -4.832  1.00 98.51 262 A 1 
ATOM   2097 C  CA  . ARG A 1  262 ? -18.766 7.197   -5.086  1.00 98.50 262 A 1 
ATOM   2098 C  C   . ARG A 1  262 ? -20.283 7.144   -5.081  1.00 98.70 262 A 1 
ATOM   2099 O  O   . ARG A 1  262 ? -20.920 7.765   -4.232  1.00 98.51 262 A 1 
ATOM   2100 C  CB  . ARG A 1  262 ? -18.200 6.237   -4.025  1.00 98.22 262 A 1 
ATOM   2101 C  CG  . ARG A 1  262 ? -16.678 6.258   -3.863  1.00 97.09 262 A 1 
ATOM   2102 C  CD  . ARG A 1  262 ? -15.953 5.693   -5.086  1.00 95.32 262 A 1 
ATOM   2103 N  NE  . ARG A 1  262 ? -14.507 5.769   -4.908  1.00 95.21 262 A 1 
ATOM   2104 C  CZ  . ARG A 1  262 ? -13.651 6.541   -5.562  1.00 95.03 262 A 1 
ATOM   2105 N  NH1 . ARG A 1  262 ? -14.017 7.428   -6.445  1.00 90.88 262 A 1 
ATOM   2106 N  NH2 . ARG A 1  262 ? -12.394 6.435   -5.330  1.00 92.37 262 A 1 
ATOM   2107 N  N   . ILE A 1  263 ? -20.849 6.382   -5.996  1.00 98.49 263 A 1 
ATOM   2108 C  CA  . ILE A 1  263 ? -22.282 6.056   -6.019  1.00 98.40 263 A 1 
ATOM   2109 C  C   . ILE A 1  263 ? -22.422 4.625   -5.508  1.00 98.57 263 A 1 
ATOM   2110 O  O   . ILE A 1  263 ? -22.182 3.669   -6.251  1.00 98.18 263 A 1 
ATOM   2111 C  CB  . ILE A 1  263 ? -22.899 6.254   -7.425  1.00 98.31 263 A 1 
ATOM   2112 C  CG1 . ILE A 1  263 ? -22.575 7.655   -7.989  1.00 97.42 263 A 1 
ATOM   2113 C  CG2 . ILE A 1  263 ? -24.418 6.034   -7.338  1.00 97.20 263 A 1 
ATOM   2114 C  CD1 . ILE A 1  263 ? -23.057 7.880   -9.423  1.00 95.44 263 A 1 
ATOM   2115 N  N   . LEU A 1  264 ? -22.755 4.471   -4.240  1.00 98.60 264 A 1 
ATOM   2116 C  CA  . LEU A 1  264 ? -22.929 3.177   -3.597  1.00 98.65 264 A 1 
ATOM   2117 C  C   . LEU A 1  264 ? -24.306 2.624   -3.963  1.00 98.64 264 A 1 
ATOM   2118 O  O   . LEU A 1  264 ? -25.308 3.303   -3.783  1.00 98.23 264 A 1 
ATOM   2119 C  CB  . LEU A 1  264 ? -22.770 3.328   -2.076  1.00 98.61 264 A 1 
ATOM   2120 C  CG  . LEU A 1  264 ? -21.490 4.049   -1.619  1.00 98.07 264 A 1 
ATOM   2121 C  CD1 . LEU A 1  264 ? -21.458 4.107   -0.098  1.00 95.90 264 A 1 
ATOM   2122 C  CD2 . LEU A 1  264 ? -20.220 3.353   -2.110  1.00 95.51 264 A 1 
ATOM   2123 N  N   . SER A 1  265 ? -24.363 1.401   -4.497  1.00 98.32 265 A 1 
ATOM   2124 C  CA  . SER A 1  265 ? -25.590 0.848   -5.064  1.00 98.02 265 A 1 
ATOM   2125 C  C   . SER A 1  265 ? -25.839 -0.591  -4.622  1.00 98.11 265 A 1 
ATOM   2126 O  O   . SER A 1  265 ? -24.940 -1.423  -4.633  1.00 97.41 265 A 1 
ATOM   2127 C  CB  . SER A 1  265 ? -25.553 0.905   -6.599  1.00 96.58 265 A 1 
ATOM   2128 O  OG  . SER A 1  265 ? -25.364 2.222   -7.061  1.00 80.86 265 A 1 
ATOM   2129 N  N   . LYS A 1  266 ? -27.109 -0.893  -4.303  1.00 97.68 266 A 1 
ATOM   2130 C  CA  . LYS A 1  266 ? -27.640 -2.240  -4.118  1.00 97.23 266 A 1 
ATOM   2131 C  C   . LYS A 1  266 ? -28.931 -2.362  -4.931  1.00 97.00 266 A 1 
ATOM   2132 O  O   . LYS A 1  266 ? -29.998 -1.908  -4.494  1.00 95.77 266 A 1 
ATOM   2133 C  CB  . LYS A 1  266 ? -27.861 -2.515  -2.623  1.00 96.66 266 A 1 
ATOM   2134 C  CG  . LYS A 1  266 ? -28.357 -3.943  -2.364  1.00 94.43 266 A 1 
ATOM   2135 C  CD  . LYS A 1  266 ? -28.613 -4.124  -0.868  1.00 91.20 266 A 1 
ATOM   2136 C  CE  . LYS A 1  266 ? -29.025 -5.549  -0.534  1.00 86.14 266 A 1 
ATOM   2137 N  NZ  . LYS A 1  266 ? -29.192 -5.689  0.923   1.00 78.51 266 A 1 
ATOM   2138 N  N   . GLY A 1  267 ? -28.822 -2.921  -6.129  1.00 96.35 267 A 1 
ATOM   2139 C  CA  . GLY A 1  267 ? -29.910 -2.880  -7.100  1.00 95.85 267 A 1 
ATOM   2140 C  C   . GLY A 1  267 ? -30.294 -1.425  -7.416  1.00 96.39 267 A 1 
ATOM   2141 O  O   . GLY A 1  267 ? -29.461 -0.650  -7.874  1.00 94.50 267 A 1 
ATOM   2142 N  N   . ASN A 1  268 ? -31.534 -1.060  -7.134  1.00 97.03 268 A 1 
ATOM   2143 C  CA  . ASN A 1  268 ? -32.051 0.284   -7.392  1.00 96.84 268 A 1 
ATOM   2144 C  C   . ASN A 1  268 ? -31.813 1.270   -6.237  1.00 97.35 268 A 1 
ATOM   2145 O  O   . ASN A 1  268 ? -32.071 2.461   -6.390  1.00 95.89 268 A 1 
ATOM   2146 C  CB  . ASN A 1  268 ? -33.548 0.189   -7.716  1.00 95.18 268 A 1 
ATOM   2147 C  CG  . ASN A 1  268 ? -33.846 -0.624  -8.964  1.00 85.59 268 A 1 
ATOM   2148 O  OD1 . ASN A 1  268 ? -32.997 -0.930  -9.773  1.00 73.59 268 A 1 
ATOM   2149 N  ND2 . ASN A 1  268 ? -35.091 -1.000  -9.157  1.00 72.22 268 A 1 
ATOM   2150 N  N   . LYS A 1  269 ? -31.364 0.792   -5.081  1.00 97.98 269 A 1 
ATOM   2151 C  CA  . LYS A 1  269 ? -31.082 1.622   -3.910  1.00 98.29 269 A 1 
ATOM   2152 C  C   . LYS A 1  269 ? -29.684 2.218   -4.038  1.00 98.35 269 A 1 
ATOM   2153 O  O   . LYS A 1  269 ? -28.732 1.476   -4.253  1.00 97.94 269 A 1 
ATOM   2154 C  CB  . LYS A 1  269 ? -31.227 0.811   -2.622  1.00 97.93 269 A 1 
ATOM   2155 C  CG  . LYS A 1  269 ? -32.646 0.248   -2.408  1.00 96.56 269 A 1 
ATOM   2156 C  CD  . LYS A 1  269 ? -32.706 -0.497  -1.070  1.00 93.35 269 A 1 
ATOM   2157 C  CE  . LYS A 1  269 ? -34.100 -1.044  -0.788  1.00 86.99 269 A 1 
ATOM   2158 N  NZ  . LYS A 1  269 ? -34.156 -1.662  0.548   1.00 79.41 269 A 1 
ATOM   2159 N  N   . LYS A 1  270 ? -29.580 3.539   -3.911  1.00 98.51 270 A 1 
ATOM   2160 C  CA  . LYS A 1  270 ? -28.329 4.266   -4.109  1.00 98.50 270 A 1 
ATOM   2161 C  C   . LYS A 1  270 ? -28.121 5.319   -3.026  1.00 98.65 270 A 1 
ATOM   2162 O  O   . LYS A 1  270 ? -29.071 5.955   -2.590  1.00 98.22 270 A 1 
ATOM   2163 C  CB  . LYS A 1  270 ? -28.309 4.918   -5.507  1.00 98.30 270 A 1 
ATOM   2164 C  CG  . LYS A 1  270 ? -28.370 3.885   -6.637  1.00 97.50 270 A 1 
ATOM   2165 C  CD  . LYS A 1  270 ? -28.429 4.562   -8.003  1.00 95.74 270 A 1 
ATOM   2166 C  CE  . LYS A 1  270 ? -28.634 3.508   -9.090  1.00 91.96 270 A 1 
ATOM   2167 N  NZ  . LYS A 1  270 ? -28.868 4.113   -10.410 1.00 85.33 270 A 1 
ATOM   2168 N  N   . VAL A 1  271 ? -26.862 5.502   -2.630  1.00 98.79 271 A 1 
ATOM   2169 C  CA  . VAL A 1  271 ? -26.420 6.527   -1.681  1.00 98.70 271 A 1 
ATOM   2170 C  C   . VAL A 1  271 ? -25.154 7.181   -2.231  1.00 98.83 271 A 1 
ATOM   2171 O  O   . VAL A 1  271 ? -24.292 6.502   -2.790  1.00 98.51 271 A 1 
ATOM   2172 C  CB  . VAL A 1  271 ? -26.170 5.916   -0.283  1.00 97.96 271 A 1 
ATOM   2173 C  CG1 . VAL A 1  271 ? -25.567 6.913   0.700   1.00 89.03 271 A 1 
ATOM   2174 C  CG2 . VAL A 1  271 ? -27.472 5.417   0.339   1.00 87.20 271 A 1 
ATOM   2175 N  N   . MET A 1  272 ? -25.034 8.494   -2.078  1.00 98.73 272 A 1 
ATOM   2176 C  CA  . MET A 1  272 ? -23.819 9.216   -2.430  1.00 98.79 272 A 1 
ATOM   2177 C  C   . MET A 1  272 ? -22.786 9.169   -1.307  1.00 98.80 272 A 1 
ATOM   2178 O  O   . MET A 1  272 ? -23.113 9.457   -0.161  1.00 98.71 272 A 1 
ATOM   2179 C  CB  . MET A 1  272 ? -24.130 10.689  -2.760  1.00 98.63 272 A 1 
ATOM   2180 C  CG  . MET A 1  272 ? -24.780 10.850  -4.132  1.00 97.19 272 A 1 
ATOM   2181 S  SD  . MET A 1  272 ? -23.898 10.095  -5.523  1.00 97.93 272 A 1 
ATOM   2182 C  CE  . MET A 1  272 ? -22.268 10.850  -5.367  1.00 94.82 272 A 1 
ATOM   2183 N  N   . ALA A 1  273 ? -21.540 8.902   -1.663  1.00 98.84 273 A 1 
ATOM   2184 C  CA  . ALA A 1  273 ? -20.391 9.115   -0.801  1.00 98.84 273 A 1 
ATOM   2185 C  C   . ALA A 1  273 ? -19.446 10.160  -1.413  1.00 98.84 273 A 1 
ATOM   2186 O  O   . ALA A 1  273 ? -19.135 10.114  -2.600  1.00 98.67 273 A 1 
ATOM   2187 C  CB  . ALA A 1  273 ? -19.693 7.786   -0.531  1.00 98.80 273 A 1 
ATOM   2188 N  N   . PHE A 1  274 ? -18.997 11.092  -0.588  1.00 98.85 274 A 1 
ATOM   2189 C  CA  . PHE A 1  274 ? -18.112 12.179  -0.975  1.00 98.87 274 A 1 
ATOM   2190 C  C   . PHE A 1  274 ? -16.768 12.019  -0.280  1.00 98.90 274 A 1 
ATOM   2191 O  O   . PHE A 1  274 ? -16.706 12.022  0.949   1.00 98.73 274 A 1 
ATOM   2192 C  CB  . PHE A 1  274 ? -18.742 13.529  -0.618  1.00 98.82 274 A 1 
ATOM   2193 C  CG  . PHE A 1  274 ? -20.132 13.704  -1.174  1.00 98.74 274 A 1 
ATOM   2194 C  CD1 . PHE A 1  274 ? -20.311 13.958  -2.539  1.00 97.30 274 A 1 
ATOM   2195 C  CD2 . PHE A 1  274 ? -21.254 13.540  -0.337  1.00 97.27 274 A 1 
ATOM   2196 C  CE1 . PHE A 1  274 ? -21.609 14.041  -3.076  1.00 96.91 274 A 1 
ATOM   2197 C  CE2 . PHE A 1  274 ? -22.551 13.621  -0.865  1.00 96.88 274 A 1 
ATOM   2198 C  CZ  . PHE A 1  274 ? -22.728 13.867  -2.237  1.00 97.82 274 A 1 
ATOM   2199 N  N   . ILE A 1  275 ? -15.704 11.901  -1.053  1.00 98.82 275 A 1 
ATOM   2200 C  CA  . ILE A 1  275 ? -14.333 11.873  -0.548  1.00 98.79 275 A 1 
ATOM   2201 C  C   . ILE A 1  275 ? -13.810 13.304  -0.587  1.00 98.74 275 A 1 
ATOM   2202 O  O   . ILE A 1  275 ? -13.655 13.890  -1.661  1.00 98.43 275 A 1 
ATOM   2203 C  CB  . ILE A 1  275 ? -13.482 10.859  -1.332  1.00 98.58 275 A 1 
ATOM   2204 C  CG1 . ILE A 1  275 ? -14.081 9.442   -1.180  1.00 97.42 275 A 1 
ATOM   2205 C  CG2 . ILE A 1  275 ? -12.035 10.877  -0.818  1.00 97.55 275 A 1 
ATOM   2206 C  CD1 . ILE A 1  275 ? -13.545 8.433   -2.186  1.00 91.84 275 A 1 
ATOM   2207 N  N   . GLY A 1  276 ? -13.617 13.883  0.589   1.00 98.60 276 A 1 
ATOM   2208 C  CA  . GLY A 1  276 ? -13.161 15.259  0.729   1.00 98.58 276 A 1 
ATOM   2209 C  C   . GLY A 1  276 ? -11.648 15.384  0.558   1.00 98.50 276 A 1 
ATOM   2210 O  O   . GLY A 1  276 ? -10.913 14.510  1.016   1.00 97.91 276 A 1 
ATOM   2211 N  N   . PRO A 1  277 ? -11.160 16.470  -0.061  1.00 98.59 277 A 1 
ATOM   2212 C  CA  . PRO A 1  277 ? -9.731  16.700  -0.221  1.00 98.51 277 A 1 
ATOM   2213 C  C   . PRO A 1  277 ? -9.065  16.986  1.130   1.00 98.56 277 A 1 
ATOM   2214 O  O   . PRO A 1  277 ? -9.656  17.611  2.014   1.00 98.22 277 A 1 
ATOM   2215 C  CB  . PRO A 1  277 ? -9.632  17.885  -1.178  1.00 98.06 277 A 1 
ATOM   2216 C  CG  . PRO A 1  277 ? -10.901 18.684  -0.875  1.00 97.35 277 A 1 
ATOM   2217 C  CD  . PRO A 1  277 ? -11.925 17.600  -0.586  1.00 98.07 277 A 1 
ATOM   2218 N  N   . SER A 1  278 ? -7.816  16.566  1.275   1.00 98.56 278 A 1 
ATOM   2219 C  CA  . SER A 1  278 ? -7.048  16.697  2.509   1.00 98.45 278 A 1 
ATOM   2220 C  C   . SER A 1  278 ? -6.557  18.121  2.784   1.00 98.64 278 A 1 
ATOM   2221 O  O   . SER A 1  278 ? -6.389  18.943  1.880   1.00 98.42 278 A 1 
ATOM   2222 C  CB  . SER A 1  278 ? -5.853  15.738  2.488   1.00 97.86 278 A 1 
ATOM   2223 O  OG  . SER A 1  278 ? -4.982  16.029  1.405   1.00 96.15 278 A 1 
ATOM   2224 N  N   . VAL A 1  279 ? -6.249  18.387  4.052   1.00 98.63 279 A 1 
ATOM   2225 C  CA  . VAL A 1  279 ? -5.387  19.512  4.424   1.00 98.53 279 A 1 
ATOM   2226 C  C   . VAL A 1  279 ? -3.928  19.193  4.098   1.00 98.31 279 A 1 
ATOM   2227 O  O   . VAL A 1  279 ? -3.182  20.088  3.705   1.00 97.93 279 A 1 
ATOM   2228 C  CB  . VAL A 1  279 ? -5.522  19.832  5.923   1.00 98.53 279 A 1 
ATOM   2229 C  CG1 . VAL A 1  279 ? -4.609  20.977  6.359   1.00 97.50 279 A 1 
ATOM   2230 C  CG2 . VAL A 1  279 ? -6.960  20.239  6.265   1.00 97.18 279 A 1 
ATOM   2231 N  N   . ASP A 1  280 ? -3.542  17.932  4.227   1.00 97.93 280 A 1 
ATOM   2232 C  CA  . ASP A 1  280 ? -2.189  17.462  3.976   1.00 97.50 280 A 1 
ATOM   2233 C  C   . ASP A 1  280 ? -1.741  17.645  2.516   1.00 97.42 280 A 1 
ATOM   2234 O  O   . ASP A 1  280 ? -2.546  17.676  1.581   1.00 96.42 280 A 1 
ATOM   2235 C  CB  . ASP A 1  280 ? -2.053  16.000  4.415   1.00 96.56 280 A 1 
ATOM   2236 C  CG  . ASP A 1  280 ? -0.595  15.537  4.331   1.00 95.47 280 A 1 
ATOM   2237 O  OD1 . ASP A 1  280 ? 0.282   16.355  4.676   1.00 91.62 280 A 1 
ATOM   2238 O  OD2 . ASP A 1  280 ? -0.366  14.414  3.855   1.00 90.95 280 A 1 
ATOM   2239 N  N   . THR A 1  281 ? -0.425  17.757  2.337   1.00 95.79 281 A 1 
ATOM   2240 C  CA  . THR A 1  281 ? 0.230   17.996  1.050   1.00 94.53 281 A 1 
ATOM   2241 C  C   . THR A 1  281 ? 1.092   16.823  0.577   1.00 92.57 281 A 1 
ATOM   2242 O  O   . THR A 1  281 ? 1.495   16.807  -0.584  1.00 89.57 281 A 1 
ATOM   2243 C  CB  . THR A 1  281 ? 1.098   19.260  1.119   1.00 94.11 281 A 1 
ATOM   2244 O  OG1 . THR A 1  281 ? 1.978   19.220  2.220   1.00 90.46 281 A 1 
ATOM   2245 C  CG2 . THR A 1  281 ? 0.254   20.516  1.256   1.00 90.71 281 A 1 
ATOM   2246 N  N   . TRP A 1  282 ? 1.342   15.845  1.427   1.00 90.58 282 A 1 
ATOM   2247 C  CA  . TRP A 1  282 ? 2.287   14.742  1.170   1.00 87.19 282 A 1 
ATOM   2248 C  C   . TRP A 1  282 ? 2.059   14.011  -0.151  1.00 85.23 282 A 1 
ATOM   2249 O  O   . TRP A 1  282 ? 3.011   13.639  -0.834  1.00 79.85 282 A 1 
ATOM   2250 C  CB  . TRP A 1  282 ? 2.173   13.735  2.313   1.00 82.89 282 A 1 
ATOM   2251 C  CG  . TRP A 1  282 ? 3.149   12.593  2.226   1.00 80.09 282 A 1 
ATOM   2252 C  CD1 . TRP A 1  282 ? 3.002   11.478  1.483   1.00 69.87 282 A 1 
ATOM   2253 C  CD2 . TRP A 1  282 ? 4.439   12.462  2.896   1.00 73.48 282 A 1 
ATOM   2254 N  NE1 . TRP A 1  282 ? 4.124   10.665  1.646   1.00 67.17 282 A 1 
ATOM   2255 C  CE2 . TRP A 1  282 ? 5.018   11.231  2.503   1.00 69.37 282 A 1 
ATOM   2256 C  CE3 . TRP A 1  282 ? 5.156   13.277  3.794   1.00 65.81 282 A 1 
ATOM   2257 C  CZ2 . TRP A 1  282 ? 6.279   10.818  2.982   1.00 66.41 282 A 1 
ATOM   2258 C  CZ3 . TRP A 1  282 ? 6.406   12.864  4.278   1.00 63.24 282 A 1 
ATOM   2259 C  CH2 . TRP A 1  282 ? 6.955   11.649  3.875   1.00 63.59 282 A 1 
ATOM   2260 N  N   . LEU A 1  283 ? 0.816   13.804  -0.544  1.00 84.91 283 A 1 
ATOM   2261 C  CA  . LEU A 1  283 ? 0.495   13.142  -1.802  1.00 83.56 283 A 1 
ATOM   2262 C  C   . LEU A 1  283 ? 0.513   14.099  -3.011  1.00 84.33 283 A 1 
ATOM   2263 O  O   . LEU A 1  283 ? 0.049   13.731  -4.089  1.00 81.99 283 A 1 
ATOM   2264 C  CB  . LEU A 1  283 ? -0.807  12.328  -1.669  1.00 81.06 283 A 1 
ATOM   2265 C  CG  . LEU A 1  283 ? -0.780  11.220  -0.605  1.00 77.62 283 A 1 
ATOM   2266 C  CD1 . LEU A 1  283 ? -2.083  10.431  -0.635  1.00 72.65 283 A 1 
ATOM   2267 C  CD2 . LEU A 1  283 ? 0.360   10.227  -0.810  1.00 71.93 283 A 1 
ATOM   2268 N  N   . GLY A 1  284 ? 1.054   15.298  -2.849  1.00 86.73 284 A 1 
ATOM   2269 C  CA  . GLY A 1  284 ? 1.120   16.286  -3.921  1.00 87.47 284 A 1 
ATOM   2270 C  C   . GLY A 1  284 ? -0.248  16.882  -4.251  1.00 89.57 284 A 1 
ATOM   2271 O  O   . GLY A 1  284 ? -0.627  16.953  -5.417  1.00 88.10 284 A 1 
ATOM   2272 N  N   . THR A 1  285 ? -0.986  17.293  -3.215  1.00 93.64 285 A 1 
ATOM   2273 C  CA  . THR A 1  285 ? -2.266  17.996  -3.331  1.00 94.63 285 A 1 
ATOM   2274 C  C   . THR A 1  285 ? -2.213  19.313  -2.558  1.00 95.45 285 A 1 
ATOM   2275 O  O   . THR A 1  285 ? -1.577  19.406  -1.510  1.00 95.05 285 A 1 
ATOM   2276 C  CB  . THR A 1  285 ? -3.440  17.136  -2.844  1.00 94.00 285 A 1 
ATOM   2277 O  OG1 . THR A 1  285 ? -3.217  16.639  -1.540  1.00 89.61 285 A 1 
ATOM   2278 C  CG2 . THR A 1  285 ? -3.679  15.927  -3.753  1.00 89.18 285 A 1 
ATOM   2279 N  N   . SER A 1  286 ? -2.869  20.333  -3.084  1.00 95.96 286 A 1 
ATOM   2280 C  CA  . SER A 1  286 ? -2.979  21.605  -2.370  1.00 96.81 286 A 1 
ATOM   2281 C  C   . SER A 1  286 ? -3.824  21.427  -1.111  1.00 97.66 286 A 1 
ATOM   2282 O  O   . SER A 1  286 ? -4.906  20.840  -1.194  1.00 97.69 286 A 1 
ATOM   2283 C  CB  . SER A 1  286 ? -3.614  22.680  -3.259  1.00 96.19 286 A 1 
ATOM   2284 O  OG  . SER A 1  286 ? -2.740  23.008  -4.320  1.00 92.82 286 A 1 
ATOM   2285 N  N   . PRO A 1  287 ? -3.393  21.972  0.038   1.00 97.84 287 A 1 
ATOM   2286 C  CA  . PRO A 1  287 ? -4.218  22.048  1.240   1.00 98.11 287 A 1 
ATOM   2287 C  C   . PRO A 1  287 ? -5.640  22.502  0.905   1.00 98.38 287 A 1 
ATOM   2288 O  O   . PRO A 1  287 ? -5.820  23.512  0.217   1.00 98.20 287 A 1 
ATOM   2289 C  CB  . PRO A 1  287 ? -3.538  23.071  2.136   1.00 97.79 287 A 1 
ATOM   2290 C  CG  . PRO A 1  287 ? -2.075  22.960  1.756   1.00 96.39 287 A 1 
ATOM   2291 C  CD  . PRO A 1  287 ? -2.107  22.600  0.275   1.00 97.56 287 A 1 
ATOM   2292 N  N   . SER A 1  288 ? -6.617  21.757  1.389   1.00 98.60 288 A 1 
ATOM   2293 C  CA  . SER A 1  288 ? -8.011  21.985  1.034   1.00 98.73 288 A 1 
ATOM   2294 C  C   . SER A 1  288 ? -8.955  21.825  2.224   1.00 98.83 288 A 1 
ATOM   2295 O  O   . SER A 1  288 ? -8.682  21.124  3.192   1.00 98.70 288 A 1 
ATOM   2296 C  CB  . SER A 1  288 ? -8.426  21.046  -0.105  1.00 98.43 288 A 1 
ATOM   2297 O  OG  . SER A 1  288 ? -7.707  21.366  -1.279  1.00 96.41 288 A 1 
ATOM   2298 N  N   . ILE A 1  289 ? -10.092 22.511  2.122   1.00 98.75 289 A 1 
ATOM   2299 C  CA  . ILE A 1  289 ? -11.205 22.380  3.069   1.00 98.85 289 A 1 
ATOM   2300 C  C   . ILE A 1  289 ? -12.516 22.456  2.285   1.00 98.89 289 A 1 
ATOM   2301 O  O   . ILE A 1  289 ? -12.657 23.261  1.359   1.00 98.72 289 A 1 
ATOM   2302 C  CB  . ILE A 1  289 ? -11.089 23.452  4.180   1.00 98.66 289 A 1 
ATOM   2303 C  CG1 . ILE A 1  289 ? -12.088 23.240  5.330   1.00 97.20 289 A 1 
ATOM   2304 C  CG2 . ILE A 1  289 ? -11.234 24.892  3.635   1.00 97.50 289 A 1 
ATOM   2305 C  CD1 . ILE A 1  289 ? -11.777 22.029  6.194   1.00 97.17 289 A 1 
ATOM   2306 N  N   . ARG A 1  290 ? -13.484 21.628  2.660   1.00 98.89 290 A 1 
ATOM   2307 C  CA  . ARG A 1  290 ? -14.812 21.573  2.046   1.00 98.98 290 A 1 
ATOM   2308 C  C   . ARG A 1  290 ? -15.882 22.068  3.007   1.00 98.94 290 A 1 
ATOM   2309 O  O   . ARG A 1  290 ? -15.851 21.752  4.191   1.00 98.85 290 A 1 
ATOM   2310 C  CB  . ARG A 1  290 ? -15.074 20.155  1.527   1.00 98.68 290 A 1 
ATOM   2311 C  CG  . ARG A 1  290 ? -16.466 19.988  0.918   1.00 97.87 290 A 1 
ATOM   2312 C  CD  . ARG A 1  290 ? -16.634 18.626  0.264   1.00 97.37 290 A 1 
ATOM   2313 N  NE  . ARG A 1  290 ? -15.883 18.535  -0.996  1.00 97.06 290 A 1 
ATOM   2314 C  CZ  . ARG A 1  290 ? -15.806 17.500  -1.800  1.00 97.64 290 A 1 
ATOM   2315 N  NH1 . ARG A 1  290 ? -16.404 16.376  -1.533  1.00 94.27 290 A 1 
ATOM   2316 N  NH2 . ARG A 1  290 ? -15.133 17.583  -2.893  1.00 94.84 290 A 1 
ATOM   2317 N  N   . LYS A 1  291 ? -16.862 22.806  2.469   1.00 98.87 291 A 1 
ATOM   2318 C  CA  . LYS A 1  291 ? -18.077 23.207  3.167   1.00 98.78 291 A 1 
ATOM   2319 C  C   . LYS A 1  291 ? -19.296 22.743  2.389   1.00 98.75 291 A 1 
ATOM   2320 O  O   . LYS A 1  291 ? -19.378 22.986  1.189   1.00 98.55 291 A 1 
ATOM   2321 C  CB  . LYS A 1  291 ? -18.059 24.731  3.378   1.00 98.41 291 A 1 
ATOM   2322 C  CG  . LYS A 1  291 ? -19.204 25.192  4.309   1.00 96.39 291 A 1 
ATOM   2323 C  CD  . LYS A 1  291 ? -19.143 26.692  4.622   1.00 94.47 291 A 1 
ATOM   2324 C  CE  . LYS A 1  291 ? -19.474 27.547  3.395   1.00 88.99 291 A 1 
ATOM   2325 N  NZ  . LYS A 1  291 ? -19.928 28.901  3.797   1.00 86.84 291 A 1 
ATOM   2326 N  N   . TYR A 1  292 ? -20.234 22.093  3.065   1.00 98.87 292 A 1 
ATOM   2327 C  CA  . TYR A 1  292 ? -21.500 21.650  2.501   1.00 98.81 292 A 1 
ATOM   2328 C  C   . TYR A 1  292 ? -22.624 22.606  2.904   1.00 98.75 292 A 1 
ATOM   2329 O  O   . TYR A 1  292 ? -22.681 23.017  4.061   1.00 98.42 292 A 1 
ATOM   2330 C  CB  . TYR A 1  292 ? -21.825 20.226  2.984   1.00 98.80 292 A 1 
ATOM   2331 C  CG  . TYR A 1  292 ? -20.822 19.177  2.552   1.00 98.83 292 A 1 
ATOM   2332 C  CD1 . TYR A 1  292 ? -21.054 18.410  1.395   1.00 97.04 292 A 1 
ATOM   2333 C  CD2 . TYR A 1  292 ? -19.652 18.950  3.303   1.00 96.78 292 A 1 
ATOM   2334 C  CE1 . TYR A 1  292 ? -20.131 17.435  0.979   1.00 97.33 292 A 1 
ATOM   2335 C  CE2 . TYR A 1  292 ? -18.718 17.980  2.895   1.00 97.24 292 A 1 
ATOM   2336 C  CZ  . TYR A 1  292 ? -18.956 17.214  1.732   1.00 98.65 292 A 1 
ATOM   2337 O  OH  . TYR A 1  292 ? -18.059 16.275  1.331   1.00 98.37 292 A 1 
ATOM   2338 N  N   . ASP A 1  293 ? -23.547 22.914  1.980   1.00 98.58 293 A 1 
ATOM   2339 C  CA  . ASP A 1  293 ? -24.904 23.326  2.330   1.00 98.45 293 A 1 
ATOM   2340 C  C   . ASP A 1  293 ? -25.750 22.054  2.457   1.00 98.41 293 A 1 
ATOM   2341 O  O   . ASP A 1  293 ? -26.111 21.412  1.468   1.00 98.10 293 A 1 
ATOM   2342 C  CB  . ASP A 1  293 ? -25.489 24.314  1.304   1.00 97.97 293 A 1 
ATOM   2343 C  CG  . ASP A 1  293 ? -26.934 24.750  1.617   1.00 96.27 293 A 1 
ATOM   2344 O  OD1 . ASP A 1  293 ? -27.526 24.320  2.637   1.00 92.11 293 A 1 
ATOM   2345 O  OD2 . ASP A 1  293 ? -27.527 25.508  0.808   1.00 91.12 293 A 1 
ATOM   2346 N  N   . VAL A 1  294 ? -26.027 21.664  3.698   1.00 98.31 294 A 1 
ATOM   2347 C  CA  . VAL A 1  294 ? -26.811 20.461  4.002   1.00 98.28 294 A 1 
ATOM   2348 C  C   . VAL A 1  294 ? -28.298 20.702  3.745   1.00 97.95 294 A 1 
ATOM   2349 O  O   . VAL A 1  294 ? -29.027 19.787  3.363   1.00 97.12 294 A 1 
ATOM   2350 C  CB  . VAL A 1  294 ? -26.576 20.010  5.461   1.00 98.06 294 A 1 
ATOM   2351 C  CG1 . VAL A 1  294 ? -27.333 18.717  5.793   1.00 96.69 294 A 1 
ATOM   2352 C  CG2 . VAL A 1  294 ? -25.081 19.756  5.731   1.00 96.53 294 A 1 
ATOM   2353 N  N   . GLY A 1  295 ? -28.752 21.929  3.926   1.00 97.27 295 A 1 
ATOM   2354 C  CA  . GLY A 1  295 ? -30.165 22.266  3.943   1.00 96.72 295 A 1 
ATOM   2355 C  C   . GLY A 1  295 ? -30.800 21.964  5.304   1.00 96.76 295 A 1 
ATOM   2356 O  O   . GLY A 1  295 ? -30.187 22.143  6.353   1.00 94.71 295 A 1 
ATOM   2357 N  N   . ASN A 1  296 ? -32.060 21.540  5.294   1.00 96.14 296 A 1 
ATOM   2358 C  CA  . ASN A 1  296 ? -32.879 21.365  6.500   1.00 95.61 296 A 1 
ATOM   2359 C  C   . ASN A 1  296 ? -33.159 19.899  6.876   1.00 95.45 296 A 1 
ATOM   2360 O  O   . ASN A 1  296 ? -34.060 19.638  7.673   1.00 92.51 296 A 1 
ATOM   2361 C  CB  . ASN A 1  296 ? -34.168 22.190  6.332   1.00 93.93 296 A 1 
ATOM   2362 C  CG  . ASN A 1  296 ? -35.064 21.676  5.213   1.00 92.62 296 A 1 
ATOM   2363 O  OD1 . ASN A 1  296 ? -34.794 20.700  4.545   1.00 86.31 296 A 1 
ATOM   2364 N  ND2 . ASN A 1  296 ? -36.173 22.340  4.971   1.00 84.88 296 A 1 
ATOM   2365 N  N   . GLY A 1  297 ? -32.440 18.944  6.274   1.00 95.11 297 A 1 
ATOM   2366 C  CA  . GLY A 1  297 ? -32.643 17.505  6.460   1.00 95.23 297 A 1 
ATOM   2367 C  C   . GLY A 1  297 ? -33.759 16.895  5.591   1.00 95.60 297 A 1 
ATOM   2368 O  O   . GLY A 1  297 ? -33.947 15.679  5.603   1.00 93.59 297 A 1 
ATOM   2369 N  N   . GLN A 1  298 ? -34.485 17.710  4.828   1.00 94.82 298 A 1 
ATOM   2370 C  CA  . GLN A 1  298 ? -35.500 17.226  3.885   1.00 93.83 298 A 1 
ATOM   2371 C  C   . GLN A 1  298 ? -34.872 16.944  2.516   1.00 93.27 298 A 1 
ATOM   2372 O  O   . GLN A 1  298 ? -34.782 17.819  1.666   1.00 88.07 298 A 1 
ATOM   2373 C  CB  . GLN A 1  298 ? -36.659 18.228  3.766   1.00 91.99 298 A 1 
ATOM   2374 C  CG  . GLN A 1  298 ? -37.442 18.381  5.066   1.00 88.58 298 A 1 
ATOM   2375 C  CD  . GLN A 1  298 ? -38.632 19.345  4.932   1.00 85.33 298 A 1 
ATOM   2376 O  OE1 . GLN A 1  298 ? -38.691 20.215  4.079   1.00 76.47 298 A 1 
ATOM   2377 N  NE2 . GLN A 1  298 ? -39.615 19.225  5.786   1.00 75.13 298 A 1 
ATOM   2378 N  N   . GLY A 1  299 ? -34.484 15.714  2.290   1.00 94.60 299 A 1 
ATOM   2379 C  CA  . GLY A 1  299 ? -33.865 15.279  1.038   1.00 95.07 299 A 1 
ATOM   2380 C  C   . GLY A 1  299 ? -32.342 15.367  1.064   1.00 96.80 299 A 1 
ATOM   2381 O  O   . GLY A 1  299 ? -31.723 15.377  2.130   1.00 95.80 299 A 1 
ATOM   2382 N  N   . TYR A 1  300 ? -31.736 15.385  -0.121  1.00 97.54 300 A 1 
ATOM   2383 C  CA  . TYR A 1  300 ? -30.281 15.393  -0.273  1.00 97.87 300 A 1 
ATOM   2384 C  C   . TYR A 1  300 ? -29.670 16.746  0.127   1.00 98.09 300 A 1 
ATOM   2385 O  O   . TYR A 1  300 ? -30.347 17.774  0.138   1.00 97.28 300 A 1 
ATOM   2386 C  CB  . TYR A 1  300 ? -29.921 15.019  -1.710  1.00 97.77 300 A 1 
ATOM   2387 C  CG  . TYR A 1  300 ? -30.405 13.639  -2.106  1.00 97.78 300 A 1 
ATOM   2388 C  CD1 . TYR A 1  300 ? -29.764 12.502  -1.595  1.00 95.31 300 A 1 
ATOM   2389 C  CD2 . TYR A 1  300 ? -31.512 13.487  -2.970  1.00 95.14 300 A 1 
ATOM   2390 C  CE1 . TYR A 1  300 ? -30.222 11.215  -1.934  1.00 94.56 300 A 1 
ATOM   2391 C  CE2 . TYR A 1  300 ? -31.980 12.202  -3.316  1.00 94.73 300 A 1 
ATOM   2392 C  CZ  . TYR A 1  300 ? -31.325 11.069  -2.795  1.00 96.47 300 A 1 
ATOM   2393 O  OH  . TYR A 1  300 ? -31.777 9.817   -3.127  1.00 95.22 300 A 1 
ATOM   2394 N  N   . MET A 1  301 ? -28.380 16.736  0.428   1.00 98.27 301 A 1 
ATOM   2395 C  CA  . MET A 1  301 ? -27.610 17.971  0.573   1.00 98.44 301 A 1 
ATOM   2396 C  C   . MET A 1  301 ? -27.637 18.758  -0.746  1.00 98.45 301 A 1 
ATOM   2397 O  O   . MET A 1  301 ? -27.709 18.172  -1.823  1.00 98.23 301 A 1 
ATOM   2398 C  CB  . MET A 1  301 ? -26.178 17.659  0.996   1.00 98.28 301 A 1 
ATOM   2399 C  CG  . MET A 1  301 ? -26.095 16.973  2.365   1.00 97.51 301 A 1 
ATOM   2400 S  SD  . MET A 1  301 ? -24.386 16.732  2.952   1.00 97.05 301 A 1 
ATOM   2401 C  CE  . MET A 1  301 ? -23.881 15.360  1.901   1.00 89.54 301 A 1 
ATOM   2402 N  N   . LYS A 1  302 ? -27.574 20.083  -0.664  1.00 98.44 302 A 1 
ATOM   2403 C  CA  . LYS A 1  302 ? -27.778 20.951  -1.838  1.00 98.20 302 A 1 
ATOM   2404 C  C   . LYS A 1  302 ? -26.522 21.114  -2.684  1.00 98.38 302 A 1 
ATOM   2405 O  O   . LYS A 1  302 ? -26.551 20.915  -3.895  1.00 97.46 302 A 1 
ATOM   2406 C  CB  . LYS A 1  302 ? -28.270 22.318  -1.387  1.00 97.57 302 A 1 
ATOM   2407 C  CG  . LYS A 1  302 ? -29.647 22.270  -0.708  1.00 93.42 302 A 1 
ATOM   2408 C  CD  . LYS A 1  302 ? -30.005 23.704  -0.359  1.00 81.69 302 A 1 
ATOM   2409 C  CE  . LYS A 1  302 ? -31.312 23.806  0.392   1.00 73.31 302 A 1 
ATOM   2410 N  NZ  . LYS A 1  302 ? -31.454 25.201  0.875   1.00 62.01 302 A 1 
ATOM   2411 N  N   . GLU A 1  303 ? -25.422 21.509  -2.046  1.00 98.42 303 A 1 
ATOM   2412 C  CA  . GLU A 1  303 ? -24.140 21.721  -2.723  1.00 98.38 303 A 1 
ATOM   2413 C  C   . GLU A 1  303 ? -22.969 21.564  -1.748  1.00 98.67 303 A 1 
ATOM   2414 O  O   . GLU A 1  303 ? -23.140 21.502  -0.529  1.00 98.41 303 A 1 
ATOM   2415 C  CB  . GLU A 1  303 ? -24.095 23.089  -3.444  1.00 96.72 303 A 1 
ATOM   2416 C  CG  . GLU A 1  303 ? -24.130 24.345  -2.551  1.00 89.80 303 A 1 
ATOM   2417 C  CD  . GLU A 1  303 ? -23.771 25.648  -3.298  1.00 88.55 303 A 1 
ATOM   2418 O  OE1 . GLU A 1  303 ? -23.962 26.749  -2.727  1.00 82.18 303 A 1 
ATOM   2419 O  OE2 . GLU A 1  303 ? -23.208 25.593  -4.415  1.00 81.99 303 A 1 
ATOM   2420 N  N   . PHE A 1  304 ? -21.774 21.516  -2.305  1.00 98.65 304 A 1 
ATOM   2421 C  CA  . PHE A 1  304 ? -20.551 21.752  -1.552  1.00 98.69 304 A 1 
ATOM   2422 C  C   . PHE A 1  304 ? -19.699 22.821  -2.240  1.00 98.67 304 A 1 
ATOM   2423 O  O   . PHE A 1  304 ? -19.782 23.028  -3.456  1.00 98.32 304 A 1 
ATOM   2424 C  CB  . PHE A 1  304 ? -19.776 20.447  -1.324  1.00 98.53 304 A 1 
ATOM   2425 C  CG  . PHE A 1  304 ? -19.197 19.813  -2.584  1.00 98.55 304 A 1 
ATOM   2426 C  CD1 . PHE A 1  304 ? -19.814 18.679  -3.146  1.00 94.60 304 A 1 
ATOM   2427 C  CD2 . PHE A 1  304 ? -18.055 20.347  -3.190  1.00 94.63 304 A 1 
ATOM   2428 C  CE1 . PHE A 1  304 ? -19.292 18.088  -4.305  1.00 94.36 304 A 1 
ATOM   2429 C  CE2 . PHE A 1  304 ? -17.527 19.770  -4.367  1.00 93.97 304 A 1 
ATOM   2430 C  CZ  . PHE A 1  304 ? -18.148 18.641  -4.925  1.00 97.51 304 A 1 
ATOM   2431 N  N   . LYS A 1  305 ? -18.853 23.471  -1.457  1.00 98.57 305 A 1 
ATOM   2432 C  CA  . LYS A 1  305 ? -17.836 24.417  -1.912  1.00 98.58 305 A 1 
ATOM   2433 C  C   . LYS A 1  305 ? -16.473 23.983  -1.402  1.00 98.63 305 A 1 
ATOM   2434 O  O   . LYS A 1  305 ? -16.317 23.722  -0.210  1.00 98.45 305 A 1 
ATOM   2435 C  CB  . LYS A 1  305 ? -18.198 25.832  -1.455  1.00 98.25 305 A 1 
ATOM   2436 C  CG  . LYS A 1  305 ? -19.412 26.360  -2.231  1.00 96.88 305 A 1 
ATOM   2437 C  CD  . LYS A 1  305 ? -19.930 27.697  -1.687  1.00 94.34 305 A 1 
ATOM   2438 C  CE  . LYS A 1  305 ? -21.121 28.083  -2.558  1.00 89.65 305 A 1 
ATOM   2439 N  NZ  . LYS A 1  305 ? -22.161 28.845  -1.839  1.00 81.98 305 A 1 
ATOM   2440 N  N   . ASN A 1  306 ? -15.505 23.917  -2.290  1.00 98.72 306 A 1 
ATOM   2441 C  CA  . ASN A 1  306 ? -14.113 23.659  -1.938  1.00 98.66 306 A 1 
ATOM   2442 C  C   . ASN A 1  306 ? -13.329 24.963  -1.899  1.00 98.68 306 A 1 
ATOM   2443 O  O   . ASN A 1  306 ? -13.480 25.836  -2.748  1.00 98.19 306 A 1 
ATOM   2444 C  CB  . ASN A 1  306 ? -13.475 22.660  -2.908  1.00 98.32 306 A 1 
ATOM   2445 C  CG  . ASN A 1  306 ? -13.913 21.229  -2.677  1.00 96.83 306 A 1 
ATOM   2446 O  OD1 . ASN A 1  306 ? -14.675 20.905  -1.782  1.00 85.72 306 A 1 
ATOM   2447 N  ND2 . ASN A 1  306 ? -13.413 20.326  -3.481  1.00 84.65 306 A 1 
ATOM   2448 N  N   . TYR A 1  307 ? -12.456 25.054  -0.911  1.00 98.56 307 A 1 
ATOM   2449 C  CA  . TYR A 1  307 ? -11.467 26.103  -0.758  1.00 98.53 307 A 1 
ATOM   2450 C  C   . TYR A 1  307 ? -10.092 25.450  -0.712  1.00 98.50 307 A 1 
ATOM   2451 O  O   . TYR A 1  307 ? -9.943  24.372  -0.143  1.00 98.28 307 A 1 
ATOM   2452 C  CB  . TYR A 1  307 ? -11.742 26.910  0.504   1.00 98.58 307 A 1 
ATOM   2453 C  CG  . TYR A 1  307 ? -13.152 27.466  0.594   1.00 98.52 307 A 1 
ATOM   2454 C  CD1 . TYR A 1  307 ? -13.431 28.765  0.150   1.00 96.68 307 A 1 
ATOM   2455 C  CD2 . TYR A 1  307 ? -14.187 26.673  1.123   1.00 96.81 307 A 1 
ATOM   2456 C  CE1 . TYR A 1  307 ? -14.735 29.287  0.245   1.00 96.52 307 A 1 
ATOM   2457 C  CE2 . TYR A 1  307 ? -15.494 27.177  1.213   1.00 96.73 307 A 1 
ATOM   2458 C  CZ  . TYR A 1  307 ? -15.763 28.488  0.778   1.00 97.72 307 A 1 
ATOM   2459 O  OH  . TYR A 1  307 ? -17.039 28.990  0.875   1.00 96.84 307 A 1 
ATOM   2460 N  N   . HIS A 1  308 ? -9.094  26.094  -1.302  1.00 98.21 308 A 1 
ATOM   2461 C  CA  . HIS A 1  308 ? -7.737  25.563  -1.345  1.00 98.06 308 A 1 
ATOM   2462 C  C   . HIS A 1  308 ? -6.684  26.627  -1.050  1.00 98.11 308 A 1 
ATOM   2463 O  O   . HIS A 1  308 ? -6.954  27.831  -1.055  1.00 97.79 308 A 1 
ATOM   2464 C  CB  . HIS A 1  308 ? -7.493  24.821  -2.667  1.00 97.20 308 A 1 
ATOM   2465 C  CG  . HIS A 1  308 ? -7.429  25.653  -3.916  1.00 96.61 308 A 1 
ATOM   2466 N  ND1 . HIS A 1  308 ? -7.082  25.177  -5.163  1.00 88.99 308 A 1 
ATOM   2467 C  CD2 . HIS A 1  308 ? -7.719  26.995  -4.085  1.00 87.27 308 A 1 
ATOM   2468 C  CE1 . HIS A 1  308 ? -7.156  26.185  -6.052  1.00 90.48 308 A 1 
ATOM   2469 N  NE2 . HIS A 1  308 ? -7.542  27.308  -5.425  1.00 91.84 308 A 1 
ATOM   2470 N  N   . PHE A 1  309 ? -5.464  26.158  -0.781  1.00 97.74 309 A 1 
ATOM   2471 C  CA  . PHE A 1  309 ? -4.290  26.962  -0.473  1.00 97.54 309 A 1 
ATOM   2472 C  C   . PHE A 1  309 ? -3.139  26.526  -1.379  1.00 97.07 309 A 1 
ATOM   2473 O  O   . PHE A 1  309 ? -2.313  25.690  -1.012  1.00 95.91 309 A 1 
ATOM   2474 C  CB  . PHE A 1  309 ? -3.978  26.822  1.020   1.00 97.49 309 A 1 
ATOM   2475 C  CG  . PHE A 1  309 ? -2.976  27.804  1.561   1.00 97.73 309 A 1 
ATOM   2476 C  CD1 . PHE A 1  309 ? -1.596  27.669  1.295   1.00 96.15 309 A 1 
ATOM   2477 C  CD2 . PHE A 1  309 ? -3.414  28.843  2.395   1.00 95.79 309 A 1 
ATOM   2478 C  CE1 . PHE A 1  309 ? -0.674  28.547  1.862   1.00 95.27 309 A 1 
ATOM   2479 C  CE2 . PHE A 1  309 ? -2.490  29.729  2.980   1.00 95.28 309 A 1 
ATOM   2480 C  CZ  . PHE A 1  309 ? -1.120  29.577  2.707   1.00 97.06 309 A 1 
ATOM   2481 N  N   . GLN A 1  310 ? -3.062  27.080  -2.579  1.00 96.06 310 A 1 
ATOM   2482 C  CA  . GLN A 1  310 ? -1.968  26.769  -3.487  1.00 95.42 310 A 1 
ATOM   2483 C  C   . GLN A 1  310 ? -0.643  27.301  -2.917  1.00 95.21 310 A 1 
ATOM   2484 O  O   . GLN A 1  310 ? -0.457  28.513  -2.742  1.00 94.43 310 A 1 
ATOM   2485 C  CB  . GLN A 1  310 ? -2.253  27.319  -4.887  1.00 94.53 310 A 1 
ATOM   2486 C  CG  . GLN A 1  310 ? -3.396  26.569  -5.593  1.00 92.67 310 A 1 
ATOM   2487 C  CD  . GLN A 1  310 ? -3.724  27.166  -6.959  1.00 91.78 310 A 1 
ATOM   2488 O  OE1 . GLN A 1  310 ? -3.878  28.369  -7.113  1.00 84.52 310 A 1 
ATOM   2489 N  NE2 . GLN A 1  310 ? -3.866  26.362  -7.984  1.00 82.94 310 A 1 
ATOM   2490 N  N   . LEU A 1  311 ? 0.288   26.390  -2.607  1.00 94.49 311 A 1 
ATOM   2491 C  CA  . LEU A 1  311 ? 1.620   26.747  -2.125  1.00 93.84 311 A 1 
ATOM   2492 C  C   . LEU A 1  311 ? 2.414   27.438  -3.239  1.00 91.89 311 A 1 
ATOM   2493 O  O   . LEU A 1  311 ? 2.340   27.055  -4.409  1.00 89.78 311 A 1 
ATOM   2494 C  CB  . LEU A 1  311 ? 2.355   25.507  -1.608  1.00 94.27 311 A 1 
ATOM   2495 C  CG  . LEU A 1  311 ? 1.693   24.794  -0.415  1.00 94.11 311 A 1 
ATOM   2496 C  CD1 . LEU A 1  311 ? 2.503   23.557  -0.041  1.00 91.39 311 A 1 
ATOM   2497 C  CD2 . LEU A 1  311 ? 1.627   25.690  0.828   1.00 90.62 311 A 1 
ATOM   2498 N  N   . ARG A 1  312 ? 3.221   28.438  -2.874  1.00 90.81 312 A 1 
ATOM   2499 C  CA  . ARG A 1  312 ? 4.052   29.156  -3.848  1.00 88.82 312 A 1 
ATOM   2500 C  C   . ARG A 1  312 ? 5.053   28.202  -4.511  1.00 87.36 312 A 1 
ATOM   2501 O  O   . ARG A 1  312 ? 5.737   27.461  -3.802  1.00 84.59 312 A 1 
ATOM   2502 C  CB  . ARG A 1  312 ? 4.728   30.364  -3.175  1.00 87.64 312 A 1 
ATOM   2503 C  CG  . ARG A 1  312 ? 5.573   31.166  -4.178  1.00 83.19 312 A 1 
ATOM   2504 C  CD  . ARG A 1  312 ? 6.069   32.478  -3.582  1.00 80.45 312 A 1 
ATOM   2505 N  NE  . ARG A 1  312 ? 4.999   33.492  -3.553  1.00 77.18 312 A 1 
ATOM   2506 C  CZ  . ARG A 1  312 ? 4.773   34.410  -2.644  1.00 74.70 312 A 1 
ATOM   2507 N  NH1 . ARG A 1  312 ? 5.515   34.522  -1.575  1.00 65.27 312 A 1 
ATOM   2508 N  NH2 . ARG A 1  312 ? 3.796   35.245  -2.809  1.00 70.89 312 A 1 
ATOM   2509 N  N   . PRO A 1  313 ? 5.212   28.250  -5.853  1.00 84.25 313 A 1 
ATOM   2510 C  CA  . PRO A 1  313 ? 6.171   27.417  -6.576  1.00 81.03 313 A 1 
ATOM   2511 C  C   . PRO A 1  313 ? 7.600   27.562  -6.063  1.00 79.15 313 A 1 
ATOM   2512 O  O   . PRO A 1  313 ? 8.025   28.650  -5.674  1.00 75.21 313 A 1 
ATOM   2513 C  CB  . PRO A 1  313 ? 6.059   27.843  -8.043  1.00 77.88 313 A 1 
ATOM   2514 C  CG  . PRO A 1  313 ? 4.639   28.372  -8.155  1.00 76.99 313 A 1 
ATOM   2515 C  CD  . PRO A 1  313 ? 4.404   29.018  -6.795  1.00 80.72 313 A 1 
ATOM   2516 N  N   . LYS A 1  314 ? 8.394   26.485  -6.103  1.00 75.79 314 A 1 
ATOM   2517 C  CA  . LYS A 1  314 ? 9.766   26.455  -5.560  1.00 72.16 314 A 1 
ATOM   2518 C  C   . LYS A 1  314 ? 10.676  27.523  -6.178  1.00 68.40 314 A 1 
ATOM   2519 O  O   . LYS A 1  314 ? 11.393  28.201  -5.445  1.00 61.73 314 A 1 
ATOM   2520 C  CB  . LYS A 1  314 ? 10.386  25.051  -5.708  1.00 67.47 314 A 1 
ATOM   2521 C  CG  . LYS A 1  314 ? 9.754   24.037  -4.743  1.00 63.38 314 A 1 
ATOM   2522 C  CD  . LYS A 1  314 ? 10.429  22.664  -4.765  1.00 59.02 314 A 1 
ATOM   2523 C  CE  . LYS A 1  314 ? 9.720   21.767  -3.729  1.00 52.50 314 A 1 
ATOM   2524 N  NZ  . LYS A 1  314 ? 10.332  20.434  -3.517  1.00 48.70 314 A 1 
ATOM   2525 N  N   . LYS A 1  315 ? 10.610  27.736  -7.491  1.00 61.83 315 A 1 
ATOM   2526 C  CA  . LYS A 1  315 ? 11.425  28.765  -8.179  1.00 59.35 315 A 1 
ATOM   2527 C  C   . LYS A 1  315 ? 11.149  30.175  -7.666  1.00 57.21 315 A 1 
ATOM   2528 O  O   . LYS A 1  315 ? 12.079  30.957  -7.510  1.00 51.89 315 A 1 
ATOM   2529 C  CB  . LYS A 1  315 ? 11.211  28.705  -9.696  1.00 54.68 315 A 1 
ATOM   2530 C  CG  . LYS A 1  315 ? 11.951  27.531  -10.352 1.00 49.38 315 A 1 
ATOM   2531 C  CD  . LYS A 1  315 ? 11.830  27.598  -11.876 1.00 45.30 315 A 1 
ATOM   2532 C  CE  . LYS A 1  315 ? 12.628  26.470  -12.536 1.00 39.70 315 A 1 
ATOM   2533 N  NZ  . LYS A 1  315 ? 12.504  26.475  -14.021 1.00 36.26 315 A 1 
ATOM   2534 N  N   . ASP A 1  316 ? 9.910   30.492  -7.358  1.00 49.34 316 A 1 
ATOM   2535 C  CA  . ASP A 1  316 ? 9.548   31.831  -6.900  1.00 48.01 316 A 1 
ATOM   2536 C  C   . ASP A 1  316 ? 9.871   32.078  -5.421  1.00 46.72 316 A 1 
ATOM   2537 O  O   . ASP A 1  316 ? 9.992   33.219  -4.997  1.00 43.94 316 A 1 
ATOM   2538 C  CB  . ASP A 1  316 ? 8.064   32.093  -7.188  1.00 45.40 316 A 1 
ATOM   2539 C  CG  . ASP A 1  316 ? 7.798   32.293  -8.678  1.00 42.48 316 A 1 
ATOM   2540 O  OD1 . ASP A 1  316 ? 8.635   32.942  -9.356  1.00 40.64 316 A 1 
ATOM   2541 O  OD2 . ASP A 1  316 ? 6.742   31.822  -9.144  1.00 40.20 316 A 1 
ATOM   2542 N  N   . LYS A 1  317 ? 10.079  31.032  -4.630  1.00 46.05 317 A 1 
ATOM   2543 C  CA  . LYS A 1  317 ? 10.531  31.157  -3.231  1.00 46.17 317 A 1 
ATOM   2544 C  C   . LYS A 1  317 ? 11.959  31.701  -3.116  1.00 45.18 317 A 1 
ATOM   2545 O  O   . LYS A 1  317 ? 12.299  32.282  -2.088  1.00 43.36 317 A 1 
ATOM   2546 C  CB  . LYS A 1  317 ? 10.420  29.805  -2.500  1.00 44.53 317 A 1 
ATOM   2547 C  CG  . LYS A 1  317 ? 8.973   29.348  -2.281  1.00 42.44 317 A 1 
ATOM   2548 C  CD  . LYS A 1  317 ? 8.949   27.956  -1.634  1.00 40.26 317 A 1 
ATOM   2549 C  CE  . LYS A 1  317 ? 7.529   27.379  -1.583  1.00 37.48 317 A 1 
ATOM   2550 N  NZ  . LYS A 1  317 ? 7.527   25.929  -1.239  1.00 34.41 317 A 1 
ATOM   2551 N  N   . LEU A 1  318 ? 12.795  31.512  -4.142  1.00 45.87 318 A 1 
ATOM   2552 C  CA  . LEU A 1  318 ? 14.172  32.001  -4.190  1.00 45.33 318 A 1 
ATOM   2553 C  C   . LEU A 1  318 ? 14.288  33.456  -4.676  1.00 44.78 318 A 1 
ATOM   2554 O  O   . LEU A 1  318 ? 15.365  34.036  -4.566  1.00 41.40 318 A 1 
ATOM   2555 C  CB  . LEU A 1  318 ? 15.015  31.091  -5.104  1.00 42.31 318 A 1 
ATOM   2556 C  CG  . LEU A 1  318 ? 15.325  29.720  -4.496  1.00 39.36 318 A 1 
ATOM   2557 C  CD1 . LEU A 1  318 ? 15.978  28.843  -5.565  1.00 36.36 318 A 1 
ATOM   2558 C  CD2 . LEU A 1  318 ? 16.299  29.832  -3.312  1.00 37.08 318 A 1 
ATOM   2559 N  N   . LYS A 1  319 ? 13.223  34.047  -5.215  1.00 47.61 319 A 1 
ATOM   2560 C  CA  . LYS A 1  319 ? 13.274  35.457  -5.611  1.00 48.41 319 A 1 
ATOM   2561 C  C   . LYS A 1  319 ? 13.516  36.295  -4.351  1.00 47.22 319 A 1 
ATOM   2562 O  O   . LYS A 1  319 ? 12.786  36.142  -3.369  1.00 44.98 319 A 1 
ATOM   2563 C  CB  . LYS A 1  319 ? 12.009  35.891  -6.360  1.00 47.10 319 A 1 
ATOM   2564 C  CG  . LYS A 1  319 ? 11.999  35.353  -7.801  1.00 43.45 319 A 1 
ATOM   2565 C  CD  . LYS A 1  319 ? 10.707  35.732  -8.521  1.00 41.08 319 A 1 
ATOM   2566 C  CE  . LYS A 1  319 ? 10.705  35.175  -9.946  1.00 36.92 319 A 1 
ATOM   2567 N  NZ  . LYS A 1  319 ? 9.333   35.078  -10.497 1.00 33.67 319 A 1 
ATOM   2568 N  N   . PRO A 1  320 ? 14.537  37.177  -4.364  1.00 47.53 320 A 1 
ATOM   2569 C  CA  . PRO A 1  320 ? 14.796  38.047  -3.230  1.00 46.84 320 A 1 
ATOM   2570 C  C   . PRO A 1  320 ? 13.541  38.871  -2.933  1.00 47.39 320 A 1 
ATOM   2571 O  O   . PRO A 1  320 ? 12.778  39.222  -3.842  1.00 45.02 320 A 1 
ATOM   2572 C  CB  . PRO A 1  320 ? 16.002  38.901  -3.622  1.00 43.73 320 A 1 
ATOM   2573 C  CG  . PRO A 1  320 ? 16.008  38.856  -5.150  1.00 43.34 320 A 1 
ATOM   2574 C  CD  . PRO A 1  320 ? 15.404  37.491  -5.469  1.00 47.82 320 A 1 
ATOM   2575 N  N   . LYS A 1  321 ? 13.329  39.186  -1.650  1.00 51.01 321 A 1 
ATOM   2576 C  CA  . LYS A 1  321 ? 12.284  40.132  -1.234  1.00 51.19 321 A 1 
ATOM   2577 C  C   . LYS A 1  321 ? 12.620  41.509  -1.826  1.00 49.20 321 A 1 
ATOM   2578 O  O   . LYS A 1  321 ? 13.203  42.356  -1.145  1.00 46.55 321 A 1 
ATOM   2579 C  CB  . LYS A 1  321 ? 12.189  40.215  0.304   1.00 49.40 321 A 1 
ATOM   2580 C  CG  . LYS A 1  321 ? 11.549  38.994  0.975   1.00 46.56 321 A 1 
ATOM   2581 C  CD  . LYS A 1  321 ? 11.486  39.246  2.495   1.00 44.51 321 A 1 
ATOM   2582 C  CE  . LYS A 1  321 ? 10.814  38.082  3.231   1.00 39.73 321 A 1 
ATOM   2583 N  NZ  . LYS A 1  321 ? 10.793  38.303  4.704   1.00 36.80 321 A 1 
ATOM   2584 N  N   . THR A 1  322 ? 12.305  41.715  -3.085  1.00 48.32 322 A 1 
ATOM   2585 C  CA  . THR A 1  322 ? 12.281  43.067  -3.632  1.00 48.47 322 A 1 
ATOM   2586 C  C   . THR A 1  322 ? 11.156  43.832  -2.940  1.00 46.97 322 A 1 
ATOM   2587 O  O   . THR A 1  322 ? 10.091  43.279  -2.653  1.00 44.15 322 A 1 
ATOM   2588 C  CB  . THR A 1  322 ? 12.128  43.069  -5.161  1.00 45.62 322 A 1 
ATOM   2589 O  OG1 . THR A 1  322 ? 11.098  42.222  -5.575  1.00 42.25 322 A 1 
ATOM   2590 C  CG2 . THR A 1  322 ? 13.412  42.597  -5.849  1.00 42.26 322 A 1 
ATOM   2591 N  N   . THR A 1  323 ? 11.403  45.094  -2.652  1.00 42.79 323 A 1 
ATOM   2592 C  CA  . THR A 1  323 ? 10.442  46.024  -2.043  1.00 42.61 323 A 1 
ATOM   2593 C  C   . THR A 1  323 ? 9.200   46.270  -2.900  1.00 41.93 323 A 1 
ATOM   2594 O  O   . THR A 1  323 ? 8.221   46.834  -2.413  1.00 40.04 323 A 1 
ATOM   2595 C  CB  . THR A 1  323 ? 11.114  47.383  -1.787  1.00 39.53 323 A 1 
ATOM   2596 O  OG1 . THR A 1  323 ? 11.948  47.719  -2.880  1.00 36.07 323 A 1 
ATOM   2597 C  CG2 . THR A 1  323 ? 11.998  47.352  -0.538  1.00 36.49 323 A 1 
ATOM   2598 N  N   . ILE A 1  324 ? 9.226   45.845  -4.158  1.00 46.68 324 A 1 
ATOM   2599 C  CA  . ILE A 1  324 ? 8.051   45.867  -5.018  1.00 46.77 324 A 1 
ATOM   2600 C  C   . ILE A 1  324 ? 7.045   44.907  -4.389  1.00 47.16 324 A 1 
ATOM   2601 O  O   . ILE A 1  324 ? 7.312   43.712  -4.258  1.00 44.80 324 A 1 
ATOM   2602 C  CB  . ILE A 1  324 ? 8.402   45.506  -6.475  1.00 43.82 324 A 1 
ATOM   2603 C  CG1 . ILE A 1  324 ? 9.490   46.458  -7.028  1.00 40.61 324 A 1 
ATOM   2604 C  CG2 . ILE A 1  324 ? 7.128   45.589  -7.342  1.00 41.46 324 A 1 
ATOM   2605 C  CD1 . ILE A 1  324 ? 9.989   46.109  -8.435  1.00 38.19 324 A 1 
ATOM   2606 N  N   . LYS A 1  325 ? 5.894   45.448  -3.982  1.00 48.08 325 A 1 
ATOM   2607 C  CA  . LYS A 1  325 ? 4.729   44.635  -3.626  1.00 48.84 325 A 1 
ATOM   2608 C  C   . LYS A 1  325 ? 4.461   43.720  -4.815  1.00 48.35 325 A 1 
ATOM   2609 O  O   . LYS A 1  325 ? 3.869   44.160  -5.792  1.00 46.65 325 A 1 
ATOM   2610 C  CB  . LYS A 1  325 ? 3.496   45.519  -3.346  1.00 47.09 325 A 1 
ATOM   2611 C  CG  . LYS A 1  325 ? 3.458   46.144  -1.950  1.00 43.23 325 A 1 
ATOM   2612 C  CD  . LYS A 1  325 ? 2.181   46.976  -1.792  1.00 40.14 325 A 1 
ATOM   2613 C  CE  . LYS A 1  325 ? 2.047   47.553  -0.381  1.00 35.63 325 A 1 
ATOM   2614 N  NZ  . LYS A 1  325 ? 0.841   48.397  -0.232  1.00 31.02 325 A 1 
ATOM   2615 N  N   . GLN A 1  326 ? 4.926   42.479  -4.742  1.00 52.04 326 A 1 
ATOM   2616 C  CA  . GLN A 1  326 ? 4.538   41.494  -5.742  1.00 52.73 326 A 1 
ATOM   2617 C  C   . GLN A 1  326 ? 3.015   41.472  -5.744  1.00 52.48 326 A 1 
ATOM   2618 O  O   . GLN A 1  326 ? 2.422   41.358  -4.665  1.00 49.49 326 A 1 
ATOM   2619 C  CB  . GLN A 1  326 ? 5.135   40.115  -5.453  1.00 49.79 326 A 1 
ATOM   2620 C  CG  . GLN A 1  326 ? 6.625   40.054  -5.833  1.00 46.06 326 A 1 
ATOM   2621 C  CD  . GLN A 1  326 ? 7.214   38.639  -5.752  1.00 42.63 326 A 1 
ATOM   2622 O  OE1 . GLN A 1  326 ? 6.621   37.706  -5.246  1.00 40.93 326 A 1 
ATOM   2623 N  NE2 . GLN A 1  326 ? 8.414   38.449  -6.248  1.00 39.39 326 A 1 
ATOM   2624 N  N   . PRO A 1  327 ? 2.373   41.685  -6.904  1.00 50.36 327 A 1 
ATOM   2625 C  CA  . PRO A 1  327 ? 0.929   41.603  -6.980  1.00 51.19 327 A 1 
ATOM   2626 C  C   . PRO A 1  327 ? 0.502   40.267  -6.386  1.00 53.76 327 A 1 
ATOM   2627 O  O   . PRO A 1  327 ? 1.242   39.278  -6.467  1.00 51.44 327 A 1 
ATOM   2628 C  CB  . PRO A 1  327 ? 0.578   41.757  -8.471  1.00 46.63 327 A 1 
ATOM   2629 C  CG  . PRO A 1  327 ? 1.867   41.374  -9.190  1.00 45.90 327 A 1 
ATOM   2630 C  CD  . PRO A 1  327 ? 2.969   41.797  -8.223  1.00 50.30 327 A 1 
ATOM   2631 N  N   . SER A 1  328 ? -0.632  40.252  -5.713  1.00 61.62 328 A 1 
ATOM   2632 C  CA  . SER A 1  328 ? -1.081  39.046  -5.026  1.00 64.95 328 A 1 
ATOM   2633 C  C   . SER A 1  328 ? -1.288  37.936  -6.046  1.00 69.03 328 A 1 
ATOM   2634 O  O   . SER A 1  328 ? -2.322  37.881  -6.705  1.00 64.47 328 A 1 
ATOM   2635 C  CB  . SER A 1  328 ? -2.352  39.324  -4.205  1.00 58.02 328 A 1 
ATOM   2636 O  OG  . SER A 1  328 ? -3.433  39.704  -5.033  1.00 51.55 328 A 1 
ATOM   2637 N  N   . ASP A 1  329 ? -0.293  37.071  -6.170  1.00 72.84 329 A 1 
ATOM   2638 C  CA  . ASP A 1  329 ? -0.205  35.994  -7.151  1.00 76.68 329 A 1 
ATOM   2639 C  C   . ASP A 1  329 ? -1.206  34.851  -6.876  1.00 80.75 329 A 1 
ATOM   2640 O  O   . ASP A 1  329 ? -1.260  33.881  -7.618  1.00 76.73 329 A 1 
ATOM   2641 C  CB  . ASP A 1  329 ? 1.253   35.488  -7.181  1.00 69.20 329 A 1 
ATOM   2642 C  CG  . ASP A 1  329 ? 1.827   35.092  -5.808  1.00 64.97 329 A 1 
ATOM   2643 O  OD1 . ASP A 1  329 ? 1.090   35.096  -4.792  1.00 60.05 329 A 1 
ATOM   2644 O  OD2 . ASP A 1  329 ? 3.056   34.848  -5.705  1.00 59.52 329 A 1 
ATOM   2645 N  N   . GLY A 1  330 ? -2.002  34.994  -5.810  1.00 82.43 330 A 1 
ATOM   2646 C  CA  . GLY A 1  330 ? -2.979  33.988  -5.401  1.00 87.36 330 A 1 
ATOM   2647 C  C   . GLY A 1  330 ? -2.383  32.803  -4.635  1.00 90.95 330 A 1 
ATOM   2648 O  O   . GLY A 1  330 ? -3.153  31.973  -4.133  1.00 89.15 330 A 1 
ATOM   2649 N  N   . PHE A 1  331 ? -1.054  32.725  -4.498  1.00 90.28 331 A 1 
ATOM   2650 C  CA  . PHE A 1  331 ? -0.382  31.687  -3.714  1.00 91.83 331 A 1 
ATOM   2651 C  C   . PHE A 1  331 ? -0.343  32.023  -2.219  1.00 92.91 331 A 1 
ATOM   2652 O  O   . PHE A 1  331 ? -0.457  33.173  -1.812  1.00 91.77 331 A 1 
ATOM   2653 C  CB  . PHE A 1  331 ? 1.027   31.449  -4.255  1.00 90.10 331 A 1 
ATOM   2654 C  CG  . PHE A 1  331 ? 1.070   30.986  -5.695  1.00 89.03 331 A 1 
ATOM   2655 C  CD1 . PHE A 1  331 ? 0.590   29.713  -6.033  1.00 83.54 331 A 1 
ATOM   2656 C  CD2 . PHE A 1  331 ? 1.563   31.833  -6.702  1.00 83.48 331 A 1 
ATOM   2657 C  CE1 . PHE A 1  331 ? 0.611   29.286  -7.371  1.00 82.11 331 A 1 
ATOM   2658 C  CE2 . PHE A 1  331 ? 1.581   31.410  -8.035  1.00 81.81 331 A 1 
ATOM   2659 C  CZ  . PHE A 1  331 ? 1.102   30.135  -8.373  1.00 85.11 331 A 1 
ATOM   2660 N  N   . ASN A 1  332 ? -0.145  30.986  -1.399  1.00 93.15 332 A 1 
ATOM   2661 C  CA  . ASN A 1  332 ? -0.056  31.104  0.058   1.00 94.13 332 A 1 
ATOM   2662 C  C   . ASN A 1  332 ? -1.254  31.823  0.704   1.00 95.09 332 A 1 
ATOM   2663 O  O   . ASN A 1  332 ? -1.093  32.589  1.661   1.00 93.88 332 A 1 
ATOM   2664 C  CB  . ASN A 1  332 ? 1.306   31.713  0.447   1.00 92.76 332 A 1 
ATOM   2665 C  CG  . ASN A 1  332 ? 2.494   30.809  0.178   1.00 91.27 332 A 1 
ATOM   2666 O  OD1 . ASN A 1  332 ? 2.410   29.642  -0.120  1.00 85.46 332 A 1 
ATOM   2667 N  ND2 . ASN A 1  332 ? 3.689   31.339  0.332   1.00 84.81 332 A 1 
ATOM   2668 N  N   . LYS A 1  333 ? -2.454  31.596  0.153   1.00 95.19 333 A 1 
ATOM   2669 C  CA  . LYS A 1  333 ? -3.716  32.156  0.639   1.00 95.54 333 A 1 
ATOM   2670 C  C   . LYS A 1  333 ? -4.840  31.150  0.443   1.00 96.69 333 A 1 
ATOM   2671 O  O   . LYS A 1  333 ? -4.956  30.562  -0.627  1.00 96.03 333 A 1 
ATOM   2672 C  CB  . LYS A 1  333 ? -4.069  33.454  -0.113  1.00 92.82 333 A 1 
ATOM   2673 C  CG  . LYS A 1  333 ? -3.079  34.593  0.160   1.00 82.61 333 A 1 
ATOM   2674 C  CD  . LYS A 1  333 ? -3.474  35.837  -0.627  1.00 79.73 333 A 1 
ATOM   2675 C  CE  . LYS A 1  333 ? -2.411  36.913  -0.430  1.00 67.29 333 A 1 
ATOM   2676 N  NZ  . LYS A 1  333 ? -2.693  38.087  -1.263  1.00 60.66 333 A 1 
ATOM   2677 N  N   . TRP A 1  334 ? -5.694  31.019  1.444   1.00 97.13 334 A 1 
ATOM   2678 C  CA  . TRP A 1  334 ? -6.963  30.335  1.307   1.00 97.72 334 A 1 
ATOM   2679 C  C   . TRP A 1  334 ? -7.879  31.119  0.369   1.00 97.51 334 A 1 
ATOM   2680 O  O   . TRP A 1  334 ? -8.084  32.326  0.562   1.00 96.92 334 A 1 
ATOM   2681 C  CB  . TRP A 1  334 ? -7.606  30.151  2.683   1.00 97.91 334 A 1 
ATOM   2682 C  CG  . TRP A 1  334 ? -6.896  29.146  3.535   1.00 98.18 334 A 1 
ATOM   2683 C  CD1 . TRP A 1  334 ? -6.049  29.419  4.554   1.00 97.58 334 A 1 
ATOM   2684 C  CD2 . TRP A 1  334 ? -6.929  27.692  3.397   1.00 98.27 334 A 1 
ATOM   2685 N  NE1 . TRP A 1  334 ? -5.551  28.233  5.058   1.00 97.75 334 A 1 
ATOM   2686 C  CE2 . TRP A 1  334 ? -6.052  27.153  4.371   1.00 98.09 334 A 1 
ATOM   2687 C  CE3 . TRP A 1  334 ? -7.596  26.798  2.534   1.00 98.23 334 A 1 
ATOM   2688 C  CZ2 . TRP A 1  334 ? -5.830  25.761  4.479   1.00 98.11 334 A 1 
ATOM   2689 C  CZ3 . TRP A 1  334 ? -7.376  25.407  2.643   1.00 97.89 334 A 1 
ATOM   2690 C  CH2 . TRP A 1  334 ? -6.495  24.904  3.598   1.00 97.89 334 A 1 
ATOM   2691 N  N   . LYS A 1  335 ? -8.421  30.450  -0.638  1.00 97.57 335 A 1 
ATOM   2692 C  CA  . LYS A 1  335 ? -9.360  31.021  -1.600  1.00 97.04 335 A 1 
ATOM   2693 C  C   . LYS A 1  335 ? -10.402 29.979  -2.004  1.00 97.64 335 A 1 
ATOM   2694 O  O   . LYS A 1  335 ? -10.165 28.777  -1.885  1.00 97.28 335 A 1 
ATOM   2695 C  CB  . LYS A 1  335 ? -8.600  31.600  -2.818  1.00 94.59 335 A 1 
ATOM   2696 C  CG  . LYS A 1  335 ? -7.770  30.552  -3.567  1.00 88.15 335 A 1 
ATOM   2697 C  CD  . LYS A 1  335 ? -6.981  31.159  -4.747  1.00 86.43 335 A 1 
ATOM   2698 C  CE  . LYS A 1  335 ? -6.216  30.019  -5.412  1.00 76.90 335 A 1 
ATOM   2699 N  NZ  . LYS A 1  335 ? -5.442  30.440  -6.604  1.00 71.19 335 A 1 
ATOM   2700 N  N   . PHE A 1  336 ? -11.529 30.465  -2.490  1.00 97.11 336 A 1 
ATOM   2701 C  CA  . PHE A 1  336 ? -12.520 29.614  -3.133  1.00 97.02 336 A 1 
ATOM   2702 C  C   . PHE A 1  336 ? -11.895 28.928  -4.352  1.00 96.88 336 A 1 
ATOM   2703 O  O   . PHE A 1  336 ? -11.248 29.590  -5.171  1.00 95.99 336 A 1 
ATOM   2704 C  CB  . PHE A 1  336 ? -13.718 30.479  -3.530  1.00 96.67 336 A 1 
ATOM   2705 C  CG  . PHE A 1  336 ? -14.796 29.729  -4.265  1.00 96.83 336 A 1 
ATOM   2706 C  CD1 . PHE A 1  336 ? -14.981 29.913  -5.651  1.00 94.62 336 A 1 
ATOM   2707 C  CD2 . PHE A 1  336 ? -15.642 28.842  -3.570  1.00 94.50 336 A 1 
ATOM   2708 C  CE1 . PHE A 1  336 ? -16.000 29.236  -6.331  1.00 93.64 336 A 1 
ATOM   2709 C  CE2 . PHE A 1  336 ? -16.666 28.160  -4.250  1.00 93.74 336 A 1 
ATOM   2710 C  CZ  . PHE A 1  336 ? -16.847 28.365  -5.622  1.00 95.70 336 A 1 
ATOM   2711 N  N   . ASN A 1  337 ? -12.066 27.605  -4.457  1.00 97.67 337 A 1 
ATOM   2712 C  CA  . ASN A 1  337 ? -11.682 26.843  -5.627  1.00 97.31 337 A 1 
ATOM   2713 C  C   . ASN A 1  337 ? -12.882 26.702  -6.567  1.00 97.22 337 A 1 
ATOM   2714 O  O   . ASN A 1  337 ? -12.941 27.385  -7.590  1.00 96.02 337 A 1 
ATOM   2715 C  CB  . ASN A 1  337 ? -11.051 25.503  -5.194  1.00 96.51 337 A 1 
ATOM   2716 C  CG  . ASN A 1  337 ? -10.541 24.733  -6.397  1.00 95.25 337 A 1 
ATOM   2717 O  OD1 . ASN A 1  337 ? -10.566 25.204  -7.512  1.00 89.11 337 A 1 
ATOM   2718 N  ND2 . ASN A 1  337 ? -10.061 23.524  -6.200  1.00 88.07 337 A 1 
ATOM   2719 N  N   . TYR A 1  338 ? -13.868 25.897  -6.171  1.00 97.85 338 A 1 
ATOM   2720 C  CA  . TYR A 1  338 ? -15.090 25.701  -6.949  1.00 98.08 338 A 1 
ATOM   2721 C  C   . TYR A 1  338 ? -16.264 25.261  -6.067  1.00 98.25 338 A 1 
ATOM   2722 O  O   . TYR A 1  338 ? -16.081 24.845  -4.921  1.00 98.03 338 A 1 
ATOM   2723 C  CB  . TYR A 1  338 ? -14.824 24.696  -8.076  1.00 97.67 338 A 1 
ATOM   2724 C  CG  . TYR A 1  338 ? -14.851 23.244  -7.644  1.00 97.76 338 A 1 
ATOM   2725 C  CD1 . TYR A 1  338 ? -13.731 22.634  -7.048  1.00 95.40 338 A 1 
ATOM   2726 C  CD2 . TYR A 1  338 ? -16.032 22.506  -7.823  1.00 95.44 338 A 1 
ATOM   2727 C  CE1 . TYR A 1  338 ? -13.787 21.288  -6.651  1.00 94.43 338 A 1 
ATOM   2728 C  CE2 . TYR A 1  338 ? -16.099 21.160  -7.430  1.00 95.20 338 A 1 
ATOM   2729 C  CZ  . TYR A 1  338 ? -14.978 20.557  -6.846  1.00 97.30 338 A 1 
ATOM   2730 O  OH  . TYR A 1  338 ? -15.062 19.245  -6.469  1.00 96.76 338 A 1 
ATOM   2731 N  N   . GLY A 1  339 ? -17.473 25.322  -6.623  1.00 97.96 339 A 1 
ATOM   2732 C  CA  . GLY A 1  339 ? -18.671 24.745  -6.026  1.00 98.04 339 A 1 
ATOM   2733 C  C   . GLY A 1  339 ? -19.303 23.688  -6.932  1.00 98.02 339 A 1 
ATOM   2734 O  O   . GLY A 1  339 ? -19.278 23.827  -8.157  1.00 97.15 339 A 1 
ATOM   2735 N  N   . SER A 1  340 ? -19.916 22.667  -6.353  1.00 98.03 340 A 1 
ATOM   2736 C  CA  . SER A 1  340 ? -20.547 21.584  -7.117  1.00 97.83 340 A 1 
ATOM   2737 C  C   . SER A 1  340 ? -21.623 22.083  -8.093  1.00 97.55 340 A 1 
ATOM   2738 O  O   . SER A 1  340 ? -21.730 21.587  -9.211  1.00 96.75 340 A 1 
ATOM   2739 C  CB  . SER A 1  340 ? -21.148 20.551  -6.164  1.00 97.79 340 A 1 
ATOM   2740 O  OG  . SER A 1  340 ? -22.093 21.140  -5.281  1.00 97.29 340 A 1 
ATOM   2741 N  N   . SER A 1  341 ? -22.374 23.088  -7.687  1.00 97.10 341 A 1 
ATOM   2742 C  CA  . SER A 1  341 ? -23.396 23.703  -8.539  1.00 96.58 341 A 1 
ATOM   2743 C  C   . SER A 1  341 ? -22.786 24.567  -9.641  1.00 96.05 341 A 1 
ATOM   2744 O  O   . SER A 1  341 ? -23.163 24.442  -10.803 1.00 94.37 341 A 1 
ATOM   2745 C  CB  . SER A 1  341 ? -24.346 24.528  -7.664  1.00 95.79 341 A 1 
ATOM   2746 O  OG  . SER A 1  341 ? -25.401 25.058  -8.435  1.00 83.27 341 A 1 
ATOM   2747 N  N   . SER A 1  342 ? -21.824 25.431  -9.314  1.00 96.24 342 A 1 
ATOM   2748 C  CA  . SER A 1  342 ? -21.243 26.367  -10.274 1.00 95.56 342 A 1 
ATOM   2749 C  C   . SER A 1  342 ? -20.339 25.691  -11.313 1.00 95.67 342 A 1 
ATOM   2750 O  O   . SER A 1  342 ? -20.295 26.137  -12.453 1.00 93.58 342 A 1 
ATOM   2751 C  CB  . SER A 1  342 ? -20.468 27.473  -9.556  1.00 94.31 342 A 1 
ATOM   2752 O  OG  . SER A 1  342 ? -19.450 26.953  -8.723  1.00 88.38 342 A 1 
ATOM   2753 N  N   . GLU A 1  343 ? -19.650 24.629  -10.927 1.00 96.80 343 A 1 
ATOM   2754 C  CA  . GLU A 1  343 ? -18.651 23.979  -11.786 1.00 96.74 343 A 1 
ATOM   2755 C  C   . GLU A 1  343 ? -19.237 22.859  -12.645 1.00 96.89 343 A 1 
ATOM   2756 O  O   . GLU A 1  343 ? -18.891 22.733  -13.821 1.00 95.07 343 A 1 
ATOM   2757 C  CB  . GLU A 1  343 ? -17.500 23.471  -10.918 1.00 95.44 343 A 1 
ATOM   2758 C  CG  . GLU A 1  343 ? -16.197 23.269  -11.706 1.00 91.03 343 A 1 
ATOM   2759 C  CD  . GLU A 1  343 ? -15.638 24.572  -12.304 1.00 93.10 343 A 1 
ATOM   2760 O  OE1 . GLU A 1  343 ? -14.767 24.471  -13.200 1.00 88.60 343 A 1 
ATOM   2761 O  OE2 . GLU A 1  343 ? -16.092 25.676  -11.925 1.00 88.74 343 A 1 
ATOM   2762 N  N   . TYR A 1  344 ? -20.142 22.062  -12.069 1.00 97.38 344 A 1 
ATOM   2763 C  CA  . TYR A 1  344 ? -20.700 20.875  -12.715 1.00 97.36 344 A 1 
ATOM   2764 C  C   . TYR A 1  344 ? -22.190 20.982  -13.059 1.00 97.27 344 A 1 
ATOM   2765 O  O   . TYR A 1  344 ? -22.725 20.124  -13.764 1.00 95.56 344 A 1 
ATOM   2766 C  CB  . TYR A 1  344 ? -20.424 19.652  -11.829 1.00 97.25 344 A 1 
ATOM   2767 C  CG  . TYR A 1  344 ? -18.967 19.404  -11.504 1.00 97.51 344 A 1 
ATOM   2768 C  CD1 . TYR A 1  344 ? -17.985 19.415  -12.521 1.00 95.44 344 A 1 
ATOM   2769 C  CD2 . TYR A 1  344 ? -18.573 19.149  -10.179 1.00 95.57 344 A 1 
ATOM   2770 C  CE1 . TYR A 1  344 ? -16.635 19.172  -12.216 1.00 94.90 344 A 1 
ATOM   2771 C  CE2 . TYR A 1  344 ? -17.227 18.898  -9.864  1.00 94.96 344 A 1 
ATOM   2772 C  CZ  . TYR A 1  344 ? -16.263 18.910  -10.891 1.00 96.74 344 A 1 
ATOM   2773 O  OH  . TYR A 1  344 ? -14.949 18.669  -10.590 1.00 95.67 344 A 1 
ATOM   2774 N  N   . GLY A 1  345 ? -22.856 22.026  -12.583 1.00 95.83 345 A 1 
ATOM   2775 C  CA  . GLY A 1  345 ? -24.287 22.221  -12.793 1.00 95.56 345 A 1 
ATOM   2776 C  C   . GLY A 1  345 ? -25.169 21.265  -11.986 1.00 96.50 345 A 1 
ATOM   2777 O  O   . GLY A 1  345 ? -26.323 21.044  -12.363 1.00 94.64 345 A 1 
ATOM   2778 N  N   . LEU A 1  346 ? -24.652 20.702  -10.898 1.00 96.57 346 A 1 
ATOM   2779 C  CA  . LEU A 1  346 ? -25.418 19.829  -10.009 1.00 96.91 346 A 1 
ATOM   2780 C  C   . LEU A 1  346 ? -26.503 20.636  -9.292  1.00 97.00 346 A 1 
ATOM   2781 O  O   . LEU A 1  346 ? -26.219 21.685  -8.710  1.00 96.14 346 A 1 
ATOM   2782 C  CB  . LEU A 1  346 ? -24.487 19.148  -8.989  1.00 96.51 346 A 1 
ATOM   2783 C  CG  . LEU A 1  346 ? -23.394 18.265  -9.597  1.00 95.62 346 A 1 
ATOM   2784 C  CD1 . LEU A 1  346 ? -22.442 17.786  -8.499  1.00 91.63 346 A 1 
ATOM   2785 C  CD2 . LEU A 1  346 ? -23.960 17.029  -10.290 1.00 91.28 346 A 1 
ATOM   2786 N  N   . LYS A 1  347 ? -27.734 20.129  -9.316  1.00 96.74 347 A 1 
ATOM   2787 C  CA  . LYS A 1  347 ? -28.886 20.765  -8.645  1.00 96.49 347 A 1 
ATOM   2788 C  C   . LYS A 1  347 ? -28.948 20.422  -7.164  1.00 96.88 347 A 1 
ATOM   2789 O  O   . LYS A 1  347 ? -29.456 21.208  -6.366  1.00 94.96 347 A 1 
ATOM   2790 C  CB  . LYS A 1  347 ? -30.178 20.323  -9.332  1.00 95.43 347 A 1 
ATOM   2791 C  CG  . LYS A 1  347 ? -30.232 20.758  -10.795 1.00 89.66 347 A 1 
ATOM   2792 C  CD  . LYS A 1  347 ? -31.514 20.227  -11.427 1.00 81.70 347 A 1 
ATOM   2793 C  CE  . LYS A 1  347 ? -31.534 20.586  -12.916 1.00 71.79 347 A 1 
ATOM   2794 N  NZ  . LYS A 1  347 ? -32.692 19.954  -13.576 1.00 62.18 347 A 1 
ATOM   2795 N  N   . GLU A 1  348 ? -28.453 19.244  -6.823  1.00 98.01 348 A 1 
ATOM   2796 C  CA  . GLU A 1  348 ? -28.335 18.718  -5.471  1.00 98.13 348 A 1 
ATOM   2797 C  C   . GLU A 1  348 ? -27.257 17.619  -5.447  1.00 98.33 348 A 1 
ATOM   2798 O  O   . GLU A 1  348 ? -26.812 17.139  -6.497  1.00 98.07 348 A 1 
ATOM   2799 C  CB  . GLU A 1  348 ? -29.694 18.175  -4.982  1.00 97.19 348 A 1 
ATOM   2800 C  CG  . GLU A 1  348 ? -30.249 17.036  -5.857  1.00 95.35 348 A 1 
ATOM   2801 C  CD  . GLU A 1  348 ? -31.575 16.448  -5.350  1.00 95.20 348 A 1 
ATOM   2802 O  OE1 . GLU A 1  348 ? -31.951 15.383  -5.882  1.00 90.77 348 A 1 
ATOM   2803 O  OE2 . GLU A 1  348 ? -32.206 17.041  -4.448  1.00 91.57 348 A 1 
ATOM   2804 N  N   . LEU A 1  349 ? -26.832 17.191  -4.264  1.00 98.35 349 A 1 
ATOM   2805 C  CA  . LEU A 1  349 ? -25.845 16.130  -4.084  1.00 98.51 349 A 1 
ATOM   2806 C  C   . LEU A 1  349 ? -26.519 14.750  -4.038  1.00 98.67 349 A 1 
ATOM   2807 O  O   . LEU A 1  349 ? -26.409 14.007  -3.052  1.00 98.41 349 A 1 
ATOM   2808 C  CB  . LEU A 1  349 ? -24.959 16.441  -2.861  1.00 98.62 349 A 1 
ATOM   2809 C  CG  . LEU A 1  349 ? -24.231 17.790  -2.911  1.00 98.38 349 A 1 
ATOM   2810 C  CD1 . LEU A 1  349 ? -23.370 17.951  -1.647  1.00 96.37 349 A 1 
ATOM   2811 C  CD2 . LEU A 1  349 ? -23.305 17.926  -4.122  1.00 96.10 349 A 1 
ATOM   2812 N  N   . SER A 1  350 ? -27.258 14.412  -5.090  1.00 98.63 350 A 1 
ATOM   2813 C  CA  . SER A 1  350 ? -28.016 13.159  -5.196  1.00 98.55 350 A 1 
ATOM   2814 C  C   . SER A 1  350 ? -27.364 12.141  -6.137  1.00 98.57 350 A 1 
ATOM   2815 O  O   . SER A 1  350 ? -26.658 12.524  -7.074  1.00 98.43 350 A 1 
ATOM   2816 C  CB  . SER A 1  350 ? -29.455 13.443  -5.623  1.00 98.26 350 A 1 
ATOM   2817 O  OG  . SER A 1  350 ? -29.546 13.880  -6.960  1.00 97.20 350 A 1 
ATOM   2818 N  N   . PRO A 1  351 ? -27.636 10.835  -5.959  1.00 98.63 351 A 1 
ATOM   2819 C  CA  . PRO A 1  351 ? -27.149 9.803   -6.878  1.00 98.59 351 A 1 
ATOM   2820 C  C   . PRO A 1  351 ? -27.513 10.083  -8.339  1.00 98.40 351 A 1 
ATOM   2821 O  O   . PRO A 1  351 ? -26.692 9.898   -9.225  1.00 98.20 351 A 1 
ATOM   2822 C  CB  . PRO A 1  351 ? -27.782 8.494   -6.395  1.00 98.34 351 A 1 
ATOM   2823 C  CG  . PRO A 1  351 ? -27.987 8.733   -4.908  1.00 97.58 351 A 1 
ATOM   2824 C  CD  . PRO A 1  351 ? -28.325 10.218  -4.833  1.00 98.43 351 A 1 
ATOM   2825 N  N   . LYS A 1  352 ? -28.720 10.590  -8.585  1.00 98.35 352 A 1 
ATOM   2826 C  CA  . LYS A 1  352 ? -29.199 10.897  -9.931  1.00 98.00 352 A 1 
ATOM   2827 C  C   . LYS A 1  352 ? -28.376 11.997  -10.607 1.00 98.25 352 A 1 
ATOM   2828 O  O   . LYS A 1  352 ? -28.003 11.847  -11.768 1.00 97.80 352 A 1 
ATOM   2829 C  CB  . LYS A 1  352 ? -30.682 11.277  -9.841  1.00 97.36 352 A 1 
ATOM   2830 C  CG  . LYS A 1  352 ? -31.303 11.466  -11.232 1.00 86.55 352 A 1 
ATOM   2831 C  CD  . LYS A 1  352 ? -32.777 11.852  -11.105 1.00 80.40 352 A 1 
ATOM   2832 C  CE  . LYS A 1  352 ? -33.369 12.055  -12.494 1.00 67.57 352 A 1 
ATOM   2833 N  NZ  . LYS A 1  352 ? -34.780 12.494  -12.409 1.00 59.40 352 A 1 
ATOM   2834 N  N   . GLU A 1  353 ? -28.086 13.083  -9.896  1.00 98.30 353 A 1 
ATOM   2835 C  CA  . GLU A 1  353 ? -27.281 14.188  -10.436 1.00 98.35 353 A 1 
ATOM   2836 C  C   . GLU A 1  353 ? -25.830 13.745  -10.696 1.00 98.38 353 A 1 
ATOM   2837 O  O   . GLU A 1  353 ? -25.258 14.064  -11.740 1.00 98.05 353 A 1 
ATOM   2838 C  CB  . GLU A 1  353 ? -27.339 15.393  -9.495  1.00 98.14 353 A 1 
ATOM   2839 C  CG  . GLU A 1  353 ? -28.705 16.109  -9.483  1.00 96.76 353 A 1 
ATOM   2840 C  CD  . GLU A 1  353 ? -29.017 16.871  -10.778 1.00 96.87 353 A 1 
ATOM   2841 O  OE1 . GLU A 1  353 ? -30.095 16.645  -11.367 1.00 93.06 353 A 1 
ATOM   2842 O  OE2 . GLU A 1  353 ? -28.193 17.708  -11.193 1.00 93.06 353 A 1 
ATOM   2843 N  N   . PHE A 1  354 ? -25.249 12.937  -9.799  1.00 98.54 354 A 1 
ATOM   2844 C  CA  . PHE A 1  354 ? -23.901 12.405  -9.997  1.00 98.51 354 A 1 
ATOM   2845 C  C   . PHE A 1  354 ? -23.815 11.334  -11.088 1.00 98.47 354 A 1 
ATOM   2846 O  O   . PHE A 1  354 ? -22.817 11.269  -11.791 1.00 98.06 354 A 1 
ATOM   2847 C  CB  . PHE A 1  354 ? -23.337 11.905  -8.668  1.00 98.54 354 A 1 
ATOM   2848 C  CG  . PHE A 1  354 ? -22.709 13.002  -7.839  1.00 98.57 354 A 1 
ATOM   2849 C  CD1 . PHE A 1  354 ? -21.365 13.359  -8.062  1.00 96.05 354 A 1 
ATOM   2850 C  CD2 . PHE A 1  354 ? -23.457 13.700  -6.882  1.00 95.95 354 A 1 
ATOM   2851 C  CE1 . PHE A 1  354 ? -20.774 14.399  -7.324  1.00 95.97 354 A 1 
ATOM   2852 C  CE2 . PHE A 1  354 ? -22.876 14.744  -6.144  1.00 95.68 354 A 1 
ATOM   2853 C  CZ  . PHE A 1  354 ? -21.532 15.095  -6.362  1.00 97.94 354 A 1 
ATOM   2854 N  N   . GLU A 1  355 ? -24.854 10.534  -11.306 1.00 98.39 355 A 1 
ATOM   2855 C  CA  . GLU A 1  355 ? -24.925 9.624   -12.456 1.00 98.13 355 A 1 
ATOM   2856 C  C   . GLU A 1  355 ? -24.950 10.395  -13.782 1.00 98.10 355 A 1 
ATOM   2857 O  O   . GLU A 1  355 ? -24.266 10.012  -14.731 1.00 97.78 355 A 1 
ATOM   2858 C  CB  . GLU A 1  355 ? -26.160 8.724   -12.368 1.00 97.88 355 A 1 
ATOM   2859 C  CG  . GLU A 1  355 ? -25.952 7.617   -11.333 1.00 94.59 355 A 1 
ATOM   2860 C  CD  . GLU A 1  355 ? -27.108 6.618   -11.264 1.00 92.09 355 A 1 
ATOM   2861 O  OE1 . GLU A 1  355 ? -26.806 5.423   -11.058 1.00 86.48 355 A 1 
ATOM   2862 O  OE2 . GLU A 1  355 ? -28.296 6.977   -11.374 1.00 86.01 355 A 1 
ATOM   2863 N  N   . ILE A 1  356 ? -25.702 11.496  -13.841 1.00 98.06 356 A 1 
ATOM   2864 C  CA  . ILE A 1  356 ? -25.712 12.386  -15.010 1.00 97.75 356 A 1 
ATOM   2865 C  C   . ILE A 1  356 ? -24.321 12.996  -15.221 1.00 97.89 356 A 1 
ATOM   2866 O  O   . ILE A 1  356 ? -23.841 13.027  -16.355 1.00 97.42 356 A 1 
ATOM   2867 C  CB  . ILE A 1  356 ? -26.805 13.465  -14.864 1.00 97.47 356 A 1 
ATOM   2868 C  CG1 . ILE A 1  356 ? -28.211 12.827  -14.953 1.00 95.85 356 A 1 
ATOM   2869 C  CG2 . ILE A 1  356 ? -26.660 14.565  -15.940 1.00 95.52 356 A 1 
ATOM   2870 C  CD1 . ILE A 1  356 ? -29.335 13.745  -14.454 1.00 91.64 356 A 1 
ATOM   2871 N  N   . LEU A 1  357 ? -23.665 13.456  -14.157 1.00 97.83 357 A 1 
ATOM   2872 C  CA  . LEU A 1  357 ? -22.314 14.010  -14.227 1.00 97.92 357 A 1 
ATOM   2873 C  C   . LEU A 1  357 ? -21.308 12.974  -14.745 1.00 97.97 357 A 1 
ATOM   2874 O  O   . LEU A 1  357 ? -20.569 13.270  -15.674 1.00 97.75 357 A 1 
ATOM   2875 C  CB  . LEU A 1  357 ? -21.910 14.558  -12.849 1.00 97.99 357 A 1 
ATOM   2876 C  CG  . LEU A 1  357 ? -20.488 15.152  -12.824 1.00 97.58 357 A 1 
ATOM   2877 C  CD1 . LEU A 1  357 ? -20.350 16.360  -13.754 1.00 95.57 357 A 1 
ATOM   2878 C  CD2 . LEU A 1  357 ? -20.140 15.599  -11.406 1.00 95.44 357 A 1 
ATOM   2879 N  N   . ALA A 1  358 ? -21.317 11.758  -14.192 1.00 98.04 358 A 1 
ATOM   2880 C  CA  . ALA A 1  358 ? -20.430 10.680  -14.623 1.00 97.72 358 A 1 
ATOM   2881 C  C   . ALA A 1  358 ? -20.635 10.334  -16.109 1.00 97.62 358 A 1 
ATOM   2882 O  O   . ALA A 1  358 ? -19.676 10.282  -16.875 1.00 97.15 358 A 1 
ATOM   2883 C  CB  . ALA A 1  358 ? -20.659 9.469   -13.713 1.00 97.22 358 A 1 
ATOM   2884 N  N   . ALA A 1  359 ? -21.890 10.200  -16.546 1.00 97.47 359 A 1 
ATOM   2885 C  CA  . ALA A 1  359 ? -22.216 9.919   -17.943 1.00 97.47 359 A 1 
ATOM   2886 C  C   . ALA A 1  359 ? -21.822 11.062  -18.896 1.00 97.57 359 A 1 
ATOM   2887 O  O   . ALA A 1  359 ? -21.495 10.810  -20.057 1.00 96.82 359 A 1 
ATOM   2888 C  CB  . ALA A 1  359 ? -23.712 9.623   -18.035 1.00 97.34 359 A 1 
ATOM   2889 N  N   . ARG A 1  360 ? -21.840 12.316  -18.419 1.00 97.46 360 A 1 
ATOM   2890 C  CA  . ARG A 1  360 ? -21.336 13.468  -19.184 1.00 97.37 360 A 1 
ATOM   2891 C  C   . ARG A 1  360 ? -19.816 13.442  -19.281 1.00 97.41 360 A 1 
ATOM   2892 O  O   . ARG A 1  360 ? -19.305 13.604  -20.380 1.00 96.76 360 A 1 
ATOM   2893 C  CB  . ARG A 1  360 ? -21.817 14.785  -18.571 1.00 96.68 360 A 1 
ATOM   2894 C  CG  . ARG A 1  360 ? -23.292 15.075  -18.888 1.00 90.59 360 A 1 
ATOM   2895 C  CD  . ARG A 1  360 ? -23.761 16.342  -18.152 1.00 88.86 360 A 1 
ATOM   2896 N  NE  . ARG A 1  360 ? -23.047 17.544  -18.621 1.00 84.67 360 A 1 
ATOM   2897 C  CZ  . ARG A 1  360 ? -22.929 18.698  -17.984 1.00 82.17 360 A 1 
ATOM   2898 N  NH1 . ARG A 1  360 ? -23.498 18.919  -16.835 1.00 76.10 360 A 1 
ATOM   2899 N  NH2 . ARG A 1  360 ? -22.210 19.657  -18.492 1.00 75.41 360 A 1 
ATOM   2900 N  N   . MET A 1  361 ? -19.111 13.205  -18.185 1.00 97.38 361 A 1 
ATOM   2901 C  CA  . MET A 1  361 ? -17.643 13.143  -18.164 1.00 96.95 361 A 1 
ATOM   2902 C  C   . MET A 1  361 ? -17.091 12.011  -19.043 1.00 96.92 361 A 1 
ATOM   2903 O  O   . MET A 1  361 ? -16.074 12.204  -19.689 1.00 96.04 361 A 1 
ATOM   2904 C  CB  . MET A 1  361 ? -17.132 12.965  -16.735 1.00 96.10 361 A 1 
ATOM   2905 C  CG  . MET A 1  361 ? -17.305 14.235  -15.901 1.00 93.67 361 A 1 
ATOM   2906 S  SD  . MET A 1  361 ? -16.433 14.230  -14.308 1.00 92.93 361 A 1 
ATOM   2907 C  CE  . MET A 1  361 ? -17.238 12.866  -13.456 1.00 86.45 361 A 1 
ATOM   2908 N  N   . ASP A 1  362 ? -17.791 10.884  -19.133 1.00 95.32 362 A 1 
ATOM   2909 C  CA  . ASP A 1  362 ? -17.411 9.769   -20.004 1.00 94.90 362 A 1 
ATOM   2910 C  C   . ASP A 1  362 ? -17.407 10.142  -21.503 1.00 94.57 362 A 1 
ATOM   2911 O  O   . ASP A 1  362 ? -16.735 9.501   -22.314 1.00 93.26 362 A 1 
ATOM   2912 C  CB  . ASP A 1  362 ? -18.376 8.606   -19.732 1.00 94.57 362 A 1 
ATOM   2913 C  CG  . ASP A 1  362 ? -17.931 7.292   -20.374 1.00 86.91 362 A 1 
ATOM   2914 O  OD1 . ASP A 1  362 ? -16.801 6.860   -20.078 1.00 79.32 362 A 1 
ATOM   2915 O  OD2 . ASP A 1  362 ? -18.737 6.714   -21.135 1.00 78.37 362 A 1 
ATOM   2916 N  N   . LYS A 1  363 ? -18.131 11.200  -21.886 1.00 95.62 363 A 1 
ATOM   2917 C  CA  . LYS A 1  363 ? -18.275 11.667  -23.275 1.00 95.62 363 A 1 
ATOM   2918 C  C   . LYS A 1  363 ? -17.673 13.043  -23.535 1.00 95.92 363 A 1 
ATOM   2919 O  O   . LYS A 1  363 ? -17.513 13.427  -24.696 1.00 93.69 363 A 1 
ATOM   2920 C  CB  . LYS A 1  363 ? -19.758 11.665  -23.657 1.00 94.81 363 A 1 
ATOM   2921 C  CG  . LYS A 1  363 ? -20.355 10.257  -23.604 1.00 88.83 363 A 1 
ATOM   2922 C  CD  . LYS A 1  363 ? -21.818 10.279  -24.062 1.00 80.47 363 A 1 
ATOM   2923 C  CE  . LYS A 1  363 ? -22.369 8.863   -23.941 1.00 70.56 363 A 1 
ATOM   2924 N  NZ  . LYS A 1  363 ? -23.765 8.788   -24.434 1.00 61.47 363 A 1 
ATOM   2925 N  N   . ASP A 1  364 ? -17.389 13.803  -22.503 1.00 95.25 364 A 1 
ATOM   2926 C  CA  . ASP A 1  364 ? -16.906 15.180  -22.564 1.00 95.31 364 A 1 
ATOM   2927 C  C   . ASP A 1  364 ? -15.565 15.282  -21.830 1.00 95.30 364 A 1 
ATOM   2928 O  O   . ASP A 1  364 ? -15.494 15.482  -20.614 1.00 94.77 364 A 1 
ATOM   2929 C  CB  . ASP A 1  364 ? -17.982 16.129  -22.016 1.00 94.80 364 A 1 
ATOM   2930 C  CG  . ASP A 1  364 ? -17.595 17.611  -22.099 1.00 93.65 364 A 1 
ATOM   2931 O  OD1 . ASP A 1  364 ? -16.415 17.924  -22.370 1.00 88.82 364 A 1 
ATOM   2932 O  OD2 . ASP A 1  364 ? -18.496 18.440  -21.847 1.00 87.20 364 A 1 
ATOM   2933 N  N   . LEU A 1  365 ? -14.486 15.173  -22.601 1.00 93.57 365 A 1 
ATOM   2934 C  CA  . LEU A 1  365 ? -13.122 15.259  -22.090 1.00 92.52 365 A 1 
ATOM   2935 C  C   . LEU A 1  365 ? -12.843 16.591  -21.387 1.00 92.42 365 A 1 
ATOM   2936 O  O   . LEU A 1  365 ? -12.052 16.640  -20.449 1.00 92.46 365 A 1 
ATOM   2937 C  CB  . LEU A 1  365 ? -12.154 15.034  -23.263 1.00 91.53 365 A 1 
ATOM   2938 C  CG  . LEU A 1  365 ? -10.680 14.955  -22.848 1.00 82.97 365 A 1 
ATOM   2939 C  CD1 . LEU A 1  365 ? -10.396 13.751  -21.950 1.00 77.36 365 A 1 
ATOM   2940 C  CD2 . LEU A 1  365 ? -9.803  14.840  -24.089 1.00 78.92 365 A 1 
ATOM   2941 N  N   . GLN A 1  366 ? -13.487 17.676  -21.821 1.00 94.17 366 A 1 
ATOM   2942 C  CA  . GLN A 1  366 ? -13.284 18.990  -21.224 1.00 93.44 366 A 1 
ATOM   2943 C  C   . GLN A 1  366 ? -13.882 19.053  -19.816 1.00 94.17 366 A 1 
ATOM   2944 O  O   . GLN A 1  366 ? -13.264 19.589  -18.895 1.00 93.46 366 A 1 
ATOM   2945 C  CB  . GLN A 1  366 ? -13.878 20.047  -22.160 1.00 93.14 366 A 1 
ATOM   2946 C  CG  . GLN A 1  366 ? -13.058 21.332  -22.140 1.00 82.08 366 A 1 
ATOM   2947 C  CD  . GLN A 1  366 ? -13.575 22.385  -23.131 1.00 73.20 366 A 1 
ATOM   2948 O  OE1 . GLN A 1  366 ? -14.652 22.286  -23.691 1.00 64.40 366 A 1 
ATOM   2949 N  NE2 . GLN A 1  366 ? -12.827 23.433  -23.366 1.00 62.08 366 A 1 
ATOM   2950 N  N   . LEU A 1  367 ? -15.051 18.447  -19.630 1.00 95.49 367 A 1 
ATOM   2951 C  CA  . LEU A 1  367 ? -15.688 18.295  -18.316 1.00 95.96 367 A 1 
ATOM   2952 C  C   . LEU A 1  367 ? -14.899 17.329  -17.420 1.00 96.17 367 A 1 
ATOM   2953 O  O   . LEU A 1  367 ? -14.697 17.617  -16.247 1.00 95.81 367 A 1 
ATOM   2954 C  CB  . LEU A 1  367 ? -17.129 17.836  -18.524 1.00 95.97 367 A 1 
ATOM   2955 C  CG  . LEU A 1  367 ? -17.952 17.762  -17.230 1.00 94.52 367 A 1 
ATOM   2956 C  CD1 . LEU A 1  367 ? -18.170 19.142  -16.601 1.00 90.87 367 A 1 
ATOM   2957 C  CD2 . LEU A 1  367 ? -19.325 17.168  -17.548 1.00 90.88 367 A 1 
ATOM   2958 N  N   . PHE A 1  368 ? -14.427 16.214  -17.979 1.00 95.85 368 A 1 
ATOM   2959 C  CA  . PHE A 1  368 ? -13.557 15.295  -17.252 1.00 95.37 368 A 1 
ATOM   2960 C  C   . PHE A 1  368 ? -12.266 15.979  -16.788 1.00 94.85 368 A 1 
ATOM   2961 O  O   . PHE A 1  368 ? -11.861 15.805  -15.643 1.00 94.63 368 A 1 
ATOM   2962 C  CB  . PHE A 1  368 ? -13.249 14.073  -18.117 1.00 94.57 368 A 1 
ATOM   2963 C  CG  . PHE A 1  368 ? -12.332 13.093  -17.418 1.00 93.25 368 A 1 
ATOM   2964 C  CD1 . PHE A 1  368 ? -10.944 13.098  -17.672 1.00 89.03 368 A 1 
ATOM   2965 C  CD2 . PHE A 1  368 ? -12.847 12.212  -16.451 1.00 88.24 368 A 1 
ATOM   2966 C  CE1 . PHE A 1  368 ? -10.086 12.237  -16.975 1.00 87.15 368 A 1 
ATOM   2967 C  CE2 . PHE A 1  368 ? -11.992 11.343  -15.750 1.00 87.28 368 A 1 
ATOM   2968 C  CZ  . PHE A 1  368 ? -10.612 11.358  -16.011 1.00 89.52 368 A 1 
ATOM   2969 N  N   . ASN A 1  369 ? -11.649 16.801  -17.649 1.00 94.89 369 A 1 
ATOM   2970 C  CA  . ASN A 1  369 ? -10.442 17.540  -17.290 1.00 94.03 369 A 1 
ATOM   2971 C  C   . ASN A 1  369 ? -10.676 18.523  -16.142 1.00 94.17 369 A 1 
ATOM   2972 O  O   . ASN A 1  369 ? -9.813  18.652  -15.289 1.00 94.20 369 A 1 
ATOM   2973 C  CB  . ASN A 1  369 ? -9.884  18.250  -18.529 1.00 93.45 369 A 1 
ATOM   2974 C  CG  . ASN A 1  369 ? -9.209  17.305  -19.507 1.00 88.19 369 A 1 
ATOM   2975 O  OD1 . ASN A 1  369 ? -8.851  16.182  -19.221 1.00 82.40 369 A 1 
ATOM   2976 N  ND2 . ASN A 1  369 ? -8.967  17.775  -20.711 1.00 80.70 369 A 1 
ATOM   2977 N  N   . LYS A 1  370 ? -11.849 19.163  -16.066 1.00 95.17 370 A 1 
ATOM   2978 C  CA  . LYS A 1  370 ? -12.222 19.973  -14.892 1.00 95.34 370 A 1 
ATOM   2979 C  C   . LYS A 1  370 ? -12.261 19.122  -13.621 1.00 96.20 370 A 1 
ATOM   2980 O  O   . LYS A 1  370 ? -11.637 19.487  -12.630 1.00 95.92 370 A 1 
ATOM   2981 C  CB  . LYS A 1  370 ? -13.590 20.631  -15.088 1.00 93.94 370 A 1 
ATOM   2982 C  CG  . LYS A 1  370 ? -13.545 21.890  -15.951 1.00 84.98 370 A 1 
ATOM   2983 C  CD  . LYS A 1  370 ? -14.933 22.529  -15.918 1.00 83.73 370 A 1 
ATOM   2984 C  CE  . LYS A 1  370 ? -14.917 23.944  -16.491 1.00 75.77 370 A 1 
ATOM   2985 N  NZ  . LYS A 1  370 ? -16.018 24.730  -15.885 1.00 70.21 370 A 1 
ATOM   2986 N  N   . TYR A 1  371 ? -12.951 17.997  -13.663 1.00 96.30 371 A 1 
ATOM   2987 C  CA  . TYR A 1  371 ? -12.992 17.061  -12.543 1.00 96.70 371 A 1 
ATOM   2988 C  C   . TYR A 1  371 ? -11.580 16.602  -12.150 1.00 96.83 371 A 1 
ATOM   2989 O  O   . TYR A 1  371 ? -11.242 16.606  -10.975 1.00 96.54 371 A 1 
ATOM   2990 C  CB  . TYR A 1  371 ? -13.894 15.874  -12.897 1.00 96.78 371 A 1 
ATOM   2991 C  CG  . TYR A 1  371 ? -13.676 14.661  -12.016 1.00 96.52 371 A 1 
ATOM   2992 C  CD1 . TYR A 1  371 ? -12.822 13.627  -12.459 1.00 94.02 371 A 1 
ATOM   2993 C  CD2 . TYR A 1  371 ? -14.267 14.577  -10.744 1.00 94.14 371 A 1 
ATOM   2994 C  CE1 . TYR A 1  371 ? -12.567 12.517  -11.634 1.00 93.63 371 A 1 
ATOM   2995 C  CE2 . TYR A 1  371 ? -14.016 13.474  -9.912  1.00 93.62 371 A 1 
ATOM   2996 C  CZ  . TYR A 1  371 ? -13.167 12.444  -10.365 1.00 95.23 371 A 1 
ATOM   2997 O  OH  . TYR A 1  371 ? -12.909 11.357  -9.572  1.00 93.91 371 A 1 
ATOM   2998 N  N   . HIS A 1  372 ? -10.744 16.252  -13.121 1.00 95.34 372 A 1 
ATOM   2999 C  CA  . HIS A 1  372 ? -9.384  15.777  -12.871 1.00 94.11 372 A 1 
ATOM   3000 C  C   . HIS A 1  372 ? -8.465  16.856  -12.282 1.00 94.08 372 A 1 
ATOM   3001 O  O   . HIS A 1  372 ? -7.610  16.558  -11.448 1.00 93.60 372 A 1 
ATOM   3002 C  CB  . HIS A 1  372 ? -8.817  15.229  -14.185 1.00 92.32 372 A 1 
ATOM   3003 C  CG  . HIS A 1  372 ? -7.517  14.505  -13.983 1.00 88.75 372 A 1 
ATOM   3004 N  ND1 . HIS A 1  372 ? -6.247  15.037  -14.142 1.00 77.39 372 A 1 
ATOM   3005 C  CD2 . HIS A 1  372 ? -7.360  13.196  -13.586 1.00 77.50 372 A 1 
ATOM   3006 C  CE1 . HIS A 1  372 ? -5.364  14.078  -13.858 1.00 76.94 372 A 1 
ATOM   3007 N  NE2 . HIS A 1  372 ? -5.999  12.946  -13.509 1.00 78.89 372 A 1 
ATOM   3008 N  N   . LEU A 1  373 ? -8.652  18.115  -12.685 1.00 94.74 373 A 1 
ATOM   3009 C  CA  . LEU A 1  373 ? -7.969  19.261  -12.097 1.00 94.61 373 A 1 
ATOM   3010 C  C   . LEU A 1  373 ? -8.337  19.408  -10.615 1.00 95.28 373 A 1 
ATOM   3011 O  O   . LEU A 1  373 ? -7.462  19.476  -9.752  1.00 94.74 373 A 1 
ATOM   3012 C  CB  . LEU A 1  373 ? -8.362  20.516  -12.906 1.00 93.81 373 A 1 
ATOM   3013 C  CG  . LEU A 1  373 ? -7.356  21.668  -12.737 1.00 85.07 373 A 1 
ATOM   3014 C  CD1 . LEU A 1  373 ? -6.390  21.681  -13.915 1.00 80.17 373 A 1 
ATOM   3015 C  CD2 . LEU A 1  373 ? -8.068  23.021  -12.694 1.00 79.64 373 A 1 
ATOM   3016 N  N   . HIS A 1  374 ? -9.633  19.392  -10.318 1.00 96.25 374 A 1 
ATOM   3017 C  CA  . HIS A 1  374 ? -10.150 19.497  -8.955  1.00 96.78 374 A 1 
ATOM   3018 C  C   . HIS A 1  374 ? -9.860  18.261  -8.099  1.00 96.86 374 A 1 
ATOM   3019 O  O   . HIS A 1  374 ? -9.625  18.401  -6.900  1.00 96.48 374 A 1 
ATOM   3020 C  CB  . HIS A 1  374 ? -11.653 19.784  -9.012  1.00 96.87 374 A 1 
ATOM   3021 C  CG  . HIS A 1  374 ? -11.989 21.097  -9.657  1.00 96.94 374 A 1 
ATOM   3022 N  ND1 . HIS A 1  374 ? -11.297 22.293  -9.489  1.00 91.91 374 A 1 
ATOM   3023 C  CD2 . HIS A 1  374 ? -13.016 21.336  -10.530 1.00 91.53 374 A 1 
ATOM   3024 C  CE1 . HIS A 1  374 ? -11.900 23.210  -10.247 1.00 94.03 374 A 1 
ATOM   3025 N  NE2 . HIS A 1  374 ? -12.951 22.669  -10.889 1.00 94.18 374 A 1 
ATOM   3026 N  N   . PHE A 1  375 ? -9.765  17.081  -8.706  1.00 96.32 375 A 1 
ATOM   3027 C  CA  . PHE A 1  375 ? -9.371  15.836  -8.033  1.00 96.06 375 A 1 
ATOM   3028 C  C   . PHE A 1  375 ? -8.040  15.982  -7.278  1.00 95.86 375 A 1 
ATOM   3029 O  O   . PHE A 1  375 ? -7.865  15.421  -6.207  1.00 95.05 375 A 1 
ATOM   3030 C  CB  . PHE A 1  375 ? -9.287  14.734  -9.086  1.00 95.48 375 A 1 
ATOM   3031 C  CG  . PHE A 1  375 ? -8.757  13.409  -8.575  1.00 95.11 375 A 1 
ATOM   3032 C  CD1 . PHE A 1  375 ? -7.403  13.078  -8.746  1.00 92.90 375 A 1 
ATOM   3033 C  CD2 . PHE A 1  375 ? -9.619  12.501  -7.932  1.00 92.98 375 A 1 
ATOM   3034 C  CE1 . PHE A 1  375 ? -6.912  11.841  -8.287  1.00 91.81 375 A 1 
ATOM   3035 C  CE2 . PHE A 1  375 ? -9.131  11.269  -7.472  1.00 91.98 375 A 1 
ATOM   3036 C  CZ  . PHE A 1  375 ? -7.775  10.939  -7.649  1.00 93.19 375 A 1 
ATOM   3037 N  N   . ARG A 1  376 ? -7.117  16.788  -7.814  1.00 93.93 376 A 1 
ATOM   3038 C  CA  . ARG A 1  376 ? -5.828  17.129  -7.181  1.00 93.24 376 A 1 
ATOM   3039 C  C   . ARG A 1  376 ? -5.826  18.515  -6.523  1.00 94.04 376 A 1 
ATOM   3040 O  O   . ARG A 1  376 ? -4.754  19.059  -6.268  1.00 92.77 376 A 1 
ATOM   3041 C  CB  . ARG A 1  376 ? -4.692  16.979  -8.197  1.00 90.60 376 A 1 
ATOM   3042 C  CG  . ARG A 1  376 ? -4.461  15.522  -8.592  1.00 83.55 376 A 1 
ATOM   3043 C  CD  . ARG A 1  376 ? -3.196  15.422  -9.453  1.00 80.76 376 A 1 
ATOM   3044 N  NE  . ARG A 1  376 ? -2.817  14.027  -9.712  1.00 76.16 376 A 1 
ATOM   3045 C  CZ  . ARG A 1  376 ? -1.680  13.617  -10.253 1.00 72.34 376 A 1 
ATOM   3046 N  NH1 . ARG A 1  376 ? -0.768  14.450  -10.660 1.00 66.92 376 A 1 
ATOM   3047 N  NH2 . ARG A 1  376 ? -1.446  12.366  -10.388 1.00 64.70 376 A 1 
ATOM   3048 N  N   . ALA A 1  377 ? -6.970  19.080  -6.268  1.00 95.15 377 A 1 
ATOM   3049 C  CA  . ALA A 1  377 ? -7.140  20.410  -5.674  1.00 95.83 377 A 1 
ATOM   3050 C  C   . ALA A 1  377 ? -6.372  21.527  -6.413  1.00 95.69 377 A 1 
ATOM   3051 O  O   . ALA A 1  377 ? -5.810  22.425  -5.794  1.00 94.09 377 A 1 
ATOM   3052 C  CB  . ALA A 1  377 ? -6.848  20.322  -4.171  1.00 95.71 377 A 1 
ATOM   3053 N  N   . ASP A 1  378 ? -6.331  21.441  -7.743  1.00 93.84 378 A 1 
ATOM   3054 C  CA  . ASP A 1  378 ? -5.677  22.419  -8.631  1.00 93.27 378 A 1 
ATOM   3055 C  C   . ASP A 1  378 ? -4.201  22.674  -8.258  1.00 92.19 378 A 1 
ATOM   3056 O  O   . ASP A 1  378 ? -3.715  23.806  -8.247  1.00 89.31 378 A 1 
ATOM   3057 C  CB  . ASP A 1  378 ? -6.505  23.705  -8.715  1.00 93.22 378 A 1 
ATOM   3058 C  CG  . ASP A 1  378 ? -7.963  23.470  -9.116  1.00 91.99 378 A 1 
ATOM   3059 O  OD1 . ASP A 1  378 ? -8.358  23.970  -10.191 1.00 85.36 378 A 1 
ATOM   3060 O  OD2 . ASP A 1  378 ? -8.732  22.872  -8.334  1.00 85.89 378 A 1 
ATOM   3061 N  N   . THR A 1  379 ? -3.483  21.600  -7.912  1.00 91.55 379 A 1 
ATOM   3062 C  CA  . THR A 1  379 ? -2.138  21.697  -7.347  1.00 89.62 379 A 1 
ATOM   3063 C  C   . THR A 1  379 ? -1.124  22.218  -8.369  1.00 86.66 379 A 1 
ATOM   3064 O  O   . THR A 1  379 ? -0.947  21.596  -9.420  1.00 83.13 379 A 1 
ATOM   3065 C  CB  . THR A 1  379 ? -1.689  20.351  -6.788  1.00 89.29 379 A 1 
ATOM   3066 O  OG1 . THR A 1  379 ? -2.580  19.996  -5.755  1.00 84.92 379 A 1 
ATOM   3067 C  CG2 . THR A 1  379 ? -0.295  20.402  -6.168  1.00 83.96 379 A 1 
ATOM   3068 N  N   . PRO A 1  380 ? -0.387  23.304  -8.056  1.00 83.64 380 A 1 
ATOM   3069 C  CA  . PRO A 1  380 ? 0.613   23.856  -8.962  1.00 80.08 380 A 1 
ATOM   3070 C  C   . PRO A 1  380 ? 1.700   22.845  -9.317  1.00 77.07 380 A 1 
ATOM   3071 O  O   . PRO A 1  380 ? 2.278   22.208  -8.438  1.00 71.62 380 A 1 
ATOM   3072 C  CB  . PRO A 1  380 ? 1.202   25.075  -8.250  1.00 77.25 380 A 1 
ATOM   3073 C  CG  . PRO A 1  380 ? 0.113   25.473  -7.264  1.00 77.40 380 A 1 
ATOM   3074 C  CD  . PRO A 1  380 ? -0.513  24.135  -6.882  1.00 80.90 380 A 1 
ATOM   3075 N  N   . GLY A 1  381 ? 2.008   22.739  -10.600 1.00 70.78 381 A 1 
ATOM   3076 C  CA  . GLY A 1  381 ? 2.995   21.789  -11.114 1.00 65.18 381 A 1 
ATOM   3077 C  C   . GLY A 1  381 ? 2.451   20.434  -11.538 1.00 60.56 381 A 1 
ATOM   3078 O  O   . GLY A 1  381 ? 3.187   19.674  -12.165 1.00 55.98 381 A 1 
ATOM   3079 N  N   . PHE A 1  382 ? 1.193   20.156  -11.246 1.00 65.16 382 A 1 
ATOM   3080 C  CA  . PHE A 1  382 ? 0.505   18.927  -11.681 1.00 59.53 382 A 1 
ATOM   3081 C  C   . PHE A 1  382 ? -0.634  19.180  -12.675 1.00 54.64 382 A 1 
ATOM   3082 O  O   . PHE A 1  382 ? -1.204  18.231  -13.203 1.00 50.18 382 A 1 
ATOM   3083 C  CB  . PHE A 1  382 ? -0.010  18.173  -10.456 1.00 56.54 382 A 1 
ATOM   3084 C  CG  . PHE A 1  382 ? 1.074   17.714  -9.515  1.00 55.03 382 A 1 
ATOM   3085 C  CD1 . PHE A 1  382 ? 1.746   16.493  -9.734  1.00 51.22 382 A 1 
ATOM   3086 C  CD2 . PHE A 1  382 ? 1.440   18.500  -8.401  1.00 50.42 382 A 1 
ATOM   3087 C  CE1 . PHE A 1  382 ? 2.745   16.062  -8.863  1.00 46.77 382 A 1 
ATOM   3088 C  CE2 . PHE A 1  382 ? 2.442   18.070  -7.529  1.00 47.23 382 A 1 
ATOM   3089 C  CZ  . PHE A 1  382 ? 3.099   16.850  -7.754  1.00 47.88 382 A 1 
ATOM   3090 N  N   . THR A 1  383 ? -0.929  20.441  -12.930 1.00 45.88 383 A 1 
ATOM   3091 C  CA  . THR A 1  383 ? -2.019  20.924  -13.784 1.00 43.27 383 A 1 
ATOM   3092 C  C   . THR A 1  383 ? -1.479  21.821  -14.889 1.00 40.23 383 A 1 
ATOM   3093 O  O   . THR A 1  383 ? -0.561  22.601  -14.600 1.00 37.14 383 A 1 
ATOM   3094 C  CB  . THR A 1  383 ? -3.016  21.729  -12.963 1.00 39.81 383 A 1 
ATOM   3095 O  OG1 . THR A 1  383 ? -2.341  22.809  -12.371 1.00 38.59 383 A 1 
ATOM   3096 C  CG2 . THR A 1  383 ? -3.653  20.879  -11.867 1.00 38.19 383 A 1 
ATOM   3097 O  OXT . THR A 1  383 ? -2.053  21.710  -16.035 1.00 37.66 383 A 1 
ATOM   3098 N  N   . PHE B 2  1   ? 27.483  -20.484 -13.641 1.00 96.21 1   B 1 
ATOM   3099 C  CA  . PHE B 2  1   ? 26.493  -21.220 -12.844 1.00 97.29 1   B 1 
ATOM   3100 C  C   . PHE B 2  1   ? 25.107  -20.601 -13.004 1.00 97.69 1   B 1 
ATOM   3101 O  O   . PHE B 2  1   ? 24.989  -19.454 -13.440 1.00 97.03 1   B 1 
ATOM   3102 C  CB  . PHE B 2  1   ? 26.921  -21.295 -11.373 1.00 96.57 1   B 1 
ATOM   3103 C  CG  . PHE B 2  1   ? 26.866  -19.983 -10.621 1.00 96.90 1   B 1 
ATOM   3104 C  CD1 . PHE B 2  1   ? 27.941  -19.067 -10.691 1.00 93.78 1   B 1 
ATOM   3105 C  CD2 . PHE B 2  1   ? 25.754  -19.668 -9.807  1.00 93.34 1   B 1 
ATOM   3106 C  CE1 . PHE B 2  1   ? 27.905  -17.870 -9.972  1.00 92.53 1   B 1 
ATOM   3107 C  CE2 . PHE B 2  1   ? 25.720  -18.466 -9.081  1.00 92.80 1   B 1 
ATOM   3108 C  CZ  . PHE B 2  1   ? 26.796  -17.570 -9.162  1.00 95.78 1   B 1 
ATOM   3109 N  N   . GLU B 2  2   ? 24.064  -21.358 -12.652 1.00 98.08 2   B 1 
ATOM   3110 C  CA  . GLU B 2  2   ? 22.694  -20.860 -12.617 1.00 98.27 2   B 1 
ATOM   3111 C  C   . GLU B 2  2   ? 22.253  -20.572 -11.174 1.00 98.36 2   B 1 
ATOM   3112 O  O   . GLU B 2  2   ? 22.735  -21.180 -10.225 1.00 98.03 2   B 1 
ATOM   3113 C  CB  . GLU B 2  2   ? 21.740  -21.842 -13.308 1.00 97.66 2   B 1 
ATOM   3114 C  CG  . GLU B 2  2   ? 22.046  -22.051 -14.805 1.00 94.01 2   B 1 
ATOM   3115 C  CD  . GLU B 2  2   ? 20.938  -22.894 -15.461 1.00 91.14 2   B 1 
ATOM   3116 O  OE1 . GLU B 2  2   ? 20.418  -22.508 -16.528 1.00 83.24 2   B 1 
ATOM   3117 O  OE2 . GLU B 2  2   ? 20.489  -23.898 -14.858 1.00 83.02 2   B 1 
ATOM   3118 N  N   . MET B 2  3   ? 21.299  -19.652 -11.030 1.00 98.71 3   B 1 
ATOM   3119 C  CA  . MET B 2  3   ? 20.766  -19.256 -9.728  1.00 98.79 3   B 1 
ATOM   3120 C  C   . MET B 2  3   ? 19.272  -18.966 -9.815  1.00 98.86 3   B 1 
ATOM   3121 O  O   . MET B 2  3   ? 18.832  -18.165 -10.648 1.00 98.78 3   B 1 
ATOM   3122 C  CB  . MET B 2  3   ? 21.556  -18.047 -9.218  1.00 98.56 3   B 1 
ATOM   3123 C  CG  . MET B 2  3   ? 21.070  -17.530 -7.864  1.00 97.78 3   B 1 
ATOM   3124 S  SD  . MET B 2  3   ? 22.135  -16.239 -7.152  1.00 97.02 3   B 1 
ATOM   3125 C  CE  . MET B 2  3   ? 21.864  -14.912 -8.357  1.00 90.41 3   B 1 
ATOM   3126 N  N   . TRP B 2  4   ? 18.483  -19.583 -8.939  1.00 98.73 4   B 1 
ATOM   3127 C  CA  . TRP B 2  4   ? 17.054  -19.317 -8.810  1.00 98.89 4   B 1 
ATOM   3128 C  C   . TRP B 2  4   ? 16.793  -18.092 -7.933  1.00 98.81 4   B 1 
ATOM   3129 O  O   . TRP B 2  4   ? 17.508  -17.852 -6.959  1.00 98.76 4   B 1 
ATOM   3130 C  CB  . TRP B 2  4   ? 16.354  -20.544 -8.238  1.00 98.83 4   B 1 
ATOM   3131 C  CG  . TRP B 2  4   ? 16.421  -21.760 -9.117  1.00 98.81 4   B 1 
ATOM   3132 C  CD1 . TRP B 2  4   ? 17.358  -22.733 -9.046  1.00 98.28 4   B 1 
ATOM   3133 C  CD2 . TRP B 2  4   ? 15.512  -22.140 -10.190 1.00 98.75 4   B 1 
ATOM   3134 N  NE1 . TRP B 2  4   ? 17.095  -23.699 -10.008 1.00 98.35 4   B 1 
ATOM   3135 C  CE2 . TRP B 2  4   ? 15.971  -23.371 -10.729 1.00 98.62 4   B 1 
ATOM   3136 C  CE3 . TRP B 2  4   ? 14.360  -21.562 -10.756 1.00 98.60 4   B 1 
ATOM   3137 C  CZ2 . TRP B 2  4   ? 15.294  -24.024 -11.792 1.00 98.44 4   B 1 
ATOM   3138 C  CZ3 . TRP B 2  4   ? 13.679  -22.208 -11.818 1.00 98.24 4   B 1 
ATOM   3139 C  CH2 . TRP B 2  4   ? 14.153  -23.424 -12.322 1.00 98.15 4   B 1 
ATOM   3140 N  N   . GLN B 2  5   ? 15.744  -17.351 -8.246  1.00 98.84 5   B 1 
ATOM   3141 C  CA  . GLN B 2  5   ? 15.199  -16.288 -7.412  1.00 98.81 5   B 1 
ATOM   3142 C  C   . GLN B 2  5   ? 13.767  -16.660 -6.993  1.00 98.89 5   B 1 
ATOM   3143 O  O   . GLN B 2  5   ? 12.856  -16.647 -7.815  1.00 98.73 5   B 1 
ATOM   3144 C  CB  . GLN B 2  5   ? 15.253  -14.960 -8.169  1.00 98.81 5   B 1 
ATOM   3145 C  CG  . GLN B 2  5   ? 14.797  -13.788 -7.293  1.00 98.58 5   B 1 
ATOM   3146 C  CD  . GLN B 2  5   ? 14.755  -12.462 -8.043  1.00 98.36 5   B 1 
ATOM   3147 O  OE1 . GLN B 2  5   ? 14.753  -12.386 -9.266  1.00 91.52 5   B 1 
ATOM   3148 N  NE2 . GLN B 2  5   ? 14.691  -11.364 -7.337  1.00 90.83 5   B 1 
ATOM   3149 N  N   . LEU B 2  6   ? 13.601  -16.976 -5.713  1.00 98.87 6   B 1 
ATOM   3150 C  CA  . LEU B 2  6   ? 12.324  -17.312 -5.088  1.00 98.80 6   B 1 
ATOM   3151 C  C   . LEU B 2  6   ? 11.887  -16.127 -4.224  1.00 98.86 6   B 1 
ATOM   3152 O  O   . LEU B 2  6   ? 12.556  -15.817 -3.239  1.00 98.50 6   B 1 
ATOM   3153 C  CB  . LEU B 2  6   ? 12.521  -18.601 -4.273  1.00 98.72 6   B 1 
ATOM   3154 C  CG  . LEU B 2  6   ? 11.275  -19.076 -3.511  1.00 98.14 6   B 1 
ATOM   3155 C  CD1 . LEU B 2  6   ? 10.132  -19.432 -4.462  1.00 95.12 6   B 1 
ATOM   3156 C  CD2 . LEU B 2  6   ? 11.616  -20.326 -2.700  1.00 95.14 6   B 1 
ATOM   3157 N  N   . THR B 2  7   ? 10.783  -15.472 -4.586  1.00 98.73 7   B 1 
ATOM   3158 C  CA  . THR B 2  7   ? 10.351  -14.245 -3.913  1.00 98.73 7   B 1 
ATOM   3159 C  C   . THR B 2  7   ? 8.844   -14.214 -3.684  1.00 98.62 7   B 1 
ATOM   3160 O  O   . THR B 2  7   ? 8.099   -14.827 -4.450  1.00 98.38 7   B 1 
ATOM   3161 C  CB  . THR B 2  7   ? 10.864  -13.006 -4.680  1.00 98.52 7   B 1 
ATOM   3162 O  OG1 . THR B 2  7   ? 10.780  -11.869 -3.870  1.00 94.42 7   B 1 
ATOM   3163 C  CG2 . THR B 2  7   ? 10.127  -12.727 -5.989  1.00 92.71 7   B 1 
ATOM   3164 N  N   . ASP B 2  8   ? 8.411   -13.518 -2.628  1.00 98.67 8   B 1 
ATOM   3165 C  CA  . ASP B 2  8   ? 7.015   -13.168 -2.348  1.00 98.56 8   B 1 
ATOM   3166 C  C   . ASP B 2  8   ? 6.067   -14.371 -2.424  1.00 98.59 8   B 1 
ATOM   3167 O  O   . ASP B 2  8   ? 5.182   -14.455 -3.277  1.00 98.00 8   B 1 
ATOM   3168 C  CB  . ASP B 2  8   ? 6.586   -11.991 -3.227  1.00 98.40 8   B 1 
ATOM   3169 C  CG  . ASP B 2  8   ? 7.533   -10.796 -3.045  1.00 98.12 8   B 1 
ATOM   3170 O  OD1 . ASP B 2  8   ? 7.364   -10.061 -2.060  1.00 95.15 8   B 1 
ATOM   3171 O  OD2 . ASP B 2  8   ? 8.451   -10.658 -3.881  1.00 95.82 8   B 1 
ATOM   3172 N  N   . ILE B 2  9   ? 6.279   -15.341 -1.541  1.00 98.43 9   B 1 
ATOM   3173 C  CA  . ILE B 2  9   ? 5.459   -16.557 -1.497  1.00 98.46 9   B 1 
ATOM   3174 C  C   . ILE B 2  9   ? 4.095   -16.259 -0.880  1.00 98.00 9   B 1 
ATOM   3175 O  O   . ILE B 2  9   ? 3.090   -16.783 -1.364  1.00 97.24 9   B 1 
ATOM   3176 C  CB  . ILE B 2  9   ? 6.193   -17.675 -0.724  1.00 98.39 9   B 1 
ATOM   3177 C  CG1 . ILE B 2  9   ? 7.495   -18.083 -1.458  1.00 97.44 9   B 1 
ATOM   3178 C  CG2 . ILE B 2  9   ? 5.277   -18.903 -0.542  1.00 97.14 9   B 1 
ATOM   3179 C  CD1 . ILE B 2  9   ? 8.352   -19.080 -0.666  1.00 96.17 9   B 1 
ATOM   3180 N  N   . HIS B 2  10  ? 4.044   -15.467 0.190   1.00 97.31 10  B 1 
ATOM   3181 C  CA  . HIS B 2  10  ? 2.837   -15.155 0.959   1.00 96.82 10  B 1 
ATOM   3182 C  C   . HIS B 2  10  ? 1.962   -16.400 1.210   1.00 96.51 10  B 1 
ATOM   3183 O  O   . HIS B 2  10  ? 0.818   -16.499 0.763   1.00 95.68 10  B 1 
ATOM   3184 C  CB  . HIS B 2  10  ? 2.087   -14.001 0.296   1.00 96.49 10  B 1 
ATOM   3185 C  CG  . HIS B 2  10  ? 2.800   -12.682 0.412   1.00 96.45 10  B 1 
ATOM   3186 N  ND1 . HIS B 2  10  ? 2.839   -11.903 1.555   1.00 94.65 10  B 1 
ATOM   3187 C  CD2 . HIS B 2  10  ? 3.482   -12.026 -0.575  1.00 94.97 10  B 1 
ATOM   3188 C  CE1 . HIS B 2  10  ? 3.522   -10.791 1.254   1.00 95.02 10  B 1 
ATOM   3189 N  NE2 . HIS B 2  10  ? 3.927   -10.828 -0.032  1.00 95.18 10  B 1 
ATOM   3190 N  N   . LEU B 2  11  ? 2.516   -17.386 1.899   1.00 96.55 11  B 1 
ATOM   3191 C  CA  . LEU B 2  11  ? 1.863   -18.665 2.094   1.00 96.30 11  B 1 
ATOM   3192 C  C   . LEU B 2  11  ? 0.664   -18.559 3.045   1.00 95.96 11  B 1 
ATOM   3193 O  O   . LEU B 2  11  ? 0.839   -18.260 4.229   1.00 94.97 11  B 1 
ATOM   3194 C  CB  . LEU B 2  11  ? 2.893   -19.685 2.603   1.00 95.80 11  B 1 
ATOM   3195 C  CG  . LEU B 2  11  ? 2.311   -21.069 2.928   1.00 93.88 11  B 1 
ATOM   3196 C  CD1 . LEU B 2  11  ? 1.686   -21.738 1.708   1.00 90.05 11  B 1 
ATOM   3197 C  CD2 . LEU B 2  11  ? 3.416   -21.973 3.469   1.00 89.10 11  B 1 
ATOM   3198 N  N   . ASP B 2  12  ? -0.516  -18.934 2.569   1.00 95.02 12  B 1 
ATOM   3199 C  CA  . ASP B 2  12  ? -1.679  -19.124 3.422   1.00 94.46 12  B 1 
ATOM   3200 C  C   . ASP B 2  12  ? -1.864  -20.608 3.791   1.00 94.62 12  B 1 
ATOM   3201 O  O   . ASP B 2  12  ? -2.316  -21.410 2.966   1.00 94.27 12  B 1 
ATOM   3202 C  CB  . ASP B 2  12  ? -2.941  -18.539 2.779   1.00 93.16 12  B 1 
ATOM   3203 C  CG  . ASP B 2  12  ? -4.131  -18.597 3.740   1.00 91.74 12  B 1 
ATOM   3204 O  OD1 . ASP B 2  12  ? -3.971  -19.034 4.912   1.00 89.09 12  B 1 
ATOM   3205 O  OD2 . ASP B 2  12  ? -5.240  -18.180 3.361   1.00 88.08 12  B 1 
ATOM   3206 N  N   . PRO B 2  13  ? -1.564  -21.003 5.034   1.00 93.65 13  B 1 
ATOM   3207 C  CA  . PRO B 2  13  ? -1.761  -22.379 5.478   1.00 93.01 13  B 1 
ATOM   3208 C  C   . PRO B 2  13  ? -3.241  -22.756 5.647   1.00 93.04 13  B 1 
ATOM   3209 O  O   . PRO B 2  13  ? -3.558  -23.932 5.767   1.00 92.02 13  B 1 
ATOM   3210 C  CB  . PRO B 2  13  ? -1.003  -22.463 6.802   1.00 91.97 13  B 1 
ATOM   3211 C  CG  . PRO B 2  13  ? -1.129  -21.055 7.371   1.00 90.46 13  B 1 
ATOM   3212 C  CD  . PRO B 2  13  ? -1.066  -20.172 6.125   1.00 92.75 13  B 1 
ATOM   3213 N  N   . MET B 2  14  ? -4.144  -21.781 5.651   1.00 92.67 14  B 1 
ATOM   3214 C  CA  . MET B 2  14  ? -5.586  -21.989 5.818   1.00 92.20 14  B 1 
ATOM   3215 C  C   . MET B 2  14  ? -6.349  -22.070 4.487   1.00 93.27 14  B 1 
ATOM   3216 O  O   . MET B 2  14  ? -7.561  -22.292 4.504   1.00 92.76 14  B 1 
ATOM   3217 C  CB  . MET B 2  14  ? -6.174  -20.905 6.725   1.00 90.44 14  B 1 
ATOM   3218 C  CG  . MET B 2  14  ? -5.568  -20.946 8.135   1.00 86.49 14  B 1 
ATOM   3219 S  SD  . MET B 2  14  ? -6.293  -19.780 9.317   1.00 79.05 14  B 1 
ATOM   3220 C  CE  . MET B 2  14  ? -8.015  -20.324 9.370   1.00 69.07 14  B 1 
ATOM   3221 N  N   . TYR B 2  15  ? -5.660  -21.939 3.350   1.00 94.08 15  B 1 
ATOM   3222 C  CA  . TYR B 2  15  ? -6.285  -22.023 2.031   1.00 94.81 15  B 1 
ATOM   3223 C  C   . TYR B 2  15  ? -7.082  -23.324 1.868   1.00 95.07 15  B 1 
ATOM   3224 O  O   . TYR B 2  15  ? -6.556  -24.434 2.021   1.00 94.73 15  B 1 
ATOM   3225 C  CB  . TYR B 2  15  ? -5.220  -21.912 0.938   1.00 95.16 15  B 1 
ATOM   3226 C  CG  . TYR B 2  15  ? -5.804  -21.869 -0.460  1.00 95.43 15  B 1 
ATOM   3227 C  CD1 . TYR B 2  15  ? -6.246  -23.048 -1.093  1.00 94.12 15  B 1 
ATOM   3228 C  CD2 . TYR B 2  15  ? -5.943  -20.642 -1.119  1.00 94.37 15  B 1 
ATOM   3229 C  CE1 . TYR B 2  15  ? -6.825  -23.004 -2.369  1.00 94.02 15  B 1 
ATOM   3230 C  CE2 . TYR B 2  15  ? -6.513  -20.581 -2.407  1.00 94.16 15  B 1 
ATOM   3231 C  CZ  . TYR B 2  15  ? -6.960  -21.766 -3.026  1.00 95.25 15  B 1 
ATOM   3232 O  OH  . TYR B 2  15  ? -7.527  -21.708 -4.267  1.00 94.63 15  B 1 
ATOM   3233 N  N   . THR B 2  16  ? -8.349  -23.191 1.492   1.00 94.84 16  B 1 
ATOM   3234 C  CA  . THR B 2  16  ? -9.276  -24.314 1.331   1.00 95.15 16  B 1 
ATOM   3235 C  C   . THR B 2  16  ? -9.777  -24.417 -0.110  1.00 95.53 16  B 1 
ATOM   3236 O  O   . THR B 2  16  ? -10.417 -23.509 -0.633  1.00 95.11 16  B 1 
ATOM   3237 C  CB  . THR B 2  16  ? -10.431 -24.215 2.335   1.00 94.45 16  B 1 
ATOM   3238 O  OG1 . THR B 2  16  ? -9.897  -24.244 3.641   1.00 90.58 16  B 1 
ATOM   3239 C  CG2 . THR B 2  16  ? -11.394 -25.392 2.234   1.00 89.86 16  B 1 
ATOM   3240 N  N   . VAL B 2  17  ? -9.519  -25.536 -0.757  1.00 96.01 17  B 1 
ATOM   3241 C  CA  . VAL B 2  17  ? -9.988  -25.795 -2.122  1.00 96.25 17  B 1 
ATOM   3242 C  C   . VAL B 2  17  ? -11.514 -25.849 -2.159  1.00 96.17 17  B 1 
ATOM   3243 O  O   . VAL B 2  17  ? -12.131 -26.550 -1.361  1.00 95.36 17  B 1 
ATOM   3244 C  CB  . VAL B 2  17  ? -9.388  -27.102 -2.684  1.00 95.90 17  B 1 
ATOM   3245 C  CG1 . VAL B 2  17  ? -9.865  -27.368 -4.120  1.00 93.55 17  B 1 
ATOM   3246 C  CG2 . VAL B 2  17  ? -7.855  -27.045 -2.712  1.00 93.10 17  B 1 
ATOM   3247 N  N   . GLY B 2  18  ? -12.120 -25.154 -3.105  1.00 95.35 18  B 1 
ATOM   3248 C  CA  . GLY B 2  18  ? -13.578 -25.079 -3.258  1.00 94.80 18  B 1 
ATOM   3249 C  C   . GLY B 2  18  ? -14.265 -24.053 -2.351  1.00 94.62 18  B 1 
ATOM   3250 O  O   . GLY B 2  18  ? -15.494 -23.978 -2.358  1.00 92.87 18  B 1 
ATOM   3251 N  N   . SER B 2  19  ? -13.498 -23.280 -1.595  1.00 92.85 19  B 1 
ATOM   3252 C  CA  . SER B 2  19  ? -14.002 -22.139 -0.829  1.00 91.96 19  B 1 
ATOM   3253 C  C   . SER B 2  19  ? -14.298 -20.926 -1.726  1.00 90.96 19  B 1 
ATOM   3254 O  O   . SER B 2  19  ? -14.078 -20.948 -2.949  1.00 89.97 19  B 1 
ATOM   3255 C  CB  . SER B 2  19  ? -13.020 -21.780 0.286   1.00 91.37 19  B 1 
ATOM   3256 O  OG  . SER B 2  19  ? -11.798 -21.366 -0.275  1.00 89.26 19  B 1 
ATOM   3257 N  N   . ASP B 2  20  ? -14.813 -19.868 -1.108  1.00 87.30 20  B 1 
ATOM   3258 C  CA  . ASP B 2  20  ? -15.141 -18.612 -1.782  1.00 85.41 20  B 1 
ATOM   3259 C  C   . ASP B 2  20  ? -13.916 -17.682 -1.842  1.00 84.06 20  B 1 
ATOM   3260 O  O   . ASP B 2  20  ? -13.421 -17.259 -0.797  1.00 83.47 20  B 1 
ATOM   3261 C  CB  . ASP B 2  20  ? -16.314 -17.968 -1.043  1.00 84.26 20  B 1 
ATOM   3262 C  CG  . ASP B 2  20  ? -16.871 -16.724 -1.738  1.00 81.79 20  B 1 
ATOM   3263 O  OD1 . ASP B 2  20  ? -16.278 -16.292 -2.752  1.00 78.01 20  B 1 
ATOM   3264 O  OD2 . ASP B 2  20  ? -17.919 -16.233 -1.256  1.00 75.90 20  B 1 
ATOM   3265 N  N   . PRO B 2  21  ? -13.443 -17.307 -3.045  1.00 86.60 21  B 1 
ATOM   3266 C  CA  . PRO B 2  21  ? -12.342 -16.352 -3.185  1.00 84.32 21  B 1 
ATOM   3267 C  C   . PRO B 2  21  ? -12.614 -14.985 -2.547  1.00 82.12 21  B 1 
ATOM   3268 O  O   . PRO B 2  21  ? -11.685 -14.350 -2.061  1.00 79.28 21  B 1 
ATOM   3269 C  CB  . PRO B 2  21  ? -12.117 -16.218 -4.693  1.00 83.92 21  B 1 
ATOM   3270 C  CG  . PRO B 2  21  ? -12.594 -17.558 -5.236  1.00 82.53 21  B 1 
ATOM   3271 C  CD  . PRO B 2  21  ? -13.780 -17.876 -4.335  1.00 85.08 21  B 1 
ATOM   3272 N  N   . LEU B 2  22  ? -13.867 -14.556 -2.496  1.00 79.16 22  B 1 
ATOM   3273 C  CA  . LEU B 2  22  ? -14.257 -13.312 -1.819  1.00 75.52 22  B 1 
ATOM   3274 C  C   . LEU B 2  22  ? -14.168 -13.425 -0.286  1.00 75.66 22  B 1 
ATOM   3275 O  O   . LEU B 2  22  ? -14.186 -12.412 0.407   1.00 74.21 22  B 1 
ATOM   3276 C  CB  . LEU B 2  22  ? -15.681 -12.915 -2.244  1.00 73.66 22  B 1 
ATOM   3277 C  CG  . LEU B 2  22  ? -15.857 -12.619 -3.744  1.00 67.54 22  B 1 
ATOM   3278 C  CD1 . LEU B 2  22  ? -17.326 -12.295 -4.026  1.00 64.33 22  B 1 
ATOM   3279 C  CD2 . LEU B 2  22  ? -15.011 -11.434 -4.209  1.00 62.33 22  B 1 
ATOM   3280 N  N   . LYS B 2  23  ? -14.023 -14.642 0.239   1.00 77.16 23  B 1 
ATOM   3281 C  CA  . LYS B 2  23  ? -13.747 -14.947 1.646   1.00 76.04 23  B 1 
ATOM   3282 C  C   . LYS B 2  23  ? -12.315 -15.453 1.842   1.00 77.84 23  B 1 
ATOM   3283 O  O   . LYS B 2  23  ? -12.076 -16.368 2.624   1.00 77.07 23  B 1 
ATOM   3284 C  CB  . LYS B 2  23  ? -14.778 -15.920 2.185   1.00 74.35 23  B 1 
ATOM   3285 C  CG  . LYS B 2  23  ? -16.206 -15.355 2.133   1.00 72.34 23  B 1 
ATOM   3286 C  CD  . LYS B 2  23  ? -17.146 -16.342 2.818   1.00 67.59 23  B 1 
ATOM   3287 C  CE  . LYS B 2  23  ? -18.563 -15.796 2.830   1.00 62.75 23  B 1 
ATOM   3288 N  NZ  . LYS B 2  23  ? -19.430 -16.706 3.622   1.00 57.97 23  B 1 
ATOM   3289 N  N   . LEU B 2  24  ? -11.369 -14.878 1.110   1.00 82.11 24  B 1 
ATOM   3290 C  CA  . LEU B 2  24  ? -9.929  -15.139 1.236   1.00 82.63 24  B 1 
ATOM   3291 C  C   . LEU B 2  24  ? -9.529  -16.602 0.944   1.00 85.58 24  B 1 
ATOM   3292 O  O   . LEU B 2  24  ? -8.492  -17.063 1.400   1.00 84.48 24  B 1 
ATOM   3293 C  CB  . LEU B 2  24  ? -9.434  -14.654 2.610   1.00 79.29 24  B 1 
ATOM   3294 C  CG  . LEU B 2  24  ? -9.822  -13.210 2.963   1.00 74.11 24  B 1 
ATOM   3295 C  CD1 . LEU B 2  24  ? -9.492  -12.934 4.422   1.00 68.64 24  B 1 
ATOM   3296 C  CD2 . LEU B 2  24  ? -9.081  -12.206 2.086   1.00 67.56 24  B 1 
ATOM   3297 N  N   . CYS B 2  25  ? -10.359 -17.335 0.194   1.00 86.53 25  B 1 
ATOM   3298 C  CA  . CYS B 2  25  ? -10.151 -18.753 -0.097  1.00 88.90 25  B 1 
ATOM   3299 C  C   . CYS B 2  25  ? -10.078 -19.654 1.145   1.00 89.83 25  B 1 
ATOM   3300 O  O   . CYS B 2  25  ? -9.393  -20.682 1.125   1.00 89.47 25  B 1 
ATOM   3301 C  CB  . CYS B 2  25  ? -8.959  -18.945 -1.042  1.00 89.56 25  B 1 
ATOM   3302 S  SG  . CYS B 2  25  ? -9.117  -18.118 -2.640  1.00 89.15 25  B 1 
ATOM   3303 N  N   . ARG B 2  26  ? -10.786 -19.314 2.224   1.00 87.99 26  B 1 
ATOM   3304 C  CA  . ARG B 2  26  ? -10.802 -20.100 3.476   1.00 87.32 26  B 1 
ATOM   3305 C  C   . ARG B 2  26  ? -12.176 -20.658 3.820   1.00 88.19 26  B 1 
ATOM   3306 O  O   . ARG B 2  26  ? -12.285 -21.776 4.316   1.00 86.88 26  B 1 
ATOM   3307 C  CB  . ARG B 2  26  ? -10.300 -19.221 4.623   1.00 85.39 26  B 1 
ATOM   3308 C  CG  . ARG B 2  26  ? -8.858  -18.767 4.398   1.00 83.21 26  B 1 
ATOM   3309 C  CD  . ARG B 2  26  ? -8.381  -17.949 5.589   1.00 79.75 26  B 1 
ATOM   3310 N  NE  . ARG B 2  26  ? -7.003  -17.522 5.397   1.00 77.83 26  B 1 
ATOM   3311 C  CZ  . ARG B 2  26  ? -6.264  -16.858 6.251   1.00 75.58 26  B 1 
ATOM   3312 N  NH1 . ARG B 2  26  ? -6.709  -16.475 7.410   1.00 72.25 26  B 1 
ATOM   3313 N  NH2 . ARG B 2  26  ? -5.055  -16.567 5.939   1.00 71.14 26  B 1 
ATOM   3314 N  N   . GLU B 2  27  ? -13.212 -19.883 3.547   1.00 85.02 27  B 1 
ATOM   3315 C  CA  . GLU B 2  27  ? -14.577 -20.148 3.980   1.00 84.75 27  B 1 
ATOM   3316 C  C   . GLU B 2  27  ? -15.581 -20.153 2.818   1.00 86.65 27  B 1 
ATOM   3317 O  O   . GLU B 2  27  ? -15.296 -19.727 1.704   1.00 85.48 27  B 1 
ATOM   3318 C  CB  . GLU B 2  27  ? -15.014 -19.101 5.013   1.00 80.38 27  B 1 
ATOM   3319 C  CG  . GLU B 2  27  ? -14.182 -19.098 6.293   1.00 71.95 27  B 1 
ATOM   3320 C  CD  . GLU B 2  27  ? -14.784 -18.171 7.362   1.00 69.67 27  B 1 
ATOM   3321 O  OE1 . GLU B 2  27  ? -14.161 -18.043 8.417   1.00 62.83 27  B 1 
ATOM   3322 O  OE2 . GLU B 2  27  ? -15.905 -17.635 7.123   1.00 62.98 27  B 1 
ATOM   3323 N  N   . GLY B 2  28  ? -16.796 -20.604 3.110   1.00 83.69 28  B 1 
ATOM   3324 C  CA  . GLY B 2  28  ? -17.887 -20.641 2.143   1.00 85.55 28  B 1 
ATOM   3325 C  C   . GLY B 2  28  ? -17.692 -21.683 1.037   1.00 88.47 28  B 1 
ATOM   3326 O  O   . GLY B 2  28  ? -16.893 -22.611 1.142   1.00 87.60 28  B 1 
ATOM   3327 N  N   . LYS B 2  29  ? -18.494 -21.555 -0.027  1.00 89.55 29  B 1 
ATOM   3328 C  CA  . LYS B 2  29  ? -18.424 -22.404 -1.214  1.00 90.04 29  B 1 
ATOM   3329 C  C   . LYS B 2  29  ? -18.192 -21.542 -2.438  1.00 89.53 29  B 1 
ATOM   3330 O  O   . LYS B 2  29  ? -18.899 -20.560 -2.641  1.00 86.38 29  B 1 
ATOM   3331 C  CB  . LYS B 2  29  ? -19.706 -23.235 -1.380  1.00 88.40 29  B 1 
ATOM   3332 C  CG  . LYS B 2  29  ? -19.857 -24.324 -0.305  1.00 78.48 29  B 1 
ATOM   3333 C  CD  . LYS B 2  29  ? -21.086 -25.181 -0.610  1.00 72.59 29  B 1 
ATOM   3334 C  CE  . LYS B 2  29  ? -21.222 -26.278 0.442   1.00 62.93 29  B 1 
ATOM   3335 N  NZ  . LYS B 2  29  ? -22.395 -27.143 0.175   1.00 55.59 29  B 1 
ATOM   3336 N  N   . GLY B 2  30  ? -17.247 -21.943 -3.265  1.00 91.18 30  B 1 
ATOM   3337 C  CA  . GLY B 2  30  ? -16.900 -21.197 -4.459  1.00 90.78 30  B 1 
ATOM   3338 C  C   . GLY B 2  30  ? -15.911 -21.950 -5.342  1.00 91.85 30  B 1 
ATOM   3339 O  O   . GLY B 2  30  ? -15.787 -23.171 -5.301  1.00 90.66 30  B 1 
ATOM   3340 N  N   . ASN B 2  31  ? -15.203 -21.196 -6.164  1.00 91.30 31  B 1 
ATOM   3341 C  CA  . ASN B 2  31  ? -14.334 -21.741 -7.199  1.00 90.94 31  B 1 
ATOM   3342 C  C   . ASN B 2  31  ? -12.834 -21.631 -6.867  1.00 92.20 31  B 1 
ATOM   3343 O  O   . ASN B 2  31  ? -12.006 -21.664 -7.786  1.00 90.68 31  B 1 
ATOM   3344 C  CB  . ASN B 2  31  ? -14.705 -21.087 -8.540  1.00 87.68 31  B 1 
ATOM   3345 C  CG  . ASN B 2  31  ? -16.071 -21.524 -9.039  1.00 77.07 31  B 1 
ATOM   3346 O  OD1 . ASN B 2  31  ? -16.473 -22.664 -8.902  1.00 64.57 31  B 1 
ATOM   3347 N  ND2 . ASN B 2  31  ? -16.807 -20.637 -9.660  1.00 65.66 31  B 1 
ATOM   3348 N  N   . ALA B 2  32  ? -12.468 -21.513 -5.591  1.00 92.60 32  B 1 
ATOM   3349 C  CA  . ALA B 2  32  ? -11.070 -21.541 -5.165  1.00 93.54 32  B 1 
ATOM   3350 C  C   . ALA B 2  32  ? -10.379 -22.797 -5.706  1.00 94.21 32  B 1 
ATOM   3351 O  O   . ALA B 2  32  ? -10.816 -23.928 -5.481  1.00 94.00 32  B 1 
ATOM   3352 C  CB  . ALA B 2  32  ? -10.983 -21.430 -3.648  1.00 93.19 32  B 1 
ATOM   3353 N  N   . GLY B 2  33  ? -9.342  -22.617 -6.493  1.00 94.86 33  B 1 
ATOM   3354 C  CA  . GLY B 2  33  ? -8.692  -23.680 -7.249  1.00 94.97 33  B 1 
ATOM   3355 C  C   . GLY B 2  33  ? -7.745  -24.522 -6.398  1.00 95.80 33  B 1 
ATOM   3356 O  O   . GLY B 2  33  ? -7.234  -24.056 -5.387  1.00 95.71 33  B 1 
ATOM   3357 N  N   . LYS B 2  34  ? -7.442  -25.739 -6.868  1.00 95.85 34  B 1 
ATOM   3358 C  CA  . LYS B 2  34  ? -6.500  -26.630 -6.165  1.00 96.35 34  B 1 
ATOM   3359 C  C   . LYS B 2  34  ? -5.135  -25.980 -5.885  1.00 96.83 34  B 1 
ATOM   3360 O  O   . LYS B 2  34  ? -4.501  -26.303 -4.888  1.00 96.74 34  B 1 
ATOM   3361 C  CB  . LYS B 2  34  ? -6.328  -27.922 -6.986  1.00 96.13 34  B 1 
ATOM   3362 C  CG  . LYS B 2  34  ? -5.394  -28.915 -6.282  1.00 93.49 34  B 1 
ATOM   3363 C  CD  . LYS B 2  34  ? -5.223  -30.229 -7.034  1.00 90.20 34  B 1 
ATOM   3364 C  CE  . LYS B 2  34  ? -4.217  -31.065 -6.234  1.00 85.01 34  B 1 
ATOM   3365 N  NZ  . LYS B 2  34  ? -3.835  -32.331 -6.908  1.00 76.90 34  B 1 
ATOM   3366 N  N   . TYR B 2  35  ? -4.679  -25.098 -6.782  1.00 97.11 35  B 1 
ATOM   3367 C  CA  . TYR B 2  35  ? -3.349  -24.499 -6.756  1.00 97.43 35  B 1 
ATOM   3368 C  C   . TYR B 2  35  ? -3.363  -22.985 -6.476  1.00 97.45 35  B 1 
ATOM   3369 O  O   . TYR B 2  35  ? -2.334  -22.340 -6.649  1.00 96.70 35  B 1 
ATOM   3370 C  CB  . TYR B 2  35  ? -2.628  -24.815 -8.066  1.00 97.53 35  B 1 
ATOM   3371 C  CG  . TYR B 2  35  ? -2.416  -26.290 -8.322  1.00 97.54 35  B 1 
ATOM   3372 C  CD1 . TYR B 2  35  ? -1.448  -26.993 -7.580  1.00 95.61 35  B 1 
ATOM   3373 C  CD2 . TYR B 2  35  ? -3.156  -26.967 -9.307  1.00 95.54 35  B 1 
ATOM   3374 C  CE1 . TYR B 2  35  ? -1.216  -28.356 -7.826  1.00 95.37 35  B 1 
ATOM   3375 C  CE2 . TYR B 2  35  ? -2.938  -28.333 -9.563  1.00 95.48 35  B 1 
ATOM   3376 C  CZ  . TYR B 2  35  ? -1.961  -29.027 -8.823  1.00 96.66 35  B 1 
ATOM   3377 O  OH  . TYR B 2  35  ? -1.734  -30.344 -9.072  1.00 95.63 35  B 1 
ATOM   3378 N  N   . GLY B 2  36  ? -4.505  -22.435 -6.068  1.00 96.62 36  B 1 
ATOM   3379 C  CA  . GLY B 2  36  ? -4.627  -21.012 -5.791  1.00 96.34 36  B 1 
ATOM   3380 C  C   . GLY B 2  36  ? -5.782  -20.341 -6.530  1.00 96.06 36  B 1 
ATOM   3381 O  O   . GLY B 2  36  ? -6.509  -20.964 -7.313  1.00 95.15 36  B 1 
ATOM   3382 N  N   . ASP B 2  37  ? -5.932  -19.066 -6.252  1.00 94.51 37  B 1 
ATOM   3383 C  CA  . ASP B 2  37  ? -6.857  -18.158 -6.931  1.00 93.87 37  B 1 
ATOM   3384 C  C   . ASP B 2  37  ? -6.223  -16.758 -7.005  1.00 93.42 37  B 1 
ATOM   3385 O  O   . ASP B 2  37  ? -5.510  -16.365 -6.083  1.00 92.40 37  B 1 
ATOM   3386 C  CB  . ASP B 2  37  ? -8.197  -18.107 -6.181  1.00 92.74 37  B 1 
ATOM   3387 C  CG  . ASP B 2  37  ? -9.301  -17.514 -7.050  1.00 91.03 37  B 1 
ATOM   3388 O  OD1 . ASP B 2  37  ? -9.337  -16.288 -7.258  1.00 86.15 37  B 1 
ATOM   3389 O  OD2 . ASP B 2  37  ? -10.126 -18.302 -7.571  1.00 84.88 37  B 1 
ATOM   3390 N  N   . TYR B 2  38  ? -6.483  -16.008 -8.070  1.00 91.77 38  B 1 
ATOM   3391 C  CA  . TYR B 2  38  ? -5.873  -14.684 -8.276  1.00 90.84 38  B 1 
ATOM   3392 C  C   . TYR B 2  38  ? -6.307  -13.605 -7.274  1.00 88.48 38  B 1 
ATOM   3393 O  O   . TYR B 2  38  ? -5.776  -12.497 -7.298  1.00 85.19 38  B 1 
ATOM   3394 C  CB  . TYR B 2  38  ? -6.124  -14.235 -9.714  1.00 91.32 38  B 1 
ATOM   3395 C  CG  . TYR B 2  38  ? -5.401  -15.054 -10.761 1.00 92.20 38  B 1 
ATOM   3396 C  CD1 . TYR B 2  38  ? -3.996  -15.130 -10.743 1.00 89.20 38  B 1 
ATOM   3397 C  CD2 . TYR B 2  38  ? -6.113  -15.732 -11.759 1.00 89.60 38  B 1 
ATOM   3398 C  CE1 . TYR B 2  38  ? -3.309  -15.870 -11.717 1.00 89.62 38  B 1 
ATOM   3399 C  CE2 . TYR B 2  38  ? -5.437  -16.477 -12.743 1.00 89.95 38  B 1 
ATOM   3400 C  CZ  . TYR B 2  38  ? -4.030  -16.544 -12.718 1.00 92.67 38  B 1 
ATOM   3401 O  OH  . TYR B 2  38  ? -3.358  -17.258 -13.669 1.00 91.68 38  B 1 
ATOM   3402 N  N   . SER B 2  39  ? -7.254  -13.920 -6.399  1.00 88.22 39  B 1 
ATOM   3403 C  CA  . SER B 2  39  ? -7.699  -13.046 -5.317  1.00 86.16 39  B 1 
ATOM   3404 C  C   . SER B 2  39  ? -7.189  -13.476 -3.941  1.00 86.37 39  B 1 
ATOM   3405 O  O   . SER B 2  39  ? -7.606  -12.903 -2.939  1.00 83.37 39  B 1 
ATOM   3406 C  CB  . SER B 2  39  ? -9.235  -12.967 -5.284  1.00 83.18 39  B 1 
ATOM   3407 O  OG  . SER B 2  39  ? -9.758  -12.643 -6.558  1.00 75.47 39  B 1 
ATOM   3408 N  N   . CYS B 2  40  ? -6.337  -14.503 -3.874  1.00 89.28 40  B 1 
ATOM   3409 C  CA  . CYS B 2  40  ? -5.887  -15.101 -2.624  1.00 90.76 40  B 1 
ATOM   3410 C  C   . CYS B 2  40  ? -4.372  -15.332 -2.607  1.00 92.16 40  B 1 
ATOM   3411 O  O   . CYS B 2  40  ? -3.743  -15.430 -3.659  1.00 92.00 40  B 1 
ATOM   3412 C  CB  . CYS B 2  40  ? -6.636  -16.424 -2.404  1.00 90.37 40  B 1 
ATOM   3413 S  SG  . CYS B 2  40  ? -8.446  -16.253 -2.360  1.00 89.56 40  B 1 
ATOM   3414 N  N   . ASP B 2  41  ? -3.811  -15.487 -1.402  1.00 93.10 41  B 1 
ATOM   3415 C  CA  . ASP B 2  41  ? -2.416  -15.863 -1.230  1.00 94.10 41  B 1 
ATOM   3416 C  C   . ASP B 2  41  ? -2.153  -17.324 -1.637  1.00 95.16 41  B 1 
ATOM   3417 O  O   . ASP B 2  41  ? -3.063  -18.156 -1.757  1.00 94.74 41  B 1 
ATOM   3418 C  CB  . ASP B 2  41  ? -1.961  -15.585 0.212   1.00 93.66 41  B 1 
ATOM   3419 C  CG  . ASP B 2  41  ? -1.694  -14.117 0.508   1.00 92.66 41  B 1 
ATOM   3420 O  OD1 . ASP B 2  41  ? -1.329  -13.361 -0.418  1.00 89.10 41  B 1 
ATOM   3421 O  OD2 . ASP B 2  41  ? -1.800  -13.735 1.690   1.00 88.60 41  B 1 
ATOM   3422 N  N   . ALA B 2  42  ? -0.884  -17.642 -1.843  1.00 96.12 42  B 1 
ATOM   3423 C  CA  . ALA B 2  42  ? -0.449  -18.949 -2.315  1.00 96.84 42  B 1 
ATOM   3424 C  C   . ALA B 2  42  ? -0.735  -20.074 -1.310  1.00 97.08 42  B 1 
ATOM   3425 O  O   . ALA B 2  42  ? -0.676  -19.905 -0.098  1.00 96.49 42  B 1 
ATOM   3426 C  CB  . ALA B 2  42  ? 1.039   -18.875 -2.674  1.00 96.77 42  B 1 
ATOM   3427 N  N   . ASN B 2  43  ? -0.987  -21.268 -1.833  1.00 97.14 43  B 1 
ATOM   3428 C  CA  . ASN B 2  43  ? -1.233  -22.453 -1.017  1.00 97.48 43  B 1 
ATOM   3429 C  C   . ASN B 2  43  ? -0.097  -23.483 -1.078  1.00 97.73 43  B 1 
ATOM   3430 O  O   . ASN B 2  43  ? 0.735   -23.501 -1.988  1.00 97.36 43  B 1 
ATOM   3431 C  CB  . ASN B 2  43  ? -2.624  -23.027 -1.353  1.00 96.85 43  B 1 
ATOM   3432 C  CG  . ASN B 2  43  ? -2.715  -23.806 -2.651  1.00 96.73 43  B 1 
ATOM   3433 O  OD1 . ASN B 2  43  ? -1.774  -24.116 -3.347  1.00 90.33 43  B 1 
ATOM   3434 N  ND2 . ASN B 2  43  ? -3.915  -24.214 -3.004  1.00 90.80 43  B 1 
ATOM   3435 N  N   . MET B 2  44  ? -0.099  -24.402 -0.124  1.00 97.60 44  B 1 
ATOM   3436 C  CA  . MET B 2  44  ? 0.908   -25.457 -0.049  1.00 97.62 44  B 1 
ATOM   3437 C  C   . MET B 2  44  ? 0.941   -26.381 -1.274  1.00 97.91 44  B 1 
ATOM   3438 O  O   . MET B 2  44  ? 2.010   -26.860 -1.646  1.00 97.78 44  B 1 
ATOM   3439 C  CB  . MET B 2  44  ? 0.699   -26.309 1.212   1.00 96.97 44  B 1 
ATOM   3440 C  CG  . MET B 2  44  ? 1.322   -25.681 2.454   1.00 91.45 44  B 1 
ATOM   3441 S  SD  . MET B 2  44  ? 3.116   -25.376 2.376   1.00 88.18 44  B 1 
ATOM   3442 C  CE  . MET B 2  44  ? 3.760   -26.997 1.949   1.00 78.67 44  B 1 
ATOM   3443 N  N   . ALA B 2  45  ? -0.187  -26.618 -1.934  1.00 97.84 45  B 1 
ATOM   3444 C  CA  . ALA B 2  45  ? -0.221  -27.459 -3.127  1.00 97.94 45  B 1 
ATOM   3445 C  C   . ALA B 2  45  ? 0.567   -26.843 -4.293  1.00 98.11 45  B 1 
ATOM   3446 O  O   . ALA B 2  45  ? 1.262   -27.555 -5.018  1.00 97.84 45  B 1 
ATOM   3447 C  CB  . ALA B 2  45  ? -1.679  -27.719 -3.519  1.00 97.69 45  B 1 
ATOM   3448 N  N   . LEU B 2  46  ? 0.484   -25.524 -4.450  1.00 98.24 46  B 1 
ATOM   3449 C  CA  . LEU B 2  46  ? 1.280   -24.777 -5.415  1.00 98.41 46  B 1 
ATOM   3450 C  C   . LEU B 2  46  ? 2.773   -24.866 -5.070  1.00 98.50 46  B 1 
ATOM   3451 O  O   . LEU B 2  46  ? 3.577   -25.220 -5.935  1.00 98.45 46  B 1 
ATOM   3452 C  CB  . LEU B 2  46  ? 0.790   -23.323 -5.460  1.00 98.39 46  B 1 
ATOM   3453 C  CG  . LEU B 2  46  ? 1.562   -22.445 -6.458  1.00 98.12 46  B 1 
ATOM   3454 C  CD1 . LEU B 2  46  ? 1.252   -22.834 -7.905  1.00 96.10 46  B 1 
ATOM   3455 C  CD2 . LEU B 2  46  ? 1.182   -20.982 -6.240  1.00 96.03 46  B 1 
ATOM   3456 N  N   . LEU B 2  47  ? 3.123   -24.616 -3.806  1.00 98.40 47  B 1 
ATOM   3457 C  CA  . LEU B 2  47  ? 4.510   -24.682 -3.338  1.00 98.33 47  B 1 
ATOM   3458 C  C   . LEU B 2  47  ? 5.137   -26.065 -3.520  1.00 98.58 47  B 1 
ATOM   3459 O  O   . LEU B 2  47  ? 6.242   -26.164 -4.032  1.00 98.18 47  B 1 
ATOM   3460 C  CB  . LEU B 2  47  ? 4.571   -24.259 -1.864  1.00 97.69 47  B 1 
ATOM   3461 C  CG  . LEU B 2  47  ? 4.658   -22.735 -1.706  1.00 91.82 47  B 1 
ATOM   3462 C  CD1 . LEU B 2  47  ? 4.403   -22.391 -0.249  1.00 85.31 47  B 1 
ATOM   3463 C  CD2 . LEU B 2  47  ? 6.054   -22.222 -2.077  1.00 85.26 47  B 1 
ATOM   3464 N  N   . ASP B 2  48  ? 4.414   -27.131 -3.186  1.00 98.27 48  B 1 
ATOM   3465 C  CA  . ASP B 2  48  ? 4.908   -28.487 -3.412  1.00 98.17 48  B 1 
ATOM   3466 C  C   . ASP B 2  48  ? 5.148   -28.775 -4.901  1.00 98.34 48  B 1 
ATOM   3467 O  O   . ASP B 2  48  ? 6.098   -29.481 -5.263  1.00 98.12 48  B 1 
ATOM   3468 C  CB  . ASP B 2  48  ? 3.911   -29.506 -2.845  1.00 97.79 48  B 1 
ATOM   3469 C  CG  . ASP B 2  48  ? 4.007   -29.711 -1.339  1.00 92.76 48  B 1 
ATOM   3470 O  OD1 . ASP B 2  48  ? 5.078   -29.431 -0.743  1.00 87.40 48  B 1 
ATOM   3471 O  OD2 . ASP B 2  48  ? 3.041   -30.306 -0.796  1.00 86.31 48  B 1 
ATOM   3472 N  N   . SER B 2  49  ? 4.319   -28.214 -5.780  1.00 98.18 49  B 1 
ATOM   3473 C  CA  . SER B 2  49  ? 4.531   -28.311 -7.221  1.00 98.16 49  B 1 
ATOM   3474 C  C   . SER B 2  49  ? 5.753   -27.508 -7.681  1.00 98.47 49  B 1 
ATOM   3475 O  O   . SER B 2  49  ? 6.512   -27.992 -8.520  1.00 98.24 49  B 1 
ATOM   3476 C  CB  . SER B 2  49  ? 3.266   -27.919 -7.996  1.00 97.62 49  B 1 
ATOM   3477 O  OG  . SER B 2  49  ? 3.112   -26.518 -8.123  1.00 90.46 49  B 1 
ATOM   3478 N  N   . LEU B 2  50  ? 5.983   -26.334 -7.084  1.00 98.55 50  B 1 
ATOM   3479 C  CA  . LEU B 2  50  ? 7.129   -25.479 -7.382  1.00 98.66 50  B 1 
ATOM   3480 C  C   . LEU B 2  50  ? 8.445   -26.132 -6.949  1.00 98.70 50  B 1 
ATOM   3481 O  O   . LEU B 2  50  ? 9.380   -26.200 -7.747  1.00 98.68 50  B 1 
ATOM   3482 C  CB  . LEU B 2  50  ? 6.929   -24.111 -6.711  1.00 98.72 50  B 1 
ATOM   3483 C  CG  . LEU B 2  50  ? 8.105   -23.141 -6.907  1.00 98.46 50  B 1 
ATOM   3484 C  CD1 . LEU B 2  50  ? 8.386   -22.852 -8.379  1.00 96.67 50  B 1 
ATOM   3485 C  CD2 . LEU B 2  50  ? 7.798   -21.820 -6.202  1.00 96.78 50  B 1 
ATOM   3486 N  N   . VAL B 2  51  ? 8.503   -26.673 -5.731  1.00 98.69 51  B 1 
ATOM   3487 C  CA  . VAL B 2  51  ? 9.688   -27.390 -5.235  1.00 98.58 51  B 1 
ATOM   3488 C  C   . VAL B 2  51  ? 10.066  -28.525 -6.183  1.00 98.57 51  B 1 
ATOM   3489 O  O   . VAL B 2  51  ? 11.230  -28.647 -6.576  1.00 98.42 51  B 1 
ATOM   3490 C  CB  . VAL B 2  51  ? 9.446   -27.933 -3.817  1.00 98.37 51  B 1 
ATOM   3491 C  CG1 . VAL B 2  51  ? 10.582  -28.853 -3.339  1.00 97.07 51  B 1 
ATOM   3492 C  CG2 . VAL B 2  51  ? 9.328   -26.796 -2.798  1.00 96.81 51  B 1 
ATOM   3493 N  N   . LYS B 2  52  ? 9.091   -29.322 -6.613  1.00 98.46 52  B 1 
ATOM   3494 C  CA  . LYS B 2  52  ? 9.323   -30.394 -7.583  1.00 98.20 52  B 1 
ATOM   3495 C  C   . LYS B 2  52  ? 9.826   -29.855 -8.917  1.00 98.36 52  B 1 
ATOM   3496 O  O   . LYS B 2  52  ? 10.730  -30.443 -9.501  1.00 97.93 52  B 1 
ATOM   3497 C  CB  . LYS B 2  52  ? 8.042   -31.213 -7.793  1.00 97.84 52  B 1 
ATOM   3498 C  CG  . LYS B 2  52  ? 7.729   -32.112 -6.587  1.00 91.71 52  B 1 
ATOM   3499 C  CD  . LYS B 2  52  ? 6.371   -32.793 -6.767  1.00 86.87 52  B 1 
ATOM   3500 C  CE  . LYS B 2  52  ? 6.047   -33.607 -5.510  1.00 74.31 52  B 1 
ATOM   3501 N  NZ  . LYS B 2  52  ? 4.663   -34.168 -5.544  1.00 65.55 52  B 1 
ATOM   3502 N  N   . PHE B 2  53  ? 9.252   -28.757 -9.405  1.00 98.38 53  B 1 
ATOM   3503 C  CA  . PHE B 2  53  ? 9.648   -28.133 -10.660 1.00 98.33 53  B 1 
ATOM   3504 C  C   . PHE B 2  53  ? 11.088  -27.622 -10.616 1.00 98.48 53  B 1 
ATOM   3505 O  O   . PHE B 2  53  ? 11.874  -27.959 -11.500 1.00 98.20 53  B 1 
ATOM   3506 C  CB  . PHE B 2  53  ? 8.666   -27.017 -11.014 1.00 98.35 53  B 1 
ATOM   3507 C  CG  . PHE B 2  53  ? 9.023   -26.326 -12.310 1.00 98.33 53  B 1 
ATOM   3508 C  CD1 . PHE B 2  53  ? 9.705   -25.096 -12.299 1.00 96.34 53  B 1 
ATOM   3509 C  CD2 . PHE B 2  53  ? 8.717   -26.940 -13.538 1.00 96.25 53  B 1 
ATOM   3510 C  CE1 . PHE B 2  53  ? 10.077  -24.485 -13.507 1.00 96.24 53  B 1 
ATOM   3511 C  CE2 . PHE B 2  53  ? 9.086   -26.325 -14.751 1.00 96.29 53  B 1 
ATOM   3512 C  CZ  . PHE B 2  53  ? 9.769   -25.106 -14.728 1.00 97.67 53  B 1 
ATOM   3513 N  N   . ILE B 2  54  ? 11.455  -26.882 -9.553  1.00 98.60 54  B 1 
ATOM   3514 C  CA  . ILE B 2  54  ? 12.808  -26.343 -9.366  1.00 98.51 54  B 1 
ATOM   3515 C  C   . ILE B 2  54  ? 13.826  -27.492 -9.329  1.00 98.43 54  B 1 
ATOM   3516 O  O   . ILE B 2  54  ? 14.744  -27.497 -10.133 1.00 98.24 54  B 1 
ATOM   3517 C  CB  . ILE B 2  54  ? 12.884  -25.453 -8.113  1.00 98.65 54  B 1 
ATOM   3518 C  CG1 . ILE B 2  54  ? 12.066  -24.161 -8.327  1.00 98.34 54  B 1 
ATOM   3519 C  CG2 . ILE B 2  54  ? 14.354  -25.095 -7.788  1.00 98.21 54  B 1 
ATOM   3520 C  CD1 . ILE B 2  54  ? 11.869  -23.334 -7.041  1.00 97.86 54  B 1 
ATOM   3521 N  N   . LYS B 2  55  ? 13.612  -28.487 -8.462  1.00 98.31 55  B 1 
ATOM   3522 C  CA  . LYS B 2  55  ? 14.540  -29.625 -8.340  1.00 97.88 55  B 1 
ATOM   3523 C  C   . LYS B 2  55  ? 14.723  -30.382 -9.663  1.00 97.59 55  B 1 
ATOM   3524 O  O   . LYS B 2  55  ? 15.805  -30.872 -9.938  1.00 96.51 55  B 1 
ATOM   3525 C  CB  . LYS B 2  55  ? 14.086  -30.584 -7.218  1.00 97.24 55  B 1 
ATOM   3526 C  CG  . LYS B 2  55  ? 14.230  -29.943 -5.816  1.00 95.76 55  B 1 
ATOM   3527 C  CD  . LYS B 2  55  ? 13.839  -30.879 -4.645  1.00 92.89 55  B 1 
ATOM   3528 C  CE  . LYS B 2  55  ? 14.979  -31.843 -4.286  1.00 88.41 55  B 1 
ATOM   3529 N  NZ  . LYS B 2  55  ? 14.900  -32.353 -2.885  1.00 84.63 55  B 1 
ATOM   3530 N  N   . ARG B 2  56  ? 13.670  -30.442 -10.486 1.00 97.89 56  B 1 
ATOM   3531 C  CA  . ARG B 2  56  ? 13.702  -31.122 -11.790 1.00 97.55 56  B 1 
ATOM   3532 C  C   . ARG B 2  56  ? 14.391  -30.316 -12.890 1.00 97.50 56  B 1 
ATOM   3533 O  O   . ARG B 2  56  ? 14.790  -30.904 -13.885 1.00 96.29 56  B 1 
ATOM   3534 C  CB  . ARG B 2  56  ? 12.261  -31.483 -12.181 1.00 96.53 56  B 1 
ATOM   3535 C  CG  . ARG B 2  56  ? 12.186  -32.723 -13.066 1.00 84.79 56  B 1 
ATOM   3536 C  CD  . ARG B 2  56  ? 10.723  -33.007 -13.395 1.00 82.26 56  B 1 
ATOM   3537 N  NE  . ARG B 2  56  ? 10.508  -34.409 -13.790 1.00 71.68 56  B 1 
ATOM   3538 C  CZ  . ARG B 2  56  ? 9.361   -34.943 -14.132 1.00 64.63 56  B 1 
ATOM   3539 N  NH1 . ARG B 2  56  ? 8.270   -34.228 -14.231 1.00 58.00 56  B 1 
ATOM   3540 N  NH2 . ARG B 2  56  ? 9.292   -36.220 -14.383 1.00 57.01 56  B 1 
ATOM   3541 N  N   . ASN B 2  57  ? 14.490  -28.998 -12.726 1.00 97.63 57  B 1 
ATOM   3542 C  CA  . ASN B 2  57  ? 15.074  -28.067 -13.686 1.00 97.57 57  B 1 
ATOM   3543 C  C   . ASN B 2  57  ? 16.352  -27.401 -13.145 1.00 97.42 57  B 1 
ATOM   3544 O  O   . ASN B 2  57  ? 16.674  -26.270 -13.513 1.00 96.37 57  B 1 
ATOM   3545 C  CB  . ASN B 2  57  ? 14.010  -27.045 -14.139 1.00 97.55 57  B 1 
ATOM   3546 C  CG  . ASN B 2  57  ? 12.892  -27.703 -14.931 1.00 96.57 57  B 1 
ATOM   3547 O  OD1 . ASN B 2  57  ? 12.964  -27.879 -16.132 1.00 87.57 57  B 1 
ATOM   3548 N  ND2 . ASN B 2  57  ? 11.827  -28.091 -14.274 1.00 86.09 57  B 1 
ATOM   3549 N  N   . THR B 2  58  ? 17.053  -28.090 -12.252 1.00 97.75 58  B 1 
ATOM   3550 C  CA  . THR B 2  58  ? 18.331  -27.640 -11.690 1.00 97.68 58  B 1 
ATOM   3551 C  C   . THR B 2  58  ? 19.428  -28.627 -12.054 1.00 97.05 58  B 1 
ATOM   3552 O  O   . THR B 2  58  ? 19.387  -29.787 -11.654 1.00 95.23 58  B 1 
ATOM   3553 C  CB  . THR B 2  58  ? 18.229  -27.495 -10.174 1.00 97.28 58  B 1 
ATOM   3554 O  OG1 . THR B 2  58  ? 17.242  -26.554 -9.828  1.00 93.18 58  B 1 
ATOM   3555 C  CG2 . THR B 2  58  ? 19.536  -26.984 -9.566  1.00 92.50 58  B 1 
ATOM   3556 N  N   . ASP B 2  59  ? 20.428  -28.122 -12.772 1.00 96.25 59  B 1 
ATOM   3557 C  CA  . ASP B 2  59  ? 21.661  -28.853 -13.047 1.00 95.03 59  B 1 
ATOM   3558 C  C   . ASP B 2  59  ? 22.621  -28.816 -11.851 1.00 95.04 59  B 1 
ATOM   3559 O  O   . ASP B 2  59  ? 22.415  -28.096 -10.875 1.00 91.53 59  B 1 
ATOM   3560 C  CB  . ASP B 2  59  ? 22.312  -28.285 -14.322 1.00 92.17 59  B 1 
ATOM   3561 C  CG  . ASP B 2  59  ? 21.517  -28.637 -15.575 1.00 83.68 59  B 1 
ATOM   3562 O  OD1 . ASP B 2  59  ? 21.046  -29.799 -15.646 1.00 76.61 59  B 1 
ATOM   3563 O  OD2 . ASP B 2  59  ? 21.408  -27.767 -16.463 1.00 75.58 59  B 1 
ATOM   3564 N  N   . VAL B 2  60  ? 23.711  -29.576 -11.921 1.00 93.84 60  B 1 
ATOM   3565 C  CA  . VAL B 2  60  ? 24.713  -29.659 -10.842 1.00 93.02 60  B 1 
ATOM   3566 C  C   . VAL B 2  60  ? 25.236  -28.283 -10.434 1.00 93.32 60  B 1 
ATOM   3567 O  O   . VAL B 2  60  ? 25.315  -27.976 -9.248  1.00 90.14 60  B 1 
ATOM   3568 C  CB  . VAL B 2  60  ? 25.875  -30.581 -11.253 1.00 90.74 60  B 1 
ATOM   3569 C  CG1 . VAL B 2  60  ? 26.972  -30.632 -10.186 1.00 80.12 60  B 1 
ATOM   3570 C  CG2 . VAL B 2  60  ? 25.380  -32.014 -11.488 1.00 79.63 60  B 1 
ATOM   3571 N  N   . ASN B 2  61  ? 25.537  -27.433 -11.413 1.00 94.06 61  B 1 
ATOM   3572 C  CA  . ASN B 2  61  ? 26.004  -26.063 -11.187 1.00 94.58 61  B 1 
ATOM   3573 C  C   . ASN B 2  61  ? 24.856  -25.043 -11.053 1.00 95.76 61  B 1 
ATOM   3574 O  O   . ASN B 2  61  ? 25.096  -23.839 -11.091 1.00 93.32 61  B 1 
ATOM   3575 C  CB  . ASN B 2  61  ? 26.982  -25.663 -12.300 1.00 91.42 61  B 1 
ATOM   3576 C  CG  . ASN B 2  61  ? 28.270  -26.475 -12.279 1.00 85.39 61  B 1 
ATOM   3577 O  OD1 . ASN B 2  61  ? 28.602  -27.191 -11.362 1.00 74.26 61  B 1 
ATOM   3578 N  ND2 . ASN B 2  61  ? 29.056  -26.372 -13.333 1.00 73.79 61  B 1 
ATOM   3579 N  N   . GLY B 2  62  ? 23.605  -25.504 -10.897 1.00 95.80 62  B 1 
ATOM   3580 C  CA  . GLY B 2  62  ? 22.417  -24.659 -10.723 1.00 96.92 62  B 1 
ATOM   3581 C  C   . GLY B 2  62  ? 21.822  -24.714 -9.317  1.00 97.86 62  B 1 
ATOM   3582 O  O   . GLY B 2  62  ? 20.773  -24.115 -9.078  1.00 97.11 62  B 1 
ATOM   3583 N  N   . LYS B 2  63  ? 22.468  -25.434 -8.393  1.00 97.63 63  B 1 
ATOM   3584 C  CA  . LYS B 2  63  ? 22.013  -25.582 -7.001  1.00 97.81 63  B 1 
ATOM   3585 C  C   . LYS B 2  63  ? 22.292  -24.321 -6.168  1.00 98.10 63  B 1 
ATOM   3586 O  O   . LYS B 2  63  ? 22.992  -24.354 -5.156  1.00 97.57 63  B 1 
ATOM   3587 C  CB  . LYS B 2  63  ? 22.626  -26.838 -6.361  1.00 97.52 63  B 1 
ATOM   3588 C  CG  . LYS B 2  63  ? 22.121  -28.160 -6.961  1.00 96.28 63  B 1 
ATOM   3589 C  CD  . LYS B 2  63  ? 22.701  -29.322 -6.140  1.00 92.95 63  B 1 
ATOM   3590 C  CE  . LYS B 2  63  ? 22.122  -30.684 -6.525  1.00 87.39 63  B 1 
ATOM   3591 N  NZ  . LYS B 2  63  ? 22.570  -31.723 -5.571  1.00 78.86 63  B 1 
ATOM   3592 N  N   . VAL B 2  64  ? 21.765  -23.193 -6.620  1.00 98.45 64  B 1 
ATOM   3593 C  CA  . VAL B 2  64  ? 21.919  -21.876 -5.991  1.00 98.62 64  B 1 
ATOM   3594 C  C   . VAL B 2  64  ? 20.567  -21.168 -5.997  1.00 98.72 64  B 1 
ATOM   3595 O  O   . VAL B 2  64  ? 19.839  -21.207 -6.993  1.00 98.65 64  B 1 
ATOM   3596 C  CB  . VAL B 2  64  ? 22.974  -21.019 -6.719  1.00 98.39 64  B 1 
ATOM   3597 C  CG1 . VAL B 2  64  ? 23.253  -19.728 -5.951  1.00 96.92 64  B 1 
ATOM   3598 C  CG2 . VAL B 2  64  ? 24.311  -21.752 -6.882  1.00 96.06 64  B 1 
ATOM   3599 N  N   . MET B 2  65  ? 20.221  -20.526 -4.892  1.00 98.83 65  B 1 
ATOM   3600 C  CA  . MET B 2  65  ? 18.942  -19.829 -4.766  1.00 98.85 65  B 1 
ATOM   3601 C  C   . MET B 2  65  ? 19.055  -18.606 -3.862  1.00 98.82 65  B 1 
ATOM   3602 O  O   . MET B 2  65  ? 19.503  -18.711 -2.720  1.00 98.78 65  B 1 
ATOM   3603 C  CB  . MET B 2  65  ? 17.893  -20.813 -4.244  1.00 98.67 65  B 1 
ATOM   3604 C  CG  . MET B 2  65  ? 16.500  -20.196 -4.064  1.00 97.58 65  B 1 
ATOM   3605 S  SD  . MET B 2  65  ? 15.237  -21.384 -3.512  1.00 97.63 65  B 1 
ATOM   3606 C  CE  . MET B 2  65  ? 15.048  -22.369 -5.008  1.00 93.19 65  B 1 
ATOM   3607 N  N   . VAL B 2  66  ? 18.562  -17.468 -4.360  1.00 98.85 66  B 1 
ATOM   3608 C  CA  . VAL B 2  66  ? 18.232  -16.313 -3.522  1.00 98.84 66  B 1 
ATOM   3609 C  C   . VAL B 2  66  ? 16.778  -16.454 -3.091  1.00 98.82 66  B 1 
ATOM   3610 O  O   . VAL B 2  66  ? 15.885  -16.587 -3.928  1.00 98.72 66  B 1 
ATOM   3611 C  CB  . VAL B 2  66  ? 18.455  -14.984 -4.258  1.00 98.65 66  B 1 
ATOM   3612 C  CG1 . VAL B 2  66  ? 18.113  -13.795 -3.356  1.00 93.54 66  B 1 
ATOM   3613 C  CG2 . VAL B 2  66  ? 19.919  -14.834 -4.679  1.00 91.76 66  B 1 
ATOM   3614 N  N   . TYR B 2  67  ? 16.552  -16.432 -1.786  1.00 98.85 67  B 1 
ATOM   3615 C  CA  . TYR B 2  67  ? 15.226  -16.380 -1.195  1.00 98.89 67  B 1 
ATOM   3616 C  C   . TYR B 2  67  ? 14.951  -14.941 -0.728  1.00 98.85 67  B 1 
ATOM   3617 O  O   . TYR B 2  67  ? 15.529  -14.478 0.252   1.00 98.51 67  B 1 
ATOM   3618 C  CB  . TYR B 2  67  ? 15.140  -17.404 -0.054  1.00 98.67 67  B 1 
ATOM   3619 C  CG  . TYR B 2  67  ? 13.870  -17.290 0.747   1.00 98.31 67  B 1 
ATOM   3620 C  CD1 . TYR B 2  67  ? 13.908  -16.731 2.037   1.00 95.04 67  B 1 
ATOM   3621 C  CD2 . TYR B 2  67  ? 12.639  -17.674 0.184   1.00 95.34 67  B 1 
ATOM   3622 C  CE1 . TYR B 2  67  ? 12.723  -16.575 2.770   1.00 94.01 67  B 1 
ATOM   3623 C  CE2 . TYR B 2  67  ? 11.446  -17.517 0.908   1.00 94.37 67  B 1 
ATOM   3624 C  CZ  . TYR B 2  67  ? 11.497  -16.964 2.202   1.00 96.21 67  B 1 
ATOM   3625 O  OH  . TYR B 2  67  ? 10.343  -16.801 2.907   1.00 94.09 67  B 1 
ATOM   3626 N  N   . ASN B 2  68  ? 14.079  -14.230 -1.462  1.00 98.77 68  B 1 
ATOM   3627 C  CA  . ASN B 2  68  ? 13.877  -12.778 -1.309  1.00 98.67 68  B 1 
ATOM   3628 C  C   . ASN B 2  68  ? 12.857  -12.366 -0.225  1.00 98.67 68  B 1 
ATOM   3629 O  O   . ASN B 2  68  ? 12.456  -11.202 -0.209  1.00 97.74 68  B 1 
ATOM   3630 C  CB  . ASN B 2  68  ? 13.546  -12.162 -2.677  1.00 98.12 68  B 1 
ATOM   3631 C  CG  . ASN B 2  68  ? 14.779  -11.770 -3.472  1.00 97.34 68  B 1 
ATOM   3632 O  OD1 . ASN B 2  68  ? 15.308  -12.505 -4.278  1.00 84.94 68  B 1 
ATOM   3633 N  ND2 . ASN B 2  68  ? 15.253  -10.556 -3.291  1.00 85.15 68  B 1 
ATOM   3634 N  N   . GLY B 2  69  ? 12.449  -13.262 0.668   1.00 98.56 69  B 1 
ATOM   3635 C  CA  . GLY B 2  69  ? 11.540  -12.950 1.772   1.00 98.50 69  B 1 
ATOM   3636 C  C   . GLY B 2  69  ? 10.051  -12.985 1.417   1.00 98.54 69  B 1 
ATOM   3637 O  O   . GLY B 2  69  ? 9.647   -13.615 0.440   1.00 97.82 69  B 1 
ATOM   3638 N  N   . ASP B 2  70  ? 9.254   -12.331 2.264   1.00 98.34 70  B 1 
ATOM   3639 C  CA  . ASP B 2  70  ? 7.784   -12.296 2.238   1.00 98.25 70  B 1 
ATOM   3640 C  C   . ASP B 2  70  ? 7.123   -13.689 2.169   1.00 98.23 70  B 1 
ATOM   3641 O  O   . ASP B 2  70  ? 6.377   -14.038 1.251   1.00 97.39 70  B 1 
ATOM   3642 C  CB  . ASP B 2  70  ? 7.240   -11.252 1.244   1.00 97.84 70  B 1 
ATOM   3643 C  CG  . ASP B 2  70  ? 7.117   -9.843  1.857   1.00 97.27 70  B 1 
ATOM   3644 O  OD1 . ASP B 2  70  ? 7.621   -9.615  2.985   1.00 94.80 70  B 1 
ATOM   3645 O  OD2 . ASP B 2  70  ? 6.458   -8.981  1.231   1.00 94.85 70  B 1 
ATOM   3646 N  N   . ILE B 2  71  ? 7.370   -14.490 3.206   1.00 97.69 71  B 1 
ATOM   3647 C  CA  . ILE B 2  71  ? 6.651   -15.746 3.427   1.00 97.43 71  B 1 
ATOM   3648 C  C   . ILE B 2  71  ? 5.287   -15.522 4.091   1.00 97.04 71  B 1 
ATOM   3649 O  O   . ILE B 2  71  ? 4.361   -16.307 3.907   1.00 96.15 71  B 1 
ATOM   3650 C  CB  . ILE B 2  71  ? 7.501   -16.707 4.282   1.00 96.96 71  B 1 
ATOM   3651 C  CG1 . ILE B 2  71  ? 6.901   -18.128 4.414   1.00 95.13 71  B 1 
ATOM   3652 C  CG2 . ILE B 2  71  ? 7.798   -16.193 5.695   1.00 94.96 71  B 1 
ATOM   3653 C  CD1 . ILE B 2  71  ? 6.726   -18.864 3.084   1.00 93.73 71  B 1 
ATOM   3654 N  N   . VAL B 2  72  ? 5.171   -14.471 4.906   1.00 95.63 72  B 1 
ATOM   3655 C  CA  . VAL B 2  72  ? 3.987   -14.226 5.738   1.00 95.07 72  B 1 
ATOM   3656 C  C   . VAL B 2  72  ? 2.832   -13.794 4.843   1.00 94.67 72  B 1 
ATOM   3657 O  O   . VAL B 2  72  ? 2.930   -12.793 4.136   1.00 93.68 72  B 1 
ATOM   3658 C  CB  . VAL B 2  72  ? 4.287   -13.200 6.838   1.00 93.81 72  B 1 
ATOM   3659 C  CG1 . VAL B 2  72  ? 3.042   -12.832 7.645   1.00 89.29 72  B 1 
ATOM   3660 C  CG2 . VAL B 2  72  ? 5.317   -13.739 7.838   1.00 89.06 72  B 1 
ATOM   3661 N  N   . SER B 2  73  ? 1.711   -14.524 4.919   1.00 92.85 73  B 1 
ATOM   3662 C  CA  . SER B 2  73  ? 0.503   -14.167 4.176   1.00 90.99 73  B 1 
ATOM   3663 C  C   . SER B 2  73  ? 0.045   -12.744 4.488   1.00 88.53 73  B 1 
ATOM   3664 O  O   . SER B 2  73  ? 0.115   -12.270 5.631   1.00 83.55 73  B 1 
ATOM   3665 C  CB  . SER B 2  73  ? -0.625  -15.177 4.447   1.00 89.20 73  B 1 
ATOM   3666 O  OG  . SER B 2  73  ? -1.878  -14.707 3.978   1.00 82.38 73  B 1 
ATOM   3667 N  N   . ARG B 2  74  ? -0.461  -12.066 3.469   1.00 83.52 74  B 1 
ATOM   3668 C  CA  . ARG B 2  74  ? -1.076  -10.740 3.610   1.00 77.93 74  B 1 
ATOM   3669 C  C   . ARG B 2  74  ? -2.455  -10.818 4.271   1.00 75.05 74  B 1 
ATOM   3670 O  O   . ARG B 2  74  ? -2.922  -9.833  4.833   1.00 68.88 74  B 1 
ATOM   3671 C  CB  . ARG B 2  74  ? -1.180  -10.094 2.232   1.00 74.40 74  B 1 
ATOM   3672 C  CG  . ARG B 2  74  ? 0.199   -9.831  1.610   1.00 68.74 74  B 1 
ATOM   3673 C  CD  . ARG B 2  74  ? 0.057   -9.244  0.205   1.00 67.09 74  B 1 
ATOM   3674 N  NE  . ARG B 2  74  ? -0.707  -7.987  0.262   1.00 65.26 74  B 1 
ATOM   3675 C  CZ  . ARG B 2  74  ? -1.145  -7.285  -0.768  1.00 63.00 74  B 1 
ATOM   3676 N  NH1 . ARG B 2  74  ? -0.855  -7.617  -1.993  1.00 57.99 74  B 1 
ATOM   3677 N  NH2 . ARG B 2  74  ? -1.889  -6.231  -0.582  1.00 58.30 74  B 1 
ATOM   3678 N  N   . ALA B 2  75  ? -3.072  -11.984 4.212   1.00 71.49 75  B 1 
ATOM   3679 C  CA  . ALA B 2  75  ? -4.419  -12.279 4.676   1.00 67.17 75  B 1 
ATOM   3680 C  C   . ALA B 2  75  ? -4.416  -13.216 5.894   1.00 67.63 75  B 1 
ATOM   3681 O  O   . ALA B 2  75  ? -5.136  -14.212 5.939   1.00 63.05 75  B 1 
ATOM   3682 C  CB  . ALA B 2  75  ? -5.210  -12.813 3.480   1.00 60.90 75  B 1 
ATOM   3683 N  N   . ILE B 2  76  ? -3.592  -12.914 6.898   1.00 66.64 76  B 1 
ATOM   3684 C  CA  . ILE B 2  76  ? -3.457  -13.755 8.094   1.00 64.35 76  B 1 
ATOM   3685 C  C   . ILE B 2  76  ? -4.462  -13.352 9.177   1.00 64.65 76  B 1 
ATOM   3686 O  O   . ILE B 2  76  ? -4.439  -12.212 9.642   1.00 60.22 76  B 1 
ATOM   3687 C  CB  . ILE B 2  76  ? -2.005  -13.722 8.610   1.00 60.35 76  B 1 
ATOM   3688 C  CG1 . ILE B 2  76  ? -1.138  -14.570 7.668   1.00 57.61 76  B 1 
ATOM   3689 C  CG2 . ILE B 2  76  ? -1.889  -14.249 10.054  1.00 56.95 76  B 1 
ATOM   3690 C  CD1 . ILE B 2  76  ? 0.342   -14.590 8.046   1.00 53.41 76  B 1 
ATOM   3691 N  N   . PRO B 2  77  ? -5.320  -14.299 9.653   1.00 61.37 77  B 1 
ATOM   3692 C  CA  . PRO B 2  77  ? -6.105  -14.089 10.853  1.00 59.26 77  B 1 
ATOM   3693 C  C   . PRO B 2  77  ? -5.200  -14.141 12.085  1.00 61.27 77  B 1 
ATOM   3694 O  O   . PRO B 2  77  ? -4.315  -14.994 12.175  1.00 56.64 77  B 1 
ATOM   3695 C  CB  . PRO B 2  77  ? -7.124  -15.228 10.868  1.00 53.14 77  B 1 
ATOM   3696 C  CG  . PRO B 2  77  ? -6.364  -16.371 10.201  1.00 51.00 77  B 1 
ATOM   3697 C  CD  . PRO B 2  77  ? -5.468  -15.655 9.182   1.00 54.26 77  B 1 
ATOM   3698 N  N   . LYS B 2  78  ? -5.443  -13.259 13.059  1.00 64.12 78  B 1 
ATOM   3699 C  CA  . LYS B 2  78  ? -4.650  -13.178 14.298  1.00 63.71 78  B 1 
ATOM   3700 C  C   . LYS B 2  78  ? -3.153  -12.991 14.035  1.00 67.30 78  B 1 
ATOM   3701 O  O   . LYS B 2  78  ? -2.324  -13.605 14.703  1.00 62.93 78  B 1 
ATOM   3702 C  CB  . LYS B 2  78  ? -4.919  -14.388 15.212  1.00 57.13 78  B 1 
ATOM   3703 C  CG  . LYS B 2  78  ? -6.396  -14.582 15.559  1.00 50.28 78  B 1 
ATOM   3704 C  CD  . LYS B 2  78  ? -6.554  -15.831 16.438  1.00 45.56 78  B 1 
ATOM   3705 C  CE  . LYS B 2  78  ? -8.022  -16.020 16.786  1.00 39.35 78  B 1 
ATOM   3706 N  NZ  . LYS B 2  78  ? -8.239  -17.255 17.583  1.00 33.71 78  B 1 
ATOM   3707 N  N   . TYR B 2  79  ? -2.824  -12.137 13.072  1.00 71.30 79  B 1 
ATOM   3708 C  CA  . TYR B 2  79  ? -1.432  -11.769 12.806  1.00 73.55 79  B 1 
ATOM   3709 C  C   . TYR B 2  79  ? -0.743  -11.288 14.087  1.00 75.45 79  B 1 
ATOM   3710 O  O   . TYR B 2  79  ? -1.147  -10.288 14.690  1.00 74.59 79  B 1 
ATOM   3711 C  CB  . TYR B 2  79  ? -1.389  -10.698 11.714  1.00 72.37 79  B 1 
ATOM   3712 C  CG  . TYR B 2  79  ? -0.008  -10.208 11.410  1.00 71.70 79  B 1 
ATOM   3713 C  CD1 . TYR B 2  79  ? 0.432   -8.951  11.875  1.00 67.00 79  B 1 
ATOM   3714 C  CD2 . TYR B 2  79  ? 0.876   -11.004 10.657  1.00 67.43 79  B 1 
ATOM   3715 C  CE1 . TYR B 2  79  ? 1.723   -8.490  11.572  1.00 64.85 79  B 1 
ATOM   3716 C  CE2 . TYR B 2  79  ? 2.168   -10.555 10.349  1.00 65.29 79  B 1 
ATOM   3717 C  CZ  . TYR B 2  79  ? 2.580   -9.293  10.807  1.00 68.14 79  B 1 
ATOM   3718 O  OH  . TYR B 2  79  ? 3.840   -8.842  10.491  1.00 63.20 79  B 1 
ATOM   3719 N  N   . ASN B 2  80  ? 0.260   -12.030 14.527  1.00 79.45 80  B 1 
ATOM   3720 C  CA  . ASN B 2  80  ? 0.963   -11.799 15.775  1.00 81.29 80  B 1 
ATOM   3721 C  C   . ASN B 2  80  ? 2.399   -12.333 15.696  1.00 84.25 80  B 1 
ATOM   3722 O  O   . ASN B 2  80  ? 2.817   -12.929 14.697  1.00 85.03 80  B 1 
ATOM   3723 C  CB  . ASN B 2  80  ? 0.128   -12.401 16.927  1.00 78.90 80  B 1 
ATOM   3724 C  CG  . ASN B 2  80  ? -0.024  -13.915 16.841  1.00 76.84 80  B 1 
ATOM   3725 O  OD1 . ASN B 2  80  ? 0.931   -14.653 16.724  1.00 72.42 80  B 1 
ATOM   3726 N  ND2 . ASN B 2  80  ? -1.228  -14.422 16.923  1.00 71.21 80  B 1 
ATOM   3727 N  N   . LEU B 2  81  ? 3.152   -12.101 16.755  1.00 84.74 81  B 1 
ATOM   3728 C  CA  . LEU B 2  81  ? 4.551   -12.505 16.869  1.00 86.87 81  B 1 
ATOM   3729 C  C   . LEU B 2  81  ? 4.769   -14.005 16.624  1.00 89.52 81  B 1 
ATOM   3730 O  O   . LEU B 2  81  ? 5.673   -14.373 15.875  1.00 89.91 81  B 1 
ATOM   3731 C  CB  . LEU B 2  81  ? 5.011   -12.103 18.288  1.00 84.99 81  B 1 
ATOM   3732 C  CG  . LEU B 2  81  ? 6.454   -12.516 18.621  1.00 79.32 81  B 1 
ATOM   3733 C  CD1 . LEU B 2  81  ? 7.440   -11.851 17.680  1.00 72.34 81  B 1 
ATOM   3734 C  CD2 . LEU B 2  81  ? 6.796   -12.076 20.048  1.00 72.63 81  B 1 
ATOM   3735 N  N   . ASP B 2  82  ? 3.952   -14.857 17.225  1.00 88.13 82  B 1 
ATOM   3736 C  CA  . ASP B 2  82  ? 4.128   -16.308 17.129  1.00 89.42 82  B 1 
ATOM   3737 C  C   . ASP B 2  82  ? 3.782   -16.830 15.734  1.00 91.31 82  B 1 
ATOM   3738 O  O   . ASP B 2  82  ? 4.463   -17.719 15.221  1.00 91.50 82  B 1 
ATOM   3739 C  CB  . ASP B 2  82  ? 3.297   -17.010 18.204  1.00 88.60 82  B 1 
ATOM   3740 C  CG  . ASP B 2  82  ? 3.804   -16.722 19.621  1.00 81.41 82  B 1 
ATOM   3741 O  OD1 . ASP B 2  82  ? 5.031   -16.511 19.784  1.00 74.99 82  B 1 
ATOM   3742 O  OD2 . ASP B 2  82  ? 2.952   -16.709 20.542  1.00 72.17 82  B 1 
ATOM   3743 N  N   . TYR B 2  83  ? 2.795   -16.219 15.069  1.00 90.60 83  B 1 
ATOM   3744 C  CA  . TYR B 2  83  ? 2.452   -16.568 13.696  1.00 91.11 83  B 1 
ATOM   3745 C  C   . TYR B 2  83  ? 3.580   -16.213 12.718  1.00 92.79 83  B 1 
ATOM   3746 O  O   . TYR B 2  83  ? 3.936   -17.023 11.858  1.00 92.77 83  B 1 
ATOM   3747 C  CB  . TYR B 2  83  ? 1.138   -15.885 13.310  1.00 89.62 83  B 1 
ATOM   3748 C  CG  . TYR B 2  83  ? 0.471   -16.571 12.140  1.00 86.71 83  B 1 
ATOM   3749 C  CD1 . TYR B 2  83  ? 0.965   -16.407 10.837  1.00 81.27 83  B 1 
ATOM   3750 C  CD2 . TYR B 2  83  ? -0.623  -17.424 12.371  1.00 80.46 83  B 1 
ATOM   3751 C  CE1 . TYR B 2  83  ? 0.376   -17.096 9.767   1.00 78.79 83  B 1 
ATOM   3752 C  CE2 . TYR B 2  83  ? -1.224  -18.112 11.307  1.00 78.67 83  B 1 
ATOM   3753 C  CZ  . TYR B 2  83  ? -0.720  -17.946 10.004  1.00 80.46 83  B 1 
ATOM   3754 O  OH  . TYR B 2  83  ? -1.304  -18.612 8.968   1.00 76.66 83  B 1 
ATOM   3755 N  N   . VAL B 2  84  ? 4.199   -15.039 12.878  1.00 93.07 84  B 1 
ATOM   3756 C  CA  . VAL B 2  84  ? 5.367   -14.631 12.079  1.00 94.27 84  B 1 
ATOM   3757 C  C   . VAL B 2  84  ? 6.535   -15.597 12.304  1.00 95.66 84  B 1 
ATOM   3758 O  O   . VAL B 2  84  ? 7.116   -16.088 11.338  1.00 96.15 84  B 1 
ATOM   3759 C  CB  . VAL B 2  84  ? 5.770   -13.179 12.393  1.00 93.85 84  B 1 
ATOM   3760 C  CG1 . VAL B 2  84  ? 7.099   -12.787 11.749  1.00 91.91 84  B 1 
ATOM   3761 C  CG2 . VAL B 2  84  ? 4.706   -12.206 11.864  1.00 91.58 84  B 1 
ATOM   3762 N  N   . LYS B 2  85  ? 6.835   -15.931 13.555  1.00 95.27 85  B 1 
ATOM   3763 C  CA  . LYS B 2  85  ? 7.883   -16.913 13.876  1.00 96.14 85  B 1 
ATOM   3764 C  C   . LYS B 2  85  ? 7.609   -18.269 13.218  1.00 96.98 85  B 1 
ATOM   3765 O  O   . LYS B 2  85  ? 8.496   -18.842 12.593  1.00 97.13 85  B 1 
ATOM   3766 C  CB  . LYS B 2  85  ? 7.993   -17.081 15.391  1.00 96.16 85  B 1 
ATOM   3767 C  CG  . LYS B 2  85  ? 8.670   -15.886 16.083  1.00 94.52 85  B 1 
ATOM   3768 C  CD  . LYS B 2  85  ? 8.652   -16.132 17.595  1.00 91.85 85  B 1 
ATOM   3769 C  CE  . LYS B 2  85  ? 9.427   -15.058 18.339  1.00 85.78 85  B 1 
ATOM   3770 N  NZ  . LYS B 2  85  ? 9.359   -15.311 19.805  1.00 78.72 85  B 1 
ATOM   3771 N  N   . GLN B 2  86  ? 6.379   -18.758 13.322  1.00 96.40 86  B 1 
ATOM   3772 C  CA  . GLN B 2  86  ? 5.988   -20.030 12.717  1.00 96.25 86  B 1 
ATOM   3773 C  C   . GLN B 2  86  ? 6.117   -20.002 11.185  1.00 96.78 86  B 1 
ATOM   3774 O  O   . GLN B 2  86  ? 6.568   -20.980 10.592  1.00 96.62 86  B 1 
ATOM   3775 C  CB  . GLN B 2  86  ? 4.562   -20.374 13.161  1.00 95.21 86  B 1 
ATOM   3776 C  CG  . GLN B 2  86  ? 4.200   -21.817 12.783  1.00 86.76 86  B 1 
ATOM   3777 C  CD  . GLN B 2  86  ? 2.782   -22.214 13.189  1.00 81.12 86  B 1 
ATOM   3778 O  OE1 . GLN B 2  86  ? 1.909   -21.394 13.392  1.00 73.42 86  B 1 
ATOM   3779 N  NE2 . GLN B 2  86  ? 2.506   -23.484 13.295  1.00 68.31 86  B 1 
ATOM   3780 N  N   . SER B 2  87  ? 5.784   -18.887 10.559  1.00 96.65 87  B 1 
ATOM   3781 C  CA  . SER B 2  87  ? 5.958   -18.707 9.117   1.00 96.84 87  B 1 
ATOM   3782 C  C   . SER B 2  87  ? 7.431   -18.796 8.701   1.00 97.60 87  B 1 
ATOM   3783 O  O   . SER B 2  87  ? 7.750   -19.488 7.737   1.00 97.63 87  B 1 
ATOM   3784 C  CB  . SER B 2  87  ? 5.370   -17.360 8.665   1.00 96.12 87  B 1 
ATOM   3785 O  OG  . SER B 2  87  ? 3.992   -17.314 8.954   1.00 90.34 87  B 1 
ATOM   3786 N  N   . ILE B 2  88  ? 8.341   -18.196 9.471   1.00 97.73 88  B 1 
ATOM   3787 C  CA  . ILE B 2  88  ? 9.790   -18.267 9.217   1.00 98.16 88  B 1 
ATOM   3788 C  C   . ILE B 2  88  ? 10.322  -19.697 9.432   1.00 98.32 88  B 1 
ATOM   3789 O  O   . ILE B 2  88  ? 11.131  -20.180 8.642   1.00 98.31 88  B 1 
ATOM   3790 C  CB  . ILE B 2  88  ? 10.537  -17.238 10.092  1.00 97.95 88  B 1 
ATOM   3791 C  CG1 . ILE B 2  88  ? 10.133  -15.808 9.680   1.00 96.24 88  B 1 
ATOM   3792 C  CG2 . ILE B 2  88  ? 12.064  -17.399 9.977   1.00 96.86 88  B 1 
ATOM   3793 C  CD1 . ILE B 2  88  ? 10.523  -14.755 10.713  1.00 89.37 88  B 1 
ATOM   3794 N  N   . VAL B 2  89  ? 9.831   -20.401 10.442  1.00 98.31 89  B 1 
ATOM   3795 C  CA  . VAL B 2  89  ? 10.137  -21.824 10.636  1.00 98.39 89  B 1 
ATOM   3796 C  C   . VAL B 2  89  ? 9.684   -22.638 9.422   1.00 98.41 89  B 1 
ATOM   3797 O  O   . VAL B 2  89  ? 10.437  -23.456 8.905   1.00 98.19 89  B 1 
ATOM   3798 C  CB  . VAL B 2  89  ? 9.497   -22.363 11.931  1.00 98.23 89  B 1 
ATOM   3799 C  CG1 . VAL B 2  89  ? 9.618   -23.888 12.061  1.00 96.64 89  B 1 
ATOM   3800 C  CG2 . VAL B 2  89  ? 10.154  -21.755 13.171  1.00 96.18 89  B 1 
ATOM   3801 N  N   . ASN B 2  90  ? 8.438   -22.386 8.935   1.00 97.91 90  B 1 
ATOM   3802 C  CA  . ASN B 2  90  ? 7.906   -23.025 7.795   1.00 97.79 90  B 1 
ATOM   3803 C  C   . ASN B 2  90  ? 8.657   -22.703 6.529   1.00 98.04 90  B 1 
ATOM   3804 O  O   . ASN B 2  90  ? 8.880   -23.539 5.721   1.00 97.54 90  B 1 
ATOM   3805 C  CB  . ASN B 2  90  ? 6.404   -22.767 7.708   1.00 96.97 90  B 1 
ATOM   3806 C  CG  . ASN B 2  90  ? 5.611   -23.497 8.673   1.00 95.43 90  B 1 
ATOM   3807 O  OD1 . ASN B 2  90  ? 6.118   -24.244 9.557   1.00 92.80 90  B 1 
ATOM   3808 N  ND2 . ASN B 2  90  ? 4.516   -23.586 8.828   1.00 91.78 90  B 1 
ATOM   3809 N  N   . ALA B 2  91  ? 9.114   -21.446 6.333   1.00 98.12 91  B 1 
ATOM   3810 C  CA  . ALA B 2  91  ? 9.961   -21.051 5.215   1.00 98.27 91  B 1 
ATOM   3811 C  C   . ALA B 2  91  ? 11.301  -21.799 5.237   1.00 98.49 91  B 1 
ATOM   3812 O  O   . ALA B 2  91  ? 11.729  -22.350 4.227   1.00 98.36 91  B 1 
ATOM   3813 C  CB  . ALA B 2  91  ? 10.193  -19.538 5.266   1.00 98.07 91  B 1 
ATOM   3814 N  N   . THR B 2  92  ? 11.921  -21.904 6.412   1.00 98.53 92  B 1 
ATOM   3815 C  CA  . THR B 2  92  ? 13.163  -22.666 6.599   1.00 98.59 92  B 1 
ATOM   3816 C  C   . THR B 2  92  ? 12.974  -24.140 6.236   1.00 98.53 92  B 1 
ATOM   3817 O  O   . THR B 2  92  ? 13.804  -24.719 5.545   1.00 98.35 92  B 1 
ATOM   3818 C  CB  . THR B 2  92  ? 13.648  -22.548 8.049   1.00 98.37 92  B 1 
ATOM   3819 O  OG1 . THR B 2  92  ? 13.836  -21.204 8.392   1.00 95.52 92  B 1 
ATOM   3820 C  CG2 . THR B 2  92  ? 14.994  -23.235 8.260   1.00 94.88 92  B 1 
ATOM   3821 N  N   . ALA B 2  93  ? 11.863  -24.750 6.653   1.00 98.38 93  B 1 
ATOM   3822 C  CA  . ALA B 2  93  ? 11.538  -26.129 6.301   1.00 98.25 93  B 1 
ATOM   3823 C  C   . ALA B 2  93  ? 11.322  -26.313 4.788   1.00 98.24 93  B 1 
ATOM   3824 O  O   . ALA B 2  93  ? 11.716  -27.341 4.232   1.00 97.89 93  B 1 
ATOM   3825 C  CB  . ALA B 2  93  ? 10.309  -26.562 7.100   1.00 97.99 93  B 1 
ATOM   3826 N  N   . LEU B 2  94  ? 10.731  -25.316 4.118   1.00 98.30 94  B 1 
ATOM   3827 C  CA  . LEU B 2  94  ? 10.597  -25.295 2.657   1.00 98.33 94  B 1 
ATOM   3828 C  C   . LEU B 2  94  ? 11.965  -25.240 1.978   1.00 98.44 94  B 1 
ATOM   3829 O  O   . LEU B 2  94  ? 12.248  -26.063 1.109   1.00 98.24 94  B 1 
ATOM   3830 C  CB  . LEU B 2  94  ? 9.710   -24.099 2.270   1.00 97.84 94  B 1 
ATOM   3831 C  CG  . LEU B 2  94  ? 9.483   -23.970 0.747   1.00 95.40 94  B 1 
ATOM   3832 C  CD1 . LEU B 2  94  ? 8.441   -24.970 0.279   1.00 89.78 94  B 1 
ATOM   3833 C  CD2 . LEU B 2  94  ? 9.010   -22.560 0.418   1.00 89.40 94  B 1 
ATOM   3834 N  N   . LEU B 2  95  ? 12.836  -24.321 2.407   1.00 98.47 95  B 1 
ATOM   3835 C  CA  . LEU B 2  95  ? 14.179  -24.149 1.844   1.00 98.56 95  B 1 
ATOM   3836 C  C   . LEU B 2  95  ? 15.057  -25.386 2.051   1.00 98.53 95  B 1 
ATOM   3837 O  O   . LEU B 2  95  ? 15.791  -25.767 1.143   1.00 98.43 95  B 1 
ATOM   3838 C  CB  . LEU B 2  95  ? 14.821  -22.890 2.455   1.00 98.63 95  B 1 
ATOM   3839 C  CG  . LEU B 2  95  ? 14.143  -21.565 2.074   1.00 98.41 95  B 1 
ATOM   3840 C  CD1 . LEU B 2  95  ? 14.794  -20.425 2.839   1.00 96.67 95  B 1 
ATOM   3841 C  CD2 . LEU B 2  95  ? 14.236  -21.266 0.580   1.00 96.34 95  B 1 
ATOM   3842 N  N   . LYS B 2  96  ? 14.920  -26.083 3.189   1.00 98.52 96  B 1 
ATOM   3843 C  CA  . LYS B 2  96  ? 15.610  -27.357 3.441   1.00 98.37 96  B 1 
ATOM   3844 C  C   . LYS B 2  96  ? 15.230  -28.476 2.466   1.00 98.26 96  B 1 
ATOM   3845 O  O   . LYS B 2  96  ? 15.975  -29.438 2.346   1.00 97.77 96  B 1 
ATOM   3846 C  CB  . LYS B 2  96  ? 15.362  -27.815 4.891   1.00 98.19 96  B 1 
ATOM   3847 C  CG  . LYS B 2  96  ? 16.213  -27.029 5.889   1.00 95.84 96  B 1 
ATOM   3848 C  CD  . LYS B 2  96  ? 15.880  -27.441 7.334   1.00 91.23 96  B 1 
ATOM   3849 C  CE  . LYS B 2  96  ? 16.755  -26.656 8.307   1.00 83.96 96  B 1 
ATOM   3850 N  NZ  . LYS B 2  96  ? 16.431  -26.933 9.726   1.00 74.40 96  B 1 
ATOM   3851 N  N   . LYS B 2  97  ? 14.112  -28.368 1.746   1.00 98.30 97  B 1 
ATOM   3852 C  CA  . LYS B 2  97  ? 13.756  -29.332 0.696   1.00 98.04 97  B 1 
ATOM   3853 C  C   . LYS B 2  97  ? 14.696  -29.261 -0.516  1.00 98.04 97  B 1 
ATOM   3854 O  O   . LYS B 2  97  ? 14.760  -30.215 -1.286  1.00 97.25 97  B 1 
ATOM   3855 C  CB  . LYS B 2  97  ? 12.290  -29.147 0.246   1.00 98.09 97  B 1 
ATOM   3856 C  CG  . LYS B 2  97  ? 11.252  -29.392 1.354   1.00 97.28 97  B 1 
ATOM   3857 C  CD  . LYS B 2  97  ? 9.827   -29.149 0.820   1.00 94.25 97  B 1 
ATOM   3858 C  CE  . LYS B 2  97  ? 8.766   -29.354 1.907   1.00 90.36 97  B 1 
ATOM   3859 N  NZ  . LYS B 2  97  ? 7.382   -29.102 1.400   1.00 81.32 97  B 1 
ATOM   3860 N  N   . PHE B 2  98  ? 15.414  -28.138 -0.687  1.00 98.38 98  B 1 
ATOM   3861 C  CA  . PHE B 2  98  ? 16.453  -27.967 -1.696  1.00 98.10 98  B 1 
ATOM   3862 C  C   . PHE B 2  98  ? 17.798  -28.462 -1.155  1.00 97.78 98  B 1 
ATOM   3863 O  O   . PHE B 2  98  ? 18.667  -27.675 -0.774  1.00 96.55 98  B 1 
ATOM   3864 C  CB  . PHE B 2  98  ? 16.485  -26.511 -2.168  1.00 98.18 98  B 1 
ATOM   3865 C  CG  . PHE B 2  98  ? 15.162  -26.007 -2.712  1.00 98.43 98  B 1 
ATOM   3866 C  CD1 . PHE B 2  98  ? 14.682  -26.481 -3.939  1.00 96.57 98  B 1 
ATOM   3867 C  CD2 . PHE B 2  98  ? 14.402  -25.083 -1.976  1.00 96.57 98  B 1 
ATOM   3868 C  CE1 . PHE B 2  98  ? 13.455  -26.028 -4.440  1.00 96.64 98  B 1 
ATOM   3869 C  CE2 . PHE B 2  98  ? 13.176  -24.619 -2.474  1.00 96.59 98  B 1 
ATOM   3870 C  CZ  . PHE B 2  98  ? 12.692  -25.094 -3.711  1.00 98.07 98  B 1 
ATOM   3871 N  N   . GLU B 2  99  ? 17.958  -29.781 -1.083  1.00 96.74 99  B 1 
ATOM   3872 C  CA  . GLU B 2  99  ? 19.183  -30.414 -0.613  1.00 95.16 99  B 1 
ATOM   3873 C  C   . GLU B 2  99  ? 20.387  -30.010 -1.476  1.00 93.90 99  B 1 
ATOM   3874 O  O   . GLU B 2  99  ? 20.289  -29.931 -2.699  1.00 87.67 99  B 1 
ATOM   3875 C  CB  . GLU B 2  99  ? 19.023  -31.936 -0.605  1.00 92.82 99  B 1 
ATOM   3876 C  CG  . GLU B 2  99  ? 18.000  -32.407 0.436   1.00 82.27 99  B 1 
ATOM   3877 C  CD  . GLU B 2  99  ? 17.644  -33.895 0.301   1.00 75.68 99  B 1 
ATOM   3878 O  OE1 . GLU B 2  99  ? 17.007  -34.417 1.239   1.00 67.23 99  B 1 
ATOM   3879 O  OE2 . GLU B 2  99  ? 17.916  -34.469 -0.775  1.00 67.45 99  B 1 
ATOM   3880 N  N   . ASP B 2  100 ? 21.501  -29.773 -0.817  1.00 95.34 100 B 1 
ATOM   3881 C  CA  . ASP B 2  100 ? 22.776  -29.322 -1.381  1.00 95.28 100 B 1 
ATOM   3882 C  C   . ASP B 2  100 ? 22.759  -27.957 -2.095  1.00 96.45 100 B 1 
ATOM   3883 O  O   . ASP B 2  100 ? 23.728  -27.611 -2.774  1.00 94.48 100 B 1 
ATOM   3884 C  CB  . ASP B 2  100 ? 23.408  -30.375 -2.300  1.00 92.45 100 B 1 
ATOM   3885 C  CG  . ASP B 2  100 ? 23.263  -31.819 -1.863  1.00 84.64 100 B 1 
ATOM   3886 O  OD1 . ASP B 2  100 ? 23.489  -32.087 -0.670  1.00 76.20 100 B 1 
ATOM   3887 O  OD2 . ASP B 2  100 ? 22.927  -32.610 -2.775  1.00 75.40 100 B 1 
ATOM   3888 N  N   . PHE B 2  101 ? 21.694  -27.175 -1.978  1.00 97.56 101 B 1 
ATOM   3889 C  CA  . PHE B 2  101 ? 21.661  -25.834 -2.549  1.00 98.09 101 B 1 
ATOM   3890 C  C   . PHE B 2  101 ? 22.429  -24.843 -1.675  1.00 98.05 101 B 1 
ATOM   3891 O  O   . PHE B 2  101 ? 22.329  -24.859 -0.452  1.00 97.53 101 B 1 
ATOM   3892 C  CB  . PHE B 2  101 ? 20.218  -25.348 -2.775  1.00 98.01 101 B 1 
ATOM   3893 C  CG  . PHE B 2  101 ? 19.527  -25.852 -4.030  1.00 98.11 101 B 1 
ATOM   3894 C  CD1 . PHE B 2  101 ? 18.893  -24.939 -4.904  1.00 95.73 101 B 1 
ATOM   3895 C  CD2 . PHE B 2  101 ? 19.465  -27.215 -4.328  1.00 94.95 101 B 1 
ATOM   3896 C  CE1 . PHE B 2  101 ? 18.209  -25.390 -6.043  1.00 94.42 101 B 1 
ATOM   3897 C  CE2 . PHE B 2  101 ? 18.796  -27.680 -5.471  1.00 94.57 101 B 1 
ATOM   3898 C  CZ  . PHE B 2  101 ? 18.163  -26.761 -6.324  1.00 97.59 101 B 1 
ATOM   3899 N  N   . PHE B 2  102 ? 23.142  -23.918 -2.326  1.00 98.22 102 B 1 
ATOM   3900 C  CA  . PHE B 2  102 ? 23.593  -22.686 -1.695  1.00 98.33 102 B 1 
ATOM   3901 C  C   . PHE B 2  102 ? 22.412  -21.716 -1.630  1.00 98.57 102 B 1 
ATOM   3902 O  O   . PHE B 2  102 ? 21.990  -21.163 -2.649  1.00 98.35 102 B 1 
ATOM   3903 C  CB  . PHE B 2  102 ? 24.781  -22.131 -2.484  1.00 98.15 102 B 1 
ATOM   3904 C  CG  . PHE B 2  102 ? 25.362  -20.883 -1.872  1.00 98.10 102 B 1 
ATOM   3905 C  CD1 . PHE B 2  102 ? 25.201  -19.625 -2.493  1.00 96.03 102 B 1 
ATOM   3906 C  CD2 . PHE B 2  102 ? 26.084  -20.963 -0.666  1.00 95.95 102 B 1 
ATOM   3907 C  CE1 . PHE B 2  102 ? 25.772  -18.475 -1.932  1.00 95.97 102 B 1 
ATOM   3908 C  CE2 . PHE B 2  102 ? 26.652  -19.817 -0.100  1.00 96.03 102 B 1 
ATOM   3909 C  CZ  . PHE B 2  102 ? 26.497  -18.573 -0.739  1.00 97.48 102 B 1 
ATOM   3910 N  N   . ILE B 2  103 ? 21.848  -21.538 -0.438  1.00 98.68 103 B 1 
ATOM   3911 C  CA  . ILE B 2  103 ? 20.677  -20.694 -0.181  1.00 98.71 103 B 1 
ATOM   3912 C  C   . ILE B 2  103 ? 21.138  -19.364 0.405   1.00 98.80 103 B 1 
ATOM   3913 O  O   . ILE B 2  103 ? 21.931  -19.335 1.339   1.00 98.65 103 B 1 
ATOM   3914 C  CB  . ILE B 2  103 ? 19.674  -21.404 0.753   1.00 98.41 103 B 1 
ATOM   3915 C  CG1 . ILE B 2  103 ? 19.230  -22.804 0.242   1.00 96.07 103 B 1 
ATOM   3916 C  CG2 . ILE B 2  103 ? 18.442  -20.528 1.011   1.00 97.35 103 B 1 
ATOM   3917 C  CD1 . ILE B 2  103 ? 18.419  -22.806 -1.055  1.00 89.68 103 B 1 
ATOM   3918 N  N   . ILE B 2  104 ? 20.606  -18.264 -0.128  1.00 98.88 104 B 1 
ATOM   3919 C  CA  . ILE B 2  104 ? 20.845  -16.893 0.335   1.00 98.87 104 B 1 
ATOM   3920 C  C   . ILE B 2  104 ? 19.512  -16.356 0.878   1.00 98.80 104 B 1 
ATOM   3921 O  O   . ILE B 2  104 ? 18.731  -15.788 0.106   1.00 98.78 104 B 1 
ATOM   3922 C  CB  . ILE B 2  104 ? 21.413  -16.035 -0.813  1.00 98.79 104 B 1 
ATOM   3923 C  CG1 . ILE B 2  104 ? 22.698  -16.646 -1.428  1.00 98.25 104 B 1 
ATOM   3924 C  CG2 . ILE B 2  104 ? 21.704  -14.613 -0.310  1.00 98.11 104 B 1 
ATOM   3925 C  CD1 . ILE B 2  104 ? 23.010  -16.077 -2.817  1.00 96.33 104 B 1 
ATOM   3926 N  N   . PRO B 2  105 ? 19.180  -16.563 2.164   1.00 98.80 105 B 1 
ATOM   3927 C  CA  . PRO B 2  105 ? 17.895  -16.168 2.730   1.00 98.89 105 B 1 
ATOM   3928 C  C   . PRO B 2  105 ? 17.871  -14.692 3.148   1.00 98.89 105 B 1 
ATOM   3929 O  O   . PRO B 2  105 ? 18.884  -14.119 3.521   1.00 98.71 105 B 1 
ATOM   3930 C  CB  . PRO B 2  105 ? 17.693  -17.104 3.920   1.00 98.73 105 B 1 
ATOM   3931 C  CG  . PRO B 2  105 ? 19.115  -17.338 4.421   1.00 98.15 105 B 1 
ATOM   3932 C  CD  . PRO B 2  105 ? 19.948  -17.330 3.138   1.00 98.71 105 B 1 
ATOM   3933 N  N   . MET B 2  106 ? 16.680  -14.098 3.144   1.00 98.79 106 B 1 
ATOM   3934 C  CA  . MET B 2  106 ? 16.435  -12.763 3.706   1.00 98.72 106 B 1 
ATOM   3935 C  C   . MET B 2  106 ? 15.009  -12.650 4.253   1.00 98.75 106 B 1 
ATOM   3936 O  O   . MET B 2  106 ? 14.214  -13.584 4.140   1.00 98.39 106 B 1 
ATOM   3937 C  CB  . MET B 2  106 ? 16.759  -11.670 2.667   1.00 97.39 106 B 1 
ATOM   3938 C  CG  . MET B 2  106 ? 15.715  -11.562 1.553   1.00 92.95 106 B 1 
ATOM   3939 S  SD  . MET B 2  106 ? 16.130  -10.340 0.262   1.00 94.96 106 B 1 
ATOM   3940 C  CE  . MET B 2  106 ? 17.513  -11.175 -0.536  1.00 90.41 106 B 1 
ATOM   3941 N  N   . LEU B 2  107 ? 14.697  -11.495 4.853   1.00 98.75 107 B 1 
ATOM   3942 C  CA  . LEU B 2  107 ? 13.369  -11.149 5.342   1.00 98.63 107 B 1 
ATOM   3943 C  C   . LEU B 2  107 ? 12.733  -10.080 4.450   1.00 98.66 107 B 1 
ATOM   3944 O  O   . LEU B 2  107 ? 13.397  -9.109  4.073   1.00 98.38 107 B 1 
ATOM   3945 C  CB  . LEU B 2  107 ? 13.450  -10.658 6.796   1.00 98.48 107 B 1 
ATOM   3946 C  CG  . LEU B 2  107 ? 13.927  -11.709 7.815   1.00 98.15 107 B 1 
ATOM   3947 C  CD1 . LEU B 2  107 ? 14.153  -11.034 9.168   1.00 96.47 107 B 1 
ATOM   3948 C  CD2 . LEU B 2  107 ? 12.914  -12.837 7.993   1.00 95.85 107 B 1 
ATOM   3949 N  N   . GLY B 2  108 ? 11.452  -10.230 4.159   1.00 98.54 108 B 1 
ATOM   3950 C  CA  . GLY B 2  108 ? 10.616  -9.199  3.564   1.00 98.48 108 B 1 
ATOM   3951 C  C   . GLY B 2  108 ? 9.911   -8.329  4.614   1.00 98.23 108 B 1 
ATOM   3952 O  O   . GLY B 2  108 ? 10.028  -8.545  5.818   1.00 97.62 108 B 1 
ATOM   3953 N  N   . ASN B 2  109 ? 9.168   -7.327  4.158   1.00 97.47 109 B 1 
ATOM   3954 C  CA  . ASN B 2  109 ? 8.500   -6.367  5.040   1.00 96.78 109 B 1 
ATOM   3955 C  C   . ASN B 2  109 ? 7.303   -6.952  5.805   1.00 95.86 109 B 1 
ATOM   3956 O  O   . ASN B 2  109 ? 6.854   -6.352  6.784   1.00 94.23 109 B 1 
ATOM   3957 C  CB  . ASN B 2  109 ? 8.093   -5.126  4.230   1.00 96.39 109 B 1 
ATOM   3958 C  CG  . ASN B 2  109 ? 7.059   -5.444  3.172   1.00 96.12 109 B 1 
ATOM   3959 O  OD1 . ASN B 2  109 ? 7.369   -5.972  2.120   1.00 93.20 109 B 1 
ATOM   3960 N  ND2 . ASN B 2  109 ? 5.802   -5.150  3.423   1.00 92.19 109 B 1 
ATOM   3961 N  N   . HIS B 2  110 ? 6.780   -8.102  5.380   1.00 96.03 110 B 1 
ATOM   3962 C  CA  . HIS B 2  110 ? 5.737   -8.828  6.103   1.00 95.37 110 B 1 
ATOM   3963 C  C   . HIS B 2  110 ? 6.301   -9.799  7.152   1.00 95.42 110 B 1 
ATOM   3964 O  O   . HIS B 2  110 ? 5.564   -10.177 8.071   1.00 94.56 110 B 1 
ATOM   3965 C  CB  . HIS B 2  110 ? 4.811   -9.520  5.101   1.00 94.67 110 B 1 
ATOM   3966 C  CG  . HIS B 2  110 ? 3.878   -8.558  4.439   1.00 93.87 110 B 1 
ATOM   3967 N  ND1 . HIS B 2  110 ? 2.695   -8.111  4.983   1.00 87.55 110 B 1 
ATOM   3968 C  CD2 . HIS B 2  110 ? 4.014   -7.914  3.234   1.00 86.52 110 B 1 
ATOM   3969 C  CE1 . HIS B 2  110 ? 2.139   -7.230  4.128   1.00 86.93 110 B 1 
ATOM   3970 N  NE2 . HIS B 2  110 ? 2.916   -7.078  3.054   1.00 88.21 110 B 1 
ATOM   3971 N  N   . ASP B 2  111 ? 7.587   -10.123 7.098   1.00 96.56 111 B 1 
ATOM   3972 C  CA  . ASP B 2  111 ? 8.251   -11.109 7.957   1.00 96.97 111 B 1 
ATOM   3973 C  C   . ASP B 2  111 ? 8.654   -10.568 9.342   1.00 96.68 111 B 1 
ATOM   3974 O  O   . ASP B 2  111 ? 9.637   -10.995 9.956   1.00 95.83 111 B 1 
ATOM   3975 C  CB  . ASP B 2  111 ? 9.447   -11.718 7.199   1.00 97.41 111 B 1 
ATOM   3976 C  CG  . ASP B 2  111 ? 9.046   -12.435 5.906   1.00 97.65 111 B 1 
ATOM   3977 O  OD1 . ASP B 2  111 ? 7.909   -12.952 5.823   1.00 96.08 111 B 1 
ATOM   3978 O  OD2 . ASP B 2  111 ? 9.892   -12.496 4.994   1.00 96.15 111 B 1 
ATOM   3979 N  N   . VAL B 2  112 ? 7.883   -9.606  9.861   1.00 95.13 112 B 1 
ATOM   3980 C  CA  . VAL B 2  112 ? 8.067   -8.996  11.188  1.00 94.08 112 B 1 
ATOM   3981 C  C   . VAL B 2  112 ? 6.706   -8.664  11.800  1.00 92.26 112 B 1 
ATOM   3982 O  O   . VAL B 2  112 ? 5.719   -8.482  11.097  1.00 90.78 112 B 1 
ATOM   3983 C  CB  . VAL B 2  112 ? 8.981   -7.761  11.099  1.00 94.05 112 B 1 
ATOM   3984 C  CG1 . VAL B 2  112 ? 8.376   -6.610  10.274  1.00 90.79 112 B 1 
ATOM   3985 C  CG2 . VAL B 2  112 ? 9.378   -7.212  12.470  1.00 89.96 112 B 1 
ATOM   3986 N  N   . TYR B 2  113 ? 6.640   -8.579  13.128  1.00 90.88 113 B 1 
ATOM   3987 C  CA  . TYR B 2  113 ? 5.467   -8.080  13.847  1.00 88.33 113 B 1 
ATOM   3988 C  C   . TYR B 2  113 ? 5.817   -6.826  14.660  1.00 86.75 113 B 1 
ATOM   3989 O  O   . TYR B 2  113 ? 6.696   -6.885  15.505  1.00 83.16 113 B 1 
ATOM   3990 C  CB  . TYR B 2  113 ? 4.888   -9.169  14.747  1.00 85.97 113 B 1 
ATOM   3991 C  CG  . TYR B 2  113 ? 3.650   -8.712  15.476  1.00 83.12 113 B 1 
ATOM   3992 C  CD1 . TYR B 2  113 ? 3.733   -8.197  16.792  1.00 78.39 113 B 1 
ATOM   3993 C  CD2 . TYR B 2  113 ? 2.394   -8.720  14.824  1.00 77.52 113 B 1 
ATOM   3994 C  CE1 . TYR B 2  113 ? 2.585   -7.728  17.454  1.00 75.21 113 B 1 
ATOM   3995 C  CE2 . TYR B 2  113 ? 1.239   -8.255  15.480  1.00 74.87 113 B 1 
ATOM   3996 C  CZ  . TYR B 2  113 ? 1.344   -7.760  16.791  1.00 77.07 113 B 1 
ATOM   3997 O  OH  . TYR B 2  113 ? 0.219   -7.301  17.432  1.00 73.64 113 B 1 
ATOM   3998 N  N   . PRO B 2  114 ? 5.116   -5.699  14.466  1.00 82.88 114 B 1 
ATOM   3999 C  CA  . PRO B 2  114 ? 4.131   -5.428  13.417  1.00 82.56 114 B 1 
ATOM   4000 C  C   . PRO B 2  114 ? 4.775   -5.351  12.025  1.00 84.96 114 B 1 
ATOM   4001 O  O   . PRO B 2  114 ? 5.964   -5.063  11.927  1.00 85.06 114 B 1 
ATOM   4002 C  CB  . PRO B 2  114 ? 3.455   -4.114  13.805  1.00 79.09 114 B 1 
ATOM   4003 C  CG  . PRO B 2  114 ? 3.857   -3.886  15.261  1.00 75.04 114 B 1 
ATOM   4004 C  CD  . PRO B 2  114 ? 5.208   -4.551  15.354  1.00 75.20 114 B 1 
ATOM   4005 N  N   . ALA B 2  115 ? 4.005   -5.574  10.979  1.00 85.03 115 B 1 
ATOM   4006 C  CA  . ALA B 2  115 ? 4.509   -5.513  9.615   1.00 86.70 115 B 1 
ATOM   4007 C  C   . ALA B 2  115 ? 5.232   -4.191  9.322   1.00 87.40 115 B 1 
ATOM   4008 O  O   . ALA B 2  115 ? 4.861   -3.145  9.849   1.00 87.37 115 B 1 
ATOM   4009 C  CB  . ALA B 2  115 ? 3.365   -5.742  8.621   1.00 86.58 115 B 1 
ATOM   4010 N  N   . ASN B 2  116 ? 6.254   -4.243  8.479   1.00 90.33 116 B 1 
ATOM   4011 C  CA  . ASN B 2  116 ? 7.091   -3.121  8.043   1.00 91.23 116 B 1 
ATOM   4012 C  C   . ASN B 2  116 ? 8.000   -2.514  9.120   1.00 92.40 116 B 1 
ATOM   4013 O  O   . ASN B 2  116 ? 8.873   -1.722  8.785   1.00 91.81 116 B 1 
ATOM   4014 C  CB  . ASN B 2  116 ? 6.231   -2.041  7.357   1.00 91.06 116 B 1 
ATOM   4015 C  CG  . ASN B 2  116 ? 5.182   -2.589  6.408   1.00 90.42 116 B 1 
ATOM   4016 O  OD1 . ASN B 2  116 ? 5.409   -3.500  5.631   1.00 84.77 116 B 1 
ATOM   4017 N  ND2 . ASN B 2  116 ? 3.976   -2.064  6.454   1.00 83.75 116 B 1 
ATOM   4018 N  N   . GLN B 2  117 ? 7.830   -2.851  10.386  1.00 90.56 117 B 1 
ATOM   4019 C  CA  . GLN B 2  117 ? 8.490   -2.169  11.500  1.00 89.93 117 B 1 
ATOM   4020 C  C   . GLN B 2  117 ? 9.809   -2.850  11.902  1.00 90.98 117 B 1 
ATOM   4021 O  O   . GLN B 2  117 ? 9.934   -3.407  12.990  1.00 89.58 117 B 1 
ATOM   4022 C  CB  . GLN B 2  117 ? 7.525   -2.020  12.694  1.00 88.21 117 B 1 
ATOM   4023 C  CG  . GLN B 2  117 ? 6.136   -1.443  12.336  1.00 86.43 117 B 1 
ATOM   4024 C  CD  . GLN B 2  117 ? 6.190   -0.144  11.534  1.00 85.25 117 B 1 
ATOM   4025 O  OE1 . GLN B 2  117 ? 6.821   0.823   11.926  1.00 79.99 117 B 1 
ATOM   4026 N  NE2 . GLN B 2  117 ? 5.547   -0.087  10.391  1.00 78.17 117 B 1 
ATOM   4027 N  N   . MET B 2  118 ? 10.810  -2.809  11.022  1.00 92.55 118 B 1 
ATOM   4028 C  CA  . MET B 2  118 ? 12.158  -3.317  11.299  1.00 94.06 118 B 1 
ATOM   4029 C  C   . MET B 2  118 ? 13.104  -2.173  11.685  1.00 93.97 118 B 1 
ATOM   4030 O  O   . MET B 2  118 ? 13.303  -1.238  10.918  1.00 92.20 118 B 1 
ATOM   4031 C  CB  . MET B 2  118 ? 12.715  -4.090  10.106  1.00 94.83 118 B 1 
ATOM   4032 C  CG  . MET B 2  118 ? 11.981  -5.412  9.862   1.00 93.37 118 B 1 
ATOM   4033 S  SD  . MET B 2  118 ? 12.785  -6.397  8.572   1.00 93.18 118 B 1 
ATOM   4034 C  CE  . MET B 2  118 ? 11.632  -7.777  8.452   1.00 89.01 118 B 1 
ATOM   4035 N  N   . ALA B 2  119 ? 13.694  -2.254  12.868  1.00 92.65 119 B 1 
ATOM   4036 C  CA  . ALA B 2  119 ? 14.636  -1.269  13.401  1.00 92.50 119 B 1 
ATOM   4037 C  C   . ALA B 2  119 ? 15.402  -1.843  14.609  1.00 93.18 119 B 1 
ATOM   4038 O  O   . ALA B 2  119 ? 15.299  -3.029  14.924  1.00 91.05 119 B 1 
ATOM   4039 C  CB  . ALA B 2  119 ? 13.844  -0.013  13.793  1.00 90.25 119 B 1 
ATOM   4040 N  N   . ILE B 2  120 ? 16.131  -0.985  15.333  1.00 89.30 120 B 1 
ATOM   4041 C  CA  . ILE B 2  120 ? 16.878  -1.372  16.542  1.00 88.57 120 B 1 
ATOM   4042 C  C   . ILE B 2  120 ? 15.979  -1.988  17.630  1.00 88.66 120 B 1 
ATOM   4043 O  O   . ILE B 2  120 ? 16.395  -2.896  18.339  1.00 86.13 120 B 1 
ATOM   4044 C  CB  . ILE B 2  120 ? 17.653  -0.139  17.071  1.00 86.71 120 B 1 
ATOM   4045 C  CG1 . ILE B 2  120 ? 18.740  -0.508  18.096  1.00 78.93 120 B 1 
ATOM   4046 C  CG2 . ILE B 2  120 ? 16.725  0.931   17.678  1.00 77.79 120 B 1 
ATOM   4047 C  CD1 . ILE B 2  120 ? 19.922  -1.250  17.484  1.00 72.47 120 B 1 
ATOM   4048 N  N   . ASN B 2  121 ? 14.725  -1.546  17.736  1.00 87.71 121 B 1 
ATOM   4049 C  CA  . ASN B 2  121 ? 13.742  -2.053  18.693  1.00 85.24 121 B 1 
ATOM   4050 C  C   . ASN B 2  121 ? 13.084  -3.379  18.263  1.00 86.86 121 B 1 
ATOM   4051 O  O   . ASN B 2  121 ? 12.333  -3.962  19.040  1.00 83.46 121 B 1 
ATOM   4052 C  CB  . ASN B 2  121 ? 12.695  -0.955  18.972  1.00 81.66 121 B 1 
ATOM   4053 C  CG  . ASN B 2  121 ? 11.887  -0.565  17.737  1.00 71.88 121 B 1 
ATOM   4054 O  OD1 . ASN B 2  121 ? 12.290  -0.748  16.604  1.00 63.18 121 B 1 
ATOM   4055 N  ND2 . ASN B 2  121 ? 10.729  0.020   17.934  1.00 62.56 121 B 1 
ATOM   4056 N  N   . SER B 2  122 ? 13.362  -3.864  17.050  1.00 87.78 122 B 1 
ATOM   4057 C  CA  . SER B 2  122 ? 12.846  -5.132  16.520  1.00 88.88 122 B 1 
ATOM   4058 C  C   . SER B 2  122 ? 13.963  -6.107  16.118  1.00 91.14 122 B 1 
ATOM   4059 O  O   . SER B 2  122 ? 13.727  -7.017  15.333  1.00 89.96 122 B 1 
ATOM   4060 C  CB  . SER B 2  122 ? 11.846  -4.871  15.384  1.00 86.09 122 B 1 
ATOM   4061 O  OG  . SER B 2  122 ? 12.436  -4.114  14.349  1.00 78.72 122 B 1 
ATOM   4062 N  N   . GLN B 2  123 ? 15.164  -5.956  16.689  1.00 91.31 123 B 1 
ATOM   4063 C  CA  . GLN B 2  123 ? 16.275  -6.883  16.435  1.00 93.48 123 B 1 
ATOM   4064 C  C   . GLN B 2  123 ? 15.958  -8.343  16.783  1.00 95.10 123 B 1 
ATOM   4065 O  O   . GLN B 2  123 ? 16.600  -9.253  16.257  1.00 94.68 123 B 1 
ATOM   4066 C  CB  . GLN B 2  123 ? 17.516  -6.448  17.226  1.00 92.54 123 B 1 
ATOM   4067 C  CG  . GLN B 2  123 ? 18.253  -5.284  16.567  1.00 88.84 123 B 1 
ATOM   4068 C  CD  . GLN B 2  123 ? 19.544  -4.953  17.309  1.00 88.16 123 B 1 
ATOM   4069 O  OE1 . GLN B 2  123 ? 19.556  -4.775  18.516  1.00 80.61 123 B 1 
ATOM   4070 N  NE2 . GLN B 2  123 ? 20.662  -4.882  16.625  1.00 78.46 123 B 1 
ATOM   4071 N  N   . TRP B 2  124 ? 14.947  -8.589  17.604  1.00 94.30 124 B 1 
ATOM   4072 C  CA  . TRP B 2  124 ? 14.469  -9.941  17.901  1.00 94.47 124 B 1 
ATOM   4073 C  C   . TRP B 2  124 ? 14.146  -10.755 16.632  1.00 95.82 124 B 1 
ATOM   4074 O  O   . TRP B 2  124 ? 14.398  -11.953 16.609  1.00 95.41 124 B 1 
ATOM   4075 C  CB  . TRP B 2  124 ? 13.231  -9.856  18.813  1.00 92.89 124 B 1 
ATOM   4076 C  CG  . TRP B 2  124 ? 11.996  -9.296  18.158  1.00 89.06 124 B 1 
ATOM   4077 C  CD1 . TRP B 2  124 ? 11.587  -8.010  18.214  1.00 83.22 124 B 1 
ATOM   4078 C  CD2 . TRP B 2  124 ? 11.043  -9.988  17.295  1.00 88.07 124 B 1 
ATOM   4079 N  NE1 . TRP B 2  124 ? 10.453  -7.849  17.432  1.00 81.01 124 B 1 
ATOM   4080 C  CE2 . TRP B 2  124 ? 10.102  -9.036  16.831  1.00 84.59 124 B 1 
ATOM   4081 C  CE3 . TRP B 2  124 ? 10.911  -11.318 16.839  1.00 82.67 124 B 1 
ATOM   4082 C  CZ2 . TRP B 2  124 ? 9.074   -9.381  15.922  1.00 81.15 124 B 1 
ATOM   4083 C  CZ3 . TRP B 2  124 ? 9.882   -11.661 15.934  1.00 80.32 124 B 1 
ATOM   4084 C  CH2 . TRP B 2  124 ? 8.989   -10.696 15.476  1.00 79.14 124 B 1 
ATOM   4085 N  N   . ILE B 2  125 ? 13.639  -10.115 15.572  1.00 95.83 125 B 1 
ATOM   4086 C  CA  . ILE B 2  125 ? 13.308  -10.816 14.327  1.00 96.70 125 B 1 
ATOM   4087 C  C   . ILE B 2  125 ? 14.572  -11.257 13.587  1.00 97.55 125 B 1 
ATOM   4088 O  O   . ILE B 2  125 ? 14.623  -12.370 13.069  1.00 97.69 125 B 1 
ATOM   4089 C  CB  . ILE B 2  125 ? 12.368  -9.978  13.424  1.00 95.92 125 B 1 
ATOM   4090 C  CG1 . ILE B 2  125 ? 11.697  -10.840 12.331  1.00 92.16 125 B 1 
ATOM   4091 C  CG2 . ILE B 2  125 ? 13.076  -8.793  12.738  1.00 91.81 125 B 1 
ATOM   4092 C  CD1 . ILE B 2  125 ? 10.810  -11.942 12.870  1.00 88.40 125 B 1 
ATOM   4093 N  N   . PHE B 2  126 ? 15.616  -10.419 13.595  1.00 97.44 126 B 1 
ATOM   4094 C  CA  . PHE B 2  126 ? 16.891  -10.743 12.965  1.00 97.96 126 B 1 
ATOM   4095 C  C   . PHE B 2  126 ? 17.591  -11.883 13.701  1.00 98.22 126 B 1 
ATOM   4096 O  O   . PHE B 2  126 ? 18.114  -12.793 13.061  1.00 98.12 126 B 1 
ATOM   4097 C  CB  . PHE B 2  126 ? 17.793  -9.500  12.917  1.00 97.83 126 B 1 
ATOM   4098 C  CG  . PHE B 2  126 ? 17.144  -8.233  12.407  1.00 97.82 126 B 1 
ATOM   4099 C  CD1 . PHE B 2  126 ? 16.265  -8.257  11.313  1.00 95.07 126 B 1 
ATOM   4100 C  CD2 . PHE B 2  126 ? 17.422  -7.007  13.046  1.00 94.46 126 B 1 
ATOM   4101 C  CE1 . PHE B 2  126 ? 15.649  -7.071  10.869  1.00 94.33 126 B 1 
ATOM   4102 C  CE2 . PHE B 2  126 ? 16.814  -5.824  12.607  1.00 93.77 126 B 1 
ATOM   4103 C  CZ  . PHE B 2  126 ? 15.919  -5.850  11.518  1.00 96.43 126 B 1 
ATOM   4104 N  N   . GLN B 2  127 ? 17.556  -11.863 15.034  1.00 97.70 127 B 1 
ATOM   4105 C  CA  . GLN B 2  127 ? 18.102  -12.939 15.857  1.00 97.79 127 B 1 
ATOM   4106 C  C   . GLN B 2  127 ? 17.366  -14.257 15.601  1.00 98.14 127 B 1 
ATOM   4107 O  O   . GLN B 2  127 ? 17.992  -15.260 15.283  1.00 97.98 127 B 1 
ATOM   4108 C  CB  . GLN B 2  127 ? 18.017  -12.545 17.343  1.00 97.11 127 B 1 
ATOM   4109 C  CG  . GLN B 2  127 ? 18.972  -11.391 17.693  1.00 90.40 127 B 1 
ATOM   4110 C  CD  . GLN B 2  127 ? 18.817  -10.900 19.128  1.00 82.35 127 B 1 
ATOM   4111 O  OE1 . GLN B 2  127 ? 18.024  -11.388 19.917  1.00 73.27 127 B 1 
ATOM   4112 N  NE2 . GLN B 2  127 ? 19.576  -9.905  19.526  1.00 68.14 127 B 1 
ATOM   4113 N  N   . PHE B 2  128 ? 16.034  -14.231 15.669  1.00 97.78 128 B 1 
ATOM   4114 C  CA  . PHE B 2  128 ? 15.217  -15.410 15.432  1.00 97.99 128 B 1 
ATOM   4115 C  C   . PHE B 2  128 ? 15.403  -15.975 14.019  1.00 98.29 128 B 1 
ATOM   4116 O  O   . PHE B 2  128 ? 15.624  -17.173 13.855  1.00 98.16 128 B 1 
ATOM   4117 C  CB  . PHE B 2  128 ? 13.743  -15.056 15.693  1.00 97.81 128 B 1 
ATOM   4118 C  CG  . PHE B 2  128 ? 12.819  -16.238 15.498  1.00 97.73 128 B 1 
ATOM   4119 C  CD1 . PHE B 2  128 ? 12.161  -16.432 14.270  1.00 95.90 128 B 1 
ATOM   4120 C  CD2 . PHE B 2  128 ? 12.666  -17.184 16.525  1.00 95.71 128 B 1 
ATOM   4121 C  CE1 . PHE B 2  128 ? 11.360  -17.561 14.072  1.00 95.46 128 B 1 
ATOM   4122 C  CE2 . PHE B 2  128 ? 11.873  -18.313 16.334  1.00 95.64 128 B 1 
ATOM   4123 C  CZ  . PHE B 2  128 ? 11.212  -18.510 15.105  1.00 96.88 128 B 1 
ATOM   4124 N  N   . ALA B 2  129 ? 15.357  -15.125 12.994  1.00 98.49 129 B 1 
ATOM   4125 C  CA  . ALA B 2  129 ? 15.527  -15.560 11.616  1.00 98.50 129 B 1 
ATOM   4126 C  C   . ALA B 2  129 ? 16.944  -16.088 11.351  1.00 98.66 129 B 1 
ATOM   4127 O  O   . ALA B 2  129 ? 17.089  -17.111 10.684  1.00 98.60 129 B 1 
ATOM   4128 C  CB  . ALA B 2  129 ? 15.156  -14.416 10.679  1.00 98.43 129 B 1 
ATOM   4129 N  N   . ALA B 2  130 ? 17.973  -15.452 11.915  1.00 98.41 130 B 1 
ATOM   4130 C  CA  . ALA B 2  130 ? 19.348  -15.940 11.801  1.00 98.47 130 B 1 
ATOM   4131 C  C   . ALA B 2  130 ? 19.516  -17.336 12.414  1.00 98.54 130 B 1 
ATOM   4132 O  O   . ALA B 2  130 ? 20.213  -18.176 11.839  1.00 98.36 130 B 1 
ATOM   4133 C  CB  . ALA B 2  130 ? 20.298  -14.933 12.460  1.00 98.32 130 B 1 
ATOM   4134 N  N   . GLU B 2  131 ? 18.858  -17.629 13.540  1.00 98.46 131 B 1 
ATOM   4135 C  CA  . GLU B 2  131 ? 18.849  -18.960 14.138  1.00 98.36 131 B 1 
ATOM   4136 C  C   . GLU B 2  131 ? 18.139  -19.990 13.245  1.00 98.47 131 B 1 
ATOM   4137 O  O   . GLU B 2  131 ? 18.655  -21.089 13.058  1.00 98.09 131 B 1 
ATOM   4138 C  CB  . GLU B 2  131 ? 18.172  -18.928 15.519  1.00 97.78 131 B 1 
ATOM   4139 C  CG  . GLU B 2  131 ? 19.074  -18.285 16.574  1.00 88.56 131 B 1 
ATOM   4140 C  CD  . GLU B 2  131 ? 18.408  -18.173 17.953  1.00 79.88 131 B 1 
ATOM   4141 O  OE1 . GLU B 2  131 ? 19.118  -17.718 18.874  1.00 73.33 131 B 1 
ATOM   4142 O  OE2 . GLU B 2  131 ? 17.214  -18.540 18.091  1.00 72.29 131 B 1 
ATOM   4143 N  N   . GLN B 2  132 ? 17.012  -19.626 12.641  1.00 98.63 132 B 1 
ATOM   4144 C  CA  . GLN B 2  132 ? 16.301  -20.526 11.727  1.00 98.67 132 B 1 
ATOM   4145 C  C   . GLN B 2  132 ? 17.093  -20.778 10.440  1.00 98.61 132 B 1 
ATOM   4146 O  O   . GLN B 2  132 ? 17.208  -21.918 9.987   1.00 98.36 132 B 1 
ATOM   4147 C  CB  . GLN B 2  132 ? 14.901  -19.972 11.402  1.00 98.53 132 B 1 
ATOM   4148 C  CG  . GLN B 2  132 ? 13.973  -19.862 12.621  1.00 97.56 132 B 1 
ATOM   4149 C  CD  . GLN B 2  132 ? 13.916  -21.135 13.449  1.00 96.99 132 B 1 
ATOM   4150 O  OE1 . GLN B 2  132 ? 13.602  -22.204 12.963  1.00 89.83 132 B 1 
ATOM   4151 N  NE2 . GLN B 2  132 ? 14.247  -21.069 14.719  1.00 88.46 132 B 1 
ATOM   4152 N  N   . PHE B 2  133 ? 17.682  -19.713 9.871   1.00 98.65 133 B 1 
ATOM   4153 C  CA  . PHE B 2  133 ? 18.461  -19.772 8.635   1.00 98.67 133 B 1 
ATOM   4154 C  C   . PHE B 2  133 ? 19.915  -20.225 8.836   1.00 98.69 133 B 1 
ATOM   4155 O  O   . PHE B 2  133 ? 20.628  -20.425 7.849   1.00 98.39 133 B 1 
ATOM   4156 C  CB  . PHE B 2  133 ? 18.386  -18.424 7.916   1.00 98.67 133 B 1 
ATOM   4157 C  CG  . PHE B 2  133 ? 17.006  -17.949 7.489   1.00 98.68 133 B 1 
ATOM   4158 C  CD1 . PHE B 2  133 ? 16.023  -18.851 7.048   1.00 96.60 133 B 1 
ATOM   4159 C  CD2 . PHE B 2  133 ? 16.719  -16.571 7.486   1.00 96.03 133 B 1 
ATOM   4160 C  CE1 . PHE B 2  133 ? 14.766  -18.388 6.624   1.00 96.43 133 B 1 
ATOM   4161 C  CE2 . PHE B 2  133 ? 15.465  -16.098 7.055   1.00 96.06 133 B 1 
ATOM   4162 C  CZ  . PHE B 2  133 ? 14.489  -17.006 6.625   1.00 98.09 133 B 1 
ATOM   4163 N  N   . ALA B 2  134 ? 20.356  -20.432 10.082  1.00 98.51 134 B 1 
ATOM   4164 C  CA  . ALA B 2  134 ? 21.727  -20.823 10.409  1.00 98.43 134 B 1 
ATOM   4165 C  C   . ALA B 2  134 ? 22.306  -21.983 9.561   1.00 98.39 134 B 1 
ATOM   4166 O  O   . ALA B 2  134 ? 23.472  -21.901 9.188   1.00 97.84 134 B 1 
ATOM   4167 C  CB  . ALA B 2  134 ? 21.812  -21.133 11.914  1.00 98.09 134 B 1 
ATOM   4168 N  N   . PRO B 2  135 ? 21.528  -23.019 9.178   1.00 98.20 135 B 1 
ATOM   4169 C  CA  . PRO B 2  135 ? 22.034  -24.086 8.313   1.00 97.88 135 B 1 
ATOM   4170 C  C   . PRO B 2  135 ? 22.482  -23.633 6.917   1.00 97.96 135 B 1 
ATOM   4171 O  O   . PRO B 2  135 ? 23.225  -24.358 6.256   1.00 97.17 135 B 1 
ATOM   4172 C  CB  . PRO B 2  135 ? 20.887  -25.102 8.198   1.00 97.11 135 B 1 
ATOM   4173 C  CG  . PRO B 2  135 ? 20.061  -24.852 9.450   1.00 95.78 135 B 1 
ATOM   4174 C  CD  . PRO B 2  135 ? 20.186  -23.344 9.635   1.00 97.76 135 B 1 
ATOM   4175 N  N   . PHE B 2  136 ? 22.045  -22.453 6.469   1.00 98.39 136 B 1 
ATOM   4176 C  CA  . PHE B 2  136 ? 22.388  -21.888 5.161   1.00 98.36 136 B 1 
ATOM   4177 C  C   . PHE B 2  136 ? 23.500  -20.835 5.230   1.00 98.23 136 B 1 
ATOM   4178 O  O   . PHE B 2  136 ? 24.060  -20.458 4.201   1.00 97.50 136 B 1 
ATOM   4179 C  CB  . PHE B 2  136 ? 21.126  -21.281 4.533   1.00 98.33 136 B 1 
ATOM   4180 C  CG  . PHE B 2  136 ? 19.906  -22.174 4.555   1.00 98.48 136 B 1 
ATOM   4181 C  CD1 . PHE B 2  136 ? 19.934  -23.443 3.952   1.00 96.03 136 B 1 
ATOM   4182 C  CD2 . PHE B 2  136 ? 18.730  -21.738 5.194   1.00 95.88 136 B 1 
ATOM   4183 C  CE1 . PHE B 2  136 ? 18.803  -24.273 3.986   1.00 95.95 136 B 1 
ATOM   4184 C  CE2 . PHE B 2  136 ? 17.594  -22.556 5.232   1.00 95.85 136 B 1 
ATOM   4185 C  CZ  . PHE B 2  136 ? 17.631  -23.828 4.628   1.00 97.90 136 B 1 
ATOM   4186 N  N   . LEU B 2  137 ? 23.820  -20.351 6.426   1.00 98.44 137 B 1 
ATOM   4187 C  CA  . LEU B 2  137 ? 24.668  -19.186 6.644   1.00 98.39 137 B 1 
ATOM   4188 C  C   . LEU B 2  137 ? 26.041  -19.571 7.204   1.00 98.09 137 B 1 
ATOM   4189 O  O   . LEU B 2  137 ? 26.181  -20.493 8.007   1.00 97.55 137 B 1 
ATOM   4190 C  CB  . LEU B 2  137 ? 23.937  -18.202 7.577   1.00 98.36 137 B 1 
ATOM   4191 C  CG  . LEU B 2  137 ? 22.613  -17.638 7.036   1.00 98.25 137 B 1 
ATOM   4192 C  CD1 . LEU B 2  137 ? 21.963  -16.729 8.091   1.00 96.68 137 B 1 
ATOM   4193 C  CD2 . LEU B 2  137 ? 22.802  -16.820 5.756   1.00 96.35 137 B 1 
ATOM   4194 N  N   . SER B 2  138 ? 27.074  -18.805 6.827   1.00 97.84 138 B 1 
ATOM   4195 C  CA  . SER B 2  138 ? 28.362  -18.833 7.523   1.00 97.45 138 B 1 
ATOM   4196 C  C   . SER B 2  138 ? 28.249  -18.154 8.892   1.00 97.79 138 B 1 
ATOM   4197 O  O   . SER B 2  138 ? 27.381  -17.300 9.097   1.00 97.39 138 B 1 
ATOM   4198 C  CB  . SER B 2  138 ? 29.445  -18.159 6.674   1.00 96.85 138 B 1 
ATOM   4199 O  OG  . SER B 2  138 ? 29.220  -16.769 6.561   1.00 95.22 138 B 1 
ATOM   4200 N  N   . GLN B 2  139 ? 29.157  -18.445 9.814   1.00 97.15 139 B 1 
ATOM   4201 C  CA  . GLN B 2  139 ? 29.123  -17.851 11.151  1.00 96.78 139 B 1 
ATOM   4202 C  C   . GLN B 2  139 ? 29.165  -16.316 11.126  1.00 97.04 139 B 1 
ATOM   4203 O  O   . GLN B 2  139 ? 28.412  -15.661 11.845  1.00 96.55 139 B 1 
ATOM   4204 C  CB  . GLN B 2  139 ? 30.293  -18.424 11.992  1.00 96.54 139 B 1 
ATOM   4205 C  CG  . GLN B 2  139 ? 30.140  -18.085 13.482  1.00 86.88 139 B 1 
ATOM   4206 C  CD  . GLN B 2  139 ? 28.871  -18.696 14.103  1.00 80.09 139 B 1 
ATOM   4207 O  OE1 . GLN B 2  139 ? 28.450  -19.782 13.741  1.00 73.77 139 B 1 
ATOM   4208 N  NE2 . GLN B 2  139 ? 28.223  -18.021 15.016  1.00 69.29 139 B 1 
ATOM   4209 N  N   . ASN B 2  140 ? 29.980  -15.732 10.252  1.00 97.14 140 B 1 
ATOM   4210 C  CA  . ASN B 2  140 ? 30.029  -14.273 10.081  1.00 96.96 140 B 1 
ATOM   4211 C  C   . ASN B 2  140 ? 28.711  -13.708 9.532   1.00 97.70 140 B 1 
ATOM   4212 O  O   . ASN B 2  140 ? 28.287  -12.633 9.941   1.00 97.20 140 B 1 
ATOM   4213 C  CB  . ASN B 2  140 ? 31.187  -13.907 9.141   1.00 95.62 140 B 1 
ATOM   4214 C  CG  . ASN B 2  140 ? 32.568  -14.156 9.740   1.00 84.51 140 B 1 
ATOM   4215 O  OD1 . ASN B 2  140 ? 32.753  -14.487 10.888  1.00 72.92 140 B 1 
ATOM   4216 N  ND2 . ASN B 2  140 ? 33.599  -13.999 8.936   1.00 72.70 140 B 1 
ATOM   4217 N  N   . ALA B 2  141 ? 28.065  -14.445 8.629   1.00 97.76 141 B 1 
ATOM   4218 C  CA  . ALA B 2  141 ? 26.765  -14.048 8.100   1.00 98.10 141 B 1 
ATOM   4219 C  C   . ALA B 2  141 ? 25.679  -14.105 9.185   1.00 98.33 141 B 1 
ATOM   4220 O  O   . ALA B 2  141 ? 24.868  -13.191 9.265   1.00 98.30 141 B 1 
ATOM   4221 C  CB  . ALA B 2  141 ? 26.418  -14.920 6.889   1.00 98.19 141 B 1 
ATOM   4222 N  N   . ILE B 2  142 ? 25.708  -15.121 10.060  1.00 98.25 142 B 1 
ATOM   4223 C  CA  . ILE B 2  142 ? 24.779  -15.235 11.199  1.00 98.12 142 B 1 
ATOM   4224 C  C   . ILE B 2  142 ? 24.902  -14.016 12.124  1.00 98.17 142 B 1 
ATOM   4225 O  O   . ILE B 2  142 ? 23.888  -13.395 12.442  1.00 98.01 142 B 1 
ATOM   4226 C  CB  . ILE B 2  142 ? 25.013  -16.549 11.972  1.00 98.07 142 B 1 
ATOM   4227 C  CG1 . ILE B 2  142 ? 24.603  -17.765 11.111  1.00 97.16 142 B 1 
ATOM   4228 C  CG2 . ILE B 2  142 ? 24.230  -16.576 13.306  1.00 97.23 142 B 1 
ATOM   4229 C  CD1 . ILE B 2  142 ? 25.101  -19.113 11.659  1.00 95.53 142 B 1 
ATOM   4230 N  N   . GLU B 2  143 ? 26.112  -13.638 12.524  1.00 98.05 143 B 1 
ATOM   4231 C  CA  . GLU B 2  143 ? 26.315  -12.496 13.416  1.00 97.74 143 B 1 
ATOM   4232 C  C   . GLU B 2  143 ? 25.884  -11.166 12.775  1.00 97.94 143 B 1 
ATOM   4233 O  O   . GLU B 2  143 ? 25.213  -10.347 13.408  1.00 97.53 143 B 1 
ATOM   4234 C  CB  . GLU B 2  143 ? 27.782  -12.428 13.871  1.00 97.46 143 B 1 
ATOM   4235 C  CG  . GLU B 2  143 ? 28.184  -13.589 14.800  1.00 90.06 143 B 1 
ATOM   4236 C  CD  . GLU B 2  143 ? 27.278  -13.710 16.039  1.00 82.54 143 B 1 
ATOM   4237 O  OE1 . GLU B 2  143 ? 26.796  -14.830 16.325  1.00 74.28 143 B 1 
ATOM   4238 O  OE2 . GLU B 2  143 ? 27.015  -12.656 16.669  1.00 74.19 143 B 1 
ATOM   4239 N  N   . SER B 2  144 ? 26.190  -10.976 11.494  1.00 98.16 144 B 1 
ATOM   4240 C  CA  . SER B 2  144 ? 25.757  -9.777  10.768  1.00 98.16 144 B 1 
ATOM   4241 C  C   . SER B 2  144 ? 24.227  -9.733  10.594  1.00 98.22 144 B 1 
ATOM   4242 O  O   . SER B 2  144 ? 23.610  -8.686  10.783  1.00 98.08 144 B 1 
ATOM   4243 C  CB  . SER B 2  144 ? 26.470  -9.723  9.418   1.00 98.03 144 B 1 
ATOM   4244 O  OG  . SER B 2  144 ? 26.360  -8.447  8.840   1.00 93.68 144 B 1 
ATOM   4245 N  N   . PHE B 2  145 ? 23.608  -10.879 10.310  1.00 98.58 145 B 1 
ATOM   4246 C  CA  . PHE B 2  145 ? 22.154  -10.998 10.187  1.00 98.59 145 B 1 
ATOM   4247 C  C   . PHE B 2  145 ? 21.456  -10.661 11.508  1.00 98.49 145 B 1 
ATOM   4248 O  O   . PHE B 2  145 ? 20.501  -9.892  11.512  1.00 98.26 145 B 1 
ATOM   4249 C  CB  . PHE B 2  145 ? 21.781  -12.405 9.695   1.00 98.56 145 B 1 
ATOM   4250 C  CG  . PHE B 2  145 ? 20.388  -12.544 9.105   1.00 98.61 145 B 1 
ATOM   4251 C  CD1 . PHE B 2  145 ? 19.239  -12.222 9.843   1.00 96.18 145 B 1 
ATOM   4252 C  CD2 . PHE B 2  145 ? 20.236  -13.010 7.780   1.00 95.22 145 B 1 
ATOM   4253 C  CE1 . PHE B 2  145 ? 17.954  -12.342 9.274   1.00 94.84 145 B 1 
ATOM   4254 C  CE2 . PHE B 2  145 ? 18.956  -13.142 7.202   1.00 94.48 145 B 1 
ATOM   4255 C  CZ  . PHE B 2  145 ? 17.822  -12.794 7.956   1.00 98.01 145 B 1 
ATOM   4256 N  N   . LYS B 2  146 ? 21.959  -11.182 12.632  1.00 98.35 146 B 1 
ATOM   4257 C  CA  . LYS B 2  146 ? 21.429  -10.888 13.971  1.00 97.94 146 B 1 
ATOM   4258 C  C   . LYS B 2  146 ? 21.439  -9.395  14.300  1.00 97.67 146 B 1 
ATOM   4259 O  O   . LYS B 2  146 ? 20.557  -8.917  15.003  1.00 97.12 146 B 1 
ATOM   4260 C  CB  . LYS B 2  146 ? 22.248  -11.636 15.029  1.00 97.85 146 B 1 
ATOM   4261 C  CG  . LYS B 2  146 ? 21.875  -13.116 15.122  1.00 96.40 146 B 1 
ATOM   4262 C  CD  . LYS B 2  146 ? 22.788  -13.800 16.150  1.00 94.16 146 B 1 
ATOM   4263 C  CE  . LYS B 2  146 ? 22.374  -15.258 16.347  1.00 89.20 146 B 1 
ATOM   4264 N  NZ  . LYS B 2  146 ? 23.305  -15.927 17.271  1.00 82.02 146 B 1 
ATOM   4265 N  N   . HIS B 2  147 ? 22.419  -8.654  13.774  1.00 97.71 147 B 1 
ATOM   4266 C  CA  . HIS B 2  147 ? 22.501  -7.216  13.999  1.00 97.31 147 B 1 
ATOM   4267 C  C   . HIS B 2  147 ? 21.415  -6.431  13.255  1.00 97.36 147 B 1 
ATOM   4268 O  O   . HIS B 2  147 ? 20.737  -5.607  13.875  1.00 96.70 147 B 1 
ATOM   4269 C  CB  . HIS B 2  147 ? 23.908  -6.732  13.635  1.00 96.71 147 B 1 
ATOM   4270 C  CG  . HIS B 2  147 ? 24.070  -5.255  13.879  1.00 94.73 147 B 1 
ATOM   4271 N  ND1 . HIS B 2  147 ? 24.060  -4.634  15.116  1.00 85.12 147 B 1 
ATOM   4272 C  CD2 . HIS B 2  147 ? 24.188  -4.265  12.939  1.00 85.62 147 B 1 
ATOM   4273 C  CE1 . HIS B 2  147 ? 24.171  -3.309  14.910  1.00 88.08 147 B 1 
ATOM   4274 N  NE2 . HIS B 2  147 ? 24.252  -3.055  13.603  1.00 89.24 147 B 1 
ATOM   4275 N  N   . GLY B 2  148 ? 21.220  -6.692  11.952  1.00 98.13 148 B 1 
ATOM   4276 C  CA  . GLY B 2  148 ? 20.330  -5.853  11.142  1.00 98.01 148 B 1 
ATOM   4277 C  C   . GLY B 2  148 ? 19.607  -6.537  9.974   1.00 98.32 148 B 1 
ATOM   4278 O  O   . GLY B 2  148 ? 18.999  -5.852  9.160   1.00 98.11 148 B 1 
ATOM   4279 N  N   . GLY B 2  149 ? 19.688  -7.874  9.860   1.00 98.34 149 B 1 
ATOM   4280 C  CA  . GLY B 2  149 ? 19.100  -8.600  8.739   1.00 98.45 149 B 1 
ATOM   4281 C  C   . GLY B 2  149 ? 19.879  -8.472  7.421   1.00 98.65 149 B 1 
ATOM   4282 O  O   . GLY B 2  149 ? 19.367  -8.846  6.369   1.00 98.46 149 B 1 
ATOM   4283 N  N   . TYR B 2  150 ? 21.095  -7.951  7.464   1.00 98.60 150 B 1 
ATOM   4284 C  CA  . TYR B 2  150 ? 22.013  -7.832  6.326   1.00 98.63 150 B 1 
ATOM   4285 C  C   . TYR B 2  150 ? 23.294  -8.627  6.567   1.00 98.73 150 B 1 
ATOM   4286 O  O   . TYR B 2  150 ? 23.707  -8.826  7.714   1.00 98.56 150 B 1 
ATOM   4287 C  CB  . TYR B 2  150 ? 22.301  -6.356  6.022   1.00 98.55 150 B 1 
ATOM   4288 C  CG  . TYR B 2  150 ? 22.977  -5.589  7.140   1.00 98.52 150 B 1 
ATOM   4289 C  CD1 . TYR B 2  150 ? 22.223  -4.711  7.951   1.00 94.58 150 B 1 
ATOM   4290 C  CD2 . TYR B 2  150 ? 24.363  -5.696  7.355   1.00 93.86 150 B 1 
ATOM   4291 C  CE1 . TYR B 2  150 ? 22.846  -3.952  8.954   1.00 94.24 150 B 1 
ATOM   4292 C  CE2 . TYR B 2  150 ? 24.997  -4.948  8.364   1.00 93.89 150 B 1 
ATOM   4293 C  CZ  . TYR B 2  150 ? 24.233  -4.074  9.156   1.00 97.85 150 B 1 
ATOM   4294 O  OH  . TYR B 2  150 ? 24.855  -3.323  10.121  1.00 97.08 150 B 1 
ATOM   4295 N  N   . TYR B 2  151 ? 23.939  -9.088  5.494   1.00 98.76 151 B 1 
ATOM   4296 C  CA  . TYR B 2  151 ? 25.156  -9.900  5.600   1.00 98.81 151 B 1 
ATOM   4297 C  C   . TYR B 2  151 ? 25.873  -10.065 4.254   1.00 98.87 151 B 1 
ATOM   4298 O  O   . TYR B 2  151 ? 25.337  -9.722  3.200   1.00 98.77 151 B 1 
ATOM   4299 C  CB  . TYR B 2  151 ? 24.827  -11.270 6.193   1.00 98.75 151 B 1 
ATOM   4300 C  CG  . TYR B 2  151 ? 23.909  -12.133 5.347   1.00 98.79 151 B 1 
ATOM   4301 C  CD1 . TYR B 2  151 ? 22.505  -11.963 5.408   1.00 97.01 151 B 1 
ATOM   4302 C  CD2 . TYR B 2  151 ? 24.445  -13.115 4.494   1.00 95.74 151 B 1 
ATOM   4303 C  CE1 . TYR B 2  151 ? 21.658  -12.761 4.637   1.00 96.58 151 B 1 
ATOM   4304 C  CE2 . TYR B 2  151 ? 23.600  -13.926 3.715   1.00 96.60 151 B 1 
ATOM   4305 C  CZ  . TYR B 2  151 ? 22.207  -13.741 3.789   1.00 98.67 151 B 1 
ATOM   4306 O  OH  . TYR B 2  151 ? 21.382  -14.524 3.029   1.00 98.52 151 B 1 
ATOM   4307 N  N   . THR B 2  152 ? 27.064  -10.643 4.304   1.00 98.77 152 B 1 
ATOM   4308 C  CA  . THR B 2  152 ? 27.780  -11.133 3.122   1.00 98.63 152 B 1 
ATOM   4309 C  C   . THR B 2  152 ? 28.122  -12.602 3.275   1.00 98.60 152 B 1 
ATOM   4310 O  O   . THR B 2  152 ? 28.362  -13.085 4.387   1.00 97.91 152 B 1 
ATOM   4311 C  CB  . THR B 2  152 ? 29.061  -10.339 2.818   1.00 97.49 152 B 1 
ATOM   4312 O  OG1 . THR B 2  152 ? 30.033  -10.539 3.811   1.00 88.71 152 B 1 
ATOM   4313 C  CG2 . THR B 2  152 ? 28.804  -8.844  2.723   1.00 89.18 152 B 1 
ATOM   4314 N  N   . MET B 2  153 ? 28.191  -13.307 2.147   1.00 98.59 153 B 1 
ATOM   4315 C  CA  . MET B 2  153 ? 28.587  -14.706 2.132   1.00 98.20 153 B 1 
ATOM   4316 C  C   . MET B 2  153 ? 29.226  -15.037 0.776   1.00 98.42 153 B 1 
ATOM   4317 O  O   . MET B 2  153 ? 28.626  -14.743 -0.261  1.00 98.10 153 B 1 
ATOM   4318 C  CB  . MET B 2  153 ? 27.355  -15.571 2.431   1.00 95.97 153 B 1 
ATOM   4319 C  CG  . MET B 2  153 ? 27.709  -17.029 2.702   1.00 88.56 153 B 1 
ATOM   4320 S  SD  . MET B 2  153 ? 26.370  -17.987 3.463   1.00 92.30 153 B 1 
ATOM   4321 C  CE  . MET B 2  153 ? 25.082  -17.853 2.203   1.00 86.56 153 B 1 
ATOM   4322 N  N   . PRO B 2  154 ? 30.436  -15.622 0.729   1.00 98.14 154 B 1 
ATOM   4323 C  CA  . PRO B 2  154 ? 31.087  -15.949 -0.536  1.00 97.86 154 B 1 
ATOM   4324 C  C   . PRO B 2  154 ? 30.349  -17.089 -1.243  1.00 98.12 154 B 1 
ATOM   4325 O  O   . PRO B 2  154 ? 29.980  -18.085 -0.619  1.00 97.68 154 B 1 
ATOM   4326 C  CB  . PRO B 2  154 ? 32.522  -16.322 -0.164  1.00 96.82 154 B 1 
ATOM   4327 C  CG  . PRO B 2  154 ? 32.398  -16.831 1.271   1.00 94.46 154 B 1 
ATOM   4328 C  CD  . PRO B 2  154 ? 31.269  -15.991 1.857   1.00 97.21 154 B 1 
ATOM   4329 N  N   . PHE B 2  155 ? 30.176  -16.974 -2.564  1.00 97.87 155 B 1 
ATOM   4330 C  CA  . PHE B 2  155 ? 29.679  -18.086 -3.365  1.00 97.84 155 B 1 
ATOM   4331 C  C   . PHE B 2  155 ? 30.675  -19.253 -3.342  1.00 97.59 155 B 1 
ATOM   4332 O  O   . PHE B 2  155 ? 31.886  -19.030 -3.353  1.00 96.91 155 B 1 
ATOM   4333 C  CB  . PHE B 2  155 ? 29.404  -17.632 -4.803  1.00 97.96 155 B 1 
ATOM   4334 C  CG  . PHE B 2  155 ? 28.119  -16.847 -4.976  1.00 98.29 155 B 1 
ATOM   4335 C  CD1 . PHE B 2  155 ? 26.911  -17.519 -5.239  1.00 94.81 155 B 1 
ATOM   4336 C  CD2 . PHE B 2  155 ? 28.119  -15.444 -4.898  1.00 93.77 155 B 1 
ATOM   4337 C  CE1 . PHE B 2  155 ? 25.718  -16.810 -5.423  1.00 94.31 155 B 1 
ATOM   4338 C  CE2 . PHE B 2  155 ? 26.923  -14.721 -5.083  1.00 94.00 155 B 1 
ATOM   4339 C  CZ  . PHE B 2  155 ? 25.727  -15.408 -5.345  1.00 98.04 155 B 1 
ATOM   4340 N  N   . PRO B 2  156 ? 30.198  -20.508 -3.334  1.00 97.27 156 B 1 
ATOM   4341 C  CA  . PRO B 2  156 ? 31.060  -21.682 -3.340  1.00 96.54 156 B 1 
ATOM   4342 C  C   . PRO B 2  156 ? 31.969  -21.738 -4.570  1.00 96.27 156 B 1 
ATOM   4343 O  O   . PRO B 2  156 ? 31.500  -21.680 -5.710  1.00 94.96 156 B 1 
ATOM   4344 C  CB  . PRO B 2  156 ? 30.111  -22.886 -3.289  1.00 95.46 156 B 1 
ATOM   4345 C  CG  . PRO B 2  156 ? 28.849  -22.330 -2.640  1.00 94.55 156 B 1 
ATOM   4346 C  CD  . PRO B 2  156 ? 28.802  -20.900 -3.172  1.00 96.57 156 B 1 
ATOM   4347 N  N   . ALA B 2  157 ? 33.267  -21.928 -4.366  1.00 93.70 157 B 1 
ATOM   4348 C  CA  . ALA B 2  157 ? 34.248  -21.949 -5.454  1.00 92.11 157 B 1 
ATOM   4349 C  C   . ALA B 2  157 ? 33.992  -23.059 -6.498  1.00 92.11 157 B 1 
ATOM   4350 O  O   . ALA B 2  157 ? 34.324  -22.888 -7.670  1.00 88.64 157 B 1 
ATOM   4351 C  CB  . ALA B 2  157 ? 35.643  -22.081 -4.830  1.00 89.35 157 B 1 
ATOM   4352 N  N   . HIS B 2  158 ? 33.368  -24.166 -6.099  1.00 92.46 158 B 1 
ATOM   4353 C  CA  . HIS B 2  158 ? 33.055  -25.298 -6.981  1.00 91.50 158 B 1 
ATOM   4354 C  C   . HIS B 2  158 ? 32.016  -24.984 -8.069  1.00 92.42 158 B 1 
ATOM   4355 O  O   . HIS B 2  158 ? 31.835  -25.797 -8.982  1.00 90.24 158 B 1 
ATOM   4356 C  CB  . HIS B 2  158 ? 32.623  -26.501 -6.138  1.00 88.81 158 B 1 
ATOM   4357 C  CG  . HIS B 2  158 ? 31.319  -26.310 -5.414  1.00 83.68 158 B 1 
ATOM   4358 N  ND1 . HIS B 2  158 ? 31.161  -26.116 -4.056  1.00 72.63 158 B 1 
ATOM   4359 C  CD2 . HIS B 2  158 ? 30.051  -26.348 -5.947  1.00 71.46 158 B 1 
ATOM   4360 C  CE1 . HIS B 2  158 ? 29.851  -26.038 -3.794  1.00 69.24 158 B 1 
ATOM   4361 N  NE2 . HIS B 2  158 ? 29.143  -26.166 -4.917  1.00 71.04 158 B 1 
ATOM   4362 N  N   . LEU B 2  159 ? 31.364  -23.820 -8.033  1.00 94.62 159 B 1 
ATOM   4363 C  CA  . LEU B 2  159 ? 30.428  -23.361 -9.069  1.00 94.85 159 B 1 
ATOM   4364 C  C   . LEU B 2  159 ? 31.124  -22.918 -10.378 1.00 94.16 159 B 1 
ATOM   4365 O  O   . LEU B 2  159 ? 30.456  -22.492 -11.316 1.00 90.64 159 B 1 
ATOM   4366 C  CB  . LEU B 2  159 ? 29.552  -22.229 -8.501  1.00 95.04 159 B 1 
ATOM   4367 C  CG  . LEU B 2  159 ? 28.624  -22.645 -7.345  1.00 95.24 159 B 1 
ATOM   4368 C  CD1 . LEU B 2  159 ? 27.937  -21.401 -6.784  1.00 92.73 159 B 1 
ATOM   4369 C  CD2 . LEU B 2  159 ? 27.547  -23.631 -7.795  1.00 92.32 159 B 1 
ATOM   4370 N  N   . GLY B 2  160 ? 32.450  -23.001 -10.447 1.00 94.03 160 B 1 
ATOM   4371 C  CA  . GLY B 2  160 ? 33.211  -22.587 -11.642 1.00 93.62 160 B 1 
ATOM   4372 C  C   . GLY B 2  160 ? 33.450  -21.078 -11.726 1.00 94.41 160 B 1 
ATOM   4373 O  O   . GLY B 2  160 ? 33.703  -20.542 -12.810 1.00 91.15 160 B 1 
ATOM   4374 N  N   . ILE B 2  161 ? 33.389  -20.391 -10.601 1.00 95.02 161 B 1 
ATOM   4375 C  CA  . ILE B 2  161 ? 33.643  -18.952 -10.485 1.00 95.15 161 B 1 
ATOM   4376 C  C   . ILE B 2  161 ? 35.125  -18.674 -10.753 1.00 95.22 161 B 1 
ATOM   4377 O  O   . ILE B 2  161 ? 36.003  -19.300 -10.170 1.00 92.92 161 B 1 
ATOM   4378 C  CB  . ILE B 2  161 ? 33.192  -18.453 -9.096  1.00 93.06 161 B 1 
ATOM   4379 C  CG1 . ILE B 2  161 ? 31.671  -18.666 -8.911  1.00 86.07 161 B 1 
ATOM   4380 C  CG2 . ILE B 2  161 ? 33.535  -16.965 -8.905  1.00 83.31 161 B 1 
ATOM   4381 C  CD1 . ILE B 2  161 ? 31.213  -18.546 -7.446  1.00 81.57 161 B 1 
ATOM   4382 N  N   . LYS B 2  162 ? 35.404  -17.701 -11.635 1.00 94.59 162 B 1 
ATOM   4383 C  CA  . LYS B 2  162 ? 36.765  -17.318 -12.048 1.00 94.57 162 B 1 
ATOM   4384 C  C   . LYS B 2  162 ? 37.326  -16.120 -11.282 1.00 94.71 162 B 1 
ATOM   4385 O  O   . LYS B 2  162 ? 38.533  -15.912 -11.259 1.00 91.75 162 B 1 
ATOM   4386 C  CB  . LYS B 2  162 ? 36.761  -17.015 -13.551 1.00 93.13 162 B 1 
ATOM   4387 C  CG  . LYS B 2  162 ? 36.485  -18.248 -14.431 1.00 89.75 162 B 1 
ATOM   4388 C  CD  . LYS B 2  162 ? 37.708  -18.670 -15.226 1.00 81.62 162 B 1 
ATOM   4389 C  CE  . LYS B 2  162 ? 37.354  -19.826 -16.160 1.00 74.94 162 B 1 
ATOM   4390 N  NZ  . LYS B 2  162 ? 38.528  -20.238 -16.990 1.00 65.08 162 B 1 
ATOM   4391 N  N   . VAL B 2  163 ? 36.450  -15.316 -10.691 1.00 95.10 163 B 1 
ATOM   4392 C  CA  . VAL B 2  163 ? 36.778  -14.148 -9.870  1.00 95.48 163 B 1 
ATOM   4393 C  C   . VAL B 2  163 ? 36.037  -14.330 -8.542  1.00 96.22 163 B 1 
ATOM   4394 O  O   . VAL B 2  163 ? 34.877  -14.730 -8.588  1.00 94.81 163 B 1 
ATOM   4395 C  CB  . VAL B 2  163 ? 36.343  -12.837 -10.561 1.00 92.93 163 B 1 
ATOM   4396 C  CG1 . VAL B 2  163 ? 36.695  -11.609 -9.726  1.00 84.12 163 B 1 
ATOM   4397 C  CG2 . VAL B 2  163 ? 37.025  -12.666 -11.924 1.00 84.13 163 B 1 
ATOM   4398 N  N   . PRO B 2  164 ? 36.642  -14.028 -7.385  1.00 96.63 164 B 1 
ATOM   4399 C  CA  . PRO B 2  164 ? 35.940  -14.145 -6.108  1.00 96.81 164 B 1 
ATOM   4400 C  C   . PRO B 2  164 ? 34.614  -13.384 -6.143  1.00 97.39 164 B 1 
ATOM   4401 O  O   . PRO B 2  164 ? 34.583  -12.174 -6.382  1.00 96.74 164 B 1 
ATOM   4402 C  CB  . PRO B 2  164 ? 36.898  -13.600 -5.048  1.00 95.69 164 B 1 
ATOM   4403 C  CG  . PRO B 2  164 ? 38.278  -13.798 -5.680  1.00 93.92 164 B 1 
ATOM   4404 C  CD  . PRO B 2  164 ? 38.010  -13.592 -7.168  1.00 95.83 164 B 1 
ATOM   4405 N  N   . LEU B 2  165 ? 33.502  -14.098 -5.938  1.00 97.78 165 B 1 
ATOM   4406 C  CA  . LEU B 2  165 ? 32.144  -13.579 -6.021  1.00 98.07 165 B 1 
ATOM   4407 C  C   . LEU B 2  165 ? 31.454  -13.743 -4.673  1.00 98.24 165 B 1 
ATOM   4408 O  O   . LEU B 2  165 ? 31.509  -14.815 -4.076  1.00 98.03 165 B 1 
ATOM   4409 C  CB  . LEU B 2  165 ? 31.399  -14.300 -7.157  1.00 97.77 165 B 1 
ATOM   4410 C  CG  . LEU B 2  165 ? 29.972  -13.771 -7.403  1.00 97.03 165 B 1 
ATOM   4411 C  CD1 . LEU B 2  165 ? 29.979  -12.348 -7.948  1.00 93.35 165 B 1 
ATOM   4412 C  CD2 . LEU B 2  165 ? 29.269  -14.655 -8.430  1.00 93.46 165 B 1 
ATOM   4413 N  N   . ASN B 2  166 ? 30.782  -12.697 -4.214  1.00 98.47 166 B 1 
ATOM   4414 C  CA  . ASN B 2  166 ? 30.108  -12.662 -2.926  1.00 98.53 166 B 1 
ATOM   4415 C  C   . ASN B 2  166 ? 28.617  -12.370 -3.099  1.00 98.66 166 B 1 
ATOM   4416 O  O   . ASN B 2  166 ? 28.233  -11.491 -3.869  1.00 98.51 166 B 1 
ATOM   4417 C  CB  . ASN B 2  166 ? 30.776  -11.631 -2.019  1.00 98.34 166 B 1 
ATOM   4418 C  CG  . ASN B 2  166 ? 32.256  -11.925 -1.783  1.00 98.14 166 B 1 
ATOM   4419 O  OD1 . ASN B 2  166 ? 32.615  -12.655 -0.879  1.00 90.90 166 B 1 
ATOM   4420 N  ND2 . ASN B 2  166 ? 33.136  -11.367 -2.588  1.00 88.44 166 B 1 
ATOM   4421 N  N   . ALA B 2  167 ? 27.789  -13.084 -2.347  1.00 98.67 167 B 1 
ATOM   4422 C  CA  . ALA B 2  167 ? 26.424  -12.671 -2.095  1.00 98.76 167 B 1 
ATOM   4423 C  C   . ALA B 2  167 ? 26.432  -11.572 -1.029  1.00 98.86 167 B 1 
ATOM   4424 O  O   . ALA B 2  167 ? 27.064  -11.725 0.017   1.00 98.68 167 B 1 
ATOM   4425 C  CB  . ALA B 2  167 ? 25.599  -13.887 -1.655  1.00 98.61 167 B 1 
ATOM   4426 N  N   . VAL B 2  168 ? 25.748  -10.470 -1.288  1.00 98.88 168 B 1 
ATOM   4427 C  CA  . VAL B 2  168 ? 25.543  -9.371  -0.339  1.00 98.86 168 B 1 
ATOM   4428 C  C   . VAL B 2  168 ? 24.052  -9.154  -0.200  1.00 98.90 168 B 1 
ATOM   4429 O  O   . VAL B 2  168 ? 23.381  -8.829  -1.173  1.00 98.85 168 B 1 
ATOM   4430 C  CB  . VAL B 2  168 ? 26.259  -8.086  -0.803  1.00 98.82 168 B 1 
ATOM   4431 C  CG1 . VAL B 2  168 ? 26.064  -6.955  0.208   1.00 97.75 168 B 1 
ATOM   4432 C  CG2 . VAL B 2  168 ? 27.762  -8.310  -0.990  1.00 96.81 168 B 1 
ATOM   4433 N  N   . VAL B 2  169 ? 23.519  -9.325  1.003   1.00 98.96 169 B 1 
ATOM   4434 C  CA  . VAL B 2  169 ? 22.103  -9.096  1.310   1.00 98.90 169 B 1 
ATOM   4435 C  C   . VAL B 2  169 ? 21.965  -7.786  2.065   1.00 98.91 169 B 1 
ATOM   4436 O  O   . VAL B 2  169 ? 22.625  -7.588  3.083   1.00 98.83 169 B 1 
ATOM   4437 C  CB  . VAL B 2  169 ? 21.499  -10.273 2.087   1.00 98.88 169 B 1 
ATOM   4438 C  CG1 . VAL B 2  169 ? 20.071  -9.991  2.550   1.00 97.94 169 B 1 
ATOM   4439 C  CG2 . VAL B 2  169 ? 21.465  -11.525 1.194   1.00 96.97 169 B 1
[truncated: 170,803 more chars]
