# Supplementary material for: Theoretical Study of Sphingomyelinases from Entamoeba histolytica and Trichomonas vaginalis Sheds Light on the Evolution of Enzymes Needed for Survival and Colonization
Source: Pathogens. 2025 Jan 5;14(1):32. doi: 10.3390/pathogens14010032 (PMC11768322; doi:10.3390/pathogens14010032)
Supplement: Supplementary file 1 [file pathogens-14-00032-s001.zip › Supplementary structural Files/CIF files aSMase6/aSmase6 dimers/aSmase6 dimer 2xMg/fold_sm6dimer2mgpersubunit_model_3.cif]

# By using this file you agree to the legally binding terms of use found at alphafoldserver.com/output-terms
data_4783a4ba9061a535
#
_entry.id 4783a4ba9061a535
#
loop_
_atom_type.symbol
C  
MG 
N  
O  
S  
#
loop_
_audit_author.name
_audit_author.pdbx_ordinal
"Google DeepMind" 1 
"Isomorphic Labs" 2 
#
_audit_conform.dict_location https://raw.githubusercontent.com/ihmwg/ModelCIF/master/dist/mmcif_ma.dic
_audit_conform.dict_name     mmcif_ma.dic
_audit_conform.dict_version  1.4.5
#
loop_
_chem_comp.formula
_chem_comp.formula_weight
_chem_comp.id
_chem_comp.mon_nstd_flag
_chem_comp.name
_chem_comp.pdbx_smiles
_chem_comp.pdbx_synonyms
_chem_comp.type
"C3 H7 N O2"    89.093  ALA y ALANINE                                  C[C@H](N)C(O)=O                                  ?                                     "L-PEPTIDE LINKING"           
"C6 H15 N4 O2"  175.209 ARG y ARGININE                                 N[C@@H](CCCNC(N)=[NH2+])C(O)=O                   ?                                     "L-PEPTIDE LINKING"           
"C4 H8 N2 O3"   132.118 ASN y ASPARAGINE                               N[C@@H](CC(N)=O)C(O)=O                           ?                                     "L-PEPTIDE LINKING"           
"C4 H7 N O4"    133.103 ASP y "ASPARTIC ACID"                          N[C@@H](CC(O)=O)C(O)=O                           ?                                     "L-PEPTIDE LINKING"           
"C3 H7 N O2 S"  121.158 CYS y CYSTEINE                                 N[C@@H](CS)C(O)=O                                ?                                     "L-PEPTIDE LINKING"           
"C5 H10 N2 O3"  146.144 GLN y GLUTAMINE                                N[C@@H](CCC(N)=O)C(O)=O                          ?                                     "L-PEPTIDE LINKING"           
"C5 H9 N O4"    147.129 GLU y "GLUTAMIC ACID"                          N[C@@H](CCC(O)=O)C(O)=O                          ?                                     "L-PEPTIDE LINKING"           
"C2 H5 N O2"    75.067  GLY y GLYCINE                                  NCC(O)=O                                         ?                                     "PEPTIDE LINKING"             
"C6 H10 N3 O2"  156.162 HIS y HISTIDINE                                N[C@@H](Cc1c[nH]c[nH+]1)C(O)=O                   ?                                     "L-PEPTIDE LINKING"           
"C6 H13 N O2"   131.173 ILE y ISOLEUCINE                               CC[C@H](C)[C@H](N)C(O)=O                         ?                                     "L-PEPTIDE LINKING"           
"C6 H13 N O2"   131.173 LEU y LEUCINE                                  CC(C)C[C@H](N)C(O)=O                             ?                                     "L-PEPTIDE LINKING"           
"C6 H15 N2 O2"  147.195 LYS y LYSINE                                   N[C@@H](CCCC[NH3+])C(O)=O                        ?                                     "L-PEPTIDE LINKING"           
"C6 H12 O6"     180.156 MAN y alpha-D-mannopyranose                    OC[C@H]1O[C@H](O)[C@@H](O)[C@@H](O)[C@@H]1O      "alpha-D-mannose; D-mannose; mannose" "D-saccharide, alpha linking" 
"C5 H11 N O2 S" 149.211 MET y METHIONINE                               CSCC[C@H](N)C(O)=O                               ?                                     "L-PEPTIDE LINKING"           
Mg              24.305  MG  . "MAGNESIUM ION"                          "[Mg++]"                                         ?                                     NON-POLYMER                   
"C8 H15 N O6"   221.208 NAG y 2-acetamido-2-deoxy-beta-D-glucopyranose CC(=O)N[C@H]1[C@H](O)O[C@H](CO)[C@@H](O)[C@@H]1O 
;N-acetyl-beta-D-glucosamine; 2-acetamido-2-deoxy-beta-D-glucose; 2-acetamido-2-deoxy-D-glucose;
2-acetamido-2-deoxy-glucose; N-ACETYL-D-GLUCOSAMINE
;
"D-saccharide, beta linking"  
"C9 H11 N O2"   165.189 PHE y PHENYLALANINE                            N[C@@H](Cc1ccccc1)C(O)=O                         ?                                     "L-PEPTIDE LINKING"           
"C5 H9 N O2"    115.130 PRO y PROLINE                                  OC(=O)[C@@H]1CCCN1                               ?                                     "L-PEPTIDE LINKING"           
"C3 H7 N O3"    105.093 SER y SERINE                                   N[C@@H](CO)C(O)=O                                ?                                     "L-PEPTIDE LINKING"           
"C4 H9 N O3"    119.119 THR y THREONINE                                C[C@@H](O)[C@H](N)C(O)=O                         ?                                     "L-PEPTIDE LINKING"           
"C11 H12 N2 O2" 204.225 TRP y TRYPTOPHAN                               N[C@@H](Cc1c[nH]c2ccccc12)C(O)=O                 ?                                     "L-PEPTIDE LINKING"           
"C9 H11 N O3"   181.189 TYR y TYROSINE                                 N[C@@H](Cc1ccc(O)cc1)C(O)=O                      ?                                     "L-PEPTIDE LINKING"           
"C5 H11 N O2"   117.146 VAL y VALINE                                   CC(C)[C@H](N)C(O)=O                              ?                                     "L-PEPTIDE LINKING"           
#
_citation.book_publisher          ?
_citation.country                 UK
_citation.id                      primary
_citation.journal_full            Nature
_citation.journal_id_ASTM         NATUAS
_citation.journal_id_CSD          0006
_citation.journal_id_ISSN         0028-0836
_citation.journal_volume          ?
_citation.page_first              ?
_citation.page_last               ?
_citation.pdbx_database_id_DOI    ?
_citation.pdbx_database_id_PubMed ?
_citation.title                   "Accurate structure prediction of biomolecular interactions with AlphaFold 3"
_citation.year                    2024
#
loop_
_citation_author.citation_id
_citation_author.name
_citation_author.ordinal
primary "Google DeepMind" 1 
primary "Isomorphic Labs" 2 
#
loop_
_entity.id
_entity.pdbx_description
_entity.type
1  . polymer     
2  . polymer     
3  . non-polymer 
4  . non-polymer 
5  . non-polymer 
6  . non-polymer 
7  . branched    
8  . branched    
9  . branched    
10 . branched    
#
loop_
_entity_poly.entity_id
_entity_poly.pdbx_strand_id
_entity_poly.type
1 A polypeptide(L) 
2 B polypeptide(L) 
#
loop_
_entity_poly_seq.entity_id
_entity_poly_seq.hetero
_entity_poly_seq.mon_id
_entity_poly_seq.num
1 n PHE 1   
1 n GLU 2   
1 n MET 3   
1 n TRP 4   
1 n GLN 5   
1 n LEU 6   
1 n THR 7   
1 n ASP 8   
1 n ILE 9   
1 n HIS 10  
1 n LEU 11  
1 n ASP 12  
1 n PRO 13  
1 n MET 14  
1 n TYR 15  
1 n THR 16  
1 n VAL 17  
1 n GLY 18  
1 n SER 19  
1 n ASP 20  
1 n PRO 21  
1 n LEU 22  
1 n LYS 23  
1 n LEU 24  
1 n CYS 25  
1 n ARG 26  
1 n GLU 27  
1 n GLY 28  
1 n LYS 29  
1 n GLY 30  
1 n ASN 31  
1 n ALA 32  
1 n GLY 33  
1 n LYS 34  
1 n TYR 35  
1 n GLY 36  
1 n ASP 37  
1 n TYR 38  
1 n SER 39  
1 n CYS 40  
1 n ASP 41  
1 n ALA 42  
1 n ASN 43  
1 n MET 44  
1 n ALA 45  
1 n LEU 46  
1 n LEU 47  
1 n ASP 48  
1 n SER 49  
1 n LEU 50  
1 n VAL 51  
1 n LYS 52  
1 n PHE 53  
1 n ILE 54  
1 n LYS 55  
1 n ARG 56  
1 n ASN 57  
1 n THR 58  
1 n ASP 59  
1 n VAL 60  
1 n ASN 61  
1 n GLY 62  
1 n LYS 63  
1 n VAL 64  
1 n MET 65  
1 n VAL 66  
1 n TYR 67  
1 n ASN 68  
1 n GLY 69  
1 n ASP 70  
1 n ILE 71  
1 n VAL 72  
1 n SER 73  
1 n ARG 74  
1 n ALA 75  
1 n ILE 76  
1 n PRO 77  
1 n LYS 78  
1 n TYR 79  
1 n ASN 80  
1 n LEU 81  
1 n ASP 82  
1 n TYR 83  
1 n VAL 84  
1 n LYS 85  
1 n GLN 86  
1 n SER 87  
1 n ILE 88  
1 n VAL 89  
1 n ASN 90  
1 n ALA 91  
1 n THR 92  
1 n ALA 93  
1 n LEU 94  
1 n LEU 95  
1 n LYS 96  
1 n LYS 97  
1 n PHE 98  
1 n GLU 99  
1 n ASP 100 
1 n PHE 101 
1 n PHE 102 
1 n ILE 103 
1 n ILE 104 
1 n PRO 105 
1 n MET 106 
1 n LEU 107 
1 n GLY 108 
1 n ASN 109 
1 n HIS 110 
1 n ASP 111 
1 n VAL 112 
1 n TYR 113 
1 n PRO 114 
1 n ALA 115 
1 n ASN 116 
1 n GLN 117 
1 n MET 118 
1 n ALA 119 
1 n ILE 120 
1 n ASN 121 
1 n SER 122 
1 n GLN 123 
1 n TRP 124 
1 n ILE 125 
1 n PHE 126 
1 n GLN 127 
1 n PHE 128 
1 n ALA 129 
1 n ALA 130 
1 n GLU 131 
1 n GLN 132 
1 n PHE 133 
1 n ALA 134 
1 n PRO 135 
1 n PHE 136 
1 n LEU 137 
1 n SER 138 
1 n GLN 139 
1 n ASN 140 
1 n ALA 141 
1 n ILE 142 
1 n GLU 143 
1 n SER 144 
1 n PHE 145 
1 n LYS 146 
1 n HIS 147 
1 n GLY 148 
1 n GLY 149 
1 n TYR 150 
1 n TYR 151 
1 n THR 152 
1 n MET 153 
1 n PRO 154 
1 n PHE 155 
1 n PRO 156 
1 n ALA 157 
1 n HIS 158 
1 n LEU 159 
1 n GLY 160 
1 n ILE 161 
1 n LYS 162 
1 n VAL 163 
1 n PRO 164 
1 n LEU 165 
1 n ASN 166 
1 n ALA 167 
1 n VAL 168 
1 n VAL 169 
1 n LEU 170 
1 n ASN 171 
1 n THR 172 
1 n VAL 173 
1 n LEU 174 
1 n TYR 175 
1 n TYR 176 
1 n ASN 177 
1 n TYR 178 
1 n ASN 179 
1 n LYS 180 
1 n GLN 181 
1 n THR 182 
1 n MET 183 
1 n ASP 184 
1 n SER 185 
1 n THR 186 
1 n ASP 187 
1 n PRO 188 
1 n LEU 189 
1 n GLY 190 
1 n GLN 191 
1 n PHE 192 
1 n GLU 193 
1 n TRP 194 
1 n PHE 195 
1 n LYS 196 
1 n THR 197 
1 n VAL 198 
1 n MET 199 
1 n ASP 200 
1 n GLY 201 
1 n TYR 202 
1 n ARG 203 
1 n LYS 204 
1 n THR 205 
1 n GLY 206 
1 n GLN 207 
1 n ARG 208 
1 n ALA 209 
1 n ILE 210 
1 n VAL 211 
1 n SER 212 
1 n MET 213 
1 n HIS 214 
1 n ILE 215 
1 n CYS 216 
1 n PRO 217 
1 n GLY 218 
1 n VAL 219 
1 n ALA 220 
1 n GLU 221 
1 n ARG 222 
1 n PHE 223 
1 n ASN 224 
1 n TYR 225 
1 n SER 226 
1 n ASP 227 
1 n GLN 228 
1 n LEU 229 
1 n TYR 230 
1 n PRO 231 
1 n GLN 232 
1 n TYR 233 
1 n ASN 234 
1 n ASP 235 
1 n ARG 236 
1 n LEU 237 
1 n VAL 238 
1 n ASP 239 
1 n SER 240 
1 n LEU 241 
1 n ALA 242 
1 n GLU 243 
1 n TYR 244 
1 n ASN 245 
1 n ASP 246 
1 n VAL 247 
1 n ILE 248 
1 n LEU 249 
1 n GLY 250 
1 n VAL 251 
1 n LEU 252 
1 n CYS 253 
1 n GLY 254 
1 n HIS 255 
1 n LEU 256 
1 n HIS 257 
1 n THR 258 
1 n ASP 259 
1 n THR 260 
1 n PHE 261 
1 n ARG 262 
1 n ILE 263 
1 n LEU 264 
1 n SER 265 
1 n LYS 266 
1 n GLY 267 
1 n ASN 268 
1 n LYS 269 
1 n LYS 270 
1 n VAL 271 
1 n MET 272 
1 n ALA 273 
1 n PHE 274 
1 n ILE 275 
1 n GLY 276 
1 n PRO 277 
1 n SER 278 
1 n VAL 279 
1 n ASP 280 
1 n THR 281 
1 n TRP 282 
1 n LEU 283 
1 n GLY 284 
1 n THR 285 
1 n SER 286 
1 n PRO 287 
1 n SER 288 
1 n ILE 289 
1 n ARG 290 
1 n LYS 291 
1 n TYR 292 
1 n ASP 293 
1 n VAL 294 
1 n GLY 295 
1 n ASN 296 
1 n GLY 297 
1 n GLN 298 
1 n GLY 299 
1 n TYR 300 
1 n MET 301 
1 n LYS 302 
1 n GLU 303 
1 n PHE 304 
1 n LYS 305 
1 n ASN 306 
1 n TYR 307 
1 n HIS 308 
1 n PHE 309 
1 n GLN 310 
1 n LEU 311 
1 n ARG 312 
1 n PRO 313 
1 n LYS 314 
1 n LYS 315 
1 n ASP 316 
1 n LYS 317 
1 n LEU 318 
1 n LYS 319 
1 n PRO 320 
1 n LYS 321 
1 n THR 322 
1 n THR 323 
1 n ILE 324 
1 n LYS 325 
1 n GLN 326 
1 n PRO 327 
1 n SER 328 
1 n ASP 329 
1 n GLY 330 
1 n PHE 331 
1 n ASN 332 
1 n LYS 333 
1 n TRP 334 
1 n LYS 335 
1 n PHE 336 
1 n ASN 337 
1 n TYR 338 
1 n GLY 339 
1 n SER 340 
1 n SER 341 
1 n SER 342 
1 n GLU 343 
1 n TYR 344 
1 n GLY 345 
1 n LEU 346 
1 n LYS 347 
1 n GLU 348 
1 n LEU 349 
1 n SER 350 
1 n PRO 351 
1 n LYS 352 
1 n GLU 353 
1 n PHE 354 
1 n GLU 355 
1 n ILE 356 
1 n LEU 357 
1 n ALA 358 
1 n ALA 359 
1 n ARG 360 
1 n MET 361 
1 n ASP 362 
1 n LYS 363 
1 n ASP 364 
1 n LEU 365 
1 n GLN 366 
1 n LEU 367 
1 n PHE 368 
1 n ASN 369 
1 n LYS 370 
1 n TYR 371 
1 n HIS 372 
1 n LEU 373 
1 n HIS 374 
1 n PHE 375 
1 n ARG 376 
1 n ALA 377 
1 n ASP 378 
1 n THR 379 
1 n PRO 380 
1 n GLY 381 
1 n PHE 382 
1 n THR 383 
2 n PHE 1   
2 n GLU 2   
2 n MET 3   
2 n TRP 4   
2 n GLN 5   
2 n LEU 6   
2 n THR 7   
2 n ASP 8   
2 n ILE 9   
2 n HIS 10  
2 n LEU 11  
2 n ASP 12  
2 n PRO 13  
2 n MET 14  
2 n TYR 15  
2 n THR 16  
2 n VAL 17  
2 n GLY 18  
2 n SER 19  
2 n ASP 20  
2 n PRO 21  
2 n LEU 22  
2 n LYS 23  
2 n LEU 24  
2 n CYS 25  
2 n ARG 26  
2 n GLU 27  
2 n GLY 28  
2 n LYS 29  
2 n GLY 30  
2 n ASN 31  
2 n ALA 32  
2 n GLY 33  
2 n LYS 34  
2 n TYR 35  
2 n GLY 36  
2 n ASP 37  
2 n TYR 38  
2 n SER 39  
2 n CYS 40  
2 n ASP 41  
2 n ALA 42  
2 n ASN 43  
2 n MET 44  
2 n ALA 45  
2 n LEU 46  
2 n LEU 47  
2 n ASP 48  
2 n SER 49  
2 n LEU 50  
2 n VAL 51  
2 n LYS 52  
2 n PHE 53  
2 n ILE 54  
2 n LYS 55  
2 n ARG 56  
2 n ASN 57  
2 n THR 58  
2 n ASP 59  
2 n VAL 60  
2 n ASN 61  
2 n GLY 62  
2 n LYS 63  
2 n VAL 64  
2 n MET 65  
2 n VAL 66  
2 n TYR 67  
2 n ASN 68  
2 n GLY 69  
2 n ASP 70  
2 n ILE 71  
2 n VAL 72  
2 n SER 73  
2 n ARG 74  
2 n ALA 75  
2 n ILE 76  
2 n PRO 77  
2 n LYS 78  
2 n TYR 79  
2 n ASN 80  
2 n LEU 81  
2 n ASP 82  
2 n TYR 83  
2 n VAL 84  
2 n LYS 85  
2 n GLN 86  
2 n SER 87  
2 n ILE 88  
2 n VAL 89  
2 n ASN 90  
2 n ALA 91  
2 n THR 92  
2 n ALA 93  
2 n LEU 94  
2 n LEU 95  
2 n LYS 96  
2 n LYS 97  
2 n PHE 98  
2 n GLU 99  
2 n ASP 100 
2 n PHE 101 
2 n PHE 102 
2 n ILE 103 
2 n ILE 104 
2 n PRO 105 
2 n MET 106 
2 n LEU 107 
2 n GLY 108 
2 n ASN 109 
2 n HIS 110 
2 n ASP 111 
2 n VAL 112 
2 n TYR 113 
2 n PRO 114 
2 n ALA 115 
2 n ASN 116 
2 n GLN 117 
2 n MET 118 
2 n ALA 119 
2 n ILE 120 
2 n ASN 121 
2 n SER 122 
2 n GLN 123 
2 n TRP 124 
2 n ILE 125 
2 n PHE 126 
2 n GLN 127 
2 n PHE 128 
2 n ALA 129 
2 n ALA 130 
2 n GLU 131 
2 n GLN 132 
2 n PHE 133 
2 n ALA 134 
2 n PRO 135 
2 n PHE 136 
2 n LEU 137 
2 n SER 138 
2 n GLN 139 
2 n ASN 140 
2 n ALA 141 
2 n ILE 142 
2 n GLU 143 
2 n SER 144 
2 n PHE 145 
2 n LYS 146 
2 n HIS 147 
2 n GLY 148 
2 n GLY 149 
2 n TYR 150 
2 n TYR 151 
2 n THR 152 
2 n MET 153 
2 n PRO 154 
2 n PHE 155 
2 n PRO 156 
2 n ALA 157 
2 n HIS 158 
2 n LEU 159 
2 n GLY 160 
2 n ILE 161 
2 n LYS 162 
2 n VAL 163 
2 n PRO 164 
2 n LEU 165 
2 n ASN 166 
2 n ALA 167 
2 n VAL 168 
2 n VAL 169 
2 n LEU 170 
2 n ASN 171 
2 n THR 172 
2 n VAL 173 
2 n LEU 174 
2 n TYR 175 
2 n TYR 176 
2 n ASN 177 
2 n TYR 178 
2 n ASN 179 
2 n LYS 180 
2 n GLN 181 
2 n THR 182 
2 n MET 183 
2 n ASP 184 
2 n SER 185 
2 n THR 186 
2 n ASP 187 
2 n PRO 188 
2 n LEU 189 
2 n GLY 190 
2 n GLN 191 
2 n PHE 192 
2 n GLU 193 
2 n TRP 194 
2 n PHE 195 
2 n LYS 196 
2 n THR 197 
2 n VAL 198 
2 n MET 199 
2 n ASP 200 
2 n GLY 201 
2 n TYR 202 
2 n ARG 203 
2 n LYS 204 
2 n THR 205 
2 n GLY 206 
2 n GLN 207 
2 n ARG 208 
2 n ALA 209 
2 n ILE 210 
2 n VAL 211 
2 n SER 212 
2 n MET 213 
2 n HIS 214 
2 n ILE 215 
2 n CYS 216 
2 n PRO 217 
2 n GLY 218 
2 n VAL 219 
2 n ALA 220 
2 n GLU 221 
2 n ARG 222 
2 n PHE 223 
2 n ASN 224 
2 n TYR 225 
2 n SER 226 
2 n ASP 227 
2 n GLN 228 
2 n LEU 229 
2 n TYR 230 
2 n PRO 231 
2 n GLN 232 
2 n TYR 233 
2 n ASN 234 
2 n ASP 235 
2 n ARG 236 
2 n LEU 237 
2 n VAL 238 
2 n ASP 239 
2 n SER 240 
2 n LEU 241 
2 n ALA 242 
2 n GLU 243 
2 n TYR 244 
2 n ASN 245 
2 n ASP 246 
2 n VAL 247 
2 n ILE 248 
2 n LEU 249 
2 n GLY 250 
2 n VAL 251 
2 n LEU 252 
2 n CYS 253 
2 n GLY 254 
2 n HIS 255 
2 n LEU 256 
2 n HIS 257 
2 n THR 258 
2 n ASP 259 
2 n THR 260 
2 n PHE 261 
2 n ARG 262 
2 n ILE 263 
2 n LEU 264 
2 n SER 265 
2 n LYS 266 
2 n GLY 267 
2 n ASN 268 
2 n LYS 269 
2 n LYS 270 
2 n VAL 271 
2 n MET 272 
2 n ALA 273 
2 n PHE 274 
2 n ILE 275 
2 n GLY 276 
2 n PRO 277 
2 n SER 278 
2 n VAL 279 
2 n ASP 280 
2 n THR 281 
2 n TRP 282 
2 n LEU 283 
2 n GLY 284 
2 n THR 285 
2 n SER 286 
2 n PRO 287 
2 n SER 288 
2 n ILE 289 
2 n ARG 290 
2 n LYS 291 
2 n TYR 292 
2 n ASP 293 
2 n VAL 294 
2 n GLY 295 
2 n ASN 296 
2 n GLY 297 
2 n GLN 298 
2 n GLY 299 
2 n TYR 300 
2 n MET 301 
2 n LYS 302 
2 n GLU 303 
2 n PHE 304 
2 n LYS 305 
2 n ASN 306 
2 n TYR 307 
2 n HIS 308 
2 n PHE 309 
2 n GLN 310 
2 n LEU 311 
2 n ARG 312 
2 n PRO 313 
2 n LYS 314 
2 n LYS 315 
2 n ASP 316 
2 n LYS 317 
2 n LEU 318 
2 n LYS 319 
2 n PRO 320 
2 n LYS 321 
2 n THR 322 
2 n THR 323 
2 n ILE 324 
2 n LYS 325 
2 n GLN 326 
2 n PRO 327 
2 n SER 328 
2 n ASP 329 
2 n GLY 330 
2 n PHE 331 
2 n ASN 332 
2 n LYS 333 
2 n TRP 334 
2 n LYS 335 
2 n PHE 336 
2 n ASN 337 
2 n TYR 338 
2 n GLY 339 
2 n SER 340 
2 n SER 341 
2 n SER 342 
2 n GLU 343 
2 n TYR 344 
2 n GLY 345 
2 n LEU 346 
2 n LYS 347 
2 n GLU 348 
2 n LEU 349 
2 n SER 350 
2 n PRO 351 
2 n LYS 352 
2 n GLU 353 
2 n PHE 354 
2 n GLU 355 
2 n ILE 356 
2 n LEU 357 
2 n ALA 358 
2 n ALA 359 
2 n ARG 360 
2 n MET 361 
2 n ASP 362 
2 n LYS 363 
2 n ASP 364 
2 n LEU 365 
2 n GLN 366 
2 n LEU 367 
2 n PHE 368 
2 n ASN 369 
2 n LYS 370 
2 n TYR 371 
2 n HIS 372 
2 n LEU 373 
2 n HIS 374 
2 n PHE 375 
2 n ARG 376 
2 n ALA 377 
2 n ASP 378 
2 n THR 379 
2 n PRO 380 
2 n GLY 381 
2 n PHE 382 
2 n THR 383 
#
_ma_data.content_type "model coordinates"
_ma_data.id           1
_ma_data.name         Model
#
_ma_model_list.data_id          1
_ma_model_list.model_group_id   1
_ma_model_list.model_group_name "AlphaFold-beta-20231127 (7a14c934-fe78-43c1-a552-7fb305b0ebd1 @ 2024-09-02 08:04:46)"
_ma_model_list.model_id         1
_ma_model_list.model_name       "Top ranked model"
_ma_model_list.model_type       "Ab initio model"
_ma_model_list.ordinal_id       1
#
loop_
_ma_protocol_step.method_type
_ma_protocol_step.ordinal_id
_ma_protocol_step.protocol_id
_ma_protocol_step.step_id
"coevolution MSA" 1 1 1 
"template search" 2 1 2 
modeling          3 1 3 
#
loop_
_ma_qa_metric.id
_ma_qa_metric.mode
_ma_qa_metric.name
_ma_qa_metric.software_group_id
_ma_qa_metric.type
1 global pLDDT 1 pLDDT 
2 local  pLDDT 1 pLDDT 
#
_ma_qa_metric_global.metric_id    1
_ma_qa_metric_global.metric_value 87.66
_ma_qa_metric_global.model_id     1
_ma_qa_metric_global.ordinal_id   1
#
_ma_software_group.group_id    1
_ma_software_group.ordinal_id  1
_ma_software_group.software_id 1
#
loop_
_ma_target_entity.data_id
_ma_target_entity.entity_id
_ma_target_entity.origin
1 1  . 
1 2  . 
1 3  . 
1 4  . 
1 5  . 
1 6  . 
1 7  . 
1 8  . 
1 9  . 
1 10 . 
#
loop_
_ma_target_entity_instance.asym_id
_ma_target_entity_instance.details
_ma_target_entity_instance.entity_id
A . 1  
B . 2  
C . 3  
D . 4  
E . 5  
F . 6  
G . 7  
H . 8  
I . 9  
J . 10 
#
loop_
_pdbx_branch_scheme.asym_id
_pdbx_branch_scheme.auth_asym_id
_pdbx_branch_scheme.auth_seq_num
_pdbx_branch_scheme.entity_id
_pdbx_branch_scheme.hetero
_pdbx_branch_scheme.mon_id
_pdbx_branch_scheme.num
_pdbx_branch_scheme.pdb_asym_id
_pdbx_branch_scheme.pdb_ins_code
_pdbx_branch_scheme.pdb_seq_num
G G 1 7  n NAG 1 G . 1 
G G 2 7  n NAG 2 G . 2 
G G 3 7  n MAN 3 G . 3 
G G 4 7  n MAN 4 G . 4 
G G 5 7  n MAN 5 G . 5 
G G 6 7  n MAN 6 G . 6 
G G 7 7  n MAN 7 G . 7 
G G 8 7  n MAN 8 G . 8 
H H 1 8  n NAG 1 H . 1 
H H 2 8  n NAG 2 H . 2 
H H 3 8  n MAN 3 H . 3 
H H 4 8  n MAN 4 H . 4 
H H 5 8  n MAN 5 H . 5 
H H 6 8  n MAN 6 H . 6 
H H 7 8  n MAN 7 H . 7 
H H 8 8  n MAN 8 H . 8 
I I 1 9  n NAG 1 I . 1 
I I 2 9  n NAG 2 I . 2 
I I 3 9  n MAN 3 I . 3 
I I 4 9  n MAN 4 I . 4 
I I 5 9  n MAN 5 I . 5 
I I 6 9  n MAN 6 I . 6 
I I 7 9  n MAN 7 I . 7 
I I 8 9  n MAN 8 I . 8 
J J 1 10 n NAG 1 J . 1 
J J 2 10 n NAG 2 J . 2 
J J 3 10 n MAN 3 J . 3 
J J 4 10 n MAN 4 J . 4 
J J 5 10 n MAN 5 J . 5 
J J 6 10 n MAN 6 J . 6 
J J 7 10 n MAN 7 J . 7 
J J 8 10 n MAN 8 J . 8 
#
loop_
_pdbx_data_usage.details
_pdbx_data_usage.id
_pdbx_data_usage.type
_pdbx_data_usage.url
;NON-COMMERCIAL USE ONLY, BY USING THIS FILE YOU AGREE TO THE TERMS OF USE FOUND
AT alphafoldserver.com/output-terms.
;
1 license    ? 
;THE INFORMATION IS NOT INTENDED FOR, HAS NOT BEEN VALIDATED FOR, AND IS NOT
APPROVED FOR CLINICAL USE. IT SHOULD NOT BE USED FOR CLINICAL PURPOSE OR RELIED
ON FOR MEDICAL OR OTHER PROFESSIONAL ADVICE. IT IS THEORETICAL MODELLING ONLY
AND CAUTION SHOULD BE EXERCISED IN ITS USE. IT IS PROVIDED "AS-IS" WITHOUT ANY
WARRANTY OF ANY KIND, WHETHER EXPRESSED OR IMPLIED. NO WARRANTY IS GIVEN THAT
USE OF THE INFORMATION SHALL NOT INFRINGE THE RIGHTS OF ANY THIRD PARTY.
;
2 disclaimer ? 
#
loop_
_pdbx_nonpoly_scheme.asym_id
_pdbx_nonpoly_scheme.auth_seq_num
_pdbx_nonpoly_scheme.entity_id
_pdbx_nonpoly_scheme.mon_id
_pdbx_nonpoly_scheme.pdb_ins_code
_pdbx_nonpoly_scheme.pdb_seq_num
_pdbx_nonpoly_scheme.pdb_strand_id
C 1 3 MG . 1 C 
D 1 4 MG . 1 D 
E 1 5 MG . 1 E 
F 1 6 MG . 1 F 
#
loop_
_pdbx_poly_seq_scheme.asym_id
_pdbx_poly_seq_scheme.auth_seq_num
_pdbx_poly_seq_scheme.entity_id
_pdbx_poly_seq_scheme.hetero
_pdbx_poly_seq_scheme.mon_id
_pdbx_poly_seq_scheme.pdb_ins_code
_pdbx_poly_seq_scheme.pdb_seq_num
_pdbx_poly_seq_scheme.pdb_strand_id
_pdbx_poly_seq_scheme.seq_id
A 1   1 n PHE . 1   A 1   
A 2   1 n GLU . 2   A 2   
A 3   1 n MET . 3   A 3   
A 4   1 n TRP . 4   A 4   
A 5   1 n GLN . 5   A 5   
A 6   1 n LEU . 6   A 6   
A 7   1 n THR . 7   A 7   
A 8   1 n ASP . 8   A 8   
A 9   1 n ILE . 9   A 9   
A 10  1 n HIS . 10  A 10  
A 11  1 n LEU . 11  A 11  
A 12  1 n ASP . 12  A 12  
A 13  1 n PRO . 13  A 13  
A 14  1 n MET . 14  A 14  
A 15  1 n TYR . 15  A 15  
A 16  1 n THR . 16  A 16  
A 17  1 n VAL . 17  A 17  
A 18  1 n GLY . 18  A 18  
A 19  1 n SER . 19  A 19  
A 20  1 n ASP . 20  A 20  
A 21  1 n PRO . 21  A 21  
A 22  1 n LEU . 22  A 22  
A 23  1 n LYS . 23  A 23  
A 24  1 n LEU . 24  A 24  
A 25  1 n CYS . 25  A 25  
A 26  1 n ARG . 26  A 26  
A 27  1 n GLU . 27  A 27  
A 28  1 n GLY . 28  A 28  
A 29  1 n LYS . 29  A 29  
A 30  1 n GLY . 30  A 30  
A 31  1 n ASN . 31  A 31  
A 32  1 n ALA . 32  A 32  
A 33  1 n GLY . 33  A 33  
A 34  1 n LYS . 34  A 34  
A 35  1 n TYR . 35  A 35  
A 36  1 n GLY . 36  A 36  
A 37  1 n ASP . 37  A 37  
A 38  1 n TYR . 38  A 38  
A 39  1 n SER . 39  A 39  
A 40  1 n CYS . 40  A 40  
A 41  1 n ASP . 41  A 41  
A 42  1 n ALA . 42  A 42  
A 43  1 n ASN . 43  A 43  
A 44  1 n MET . 44  A 44  
A 45  1 n ALA . 45  A 45  
A 46  1 n LEU . 46  A 46  
A 47  1 n LEU . 47  A 47  
A 48  1 n ASP . 48  A 48  
A 49  1 n SER . 49  A 49  
A 50  1 n LEU . 50  A 50  
A 51  1 n VAL . 51  A 51  
A 52  1 n LYS . 52  A 52  
A 53  1 n PHE . 53  A 53  
A 54  1 n ILE . 54  A 54  
A 55  1 n LYS . 55  A 55  
A 56  1 n ARG . 56  A 56  
A 57  1 n ASN . 57  A 57  
A 58  1 n THR . 58  A 58  
A 59  1 n ASP . 59  A 59  
A 60  1 n VAL . 60  A 60  
A 61  1 n ASN . 61  A 61  
A 62  1 n GLY . 62  A 62  
A 63  1 n LYS . 63  A 63  
A 64  1 n VAL . 64  A 64  
A 65  1 n MET . 65  A 65  
A 66  1 n VAL . 66  A 66  
A 67  1 n TYR . 67  A 67  
A 68  1 n ASN . 68  A 68  
A 69  1 n GLY . 69  A 69  
A 70  1 n ASP . 70  A 70  
A 71  1 n ILE . 71  A 71  
A 72  1 n VAL . 72  A 72  
A 73  1 n SER . 73  A 73  
A 74  1 n ARG . 74  A 74  
A 75  1 n ALA . 75  A 75  
A 76  1 n ILE . 76  A 76  
A 77  1 n PRO . 77  A 77  
A 78  1 n LYS . 78  A 78  
A 79  1 n TYR . 79  A 79  
A 80  1 n ASN . 80  A 80  
A 81  1 n LEU . 81  A 81  
A 82  1 n ASP . 82  A 82  
A 83  1 n TYR . 83  A 83  
A 84  1 n VAL . 84  A 84  
A 85  1 n LYS . 85  A 85  
A 86  1 n GLN . 86  A 86  
A 87  1 n SER . 87  A 87  
A 88  1 n ILE . 88  A 88  
A 89  1 n VAL . 89  A 89  
A 90  1 n ASN . 90  A 90  
A 91  1 n ALA . 91  A 91  
A 92  1 n THR . 92  A 92  
A 93  1 n ALA . 93  A 93  
A 94  1 n LEU . 94  A 94  
A 95  1 n LEU . 95  A 95  
A 96  1 n LYS . 96  A 96  
A 97  1 n LYS . 97  A 97  
A 98  1 n PHE . 98  A 98  
A 99  1 n GLU . 99  A 99  
A 100 1 n ASP . 100 A 100 
A 101 1 n PHE . 101 A 101 
A 102 1 n PHE . 102 A 102 
A 103 1 n ILE . 103 A 103 
A 104 1 n ILE . 104 A 104 
A 105 1 n PRO . 105 A 105 
A 106 1 n MET . 106 A 106 
A 107 1 n LEU . 107 A 107 
A 108 1 n GLY . 108 A 108 
A 109 1 n ASN . 109 A 109 
A 110 1 n HIS . 110 A 110 
A 111 1 n ASP . 111 A 111 
A 112 1 n VAL . 112 A 112 
A 113 1 n TYR . 113 A 113 
A 114 1 n PRO . 114 A 114 
A 115 1 n ALA . 115 A 115 
A 116 1 n ASN . 116 A 116 
A 117 1 n GLN . 117 A 117 
A 118 1 n MET . 118 A 118 
A 119 1 n ALA . 119 A 119 
A 120 1 n ILE . 120 A 120 
A 121 1 n ASN . 121 A 121 
A 122 1 n SER . 122 A 122 
A 123 1 n GLN . 123 A 123 
A 124 1 n TRP . 124 A 124 
A 125 1 n ILE . 125 A 125 
A 126 1 n PHE . 126 A 126 
A 127 1 n GLN . 127 A 127 
A 128 1 n PHE . 128 A 128 
A 129 1 n ALA . 129 A 129 
A 130 1 n ALA . 130 A 130 
A 131 1 n GLU . 131 A 131 
A 132 1 n GLN . 132 A 132 
A 133 1 n PHE . 133 A 133 
A 134 1 n ALA . 134 A 134 
A 135 1 n PRO . 135 A 135 
A 136 1 n PHE . 136 A 136 
A 137 1 n LEU . 137 A 137 
A 138 1 n SER . 138 A 138 
A 139 1 n GLN . 139 A 139 
A 140 1 n ASN . 140 A 140 
A 141 1 n ALA . 141 A 141 
A 142 1 n ILE . 142 A 142 
A 143 1 n GLU . 143 A 143 
A 144 1 n SER . 144 A 144 
A 145 1 n PHE . 145 A 145 
A 146 1 n LYS . 146 A 146 
A 147 1 n HIS . 147 A 147 
A 148 1 n GLY . 148 A 148 
A 149 1 n GLY . 149 A 149 
A 150 1 n TYR . 150 A 150 
A 151 1 n TYR . 151 A 151 
A 152 1 n THR . 152 A 152 
A 153 1 n MET . 153 A 153 
A 154 1 n PRO . 154 A 154 
A 155 1 n PHE . 155 A 155 
A 156 1 n PRO . 156 A 156 
A 157 1 n ALA . 157 A 157 
A 158 1 n HIS . 158 A 158 
A 159 1 n LEU . 159 A 159 
A 160 1 n GLY . 160 A 160 
A 161 1 n ILE . 161 A 161 
A 162 1 n LYS . 162 A 162 
A 163 1 n VAL . 163 A 163 
A 164 1 n PRO . 164 A 164 
A 165 1 n LEU . 165 A 165 
A 166 1 n ASN . 166 A 166 
A 167 1 n ALA . 167 A 167 
A 168 1 n VAL . 168 A 168 
A 169 1 n VAL . 169 A 169 
A 170 1 n LEU . 170 A 170 
A 171 1 n ASN . 171 A 171 
A 172 1 n THR . 172 A 172 
A 173 1 n VAL . 173 A 173 
A 174 1 n LEU . 174 A 174 
A 175 1 n TYR . 175 A 175 
A 176 1 n TYR . 176 A 176 
A 177 1 n ASN . 177 A 177 
A 178 1 n TYR . 178 A 178 
A 179 1 n ASN . 179 A 179 
A 180 1 n LYS . 180 A 180 
A 181 1 n GLN . 181 A 181 
A 182 1 n THR . 182 A 182 
A 183 1 n MET . 183 A 183 
A 184 1 n ASP . 184 A 184 
A 185 1 n SER . 185 A 185 
A 186 1 n THR . 186 A 186 
A 187 1 n ASP . 187 A 187 
A 188 1 n PRO . 188 A 188 
A 189 1 n LEU . 189 A 189 
A 190 1 n GLY . 190 A 190 
A 191 1 n GLN . 191 A 191 
A 192 1 n PHE . 192 A 192 
A 193 1 n GLU . 193 A 193 
A 194 1 n TRP . 194 A 194 
A 195 1 n PHE . 195 A 195 
A 196 1 n LYS . 196 A 196 
A 197 1 n THR . 197 A 197 
A 198 1 n VAL . 198 A 198 
A 199 1 n MET . 199 A 199 
A 200 1 n ASP . 200 A 200 
A 201 1 n GLY . 201 A 201 
A 202 1 n TYR . 202 A 202 
A 203 1 n ARG . 203 A 203 
A 204 1 n LYS . 204 A 204 
A 205 1 n THR . 205 A 205 
A 206 1 n GLY . 206 A 206 
A 207 1 n GLN . 207 A 207 
A 208 1 n ARG . 208 A 208 
A 209 1 n ALA . 209 A 209 
A 210 1 n ILE . 210 A 210 
A 211 1 n VAL . 211 A 211 
A 212 1 n SER . 212 A 212 
A 213 1 n MET . 213 A 213 
A 214 1 n HIS . 214 A 214 
A 215 1 n ILE . 215 A 215 
A 216 1 n CYS . 216 A 216 
A 217 1 n PRO . 217 A 217 
A 218 1 n GLY . 218 A 218 
A 219 1 n VAL . 219 A 219 
A 220 1 n ALA . 220 A 220 
A 221 1 n GLU . 221 A 221 
A 222 1 n ARG . 222 A 222 
A 223 1 n PHE . 223 A 223 
A 224 1 n ASN . 224 A 224 
A 225 1 n TYR . 225 A 225 
A 226 1 n SER . 226 A 226 
A 227 1 n ASP . 227 A 227 
A 228 1 n GLN . 228 A 228 
A 229 1 n LEU . 229 A 229 
A 230 1 n TYR . 230 A 230 
A 231 1 n PRO . 231 A 231 
A 232 1 n GLN . 232 A 232 
A 233 1 n TYR . 233 A 233 
A 234 1 n ASN . 234 A 234 
A 235 1 n ASP . 235 A 235 
A 236 1 n ARG . 236 A 236 
A 237 1 n LEU . 237 A 237 
A 238 1 n VAL . 238 A 238 
A 239 1 n ASP . 239 A 239 
A 240 1 n SER . 240 A 240 
A 241 1 n LEU . 241 A 241 
A 242 1 n ALA . 242 A 242 
A 243 1 n GLU . 243 A 243 
A 244 1 n TYR . 244 A 244 
A 245 1 n ASN . 245 A 245 
A 246 1 n ASP . 246 A 246 
A 247 1 n VAL . 247 A 247 
A 248 1 n ILE . 248 A 248 
A 249 1 n LEU . 249 A 249 
A 250 1 n GLY . 250 A 250 
A 251 1 n VAL . 251 A 251 
A 252 1 n LEU . 252 A 252 
A 253 1 n CYS . 253 A 253 
A 254 1 n GLY . 254 A 254 
A 255 1 n HIS . 255 A 255 
A 256 1 n LEU . 256 A 256 
A 257 1 n HIS . 257 A 257 
A 258 1 n THR . 258 A 258 
A 259 1 n ASP . 259 A 259 
A 260 1 n THR . 260 A 260 
A 261 1 n PHE . 261 A 261 
A 262 1 n ARG . 262 A 262 
A 263 1 n ILE . 263 A 263 
A 264 1 n LEU . 264 A 264 
A 265 1 n SER . 265 A 265 
A 266 1 n LYS . 266 A 266 
A 267 1 n GLY . 267 A 267 
A 268 1 n ASN . 268 A 268 
A 269 1 n LYS . 269 A 269 
A 270 1 n LYS . 270 A 270 
A 271 1 n VAL . 271 A 271 
A 272 1 n MET . 272 A 272 
A 273 1 n ALA . 273 A 273 
A 274 1 n PHE . 274 A 274 
A 275 1 n ILE . 275 A 275 
A 276 1 n GLY . 276 A 276 
A 277 1 n PRO . 277 A 277 
A 278 1 n SER . 278 A 278 
A 279 1 n VAL . 279 A 279 
A 280 1 n ASP . 280 A 280 
A 281 1 n THR . 281 A 281 
A 282 1 n TRP . 282 A 282 
A 283 1 n LEU . 283 A 283 
A 284 1 n GLY . 284 A 284 
A 285 1 n THR . 285 A 285 
A 286 1 n SER . 286 A 286 
A 287 1 n PRO . 287 A 287 
A 288 1 n SER . 288 A 288 
A 289 1 n ILE . 289 A 289 
A 290 1 n ARG . 290 A 290 
A 291 1 n LYS . 291 A 291 
A 292 1 n TYR . 292 A 292 
A 293 1 n ASP . 293 A 293 
A 294 1 n VAL . 294 A 294 
A 295 1 n GLY . 295 A 295 
A 296 1 n ASN . 296 A 296 
A 297 1 n GLY . 297 A 297 
A 298 1 n GLN . 298 A 298 
A 299 1 n GLY . 299 A 299 
A 300 1 n TYR . 300 A 300 
A 301 1 n MET . 301 A 301 
A 302 1 n LYS . 302 A 302 
A 303 1 n GLU . 303 A 303 
A 304 1 n PHE . 304 A 304 
A 305 1 n LYS . 305 A 305 
A 306 1 n ASN . 306 A 306 
A 307 1 n TYR . 307 A 307 
A 308 1 n HIS . 308 A 308 
A 309 1 n PHE . 309 A 309 
A 310 1 n GLN . 310 A 310 
A 311 1 n LEU . 311 A 311 
A 312 1 n ARG . 312 A 312 
A 313 1 n PRO . 313 A 313 
A 314 1 n LYS . 314 A 314 
A 315 1 n LYS . 315 A 315 
A 316 1 n ASP . 316 A 316 
A 317 1 n LYS . 317 A 317 
A 318 1 n LEU . 318 A 318 
A 319 1 n LYS . 319 A 319 
A 320 1 n PRO . 320 A 320 
A 321 1 n LYS . 321 A 321 
A 322 1 n THR . 322 A 322 
A 323 1 n THR . 323 A 323 
A 324 1 n ILE . 324 A 324 
A 325 1 n LYS . 325 A 325 
A 326 1 n GLN . 326 A 326 
A 327 1 n PRO . 327 A 327 
A 328 1 n SER . 328 A 328 
A 329 1 n ASP . 329 A 329 
A 330 1 n GLY . 330 A 330 
A 331 1 n PHE . 331 A 331 
A 332 1 n ASN . 332 A 332 
A 333 1 n LYS . 333 A 333 
A 334 1 n TRP . 334 A 334 
A 335 1 n LYS . 335 A 335 
A 336 1 n PHE . 336 A 336 
A 337 1 n ASN . 337 A 337 
A 338 1 n TYR . 338 A 338 
A 339 1 n GLY . 339 A 339 
A 340 1 n SER . 340 A 340 
A 341 1 n SER . 341 A 341 
A 342 1 n SER . 342 A 342 
A 343 1 n GLU . 343 A 343 
A 344 1 n TYR . 344 A 344 
A 345 1 n GLY . 345 A 345 
A 346 1 n LEU . 346 A 346 
A 347 1 n LYS . 347 A 347 
A 348 1 n GLU . 348 A 348 
A 349 1 n LEU . 349 A 349 
A 350 1 n SER . 350 A 350 
A 351 1 n PRO . 351 A 351 
A 352 1 n LYS . 352 A 352 
A 353 1 n GLU . 353 A 353 
A 354 1 n PHE . 354 A 354 
A 355 1 n GLU . 355 A 355 
A 356 1 n ILE . 356 A 356 
A 357 1 n LEU . 357 A 357 
A 358 1 n ALA . 358 A 358 
A 359 1 n ALA . 359 A 359 
A 360 1 n ARG . 360 A 360 
A 361 1 n MET . 361 A 361 
A 362 1 n ASP . 362 A 362 
A 363 1 n LYS . 363 A 363 
A 364 1 n ASP . 364 A 364 
A 365 1 n LEU . 365 A 365 
A 366 1 n GLN . 366 A 366 
A 367 1 n LEU . 367 A 367 
A 368 1 n PHE . 368 A 368 
A 369 1 n ASN . 369 A 369 
A 370 1 n LYS . 370 A 370 
A 371 1 n TYR . 371 A 371 
A 372 1 n HIS . 372 A 372 
A 373 1 n LEU . 373 A 373 
A 374 1 n HIS . 374 A 374 
A 375 1 n PHE . 375 A 375 
A 376 1 n ARG . 376 A 376 
A 377 1 n ALA . 377 A 377 
A 378 1 n ASP . 378 A 378 
A 379 1 n THR . 379 A 379 
A 380 1 n PRO . 380 A 380 
A 381 1 n GLY . 381 A 381 
A 382 1 n PHE . 382 A 382 
A 383 1 n THR . 383 A 383 
B 1   2 n PHE . 1   B 1   
B 2   2 n GLU . 2   B 2   
B 3   2 n MET . 3   B 3   
B 4   2 n TRP . 4   B 4   
B 5   2 n GLN . 5   B 5   
B 6   2 n LEU . 6   B 6   
B 7   2 n THR . 7   B 7   
B 8   2 n ASP . 8   B 8   
B 9   2 n ILE . 9   B 9   
B 10  2 n HIS . 10  B 10  
B 11  2 n LEU . 11  B 11  
B 12  2 n ASP . 12  B 12  
B 13  2 n PRO . 13  B 13  
B 14  2 n MET . 14  B 14  
B 15  2 n TYR . 15  B 15  
B 16  2 n THR . 16  B 16  
B 17  2 n VAL . 17  B 17  
B 18  2 n GLY . 18  B 18  
B 19  2 n SER . 19  B 19  
B 20  2 n ASP . 20  B 20  
B 21  2 n PRO . 21  B 21  
B 22  2 n LEU . 22  B 22  
B 23  2 n LYS . 23  B 23  
B 24  2 n LEU . 24  B 24  
B 25  2 n CYS . 25  B 25  
B 26  2 n ARG . 26  B 26  
B 27  2 n GLU . 27  B 27  
B 28  2 n GLY . 28  B 28  
B 29  2 n LYS . 29  B 29  
B 30  2 n GLY . 30  B 30  
B 31  2 n ASN . 31  B 31  
B 32  2 n ALA . 32  B 32  
B 33  2 n GLY . 33  B 33  
B 34  2 n LYS . 34  B 34  
B 35  2 n TYR . 35  B 35  
B 36  2 n GLY . 36  B 36  
B 37  2 n ASP . 37  B 37  
B 38  2 n TYR . 38  B 38  
B 39  2 n SER . 39  B 39  
B 40  2 n CYS . 40  B 40  
B 41  2 n ASP . 41  B 41  
B 42  2 n ALA . 42  B 42  
B 43  2 n ASN . 43  B 43  
B 44  2 n MET . 44  B 44  
B 45  2 n ALA . 45  B 45  
B 46  2 n LEU . 46  B 46  
B 47  2 n LEU . 47  B 47  
B 48  2 n ASP . 48  B 48  
B 49  2 n SER . 49  B 49  
B 50  2 n LEU . 50  B 50  
B 51  2 n VAL . 51  B 51  
B 52  2 n LYS . 52  B 52  
B 53  2 n PHE . 53  B 53  
B 54  2 n ILE . 54  B 54  
B 55  2 n LYS . 55  B 55  
B 56  2 n ARG . 56  B 56  
B 57  2 n ASN . 57  B 57  
B 58  2 n THR . 58  B 58  
B 59  2 n ASP . 59  B 59  
B 60  2 n VAL . 60  B 60  
B 61  2 n ASN . 61  B 61  
B 62  2 n GLY . 62  B 62  
B 63  2 n LYS . 63  B 63  
B 64  2 n VAL . 64  B 64  
B 65  2 n MET . 65  B 65  
B 66  2 n VAL . 66  B 66  
B 67  2 n TYR . 67  B 67  
B 68  2 n ASN . 68  B 68  
B 69  2 n GLY . 69  B 69  
B 70  2 n ASP . 70  B 70  
B 71  2 n ILE . 71  B 71  
B 72  2 n VAL . 72  B 72  
B 73  2 n SER . 73  B 73  
B 74  2 n ARG . 74  B 74  
B 75  2 n ALA . 75  B 75  
B 76  2 n ILE . 76  B 76  
B 77  2 n PRO . 77  B 77  
B 78  2 n LYS . 78  B 78  
B 79  2 n TYR . 79  B 79  
B 80  2 n ASN . 80  B 80  
B 81  2 n LEU . 81  B 81  
B 82  2 n ASP . 82  B 82  
B 83  2 n TYR . 83  B 83  
B 84  2 n VAL . 84  B 84  
B 85  2 n LYS . 85  B 85  
B 86  2 n GLN . 86  B 86  
B 87  2 n SER . 87  B 87  
B 88  2 n ILE . 88  B 88  
B 89  2 n VAL . 89  B 89  
B 90  2 n ASN . 90  B 90  
B 91  2 n ALA . 91  B 91  
B 92  2 n THR . 92  B 92  
B 93  2 n ALA . 93  B 93  
B 94  2 n LEU . 94  B 94  
B 95  2 n LEU . 95  B 95  
B 96  2 n LYS . 96  B 96  
B 97  2 n LYS . 97  B 97  
B 98  2 n PHE . 98  B 98  
B 99  2 n GLU . 99  B 99  
B 100 2 n ASP . 100 B 100 
B 101 2 n PHE . 101 B 101 
B 102 2 n PHE . 102 B 102 
B 103 2 n ILE . 103 B 103 
B 104 2 n ILE . 104 B 104 
B 105 2 n PRO . 105 B 105 
B 106 2 n MET . 106 B 106 
B 107 2 n LEU . 107 B 107 
B 108 2 n GLY . 108 B 108 
B 109 2 n ASN . 109 B 109 
B 110 2 n HIS . 110 B 110 
B 111 2 n ASP . 111 B 111 
B 112 2 n VAL . 112 B 112 
B 113 2 n TYR . 113 B 113 
B 114 2 n PRO . 114 B 114 
B 115 2 n ALA . 115 B 115 
B 116 2 n ASN . 116 B 116 
B 117 2 n GLN . 117 B 117 
B 118 2 n MET . 118 B 118 
B 119 2 n ALA . 119 B 119 
B 120 2 n ILE . 120 B 120 
B 121 2 n ASN . 121 B 121 
B 122 2 n SER . 122 B 122 
B 123 2 n GLN . 123 B 123 
B 124 2 n TRP . 124 B 124 
B 125 2 n ILE . 125 B 125 
B 126 2 n PHE . 126 B 126 
B 127 2 n GLN . 127 B 127 
B 128 2 n PHE . 128 B 128 
B 129 2 n ALA . 129 B 129 
B 130 2 n ALA . 130 B 130 
B 131 2 n GLU . 131 B 131 
B 132 2 n GLN . 132 B 132 
B 133 2 n PHE . 133 B 133 
B 134 2 n ALA . 134 B 134 
B 135 2 n PRO . 135 B 135 
B 136 2 n PHE . 136 B 136 
B 137 2 n LEU . 137 B 137 
B 138 2 n SER . 138 B 138 
B 139 2 n GLN . 139 B 139 
B 140 2 n ASN . 140 B 140 
B 141 2 n ALA . 141 B 141 
B 142 2 n ILE . 142 B 142 
B 143 2 n GLU . 143 B 143 
B 144 2 n SER . 144 B 144 
B 145 2 n PHE . 145 B 145 
B 146 2 n LYS . 146 B 146 
B 147 2 n HIS . 147 B 147 
B 148 2 n GLY . 148 B 148 
B 149 2 n GLY . 149 B 149 
B 150 2 n TYR . 150 B 150 
B 151 2 n TYR . 151 B 151 
B 152 2 n THR . 152 B 152 
B 153 2 n MET . 153 B 153 
B 154 2 n PRO . 154 B 154 
B 155 2 n PHE . 155 B 155 
B 156 2 n PRO . 156 B 156 
B 157 2 n ALA . 157 B 157 
B 158 2 n HIS . 158 B 158 
B 159 2 n LEU . 159 B 159 
B 160 2 n GLY . 160 B 160 
B 161 2 n ILE . 161 B 161 
B 162 2 n LYS . 162 B 162 
B 163 2 n VAL . 163 B 163 
B 164 2 n PRO . 164 B 164 
B 165 2 n LEU . 165 B 165 
B 166 2 n ASN . 166 B 166 
B 167 2 n ALA . 167 B 167 
B 168 2 n VAL . 168 B 168 
B 169 2 n VAL . 169 B 169 
B 170 2 n LEU . 170 B 170 
B 171 2 n ASN . 171 B 171 
B 172 2 n THR . 172 B 172 
B 173 2 n VAL . 173 B 173 
B 174 2 n LEU . 174 B 174 
B 175 2 n TYR . 175 B 175 
B 176 2 n TYR . 176 B 176 
B 177 2 n ASN . 177 B 177 
B 178 2 n TYR . 178 B 178 
B 179 2 n ASN . 179 B 179 
B 180 2 n LYS . 180 B 180 
B 181 2 n GLN . 181 B 181 
B 182 2 n THR . 182 B 182 
B 183 2 n MET . 183 B 183 
B 184 2 n ASP . 184 B 184 
B 185 2 n SER . 185 B 185 
B 186 2 n THR . 186 B 186 
B 187 2 n ASP . 187 B 187 
B 188 2 n PRO . 188 B 188 
B 189 2 n LEU . 189 B 189 
B 190 2 n GLY . 190 B 190 
B 191 2 n GLN . 191 B 191 
B 192 2 n PHE . 192 B 192 
B 193 2 n GLU . 193 B 193 
B 194 2 n TRP . 194 B 194 
B 195 2 n PHE . 195 B 195 
B 196 2 n LYS . 196 B 196 
B 197 2 n THR . 197 B 197 
B 198 2 n VAL . 198 B 198 
B 199 2 n MET . 199 B 199 
B 200 2 n ASP . 200 B 200 
B 201 2 n GLY . 201 B 201 
B 202 2 n TYR . 202 B 202 
B 203 2 n ARG . 203 B 203 
B 204 2 n LYS . 204 B 204 
B 205 2 n THR . 205 B 205 
B 206 2 n GLY . 206 B 206 
B 207 2 n GLN . 207 B 207 
B 208 2 n ARG . 208 B 208 
B 209 2 n ALA . 209 B 209 
B 210 2 n ILE . 210 B 210 
B 211 2 n VAL . 211 B 211 
B 212 2 n SER . 212 B 212 
B 213 2 n MET . 213 B 213 
B 214 2 n HIS . 214 B 214 
B 215 2 n ILE . 215 B 215 
B 216 2 n CYS . 216 B 216 
B 217 2 n PRO . 217 B 217 
B 218 2 n GLY . 218 B 218 
B 219 2 n VAL . 219 B 219 
B 220 2 n ALA . 220 B 220 
B 221 2 n GLU . 221 B 221 
B 222 2 n ARG . 222 B 222 
B 223 2 n PHE . 223 B 223 
B 224 2 n ASN . 224 B 224 
B 225 2 n TYR . 225 B 225 
B 226 2 n SER . 226 B 226 
B 227 2 n ASP . 227 B 227 
B 228 2 n GLN . 228 B 228 
B 229 2 n LEU . 229 B 229 
B 230 2 n TYR . 230 B 230 
B 231 2 n PRO . 231 B 231 
B 232 2 n GLN . 232 B 232 
B 233 2 n TYR . 233 B 233 
B 234 2 n ASN . 234 B 234 
B 235 2 n ASP . 235 B 235 
B 236 2 n ARG . 236 B 236 
B 237 2 n LEU . 237 B 237 
B 238 2 n VAL . 238 B 238 
B 239 2 n ASP . 239 B 239 
B 240 2 n SER . 240 B 240 
B 241 2 n LEU . 241 B 241 
B 242 2 n ALA . 242 B 242 
B 243 2 n GLU . 243 B 243 
B 244 2 n TYR . 244 B 244 
B 245 2 n ASN . 245 B 245 
B 246 2 n ASP . 246 B 246 
B 247 2 n VAL . 247 B 247 
B 248 2 n ILE . 248 B 248 
B 249 2 n LEU . 249 B 249 
B 250 2 n GLY . 250 B 250 
B 251 2 n VAL . 251 B 251 
B 252 2 n LEU . 252 B 252 
B 253 2 n CYS . 253 B 253 
B 254 2 n GLY . 254 B 254 
B 255 2 n HIS . 255 B 255 
B 256 2 n LEU . 256 B 256 
B 257 2 n HIS . 257 B 257 
B 258 2 n THR . 258 B 258 
B 259 2 n ASP . 259 B 259 
B 260 2 n THR . 260 B 260 
B 261 2 n PHE . 261 B 261 
B 262 2 n ARG . 262 B 262 
B 263 2 n ILE . 263 B 263 
B 264 2 n LEU . 264 B 264 
B 265 2 n SER . 265 B 265 
B 266 2 n LYS . 266 B 266 
B 267 2 n GLY . 267 B 267 
B 268 2 n ASN . 268 B 268 
B 269 2 n LYS . 269 B 269 
B 270 2 n LYS . 270 B 270 
B 271 2 n VAL . 271 B 271 
B 272 2 n MET . 272 B 272 
B 273 2 n ALA . 273 B 273 
B 274 2 n PHE . 274 B 274 
B 275 2 n ILE . 275 B 275 
B 276 2 n GLY . 276 B 276 
B 277 2 n PRO . 277 B 277 
B 278 2 n SER . 278 B 278 
B 279 2 n VAL . 279 B 279 
B 280 2 n ASP . 280 B 280 
B 281 2 n THR . 281 B 281 
B 282 2 n TRP . 282 B 282 
B 283 2 n LEU . 283 B 283 
B 284 2 n GLY . 284 B 284 
B 285 2 n THR . 285 B 285 
B 286 2 n SER . 286 B 286 
B 287 2 n PRO . 287 B 287 
B 288 2 n SER . 288 B 288 
B 289 2 n ILE . 289 B 289 
B 290 2 n ARG . 290 B 290 
B 291 2 n LYS . 291 B 291 
B 292 2 n TYR . 292 B 292 
B 293 2 n ASP . 293 B 293 
B 294 2 n VAL . 294 B 294 
B 295 2 n GLY . 295 B 295 
B 296 2 n ASN . 296 B 296 
B 297 2 n GLY . 297 B 297 
B 298 2 n GLN . 298 B 298 
B 299 2 n GLY . 299 B 299 
B 300 2 n TYR . 300 B 300 
B 301 2 n MET . 301 B 301 
B 302 2 n LYS . 302 B 302 
B 303 2 n GLU . 303 B 303 
B 304 2 n PHE . 304 B 304 
B 305 2 n LYS . 305 B 305 
B 306 2 n ASN . 306 B 306 
B 307 2 n TYR . 307 B 307 
B 308 2 n HIS . 308 B 308 
B 309 2 n PHE . 309 B 309 
B 310 2 n GLN . 310 B 310 
B 311 2 n LEU . 311 B 311 
B 312 2 n ARG . 312 B 312 
B 313 2 n PRO . 313 B 313 
B 314 2 n LYS . 314 B 314 
B 315 2 n LYS . 315 B 315 
B 316 2 n ASP . 316 B 316 
B 317 2 n LYS . 317 B 317 
B 318 2 n LEU . 318 B 318 
B 319 2 n LYS . 319 B 319 
B 320 2 n PRO . 320 B 320 
B 321 2 n LYS . 321 B 321 
B 322 2 n THR . 322 B 322 
B 323 2 n THR . 323 B 323 
B 324 2 n ILE . 324 B 324 
B 325 2 n LYS . 325 B 325 
B 326 2 n GLN . 326 B 326 
B 327 2 n PRO . 327 B 327 
B 328 2 n SER . 328 B 328 
B 329 2 n ASP . 329 B 329 
B 330 2 n GLY . 330 B 330 
B 331 2 n PHE . 331 B 331 
B 332 2 n ASN . 332 B 332 
B 333 2 n LYS . 333 B 333 
B 334 2 n TRP . 334 B 334 
B 335 2 n LYS . 335 B 335 
B 336 2 n PHE . 336 B 336 
B 337 2 n ASN . 337 B 337 
B 338 2 n TYR . 338 B 338 
B 339 2 n GLY . 339 B 339 
B 340 2 n SER . 340 B 340 
B 341 2 n SER . 341 B 341 
B 342 2 n SER . 342 B 342 
B 343 2 n GLU . 343 B 343 
B 344 2 n TYR . 344 B 344 
B 345 2 n GLY . 345 B 345 
B 346 2 n LEU . 346 B 346 
B 347 2 n LYS . 347 B 347 
B 348 2 n GLU . 348 B 348 
B 349 2 n LEU . 349 B 349 
B 350 2 n SER . 350 B 350 
B 351 2 n PRO . 351 B 351 
B 352 2 n LYS . 352 B 352 
B 353 2 n GLU . 353 B 353 
B 354 2 n PHE . 354 B 354 
B 355 2 n GLU . 355 B 355 
B 356 2 n ILE . 356 B 356 
B 357 2 n LEU . 357 B 357 
B 358 2 n ALA . 358 B 358 
B 359 2 n ALA . 359 B 359 
B 360 2 n ARG . 360 B 360 
B 361 2 n MET . 361 B 361 
B 362 2 n ASP . 362 B 362 
B 363 2 n LYS . 363 B 363 
B 364 2 n ASP . 364 B 364 
B 365 2 n LEU . 365 B 365 
B 366 2 n GLN . 366 B 366 
B 367 2 n LEU . 367 B 367 
B 368 2 n PHE . 368 B 368 
B 369 2 n ASN . 369 B 369 
B 370 2 n LYS . 370 B 370 
B 371 2 n TYR . 371 B 371 
B 372 2 n HIS . 372 B 372 
B 373 2 n LEU . 373 B 373 
B 374 2 n HIS . 374 B 374 
B 375 2 n PHE . 375 B 375 
B 376 2 n ARG . 376 B 376 
B 377 2 n ALA . 377 B 377 
B 378 2 n ASP . 378 B 378 
B 379 2 n THR . 379 B 379 
B 380 2 n PRO . 380 B 380 
B 381 2 n GLY . 381 B 381 
B 382 2 n PHE . 382 B 382 
B 383 2 n THR . 383 B 383 
#
_software.classification other
_software.date           ?
_software.description    "Structure prediction"
_software.name           AlphaFold
_software.pdbx_ordinal   1
_software.type           package
_software.version        "AlphaFold-beta-20231127 (7a14c934-fe78-43c1-a552-7fb305b0ebd1 @ 2024-09-02 08:04:46)"
#
loop_
_struct_asym.entity_id
_struct_asym.id
1  A 
2  B 
3  C 
4  D 
5  E 
6  F 
7  G 
8  H 
9  I 
10 J 
#
loop_
_struct_conn.conn_type_id
_struct_conn.id
_struct_conn.pdbx_ptnr1_PDB_ins_code
_struct_conn.pdbx_ptnr1_label_alt_id
_struct_conn.pdbx_ptnr2_PDB_ins_code
_struct_conn.pdbx_ptnr2_label_alt_id
_struct_conn.pdbx_role
_struct_conn.pdbx_value_order
_struct_conn.ptnr1_auth_asym_id
_struct_conn.ptnr1_auth_seq_id
_struct_conn.ptnr1_label_asym_id
_struct_conn.ptnr1_label_atom_id
_struct_conn.ptnr1_label_comp_id
_struct_conn.ptnr1_label_seq_id
_struct_conn.ptnr1_symmetry
_struct_conn.ptnr2_auth_asym_id
_struct_conn.ptnr2_auth_seq_id
_struct_conn.ptnr2_label_asym_id
_struct_conn.ptnr2_label_atom_id
_struct_conn.ptnr2_label_comp_id
_struct_conn.ptnr2_label_seq_id
_struct_conn.ptnr2_symmetry
covale covale1  ? ? ? ? ? ? G 1 G C1 NAG . 1_555 A 90  A ND2 ASN 90  1_555 
covale covale2  ? ? ? ? ? ? H 1 H C1 NAG . 1_555 A 224 A ND2 ASN 224 1_555 
covale covale3  ? ? ? ? ? ? I 1 I C1 NAG . 1_555 B 90  B ND2 ASN 90  1_555 
covale covale4  ? ? ? ? ? ? J 1 J C1 NAG . 1_555 B 224 B ND2 ASN 224 1_555 
covale covale5  ? ? ? ? ? ? G 1 G O4 NAG . 1_555 G 2   G C1  NAG .   1_555 
covale covale6  ? ? ? ? ? ? G 2 G O4 NAG . 1_555 G 3   G C1  MAN .   1_555 
covale covale7  ? ? ? ? ? ? G 3 G O2 MAN . 1_555 G 4   G C1  MAN .   1_555 
covale covale8  ? ? ? ? ? ? G 4 G O2 MAN . 1_555 G 5   G C1  MAN .   1_555 
covale covale9  ? ? ? ? ? ? G 4 G O6 MAN . 1_555 G 6   G C1  MAN .   1_555 
covale covale10 ? ? ? ? ? ? G 6 G O2 MAN . 1_555 G 7   G C1  MAN .   1_555 
covale covale11 ? ? ? ? ? ? G 6 G O6 MAN . 1_555 G 8   G C1  MAN .   1_555 
covale covale12 ? ? ? ? ? ? H 1 H O4 NAG . 1_555 H 2   H C1  NAG .   1_555 
covale covale13 ? ? ? ? ? ? H 2 H O4 NAG . 1_555 H 3   H C1  MAN .   1_555 
covale covale14 ? ? ? ? ? ? H 3 H O2 MAN . 1_555 H 4   H C1  MAN .   1_555 
covale covale15 ? ? ? ? ? ? H 4 H O2 MAN . 1_555 H 5   H C1  MAN .   1_555 
covale covale16 ? ? ? ? ? ? H 4 H O6 MAN . 1_555 H 6   H C1  MAN .   1_555 
covale covale17 ? ? ? ? ? ? H 6 H O2 MAN . 1_555 H 7   H C1  MAN .   1_555 
covale covale18 ? ? ? ? ? ? H 6 H O6 MAN . 1_555 H 8   H C1  MAN .   1_555 
covale covale19 ? ? ? ? ? ? I 1 I O4 NAG . 1_555 I 2   I C1  NAG .   1_555 
covale covale20 ? ? ? ? ? ? I 2 I O4 NAG . 1_555 I 3   I C1  MAN .   1_555 
covale covale21 ? ? ? ? ? ? I 3 I O2 MAN . 1_555 I 4   I C1  MAN .   1_555 
covale covale22 ? ? ? ? ? ? I 4 I O2 MAN . 1_555 I 5   I C1  MAN .   1_555 
covale covale23 ? ? ? ? ? ? I 4 I O6 MAN . 1_555 I 6   I C1  MAN .   1_555 
covale covale24 ? ? ? ? ? ? I 6 I O2 MAN . 1_555 I 7   I C1  MAN .   1_555 
covale covale25 ? ? ? ? ? ? I 6 I O6 MAN . 1_555 I 8   I C1  MAN .   1_555 
covale covale26 ? ? ? ? ? ? J 1 J O4 NAG . 1_555 J 2   J C1  NAG .   1_555 
covale covale27 ? ? ? ? ? ? J 2 J O4 NAG . 1_555 J 3   J C1  MAN .   1_555 
covale covale28 ? ? ? ? ? ? J 3 J O2 MAN . 1_555 J 4   J C1  MAN .   1_555 
covale covale29 ? ? ? ? ? ? J 4 J O2 MAN . 1_555 J 5   J C1  MAN .   1_555 
covale covale30 ? ? ? ? ? ? J 4 J O6 MAN . 1_555 J 6   J C1  MAN .   1_555 
covale covale31 ? ? ? ? ? ? J 6 J O2 MAN . 1_555 J 7   J C1  MAN .   1_555 
covale covale32 ? ? ? ? ? ? J 6 J O6 MAN . 1_555 J 8   J C1  MAN .   1_555 
#
_struct_conn_type.criteria  ?
_struct_conn_type.id        covale
_struct_conn_type.reference ?
#
loop_
_atom_site.group_PDB
_atom_site.id
_atom_site.type_symbol
_atom_site.label_atom_id
_atom_site.label_alt_id
_atom_site.label_comp_id
_atom_site.label_asym_id
_atom_site.label_entity_id
_atom_site.label_seq_id
_atom_site.pdbx_PDB_ins_code
_atom_site.Cartn_x
_atom_site.Cartn_y
_atom_site.Cartn_z
_atom_site.occupancy
_atom_site.B_iso_or_equiv
_atom_site.auth_seq_id
_atom_site.auth_asym_id
_atom_site.pdbx_PDB_model_num
ATOM   1    N  N   . PHE A 1  1   ? 29.194  9.528   26.049  1.00 96.22 1   A 1 
ATOM   2    C  CA  . PHE A 1  1   ? 28.164  10.538  25.793  1.00 97.29 1   A 1 
ATOM   3    C  C   . PHE A 1  1   ? 26.923  9.883   25.216  1.00 97.65 1   A 1 
ATOM   4    O  O   . PHE A 1  1   ? 26.949  8.709   24.813  1.00 97.04 1   A 1 
ATOM   5    C  CB  . PHE A 1  1   ? 28.688  11.632  24.859  1.00 96.64 1   A 1 
ATOM   6    C  CG  . PHE A 1  1   ? 28.955  11.180  23.439  1.00 97.06 1   A 1 
ATOM   7    C  CD1 . PHE A 1  1   ? 30.142  10.538  23.118  1.00 94.60 1   A 1 
ATOM   8    C  CD2 . PHE A 1  1   ? 28.038  11.420  22.440  1.00 94.25 1   A 1 
ATOM   9    C  CE1 . PHE A 1  1   ? 30.400  10.133  21.815  1.00 93.49 1   A 1 
ATOM   10   C  CE2 . PHE A 1  1   ? 28.279  11.013  21.135  1.00 93.68 1   A 1 
ATOM   11   C  CZ  . PHE A 1  1   ? 29.470  10.372  20.819  1.00 96.21 1   A 1 
ATOM   12   N  N   . GLU A 1  2   ? 25.816  10.621  25.176  1.00 97.97 2   A 1 
ATOM   13   C  CA  . GLU A 1  2   ? 24.556  10.134  24.633  1.00 98.19 2   A 1 
ATOM   14   C  C   . GLU A 1  2   ? 24.220  10.872  23.344  1.00 98.36 2   A 1 
ATOM   15   O  O   . GLU A 1  2   ? 24.673  11.992  23.119  1.00 97.96 2   A 1 
ATOM   16   C  CB  . GLU A 1  2   ? 23.430  10.275  25.653  1.00 97.62 2   A 1 
ATOM   17   C  CG  . GLU A 1  2   ? 23.613  9.403   26.886  1.00 94.30 2   A 1 
ATOM   18   C  CD  . GLU A 1  2   ? 22.437  9.472   27.836  1.00 91.88 2   A 1 
ATOM   19   O  OE1 . GLU A 1  2   ? 21.875  10.574  28.025  1.00 84.51 2   A 1 
ATOM   20   O  OE2 . GLU A 1  2   ? 22.067  8.425   28.387  1.00 84.14 2   A 1 
ATOM   21   N  N   . MET A 1  3   ? 23.396  10.237  22.498  1.00 98.73 3   A 1 
ATOM   22   C  CA  . MET A 1  3   ? 23.092  10.773  21.179  1.00 98.78 3   A 1 
ATOM   23   C  C   . MET A 1  3   ? 21.681  10.383  20.768  1.00 98.89 3   A 1 
ATOM   24   O  O   . MET A 1  3   ? 21.322  9.207   20.793  1.00 98.79 3   A 1 
ATOM   25   C  CB  . MET A 1  3   ? 24.113  10.267  20.151  1.00 98.58 3   A 1 
ATOM   26   C  CG  . MET A 1  3   ? 23.849  10.706  18.724  1.00 97.97 3   A 1 
ATOM   27   S  SD  . MET A 1  3   ? 25.178  10.199  17.589  1.00 97.36 3   A 1 
ATOM   28   C  CE  . MET A 1  3   ? 25.015  8.418   17.662  1.00 91.52 3   A 1 
ATOM   29   N  N   . TRP A 1  4   ? 20.884  11.379  20.367  1.00 98.74 4   A 1 
ATOM   30   C  CA  . TRP A 1  4   ? 19.532  11.142  19.882  1.00 98.87 4   A 1 
ATOM   31   C  C   . TRP A 1  4   ? 19.536  10.794  18.400  1.00 98.82 4   A 1 
ATOM   32   O  O   . TRP A 1  4   ? 20.402  11.250  17.643  1.00 98.75 4   A 1 
ATOM   33   C  CB  . TRP A 1  4   ? 18.657  12.377  20.099  1.00 98.81 4   A 1 
ATOM   34   C  CG  . TRP A 1  4   ? 18.451  12.765  21.535  1.00 98.81 4   A 1 
ATOM   35   C  CD1 . TRP A 1  4   ? 19.210  13.629  22.273  1.00 98.37 4   A 1 
ATOM   36   C  CD2 . TRP A 1  4   ? 17.403  12.310  22.398  1.00 98.76 4   A 1 
ATOM   37   N  NE1 . TRP A 1  4   ? 18.707  13.736  23.540  1.00 98.37 4   A 1 
ATOM   38   C  CE2 . TRP A 1  4   ? 17.594  12.943  23.654  1.00 98.62 4   A 1 
ATOM   39   C  CE3 . TRP A 1  4   ? 16.320  11.432  22.247  1.00 98.59 4   A 1 
ATOM   40   C  CZ2 . TRP A 1  4   ? 16.742  12.720  24.731  1.00 98.43 4   A 1 
ATOM   41   C  CZ3 . TRP A 1  4   ? 15.476  11.223  23.324  1.00 98.23 4   A 1 
ATOM   42   C  CH2 . TRP A 1  4   ? 15.688  11.854  24.550  1.00 98.13 4   A 1 
ATOM   43   N  N   . GLN A 1  5   ? 18.549  9.992   17.973  1.00 98.84 5   A 1 
ATOM   44   C  CA  . GLN A 1  5   ? 18.325  9.691   16.560  1.00 98.80 5   A 1 
ATOM   45   C  C   . GLN A 1  5   ? 16.909  10.123  16.201  1.00 98.88 5   A 1 
ATOM   46   O  O   . GLN A 1  5   ? 15.929  9.525   16.653  1.00 98.77 5   A 1 
ATOM   47   C  CB  . GLN A 1  5   ? 18.524  8.204   16.269  1.00 98.82 5   A 1 
ATOM   48   C  CG  . GLN A 1  5   ? 18.372  7.866   14.792  1.00 98.61 5   A 1 
ATOM   49   C  CD  . GLN A 1  5   ? 18.462  6.377   14.508  1.00 98.44 5   A 1 
ATOM   50   O  OE1 . GLN A 1  5   ? 18.339  5.548   15.410  1.00 91.82 5   A 1 
ATOM   51   N  NE2 . GLN A 1  5   ? 18.662  6.030   13.241  1.00 91.46 5   A 1 
ATOM   52   N  N   . LEU A 1  6   ? 16.809  11.160  15.372  1.00 98.87 6   A 1 
ATOM   53   C  CA  . LEU A 1  6   ? 15.539  11.738  14.950  1.00 98.83 6   A 1 
ATOM   54   C  C   . LEU A 1  6   ? 15.346  11.434  13.474  1.00 98.86 6   A 1 
ATOM   55   O  O   . LEU A 1  6   ? 16.120  11.907  12.634  1.00 98.52 6   A 1 
ATOM   56   C  CB  . LEU A 1  6   ? 15.544  13.247  15.201  1.00 98.74 6   A 1 
ATOM   57   C  CG  . LEU A 1  6   ? 14.348  14.064  14.739  1.00 98.22 6   A 1 
ATOM   58   C  CD1 . LEU A 1  6   ? 13.086  13.646  15.479  1.00 96.10 6   A 1 
ATOM   59   C  CD2 . LEU A 1  6   ? 14.618  15.551  14.940  1.00 96.17 6   A 1 
ATOM   60   N  N   . THR A 1  7   ? 14.319  10.648  13.141  1.00 98.80 7   A 1 
ATOM   61   C  CA  . THR A 1  7   ? 14.184  10.185  11.762  1.00 98.74 7   A 1 
ATOM   62   C  C   . THR A 1  7   ? 12.734  10.149  11.302  1.00 98.72 7   A 1 
ATOM   63   O  O   . THR A 1  7   ? 11.818  9.902   12.092  1.00 98.41 7   A 1 
ATOM   64   C  CB  . THR A 1  7   ? 14.834  8.793   11.579  1.00 98.55 7   A 1 
ATOM   65   O  OG1 . THR A 1  7   ? 14.866  8.464   10.190  1.00 95.02 7   A 1 
ATOM   66   C  CG2 . THR A 1  7   ? 14.062  7.721   12.342  1.00 94.06 7   A 1 
ATOM   67   N  N   . ASP A 1  8   ? 12.536  10.411  9.998   1.00 98.66 8   A 1 
ATOM   68   C  CA  . ASP A 1  8   ? 11.275  10.198  9.304   1.00 98.67 8   A 1 
ATOM   69   C  C   . ASP A 1  8   ? 10.115  10.940  9.961   1.00 98.58 8   A 1 
ATOM   70   O  O   . ASP A 1  8   ? 9.140   10.341  10.435  1.00 98.08 8   A 1 
ATOM   71   C  CB  . ASP A 1  8   ? 10.981  8.705   9.173   1.00 98.44 8   A 1 
ATOM   72   C  CG  . ASP A 1  8   ? 11.976  8.009   8.263   1.00 98.19 8   A 1 
ATOM   73   O  OD1 . ASP A 1  8   ? 11.777  8.044   7.032   1.00 95.76 8   A 1 
ATOM   74   O  OD2 . ASP A 1  8   ? 12.961  7.447   8.783   1.00 96.32 8   A 1 
ATOM   75   N  N   . ILE A 1  9   ? 10.226  12.260  9.968   1.00 98.50 9   A 1 
ATOM   76   C  CA  . ILE A 1  9   ? 9.177   13.105  10.529  1.00 98.49 9   A 1 
ATOM   77   C  C   . ILE A 1  9   ? 7.986   13.180  9.580   1.00 98.11 9   A 1 
ATOM   78   O  O   . ILE A 1  9   ? 6.844   13.028  10.003  1.00 97.43 9   A 1 
ATOM   79   C  CB  . ILE A 1  9   ? 9.724   14.506  10.834  1.00 98.44 9   A 1 
ATOM   80   C  CG1 . ILE A 1  9   ? 10.836  14.437  11.887  1.00 97.50 9   A 1 
ATOM   81   C  CG2 . ILE A 1  9   ? 8.598   15.424  11.308  1.00 97.21 9   A 1 
ATOM   82   C  CD1 . ILE A 1  9   ? 11.588  15.748  12.076  1.00 96.30 9   A 1 
ATOM   83   N  N   . HIS A 1  10  ? 8.242   13.424  8.284   1.00 97.63 10  A 1 
ATOM   84   C  CA  . HIS A 1  10  ? 7.189   13.590  7.280   1.00 97.23 10  A 1 
ATOM   85   C  C   . HIS A 1  10  ? 6.132   14.580  7.761   1.00 96.93 10  A 1 
ATOM   86   O  O   . HIS A 1  10  ? 4.950   14.251  7.880   1.00 96.11 10  A 1 
ATOM   87   C  CB  . HIS A 1  10  ? 6.560   12.247  6.906   1.00 96.87 10  A 1 
ATOM   88   C  CG  . HIS A 1  10  ? 7.494   11.308  6.203   1.00 96.91 10  A 1 
ATOM   89   N  ND1 . HIS A 1  10  ? 7.755   11.383  4.852   1.00 95.41 10  A 1 
ATOM   90   C  CD2 . HIS A 1  10  ? 8.225   10.264  6.669   1.00 95.71 10  A 1 
ATOM   91   C  CE1 . HIS A 1  10  ? 8.606   10.423  4.509   1.00 95.70 10  A 1 
ATOM   92   N  NE2 . HIS A 1  10  ? 8.908   9.732   5.597   1.00 95.84 10  A 1 
ATOM   93   N  N   . LEU A 1  11  ? 6.569   15.787  8.029   1.00 97.18 11  A 1 
ATOM   94   C  CA  . LEU A 1  11  ? 5.703   16.813  8.592   1.00 97.02 11  A 1 
ATOM   95   C  C   . LEU A 1  11  ? 4.700   17.307  7.555   1.00 96.75 11  A 1 
ATOM   96   O  O   . LEU A 1  11  ? 5.083   17.732  6.460   1.00 95.87 11  A 1 
ATOM   97   C  CB  . LEU A 1  11  ? 6.529   17.983  9.101   1.00 96.54 11  A 1 
ATOM   98   C  CG  . LEU A 1  11  ? 5.746   19.180  9.651   1.00 94.66 11  A 1 
ATOM   99   C  CD1 . LEU A 1  11  ? 4.941   18.768  10.878  1.00 91.18 11  A 1 
ATOM   100  C  CD2 . LEU A 1  11  ? 6.693   20.325  9.982   1.00 90.60 11  A 1 
ATOM   101  N  N   . ASP A 1  12  ? 3.416   17.273  7.899   1.00 96.21 12  A 1 
ATOM   102  C  CA  . ASP A 1  12  ? 2.371   17.799  7.039   1.00 95.78 12  A 1 
ATOM   103  C  C   . ASP A 1  12  ? 1.848   19.104  7.621   1.00 95.94 12  A 1 
ATOM   104  O  O   . ASP A 1  12  ? 1.103   19.086  8.608   1.00 95.56 12  A 1 
ATOM   105  C  CB  . ASP A 1  12  ? 1.228   16.796  6.884   1.00 94.55 12  A 1 
ATOM   106  C  CG  . ASP A 1  12  ? 0.177   17.258  5.882   1.00 93.16 12  A 1 
ATOM   107  O  OD1 . ASP A 1  12  ? 0.329   18.362  5.312   1.00 90.86 12  A 1 
ATOM   108  O  OD2 . ASP A 1  12  ? -0.796  16.511  5.659   1.00 89.88 12  A 1 
ATOM   109  N  N   . PRO A 1  13  ? 2.194   20.242  7.031   1.00 94.95 13  A 1 
ATOM   110  C  CA  . PRO A 1  13  ? 1.708   21.517  7.552   1.00 94.41 13  A 1 
ATOM   111  C  C   . PRO A 1  13  ? 0.215   21.715  7.345   1.00 94.32 13  A 1 
ATOM   112  O  O   . PRO A 1  13  ? -0.371  22.614  7.950   1.00 93.48 13  A 1 
ATOM   113  C  CB  . PRO A 1  13  ? 2.509   22.557  6.754   1.00 93.40 13  A 1 
ATOM   114  C  CG  . PRO A 1  13  ? 2.815   21.864  5.472   1.00 92.06 13  A 1 
ATOM   115  C  CD  . PRO A 1  13  ? 3.036   20.415  5.830   1.00 94.26 13  A 1 
ATOM   116  N  N   . MET A 1  14  ? -0.411  20.887  6.511   1.00 94.18 14  A 1 
ATOM   117  C  CA  . MET A 1  14  ? -1.839  20.996  6.236   1.00 93.60 14  A 1 
ATOM   118  C  C   . MET A 1  14  ? -2.692  20.162  7.179   1.00 94.46 14  A 1 
ATOM   119  O  O   . MET A 1  14  ? -3.922  20.183  7.066   1.00 94.01 14  A 1 
ATOM   120  C  CB  . MET A 1  14  ? -2.120  20.577  4.787   1.00 92.19 14  A 1 
ATOM   121  C  CG  . MET A 1  14  ? -1.411  21.453  3.763   1.00 88.33 14  A 1 
ATOM   122  S  SD  . MET A 1  14  ? -1.604  20.835  2.064   1.00 81.33 14  A 1 
ATOM   123  C  CE  . MET A 1  14  ? -3.386  20.889  1.871   1.00 70.99 14  A 1 
ATOM   124  N  N   . TYR A 1  15  ? -2.064  19.418  8.101   1.00 94.98 15  A 1 
ATOM   125  C  CA  . TYR A 1  15  ? -2.815  18.596  9.048   1.00 95.62 15  A 1 
ATOM   126  C  C   . TYR A 1  15  ? -3.835  19.456  9.796   1.00 95.88 15  A 1 
ATOM   127  O  O   . TYR A 1  15  ? -3.498  20.520  10.320  1.00 95.61 15  A 1 
ATOM   128  C  CB  . TYR A 1  15  ? -1.875  17.917  10.035  1.00 95.80 15  A 1 
ATOM   129  C  CG  . TYR A 1  15  ? -2.575  16.954  10.977  1.00 96.10 15  A 1 
ATOM   130  C  CD1 . TYR A 1  15  ? -3.254  17.412  12.097  1.00 95.33 15  A 1 
ATOM   131  C  CD2 . TYR A 1  15  ? -2.555  15.584  10.736  1.00 95.42 15  A 1 
ATOM   132  C  CE1 . TYR A 1  15  ? -3.904  16.540  12.954  1.00 95.20 15  A 1 
ATOM   133  C  CE2 . TYR A 1  15  ? -3.197  14.701  11.585  1.00 95.22 15  A 1 
ATOM   134  C  CZ  . TYR A 1  15  ? -3.867  15.181  12.697  1.00 96.01 15  A 1 
ATOM   135  O  OH  . TYR A 1  15  ? -4.505  14.303  13.548  1.00 95.52 15  A 1 
ATOM   136  N  N   . THR A 1  16  ? -5.073  18.970  9.864   1.00 95.32 16  A 1 
ATOM   137  C  CA  . THR A 1  16  ? -6.169  19.713  10.478  1.00 95.66 16  A 1 
ATOM   138  C  C   . THR A 1  16  ? -6.868  18.835  11.510  1.00 95.94 16  A 1 
ATOM   139  O  O   . THR A 1  16  ? -7.394  17.771  11.171  1.00 95.57 16  A 1 
ATOM   140  C  CB  . THR A 1  16  ? -7.180  20.177  9.421   1.00 94.98 16  A 1 
ATOM   141  O  OG1 . THR A 1  16  ? -6.510  21.002  8.459   1.00 91.49 16  A 1 
ATOM   142  C  CG2 . THR A 1  16  ? -8.310  20.966  10.067  1.00 91.42 16  A 1 
ATOM   143  N  N   . VAL A 1  17  ? -6.868  19.274  12.762  1.00 96.01 17  A 1 
ATOM   144  C  CA  . VAL A 1  17  ? -7.550  18.549  13.824  1.00 96.27 17  A 1 
ATOM   145  C  C   . VAL A 1  17  ? -9.045  18.490  13.515  1.00 96.28 17  A 1 
ATOM   146  O  O   . VAL A 1  17  ? -9.643  19.487  13.114  1.00 95.47 17  A 1 
ATOM   147  C  CB  . VAL A 1  17  ? -7.303  19.209  15.191  1.00 95.90 17  A 1 
ATOM   148  C  CG1 . VAL A 1  17  ? -8.086  18.490  16.280  1.00 93.69 17  A 1 
ATOM   149  C  CG2 . VAL A 1  17  ? -5.814  19.218  15.512  1.00 93.57 17  A 1 
ATOM   150  N  N   . GLY A 1  18  ? -9.639  17.318  13.712  1.00 94.86 18  A 1 
ATOM   151  C  CA  . GLY A 1  18  ? -11.054 17.124  13.442  1.00 94.30 18  A 1 
ATOM   152  C  C   . GLY A 1  18  ? -11.386 16.815  12.002  1.00 94.24 18  A 1 
ATOM   153  O  O   . GLY A 1  18  ? -12.567 16.679  11.660  1.00 92.30 18  A 1 
ATOM   154  N  N   . SER A 1  19  ? -10.375 16.704  11.147  1.00 93.16 19  A 1 
ATOM   155  C  CA  . SER A 1  19  ? -10.591 16.370  9.745   1.00 92.26 19  A 1 
ATOM   156  C  C   . SER A 1  19  ? -10.740 14.861  9.570   1.00 91.29 19  A 1 
ATOM   157  O  O   . SER A 1  19  ? -10.659 14.085  10.524  1.00 90.28 19  A 1 
ATOM   158  C  CB  . SER A 1  19  ? -9.443  16.900  8.887   1.00 91.75 19  A 1 
ATOM   159  O  OG  . SER A 1  19  ? -8.224  16.276  9.239   1.00 89.76 19  A 1 
ATOM   160  N  N   . ASP A 1  20  ? -10.959 14.449  8.324   1.00 87.53 20  A 1 
ATOM   161  C  CA  . ASP A 1  20  ? -11.190 13.053  7.982   1.00 85.64 20  A 1 
ATOM   162  C  C   . ASP A 1  20  ? -9.860  12.360  7.668   1.00 84.49 20  A 1 
ATOM   163  O  O   . ASP A 1  20  ? -9.185  12.748  6.714   1.00 83.91 20  A 1 
ATOM   164  C  CB  . ASP A 1  20  ? -12.128 12.963  6.780   1.00 84.15 20  A 1 
ATOM   165  C  CG  . ASP A 1  20  ? -12.567 11.545  6.456   1.00 81.54 20  A 1 
ATOM   166  O  OD1 . ASP A 1  20  ? -12.071 10.590  7.090   1.00 77.80 20  A 1 
ATOM   167  O  OD2 . ASP A 1  20  ? -13.411 11.395  5.554   1.00 75.52 20  A 1 
ATOM   168  N  N   . PRO A 1  21  ? -9.473  11.330  8.440   1.00 87.00 21  A 1 
ATOM   169  C  CA  . PRO A 1  21  ? -8.242  10.596  8.123   1.00 85.14 21  A 1 
ATOM   170  C  C   . PRO A 1  21  ? -8.240  9.994   6.721   1.00 82.94 21  A 1 
ATOM   171  O  O   . PRO A 1  21  ? -7.171  9.848   6.127   1.00 79.90 21  A 1 
ATOM   172  C  CB  . PRO A 1  21  ? -8.193  9.505   9.199   1.00 84.54 21  A 1 
ATOM   173  C  CG  . PRO A 1  21  ? -8.939  10.099  10.351  1.00 83.02 21  A 1 
ATOM   174  C  CD  . PRO A 1  21  ? -10.048 10.902  9.729   1.00 85.40 21  A 1 
ATOM   175  N  N   . LEU A 1  22  ? -9.410  9.658   6.186   1.00 80.16 22  A 1 
ATOM   176  C  CA  . LEU A 1  22  ? -9.483  9.152   4.818   1.00 76.00 22  A 1 
ATOM   177  C  C   . LEU A 1  22  ? -9.199  10.240  3.789   1.00 76.08 22  A 1 
ATOM   178  O  O   . LEU A 1  22  ? -8.932  9.930   2.625   1.00 74.99 22  A 1 
ATOM   179  C  CB  . LEU A 1  22  ? -10.865 8.540   4.554   1.00 74.11 22  A 1 
ATOM   180  C  CG  . LEU A 1  22  ? -11.201 7.295   5.378   1.00 68.02 22  A 1 
ATOM   181  C  CD1 . LEU A 1  22  ? -12.650 6.873   5.157   1.00 64.95 22  A 1 
ATOM   182  C  CD2 . LEU A 1  22  ? -10.255 6.145   5.034   1.00 62.67 22  A 1 
ATOM   183  N  N   . LYS A 1  23  ? -9.232  11.503  4.213   1.00 76.59 23  A 1 
ATOM   184  C  CA  . LYS A 1  23  ? -8.877  12.644  3.367   1.00 76.02 23  A 1 
ATOM   185  C  C   . LYS A 1  23  ? -7.498  13.185  3.741   1.00 78.24 23  A 1 
ATOM   186  O  O   . LYS A 1  23  ? -7.233  14.380  3.603   1.00 77.98 23  A 1 
ATOM   187  C  CB  . LYS A 1  23  ? -9.943  13.740  3.493   1.00 74.20 23  A 1 
ATOM   188  C  CG  . LYS A 1  23  ? -11.365 13.281  3.233   1.00 72.90 23  A 1 
ATOM   189  C  CD  . LYS A 1  23  ? -11.619 12.967  1.783   1.00 68.40 23  A 1 
ATOM   190  C  CE  . LYS A 1  23  ? -11.648 14.220  0.918   1.00 63.80 23  A 1 
ATOM   191  N  NZ  . LYS A 1  23  ? -12.784 15.131  1.260   1.00 59.39 23  A 1 
ATOM   192  N  N   . LEU A 1  24  ? -6.615  12.304  4.229   1.00 83.23 24  A 1 
ATOM   193  C  CA  . LEU A 1  24  ? -5.240  12.632  4.589   1.00 83.94 24  A 1 
ATOM   194  C  C   . LEU A 1  24  ? -5.133  13.586  5.781   1.00 86.76 24  A 1 
ATOM   195  O  O   . LEU A 1  24  ? -4.106  14.225  5.984   1.00 85.80 24  A 1 
ATOM   196  C  CB  . LEU A 1  24  ? -4.468  13.215  3.394   1.00 81.21 24  A 1 
ATOM   197  C  CG  . LEU A 1  24  ? -4.471  12.383  2.104   1.00 76.12 24  A 1 
ATOM   198  C  CD1 . LEU A 1  24  ? -3.647  13.072  1.028   1.00 70.31 24  A 1 
ATOM   199  C  CD2 . LEU A 1  24  ? -3.959  10.979  2.361   1.00 69.56 24  A 1 
ATOM   200  N  N   . CYS A 1  25  ? -6.194  13.663  6.587   1.00 87.20 25  A 1 
ATOM   201  C  CA  . CYS A 1  25  ? -6.238  14.570  7.737   1.00 90.02 25  A 1 
ATOM   202  C  C   . CYS A 1  25  ? -6.070  16.032  7.330   1.00 91.32 25  A 1 
ATOM   203  O  O   . CYS A 1  25  ? -5.511  16.834  8.089   1.00 90.89 25  A 1 
ATOM   204  C  CB  . CYS A 1  25  ? -5.188  14.189  8.792   1.00 90.45 25  A 1 
ATOM   205  S  SG  . CYS A 1  25  ? -5.404  12.551  9.518   1.00 89.82 25  A 1 
ATOM   206  N  N   . ARG A 1  26  ? -6.558  16.388  6.143   1.00 89.06 26  A 1 
ATOM   207  C  CA  . ARG A 1  26  ? -6.425  17.750  5.641   1.00 88.53 26  A 1 
ATOM   208  C  C   . ARG A 1  26  ? -7.764  18.437  5.414   1.00 89.45 26  A 1 
ATOM   209  O  O   . ARG A 1  26  ? -7.837  19.664  5.451   1.00 88.41 26  A 1 
ATOM   210  C  CB  . ARG A 1  26  ? -5.635  17.751  4.334   1.00 87.20 26  A 1 
ATOM   211  C  CG  . ARG A 1  26  ? -4.200  17.272  4.487   1.00 85.47 26  A 1 
ATOM   212  C  CD  . ARG A 1  26  ? -3.516  17.117  3.137   1.00 82.48 26  A 1 
ATOM   213  N  NE  . ARG A 1  26  ? -2.133  16.661  3.281   1.00 80.87 26  A 1 
ATOM   214  C  CZ  . ARG A 1  26  ? -1.388  16.207  2.290   1.00 79.22 26  A 1 
ATOM   215  N  NH1 . ARG A 1  26  ? -1.877  16.133  1.064   1.00 75.32 26  A 1 
ATOM   216  N  NH2 . ARG A 1  26  ? -0.143  15.816  2.519   1.00 75.13 26  A 1 
ATOM   217  N  N   . GLU A 1  27  ? -8.818  17.668  5.166   1.00 85.54 27  A 1 
ATOM   218  C  CA  . GLU A 1  27  ? -10.118 18.238  4.863   1.00 85.39 27  A 1 
ATOM   219  C  C   . GLU A 1  27  ? -11.223 17.300  5.326   1.00 87.05 27  A 1 
ATOM   220  O  O   . GLU A 1  27  ? -10.953 16.201  5.832   1.00 86.41 27  A 1 
ATOM   221  C  CB  . GLU A 1  27  ? -10.252 18.521  3.357   1.00 81.70 27  A 1 
ATOM   222  C  CG  . GLU A 1  27  ? -10.039 17.301  2.476   1.00 73.99 27  A 1 
ATOM   223  C  CD  . GLU A 1  27  ? -10.078 17.645  0.997   1.00 72.36 27  A 1 
ATOM   224  O  OE1 . GLU A 1  27  ? -9.300  18.509  0.560   1.00 65.31 27  A 1 
ATOM   225  O  OE2 . GLU A 1  27  ? -10.909 17.048  0.274   1.00 65.82 27  A 1 
ATOM   226  N  N   . GLY A 1  28  ? -12.469 17.728  5.168   1.00 83.58 28  A 1 
ATOM   227  C  CA  . GLY A 1  28  ? -13.601 16.946  5.609   1.00 85.29 28  A 1 
ATOM   228  C  C   . GLY A 1  28  ? -13.766 16.977  7.116   1.00 88.28 28  A 1 
ATOM   229  O  O   . GLY A 1  28  ? -13.097 17.733  7.820   1.00 87.63 28  A 1 
ATOM   230  N  N   . LYS A 1  29  ? -14.674 16.137  7.619   1.00 88.26 29  A 1 
ATOM   231  C  CA  . LYS A 1  29  ? -14.948 16.041  9.044   1.00 88.74 29  A 1 
ATOM   232  C  C   . LYS A 1  29  ? -14.667 14.618  9.517   1.00 88.12 29  A 1 
ATOM   233  O  O   . LYS A 1  29  ? -15.058 13.650  8.866   1.00 84.41 29  A 1 
ATOM   234  C  CB  . LYS A 1  29  ? -16.402 16.412  9.346   1.00 86.70 29  A 1 
ATOM   235  C  CG  . LYS A 1  29  ? -16.755 17.853  9.010   1.00 76.98 29  A 1 
ATOM   236  C  CD  . LYS A 1  29  ? -18.209 18.159  9.334   1.00 71.52 29  A 1 
ATOM   237  C  CE  . LYS A 1  29  ? -18.560 19.585  8.993   1.00 62.00 29  A 1 
ATOM   238  N  NZ  . LYS A 1  29  ? -19.998 19.904  9.294   1.00 54.79 29  A 1 
ATOM   239  N  N   . GLY A 1  30  ? -13.982 14.503  10.648  1.00 90.49 30  A 1 
ATOM   240  C  CA  . GLY A 1  30  ? -13.654 13.206  11.190  1.00 90.25 30  A 1 
ATOM   241  C  C   . GLY A 1  30  ? -13.002 13.322  12.553  1.00 91.79 30  A 1 
ATOM   242  O  O   . GLY A 1  30  ? -13.188 14.310  13.266  1.00 90.39 30  A 1 
ATOM   243  N  N   . ASN A 1  31  ? -12.229 12.306  12.906  1.00 90.80 31  A 1 
ATOM   244  C  CA  . ASN A 1  31  ? -11.656 12.194  14.243  1.00 90.72 31  A 1 
ATOM   245  C  C   . ASN A 1  31  ? -10.134 12.332  14.241  1.00 92.34 31  A 1 
ATOM   246  O  O   . ASN A 1  31  ? -9.465  11.771  15.108  1.00 90.96 31  A 1 
ATOM   247  C  CB  . ASN A 1  31  ? -12.069 10.868  14.878  1.00 87.02 31  A 1 
ATOM   248  C  CG  . ASN A 1  31  ? -13.546 10.819  15.196  1.00 76.78 31  A 1 
ATOM   249  O  OD1 . ASN A 1  31  ? -14.121 11.790  15.687  1.00 64.34 31  A 1 
ATOM   250  N  ND2 . ASN A 1  31  ? -14.176 9.682   14.920  1.00 65.97 31  A 1 
ATOM   251  N  N   . ALA A 1  32  ? -9.571  13.068  13.294  1.00 92.62 32  A 1 
ATOM   252  C  CA  . ALA A 1  32  ? -8.135  13.341  13.298  1.00 93.72 32  A 1 
ATOM   253  C  C   . ALA A 1  32  ? -7.764  14.028  14.611  1.00 94.43 32  A 1 
ATOM   254  O  O   . ALA A 1  32  ? -8.314  15.072  14.949  1.00 94.30 32  A 1 
ATOM   255  C  CB  . ALA A 1  32  ? -7.753  14.207  12.105  1.00 93.45 32  A 1 
ATOM   256  N  N   . GLY A 1  33  ? -6.835  13.429  15.367  1.00 95.06 33  A 1 
ATOM   257  C  CA  . GLY A 1  33  ? -6.537  13.868  16.716  1.00 95.17 33  A 1 
ATOM   258  C  C   . GLY A 1  33  ? -5.610  15.071  16.786  1.00 96.03 33  A 1 
ATOM   259  O  O   . GLY A 1  33  ? -4.962  15.453  15.810  1.00 95.93 33  A 1 
ATOM   260  N  N   . LYS A 1  34  ? -5.530  15.649  17.991  1.00 95.96 34  A 1 
ATOM   261  C  CA  . LYS A 1  34  ? -4.708  16.838  18.211  1.00 96.45 34  A 1 
ATOM   262  C  C   . LYS A 1  34  ? -3.241  16.590  17.878  1.00 97.00 34  A 1 
ATOM   263  O  O   . LYS A 1  34  ? -2.574  17.455  17.302  1.00 96.89 34  A 1 
ATOM   264  C  CB  . LYS A 1  34  ? -4.835  17.296  19.668  1.00 96.09 34  A 1 
ATOM   265  C  CG  . LYS A 1  34  ? -3.944  18.481  20.021  1.00 93.55 34  A 1 
ATOM   266  C  CD  . LYS A 1  34  ? -4.146  18.903  21.470  1.00 90.47 34  A 1 
ATOM   267  C  CE  . LYS A 1  34  ? -3.219  20.049  21.830  1.00 85.21 34  A 1 
ATOM   268  N  NZ  . LYS A 1  34  ? -3.384  20.473  23.264  1.00 77.22 34  A 1 
ATOM   269  N  N   . TYR A 1  35  ? -2.730  15.397  18.218  1.00 97.03 35  A 1 
ATOM   270  C  CA  . TYR A 1  35  ? -1.314  15.079  18.052  1.00 97.30 35  A 1 
ATOM   271  C  C   . TYR A 1  35  ? -1.034  14.152  16.876  1.00 97.46 35  A 1 
ATOM   272  O  O   . TYR A 1  35  ? 0.106   13.712  16.707  1.00 96.78 35  A 1 
ATOM   273  C  CB  . TYR A 1  35  ? -0.745  14.476  19.339  1.00 97.42 35  A 1 
ATOM   274  C  CG  . TYR A 1  35  ? -0.760  15.435  20.497  1.00 97.49 35  A 1 
ATOM   275  C  CD1 . TYR A 1  35  ? 0.219   16.415  20.624  1.00 96.11 35  A 1 
ATOM   276  C  CD2 . TYR A 1  35  ? -1.746  15.368  21.472  1.00 96.07 35  A 1 
ATOM   277  C  CE1 . TYR A 1  35  ? 0.217   17.299  21.682  1.00 95.73 35  A 1 
ATOM   278  C  CE2 . TYR A 1  35  ? -1.754  16.255  22.544  1.00 95.78 35  A 1 
ATOM   279  C  CZ  . TYR A 1  35  ? -0.775  17.216  22.640  1.00 96.64 35  A 1 
ATOM   280  O  OH  . TYR A 1  35  ? -0.779  18.091  23.687  1.00 95.62 35  A 1 
ATOM   281  N  N   . GLY A 1  36  ? -2.043  13.851  16.062  1.00 96.83 36  A 1 
ATOM   282  C  CA  . GLY A 1  36  ? -1.834  13.027  14.895  1.00 96.53 36  A 1 
ATOM   283  C  C   . GLY A 1  36  ? -2.880  11.945  14.736  1.00 96.39 36  A 1 
ATOM   284  O  O   . GLY A 1  36  ? -3.830  11.834  15.519  1.00 95.44 36  A 1 
ATOM   285  N  N   . ASP A 1  37  ? -2.695  11.143  13.702  1.00 95.24 37  A 1 
ATOM   286  C  CA  . ASP A 1  37  ? -3.570  10.019  13.407  1.00 94.47 37  A 1 
ATOM   287  C  C   . ASP A 1  37  ? -2.745  8.963   12.686  1.00 94.04 37  A 1 
ATOM   288  O  O   . ASP A 1  37  ? -1.885  9.300   11.867  1.00 92.81 37  A 1 
ATOM   289  C  CB  . ASP A 1  37  ? -4.756  10.455  12.546  1.00 93.49 37  A 1 
ATOM   290  C  CG  . ASP A 1  37  ? -5.753  9.346   12.339  1.00 91.97 37  A 1 
ATOM   291  O  OD1 . ASP A 1  37  ? -6.738  9.271   13.101  1.00 87.44 37  A 1 
ATOM   292  O  OD2 . ASP A 1  37  ? -5.569  8.531   11.404  1.00 86.53 37  A 1 
ATOM   293  N  N   . TYR A 1  38  ? -3.013  7.690   12.975  1.00 92.06 38  A 1 
ATOM   294  C  CA  . TYR A 1  38  ? -2.204  6.609   12.427  1.00 91.03 38  A 1 
ATOM   295  C  C   . TYR A 1  38  ? -2.364  6.427   10.915  1.00 88.65 38  A 1 
ATOM   296  O  O   . TYR A 1  38  ? -1.643  5.615   10.318  1.00 85.09 38  A 1 
ATOM   297  C  CB  . TYR A 1  38  ? -2.507  5.300   13.154  1.00 91.37 38  A 1 
ATOM   298  C  CG  . TYR A 1  38  ? -1.978  5.266   14.573  1.00 92.27 38  A 1 
ATOM   299  C  CD1 . TYR A 1  38  ? -0.622  5.426   14.826  1.00 89.69 38  A 1 
ATOM   300  C  CD2 . TYR A 1  38  ? -2.824  5.078   15.652  1.00 90.13 38  A 1 
ATOM   301  C  CE1 . TYR A 1  38  ? -0.129  5.397   16.123  1.00 90.14 38  A 1 
ATOM   302  C  CE2 . TYR A 1  38  ? -2.341  5.042   16.953  1.00 90.38 38  A 1 
ATOM   303  C  CZ  . TYR A 1  38  ? -0.991  5.205   17.181  1.00 92.96 38  A 1 
ATOM   304  O  OH  . TYR A 1  38  ? -0.489  5.174   18.462  1.00 91.98 38  A 1 
ATOM   305  N  N   . SER A 1  39  ? -3.271  7.163   10.299  1.00 88.52 39  A 1 
ATOM   306  C  CA  . SER A 1  39  ? -3.439  7.135   8.848   1.00 86.48 39  A 1 
ATOM   307  C  C   . SER A 1  39  ? -2.809  8.337   8.159   1.00 86.77 39  A 1 
ATOM   308  O  O   . SER A 1  39  ? -2.908  8.461   6.935   1.00 83.56 39  A 1 
ATOM   309  C  CB  . SER A 1  39  ? -4.925  7.076   8.482   1.00 83.53 39  A 1 
ATOM   310  O  OG  . SER A 1  39  ? -5.543  5.928   9.027   1.00 76.69 39  A 1 
ATOM   311  N  N   . CYS A 1  40  ? -2.145  9.221   8.908   1.00 89.85 40  A 1 
ATOM   312  C  CA  . CYS A 1  40  ? -1.679  10.492  8.367   1.00 91.68 40  A 1 
ATOM   313  C  C   . CYS A 1  40  ? -0.247  10.805  8.796   1.00 93.17 40  A 1 
ATOM   314  O  O   . CYS A 1  40  ? 0.294   10.190  9.713   1.00 92.84 40  A 1 
ATOM   315  C  CB  . CYS A 1  40  ? -2.605  11.623  8.815   1.00 91.35 40  A 1 
ATOM   316  S  SG  . CYS A 1  40  ? -4.342  11.392  8.341   1.00 90.46 40  A 1 
ATOM   317  N  N   . ASP A 1  41  ? 0.358   11.793  8.122   1.00 93.90 41  A 1 
ATOM   318  C  CA  . ASP A 1  41  ? 1.686   12.266  8.485   1.00 94.91 41  A 1 
ATOM   319  C  C   . ASP A 1  41  ? 1.630   13.136  9.743   1.00 95.76 41  A 1 
ATOM   320  O  O   . ASP A 1  41  ? 0.570   13.602  10.160  1.00 95.38 41  A 1 
ATOM   321  C  CB  . ASP A 1  41  ? 2.320   13.036  7.327   1.00 94.67 41  A 1 
ATOM   322  C  CG  . ASP A 1  41  ? 2.901   12.125  6.260   1.00 93.89 41  A 1 
ATOM   323  O  OD1 . ASP A 1  41  ? 3.276   10.979  6.591   1.00 90.79 41  A 1 
ATOM   324  O  OD2 . ASP A 1  41  ? 2.990   12.558  5.099   1.00 90.32 41  A 1 
ATOM   325  N  N   . ALA A 1  42  ? 2.804   13.362  10.332  1.00 96.60 42  A 1 
ATOM   326  C  CA  . ALA A 1  42  ? 2.897   14.049  11.609  1.00 97.20 42  A 1 
ATOM   327  C  C   . ALA A 1  42  ? 2.497   15.521  11.510  1.00 97.45 42  A 1 
ATOM   328  O  O   . ALA A 1  42  ? 2.627   16.147  10.453  1.00 96.97 42  A 1 
ATOM   329  C  CB  . ALA A 1  42  ? 4.313   13.935  12.161  1.00 97.14 42  A 1 
ATOM   330  N  N   . ASN A 1  43  ? 2.027   16.073  12.629  1.00 97.24 43  A 1 
ATOM   331  C  CA  . ASN A 1  43  ? 1.640   17.475  12.695  1.00 97.56 43  A 1 
ATOM   332  C  C   . ASN A 1  43  ? 2.547   18.258  13.647  1.00 97.80 43  A 1 
ATOM   333  O  O   . ASN A 1  43  ? 3.358   17.680  14.378  1.00 97.55 43  A 1 
ATOM   334  C  CB  . ASN A 1  43  ? 0.162   17.618  13.082  1.00 96.89 43  A 1 
ATOM   335  C  CG  . ASN A 1  43  ? -0.114  17.250  14.535  1.00 96.85 43  A 1 
ATOM   336  O  OD1 . ASN A 1  43  ? 0.683   16.596  15.196  1.00 91.29 43  A 1 
ATOM   337  N  ND2 . ASN A 1  43  ? -1.274  17.684  15.031  1.00 91.71 43  A 1 
ATOM   338  N  N   . MET A 1  44  ? 2.406   19.576  13.639  1.00 97.80 44  A 1 
ATOM   339  C  CA  . MET A 1  44  ? 3.288   20.437  14.418  1.00 97.81 44  A 1 
ATOM   340  C  C   . MET A 1  44  ? 3.091   20.286  15.927  1.00 98.11 44  A 1 
ATOM   341  O  O   . MET A 1  44  ? 4.057   20.414  16.686  1.00 97.96 44  A 1 
ATOM   342  C  CB  . MET A 1  44  ? 3.089   21.902  14.024  1.00 97.20 44  A 1 
ATOM   343  C  CG  . MET A 1  44  ? 3.799   22.311  12.747  1.00 91.88 44  A 1 
ATOM   344  S  SD  . MET A 1  44  ? 5.589   22.047  12.820  1.00 88.48 44  A 1 
ATOM   345  C  CE  . MET A 1  44  ? 6.016   22.853  14.351  1.00 79.13 44  A 1 
ATOM   346  N  N   . ALA A 1  45  ? 1.876   20.009  16.366  1.00 97.81 45  A 1 
ATOM   347  C  CA  . ALA A 1  45  ? 1.626   19.827  17.798  1.00 97.94 45  A 1 
ATOM   348  C  C   . ALA A 1  45  ? 2.462   18.684  18.353  1.00 98.14 45  A 1 
ATOM   349  O  O   . ALA A 1  45  ? 3.045   18.790  19.435  1.00 97.79 45  A 1 
ATOM   350  C  CB  . ALA A 1  45  ? 0.140   19.579  18.048  1.00 97.67 45  A 1 
ATOM   351  N  N   . LEU A 1  46  ? 2.539   17.585  17.598  1.00 98.23 46  A 1 
ATOM   352  C  CA  . LEU A 1  46  ? 3.360   16.451  18.014  1.00 98.33 46  A 1 
ATOM   353  C  C   . LEU A 1  46  ? 4.833   16.839  18.070  1.00 98.44 46  A 1 
ATOM   354  O  O   . LEU A 1  46  ? 5.533   16.501  19.037  1.00 98.41 46  A 1 
ATOM   355  C  CB  . LEU A 1  46  ? 3.155   15.278  17.053  1.00 98.33 46  A 1 
ATOM   356  C  CG  . LEU A 1  46  ? 4.018   14.037  17.332  1.00 98.09 46  A 1 
ATOM   357  C  CD1 . LEU A 1  46  ? 3.550   13.337  18.602  1.00 96.61 46  A 1 
ATOM   358  C  CD2 . LEU A 1  46  ? 3.968   13.080  16.142  1.00 96.55 46  A 1 
ATOM   359  N  N   . LEU A 1  47  ? 5.324   17.543  17.056  1.00 98.53 47  A 1 
ATOM   360  C  CA  . LEU A 1  47  ? 6.727   17.942  17.033  1.00 98.42 47  A 1 
ATOM   361  C  C   . LEU A 1  47  ? 7.062   18.894  18.170  1.00 98.56 47  A 1 
ATOM   362  O  O   . LEU A 1  47  ? 8.131   18.791  18.775  1.00 98.20 47  A 1 
ATOM   363  C  CB  . LEU A 1  47  ? 7.073   18.594  15.688  1.00 97.66 47  A 1 
ATOM   364  C  CG  . LEU A 1  47  ? 7.146   17.662  14.483  1.00 91.43 47  A 1 
ATOM   365  C  CD1 . LEU A 1  47  ? 7.674   18.426  13.280  1.00 86.43 47  A 1 
ATOM   366  C  CD2 . LEU A 1  47  ? 8.030   16.452  14.771  1.00 86.84 47  A 1 
ATOM   367  N  N   . ASP A 1  48  ? 6.176   19.824  18.478  1.00 98.18 48  A 1 
ATOM   368  C  CA  . ASP A 1  48  ? 6.406   20.733  19.597  1.00 98.07 48  A 1 
ATOM   369  C  C   . ASP A 1  48  ? 6.590   19.963  20.896  1.00 98.23 48  A 1 
ATOM   370  O  O   . ASP A 1  48  ? 7.487   20.262  21.688  1.00 98.05 48  A 1 
ATOM   371  C  CB  . ASP A 1  48  ? 5.237   21.717  19.729  1.00 97.68 48  A 1 
ATOM   372  C  CG  . ASP A 1  48  ? 5.223   22.770  18.631  1.00 92.69 48  A 1 
ATOM   373  O  OD1 . ASP A 1  48  ? 6.245   22.933  17.935  1.00 87.49 48  A 1 
ATOM   374  O  OD2 . ASP A 1  48  ? 4.181   23.436  18.477  1.00 86.50 48  A 1 
ATOM   375  N  N   . SER A 1  49  ? 5.748   18.944  21.104  1.00 98.08 49  A 1 
ATOM   376  C  CA  . SER A 1  49  ? 5.870   18.127  22.311  1.00 98.06 49  A 1 
ATOM   377  C  C   . SER A 1  49  ? 7.165   17.324  22.309  1.00 98.47 49  A 1 
ATOM   378  O  O   . SER A 1  49  ? 7.766   17.112  23.367  1.00 98.20 49  A 1 
ATOM   379  C  CB  . SER A 1  49  ? 4.661   17.193  22.441  1.00 97.32 49  A 1 
ATOM   380  O  OG  . SER A 1  49  ? 4.731   16.113  21.527  1.00 89.85 49  A 1 
ATOM   381  N  N   . LEU A 1  50  ? 7.614   16.885  21.140  1.00 98.47 50  A 1 
ATOM   382  C  CA  . LEU A 1  50  ? 8.845   16.110  21.046  1.00 98.69 50  A 1 
ATOM   383  C  C   . LEU A 1  50  ? 10.069  16.971  21.354  1.00 98.61 50  A 1 
ATOM   384  O  O   . LEU A 1  50  ? 10.972  16.538  22.071  1.00 98.66 50  A 1 
ATOM   385  C  CB  . LEU A 1  50  ? 8.980   15.483  19.656  1.00 98.67 50  A 1 
ATOM   386  C  CG  . LEU A 1  50  ? 10.276  14.714  19.379  1.00 98.42 50  A 1 
ATOM   387  C  CD1 . LEU A 1  50  ? 10.482  13.603  20.394  1.00 97.05 50  A 1 
ATOM   388  C  CD2 . LEU A 1  50  ? 10.270  14.151  17.963  1.00 97.16 50  A 1 
ATOM   389  N  N   . VAL A 1  51  ? 10.099  18.184  20.817  1.00 98.66 51  A 1 
ATOM   390  C  CA  . VAL A 1  51  ? 11.208  19.094  21.095  1.00 98.48 51  A 1 
ATOM   391  C  C   . VAL A 1  51  ? 11.341  19.319  22.600  1.00 98.58 51  A 1 
ATOM   392  O  O   . VAL A 1  51  ? 12.442  19.241  23.156  1.00 98.41 51  A 1 
ATOM   393  C  CB  . VAL A 1  51  ? 11.017  20.429  20.351  1.00 98.28 51  A 1 
ATOM   394  C  CG1 . VAL A 1  51  ? 12.038  21.466  20.818  1.00 96.99 51  A 1 
ATOM   395  C  CG2 . VAL A 1  51  ? 11.125  20.218  18.844  1.00 96.87 51  A 1 
ATOM   396  N  N   . LYS A 1  52  ? 10.227  19.598  23.255  1.00 98.25 52  A 1 
ATOM   397  C  CA  . LYS A 1  52  ? 10.246  19.811  24.699  1.00 98.12 52  A 1 
ATOM   398  C  C   . LYS A 1  52  ? 10.733  18.563  25.433  1.00 98.25 52  A 1 
ATOM   399  O  O   . LYS A 1  52  ? 11.539  18.655  26.367  1.00 97.84 52  A 1 
ATOM   400  C  CB  . LYS A 1  52  ? 8.854   20.203  25.195  1.00 97.76 52  A 1 
ATOM   401  C  CG  . LYS A 1  52  ? 8.399   21.593  24.768  1.00 91.65 52  A 1 
ATOM   402  C  CD  . LYS A 1  52  ? 7.054   21.947  25.405  1.00 87.76 52  A 1 
ATOM   403  C  CE  . LYS A 1  52  ? 6.664   23.392  25.110  1.00 75.82 52  A 1 
ATOM   404  N  NZ  . LYS A 1  52  ? 6.371   23.604  23.672  1.00 67.87 52  A 1 
ATOM   405  N  N   . PHE A 1  53  ? 10.271  17.380  25.008  1.00 98.15 53  A 1 
ATOM   406  C  CA  . PHE A 1  53  ? 10.667  16.136  25.662  1.00 98.21 53  A 1 
ATOM   407  C  C   . PHE A 1  53  ? 12.167  15.897  25.546  1.00 98.38 53  A 1 
ATOM   408  O  O   . PHE A 1  53  ? 12.822  15.530  26.530  1.00 98.12 53  A 1 
ATOM   409  C  CB  . PHE A 1  53  ? 9.890   14.954  25.072  1.00 98.19 53  A 1 
ATOM   410  C  CG  . PHE A 1  53  ? 10.301  13.624  25.637  1.00 98.25 53  A 1 
ATOM   411  C  CD1 . PHE A 1  53  ? 9.856   13.219  26.880  1.00 96.63 53  A 1 
ATOM   412  C  CD2 . PHE A 1  53  ? 11.135  12.783  24.922  1.00 96.54 53  A 1 
ATOM   413  C  CE1 . PHE A 1  53  ? 10.230  11.992  27.407  1.00 96.43 53  A 1 
ATOM   414  C  CE2 . PHE A 1  53  ? 11.525  11.556  25.441  1.00 96.43 53  A 1 
ATOM   415  C  CZ  . PHE A 1  53  ? 11.065  11.156  26.687  1.00 97.70 53  A 1 
ATOM   416  N  N   . ILE A 1  54  ? 12.708  16.077  24.344  1.00 98.51 54  A 1 
ATOM   417  C  CA  . ILE A 1  54  ? 14.133  15.842  24.130  1.00 98.40 54  A 1 
ATOM   418  C  C   . ILE A 1  54  ? 14.971  16.789  24.992  1.00 98.23 54  A 1 
ATOM   419  O  O   . ILE A 1  54  ? 15.925  16.367  25.654  1.00 98.12 54  A 1 
ATOM   420  C  CB  . ILE A 1  54  ? 14.496  15.992  22.634  1.00 98.60 54  A 1 
ATOM   421  C  CG1 . ILE A 1  54  ? 13.876  14.845  21.824  1.00 98.32 54  A 1 
ATOM   422  C  CG2 . ILE A 1  54  ? 16.021  16.021  22.443  1.00 98.25 54  A 1 
ATOM   423  C  CD1 . ILE A 1  54  ? 14.024  15.009  20.313  1.00 98.02 54  A 1 
ATOM   424  N  N   . LYS A 1  55  ? 14.614  18.072  25.003  1.00 98.24 55  A 1 
ATOM   425  C  CA  . LYS A 1  55  ? 15.395  19.060  25.745  1.00 97.79 55  A 1 
ATOM   426  C  C   . LYS A 1  55  ? 15.339  18.807  27.253  1.00 97.46 55  A 1 
ATOM   427  O  O   . LYS A 1  55  ? 16.321  19.061  27.962  1.00 96.45 55  A 1 
ATOM   428  C  CB  . LYS A 1  55  ? 14.914  20.470  25.397  1.00 97.14 55  A 1 
ATOM   429  C  CG  . LYS A 1  55  ? 15.197  20.851  23.944  1.00 95.68 55  A 1 
ATOM   430  C  CD  . LYS A 1  55  ? 14.552  22.166  23.539  1.00 93.22 55  A 1 
ATOM   431  C  CE  . LYS A 1  55  ? 15.356  23.364  24.015  1.00 88.91 55  A 1 
ATOM   432  N  NZ  . LYS A 1  55  ? 14.874  24.625  23.394  1.00 85.74 55  A 1 
ATOM   433  N  N   . ARG A 1  56  ? 14.211  18.290  27.749  1.00 97.87 56  A 1 
ATOM   434  C  CA  . ARG A 1  56  ? 14.087  17.970  29.172  1.00 97.59 56  A 1 
ATOM   435  C  C   . ARG A 1  56  ? 14.887  16.734  29.565  1.00 97.50 56  A 1 
ATOM   436  O  O   . ARG A 1  56  ? 15.211  16.559  30.745  1.00 96.23 56  A 1 
ATOM   437  C  CB  . ARG A 1  56  ? 12.621  17.753  29.556  1.00 96.55 56  A 1 
ATOM   438  C  CG  . ARG A 1  56  ? 11.767  18.996  29.589  1.00 85.26 56  A 1 
ATOM   439  C  CD  . ARG A 1  56  ? 10.465  18.746  30.359  1.00 83.12 56  A 1 
ATOM   440  N  NE  . ARG A 1  56  ? 9.731   17.580  29.847  1.00 73.40 56  A 1 
ATOM   441  C  CZ  . ARG A 1  56  ? 8.774   17.627  28.934  1.00 67.52 56  A 1 
ATOM   442  N  NH1 . ARG A 1  56  ? 8.406   18.792  28.417  1.00 60.23 56  A 1 
ATOM   443  N  NH2 . ARG A 1  56  ? 8.185   16.516  28.539  1.00 59.81 56  A 1 
ATOM   444  N  N   . ASN A 1  57  ? 15.210  15.874  28.598  1.00 97.62 57  A 1 
ATOM   445  C  CA  . ASN A 1  57  ? 15.842  14.588  28.877  1.00 97.45 57  A 1 
ATOM   446  C  C   . ASN A 1  57  ? 17.233  14.488  28.269  1.00 97.20 57  A 1 
ATOM   447  O  O   . ASN A 1  57  ? 17.663  13.394  27.871  1.00 96.22 57  A 1 
ATOM   448  C  CB  . ASN A 1  57  ? 14.944  13.451  28.384  1.00 97.34 57  A 1 
ATOM   449  C  CG  . ASN A 1  57  ? 13.688  13.314  29.212  1.00 96.36 57  A 1 
ATOM   450  O  OD1 . ASN A 1  57  ? 13.661  12.606  30.214  1.00 87.15 57  A 1 
ATOM   451  N  ND2 . ASN A 1  57  ? 12.630  14.005  28.807  1.00 85.87 57  A 1 
ATOM   452  N  N   . THR A 1  58  ? 17.951  15.601  28.210  1.00 97.68 58  A 1 
ATOM   453  C  CA  . THR A 1  58  ? 19.295  15.645  27.657  1.00 97.56 58  A 1 
ATOM   454  C  C   . THR A 1  58  ? 20.253  16.228  28.693  1.00 96.87 58  A 1 
ATOM   455  O  O   . THR A 1  58  ? 20.054  17.343  29.173  1.00 95.01 58  A 1 
ATOM   456  C  CB  . THR A 1  58  ? 19.336  16.482  26.376  1.00 97.06 58  A 1 
ATOM   457  O  OG1 . THR A 1  58  ? 18.484  15.897  25.392  1.00 92.79 58  A 1 
ATOM   458  C  CG2 . THR A 1  58  ? 20.759  16.557  25.830  1.00 92.54 58  A 1 
ATOM   459  N  N   . ASP A 1  59  ? 21.305  15.461  29.019  1.00 95.96 59  A 1 
ATOM   460  C  CA  . ASP A 1  59  ? 22.357  15.939  29.906  1.00 94.52 59  A 1 
ATOM   461  C  C   . ASP A 1  59  ? 23.349  16.804  29.132  1.00 94.50 59  A 1 
ATOM   462  O  O   . ASP A 1  59  ? 23.305  16.881  27.899  1.00 90.92 59  A 1 
ATOM   463  C  CB  . ASP A 1  59  ? 23.073  14.761  30.560  1.00 91.47 59  A 1 
ATOM   464  C  CG  . ASP A 1  59  ? 22.171  13.973  31.483  1.00 83.48 59  A 1 
ATOM   465  O  OD1 . ASP A 1  59  ? 21.237  14.566  32.058  1.00 76.16 59  A 1 
ATOM   466  O  OD2 . ASP A 1  59  ? 22.395  12.758  31.636  1.00 75.28 59  A 1 
ATOM   467  N  N   . VAL A 1  60  ? 24.274  17.445  29.857  1.00 92.53 60  A 1 
ATOM   468  C  CA  . VAL A 1  60  ? 25.222  18.363  29.233  1.00 91.30 60  A 1 
ATOM   469  C  C   . VAL A 1  60  ? 26.063  17.656  28.169  1.00 91.31 60  A 1 
ATOM   470  O  O   . VAL A 1  60  ? 26.359  18.237  27.120  1.00 88.22 60  A 1 
ATOM   471  C  CB  . VAL A 1  60  ? 26.124  19.030  30.295  1.00 88.94 60  A 1 
ATOM   472  C  CG1 . VAL A 1  60  ? 26.976  17.995  31.010  1.00 78.60 60  A 1 
ATOM   473  C  CG2 . VAL A 1  60  ? 26.994  20.107  29.659  1.00 78.32 60  A 1 
ATOM   474  N  N   . ASN A 1  61  ? 26.447  16.404  28.413  1.00 92.19 61  A 1 
ATOM   475  C  CA  . ASN A 1  61  ? 27.219  15.630  27.442  1.00 92.35 61  A 1 
ATOM   476  C  C   . ASN A 1  61  ? 26.332  14.740  26.573  1.00 94.18 61  A 1 
ATOM   477  O  O   . ASN A 1  61  ? 26.823  13.785  25.961  1.00 91.08 61  A 1 
ATOM   478  C  CB  . ASN A 1  61  ? 28.294  14.797  28.153  1.00 87.79 61  A 1 
ATOM   479  C  CG  . ASN A 1  61  ? 29.436  15.656  28.666  1.00 81.48 61  A 1 
ATOM   480  O  OD1 . ASN A 1  61  ? 29.739  16.711  28.109  1.00 70.19 61  A 1 
ATOM   481  N  ND2 . ASN A 1  61  ? 30.079  15.200  29.728  1.00 70.48 61  A 1 
ATOM   482  N  N   . GLY A 1  62  ? 25.030  15.046  26.514  1.00 94.74 62  A 1 
ATOM   483  C  CA  . GLY A 1  62  ? 24.103  14.330  25.658  1.00 96.40 62  A 1 
ATOM   484  C  C   . GLY A 1  62  ? 23.502  15.189  24.565  1.00 97.65 62  A 1 
ATOM   485  O  O   . GLY A 1  62  ? 22.563  14.765  23.903  1.00 96.84 62  A 1 
ATOM   486  N  N   . LYS A 1  63  ? 24.035  16.407  24.377  1.00 97.32 63  A 1 
ATOM   487  C  CA  . LYS A 1  63  ? 23.507  17.320  23.372  1.00 97.62 63  A 1 
ATOM   488  C  C   . LYS A 1  63  ? 24.078  16.961  21.999  1.00 97.90 63  A 1 
ATOM   489  O  O   . LYS A 1  63  ? 24.846  17.722  21.396  1.00 97.48 63  A 1 
ATOM   490  C  CB  . LYS A 1  63  ? 23.820  18.765  23.750  1.00 97.32 63  A 1 
ATOM   491  C  CG  . LYS A 1  63  ? 23.109  19.221  25.016  1.00 96.15 63  A 1 
ATOM   492  C  CD  . LYS A 1  63  ? 23.383  20.687  25.313  1.00 93.09 63  A 1 
ATOM   493  C  CE  . LYS A 1  63  ? 22.580  21.159  26.519  1.00 87.76 63  A 1 
ATOM   494  N  NZ  . LYS A 1  63  ? 22.794  22.609  26.802  1.00 79.67 63  A 1 
ATOM   495  N  N   . VAL A 1  64  ? 23.692  15.780  21.514  1.00 98.46 64  A 1 
ATOM   496  C  CA  . VAL A 1  64  ? 24.157  15.234  20.246  1.00 98.63 64  A 1 
ATOM   497  C  C   . VAL A 1  64  ? 22.960  14.597  19.554  1.00 98.74 64  A 1 
ATOM   498  O  O   . VAL A 1  64  ? 22.144  13.934  20.203  1.00 98.65 64  A 1 
ATOM   499  C  CB  . VAL A 1  64  ? 25.273  14.187  20.443  1.00 98.35 64  A 1 
ATOM   500  C  CG1 . VAL A 1  64  ? 25.821  13.728  19.102  1.00 96.97 64  A 1 
ATOM   501  C  CG2 . VAL A 1  64  ? 26.394  14.756  21.316  1.00 96.46 64  A 1 
ATOM   502  N  N   . MET A 1  65  ? 22.841  14.805  18.240  1.00 98.81 65  A 1 
ATOM   503  C  CA  . MET A 1  65  ? 21.685  14.295  17.518  1.00 98.86 65  A 1 
ATOM   504  C  C   . MET A 1  65  ? 22.041  13.982  16.077  1.00 98.84 65  A 1 
ATOM   505  O  O   . MET A 1  65  ? 22.658  14.797  15.383  1.00 98.79 65  A 1 
ATOM   506  C  CB  . MET A 1  65  ? 20.536  15.311  17.551  1.00 98.70 65  A 1 
ATOM   507  C  CG  . MET A 1  65  ? 19.318  14.899  16.730  1.00 97.85 65  A 1 
ATOM   508  S  SD  . MET A 1  65  ? 17.981  16.114  16.797  1.00 97.93 65  A 1 
ATOM   509  C  CE  . MET A 1  65  ? 17.409  15.871  18.479  1.00 94.17 65  A 1 
ATOM   510  N  N   . VAL A 1  66  ? 21.634  12.788  15.630  1.00 98.88 66  A 1 
ATOM   511  C  CA  . VAL A 1  66  ? 21.646  12.442  14.215  1.00 98.80 66  A 1 
ATOM   512  C  C   . VAL A 1  66  ? 20.254  12.703  13.665  1.00 98.84 66  A 1 
ATOM   513  O  O   . VAL A 1  66  ? 19.267  12.175  14.180  1.00 98.75 66  A 1 
ATOM   514  C  CB  . VAL A 1  66  ? 22.041  10.972  13.990  1.00 98.66 66  A 1 
ATOM   515  C  CG1 . VAL A 1  66  ? 21.916  10.614  12.508  1.00 93.79 66  A 1 
ATOM   516  C  CG2 . VAL A 1  66  ? 23.462  10.715  14.482  1.00 92.90 66  A 1 
ATOM   517  N  N   . TYR A 1  67  ? 20.176  13.528  12.619  1.00 98.99 67  A 1 
ATOM   518  C  CA  . TYR A 1  67  ? 18.922  13.809  11.939  1.00 98.88 67  A 1 
ATOM   519  C  C   . TYR A 1  67  ? 18.900  13.008  10.641  1.00 98.88 67  A 1 
ATOM   520  O  O   . TYR A 1  67  ? 19.639  13.310  9.700   1.00 98.56 67  A 1 
ATOM   521  C  CB  . TYR A 1  67  ? 18.789  15.309  11.671  1.00 98.72 67  A 1 
ATOM   522  C  CG  . TYR A 1  67  ? 17.609  15.655  10.804  1.00 98.40 67  A 1 
ATOM   523  C  CD1 . TYR A 1  67  ? 16.311  15.534  11.276  1.00 95.94 67  A 1 
ATOM   524  C  CD2 . TYR A 1  67  ? 17.794  16.092  9.501   1.00 96.19 67  A 1 
ATOM   525  C  CE1 . TYR A 1  67  ? 15.230  15.837  10.480  1.00 94.96 67  A 1 
ATOM   526  C  CE2 . TYR A 1  67  ? 16.713  16.400  8.682   1.00 95.25 67  A 1 
ATOM   527  C  CZ  . TYR A 1  67  ? 15.432  16.268  9.183   1.00 96.53 67  A 1 
ATOM   528  O  OH  . TYR A 1  67  ? 14.365  16.569  8.387   1.00 94.57 67  A 1 
ATOM   529  N  N   . ASN A 1  68  ? 18.047  11.963  10.590  1.00 98.75 68  A 1 
ATOM   530  C  CA  . ASN A 1  68  ? 18.103  10.963  9.530   1.00 98.78 68  A 1 
ATOM   531  C  C   . ASN A 1  68  ? 17.255  11.272  8.304   1.00 98.79 68  A 1 
ATOM   532  O  O   . ASN A 1  68  ? 17.064  10.392  7.457   1.00 97.92 68  A 1 
ATOM   533  C  CB  . ASN A 1  68  ? 17.720  9.587   10.092  1.00 98.29 68  A 1 
ATOM   534  C  CG  . ASN A 1  68  ? 18.922  8.780   10.542  1.00 97.72 68  A 1 
ATOM   535  O  OD1 . ASN A 1  68  ? 19.292  8.814   11.717  1.00 86.72 68  A 1 
ATOM   536  N  ND2 . ASN A 1  68  ? 19.525  8.055   9.613   1.00 86.49 68  A 1 
ATOM   537  N  N   . GLY A 1  69  ? 16.729  12.487  8.172   1.00 98.69 69  A 1 
ATOM   538  C  CA  . GLY A 1  69  ? 16.046  12.899  6.958   1.00 98.64 69  A 1 
ATOM   539  C  C   . GLY A 1  69  ? 14.569  12.541  6.884   1.00 98.61 69  A 1 
ATOM   540  O  O   . GLY A 1  69  ? 13.949  12.138  7.868   1.00 97.96 69  A 1 
ATOM   541  N  N   . ASP A 1  70  ? 14.014  12.699  5.671   1.00 98.44 70  A 1 
ATOM   542  C  CA  . ASP A 1  70  ? 12.593  12.504  5.355   1.00 98.36 70  A 1 
ATOM   543  C  C   . ASP A 1  70  ? 11.692  13.427  6.168   1.00 98.33 70  A 1 
ATOM   544  O  O   . ASP A 1  70  ? 10.801  12.995  6.901   1.00 97.60 70  A 1 
ATOM   545  C  CB  . ASP A 1  70  ? 12.175  11.032  5.491   1.00 97.99 70  A 1 
ATOM   546  C  CG  . ASP A 1  70  ? 12.203  10.317  4.150   1.00 97.49 70  A 1 
ATOM   547  O  OD1 . ASP A 1  70  ? 12.677  10.910  3.147   1.00 95.53 70  A 1 
ATOM   548  O  OD2 . ASP A 1  70  ? 11.727  9.158   4.081   1.00 95.59 70  A 1 
ATOM   549  N  N   . ILE A 1  71  ? 11.915  14.729  5.981   1.00 97.98 71  A 1 
ATOM   550  C  CA  . ILE A 1  71  ? 11.018  15.741  6.527   1.00 97.71 71  A 1 
ATOM   551  C  C   . ILE A 1  71  ? 9.783   15.916  5.645   1.00 97.41 71  A 1 
ATOM   552  O  O   . ILE A 1  71  ? 8.716   16.283  6.131   1.00 96.79 71  A 1 
ATOM   553  C  CB  . ILE A 1  71  ? 11.748  17.089  6.687   1.00 97.41 71  A 1 
ATOM   554  C  CG1 . ILE A 1  71  ? 10.832  18.152  7.320   1.00 95.86 71  A 1 
ATOM   555  C  CG2 . ILE A 1  71  ? 12.280  17.594  5.353   1.00 95.73 71  A 1 
ATOM   556  C  CD1 . ILE A 1  71  ? 10.494  17.896  8.783   1.00 94.43 71  A 1 
ATOM   557  N  N   . VAL A 1  72  ? 9.910   15.651  4.338   1.00 96.21 72  A 1 
ATOM   558  C  CA  . VAL A 1  72  ? 8.884   16.035  3.377   1.00 95.88 72  A 1 
ATOM   559  C  C   . VAL A 1  72  ? 7.688   15.087  3.429   1.00 95.47 72  A 1 
ATOM   560  O  O   . VAL A 1  72  ? 7.839   13.865  3.330   1.00 94.73 72  A 1 
ATOM   561  C  CB  . VAL A 1  72  ? 9.449   16.077  1.950   1.00 94.83 72  A 1 
ATOM   562  C  CG1 . VAL A 1  72  ? 8.342   16.339  0.926   1.00 90.66 72  A 1 
ATOM   563  C  CG2 . VAL A 1  72  ? 10.531  17.150  1.843   1.00 90.63 72  A 1 
ATOM   564  N  N   . SER A 1  73  ? 6.496   15.662  3.567   1.00 93.58 73  A 1 
ATOM   565  C  CA  . SER A 1  73  ? 5.251   14.926  3.414   1.00 91.87 73  A 1 
ATOM   566  C  C   . SER A 1  73  ? 4.886   14.857  1.939   1.00 89.54 73  A 1 
ATOM   567  O  O   . SER A 1  73  ? 5.022   15.847  1.214   1.00 85.44 73  A 1 
ATOM   568  C  CB  . SER A 1  73  ? 4.120   15.597  4.197   1.00 90.55 73  A 1 
ATOM   569  O  OG  . SER A 1  73  ? 2.877   14.978  3.937   1.00 85.21 73  A 1 
ATOM   570  N  N   . ARG A 1  74  ? 4.428   13.693  1.494   1.00 83.62 74  A 1 
ATOM   571  C  CA  . ARG A 1  74  ? 3.985   13.546  0.110   1.00 78.22 74  A 1 
ATOM   572  C  C   . ARG A 1  74  ? 2.647   14.267  -0.035  1.00 76.08 74  A 1 
ATOM   573  O  O   . ARG A 1  74  ? 1.605   13.744  0.365   1.00 70.71 74  A 1 
ATOM   574  C  CB  . ARG A 1  74  ? 3.862   12.073  -0.258  1.00 74.15 74  A 1 
ATOM   575  C  CG  . ARG A 1  74  ? 3.480   11.834  -1.711  1.00 67.88 74  A 1 
ATOM   576  C  CD  . ARG A 1  74  ? 3.587   10.354  -2.048  1.00 65.54 74  A 1 
ATOM   577  N  NE  . ARG A 1  74  ? 3.159   10.060  -3.422  1.00 63.55 74  A 1 
ATOM   578  C  CZ  . ARG A 1  74  ? 1.924   9.725   -3.775  1.00 61.49 74  A 1 
ATOM   579  N  NH1 . ARG A 1  74  ? 0.976   9.644   -2.854  1.00 56.73 74  A 1 
ATOM   580  N  NH2 . ARG A 1  74  ? 1.639   9.469   -5.039  1.00 56.72 74  A 1 
ATOM   581  N  N   . ALA A 1  75  ? 2.694   15.468  -0.606  1.00 73.26 75  A 1 
ATOM   582  C  CA  . ALA A 1  75  ? 1.522   16.338  -0.687  1.00 69.26 75  A 1 
ATOM   583  C  C   . ALA A 1  75  ? 1.202   16.645  -2.146  1.00 68.64 75  A 1 
ATOM   584  O  O   . ALA A 1  75  ? 1.977   17.305  -2.841  1.00 64.25 75  A 1 
ATOM   585  C  CB  . ALA A 1  75  ? 1.764   17.632  0.082   1.00 64.16 75  A 1 
ATOM   586  N  N   . ILE A 1  76  ? 0.055   16.156  -2.600  1.00 63.04 76  A 1 
ATOM   587  C  CA  . ILE A 1  76  ? -0.442  16.417  -3.950  1.00 60.29 76  A 1 
ATOM   588  C  C   . ILE A 1  76  ? -1.657  17.332  -3.828  1.00 61.07 76  A 1 
ATOM   589  O  O   . ILE A 1  76  ? -2.549  17.064  -3.021  1.00 56.21 76  A 1 
ATOM   590  C  CB  . ILE A 1  76  ? -0.822  15.097  -4.665  1.00 53.57 76  A 1 
ATOM   591  C  CG1 . ILE A 1  76  ? 0.399   14.163  -4.727  1.00 49.45 76  A 1 
ATOM   592  C  CG2 . ILE A 1  76  ? -1.364  15.371  -6.060  1.00 48.56 76  A 1 
ATOM   593  C  CD1 . ILE A 1  76  ? 1.533   14.662  -5.591  1.00 44.83 76  A 1 
ATOM   594  N  N   . PRO A 1  77  ? -1.723  18.410  -4.585  1.00 58.96 77  A 1 
ATOM   595  C  CA  . PRO A 1  77  ? -0.826  18.817  -5.674  1.00 57.09 77  A 1 
ATOM   596  C  C   . PRO A 1  77  ? 0.310   19.750  -5.248  1.00 60.49 77  A 1 
ATOM   597  O  O   . PRO A 1  77  ? 1.053   20.223  -6.106  1.00 56.07 77  A 1 
ATOM   598  C  CB  . PRO A 1  77  ? -1.773  19.562  -6.616  1.00 49.29 77  A 1 
ATOM   599  C  CG  . PRO A 1  77  ? -2.730  20.238  -5.685  1.00 47.56 77  A 1 
ATOM   600  C  CD  . PRO A 1  77  ? -2.911  19.278  -4.523  1.00 51.97 77  A 1 
ATOM   601  N  N   . LYS A 1  78  ? 0.458   20.020  -3.957  1.00 69.34 78  A 1 
ATOM   602  C  CA  . LYS A 1  78  ? 1.427   21.016  -3.510  1.00 70.01 78  A 1 
ATOM   603  C  C   . LYS A 1  78  ? 2.873   20.518  -3.560  1.00 72.01 78  A 1 
ATOM   604  O  O   . LYS A 1  78  ? 3.801   21.323  -3.507  1.00 68.93 78  A 1 
ATOM   605  C  CB  . LYS A 1  78  ? 1.084   21.494  -2.090  1.00 66.95 78  A 1 
ATOM   606  C  CG  . LYS A 1  78  ? -0.071  22.483  -2.060  1.00 62.50 78  A 1 
ATOM   607  C  CD  . LYS A 1  78  ? -0.222  23.123  -0.679  1.00 59.31 78  A 1 
ATOM   608  C  CE  . LYS A 1  78  ? -1.182  24.309  -0.723  1.00 54.01 78  A 1 
ATOM   609  N  NZ  . LYS A 1  78  ? -2.553  23.922  -1.139  1.00 47.06 78  A 1 
ATOM   610  N  N   . TYR A 1  79  ? 3.078   19.197  -3.650  1.00 77.21 79  A 1 
ATOM   611  C  CA  . TYR A 1  79  ? 4.429   18.646  -3.692  1.00 78.29 79  A 1 
ATOM   612  C  C   . TYR A 1  79  ? 5.138   19.103  -4.971  1.00 79.08 79  A 1 
ATOM   613  O  O   . TYR A 1  79  ? 4.769   18.708  -6.075  1.00 77.48 79  A 1 
ATOM   614  C  CB  . TYR A 1  79  ? 4.379   17.120  -3.616  1.00 77.29 79  A 1 
ATOM   615  C  CG  . TYR A 1  79  ? 5.724   16.443  -3.753  1.00 76.48 79  A 1 
ATOM   616  C  CD1 . TYR A 1  79  ? 6.672   16.505  -2.742  1.00 71.93 79  A 1 
ATOM   617  C  CD2 . TYR A 1  79  ? 6.042   15.719  -4.901  1.00 72.42 79  A 1 
ATOM   618  C  CE1 . TYR A 1  79  ? 7.901   15.875  -2.865  1.00 69.34 79  A 1 
ATOM   619  C  CE2 . TYR A 1  79  ? 7.270   15.084  -5.029  1.00 69.71 79  A 1 
ATOM   620  C  CZ  . TYR A 1  79  ? 8.194   15.167  -4.012  1.00 73.90 79  A 1 
ATOM   621  O  OH  . TYR A 1  79  ? 9.409   14.536  -4.136  1.00 68.89 79  A 1 
ATOM   622  N  N   . ASN A 1  80  ? 6.154   19.952  -4.814  1.00 81.67 80  A 1 
ATOM   623  C  CA  . ASN A 1  80  ? 6.916   20.469  -5.930  1.00 83.06 80  A 1 
ATOM   624  C  C   . ASN A 1  80  ? 8.267   20.972  -5.424  1.00 85.48 80  A 1 
ATOM   625  O  O   . ASN A 1  80  ? 8.603   20.794  -4.246  1.00 86.54 80  A 1 
ATOM   626  C  CB  . ASN A 1  80  ? 6.136   21.570  -6.674  1.00 82.01 80  A 1 
ATOM   627  C  CG  . ASN A 1  80  ? 5.728   22.716  -5.765  1.00 81.34 80  A 1 
ATOM   628  O  OD1 . ASN A 1  80  ? 6.409   23.051  -4.804  1.00 77.15 80  A 1 
ATOM   629  N  ND2 . ASN A 1  80  ? 4.601   23.339  -6.078  1.00 75.40 80  A 1 
ATOM   630  N  N   . LEU A 1  81  ? 9.040   21.575  -6.303  1.00 86.42 81  A 1 
ATOM   631  C  CA  . LEU A 1  81  ? 10.381  22.034  -5.955  1.00 88.39 81  A 1 
ATOM   632  C  C   . LEU A 1  81  ? 10.370  23.009  -4.784  1.00 90.61 81  A 1 
ATOM   633  O  O   . LEU A 1  81  ? 11.126  22.840  -3.820  1.00 90.91 81  A 1 
ATOM   634  C  CB  . LEU A 1  81  ? 11.042  22.676  -7.180  1.00 86.81 81  A 1 
ATOM   635  C  CG  . LEU A 1  81  ? 12.422  23.301  -6.967  1.00 82.01 81  A 1 
ATOM   636  C  CD1 . LEU A 1  81  ? 13.412  22.240  -6.514  1.00 74.79 81  A 1 
ATOM   637  C  CD2 . LEU A 1  81  ? 12.902  23.973  -8.247  1.00 75.41 81  A 1 
ATOM   638  N  N   . ASP A 1  82  ? 9.515   24.024  -4.844  1.00 89.84 82  A 1 
ATOM   639  C  CA  . ASP A 1  82  ? 9.459   25.022  -3.780  1.00 91.11 82  A 1 
ATOM   640  C  C   . ASP A 1  82  ? 8.991   24.412  -2.462  1.00 92.81 82  A 1 
ATOM   641  O  O   . ASP A 1  82  ? 9.462   24.797  -1.384  1.00 92.87 82  A 1 
ATOM   642  C  CB  . ASP A 1  82  ? 8.543   26.179  -4.177  1.00 90.61 82  A 1 
ATOM   643  C  CG  . ASP A 1  82  ? 9.163   27.072  -5.240  1.00 83.79 82  A 1 
ATOM   644  O  OD1 . ASP A 1  82  ? 10.384  26.962  -5.489  1.00 77.49 82  A 1 
ATOM   645  O  OD2 . ASP A 1  82  ? 8.423   27.895  -5.831  1.00 75.06 82  A 1 
ATOM   646  N  N   . TYR A 1  83  ? 8.075   23.455  -2.541  1.00 91.94 83  A 1 
ATOM   647  C  CA  . TYR A 1  83  ? 7.583   22.774  -1.344  1.00 92.51 83  A 1 
ATOM   648  C  C   . TYR A 1  83  ? 8.714   22.017  -0.652  1.00 93.98 83  A 1 
ATOM   649  O  O   . TYR A 1  83  ? 8.864   22.077  0.574   1.00 93.84 83  A 1 
ATOM   650  C  CB  . TYR A 1  83  ? 6.441   21.826  -1.715  1.00 91.50 83  A 1 
ATOM   651  C  CG  . TYR A 1  83  ? 5.750   21.174  -0.535  1.00 89.49 83  A 1 
ATOM   652  C  CD1 . TYR A 1  83  ? 6.241   20.002  0.014   1.00 84.94 83  A 1 
ATOM   653  C  CD2 . TYR A 1  83  ? 4.603   21.723  0.014   1.00 84.67 83  A 1 
ATOM   654  C  CE1 . TYR A 1  83  ? 5.604   19.396  1.090   1.00 83.34 83  A 1 
ATOM   655  C  CE2 . TYR A 1  83  ? 3.954   21.123  1.084   1.00 83.14 83  A 1 
ATOM   656  C  CZ  . TYR A 1  83  ? 4.465   19.959  1.623   1.00 85.57 83  A 1 
ATOM   657  O  OH  . TYR A 1  83  ? 3.830   19.363  2.680   1.00 82.67 83  A 1 
ATOM   658  N  N   . VAL A 1  84  ? 9.521   21.291  -1.430  1.00 93.86 84  A 1 
ATOM   659  C  CA  . VAL A 1  84  ? 10.648  20.557  -0.870  1.00 95.15 84  A 1 
ATOM   660  C  C   . VAL A 1  84  ? 11.663  21.514  -0.249  1.00 96.36 84  A 1 
ATOM   661  O  O   . VAL A 1  84  ? 12.140  21.292  0.866   1.00 96.89 84  A 1 
ATOM   662  C  CB  . VAL A 1  84  ? 11.311  19.669  -1.947  1.00 94.89 84  A 1 
ATOM   663  C  CG1 . VAL A 1  84  ? 12.631  19.086  -1.439  1.00 93.09 84  A 1 
ATOM   664  C  CG2 . VAL A 1  84  ? 10.360  18.546  -2.361  1.00 92.91 84  A 1 
ATOM   665  N  N   . LYS A 1  85  ? 11.998  22.582  -0.963  1.00 95.76 85  A 1 
ATOM   666  C  CA  . LYS A 1  85  ? 12.939  23.567  -0.436  1.00 96.60 85  A 1 
ATOM   667  C  C   . LYS A 1  85  ? 12.441  24.154  0.886   1.00 97.35 85  A 1 
ATOM   668  O  O   . LYS A 1  85  ? 13.201  24.280  1.851   1.00 97.50 85  A 1 
ATOM   669  C  CB  . LYS A 1  85  ? 13.176  24.687  -1.459  1.00 96.70 85  A 1 
ATOM   670  C  CG  . LYS A 1  85  ? 14.035  24.278  -2.652  1.00 95.24 85  A 1 
ATOM   671  C  CD  . LYS A 1  85  ? 14.322  25.478  -3.543  1.00 92.73 85  A 1 
ATOM   672  C  CE  . LYS A 1  85  ? 15.312  25.140  -4.632  1.00 86.94 85  A 1 
ATOM   673  N  NZ  . LYS A 1  85  ? 15.637  26.330  -5.472  1.00 79.89 85  A 1 
ATOM   674  N  N   . GLN A 1  86  ? 11.167  24.519  0.941   1.00 96.92 86  A 1 
ATOM   675  C  CA  . GLN A 1  86  ? 10.607  25.084  2.157   1.00 96.96 86  A 1 
ATOM   676  C  C   . GLN A 1  86  ? 10.619  24.076  3.301   1.00 97.36 86  A 1 
ATOM   677  O  O   . GLN A 1  86  ? 10.805  24.443  4.467   1.00 97.18 86  A 1 
ATOM   678  C  CB  . GLN A 1  86  ? 9.176   25.569  1.906   1.00 96.05 86  A 1 
ATOM   679  C  CG  . GLN A 1  86  ? 8.566   26.328  3.087   1.00 87.16 86  A 1 
ATOM   680  C  CD  . GLN A 1  86  ? 9.361   27.558  3.457   1.00 81.72 86  A 1 
ATOM   681  O  OE1 . GLN A 1  86  ? 9.626   28.417  2.614   1.00 74.10 86  A 1 
ATOM   682  N  NE2 . GLN A 1  86  ? 9.764   27.645  4.708   1.00 69.21 86  A 1 
ATOM   683  N  N   . SER A 1  87  ? 10.429  22.787  2.977   1.00 97.07 87  A 1 
ATOM   684  C  CA  . SER A 1  87  ? 10.504  21.744  3.995   1.00 97.24 87  A 1 
ATOM   685  C  C   . SER A 1  87  ? 11.902  21.675  4.614   1.00 97.83 87  A 1 
ATOM   686  O  O   . SER A 1  87  ? 12.041  21.484  5.825   1.00 97.85 87  A 1 
ATOM   687  C  CB  . SER A 1  87  ? 10.127  20.388  3.396   1.00 96.71 87  A 1 
ATOM   688  O  OG  . SER A 1  87  ? 8.780   20.369  2.975   1.00 91.37 87  A 1 
ATOM   689  N  N   . ILE A 1  88  ? 12.949  21.822  3.791   1.00 97.92 88  A 1 
ATOM   690  C  CA  . ILE A 1  88  ? 14.318  21.821  4.295   1.00 98.29 88  A 1 
ATOM   691  C  C   . ILE A 1  88  ? 14.568  23.050  5.166   1.00 98.41 88  A 1 
ATOM   692  O  O   . ILE A 1  88  ? 15.211  22.966  6.215   1.00 98.42 88  A 1 
ATOM   693  C  CB  . ILE A 1  88  ? 15.333  21.748  3.136   1.00 98.12 88  A 1 
ATOM   694  C  CG1 . ILE A 1  88  ? 15.063  20.528  2.248   1.00 96.50 88  A 1 
ATOM   695  C  CG2 . ILE A 1  88  ? 16.758  21.715  3.672   1.00 97.18 88  A 1 
ATOM   696  C  CD1 . ILE A 1  88  ? 15.083  19.206  2.975   1.00 90.34 88  A 1 
ATOM   697  N  N   . VAL A 1  89  ? 14.057  24.196  4.735   1.00 98.31 89  A 1 
ATOM   698  C  CA  . VAL A 1  89  ? 14.145  25.407  5.554   1.00 98.35 89  A 1 
ATOM   699  C  C   . VAL A 1  89  ? 13.473  25.173  6.904   1.00 98.32 89  A 1 
ATOM   700  O  O   . VAL A 1  89  ? 14.031  25.501  7.956   1.00 98.19 89  A 1 
ATOM   701  C  CB  . VAL A 1  89  ? 13.502  26.603  4.827   1.00 98.23 89  A 1 
ATOM   702  C  CG1 . VAL A 1  89  ? 13.416  27.809  5.752   1.00 96.71 89  A 1 
ATOM   703  C  CG2 . VAL A 1  89  ? 14.293  26.950  3.573   1.00 96.38 89  A 1 
ATOM   704  N  N   . ASN A 1  90  ? 12.242  24.595  6.886   1.00 98.01 90  A 1 
ATOM   705  C  CA  . ASN A 1  90  ? 11.531  24.321  8.065   1.00 97.87 90  A 1 
ATOM   706  C  C   . ASN A 1  90  ? 12.214  23.331  8.957   1.00 98.11 90  A 1 
ATOM   707  O  O   . ASN A 1  90  ? 12.198  23.434  10.144  1.00 97.63 90  A 1 
ATOM   708  C  CB  . ASN A 1  90  ? 10.100  23.926  7.734   1.00 97.12 90  A 1 
ATOM   709  C  CG  . ASN A 1  90  ? 9.265   25.014  7.283   1.00 95.59 90  A 1 
ATOM   710  O  OD1 . ASN A 1  90  ? 9.727   26.162  7.086   1.00 93.15 90  A 1 
ATOM   711  N  ND2 . ASN A 1  90  ? 8.189   25.091  7.066   1.00 91.99 90  A 1 
ATOM   712  N  N   . ALA A 1  91  ? 12.869  22.297  8.369   1.00 98.10 91  A 1 
ATOM   713  C  CA  . ALA A 1  91  ? 13.617  21.320  9.145   1.00 98.38 91  A 1 
ATOM   714  C  C   . ALA A 1  91  ? 14.793  21.976  9.856   1.00 98.57 91  A 1 
ATOM   715  O  O   . ALA A 1  91  ? 15.081  21.678  11.015  1.00 98.45 91  A 1 
ATOM   716  C  CB  . ALA A 1  91  ? 14.105  20.191  8.237   1.00 98.14 91  A 1 
ATOM   717  N  N   . THR A 1  92  ? 15.493  22.891  9.166   1.00 98.44 92  A 1 
ATOM   718  C  CA  . THR A 1  92  ? 16.610  23.614  9.765   1.00 98.58 92  A 1 
ATOM   719  C  C   . THR A 1  92  ? 16.142  24.429  10.968  1.00 98.51 92  A 1 
ATOM   720  O  O   . THR A 1  92  ? 16.793  24.434  12.013  1.00 98.39 92  A 1 
ATOM   721  C  CB  . THR A 1  92  ? 17.274  24.514  8.725   1.00 98.35 92  A 1 
ATOM   722  O  OG1 . THR A 1  92  ? 17.762  23.715  7.649   1.00 95.64 92  A 1 
ATOM   723  C  CG2 . THR A 1  92  ? 18.430  25.283  9.345   1.00 95.25 92  A 1 
ATOM   724  N  N   . ALA A 1  93  ? 15.013  25.122  10.823  1.00 98.36 93  A 1 
ATOM   725  C  CA  . ALA A 1  93  ? 14.458  25.892  11.928  1.00 98.27 93  A 1 
ATOM   726  C  C   . ALA A 1  93  ? 14.127  24.995  13.113  1.00 98.34 93  A 1 
ATOM   727  O  O   . ALA A 1  93  ? 14.348  25.366  14.272  1.00 98.00 93  A 1 
ATOM   728  C  CB  . ALA A 1  93  ? 13.220  26.653  11.466  1.00 98.01 93  A 1 
ATOM   729  N  N   . LEU A 1  94  ? 13.594  23.800  12.840  1.00 98.41 94  A 1 
ATOM   730  C  CA  . LEU A 1  94  ? 13.304  22.842  13.900  1.00 98.34 94  A 1 
ATOM   731  C  C   . LEU A 1  94  ? 14.574  22.424  14.621  1.00 98.52 94  A 1 
ATOM   732  O  O   . LEU A 1  94  ? 14.629  22.411  15.857  1.00 98.37 94  A 1 
ATOM   733  C  CB  . LEU A 1  94  ? 12.596  21.617  13.311  1.00 97.97 94  A 1 
ATOM   734  C  CG  . LEU A 1  94  ? 12.327  20.471  14.276  1.00 95.70 94  A 1 
ATOM   735  C  CD1 . LEU A 1  94  ? 11.209  20.842  15.239  1.00 90.96 94  A 1 
ATOM   736  C  CD2 . LEU A 1  94  ? 11.976  19.196  13.515  1.00 90.55 94  A 1 
ATOM   737  N  N   . LEU A 1  95  ? 15.624  22.087  13.867  1.00 98.46 95  A 1 
ATOM   738  C  CA  . LEU A 1  95  ? 16.877  21.640  14.464  1.00 98.57 95  A 1 
ATOM   739  C  C   . LEU A 1  95  ? 17.553  22.752  15.267  1.00 98.50 95  A 1 
ATOM   740  O  O   . LEU A 1  95  ? 18.212  22.481  16.276  1.00 98.40 95  A 1 
ATOM   741  C  CB  . LEU A 1  95  ? 17.815  21.107  13.382  1.00 98.60 95  A 1 
ATOM   742  C  CG  . LEU A 1  95  ? 17.321  19.851  12.656  1.00 98.38 95  A 1 
ATOM   743  C  CD1 . LEU A 1  95  ? 18.259  19.491  11.506  1.00 96.86 95  A 1 
ATOM   744  C  CD2 . LEU A 1  95  ? 17.189  18.687  13.623  1.00 96.61 95  A 1 
ATOM   745  N  N   . LYS A 1  96  ? 17.389  23.999  14.829  1.00 98.43 96  A 1 
ATOM   746  C  CA  . LYS A 1  96  ? 17.982  25.127  15.548  1.00 98.25 96  A 1 
ATOM   747  C  C   . LYS A 1  96  ? 17.378  25.294  16.944  1.00 98.28 96  A 1 
ATOM   748  O  O   . LYS A 1  96  ? 17.990  25.955  17.794  1.00 97.73 96  A 1 
ATOM   749  C  CB  . LYS A 1  96  ? 17.807  26.421  14.752  1.00 98.15 96  A 1 
ATOM   750  C  CG  . LYS A 1  96  ? 18.820  26.599  13.632  1.00 95.83 96  A 1 
ATOM   751  C  CD  . LYS A 1  96  ? 18.637  27.945  12.948  1.00 91.61 96  A 1 
ATOM   752  C  CE  . LYS A 1  96  ? 19.758  28.235  11.972  1.00 84.63 96  A 1 
ATOM   753  N  NZ  . LYS A 1  96  ? 19.590  29.559  11.310  1.00 75.68 96  A 1 
ATOM   754  N  N   . LYS A 1  97  ? 16.210  24.712  17.189  1.00 98.12 97  A 1 
ATOM   755  C  CA  . LYS A 1  97  ? 15.610  24.787  18.513  1.00 97.90 97  A 1 
ATOM   756  C  C   . LYS A 1  97  ? 16.417  24.003  19.547  1.00 97.92 97  A 1 
ATOM   757  O  O   . LYS A 1  97  ? 16.274  24.240  20.744  1.00 97.22 97  A 1 
ATOM   758  C  CB  . LYS A 1  97  ? 14.168  24.275  18.469  1.00 98.01 97  A 1 
ATOM   759  C  CG  . LYS A 1  97  ? 13.244  25.142  17.628  1.00 97.21 97  A 1 
ATOM   760  C  CD  . LYS A 1  97  ? 11.821  24.605  17.595  1.00 94.32 97  A 1 
ATOM   761  C  CE  . LYS A 1  97  ? 10.916  25.509  16.790  1.00 90.60 97  A 1 
ATOM   762  N  NZ  . LYS A 1  97  ? 9.514   25.000  16.717  1.00 81.93 97  A 1 
ATOM   763  N  N   . PHE A 1  98  ? 17.254  23.074  19.098  1.00 98.28 98  A 1 
ATOM   764  C  CA  . PHE A 1  98  ? 18.139  22.328  19.983  1.00 98.01 98  A 1 
ATOM   765  C  C   . PHE A 1  98  ? 19.458  23.088  20.131  1.00 97.65 98  A 1 
ATOM   766  O  O   . PHE A 1  98  ? 20.478  22.731  19.547  1.00 96.48 98  A 1 
ATOM   767  C  CB  . PHE A 1  98  ? 18.365  20.914  19.448  1.00 98.13 98  A 1 
ATOM   768  C  CG  . PHE A 1  98  ? 17.095  20.115  19.309  1.00 98.45 98  A 1 
ATOM   769  C  CD1 . PHE A 1  98  ? 16.435  19.645  20.430  1.00 96.92 98  A 1 
ATOM   770  C  CD2 . PHE A 1  98  ? 16.564  19.853  18.058  1.00 96.85 98  A 1 
ATOM   771  C  CE1 . PHE A 1  98  ? 15.266  18.921  20.314  1.00 96.85 98  A 1 
ATOM   772  C  CE2 . PHE A 1  98  ? 15.392  19.127  17.934  1.00 96.77 98  A 1 
ATOM   773  C  CZ  . PHE A 1  98  ? 14.740  18.659  19.060  1.00 98.13 98  A 1 
ATOM   774  N  N   . GLU A 1  99  ? 19.412  24.160  20.914  1.00 96.93 99  A 1 
ATOM   775  C  CA  . GLU A 1  99  ? 20.568  25.030  21.082  1.00 95.39 99  A 1 
ATOM   776  C  C   . GLU A 1  99  ? 21.736  24.271  21.694  1.00 94.22 99  A 1 
ATOM   777  O  O   . GLU A 1  99  ? 21.562  23.466  22.611  1.00 88.11 99  A 1 
ATOM   778  C  CB  . GLU A 1  99  ? 20.208  26.233  21.950  1.00 93.01 99  A 1 
ATOM   779  C  CG  . GLU A 1  99  ? 19.223  27.193  21.293  1.00 83.01 99  A 1 
ATOM   780  C  CD  . GLU A 1  99  ? 18.971  28.436  22.131  1.00 76.83 99  A 1 
ATOM   781  O  OE1 . GLU A 1  99  ? 19.382  28.457  23.312  1.00 68.87 99  A 1 
ATOM   782  O  OE2 . GLU A 1  99  ? 18.366  29.386  21.601  1.00 68.86 99  A 1 
ATOM   783  N  N   . ASP A 1  100 ? 22.923  24.518  21.153  1.00 95.20 100 A 1 
ATOM   784  C  CA  . ASP A 1  100 ? 24.182  23.941  21.631  1.00 95.18 100 A 1 
ATOM   785  C  C   . ASP A 1  100 ? 24.328  22.453  21.322  1.00 96.39 100 A 1 
ATOM   786  O  O   . ASP A 1  100 ? 25.298  21.831  21.770  1.00 94.55 100 A 1 
ATOM   787  C  CB  . ASP A 1  100 ? 24.365  24.182  23.137  1.00 92.47 100 A 1 
ATOM   788  C  CG  . ASP A 1  100 ? 24.312  25.650  23.501  1.00 85.00 100 A 1 
ATOM   789  O  OD1 . ASP A 1  100 ? 24.889  26.472  22.759  1.00 76.80 100 A 1 
ATOM   790  O  OD2 . ASP A 1  100 ? 23.682  25.987  24.523  1.00 75.91 100 A 1 
ATOM   791  N  N   . PHE A 1  101 ? 23.408  21.872  20.562  1.00 97.47 101 A 1 
ATOM   792  C  CA  . PHE A 1  101 ? 23.534  20.477  20.146  1.00 97.95 101 A 1 
ATOM   793  C  C   . PHE A 1  101 ? 24.545  20.340  19.007  1.00 98.05 101 A 1 
ATOM   794  O  O   . PHE A 1  101 ? 24.643  21.208  18.132  1.00 97.48 101 A 1 
ATOM   795  C  CB  . PHE A 1  101 ? 22.188  19.920  19.680  1.00 97.93 101 A 1 
ATOM   796  C  CG  . PHE A 1  101 ? 21.317  19.359  20.779  1.00 98.07 101 A 1 
ATOM   797  C  CD1 . PHE A 1  101 ? 20.946  20.139  21.859  1.00 96.29 101 A 1 
ATOM   798  C  CD2 . PHE A 1  101 ? 20.865  18.056  20.708  1.00 95.69 101 A 1 
ATOM   799  C  CE1 . PHE A 1  101 ? 20.135  19.629  22.859  1.00 95.13 101 A 1 
ATOM   800  C  CE2 . PHE A 1  101 ? 20.049  17.532  21.702  1.00 95.21 101 A 1 
ATOM   801  C  CZ  . PHE A 1  101 ? 19.680  18.322  22.779  1.00 97.67 101 A 1 
ATOM   802  N  N   . PHE A 1  102 ? 25.294  19.234  19.023  1.00 98.10 102 A 1 
ATOM   803  C  CA  . PHE A 1  102 ? 26.056  18.798  17.866  1.00 98.21 102 A 1 
ATOM   804  C  C   . PHE A 1  102 ? 25.119  17.978  16.989  1.00 98.45 102 A 1 
ATOM   805  O  O   . PHE A 1  102 ? 24.712  16.875  17.361  1.00 98.37 102 A 1 
ATOM   806  C  CB  . PHE A 1  102 ? 27.267  17.974  18.305  1.00 98.09 102 A 1 
ATOM   807  C  CG  . PHE A 1  102 ? 28.119  17.476  17.178  1.00 98.08 102 A 1 
ATOM   808  C  CD1 . PHE A 1  102 ? 28.920  18.346  16.455  1.00 96.26 102 A 1 
ATOM   809  C  CD2 . PHE A 1  102 ? 28.121  16.138  16.829  1.00 96.13 102 A 1 
ATOM   810  C  CE1 . PHE A 1  102 ? 29.709  17.889  15.415  1.00 96.07 102 A 1 
ATOM   811  C  CE2 . PHE A 1  102 ? 28.904  15.669  15.789  1.00 96.12 102 A 1 
ATOM   812  C  CZ  . PHE A 1  102 ? 29.700  16.545  15.079  1.00 97.55 102 A 1 
ATOM   813  N  N   . ILE A 1  103 ? 24.750  18.532  15.830  1.00 98.78 103 A 1 
ATOM   814  C  CA  . ILE A 1  103 ? 23.714  17.951  14.978  1.00 98.74 103 A 1 
ATOM   815  C  C   . ILE A 1  103 ? 24.332  17.456  13.682  1.00 98.82 103 A 1 
ATOM   816  O  O   . ILE A 1  103 ? 25.106  18.162  13.040  1.00 98.69 103 A 1 
ATOM   817  C  CB  . ILE A 1  103 ? 22.593  18.973  14.702  1.00 98.50 103 A 1 
ATOM   818  C  CG1 . ILE A 1  103 ? 21.876  19.305  16.017  1.00 96.37 103 A 1 
ATOM   819  C  CG2 . ILE A 1  103 ? 21.611  18.449  13.661  1.00 97.62 103 A 1 
ATOM   820  C  CD1 . ILE A 1  103 ? 20.806  20.381  15.903  1.00 90.84 103 A 1 
ATOM   821  N  N   . ILE A 1  104 ? 23.967  16.225  13.301  1.00 98.78 104 A 1 
ATOM   822  C  CA  . ILE A 1  104 ? 24.472  15.570  12.105  1.00 98.89 104 A 1 
ATOM   823  C  C   . ILE A 1  104 ? 23.297  15.411  11.137  1.00 98.84 104 A 1 
ATOM   824  O  O   . ILE A 1  104 ? 22.548  14.435  11.228  1.00 98.79 104 A 1 
ATOM   825  C  CB  . ILE A 1  104 ? 25.097  14.206  12.448  1.00 98.80 104 A 1 
ATOM   826  C  CG1 . ILE A 1  104 ? 26.206  14.374  13.491  1.00 98.29 104 A 1 
ATOM   827  C  CG2 . ILE A 1  104 ? 25.637  13.527  11.190  1.00 98.21 104 A 1 
ATOM   828  C  CD1 . ILE A 1  104 ? 26.430  13.139  14.344  1.00 96.56 104 A 1 
ATOM   829  N  N   . PRO A 1  105 ? 23.088  16.354  10.214  1.00 98.83 105 A 1 
ATOM   830  C  CA  . PRO A 1  105 ? 21.908  16.314  9.339   1.00 98.87 105 A 1 
ATOM   831  C  C   . PRO A 1  105 ? 22.144  15.527  8.057   1.00 98.89 105 A 1 
ATOM   832  O  O   . PRO A 1  105 ? 23.275  15.350  7.609   1.00 98.72 105 A 1 
ATOM   833  C  CB  . PRO A 1  105 ? 21.671  17.790  9.026   1.00 98.74 105 A 1 
ATOM   834  C  CG  . PRO A 1  105 ? 23.057  18.372  9.016   1.00 98.23 105 A 1 
ATOM   835  C  CD  . PRO A 1  105 ? 23.837  17.614  10.059  1.00 98.74 105 A 1 
ATOM   836  N  N   . MET A 1  106 ? 21.051  15.052  7.453   1.00 98.85 106 A 1 
ATOM   837  C  CA  . MET A 1  106 ? 21.113  14.372  6.165   1.00 98.71 106 A 1 
ATOM   838  C  C   . MET A 1  106 ? 19.771  14.495  5.455   1.00 98.85 106 A 1 
ATOM   839  O  O   . MET A 1  106 ? 18.801  15.014  6.009   1.00 98.46 106 A 1 
ATOM   840  C  CB  . MET A 1  106 ? 21.508  12.896  6.323   1.00 97.57 106 A 1 
ATOM   841  C  CG  . MET A 1  106 ? 20.373  12.002  6.805   1.00 93.82 106 A 1 
ATOM   842  S  SD  . MET A 1  106 ? 20.871  10.263  6.974   1.00 95.62 106 A 1 
ATOM   843  C  CE  . MET A 1  106 ? 21.952  10.371  8.391   1.00 91.58 106 A 1 
ATOM   844  N  N   . LEU A 1  107 ? 19.738  14.011  4.209   1.00 98.75 107 A 1 
ATOM   845  C  CA  . LEU A 1  107 ? 18.535  14.024  3.389   1.00 98.73 107 A 1 
ATOM   846  C  C   . LEU A 1  107 ? 17.992  12.605  3.219   1.00 98.68 107 A 1 
ATOM   847  O  O   . LEU A 1  107 ? 18.763  11.658  3.051   1.00 98.43 107 A 1 
ATOM   848  C  CB  . LEU A 1  107 ? 18.810  14.621  2.014   1.00 98.53 107 A 1 
ATOM   849  C  CG  . LEU A 1  107 ? 19.214  16.096  1.971   1.00 98.27 107 A 1 
ATOM   850  C  CD1 . LEU A 1  107 ? 19.707  16.462  0.578   1.00 96.92 107 A 1 
ATOM   851  C  CD2 . LEU A 1  107 ? 18.044  16.976  2.374   1.00 96.35 107 A 1 
ATOM   852  N  N   . GLY A 1  108 ? 16.672  12.470  3.244   1.00 98.63 108 A 1 
ATOM   853  C  CA  . GLY A 1  108 ? 16.013  11.223  2.912   1.00 98.55 108 A 1 
ATOM   854  C  C   . GLY A 1  108 ? 15.509  11.224  1.481   1.00 98.24 108 A 1 
ATOM   855  O  O   . GLY A 1  108 ? 15.622  12.217  0.757   1.00 97.72 108 A 1 
ATOM   856  N  N   . ASN A 1  109 ? 14.930  10.095  1.048   1.00 97.68 109 A 1 
ATOM   857  C  CA  . ASN A 1  109 ? 14.525  9.937   -0.344  1.00 96.95 109 A 1 
ATOM   858  C  C   . ASN A 1  109 ? 13.351  10.827  -0.739  1.00 96.16 109 A 1 
ATOM   859  O  O   . ASN A 1  109 ? 13.136  11.065  -1.929  1.00 94.62 109 A 1 
ATOM   860  C  CB  . ASN A 1  109 ? 14.194  8.468   -0.649  1.00 96.61 109 A 1 
ATOM   861  C  CG  . ASN A 1  109 ? 13.075  7.930   0.209   1.00 96.35 109 A 1 
ATOM   862  O  OD1 . ASN A 1  109 ? 13.208  7.816   1.427   1.00 94.12 109 A 1 
ATOM   863  N  ND2 . ASN A 1  109 ? 11.969  7.573   -0.426  1.00 93.39 109 A 1 
ATOM   864  N  N   . HIS A 1  110 ? 12.594  11.332  0.234   1.00 96.44 110 A 1 
ATOM   865  C  CA  . HIS A 1  110 ? 11.515  12.263  -0.063  1.00 95.88 110 A 1 
ATOM   866  C  C   . HIS A 1  110 ? 11.960  13.720  -0.038  1.00 95.91 110 A 1 
ATOM   867  O  O   . HIS A 1  110 ? 11.182  14.606  -0.404  1.00 95.09 110 A 1 
ATOM   868  C  CB  . HIS A 1  110 ? 10.349  12.061  0.917   1.00 95.33 110 A 1 
ATOM   869  C  CG  . HIS A 1  110 ? 9.543   10.829  0.635   1.00 94.73 110 A 1 
ATOM   870  N  ND1 . HIS A 1  110 ? 8.527   10.805  -0.281  1.00 89.63 110 A 1 
ATOM   871  C  CD2 . HIS A 1  110 ? 9.630   9.582   1.140   1.00 88.71 110 A 1 
ATOM   872  C  CE1 . HIS A 1  110 ? 8.005   9.591   -0.328  1.00 89.06 110 A 1 
ATOM   873  N  NE2 . HIS A 1  110 ? 8.655   8.822   0.525   1.00 90.07 110 A 1 
ATOM   874  N  N   . ASP A 1  111 ? 13.205  13.969  0.349   1.00 96.75 111 A 1 
ATOM   875  C  CA  . ASP A 1  111 ? 13.720  15.330  0.491   1.00 97.19 111 A 1 
ATOM   876  C  C   . ASP A 1  111 ? 14.352  15.842  -0.802  1.00 96.87 111 A 1 
ATOM   877  O  O   . ASP A 1  111 ? 15.376  16.533  -0.785  1.00 96.17 111 A 1 
ATOM   878  C  CB  . ASP A 1  111 ? 14.714  15.402  1.647   1.00 97.60 111 A 1 
ATOM   879  C  CG  . ASP A 1  111 ? 14.092  15.005  2.977   1.00 97.83 111 A 1 
ATOM   880  O  OD1 . ASP A 1  111 ? 12.850  15.104  3.107   1.00 96.59 111 A 1 
ATOM   881  O  OD2 . ASP A 1  111 ? 14.838  14.590  3.885   1.00 96.61 111 A 1 
ATOM   882  N  N   . VAL A 1  112 ? 13.733  15.509  -1.932  1.00 95.71 112 A 1 
ATOM   883  C  CA  . VAL A 1  112 ? 14.184  15.943  -3.251  1.00 94.88 112 A 1 
ATOM   884  C  C   . VAL A 1  112 ? 12.964  15.964  -4.162  1.00 92.97 112 A 1 
ATOM   885  O  O   . VAL A 1  112 ? 11.946  15.334  -3.875  1.00 91.70 112 A 1 
ATOM   886  C  CB  . VAL A 1  112 ? 15.282  15.009  -3.820  1.00 94.88 112 A 1 
ATOM   887  C  CG1 . VAL A 1  112 ? 14.721  13.604  -4.066  1.00 92.35 112 A 1 
ATOM   888  C  CG2 . VAL A 1  112 ? 15.896  15.582  -5.091  1.00 91.28 112 A 1 
ATOM   889  N  N   . TYR A 1  113 ? 13.048  16.731  -5.253  1.00 91.98 113 A 1 
ATOM   890  C  CA  . TYR A 1  113 ? 11.972  16.776  -6.237  1.00 89.74 113 A 1 
ATOM   891  C  C   . TYR A 1  113 ? 12.524  16.463  -7.623  1.00 88.09 113 A 1 
ATOM   892  O  O   . TYR A 1  113 ? 13.445  17.133  -8.084  1.00 84.50 113 A 1 
ATOM   893  C  CB  . TYR A 1  113 ? 11.290  18.144  -6.253  1.00 87.98 113 A 1 
ATOM   894  C  CG  . TYR A 1  113 ? 10.218  18.233  -7.312  1.00 85.73 113 A 1 
ATOM   895  C  CD1 . TYR A 1  113 ? 8.944   17.723  -7.075  1.00 80.70 113 A 1 
ATOM   896  C  CD2 . TYR A 1  113 ? 10.479  18.792  -8.554  1.00 80.05 113 A 1 
ATOM   897  C  CE1 . TYR A 1  113 ? 7.957   17.784  -8.044  1.00 77.68 113 A 1 
ATOM   898  C  CE2 . TYR A 1  113 ? 9.501   18.855  -9.531  1.00 77.28 113 A 1 
ATOM   899  C  CZ  . TYR A 1  113 ? 8.243   18.347  -9.271  1.00 80.02 113 A 1 
ATOM   900  O  OH  . TYR A 1  113 ? 7.271   18.410  -10.230 1.00 76.94 113 A 1 
ATOM   901  N  N   . PRO A 1  114 ? 11.959  15.454  -8.326  1.00 84.28 114 A 1 
ATOM   902  C  CA  . PRO A 1  114 ? 10.951  14.510  -7.829  1.00 83.87 114 A 1 
ATOM   903  C  C   . PRO A 1  114 ? 11.532  13.556  -6.789  1.00 86.19 114 A 1 
ATOM   904  O  O   . PRO A 1  114 ? 12.750  13.397  -6.706  1.00 86.32 114 A 1 
ATOM   905  C  CB  . PRO A 1  114 ? 10.520  13.748  -9.086  1.00 80.96 114 A 1 
ATOM   906  C  CG  . PRO A 1  114 ? 10.991  14.578  -10.251 1.00 76.31 114 A 1 
ATOM   907  C  CD  . PRO A 1  114 ? 12.235  15.257  -9.759  1.00 74.86 114 A 1 
ATOM   908  N  N   . ALA A 1  115 ? 10.665  12.937  -6.015  1.00 84.32 115 A 1 
ATOM   909  C  CA  . ALA A 1  115 ? 11.107  12.051  -4.953  1.00 86.63 115 A 1 
ATOM   910  C  C   . ALA A 1  115 ? 12.001  10.936  -5.483  1.00 87.43 115 A 1 
ATOM   911  O  O   . ALA A 1  115 ? 11.818  10.447  -6.599  1.00 87.39 115 A 1 
ATOM   912  C  CB  . ALA A 1  115 ? 9.897   11.455  -4.235  1.00 86.97 115 A 1 
ATOM   913  N  N   . ASN A 1  116 ? 12.990  10.544  -4.677  1.00 90.32 116 A 1 
ATOM   914  C  CA  . ASN A 1  116 ? 13.909  9.436   -4.938  1.00 91.30 116 A 1 
ATOM   915  C  C   . ASN A 1  116 ? 14.995  9.734   -5.964  1.00 92.52 116 A 1 
ATOM   916  O  O   . ASN A 1  116 ? 15.944  8.959   -6.080  1.00 92.11 116 A 1 
ATOM   917  C  CB  . ASN A 1  116 ? 13.159  8.167   -5.372  1.00 91.40 116 A 1 
ATOM   918  C  CG  . ASN A 1  116 ? 12.006  7.819   -4.458  1.00 90.87 116 A 1 
ATOM   919  O  OD1 . ASN A 1  116 ? 12.128  7.881   -3.231  1.00 85.44 116 A 1 
ATOM   920  N  ND2 . ASN A 1  116 ? 10.871  7.447   -5.042  1.00 84.77 116 A 1 
ATOM   921  N  N   . GLN A 1  117 ? 14.873  10.823  -6.709  1.00 90.79 117 A 1 
ATOM   922  C  CA  . GLN A 1  117 ? 15.730  11.057  -7.867  1.00 90.34 117 A 1 
ATOM   923  C  C   . GLN A 1  117 ? 16.933  11.927  -7.493  1.00 91.36 117 A 1 
ATOM   924  O  O   . GLN A 1  117 ? 16.956  13.132  -7.763  1.00 90.05 117 A 1 
ATOM   925  C  CB  . GLN A 1  117 ? 14.930  11.691  -9.003  1.00 89.02 117 A 1 
ATOM   926  C  CG  . GLN A 1  117 ? 13.606  10.980  -9.294  1.00 88.26 117 A 1 
ATOM   927  C  CD  . GLN A 1  117 ? 13.779  9.488   -9.515  1.00 87.10 117 A 1 
ATOM   928  O  OE1 . GLN A 1  117 ? 14.618  9.061   -10.313 1.00 81.75 117 A 1 
ATOM   929  N  NE2 . GLN A 1  117 ? 13.000  8.688   -8.794  1.00 80.09 117 A 1 
ATOM   930  N  N   . MET A 1  118 ? 17.938  11.308  -6.869  1.00 93.28 118 A 1 
ATOM   931  C  CA  . MET A 1  118 ? 19.168  11.991  -6.489  1.00 94.56 118 A 1 
ATOM   932  C  C   . MET A 1  118 ? 20.332  11.468  -7.323  1.00 94.27 118 A 1 
ATOM   933  O  O   . MET A 1  118 ? 20.599  10.268  -7.356  1.00 92.64 118 A 1 
ATOM   934  C  CB  . MET A 1  118 ? 19.480  11.787  -5.006  1.00 95.28 118 A 1 
ATOM   935  C  CG  . MET A 1  118 ? 18.562  12.535  -4.070  1.00 94.16 118 A 1 
ATOM   936  S  SD  . MET A 1  118 ? 19.115  12.393  -2.354  1.00 94.23 118 A 1 
ATOM   937  C  CE  . MET A 1  118 ? 17.843  13.329  -1.505  1.00 90.44 118 A 1 
ATOM   938  N  N   . ALA A 1  119 ? 21.039  12.383  -7.995  1.00 93.28 119 A 1 
ATOM   939  C  CA  . ALA A 1  119 ? 22.192  12.041  -8.820  1.00 93.31 119 A 1 
ATOM   940  C  C   . ALA A 1  119 ? 22.886  13.327  -9.238  1.00 93.95 119 A 1 
ATOM   941  O  O   . ALA A 1  119 ? 22.652  14.392  -8.666  1.00 92.65 119 A 1 
ATOM   942  C  CB  . ALA A 1  119 ? 21.762  11.219  -10.037 1.00 91.70 119 A 1 
ATOM   943  N  N   . ILE A 1  120 ? 23.750  13.235  -10.267 1.00 89.93 120 A 1 
ATOM   944  C  CA  . ILE A 1  120 ? 24.514  14.398  -10.690 1.00 89.27 120 A 1 
ATOM   945  C  C   . ILE A 1  120 ? 23.617  15.494  -11.251 1.00 89.27 120 A 1 
ATOM   946  O  O   . ILE A 1  120 ? 23.929  16.680  -11.124 1.00 87.68 120 A 1 
ATOM   947  C  CB  . ILE A 1  120 ? 25.598  13.988  -11.713 1.00 87.80 120 A 1 
ATOM   948  C  CG1 . ILE A 1  120 ? 26.595  15.130  -11.921 1.00 79.97 120 A 1 
ATOM   949  C  CG2 . ILE A 1  120 ? 24.967  13.566  -13.036 1.00 79.18 120 A 1 
ATOM   950  C  CD1 . ILE A 1  120 ? 27.862  14.708  -12.630 1.00 73.70 120 A 1 
ATOM   951  N  N   . ASN A 1  121 ? 22.486  15.129  -11.852 1.00 89.02 121 A 1 
ATOM   952  C  CA  . ASN A 1  121 ? 21.574  16.120  -12.413 1.00 86.70 121 A 1 
ATOM   953  C  C   . ASN A 1  121 ? 20.648  16.735  -11.367 1.00 88.07 121 A 1 
ATOM   954  O  O   . ASN A 1  121 ? 19.831  17.595  -11.706 1.00 85.08 121 A 1 
ATOM   955  C  CB  . ASN A 1  121 ? 20.746  15.510  -13.559 1.00 83.57 121 A 1 
ATOM   956  C  CG  . ASN A 1  121 ? 19.814  14.413  -13.100 1.00 74.05 121 A 1 
ATOM   957  O  OD1 . ASN A 1  121 ? 19.944  13.890  -12.000 1.00 65.29 121 A 1 
ATOM   958  N  ND2 . ASN A 1  121 ? 18.858  14.063  -13.954 1.00 64.43 121 A 1 
ATOM   959  N  N   . SER A 1  122 ? 20.750  16.302  -10.116 1.00 88.75 122 A 1 
ATOM   960  C  CA  . SER A 1  122 ? 19.962  16.874  -9.037  1.00 89.97 122 A 1 
ATOM   961  C  C   . SER A 1  122 ? 20.848  17.349  -7.885  1.00 92.10 122 A 1 
ATOM   962  O  O   . SER A 1  122 ? 20.424  17.352  -6.727  1.00 91.33 122 A 1 
ATOM   963  C  CB  . SER A 1  122 ? 18.909  15.877  -8.533  1.00 87.41 122 A 1 
ATOM   964  O  OG  . SER A 1  122 ? 19.498  14.630  -8.226  1.00 80.44 122 A 1 
ATOM   965  N  N   . GLN A 1  123 ? 22.076  17.767  -8.194  1.00 92.32 123 A 1 
ATOM   966  C  CA  . GLN A 1  123 ? 22.978  18.302  -7.176  1.00 94.08 123 A 1 
ATOM   967  C  C   . GLN A 1  123 ? 22.426  19.567  -6.524  1.00 95.40 123 A 1 
ATOM   968  O  O   . GLN A 1  123 ? 22.903  19.968  -5.463  1.00 95.02 123 A 1 
ATOM   969  C  CB  . GLN A 1  123 ? 24.352  18.580  -7.773  1.00 93.27 123 A 1 
ATOM   970  C  CG  . GLN A 1  123 ? 25.211  17.337  -7.959  1.00 89.70 123 A 1 
ATOM   971  C  CD  . GLN A 1  123 ? 26.590  17.658  -8.499  1.00 89.35 123 A 1 
ATOM   972  O  OE1 . GLN A 1  123 ? 26.729  18.186  -9.603  1.00 81.86 123 A 1 
ATOM   973  N  NE2 . GLN A 1  123 ? 27.622  17.356  -7.717  1.00 79.78 123 A 1 
ATOM   974  N  N   . TRP A 1  124 ? 21.423  20.181  -7.156  1.00 95.02 124 A 1 
ATOM   975  C  CA  . TRP A 1  124 ? 20.806  21.370  -6.582  1.00 94.98 124 A 1 
ATOM   976  C  C   . TRP A 1  124 ? 20.333  21.122  -5.145  1.00 96.23 124 A 1 
ATOM   977  O  O   . TRP A 1  124 ? 20.446  22.006  -4.298  1.00 95.80 124 A 1 
ATOM   978  C  CB  . TRP A 1  124 ? 19.623  21.836  -7.445  1.00 93.47 124 A 1 
ATOM   979  C  CG  . TRP A 1  124 ? 18.460  20.884  -7.424  1.00 90.45 124 A 1 
ATOM   980  C  CD1 . TRP A 1  124 ? 18.197  19.880  -8.303  1.00 84.87 124 A 1 
ATOM   981  C  CD2 . TRP A 1  124 ? 17.399  20.850  -6.454  1.00 89.45 124 A 1 
ATOM   982  N  NE1 . TRP A 1  124 ? 17.051  19.221  -7.950  1.00 82.89 124 A 1 
ATOM   983  C  CE2 . TRP A 1  124 ? 16.538  19.795  -6.815  1.00 86.39 124 A 1 
ATOM   984  C  CE3 . TRP A 1  124 ? 17.091  21.610  -5.325  1.00 84.72 124 A 1 
ATOM   985  C  CZ2 . TRP A 1  124 ? 15.393  19.475  -6.083  1.00 83.32 124 A 1 
ATOM   986  C  CZ3 . TRP A 1  124 ? 15.945  21.291  -4.589  1.00 82.13 124 A 1 
ATOM   987  C  CH2 . TRP A 1  124 ? 15.123  20.235  -4.971  1.00 81.16 124 A 1 
ATOM   988  N  N   . ILE A 1  125 ? 19.826  19.928  -4.867  1.00 96.13 125 A 1 
ATOM   989  C  CA  . ILE A 1  125 ? 19.304  19.659  -3.532  1.00 96.94 125 A 1 
ATOM   990  C  C   . ILE A 1  125 ? 20.439  19.548  -2.516  1.00 97.78 125 A 1 
ATOM   991  O  O   . ILE A 1  125 ? 20.303  19.988  -1.374  1.00 97.88 125 A 1 
ATOM   992  C  CB  . ILE A 1  125 ? 18.408  18.391  -3.504  1.00 96.34 125 A 1 
ATOM   993  C  CG1 . ILE A 1  125 ? 17.718  18.245  -2.141  1.00 93.06 125 A 1 
ATOM   994  C  CG2 . ILE A 1  125 ? 19.216  17.135  -3.841  1.00 92.76 125 A 1 
ATOM   995  C  CD1 . ILE A 1  125 ? 16.851  19.422  -1.743  1.00 89.33 125 A 1 
ATOM   996  N  N   . PHE A 1  126 ? 21.580  18.969  -2.928  1.00 97.51 126 A 1 
ATOM   997  C  CA  . PHE A 1  126 ? 22.729  18.894  -2.034  1.00 98.09 126 A 1 
ATOM   998  C  C   . PHE A 1  126 ? 23.267  20.288  -1.736  1.00 98.31 126 A 1 
ATOM   999  O  O   . PHE A 1  126 ? 23.618  20.602  -0.592  1.00 98.22 126 A 1 
ATOM   1000 C  CB  . PHE A 1  126 ? 23.837  18.031  -2.642  1.00 97.93 126 A 1 
ATOM   1001 C  CG  . PHE A 1  126 ? 23.366  16.709  -3.191  1.00 97.96 126 A 1 
ATOM   1002 C  CD1 . PHE A 1  126 ? 22.409  15.955  -2.528  1.00 95.44 126 A 1 
ATOM   1003 C  CD2 . PHE A 1  126 ? 23.895  16.214  -4.374  1.00 94.89 126 A 1 
ATOM   1004 C  CE1 . PHE A 1  126 ? 21.978  14.744  -3.040  1.00 94.75 126 A 1 
ATOM   1005 C  CE2 . PHE A 1  126 ? 23.474  15.006  -4.887  1.00 94.22 126 A 1 
ATOM   1006 C  CZ  . PHE A 1  126 ? 22.509  14.263  -4.224  1.00 96.74 126 A 1 
ATOM   1007 N  N   . GLN A 1  127 ? 23.337  21.130  -2.767  1.00 98.04 127 A 1 
ATOM   1008 C  CA  . GLN A 1  127 ? 23.822  22.497  -2.594  1.00 97.96 127 A 1 
ATOM   1009 C  C   . GLN A 1  127 ? 22.877  23.308  -1.713  1.00 98.32 127 A 1 
ATOM   1010 O  O   . GLN A 1  127 ? 23.303  24.009  -0.797  1.00 98.16 127 A 1 
ATOM   1011 C  CB  . GLN A 1  127 ? 23.992  23.161  -3.966  1.00 97.48 127 A 1 
ATOM   1012 C  CG  . GLN A 1  127 ? 25.054  22.490  -4.830  1.00 90.85 127 A 1 
ATOM   1013 C  CD  . GLN A 1  127 ? 25.024  22.960  -6.275  1.00 82.46 127 A 1 
ATOM   1014 O  OE1 . GLN A 1  127 ? 24.146  23.717  -6.679  1.00 73.35 127 A 1 
ATOM   1015 N  NE2 . GLN A 1  127 ? 25.988  22.494  -7.062  1.00 68.44 127 A 1 
ATOM   1016 N  N   . PHE A 1  128 ? 21.566  23.185  -1.984  1.00 97.86 128 A 1 
ATOM   1017 C  CA  . PHE A 1  128 ? 20.583  23.929  -1.205  1.00 98.06 128 A 1 
ATOM   1018 C  C   . PHE A 1  128 ? 20.569  23.463  0.255   1.00 98.39 128 A 1 
ATOM   1019 O  O   . PHE A 1  128 ? 20.584  24.283  1.179   1.00 98.25 128 A 1 
ATOM   1020 C  CB  . PHE A 1  128 ? 19.186  23.773  -1.816  1.00 97.91 128 A 1 
ATOM   1021 C  CG  . PHE A 1  128 ? 18.115  24.518  -1.070  1.00 97.88 128 A 1 
ATOM   1022 C  CD1 . PHE A 1  128 ? 17.908  25.869  -1.298  1.00 96.47 128 A 1 
ATOM   1023 C  CD2 . PHE A 1  128 ? 17.321  23.869  -0.140  1.00 96.38 128 A 1 
ATOM   1024 C  CE1 . PHE A 1  128 ? 16.924  26.556  -0.609  1.00 96.10 128 A 1 
ATOM   1025 C  CE2 . PHE A 1  128 ? 16.334  24.561  0.556   1.00 96.25 128 A 1 
ATOM   1026 C  CZ  . PHE A 1  128 ? 16.137  25.906  0.316   1.00 97.21 128 A 1 
ATOM   1027 N  N   . ALA A 1  129 ? 20.543  22.146  0.465   1.00 98.48 129 A 1 
ATOM   1028 C  CA  . ALA A 1  129 ? 20.500  21.618  1.821   1.00 98.54 129 A 1 
ATOM   1029 C  C   . ALA A 1  129 ? 21.771  21.946  2.595   1.00 98.67 129 A 1 
ATOM   1030 O  O   . ALA A 1  129 ? 21.721  22.246  3.788   1.00 98.66 129 A 1 
ATOM   1031 C  CB  . ALA A 1  129 ? 20.267  20.105  1.792   1.00 98.47 129 A 1 
ATOM   1032 N  N   . ALA A 1  130 ? 22.921  21.896  1.923   1.00 98.53 130 A 1 
ATOM   1033 C  CA  . ALA A 1  130 ? 24.176  22.254  2.580   1.00 98.57 130 A 1 
ATOM   1034 C  C   . ALA A 1  130 ? 24.142  23.698  3.075   1.00 98.51 130 A 1 
ATOM   1035 O  O   . ALA A 1  130 ? 24.626  23.992  4.171   1.00 98.45 130 A 1 
ATOM   1036 C  CB  . ALA A 1  130 ? 25.348  22.039  1.629   1.00 98.39 130 A 1 
ATOM   1037 N  N   . GLU A 1  131 ? 23.578  24.592  2.274   1.00 98.55 131 A 1 
ATOM   1038 C  CA  . GLU A 1  131 ? 23.450  25.988  2.689   1.00 98.37 131 A 1 
ATOM   1039 C  C   . GLU A 1  131 ? 22.526  26.118  3.894   1.00 98.56 131 A 1 
ATOM   1040 O  O   . GLU A 1  131 ? 22.810  26.880  4.828   1.00 98.16 131 A 1 
ATOM   1041 C  CB  . GLU A 1  131 ? 22.927  26.838  1.531   1.00 97.86 131 A 1 
ATOM   1042 C  CG  . GLU A 1  131 ? 23.920  27.016  0.389   1.00 88.84 131 A 1 
ATOM   1043 C  CD  . GLU A 1  131 ? 25.087  27.921  0.759   1.00 81.05 131 A 1 
ATOM   1044 O  OE1 . GLU A 1  131 ? 24.899  28.816  1.600   1.00 75.17 131 A 1 
ATOM   1045 O  OE2 . GLU A 1  131 ? 26.192  27.741  0.191   1.00 74.24 131 A 1 
ATOM   1046 N  N   . GLN A 1  132 ? 21.427  25.383  3.894   1.00 98.63 132 A 1 
ATOM   1047 C  CA  . GLN A 1  132 ? 20.490  25.454  5.011   1.00 98.66 132 A 1 
ATOM   1048 C  C   . GLN A 1  132 ? 21.078  24.823  6.273   1.00 98.62 132 A 1 
ATOM   1049 O  O   . GLN A 1  132 ? 20.931  25.372  7.376   1.00 98.43 132 A 1 
ATOM   1050 C  CB  . GLN A 1  132 ? 19.172  24.763  4.639   1.00 98.57 132 A 1 
ATOM   1051 C  CG  . GLN A 1  132 ? 18.435  25.426  3.482   1.00 97.54 132 A 1 
ATOM   1052 C  CD  . GLN A 1  132 ? 18.160  26.884  3.744   1.00 97.01 132 A 1 
ATOM   1053 O  OE1 . GLN A 1  132 ? 17.699  27.261  4.826   1.00 89.79 132 A 1 
ATOM   1054 N  NE2 . GLN A 1  132 ? 18.454  27.731  2.765   1.00 88.57 132 A 1 
ATOM   1055 N  N   . PHE A 1  133 ? 21.749  23.678  6.131   1.00 98.65 133 A 1 
ATOM   1056 C  CA  . PHE A 1  133 ? 22.333  22.965  7.271   1.00 98.66 133 A 1 
ATOM   1057 C  C   . PHE A 1  133 ? 23.680  23.551  7.704   1.00 98.69 133 A 1 
ATOM   1058 O  O   . PHE A 1  133 ? 24.282  23.054  8.660   1.00 98.39 133 A 1 
ATOM   1059 C  CB  . PHE A 1  133 ? 22.518  21.477  6.936   1.00 98.68 133 A 1 
ATOM   1060 C  CG  . PHE A 1  133 ? 21.235  20.710  6.735   1.00 98.71 133 A 1 
ATOM   1061 C  CD1 . PHE A 1  133 ? 20.086  21.028  7.449   1.00 96.96 133 A 1 
ATOM   1062 C  CD2 . PHE A 1  133 ? 21.178  19.646  5.843   1.00 96.46 133 A 1 
ATOM   1063 C  CE1 . PHE A 1  133 ? 18.909  20.313  7.278   1.00 96.70 133 A 1 
ATOM   1064 C  CE2 . PHE A 1  133 ? 20.015  18.926  5.667   1.00 96.38 133 A 1 
ATOM   1065 C  CZ  . PHE A 1  133 ? 18.876  19.257  6.381   1.00 98.15 133 A 1 
ATOM   1066 N  N   . ALA A 1  134 ? 24.164  24.588  7.028   1.00 98.51 134 A 1 
ATOM   1067 C  CA  . ALA A 1  134 ? 25.489  25.148  7.290   1.00 98.41 134 A 1 
ATOM   1068 C  C   . ALA A 1  134 ? 25.768  25.446  8.767   1.00 98.37 134 A 1 
ATOM   1069 O  O   . ALA A 1  134 ? 26.892  25.218  9.228   1.00 97.88 134 A 1 
ATOM   1070 C  CB  . ALA A 1  134 ? 25.701  26.411  6.441   1.00 98.07 134 A 1 
ATOM   1071 N  N   . PRO A 1  135 ? 24.798  25.944  9.549   1.00 98.22 135 A 1 
ATOM   1072 C  CA  . PRO A 1  135 ? 25.088  26.206  10.962  1.00 97.76 135 A 1 
ATOM   1073 C  C   . PRO A 1  135 ? 25.516  24.972  11.752  1.00 97.99 135 A 1 
ATOM   1074 O  O   . PRO A 1  135 ? 26.106  25.116  12.825  1.00 97.22 135 A 1 
ATOM   1075 C  CB  . PRO A 1  135 ? 23.763  26.760  11.504  1.00 97.07 135 A 1 
ATOM   1076 C  CG  . PRO A 1  135 ? 23.091  27.340  10.308  1.00 95.69 135 A 1 
ATOM   1077 C  CD  . PRO A 1  135 ? 23.458  26.417  9.175   1.00 97.69 135 A 1 
ATOM   1078 N  N   . PHE A 1  136 ? 25.216  23.772  11.234  1.00 98.37 136 A 1 
ATOM   1079 C  CA  . PHE A 1  136 ? 25.547  22.537  11.933  1.00 98.26 136 A 1 
ATOM   1080 C  C   . PHE A 1  136 ? 26.791  21.855  11.376  1.00 98.24 136 A 1 
ATOM   1081 O  O   . PHE A 1  136 ? 27.256  20.864  11.946  1.00 97.49 136 A 1 
ATOM   1082 C  CB  . PHE A 1  136 ? 24.374  21.554  11.853  1.00 98.26 136 A 1 
ATOM   1083 C  CG  . PHE A 1  136 ? 23.031  22.178  12.122  1.00 98.47 136 A 1 
ATOM   1084 C  CD1 . PHE A 1  136 ? 22.749  22.749  13.351  1.00 96.30 136 A 1 
ATOM   1085 C  CD2 . PHE A 1  136 ? 22.055  22.189  11.136  1.00 96.18 136 A 1 
ATOM   1086 C  CE1 . PHE A 1  136 ? 21.517  23.328  13.596  1.00 96.10 136 A 1 
ATOM   1087 C  CE2 . PHE A 1  136 ? 20.814  22.762  11.378  1.00 96.02 136 A 1 
ATOM   1088 C  CZ  . PHE A 1  136 ? 20.542  23.332  12.611  1.00 97.87 136 A 1 
ATOM   1089 N  N   . LEU A 1  137 ? 27.342  22.359  10.277  1.00 98.43 137 A 1 
ATOM   1090 C  CA  . LEU A 1  137 ? 28.378  21.664  9.524   1.00 98.35 137 A 1 
ATOM   1091 C  C   . LEU A 1  137 ? 29.697  22.428  9.537   1.00 98.07 137 A 1 
ATOM   1092 O  O   . LEU A 1  137 ? 29.716  23.660  9.552   1.00 97.55 137 A 1 
ATOM   1093 C  CB  . LEU A 1  137 ? 27.934  21.452  8.073   1.00 98.37 137 A 1 
ATOM   1094 C  CG  . LEU A 1  137 ? 26.659  20.632  7.853   1.00 98.29 137 A 1 
ATOM   1095 C  CD1 . LEU A 1  137 ? 26.267  20.653  6.380   1.00 96.95 137 A 1 
ATOM   1096 C  CD2 . LEU A 1  137 ? 26.851  19.203  8.333   1.00 96.67 137 A 1 
ATOM   1097 N  N   . SER A 1  138 ? 30.804  21.673  9.500   1.00 97.80 138 A 1 
ATOM   1098 C  CA  . SER A 1  138 ? 32.107  22.256  9.249   1.00 97.46 138 A 1 
ATOM   1099 C  C   . SER A 1  138 ? 32.207  22.666  7.784   1.00 97.79 138 A 1 
ATOM   1100 O  O   . SER A 1  138 ? 31.424  22.225  6.945   1.00 97.50 138 A 1 
ATOM   1101 C  CB  . SER A 1  138 ? 33.217  21.262  9.592   1.00 96.89 138 A 1 
ATOM   1102 O  OG  . SER A 1  138 ? 33.206  20.173  8.695   1.00 95.38 138 A 1 
ATOM   1103 N  N   . GLN A 1  139 ? 33.186  23.510  7.462   1.00 97.05 139 A 1 
ATOM   1104 C  CA  . GLN A 1  139 ? 33.342  23.964  6.084   1.00 96.67 139 A 1 
ATOM   1105 C  C   . GLN A 1  139 ? 33.635  22.799  5.141   1.00 97.02 139 A 1 
ATOM   1106 O  O   . GLN A 1  139 ? 33.096  22.735  4.037   1.00 96.56 139 A 1 
ATOM   1107 C  CB  . GLN A 1  139 ? 34.461  25.008  5.995   1.00 96.50 139 A 1 
ATOM   1108 C  CG  . GLN A 1  139 ? 34.612  25.633  4.610   1.00 87.46 139 A 1 
ATOM   1109 C  CD  . GLN A 1  139 ? 33.333  26.290  4.129   1.00 81.17 139 A 1 
ATOM   1110 O  OE1 . GLN A 1  139 ? 32.636  26.953  4.896   1.00 74.65 139 A 1 
ATOM   1111 N  NE2 . GLN A 1  139 ? 33.012  26.095  2.855   1.00 70.83 139 A 1 
ATOM   1112 N  N   . ASN A 1  140 ? 34.486  21.855  5.571   1.00 97.10 140 A 1 
ATOM   1113 C  CA  . ASN A 1  140 ? 34.769  20.686  4.746   1.00 96.99 140 A 1 
ATOM   1114 C  C   . ASN A 1  140 ? 33.519  19.840  4.543   1.00 97.70 140 A 1 
ATOM   1115 O  O   . ASN A 1  140 ? 33.289  19.310  3.450   1.00 97.24 140 A 1 
ATOM   1116 C  CB  . ASN A 1  140 ? 35.876  19.842  5.386   1.00 95.69 140 A 1 
ATOM   1117 C  CG  . ASN A 1  140 ? 37.246  20.487  5.257   1.00 84.72 140 A 1 
ATOM   1118 O  OD1 . ASN A 1  140 ? 37.449  21.400  4.460   1.00 72.94 140 A 1 
ATOM   1119 N  ND2 . ASN A 1  140 ? 38.193  20.003  6.047   1.00 72.59 140 A 1 
ATOM   1120 N  N   . ALA A 1  141 ? 32.687  19.706  5.581   1.00 97.79 141 A 1 
ATOM   1121 C  CA  . ALA A 1  141 ? 31.446  18.955  5.467   1.00 98.11 141 A 1 
ATOM   1122 C  C   . ALA A 1  141 ? 30.487  19.628  4.492   1.00 98.33 141 A 1 
ATOM   1123 O  O   . ALA A 1  141 ? 29.809  18.951  3.724   1.00 98.35 141 A 1 
ATOM   1124 C  CB  . ALA A 1  141 ? 30.798  18.799  6.843   1.00 98.27 141 A 1 
ATOM   1125 N  N   . ILE A 1  142 ? 30.425  20.955  4.515   1.00 98.15 142 A 1 
ATOM   1126 C  CA  . ILE A 1  142 ? 29.572  21.691  3.584   1.00 98.01 142 A 1 
ATOM   1127 C  C   . ILE A 1  142 ? 29.982  21.411  2.143   1.00 98.05 142 A 1 
ATOM   1128 O  O   . ILE A 1  142 ? 29.140  21.138  1.286   1.00 97.99 142 A 1 
ATOM   1129 C  CB  . ILE A 1  142 ? 29.610  23.201  3.889   1.00 98.04 142 A 1 
ATOM   1130 C  CG1 . ILE A 1  142 ? 28.930  23.499  5.225   1.00 97.24 142 A 1 
ATOM   1131 C  CG2 . ILE A 1  142 ? 28.956  23.996  2.761   1.00 97.31 142 A 1 
ATOM   1132 C  CD1 . ILE A 1  142 ? 29.134  24.932  5.715   1.00 95.92 142 A 1 
ATOM   1133 N  N   . GLU A 1  143 ? 31.281  21.475  1.871   1.00 98.17 143 A 1 
ATOM   1134 C  CA  . GLU A 1  143 ? 31.776  21.265  0.506   1.00 97.83 143 A 1 
ATOM   1135 C  C   . GLU A 1  143 ? 31.485  19.845  0.027   1.00 98.01 143 A 1 
ATOM   1136 O  O   . GLU A 1  143 ? 31.102  19.635  -1.129  1.00 97.71 143 A 1 
ATOM   1137 C  CB  . GLU A 1  143 ? 33.275  21.567  0.445   1.00 97.63 143 A 1 
ATOM   1138 C  CG  . GLU A 1  143 ? 33.602  23.035  0.691   1.00 90.43 143 A 1 
ATOM   1139 C  CD  . GLU A 1  143 ? 35.090  23.302  0.782   1.00 82.99 143 A 1 
ATOM   1140 O  OE1 . GLU A 1  143 ? 35.883  22.348  0.653   1.00 75.58 143 A 1 
ATOM   1141 O  OE2 . GLU A 1  143 ? 35.473  24.476  0.982   1.00 75.19 143 A 1 
ATOM   1142 N  N   . SER A 1  144 ? 31.651  18.858  0.901   1.00 98.28 144 A 1 
ATOM   1143 C  CA  . SER A 1  144 ? 31.369  17.471  0.534   1.00 98.35 144 A 1 
ATOM   1144 C  C   . SER A 1  144 ? 29.864  17.252  0.348   1.00 98.41 144 A 1 
ATOM   1145 O  O   . SER A 1  144 ? 29.435  16.581  -0.597  1.00 98.21 144 A 1 
ATOM   1146 C  CB  . SER A 1  144 ? 31.926  16.529  1.601   1.00 98.19 144 A 1 
ATOM   1147 O  OG  . SER A 1  144 ? 31.771  15.175  1.220   1.00 94.26 144 A 1 
ATOM   1148 N  N   . PHE A 1  145 ? 29.063  17.822  1.240   1.00 98.65 145 A 1 
ATOM   1149 C  CA  . PHE A 1  145 ? 27.611  17.734  1.144   1.00 98.67 145 A 1 
ATOM   1150 C  C   . PHE A 1  145 ? 27.124  18.285  -0.198  1.00 98.56 145 A 1 
ATOM   1151 O  O   . PHE A 1  145 ? 26.271  17.686  -0.858  1.00 98.39 145 A 1 
ATOM   1152 C  CB  . PHE A 1  145 ? 26.963  18.493  2.310   1.00 98.62 145 A 1 
ATOM   1153 C  CG  . PHE A 1  145 ? 25.549  18.078  2.630   1.00 98.68 145 A 1 
ATOM   1154 C  CD1 . PHE A 1  145 ? 24.546  18.145  1.684   1.00 97.05 145 A 1 
ATOM   1155 C  CD2 . PHE A 1  145 ? 25.218  17.641  3.909   1.00 96.18 145 A 1 
ATOM   1156 C  CE1 . PHE A 1  145 ? 23.243  17.774  1.987   1.00 95.89 145 A 1 
ATOM   1157 C  CE2 . PHE A 1  145 ? 23.915  17.270  4.224   1.00 95.55 145 A 1 
ATOM   1158 C  CZ  . PHE A 1  145 ? 22.931  17.333  3.258   1.00 98.19 145 A 1 
ATOM   1159 N  N   . LYS A 1  146 ? 27.672  19.427  -0.606  1.00 98.37 146 A 1 
ATOM   1160 C  CA  . LYS A 1  146 ? 27.271  20.053  -1.864  1.00 98.13 146 A 1 
ATOM   1161 C  C   . LYS A 1  146 ? 27.532  19.149  -3.062  1.00 97.86 146 A 1 
ATOM   1162 O  O   . LYS A 1  146 ? 26.816  19.223  -4.059  1.00 97.35 146 A 1 
ATOM   1163 C  CB  . LYS A 1  146 ? 28.000  21.386  -2.052  1.00 97.99 146 A 1 
ATOM   1164 C  CG  . LYS A 1  146 ? 27.453  22.522  -1.200  1.00 96.58 146 A 1 
ATOM   1165 C  CD  . LYS A 1  146 ? 28.207  23.823  -1.455  1.00 94.44 146 A 1 
ATOM   1166 C  CE  . LYS A 1  146 ? 27.563  24.977  -0.721  1.00 89.42 146 A 1 
ATOM   1167 N  NZ  . LYS A 1  146 ? 28.292  26.265  -0.950  1.00 82.64 146 A 1 
ATOM   1168 N  N   . HIS A 1  147 ? 28.567  18.299  -2.970  1.00 97.80 147 A 1 
ATOM   1169 C  CA  . HIS A 1  147 ? 28.893  17.412  -4.079  1.00 97.62 147 A 1 
ATOM   1170 C  C   . HIS A 1  147 ? 27.903  16.264  -4.211  1.00 97.67 147 A 1 
ATOM   1171 O  O   . HIS A 1  147 ? 27.400  16.002  -5.312  1.00 96.93 147 A 1 
ATOM   1172 C  CB  . HIS A 1  147 ? 30.314  16.864  -3.912  1.00 97.04 147 A 1 
ATOM   1173 C  CG  . HIS A 1  147 ? 30.684  15.850  -4.947  1.00 95.24 147 A 1 
ATOM   1174 N  ND1 . HIS A 1  147 ? 30.872  16.174  -6.272  1.00 85.25 147 A 1 
ATOM   1175 C  CD2 . HIS A 1  147 ? 30.883  14.512  -4.850  1.00 85.72 147 A 1 
ATOM   1176 C  CE1 . HIS A 1  147 ? 31.180  15.074  -6.950  1.00 88.62 147 A 1 
ATOM   1177 N  NE2 . HIS A 1  147 ? 31.194  14.060  -6.113  1.00 89.68 147 A 1 
ATOM   1178 N  N   . GLY A 1  148 ? 27.603  15.554  -3.108  1.00 98.22 148 A 1 
ATOM   1179 C  CA  . GLY A 1  148 ? 26.780  14.362  -3.205  1.00 98.21 148 A 1 
ATOM   1180 C  C   . GLY A 1  148 ? 25.888  14.069  -2.016  1.00 98.52 148 A 1 
ATOM   1181 O  O   . GLY A 1  148 ? 25.270  12.998  -1.971  1.00 98.26 148 A 1 
ATOM   1182 N  N   . GLY A 1  149 ? 25.806  14.989  -1.058  1.00 98.44 149 A 1 
ATOM   1183 C  CA  . GLY A 1  149 ? 24.980  14.758  0.115   1.00 98.55 149 A 1 
ATOM   1184 C  C   . GLY A 1  149 ? 25.620  13.873  1.165   1.00 98.77 149 A 1 
ATOM   1185 O  O   . GLY A 1  149 ? 24.932  13.434  2.098   1.00 98.55 149 A 1 
ATOM   1186 N  N   . TYR A 1  150 ? 26.909  13.598  1.047   1.00 98.74 150 A 1 
ATOM   1187 C  CA  . TYR A 1  150 ? 27.649  12.802  2.018   1.00 98.71 150 A 1 
ATOM   1188 C  C   . TYR A 1  150 ? 28.834  13.601  2.551   1.00 98.72 150 A 1 
ATOM   1189 O  O   . TYR A 1  150 ? 29.329  14.520  1.889   1.00 98.60 150 A 1 
ATOM   1190 C  CB  . TYR A 1  150 ? 28.109  11.466  1.409   1.00 98.59 150 A 1 
ATOM   1191 C  CG  . TYR A 1  150 ? 28.949  11.586  0.145   1.00 98.58 150 A 1 
ATOM   1192 C  CD1 . TYR A 1  150 ? 30.311  11.840  0.197   1.00 95.32 150 A 1 
ATOM   1193 C  CD2 . TYR A 1  150 ? 28.373  11.397  -1.113  1.00 94.77 150 A 1 
ATOM   1194 C  CE1 . TYR A 1  150 ? 31.081  11.921  -0.951  1.00 95.03 150 A 1 
ATOM   1195 C  CE2 . TYR A 1  150 ? 29.141  11.477  -2.270  1.00 94.74 150 A 1 
ATOM   1196 C  CZ  . TYR A 1  150 ? 30.491  11.740  -2.182  1.00 98.03 150 A 1 
ATOM   1197 O  OH  . TYR A 1  150 ? 31.254  11.819  -3.327  1.00 97.36 150 A 1 
ATOM   1198 N  N   . TYR A 1  151 ? 29.304  13.251  3.756   1.00 98.76 151 A 1 
ATOM   1199 C  CA  . TYR A 1  151 ? 30.355  14.032  4.392   1.00 98.83 151 A 1 
ATOM   1200 C  C   . TYR A 1  151 ? 30.837  13.354  5.671   1.00 98.89 151 A 1 
ATOM   1201 O  O   . TYR A 1  151 ? 30.244  12.371  6.125   1.00 98.81 151 A 1 
ATOM   1202 C  CB  . TYR A 1  151 ? 29.866  15.453  4.717   1.00 98.77 151 A 1 
ATOM   1203 C  CG  . TYR A 1  151 ? 28.743  15.493  5.739   1.00 98.81 151 A 1 
ATOM   1204 C  CD1 . TYR A 1  151 ? 27.412  15.338  5.347   1.00 97.44 151 A 1 
ATOM   1205 C  CD2 . TYR A 1  151 ? 29.002  15.707  7.085   1.00 96.51 151 A 1 
ATOM   1206 C  CE1 . TYR A 1  151 ? 26.381  15.379  6.267   1.00 97.13 151 A 1 
ATOM   1207 C  CE2 . TYR A 1  151 ? 27.972  15.747  8.018   1.00 97.20 151 A 1 
ATOM   1208 C  CZ  . TYR A 1  151 ? 26.663  15.585  7.609   1.00 98.72 151 A 1 
ATOM   1209 O  OH  . TYR A 1  151 ? 25.649  15.637  8.526   1.00 98.60 151 A 1 
ATOM   1210 N  N   . THR A 1  152 ? 31.919  13.888  6.240   1.00 98.76 152 A 1 
ATOM   1211 C  CA  . THR A 1  152 ? 32.405  13.489  7.553   1.00 98.64 152 A 1 
ATOM   1212 C  C   . THR A 1  152 ? 32.552  14.723  8.433   1.00 98.63 152 A 1 
ATOM   1213 O  O   . THR A 1  152 ? 32.731  15.840  7.942   1.00 98.00 152 A 1 
ATOM   1214 C  CB  . THR A 1  152 ? 33.752  12.763  7.488   1.00 97.68 152 A 1 
ATOM   1215 O  OG1 . THR A 1  152 ? 34.768  13.676  7.054   1.00 89.75 152 A 1 
ATOM   1216 C  CG2 . THR A 1  152 ? 33.692  11.589  6.527   1.00 90.14 152 A 1 
ATOM   1217 N  N   . MET A 1  153 ? 32.491  14.505  9.749   1.00 98.65 153 A 1 
ATOM   1218 C  CA  . MET A 1  153 ? 32.610  15.593  10.705  1.00 98.31 153 A 1 
ATOM   1219 C  C   . MET A 1  153 ? 33.015  15.004  12.050  1.00 98.51 153 A 1 
ATOM   1220 O  O   . MET A 1  153 ? 32.385  14.067  12.527  1.00 98.16 153 A 1 
ATOM   1221 C  CB  . MET A 1  153 ? 31.291  16.363  10.812  1.00 96.40 153 A 1 
ATOM   1222 C  CG  . MET A 1  153 ? 31.372  17.683  11.555  1.00 89.10 153 A 1 
ATOM   1223 S  SD  . MET A 1  153 ? 29.964  18.757  11.180  1.00 92.89 153 A 1 
ATOM   1224 C  CE  . MET A 1  153 ? 28.596  17.727  11.701  1.00 86.78 153 A 1 
ATOM   1225 N  N   . PRO A 1  154 ? 34.072  15.528  12.692  1.00 98.12 154 A 1 
ATOM   1226 C  CA  . PRO A 1  154 ? 34.515  14.956  13.969  1.00 97.85 154 A 1 
ATOM   1227 C  C   . PRO A 1  154 ? 33.580  15.328  15.114  1.00 98.00 154 A 1 
ATOM   1228 O  O   . PRO A 1  154 ? 33.066  16.450  15.181  1.00 97.72 154 A 1 
ATOM   1229 C  CB  . PRO A 1  154 ? 35.901  15.579  14.169  1.00 96.82 154 A 1 
ATOM   1230 C  CG  . PRO A 1  154 ? 35.836  16.869  13.420  1.00 94.45 154 A 1 
ATOM   1231 C  CD  . PRO A 1  154 ? 34.944  16.619  12.228  1.00 97.22 154 A 1 
ATOM   1232 N  N   . PHE A 1  155 ? 33.339  14.363  16.001  1.00 97.75 155 A 1 
ATOM   1233 C  CA  . PHE A 1  155 ? 32.589  14.657  17.215  1.00 97.72 155 A 1 
ATOM   1234 C  C   . PHE A 1  155 ? 33.401  15.607  18.101  1.00 97.47 155 A 1 
ATOM   1235 O  O   . PHE A 1  155 ? 34.629  15.549  18.114  1.00 96.80 155 A 1 
ATOM   1236 C  CB  . PHE A 1  155 ? 32.282  13.365  17.982  1.00 97.89 155 A 1 
ATOM   1237 C  CG  . PHE A 1  155 ? 31.160  12.554  17.403  1.00 98.26 155 A 1 
ATOM   1238 C  CD1 . PHE A 1  155 ? 31.401  11.621  16.402  1.00 95.21 155 A 1 
ATOM   1239 C  CD2 . PHE A 1  155 ? 29.859  12.716  17.856  1.00 94.17 155 A 1 
ATOM   1240 C  CE1 . PHE A 1  155 ? 30.364  10.870  15.866  1.00 94.78 155 A 1 
ATOM   1241 C  CE2 . PHE A 1  155 ? 28.821  11.968  17.329  1.00 94.54 155 A 1 
ATOM   1242 C  CZ  . PHE A 1  155 ? 29.072  11.044  16.327  1.00 98.02 155 A 1 
ATOM   1243 N  N   . PRO A 1  156 ? 32.750  16.501  18.846  1.00 97.07 156 A 1 
ATOM   1244 C  CA  . PRO A 1  156 ? 33.466  17.439  19.718  1.00 96.41 156 A 1 
ATOM   1245 C  C   . PRO A 1  156 ? 34.289  16.726  20.777  1.00 96.08 156 A 1 
ATOM   1246 O  O   . PRO A 1  156 ? 33.829  15.756  21.389  1.00 94.87 156 A 1 
ATOM   1247 C  CB  . PRO A 1  156 ? 32.340  18.267  20.349  1.00 95.42 156 A 1 
ATOM   1248 C  CG  . PRO A 1  156 ? 31.201  18.159  19.386  1.00 94.59 156 A 1 
ATOM   1249 C  CD  . PRO A 1  156 ? 31.302  16.770  18.807  1.00 96.65 156 A 1 
ATOM   1250 N  N   . ALA A 1  157 ? 35.498  17.216  21.015  1.00 93.71 157 A 1 
ATOM   1251 C  CA  . ALA A 1  157 ? 36.411  16.567  21.948  1.00 92.22 157 A 1 
ATOM   1252 C  C   . ALA A 1  157 ? 35.913  16.620  23.386  1.00 92.03 157 A 1 
ATOM   1253 O  O   . ALA A 1  157 ? 36.241  15.747  24.188  1.00 88.81 157 A 1 
ATOM   1254 C  CB  . ALA A 1  157 ? 37.797  17.212  21.848  1.00 89.46 157 A 1 
ATOM   1255 N  N   . HIS A 1  158 ? 35.099  17.631  23.726  1.00 91.89 158 A 1 
ATOM   1256 C  CA  . HIS A 1  158 ? 34.655  17.823  25.100  1.00 90.91 158 A 1 
ATOM   1257 C  C   . HIS A 1  158 ? 33.638  16.783  25.557  1.00 91.92 158 A 1 
ATOM   1258 O  O   . HIS A 1  158 ? 33.234  16.804  26.719  1.00 89.63 158 A 1 
ATOM   1259 C  CB  . HIS A 1  158 ? 34.067  19.227  25.284  1.00 88.31 158 A 1 
ATOM   1260 C  CG  . HIS A 1  158 ? 32.806  19.462  24.508  1.00 84.16 158 A 1 
ATOM   1261 N  ND1 . HIS A 1  158 ? 31.576  18.998  24.929  1.00 73.08 158 A 1 
ATOM   1262 C  CD2 . HIS A 1  158 ? 32.578  20.116  23.355  1.00 71.97 158 A 1 
ATOM   1263 C  CE1 . HIS A 1  158 ? 30.650  19.346  24.056  1.00 70.57 158 A 1 
ATOM   1264 N  NE2 . HIS A 1  158 ? 31.222  20.031  23.090  1.00 71.84 158 A 1 
ATOM   1265 N  N   . LEU A 1  159 ? 33.230  15.865  24.674  1.00 94.22 159 A 1 
ATOM   1266 C  CA  . LEU A 1  159 ? 32.232  14.852  25.017  1.00 94.55 159 A 1 
ATOM   1267 C  C   . LEU A 1  159 ? 32.810  13.694  25.826  1.00 93.85 159 A 1 
ATOM   1268 O  O   . LEU A 1  159 ? 32.074  12.761  26.171  1.00 90.49 159 A 1 
ATOM   1269 C  CB  . LEU A 1  159 ? 31.565  14.317  23.747  1.00 94.66 159 A 1 
ATOM   1270 C  CG  . LEU A 1  159 ? 30.665  15.311  23.004  1.00 94.96 159 A 1 
ATOM   1271 C  CD1 . LEU A 1  159 ? 30.228  14.738  21.665  1.00 92.56 159 A 1 
ATOM   1272 C  CD2 . LEU A 1  159 ? 29.455  15.682  23.852  1.00 92.24 159 A 1 
ATOM   1273 N  N   . GLY A 1  160 ? 34.101  13.729  26.143  1.00 94.03 160 A 1 
ATOM   1274 C  CA  . GLY A 1  160 ? 34.722  12.650  26.897  1.00 93.60 160 A 1 
ATOM   1275 C  C   . GLY A 1  160 ? 35.181  11.494  26.030  1.00 94.22 160 A 1 
ATOM   1276 O  O   . GLY A 1  160 ? 35.316  10.366  26.514  1.00 91.17 160 A 1 
ATOM   1277 N  N   . ILE A 1  161 ? 35.423  11.768  24.751  1.00 95.04 161 A 1 
ATOM   1278 C  CA  . ILE A 1  161 ? 35.851  10.744  23.803  1.00 95.06 161 A 1 
ATOM   1279 C  C   . ILE A 1  161 ? 37.344  10.478  23.986  1.00 95.03 161 A 1 
ATOM   1280 O  O   . ILE A 1  161 ? 38.152  11.407  23.987  1.00 92.79 161 A 1 
ATOM   1281 C  CB  . ILE A 1  161 ? 35.547  11.190  22.363  1.00 93.25 161 A 1 
ATOM   1282 C  CG1 . ILE A 1  161 ? 34.035  11.389  22.179  1.00 86.49 161 A 1 
ATOM   1283 C  CG2 . ILE A 1  161 ? 36.086  10.182  21.358  1.00 83.96 161 A 1 
ATOM   1284 C  CD1 . ILE A 1  161 ? 33.663  12.175  20.943  1.00 82.47 161 A 1 
ATOM   1285 N  N   . LYS A 1  162 ? 37.697  9.198   24.125  1.00 94.39 162 A 1 
ATOM   1286 C  CA  . LYS A 1  162 ? 39.089  8.823   24.373  1.00 94.35 162 A 1 
ATOM   1287 C  C   . LYS A 1  162 ? 39.815  8.360   23.112  1.00 94.53 162 A 1 
ATOM   1288 O  O   . LYS A 1  162 ? 41.033  8.194   23.133  1.00 91.40 162 A 1 
ATOM   1289 C  CB  . LYS A 1  162 ? 39.161  7.740   25.451  1.00 92.71 162 A 1 
ATOM   1290 C  CG  . LYS A 1  162 ? 38.690  8.217   26.813  1.00 89.09 162 A 1 
ATOM   1291 C  CD  . LYS A 1  162 ? 39.057  7.248   27.929  1.00 80.86 162 A 1 
ATOM   1292 C  CE  . LYS A 1  162 ? 38.732  7.829   29.284  1.00 73.99 162 A 1 
ATOM   1293 N  NZ  . LYS A 1  162 ? 39.160  6.934   30.395  1.00 64.50 162 A 1 
ATOM   1294 N  N   . VAL A 1  163 ? 39.083  8.143   22.032  1.00 94.90 163 A 1 
ATOM   1295 C  CA  . VAL A 1  163 ? 39.649  7.831   20.725  1.00 95.28 163 A 1 
ATOM   1296 C  C   . VAL A 1  163 ? 39.000  8.781   19.729  1.00 96.03 163 A 1 
ATOM   1297 O  O   . VAL A 1  163 ? 37.793  9.002   19.804  1.00 94.60 163 A 1 
ATOM   1298 C  CB  . VAL A 1  163 ? 39.381  6.369   20.319  1.00 92.83 163 A 1 
ATOM   1299 C  CG1 . VAL A 1  163 ? 39.985  6.064   18.958  1.00 83.61 163 A 1 
ATOM   1300 C  CG2 . VAL A 1  163 ? 39.928  5.411   21.370  1.00 83.73 163 A 1 
ATOM   1301 N  N   . PRO A 1  164 ? 39.770  9.359   18.785  1.00 96.51 164 A 1 
ATOM   1302 C  CA  . PRO A 1  164 ? 39.148  10.262  17.812  1.00 96.71 164 A 1 
ATOM   1303 C  C   . PRO A 1  164 ? 37.966  9.595   17.120  1.00 97.25 164 A 1 
ATOM   1304 O  O   . PRO A 1  164 ? 38.097  8.529   16.522  1.00 96.71 164 A 1 
ATOM   1305 C  CB  . PRO A 1  164 ? 40.284  10.554  16.829  1.00 95.67 164 A 1 
ATOM   1306 C  CG  . PRO A 1  164 ? 41.538  10.379  17.644  1.00 93.98 164 A 1 
ATOM   1307 C  CD  . PRO A 1  164 ? 41.222  9.252   18.592  1.00 95.83 164 A 1 
ATOM   1308 N  N   . LEU A 1  165 ? 36.794  10.231  17.211  1.00 97.87 165 A 1 
ATOM   1309 C  CA  . LEU A 1  165 ? 35.545  9.667   16.715  1.00 98.05 165 A 1 
ATOM   1310 C  C   . LEU A 1  165 ? 34.921  10.621  15.714  1.00 98.21 165 A 1 
ATOM   1311 O  O   . LEU A 1  165 ? 34.840  11.823  15.962  1.00 98.04 165 A 1 
ATOM   1312 C  CB  . LEU A 1  165 ? 34.575  9.398   17.875  1.00 97.82 165 A 1 
ATOM   1313 C  CG  . LEU A 1  165 ? 33.240  8.759   17.525  1.00 97.18 165 A 1 
ATOM   1314 C  CD1 . LEU A 1  165 ? 33.441  7.361   16.957  1.00 94.02 165 A 1 
ATOM   1315 C  CD2 . LEU A 1  165 ? 32.339  8.712   18.755  1.00 93.96 165 A 1 
ATOM   1316 N  N   . ASN A 1  166 ? 34.469  10.068  14.580  1.00 98.47 166 A 1 
ATOM   1317 C  CA  . ASN A 1  166 ? 33.937  10.863  13.485  1.00 98.51 166 A 1 
ATOM   1318 C  C   . ASN A 1  166 ? 32.525  10.426  13.113  1.00 98.66 166 A 1 
ATOM   1319 O  O   . ASN A 1  166 ? 32.209  9.238   13.122  1.00 98.54 166 A 1 
ATOM   1320 C  CB  . ASN A 1  166 ? 34.835  10.759  12.257  1.00 98.35 166 A 1 
ATOM   1321 C  CG  . ASN A 1  166 ? 36.241  11.249  12.517  1.00 98.15 166 A 1 
ATOM   1322 O  OD1 . ASN A 1  166 ? 36.532  12.431  12.363  1.00 90.85 166 A 1 
ATOM   1323 N  ND2 . ASN A 1  166 ? 37.122  10.335  12.916  1.00 88.42 166 A 1 
ATOM   1324 N  N   . ALA A 1  167 ? 31.685  11.398  12.783  1.00 98.66 167 A 1 
ATOM   1325 C  CA  . ALA A 1  167 ? 30.407  11.134  12.145  1.00 98.75 167 A 1 
ATOM   1326 C  C   . ALA A 1  167 ? 30.625  11.025  10.649  1.00 98.87 167 A 1 
ATOM   1327 O  O   . ALA A 1  167 ? 31.260  11.892  10.037  1.00 98.72 167 A 1 
ATOM   1328 C  CB  . ALA A 1  167 ? 29.412  12.243  12.459  1.00 98.63 167 A 1 
ATOM   1329 N  N   . VAL A 1  168 ? 30.128  9.955   10.041  1.00 98.88 168 A 1 
ATOM   1330 C  CA  . VAL A 1  168 ? 30.222  9.742   8.599   1.00 98.85 168 A 1 
ATOM   1331 C  C   . VAL A 1  168 ? 28.810  9.560   8.062   1.00 98.90 168 A 1 
ATOM   1332 O  O   . VAL A 1  168 ? 28.104  8.632   8.464   1.00 98.87 168 A 1 
ATOM   1333 C  CB  . VAL A 1  168 ? 31.084  8.513   8.256   1.00 98.83 168 A 1 
ATOM   1334 C  CG1 . VAL A 1  168 ? 31.117  8.292   6.750   1.00 97.81 168 A 1 
ATOM   1335 C  CG2 . VAL A 1  168 ? 32.499  8.687   8.805   1.00 96.96 168 A 1 
ATOM   1336 N  N   . VAL A 1  169 ? 28.394  10.452  7.165   1.00 98.97 169 A 1 
ATOM   1337 C  CA  . VAL A 1  169 ? 27.061  10.406  6.582   1.00 98.93 169 A 1 
ATOM   1338 C  C   . VAL A 1  169 ? 27.170  9.940   5.137   1.00 98.92 169 A 1 
ATOM   1339 O  O   . VAL A 1  169 ? 27.896  10.538  4.341   1.00 98.83 169 A 1 
ATOM   1340 C  CB  . VAL A 1  169 ? 26.374  11.779  6.652   1.00 98.88 169 A 1 
ATOM   1341 C  CG1 . VAL A 1  169 ? 25.086  11.789  5.835   1.00 98.04 169 A 1 
ATOM   1342 C  CG2 . VAL A 1  169 ? 26.084  12.140  8.108   1.00 97.28 169 A 1 
ATOM   1343 N  N   . LEU A 1  170 ? 26.437  8.870   4.800   1.00 98.96 170 A 1 
ATOM   1344 C  CA  . LEU A 1  170 ? 26.364  8.360   3.441   1.00 98.96 170 A 1 
ATOM   1345 C  C   . LEU A 1  170 ? 24.995  8.680   2.840   1.00 98.90 170 A 1 
ATOM   1346 O  O   . LEU A 1  170 ? 23.976  8.610   3.526   1.00 98.81 170 A 1 
ATOM   1347 C  CB  . LEU A 1  170 ? 26.589  6.848   3.404   1.00 98.90 170 A 1 
ATOM   1348 C  CG  . LEU A 1  170 ? 27.959  6.343   3.882   1.00 98.59 170 A 1 
ATOM   1349 C  CD1 . LEU A 1  170 ? 28.023  4.821   3.760   1.00 96.87 170 A 1 
ATOM   1350 C  CD2 . LEU A 1  170 ? 29.078  6.987   3.084   1.00 96.60 170 A 1 
ATOM   1351 N  N   . ASN A 1  171 ? 25.003  9.029   1.552   1.00 98.81 171 A 1 
ATOM   1352 C  CA  . ASN A 1  171 ? 23.768  9.274   0.818   1.00 98.85 171 A 1 
ATOM   1353 C  C   . ASN A 1  171 ? 23.388  8.006   0.063   1.00 98.73 171 A 1 
ATOM   1354 O  O   . ASN A 1  171 ? 23.760  7.818   -1.097  1.00 98.46 171 A 1 
ATOM   1355 C  CB  . ASN A 1  171 ? 23.930  10.453  -0.136  1.00 98.70 171 A 1 
ATOM   1356 C  CG  . ASN A 1  171 ? 22.672  10.749  -0.913  1.00 98.58 171 A 1 
ATOM   1357 O  OD1 . ASN A 1  171 ? 21.621  10.126  -0.702  1.00 95.00 171 A 1 
ATOM   1358 N  ND2 . ASN A 1  171 ? 22.747  11.701  -1.831  1.00 93.47 171 A 1 
ATOM   1359 N  N   . THR A 1  172 ? 22.632  7.119   0.728   1.00 98.85 172 A 1 
ATOM   1360 C  CA  . THR A 1  172 ? 22.233  5.861   0.098   1.00 98.74 172 A 1 
ATOM   1361 C  C   . THR A 1  172 ? 20.998  6.001   -0.780  1.00 98.66 172 A 1 
ATOM   1362 O  O   . THR A 1  172 ? 20.608  5.034   -1.438  1.00 98.24 172 A 1 
ATOM   1363 C  CB  . THR A 1  172 ? 21.993  4.774   1.158   1.00 98.70 172 A 1 
ATOM   1364 O  OG1 . THR A 1  172 ? 21.122  5.269   2.171   1.00 97.69 172 A 1 
ATOM   1365 C  CG2 . THR A 1  172 ? 23.321  4.353   1.776   1.00 95.49 172 A 1 
ATOM   1366 N  N   . VAL A 1  173 ? 20.395  7.196   -0.841  1.00 98.54 173 A 1 
ATOM   1367 C  CA  . VAL A 1  173 ? 19.343  7.437   -1.838  1.00 98.28 173 A 1 
ATOM   1368 C  C   . VAL A 1  173 ? 19.913  7.275   -3.244  1.00 97.87 173 A 1 
ATOM   1369 O  O   . VAL A 1  173 ? 19.188  6.936   -4.180  1.00 97.21 173 A 1 
ATOM   1370 C  CB  . VAL A 1  173 ? 18.717  8.825   -1.658  1.00 98.14 173 A 1 
ATOM   1371 C  CG1 . VAL A 1  173 ? 17.589  9.052   -2.672  1.00 97.39 173 A 1 
ATOM   1372 C  CG2 . VAL A 1  173 ? 18.172  8.990   -0.239  1.00 96.88 173 A 1 
ATOM   1373 N  N   . LEU A 1  174 ? 21.227  7.472   -3.400  1.00 98.16 174 A 1 
ATOM   1374 C  CA  . LEU A 1  174 ? 21.883  7.226   -4.676  1.00 97.86 174 A 1 
ATOM   1375 C  C   . LEU A 1  174 ? 21.755  5.770   -5.110  1.00 97.35 174 A 1 
ATOM   1376 O  O   . LEU A 1  174 ? 21.827  5.474   -6.305  1.00 96.75 174 A 1 
ATOM   1377 C  CB  . LEU A 1  174 ? 23.368  7.600   -4.594  1.00 97.92 174 A 1 
ATOM   1378 C  CG  . LEU A 1  174 ? 23.692  9.050   -4.236  1.00 97.61 174 A 1 
ATOM   1379 C  CD1 . LEU A 1  174 ? 25.208  9.236   -4.122  1.00 96.45 174 A 1 
ATOM   1380 C  CD2 . LEU A 1  174 ? 23.122  10.004  -5.277  1.00 96.13 174 A 1 
ATOM   1381 N  N   . TYR A 1  175 ? 21.547  4.856   -4.150  1.00 97.75 175 A 1 
ATOM   1382 C  CA  . TYR A 1  175 ? 21.503  3.424   -4.434  1.00 97.31 175 A 1 
ATOM   1383 C  C   . TYR A 1  175 ? 20.084  2.860   -4.404  1.00 96.69 175 A 1 
ATOM   1384 O  O   . TYR A 1  175 ? 19.890  1.669   -4.690  1.00 95.90 175 A 1 
ATOM   1385 C  CB  . TYR A 1  175 ? 22.365  2.661   -3.430  1.00 97.44 175 A 1 
ATOM   1386 C  CG  . TYR A 1  175 ? 23.761  3.216   -3.246  1.00 97.91 175 A 1 
ATOM   1387 C  CD1 . TYR A 1  175 ? 24.470  3.747   -4.318  1.00 96.93 175 A 1 
ATOM   1388 C  CD2 . TYR A 1  175 ? 24.380  3.202   -1.999  1.00 96.45 175 A 1 
ATOM   1389 C  CE1 . TYR A 1  175 ? 25.750  4.256   -4.153  1.00 96.82 175 A 1 
ATOM   1390 C  CE2 . TYR A 1  175 ? 25.655  3.701   -1.828  1.00 96.74 175 A 1 
ATOM   1391 C  CZ  . TYR A 1  175 ? 26.334  4.229   -2.907  1.00 98.22 175 A 1 
ATOM   1392 O  OH  . TYR A 1  175 ? 27.605  4.726   -2.735  1.00 98.07 175 A 1 
ATOM   1393 N  N   . TYR A 1  176 ? 19.098  3.668   -4.069  1.00 96.21 176 A 1 
ATOM   1394 C  CA  . TYR A 1  176 ? 17.708  3.246   -3.909  1.00 95.35 176 A 1 
ATOM   1395 C  C   . TYR A 1  176 ? 17.149  2.712   -5.224  1.00 94.02 176 A 1 
ATOM   1396 O  O   . TYR A 1  176 ? 17.359  3.306   -6.284  1.00 93.40 176 A 1 
ATOM   1397 C  CB  . TYR A 1  176 ? 16.883  4.433   -3.416  1.00 94.84 176 A 1 
ATOM   1398 C  CG  . TYR A 1  176 ? 15.507  4.118   -2.874  1.00 94.27 176 A 1 
ATOM   1399 C  CD1 . TYR A 1  176 ? 15.199  2.903   -2.285  1.00 91.94 176 A 1 
ATOM   1400 C  CD2 . TYR A 1  176 ? 14.511  5.084   -2.917  1.00 91.90 176 A 1 
ATOM   1401 C  CE1 . TYR A 1  176 ? 13.945  2.648   -1.769  1.00 90.94 176 A 1 
ATOM   1402 C  CE2 . TYR A 1  176 ? 13.247  4.846   -2.402  1.00 91.26 176 A 1 
ATOM   1403 C  CZ  . TYR A 1  176 ? 12.973  3.622   -1.831  1.00 93.24 176 A 1 
ATOM   1404 O  OH  . TYR A 1  176 ? 11.718  3.382   -1.328  1.00 92.70 176 A 1 
ATOM   1405 N  N   . ASN A 1  177 ? 16.421  1.585   -5.164  1.00 92.00 177 A 1 
ATOM   1406 C  CA  . ASN A 1  177 ? 15.946  0.961   -6.396  1.00 89.06 177 A 1 
ATOM   1407 C  C   . ASN A 1  177 ? 14.804  1.730   -7.067  1.00 87.56 177 A 1 
ATOM   1408 O  O   . ASN A 1  177 ? 14.445  1.411   -8.201  1.00 84.38 177 A 1 
ATOM   1409 C  CB  . ASN A 1  177 ? 15.547  -0.506  -6.151  1.00 86.14 177 A 1 
ATOM   1410 C  CG  . ASN A 1  177 ? 14.427  -0.665  -5.145  1.00 84.36 177 A 1 
ATOM   1411 O  OD1 . ASN A 1  177 ? 14.017  0.288   -4.490  1.00 77.39 177 A 1 
ATOM   1412 N  ND2 . ASN A 1  177 ? 13.939  -1.889  -5.023  1.00 77.33 177 A 1 
ATOM   1413 N  N   . TYR A 1  178 ? 14.249  2.736   -6.406  1.00 87.94 178 A 1 
ATOM   1414 C  CA  . TYR A 1  178 ? 13.290  3.631   -7.046  1.00 85.25 178 A 1 
ATOM   1415 C  C   . TYR A 1  178 ? 13.961  4.880   -7.623  1.00 86.10 178 A 1 
ATOM   1416 O  O   . TYR A 1  178 ? 13.281  5.739   -8.189  1.00 84.76 178 A 1 
ATOM   1417 C  CB  . TYR A 1  178 ? 12.190  4.048   -6.061  1.00 84.65 178 A 1 
ATOM   1418 C  CG  . TYR A 1  178 ? 11.268  2.911   -5.651  1.00 80.19 178 A 1 
ATOM   1419 C  CD1 . TYR A 1  178 ? 10.881  1.934   -6.552  1.00 73.82 178 A 1 
ATOM   1420 C  CD2 . TYR A 1  178 ? 10.775  2.826   -4.352  1.00 72.86 178 A 1 
ATOM   1421 C  CE1 . TYR A 1  178 ? 10.039  0.905   -6.185  1.00 72.11 178 A 1 
ATOM   1422 C  CE2 . TYR A 1  178 ? 9.931   1.806   -3.972  1.00 72.59 178 A 1 
ATOM   1423 C  CZ  . TYR A 1  178 ? 9.566   0.845   -4.888  1.00 75.53 178 A 1 
ATOM   1424 O  OH  . TYR A 1  178 ? 8.729   -0.180  -4.514  1.00 72.73 178 A 1 
ATOM   1425 N  N   . ASN A 1  179 ? 15.281  4.986   -7.503  1.00 88.67 179 A 1 
ATOM   1426 C  CA  . ASN A 1  179 ? 16.047  6.085   -8.096  1.00 89.40 179 A 1 
ATOM   1427 C  C   . ASN A 1  179 ? 16.416  5.700   -9.528  1.00 86.30 179 A 1 
ATOM   1428 O  O   . ASN A 1  179 ? 17.275  4.844   -9.749  1.00 84.77 179 A 1 
ATOM   1429 C  CB  . ASN A 1  179 ? 17.299  6.362   -7.256  1.00 91.81 179 A 1 
ATOM   1430 C  CG  . ASN A 1  179 ? 18.094  7.554   -7.757  1.00 93.08 179 A 1 
ATOM   1431 O  OD1 . ASN A 1  179 ? 17.898  8.035   -8.872  1.00 90.51 179 A 1 
ATOM   1432 N  ND2 . ASN A 1  179 ? 19.012  8.033   -6.928  1.00 89.94 179 A 1 
ATOM   1433 N  N   . LYS A 1  180 ? 15.772  6.341   -10.501 1.00 85.28 180 A 1 
ATOM   1434 C  CA  . LYS A 1  180 ? 15.970  6.002   -11.910 1.00 79.92 180 A 1 
ATOM   1435 C  C   . LYS A 1  180 ? 17.222  6.644   -12.494 1.00 81.52 180 A 1 
ATOM   1436 O  O   . LYS A 1  180 ? 17.580  6.360   -13.643 1.00 79.08 180 A 1 
ATOM   1437 C  CB  . LYS A 1  180 ? 14.751  6.420   -12.733 1.00 75.34 180 A 1 
ATOM   1438 C  CG  . LYS A 1  180 ? 13.448  5.777   -12.283 1.00 68.18 180 A 1 
ATOM   1439 C  CD  . LYS A 1  180 ? 12.267  6.319   -13.071 1.00 60.86 180 A 1 
ATOM   1440 C  CE  . LYS A 1  180 ? 10.941  5.751   -12.583 1.00 54.08 180 A 1 
ATOM   1441 N  NZ  . LYS A 1  180 ? 9.784   6.312   -13.320 1.00 49.56 180 A 1 
ATOM   1442 N  N   . GLN A 1  181 ? 17.906  7.500   -11.728 1.00 87.31 181 A 1 
ATOM   1443 C  CA  . GLN A 1  181 ? 19.012  8.292   -12.266 1.00 86.39 181 A 1 
ATOM   1444 C  C   . GLN A 1  181 ? 20.370  7.609   -12.122 1.00 87.65 181 A 1 
ATOM   1445 O  O   . GLN A 1  181 ? 21.342  8.060   -12.733 1.00 84.84 181 A 1 
ATOM   1446 C  CB  . GLN A 1  181 ? 19.068  9.659   -11.575 1.00 85.33 181 A 1 
ATOM   1447 C  CG  . GLN A 1  181 ? 17.728  10.382  -11.543 1.00 81.80 181 A 1 
ATOM   1448 C  CD  . GLN A 1  181 ? 17.166  10.595  -12.933 1.00 77.02 181 A 1 
ATOM   1449 O  OE1 . GLN A 1  181 ? 17.873  11.050  -13.834 1.00 69.74 181 A 1 
ATOM   1450 N  NE2 . GLN A 1  181 ? 15.902  10.245  -13.117 1.00 67.52 181 A 1 
ATOM   1451 N  N   . THR A 1  182 ? 20.458  6.535   -11.320 1.00 87.85 182 A 1 
ATOM   1452 C  CA  . THR A 1  182 ? 21.741  5.911   -11.013 1.00 88.85 182 A 1 
ATOM   1453 C  C   . THR A 1  182 ? 21.820  4.452   -11.451 1.00 86.06 182 A 1 
ATOM   1454 O  O   . THR A 1  182 ? 22.734  3.734   -11.052 1.00 83.39 182 A 1 
ATOM   1455 C  CB  . THR A 1  182 ? 22.039  6.000   -9.509  1.00 91.41 182 A 1 
ATOM   1456 O  OG1 . THR A 1  182 ? 20.947  5.431   -8.779  1.00 90.17 182 A 1 
ATOM   1457 C  CG2 . THR A 1  182 ? 22.225  7.460   -9.095  1.00 90.10 182 A 1 
ATOM   1458 N  N   . MET A 1  183 ? 20.888  4.001   -12.289 1.00 83.88 183 A 1 
ATOM   1459 C  CA  . MET A 1  183 ? 20.784  2.588   -12.653 1.00 80.07 183 A 1 
ATOM   1460 C  C   . MET A 1  183 ? 21.995  2.087   -13.429 1.00 80.75 183 A 1 
ATOM   1461 O  O   . MET A 1  183 ? 22.344  0.908   -13.339 1.00 76.39 183 A 1 
ATOM   1462 C  CB  . MET A 1  183 ? 19.512  2.362   -13.484 1.00 74.66 183 A 1 
ATOM   1463 C  CG  . MET A 1  183 ? 18.240  2.826   -12.793 1.00 65.96 183 A 1 
ATOM   1464 S  SD  . MET A 1  183 ? 16.814  2.916   -13.913 1.00 59.99 183 A 1 
ATOM   1465 C  CE  . MET A 1  183 ? 16.577  1.180   -14.274 1.00 52.06 183 A 1 
ATOM   1466 N  N   . ASP A 1  184 ? 22.645  2.963   -14.187 1.00 78.60 184 A 1 
ATOM   1467 C  CA  . ASP A 1  184 ? 23.727  2.566   -15.078 1.00 78.10 184 A 1 
ATOM   1468 C  C   . ASP A 1  184 ? 25.103  3.005   -14.585 1.00 81.46 184 A 1 
ATOM   1469 O  O   . ASP A 1  184 ? 26.073  2.951   -15.346 1.00 78.74 184 A 1 
ATOM   1470 C  CB  . ASP A 1  184 ? 23.486  3.127   -16.483 1.00 73.51 184 A 1 
ATOM   1471 C  CG  . ASP A 1  184 ? 23.460  4.645   -16.513 1.00 65.14 184 A 1 
ATOM   1472 O  OD1 . ASP A 1  184 ? 23.270  5.268   -15.449 1.00 58.54 184 A 1 
ATOM   1473 O  OD2 . ASP A 1  184 ? 23.625  5.216   -17.613 1.00 57.33 184 A 1 
ATOM   1474 N  N   . SER A 1  185 ? 25.199  3.420   -13.322 1.00 85.43 185 A 1 
ATOM   1475 C  CA  . SER A 1  185 ? 26.459  3.908   -12.781 1.00 87.79 185 A 1 
ATOM   1476 C  C   . SER A 1  185 ? 27.180  2.803   -12.011 1.00 89.24 185 A 1 
ATOM   1477 O  O   . SER A 1  185 ? 26.562  1.882   -11.479 1.00 87.72 185 A 1 
ATOM   1478 C  CB  . SER A 1  185 ? 26.217  5.113   -11.870 1.00 86.16 185 A 1 
ATOM   1479 O  OG  . SER A 1  185 ? 27.429  5.582   -11.311 1.00 78.36 185 A 1 
ATOM   1480 N  N   . THR A 1  186 ? 28.511  2.906   -11.968 1.00 91.35 186 A 1 
ATOM   1481 C  CA  . THR A 1  186 ? 29.325  1.999   -11.167 1.00 91.83 186 A 1 
ATOM   1482 C  C   . THR A 1  186 ? 29.530  2.547   -9.759  1.00 93.64 186 A 1 
ATOM   1483 O  O   . THR A 1  186 ? 29.477  1.802   -8.785  1.00 92.07 186 A 1 
ATOM   1484 C  CB  . THR A 1  186 ? 30.683  1.762   -11.840 1.00 89.29 186 A 1 
ATOM   1485 O  OG1 . THR A 1  186 ? 30.490  1.179   -13.132 1.00 80.91 186 A 1 
ATOM   1486 C  CG2 . THR A 1  186 ? 31.553  0.844   -10.992 1.00 77.92 186 A 1 
ATOM   1487 N  N   . ASP A 1  187 ? 29.780  3.856   -9.657  1.00 95.42 187 A 1 
ATOM   1488 C  CA  . ASP A 1  187 ? 30.038  4.505   -8.372  1.00 96.70 187 A 1 
ATOM   1489 C  C   . ASP A 1  187 ? 29.413  5.898   -8.398  1.00 96.91 187 A 1 
ATOM   1490 O  O   . ASP A 1  187 ? 30.110  6.888   -8.638  1.00 96.30 187 A 1 
ATOM   1491 C  CB  . ASP A 1  187 ? 31.543  4.580   -8.100  1.00 97.01 187 A 1 
ATOM   1492 C  CG  . ASP A 1  187 ? 31.865  5.089   -6.704  1.00 97.51 187 A 1 
ATOM   1493 O  OD1 . ASP A 1  187 ? 30.930  5.243   -5.885  1.00 95.89 187 A 1 
ATOM   1494 O  OD2 . ASP A 1  187 ? 33.062  5.326   -6.419  1.00 95.41 187 A 1 
ATOM   1495 N  N   . PRO A 1  188 ? 28.095  6.002   -8.173  1.00 96.84 188 A 1 
ATOM   1496 C  CA  . PRO A 1  188 ? 27.410  7.291   -8.288  1.00 97.00 188 A 1 
ATOM   1497 C  C   . PRO A 1  188 ? 28.054  8.370   -7.424  1.00 97.52 188 A 1 
ATOM   1498 O  O   . PRO A 1  188 ? 28.212  8.194   -6.213  1.00 97.34 188 A 1 
ATOM   1499 C  CB  . PRO A 1  188 ? 25.984  6.974   -7.822  1.00 96.38 188 A 1 
ATOM   1500 C  CG  . PRO A 1  188 ? 25.816  5.515   -8.091  1.00 94.71 188 A 1 
ATOM   1501 C  CD  . PRO A 1  188 ? 27.164  4.910   -7.844  1.00 96.53 188 A 1 
ATOM   1502 N  N   . LEU A 1  189 ? 28.443  9.456   -8.077  1.00 96.90 189 A 1 
ATOM   1503 C  CA  . LEU A 1  189 ? 29.056  10.614  -7.424  1.00 97.36 189 A 1 
ATOM   1504 C  C   . LEU A 1  189 ? 30.302  10.248  -6.616  1.00 97.69 189 A 1 
ATOM   1505 O  O   . LEU A 1  189 ? 30.709  10.992  -5.722  1.00 96.99 189 A 1 
ATOM   1506 C  CB  . LEU A 1  189 ? 28.026  11.358  -6.559  1.00 97.28 189 A 1 
ATOM   1507 C  CG  . LEU A 1  189 ? 26.948  12.100  -7.365  1.00 96.75 189 A 1 
ATOM   1508 C  CD1 . LEU A 1  189 ? 25.800  12.547  -6.471  1.00 93.76 189 A 1 
ATOM   1509 C  CD2 . LEU A 1  189 ? 27.562  13.299  -8.085  1.00 93.48 189 A 1 
ATOM   1510 N  N   . GLY A 1  190 ? 30.924  9.091   -6.928  1.00 97.40 190 A 1 
ATOM   1511 C  CA  . GLY A 1  190 ? 32.193  8.701   -6.335  1.00 97.60 190 A 1 
ATOM   1512 C  C   . GLY A 1  190 ? 32.140  8.347   -4.861  1.00 98.25 190 A 1 
ATOM   1513 O  O   . GLY A 1  190 ? 33.172  8.364   -4.187  1.00 97.97 190 A 1 
ATOM   1514 N  N   . GLN A 1  191 ? 30.958  8.013   -4.341  1.00 98.25 191 A 1 
ATOM   1515 C  CA  . GLN A 1  191 ? 30.811  7.822   -2.899  1.00 98.55 191 A 1 
ATOM   1516 C  C   . GLN A 1  191 ? 31.556  6.587   -2.390  1.00 98.70 191 A 1 
ATOM   1517 O  O   . GLN A 1  191 ? 32.139  6.626   -1.304  1.00 98.71 191 A 1 
ATOM   1518 C  CB  . GLN A 1  191 ? 29.334  7.729   -2.518  1.00 98.33 191 A 1 
ATOM   1519 C  CG  . GLN A 1  191 ? 29.106  7.592   -1.007  1.00 98.07 191 A 1 
ATOM   1520 C  CD  . GLN A 1  191 ? 27.653  7.729   -0.604  1.00 98.49 191 A 1 
ATOM   1521 O  OE1 . GLN A 1  191 ? 27.320  8.490   0.305   1.00 93.55 191 A 1 
ATOM   1522 N  NE2 . GLN A 1  191 ? 26.774  6.986   -1.273  1.00 94.20 191 A 1 
ATOM   1523 N  N   . PHE A 1  192 ? 31.548  5.476   -3.143  1.00 98.40 192 A 1 
ATOM   1524 C  CA  . PHE A 1  192 ? 32.246  4.272   -2.697  1.00 98.41 192 A 1 
ATOM   1525 C  C   . PHE A 1  192 ? 33.747  4.510   -2.582  1.00 98.58 192 A 1 
ATOM   1526 O  O   . PHE A 1  192 ? 34.369  4.147   -1.585  1.00 98.44 192 A 1 
ATOM   1527 C  CB  . PHE A 1  192 ? 31.969  3.096   -3.643  1.00 98.33 192 A 1 
ATOM   1528 C  CG  . PHE A 1  192 ? 30.639  2.420   -3.418  1.00 98.31 192 A 1 
ATOM   1529 C  CD1 . PHE A 1  192 ? 30.351  1.814   -2.203  1.00 95.13 192 A 1 
ATOM   1530 C  CD2 . PHE A 1  192 ? 29.691  2.378   -4.420  1.00 94.98 192 A 1 
ATOM   1531 C  CE1 . PHE A 1  192 ? 29.128  1.186   -1.993  1.00 95.62 192 A 1 
ATOM   1532 C  CE2 . PHE A 1  192 ? 28.478  1.759   -4.215  1.00 95.25 192 A 1 
ATOM   1533 C  CZ  . PHE A 1  192 ? 28.189  1.158   -2.999  1.00 97.76 192 A 1 
ATOM   1534 N  N   . GLU A 1  193 ? 34.350  5.119   -3.613  1.00 98.21 193 A 1 
ATOM   1535 C  CA  . GLU A 1  193 ? 35.782  5.416   -3.578  1.00 98.29 193 A 1 
ATOM   1536 C  C   . GLU A 1  193 ? 36.105  6.419   -2.472  1.00 98.42 193 A 1 
ATOM   1537 O  O   . GLU A 1  193 ? 37.111  6.283   -1.766  1.00 98.28 193 A 1 
ATOM   1538 C  CB  . GLU A 1  193 ? 36.245  5.943   -4.930  1.00 98.04 193 A 1 
ATOM   1539 C  CG  . GLU A 1  193 ? 37.747  6.185   -5.027  1.00 88.68 193 A 1 
ATOM   1540 C  CD  . GLU A 1  193 ? 38.558  4.912   -4.833  1.00 79.63 193 A 1 
ATOM   1541 O  OE1 . GLU A 1  193 ? 38.074  3.825   -5.224  1.00 73.62 193 A 1 
ATOM   1542 O  OE2 . GLU A 1  193 ? 39.676  5.002   -4.291  1.00 72.32 193 A 1 
ATOM   1543 N  N   . TRP A 1  194 ? 35.253  7.434   -2.301  1.00 98.26 194 A 1 
ATOM   1544 C  CA  . TRP A 1  194 ? 35.419  8.412   -1.233  1.00 98.49 194 A 1 
ATOM   1545 C  C   . TRP A 1  194 ? 35.358  7.744   0.138   1.00 98.52 194 A 1 
ATOM   1546 O  O   . TRP A 1  194 ? 36.187  8.016   1.010   1.00 98.55 194 A 1 
ATOM   1547 C  CB  . TRP A 1  194 ? 34.335  9.486   -1.352  1.00 98.39 194 A 1 
ATOM   1548 C  CG  . TRP A 1  194 ? 34.249  10.428  -0.185  1.00 98.47 194 A 1 
ATOM   1549 C  CD1 . TRP A 1  194 ? 34.938  11.587  -0.006  1.00 98.19 194 A 1 
ATOM   1550 C  CD2 . TRP A 1  194 ? 33.397  10.299  0.964   1.00 98.53 194 A 1 
ATOM   1551 N  NE1 . TRP A 1  194 ? 34.577  12.185  1.173   1.00 98.14 194 A 1 
ATOM   1552 C  CE2 . TRP A 1  194 ? 33.631  11.414  1.793   1.00 98.44 194 A 1 
ATOM   1553 C  CE3 . TRP A 1  194 ? 32.450  9.340   1.363   1.00 98.44 194 A 1 
ATOM   1554 C  CZ2 . TRP A 1  194 ? 32.958  11.599  3.003   1.00 98.33 194 A 1 
ATOM   1555 C  CZ3 . TRP A 1  194 ? 31.788  9.529   2.583   1.00 98.17 194 A 1 
ATOM   1556 C  CH2 . TRP A 1  194 ? 32.046  10.647  3.379   1.00 98.14 194 A 1 
ATOM   1557 N  N   . PHE A 1  195 ? 34.392  6.848   0.332   1.00 98.60 195 A 1 
ATOM   1558 C  CA  . PHE A 1  195 ? 34.243  6.152   1.603   1.00 98.60 195 A 1 
ATOM   1559 C  C   . PHE A 1  195 ? 35.472  5.308   1.920   1.00 98.64 195 A 1 
ATOM   1560 O  O   . PHE A 1  195 ? 35.951  5.295   3.056   1.00 98.63 195 A 1 
ATOM   1561 C  CB  . PHE A 1  195 ? 32.979  5.280   1.576   1.00 98.69 195 A 1 
ATOM   1562 C  CG  . PHE A 1  195 ? 32.712  4.552   2.860   1.00 98.75 195 A 1 
ATOM   1563 C  CD1 . PHE A 1  195 ? 32.216  5.222   3.973   1.00 96.83 195 A 1 
ATOM   1564 C  CD2 . PHE A 1  195 ? 32.941  3.184   2.967   1.00 96.55 195 A 1 
ATOM   1565 C  CE1 . PHE A 1  195 ? 31.957  4.553   5.154   1.00 96.79 195 A 1 
ATOM   1566 C  CE2 . PHE A 1  195 ? 32.689  2.509   4.142   1.00 96.75 195 A 1 
ATOM   1567 C  CZ  . PHE A 1  195 ? 32.193  3.188   5.243   1.00 98.56 195 A 1 
ATOM   1568 N  N   . LYS A 1  196 ? 35.989  4.604   0.908   1.00 98.48 196 A 1 
ATOM   1569 C  CA  . LYS A 1  196 ? 37.188  3.792   1.096   1.00 98.27 196 A 1 
ATOM   1570 C  C   . LYS A 1  196 ? 38.368  4.660   1.524   1.00 98.37 196 A 1 
ATOM   1571 O  O   . LYS A 1  196 ? 39.124  4.298   2.430   1.00 98.21 196 A 1 
ATOM   1572 C  CB  . LYS A 1  196 ? 37.528  3.046   -0.195  1.00 98.06 196 A 1 
ATOM   1573 C  CG  . LYS A 1  196 ? 38.752  2.137   -0.090  1.00 93.88 196 A 1 
ATOM   1574 C  CD  . LYS A 1  196 ? 39.012  1.405   -1.400  1.00 89.98 196 A 1 
ATOM   1575 C  CE  . LYS A 1  196 ? 40.192  0.454   -1.275  1.00 82.66 196 A 1 
ATOM   1576 N  NZ  . LYS A 1  196 ? 41.471  1.159   -1.005  1.00 74.64 196 A 1 
ATOM   1577 N  N   . THR A 1  197 ? 38.530  5.813   0.885   1.00 98.19 197 A 1 
ATOM   1578 C  CA  . THR A 1  197 ? 39.616  6.731   1.226   1.00 97.87 197 A 1 
ATOM   1579 C  C   . THR A 1  197 ? 39.497  7.219   2.670   1.00 98.19 197 A 1 
ATOM   1580 O  O   . THR A 1  197 ? 40.478  7.250   3.415   1.00 97.85 197 A 1 
ATOM   1581 C  CB  . THR A 1  197 ? 39.629  7.915   0.255   1.00 97.74 197 A 1 
ATOM   1582 O  OG1 . THR A 1  197 ? 39.849  7.438   -1.080  1.00 93.98 197 A 1 
ATOM   1583 C  CG2 . THR A 1  197 ? 40.729  8.904   0.618   1.00 92.43 197 A 1 
ATOM   1584 N  N   . VAL A 1  198 ? 38.285  7.598   3.060   1.00 98.42 198 A 1 
ATOM   1585 C  CA  . VAL A 1  198 ? 38.040  8.078   4.415   1.00 98.34 198 A 1 
ATOM   1586 C  C   . VAL A 1  198 ? 38.333  6.979   5.440   1.00 98.49 198 A 1 
ATOM   1587 O  O   . VAL A 1  198 ? 39.027  7.205   6.436   1.00 98.35 198 A 1 
ATOM   1588 C  CB  . VAL A 1  198 ? 36.586  8.581   4.558   1.00 98.15 198 A 1 
ATOM   1589 C  CG1 . VAL A 1  198 ? 36.221  8.808   6.015   1.00 96.23 198 A 1 
ATOM   1590 C  CG2 . VAL A 1  198 ? 36.398  9.868   3.750   1.00 95.99 198 A 1 
ATOM   1591 N  N   . MET A 1  199 ? 37.818  5.781   5.197   1.00 98.68 199 A 1 
ATOM   1592 C  CA  . MET A 1  199 ? 37.993  4.677   6.132   1.00 98.61 199 A 1 
ATOM   1593 C  C   . MET A 1  199 ? 39.458  4.239   6.221   1.00 98.57 199 A 1 
ATOM   1594 O  O   . MET A 1  199 ? 39.943  3.921   7.309   1.00 98.36 199 A 1 
ATOM   1595 C  CB  . MET A 1  199 ? 37.114  3.497   5.727   1.00 98.58 199 A 1 
ATOM   1596 C  CG  . MET A 1  199 ? 35.616  3.737   5.914   1.00 98.00 199 A 1 
ATOM   1597 S  SD  . MET A 1  199 ? 35.136  3.881   7.642   1.00 97.89 199 A 1 
ATOM   1598 C  CE  . MET A 1  199 ? 34.456  5.540   7.657   1.00 92.93 199 A 1 
ATOM   1599 N  N   . ASP A 1  200 ? 40.158  4.207   5.091   1.00 98.45 200 A 1 
ATOM   1600 C  CA  . ASP A 1  200 ? 41.582  3.885   5.108   1.00 98.24 200 A 1 
ATOM   1601 C  C   . ASP A 1  200 ? 42.342  4.889   5.969   1.00 98.21 200 A 1 
ATOM   1602 O  O   . ASP A 1  200 ? 43.229  4.507   6.743   1.00 97.72 200 A 1 
ATOM   1603 C  CB  . ASP A 1  200 ? 42.152  3.880   3.683   1.00 98.17 200 A 1 
ATOM   1604 C  CG  . ASP A 1  200 ? 41.800  2.628   2.905   1.00 97.07 200 A 1 
ATOM   1605 O  OD1 . ASP A 1  200 ? 41.352  1.636   3.523   1.00 92.50 200 A 1 
ATOM   1606 O  OD2 . ASP A 1  200 ? 41.980  2.625   1.672   1.00 92.67 200 A 1 
ATOM   1607 N  N   . GLY A 1  201 ? 41.991  6.162   5.848   1.00 98.06 201 A 1 
ATOM   1608 C  CA  . GLY A 1  201 ? 42.633  7.191   6.652   1.00 97.82 201 A 1 
ATOM   1609 C  C   . GLY A 1  201 ? 42.382  7.007   8.133   1.00 98.03 201 A 1 
ATOM   1610 O  O   . GLY A 1  201 ? 43.301  7.139   8.951   1.00 97.54 201 A 1 
ATOM   1611 N  N   . TYR A 1  202 ? 41.159  6.695   8.498   1.00 98.35 202 A 1 
ATOM   1612 C  CA  . TYR A 1  202 ? 40.825  6.456   9.894   1.00 98.27 202 A 1 
ATOM   1613 C  C   . TYR A 1  202 ? 41.574  5.240   10.436  1.00 98.08 202 A 1 
ATOM   1614 O  O   . TYR A 1  202 ? 42.087  5.268   11.557  1.00 97.48 202 A 1 
ATOM   1615 C  CB  . TYR A 1  202 ? 39.314  6.245   10.058  1.00 98.17 202 A 1 
ATOM   1616 C  CG  . TYR A 1  202 ? 38.455  7.475   9.833   1.00 98.39 202 A 1 
ATOM   1617 C  CD1 . TYR A 1  202 ? 39.002  8.754   9.810   1.00 95.61 202 A 1 
ATOM   1618 C  CD2 . TYR A 1  202 ? 37.084  7.355   9.668   1.00 95.22 202 A 1 
ATOM   1619 C  CE1 . TYR A 1  202 ? 38.210  9.874   9.615   1.00 95.72 202 A 1 
ATOM   1620 C  CE2 . TYR A 1  202 ? 36.279  8.466   9.473   1.00 95.41 202 A 1 
ATOM   1621 C  CZ  . TYR A 1  202 ? 36.850  9.721   9.445   1.00 98.16 202 A 1 
ATOM   1622 O  OH  . TYR A 1  202 ? 36.054  10.828  9.252   1.00 97.59 202 A 1 
ATOM   1623 N  N   . ARG A 1  203 ? 41.630  4.179   9.636   1.00 98.24 203 A 1 
ATOM   1624 C  CA  . ARG A 1  203 ? 42.317  2.960   10.066  1.00 98.08 203 A 1 
ATOM   1625 C  C   . ARG A 1  203 ? 43.795  3.232   10.324  1.00 97.76 203 A 1 
ATOM   1626 O  O   . ARG A 1  203 ? 44.350  2.777   11.330  1.00 96.87 203 A 1 
ATOM   1627 C  CB  . ARG A 1  203 ? 42.149  1.865   9.003   1.00 97.42 203 A 1 
ATOM   1628 C  CG  . ARG A 1  203 ? 42.946  0.602   9.270   1.00 96.07 203 A 1 
ATOM   1629 C  CD  . ARG A 1  203 ? 42.640  -0.463  8.211   1.00 95.64 203 A 1 
ATOM   1630 N  NE  . ARG A 1  203 ? 41.350  -1.102  8.433   1.00 95.00 203 A 1 
ATOM   1631 C  CZ  . ARG A 1  203 ? 40.708  -1.837  7.524   1.00 95.81 203 A 1 
ATOM   1632 N  NH1 . ARG A 1  203 ? 41.216  -1.996  6.307   1.00 89.68 203 A 1 
ATOM   1633 N  NH2 . ARG A 1  203 ? 39.543  -2.403  7.815   1.00 91.24 203 A 1 
ATOM   1634 N  N   . LYS A 1  204 ? 44.450  3.970   9.430   1.00 97.79 204 A 1 
ATOM   1635 C  CA  . LYS A 1  204 ? 45.880  4.241   9.561   1.00 97.60 204 A 1 
ATOM   1636 C  C   . LYS A 1  204 ? 46.191  5.122   10.762  1.00 97.55 204 A 1 
ATOM   1637 O  O   . LYS A 1  204 ? 47.286  5.041   11.322  1.00 96.23 204 A 1 
ATOM   1638 C  CB  . LYS A 1  204 ? 46.410  4.885   8.281   1.00 97.40 204 A 1 
ATOM   1639 C  CG  . LYS A 1  204 ? 46.430  3.963   7.068   1.00 85.64 204 A 1 
ATOM   1640 C  CD  . LYS A 1  204 ? 46.884  4.698   5.816   1.00 80.89 204 A 1 
ATOM   1641 C  CE  . LYS A 1  204 ? 46.898  3.783   4.611   1.00 69.02 204 A 1 
ATOM   1642 N  NZ  . LYS A 1  204 ? 47.321  4.494   3.365   1.00 59.84 204 A 1 
ATOM   1643 N  N   . THR A 1  205 ? 45.255  5.973   11.166  1.00 97.43 205 A 1 
ATOM   1644 C  CA  . THR A 1  205 ? 45.479  6.929   12.247  1.00 96.86 205 A 1 
ATOM   1645 C  C   . THR A 1  205 ? 44.768  6.541   13.538  1.00 96.89 205 A 1 
ATOM   1646 O  O   . THR A 1  205 ? 44.754  7.325   14.487  1.00 95.67 205 A 1 
ATOM   1647 C  CB  . THR A 1  205 ? 45.050  8.336   11.825  1.00 96.37 205 A 1 
ATOM   1648 O  OG1 . THR A 1  205 ? 43.685  8.317   11.397  1.00 94.10 205 A 1 
ATOM   1649 C  CG2 . THR A 1  205 ? 45.928  8.838   10.685  1.00 92.93 205 A 1 
ATOM   1650 N  N   . GLY A 1  206 ? 44.174  5.347   13.591  1.00 97.42 206 A 1 
ATOM   1651 C  CA  . GLY A 1  206 ? 43.541  4.865   14.799  1.00 97.09 206 A 1 
ATOM   1652 C  C   . GLY A 1  206 ? 42.254  5.570   15.172  1.00 97.11 206 A 1 
ATOM   1653 O  O   . GLY A 1  206 ? 41.876  5.586   16.349  1.00 95.73 206 A 1 
ATOM   1654 N  N   . GLN A 1  207 ? 41.571  6.139   14.195  1.00 97.72 207 A 1 
ATOM   1655 C  CA  . GLN A 1  207 ? 40.304  6.821   14.440  1.00 97.82 207 A 1 
ATOM   1656 C  C   . GLN A 1  207 ? 39.139  5.845   14.326  1.00 98.00 207 A 1 
ATOM   1657 O  O   . GLN A 1  207 ? 39.268  4.742   13.792  1.00 97.69 207 A 1 
ATOM   1658 C  CB  . GLN A 1  207 ? 40.123  7.990   13.469  1.00 97.38 207 A 1 
ATOM   1659 C  CG  . GLN A 1  207 ? 41.239  9.022   13.524  1.00 96.57 207 A 1 
ATOM   1660 C  CD  . GLN A 1  207 ? 40.932  10.259  12.699  1.00 96.46 207 A 1 
ATOM   1661 O  OE1 . GLN A 1  207 ? 39.893  10.894  12.889  1.00 89.25 207 A 1 
ATOM   1662 N  NE2 . GLN A 1  207 ? 41.820  10.599  11.780  1.00 88.72 207 A 1 
ATOM   1663 N  N   . ARG A 1  208 ? 37.990  6.257   14.845  1.00 98.24 208 A 1 
ATOM   1664 C  CA  . ARG A 1  208 ? 36.778  5.455   14.782  1.00 98.36 208 A 1 
ATOM   1665 C  C   . ARG A 1  208 ? 35.658  6.275   14.146  1.00 98.59 208 A 1 
ATOM   1666 O  O   . ARG A 1  208 ? 35.770  7.489   13.993  1.00 98.27 208 A 1 
ATOM   1667 C  CB  . ARG A 1  208 ? 36.359  4.981   16.175  1.00 97.68 208 A 1 
ATOM   1668 C  CG  . ARG A 1  208 ? 37.415  4.126   16.880  1.00 94.44 208 A 1 
ATOM   1669 C  CD  . ARG A 1  208 ? 37.593  2.786   16.192  1.00 87.86 208 A 1 
ATOM   1670 N  NE  . ARG A 1  208 ? 38.560  1.937   16.895  1.00 82.98 208 A 1 
ATOM   1671 C  CZ  . ARG A 1  208 ? 39.857  1.884   16.628  1.00 76.79 208 A 1 
ATOM   1672 N  NH1 . ARG A 1  208 ? 40.368  2.642   15.663  1.00 68.78 208 A 1 
ATOM   1673 N  NH2 . ARG A 1  208 ? 40.644  1.090   17.326  1.00 72.90 208 A 1 
ATOM   1674 N  N   . ALA A 1  209 ? 34.561  5.591   13.770  1.00 98.55 209 A 1 
ATOM   1675 C  CA  . ALA A 1  209 ? 33.472  6.255   13.074  1.00 98.77 209 A 1 
ATOM   1676 C  C   . ALA A 1  209 ? 32.120  5.669   13.462  1.00 98.72 209 A 1 
ATOM   1677 O  O   . ALA A 1  209 ? 31.993  4.464   13.707  1.00 98.63 209 A 1 
ATOM   1678 C  CB  . ALA A 1  209 ? 33.648  6.160   11.556  1.00 98.60 209 A 1 
ATOM   1679 N  N   . ILE A 1  210 ? 31.137  6.543   13.524  1.00 98.83 210 A 1 
ATOM   1680 C  CA  . ILE A 1  210 ? 29.737  6.141   13.544  1.00 98.85 210 A 1 
ATOM   1681 C  C   . ILE A 1  210 ? 29.148  6.569   12.202  1.00 98.85 210 A 1 
ATOM   1682 O  O   . ILE A 1  210 ? 29.172  7.755   11.861  1.00 98.85 210 A 1 
ATOM   1683 C  CB  . ILE A 1  210 ? 28.969  6.772   14.719  1.00 98.75 210 A 1 
ATOM   1684 C  CG1 . ILE A 1  210 ? 29.505  6.225   16.051  1.00 98.02 210 A 1 
ATOM   1685 C  CG2 . ILE A 1  210 ? 27.472  6.505   14.585  1.00 98.13 210 A 1 
ATOM   1686 C  CD1 . ILE A 1  210 ? 28.952  6.927   17.272  1.00 95.94 210 A 1 
ATOM   1687 N  N   . VAL A 1  211 ? 28.650  5.589   11.437  1.00 98.80 211 A 1 
ATOM   1688 C  CA  . VAL A 1  211 ? 28.132  5.839   10.093  1.00 98.98 211 A 1 
ATOM   1689 C  C   . VAL A 1  211 ? 26.619  5.994   10.157  1.00 98.99 211 A 1 
ATOM   1690 O  O   . VAL A 1  211 ? 25.940  5.256   10.871  1.00 98.88 211 A 1 
ATOM   1691 C  CB  . VAL A 1  211 ? 28.520  4.710   9.127   1.00 98.87 211 A 1 
ATOM   1692 C  CG1 . VAL A 1  211 ? 28.002  4.994   7.725   1.00 97.90 211 A 1 
ATOM   1693 C  CG2 . VAL A 1  211 ? 30.036  4.526   9.105   1.00 96.73 211 A 1 
ATOM   1694 N  N   . SER A 1  212 ? 26.086  6.960   9.404   1.00 98.93 212 A 1 
ATOM   1695 C  CA  . SER A 1  212 ? 24.646  7.168   9.316   1.00 98.99 212 A 1 
ATOM   1696 C  C   . SER A 1  212 ? 24.239  7.265   7.856   1.00 98.95 212 A 1 
ATOM   1697 O  O   . SER A 1  212 ? 24.971  7.773   7.014   1.00 98.82 212 A 1 
ATOM   1698 C  CB  . SER A 1  212 ? 24.220  8.436   10.064  1.00 98.66 212 A 1 
ATOM   1699 O  OG  . SER A 1  212 ? 24.583  8.375   11.424  1.00 85.05 212 A 1 
ATOM   1700 N  N   . MET A 1  213 ? 23.031  6.763   7.551   1.00 98.94 213 A 1 
ATOM   1701 C  CA  . MET A 1  213 ? 22.478  6.795   6.206   1.00 98.93 213 A 1 
ATOM   1702 C  C   . MET A 1  213 ? 20.975  6.689   6.325   1.00 98.99 213 A 1 
ATOM   1703 O  O   . MET A 1  213 ? 20.451  6.165   7.313   1.00 98.75 213 A 1 
ATOM   1704 C  CB  . MET A 1  213 ? 23.035  5.647   5.358   1.00 98.70 213 A 1 
ATOM   1705 C  CG  . MET A 1  213 ? 22.689  4.269   5.909   1.00 98.11 213 A 1 
ATOM   1706 S  SD  . MET A 1  213 ? 23.643  2.922   5.168   1.00 98.26 213 A 1 
ATOM   1707 C  CE  . MET A 1  213 ? 25.252  3.219   5.874   1.00 95.67 213 A 1 
ATOM   1708 N  N   . HIS A 1  214 ? 20.255  7.187   5.320   1.00 98.97 214 A 1 
ATOM   1709 C  CA  . HIS A 1  214 ? 18.797  7.119   5.399   1.00 98.89 214 A 1 
ATOM   1710 C  C   . HIS A 1  214 ? 18.287  5.698   5.156   1.00 98.83 214 A 1 
ATOM   1711 O  O   . HIS A 1  214 ? 17.435  5.204   5.899   1.00 98.52 214 A 1 
ATOM   1712 C  CB  . HIS A 1  214 ? 18.151  8.091   4.410   1.00 98.79 214 A 1 
ATOM   1713 C  CG  . HIS A 1  214 ? 16.660  8.131   4.522   1.00 98.74 214 A 1 
ATOM   1714 N  ND1 . HIS A 1  214 ? 16.016  8.590   5.644   1.00 97.42 214 A 1 
ATOM   1715 C  CD2 . HIS A 1  214 ? 15.692  7.739   3.662   1.00 97.42 214 A 1 
ATOM   1716 C  CE1 . HIS A 1  214 ? 14.716  8.493   5.475   1.00 97.82 214 A 1 
ATOM   1717 N  NE2 . HIS A 1  214 ? 14.486  7.978   4.279   1.00 97.90 214 A 1 
ATOM   1718 N  N   . ILE A 1  215 ? 18.795  5.037   4.107   1.00 98.85 215 A 1 
ATOM   1719 C  CA  . ILE A 1  215 ? 18.313  3.726   3.688   1.00 98.71 215 A 1 
ATOM   1720 C  C   . ILE A 1  215 ? 19.393  2.676   3.931   1.00 98.75 215 A 1 
ATOM   1721 O  O   . ILE A 1  215 ? 20.450  2.712   3.299   1.00 98.64 215 A 1 
ATOM   1722 C  CB  . ILE A 1  215 ? 17.895  3.714   2.206   1.00 98.61 215 A 1 
ATOM   1723 C  CG1 . ILE A 1  215 ? 16.949  4.880   1.899   1.00 97.84 215 A 1 
ATOM   1724 C  CG2 . ILE A 1  215 ? 17.253  2.378   1.846   1.00 97.62 215 A 1 
ATOM   1725 C  CD1 . ILE A 1  215 ? 16.555  4.989   0.435   1.00 97.02 215 A 1 
ATOM   1726 N  N   . CYS A 1  216 ? 19.126  1.737   4.826   1.00 98.79 216 A 1 
ATOM   1727 C  CA  . CYS A 1  216 ? 20.035  0.630   5.087   1.00 98.64 216 A 1 
ATOM   1728 C  C   . CYS A 1  216 ? 19.995  -0.379  3.942   1.00 98.62 216 A 1 
ATOM   1729 O  O   . CYS A 1  216 ? 18.972  -0.525  3.259   1.00 97.97 216 A 1 
ATOM   1730 C  CB  . CYS A 1  216 ? 19.636  -0.088  6.377   1.00 97.92 216 A 1 
ATOM   1731 S  SG  . CYS A 1  216 ? 20.670  0.248   7.824   1.00 93.47 216 A 1 
ATOM   1732 N  N   . PRO A 1  217 ? 21.089  -1.102  3.702   1.00 98.54 217 A 1 
ATOM   1733 C  CA  . PRO A 1  217 ? 20.994  -2.260  2.817   1.00 98.40 217 A 1 
ATOM   1734 C  C   . PRO A 1  217 ? 20.098  -3.328  3.428   1.00 98.13 217 A 1 
ATOM   1735 O  O   . PRO A 1  217 ? 19.897  -3.365  4.640   1.00 97.22 217 A 1 
ATOM   1736 C  CB  . PRO A 1  217 ? 22.450  -2.742  2.715   1.00 97.97 217 A 1 
ATOM   1737 C  CG  . PRO A 1  217 ? 23.084  -2.252  3.976   1.00 96.43 217 A 1 
ATOM   1738 C  CD  . PRO A 1  217 ? 22.416  -0.946  4.295   1.00 98.22 217 A 1 
ATOM   1739 N  N   . GLY A 1  218 ? 19.559  -4.193  2.577   1.00 97.29 218 A 1 
ATOM   1740 C  CA  . GLY A 1  218 ? 18.671  -5.240  3.034   1.00 96.75 218 A 1 
ATOM   1741 C  C   . GLY A 1  218 ? 17.252  -5.057  2.530   1.00 96.51 218 A 1 
ATOM   1742 O  O   . GLY A 1  218 ? 17.019  -4.451  1.485   1.00 95.41 218 A 1 
ATOM   1743 N  N   . VAL A 1  219 ? 16.295  -5.590  3.283   1.00 95.12 219 A 1 
ATOM   1744 C  CA  . VAL A 1  219 ? 14.912  -5.672  2.834   1.00 94.54 219 A 1 
ATOM   1745 C  C   . VAL A 1  219 ? 13.993  -4.824  3.709   1.00 94.58 219 A 1 
ATOM   1746 O  O   . VAL A 1  219 ? 14.371  -4.353  4.786   1.00 94.27 219 A 1 
ATOM   1747 C  CB  . VAL A 1  219 ? 14.405  -7.127  2.813   1.00 93.17 219 A 1 
ATOM   1748 C  CG1 . VAL A 1  219 ? 15.287  -7.987  1.918   1.00 88.27 219 A 1 
ATOM   1749 C  CG2 . VAL A 1  219 ? 14.354  -7.693  4.230   1.00 86.99 219 A 1 
ATOM   1750 N  N   . ALA A 1  220 ? 12.767  -4.639  3.222   1.00 93.24 220 A 1 
ATOM   1751 C  CA  . ALA A 1  220 ? 11.705  -3.976  3.974   1.00 92.40 220 A 1 
ATOM   1752 C  C   . ALA A 1  220 ? 10.645  -5.009  4.329   1.00 90.85 220 A 1 
ATOM   1753 O  O   . ALA A 1  220 ? 9.924   -5.490  3.453   1.00 88.74 220 A 1 
ATOM   1754 C  CB  . ALA A 1  220 ? 11.098  -2.842  3.159   1.00 92.07 220 A 1 
ATOM   1755 N  N   . GLU A 1  221 ? 10.554  -5.347  5.610   1.00 91.19 221 A 1 
ATOM   1756 C  CA  . GLU A 1  221 ? 9.658   -6.416  6.050   1.00 89.51 221 A 1 
ATOM   1757 C  C   . GLU A 1  221 ? 8.202   -6.140  5.697   1.00 87.93 221 A 1 
ATOM   1758 O  O   . GLU A 1  221 ? 7.449   -7.064  5.379   1.00 84.64 221 A 1 
ATOM   1759 C  CB  . GLU A 1  221 ? 9.792   -6.623  7.563   1.00 89.08 221 A 1 
ATOM   1760 C  CG  . GLU A 1  221 ? 11.124  -7.205  8.012   1.00 87.79 221 A 1 
ATOM   1761 C  CD  . GLU A 1  221 ? 12.178  -6.145  8.321   1.00 89.31 221 A 1 
ATOM   1762 O  OE1 . GLU A 1  221 ? 12.111  -5.031  7.762   1.00 86.04 221 A 1 
ATOM   1763 O  OE2 . GLU A 1  221 ? 13.082  -6.440  9.132   1.00 86.60 221 A 1 
ATOM   1764 N  N   . ARG A 1  222 ? 7.798   -4.873  5.740   1.00 85.39 222 A 1 
ATOM   1765 C  CA  . ARG A 1  222 ? 6.401   -4.524  5.478   1.00 81.99 222 A 1 
ATOM   1766 C  C   . ARG A 1  222 ? 6.054   -4.490  3.994   1.00 80.93 222 A 1 
ATOM   1767 O  O   . ARG A 1  222 ? 4.875   -4.466  3.644   1.00 78.72 222 A 1 
ATOM   1768 C  CB  . ARG A 1  222 ? 6.057   -3.172  6.108   1.00 80.95 222 A 1 
ATOM   1769 C  CG  . ARG A 1  222 ? 5.898   -3.232  7.612   1.00 78.05 222 A 1 
ATOM   1770 C  CD  . ARG A 1  222 ? 5.457   -1.892  8.163   1.00 76.81 222 A 1 
ATOM   1771 N  NE  . ARG A 1  222 ? 4.619   -2.050  9.340   1.00 75.68 222 A 1 
ATOM   1772 C  CZ  . ARG A 1  222 ? 4.005   -1.044  9.966   1.00 74.77 222 A 1 
ATOM   1773 N  NH1 . ARG A 1  222 ? 4.152   0.194   9.520   1.00 69.39 222 A 1 
ATOM   1774 N  NH2 . ARG A 1  222 ? 3.244   -1.286  11.025  1.00 68.20 222 A 1 
ATOM   1775 N  N   . PHE A 1  223 ? 7.062   -4.484  3.112   1.00 80.04 223 A 1 
ATOM   1776 C  CA  . PHE A 1  223 ? 6.842   -4.425  1.667   1.00 78.30 223 A 1 
ATOM   1777 C  C   . PHE A 1  223 ? 7.265   -5.740  1.024   1.00 80.87 223 A 1 
ATOM   1778 O  O   . PHE A 1  223 ? 8.126   -5.772  0.143   1.00 79.61 223 A 1 
ATOM   1779 C  CB  . PHE A 1  223 ? 7.620   -3.257  1.046   1.00 77.46 223 A 1 
ATOM   1780 C  CG  . PHE A 1  223 ? 7.271   -1.915  1.637   1.00 73.74 223 A 1 
ATOM   1781 C  CD1 . PHE A 1  223 ? 6.006   -1.644  2.134   1.00 67.85 223 A 1 
ATOM   1782 C  CD2 . PHE A 1  223 ? 8.227   -0.901  1.689   1.00 67.74 223 A 1 
ATOM   1783 C  CE1 . PHE A 1  223 ? 5.697   -0.407  2.672   1.00 65.79 223 A 1 
ATOM   1784 C  CE2 . PHE A 1  223 ? 7.927   0.334   2.217   1.00 65.80 223 A 1 
ATOM   1785 C  CZ  . PHE A 1  223 ? 6.663   0.581   2.709   1.00 67.60 223 A 1 
ATOM   1786 N  N   . ASN A 1  224 ? 6.626   -6.881  1.434   1.00 68.97 224 A 1 
ATOM   1787 C  CA  . ASN A 1  224 ? 6.876   -8.185  1.034   1.00 73.54 224 A 1 
ATOM   1788 C  C   . ASN A 1  224 ? 8.336   -8.545  0.984   1.00 75.32 224 A 1 
ATOM   1789 O  O   . ASN A 1  224 ? 8.822   -9.286  0.154   1.00 72.28 224 A 1 
ATOM   1790 C  CB  . ASN A 1  224 ? 6.210   -8.538  -0.291  1.00 72.11 224 A 1 
ATOM   1791 C  CG  . ASN A 1  224 ? 6.194   -9.918  -0.597  1.00 69.06 224 A 1 
ATOM   1792 O  OD1 . ASN A 1  224 ? 5.938   -10.774 0.312   1.00 65.25 224 A 1 
ATOM   1793 N  ND2 . ASN A 1  224 ? 6.302   -10.507 -1.492  1.00 64.50 224 A 1 
ATOM   1794 N  N   . TYR A 1  225 ? 9.115   -8.018  1.958   1.00 80.60 225 A 1 
ATOM   1795 C  CA  . TYR A 1  225 ? 10.536  -8.307  2.091   1.00 82.43 225 A 1 
ATOM   1796 C  C   . TYR A 1  225 ? 11.317  -7.930  0.830   1.00 84.30 225 A 1 
ATOM   1797 O  O   . TYR A 1  225 ? 12.260  -8.615  0.437   1.00 82.31 225 A 1 
ATOM   1798 C  CB  . TYR A 1  225 ? 10.759  -9.784  2.446   1.00 82.06 225 A 1 
ATOM   1799 C  CG  . TYR A 1  225 ? 9.963   -10.212 3.657   1.00 79.37 225 A 1 
ATOM   1800 C  CD1 . TYR A 1  225 ? 10.454  -10.021 4.945   1.00 74.09 225 A 1 
ATOM   1801 C  CD2 . TYR A 1  225 ? 8.712   -10.789 3.518   1.00 74.33 225 A 1 
ATOM   1802 C  CE1 . TYR A 1  225 ? 9.718   -10.400 6.063   1.00 72.94 225 A 1 
ATOM   1803 C  CE2 . TYR A 1  225 ? 7.963   -11.168 4.630   1.00 72.62 225 A 1 
ATOM   1804 C  CZ  . TYR A 1  225 ? 8.480   -10.972 5.893   1.00 76.57 225 A 1 
ATOM   1805 O  OH  . TYR A 1  225 ? 7.748   -11.346 7.002   1.00 72.05 225 A 1 
ATOM   1806 N  N   . SER A 1  226 ? 10.931  -6.820  0.206   1.00 82.02 226 A 1 
ATOM   1807 C  CA  . SER A 1  226 ? 11.565  -6.379  -1.028  1.00 82.29 226 A 1 
ATOM   1808 C  C   . SER A 1  226 ? 12.894  -5.688  -0.740  1.00 84.91 226 A 1 
ATOM   1809 O  O   . SER A 1  226 ? 13.024  -4.946  0.234   1.00 84.30 226 A 1 
ATOM   1810 C  CB  . SER A 1  226 ? 10.644  -5.447  -1.805  1.00 78.57 226 A 1 
ATOM   1811 O  OG  . SER A 1  226 ? 10.287  -4.318  -1.027  1.00 71.92 226 A 1 
ATOM   1812 N  N   . ASP A 1  227 ? 13.892  -5.947  -1.604  1.00 87.70 227 A 1 
ATOM   1813 C  CA  . ASP A 1  227 ? 15.174  -5.267  -1.498  1.00 88.24 227 A 1 
ATOM   1814 C  C   . ASP A 1  227 ? 15.002  -3.777  -1.744  1.00 89.73 227 A 1 
ATOM   1815 O  O   . ASP A 1  227 ? 14.247  -3.365  -2.629  1.00 88.74 227 A 1 
ATOM   1816 C  CB  . ASP A 1  227 ? 16.174  -5.842  -2.499  1.00 86.45 227 A 1 
ATOM   1817 C  CG  . ASP A 1  227 ? 16.580  -7.267  -2.172  1.00 81.26 227 A 1 
ATOM   1818 O  OD1 . ASP A 1  227 ? 16.840  -7.556  -0.988  1.00 74.45 227 A 1 
ATOM   1819 O  OD2 . ASP A 1  227 ? 16.642  -8.095  -3.106  1.00 72.60 227 A 1 
ATOM   1820 N  N   . GLN A 1  228 ? 15.707  -2.962  -0.963  1.00 94.17 228 A 1 
ATOM   1821 C  CA  . GLN A 1  228 ? 15.567  -1.519  -1.059  1.00 94.58 228 A 1 
ATOM   1822 C  C   . GLN A 1  228 ? 16.603  -0.872  -1.963  1.00 95.24 228 A 1 
ATOM   1823 O  O   . GLN A 1  228 ? 16.357  0.204   -2.512  1.00 94.18 228 A 1 
ATOM   1824 C  CB  . GLN A 1  228 ? 15.643  -0.903  0.340   1.00 94.03 228 A 1 
ATOM   1825 C  CG  . GLN A 1  228 ? 14.506  -1.344  1.247   1.00 92.48 228 A 1 
ATOM   1826 C  CD  . GLN A 1  228 ? 13.159  -1.007  0.644   1.00 91.88 228 A 1 
ATOM   1827 O  OE1 . GLN A 1  228 ? 12.746  0.150   0.634   1.00 84.18 228 A 1 
ATOM   1828 N  NE2 . GLN A 1  228 ? 12.477  -2.019  0.112   1.00 82.39 228 A 1 
ATOM   1829 N  N   . LEU A 1  229 ? 17.754  -1.508  -2.132  1.00 95.35 229 A 1 
ATOM   1830 C  CA  . LEU A 1  229 ? 18.824  -0.967  -2.966  1.00 95.56 229 A 1 
ATOM   1831 C  C   . LEU A 1  229 ? 19.033  -1.849  -4.195  1.00 94.23 229 A 1 
ATOM   1832 O  O   . LEU A 1  229 ? 18.776  -3.053  -4.158  1.00 93.51 229 A 1 
ATOM   1833 C  CB  . LEU A 1  229 ? 20.129  -0.870  -2.170  1.00 96.71 229 A 1 
ATOM   1834 C  CG  . LEU A 1  229 ? 20.062  -0.155  -0.815  1.00 96.68 229 A 1 
ATOM   1835 C  CD1 . LEU A 1  229 ? 21.448  -0.110  -0.182  1.00 95.24 229 A 1 
ATOM   1836 C  CD2 . LEU A 1  229 ? 19.496  1.247   -0.961  1.00 95.18 229 A 1 
ATOM   1837 N  N   . TYR A 1  230 ? 19.510  -1.244  -5.288  1.00 93.19 230 A 1 
ATOM   1838 C  CA  . TYR A 1  230 ? 19.916  -2.031  -6.442  1.00 91.90 230 A 1 
ATOM   1839 C  C   . TYR A 1  230 ? 20.945  -3.081  -6.003  1.00 93.04 230 A 1 
ATOM   1840 O  O   . TYR A 1  230 ? 21.793  -2.797  -5.161  1.00 93.42 230 A 1 
ATOM   1841 C  CB  . TYR A 1  230 ? 20.523  -1.135  -7.520  1.00 91.13 230 A 1 
ATOM   1842 C  CG  . TYR A 1  230 ? 19.530  -0.263  -8.253  1.00 88.91 230 A 1 
ATOM   1843 C  CD1 . TYR A 1  230 ? 18.537  -0.824  -9.047  1.00 82.06 230 A 1 
ATOM   1844 C  CD2 . TYR A 1  230 ? 19.601  1.115   -8.169  1.00 81.69 230 A 1 
ATOM   1845 C  CE1 . TYR A 1  230 ? 17.633  -0.023  -9.735  1.00 80.73 230 A 1 
ATOM   1846 C  CE2 . TYR A 1  230 ? 18.698  1.922   -8.857  1.00 80.65 230 A 1 
ATOM   1847 C  CZ  . TYR A 1  230 ? 17.724  1.347   -9.640  1.00 86.61 230 A 1 
ATOM   1848 O  OH  . TYR A 1  230 ? 16.837  2.135   -10.316 1.00 83.78 230 A 1 
ATOM   1849 N  N   . PRO A 1  231 ? 20.884  -4.293  -6.557  1.00 88.66 231 A 1 
ATOM   1850 C  CA  . PRO A 1  231 ? 21.760  -5.373  -6.068  1.00 87.39 231 A 1 
ATOM   1851 C  C   . PRO A 1  231 ? 23.248  -5.047  -6.158  1.00 89.73 231 A 1 
ATOM   1852 O  O   . PRO A 1  231 ? 24.009  -5.396  -5.251  1.00 90.52 231 A 1 
ATOM   1853 C  CB  . PRO A 1  231 ? 21.386  -6.565  -6.965  1.00 84.75 231 A 1 
ATOM   1854 C  CG  . PRO A 1  231 ? 20.679  -5.974  -8.145  1.00 81.16 231 A 1 
ATOM   1855 C  CD  . PRO A 1  231 ? 19.990  -4.755  -7.630  1.00 82.88 231 A 1 
ATOM   1856 N  N   . GLN A 1  232 ? 23.673  -4.378  -7.232  1.00 90.56 232 A 1 
ATOM   1857 C  CA  . GLN A 1  232 ? 25.086  -4.061  -7.381  1.00 90.28 232 A 1 
ATOM   1858 C  C   . GLN A 1  232 ? 25.557  -3.068  -6.322  1.00 92.41 232 A 1 
ATOM   1859 O  O   . GLN A 1  232 ? 26.731  -3.086  -5.941  1.00 92.66 232 A 1 
ATOM   1860 C  CB  . GLN A 1  232 ? 25.376  -3.520  -8.790  1.00 88.77 232 A 1 
ATOM   1861 C  CG  . GLN A 1  232 ? 24.749  -2.162  -9.113  1.00 84.27 232 A 1 
ATOM   1862 C  CD  . GLN A 1  232 ? 23.378  -2.297  -9.747  1.00 84.01 232 A 1 
ATOM   1863 O  OE1 . GLN A 1  232 ? 22.608  -3.217  -9.438  1.00 78.37 232 A 1 
ATOM   1864 N  NE2 . GLN A 1  232 ? 23.054  -1.366  -10.636 1.00 76.10 232 A 1 
ATOM   1865 N  N   . TYR A 1  233 ? 24.681  -2.205  -5.839  1.00 95.54 233 A 1 
ATOM   1866 C  CA  . TYR A 1  233 ? 25.027  -1.264  -4.782  1.00 96.25 233 A 1 
ATOM   1867 C  C   . TYR A 1  233 ? 24.854  -1.890  -3.401  1.00 97.14 233 A 1 
ATOM   1868 O  O   . TYR A 1  233 ? 25.662  -1.644  -2.502  1.00 97.36 233 A 1 
ATOM   1869 C  CB  . TYR A 1  233 ? 24.179  0.006   -4.887  1.00 96.15 233 A 1 
ATOM   1870 C  CG  . TYR A 1  233 ? 24.308  0.733   -6.212  1.00 95.89 233 A 1 
ATOM   1871 C  CD1 . TYR A 1  233 ? 25.528  0.845   -6.848  1.00 92.47 233 A 1 
ATOM   1872 C  CD2 . TYR A 1  233 ? 23.196  1.310   -6.812  1.00 92.27 233 A 1 
ATOM   1873 C  CE1 . TYR A 1  233 ? 25.648  1.507   -8.064  1.00 91.62 233 A 1 
ATOM   1874 C  CE2 . TYR A 1  233 ? 23.307  1.982   -8.020  1.00 91.48 233 A 1 
ATOM   1875 C  CZ  . TYR A 1  233 ? 24.529  2.075   -8.645  1.00 94.89 233 A 1 
ATOM   1876 O  OH  . TYR A 1  233 ? 24.632  2.726   -9.843  1.00 93.86 233 A 1 
ATOM   1877 N  N   . ASN A 1  234 ? 23.812  -2.690  -3.227  1.00 96.39 234 A 1 
ATOM   1878 C  CA  . ASN A 1  234 ? 23.558  -3.339  -1.947  1.00 96.51 234 A 1 
ATOM   1879 C  C   . ASN A 1  234 ? 24.751  -4.182  -1.504  1.00 97.19 234 A 1 
ATOM   1880 O  O   . ASN A 1  234 ? 25.257  -4.026  -0.385  1.00 97.42 234 A 1 
ATOM   1881 C  CB  . ASN A 1  234 ? 22.297  -4.203  -2.031  1.00 96.49 234 A 1 
ATOM   1882 C  CG  . ASN A 1  234 ? 21.916  -4.801  -0.696  1.00 96.40 234 A 1 
ATOM   1883 O  OD1 . ASN A 1  234 ? 21.197  -4.176  0.082   1.00 92.47 234 A 1 
ATOM   1884 N  ND2 . ASN A 1  234 ? 22.391  -6.006  -0.428  1.00 92.15 234 A 1 
ATOM   1885 N  N   . ASP A 1  235 ? 25.192  -5.084  -2.385  1.00 96.09 235 A 1 
ATOM   1886 C  CA  . ASP A 1  235 ? 26.282  -5.986  -2.023  1.00 95.70 235 A 1 
ATOM   1887 C  C   . ASP A 1  235 ? 27.576  -5.215  -1.767  1.00 96.83 235 A 1 
ATOM   1888 O  O   . ASP A 1  235 ? 28.313  -5.518  -0.826  1.00 96.69 235 A 1 
ATOM   1889 C  CB  . ASP A 1  235 ? 26.494  -7.024  -3.124  1.00 94.26 235 A 1 
ATOM   1890 C  CG  . ASP A 1  235 ? 25.325  -7.983  -3.254  1.00 88.11 235 A 1 
ATOM   1891 O  OD1 . ASP A 1  235 ? 24.434  -7.973  -2.380  1.00 80.83 235 A 1 
ATOM   1892 O  OD2 . ASP A 1  235 ? 25.301  -8.754  -4.234  1.00 80.59 235 A 1 
ATOM   1893 N  N   . ARG A 1  236 ? 27.868  -4.220  -2.604  1.00 97.07 236 A 1 
ATOM   1894 C  CA  . ARG A 1  236 ? 29.089  -3.435  -2.437  1.00 97.66 236 A 1 
ATOM   1895 C  C   . ARG A 1  236 ? 29.053  -2.625  -1.148  1.00 98.13 236 A 1 
ATOM   1896 O  O   . ARG A 1  236 ? 30.076  -2.469  -0.475  1.00 98.18 236 A 1 
ATOM   1897 C  CB  . ARG A 1  236 ? 29.301  -2.521  -3.644  1.00 97.36 236 A 1 
ATOM   1898 C  CG  . ARG A 1  236 ? 30.659  -1.836  -3.653  1.00 95.33 236 A 1 
ATOM   1899 C  CD  . ARG A 1  236 ? 30.892  -1.065  -4.947  1.00 93.62 236 A 1 
ATOM   1900 N  NE  . ARG A 1  236 ? 32.208  -0.434  -4.971  1.00 92.04 236 A 1 
ATOM   1901 C  CZ  . ARG A 1  236 ? 32.648  0.351   -5.946  1.00 89.91 236 A 1 
ATOM   1902 N  NH1 . ARG A 1  236 ? 31.886  0.614   -6.994  1.00 86.94 236 A 1 
ATOM   1903 N  NH2 . ARG A 1  236 ? 33.862  0.877   -5.875  1.00 86.67 236 A 1 
ATOM   1904 N  N   . LEU A 1  237 ? 27.881  -2.105  -0.785  1.00 98.20 237 A 1 
ATOM   1905 C  CA  . LEU A 1  237 ? 27.752  -1.326  0.448   1.00 98.50 237 A 1 
ATOM   1906 C  C   . LEU A 1  237 ? 27.947  -2.207  1.672   1.00 98.76 237 A 1 
ATOM   1907 O  O   . LEU A 1  237 ? 28.656  -1.824  2.608   1.00 98.71 237 A 1 
ATOM   1908 C  CB  . LEU A 1  237 ? 26.387  -0.636  0.497   1.00 98.64 237 A 1 
ATOM   1909 C  CG  . LEU A 1  237 ? 26.106  0.214   1.735   1.00 98.37 237 A 1 
ATOM   1910 C  CD1 . LEU A 1  237 ? 27.148  1.315   1.885   1.00 97.01 237 A 1 
ATOM   1911 C  CD2 . LEU A 1  237 ? 24.711  0.814   1.661   1.00 97.03 237 A 1 
ATOM   1912 N  N   . VAL A 1  238 ? 27.333  -3.391  1.677   1.00 98.51 238 A 1 
ATOM   1913 C  CA  . VAL A 1  238 ? 27.515  -4.315  2.789   1.00 98.58 238 A 1 
ATOM   1914 C  C   . VAL A 1  238 ? 28.987  -4.681  2.939   1.00 98.64 238 A 1 
ATOM   1915 O  O   . VAL A 1  238 ? 29.541  -4.642  4.046   1.00 98.54 238 A 1 
ATOM   1916 C  CB  . VAL A 1  238 ? 26.655  -5.586  2.602   1.00 98.29 238 A 1 
ATOM   1917 C  CG1 . VAL A 1  238 ? 26.993  -6.631  3.663   1.00 97.08 238 A 1 
ATOM   1918 C  CG2 . VAL A 1  238 ? 25.175  -5.233  2.663   1.00 96.58 238 A 1 
ATOM   1919 N  N   . ASP A 1  239 ? 29.635  -5.031  1.824   1.00 98.42 239 A 1 
ATOM   1920 C  CA  . ASP A 1  239 ? 31.049  -5.377  1.865   1.00 98.20 239 A 1 
ATOM   1921 C  C   . ASP A 1  239 ? 31.896  -4.206  2.349   1.00 98.47 239 A 1 
ATOM   1922 O  O   . ASP A 1  239 ? 32.821  -4.384  3.146   1.00 98.27 239 A 1 
ATOM   1923 C  CB  . ASP A 1  239 ? 31.533  -5.819  0.476   1.00 97.78 239 A 1 
ATOM   1924 C  CG  . ASP A 1  239 ? 31.051  -7.207  0.094   1.00 94.29 239 A 1 
ATOM   1925 O  OD1 . ASP A 1  239 ? 30.491  -7.922  0.954   1.00 88.88 239 A 1 
ATOM   1926 O  OD2 . ASP A 1  239 ? 31.238  -7.594  -1.080  1.00 88.69 239 A 1 
ATOM   1927 N  N   . SER A 1  240 ? 31.584  -3.008  1.880   1.00 98.57 240 A 1 
ATOM   1928 C  CA  . SER A 1  240 ? 32.362  -1.820  2.246   1.00 98.58 240 A 1 
ATOM   1929 C  C   . SER A 1  240 ? 32.259  -1.537  3.743   1.00 98.67 240 A 1 
ATOM   1930 O  O   . SER A 1  240 ? 33.257  -1.207  4.389   1.00 98.41 240 A 1 
ATOM   1931 C  CB  . SER A 1  240 ? 31.886  -0.607  1.442   1.00 98.12 240 A 1 
ATOM   1932 O  OG  . SER A 1  240 ? 32.134  -0.787  0.061   1.00 93.36 240 A 1 
ATOM   1933 N  N   . LEU A 1  241 ? 31.058  -1.648  4.288   1.00 98.78 241 A 1 
ATOM   1934 C  CA  . LEU A 1  241 ? 30.860  -1.383  5.706   1.00 98.74 241 A 1 
ATOM   1935 C  C   . LEU A 1  241 ? 31.520  -2.462  6.563   1.00 98.76 241 A 1 
ATOM   1936 O  O   . LEU A 1  241 ? 32.223  -2.158  7.529   1.00 98.65 241 A 1 
ATOM   1937 C  CB  . LEU A 1  241 ? 29.365  -1.286  6.017   1.00 98.83 241 A 1 
ATOM   1938 C  CG  . LEU A 1  241 ? 28.641  -0.083  5.405   1.00 98.68 241 A 1 
ATOM   1939 C  CD1 . LEU A 1  241 ? 27.130  -0.250  5.499   1.00 97.47 241 A 1 
ATOM   1940 C  CD2 . LEU A 1  241 ? 29.071  1.209   6.087   1.00 97.20 241 A 1 
ATOM   1941 N  N   . ALA A 1  242 ? 31.300  -3.727  6.211   1.00 98.74 242 A 1 
ATOM   1942 C  CA  . ALA A 1  242 ? 31.846  -4.829  7.006   1.00 98.67 242 A 1 
ATOM   1943 C  C   . ALA A 1  242 ? 33.376  -4.857  6.960   1.00 98.53 242 A 1 
ATOM   1944 O  O   . ALA A 1  242 ? 34.016  -5.226  7.944   1.00 98.14 242 A 1 
ATOM   1945 C  CB  . ALA A 1  242 ? 31.283  -6.163  6.521   1.00 98.54 242 A 1 
ATOM   1946 N  N   . GLU A 1  243 ? 33.957  -4.470  5.820   1.00 98.66 243 A 1 
ATOM   1947 C  CA  . GLU A 1  243 ? 35.406  -4.476  5.672   1.00 98.46 243 A 1 
ATOM   1948 C  C   . GLU A 1  243 ? 36.085  -3.591  6.706   1.00 98.50 243 A 1 
ATOM   1949 O  O   . GLU A 1  243 ? 37.215  -3.869  7.125   1.00 97.94 243 A 1 
ATOM   1950 C  CB  . GLU A 1  243 ? 35.787  -4.025  4.256   1.00 97.84 243 A 1 
ATOM   1951 C  CG  . GLU A 1  243 ? 37.294  -3.943  3.996   1.00 90.96 243 A 1 
ATOM   1952 C  CD  . GLU A 1  243 ? 37.984  -5.294  4.086   1.00 87.96 243 A 1 
ATOM   1953 O  OE1 . GLU A 1  243 ? 37.325  -6.328  3.824   1.00 82.63 243 A 1 
ATOM   1954 O  OE2 . GLU A 1  243 ? 39.183  -5.321  4.427   1.00 81.70 243 A 1 
ATOM   1955 N  N   . TYR A 1  244 ? 35.405  -2.530  7.149   1.00 98.76 244 A 1 
ATOM   1956 C  CA  . TYR A 1  244 ? 35.960  -1.590  8.115   1.00 98.76 244 A 1 
ATOM   1957 C  C   . TYR A 1  244 ? 35.320  -1.750  9.494   1.00 98.64 244 A 1 
ATOM   1958 O  O   . TYR A 1  244 ? 35.087  -0.765  10.199  1.00 98.24 244 A 1 
ATOM   1959 C  CB  . TYR A 1  244 ? 35.823  -0.160  7.593   1.00 98.68 244 A 1 
ATOM   1960 C  CG  . TYR A 1  244 ? 36.678  0.079   6.371   1.00 98.67 244 A 1 
ATOM   1961 C  CD1 . TYR A 1  244 ? 38.029  0.387   6.491   1.00 97.06 244 A 1 
ATOM   1962 C  CD2 . TYR A 1  244 ? 36.150  -0.029  5.094   1.00 97.25 244 A 1 
ATOM   1963 C  CE1 . TYR A 1  244 ? 38.823  0.582   5.384   1.00 97.12 244 A 1 
ATOM   1964 C  CE2 . TYR A 1  244 ? 36.948  0.165   3.970   1.00 97.08 244 A 1 
ATOM   1965 C  CZ  . TYR A 1  244 ? 38.282  0.472   4.118   1.00 97.99 244 A 1 
ATOM   1966 O  OH  . TYR A 1  244 ? 39.069  0.667   3.019   1.00 96.90 244 A 1 
ATOM   1967 N  N   . ASN A 1  245 ? 35.065  -3.006  9.879   1.00 98.56 245 A 1 
ATOM   1968 C  CA  . ASN A 1  245 ? 34.478  -3.291  11.185  1.00 98.20 245 A 1 
ATOM   1969 C  C   . ASN A 1  245 ? 35.397  -2.890  12.331  1.00 98.06 245 A 1 
ATOM   1970 O  O   . ASN A 1  245 ? 34.938  -2.736  13.462  1.00 96.89 245 A 1 
ATOM   1971 C  CB  . ASN A 1  245 ? 34.128  -4.778  11.291  1.00 97.62 245 A 1 
ATOM   1972 C  CG  . ASN A 1  245 ? 35.346  -5.671  11.370  1.00 97.21 245 A 1 
ATOM   1973 O  OD1 . ASN A 1  245 ? 36.294  -5.514  10.598  1.00 91.08 245 A 1 
ATOM   1974 N  ND2 . ASN A 1  245 ? 35.338  -6.615  12.299  1.00 89.82 245 A 1 
ATOM   1975 N  N   . ASP A 1  246 ? 36.693  -2.725  12.061  1.00 98.15 246 A 1 
ATOM   1976 C  CA  . ASP A 1  246 ? 37.633  -2.258  13.062  1.00 97.86 246 A 1 
ATOM   1977 C  C   . ASP A 1  246 ? 37.565  -0.752  13.262  1.00 97.89 246 A 1 
ATOM   1978 O  O   . ASP A 1  246 ? 38.106  -0.234  14.246  1.00 96.85 246 A 1 
ATOM   1979 C  CB  . ASP A 1  246 ? 39.062  -2.666  12.678  1.00 97.28 246 A 1 
ATOM   1980 C  CG  . ASP A 1  246 ? 39.463  -2.121  11.309  1.00 96.48 246 A 1 
ATOM   1981 O  OD1 . ASP A 1  246 ? 38.646  -2.174  10.372  1.00 93.06 246 A 1 
ATOM   1982 O  OD2 . ASP A 1  246 ? 40.616  -1.651  11.168  1.00 92.45 246 A 1 
ATOM   1983 N  N   . VAL A 1  247 ? 36.914  -0.040  12.359  1.00 98.35 247 A 1 
ATOM   1984 C  CA  . VAL A 1  247 ? 36.772  1.412   12.434  1.00 98.55 247 A 1 
ATOM   1985 C  C   . VAL A 1  247 ? 35.352  1.802   12.844  1.00 98.50 247 A 1 
ATOM   1986 O  O   . VAL A 1  247 ? 35.158  2.731   13.632  1.00 98.27 247 A 1 
ATOM   1987 C  CB  . VAL A 1  247 ? 37.129  2.066   11.082  1.00 98.43 247 A 1 
ATOM   1988 C  CG1 . VAL A 1  247 ? 36.861  3.564   11.115  1.00 97.28 247 A 1 
ATOM   1989 C  CG2 . VAL A 1  247 ? 38.589  1.788   10.730  1.00 96.66 247 A 1 
ATOM   1990 N  N   . ILE A 1  248 ? 34.348  1.097   12.310  1.00 98.60 248 A 1 
ATOM   1991 C  CA  . ILE A 1  248 ? 32.946  1.489   12.457  1.00 98.70 248 A 1 
ATOM   1992 C  C   . ILE A 1  248 ? 32.363  0.896   13.735  1.00 98.67 248 A 1 
ATOM   1993 O  O   . ILE A 1  248 ? 32.304  -0.329  13.893  1.00 98.46 248 A 1 
ATOM   1994 C  CB  . ILE A 1  248 ? 32.130  1.053   11.224  1.00 98.78 248 A 1 
ATOM   1995 C  CG1 . ILE A 1  248 ? 32.669  1.746   9.971   1.00 98.45 248 A 1 
ATOM   1996 C  CG2 . ILE A 1  248 ? 30.648  1.356   11.432  1.00 98.26 248 A 1 
ATOM   1997 C  CD1 . ILE A 1  248 ? 32.085  1.213   8.675   1.00 98.09 248 A 1 
ATOM   1998 N  N   . LEU A 1  249 ? 31.913  1.772   14.630  1.00 98.68 249 A 1 
ATOM   1999 C  CA  . LEU A 1  249 ? 31.281  1.333   15.866  1.00 98.49 249 A 1 
ATOM   2000 C  C   . LEU A 1  249 ? 29.837  0.889   15.650  1.00 98.40 249 A 1 
ATOM   2001 O  O   . LEU A 1  249 ? 29.326  0.067   16.404  1.00 97.73 249 A 1 
ATOM   2002 C  CB  . LEU A 1  249 ? 31.313  2.454   16.913  1.00 98.07 249 A 1 
ATOM   2003 C  CG  . LEU A 1  249 ? 32.692  3.048   17.235  1.00 97.13 249 A 1 
ATOM   2004 C  CD1 . LEU A 1  249 ? 32.562  4.076   18.348  1.00 94.78 249 A 1 
ATOM   2005 C  CD2 . LEU A 1  249 ? 33.679  1.951   17.625  1.00 94.61 249 A 1 
ATOM   2006 N  N   . GLY A 1  250 ? 29.182  1.427   14.628  1.00 98.71 250 A 1 
ATOM   2007 C  CA  . GLY A 1  250 ? 27.795  1.103   14.350  1.00 98.74 250 A 1 
ATOM   2008 C  C   . GLY A 1  250 ? 27.264  1.963   13.221  1.00 98.86 250 A 1 
ATOM   2009 O  O   . GLY A 1  250 ? 27.861  2.985   12.868  1.00 98.74 250 A 1 
ATOM   2010 N  N   . VAL A 1  251 ? 26.131  1.543   12.658  1.00 98.84 251 A 1 
ATOM   2011 C  CA  . VAL A 1  251 ? 25.470  2.235   11.557  1.00 98.95 251 A 1 
ATOM   2012 C  C   . VAL A 1  251 ? 24.053  2.587   11.985  1.00 98.95 251 A 1 
ATOM   2013 O  O   . VAL A 1  251 ? 23.338  1.745   12.540  1.00 98.85 251 A 1 
ATOM   2014 C  CB  . VAL A 1  251 ? 25.443  1.367   10.286  1.00 98.87 251 A 1 
ATOM   2015 C  CG1 . VAL A 1  251 ? 24.767  2.109   9.140   1.00 98.20 251 A 1 
ATOM   2016 C  CG2 . VAL A 1  251 ? 26.861  0.950   9.886   1.00 97.44 251 A 1 
ATOM   2017 N  N   . LEU A 1  252 ? 23.638  3.828   11.718  1.00 98.98 252 A 1 
ATOM   2018 C  CA  . LEU A 1  252 ? 22.300  4.295   12.055  1.00 98.95 252 A 1 
ATOM   2019 C  C   . LEU A 1  252 ? 21.512  4.561   10.780  1.00 98.91 252 A 1 
ATOM   2020 O  O   . LEU A 1  252 ? 21.986  5.275   9.884   1.00 98.80 252 A 1 
ATOM   2021 C  CB  . LEU A 1  252 ? 22.352  5.561   12.904  1.00 98.85 252 A 1 
ATOM   2022 C  CG  . LEU A 1  252 ? 22.533  5.388   14.414  1.00 97.20 252 A 1 
ATOM   2023 C  CD1 . LEU A 1  252 ? 23.789  4.593   14.752  1.00 89.58 252 A 1 
ATOM   2024 C  CD2 . LEU A 1  252 ? 22.575  6.749   15.103  1.00 90.07 252 A 1 
ATOM   2025 N  N   . CYS A 1  253 ? 20.297  3.995   10.687  1.00 98.94 253 A 1 
ATOM   2026 C  CA  . CYS A 1  253 ? 19.433  4.135   9.525   1.00 98.87 253 A 1 
ATOM   2027 C  C   . CYS A 1  253 ? 18.015  4.496   9.945   1.00 98.83 253 A 1 
ATOM   2028 O  O   . CYS A 1  253 ? 17.620  4.321   11.097  1.00 98.55 253 A 1 
ATOM   2029 C  CB  . CYS A 1  253 ? 19.378  2.843   8.709   1.00 98.59 253 A 1 
ATOM   2030 S  SG  . CYS A 1  253 ? 20.949  2.208   8.122   1.00 97.36 253 A 1 
ATOM   2031 N  N   . GLY A 1  254 ? 17.233  4.973   8.979   1.00 98.79 254 A 1 
ATOM   2032 C  CA  . GLY A 1  254 ? 15.811  5.204   9.156   1.00 98.66 254 A 1 
ATOM   2033 C  C   . GLY A 1  254 ? 15.036  4.566   8.024   1.00 98.57 254 A 1 
ATOM   2034 O  O   . GLY A 1  254 ? 15.239  3.395   7.697   1.00 97.81 254 A 1 
ATOM   2035 N  N   . HIS A 1  255 ? 14.132  5.332   7.401   1.00 98.20 255 A 1 
ATOM   2036 C  CA  . HIS A 1  255 ? 13.447  4.999   6.157   1.00 97.97 255 A 1 
ATOM   2037 C  C   . HIS A 1  255 ? 12.289  4.010   6.301   1.00 97.55 255 A 1 
ATOM   2038 O  O   . HIS A 1  255 ? 11.243  4.214   5.695   1.00 96.51 255 A 1 
ATOM   2039 C  CB  . HIS A 1  255 ? 14.452  4.470   5.112   1.00 97.37 255 A 1 
ATOM   2040 C  CG  . HIS A 1  255 ? 13.835  4.178   3.780   1.00 97.21 255 A 1 
ATOM   2041 N  ND1 . HIS A 1  255 ? 13.219  5.139   3.016   1.00 95.38 255 A 1 
ATOM   2042 C  CD2 . HIS A 1  255 ? 13.755  3.033   3.066   1.00 95.03 255 A 1 
ATOM   2043 C  CE1 . HIS A 1  255 ? 12.775  4.597   1.891   1.00 94.75 255 A 1 
ATOM   2044 N  NE2 . HIS A 1  255 ? 13.097  3.324   1.896   1.00 95.10 255 A 1 
ATOM   2045 N  N   . LEU A 1  256 ? 12.457  2.940   7.084   1.00 97.93 256 A 1 
ATOM   2046 C  CA  . LEU A 1  256 ? 11.425  1.902   7.164   1.00 97.20 256 A 1 
ATOM   2047 C  C   . LEU A 1  256 ? 10.320  2.238   8.166   1.00 96.29 256 A 1 
ATOM   2048 O  O   . LEU A 1  256 ? 9.268   1.603   8.136   1.00 94.43 256 A 1 
ATOM   2049 C  CB  . LEU A 1  256 ? 12.048  0.553   7.524   1.00 97.02 256 A 1 
ATOM   2050 C  CG  . LEU A 1  256 ? 13.069  -0.004  6.527   1.00 96.55 256 A 1 
ATOM   2051 C  CD1 . LEU A 1  256 ? 13.471  -1.418  6.929   1.00 95.03 256 A 1 
ATOM   2052 C  CD2 . LEU A 1  256 ? 12.511  0.001   5.112   1.00 94.38 256 A 1 
ATOM   2053 N  N   . HIS A 1  257 ? 10.552  3.212   9.040   1.00 97.12 257 A 1 
ATOM   2054 C  CA  . HIS A 1  257 ? 9.579   3.662   10.047  1.00 97.00 257 A 1 
ATOM   2055 C  C   . HIS A 1  257 ? 9.340   2.634   11.148  1.00 97.13 257 A 1 
ATOM   2056 O  O   . HIS A 1  257 ? 8.487   2.839   12.013  1.00 96.45 257 A 1 
ATOM   2057 C  CB  . HIS A 1  257 ? 8.238   4.055   9.407   1.00 96.62 257 A 1 
ATOM   2058 C  CG  . HIS A 1  257 ? 8.326   5.215   8.464   1.00 96.53 257 A 1 
ATOM   2059 N  ND1 . HIS A 1  257 ? 7.304   6.120   8.303   1.00 94.52 257 A 1 
ATOM   2060 C  CD2 . HIS A 1  257 ? 9.306   5.615   7.635   1.00 94.12 257 A 1 
ATOM   2061 C  CE1 . HIS A 1  257 ? 7.649   7.020   7.415   1.00 94.26 257 A 1 
ATOM   2062 N  NE2 . HIS A 1  257 ? 8.865   6.747   6.987   1.00 94.59 257 A 1 
ATOM   2063 N  N   . THR A 1  258 ? 10.097  1.535   11.121  1.00 97.16 258 A 1 
ATOM   2064 C  CA  . THR A 1  258 ? 9.957   0.469   12.096  1.00 96.99 258 A 1 
ATOM   2065 C  C   . THR A 1  258 ? 11.266  0.243   12.840  1.00 97.58 258 A 1 
ATOM   2066 O  O   . THR A 1  258 ? 12.334  0.678   12.400  1.00 97.16 258 A 1 
ATOM   2067 C  CB  . THR A 1  258 ? 9.507   -0.840  11.429  1.00 95.65 258 A 1 
ATOM   2068 O  OG1 . THR A 1  258 ? 10.296  -1.077  10.257  1.00 92.04 258 A 1 
ATOM   2069 C  CG2 . THR A 1  258 ? 8.038   -0.760  11.038  1.00 91.27 258 A 1 
ATOM   2070 N  N   . ASP A 1  259 ? 11.173  -0.434  13.979  1.00 97.75 259 A 1 
ATOM   2071 C  CA  . ASP A 1  259 ? 12.292  -0.657  14.892  1.00 98.04 259 A 1 
ATOM   2072 C  C   . ASP A 1  259 ? 12.874  -2.040  14.631  1.00 97.95 259 A 1 
ATOM   2073 O  O   . ASP A 1  259 ? 12.265  -3.057  14.978  1.00 97.45 259 A 1 
ATOM   2074 C  CB  . ASP A 1  259 ? 11.783  -0.519  16.326  1.00 98.04 259 A 1 
ATOM   2075 C  CG  . ASP A 1  259 ? 12.818  -0.858  17.384  1.00 97.95 259 A 1 
ATOM   2076 O  OD1 . ASP A 1  259 ? 13.986  -1.148  17.041  1.00 96.31 259 A 1 
ATOM   2077 O  OD2 . ASP A 1  259 ? 12.452  -0.830  18.581  1.00 96.29 259 A 1 
ATOM   2078 N  N   . THR A 1  260 ? 14.063  -2.085  14.016  1.00 98.29 260 A 1 
ATOM   2079 C  CA  . THR A 1  260 ? 14.710  -3.364  13.763  1.00 98.17 260 A 1 
ATOM   2080 C  C   . THR A 1  260 ? 16.215  -3.155  13.616  1.00 98.44 260 A 1 
ATOM   2081 O  O   . THR A 1  260 ? 16.736  -2.057  13.845  1.00 98.23 260 A 1 
ATOM   2082 C  CB  . THR A 1  260 ? 14.110  -4.072  12.527  1.00 97.33 260 A 1 
ATOM   2083 O  OG1 . THR A 1  260 ? 14.657  -5.394  12.418  1.00 92.26 260 A 1 
ATOM   2084 C  CG2 . THR A 1  260 ? 14.391  -3.291  11.259  1.00 92.79 260 A 1 
ATOM   2085 N  N   . PHE A 1  261 ? 16.917  -4.231  13.255  1.00 98.42 261 A 1 
ATOM   2086 C  CA  . PHE A 1  261 ? 18.366  -4.193  13.133  1.00 98.38 261 A 1 
ATOM   2087 C  C   . PHE A 1  261 ? 18.832  -5.056  11.969  1.00 98.38 261 A 1 
ATOM   2088 O  O   . PHE A 1  261 ? 18.085  -5.906  11.463  1.00 97.94 261 A 1 
ATOM   2089 C  CB  . PHE A 1  261 ? 19.044  -4.647  14.433  1.00 98.25 261 A 1 
ATOM   2090 C  CG  . PHE A 1  261 ? 18.750  -6.076  14.810  1.00 98.22 261 A 1 
ATOM   2091 C  CD1 . PHE A 1  261 ? 17.639  -6.386  15.585  1.00 96.14 261 A 1 
ATOM   2092 C  CD2 . PHE A 1  261 ? 19.581  -7.116  14.403  1.00 95.90 261 A 1 
ATOM   2093 C  CE1 . PHE A 1  261 ? 17.359  -7.694  15.936  1.00 95.35 261 A 1 
ATOM   2094 C  CE2 . PHE A 1  261 ? 19.307  -8.428  14.754  1.00 95.52 261 A 1 
ATOM   2095 C  CZ  . PHE A 1  261 ? 18.200  -8.723  15.525  1.00 97.02 261 A 1 
ATOM   2096 N  N   . ARG A 1  262 ? 20.077  -4.825  11.546  1.00 98.51 262 A 1 
ATOM   2097 C  CA  . ARG A 1  262 ? 20.707  -5.607  10.499  1.00 98.50 262 A 1 
ATOM   2098 C  C   . ARG A 1  262 ? 22.127  -5.950  10.936  1.00 98.60 262 A 1 
ATOM   2099 O  O   . ARG A 1  262 ? 22.832  -5.102  11.481  1.00 98.49 262 A 1 
ATOM   2100 C  CB  . ARG A 1  262 ? 20.763  -4.834  9.180   1.00 98.19 262 A 1 
ATOM   2101 C  CG  . ARG A 1  262 ? 19.432  -4.251  8.720   1.00 97.04 262 A 1 
ATOM   2102 C  CD  . ARG A 1  262 ? 18.566  -5.301  8.050   1.00 95.25 262 A 1 
ATOM   2103 N  NE  . ARG A 1  262 ? 17.302  -4.760  7.571   1.00 95.25 262 A 1 
ATOM   2104 C  CZ  . ARG A 1  262 ? 16.111  -5.013  8.113   1.00 95.08 262 A 1 
ATOM   2105 N  NH1 . ARG A 1  262 ? 16.011  -5.799  9.178   1.00 90.97 262 A 1 
ATOM   2106 N  NH2 . ARG A 1  262 ? 15.019  -4.480  7.594   1.00 92.43 262 A 1 
ATOM   2107 N  N   . ILE A 1  263 ? 22.530  -7.191  10.685  1.00 98.47 263 A 1 
ATOM   2108 C  CA  . ILE A 1  263 ? 23.914  -7.616  10.910  1.00 98.40 263 A 1 
ATOM   2109 C  C   . ILE A 1  263 ? 24.573  -7.704  9.538   1.00 98.45 263 A 1 
ATOM   2110 O  O   . ILE A 1  263 ? 24.307  -8.627  8.764   1.00 98.13 263 A 1 
ATOM   2111 C  CB  . ILE A 1  263 ? 23.988  -8.964  11.644  1.00 98.26 263 A 1 
ATOM   2112 C  CG1 . ILE A 1  263 ? 23.182  -8.903  12.947  1.00 97.33 263 A 1 
ATOM   2113 C  CG2 . ILE A 1  263 ? 25.447  -9.325  11.925  1.00 97.09 263 A 1 
ATOM   2114 C  CD1 . ILE A 1  263 ? 23.089  -10.229 13.680  1.00 95.38 263 A 1 
ATOM   2115 N  N   . LEU A 1  264 ? 25.406  -6.714  9.223   1.00 98.60 264 A 1 
ATOM   2116 C  CA  . LEU A 1  264 ? 26.070  -6.645  7.930   1.00 98.66 264 A 1 
ATOM   2117 C  C   . LEU A 1  264 ? 27.403  -7.370  8.014   1.00 98.54 264 A 1 
ATOM   2118 O  O   . LEU A 1  264 ? 28.213  -7.081  8.892   1.00 98.26 264 A 1 
ATOM   2119 C  CB  . LEU A 1  264 ? 26.281  -5.182  7.532   1.00 98.60 264 A 1 
ATOM   2120 C  CG  . LEU A 1  264 ? 25.048  -4.281  7.657   1.00 98.06 264 A 1 
ATOM   2121 C  CD1 . LEU A 1  264 ? 25.394  -2.851  7.288   1.00 95.95 264 A 1 
ATOM   2122 C  CD2 . LEU A 1  264 ? 23.916  -4.796  6.783   1.00 95.61 264 A 1 
ATOM   2123 N  N   . SER A 1  265 ? 27.650  -8.309  7.091   1.00 98.22 265 A 1 
ATOM   2124 C  CA  . SER A 1  265 ? 28.822  -9.160  7.204   1.00 97.92 265 A 1 
ATOM   2125 C  C   . SER A 1  265 ? 29.495  -9.411  5.864   1.00 98.01 265 A 1 
ATOM   2126 O  O   . SER A 1  265 ? 28.854  -9.449  4.814   1.00 97.40 265 A 1 
ATOM   2127 C  CB  . SER A 1  265 ? 28.463  -10.501 7.857   1.00 96.45 265 A 1 
ATOM   2128 O  OG  . SER A 1  265 ? 27.529  -11.208 7.076   1.00 80.75 265 A 1 
ATOM   2129 N  N   . LYS A 1  266 ? 30.810  -9.564  5.921   1.00 97.58 266 A 1 
ATOM   2130 C  CA  . LYS A 1  266 ? 31.637  -10.034 4.826   1.00 97.23 266 A 1 
ATOM   2131 C  C   . LYS A 1  266 ? 32.586  -11.065 5.430   1.00 97.00 266 A 1 
ATOM   2132 O  O   . LYS A 1  266 ? 33.577  -10.701 6.055   1.00 95.69 266 A 1 
ATOM   2133 C  CB  . LYS A 1  266 ? 32.405  -8.894  4.166   1.00 96.42 266 A 1 
ATOM   2134 C  CG  . LYS A 1  266 ? 33.279  -9.331  2.991   1.00 93.83 266 A 1 
ATOM   2135 C  CD  . LYS A 1  266 ? 34.101  -8.168  2.442   1.00 90.50 266 A 1 
ATOM   2136 C  CE  . LYS A 1  266 ? 34.948  -8.589  1.265   1.00 85.04 266 A 1 
ATOM   2137 N  NZ  . LYS A 1  266 ? 35.772  -7.467  0.742   1.00 77.36 266 A 1 
ATOM   2138 N  N   . GLY A 1  267 ? 32.262  -12.342 5.253   1.00 96.05 267 A 1 
ATOM   2139 C  CA  . GLY A 1  267 ? 32.965  -13.386 5.967   1.00 95.45 267 A 1 
ATOM   2140 C  C   . GLY A 1  267 ? 32.730  -13.240 7.456   1.00 95.96 267 A 1 
ATOM   2141 O  O   . GLY A 1  267 ? 31.586  -13.200 7.913   1.00 94.06 267 A 1 
ATOM   2142 N  N   . ASN A 1  268 ? 33.809  -13.135 8.208   1.00 96.63 268 A 1 
ATOM   2143 C  CA  . ASN A 1  268 ? 33.719  -12.972 9.653   1.00 96.44 268 A 1 
ATOM   2144 C  C   . ASN A 1  268 ? 33.758  -11.519 10.097  1.00 97.07 268 A 1 
ATOM   2145 O  O   . ASN A 1  268 ? 33.645  -11.238 11.290  1.00 95.53 268 A 1 
ATOM   2146 C  CB  . ASN A 1  268 ? 34.843  -13.755 10.345  1.00 94.57 268 A 1 
ATOM   2147 C  CG  . ASN A 1  268 ? 34.653  -15.251 10.249  1.00 84.88 268 A 1 
ATOM   2148 O  OD1 . ASN A 1  268 ? 33.522  -15.749 10.257  1.00 73.19 268 A 1 
ATOM   2149 N  ND2 . ASN A 1  268 ? 35.750  -15.997 10.168  1.00 71.86 268 A 1 
ATOM   2150 N  N   . LYS A 1  269 ? 33.912  -10.584 9.161   1.00 97.77 269 A 1 
ATOM   2151 C  CA  . LYS A 1  269 ? 33.887  -9.164  9.487   1.00 98.19 269 A 1 
ATOM   2152 C  C   . LYS A 1  269 ? 32.443  -8.679  9.505   1.00 98.37 269 A 1 
ATOM   2153 O  O   . LYS A 1  269 ? 31.712  -8.878  8.542   1.00 97.90 269 A 1 
ATOM   2154 C  CB  . LYS A 1  269 ? 34.717  -8.362  8.480   1.00 97.83 269 A 1 
ATOM   2155 C  CG  . LYS A 1  269 ? 36.193  -8.734  8.461   1.00 96.42 269 A 1 
ATOM   2156 C  CD  . LYS A 1  269 ? 36.981  -7.817  7.550   1.00 93.25 269 A 1 
ATOM   2157 C  CE  . LYS A 1  269 ? 38.467  -8.129  7.597   1.00 86.89 269 A 1 
ATOM   2158 N  NZ  . LYS A 1  269 ? 39.269  -7.144  6.827   1.00 79.39 269 A 1 
ATOM   2159 N  N   . LYS A 1  270 ? 32.042  -8.043  10.616  1.00 98.51 270 A 1 
ATOM   2160 C  CA  . LYS A 1  270 ? 30.643  -7.689  10.813  1.00 98.50 270 A 1 
ATOM   2161 C  C   . LYS A 1  270 ? 30.510  -6.318  11.460  1.00 98.66 270 A 1 
ATOM   2162 O  O   . LYS A 1  270 ? 31.340  -5.920  12.271  1.00 98.24 270 A 1 
ATOM   2163 C  CB  . LYS A 1  270 ? 29.943  -8.736  11.678  1.00 98.26 270 A 1 
ATOM   2164 C  CG  . LYS A 1  270 ? 29.963  -10.137 11.084  1.00 97.45 270 A 1 
ATOM   2165 C  CD  . LYS A 1  270 ? 29.574  -11.195 12.100  1.00 95.71 270 A 1 
ATOM   2166 C  CE  . LYS A 1  270 ? 29.728  -12.591 11.508  1.00 91.94 270 A 1 
ATOM   2167 N  NZ  . LYS A 1  270 ? 29.584  -13.664 12.522  1.00 85.42 270 A 1 
ATOM   2168 N  N   . VAL A 1  271 ? 29.448  -5.602  11.090  1.00 98.75 271 A 1 
ATOM   2169 C  CA  . VAL A 1  271 ? 29.058  -4.357  11.746  1.00 98.70 271 A 1 
ATOM   2170 C  C   . VAL A 1  271 ? 27.552  -4.373  11.972  1.00 98.83 271 A 1 
ATOM   2171 O  O   . VAL A 1  271 ? 26.803  -5.024  11.236  1.00 98.51 271 A 1 
ATOM   2172 C  CB  . VAL A 1  271 ? 29.456  -3.101  10.935  1.00 98.16 271 A 1 
ATOM   2173 C  CG1 . VAL A 1  271 ? 30.971  -2.996  10.802  1.00 90.74 271 A 1 
ATOM   2174 C  CG2 . VAL A 1  271 ? 28.788  -3.105  9.566   1.00 88.68 271 A 1 
ATOM   2175 N  N   . MET A 1  272 ? 27.107  -3.652  13.001  1.00 98.73 272 A 1 
ATOM   2176 C  CA  . MET A 1  272 ? 25.689  -3.540  13.308  1.00 98.77 272 A 1 
ATOM   2177 C  C   . MET A 1  272 ? 25.079  -2.315  12.644  1.00 98.80 272 A 1 
ATOM   2178 O  O   . MET A 1  272 ? 25.686  -1.246  12.613  1.00 98.70 272 A 1 
ATOM   2179 C  CB  . MET A 1  272 ? 25.458  -3.437  14.821  1.00 98.60 272 A 1 
ATOM   2180 C  CG  . MET A 1  272 ? 25.631  -4.745  15.571  1.00 97.06 272 A 1 
ATOM   2181 S  SD  . MET A 1  272 ? 24.612  -6.073  14.900  1.00 97.86 272 A 1 
ATOM   2182 C  CE  . MET A 1  272 ? 22.978  -5.336  14.956  1.00 94.59 272 A 1 
ATOM   2183 N  N   . ALA A 1  273 ? 23.866  -2.485  12.126  1.00 98.84 273 A 1 
ATOM   2184 C  CA  . ALA A 1  273 ? 23.067  -1.372  11.636  1.00 98.84 273 A 1 
ATOM   2185 C  C   . ALA A 1  273 ? 21.747  -1.352  12.403  1.00 98.84 273 A 1 
ATOM   2186 O  O   . ALA A 1  273 ? 21.105  -2.387  12.561  1.00 98.67 273 A 1 
ATOM   2187 C  CB  . ALA A 1  273 ? 22.815  -1.493  10.138  1.00 98.80 273 A 1 
ATOM   2188 N  N   . PHE A 1  274 ? 21.362  -0.171  12.860  1.00 98.88 274 A 1 
ATOM   2189 C  CA  . PHE A 1  274 ? 20.164  0.004   13.664  1.00 98.86 274 A 1 
ATOM   2190 C  C   . PHE A 1  274 ? 19.174  0.888   12.923  1.00 98.80 274 A 1 
ATOM   2191 O  O   . PHE A 1  274 ? 19.483  2.039   12.608  1.00 98.71 274 A 1 
ATOM   2192 C  CB  . PHE A 1  274 ? 20.511  0.612   15.025  1.00 98.79 274 A 1 
ATOM   2193 C  CG  . PHE A 1  274 ? 21.602  -0.125  15.740  1.00 98.72 274 A 1 
ATOM   2194 C  CD1 . PHE A 1  274 ? 21.333  -1.312  16.402  1.00 97.19 274 A 1 
ATOM   2195 C  CD2 . PHE A 1  274 ? 22.904  0.355   15.729  1.00 97.16 274 A 1 
ATOM   2196 C  CE1 . PHE A 1  274 ? 22.344  -2.008  17.047  1.00 96.84 274 A 1 
ATOM   2197 C  CE2 . PHE A 1  274 ? 23.917  -0.337  16.371  1.00 96.79 274 A 1 
ATOM   2198 C  CZ  . PHE A 1  274 ? 23.636  -1.517  17.030  1.00 97.82 274 A 1 
ATOM   2199 N  N   . ILE A 1  275 ? 17.999  0.348   12.634  1.00 98.82 275 A 1 
ATOM   2200 C  CA  . ILE A 1  275 ? 16.947  1.098   11.972  1.00 98.76 275 A 1 
ATOM   2201 C  C   . ILE A 1  275 ? 16.045  1.684   13.055  1.00 98.74 275 A 1 
ATOM   2202 O  O   . ILE A 1  275 ? 15.369  0.949   13.784  1.00 98.39 275 A 1 
ATOM   2203 C  CB  . ILE A 1  275 ? 16.160  0.209   10.999  1.00 98.55 275 A 1 
ATOM   2204 C  CG1 . ILE A 1  275 ? 17.098  -0.292  9.889   1.00 97.32 275 A 1 
ATOM   2205 C  CG2 . ILE A 1  275 ? 14.980  0.973   10.403  1.00 97.47 275 A 1 
ATOM   2206 C  CD1 . ILE A 1  275 ? 16.503  -1.359  9.000   1.00 91.75 275 A 1 
ATOM   2207 N  N   . GLY A 1  276 ? 16.071  3.013   13.175  1.00 98.60 276 A 1 
ATOM   2208 C  CA  . GLY A 1  276 ? 15.341  3.680   14.236  1.00 98.58 276 A 1 
ATOM   2209 C  C   . GLY A 1  276 ? 13.882  3.901   13.901  1.00 98.50 276 A 1 
ATOM   2210 O  O   . GLY A 1  276 ? 13.525  4.124   12.740  1.00 97.85 276 A 1 
ATOM   2211 N  N   . PRO A 1  277 ? 13.005  3.852   14.905  1.00 98.55 277 A 1 
ATOM   2212 C  CA  . PRO A 1  277 ? 11.574  4.075   14.667  1.00 98.41 277 A 1 
ATOM   2213 C  C   . PRO A 1  277 ? 11.289  5.532   14.324  1.00 98.59 277 A 1 
ATOM   2214 O  O   . PRO A 1  277 ? 11.985  6.444   14.780  1.00 98.18 277 A 1 
ATOM   2215 C  CB  . PRO A 1  277 ? 10.936  3.688   15.995  1.00 97.98 277 A 1 
ATOM   2216 C  CG  . PRO A 1  277 ? 12.009  3.961   17.006  1.00 97.23 277 A 1 
ATOM   2217 C  CD  . PRO A 1  277 ? 13.300  3.615   16.325  1.00 98.00 277 A 1 
ATOM   2218 N  N   . SER A 1  278 ? 10.254  5.749   13.533  1.00 98.45 278 A 1 
ATOM   2219 C  CA  . SER A 1  278 ? 9.949   7.063   12.990  1.00 98.46 278 A 1 
ATOM   2220 C  C   . SER A 1  278 ? 9.138   7.925   13.953  1.00 98.64 278 A 1 
ATOM   2221 O  O   . SER A 1  278 ? 8.458   7.424   14.852  1.00 98.38 278 A 1 
ATOM   2222 C  CB  . SER A 1  278 ? 9.177   6.924   11.680  1.00 97.77 278 A 1 
ATOM   2223 O  OG  . SER A 1  278 ? 7.909   6.322   11.902  1.00 95.93 278 A 1 
ATOM   2224 N  N   . VAL A 1  279 ? 9.211   9.234   13.739  1.00 98.53 279 A 1 
ATOM   2225 C  CA  . VAL A 1  279 ? 8.234   10.144  14.330  1.00 98.53 279 A 1 
ATOM   2226 C  C   . VAL A 1  279 ? 6.892   10.004  13.606  1.00 98.31 279 A 1 
ATOM   2227 O  O   . VAL A 1  279 ? 5.831   10.083  14.220  1.00 97.92 279 A 1 
ATOM   2228 C  CB  . VAL A 1  279 ? 8.729   11.595  14.257  1.00 98.49 279 A 1 
ATOM   2229 C  CG1 . VAL A 1  279 ? 7.675   12.563  14.780  1.00 97.35 279 A 1 
ATOM   2230 C  CG2 . VAL A 1  279 ? 10.029  11.756  15.036  1.00 96.99 279 A 1 
ATOM   2231 N  N   . ASP A 1  280 ? 6.946   9.782   12.294  1.00 98.03 280 A 1 
ATOM   2232 C  CA  . ASP A 1  280 ? 5.751   9.694   11.462  1.00 97.60 280 A 1 
ATOM   2233 C  C   . ASP A 1  280 ? 4.830   8.561   11.886  1.00 97.62 280 A 1 
ATOM   2234 O  O   . ASP A 1  280 ? 5.276   7.538   12.421  1.00 96.61 280 A 1 
ATOM   2235 C  CB  . ASP A 1  280 ? 6.166   9.507   9.993   1.00 96.78 280 A 1 
ATOM   2236 C  CG  . ASP A 1  280 ? 5.007   9.685   9.026   1.00 95.74 280 A 1 
ATOM   2237 O  OD1 . ASP A 1  280 ? 4.238   10.655  9.188   1.00 91.61 280 A 1 
ATOM   2238 O  OD2 . ASP A 1  280 ? 4.879   8.864   8.097   1.00 90.90 280 A 1 
ATOM   2239 N  N   . THR A 1  281 ? 3.532   8.733   11.623  1.00 96.05 281 A 1 
ATOM   2240 C  CA  . THR A 1  281 ? 2.506   7.772   12.016  1.00 94.93 281 A 1 
ATOM   2241 C  C   . THR A 1  281 ? 1.822   7.069   10.847  1.00 92.98 281 A 1 
ATOM   2242 O  O   . THR A 1  281 ? 1.044   6.140   11.066  1.00 90.05 281 A 1 
ATOM   2243 C  CB  . THR A 1  281 ? 1.418   8.471   12.841  1.00 94.61 281 A 1 
ATOM   2244 O  OG1 . THR A 1  281 ? 0.941   9.615   12.123  1.00 91.33 281 A 1 
ATOM   2245 C  CG2 . THR A 1  281 ? 1.965   8.913   14.191  1.00 91.46 281 A 1 
ATOM   2246 N  N   . TRP A 1  282 ? 2.092   7.489   9.614   1.00 91.46 282 A 1 
ATOM   2247 C  CA  . TRP A 1  282 ? 1.325   7.041   8.450   1.00 88.07 282 A 1 
ATOM   2248 C  C   . TRP A 1  282 ? 1.247   5.518   8.334   1.00 85.23 282 A 1 
ATOM   2249 O  O   . TRP A 1  282 ? 0.195   4.971   7.978   1.00 80.01 282 A 1 
ATOM   2250 C  CB  . TRP A 1  282 ? 1.935   7.627   7.173   1.00 84.34 282 A 1 
ATOM   2251 C  CG  . TRP A 1  282 ? 1.059   7.501   5.940   1.00 81.94 282 A 1 
ATOM   2252 C  CD1 . TRP A 1  282 ? 0.509   6.367   5.426   1.00 72.18 282 A 1 
ATOM   2253 C  CD2 . TRP A 1  282 ? 0.639   8.560   5.065   1.00 75.83 282 A 1 
ATOM   2254 N  NE1 . TRP A 1  282 ? -0.229  6.648   4.298   1.00 69.41 282 A 1 
ATOM   2255 C  CE2 . TRP A 1  282 ? -0.154  7.988   4.054   1.00 71.73 282 A 1 
ATOM   2256 C  CE3 . TRP A 1  282 ? 0.875   9.946   5.041   1.00 68.80 282 A 1 
ATOM   2257 C  CZ2 . TRP A 1  282 ? -0.725  8.751   3.026   1.00 69.72 282 A 1 
ATOM   2258 C  CZ3 . TRP A 1  282 ? 0.315   10.695  4.015   1.00 66.49 282 A 1 
ATOM   2259 C  CH2 . TRP A 1  282 ? -0.473  10.102  3.027   1.00 66.76 282 A 1 
ATOM   2260 N  N   . LEU A 1  283 ? 2.325   4.805   8.622   1.00 85.41 283 A 1 
ATOM   2261 C  CA  . LEU A 1  283 ? 2.352   3.354   8.479   1.00 83.66 283 A 1 
ATOM   2262 C  C   . LEU A 1  283 ? 1.766   2.625   9.684   1.00 84.53 283 A 1 
ATOM   2263 O  O   . LEU A 1  283 ? 1.910   1.407   9.802   1.00 81.56 283 A 1 
ATOM   2264 C  CB  . LEU A 1  283 ? 3.779   2.872   8.209   1.00 80.71 283 A 1 
ATOM   2265 C  CG  . LEU A 1  283 ? 4.448   3.409   6.939   1.00 76.60 283 A 1 
ATOM   2266 C  CD1 . LEU A 1  283 ? 5.803   2.764   6.734   1.00 71.15 283 A 1 
ATOM   2267 C  CD2 . LEU A 1  283 ? 3.559   3.184   5.725   1.00 70.47 283 A 1 
ATOM   2268 N  N   . GLY A 1  284 ? 1.094   3.350   10.568  1.00 86.33 284 A 1 
ATOM   2269 C  CA  . GLY A 1  284 ? 0.464   2.720   11.716  1.00 87.09 284 A 1 
ATOM   2270 C  C   . GLY A 1  284 ? 1.443   2.388   12.820  1.00 89.27 284 A 1 
ATOM   2271 O  O   . GLY A 1  284 ? 1.397   1.297   13.384  1.00 87.70 284 A 1 
ATOM   2272 N  N   . THR A 1  285 ? 2.350   3.328   13.124  1.00 93.14 285 A 1 
ATOM   2273 C  CA  . THR A 1  285 ? 3.318   3.167   14.199  1.00 94.23 285 A 1 
ATOM   2274 C  C   . THR A 1  285 ? 3.284   4.395   15.103  1.00 95.16 285 A 1 
ATOM   2275 O  O   . THR A 1  285 ? 3.118   5.522   14.636  1.00 94.79 285 A 1 
ATOM   2276 C  CB  . THR A 1  285 ? 4.749   2.969   13.659  1.00 93.29 285 A 1 
ATOM   2277 O  OG1 . THR A 1  285 ? 5.059   4.000   12.715  1.00 88.49 285 A 1 
ATOM   2278 C  CG2 . THR A 1  285 ? 4.873   1.614   12.977  1.00 87.92 285 A 1 
ATOM   2279 N  N   . SER A 1  286 ? 3.440   4.158   16.398  1.00 95.69 286 A 1 
ATOM   2280 C  CA  . SER A 1  286 ? 3.429   5.253   17.356  1.00 96.51 286 A 1 
ATOM   2281 C  C   . SER A 1  286 ? 4.647   6.155   17.154  1.00 97.55 286 A 1 
ATOM   2282 O  O   . SER A 1  286 ? 5.760   5.652   16.957  1.00 97.58 286 A 1 
ATOM   2283 C  CB  . SER A 1  286 ? 3.427   4.715   18.788  1.00 95.93 286 A 1 
ATOM   2284 O  OG  . SER A 1  286 ? 2.224   4.022   19.067  1.00 92.34 286 A 1 
ATOM   2285 N  N   . PRO A 1  287 ? 4.467   7.475   17.210  1.00 97.84 287 A 1 
ATOM   2286 C  CA  . PRO A 1  287 ? 5.613   8.387   17.160  1.00 98.11 287 A 1 
ATOM   2287 C  C   . PRO A 1  287 ? 6.691   7.959   18.152  1.00 98.35 287 A 1 
ATOM   2288 O  O   . PRO A 1  287 ? 6.381   7.625   19.303  1.00 98.16 287 A 1 
ATOM   2289 C  CB  . PRO A 1  287 ? 5.020   9.738   17.552  1.00 97.78 287 A 1 
ATOM   2290 C  CG  . PRO A 1  287 ? 3.584   9.638   17.139  1.00 96.44 287 A 1 
ATOM   2291 C  CD  . PRO A 1  287 ? 3.197   8.198   17.317  1.00 97.54 287 A 1 
ATOM   2292 N  N   . SER A 1  288 ? 7.948   7.971   17.706  1.00 98.60 288 A 1 
ATOM   2293 C  CA  . SER A 1  288 ? 9.029   7.433   18.519  1.00 98.63 288 A 1 
ATOM   2294 C  C   . SER A 1  288 ? 10.299  8.262   18.386  1.00 98.73 288 A 1 
ATOM   2295 O  O   . SER A 1  288 ? 10.517  8.958   17.386  1.00 98.69 288 A 1 
ATOM   2296 C  CB  . SER A 1  288 ? 9.335   5.981   18.128  1.00 98.39 288 A 1 
ATOM   2297 O  OG  . SER A 1  288 ? 8.224   5.140   18.363  1.00 96.22 288 A 1 
ATOM   2298 N  N   . ILE A 1  289 ? 11.145  8.164   19.416  1.00 98.79 289 A 1 
ATOM   2299 C  CA  . ILE A 1  289 ? 12.463  8.781   19.413  1.00 98.78 289 A 1 
ATOM   2300 C  C   . ILE A 1  289 ? 13.410  7.838   20.153  1.00 98.79 289 A 1 
ATOM   2301 O  O   . ILE A 1  289 ? 13.024  7.182   21.119  1.00 98.71 289 A 1 
ATOM   2302 C  CB  . ILE A 1  289 ? 12.434  10.189  20.055  1.00 98.63 289 A 1 
ATOM   2303 C  CG1 . ILE A 1  289 ? 13.785  10.892  19.892  1.00 97.05 289 A 1 
ATOM   2304 C  CG2 . ILE A 1  289 ? 12.031  10.112  21.532  1.00 97.38 289 A 1 
ATOM   2305 C  CD1 . ILE A 1  289 ? 14.053  11.389  18.498  1.00 97.01 289 A 1 
ATOM   2306 N  N   . ARG A 1  290 ? 14.668  7.757   19.676  1.00 98.87 290 A 1 
ATOM   2307 C  CA  . ARG A 1  290 ? 15.654  6.848   20.239  1.00 98.88 290 A 1 
ATOM   2308 C  C   . ARG A 1  290 ? 16.867  7.634   20.738  1.00 98.94 290 A 1 
ATOM   2309 O  O   . ARG A 1  290 ? 17.299  8.596   20.104  1.00 98.84 290 A 1 
ATOM   2310 C  CB  . ARG A 1  290 ? 16.105  5.809   19.204  1.00 98.66 290 A 1 
ATOM   2311 C  CG  . ARG A 1  290 ? 17.272  4.940   19.654  1.00 97.84 290 A 1 
ATOM   2312 C  CD  . ARG A 1  290 ? 17.522  3.789   18.705  1.00 97.43 290 A 1 
ATOM   2313 N  NE  . ARG A 1  290 ? 16.496  2.749   18.833  1.00 97.20 290 A 1 
ATOM   2314 C  CZ  . ARG A 1  290 ? 16.527  1.583   18.183  1.00 97.78 290 A 1 
ATOM   2315 N  NH1 . ARG A 1  290 ? 17.520  1.309   17.349  1.00 94.64 290 A 1 
ATOM   2316 N  NH2 . ARG A 1  290 ? 15.564  0.700   18.364  1.00 95.06 290 A 1 
ATOM   2317 N  N   . LYS A 1  291 ? 17.411  7.193   21.876  1.00 98.77 291 A 1 
ATOM   2318 C  CA  . LYS A 1  291 ? 18.615  7.778   22.441  1.00 98.75 291 A 1 
ATOM   2319 C  C   . LYS A 1  291 ? 19.629  6.682   22.702  1.00 98.78 291 A 1 
ATOM   2320 O  O   . LYS A 1  291 ? 19.310  5.674   23.342  1.00 98.51 291 A 1 
ATOM   2321 C  CB  . LYS A 1  291 ? 18.307  8.547   23.726  1.00 98.32 291 A 1 
ATOM   2322 C  CG  . LYS A 1  291 ? 19.518  9.271   24.310  1.00 96.15 291 A 1 
ATOM   2323 C  CD  . LYS A 1  291 ? 19.132  10.195  25.461  1.00 94.32 291 A 1 
ATOM   2324 C  CE  . LYS A 1  291 ? 18.673  9.435   26.680  1.00 88.98 291 A 1 
ATOM   2325 N  NZ  . LYS A 1  291 ? 18.421  10.352  27.836  1.00 86.82 291 A 1 
ATOM   2326 N  N   . TYR A 1  292 ? 20.850  6.876   22.202  1.00 98.76 292 A 1 
ATOM   2327 C  CA  . TYR A 1  292 ? 21.937  5.923   22.378  1.00 98.71 292 A 1 
ATOM   2328 C  C   . TYR A 1  292 ? 22.870  6.358   23.499  1.00 98.67 292 A 1 
ATOM   2329 O  O   . TYR A 1  292 ? 23.128  7.550   23.666  1.00 98.37 292 A 1 
ATOM   2330 C  CB  . TYR A 1  292 ? 22.758  5.782   21.090  1.00 98.77 292 A 1 
ATOM   2331 C  CG  . TYR A 1  292 ? 22.017  5.189   19.921  1.00 98.80 292 A 1 
ATOM   2332 C  CD1 . TYR A 1  292 ? 21.219  5.981   19.110  1.00 96.96 292 A 1 
ATOM   2333 C  CD2 . TYR A 1  292 ? 22.130  3.839   19.611  1.00 96.64 292 A 1 
ATOM   2334 C  CE1 . TYR A 1  292 ? 20.539  5.445   18.027  1.00 97.25 292 A 1 
ATOM   2335 C  CE2 . TYR A 1  292 ? 21.457  3.292   18.532  1.00 97.15 292 A 1 
ATOM   2336 C  CZ  . TYR A 1  292 ? 20.662  4.093   17.740  1.00 98.64 292 A 1 
ATOM   2337 O  OH  . TYR A 1  292 ? 19.993  3.553   16.679  1.00 98.36 292 A 1 
ATOM   2338 N  N   . ASP A 1  293 ? 23.387  5.377   24.259  1.00 98.49 293 A 1 
ATOM   2339 C  CA  . ASP A 1  293 ? 24.555  5.560   25.100  1.00 98.35 293 A 1 
ATOM   2340 C  C   . ASP A 1  293 ? 25.752  5.122   24.265  1.00 98.31 293 A 1 
ATOM   2341 O  O   . ASP A 1  293 ? 26.008  3.925   24.102  1.00 97.98 293 A 1 
ATOM   2342 C  CB  . ASP A 1  293 ? 24.445  4.744   26.386  1.00 97.81 293 A 1 
ATOM   2343 C  CG  . ASP A 1  293 ? 25.661  4.892   27.295  1.00 96.06 293 A 1 
ATOM   2344 O  OD1 . ASP A 1  293 ? 26.644  5.564   26.905  1.00 91.82 293 A 1 
ATOM   2345 O  OD2 . ASP A 1  293 ? 25.631  4.326   28.402  1.00 90.88 293 A 1 
ATOM   2346 N  N   . VAL A 1  294 ? 26.476  6.093   23.709  1.00 98.21 294 A 1 
ATOM   2347 C  CA  . VAL A 1  294 ? 27.561  5.795   22.778  1.00 98.18 294 A 1 
ATOM   2348 C  C   . VAL A 1  294 ? 28.796  5.288   23.524  1.00 97.88 294 A 1 
ATOM   2349 O  O   . VAL A 1  294 ? 29.483  4.378   23.054  1.00 96.99 294 A 1 
ATOM   2350 C  CB  . VAL A 1  294 ? 27.921  7.031   21.935  1.00 97.97 294 A 1 
ATOM   2351 C  CG1 . VAL A 1  294 ? 29.091  6.732   21.000  1.00 96.56 294 A 1 
ATOM   2352 C  CG2 . VAL A 1  294 ? 26.707  7.489   21.140  1.00 96.41 294 A 1 
ATOM   2353 N  N   . GLY A 1  295 ? 29.080  5.859   24.680  1.00 97.05 295 A 1 
ATOM   2354 C  CA  . GLY A 1  295 ? 30.304  5.551   25.397  1.00 96.52 295 A 1 
ATOM   2355 C  C   . GLY A 1  295 ? 31.411  6.517   25.041  1.00 96.45 295 A 1 
ATOM   2356 O  O   . GLY A 1  295 ? 31.159  7.658   24.648  1.00 94.38 295 A 1 
ATOM   2357 N  N   . ASN A 1  296 ? 32.667  6.065   25.176  1.00 95.94 296 A 1 
ATOM   2358 C  CA  . ASN A 1  296 ? 33.814  6.932   24.984  1.00 95.41 296 A 1 
ATOM   2359 C  C   . ASN A 1  296 ? 34.515  6.724   23.641  1.00 95.25 296 A 1 
ATOM   2360 O  O   . ASN A 1  296 ? 35.575  7.291   23.407  1.00 92.32 296 A 1 
ATOM   2361 C  CB  . ASN A 1  296 ? 34.826  6.750   26.124  1.00 93.66 296 A 1 
ATOM   2362 C  CG  . ASN A 1  296 ? 35.359  5.330   26.218  1.00 92.25 296 A 1 
ATOM   2363 O  OD1 . ASN A 1  296 ? 35.151  4.510   25.321  1.00 85.83 296 A 1 
ATOM   2364 N  ND2 . ASN A 1  296 ? 36.057  5.035   27.311  1.00 84.49 296 A 1 
ATOM   2365 N  N   . GLY A 1  297 ? 33.923  5.903   22.747  1.00 95.01 297 A 1 
ATOM   2366 C  CA  . GLY A 1  297 ? 34.481  5.682   21.427  1.00 95.23 297 A 1 
ATOM   2367 C  C   . GLY A 1  297 ? 35.522  4.583   21.343  1.00 95.70 297 A 1 
ATOM   2368 O  O   . GLY A 1  297 ? 36.017  4.302   20.248  1.00 93.76 297 A 1 
ATOM   2369 N  N   . GLN A 1  298 ? 35.859  3.953   22.464  1.00 95.12 298 A 1 
ATOM   2370 C  CA  . GLN A 1  298 ? 36.869  2.895   22.457  1.00 94.43 298 A 1 
ATOM   2371 C  C   . GLN A 1  298 ? 36.310  1.553   21.977  1.00 93.99 298 A 1 
ATOM   2372 O  O   . GLN A 1  298 ? 37.082  0.674   21.594  1.00 89.36 298 A 1 
ATOM   2373 C  CB  . GLN A 1  298 ? 37.475  2.727   23.854  1.00 92.75 298 A 1 
ATOM   2374 C  CG  . GLN A 1  298 ? 38.337  3.908   24.290  1.00 89.45 298 A 1 
ATOM   2375 C  CD  . GLN A 1  298 ? 38.946  3.702   25.667  1.00 86.38 298 A 1 
ATOM   2376 O  OE1 . GLN A 1  298 ? 38.278  3.222   26.588  1.00 77.49 298 A 1 
ATOM   2377 N  NE2 . GLN A 1  298 ? 40.212  4.062   25.809  1.00 76.17 298 A 1 
ATOM   2378 N  N   . GLY A 1  299 ? 35.007  1.381   22.000  1.00 95.10 299 A 1 
ATOM   2379 C  CA  . GLY A 1  299 ? 34.396  0.139   21.579  1.00 95.66 299 A 1 
ATOM   2380 C  C   . GLY A 1  299 ? 32.986  0.350   21.067  1.00 97.00 299 A 1 
ATOM   2381 O  O   . GLY A 1  299 ? 32.598  1.469   20.711  1.00 96.07 299 A 1 
ATOM   2382 N  N   . TYR A 1  300 ? 32.218  -0.732  21.028  1.00 97.64 300 A 1 
ATOM   2383 C  CA  . TYR A 1  300 ? 30.842  -0.664  20.552  1.00 97.89 300 A 1 
ATOM   2384 C  C   . TYR A 1  300 ? 29.993  0.237   21.446  1.00 98.09 300 A 1 
ATOM   2385 O  O   . TYR A 1  300 ? 30.289  0.432   22.626  1.00 97.30 300 A 1 
ATOM   2386 C  CB  . TYR A 1  300 ? 30.224  -2.060  20.501  1.00 97.73 300 A 1 
ATOM   2387 C  CG  . TYR A 1  300 ? 30.880  -3.001  19.516  1.00 97.73 300 A 1 
ATOM   2388 C  CD1 . TYR A 1  300 ? 30.718  -2.822  18.152  1.00 95.15 300 A 1 
ATOM   2389 C  CD2 . TYR A 1  300 ? 31.671  -4.058  19.956  1.00 94.97 300 A 1 
ATOM   2390 C  CE1 . TYR A 1  300 ? 31.328  -3.679  17.245  1.00 94.36 300 A 1 
ATOM   2391 C  CE2 . TYR A 1  300 ? 32.281  -4.923  19.055  1.00 94.53 300 A 1 
ATOM   2392 C  CZ  . TYR A 1  300 ? 32.100  -4.724  17.704  1.00 96.35 300 A 1 
ATOM   2393 O  OH  . TYR A 1  300 ? 32.702  -5.576  16.811  1.00 95.05 300 A 1 
ATOM   2394 N  N   . MET A 1  301 ? 28.940  0.783   20.867  1.00 98.26 301 A 1 
ATOM   2395 C  CA  . MET A 1  301 ? 27.976  1.530   21.653  1.00 98.44 301 A 1 
ATOM   2396 C  C   . MET A 1  301 ? 27.373  0.610   22.721  1.00 98.46 301 A 1 
ATOM   2397 O  O   . MET A 1  301 ? 27.291  -0.603  22.541  1.00 98.21 301 A 1 
ATOM   2398 C  CB  . MET A 1  301 ? 26.896  2.123   20.754  1.00 98.24 301 A 1 
ATOM   2399 C  CG  . MET A 1  301 ? 27.422  3.193   19.794  1.00 97.37 301 A 1 
ATOM   2400 S  SD  . MET A 1  301 ? 26.113  4.014   18.860  1.00 96.91 301 A 1 
ATOM   2401 C  CE  . MET A 1  301 ? 25.722  2.751   17.657  1.00 89.37 301 A 1 
ATOM   2402 N  N   . LYS A 1  302 ? 26.964  1.207   23.841  1.00 98.34 302 A 1 
ATOM   2403 C  CA  . LYS A 1  302 ? 26.600  0.423   25.020  1.00 98.10 302 A 1 
ATOM   2404 C  C   . LYS A 1  302 ? 25.128  0.050   25.076  1.00 98.25 302 A 1 
ATOM   2405 O  O   . LYS A 1  302 ? 24.782  -1.058  25.489  1.00 97.25 302 A 1 
ATOM   2406 C  CB  . LYS A 1  302 ? 26.982  1.197   26.290  1.00 97.37 302 A 1 
ATOM   2407 C  CG  . LYS A 1  302 ? 28.441  1.660   26.321  1.00 93.02 302 A 1 
ATOM   2408 C  CD  . LYS A 1  302 ? 29.397  0.484   26.234  1.00 81.26 302 A 1 
ATOM   2409 C  CE  . LYS A 1  302 ? 30.851  0.942   26.257  1.00 72.69 302 A 1 
ATOM   2410 N  NZ  . LYS A 1  302 ? 31.241  1.664   25.020  1.00 61.61 302 A 1 
ATOM   2411 N  N   . GLU A 1  303 ? 24.247  0.956   24.644  1.00 98.12 303 A 1 
ATOM   2412 C  CA  . GLU A 1  303 ? 22.822  0.781   24.921  1.00 97.96 303 A 1 
ATOM   2413 C  C   . GLU A 1  303 ? 22.019  1.754   24.066  1.00 98.49 303 A 1 
ATOM   2414 O  O   . GLU A 1  303 ? 22.541  2.786   23.634  1.00 98.10 303 A 1 
ATOM   2415 C  CB  . GLU A 1  303 ? 22.559  1.007   26.420  1.00 95.30 303 A 1 
ATOM   2416 C  CG  . GLU A 1  303 ? 21.133  1.351   26.837  1.00 87.21 303 A 1 
ATOM   2417 C  CD  . GLU A 1  303 ? 20.219  0.134   26.880  1.00 86.17 303 A 1 
ATOM   2418 O  OE1 . GLU A 1  303 ? 20.241  -0.661  25.914  1.00 79.87 303 A 1 
ATOM   2419 O  OE2 . GLU A 1  303 ? 19.480  -0.017  27.874  1.00 79.28 303 A 1 
ATOM   2420 N  N   . PHE A 1  304 ? 20.751  1.428   23.815  1.00 98.57 304 A 1 
ATOM   2421 C  CA  . PHE A 1  304 ? 19.810  2.429   23.330  1.00 98.65 304 A 1 
ATOM   2422 C  C   . PHE A 1  304 ? 18.507  2.324   24.108  1.00 98.57 304 A 1 
ATOM   2423 O  O   . PHE A 1  304 ? 18.162  1.258   24.641  1.00 98.25 304 A 1 
ATOM   2424 C  CB  . PHE A 1  304 ? 19.561  2.338   21.807  1.00 98.48 304 A 1 
ATOM   2425 C  CG  . PHE A 1  304 ? 18.848  1.085   21.346  1.00 98.51 304 A 1 
ATOM   2426 C  CD1 . PHE A 1  304 ? 17.496  0.894   21.602  1.00 94.69 304 A 1 
ATOM   2427 C  CD2 . PHE A 1  304 ? 19.516  0.122   20.606  1.00 94.65 304 A 1 
ATOM   2428 C  CE1 . PHE A 1  304 ? 16.832  -0.243  21.160  1.00 94.46 304 A 1 
ATOM   2429 C  CE2 . PHE A 1  304 ? 18.869  -1.018  20.161  1.00 94.10 304 A 1 
ATOM   2430 C  CZ  . PHE A 1  304 ? 17.524  -1.205  20.441  1.00 97.53 304 A 1 
ATOM   2431 N  N   . LYS A 1  305 ? 17.799  3.443   24.178  1.00 98.48 305 A 1 
ATOM   2432 C  CA  . LYS A 1  305 ? 16.493  3.505   24.820  1.00 98.45 305 A 1 
ATOM   2433 C  C   . LYS A 1  305 ? 15.504  4.123   23.856  1.00 98.53 305 A 1 
ATOM   2434 O  O   . LYS A 1  305 ? 15.792  5.144   23.227  1.00 98.38 305 A 1 
ATOM   2435 C  CB  . LYS A 1  305 ? 16.555  4.318   26.113  1.00 98.12 305 A 1 
ATOM   2436 C  CG  . LYS A 1  305 ? 17.448  3.712   27.186  1.00 96.68 305 A 1 
ATOM   2437 C  CD  . LYS A 1  305 ? 17.466  4.590   28.441  1.00 94.14 305 A 1 
ATOM   2438 C  CE  . LYS A 1  305 ? 18.471  4.091   29.458  1.00 89.52 305 A 1 
ATOM   2439 N  NZ  . LYS A 1  305 ? 18.114  2.747   29.999  1.00 81.96 305 A 1 
ATOM   2440 N  N   . ASN A 1  306 ? 14.330  3.504   23.739  1.00 98.72 306 A 1 
ATOM   2441 C  CA  . ASN A 1  306 ? 13.265  4.018   22.892  1.00 98.65 306 A 1 
ATOM   2442 C  C   . ASN A 1  306 ? 12.183  4.672   23.740  1.00 98.66 306 A 1 
ATOM   2443 O  O   . ASN A 1  306 ? 11.842  4.190   24.824  1.00 98.13 306 A 1 
ATOM   2444 C  CB  . ASN A 1  306 ? 12.639  2.901   22.049  1.00 98.34 306 A 1 
ATOM   2445 C  CG  . ASN A 1  306 ? 13.446  2.571   20.815  1.00 97.04 306 A 1 
ATOM   2446 O  OD1 . ASN A 1  306 ? 14.584  3.015   20.672  1.00 86.02 306 A 1 
ATOM   2447 N  ND2 . ASN A 1  306 ? 12.862  1.791   19.917  1.00 85.08 306 A 1 
ATOM   2448 N  N   . TYR A 1  307 ? 11.650  5.768   23.223  1.00 98.57 307 A 1 
ATOM   2449 C  CA  . TYR A 1  307 ? 10.525  6.470   23.814  1.00 98.53 307 A 1 
ATOM   2450 C  C   . TYR A 1  307 ? 9.436   6.595   22.760  1.00 98.50 307 A 1 
ATOM   2451 O  O   . TYR A 1  307 ? 9.740   6.751   21.575  1.00 98.21 307 A 1 
ATOM   2452 C  CB  . TYR A 1  307 ? 10.940  7.849   24.320  1.00 98.53 307 A 1 
ATOM   2453 C  CG  . TYR A 1  307 ? 12.140  7.829   25.254  1.00 98.47 307 A 1 
ATOM   2454 C  CD1 . TYR A 1  307 ? 13.426  7.804   24.745  1.00 96.46 307 A 1 
ATOM   2455 C  CD2 . TYR A 1  307 ? 11.969  7.818   26.630  1.00 96.61 307 A 1 
ATOM   2456 C  CE1 . TYR A 1  307 ? 14.530  7.780   25.592  1.00 96.28 307 A 1 
ATOM   2457 C  CE2 . TYR A 1  307 ? 13.062  7.794   27.479  1.00 96.51 307 A 1 
ATOM   2458 C  CZ  . TYR A 1  307 ? 14.339  7.774   26.953  1.00 97.61 307 A 1 
ATOM   2459 O  OH  . TYR A 1  307 ? 15.428  7.746   27.795  1.00 96.70 307 A 1 
ATOM   2460 N  N   . HIS A 1  308 ? 8.184   6.523   23.170  1.00 98.11 308 A 1 
ATOM   2461 C  CA  . HIS A 1  308 ? 7.104   6.619   22.205  1.00 97.97 308 A 1 
ATOM   2462 C  C   . HIS A 1  308 ? 5.944   7.449   22.741  1.00 98.01 308 A 1 
ATOM   2463 O  O   . HIS A 1  308 ? 5.896   7.811   23.919  1.00 97.62 308 A 1 
ATOM   2464 C  CB  . HIS A 1  308 ? 6.631   5.228   21.726  1.00 96.95 308 A 1 
ATOM   2465 C  CG  . HIS A 1  308 ? 5.995   4.379   22.790  1.00 96.26 308 A 1 
ATOM   2466 N  ND1 . HIS A 1  308 ? 5.488   3.121   22.519  1.00 88.64 308 A 1 
ATOM   2467 C  CD2 . HIS A 1  308 ? 5.790   4.595   24.113  1.00 86.99 308 A 1 
ATOM   2468 C  CE1 . HIS A 1  308 ? 4.983   2.594   23.621  1.00 89.96 308 A 1 
ATOM   2469 N  NE2 . HIS A 1  308 ? 5.164   3.478   24.611  1.00 91.39 308 A 1 
ATOM   2470 N  N   . PHE A 1  309 ? 5.023   7.765   21.831  1.00 97.54 309 A 1 
ATOM   2471 C  CA  . PHE A 1  309 ? 3.883   8.648   22.080  1.00 97.34 309 A 1 
ATOM   2472 C  C   . PHE A 1  309 ? 2.657   7.919   21.534  1.00 96.88 309 A 1 
ATOM   2473 O  O   . PHE A 1  309 ? 2.352   8.009   20.339  1.00 95.76 309 A 1 
ATOM   2474 C  CB  . PHE A 1  309 ? 4.114   9.994   21.385  1.00 97.30 309 A 1 
ATOM   2475 C  CG  . PHE A 1  309 ? 3.130   11.075  21.739  1.00 97.56 309 A 1 
ATOM   2476 C  CD1 . PHE A 1  309 ? 1.845   11.077  21.224  1.00 95.91 309 A 1 
ATOM   2477 C  CD2 . PHE A 1  309 ? 3.518   12.125  22.560  1.00 95.50 309 A 1 
ATOM   2478 C  CE1 . PHE A 1  309 ? 0.955   12.092  21.531  1.00 95.00 309 A 1 
ATOM   2479 C  CE2 . PHE A 1  309 ? 2.629   13.152  22.868  1.00 95.00 309 A 1 
ATOM   2480 C  CZ  . PHE A 1  309 ? 1.348   13.128  22.354  1.00 96.89 309 A 1 
ATOM   2481 N  N   . GLN A 1  310 ? 1.975   7.169   22.388  1.00 95.86 310 A 1 
ATOM   2482 C  CA  . GLN A 1  310 ? 0.812   6.408   21.949  1.00 95.12 310 A 1 
ATOM   2483 C  C   . GLN A 1  310 ? -0.391  7.341   21.819  1.00 95.01 310 A 1 
ATOM   2484 O  O   . GLN A 1  310 ? -0.859  7.903   22.807  1.00 94.19 310 A 1 
ATOM   2485 C  CB  . GLN A 1  310 ? 0.511   5.263   22.916  1.00 94.09 310 A 1 
ATOM   2486 C  CG  . GLN A 1  310 ? 1.558   4.156   22.881  1.00 91.88 310 A 1 
ATOM   2487 C  CD  . GLN A 1  310 ? 1.295   3.064   23.895  1.00 90.72 310 A 1 
ATOM   2488 O  OE1 . GLN A 1  310 ? 1.071   3.332   25.078  1.00 83.30 310 A 1 
ATOM   2489 N  NE2 . GLN A 1  310 ? 1.315   1.814   23.444  1.00 81.63 310 A 1 
ATOM   2490 N  N   . LEU A 1  311 ? -0.862  7.513   20.583  1.00 94.39 311 A 1 
ATOM   2491 C  CA  . LEU A 1  311 ? -2.008  8.371   20.327  1.00 93.64 311 A 1 
ATOM   2492 C  C   . LEU A 1  311 ? -3.256  7.787   20.982  1.00 91.78 311 A 1 
ATOM   2493 O  O   . LEU A 1  311 ? -3.464  6.566   20.968  1.00 89.71 311 A 1 
ATOM   2494 C  CB  . LEU A 1  311 ? -2.237  8.528   18.823  1.00 94.16 311 A 1 
ATOM   2495 C  CG  . LEU A 1  311 ? -1.090  9.139   18.015  1.00 94.02 311 A 1 
ATOM   2496 C  CD1 . LEU A 1  311 ? -1.425  9.139   16.530  1.00 91.12 311 A 1 
ATOM   2497 C  CD2 . LEU A 1  311 ? -0.805  10.566  18.491  1.00 90.34 311 A 1 
ATOM   2498 N  N   . ARG A 1  312 ? -4.088  8.651   21.559  1.00 90.41 312 A 1 
ATOM   2499 C  CA  . ARG A 1  312 ? -5.311  8.191   22.198  1.00 88.32 312 A 1 
ATOM   2500 C  C   . ARG A 1  312 ? -6.224  7.555   21.160  1.00 86.69 312 A 1 
ATOM   2501 O  O   . ARG A 1  312 ? -6.534  8.184   20.142  1.00 83.82 312 A 1 
ATOM   2502 C  CB  . ARG A 1  312 ? -6.026  9.347   22.906  1.00 86.83 312 A 1 
ATOM   2503 C  CG  . ARG A 1  312 ? -7.239  8.901   23.719  1.00 81.98 312 A 1 
ATOM   2504 C  CD  . ARG A 1  312 ? -7.820  10.047  24.537  1.00 79.13 312 A 1 
ATOM   2505 N  NE  . ARG A 1  312 ? -6.833  10.655  25.435  1.00 75.74 312 A 1 
ATOM   2506 C  CZ  . ARG A 1  312 ? -6.456  10.155  26.600  1.00 72.91 312 A 1 
ATOM   2507 N  NH1 . ARG A 1  312 ? -6.966  9.012   27.040  1.00 63.84 312 A 1 
ATOM   2508 N  NH2 . ARG A 1  312 ? -5.552  10.784  27.336  1.00 69.07 312 A 1 
ATOM   2509 N  N   . PRO A 1  313 ? -6.665  6.305   21.366  1.00 83.96 313 A 1 
ATOM   2510 C  CA  . PRO A 1  313 ? -7.522  5.644   20.377  1.00 80.43 313 A 1 
ATOM   2511 C  C   . PRO A 1  313 ? -8.841  6.373   20.185  1.00 78.97 313 A 1 
ATOM   2512 O  O   . PRO A 1  313 ? -9.395  6.944   21.127  1.00 75.05 313 A 1 
ATOM   2513 C  CB  . PRO A 1  313 ? -7.753  4.248   20.971  1.00 76.96 313 A 1 
ATOM   2514 C  CG  . PRO A 1  313 ? -6.600  4.037   21.900  1.00 76.12 313 A 1 
ATOM   2515 C  CD  . PRO A 1  313 ? -6.295  5.394   22.467  1.00 79.81 313 A 1 
ATOM   2516 N  N   . LYS A 1  314 ? -9.337  6.355   18.953  1.00 75.06 314 A 1 
ATOM   2517 C  CA  . LYS A 1  314 ? -10.648 6.905   18.649  1.00 72.29 314 A 1 
ATOM   2518 C  C   . LYS A 1  314 ? -11.730 6.008   19.236  1.00 69.00 314 A 1 
ATOM   2519 O  O   . LYS A 1  314 ? -11.546 4.795   19.377  1.00 62.68 314 A 1 
ATOM   2520 C  CB  . LYS A 1  314 ? -10.830 7.055   17.141  1.00 67.84 314 A 1 
ATOM   2521 C  CG  . LYS A 1  314 ? -9.938  8.119   16.513  1.00 64.23 314 A 1 
ATOM   2522 C  CD  . LYS A 1  314 ? -9.986  8.085   14.999  1.00 60.00 314 A 1 
ATOM   2523 C  CE  . LYS A 1  314 ? -9.172  6.931   14.438  1.00 53.56 314 A 1 
ATOM   2524 N  NZ  . LYS A 1  314 ? -8.947  7.067   12.972  1.00 49.64 314 A 1 
ATOM   2525 N  N   . LYS A 1  315 ? -12.862 6.606   19.589  1.00 64.93 315 A 1 
ATOM   2526 C  CA  . LYS A 1  315 ? -13.986 5.827   20.093  1.00 63.09 315 A 1 
ATOM   2527 C  C   . LYS A 1  315 ? -14.530 4.956   18.964  1.00 60.81 315 A 1 
ATOM   2528 O  O   . LYS A 1  315 ? -14.984 5.464   17.928  1.00 55.07 315 A 1 
ATOM   2529 C  CB  . LYS A 1  315 ? -15.085 6.740   20.652  1.00 58.27 315 A 1 
ATOM   2530 C  CG  . LYS A 1  315 ? -16.297 5.989   21.182  1.00 53.07 315 A 1 
ATOM   2531 C  CD  . LYS A 1  315 ? -17.160 6.856   22.080  1.00 48.56 315 A 1 
ATOM   2532 C  CE  . LYS A 1  315 ? -16.510 7.065   23.438  1.00 42.53 315 A 1 
ATOM   2533 N  NZ  . LYS A 1  315 ? -17.404 7.805   24.377  1.00 38.74 315 A 1 
ATOM   2534 N  N   . ASP A 1  316 ? -14.461 3.630   19.152  1.00 50.84 316 A 1 
ATOM   2535 C  CA  . ASP A 1  316 ? -14.853 2.676   18.124  1.00 49.41 316 A 1 
ATOM   2536 C  C   . ASP A 1  316 ? -15.849 1.685   18.696  1.00 48.32 316 A 1 
ATOM   2537 O  O   . ASP A 1  316 ? -15.920 1.472   19.909  1.00 45.02 316 A 1 
ATOM   2538 C  CB  . ASP A 1  316 ? -13.625 1.937   17.577  1.00 46.16 316 A 1 
ATOM   2539 C  CG  . ASP A 1  316 ? -13.572 1.935   16.064  1.00 42.16 316 A 1 
ATOM   2540 O  OD1 . ASP A 1  316 ? -14.642 2.056   15.428  1.00 39.74 316 A 1 
ATOM   2541 O  OD2 . ASP A 1  316 ? -12.459 1.821   15.495  1.00 38.92 316 A 1 
ATOM   2542 N  N   . LYS A 1  317 ? -16.626 1.062   17.816  1.00 43.35 317 A 1 
ATOM   2543 C  CA  . LYS A 1  317 ? -17.670 0.128   18.239  1.00 42.26 317 A 1 
ATOM   2544 C  C   . LYS A 1  317 ? -17.105 -1.253  18.578  1.00 41.69 317 A 1 
ATOM   2545 O  O   . LYS A 1  317 ? -17.648 -1.956  19.429  1.00 39.05 317 A 1 
ATOM   2546 C  CB  . LYS A 1  317 ? -18.738 0.013   17.149  1.00 39.00 317 A 1 
ATOM   2547 C  CG  . LYS A 1  317 ? -19.430 1.326   16.832  1.00 35.24 317 A 1 
ATOM   2548 C  CD  . LYS A 1  317 ? -20.398 1.176   15.669  1.00 31.93 317 A 1 
ATOM   2549 C  CE  . LYS A 1  317 ? -21.122 2.473   15.370  1.00 27.72 317 A 1 
ATOM   2550 N  NZ  . LYS A 1  317 ? -22.068 2.340   14.224  1.00 24.09 317 A 1 
ATOM   2551 N  N   . LEU A 1  318 ? -16.028 -1.642  17.907  1.00 44.38 318 A 1 
ATOM   2552 C  CA  . LEU A 1  318 ? -15.394 -2.937  18.116  1.00 43.03 318 A 1 
ATOM   2553 C  C   . LEU A 1  318 ? -14.113 -2.741  18.918  1.00 42.57 318 A 1 
ATOM   2554 O  O   . LEU A 1  318 ? -13.215 -2.008  18.508  1.00 39.42 318 A 1 
ATOM   2555 C  CB  . LEU A 1  318 ? -15.092 -3.607  16.769  1.00 39.86 318 A 1 
ATOM   2556 C  CG  . LEU A 1  318 ? -14.835 -5.113  16.766  1.00 36.74 318 A 1 
ATOM   2557 C  CD1 . LEU A 1  318 ? -16.075 -5.873  17.227  1.00 33.44 318 A 1 
ATOM   2558 C  CD2 . LEU A 1  318 ? -14.420 -5.571  15.370  1.00 35.19 318 A 1 
ATOM   2559 N  N   . LYS A 1  319 ? -14.035 -3.390  20.084  1.00 47.01 319 A 1 
ATOM   2560 C  CA  . LYS A 1  319 ? -12.881 -3.236  20.951  1.00 47.31 319 A 1 
ATOM   2561 C  C   . LYS A 1  319 ? -11.660 -3.951  20.362  1.00 45.92 319 A 1 
ATOM   2562 O  O   . LYS A 1  319 ? -11.793 -5.045  19.801  1.00 43.83 319 A 1 
ATOM   2563 C  CB  . LYS A 1  319 ? -13.160 -3.778  22.352  1.00 45.87 319 A 1 
ATOM   2564 C  CG  . LYS A 1  319 ? -13.997 -2.854  23.227  1.00 42.10 319 A 1 
ATOM   2565 C  CD  . LYS A 1  319 ? -14.055 -3.369  24.656  1.00 39.59 319 A 1 
ATOM   2566 C  CE  . LYS A 1  319 ? -14.864 -2.437  25.542  1.00 35.53 319 A 1 
ATOM   2567 N  NZ  . LYS A 1  319 ? -14.274 -1.081  25.657  1.00 32.33 319 A 1 
ATOM   2568 N  N   . PRO A 1  320 ? -10.475 -3.348  20.497  1.00 46.03 320 A 1 
ATOM   2569 C  CA  . PRO A 1  320 ? -9.252  -4.040  20.076  1.00 45.84 320 A 1 
ATOM   2570 C  C   . PRO A 1  320 ? -9.053  -5.317  20.883  1.00 46.19 320 A 1 
ATOM   2571 O  O   . PRO A 1  320 ? -9.361  -5.363  22.082  1.00 44.31 320 A 1 
ATOM   2572 C  CB  . PRO A 1  320 ? -8.141  -3.031  20.360  1.00 43.53 320 A 1 
ATOM   2573 C  CG  . PRO A 1  320 ? -8.826  -1.709  20.416  1.00 42.88 320 A 1 
ATOM   2574 C  CD  . PRO A 1  320 ? -10.197 -1.989  20.974  1.00 45.78 320 A 1 
ATOM   2575 N  N   . LYS A 1  321 ? -8.536  -6.345  20.231  1.00 47.71 321 A 1 
ATOM   2576 C  CA  . LYS A 1  321 ? -8.242  -7.623  20.890  1.00 47.65 321 A 1 
ATOM   2577 C  C   . LYS A 1  321 ? -6.748  -7.772  21.150  1.00 46.40 321 A 1 
ATOM   2578 O  O   . LYS A 1  321 ? -6.222  -8.889  21.219  1.00 43.95 321 A 1 
ATOM   2579 C  CB  . LYS A 1  321 ? -8.775  -8.786  20.048  1.00 45.60 321 A 1 
ATOM   2580 C  CG  . LYS A 1  321 ? -10.291 -8.764  19.891  1.00 42.61 321 A 1 
ATOM   2581 C  CD  . LYS A 1  321 ? -10.797 -9.979  19.132  1.00 40.24 321 A 1 
ATOM   2582 C  CE  . LYS A 1  321 ? -12.314 -9.972  19.028  1.00 36.23 321 A 1 
ATOM   2583 N  NZ  . LYS A 1  321 ? -12.845 -11.171 18.304  1.00 32.96 321 A 1 
ATOM   2584 N  N   . THR A 1  322 ? -6.048  -6.648  21.320  1.00 48.12 322 A 1 
ATOM   2585 C  CA  . THR A 1  322 ? -4.621  -6.657  21.578  1.00 48.75 322 A 1 
ATOM   2586 C  C   . THR A 1  322 ? -4.329  -7.082  23.010  1.00 47.95 322 A 1 
ATOM   2587 O  O   . THR A 1  322 ? -5.157  -6.908  23.911  1.00 45.48 322 A 1 
ATOM   2588 C  CB  . THR A 1  322 ? -4.003  -5.272  21.307  1.00 46.14 322 A 1 
ATOM   2589 O  OG1 . THR A 1  322 ? -2.608  -5.312  21.595  1.00 43.04 322 A 1 
ATOM   2590 C  CG2 . THR A 1  322 ? -4.673  -4.209  22.182  1.00 42.02 322 A 1 
ATOM   2591 N  N   . THR A 1  323 ? -3.135  -7.639  23.206  1.00 44.66 323 A 1 
ATOM   2592 C  CA  . THR A 1  323 ? -2.662  -7.995  24.536  1.00 45.01 323 A 1 
ATOM   2593 C  C   . THR A 1  323 ? -1.821  -6.885  25.161  1.00 44.43 323 A 1 
ATOM   2594 O  O   . THR A 1  323 ? -1.353  -7.031  26.296  1.00 42.38 323 A 1 
ATOM   2595 C  CB  . THR A 1  323 ? -1.837  -9.289  24.486  1.00 42.36 323 A 1 
ATOM   2596 O  OG1 . THR A 1  323 ? -0.740  -9.126  23.597  1.00 39.11 323 A 1 
ATOM   2597 C  CG2 . THR A 1  323 ? -2.706  -10.457 24.013  1.00 38.57 323 A 1 
ATOM   2598 N  N   . ILE A 1  324 ? -1.627  -5.777  24.439  1.00 48.97 324 A 1 
ATOM   2599 C  CA  . ILE A 1  324 ? -0.823  -4.670  24.942  1.00 49.19 324 A 1 
ATOM   2600 C  C   . ILE A 1  324 ? -1.536  -4.036  26.142  1.00 48.68 324 A 1 
ATOM   2601 O  O   . ILE A 1  324 ? -2.724  -3.712  26.067  1.00 46.10 324 A 1 
ATOM   2602 C  CB  . ILE A 1  324 ? -0.584  -3.615  23.851  1.00 46.51 324 A 1 
ATOM   2603 C  CG1 . ILE A 1  324 ? 0.110   -4.244  22.644  1.00 43.87 324 A 1 
ATOM   2604 C  CG2 . ILE A 1  324 ? 0.248   -2.455  24.404  1.00 43.44 324 A 1 
ATOM   2605 C  CD1 . ILE A 1  324 ? 0.165   -3.343  21.431  1.00 41.22 324 A 1 
ATOM   2606 N  N   . LYS A 1  325 ? -0.801  -3.871  27.239  1.00 49.58 325 A 1 
ATOM   2607 C  CA  . LYS A 1  325 ? -1.340  -3.233  28.434  1.00 49.74 325 A 1 
ATOM   2608 C  C   . LYS A 1  325 ? -1.173  -1.722  28.294  1.00 49.35 325 A 1 
ATOM   2609 O  O   . LYS A 1  325 ? -0.049  -1.218  28.208  1.00 46.92 325 A 1 
ATOM   2610 C  CB  . LYS A 1  325 ? -0.633  -3.738  29.690  1.00 47.10 325 A 1 
ATOM   2611 C  CG  . LYS A 1  325 ? -0.559  -5.256  29.799  1.00 43.45 325 A 1 
ATOM   2612 C  CD  . LYS A 1  325 ? -1.941  -5.898  29.717  1.00 40.58 325 A 1 
ATOM   2613 C  CE  . LYS A 1  325 ? -1.849  -7.410  29.788  1.00 36.84 325 A 1 
ATOM   2614 N  NZ  . LYS A 1  325 ? -3.171  -8.066  29.571  1.00 32.33 325 A 1 
ATOM   2615 N  N   . GLN A 1  326 ? -2.298  -1.002  28.265  1.00 48.84 326 A 1 
ATOM   2616 C  CA  . GLN A 1  326 ? -2.289  0.438   28.038  1.00 48.83 326 A 1 
ATOM   2617 C  C   . GLN A 1  326 ? -3.069  1.128   29.150  1.00 48.65 326 A 1 
ATOM   2618 O  O   . GLN A 1  326 ? -4.300  1.084   29.167  1.00 45.96 326 A 1 
ATOM   2619 C  CB  . GLN A 1  326 ? -2.888  0.771   26.668  1.00 45.74 326 A 1 
ATOM   2620 C  CG  . GLN A 1  326 ? -2.128  0.160   25.500  1.00 42.59 326 A 1 
ATOM   2621 C  CD  . GLN A 1  326 ? -2.849  0.342   24.181  1.00 39.53 326 A 1 
ATOM   2622 O  OE1 . GLN A 1  326 ? -3.711  1.206   24.047  1.00 38.70 326 A 1 
ATOM   2623 N  NE2 . GLN A 1  326 ? -2.499  -0.486  23.200  1.00 36.84 326 A 1 
ATOM   2624 N  N   . PRO A 1  327 ? -2.375  1.781   30.081  1.00 50.37 327 A 1 
ATOM   2625 C  CA  . PRO A 1  327 ? -3.089  2.503   31.136  1.00 50.16 327 A 1 
ATOM   2626 C  C   . PRO A 1  327 ? -3.891  3.659   30.559  1.00 51.26 327 A 1 
ATOM   2627 O  O   . PRO A 1  327 ? -3.483  4.288   29.577  1.00 49.08 327 A 1 
ATOM   2628 C  CB  . PRO A 1  327 ? -1.963  2.998   32.053  1.00 46.99 327 A 1 
ATOM   2629 C  CG  . PRO A 1  327 ? -0.761  3.036   31.181  1.00 46.44 327 A 1 
ATOM   2630 C  CD  . PRO A 1  327 ? -0.923  1.908   30.194  1.00 48.65 327 A 1 
ATOM   2631 N  N   . SER A 1  328 ? -5.033  3.945   31.180  1.00 55.02 328 A 1 
ATOM   2632 C  CA  . SER A 1  328 ? -5.940  4.956   30.661  1.00 56.57 328 A 1 
ATOM   2633 C  C   . SER A 1  328 ? -5.314  6.343   30.627  1.00 59.93 328 A 1 
ATOM   2634 O  O   . SER A 1  328 ? -5.702  7.179   29.819  1.00 55.23 328 A 1 
ATOM   2635 C  CB  . SER A 1  328 ? -7.230  4.980   31.501  1.00 50.44 328 A 1 
ATOM   2636 O  OG  . SER A 1  328 ? -6.942  5.270   32.854  1.00 45.02 328 A 1 
ATOM   2637 N  N   . ASP A 1  329 ? -4.328  6.588   31.485  1.00 62.84 329 A 1 
ATOM   2638 C  CA  . ASP A 1  329 ? -3.660  7.883   31.544  1.00 66.26 329 A 1 
ATOM   2639 C  C   . ASP A 1  329 ? -2.321  7.890   30.815  1.00 72.98 329 A 1 
ATOM   2640 O  O   . ASP A 1  329 ? -1.537  8.825   30.977  1.00 68.05 329 A 1 
ATOM   2641 C  CB  . ASP A 1  329 ? -3.458  8.309   33.005  1.00 57.17 329 A 1 
ATOM   2642 C  CG  . ASP A 1  329 ? -2.531  7.379   33.767  1.00 50.77 329 A 1 
ATOM   2643 O  OD1 . ASP A 1  329 ? -2.250  6.263   33.274  1.00 46.12 329 A 1 
ATOM   2644 O  OD2 . ASP A 1  329 ? -2.074  7.759   34.869  1.00 44.76 329 A 1 
ATOM   2645 N  N   . GLY A 1  330 ? -2.040  6.866   30.007  1.00 77.53 330 A 1 
ATOM   2646 C  CA  . GLY A 1  330 ? -0.762  6.744   29.340  1.00 84.18 330 A 1 
ATOM   2647 C  C   . GLY A 1  330 ? -0.725  7.253   27.908  1.00 88.99 330 A 1 
ATOM   2648 O  O   . GLY A 1  330 ? 0.317   7.164   27.255  1.00 87.16 330 A 1 
ATOM   2649 N  N   . PHE A 1  331 ? -1.832  7.794   27.418  1.00 88.59 331 A 1 
ATOM   2650 C  CA  . PHE A 1  331 ? -1.905  8.233   26.024  1.00 90.43 331 A 1 
ATOM   2651 C  C   . PHE A 1  331 ? -1.544  9.707   25.876  1.00 91.61 331 A 1 
ATOM   2652 O  O   . PHE A 1  331 ? -1.597  10.483  26.827  1.00 90.34 331 A 1 
ATOM   2653 C  CB  . PHE A 1  331 ? -3.310  7.987   25.468  1.00 88.39 331 A 1 
ATOM   2654 C  CG  . PHE A 1  331 ? -3.719  6.543   25.457  1.00 87.24 331 A 1 
ATOM   2655 C  CD1 . PHE A 1  331 ? -3.112  5.647   24.597  1.00 81.45 331 A 1 
ATOM   2656 C  CD2 . PHE A 1  331 ? -4.712  6.083   26.305  1.00 81.54 331 A 1 
ATOM   2657 C  CE1 . PHE A 1  331 ? -3.491  4.309   24.583  1.00 79.92 331 A 1 
ATOM   2658 C  CE2 . PHE A 1  331 ? -5.093  4.753   26.294  1.00 79.57 331 A 1 
ATOM   2659 C  CZ  . PHE A 1  331 ? -4.481  3.870   25.434  1.00 83.20 331 A 1 
ATOM   2660 N  N   . ASN A 1  332 ? -1.160  10.071  24.644  1.00 92.45 332 A 1 
ATOM   2661 C  CA  . ASN A 1  332 ? -0.897  11.457  24.268  1.00 93.53 332 A 1 
ATOM   2662 C  C   . ASN A 1  332 ? 0.190   12.109  25.112  1.00 94.45 332 A 1 
ATOM   2663 O  O   . ASN A 1  332 ? 0.095   13.289  25.473  1.00 93.17 332 A 1 
ATOM   2664 C  CB  . ASN A 1  332 ? -2.189  12.291  24.292  1.00 91.91 332 A 1 
ATOM   2665 C  CG  . ASN A 1  332 ? -3.084  12.019  23.101  1.00 90.17 332 A 1 
ATOM   2666 O  OD1 . ASN A 1  332 ? -2.727  11.263  22.194  1.00 84.30 332 A 1 
ATOM   2667 N  ND2 . ASN A 1  332 ? -4.264  12.635  23.086  1.00 83.62 332 A 1 
ATOM   2668 N  N   . LYS A 1  333 ? 1.238   11.339  25.423  1.00 94.56 333 A 1 
ATOM   2669 C  CA  . LYS A 1  333 ? 2.404   11.884  26.095  1.00 95.04 333 A 1 
ATOM   2670 C  C   . LYS A 1  333 ? 3.608   10.990  25.822  1.00 96.19 333 A 1 
ATOM   2671 O  O   . LYS A 1  333 ? 3.475   9.784   25.641  1.00 95.59 333 A 1 
ATOM   2672 C  CB  . LYS A 1  333 ? 2.181   12.036  27.604  1.00 92.30 333 A 1 
ATOM   2673 C  CG  . LYS A 1  333 ? 1.981   10.731  28.352  1.00 82.47 333 A 1 
ATOM   2674 C  CD  . LYS A 1  333 ? 1.784   10.994  29.843  1.00 79.64 333 A 1 
ATOM   2675 C  CE  . LYS A 1  333 ? 1.603   9.716   30.629  1.00 67.63 333 A 1 
ATOM   2676 N  NZ  . LYS A 1  333 ? 1.403   9.990   32.083  1.00 61.13 333 A 1 
ATOM   2677 N  N   . TRP A 1  334 ? 4.795   11.603  25.774  1.00 96.93 334 A 1 
ATOM   2678 C  CA  . TRP A 1  334 ? 6.024   10.860  25.564  1.00 97.52 334 A 1 
ATOM   2679 C  C   . TRP A 1  334 ? 6.388   10.074  26.819  1.00 97.31 334 A 1 
ATOM   2680 O  O   . TRP A 1  334 ? 6.344   10.606  27.930  1.00 96.71 334 A 1 
ATOM   2681 C  CB  . TRP A 1  334 ? 7.159   11.812  25.186  1.00 97.76 334 A 1 
ATOM   2682 C  CG  . TRP A 1  334 ? 6.989   12.403  23.824  1.00 98.07 334 A 1 
ATOM   2683 C  CD1 . TRP A 1  334 ? 6.478   13.632  23.515  1.00 97.44 334 A 1 
ATOM   2684 C  CD2 . TRP A 1  334 ? 7.302   11.773  22.581  1.00 98.19 334 A 1 
ATOM   2685 N  NE1 . TRP A 1  334 ? 6.451   13.801  22.165  1.00 97.63 334 A 1 
ATOM   2686 C  CE2 . TRP A 1  334 ? 6.953   12.675  21.558  1.00 98.01 334 A 1 
ATOM   2687 C  CE3 . TRP A 1  334 ? 7.846   10.531  22.229  1.00 98.16 334 A 1 
ATOM   2688 C  CZ2 . TRP A 1  334 ? 7.136   12.378  20.212  1.00 98.05 334 A 1 
ATOM   2689 C  CZ3 . TRP A 1  334 ? 8.023   10.235  20.880  1.00 97.81 334 A 1 
ATOM   2690 C  CH2 . TRP A 1  334 ? 7.662   11.154  19.901  1.00 97.82 334 A 1 
ATOM   2691 N  N   . LYS A 1  335 ? 6.747   8.802   26.632  1.00 97.27 335 A 1 
ATOM   2692 C  CA  . LYS A 1  335 ? 7.104   7.945   27.748  1.00 96.64 335 A 1 
ATOM   2693 C  C   . LYS A 1  335 ? 8.124   6.907   27.300  1.00 97.34 335 A 1 
ATOM   2694 O  O   . LYS A 1  335 ? 8.218   6.571   26.121  1.00 97.03 335 A 1 
ATOM   2695 C  CB  . LYS A 1  335 ? 5.863   7.256   28.337  1.00 94.07 335 A 1 
ATOM   2696 C  CG  . LYS A 1  335 ? 5.103   6.402   27.347  1.00 87.55 335 A 1 
ATOM   2697 C  CD  . LYS A 1  335 ? 3.779   5.901   27.941  1.00 85.91 335 A 1 
ATOM   2698 C  CE  . LYS A 1  335 ? 3.004   5.070   26.955  1.00 76.49 335 A 1 
ATOM   2699 N  NZ  . LYS A 1  335 ? 1.669   4.675   27.488  1.00 70.84 335 A 1 
ATOM   2700 N  N   . PHE A 1  336 ? 8.888   6.409   28.271  1.00 96.81 336 A 1 
ATOM   2701 C  CA  . PHE A 1  336 ? 9.859   5.356   28.021  1.00 96.62 336 A 1 
ATOM   2702 C  C   . PHE A 1  336 ? 9.157   4.106   27.506  1.00 96.59 336 A 1 
ATOM   2703 O  O   . PHE A 1  336 ? 8.137   3.672   28.062  1.00 95.60 336 A 1 
ATOM   2704 C  CB  . PHE A 1  336 ? 10.625  5.046   29.305  1.00 96.26 336 A 1 
ATOM   2705 C  CG  . PHE A 1  336 ? 11.593  3.911   29.190  1.00 96.41 336 A 1 
ATOM   2706 C  CD1 . PHE A 1  336 ? 12.808  4.066   28.535  1.00 93.97 336 A 1 
ATOM   2707 C  CD2 . PHE A 1  336 ? 11.305  2.675   29.756  1.00 93.78 336 A 1 
ATOM   2708 C  CE1 . PHE A 1  336 ? 13.707  3.024   28.441  1.00 92.92 336 A 1 
ATOM   2709 C  CE2 . PHE A 1  336 ? 12.202  1.619   29.663  1.00 92.99 336 A 1 
ATOM   2710 C  CZ  . PHE A 1  336 ? 13.404  1.800   29.007  1.00 95.23 336 A 1 
ATOM   2711 N  N   . ASN A 1  337 ? 9.686   3.521   26.427  1.00 97.46 337 A 1 
ATOM   2712 C  CA  . ASN A 1  337 ? 9.158   2.271   25.890  1.00 97.01 337 A 1 
ATOM   2713 C  C   . ASN A 1  337 ? 9.999   1.098   26.384  1.00 96.92 337 A 1 
ATOM   2714 O  O   . ASN A 1  337 ? 9.528   0.292   27.200  1.00 95.75 337 A 1 
ATOM   2715 C  CB  . ASN A 1  337 ? 9.108   2.321   24.358  1.00 96.12 337 A 1 
ATOM   2716 C  CG  . ASN A 1  337 ? 8.452   1.098   23.756  1.00 94.65 337 A 1 
ATOM   2717 O  OD1 . ASN A 1  337 ? 8.158   0.120   24.437  1.00 88.29 337 A 1 
ATOM   2718 N  ND2 . ASN A 1  337 ? 8.219   1.142   22.445  1.00 87.38 337 A 1 
ATOM   2719 N  N   . TYR A 1  338 ? 11.244  0.994   25.902  1.00 97.66 338 A 1 
ATOM   2720 C  CA  . TYR A 1  338 ? 12.113  -0.081  26.346  1.00 97.89 338 A 1 
ATOM   2721 C  C   . TYR A 1  338 ? 13.578  0.284   26.079  1.00 98.19 338 A 1 
ATOM   2722 O  O   . TYR A 1  338 ? 13.871  1.196   25.301  1.00 97.95 338 A 1 
ATOM   2723 C  CB  . TYR A 1  338 ? 11.774  -1.409  25.657  1.00 97.52 338 A 1 
ATOM   2724 C  CG  . TYR A 1  338 ? 12.304  -1.528  24.240  1.00 97.57 338 A 1 
ATOM   2725 C  CD1 . TYR A 1  338 ? 11.590  -1.019  23.165  1.00 95.11 338 A 1 
ATOM   2726 C  CD2 . TYR A 1  338 ? 13.515  -2.151  23.987  1.00 95.08 338 A 1 
ATOM   2727 C  CE1 . TYR A 1  338 ? 12.080  -1.127  21.869  1.00 94.06 338 A 1 
ATOM   2728 C  CE2 . TYR A 1  338 ? 14.014  -2.264  22.693  1.00 94.92 338 A 1 
ATOM   2729 C  CZ  . TYR A 1  338 ? 13.289  -1.753  21.642  1.00 97.13 338 A 1 
ATOM   2730 O  OH  . TYR A 1  338 ? 13.775  -1.867  20.361  1.00 96.62 338 A 1 
ATOM   2731 N  N   . GLY A 1  339 ? 14.480  -0.452  26.735  1.00 97.95 339 A 1 
ATOM   2732 C  CA  . GLY A 1  339 ? 15.905  -0.336  26.496  1.00 97.94 339 A 1 
ATOM   2733 C  C   . GLY A 1  339 ? 16.472  -1.641  25.971  1.00 98.02 339 A 1 
ATOM   2734 O  O   . GLY A 1  339 ? 15.973  -2.723  26.292  1.00 97.08 339 A 1 
ATOM   2735 N  N   . SER A 1  340 ? 17.545  -1.550  25.177  1.00 97.93 340 A 1 
ATOM   2736 C  CA  . SER A 1  340 ? 18.124  -2.745  24.573  1.00 97.73 340 A 1 
ATOM   2737 C  C   . SER A 1  340 ? 18.660  -3.707  25.624  1.00 97.59 340 A 1 
ATOM   2738 O  O   . SER A 1  340 ? 18.563  -4.932  25.459  1.00 96.71 340 A 1 
ATOM   2739 C  CB  . SER A 1  340 ? 19.236  -2.351  23.598  1.00 97.74 340 A 1 
ATOM   2740 O  OG  . SER A 1  340 ? 20.262  -1.609  24.249  1.00 97.23 340 A 1 
ATOM   2741 N  N   . SER A 1  341 ? 19.213  -3.178  26.700  1.00 96.90 341 A 1 
ATOM   2742 C  CA  . SER A 1  341 ? 19.759  -4.030  27.757  1.00 96.35 341 A 1 
ATOM   2743 C  C   . SER A 1  341 ? 18.649  -4.639  28.610  1.00 95.99 341 A 1 
ATOM   2744 O  O   . SER A 1  341 ? 18.636  -5.850  28.842  1.00 94.21 341 A 1 
ATOM   2745 C  CB  . SER A 1  341 ? 20.716  -3.232  28.634  1.00 95.51 341 A 1 
ATOM   2746 O  OG  . SER A 1  341 ? 21.206  -4.028  29.697  1.00 82.76 341 A 1 
ATOM   2747 N  N   . SER A 1  342 ? 17.715  -3.820  29.069  1.00 96.14 342 A 1 
ATOM   2748 C  CA  . SER A 1  342 ? 16.675  -4.296  29.964  1.00 95.46 342 A 1 
ATOM   2749 C  C   . SER A 1  342 ? 15.717  -5.260  29.264  1.00 95.58 342 A 1 
ATOM   2750 O  O   . SER A 1  342 ? 15.219  -6.203  29.880  1.00 93.51 342 A 1 
ATOM   2751 C  CB  . SER A 1  342 ? 15.897  -3.120  30.551  1.00 94.13 342 A 1 
ATOM   2752 O  OG  . SER A 1  342 ? 15.305  -2.339  29.534  1.00 88.28 342 A 1 
ATOM   2753 N  N   . GLU A 1  343 ? 15.450  -5.037  27.984  1.00 96.70 343 A 1 
ATOM   2754 C  CA  . GLU A 1  343 ? 14.458  -5.839  27.270  1.00 96.64 343 A 1 
ATOM   2755 C  C   . GLU A 1  343 ? 15.044  -7.120  26.685  1.00 96.77 343 A 1 
ATOM   2756 O  O   . GLU A 1  343 ? 14.404  -8.169  26.734  1.00 95.04 343 A 1 
ATOM   2757 C  CB  . GLU A 1  343 ? 13.815  -5.015  26.153  1.00 95.40 343 A 1 
ATOM   2758 C  CG  . GLU A 1  343 ? 12.541  -5.622  25.577  1.00 91.27 343 A 1 
ATOM   2759 C  CD  . GLU A 1  343 ? 11.333  -5.420  26.474  1.00 93.34 343 A 1 
ATOM   2760 O  OE1 . GLU A 1  343 ? 11.498  -5.148  27.684  1.00 88.81 343 A 1 
ATOM   2761 O  OE2 . GLU A 1  343 ? 10.198  -5.545  25.968  1.00 88.94 343 A 1 
ATOM   2762 N  N   . TYR A 1  344 ? 16.271  -7.044  26.139  1.00 97.38 344 A 1 
ATOM   2763 C  CA  . TYR A 1  344 ? 16.860  -8.173  25.425  1.00 97.38 344 A 1 
ATOM   2764 C  C   . TYR A 1  344 ? 18.095  -8.754  26.113  1.00 97.15 344 A 1 
ATOM   2765 O  O   . TYR A 1  344 ? 18.604  -9.785  25.671  1.00 95.63 344 A 1 
ATOM   2766 C  CB  . TYR A 1  344 ? 17.233  -7.759  23.994  1.00 97.18 344 A 1 
ATOM   2767 C  CG  . TYR A 1  344 ? 16.063  -7.286  23.161  1.00 97.46 344 A 1 
ATOM   2768 C  CD1 . TYR A 1  344 ? 14.893  -8.033  23.067  1.00 95.31 344 A 1 
ATOM   2769 C  CD2 . TYR A 1  344 ? 16.136  -6.102  22.443  1.00 95.47 344 A 1 
ATOM   2770 C  CE1 . TYR A 1  344 ? 13.821  -7.608  22.293  1.00 94.83 344 A 1 
ATOM   2771 C  CE2 . TYR A 1  344 ? 15.076  -5.661  21.661  1.00 94.88 344 A 1 
ATOM   2772 C  CZ  . TYR A 1  344 ? 13.925  -6.424  21.590  1.00 96.74 344 A 1 
ATOM   2773 O  OH  . TYR A 1  344 ? 12.871  -5.996  20.815  1.00 95.69 344 A 1 
ATOM   2774 N  N   . GLY A 1  345 ? 18.568  -8.116  27.166  1.00 95.73 345 A 1 
ATOM   2775 C  CA  . GLY A 1  345 ? 19.742  -8.604  27.866  1.00 95.59 345 A 1 
ATOM   2776 C  C   . GLY A 1  345 ? 21.038  -8.388  27.126  1.00 96.40 345 A 1 
ATOM   2777 O  O   . GLY A 1  345 ? 22.028  -9.079  27.392  1.00 94.56 345 A 1 
ATOM   2778 N  N   . LEU A 1  346 ? 21.068  -7.430  26.208  1.00 96.67 346 A 1 
ATOM   2779 C  CA  . LEU A 1  346 ? 22.269  -7.152  25.427  1.00 96.91 346 A 1 
ATOM   2780 C  C   . LEU A 1  346 ? 23.327  -6.502  26.305  1.00 97.00 346 A 1 
ATOM   2781 O  O   . LEU A 1  346 ? 23.046  -5.544  27.031  1.00 96.17 346 A 1 
ATOM   2782 C  CB  . LEU A 1  346 ? 21.935  -6.245  24.243  1.00 96.57 346 A 1 
ATOM   2783 C  CG  . LEU A 1  346 ? 20.949  -6.813  23.223  1.00 95.61 346 A 1 
ATOM   2784 C  CD1 . LEU A 1  346 ? 20.446  -5.714  22.299  1.00 91.54 346 A 1 
ATOM   2785 C  CD2 . LEU A 1  346 ? 21.597  -7.930  22.415  1.00 91.19 346 A 1 
ATOM   2786 N  N   . LYS A 1  347 ? 24.561  -7.027  26.222  1.00 96.64 347 A 1 
ATOM   2787 C  CA  . LYS A 1  347 ? 25.674  -6.464  26.986  1.00 96.35 347 A 1 
ATOM   2788 C  C   . LYS A 1  347 ? 26.219  -5.217  26.321  1.00 96.65 347 A 1 
ATOM   2789 O  O   . LYS A 1  347 ? 26.728  -4.317  26.994  1.00 94.77 347 A 1 
ATOM   2790 C  CB  . LYS A 1  347 ? 26.777  -7.515  27.146  1.00 95.47 347 A 1 
ATOM   2791 C  CG  . LYS A 1  347 ? 26.319  -8.782  27.851  1.00 90.20 347 A 1 
ATOM   2792 C  CD  . LYS A 1  347 ? 27.393  -9.861  27.806  1.00 82.57 347 A 1 
ATOM   2793 C  CE  . LYS A 1  347 ? 26.906  -11.150 28.449  1.00 73.31 347 A 1 
ATOM   2794 N  NZ  . LYS A 1  347 ? 27.916  -12.240 28.360  1.00 63.89 347 A 1 
ATOM   2795 N  N   . GLU A 1  348 ? 26.138  -5.153  25.005  1.00 98.01 348 A 1 
ATOM   2796 C  CA  . GLU A 1  348 ? 26.538  -3.999  24.221  1.00 98.13 348 A 1 
ATOM   2797 C  C   . GLU A 1  348 ? 25.898  -4.126  22.841  1.00 98.33 348 A 1 
ATOM   2798 O  O   . GLU A 1  348 ? 25.325  -5.167  22.504  1.00 98.04 348 A 1 
ATOM   2799 C  CB  . GLU A 1  348 ? 28.072  -3.907  24.098  1.00 97.07 348 A 1 
ATOM   2800 C  CG  . GLU A 1  348 ? 28.691  -5.111  23.394  1.00 95.03 348 A 1 
ATOM   2801 C  CD  . GLU A 1  348 ? 30.209  -5.067  23.338  1.00 94.95 348 A 1 
ATOM   2802 O  OE1 . GLU A 1  348 ? 30.802  -4.083  23.828  1.00 90.43 348 A 1 
ATOM   2803 O  OE2 . GLU A 1  348 ? 30.803  -6.018  22.802  1.00 91.19 348 A 1 
ATOM   2804 N  N   . LEU A 1  349 ? 25.987  -3.073  22.032  1.00 98.36 349 A 1 
ATOM   2805 C  CA  . LEU A 1  349 ? 25.370  -3.073  20.708  1.00 98.51 349 A 1 
ATOM   2806 C  C   . LEU A 1  349 ? 26.361  -3.607  19.669  1.00 98.57 349 A 1 
ATOM   2807 O  O   . LEU A 1  349 ? 26.784  -2.888  18.753  1.00 98.39 349 A 1 
ATOM   2808 C  CB  . LEU A 1  349 ? 24.887  -1.667  20.356  1.00 98.60 349 A 1 
ATOM   2809 C  CG  . LEU A 1  349 ? 23.881  -1.070  21.346  1.00 98.35 349 A 1 
ATOM   2810 C  CD1 . LEU A 1  349 ? 23.446  0.331   20.902  1.00 96.27 349 A 1 
ATOM   2811 C  CD2 . LEU A 1  349 ? 22.663  -1.974  21.504  1.00 96.02 349 A 1 
ATOM   2812 N  N   . SER A 1  350 ? 26.731  -4.882  19.814  1.00 98.53 350 A 1 
ATOM   2813 C  CA  . SER A 1  350 ? 27.731  -5.517  18.966  1.00 98.46 350 A 1 
ATOM   2814 C  C   . SER A 1  350 ? 27.110  -6.606  18.094  1.00 98.55 350 A 1 
ATOM   2815 O  O   . SER A 1  350 ? 26.054  -7.153  18.435  1.00 98.39 350 A 1 
ATOM   2816 C  CB  . SER A 1  350 ? 28.849  -6.125  19.820  1.00 98.19 350 A 1 
ATOM   2817 O  OG  . SER A 1  350 ? 28.359  -7.216  20.573  1.00 97.12 350 A 1 
ATOM   2818 N  N   . PRO A 1  351 ? 27.758  -6.945  16.974  1.00 98.63 351 A 1 
ATOM   2819 C  CA  . PRO A 1  351 ? 27.262  -8.059  16.150  1.00 98.58 351 A 1 
ATOM   2820 C  C   . PRO A 1  351 ? 27.138  -9.360  16.930  1.00 98.40 351 A 1 
ATOM   2821 O  O   . PRO A 1  351 ? 26.166  -10.104 16.739  1.00 98.14 351 A 1 
ATOM   2822 C  CB  . PRO A 1  351 ? 28.319  -8.168  15.038  1.00 98.29 351 A 1 
ATOM   2823 C  CG  . PRO A 1  351 ? 28.895  -6.803  14.942  1.00 97.52 351 A 1 
ATOM   2824 C  CD  . PRO A 1  351 ? 28.897  -6.260  16.345  1.00 98.38 351 A 1 
ATOM   2825 N  N   . LYS A 1  352 ? 28.100  -9.652  17.804  1.00 98.26 352 A 1 
ATOM   2826 C  CA  . LYS A 1  352 ? 28.063  -10.884 18.582  1.00 97.90 352 A 1 
ATOM   2827 C  C   . LYS A 1  352 ? 26.806  -10.952 19.444  1.00 98.15 352 A 1 
ATOM   2828 O  O   . LYS A 1  352 ? 26.136  -11.989 19.501  1.00 97.73 352 A 1 
ATOM   2829 C  CB  . LYS A 1  352 ? 29.319  -10.986 19.453  1.00 97.25 352 A 1 
ATOM   2830 C  CG  . LYS A 1  352 ? 29.440  -12.286 20.234  1.00 86.42 352 A 1 
ATOM   2831 C  CD  . LYS A 1  352 ? 30.743  -12.322 21.030  1.00 80.24 352 A 1 
ATOM   2832 C  CE  . LYS A 1  352 ? 30.895  -13.630 21.785  1.00 67.73 352 A 1 
ATOM   2833 N  NZ  . LYS A 1  352 ? 32.178  -13.675 22.546  1.00 59.57 352 A 1 
ATOM   2834 N  N   . GLU A 1  353 ? 26.486  -9.856  20.121  1.00 98.30 353 A 1 
ATOM   2835 C  CA  . GLU A 1  353 ? 25.313  -9.831  20.992  1.00 98.28 353 A 1 
ATOM   2836 C  C   . GLU A 1  353 ? 24.020  -9.963  20.193  1.00 98.36 353 A 1 
ATOM   2837 O  O   . GLU A 1  353 ? 23.084  -10.653 20.626  1.00 98.02 353 A 1 
ATOM   2838 C  CB  . GLU A 1  353 ? 25.299  -8.550  21.821  1.00 98.09 353 A 1 
ATOM   2839 C  CG  . GLU A 1  353 ? 26.350  -8.518  22.922  1.00 96.72 353 A 1 
ATOM   2840 C  CD  . GLU A 1  353 ? 26.100  -9.562  23.989  1.00 96.88 353 A 1 
ATOM   2841 O  OE1 . GLU A 1  353 ? 25.017  -9.535  24.600  1.00 93.04 353 A 1 
ATOM   2842 O  OE2 . GLU A 1  353 ? 26.990  -10.412 24.205  1.00 93.07 353 A 1 
ATOM   2843 N  N   . PHE A 1  354 ? 23.936  -9.315  19.029  1.00 98.54 354 A 1 
ATOM   2844 C  CA  . PHE A 1  354 ? 22.720  -9.393  18.235  1.00 98.51 354 A 1 
ATOM   2845 C  C   . PHE A 1  354 ? 22.588  -10.729 17.509  1.00 98.47 354 A 1 
ATOM   2846 O  O   . PHE A 1  354 ? 21.470  -11.164 17.230  1.00 98.04 354 A 1 
ATOM   2847 C  CB  . PHE A 1  354 ? 22.646  -8.217  17.255  1.00 98.52 354 A 1 
ATOM   2848 C  CG  . PHE A 1  354 ? 22.059  -6.973  17.867  1.00 98.56 354 A 1 
ATOM   2849 C  CD1 . PHE A 1  354 ? 20.690  -6.781  17.889  1.00 95.87 354 A 1 
ATOM   2850 C  CD2 . PHE A 1  354 ? 22.875  -6.015  18.445  1.00 95.74 354 A 1 
ATOM   2851 C  CE1 . PHE A 1  354 ? 20.134  -5.651  18.462  1.00 95.83 354 A 1 
ATOM   2852 C  CE2 . PHE A 1  354 ? 22.331  -4.884  19.026  1.00 95.50 354 A 1 
ATOM   2853 C  CZ  . PHE A 1  354 ? 20.960  -4.700  19.034  1.00 97.94 354 A 1 
ATOM   2854 N  N   . GLU A 1  355 ? 23.691  -11.389 17.198  1.00 98.36 355 A 1 
ATOM   2855 C  CA  . GLU A 1  355 ? 23.624  -12.750 16.667  1.00 98.13 355 A 1 
ATOM   2856 C  C   . GLU A 1  355 ? 23.029  -13.694 17.701  1.00 98.00 355 A 1 
ATOM   2857 O  O   . GLU A 1  355 ? 22.215  -14.564 17.368  1.00 97.73 355 A 1 
ATOM   2858 C  CB  . GLU A 1  355 ? 25.015  -13.228 16.239  1.00 97.77 355 A 1 
ATOM   2859 C  CG  . GLU A 1  355 ? 25.504  -12.599 14.941  1.00 94.42 355 A 1 
ATOM   2860 C  CD  . GLU A 1  355 ? 26.886  -13.094 14.535  1.00 91.94 355 A 1 
ATOM   2861 O  OE1 . GLU A 1  355 ? 27.684  -13.436 15.431  1.00 86.55 355 A 1 
ATOM   2862 O  OE2 . GLU A 1  355 ? 27.161  -13.139 13.323  1.00 85.99 355 A 1 
ATOM   2863 N  N   . ILE A 1  356 ? 23.432  -13.531 18.966  1.00 97.88 356 A 1 
ATOM   2864 C  CA  . ILE A 1  356 ? 22.870  -14.323 20.049  1.00 97.55 356 A 1 
ATOM   2865 C  C   . ILE A 1  356 ? 21.370  -14.035 20.183  1.00 97.67 356 A 1 
ATOM   2866 O  O   . ILE A 1  356 ? 20.556  -14.958 20.338  1.00 97.34 356 A 1 
ATOM   2867 C  CB  . ILE A 1  356 ? 23.607  -14.048 21.369  1.00 97.34 356 A 1 
ATOM   2868 C  CG1 . ILE A 1  356 ? 25.044  -14.594 21.294  1.00 95.72 356 A 1 
ATOM   2869 C  CG2 . ILE A 1  356 ? 22.862  -14.648 22.553  1.00 95.40 356 A 1 
ATOM   2870 C  CD1 . ILE A 1  356 ? 25.938  -14.142 22.434  1.00 91.61 356 A 1 
ATOM   2871 N  N   . LEU A 1  357 ? 20.989  -12.758 20.104  1.00 97.83 357 A 1 
ATOM   2872 C  CA  . LEU A 1  357 ? 19.584  -12.387 20.204  1.00 97.92 357 A 1 
ATOM   2873 C  C   . LEU A 1  357 ? 18.766  -12.993 19.066  1.00 97.98 357 A 1 
ATOM   2874 O  O   . LEU A 1  357 ? 17.677  -13.523 19.293  1.00 97.73 357 A 1 
ATOM   2875 C  CB  . LEU A 1  357 ? 19.442  -10.859 20.205  1.00 97.94 357 A 1 
ATOM   2876 C  CG  . LEU A 1  357 ? 18.008  -10.330 20.228  1.00 97.52 357 A 1 
ATOM   2877 C  CD1 . LEU A 1  357 ? 17.279  -10.783 21.486  1.00 95.41 357 A 1 
ATOM   2878 C  CD2 . LEU A 1  357 ? 18.002  -8.809  20.127  1.00 95.33 357 A 1 
ATOM   2879 N  N   . ALA A 1  358 ? 19.285  -12.924 17.833  1.00 97.94 358 A 1 
ATOM   2880 C  CA  . ALA A 1  358 ? 18.579  -13.489 16.692  1.00 97.62 358 A 1 
ATOM   2881 C  C   . ALA A 1  358 ? 18.389  -14.994 16.848  1.00 97.52 358 A 1 
ATOM   2882 O  O   . ALA A 1  358 ? 17.312  -15.527 16.548  1.00 97.11 358 A 1 
ATOM   2883 C  CB  . ALA A 1  358 ? 19.339  -13.172 15.398  1.00 97.14 358 A 1 
ATOM   2884 N  N   . ALA A 1  359 ? 19.416  -15.686 17.319  1.00 97.35 359 A 1 
ATOM   2885 C  CA  . ALA A 1  359 ? 19.315  -17.123 17.538  1.00 97.25 359 A 1 
ATOM   2886 C  C   . ALA A 1  359 ? 18.289  -17.435 18.622  1.00 97.39 359 A 1 
ATOM   2887 O  O   . ALA A 1  359 ? 17.540  -18.412 18.506  1.00 96.69 359 A 1 
ATOM   2888 C  CB  . ALA A 1  359 ? 20.685  -17.693 17.901  1.00 97.17 359 A 1 
ATOM   2889 N  N   . ARG A 1  360 ? 18.252  -16.621 19.677  1.00 97.39 360 A 1 
ATOM   2890 C  CA  . ARG A 1  360 ? 17.264  -16.817 20.740  1.00 97.17 360 A 1 
ATOM   2891 C  C   . ARG A 1  360 ? 15.848  -16.629 20.214  1.00 97.21 360 A 1 
ATOM   2892 O  O   . ARG A 1  360 ? 14.955  -17.415 20.533  1.00 96.66 360 A 1 
ATOM   2893 C  CB  . ARG A 1  360 ? 17.526  -15.846 21.894  1.00 96.60 360 A 1 
ATOM   2894 C  CG  . ARG A 1  360 ? 18.759  -16.172 22.734  1.00 90.75 360 A 1 
ATOM   2895 C  CD  . ARG A 1  360 ? 18.981  -15.081 23.789  1.00 89.14 360 A 1 
ATOM   2896 N  NE  . ARG A 1  360 ? 17.829  -14.950 24.681  1.00 85.17 360 A 1 
ATOM   2897 C  CZ  . ARG A 1  360 ? 17.541  -13.854 25.387  1.00 82.87 360 A 1 
ATOM   2898 N  NH1 . ARG A 1  360 ? 18.310  -12.780 25.301  1.00 76.98 360 A 1 
ATOM   2899 N  NH2 . ARG A 1  360 ? 16.468  -13.836 26.169  1.00 76.27 360 A 1 
ATOM   2900 N  N   . MET A 1  361 ? 15.632  -15.597 19.398  1.00 97.29 361 A 1 
ATOM   2901 C  CA  . MET A 1  361 ? 14.294  -15.333 18.870  1.00 96.79 361 A 1 
ATOM   2902 C  C   . MET A 1  361 ? 13.843  -16.434 17.917  1.00 96.72 361 A 1 
ATOM   2903 O  O   . MET A 1  361 ? 12.646  -16.700 17.805  1.00 95.90 361 A 1 
ATOM   2904 C  CB  . MET A 1  361 ? 14.252  -13.973 18.171  1.00 96.04 361 A 1 
ATOM   2905 C  CG  . MET A 1  361 ? 14.396  -12.798 19.125  1.00 93.78 361 A 1 
ATOM   2906 S  SD  . MET A 1  361 ? 13.947  -11.210 18.390  1.00 93.18 361 A 1 
ATOM   2907 C  CE  . MET A 1  361 ? 15.174  -11.061 17.095  1.00 86.73 361 A 1 
ATOM   2908 N  N   . ASP A 1  362 ? 14.780  -17.070 17.227  1.00 94.92 362 A 1 
ATOM   2909 C  CA  . ASP A 1  362 ? 14.448  -18.170 16.332  1.00 94.40 362 A 1 
ATOM   2910 C  C   . ASP A 1  362 ? 13.915  -19.378 17.095  1.00 93.95 362 A 1 
ATOM   2911 O  O   . ASP A 1  362 ? 13.202  -20.213 16.526  1.00 92.91 362 A 1 
ATOM   2912 C  CB  . ASP A 1  362 ? 15.663  -18.565 15.501  1.00 94.24 362 A 1 
ATOM   2913 C  CG  . ASP A 1  362 ? 15.326  -19.488 14.341  1.00 86.44 362 A 1 
ATOM   2914 O  OD1 . ASP A 1  362 ? 14.287  -19.263 13.689  1.00 78.67 362 A 1 
ATOM   2915 O  OD2 . ASP A 1  362 ? 16.110  -20.417 14.074  1.00 77.89 362 A 1 
ATOM   2916 N  N   . LYS A 1  363 ? 14.246  -19.486 18.379  1.00 95.22 363 A 1 
ATOM   2917 C  CA  . LYS A 1  363 ? 13.843  -20.615 19.204  1.00 95.22 363 A 1 
ATOM   2918 C  C   . LYS A 1  363 ? 12.835  -20.233 20.283  1.00 95.52 363 A 1 
ATOM   2919 O  O   . LYS A 1  363 ? 12.232  -21.127 20.899  1.00 93.31 363 A 1 
ATOM   2920 C  CB  . LYS A 1  363 ? 15.072  -21.257 19.864  1.00 94.45 363 A 1 
ATOM   2921 C  CG  . LYS A 1  363 ? 16.128  -21.761 18.893  1.00 88.47 363 A 1 
ATOM   2922 C  CD  . LYS A 1  363 ? 17.355  -22.288 19.631  1.00 80.25 363 A 1 
ATOM   2923 C  CE  . LYS A 1  363 ? 18.411  -22.790 18.663  1.00 70.49 363 A 1 
ATOM   2924 N  NZ  . LYS A 1  363 ? 19.626  -23.286 19.371  1.00 61.73 363 A 1 
ATOM   2925 N  N   . ASP A 1  364 ? 12.643  -18.954 20.537  1.00 94.76 364 A 1 
ATOM   2926 C  CA  . ASP A 1  364 ? 11.801  -18.462 21.625  1.00 94.71 364 A 1 
ATOM   2927 C  C   . ASP A 1  364 ? 10.746  -17.525 21.040  1.00 94.60 364 A 1 
ATOM   2928 O  O   . ASP A 1  364 ? 11.010  -16.344 20.806  1.00 94.25 364 A 1 
ATOM   2929 C  CB  . ASP A 1  364 ? 12.660  -17.752 22.679  1.00 94.25 364 A 1 
ATOM   2930 C  CG  . ASP A 1  364 ? 11.865  -17.332 23.904  1.00 93.11 364 A 1 
ATOM   2931 O  OD1 . ASP A 1  364 ? 10.618  -17.305 23.845  1.00 88.12 364 A 1 
ATOM   2932 O  OD2 . ASP A 1  364 ? 12.500  -17.010 24.928  1.00 86.47 364 A 1 
ATOM   2933 N  N   . LEU A 1  365 ? 9.546   -18.054 20.797  1.00 92.76 365 A 1 
ATOM   2934 C  CA  . LEU A 1  365 ? 8.474   -17.276 20.183  1.00 91.42 365 A 1 
ATOM   2935 C  C   . LEU A 1  365 ? 8.049   -16.114 21.069  1.00 91.42 365 A 1 
ATOM   2936 O  O   . LEU A 1  365 ? 7.702   -15.044 20.571  1.00 91.72 365 A 1 
ATOM   2937 C  CB  . LEU A 1  365 ? 7.280   -18.189 19.887  1.00 90.26 365 A 1 
ATOM   2938 C  CG  . LEU A 1  365 ? 6.112   -17.565 19.134  1.00 81.31 365 A 1 
ATOM   2939 C  CD1 . LEU A 1  365 ? 6.583   -16.924 17.832  1.00 75.82 365 A 1 
ATOM   2940 C  CD2 . LEU A 1  365 ? 5.049   -18.630 18.852  1.00 77.52 365 A 1 
ATOM   2941 N  N   . GLN A 1  366 ? 8.071   -16.310 22.397  1.00 93.57 366 A 1 
ATOM   2942 C  CA  . GLN A 1  366 ? 7.718   -15.234 23.313  1.00 92.74 366 A 1 
ATOM   2943 C  C   . GLN A 1  366 ? 8.662   -14.053 23.163  1.00 93.48 366 A 1 
ATOM   2944 O  O   . GLN A 1  366 ? 8.241   -12.891 23.185  1.00 93.00 366 A 1 
ATOM   2945 C  CB  . GLN A 1  366 ? 7.727   -15.758 24.750  1.00 92.54 366 A 1 
ATOM   2946 C  CG  . GLN A 1  366 ? 7.169   -14.785 25.769  1.00 81.47 366 A 1 
ATOM   2947 C  CD  . GLN A 1  366 ? 7.142   -15.372 27.171  1.00 72.42 366 A 1 
ATOM   2948 O  OE1 . GLN A 1  366 ? 7.867   -16.324 27.471  1.00 63.58 366 A 1 
ATOM   2949 N  NE2 . GLN A 1  366 ? 6.311   -14.803 28.032  1.00 61.56 366 A 1 
ATOM   2950 N  N   . LEU A 1  367 ? 9.955   -14.337 23.007  1.00 95.18 367 A 1 
ATOM   2951 C  CA  . LEU A 1  367 ? 10.946  -13.281 22.810  1.00 95.45 367 A 1 
ATOM   2952 C  C   . LEU A 1  367 ? 10.761  -12.612 21.450  1.00 95.68 367 A 1 
ATOM   2953 O  O   . LEU A 1  367 ? 10.866  -11.388 21.335  1.00 95.39 367 A 1 
ATOM   2954 C  CB  . LEU A 1  367 ? 12.357  -13.853 22.941  1.00 95.58 367 A 1 
ATOM   2955 C  CG  . LEU A 1  367 ? 13.510  -12.859 22.790  1.00 94.00 367 A 1 
ATOM   2956 C  CD1 . LEU A 1  367 ? 13.440  -11.777 23.860  1.00 90.20 367 A 1 
ATOM   2957 C  CD2 . LEU A 1  367 ? 14.842  -13.590 22.853  1.00 90.24 367 A 1 
ATOM   2958 N  N   . PHE A 1  368 ? 10.493  -13.399 20.417  1.00 95.39 368 A 1 
ATOM   2959 C  CA  . PHE A 1  368 ? 10.225  -12.810 19.110  1.00 94.65 368 A 1 
ATOM   2960 C  C   . PHE A 1  368 ? 9.004   -11.899 19.155  1.00 94.06 368 A 1 
ATOM   2961 O  O   . PHE A 1  368 ? 8.990   -10.849 18.501  1.00 93.87 368 A 1 
ATOM   2962 C  CB  . PHE A 1  368 ? 10.025  -13.894 18.045  1.00 93.49 368 A 1 
ATOM   2963 C  CG  . PHE A 1  368 ? 9.641   -13.335 16.708  1.00 91.90 368 A 1 
ATOM   2964 C  CD1 . PHE A 1  368 ? 10.607  -12.804 15.859  1.00 87.63 368 A 1 
ATOM   2965 C  CD2 . PHE A 1  368 ? 8.315   -13.315 16.301  1.00 86.73 368 A 1 
ATOM   2966 C  CE1 . PHE A 1  368 ? 10.250  -12.270 14.631  1.00 85.65 368 A 1 
ATOM   2967 C  CE2 . PHE A 1  368 ? 7.958   -12.777 15.068  1.00 85.71 368 A 1 
ATOM   2968 C  CZ  . PHE A 1  368 ? 8.925   -12.261 14.236  1.00 88.10 368 A 1 
ATOM   2969 N  N   . ASN A 1  369 ? 7.984   -12.290 19.908  1.00 94.49 369 A 1 
ATOM   2970 C  CA  . ASN A 1  369 ? 6.787   -11.454 20.022  1.00 93.33 369 A 1 
ATOM   2971 C  C   . ASN A 1  369 ? 7.099   -10.110 20.663  1.00 93.57 369 A 1 
ATOM   2972 O  O   . ASN A 1  369 ? 6.495   -9.099  20.307  1.00 93.68 369 A 1 
ATOM   2973 C  CB  . ASN A 1  369 ? 5.702   -12.192 20.812  1.00 92.71 369 A 1 
ATOM   2974 C  CG  . ASN A 1  369 ? 5.026   -13.280 20.005  1.00 86.96 369 A 1 
ATOM   2975 O  OD1 . ASN A 1  369 ? 5.086   -13.287 18.775  1.00 80.82 369 A 1 
ATOM   2976 N  ND2 . ASN A 1  369 ? 4.368   -14.202 20.694  1.00 79.29 369 A 1 
ATOM   2977 N  N   . LYS A 1  370 ? 8.035   -10.080 21.612  1.00 94.86 370 A 1 
ATOM   2978 C  CA  . LYS A 1  370 ? 8.505   -8.813  22.162  1.00 95.04 370 A 1 
ATOM   2979 C  C   . LYS A 1  370 ? 9.082   -7.941  21.054  1.00 95.90 370 A 1 
ATOM   2980 O  O   . LYS A 1  370 ? 8.726   -6.770  20.913  1.00 95.55 370 A 1 
ATOM   2981 C  CB  . LYS A 1  370 ? 9.575   -9.047  23.231  1.00 93.75 370 A 1 
ATOM   2982 C  CG  . LYS A 1  370 ? 9.053   -9.353  24.621  1.00 84.65 370 A 1 
ATOM   2983 C  CD  . LYS A 1  370 ? 10.188  -9.274  25.628  1.00 83.36 370 A 1 
ATOM   2984 C  CE  . LYS A 1  370 ? 9.691   -9.361  27.054  1.00 75.41 370 A 1 
ATOM   2985 N  NZ  . LYS A 1  370 ? 10.795  -9.127  28.026  1.00 70.03 370 A 1 
ATOM   2986 N  N   . TYR A 1  371 ? 9.991   -8.522  20.264  1.00 96.00 371 A 1 
ATOM   2987 C  CA  . TYR A 1  371 ? 10.586  -7.803  19.143  1.00 96.30 371 A 1 
ATOM   2988 C  C   . TYR A 1  371 ? 9.513   -7.318  18.174  1.00 96.33 371 A 1 
ATOM   2989 O  O   . TYR A 1  371 ? 9.560   -6.178  17.713  1.00 96.07 371 A 1 
ATOM   2990 C  CB  . TYR A 1  371 ? 11.596  -8.704  18.426  1.00 96.37 371 A 1 
ATOM   2991 C  CG  . TYR A 1  371 ? 11.929  -8.257  17.018  1.00 96.08 371 A 1 
ATOM   2992 C  CD1 . TYR A 1  371 ? 12.903  -7.298  16.781  1.00 93.49 371 A 1 
ATOM   2993 C  CD2 . TYR A 1  371 ? 11.262  -8.801  15.932  1.00 93.63 371 A 1 
ATOM   2994 C  CE1 . TYR A 1  371 ? 13.203  -6.891  15.495  1.00 93.09 371 A 1 
ATOM   2995 C  CE2 . TYR A 1  371 ? 11.551  -8.394  14.641  1.00 93.10 371 A 1 
ATOM   2996 C  CZ  . TYR A 1  371 ? 12.522  -7.442  14.421  1.00 94.79 371 A 1 
ATOM   2997 O  OH  . TYR A 1  371 ? 12.816  -7.039  13.144  1.00 93.49 371 A 1 
ATOM   2998 N  N   . HIS A 1  372 ? 8.554   -8.176  17.862  1.00 94.84 372 A 1 
ATOM   2999 C  CA  . HIS A 1  372 ? 7.510   -7.814  16.913  1.00 93.31 372 A 1 
ATOM   3000 C  C   . HIS A 1  372 ? 6.643   -6.674  17.440  1.00 93.07 372 A 1 
ATOM   3001 O  O   . HIS A 1  372 ? 6.234   -5.791  16.685  1.00 92.67 372 A 1 
ATOM   3002 C  CB  . HIS A 1  372 ? 6.645   -9.035  16.593  1.00 91.37 372 A 1 
ATOM   3003 C  CG  . HIS A 1  372 ? 5.649   -8.799  15.502  1.00 87.55 372 A 1 
ATOM   3004 N  ND1 . HIS A 1  372 ? 4.330   -8.486  15.751  1.00 76.40 372 A 1 
ATOM   3005 C  CD2 . HIS A 1  372 ? 5.790   -8.819  14.162  1.00 76.55 372 A 1 
ATOM   3006 C  CE1 . HIS A 1  372 ? 3.695   -8.327  14.606  1.00 75.93 372 A 1 
ATOM   3007 N  NE2 . HIS A 1  372 ? 4.559   -8.518  13.619  1.00 77.77 372 A 1 
ATOM   3008 N  N   . LEU A 1  373 ? 6.360   -6.691  18.741  1.00 94.14 373 A 1 
ATOM   3009 C  CA  . LEU A 1  373 ? 5.596   -5.607  19.349  1.00 93.91 373 A 1 
ATOM   3010 C  C   . LEU A 1  373 ? 6.349   -4.288  19.241  1.00 94.55 373 A 1 
ATOM   3011 O  O   . LEU A 1  373 ? 5.774   -3.262  18.858  1.00 94.08 373 A 1 
ATOM   3012 C  CB  . LEU A 1  373 ? 5.306   -5.942  20.812  1.00 93.02 373 A 1 
ATOM   3013 C  CG  . LEU A 1  373 ? 4.351   -5.013  21.555  1.00 83.88 373 A 1 
ATOM   3014 C  CD1 . LEU A 1  373 ? 2.933   -5.174  21.018  1.00 79.17 373 A 1 
ATOM   3015 C  CD2 . LEU A 1  373 ? 4.392   -5.275  23.057  1.00 78.83 373 A 1 
ATOM   3016 N  N   . HIS A 1  374 ? 7.643   -4.302  19.560  1.00 96.09 374 A 1 
ATOM   3017 C  CA  . HIS A 1  374 ? 8.459   -3.099  19.472  1.00 96.55 374 A 1 
ATOM   3018 C  C   . HIS A 1  374 ? 8.714   -2.680  18.029  1.00 96.68 374 A 1 
ATOM   3019 O  O   . HIS A 1  374 ? 8.918   -1.493  17.746  1.00 96.24 374 A 1 
ATOM   3020 C  CB  . HIS A 1  374 ? 9.786   -3.302  20.211  1.00 96.67 374 A 1 
ATOM   3021 C  CG  . HIS A 1  374 ? 9.627   -3.582  21.678  1.00 96.76 374 A 1 
ATOM   3022 N  ND1 . HIS A 1  374 ? 8.704   -2.931  22.461  1.00 91.93 374 A 1 
ATOM   3023 C  CD2 . HIS A 1  374 ? 10.292  -4.425  22.498  1.00 91.51 374 A 1 
ATOM   3024 C  CE1 . HIS A 1  374 ? 8.790   -3.368  23.702  1.00 93.95 374 A 1 
ATOM   3025 N  NE2 . HIS A 1  374 ? 9.754   -4.277  23.753  1.00 94.07 374 A 1 
ATOM   3026 N  N   . PHE A 1  375 ? 8.721   -3.633  17.102  1.00 96.02 375 A 1 
ATOM   3027 C  CA  . PHE A 1  375 ? 8.855   -3.355  15.672  1.00 95.65 375 A 1 
ATOM   3028 C  C   . PHE A 1  375 ? 7.845   -2.303  15.222  1.00 95.49 375 A 1 
ATOM   3029 O  O   . PHE A 1  375 ? 8.171   -1.430  14.408  1.00 94.80 375 A 1 
ATOM   3030 C  CB  . PHE A 1  375 ? 8.685   -4.669  14.897  1.00 95.10 375 A 1 
ATOM   3031 C  CG  . PHE A 1  375 ? 8.727   -4.539  13.396  1.00 94.65 375 A 1 
ATOM   3032 C  CD1 . PHE A 1  375 ? 9.932   -4.452  12.727  1.00 92.51 375 A 1 
ATOM   3033 C  CD2 . PHE A 1  375 ? 7.555   -4.553  12.657  1.00 92.63 375 A 1 
ATOM   3034 C  CE1 . PHE A 1  375 ? 9.972   -4.370  11.342  1.00 91.39 375 A 1 
ATOM   3035 C  CE2 . PHE A 1  375 ? 7.585   -4.469  11.273  1.00 91.55 375 A 1 
ATOM   3036 C  CZ  . PHE A 1  375 ? 8.796   -4.372  10.613  1.00 92.68 375 A 1 
ATOM   3037 N  N   . ARG A 1  376 ? 6.624   -2.363  15.762  1.00 93.73 376 A 1 
ATOM   3038 C  CA  . ARG A 1  376 ? 5.578   -1.388  15.472  1.00 93.04 376 A 1 
ATOM   3039 C  C   . ARG A 1  376 ? 5.448   -0.323  16.562  1.00 93.94 376 A 1 
ATOM   3040 O  O   . ARG A 1  376 ? 4.428   0.361   16.646  1.00 92.79 376 A 1 
ATOM   3041 C  CB  . ARG A 1  376 ? 4.223   -2.087  15.281  1.00 90.31 376 A 1 
ATOM   3042 C  CG  . ARG A 1  376 ? 4.096   -2.880  13.994  1.00 83.30 376 A 1 
ATOM   3043 C  CD  . ARG A 1  376 ? 2.773   -3.635  13.960  1.00 80.42 376 A 1 
ATOM   3044 N  NE  . ARG A 1  376 ? 2.508   -4.266  12.660  1.00 76.15 376 A 1 
ATOM   3045 C  CZ  . ARG A 1  376 ? 1.638   -3.818  11.769  1.00 72.57 376 A 1 
ATOM   3046 N  NH1 . ARG A 1  376 ? 0.933   -2.725  12.019  1.00 67.26 376 A 1 
ATOM   3047 N  NH2 . ARG A 1  376 ? 1.475   -4.454  10.622  1.00 65.19 376 A 1 
ATOM   3048 N  N   . ALA A 1  377 ? 6.470   -0.187  17.398  1.00 95.05 377 A 1 
ATOM   3049 C  CA  . ALA A 1  377 ? 6.494   0.820   18.462  1.00 95.73 377 A 1 
ATOM   3050 C  C   . ALA A 1  377 ? 5.322   0.674   19.435  1.00 95.66 377 A 1 
ATOM   3051 O  O   . ALA A 1  377 ? 4.800   1.660   19.953  1.00 94.12 377 A 1 
ATOM   3052 C  CB  . ALA A 1  377 ? 6.542   2.237   17.876  1.00 95.64 377 A 1 
ATOM   3053 N  N   . ASP A 1  378 ? 4.926   -0.572  19.698  1.00 93.94 378 A 1 
ATOM   3054 C  CA  . ASP A 1  378 ? 3.861   -0.882  20.658  1.00 93.49 378 A 1 
ATOM   3055 C  C   . ASP A 1  378 ? 2.586   -0.088  20.369  1.00 92.59 378 A 1 
ATOM   3056 O  O   . ASP A 1  378 ? 1.937   0.433   21.283  1.00 89.92 378 A 1 
ATOM   3057 C  CB  . ASP A 1  378 ? 4.337   -0.645  22.094  1.00 93.31 378 A 1 
ATOM   3058 C  CG  . ASP A 1  378 ? 5.562   -1.455  22.449  1.00 92.11 378 A 1 
ATOM   3059 O  OD1 . ASP A 1  378 ? 6.632   -1.223  21.836  1.00 85.46 378 A 1 
ATOM   3060 O  OD2 . ASP A 1  378 ? 5.476   -2.323  23.349  1.00 85.96 378 A 1 
ATOM   3061 N  N   . THR A 1  379 ? 2.219   -0.004  19.093  1.00 91.97 379 A 1 
ATOM   3062 C  CA  . THR A 1  379 ? 1.103   0.829   18.674  1.00 90.42 379 A 1 
ATOM   3063 C  C   . THR A 1  379 ? -0.221  0.255   19.178  1.00 87.95 379 A 1 
ATOM   3064 O  O   . THR A 1  379 ? -0.471  -0.949  19.040  1.00 84.86 379 A 1 
ATOM   3065 C  CB  . THR A 1  379 ? 1.077   0.957   17.151  1.00 90.06 379 A 1 
ATOM   3066 O  OG1 . THR A 1  379 ? 2.290   1.592   16.726  1.00 85.83 379 A 1 
ATOM   3067 C  CG2 . THR A 1  379 ? -0.115  1.787   16.693  1.00 84.97 379 A 1 
ATOM   3068 N  N   . PRO A 1  380 ? -1.098  1.099   19.752  1.00 85.34 380 A 1 
ATOM   3069 C  CA  . PRO A 1  380 ? -2.383  0.606   20.238  1.00 82.56 380 A 1 
ATOM   3070 C  C   . PRO A 1  380 ? -3.209  -0.056  19.143  1.00 79.55 380 A 1 
ATOM   3071 O  O   . PRO A 1  380 ? -3.258  0.423   18.012  1.00 74.27 380 A 1 
ATOM   3072 C  CB  . PRO A 1  380 ? -3.083  1.869   20.748  1.00 80.02 380 A 1 
ATOM   3073 C  CG  . PRO A 1  380 ? -1.959  2.803   21.082  1.00 79.93 380 A 1 
ATOM   3074 C  CD  . PRO A 1  380 ? -0.897  2.520   20.063  1.00 83.16 380 A 1 
ATOM   3075 N  N   . GLY A 1  381 ? -3.841  -1.179  19.500  1.00 73.57 381 A 1 
ATOM   3076 C  CA  . GLY A 1  381 ? -4.707  -1.883  18.572  1.00 67.96 381 A 1 
ATOM   3077 C  C   . GLY A 1  381 ? -4.015  -2.872  17.660  1.00 62.96 381 A 1 
ATOM   3078 O  O   . GLY A 1  381 ? -4.676  -3.507  16.834  1.00 58.28 381 A 1 
ATOM   3079 N  N   . PHE A 1  382 ? -2.692  -3.017  17.798  1.00 67.39 382 A 1 
ATOM   3080 C  CA  . PHE A 1  382 ? -1.931  -3.955  16.981  1.00 61.63 382 A 1 
ATOM   3081 C  C   . PHE A 1  382 ? -1.087  -4.855  17.866  1.00 56.34 382 A 1 
ATOM   3082 O  O   . PHE A 1  382 ? -0.544  -4.411  18.883  1.00 51.72 382 A 1 
ATOM   3083 C  CB  . PHE A 1  382 ? -1.022  -3.216  15.991  1.00 58.69 382 A 1 
ATOM   3084 C  CG  . PHE A 1  382 ? -1.755  -2.409  14.966  1.00 57.07 382 A 1 
ATOM   3085 C  CD1 . PHE A 1  382 ? -2.209  -1.133  15.257  1.00 53.13 382 A 1 
ATOM   3086 C  CD2 . PHE A 1  382 ? -2.006  -2.930  13.704  1.00 52.17 382 A 1 
ATOM   3087 C  CE1 . PHE A 1  382 ? -2.896  -0.390  14.320  1.00 48.70 382 A 1 
ATOM   3088 C  CE2 . PHE A 1  382 ? -2.691  -2.199  12.761  1.00 48.96 382 A 1 
ATOM   3089 C  CZ  . PHE A 1  382 ? -3.137  -0.922  13.067  1.00 49.67 382 A 1 
ATOM   3090 N  N   . THR A 1  383 ? -0.987  -6.125  17.483  1.00 50.77 383 A 1 
ATOM   3091 C  CA  . THR A 1  383 ? -0.125  -7.082  18.182  1.00 47.78 383 A 1 
ATOM   3092 C  C   . THR A 1  383 ? 0.904   -7.682  17.224  1.00 43.83 383 A 1 
ATOM   3093 O  O   . THR A 1  383 ? 1.921   -8.209  17.697  1.00 40.30 383 A 1 
ATOM   3094 C  CB  . THR A 1  383 ? -0.947  -8.221  18.806  1.00 43.65 383 A 1 
ATOM   3095 O  OG1 . THR A 1  383 ? -1.738  -8.843  17.805  1.00 41.68 383 A 1 
ATOM   3096 C  CG2 . THR A 1  383 ? -1.867  -7.673  19.889  1.00 41.06 383 A 1 
ATOM   3097 O  OXT . THR A 1  383 ? 0.741   -7.619  16.004  1.00 40.05 383 A 1 
ATOM   3098 N  N   . PHE B 2  1   ? -24.494 -19.306 -23.007 1.00 96.21 1   B 1 
ATOM   3099 C  CA  . PHE B 2  1   ? -24.196 -17.916 -23.353 1.00 97.16 1   B 1 
ATOM   3100 C  C   . PHE B 2  1   ? -22.877 -17.491 -22.737 1.00 97.55 1   B 1 
ATOM   3101 O  O   . PHE B 2  1   ? -22.324 -18.190 -21.881 1.00 96.95 1   B 1 
ATOM   3102 C  CB  . PHE B 2  1   ? -25.345 -16.989 -22.916 1.00 96.57 1   B 1 
ATOM   3103 C  CG  . PHE B 2  1   ? -25.485 -16.849 -21.422 1.00 96.88 1   B 1 
ATOM   3104 C  CD1 . PHE B 2  1   ? -26.184 -17.800 -20.678 1.00 93.95 1   B 1 
ATOM   3105 C  CD2 . PHE B 2  1   ? -24.959 -15.748 -20.758 1.00 93.52 1   B 1 
ATOM   3106 C  CE1 . PHE B 2  1   ? -26.335 -17.665 -19.315 1.00 92.72 1   B 1 
ATOM   3107 C  CE2 . PHE B 2  1   ? -25.120 -15.606 -19.386 1.00 92.99 1   B 1 
ATOM   3108 C  CZ  . PHE B 2  1   ? -25.800 -16.566 -18.660 1.00 95.80 1   B 1 
ATOM   3109 N  N   . GLU B 2  2   ? -22.356 -16.348 -23.181 1.00 97.97 2   B 1 
ATOM   3110 C  CA  . GLU B 2  2   ? -21.112 -15.801 -22.667 1.00 98.18 2   B 1 
ATOM   3111 C  C   . GLU B 2  2   ? -21.387 -14.522 -21.882 1.00 98.39 2   B 1 
ATOM   3112 O  O   . GLU B 2  2   ? -22.390 -13.847 -22.095 1.00 97.92 2   B 1 
ATOM   3113 C  CB  . GLU B 2  2   ? -20.120 -15.540 -23.803 1.00 97.54 2   B 1 
ATOM   3114 C  CG  . GLU B 2  2   ? -19.667 -16.811 -24.508 1.00 93.94 2   B 1 
ATOM   3115 C  CD  . GLU B 2  2   ? -18.586 -16.552 -25.545 1.00 91.09 2   B 1 
ATOM   3116 O  OE1 . GLU B 2  2   ? -18.673 -15.534 -26.267 1.00 83.46 2   B 1 
ATOM   3117 O  OE2 . GLU B 2  2   ? -17.644 -17.373 -25.638 1.00 82.93 2   B 1 
ATOM   3118 N  N   . MET B 2  3   ? -20.456 -14.183 -20.975 1.00 98.61 3   B 1 
ATOM   3119 C  CA  . MET B 2  3   ? -20.654 -13.057 -20.071 1.00 98.76 3   B 1 
ATOM   3120 C  C   . MET B 2  3   ? -19.311 -12.409 -19.741 1.00 98.86 3   B 1 
ATOM   3121 O  O   . MET B 2  3   ? -18.380 -13.094 -19.315 1.00 98.77 3   B 1 
ATOM   3122 C  CB  . MET B 2  3   ? -21.354 -13.523 -18.788 1.00 98.52 3   B 1 
ATOM   3123 C  CG  . MET B 2  3   ? -21.539 -12.449 -17.740 1.00 97.69 3   B 1 
ATOM   3124 S  SD  . MET B 2  3   ? -22.524 -13.030 -16.327 1.00 96.95 3   B 1 
ATOM   3125 C  CE  . MET B 2  3   ? -21.429 -14.282 -15.653 1.00 90.19 3   B 1 
ATOM   3126 N  N   . TRP B 2  4   ? -19.230 -11.092 -19.922 1.00 98.73 4   B 1 
ATOM   3127 C  CA  . TRP B 2  4   ? -18.034 -10.336 -19.578 1.00 98.86 4   B 1 
ATOM   3128 C  C   . TRP B 2  4   ? -18.034 -9.949  -18.099 1.00 98.81 4   B 1 
ATOM   3129 O  O   . TRP B 2  4   ? -19.090 -9.750  -17.493 1.00 98.74 4   B 1 
ATOM   3130 C  CB  . TRP B 2  4   ? -17.941 -9.066  -20.423 1.00 98.80 4   B 1 
ATOM   3131 C  CG  . TRP B 2  4   ? -17.797 -9.297  -21.894 1.00 98.78 4   B 1 
ATOM   3132 C  CD1 . TRP B 2  4   ? -18.799 -9.394  -22.814 1.00 98.20 4   B 1 
ATOM   3133 C  CD2 . TRP B 2  4   ? -16.576 -9.442  -22.626 1.00 98.71 4   B 1 
ATOM   3134 N  NE1 . TRP B 2  4   ? -18.281 -9.595  -24.065 1.00 98.27 4   B 1 
ATOM   3135 C  CE2 . TRP B 2  4   ? -16.913 -9.628  -23.983 1.00 98.57 4   B 1 
ATOM   3136 C  CE3 . TRP B 2  4   ? -15.222 -9.440  -22.263 1.00 98.56 4   B 1 
ATOM   3137 C  CZ2 . TRP B 2  4   ? -15.950 -9.806  -24.974 1.00 98.40 4   B 1 
ATOM   3138 C  CZ3 . TRP B 2  4   ? -14.261 -9.614  -23.257 1.00 98.17 4   B 1 
ATOM   3139 C  CH2 . TRP B 2  4   ? -14.632 -9.795  -24.592 1.00 98.08 4   B 1 
ATOM   3140 N  N   . GLN B 2  5   ? -16.833 -9.829  -17.522 1.00 98.84 5   B 1 
ATOM   3141 C  CA  . GLN B 2  5   ? -16.654 -9.315  -16.171 1.00 98.81 5   B 1 
ATOM   3142 C  C   . GLN B 2  5   ? -15.747 -8.098  -16.228 1.00 98.87 5   B 1 
ATOM   3143 O  O   . GLN B 2  5   ? -14.550 -8.214  -16.519 1.00 98.73 5   B 1 
ATOM   3144 C  CB  . GLN B 2  5   ? -16.059 -10.384 -15.246 1.00 98.81 5   B 1 
ATOM   3145 C  CG  . GLN B 2  5   ? -15.934 -9.905  -13.803 1.00 98.57 5   B 1 
ATOM   3146 C  CD  . GLN B 2  5   ? -15.254 -10.917 -12.900 1.00 98.33 5   B 1 
ATOM   3147 O  OE1 . GLN B 2  5   ? -14.588 -11.850 -13.361 1.00 90.97 5   B 1 
ATOM   3148 N  NE2 . GLN B 2  5   ? -15.390 -10.728 -11.594 1.00 90.30 5   B 1 
ATOM   3149 N  N   . LEU B 2  6   ? -16.321 -6.933  -15.949 1.00 98.89 6   B 1 
ATOM   3150 C  CA  . LEU B 2  6   ? -15.621 -5.655  -16.004 1.00 98.80 6   B 1 
ATOM   3151 C  C   . LEU B 2  6   ? -15.477 -5.139  -14.579 1.00 98.75 6   B 1 
ATOM   3152 O  O   . LEU B 2  6   ? -16.476 -4.840  -13.924 1.00 98.49 6   B 1 
ATOM   3153 C  CB  . LEU B 2  6   ? -16.406 -4.669  -16.869 1.00 98.72 6   B 1 
ATOM   3154 C  CG  . LEU B 2  6   ? -15.897 -3.233  -16.979 1.00 98.15 6   B 1 
ATOM   3155 C  CD1 . LEU B 2  6   ? -14.530 -3.190  -17.639 1.00 94.99 6   B 1 
ATOM   3156 C  CD2 . LEU B 2  6   ? -16.897 -2.381  -17.753 1.00 95.06 6   B 1 
ATOM   3157 N  N   . THR B 2  7   ? -14.234 -5.025  -14.092 1.00 98.73 7   B 1 
ATOM   3158 C  CA  . THR B 2  7   ? -14.043 -4.694  -12.687 1.00 98.73 7   B 1 
ATOM   3159 C  C   . THR B 2  7   ? -12.874 -3.744  -12.471 1.00 98.62 7   B 1 
ATOM   3160 O  O   . THR B 2  7   ? -11.878 -3.780  -13.198 1.00 98.33 7   B 1 
ATOM   3161 C  CB  . THR B 2  7   ? -13.859 -5.965  -11.829 1.00 98.49 7   B 1 
ATOM   3162 O  OG1 . THR B 2  7   ? -13.886 -5.615  -10.438 1.00 94.29 7   B 1 
ATOM   3163 C  CG2 . THR B 2  7   ? -12.544 -6.663  -12.154 1.00 92.55 7   B 1 
ATOM   3164 N  N   . ASP B 2  8   ? -13.012 -2.891  -11.443 1.00 98.68 8   B 1 
ATOM   3165 C  CA  . ASP B 2  8   ? -11.931 -2.067  -10.910 1.00 98.56 8   B 1 
ATOM   3166 C  C   . ASP B 2  8   ? -11.279 -1.200  -11.981 1.00 98.58 8   B 1 
ATOM   3167 O  O   . ASP B 2  8   ? -10.096 -1.327  -12.283 1.00 97.99 8   B 1 
ATOM   3168 C  CB  . ASP B 2  8   ? -10.899 -2.941  -10.195 1.00 98.39 8   B 1 
ATOM   3169 C  CG  . ASP B 2  8   ? -11.478 -3.583  -8.945  1.00 98.10 8   B 1 
ATOM   3170 O  OD1 . ASP B 2  8   ? -11.487 -2.916  -7.893  1.00 95.09 8   B 1 
ATOM   3171 O  OD2 . ASP B 2  8   ? -11.929 -4.739  -9.034  1.00 95.75 8   B 1 
ATOM   3172 N  N   . ILE B 2  9   ? -12.083 -0.303  -12.544 1.00 98.43 9   B 1 
ATOM   3173 C  CA  . ILE B 2  9   ? -11.577 0.624   -13.550 1.00 98.47 9   B 1 
ATOM   3174 C  C   . ILE B 2  9   ? -10.743 1.733   -12.912 1.00 98.10 9   B 1 
ATOM   3175 O  O   . ILE B 2  9   ? -9.653  2.044   -13.384 1.00 97.41 9   B 1 
ATOM   3176 C  CB  . ILE B 2  9   ? -12.754 1.231   -14.351 1.00 98.40 9   B 1 
ATOM   3177 C  CG1 . ILE B 2  9   ? -13.510 0.123   -15.105 1.00 97.42 9   B 1 
ATOM   3178 C  CG2 . ILE B 2  9   ? -12.241 2.295   -15.313 1.00 97.09 9   B 1 
ATOM   3179 C  CD1 . ILE B 2  9   ? -14.813 0.598   -15.722 1.00 96.22 9   B 1 
ATOM   3180 N  N   . HIS B 2  10  ? -11.251 2.333   -11.823 1.00 97.51 10  B 1 
ATOM   3181 C  CA  . HIS B 2  10  ? -10.593 3.448   -11.138 1.00 97.12 10  B 1 
ATOM   3182 C  C   . HIS B 2  10  ? -10.180 4.518   -12.147 1.00 96.81 10  B 1 
ATOM   3183 O  O   . HIS B 2  10  ? -8.997  4.858   -12.285 1.00 95.97 10  B 1 
ATOM   3184 C  CB  . HIS B 2  10  ? -9.392  2.968   -10.324 1.00 96.77 10  B 1 
ATOM   3185 C  CG  . HIS B 2  10  ? -9.761  2.090   -9.159  1.00 96.78 10  B 1 
ATOM   3186 N  ND1 . HIS B 2  10  ? -10.186 2.599   -7.954  1.00 95.09 10  B 1 
ATOM   3187 C  CD2 . HIS B 2  10  ? -9.743  0.748   -9.029  1.00 95.32 10  B 1 
ATOM   3188 C  CE1 . HIS B 2  10  ? -10.424 1.602   -7.116  1.00 95.45 10  B 1 
ATOM   3189 N  NE2 . HIS B 2  10  ? -10.165 0.458   -7.743  1.00 95.62 10  B 1 
ATOM   3190 N  N   . LEU B 2  11  ? -11.157 5.057   -12.842 1.00 97.07 11  B 1 
ATOM   3191 C  CA  . LEU B 2  11  ? -10.910 6.020   -13.903 1.00 96.80 11  B 1 
ATOM   3192 C  C   . LEU B 2  11  ? -10.470 7.364   -13.328 1.00 96.56 11  B 1 
ATOM   3193 O  O   . LEU B 2  11  ? -11.159 7.936   -12.477 1.00 95.65 11  B 1 
ATOM   3194 C  CB  . LEU B 2  11  ? -12.171 6.208   -14.744 1.00 96.43 11  B 1 
ATOM   3195 C  CG  . LEU B 2  11  ? -12.087 7.253   -15.858 1.00 94.55 11  B 1 
ATOM   3196 C  CD1 . LEU B 2  11  ? -11.050 6.859   -16.892 1.00 90.68 11  B 1 
ATOM   3197 C  CD2 . LEU B 2  11  ? -13.450 7.442   -16.506 1.00 89.90 11  B 1 
ATOM   3198 N  N   . ASP B 2  12  ? -9.340  7.871   -13.806 1.00 96.02 12  B 1 
ATOM   3199 C  CA  . ASP B 2  12  ? -8.859  9.187   -13.411 1.00 95.57 12  B 1 
ATOM   3200 C  C   . ASP B 2  12  ? -9.050  10.162  -14.567 1.00 95.62 12  B 1 
ATOM   3201 O  O   . ASP B 2  12  ? -8.297  10.115  -15.546 1.00 95.34 12  B 1 
ATOM   3202 C  CB  . ASP B 2  12  ? -7.385  9.130   -13.003 1.00 94.33 12  B 1 
ATOM   3203 C  CG  . ASP B 2  12  ? -6.881  10.456  -12.465 1.00 92.90 12  B 1 
ATOM   3204 O  OD1 . ASP B 2  12  ? -7.664  11.433  -12.415 1.00 90.36 12  B 1 
ATOM   3205 O  OD2 . ASP B 2  12  ? -5.695  10.527  -12.082 1.00 89.31 12  B 1 
ATOM   3206 N  N   . PRO B 2  13  ? -10.027 11.053  -14.470 1.00 94.89 13  B 1 
ATOM   3207 C  CA  . PRO B 2  13  ? -10.244 12.018  -15.555 1.00 94.21 13  B 1 
ATOM   3208 C  C   . PRO B 2  13  ? -9.129  13.046  -15.669 1.00 94.24 13  B 1 
ATOM   3209 O  O   . PRO B 2  13  ? -9.048  13.743  -16.681 1.00 93.19 13  B 1 
ATOM   3210 C  CB  . PRO B 2  13  ? -11.569 12.689  -15.170 1.00 93.25 13  B 1 
ATOM   3211 C  CG  . PRO B 2  13  ? -11.609 12.584  -13.678 1.00 91.86 13  B 1 
ATOM   3212 C  CD  . PRO B 2  13  ? -10.957 11.259  -13.355 1.00 94.09 13  B 1 
ATOM   3213 N  N   . MET B 2  14  ? -8.263  13.137  -14.665 1.00 93.96 14  B 1 
ATOM   3214 C  CA  . MET B 2  14  ? -7.171  14.095  -14.670 1.00 93.50 14  B 1 
ATOM   3215 C  C   . MET B 2  14  ? -5.889  13.535  -15.282 1.00 94.36 14  B 1 
ATOM   3216 O  O   . MET B 2  14  ? -4.890  14.254  -15.370 1.00 93.87 14  B 1 
ATOM   3217 C  CB  . MET B 2  14  ? -6.889  14.576  -13.242 1.00 92.01 14  B 1 
ATOM   3218 C  CG  . MET B 2  14  ? -8.072  15.285  -12.596 1.00 88.16 14  B 1 
ATOM   3219 S  SD  . MET B 2  14  ? -7.789  15.665  -10.850 1.00 80.90 14  B 1 
ATOM   3220 C  CE  . MET B 2  14  ? -6.360  16.739  -10.958 1.00 70.51 14  B 1 
ATOM   3221 N  N   . TYR B 2  15  ? -5.898  12.261  -15.698 1.00 94.66 15  B 1 
ATOM   3222 C  CA  . TYR B 2  15  ? -4.717  11.658  -16.301 1.00 95.41 15  B 1 
ATOM   3223 C  C   . TYR B 2  15  ? -4.237  12.496  -17.480 1.00 95.67 15  B 1 
ATOM   3224 O  O   . TYR B 2  15  ? -5.024  12.866  -18.357 1.00 95.35 15  B 1 
ATOM   3225 C  CB  . TYR B 2  15  ? -5.013  10.228  -16.755 1.00 95.66 15  B 1 
ATOM   3226 C  CG  . TYR B 2  15  ? -3.795  9.495   -17.286 1.00 95.89 15  B 1 
ATOM   3227 C  CD1 . TYR B 2  15  ? -3.340  9.694   -18.576 1.00 94.39 15  B 1 
ATOM   3228 C  CD2 . TYR B 2  15  ? -3.105  8.602   -16.481 1.00 94.59 15  B 1 
ATOM   3229 C  CE1 . TYR B 2  15  ? -2.225  9.032   -19.060 1.00 94.31 15  B 1 
ATOM   3230 C  CE2 . TYR B 2  15  ? -1.991  7.924   -16.955 1.00 94.41 15  B 1 
ATOM   3231 C  CZ  . TYR B 2  15  ? -1.546  8.143   -18.246 1.00 95.66 15  B 1 
ATOM   3232 O  OH  . TYR B 2  15  ? -0.451  7.478   -18.724 1.00 95.07 15  B 1 
ATOM   3233 N  N   . THR B 2  16  ? -2.938  12.779  -17.509 1.00 95.24 16  B 1 
ATOM   3234 C  CA  . THR B 2  16  ? -2.344  13.632  -18.534 1.00 95.58 16  B 1 
ATOM   3235 C  C   . THR B 2  16  ? -1.159  12.915  -19.176 1.00 95.83 16  B 1 
ATOM   3236 O  O   . THR B 2  16  ? -0.192  12.578  -18.496 1.00 95.40 16  B 1 
ATOM   3237 C  CB  . THR B 2  16  ? -1.888  14.972  -17.940 1.00 94.84 16  B 1 
ATOM   3238 O  OG1 . THR B 2  16  ? -3.012  15.631  -17.340 1.00 91.19 16  B 1 
ATOM   3239 C  CG2 . THR B 2  16  ? -1.288  15.864  -19.019 1.00 90.55 16  B 1 
ATOM   3240 N  N   . VAL B 2  17  ? -1.239  12.696  -20.483 1.00 96.01 17  B 1 
ATOM   3241 C  CA  . VAL B 2  17  ? -0.143  12.084  -21.217 1.00 96.18 17  B 1 
ATOM   3242 C  C   . VAL B 2  17  ? 1.091   12.972  -21.132 1.00 96.05 17  B 1 
ATOM   3243 O  O   . VAL B 2  17  ? 1.000   14.194  -21.286 1.00 95.27 17  B 1 
ATOM   3244 C  CB  . VAL B 2  17  ? -0.538  11.834  -22.685 1.00 95.86 17  B 1 
ATOM   3245 C  CG1 . VAL B 2  17  ? 0.644   11.252  -23.462 1.00 93.46 17  B 1 
ATOM   3246 C  CG2 . VAL B 2  17  ? -1.742  10.909  -22.764 1.00 92.93 17  B 1 
ATOM   3247 N  N   . GLY B 2  18  ? 2.244   12.358  -20.883 1.00 94.99 18  B 1 
ATOM   3248 C  CA  . GLY B 2  18  ? 3.488   13.093  -20.764 1.00 94.30 18  B 1 
ATOM   3249 C  C   . GLY B 2  18  ? 3.757   13.669  -19.390 1.00 94.02 18  B 1 
ATOM   3250 O  O   . GLY B 2  18  ? 4.772   14.344  -19.201 1.00 92.10 18  B 1 
ATOM   3251 N  N   . SER B 2  19  ? 2.856   13.415  -18.439 1.00 93.07 19  B 1 
ATOM   3252 C  CA  . SER B 2  19  ? 3.043   13.901  -17.082 1.00 92.09 19  B 1 
ATOM   3253 C  C   . SER B 2  19  ? 3.961   12.965  -16.291 1.00 90.98 19  B 1 
ATOM   3254 O  O   . SER B 2  19  ? 4.441   11.943  -16.801 1.00 89.97 19  B 1 
ATOM   3255 C  CB  . SER B 2  19  ? 1.695   14.046  -16.374 1.00 91.55 19  B 1 
ATOM   3256 O  OG  . SER B 2  19  ? 1.064   12.787  -16.239 1.00 89.42 19  B 1 
ATOM   3257 N  N   . ASP B 2  20  ? 4.217   13.323  -15.033 1.00 87.10 20  B 1 
ATOM   3258 C  CA  . ASP B 2  20  ? 5.117   12.575  -14.162 1.00 85.11 20  B 1 
ATOM   3259 C  C   . ASP B 2  20  ? 4.345   11.505  -13.393 1.00 84.19 20  B 1 
ATOM   3260 O  O   . ASP B 2  20  ? 3.452   11.840  -12.608 1.00 83.59 20  B 1 
ATOM   3261 C  CB  . ASP B 2  20  ? 5.802   13.547  -13.192 1.00 83.53 20  B 1 
ATOM   3262 C  CG  . ASP B 2  20  ? 6.889   12.890  -12.359 1.00 80.61 20  B 1 
ATOM   3263 O  OD1 . ASP B 2  20  ? 7.073   11.656  -12.449 1.00 76.55 20  B 1 
ATOM   3264 O  OD2 . ASP B 2  20  ? 7.568   13.624  -11.602 1.00 74.17 20  B 1 
ATOM   3265 N  N   . PRO B 2  21  ? 4.674   10.223  -13.582 1.00 86.90 21  B 1 
ATOM   3266 C  CA  . PRO B 2  21  ? 3.997   9.171   -12.802 1.00 84.92 21  B 1 
ATOM   3267 C  C   . PRO B 2  21  ? 4.140   9.341   -11.296 1.00 82.92 21  B 1 
ATOM   3268 O  O   . PRO B 2  21  ? 3.257   8.924   -10.550 1.00 80.12 21  B 1 
ATOM   3269 C  CB  . PRO B 2  21  ? 4.686   7.888   -13.287 1.00 84.30 21  B 1 
ATOM   3270 C  CG  . PRO B 2  21  ? 5.133   8.209   -14.677 1.00 82.80 21  B 1 
ATOM   3271 C  CD  . PRO B 2  21  ? 5.547   9.656   -14.619 1.00 85.29 21  B 1 
ATOM   3272 N  N   . LEU B 2  22  ? 5.226   9.960   -10.843 1.00 78.75 22  B 1 
ATOM   3273 C  CA  . LEU B 2  22  ? 5.391   10.233  -9.414  1.00 74.92 22  B 1 
ATOM   3274 C  C   . LEU B 2  22  ? 4.432   11.313  -8.928  1.00 75.39 22  B 1 
ATOM   3275 O  O   . LEU B 2  22  ? 4.228   11.461  -7.720  1.00 74.24 22  B 1 
ATOM   3276 C  CB  . LEU B 2  22  ? 6.839   10.645  -9.115  1.00 72.88 22  B 1 
ATOM   3277 C  CG  . LEU B 2  22  ? 7.898   9.569   -9.362  1.00 66.92 22  B 1 
ATOM   3278 C  CD1 . LEU B 2  22  ? 9.297   10.139  -9.192  1.00 63.75 22  B 1 
ATOM   3279 C  CD2 . LEU B 2  22  ? 7.688   8.385   -8.425  1.00 61.42 22  B 1 
ATOM   3280 N  N   . LYS B 2  23  ? 3.833   12.061  -9.846  1.00 76.78 23  B 1 
ATOM   3281 C  CA  . LYS B 2  23  ? 2.810   13.064  -9.539  1.00 75.64 23  B 1 
ATOM   3282 C  C   . LYS B 2  23  ? 1.423   12.557  -9.914  1.00 78.14 23  B 1 
ATOM   3283 O  O   . LYS B 2  23  ? 0.546   13.337  -10.272 1.00 77.72 23  B 1 
ATOM   3284 C  CB  . LYS B 2  23  ? 3.120   14.376  -10.280 1.00 73.55 23  B 1 
ATOM   3285 C  CG  . LYS B 2  23  ? 4.519   14.922  -10.061 1.00 71.92 23  B 1 
ATOM   3286 C  CD  . LYS B 2  23  ? 4.726   15.468  -8.665  1.00 67.06 23  B 1 
ATOM   3287 C  CE  . LYS B 2  23  ? 3.963   16.765  -8.444  1.00 62.58 23  B 1 
ATOM   3288 N  NZ  . LYS B 2  23  ? 4.466   17.886  -9.293  1.00 58.31 23  B 1 
ATOM   3289 N  N   . LEU B 2  24  ? 1.222   11.238  -9.840  1.00 82.61 24  B 1 
ATOM   3290 C  CA  . LEU B 2  24  ? -0.058  10.572  -10.102 1.00 83.43 24  B 1 
ATOM   3291 C  C   . LEU B 2  24  ? -0.508  10.685  -11.560 1.00 86.35 24  B 1 
ATOM   3292 O  O   . LEU B 2  24  ? -1.682  10.511  -11.862 1.00 85.33 24  B 1 
ATOM   3293 C  CB  . LEU B 2  24  ? -1.170  11.102  -9.175  1.00 80.54 24  B 1 
ATOM   3294 C  CG  . LEU B 2  24  ? -0.879  11.067  -7.672  1.00 75.41 24  B 1 
ATOM   3295 C  CD1 . LEU B 2  24  ? -2.079  11.587  -6.891  1.00 69.72 24  B 1 
ATOM   3296 C  CD2 . LEU B 2  24  ? -0.518  9.667   -7.221  1.00 68.83 24  B 1 
ATOM   3297 N  N   . CYS B 2  25  ? 0.438   10.953  -12.467 1.00 87.33 25  B 1 
ATOM   3298 C  CA  . CYS B 2  25  ? 0.129   11.132  -13.885 1.00 89.70 25  B 1 
ATOM   3299 C  C   . CYS B 2  25  ? -0.848  12.274  -14.126 1.00 90.83 25  B 1 
ATOM   3300 O  O   . CYS B 2  25  ? -1.662  12.224  -15.063 1.00 90.35 25  B 1 
ATOM   3301 C  CB  . CYS B 2  25  ? -0.401  9.835   -14.515 1.00 90.23 25  B 1 
ATOM   3302 S  SG  . CYS B 2  25  ? 0.743   8.436   -14.485 1.00 89.55 25  B 1 
ATOM   3303 N  N   . ARG B 2  26  ? -0.788  13.308  -13.291 1.00 88.89 26  B 1 
ATOM   3304 C  CA  . ARG B 2  26  ? -1.694  14.451  -13.416 1.00 88.12 26  B 1 
ATOM   3305 C  C   . ARG B 2  26  ? -0.973  15.758  -13.699 1.00 88.77 26  B 1 
ATOM   3306 O  O   . ARG B 2  26  ? -1.567  16.669  -14.271 1.00 87.59 26  B 1 
ATOM   3307 C  CB  . ARG B 2  26  ? -2.524  14.597  -12.137 1.00 86.87 26  B 1 
ATOM   3308 C  CG  . ARG B 2  26  ? -3.435  13.412  -11.858 1.00 85.13 26  B 1 
ATOM   3309 C  CD  . ARG B 2  26  ? -4.086  13.522  -10.491 1.00 81.94 26  B 1 
ATOM   3310 N  NE  . ARG B 2  26  ? -4.971  12.389  -10.226 1.00 80.53 26  B 1 
ATOM   3311 C  CZ  . ARG B 2  26  ? -5.481  12.088  -9.042  1.00 78.82 26  B 1 
ATOM   3312 N  NH1 . ARG B 2  26  ? -5.201  12.838  -7.984  1.00 75.20 26  B 1 
ATOM   3313 N  NH2 . ARG B 2  26  ? -6.265  11.046  -8.908  1.00 74.90 26  B 1 
ATOM   3314 N  N   . GLU B 2  27  ? 0.292   15.871  -13.309 1.00 85.62 27  B 1 
ATOM   3315 C  CA  . GLU B 2  27  ? 1.028   17.110  -13.463 1.00 85.27 27  B 1 
ATOM   3316 C  C   . GLU B 2  27  ? 2.512   16.816  -13.633 1.00 86.75 27  B 1 
ATOM   3317 O  O   . GLU B 2  27  ? 2.945   15.667  -13.575 1.00 85.77 27  B 1 
ATOM   3318 C  CB  . GLU B 2  27  ? 0.791   18.046  -12.264 1.00 81.42 27  B 1 
ATOM   3319 C  CG  . GLU B 2  27  ? 1.163   17.425  -10.924 1.00 73.68 27  B 1 
ATOM   3320 C  CD  . GLU B 2  27  ? 0.827   18.344  -9.754  1.00 71.25 27  B 1 
ATOM   3321 O  OE1 . GLU B 2  27  ? -0.340  18.730  -9.629  1.00 64.54 27  B 1 
ATOM   3322 O  OE2 . GLU B 2  27  ? 1.746   18.675  -8.980  1.00 64.75 27  B 1 
ATOM   3323 N  N   . GLY B 2  28  ? 3.296   17.867  -13.855 1.00 82.88 28  B 1 
ATOM   3324 C  CA  . GLY B 2  28  ? 4.718   17.720  -14.074 1.00 84.39 28  B 1 
ATOM   3325 C  C   . GLY B 2  28  ? 5.029   17.168  -15.457 1.00 87.26 28  B 1 
ATOM   3326 O  O   . GLY B 2  28  ? 4.161   17.050  -16.315 1.00 86.49 28  B 1 
ATOM   3327 N  N   . LYS B 2  29  ? 6.302   16.838  -15.667 1.00 88.37 29  B 1 
ATOM   3328 C  CA  . LYS B 2  29  ? 6.765   16.293  -16.934 1.00 88.54 29  B 1 
ATOM   3329 C  C   . LYS B 2  29  ? 7.351   14.908  -16.704 1.00 87.83 29  B 1 
ATOM   3330 O  O   . LYS B 2  29  ? 8.119   14.695  -15.765 1.00 84.41 29  B 1 
ATOM   3331 C  CB  . LYS B 2  29  ? 7.815   17.209  -17.575 1.00 86.50 29  B 1 
ATOM   3332 C  CG  . LYS B 2  29  ? 7.292   18.593  -17.944 1.00 76.66 29  B 1 
ATOM   3333 C  CD  . LYS B 2  29  ? 8.379   19.443  -18.574 1.00 70.83 29  B 1 
ATOM   3334 C  CE  . LYS B 2  29  ? 7.864   20.827  -18.925 1.00 61.25 29  B 1 
ATOM   3335 N  NZ  . LYS B 2  29  ? 8.920   21.681  -19.536 1.00 54.05 29  B 1 
ATOM   3336 N  N   . GLY B 2  30  ? 6.986   13.960  -17.569 1.00 90.17 30  B 1 
ATOM   3337 C  CA  . GLY B 2  30  ? 7.484   12.607  -17.453 1.00 89.78 30  B 1 
ATOM   3338 C  C   . GLY B 2  30  ? 7.049   11.755  -18.624 1.00 91.18 30  B 1 
ATOM   3339 O  O   . GLY B 2  30  ? 6.771   12.256  -19.714 1.00 90.00 30  B 1 
ATOM   3340 N  N   . ASN B 2  31  ? 6.997   10.446  -18.395 1.00 90.60 31  B 1 
ATOM   3341 C  CA  . ASN B 2  31  ? 6.745   9.478   -19.454 1.00 90.54 31  B 1 
ATOM   3342 C  C   . ASN B 2  31  ? 5.405   8.761   -19.297 1.00 92.00 31  B 1 
ATOM   3343 O  O   . ASN B 2  31  ? 5.259   7.617   -19.732 1.00 90.43 31  B 1 
ATOM   3344 C  CB  . ASN B 2  31  ? 7.882   8.455   -19.509 1.00 86.88 31  B 1 
ATOM   3345 C  CG  . ASN B 2  31  ? 9.186   9.071   -19.984 1.00 76.03 31  B 1 
ATOM   3346 O  OD1 . ASN B 2  31  ? 9.198   9.866   -20.923 1.00 63.50 31  B 1 
ATOM   3347 N  ND2 . ASN B 2  31  ? 10.281  8.712   -19.340 1.00 64.80 31  B 1 
ATOM   3348 N  N   . ALA B 2  32  ? 4.415   9.414   -18.687 1.00 92.50 32  B 1 
ATOM   3349 C  CA  . ALA B 2  32  ? 3.071   8.839   -18.603 1.00 93.64 32  B 1 
ATOM   3350 C  C   . ALA B 2  32  ? 2.558   8.568   -20.013 1.00 94.31 32  B 1 
ATOM   3351 O  O   . ALA B 2  32  ? 2.489   9.477   -20.844 1.00 94.08 32  B 1 
ATOM   3352 C  CB  . ALA B 2  32  ? 2.138   9.779   -17.853 1.00 93.39 32  B 1 
ATOM   3353 N  N   . GLY B 2  33  ? 2.202   7.308   -20.297 1.00 94.89 33  B 1 
ATOM   3354 C  CA  . GLY B 2  33  ? 1.884   6.883   -21.647 1.00 95.09 33  B 1 
ATOM   3355 C  C   . GLY B 2  33  ? 0.471   7.223   -22.097 1.00 95.90 33  B 1 
ATOM   3356 O  O   . GLY B 2  33  ? -0.394  7.577   -21.291 1.00 95.84 33  B 1 
ATOM   3357 N  N   . LYS B 2  34  ? 0.240   7.082   -23.407 1.00 95.98 34  B 1 
ATOM   3358 C  CA  . LYS B 2  34  ? -1.055  7.410   -23.991 1.00 96.49 34  B 1 
ATOM   3359 C  C   . LYS B 2  34  ? -2.184  6.594   -23.370 1.00 96.93 34  B 1 
ATOM   3360 O  O   . LYS B 2  34  ? -3.276  7.120   -23.136 1.00 96.83 34  B 1 
ATOM   3361 C  CB  . LYS B 2  34  ? -1.020  7.181   -25.500 1.00 96.16 34  B 1 
ATOM   3362 C  CG  . LYS B 2  34  ? -2.356  7.406   -26.196 1.00 93.39 34  B 1 
ATOM   3363 C  CD  . LYS B 2  34  ? -2.239  7.196   -27.695 1.00 90.00 34  B 1 
ATOM   3364 C  CE  . LYS B 2  34  ? -3.589  7.374   -28.384 1.00 84.55 34  B 1 
ATOM   3365 N  NZ  . LYS B 2  34  ? -3.503  7.150   -29.857 1.00 76.21 34  B 1 
ATOM   3366 N  N   . TYR B 2  35  ? -1.931  5.304   -23.089 1.00 97.11 35  B 1 
ATOM   3367 C  CA  . TYR B 2  35  ? -2.962  4.397   -22.600 1.00 97.43 35  B 1 
ATOM   3368 C  C   . TYR B 2  35  ? -2.842  4.082   -21.112 1.00 97.48 35  B 1 
ATOM   3369 O  O   . TYR B 2  35  ? -3.578  3.231   -20.612 1.00 96.71 35  B 1 
ATOM   3370 C  CB  . TYR B 2  35  ? -2.943  3.094   -23.409 1.00 97.48 35  B 1 
ATOM   3371 C  CG  . TYR B 2  35  ? -3.306  3.293   -24.863 1.00 97.47 35  B 1 
ATOM   3372 C  CD1 . TYR B 2  35  ? -4.628  3.428   -25.249 1.00 95.44 35  B 1 
ATOM   3373 C  CD2 . TYR B 2  35  ? -2.323  3.346   -25.844 1.00 95.38 35  B 1 
ATOM   3374 C  CE1 . TYR B 2  35  ? -4.971  3.608   -26.579 1.00 95.18 35  B 1 
ATOM   3375 C  CE2 . TYR B 2  35  ? -2.655  3.533   -27.176 1.00 95.29 35  B 1 
ATOM   3376 C  CZ  . TYR B 2  35  ? -3.980  3.659   -27.540 1.00 96.52 35  B 1 
ATOM   3377 O  OH  . TYR B 2  35  ? -4.316  3.842   -28.851 1.00 95.43 35  B 1 
ATOM   3378 N  N   . GLY B 2  36  ? -1.936  4.752   -20.408 1.00 96.72 36  B 1 
ATOM   3379 C  CA  . GLY B 2  36  ? -1.814  4.552   -18.983 1.00 96.44 36  B 1 
ATOM   3380 C  C   . GLY B 2  36  ? -0.379  4.389   -18.532 1.00 96.18 36  B 1 
ATOM   3381 O  O   . GLY B 2  36  ? 0.569   4.474   -19.321 1.00 95.28 36  B 1 
ATOM   3382 N  N   . ASP B 2  37  ? -0.231  4.161   -17.239 1.00 95.01 37  B 1 
ATOM   3383 C  CA  . ASP B 2  37  ? 1.064   3.935   -16.615 1.00 94.28 37  B 1 
ATOM   3384 C  C   . ASP B 2  37  ? 0.855   3.042   -15.401 1.00 93.72 37  B 1 
ATOM   3385 O  O   . ASP B 2  37  ? -0.148  3.178   -14.698 1.00 92.60 37  B 1 
ATOM   3386 C  CB  . ASP B 2  37  ? 1.711   5.259   -16.204 1.00 93.24 37  B 1 
ATOM   3387 C  CG  . ASP B 2  37  ? 3.126   5.080   -15.681 1.00 91.47 37  B 1 
ATOM   3388 O  OD1 . ASP B 2  37  ? 4.074   5.221   -16.476 1.00 86.40 37  B 1 
ATOM   3389 O  OD2 . ASP B 2  37  ? 3.287   4.802   -14.472 1.00 85.18 37  B 1 
ATOM   3390 N  N   . TYR B 2  38  ? 1.800   2.136   -15.152 1.00 92.15 38  B 1 
ATOM   3391 C  CA  . TYR B 2  38  ? 1.635   1.158   -14.077 1.00 91.04 38  B 1 
ATOM   3392 C  C   . TYR B 2  38  ? 1.677   1.770   -12.681 1.00 88.78 38  B 1 
ATOM   3393 O  O   . TYR B 2  38  ? 1.444   1.054   -11.694 1.00 85.34 38  B 1 
ATOM   3394 C  CB  . TYR B 2  38  ? 2.686   0.053   -14.211 1.00 91.33 38  B 1 
ATOM   3395 C  CG  . TYR B 2  38  ? 2.428   -0.875  -15.386 1.00 92.04 38  B 1 
ATOM   3396 C  CD1 . TYR B 2  38  ? 1.248   -1.584  -15.487 1.00 88.62 38  B 1 
ATOM   3397 C  CD2 . TYR B 2  38  ? 3.378   -1.027  -16.393 1.00 88.94 38  B 1 
ATOM   3398 C  CE1 . TYR B 2  38  ? 1.006   -2.432  -16.560 1.00 88.96 38  B 1 
ATOM   3399 C  CE2 . TYR B 2  38  ? 3.150   -1.884  -17.466 1.00 89.28 38  B 1 
ATOM   3400 C  CZ  . TYR B 2  38  ? 1.960   -2.579  -17.547 1.00 92.36 38  B 1 
ATOM   3401 O  OH  . TYR B 2  38  ? 1.725   -3.420  -18.599 1.00 91.20 38  B 1 
ATOM   3402 N  N   . SER B 2  39  ? 1.959   3.054   -12.573 1.00 88.32 39  B 1 
ATOM   3403 C  CA  . SER B 2  39  ? 1.932   3.753   -11.294 1.00 86.19 39  B 1 
ATOM   3404 C  C   . SER B 2  39  ? 0.670   4.593   -11.100 1.00 86.39 39  B 1 
ATOM   3405 O  O   . SER B 2  39  ? 0.536   5.266   -10.072 1.00 83.26 39  B 1 
ATOM   3406 C  CB  . SER B 2  39  ? 3.156   4.661   -11.153 1.00 83.19 39  B 1 
ATOM   3407 O  OG  . SER B 2  39  ? 4.358   3.925   -11.248 1.00 75.83 39  B 1 
ATOM   3408 N  N   . CYS B 2  40  ? -0.258  4.549   -12.055 1.00 89.68 40  B 1 
ATOM   3409 C  CA  . CYS B 2  40  ? -1.393  5.457   -12.058 1.00 91.16 40  B 1 
ATOM   3410 C  C   . CYS B 2  40  ? -2.702  4.738   -12.367 1.00 92.69 40  B 1 
ATOM   3411 O  O   . CYS B 2  40  ? -2.714  3.600   -12.833 1.00 92.37 40  B 1 
ATOM   3412 C  CB  . CYS B 2  40  ? -1.171  6.584   -13.076 1.00 90.78 40  B 1 
ATOM   3413 S  SG  . CYS B 2  40  ? 0.334   7.552   -12.796 1.00 89.81 40  B 1 
ATOM   3414 N  N   . ASP B 2  41  ? -3.822  5.422   -12.108 1.00 93.80 41  B 1 
ATOM   3415 C  CA  . ASP B 2  41  ? -5.141  4.902   -12.440 1.00 94.70 41  B 1 
ATOM   3416 C  C   . ASP B 2  41  ? -5.407  5.014   -13.940 1.00 95.59 41  B 1 
ATOM   3417 O  O   . ASP B 2  41  ? -4.716  5.737   -14.666 1.00 95.12 41  B 1 
ATOM   3418 C  CB  . ASP B 2  41  ? -6.227  5.626   -11.642 1.00 94.48 41  B 1 
ATOM   3419 C  CG  . ASP B 2  41  ? -6.352  5.121   -10.219 1.00 93.67 41  B 1 
ATOM   3420 O  OD1 . ASP B 2  41  ? -6.015  3.941   -9.965  1.00 90.08 41  B 1 
ATOM   3421 O  OD2 . ASP B 2  41  ? -6.812  5.888   -9.354  1.00 89.56 41  B 1 
ATOM   3422 N  N   . ALA B 2  42  ? -6.434  4.299   -14.396 1.00 96.42 42  B 1 
ATOM   3423 C  CA  . ALA B 2  42  ? -6.723  4.195   -15.822 1.00 97.14 42  B 1 
ATOM   3424 C  C   . ALA B 2  42  ? -7.188  5.522   -16.418 1.00 97.27 42  B 1 
ATOM   3425 O  O   . ALA B 2  42  ? -7.768  6.362   -15.728 1.00 96.81 42  B 1 
ATOM   3426 C  CB  . ALA B 2  42  ? -7.779  3.114   -16.059 1.00 97.02 42  B 1 
ATOM   3427 N  N   . ASN B 2  43  ? -6.955  5.681   -17.721 1.00 97.14 43  B 1 
ATOM   3428 C  CA  . ASN B 2  43  ? -7.373  6.880   -18.432 1.00 97.49 43  B 1 
ATOM   3429 C  C   . ASN B 2  43  ? -8.426  6.556   -19.488 1.00 97.73 43  B 1 
ATOM   3430 O  O   . ASN B 2  43  ? -8.710  5.394   -19.783 1.00 97.37 43  B 1 
ATOM   3431 C  CB  . ASN B 2  43  ? -6.162  7.608   -19.055 1.00 96.76 43  B 1 
ATOM   3432 C  CG  . ASN B 2  43  ? -5.568  6.854   -20.229 1.00 96.64 43  B 1 
ATOM   3433 O  OD1 . ASN B 2  43  ? -5.804  5.670   -20.432 1.00 90.16 43  B 1 
ATOM   3434 N  ND2 . ASN B 2  43  ? -4.773  7.566   -21.025 1.00 90.70 43  B 1 
ATOM   3435 N  N   . MET B 2  44  ? -9.017  7.589   -20.058 1.00 97.70 44  B 1 
ATOM   3436 C  CA  . MET B 2  44  ? -10.121 7.417   -21.001 1.00 97.72 44  B 1 
ATOM   3437 C  C   . MET B 2  44  ? -9.689  6.753   -22.308 1.00 98.01 44  B 1 
ATOM   3438 O  O   . MET B 2  44  ? -10.469 6.010   -22.908 1.00 97.81 44  B 1 
ATOM   3439 C  CB  . MET B 2  44  ? -10.790 8.758   -21.305 1.00 97.05 44  B 1 
ATOM   3440 C  CG  . MET B 2  44  ? -11.761 9.227   -20.238 1.00 91.58 44  B 1 
ATOM   3441 S  SD  . MET B 2  44  ? -13.110 8.052   -19.938 1.00 88.38 44  B 1 
ATOM   3442 C  CE  . MET B 2  44  ? -13.716 7.756   -21.590 1.00 78.89 44  B 1 
ATOM   3443 N  N   . ALA B 2  45  ? -8.477  7.004   -22.761 1.00 97.84 45  B 1 
ATOM   3444 C  CA  . ALA B 2  45  ? -7.997  6.387   -23.991 1.00 97.84 45  B 1 
ATOM   3445 C  C   . ALA B 2  45  ? -8.015  4.864   -23.878 1.00 98.11 45  B 1 
ATOM   3446 O  O   . ALA B 2  45  ? -8.423  4.163   -24.813 1.00 97.72 45  B 1 
ATOM   3447 C  CB  . ALA B 2  45  ? -6.587  6.881   -24.317 1.00 97.65 45  B 1 
ATOM   3448 N  N   . LEU B 2  46  ? -7.583  4.347   -22.732 1.00 98.24 46  B 1 
ATOM   3449 C  CA  . LEU B 2  46  ? -7.609  2.912   -22.493 1.00 98.31 46  B 1 
ATOM   3450 C  C   . LEU B 2  46  ? -9.038  2.381   -22.501 1.00 98.40 46  B 1 
ATOM   3451 O  O   . LEU B 2  46  ? -9.319  1.349   -23.127 1.00 98.39 46  B 1 
ATOM   3452 C  CB  . LEU B 2  46  ? -6.925  2.585   -21.160 1.00 98.32 46  B 1 
ATOM   3453 C  CG  . LEU B 2  46  ? -6.940  1.104   -20.753 1.00 98.02 46  B 1 
ATOM   3454 C  CD1 . LEU B 2  46  ? -6.023  0.291   -21.657 1.00 95.84 46  B 1 
ATOM   3455 C  CD2 . LEU B 2  46  ? -6.532  0.954   -19.291 1.00 95.78 46  B 1 
ATOM   3456 N  N   . LEU B 2  47  ? -9.952  3.083   -21.830 1.00 98.40 47  B 1 
ATOM   3457 C  CA  . LEU B 2  47  ? -11.342 2.638   -21.771 1.00 98.33 47  B 1 
ATOM   3458 C  C   . LEU B 2  47  ? -11.993 2.655   -23.149 1.00 98.45 47  B 1 
ATOM   3459 O  O   . LEU B 2  47  ? -12.752 1.746   -23.484 1.00 98.14 47  B 1 
ATOM   3460 C  CB  . LEU B 2  47  ? -12.142 3.507   -20.798 1.00 97.69 47  B 1 
ATOM   3461 C  CG  . LEU B 2  47  ? -11.854 3.314   -19.314 1.00 92.03 47  B 1 
ATOM   3462 C  CD1 . LEU B 2  47  ? -12.859 4.105   -18.483 1.00 85.55 47  B 1 
ATOM   3463 C  CD2 . LEU B 2  47  ? -11.908 1.839   -18.934 1.00 85.54 47  B 1 
ATOM   3464 N  N   . ASP B 2  48  ? -11.704 3.676   -23.940 1.00 98.28 48  B 1 
ATOM   3465 C  CA  . ASP B 2  48  ? -12.247 3.735   -25.298 1.00 98.08 48  B 1 
ATOM   3466 C  C   . ASP B 2  48  ? -11.828 2.512   -26.101 1.00 98.24 48  B 1 
ATOM   3467 O  O   . ASP B 2  48  ? -12.641 1.908   -26.809 1.00 97.98 48  B 1 
ATOM   3468 C  CB  . ASP B 2  48  ? -11.784 5.013   -26.005 1.00 97.75 48  B 1 
ATOM   3469 C  CG  . ASP B 2  48  ? -12.471 6.256   -25.476 1.00 92.97 48  B 1 
ATOM   3470 O  OD1 . ASP B 2  48  ? -13.505 6.136   -24.779 1.00 87.57 48  B 1 
ATOM   3471 O  OD2 . ASP B 2  48  ? -11.977 7.370   -25.765 1.00 86.49 48  B 1 
ATOM   3472 N  N   . SER B 2  49  ? -10.555 2.120   -25.970 1.00 98.08 49  B 1 
ATOM   3473 C  CA  . SER B 2  49  ? -10.064 0.945   -26.684 1.00 98.05 49  B 1 
ATOM   3474 C  C   . SER B 2  49  ? -10.715 -0.333  -26.153 1.00 98.35 49  B 1 
ATOM   3475 O  O   . SER B 2  49  ? -10.975 -1.265  -26.923 1.00 98.14 49  B 1 
ATOM   3476 C  CB  . SER B 2  49  ? -8.539  0.853   -26.576 1.00 97.29 49  B 1 
ATOM   3477 O  OG  . SER B 2  49  ? -8.130  0.425   -25.290 1.00 89.11 49  B 1 
ATOM   3478 N  N   . LEU B 2  50  ? -11.000 -0.384  -24.851 1.00 98.47 50  B 1 
ATOM   3479 C  CA  . LEU B 2  50  ? -11.625 -1.562  -24.262 1.00 98.68 50  B 1 
ATOM   3480 C  C   . LEU B 2  50  ? -13.065 -1.712  -24.732 1.00 98.60 50  B 1 
ATOM   3481 O  O   . LEU B 2  50  ? -13.503 -2.824  -25.067 1.00 98.63 50  B 1 
ATOM   3482 C  CB  . LEU B 2  50  ? -11.570 -1.481  -22.733 1.00 98.66 50  B 1 
ATOM   3483 C  CG  . LEU B 2  50  ? -12.275 -2.614  -21.970 1.00 98.39 50  B 1 
ATOM   3484 C  CD1 . LEU B 2  50  ? -11.718 -3.972  -22.368 1.00 96.40 50  B 1 
ATOM   3485 C  CD2 . LEU B 2  50  ? -12.137 -2.402  -20.466 1.00 96.53 50  B 1 
ATOM   3486 N  N   . VAL B 2  51  ? -13.813 -0.614  -24.774 1.00 98.59 51  B 1 
ATOM   3487 C  CA  . VAL B 2  51  ? -15.193 -0.659  -25.250 1.00 98.46 51  B 1 
ATOM   3488 C  C   . VAL B 2  51  ? -15.237 -1.214  -26.670 1.00 98.56 51  B 1 
ATOM   3489 O  O   . VAL B 2  51  ? -16.044 -2.102  -26.982 1.00 98.35 51  B 1 
ATOM   3490 C  CB  . VAL B 2  51  ? -15.842 0.741   -25.188 1.00 98.27 51  B 1 
ATOM   3491 C  CG1 . VAL B 2  51  ? -17.190 0.743   -25.900 1.00 96.84 51  B 1 
ATOM   3492 C  CG2 . VAL B 2  51  ? -15.995 1.188   -23.736 1.00 96.57 51  B 1 
ATOM   3493 N  N   . LYS B 2  52  ? -14.371 -0.717  -27.531 1.00 98.38 52  B 1 
ATOM   3494 C  CA  . LYS B 2  52  ? -14.322 -1.195  -28.905 1.00 98.10 52  B 1 
ATOM   3495 C  C   . LYS B 2  52  ? -13.978 -2.676  -28.960 1.00 98.27 52  B 1 
ATOM   3496 O  O   . LYS B 2  52  ? -14.576 -3.442  -29.722 1.00 97.85 52  B 1 
ATOM   3497 C  CB  . LYS B 2  52  ? -13.313 -0.379  -29.712 1.00 97.78 52  B 1 
ATOM   3498 C  CG  . LYS B 2  52  ? -13.728 1.061   -29.996 1.00 91.58 52  B 1 
ATOM   3499 C  CD  . LYS B 2  52  ? -12.710 1.763   -30.896 1.00 86.92 52  B 1 
ATOM   3500 C  CE  . LYS B 2  52  ? -13.197 3.147   -31.305 1.00 74.42 52  B 1 
ATOM   3501 N  NZ  . LYS B 2  52  ? -13.262 4.086   -30.157 1.00 65.76 52  B 1 
ATOM   3502 N  N   . PHE B 2  53  ? -13.005 -3.109  -28.145 1.00 98.27 53  B 1 
ATOM   3503 C  CA  . PHE B 2  53  ? -12.589 -4.505  -28.140 1.00 98.23 53  B 1 
ATOM   3504 C  C   . PHE B 2  53  ? -13.723 -5.433  -27.716 1.00 98.37 53  B 1 
ATOM   3505 O  O   . PHE B 2  53  ? -13.955 -6.474  -28.344 1.00 98.12 53  B 1 
ATOM   3506 C  CB  . PHE B 2  53  ? -11.380 -4.696  -27.220 1.00 98.25 53  B 1 
ATOM   3507 C  CG  . PHE B 2  53  ? -10.939 -6.136  -27.094 1.00 98.23 53  B 1 
ATOM   3508 C  CD1 . PHE B 2  53  ? -10.192 -6.728  -28.097 1.00 96.07 53  B 1 
ATOM   3509 C  CD2 . PHE B 2  53  ? -11.274 -6.883  -25.978 1.00 95.96 53  B 1 
ATOM   3510 C  CE1 . PHE B 2  53  ? -9.789  -8.050  -27.993 1.00 95.99 53  B 1 
ATOM   3511 C  CE2 . PHE B 2  53  ? -10.877 -8.207  -25.862 1.00 96.04 53  B 1 
ATOM   3512 C  CZ  . PHE B 2  53  ? -10.133 -8.790  -26.871 1.00 97.54 53  B 1 
ATOM   3513 N  N   . ILE B 2  54  ? -14.429 -5.064  -26.642 1.00 98.50 54  B 1 
ATOM   3514 C  CA  . ILE B 2  54  ? -15.523 -5.900  -26.146 1.00 98.51 54  B 1 
ATOM   3515 C  C   . ILE B 2  54  ? -16.616 -6.020  -27.207 1.00 98.33 54  B 1 
ATOM   3516 O  O   . ILE B 2  54  ? -17.104 -7.118  -27.478 1.00 98.15 54  B 1 
ATOM   3517 C  CB  . ILE B 2  54  ? -16.083 -5.331  -24.828 1.00 98.61 54  B 1 
ATOM   3518 C  CG1 . ILE B 2  54  ? -15.056 -5.482  -23.709 1.00 98.27 54  B 1 
ATOM   3519 C  CG2 . ILE B 2  54  ? -17.395 -6.024  -24.462 1.00 98.12 54  B 1 
ATOM   3520 C  CD1 . ILE B 2  54  ? -15.453 -4.791  -22.405 1.00 97.78 54  B 1 
ATOM   3521 N  N   . LYS B 2  55  ? -16.999 -4.907  -27.815 1.00 98.21 55  B 1 
ATOM   3522 C  CA  . LYS B 2  55  ? -18.090 -4.927  -28.791 1.00 97.79 55  B 1 
ATOM   3523 C  C   . LYS B 2  55  ? -17.722 -5.729  -30.037 1.00 97.55 55  B 1 
ATOM   3524 O  O   . LYS B 2  55  ? -18.585 -6.373  -30.632 1.00 96.44 55  B 1 
ATOM   3525 C  CB  . LYS B 2  55  ? -18.487 -3.491  -29.145 1.00 97.18 55  B 1 
ATOM   3526 C  CG  . LYS B 2  55  ? -19.096 -2.730  -27.966 1.00 95.67 55  B 1 
ATOM   3527 C  CD  . LYS B 2  55  ? -19.324 -1.256  -28.264 1.00 92.86 55  B 1 
ATOM   3528 C  CE  . LYS B 2  55  ? -20.579 -1.026  -29.067 1.00 88.45 55  B 1 
ATOM   3529 N  NZ  . LYS B 2  55  ? -20.938 0.417   -29.132 1.00 84.72 55  B 1 
ATOM   3530 N  N   . ARG B 2  56  ? -16.445 -5.710  -30.412 1.00 97.79 56  B 1 
ATOM   3531 C  CA  . ARG B 2  56  ? -15.996 -6.495  -31.566 1.00 97.35 56  B 1 
ATOM   3532 C  C   . ARG B 2  56  ? -15.954 -7.993  -31.274 1.00 97.40 56  B 1 
ATOM   3533 O  O   . ARG B 2  56  ? -15.982 -8.797  -32.210 1.00 96.13 56  B 1 
ATOM   3534 C  CB  . ARG B 2  56  ? -14.604 -6.044  -32.025 1.00 96.50 56  B 1 
ATOM   3535 C  CG  . ARG B 2  56  ? -14.551 -4.692  -32.711 1.00 85.15 56  B 1 
ATOM   3536 C  CD  . ARG B 2  56  ? -13.240 -4.527  -33.474 1.00 82.59 56  B 1 
ATOM   3537 N  NE  . ARG B 2  56  ? -12.065 -4.769  -32.630 1.00 72.33 56  B 1 
ATOM   3538 C  CZ  . ARG B 2  56  ? -11.409 -3.835  -31.969 1.00 65.44 56  B 1 
ATOM   3539 N  NH1 . ARG B 2  56  ? -11.778 -2.565  -32.054 1.00 58.73 56  B 1 
ATOM   3540 N  NH2 . ARG B 2  56  ? -10.365 -4.152  -31.225 1.00 57.97 56  B 1 
ATOM   3541 N  N   . ASN B 2  57  ? -15.876 -8.377  -29.995 1.00 97.53 57  B 1 
ATOM   3542 C  CA  . ASN B 2  57  ? -15.683 -9.766  -29.603 1.00 97.37 57  B 1 
ATOM   3543 C  C   . ASN B 2  57  ? -16.868 -10.317 -28.819 1.00 97.22 57  B 1 
ATOM   3544 O  O   . ASN B 2  57  ? -16.701 -11.167 -27.935 1.00 96.14 57  B 1 
ATOM   3545 C  CB  . ASN B 2  57  ? -14.388 -9.912  -28.803 1.00 97.41 57  B 1 
ATOM   3546 C  CG  . ASN B 2  57  ? -13.162 -9.704  -29.661 1.00 96.37 57  B 1 
ATOM   3547 O  OD1 . ASN B 2  57  ? -12.637 -10.645 -30.252 1.00 87.30 57  B 1 
ATOM   3548 N  ND2 . ASN B 2  57  ? -12.705 -8.464  -29.742 1.00 85.82 57  B 1 
ATOM   3549 N  N   . THR B 2  58  ? -18.075 -9.855  -29.147 1.00 97.75 58  B 1 
ATOM   3550 C  CA  . THR B 2  58  ? -19.295 -10.297 -28.484 1.00 97.58 58  B 1 
ATOM   3551 C  C   . THR B 2  58  ? -20.283 -10.829 -29.518 1.00 96.98 58  B 1 
ATOM   3552 O  O   . THR B 2  58  ? -20.644 -10.120 -30.454 1.00 95.17 58  B 1 
ATOM   3553 C  CB  . THR B 2  58  ? -19.931 -9.157  -27.688 1.00 97.19 58  B 1 
ATOM   3554 O  OG1 . THR B 2  58  ? -19.030 -8.706  -26.677 1.00 93.03 58  B 1 
ATOM   3555 C  CG2 . THR B 2  58  ? -21.231 -9.620  -27.027 1.00 92.36 58  B 1 
ATOM   3556 N  N   . ASP B 2  59  ? -20.704 -12.088 -29.330 1.00 95.79 59  B 1 
ATOM   3557 C  CA  . ASP B 2  59  ? -21.738 -12.677 -30.173 1.00 94.53 59  B 1 
ATOM   3558 C  C   . ASP B 2  59  ? -23.117 -12.240 -29.709 1.00 94.44 59  B 1 
ATOM   3559 O  O   . ASP B 2  59  ? -23.280 -11.624 -28.655 1.00 90.72 59  B 1 
ATOM   3560 C  CB  . ASP B 2  59  ? -21.626 -14.206 -30.158 1.00 91.48 59  B 1 
ATOM   3561 C  CG  . ASP B 2  59  ? -20.331 -14.702 -30.767 1.00 83.09 59  B 1 
ATOM   3562 O  OD1 . ASP B 2  59  ? -19.800 -14.033 -31.678 1.00 76.06 59  B 1 
ATOM   3563 O  OD2 . ASP B 2  59  ? -19.841 -15.770 -30.337 1.00 75.03 59  B 1 
ATOM   3564 N  N   . VAL B 2  60  ? -24.141 -12.578 -30.499 1.00 92.54 60  B 1 
ATOM   3565 C  CA  . VAL B 2  60  ? -25.500 -12.136 -30.197 1.00 91.42 60  B 1 
ATOM   3566 C  C   . VAL B 2  60  ? -25.953 -12.633 -28.832 1.00 91.52 60  B 1 
ATOM   3567 O  O   . VAL B 2  60  ? -26.637 -11.915 -28.097 1.00 88.29 60  B 1 
ATOM   3568 C  CB  . VAL B 2  60  ? -26.478 -12.587 -31.306 1.00 89.00 60  B 1 
ATOM   3569 C  CG1 . VAL B 2  60  ? -26.543 -14.101 -31.390 1.00 78.60 60  B 1 
ATOM   3570 C  CG2 . VAL B 2  60  ? -27.861 -11.989 -31.072 1.00 78.26 60  B 1 
ATOM   3571 N  N   . ASN B 2  61  ? -25.576 -13.860 -28.459 1.00 92.25 61  B 1 
ATOM   3572 C  CA  . ASN B 2  61  ? -25.931 -14.413 -27.156 1.00 92.46 61  B 1 
ATOM   3573 C  C   . ASN B 2  61  ? -24.829 -14.227 -26.123 1.00 94.37 61  B 1 
ATOM   3574 O  O   . ASN B 2  61  ? -24.805 -14.914 -25.094 1.00 91.30 61  B 1 
ATOM   3575 C  CB  . ASN B 2  61  ? -26.294 -15.895 -27.276 1.00 87.89 61  B 1 
ATOM   3576 C  CG  . ASN B 2  61  ? -27.644 -16.102 -27.938 1.00 80.82 61  B 1 
ATOM   3577 O  OD1 . ASN B 2  61  ? -28.532 -15.255 -27.852 1.00 69.33 61  B 1 
ATOM   3578 N  ND2 . ASN B 2  61  ? -27.802 -17.238 -28.602 1.00 69.68 61  B 1 
ATOM   3579 N  N   . GLY B 2  62  ? -23.906 -13.281 -26.378 1.00 94.60 62  B 1 
ATOM   3580 C  CA  . GLY B 2  62  ? -22.851 -12.936 -25.440 1.00 96.42 62  B 1 
ATOM   3581 C  C   . GLY B 2  62  ? -22.939 -11.517 -24.920 1.00 97.68 62  B 1 
ATOM   3582 O  O   . GLY B 2  62  ? -22.002 -11.040 -24.282 1.00 96.83 62  B 1 
ATOM   3583 N  N   . LYS B 2  63  ? -24.058 -10.842 -25.191 1.00 97.33 63  B 1 
ATOM   3584 C  CA  . LYS B 2  63  ? -24.230 -9.458  -24.761 1.00 97.61 63  B 1 
ATOM   3585 C  C   . LYS B 2  63  ? -24.684 -9.425  -23.301 1.00 97.90 63  B 1 
ATOM   3586 O  O   . LYS B 2  63  ? -25.810 -9.022  -22.977 1.00 97.40 63  B 1 
ATOM   3587 C  CB  . LYS B 2  63  ? -25.218 -8.730  -25.667 1.00 97.30 63  B 1 
ATOM   3588 C  CG  . LYS B 2  63  ? -24.716 -8.562  -27.091 1.00 96.03 63  B 1 
ATOM   3589 C  CD  . LYS B 2  63  ? -25.694 -7.774  -27.952 1.00 92.59 63  B 1 
ATOM   3590 C  CE  . LYS B 2  63  ? -25.128 -7.518  -29.337 1.00 86.99 63  B 1 
ATOM   3591 N  NZ  . LYS B 2  63  ? -26.053 -6.716  -30.172 1.00 78.35 63  B 1 
ATOM   3592 N  N   . VAL B 2  64  ? -23.786 -9.862  -22.415 1.00 98.47 64  B 1 
ATOM   3593 C  CA  . VAL B 2  64  ? -24.039 -9.953  -20.983 1.00 98.52 64  B 1 
ATOM   3594 C  C   . VAL B 2  64  ? -22.783 -9.491  -20.268 1.00 98.72 64  B 1 
ATOM   3595 O  O   . VAL B 2  64  ? -21.669 -9.819  -20.675 1.00 98.63 64  B 1 
ATOM   3596 C  CB  . VAL B 2  64  ? -24.396 -11.394 -20.557 1.00 98.32 64  B 1 
ATOM   3597 C  CG1 . VAL B 2  64  ? -24.774 -11.437 -19.083 1.00 96.76 64  B 1 
ATOM   3598 C  CG2 . VAL B 2  64  ? -25.529 -11.949 -21.412 1.00 95.94 64  B 1 
ATOM   3599 N  N   . MET B 2  65  ? -22.970 -8.716  -19.199 1.00 98.73 65  B 1 
ATOM   3600 C  CA  . MET B 2  65  ? -21.818 -8.163  -18.500 1.00 98.85 65  B 1 
ATOM   3601 C  C   . MET B 2  65  ? -22.117 -7.955  -17.021 1.00 98.82 65  B 1 
ATOM   3602 O  O   . MET B 2  65  ? -23.149 -7.389  -16.665 1.00 98.77 65  B 1 
ATOM   3603 C  CB  . MET B 2  65  ? -21.398 -6.825  -19.125 1.00 98.65 65  B 1 
ATOM   3604 C  CG  . MET B 2  65  ? -20.254 -6.127  -18.396 1.00 97.54 65  B 1 
ATOM   3605 S  SD  . MET B 2  65  ? -19.769 -4.570  -19.168 1.00 97.64 65  B 1 
ATOM   3606 C  CE  . MET B 2  65  ? -18.959 -5.167  -20.640 1.00 93.16 65  B 1 
ATOM   3607 N  N   . VAL B 2  66  ? -21.196 -8.424  -16.177 1.00 98.86 66  B 1 
ATOM   3608 C  CA  . VAL B 2  66  ? -21.192 -8.075  -14.762 1.00 98.84 66  B 1 
ATOM   3609 C  C   . VAL B 2  66  ? -20.240 -6.906  -14.578 1.00 98.82 66  B 1 
ATOM   3610 O  O   . VAL B 2  66  ? -19.063 -6.988  -14.954 1.00 98.72 66  B 1 
ATOM   3611 C  CB  . VAL B 2  66  ? -20.764 -9.256  -13.881 1.00 98.64 66  B 1 
ATOM   3612 C  CG1 . VAL B 2  66  ? -20.643 -8.811  -12.428 1.00 93.40 66  B 1 
ATOM   3613 C  CG2 . VAL B 2  66  ? -21.750 -10.403 -14.005 1.00 91.74 66  B 1 
ATOM   3614 N  N   . TYR B 2  67  ? -20.749 -5.818  -14.014 1.00 98.86 67  B 1 
ATOM   3615 C  CA  . TYR B 2  67  ? -19.936 -4.649  -13.707 1.00 98.87 67  B 1 
ATOM   3616 C  C   . TYR B 2  67  ? -19.642 -4.658  -12.207 1.00 98.89 67  B 1 
ATOM   3617 O  O   . TYR B 2  67  ? -20.536 -4.422  -11.389 1.00 98.53 67  B 1 
ATOM   3618 C  CB  . TYR B 2  67  ? -20.657 -3.363  -14.128 1.00 98.67 67  B 1 
ATOM   3619 C  CG  . TYR B 2  67  ? -19.962 -2.107  -13.669 1.00 98.31 67  B 1 
ATOM   3620 C  CD1 . TYR B 2  67  ? -18.754 -1.716  -14.229 1.00 95.06 67  B 1 
ATOM   3621 C  CD2 . TYR B 2  67  ? -20.510 -1.318  -12.668 1.00 95.39 67  B 1 
ATOM   3622 C  CE1 . TYR B 2  67  ? -18.110 -0.576  -13.806 1.00 94.14 67  B 1 
ATOM   3623 C  CE2 . TYR B 2  67  ? -19.868 -0.169  -12.237 1.00 94.47 67  B 1 
ATOM   3624 C  CZ  . TYR B 2  67  ? -18.668 0.199   -12.807 1.00 96.35 67  B 1 
ATOM   3625 O  OH  . TYR B 2  67  ? -18.032 1.330   -12.375 1.00 94.31 67  B 1 
ATOM   3626 N  N   . ASN B 2  68  ? -18.383 -4.934  -11.836 1.00 98.75 68  B 1 
ATOM   3627 C  CA  . ASN B 2  68  ? -18.019 -5.237  -10.454 1.00 98.79 68  B 1 
ATOM   3628 C  C   . ASN B 2  68  ? -17.626 -4.029  -9.613  1.00 98.69 68  B 1 
ATOM   3629 O  O   . ASN B 2  68  ? -17.107 -4.197  -8.504  1.00 97.81 68  B 1 
ATOM   3630 C  CB  . ASN B 2  68  ? -16.889 -6.270  -10.426 1.00 98.23 68  B 1 
ATOM   3631 C  CG  . ASN B 2  68  ? -17.399 -7.693  -10.319 1.00 97.55 68  B 1 
ATOM   3632 O  OD1 . ASN B 2  68  ? -17.587 -8.379  -11.331 1.00 85.54 68  B 1 
ATOM   3633 N  ND2 . ASN B 2  68  ? -17.617 -8.149  -9.093  1.00 85.58 68  B 1 
ATOM   3634 N  N   . GLY B 2  69  ? -17.848 -2.812  -10.088 1.00 98.59 69  B 1 
ATOM   3635 C  CA  . GLY B 2  69  ? -17.653 -1.622  -9.279  1.00 98.50 69  B 1 
ATOM   3636 C  C   . GLY B 2  69  ? -16.238 -1.060  -9.274  1.00 98.54 69  B 1 
ATOM   3637 O  O   . GLY B 2  69  ? -15.384 -1.452  -10.067 1.00 97.94 69  B 1 
ATOM   3638 N  N   . ASP B 2  70  ? -16.015 -0.115  -8.335  1.00 98.34 70  B 1 
ATOM   3639 C  CA  . ASP B 2  70  ? -14.764 0.632   -8.175  1.00 98.28 70  B 1 
ATOM   3640 C  C   . ASP B 2  70  ? -14.409 1.432   -9.429  1.00 98.23 70  B 1 
ATOM   3641 O  O   . ASP B 2  70  ? -13.341 1.268   -10.030 1.00 97.48 70  B 1 
ATOM   3642 C  CB  . ASP B 2  70  ? -13.611 -0.269  -7.725  1.00 97.91 70  B 1 
ATOM   3643 C  CG  . ASP B 2  70  ? -13.402 -0.226  -6.214  1.00 97.38 70  B 1 
ATOM   3644 O  OD1 . ASP B 2  70  ? -14.247 0.380   -5.506  1.00 95.07 70  B 1 
ATOM   3645 O  OD2 . ASP B 2  70  ? -12.394 -0.789  -5.728  1.00 95.12 70  B 1 
ATOM   3646 N  N   . ILE B 2  71  ? -15.307 2.338   -9.793  1.00 97.96 71  B 1 
ATOM   3647 C  CA  . ILE B 2  71  ? -15.034 3.307   -10.843 1.00 97.73 71  B 1 
ATOM   3648 C  C   . ILE B 2  71  ? -14.202 4.473   -10.309 1.00 97.44 71  B 1 
ATOM   3649 O  O   . ILE B 2  71  ? -13.447 5.096   -11.052 1.00 96.64 71  B 1 
ATOM   3650 C  CB  . ILE B 2  71  ? -16.351 3.831   -11.457 1.00 97.38 71  B 1 
ATOM   3651 C  CG1 . ILE B 2  71  ? -16.071 4.812   -12.608 1.00 95.57 71  B 1 
ATOM   3652 C  CG2 . ILE B 2  71  ? -17.224 4.504   -10.405 1.00 95.53 71  B 1 
ATOM   3653 C  CD1 . ILE B 2  71  ? -15.473 4.167   -13.842 1.00 94.31 71  B 1 
ATOM   3654 N  N   . VAL B 2  72  ? -14.328 4.778   -9.010  1.00 96.33 72  B 1 
ATOM   3655 C  CA  . VAL B 2  72  ? -13.797 6.018   -8.459  1.00 95.88 72  B 1 
ATOM   3656 C  C   . VAL B 2  72  ? -12.283 5.947   -8.280  1.00 95.56 72  B 1 
ATOM   3657 O  O   . VAL B 2  72  ? -11.768 5.017   -7.653  1.00 94.81 72  B 1 
ATOM   3658 C  CB  . VAL B 2  72  ? -14.470 6.367   -7.126  1.00 94.81 72  B 1 
ATOM   3659 C  CG1 . VAL B 2  72  ? -13.813 7.587   -6.481  1.00 90.35 72  B 1 
ATOM   3660 C  CG2 . VAL B 2  72  ? -15.957 6.616   -7.331  1.00 89.96 72  B 1 
ATOM   3661 N  N   . SER B 2  73  ? -11.584 6.933   -8.816  1.00 93.65 73  B 1 
ATOM   3662 C  CA  . SER B 2  73  ? -10.168 7.126   -8.542  1.00 91.96 73  B 1 
ATOM   3663 C  C   . SER B 2  73  ? -10.009 7.916   -7.249  1.00 89.53 73  B 1 
ATOM   3664 O  O   . SER B 2  73  ? -10.746 8.879   -7.007  1.00 85.47 73  B 1 
ATOM   3665 C  CB  . SER B 2  73  ? -9.492  7.881   -9.690  1.00 90.44 73  B 1 
ATOM   3666 O  OG  . SER B 2  73  ? -8.146  8.198   -9.374  1.00 84.86 73  B 1 
ATOM   3667 N  N   . ARG B 2  74  ? -9.056  7.502   -6.416  1.00 82.92 74  B 1 
ATOM   3668 C  CA  . ARG B 2  74  ? -8.773  8.238   -5.189  1.00 77.63 74  B 1 
ATOM   3669 C  C   . ARG B 2  74  ? -8.068  9.535   -5.558  1.00 75.48 74  B 1 
ATOM   3670 O  O   . ARG B 2  74  ? -6.870  9.541   -5.850  1.00 69.87 74  B 1 
ATOM   3671 C  CB  . ARG B 2  74  ? -7.936  7.386   -4.244  1.00 73.42 74  B 1 
ATOM   3672 C  CG  . ARG B 2  74  ? -7.666  8.047   -2.900  1.00 66.72 74  B 1 
ATOM   3673 C  CD  . ARG B 2  74  ? -7.017  7.054   -1.939  1.00 64.13 74  B 1 
ATOM   3674 N  NE  . ARG B 2  74  ? -6.660  7.671   -0.663  1.00 61.58 74  B 1 
ATOM   3675 C  CZ  . ARG B 2  74  ? -5.483  8.218   -0.387  1.00 58.68 74  B 1 
ATOM   3676 N  NH1 . ARG B 2  74  ? -4.535  8.251   -1.310  1.00 54.59 74  B 1 
ATOM   3677 N  NH2 . ARG B 2  74  ? -5.249  8.744   0.815   1.00 54.08 74  B 1 
ATOM   3678 N  N   . ALA B 2  75  ? -8.815  10.625  -5.557  1.00 72.38 75  B 1 
ATOM   3679 C  CA  . ALA B 2  75  ? -8.317  11.915  -6.031  1.00 68.39 75  B 1 
ATOM   3680 C  C   . ALA B 2  75  ? -8.396  12.950  -4.912  1.00 67.63 75  B 1 
ATOM   3681 O  O   . ALA B 2  75  ? -9.489  13.332  -4.482  1.00 63.39 75  B 1 
ATOM   3682 C  CB  . ALA B 2  75  ? -9.115  12.382  -7.241  1.00 63.41 75  B 1 
ATOM   3683 N  N   . ILE B 2  76  ? -7.233  13.399  -4.457  1.00 62.94 76  B 1 
ATOM   3684 C  CA  . ILE B 2  76  ? -7.127  14.445  -3.439  1.00 60.57 76  B 1 
ATOM   3685 C  C   . ILE B 2  76  ? -6.586  15.702  -4.116  1.00 61.55 76  B 1 
ATOM   3686 O  O   . ILE B 2  76  ? -5.603  15.624  -4.855  1.00 56.87 76  B 1 
ATOM   3687 C  CB  . ILE B 2  76  ? -6.200  14.001  -2.286  1.00 54.22 76  B 1 
ATOM   3688 C  CG1 . ILE B 2  76  ? -6.711  12.701  -1.649  1.00 49.92 76  B 1 
ATOM   3689 C  CG2 . ILE B 2  76  ? -6.063  15.107  -1.238  1.00 48.67 76  B 1 
ATOM   3690 C  CD1 . ILE B 2  76  ? -8.040  12.833  -0.933  1.00 44.77 76  B 1 
ATOM   3691 N  N   . PRO B 2  77  ? -7.211  16.861  -3.914  1.00 57.67 77  B 1 
ATOM   3692 C  CA  . PRO B 2  77  ? -8.314  17.156  -2.992  1.00 56.08 77  B 1 
ATOM   3693 C  C   . PRO B 2  77  ? -9.707  17.048  -3.608  1.00 59.38 77  B 1 
ATOM   3694 O  O   . PRO B 2  77  ? -10.689 17.376  -2.942  1.00 55.08 77  B 1 
ATOM   3695 C  CB  . PRO B 2  77  ? -8.036  18.617  -2.609  1.00 48.63 77  B 1 
ATOM   3696 C  CG  . PRO B 2  77  ? -7.477  19.209  -3.872  1.00 46.93 77  B 1 
ATOM   3697 C  CD  . PRO B 2  77  ? -6.659  18.098  -4.512  1.00 51.07 77  B 1 
ATOM   3698 N  N   . LYS B 2  78  ? -9.818  16.587  -4.846  1.00 68.52 78  B 1 
ATOM   3699 C  CA  . LYS B 2  78  ? -11.102 16.601  -5.536  1.00 69.51 78  B 1 
ATOM   3700 C  C   . LYS B 2  78  ? -12.045 15.492  -5.069  1.00 72.00 78  B 1 
ATOM   3701 O  O   . LYS B 2  78  ? -13.247 15.559  -5.326  1.00 68.95 78  B 1 
ATOM   3702 C  CB  . LYS B 2  78  ? -10.899 16.517  -7.051  1.00 66.30 78  B 1 
ATOM   3703 C  CG  . LYS B 2  78  ? -10.464 17.838  -7.679  1.00 61.45 78  B 1 
ATOM   3704 C  CD  . LYS B 2  78  ? -10.501 17.786  -9.203  1.00 57.95 78  B 1 
ATOM   3705 C  CE  . LYS B 2  78  ? -10.346 19.172  -9.810  1.00 52.19 78  B 1 
ATOM   3706 N  NZ  . LYS B 2  78  ? -9.059  19.809  -9.456  1.00 45.21 78  B 1 
ATOM   3707 N  N   . TYR B 2  79  ? -11.511 14.473  -4.392  1.00 77.20 79  B 1 
ATOM   3708 C  CA  . TYR B 2  79  ? -12.345 13.372  -3.920  1.00 78.35 79  B 1 
ATOM   3709 C  C   . TYR B 2  79  ? -13.341 13.877  -2.871  1.00 79.25 79  B 1 
ATOM   3710 O  O   . TYR B 2  79  ? -12.952 14.267  -1.766  1.00 77.75 79  B 1 
ATOM   3711 C  CB  . TYR B 2  79  ? -11.479 12.255  -3.343  1.00 77.54 79  B 1 
ATOM   3712 C  CG  . TYR B 2  79  ? -12.254 11.111  -2.735  1.00 76.80 79  B 1 
ATOM   3713 C  CD1 . TYR B 2  79  ? -12.957 10.215  -3.531  1.00 71.73 79  B 1 
ATOM   3714 C  CD2 . TYR B 2  79  ? -12.272 10.908  -1.354  1.00 72.19 79  B 1 
ATOM   3715 C  CE1 . TYR B 2  79  ? -13.656 9.152   -2.974  1.00 69.28 79  B 1 
ATOM   3716 C  CE2 . TYR B 2  79  ? -12.975 9.853   -0.792  1.00 69.74 79  B 1 
ATOM   3717 C  CZ  . TYR B 2  79  ? -13.658 8.979   -1.605  1.00 73.86 79  B 1 
ATOM   3718 O  OH  . TYR B 2  79  ? -14.359 7.924   -1.052  1.00 69.08 79  B 1 
ATOM   3719 N  N   . ASN B 2  80  ? -14.624 13.880  -3.227  1.00 81.76 80  B 1 
ATOM   3720 C  CA  . ASN B 2  80  ? -15.681 14.339  -2.335  1.00 83.26 80  B 1 
ATOM   3721 C  C   . ASN B 2  80  ? -17.015 13.766  -2.804  1.00 85.77 80  B 1 
ATOM   3722 O  O   . ASN B 2  80  ? -17.066 12.948  -3.729  1.00 86.72 80  B 1 
ATOM   3723 C  CB  . ASN B 2  80  ? -15.707 15.877  -2.259  1.00 81.85 80  B 1 
ATOM   3724 C  CG  . ASN B 2  80  ? -15.870 16.535  -3.620  1.00 80.79 80  B 1 
ATOM   3725 O  OD1 . ASN B 2  80  ? -16.510 15.994  -4.531  1.00 76.28 80  B 1 
ATOM   3726 N  ND2 . ASN B 2  80  ? -15.306 17.720  -3.767  1.00 74.52 80  B 1 
ATOM   3727 N  N   . LEU B 2  81  ? -18.090 14.188  -2.157  1.00 86.54 81  B 1 
ATOM   3728 C  CA  . LEU B 2  81  ? -19.410 13.657  -2.471  1.00 88.49 81  B 1 
ATOM   3729 C  C   . LEU B 2  81  ? -19.777 13.868  -3.935  1.00 90.72 81  B 1 
ATOM   3730 O  O   . LEU B 2  81  ? -20.209 12.917  -4.613  1.00 91.03 81  B 1 
ATOM   3731 C  CB  . LEU B 2  81  ? -20.457 14.321  -1.561  1.00 87.04 81  B 1 
ATOM   3732 C  CG  . LEU B 2  81  ? -21.918 13.952  -1.814  1.00 82.15 81  B 1 
ATOM   3733 C  CD1 . LEU B 2  81  ? -22.127 12.459  -1.622  1.00 75.14 81  B 1 
ATOM   3734 C  CD2 . LEU B 2  81  ? -22.835 14.741  -0.889  1.00 75.61 81  B 1 
ATOM   3735 N  N   . ASP B 2  82  ? -19.616 15.080  -4.441  1.00 89.93 82  B 1 
ATOM   3736 C  CA  . ASP B 2  82  ? -19.977 15.368  -5.827  1.00 91.32 82  B 1 
ATOM   3737 C  C   . ASP B 2  82  ? -19.095 14.600  -6.805  1.00 92.81 82  B 1 
ATOM   3738 O  O   . ASP B 2  82  ? -19.561 14.169  -7.864  1.00 92.84 82  B 1 
ATOM   3739 C  CB  . ASP B 2  82  ? -19.885 16.871  -6.101  1.00 90.72 82  B 1 
ATOM   3740 C  CG  . ASP B 2  82  ? -21.006 17.653  -5.443  1.00 83.49 82  B 1 
ATOM   3741 O  OD1 . ASP B 2  82  ? -21.999 17.032  -4.997  1.00 76.58 82  B 1 
ATOM   3742 O  OD2 . ASP B 2  82  ? -20.902 18.898  -5.373  1.00 73.94 82  B 1 
ATOM   3743 N  N   . TYR B 2  83  ? -17.824 14.418  -6.465  1.00 92.00 83  B 1 
ATOM   3744 C  CA  . TYR B 2  83  ? -16.909 13.666  -7.312  1.00 92.41 83  B 1 
ATOM   3745 C  C   . TYR B 2  83  ? -17.353 12.211  -7.445  1.00 93.86 83  B 1 
ATOM   3746 O  O   . TYR B 2  83  ? -17.361 11.646  -8.542  1.00 93.75 83  B 1 
ATOM   3747 C  CB  . TYR B 2  83  ? -15.492 13.742  -6.741  1.00 91.40 83  B 1 
ATOM   3748 C  CG  . TYR B 2  83  ? -14.420 13.125  -7.622  1.00 89.12 83  B 1 
ATOM   3749 C  CD1 . TYR B 2  83  ? -14.130 11.770  -7.539  1.00 83.65 83  B 1 
ATOM   3750 C  CD2 . TYR B 2  83  ? -13.692 13.896  -8.510  1.00 83.15 83  B 1 
ATOM   3751 C  CE1 . TYR B 2  83  ? -13.147 11.204  -8.338  1.00 81.86 83  B 1 
ATOM   3752 C  CE2 . TYR B 2  83  ? -12.709 13.338  -9.312  1.00 81.81 83  B 1 
ATOM   3753 C  CZ  . TYR B 2  83  ? -12.439 11.989  -9.219  1.00 84.64 83  B 1 
ATOM   3754 O  OH  . TYR B 2  83  ? -11.464 11.431  -10.007 1.00 81.52 83  B 1 
ATOM   3755 N  N   . VAL B 2  84  ? -17.743 11.599  -6.322  1.00 93.96 84  B 1 
ATOM   3756 C  CA  . VAL B 2  84  ? -18.222 10.217  -6.343  1.00 95.15 84  B 1 
ATOM   3757 C  C   . VAL B 2  84  ? -19.504 10.109  -7.161  1.00 96.39 84  B 1 
ATOM   3758 O  O   . VAL B 2  84  ? -19.644 9.210   -7.996  1.00 96.79 84  B 1 
ATOM   3759 C  CB  . VAL B 2  84  ? -18.429 9.689   -4.912  1.00 94.84 84  B 1 
ATOM   3760 C  CG1 . VAL B 2  84  ? -19.145 8.348   -4.927  1.00 92.99 84  B 1 
ATOM   3761 C  CG2 . VAL B 2  84  ? -17.079 9.559   -4.197  1.00 92.44 84  B 1 
ATOM   3762 N  N   . LYS B 2  85  ? -20.442 11.027  -6.935  1.00 95.75 85  B 1 
ATOM   3763 C  CA  . LYS B 2  85  ? -21.695 11.010  -7.688  1.00 96.64 85  B 1 
ATOM   3764 C  C   . LYS B 2  85  ? -21.428 11.126  -9.193  1.00 97.39 85  B 1 
ATOM   3765 O  O   . LYS B 2  85  ? -22.013 10.395  -9.991  1.00 97.46 85  B 1 
ATOM   3766 C  CB  . LYS B 2  85  ? -22.614 12.145  -7.222  1.00 96.68 85  B 1 
ATOM   3767 C  CG  . LYS B 2  85  ? -23.258 11.912  -5.863  1.00 95.18 85  B 1 
ATOM   3768 C  CD  . LYS B 2  85  ? -24.254 13.020  -5.543  1.00 92.64 85  B 1 
ATOM   3769 C  CE  . LYS B 2  85  ? -25.027 12.716  -4.275  1.00 86.82 85  B 1 
ATOM   3770 N  NZ  . LYS B 2  85  ? -26.047 13.778  -3.983  1.00 79.81 85  B 1 
ATOM   3771 N  N   . GLN B 2  86  ? -20.553 12.046  -9.575  1.00 96.80 86  B 1 
ATOM   3772 C  CA  . GLN B 2  86  ? -20.238 12.229  -10.987 1.00 96.86 86  B 1 
ATOM   3773 C  C   . GLN B 2  86  ? -19.574 10.986  -11.571 1.00 97.25 86  B 1 
ATOM   3774 O  O   . GLN B 2  86  ? -19.782 10.653  -12.743 1.00 97.05 86  B 1 
ATOM   3775 C  CB  . GLN B 2  86  ? -19.336 13.451  -11.175 1.00 95.94 86  B 1 
ATOM   3776 C  CG  . GLN B 2  86  ? -19.096 13.814  -12.642 1.00 87.72 86  B 1 
ATOM   3777 C  CD  . GLN B 2  86  ? -20.380 14.125  -13.384 1.00 82.16 86  B 1 
ATOM   3778 O  OE1 . GLN B 2  86  ? -21.164 14.966  -12.949 1.00 74.24 86  B 1 
ATOM   3779 N  NE2 . GLN B 2  86  ? -20.601 13.439  -14.492 1.00 69.29 86  B 1 
ATOM   3780 N  N   . SER B 2  87  ? -18.765 10.284  -10.766 1.00 96.95 87  B 1 
ATOM   3781 C  CA  . SER B 2  87  ? -18.142 9.047   -11.217 1.00 97.24 87  B 1 
ATOM   3782 C  C   . SER B 2  87  ? -19.193 7.987   -11.533 1.00 97.80 87  B 1 
ATOM   3783 O  O   . SER B 2  87  ? -19.062 7.249   -12.515 1.00 97.79 87  B 1 
ATOM   3784 C  CB  . SER B 2  87  ? -17.172 8.517   -10.161 1.00 96.60 87  B 1 
ATOM   3785 O  OG  . SER B 2  87  ? -16.080 9.403   -9.976  1.00 90.71 87  B 1 
ATOM   3786 N  N   . ILE B 2  88  ? -20.243 7.893   -10.713 1.00 97.83 88  B 1 
ATOM   3787 C  CA  . ILE B 2  88  ? -21.320 6.950   -10.963 1.00 98.25 88  B 1 
ATOM   3788 C  C   . ILE B 2  88  ? -22.084 7.330   -12.225 1.00 98.42 88  B 1 
ATOM   3789 O  O   . ILE B 2  88  ? -22.443 6.466   -13.035 1.00 98.37 88  B 1 
ATOM   3790 C  CB  . ILE B 2  88  ? -22.273 6.864   -9.750  1.00 98.05 88  B 1 
ATOM   3791 C  CG1 . ILE B 2  88  ? -21.498 6.500   -8.475  1.00 96.37 88  B 1 
ATOM   3792 C  CG2 . ILE B 2  88  ? -23.382 5.848   -10.010 1.00 97.02 88  B 1 
ATOM   3793 C  CD1 . ILE B 2  88  ? -20.728 5.209   -8.565  1.00 89.81 88  B 1 
ATOM   3794 N  N   . VAL B 2  89  ? -22.339 8.629   -12.417 1.00 98.31 89  B 1 
ATOM   3795 C  CA  . VAL B 2  89  ? -22.962 9.104   -13.644 1.00 98.39 89  B 1 
ATOM   3796 C  C   . VAL B 2  89  ? -22.112 8.703   -14.844 1.00 98.41 89  B 1 
ATOM   3797 O  O   . VAL B 2  89  ? -22.623 8.189   -15.848 1.00 98.22 89  B 1 
ATOM   3798 C  CB  . VAL B 2  89  ? -23.157 10.631  -13.604 1.00 98.24 89  B 1 
ATOM   3799 C  CG1 . VAL B 2  89  ? -23.624 11.155  -14.958 1.00 96.60 89  B 1 
ATOM   3800 C  CG2 . VAL B 2  89  ? -24.149 11.015  -12.515 1.00 96.06 89  B 1 
ATOM   3801 N  N   . ASN B 2  90  ? -20.780 8.937   -14.750 1.00 98.01 90  B 1 
ATOM   3802 C  CA  . ASN B 2  90  ? -19.883 8.612   -15.790 1.00 97.89 90  B 1 
ATOM   3803 C  C   . ASN B 2  90  ? -19.807 7.130   -16.058 1.00 98.14 90  B 1 
ATOM   3804 O  O   . ASN B 2  90  ? -19.698 6.700   -17.156 1.00 97.66 90  B 1 
ATOM   3805 C  CB  . ASN B 2  90  ? -18.514 9.228   -15.524 1.00 97.12 90  B 1 
ATOM   3806 C  CG  . ASN B 2  90  ? -18.459 10.649  -15.703 1.00 95.58 90  B 1 
ATOM   3807 O  OD1 . ASN B 2  90  ? -19.486 11.336  -15.937 1.00 92.98 90  B 1 
ATOM   3808 N  ND2 . ASN B 2  90  ? -17.622 11.368  -15.699 1.00 91.83 90  B 1 
ATOM   3809 N  N   . ALA B 2  91  ? -19.882 6.300   -15.007 1.00 98.12 91  B 1 
ATOM   3810 C  CA  . ALA B 2  91  ? -19.884 4.849   -15.173 1.00 98.39 91  B 1 
ATOM   3811 C  C   . ALA B 2  91  ? -21.134 4.394   -15.923 1.00 98.49 91  B 1 
ATOM   3812 O  O   . ALA B 2  91  ? -21.066 3.521   -16.787 1.00 98.37 91  B 1 
ATOM   3813 C  CB  . ALA B 2  91  ? -19.800 4.160   -13.818 1.00 98.11 91  B 1 
ATOM   3814 N  N   . THR B 2  92  ? -22.280 4.994   -15.600 1.00 98.43 92  B 1 
ATOM   3815 C  CA  . THR B 2  92  ? -23.530 4.667   -16.286 1.00 98.55 92  B 1 
ATOM   3816 C  C   . THR B 2  92  ? -23.430 4.987   -17.771 1.00 98.53 92  B 1 
ATOM   3817 O  O   . THR B 2  92  ? -23.845 4.199   -18.617 1.00 98.33 92  B 1 
ATOM   3818 C  CB  . THR B 2  92  ? -24.691 5.429   -15.641 1.00 98.36 92  B 1 
ATOM   3819 O  OG1 . THR B 2  92  ? -24.809 5.050   -14.270 1.00 95.55 92  B 1 
ATOM   3820 C  CG2 . THR B 2  92  ? -26.000 5.112   -16.364 1.00 94.90 92  B 1 
ATOM   3821 N  N   . ALA B 2  93  ? -22.866 6.154   -18.092 1.00 98.36 93  B 1 
ATOM   3822 C  CA  . ALA B 2  93  ? -22.685 6.534   -19.490 1.00 98.29 93  B 1 
ATOM   3823 C  C   . ALA B 2  93  ? -21.782 5.541   -20.217 1.00 98.24 93  B 1 
ATOM   3824 O  O   . ALA B 2  93  ? -22.027 5.190   -21.370 1.00 97.91 93  B 1 
ATOM   3825 C  CB  . ALA B 2  93  ? -22.110 7.945   -19.579 1.00 98.03 93  B 1 
ATOM   3826 N  N   . LEU B 2  94  ? -20.729 5.071   -19.527 1.00 98.40 94  B 1 
ATOM   3827 C  CA  . LEU B 2  94  ? -19.838 4.069   -20.108 1.00 98.33 94  B 1 
ATOM   3828 C  C   . LEU B 2  94  ? -20.590 2.778   -20.393 1.00 98.54 94  B 1 
ATOM   3829 O  O   . LEU B 2  94  ? -20.476 2.207   -21.489 1.00 98.27 94  B 1 
ATOM   3830 C  CB  . LEU B 2  94  ? -18.665 3.809   -19.162 1.00 97.90 94  B 1 
ATOM   3831 C  CG  . LEU B 2  94  ? -17.698 2.692   -19.574 1.00 95.56 94  B 1 
ATOM   3832 C  CD1 . LEU B 2  94  ? -16.857 3.134   -20.757 1.00 89.98 94  B 1 
ATOM   3833 C  CD2 . LEU B 2  94  ? -16.822 2.289   -18.401 1.00 89.70 94  B 1 
ATOM   3834 N  N   . LEU B 2  95  ? -21.380 2.305   -19.429 1.00 98.47 95  B 1 
ATOM   3835 C  CA  . LEU B 2  95  ? -22.111 1.056   -19.593 1.00 98.57 95  B 1 
ATOM   3836 C  C   . LEU B 2  95  ? -23.170 1.161   -20.680 1.00 98.53 95  B 1 
ATOM   3837 O  O   . LEU B 2  95  ? -23.452 0.177   -21.376 1.00 98.39 95  B 1 
ATOM   3838 C  CB  . LEU B 2  95  ? -22.744 0.643   -18.262 1.00 98.60 95  B 1 
ATOM   3839 C  CG  . LEU B 2  95  ? -21.750 0.303   -17.149 1.00 98.39 95  B 1 
ATOM   3840 C  CD1 . LEU B 2  95  ? -22.479 0.043   -15.840 1.00 96.48 95  B 1 
ATOM   3841 C  CD2 . LEU B 2  95  ? -20.894 -0.898  -17.533 1.00 96.17 95  B 1 
ATOM   3842 N  N   . LYS B 2  96  ? -23.757 2.346   -20.852 1.00 98.42 96  B 1 
ATOM   3843 C  CA  . LYS B 2  96  ? -24.759 2.538   -21.890 1.00 98.25 96  B 1 
ATOM   3844 C  C   . LYS B 2  96  ? -24.180 2.378   -23.291 1.00 98.15 96  B 1 
ATOM   3845 O  O   . LYS B 2  96  ? -24.928 2.172   -24.243 1.00 97.69 96  B 1 
ATOM   3846 C  CB  . LYS B 2  96  ? -25.410 3.926   -21.751 1.00 98.14 96  B 1 
ATOM   3847 C  CG  . LYS B 2  96  ? -26.483 3.996   -20.685 1.00 95.78 96  B 1 
ATOM   3848 C  CD  . LYS B 2  96  ? -27.143 5.372   -20.674 1.00 91.32 96  B 1 
ATOM   3849 C  CE  . LYS B 2  96  ? -28.355 5.410   -19.767 1.00 84.21 96  B 1 
ATOM   3850 N  NZ  . LYS B 2  96  ? -29.012 6.749   -19.766 1.00 74.78 96  B 1 
ATOM   3851 N  N   . LYS B 2  97  ? -22.860 2.474   -23.435 1.00 98.20 97  B 1 
ATOM   3852 C  CA  . LYS B 2  97  ? -22.234 2.269   -24.732 1.00 98.04 97  B 1 
ATOM   3853 C  C   . LYS B 2  97  ? -22.362 0.832   -25.208 1.00 97.94 97  B 1 
ATOM   3854 O  O   . LYS B 2  97  ? -22.223 0.566   -26.403 1.00 97.24 97  B 1 
ATOM   3855 C  CB  . LYS B 2  97  ? -20.763 2.688   -24.681 1.00 98.05 97  B 1 
ATOM   3856 C  CG  . LYS B 2  97  ? -20.558 4.177   -24.429 1.00 97.24 97  B 1 
ATOM   3857 C  CD  . LYS B 2  97  ? -19.085 4.548   -24.373 1.00 94.23 97  B 1 
ATOM   3858 C  CE  . LYS B 2  97  ? -18.908 6.038   -24.162 1.00 90.39 97  B 1 
ATOM   3859 N  NZ  . LYS B 2  97  ? -17.466 6.437   -24.084 1.00 81.50 97  B 1 
ATOM   3860 N  N   . PHE B 2  98  ? -22.617 -0.105  -24.286 1.00 98.27 98  B 1 
ATOM   3861 C  CA  . PHE B 2  98  ? -22.847 -1.498  -24.635 1.00 98.10 98  B 1 
ATOM   3862 C  C   . PHE B 2  98  ? -24.338 -1.701  -24.904 1.00 97.65 98  B 1 
ATOM   3863 O  O   . PHE B 2  98  ? -25.079 -2.254  -24.079 1.00 96.53 98  B 1 
ATOM   3864 C  CB  . PHE B 2  98  ? -22.342 -2.419  -23.523 1.00 98.16 98  B 1 
ATOM   3865 C  CG  . PHE B 2  98  ? -20.875 -2.266  -23.239 1.00 98.42 98  B 1 
ATOM   3866 C  CD1 . PHE B 2  98  ? -19.926 -2.739  -24.130 1.00 96.55 98  B 1 
ATOM   3867 C  CD2 . PHE B 2  98  ? -20.440 -1.627  -22.085 1.00 96.56 98  B 1 
ATOM   3868 C  CE1 . PHE B 2  98  ? -18.579 -2.597  -23.875 1.00 96.65 98  B 1 
ATOM   3869 C  CE2 . PHE B 2  98  ? -19.087 -1.480  -21.826 1.00 96.59 98  B 1 
ATOM   3870 C  CZ  . PHE B 2  98  ? -18.157 -1.966  -22.720 1.00 98.08 98  B 1 
ATOM   3871 N  N   . GLU B 2  99  ? -24.782 -1.241  -26.067 1.00 96.74 99  B 1 
ATOM   3872 C  CA  . GLU B 2  99  ? -26.186 -1.291  -26.423 1.00 95.19 99  B 1 
ATOM   3873 C  C   . GLU B 2  99  ? -26.688 -2.729  -26.482 1.00 93.90 99  B 1 
ATOM   3874 O  O   . GLU B 2  99  ? -26.000 -3.619  -26.985 1.00 87.75 99  B 1 
ATOM   3875 C  CB  . GLU B 2  99  ? -26.424 -0.599  -27.760 1.00 92.78 99  B 1 
ATOM   3876 C  CG  . GLU B 2  99  ? -26.188 0.903   -27.716 1.00 82.31 99  B 1 
ATOM   3877 C  CD  . GLU B 2  99  ? -26.547 1.586   -29.027 1.00 75.86 99  B 1 
ATOM   3878 O  OE1 . GLU B 2  99  ? -26.762 0.877   -30.039 1.00 67.53 99  B 1 
ATOM   3879 O  OE2 . GLU B 2  99  ? -26.621 2.825   -29.048 1.00 67.42 99  B 1 
ATOM   3880 N  N   . ASP B 2  100 ? -27.878 -2.947  -25.941 1.00 95.24 100 B 1 
ATOM   3881 C  CA  . ASP B 2  100 ? -28.562 -4.242  -25.944 1.00 95.17 100 B 1 
ATOM   3882 C  C   . ASP B 2  100 ? -27.921 -5.272  -25.009 1.00 96.29 100 B 1 
ATOM   3883 O  O   . ASP B 2  100 ? -28.345 -6.434  -25.002 1.00 94.29 100 B 1 
ATOM   3884 C  CB  . ASP B 2  100 ? -28.651 -4.815  -27.359 1.00 92.42 100 B 1 
ATOM   3885 C  CG  . ASP B 2  100 ? -29.342 -3.875  -28.325 1.00 84.69 100 B 1 
ATOM   3886 O  OD1 . ASP B 2  100 ? -30.358 -3.261  -27.933 1.00 76.53 100 B 1 
ATOM   3887 O  OD2 . ASP B 2  100 ? -28.866 -3.734  -29.467 1.00 75.69 100 B 1 
ATOM   3888 N  N   . PHE B 2  101 ? -26.942 -4.876  -24.218 1.00 97.49 101 B 1 
ATOM   3889 C  CA  . PHE B 2  101 ? -26.353 -5.782  -23.236 1.00 97.97 101 B 1 
ATOM   3890 C  C   . PHE B 2  101 ? -27.261 -5.923  -22.013 1.00 98.07 101 B 1 
ATOM   3891 O  O   . PHE B 2  101 ? -27.913 -4.963  -21.585 1.00 97.48 101 B 1 
ATOM   3892 C  CB  . PHE B 2  101 ? -24.986 -5.269  -22.765 1.00 97.95 101 B 1 
ATOM   3893 C  CG  . PHE B 2  101 ? -23.825 -5.692  -23.628 1.00 98.05 101 B 1 
ATOM   3894 C  CD1 . PHE B 2  101 ? -23.785 -5.399  -24.979 1.00 95.67 101 B 1 
ATOM   3895 C  CD2 . PHE B 2  101 ? -22.746 -6.365  -23.067 1.00 94.86 101 B 1 
ATOM   3896 C  CE1 . PHE B 2  101 ? -22.708 -5.773  -25.765 1.00 94.33 101 B 1 
ATOM   3897 C  CE2 . PHE B 2  101 ? -21.658 -6.742  -23.843 1.00 94.54 101 B 1 
ATOM   3898 C  CZ  . PHE B 2  101 ? -21.645 -6.448  -25.192 1.00 97.55 101 B 1 
ATOM   3899 N  N   . PHE B 2  102 ? -27.288 -7.128  -21.436 1.00 98.12 102 B 1 
ATOM   3900 C  CA  . PHE B 2  102 ? -27.831 -7.346  -20.104 1.00 98.23 102 B 1 
ATOM   3901 C  C   . PHE B 2  102 ? -26.715 -7.066  -19.111 1.00 98.47 102 B 1 
ATOM   3902 O  O   . PHE B 2  102 ? -25.735 -7.818  -19.032 1.00 98.33 102 B 1 
ATOM   3903 C  CB  . PHE B 2  102 ? -28.345 -8.782  -19.973 1.00 98.09 102 B 1 
ATOM   3904 C  CG  . PHE B 2  102 ? -28.931 -9.107  -18.622 1.00 98.04 102 B 1 
ATOM   3905 C  CD1 . PHE B 2  102 ? -30.152 -8.585  -18.236 1.00 95.95 102 B 1 
ATOM   3906 C  CD2 . PHE B 2  102 ? -28.253 -9.937  -17.740 1.00 95.84 102 B 1 
ATOM   3907 C  CE1 . PHE B 2  102 ? -30.695 -8.882  -16.997 1.00 95.88 102 B 1 
ATOM   3908 C  CE2 . PHE B 2  102 ? -28.786 -10.237 -16.500 1.00 95.96 102 B 1 
ATOM   3909 C  CZ  . PHE B 2  102 ? -30.008 -9.711  -16.132 1.00 97.45 102 B 1 
ATOM   3910 N  N   . ILE B 2  103 ? -26.847 -5.977  -18.360 1.00 98.67 103 B 1 
ATOM   3911 C  CA  . ILE B 2  103 ? -25.776 -5.482  -17.507 1.00 98.71 103 B 1 
ATOM   3912 C  C   . ILE B 2  103 ? -26.183 -5.606  -16.047 1.00 98.70 103 B 1 
ATOM   3913 O  O   . ILE B 2  103 ? -27.292 -5.229  -15.664 1.00 98.65 103 B 1 
ATOM   3914 C  CB  . ILE B 2  103 ? -25.414 -4.020  -17.855 1.00 98.44 103 B 1 
ATOM   3915 C  CG1 . ILE B 2  103 ? -24.832 -3.966  -19.279 1.00 96.25 103 B 1 
ATOM   3916 C  CG2 . ILE B 2  103 ? -24.442 -3.433  -16.841 1.00 97.42 103 B 1 
ATOM   3917 C  CD1 . ILE B 2  103 ? -24.522 -2.573  -19.777 1.00 90.56 103 B 1 
ATOM   3918 N  N   . ILE B 2  104 ? -25.264 -6.145  -15.234 1.00 98.78 104 B 1 
ATOM   3919 C  CA  . ILE B 2  104 ? -25.480 -6.369  -13.809 1.00 98.87 104 B 1 
ATOM   3920 C  C   . ILE B 2  104 ? -24.533 -5.442  -13.047 1.00 98.80 104 B 1 
ATOM   3921 O  O   . ILE B 2  104 ? -23.371 -5.800  -12.816 1.00 98.78 104 B 1 
ATOM   3922 C  CB  . ILE B 2  104 ? -25.230 -7.844  -13.445 1.00 98.78 104 B 1 
ATOM   3923 C  CG1 . ILE B 2  104 ? -26.112 -8.762  -14.300 1.00 98.21 104 B 1 
ATOM   3924 C  CG2 . ILE B 2  104 ? -25.468 -8.082  -11.957 1.00 98.06 104 B 1 
ATOM   3925 C  CD1 . ILE B 2  104 ? -25.530 -10.149 -14.496 1.00 96.24 104 B 1 
ATOM   3926 N  N   . PRO B 2  105 ? -24.973 -4.238  -12.656 1.00 98.80 105 B 1 
ATOM   3927 C  CA  . PRO B 2  105 ? -24.074 -3.270  -12.029 1.00 98.86 105 B 1 
ATOM   3928 C  C   . PRO B 2  105 ? -24.012 -3.408  -10.511 1.00 98.88 105 B 1 
ATOM   3929 O  O   . PRO B 2  105 ? -24.916 -3.937  -9.876  1.00 98.72 105 B 1 
ATOM   3930 C  CB  . PRO B 2  105 ? -24.700 -1.931  -12.414 1.00 98.73 105 B 1 
ATOM   3931 C  CG  . PRO B 2  105 ? -26.170 -2.234  -12.457 1.00 98.15 105 B 1 
ATOM   3932 C  CD  . PRO B 2  105 ? -26.290 -3.658  -12.955 1.00 98.71 105 B 1 
ATOM   3933 N  N   . MET B 2  106 ? -22.914 -2.922  -9.929  1.00 98.89 106 B 1 
ATOM   3934 C  CA  . MET B 2  106 ? -22.773 -2.889  -8.475  1.00 98.72 106 B 1 
ATOM   3935 C  C   . MET B 2  106 ? -21.800 -1.778  -8.090  1.00 98.78 106 B 1 
ATOM   3936 O  O   . MET B 2  106 ? -21.200 -1.120  -8.944  1.00 98.43 106 B 1 
ATOM   3937 C  CB  . MET B 2  106 ? -22.282 -4.245  -7.930  1.00 97.56 106 B 1 
ATOM   3938 C  CG  . MET B 2  106 ? -20.797 -4.498  -8.151  1.00 93.33 106 B 1 
ATOM   3939 S  SD  . MET B 2  106 ? -20.254 -6.103  -7.493  1.00 95.32 106 B 1 
ATOM   3940 C  CE  . MET B 2  106 ? -21.038 -7.212  -8.656  1.00 91.02 106 B 1 
ATOM   3941 N  N   . LEU B 2  107 ? -21.666 -1.572  -6.775  1.00 98.78 107 B 1 
ATOM   3942 C  CA  . LEU B 2  107 ? -20.768 -0.573  -6.218  1.00 98.63 107 B 1 
ATOM   3943 C  C   . LEU B 2  107 ? -19.577 -1.241  -5.543  1.00 98.69 107 B 1 
ATOM   3944 O  O   . LEU B 2  107 ? -19.728 -2.272  -4.880  1.00 98.38 107 B 1 
ATOM   3945 C  CB  . LEU B 2  107 ? -21.489 0.313   -5.205  1.00 98.50 107 B 1 
ATOM   3946 C  CG  . LEU B 2  107 ? -22.624 1.195   -5.735  1.00 98.18 107 B 1 
ATOM   3947 C  CD1 . LEU B 2  107 ? -23.400 1.803   -4.573  1.00 96.50 107 B 1 
ATOM   3948 C  CD2 . LEU B 2  107 ? -22.064 2.278   -6.644  1.00 95.90 107 B 1 
ATOM   3949 N  N   . GLY B 2  108 ? -18.401 -0.656  -5.700  1.00 98.54 108 B 1 
ATOM   3950 C  CA  . GLY B 2  108 ? -17.215 -1.061  -4.969  1.00 98.49 108 B 1 
ATOM   3951 C  C   . GLY B 2  108 ? -16.972 -0.182  -3.756  1.00 98.23 108 B 1 
ATOM   3952 O  O   . GLY B 2  108 ? -17.688 0.795   -3.518  1.00 97.61 108 B 1 
ATOM   3953 N  N   . ASN B 2  109 ? -15.942 -0.509  -2.978  1.00 97.59 109 B 1 
ATOM   3954 C  CA  . ASN B 2  109 ? -15.690 0.188   -1.722  1.00 96.76 109 B 1 
ATOM   3955 C  C   . ASN B 2  109 ? -15.234 1.629   -1.914  1.00 96.06 109 B 1 
ATOM   3956 O  O   . ASN B 2  109 ? -15.318 2.427   -0.978  1.00 94.47 109 B 1 
ATOM   3957 C  CB  . ASN B 2  109 ? -14.662 -0.575  -0.872  1.00 96.45 109 B 1 
ATOM   3958 C  CG  . ASN B 2  109 ? -13.335 -0.738  -1.568  1.00 96.17 109 B 1 
ATOM   3959 O  OD1 . ASN B 2  109 ? -13.231 -1.415  -2.592  1.00 93.55 109 B 1 
ATOM   3960 N  ND2 . ASN B 2  109 ? -12.300 -0.126  -1.003  1.00 92.61 109 B 1 
ATOM   3961 N  N   . HIS B 2  110 ? -14.756 1.984   -3.107  1.00 96.33 110 B 1 
ATOM   3962 C  CA  . HIS B 2  110 ? -14.383 3.366   -3.387  1.00 95.68 110 B 1 
ATOM   3963 C  C   . HIS B 2  110 ? -15.544 4.175   -3.966  1.00 95.72 110 B 1 
ATOM   3964 O  O   . HIS B 2  110 ? -15.409 5.392   -4.133  1.00 94.95 110 B 1 
ATOM   3965 C  CB  . HIS B 2  110 ? -13.187 3.414   -4.338  1.00 95.04 110 B 1 
ATOM   3966 C  CG  . HIS B 2  110 ? -11.892 3.072   -3.685  1.00 94.33 110 B 1 
ATOM   3967 N  ND1 . HIS B 2  110 ? -11.136 3.993   -3.001  1.00 88.40 110 B 1 
ATOM   3968 C  CD2 . HIS B 2  110 ? -11.224 1.901   -3.590  1.00 87.26 110 B 1 
ATOM   3969 C  CE1 . HIS B 2  110 ? -10.052 3.408   -2.516  1.00 87.84 110 B 1 
ATOM   3970 N  NE2 . HIS B 2  110 ? -10.079 2.135   -2.855  1.00 89.03 110 B 1 
ATOM   3971 N  N   . ASP B 2  111 ? -16.672 3.523   -4.249  1.00 96.78 111 B 1 
ATOM   3972 C  CA  . ASP B 2  111 ? -17.806 4.185   -4.886  1.00 97.19 111 B 1 
ATOM   3973 C  C   . ASP B 2  111 ? -18.769 4.776   -3.857  1.00 96.88 111 B 1 
ATOM   3974 O  O   . ASP B 2  111 ? -19.990 4.722   -4.017  1.00 96.17 111 B 1 
ATOM   3975 C  CB  . ASP B 2  111 ? -18.532 3.206   -5.811  1.00 97.55 111 B 1 
ATOM   3976 C  CG  . ASP B 2  111 ? -17.632 2.675   -6.910  1.00 97.77 111 B 1 
ATOM   3977 O  OD1 . ASP B 2  111 ? -16.640 3.360   -7.254  1.00 96.21 111 B 1 
ATOM   3978 O  OD2 . ASP B 2  111 ? -17.919 1.582   -7.434  1.00 96.21 111 B 1 
ATOM   3979 N  N   . VAL B 2  112 ? -18.218 5.365   -2.799  1.00 95.73 112 B 1 
ATOM   3980 C  CA  . VAL B 2  112 ? -18.987 6.008   -1.737  1.00 94.86 112 B 1 
ATOM   3981 C  C   . VAL B 2  112 ? -18.095 7.072   -1.120  1.00 93.16 112 B 1 
ATOM   3982 O  O   . VAL B 2  112 ? -16.868 7.036   -1.256  1.00 92.03 112 B 1 
ATOM   3983 C  CB  . VAL B 2  112 ? -19.463 4.988   -0.681  1.00 94.77 112 B 1 
ATOM   3984 C  CG1 . VAL B 2  112 ? -18.276 4.371   0.056   1.00 91.64 112 B 1 
ATOM   3985 C  CG2 . VAL B 2  112 ? -20.439 5.624   0.300   1.00 90.36 112 B 1 
ATOM   3986 N  N   . TYR B 2  113 ? -18.717 8.053   -0.462  1.00 92.35 113 B 1 
ATOM   3987 C  CA  . TYR B 2  113 ? -17.965 9.087   0.243   1.00 90.23 113 B 1 
ATOM   3988 C  C   . TYR B 2  113 ? -18.426 9.168   1.691   1.00 88.86 113 B 1 
ATOM   3989 O  O   . TYR B 2  113 ? -19.612 9.363   1.948   1.00 85.72 113 B 1 
ATOM   3990 C  CB  . TYR B 2  113 ? -18.128 10.454  -0.428  1.00 88.36 113 B 1 
ATOM   3991 C  CG  . TYR B 2  113 ? -17.419 11.551  0.324   1.00 85.91 113 B 1 
ATOM   3992 C  CD1 . TYR B 2  113 ? -16.055 11.762  0.156   1.00 80.58 113 B 1 
ATOM   3993 C  CD2 . TYR B 2  113 ? -18.100 12.354  1.232   1.00 79.99 113 B 1 
ATOM   3994 C  CE1 . TYR B 2  113 ? -15.396 12.753  0.855   1.00 77.57 113 B 1 
ATOM   3995 C  CE2 . TYR B 2  113 ? -17.442 13.344  1.940   1.00 77.30 113 B 1 
ATOM   3996 C  CZ  . TYR B 2  113 ? -16.093 13.537  1.743   1.00 80.24 113 B 1 
ATOM   3997 O  OH  . TYR B 2  113 ? -15.434 14.523  2.439   1.00 76.98 113 B 1 
ATOM   3998 N  N   . PRO B 2  114 ? -17.494 9.036   2.665   1.00 84.76 114 B 1 
ATOM   3999 C  CA  . PRO B 2  114 ? -16.087 8.666   2.481   1.00 84.49 114 B 1 
ATOM   4000 C  C   . PRO B 2  114 ? -15.929 7.211   2.051   1.00 86.67 114 B 1 
ATOM   4001 O  O   . PRO B 2  114 ? -16.849 6.409   2.226   1.00 86.77 114 B 1 
ATOM   4002 C  CB  . PRO B 2  114 ? -15.472 8.886   3.867   1.00 81.42 114 B 1 
ATOM   4003 C  CG  . PRO B 2  114 ? -16.449 9.744   4.616   1.00 77.13 114 B 1 
ATOM   4004 C  CD  . PRO B 2  114 ? -17.790 9.363   4.068   1.00 76.41 114 B 1 
ATOM   4005 N  N   . ALA B 2  115 ? -14.785 6.883   1.497   1.00 85.33 115 B 1 
ATOM   4006 C  CA  . ALA B 2  115 ? -14.542 5.545   0.993   1.00 87.10 115 B 1 
ATOM   4007 C  C   . ALA B 2  115 ? -14.759 4.483   2.071   1.00 87.60 115 B 1 
ATOM   4008 O  O   . ALA B 2  115 ? -14.485 4.714   3.247   1.00 87.67 115 B 1 
ATOM   4009 C  CB  . ALA B 2  115 ? -13.126 5.438   0.436   1.00 87.18 115 B 1 
ATOM   4010 N  N   . ASN B 2  116 ? -15.274 3.323   1.661   1.00 90.73 116 B 1 
ATOM   4011 C  CA  . ASN B 2  116 ? -15.481 2.144   2.499   1.00 91.43 116 B 1 
ATOM   4012 C  C   . ASN B 2  116 ? -16.671 2.229   3.442   1.00 92.70 116 B 1 
ATOM   4013 O  O   . ASN B 2  116 ? -17.057 1.216   4.020   1.00 92.20 116 B 1 
ATOM   4014 C  CB  . ASN B 2  116 ? -14.222 1.811   3.320   1.00 91.35 116 B 1 
ATOM   4015 C  CG  . ASN B 2  116 ? -12.961 1.776   2.491   1.00 90.66 116 B 1 
ATOM   4016 O  OD1 . ASN B 2  116 ? -12.938 1.222   1.388   1.00 84.78 116 B 1 
ATOM   4017 N  ND2 . ASN B 2  116 ? -11.893 2.369   3.011   1.00 83.76 116 B 1 
ATOM   4018 N  N   . GLN B 2  117 ? -17.252 3.409   3.616   1.00 90.77 117 B 1 
ATOM   4019 C  CA  . GLN B 2  117 ? -18.227 3.623   4.672   1.00 90.23 117 B 1 
ATOM   4020 C  C   . GLN B 2  117 ? -19.656 3.462   4.148   1.00 91.36 117 B 1 
ATOM   4021 O  O   . GLN B 2  117 ? -20.360 4.437   3.882   1.00 90.14 117 B 1 
ATOM   4022 C  CB  . GLN B 2  117 ? -18.037 5.005   5.303   1.00 88.97 117 B 1 
ATOM   4023 C  CG  . GLN B 2  117 ? -16.582 5.323   5.677   1.00 88.01 117 B 1 
ATOM   4024 C  CD  . GLN B 2  117 ? -15.950 4.242   6.539   1.00 86.77 117 B 1 
ATOM   4025 O  OE1 . GLN B 2  117 ? -16.516 3.838   7.558   1.00 81.46 117 B 1 
ATOM   4026 N  NE2 . GLN B 2  117 ? -14.789 3.758   6.126   1.00 79.54 117 B 1 
ATOM   4027 N  N   . MET B 2  118 ? -20.092 2.202   4.000   1.00 93.35 118 B 1 
ATOM   4028 C  CA  . MET B 2  118 ? -21.436 1.881   3.545   1.00 94.56 118 B 1 
ATOM   4029 C  C   . MET B 2  118 ? -22.234 1.251   4.679   1.00 94.38 118 B 1 
ATOM   4030 O  O   . MET B 2  118 ? -21.815 0.253   5.265   1.00 92.87 118 B 1 
ATOM   4031 C  CB  . MET B 2  118 ? -21.407 0.925   2.354   1.00 95.30 118 B 1 
ATOM   4032 C  CG  . MET B 2  118 ? -20.928 1.556   1.061   1.00 94.01 118 B 1 
ATOM   4033 S  SD  . MET B 2  118 ? -21.103 0.412   -0.323  1.00 93.86 118 B 1 
ATOM   4034 C  CE  . MET B 2  118 ? -20.434 1.398   -1.664  1.00 89.82 118 B 1 
ATOM   4035 N  N   . ALA B 2  119 ? -23.396 1.834   4.987   1.00 93.25 119 B 1 
ATOM   4036 C  CA  . ALA B 2  119 ? -24.277 1.330   6.037   1.00 93.20 119 B 1 
ATOM   4037 C  C   . ALA B 2  119 ? -25.598 2.087   5.963   1.00 93.89 119 B 1 
ATOM   4038 O  O   . ALA B 2  119 ? -25.899 2.738   4.960   1.00 92.43 119 B 1 
ATOM   4039 C  CB  . ALA B 2  119 ? -23.627 1.489   7.413   1.00 91.41 119 B 1 
ATOM   4040 N  N   . ILE B 2  120 ? -26.382 2.013   7.044   1.00 89.80 120 B 1 
ATOM   4041 C  CA  . ILE B 2  120 ? -27.698 2.633   7.044   1.00 89.08 120 B 1 
ATOM   4042 C  C   . ILE B 2  120 ? -27.603 4.149   6.950   1.00 89.15 120 B 1 
ATOM   4043 O  O   . ILE B 2  120 ? -28.481 4.798   6.371   1.00 87.13 120 B 1 
ATOM   4044 C  CB  . ILE B 2  120 ? -28.506 2.202   8.286   1.00 87.40 120 B 1 
ATOM   4045 C  CG1 . ILE B 2  120 ? -29.980 2.594   8.134   1.00 80.03 120 B 1 
ATOM   4046 C  CG2 . ILE B 2  120 ? -27.912 2.795   9.559   1.00 78.93 120 B 1 
ATOM   4047 C  CD1 . ILE B 2  120 ? -30.900 1.929   9.130   1.00 73.74 120 B 1 
ATOM   4048 N  N   . ASN B 2  121 ? -26.531 4.746   7.488   1.00 88.71 121 B 1 
ATOM   4049 C  CA  . ASN B 2  121 ? -26.375 6.192   7.439   1.00 86.44 121 B 1 
ATOM   4050 C  C   . ASN B 2  121 ? -25.801 6.683   6.113   1.00 87.87 121 B 1 
ATOM   4051 O  O   . ASN B 2  121 ? -25.619 7.884   5.928   1.00 84.75 121 B 1 
ATOM   4052 C  CB  . ASN B 2  121 ? -25.498 6.684   8.603   1.00 83.25 121 B 1 
ATOM   4053 C  CG  . ASN B 2  121 ? -24.073 6.181   8.522   1.00 73.52 121 B 1 
ATOM   4054 O  OD1 . ASN B 2  121 ? -23.769 5.250   7.775   1.00 64.83 121 B 1 
ATOM   4055 N  ND2 . ASN B 2  121 ? -23.192 6.797   9.297   1.00 64.10 121 B 1 
ATOM   4056 N  N   . SER B 2  122 ? -25.505 5.770   5.186   1.00 88.88 122 B 1 
ATOM   4057 C  CA  . SER B 2  122 ? -25.017 6.140   3.859   1.00 90.18 122 B 1 
ATOM   4058 C  C   . SER B 2  122 ? -25.865 5.512   2.762   1.00 92.14 122 B 1 
ATOM   4059 O  O   . SER B 2  122 ? -25.372 5.235   1.666   1.00 91.34 122 B 1 
ATOM   4060 C  CB  . SER B 2  122 ? -23.544 5.759   3.697   1.00 87.71 122 B 1 
ATOM   4061 O  OG  . SER B 2  122 ? -23.328 4.403   4.039   1.00 80.77 122 B 1 
ATOM   4062 N  N   . GLN B 2  123 ? -27.166 5.301   3.045   1.00 92.21 123 B 1 
ATOM   4063 C  CA  . GLN B 2  123 ? -28.071 4.773   2.028   1.00 93.97 123 B 1 
ATOM   4064 C  C   . GLN B 2  123 ? -28.216 5.705   0.831   1.00 95.30 123 B 1 
ATOM   4065 O  O   . GLN B 2  123 ? -28.692 5.280   -0.224  1.00 94.91 123 B 1 
ATOM   4066 C  CB  . GLN B 2  123 ? -29.449 4.506   2.640   1.00 93.06 123 B 1 
ATOM   4067 C  CG  . GLN B 2  123 ? -29.523 3.227   3.453   1.00 89.44 123 B 1 
ATOM   4068 C  CD  . GLN B 2  123 ? -30.908 2.965   4.003   1.00 88.83 123 B 1 
ATOM   4069 O  OE1 . GLN B 2  123 ? -31.439 3.752   4.782   1.00 81.39 123 B 1 
ATOM   4070 N  NE2 . GLN B 2  123 ? -31.507 1.854   3.587   1.00 79.12 123 B 1 
ATOM   4071 N  N   . TRP B 2  124 ? -27.786 6.962   0.976   1.00 94.90 124 B 1 
ATOM   4072 C  CA  . TRP B 2  124 ? -27.841 7.904   -0.133  1.00 94.95 124 B 1 
ATOM   4073 C  C   . TRP B 2  124 ? -27.137 7.348   -1.371  1.00 96.12 124 B 1 
ATOM   4074 O  O   . TRP B 2  124 ? -27.597 7.557   -2.492  1.00 95.82 124 B 1 
ATOM   4075 C  CB  . TRP B 2  124 ? -27.204 9.246   0.270   1.00 93.51 124 B 1 
ATOM   4076 C  CG  . TRP B 2  124 ? -25.717 9.161   0.498   1.00 90.22 124 B 1 
ATOM   4077 C  CD1 . TRP B 2  124 ? -25.076 8.952   1.677   1.00 84.51 124 B 1 
ATOM   4078 C  CD2 . TRP B 2  124 ? -24.686 9.276   -0.500  1.00 89.24 124 B 1 
ATOM   4079 N  NE1 . TRP B 2  124 ? -23.717 8.923   1.488   1.00 82.32 124 B 1 
ATOM   4080 C  CE2 . TRP B 2  124 ? -23.452 9.117   0.152   1.00 85.95 124 B 1 
ATOM   4081 C  CE3 . TRP B 2  124 ? -24.698 9.501   -1.883  1.00 84.49 124 B 1 
ATOM   4082 C  CZ2 . TRP B 2  124 ? -22.231 9.175   -0.523  1.00 82.90 124 B 1 
ATOM   4083 C  CZ3 . TRP B 2  124 ? -23.480 9.553   -2.560  1.00 81.92 124 B 1 
ATOM   4084 C  CH2 . TRP B 2  124 ? -22.274 9.386   -1.879  1.00 80.84 124 B 1 
ATOM   4085 N  N   . ILE B 2  125 ? -26.025 6.621   -1.187  1.00 96.13 125 B 1 
ATOM   4086 C  CA  . ILE B 2  125 ? -25.281 6.125   -2.337  1.00 96.90 125 B 1 
ATOM   4087 C  C   . ILE B 2  125 ? -26.049 5.002   -3.036  1.00 97.75 125 B 1 
ATOM   4088 O  O   . ILE B 2  125 ? -26.021 4.897   -4.268  1.00 97.88 125 B 1 
ATOM   4089 C  CB  . ILE B 2  125 ? -23.849 5.667   -1.950  1.00 96.31 125 B 1 
ATOM   4090 C  CG1 . ILE B 2  125 ? -23.036 5.327   -3.207  1.00 92.83 125 B 1 
ATOM   4091 C  CG2 . ILE B 2  125 ? -23.887 4.471   -0.992  1.00 92.53 125 B 1 
ATOM   4092 C  CD1 . ILE B 2  125 ? -22.886 6.482   -4.177  1.00 89.28 125 B 1 
ATOM   4093 N  N   . PHE B 2  126 ? -26.741 4.152   -2.261  1.00 97.64 126 B 1 
ATOM   4094 C  CA  . PHE B 2  126 ? -27.551 3.100   -2.860  1.00 98.06 126 B 1 
ATOM   4095 C  C   . PHE B 2  126 ? -28.708 3.703   -3.646  1.00 98.32 126 B 1 
ATOM   4096 O  O   . PHE B 2  126 ? -29.031 3.250   -4.754  1.00 98.21 126 B 1 
ATOM   4097 C  CB  . PHE B 2  126 ? -28.085 2.150   -1.788  1.00 97.98 126 B 1 
ATOM   4098 C  CG  . PHE B 2  126 ? -27.053 1.675   -0.805  1.00 97.98 126 B 1 
ATOM   4099 C  CD1 . PHE B 2  126 ? -25.776 1.340   -1.216  1.00 95.44 126 B 1 
ATOM   4100 C  CD2 . PHE B 2  126 ? -27.367 1.553   0.542   1.00 94.83 126 B 1 
ATOM   4101 C  CE1 . PHE B 2  126 ? -24.823 0.906   -0.303  1.00 94.73 126 B 1 
ATOM   4102 C  CE2 . PHE B 2  126 ? -26.425 1.119   1.453   1.00 94.21 126 B 1 
ATOM   4103 C  CZ  . PHE B 2  126 ? -25.146 0.792   1.034   1.00 96.74 126 B 1 
ATOM   4104 N  N   . GLN B 2  127 ? -29.345 4.734   -3.074  1.00 97.90 127 B 1 
ATOM   4105 C  CA  . GLN B 2  127 ? -30.456 5.397   -3.743  1.00 97.89 127 B 1 
ATOM   4106 C  C   . GLN B 2  127 ? -29.984 6.107   -5.006  1.00 98.24 127 B 1 
ATOM   4107 O  O   . GLN B 2  127 ? -30.608 5.995   -6.066  1.00 98.08 127 B 1 
ATOM   4108 C  CB  . GLN B 2  127 ? -31.119 6.386   -2.778  1.00 97.30 127 B 1 
ATOM   4109 C  CG  . GLN B 2  127 ? -31.763 5.713   -1.565  1.00 90.76 127 B 1 
ATOM   4110 C  CD  . GLN B 2  127 ? -32.167 6.692   -0.486  1.00 82.77 127 B 1 
ATOM   4111 O  OE1 . GLN B 2  127 ? -31.886 7.890   -0.574  1.00 73.64 127 B 1 
ATOM   4112 N  NE2 . GLN B 2  127 ? -32.828 6.184   0.554   1.00 68.57 127 B 1 
ATOM   4113 N  N   . PHE B 2  128 ? -28.875 6.828   -4.903  1.00 97.88 128 B 1 
ATOM   4114 C  CA  . PHE B 2  128 ? -28.349 7.550   -6.056  1.00 98.05 128 B 1 
ATOM   4115 C  C   . PHE B 2  128 ? -27.914 6.584   -7.155  1.00 98.35 128 B 1 
ATOM   4116 O  O   . PHE B 2  128 ? -28.250 6.770   -8.332  1.00 98.25 128 B 1 
ATOM   4117 C  CB  . PHE B 2  128 ? -27.181 8.444   -5.639  1.00 97.96 128 B 1 
ATOM   4118 C  CG  . PHE B 2  128 ? -26.589 9.236   -6.778  1.00 97.91 128 B 1 
ATOM   4119 C  CD1 . PHE B 2  128 ? -27.170 10.429  -7.182  1.00 96.18 128 B 1 
ATOM   4120 C  CD2 . PHE B 2  128 ? -25.464 8.778   -7.444  1.00 95.98 128 B 1 
ATOM   4121 C  CE1 . PHE B 2  128 ? -26.642 11.148  -8.228  1.00 95.83 128 B 1 
ATOM   4122 C  CE2 . PHE B 2  128 ? -24.933 9.493   -8.498  1.00 96.01 128 B 1 
ATOM   4123 C  CZ  . PHE B 2  128 ? -25.509 10.685  -8.892  1.00 97.20 128 B 1 
ATOM   4124 N  N   . ALA B 2  129 ? -27.153 5.545   -6.786  1.00 98.48 129 B 1 
ATOM   4125 C  CA  . ALA B 2  129 ? -26.666 4.594   -7.778  1.00 98.50 129 B 1 
ATOM   4126 C  C   . ALA B 2  129 ? -27.811 3.830   -8.423  1.00 98.69 129 B 1 
ATOM   4127 O  O   . ALA B 2  129 ? -27.777 3.557   -9.628  1.00 98.63 129 B 1 
ATOM   4128 C  CB  . ALA B 2  129 ? -25.667 3.632   -7.139  1.00 98.48 129 B 1 
ATOM   4129 N  N   . ALA B 2  130 ? -28.837 3.475   -7.644  1.00 98.51 130 B 1 
ATOM   4130 C  CA  . ALA B 2  130 ? -29.992 2.787   -8.203  1.00 98.57 130 B 1 
ATOM   4131 C  C   . ALA B 2  130 ? -30.673 3.642   -9.267  1.00 98.54 130 B 1 
ATOM   4132 O  O   . ALA B 2  130 ? -31.107 3.124   -10.302 1.00 98.39 130 B 1 
ATOM   4133 C  CB  . ALA B 2  130 ? -30.981 2.423   -7.095  1.00 98.37 130 B 1 
ATOM   4134 N  N   . GLU B 2  131 ? -30.785 4.949   -9.014  1.00 98.46 131 B 1 
ATOM   4135 C  CA  . GLU B 2  131 ? -31.374 5.849   -9.994  1.00 98.36 131 B 1 
ATOM   4136 C  C   . GLU B 2  131 ? -30.524 5.916   -11.258 1.00 98.58 131 B 1 
ATOM   4137 O  O   . GLU B 2  131 ? -31.060 5.914   -12.376 1.00 98.13 131 B 1 
ATOM   4138 C  CB  . GLU B 2  131 ? -31.540 7.255   -9.400  1.00 97.83 131 B 1 
ATOM   4139 C  CG  . GLU B 2  131 ? -32.594 7.352   -8.309  1.00 88.74 131 B 1 
ATOM   4140 C  CD  . GLU B 2  131 ? -34.006 7.231   -8.850  1.00 80.51 131 B 1 
ATOM   4141 O  OE1 . GLU B 2  131 ? -34.227 7.606   -10.022 1.00 74.42 131 B 1 
ATOM   4142 O  OE2 . GLU B 2  131 ? -34.892 6.762   -8.112  1.00 72.97 131 B 1 
ATOM   4143 N  N   . GLN B 2  132 ? -29.203 5.952   -11.104 1.00 98.63 132 B 1 
ATOM   4144 C  CA  . GLN B 2  132 ? -28.321 6.017   -12.264 1.00 98.67 132 B 1 
ATOM   4145 C  C   . GLN B 2  132 ? -28.326 4.702   -13.037 1.00 98.61 132 B 1 
ATOM   4146 O  O   . GLN B 2  132 ? -28.353 4.702   -14.273 1.00 98.39 132 B 1 
ATOM   4147 C  CB  . GLN B 2  132 ? -26.901 6.378   -11.832 1.00 98.54 132 B 1 
ATOM   4148 C  CG  . GLN B 2  132 ? -26.779 7.753   -11.186 1.00 97.58 132 B 1 
ATOM   4149 C  CD  . GLN B 2  132 ? -27.293 8.852   -12.085 1.00 97.06 132 B 1 
ATOM   4150 O  OE1 . GLN B 2  132 ? -26.976 8.903   -13.265 1.00 89.93 132 B 1 
ATOM   4151 N  NE2 . GLN B 2  132 ? -28.123 9.732   -11.528 1.00 88.59 132 B 1 
ATOM   4152 N  N   . PHE B 2  133 ? -28.281 3.570   -12.321 1.00 98.68 133 B 1 
ATOM   4153 C  CA  . PHE B 2  133 ? -28.259 2.253   -12.949 1.00 98.68 133 B 1 
ATOM   4154 C  C   . PHE B 2  133 ? -29.643 1.774   -13.390 1.00 98.68 133 B 1 
ATOM   4155 O  O   . PHE B 2  133 ? -29.765 0.676   -13.949 1.00 98.40 133 B 1 
ATOM   4156 C  CB  . PHE B 2  133 ? -27.659 1.212   -11.994 1.00 98.67 133 B 1 
ATOM   4157 C  CG  . PHE B 2  133 ? -26.186 1.422   -11.670 1.00 98.69 133 B 1 
ATOM   4158 C  CD1 . PHE B 2  133 ? -25.322 1.945   -12.606 1.00 96.63 133 B 1 
ATOM   4159 C  CD2 . PHE B 2  133 ? -25.688 1.058   -10.428 1.00 96.08 133 B 1 
ATOM   4160 C  CE1 . PHE B 2  133 ? -23.977 2.124   -12.315 1.00 96.48 133 B 1 
ATOM   4161 C  CE2 . PHE B 2  133 ? -24.345 1.223   -10.127 1.00 96.12 133 B 1 
ATOM   4162 C  CZ  . PHE B 2  133 ? -23.489 1.751   -11.068 1.00 98.14 133 B 1 
ATOM   4163 N  N   . ALA B 2  134 ? -30.685 2.567   -13.160 1.00 98.51 134 B 1 
ATOM   4164 C  CA  . ALA B 2  134 ? -32.060 2.168   -13.448 1.00 98.43 134 B 1 
ATOM   4165 C  C   . ALA B 2  134 ? -32.263 1.597   -14.854 1.00 98.36 134 B 1 
ATOM   4166 O  O   . ALA B 2  134 ? -33.031 0.636   -15.008 1.00 97.85 134 B 1 
ATOM   4167 C  CB  . ALA B 2  134 ? -33.009 3.342   -13.199 1.00 98.06 134 B 1 
ATOM   4168 N  N   . PRO B 2  135 ? -31.630 2.131   -15.911 1.00 98.20 135 B 1 
ATOM   4169 C  CA  . PRO B 2  135 ? -31.835 1.556   -17.246 1.00 97.88 135 B 1 
ATOM   4170 C  C   . PRO B 2  135 ? -31.433 0.090   -17.360 1.00 97.95 135 B 1 
ATOM   4171 O  O   . PRO B 2  135 ? -31.876 -0.592  -18.295 1.00 97.19 135 B 1 
ATOM   4172 C  CB  . PRO B 2  135 ? -30.957 2.430   -18.153 1.00 97.14 135 B 1 
ATOM   4173 C  CG  . PRO B 2  135 ? -30.846 3.721   -17.424 1.00 95.87 135 B 1 
ATOM   4174 C  CD  . PRO B 2  135 ? -30.807 3.351   -15.965 1.00 97.81 135 B 1 
ATOM   4175 N  N   . PHE B 2  136 ? -30.606 -0.409  -16.420 1.00 98.38 136 B 1 
ATOM   4176 C  CA  . PHE B 2  136 ? -30.138 -1.791  -16.459 1.00 98.37 136 B 1 
ATOM   4177 C  C   . PHE B 2  136 ? -30.881 -2.703  -15.494 1.00 98.23 136 B 1 
ATOM   4178 O  O   . PHE B 2  136 ? -30.659 -3.919  -15.509 1.00 97.52 136 B 1 
ATOM   4179 C  CB  . PHE B 2  136 ? -28.638 -1.840  -16.141 1.00 98.31 136 B 1 
ATOM   4180 C  CG  . PHE B 2  136 ? -27.821 -0.796  -16.844 1.00 98.48 136 B 1 
ATOM   4181 C  CD1 . PHE B 2  136 ? -27.735 -0.772  -18.226 1.00 95.90 136 B 1 
ATOM   4182 C  CD2 . PHE B 2  136 ? -27.127 0.166   -16.117 1.00 95.69 136 B 1 
ATOM   4183 C  CE1 . PHE B 2  136 ? -26.982 0.192   -18.872 1.00 95.86 136 B 1 
ATOM   4184 C  CE2 . PHE B 2  136 ? -26.368 1.130   -16.758 1.00 95.75 136 B 1 
ATOM   4185 C  CZ  . PHE B 2  136 ? -26.297 1.140   -18.136 1.00 97.93 136 B 1 
ATOM   4186 N  N   . LEU B 2  137 ? -31.751 -2.154  -14.658 1.00 98.44 137 B 1 
ATOM   4187 C  CA  . LEU B 2  137 ? -32.341 -2.877  -13.540 1.00 98.35 137 B 1 
ATOM   4188 C  C   . LEU B 2  137 ? -33.852 -3.016  -13.689 1.00 98.18 137 B 1 
ATOM   4189 O  O   . LEU B 2  137 ? -34.521 -2.139  -14.230 1.00 97.63 137 B 1 
ATOM   4190 C  CB  . LEU B 2  137 ? -32.029 -2.167  -12.217 1.00 98.39 137 B 1 
ATOM   4191 C  CG  . LEU B 2  137 ? -30.550 -1.990  -11.856 1.00 98.27 137 B 1 
ATOM   4192 C  CD1 . LEU B 2  137 ? -30.413 -1.128  -10.605 1.00 96.77 137 B 1 
ATOM   4193 C  CD2 . LEU B 2  137 ? -29.891 -3.352  -11.648 1.00 96.45 137 B 1 
ATOM   4194 N  N   . SER B 2  138 ? -34.372 -4.136  -13.180 1.00 97.84 138 B 1 
ATOM   4195 C  CA  . SER B 2  138 ? -35.811 -4.296  -13.021 1.00 97.55 138 B 1 
ATOM   4196 C  C   . SER B 2  138 ? -36.287 -3.417  -11.875 1.00 97.78 138 B 1 
ATOM   4197 O  O   . SER B 2  138 ? -35.501 -2.964  -11.044 1.00 97.48 138 B 1 
ATOM   4198 C  CB  . SER B 2  138 ? -36.157 -5.757  -12.745 1.00 96.93 138 B 1 
ATOM   4199 O  OG  . SER B 2  138 ? -35.669 -6.153  -11.482 1.00 95.30 138 B 1 
ATOM   4200 N  N   . GLN B 2  139 ? -37.596 -3.182  -11.801 1.00 97.05 139 B 1 
ATOM   4201 C  CA  . GLN B 2  139 ? -38.136 -2.335  -10.747 1.00 96.66 139 B 1 
ATOM   4202 C  C   . GLN B 2  139 ? -37.869 -2.927  -9.366  1.00 96.94 139 B 1 
ATOM   4203 O  O   . GLN B 2  139 ? -37.514 -2.201  -8.428  1.00 96.51 139 B 1 
ATOM   4204 C  CB  . GLN B 2  139 ? -39.639 -2.117  -10.952 1.00 96.50 139 B 1 
ATOM   4205 C  CG  . GLN B 2  139 ? -40.262 -1.149  -9.958  1.00 87.01 139 B 1 
ATOM   4206 C  CD  . GLN B 2  139 ? -39.597 0.219   -9.982  1.00 80.29 139 B 1 
ATOM   4207 O  OE1 . GLN B 2  139 ? -39.283 0.754   -11.050 1.00 74.12 139 B 1 
ATOM   4208 N  NE2 . GLN B 2  139 ? -39.383 0.794   -8.812  1.00 69.66 139 B 1 
ATOM   4209 N  N   . ASN B 2  140 ? -38.033 -4.252  -9.226  1.00 97.14 140 B 1 
ATOM   4210 C  CA  . ASN B 2  140 ? -37.741 -4.900  -7.946  1.00 96.97 140 B 1 
ATOM   4211 C  C   . ASN B 2  140 ? -36.273 -4.763  -7.582  1.00 97.70 140 B 1 
ATOM   4212 O  O   . ASN B 2  140 ? -35.927 -4.551  -6.418  1.00 97.22 140 B 1 
ATOM   4213 C  CB  . ASN B 2  140 ? -38.136 -6.378  -7.999  1.00 95.67 140 B 1 
ATOM   4214 C  CG  . ASN B 2  140 ? -39.640 -6.582  -7.966  1.00 84.69 140 B 1 
ATOM   4215 O  OD1 . ASN B 2  140 ? -40.402 -5.676  -7.618  1.00 73.05 140 B 1 
ATOM   4216 N  ND2 . ASN B 2  140 ? -40.075 -7.782  -8.327  1.00 72.87 140 B 1 
ATOM   4217 N  N   . ALA B 2  141 ? -35.377 -4.866  -8.574  1.00 97.89 141 B 1 
ATOM   4218 C  CA  . ALA B 2  141 ? -33.954 -4.708  -8.327  1.00 98.20 141 B 1 
ATOM   4219 C  C   . ALA B 2  141 ? -33.626 -3.284  -7.880  1.00 98.43 141 B 1 
ATOM   4220 O  O   . ALA B 2  141 ? -32.788 -3.087  -6.997  1.00 98.35 141 B 1 
ATOM   4221 C  CB  . ALA B 2  141 ? -33.155 -5.072  -9.580  1.00 98.26 141 B 1 
ATOM   4222 N  N   . ILE B 2  142 ? -34.286 -2.298  -8.477  1.00 98.28 142 B 1 
ATOM   4223 C  CA  . ILE B 2  142 ? -34.080 -0.907  -8.082  1.00 98.12 142 B 1 
ATOM   4224 C  C   . ILE B 2  142 ? -34.448 -0.706  -6.617  1.00 98.19 142 B 1 
ATOM   4225 O  O   . ILE B 2  142 ? -33.706 -0.087  -5.850  1.00 98.04 142 B 1 
ATOM   4226 C  CB  . ILE B 2  142 ? -34.886 0.043   -8.988  1.00 98.09 142 B 1 
ATOM   4227 C  CG1 . ILE B 2  142 ? -34.309 0.046   -10.409 1.00 97.19 142 B 1 
ATOM   4228 C  CG2 . ILE B 2  142 ? -34.907 1.463   -8.416  1.00 97.24 142 B 1 
ATOM   4229 C  CD1 . ILE B 2  142 ? -35.187 0.769   -11.426 1.00 95.57 142 B 1 
ATOM   4230 N  N   . GLU B 2  143 ? -35.591 -1.228  -6.207  1.00 98.07 143 B 1 
ATOM   4231 C  CA  . GLU B 2  143 ? -36.055 -1.058  -4.833  1.00 97.74 143 B 1 
ATOM   4232 C  C   . GLU B 2  143 ? -35.113 -1.733  -3.840  1.00 97.94 143 B 1 
ATOM   4233 O  O   . GLU B 2  143 ? -34.824 -1.187  -2.774  1.00 97.54 143 B 1 
ATOM   4234 C  CB  . GLU B 2  143 ? -37.481 -1.601  -4.691  1.00 97.45 143 B 1 
ATOM   4235 C  CG  . GLU B 2  143 ? -38.514 -0.809  -5.493  1.00 90.05 143 B 1 
ATOM   4236 C  CD  . GLU B 2  143 ? -39.889 -1.439  -5.473  1.00 82.75 143 B 1 
ATOM   4237 O  OE1 . GLU B 2  143 ? -40.056 -2.502  -4.833  1.00 74.89 143 B 1 
ATOM   4238 O  OE2 . GLU B 2  143 ? -40.816 -0.872  -6.094  1.00 74.30 143 B 1 
ATOM   4239 N  N   . SER B 2  144 ? -34.618 -2.913  -4.188  1.00 98.26 144 B 1 
ATOM   4240 C  CA  . SER B 2  144 ? -33.690 -3.623  -3.310  1.00 98.27 144 B 1 
ATOM   4241 C  C   . SER B 2  144 ? -32.332 -2.906  -3.262  1.00 98.32 144 B 1 
ATOM   4242 O  O   . SER B 2  144 ? -31.732 -2.762  -2.198  1.00 98.15 144 B 1 
ATOM   4243 C  CB  . SER B 2  144 ? -33.518 -5.063  -3.782  1.00 98.12 144 B 1 
ATOM   4244 O  OG  . SER B 2  144 ? -32.712 -5.805  -2.886  1.00 94.18 144 B 1 
ATOM   4245 N  N   . PHE B 2  145 ? -31.863 -2.456  -4.415  1.00 98.58 145 B 1 
ATOM   4246 C  CA  . PHE B 2  145 ? -30.611 -1.705  -4.499  1.00 98.68 145 B 1 
ATOM   4247 C  C   . PHE B 2  145 ? -30.671 -0.469  -3.605  1.00 98.55 145 B 1 
ATOM   4248 O  O   . PHE B 2  145 ? -29.720 -0.169  -2.879  1.00 98.35 145 B 1 
ATOM   4249 C  CB  . PHE B 2  145 ? -30.343 -1.315  -5.959  1.00 98.61 145 B 1 
ATOM   4250 C  CG  . PHE B 2  145 ? -28.894 -1.004  -6.265  1.00 98.65 145 B 1 
ATOM   4251 C  CD1 . PHE B 2  145 ? -28.210 -0.007  -5.603  1.00 96.47 145 B 1 
ATOM   4252 C  CD2 . PHE B 2  145 ? -28.220 -1.709  -7.262  1.00 95.53 145 B 1 
ATOM   4253 C  CE1 . PHE B 2  145 ? -26.885 0.284   -5.902  1.00 95.21 145 B 1 
ATOM   4254 C  CE2 . PHE B 2  145 ? -26.901 -1.430  -7.574  1.00 94.84 145 B 1 
ATOM   4255 C  CZ  . PHE B 2  145 ? -26.239 -0.436  -6.887  1.00 98.12 145 B 1 
ATOM   4256 N  N   . LYS B 2  146 ? -31.803 0.253   -3.642  1.00 98.36 146 B 1 
ATOM   4257 C  CA  . LYS B 2  146 ? -31.947 1.474   -2.848  1.00 98.04 146 B 1 
ATOM   4258 C  C   . LYS B 2  146 ? -31.831 1.188   -1.355  1.00 97.79 146 B 1 
ATOM   4259 O  O   . LYS B 2  146 ? -31.383 2.052   -0.596  1.00 97.22 146 B 1 
ATOM   4260 C  CB  . LYS B 2  146 ? -33.290 2.140   -3.145  1.00 97.91 146 B 1 
ATOM   4261 C  CG  . LYS B 2  146 ? -33.329 2.890   -4.466  1.00 96.50 146 B 1 
ATOM   4262 C  CD  . LYS B 2  146 ? -34.688 3.543   -4.690  1.00 94.26 146 B 1 
ATOM   4263 C  CE  . LYS B 2  146 ? -34.677 4.426   -5.930  1.00 89.38 146 B 1 
ATOM   4264 N  NZ  . LYS B 2  146 ? -35.994 5.060   -6.178  1.00 82.27 146 B 1 
ATOM   4265 N  N   . HIS B 2  147 ? -32.213 -0.015  -0.928  1.00 97.81 147 B 1 
ATOM   4266 C  CA  . HIS B 2  147 ? -32.154 -0.353  0.488   1.00 97.41 147 B 1 
ATOM   4267 C  C   . HIS B 2  147 ? -30.726 -0.612  0.955   1.00 97.45 147 B 1 
ATOM   4268 O  O   . HIS B 2  147 ? -30.298 -0.055  1.976   1.00 96.80 147 B 1 
ATOM   4269 C  CB  . HIS B 2  147 ? -33.023 -1.579  0.775   1.00 96.84 147 B 1 
ATOM   4270 C  CG  . HIS B 2  147 ? -32.910 -2.068  2.185   1.00 94.89 147 B 1 
ATOM   4271 N  ND1 . HIS B 2  147 ? -33.413 -1.359  3.256   1.00 85.36 147 B 1 
ATOM   4272 C  CD2 . HIS B 2  147 ? -32.350 -3.185  2.702   1.00 85.89 147 B 1 
ATOM   4273 C  CE1 . HIS B 2  147 ? -33.158 -2.026  4.375   1.00 88.38 147 B 1 
ATOM   4274 N  NE2 . HIS B 2  147 ? -32.520 -3.136  4.065   1.00 89.53 147 B 1 
ATOM   4275 N  N   . GLY B 2  148 ? -29.971 -1.445  0.230   1.00 98.13 148 B 1 
ATOM   4276 C  CA  . GLY B 2  148 ? -28.652 -1.833  0.709   1.00 98.11 148 B 1 
ATOM   4277 C  C   . GLY B 2  148 ? -27.603 -2.087  -0.353  1.00 98.42 148 B 1 
ATOM   4278 O  O   . GLY B 2  148 ? -26.514 -2.566  -0.028  1.00 98.21 148 B 1 
ATOM   4279 N  N   . GLY B 2  149 ? -27.901 -1.785  -1.618  1.00 98.44 149 B 1 
ATOM   4280 C  CA  . GLY B 2  149 ? -26.947 -2.017  -2.683  1.00 98.49 149 B 1 
ATOM   4281 C  C   . GLY B 2  149 ? -26.878 -3.461  -3.149  1.00 98.66 149 B 1 
ATOM   4282 O  O   . GLY B 2  149 ? -25.956 -3.822  -3.888  1.00 98.52 149 B 1 
ATOM   4283 N  N   . TYR B 2  150 ? -27.823 -4.292  -2.748  1.00 98.70 150 B 1 
ATOM   4284 C  CA  . TYR B 2  150 ? -27.894 -5.686  -3.169  1.00 98.73 150 B 1 
ATOM   4285 C  C   . TYR B 2  150 ? -29.249 -5.961  -3.816  1.00 98.73 150 B 1 
ATOM   4286 O  O   . TYR B 2  150 ? -30.234 -5.265  -3.546  1.00 98.61 150 B 1 
ATOM   4287 C  CB  . TYR B 2  150 ? -27.646 -6.642  -1.989  1.00 98.58 150 B 1 
ATOM   4288 C  CG  . TYR B 2  150 ? -28.559 -6.448  -0.791  1.00 98.56 150 B 1 
ATOM   4289 C  CD1 . TYR B 2  150 ? -29.823 -7.025  -0.757  1.00 94.91 150 B 1 
ATOM   4290 C  CD2 . TYR B 2  150 ? -28.133 -5.735  0.324   1.00 94.24 150 B 1 
ATOM   4291 C  CE1 . TYR B 2  150 ? -30.651 -6.879  0.356   1.00 94.56 150 B 1 
ATOM   4292 C  CE2 . TYR B 2  150 ? -28.953 -5.583  1.438   1.00 94.30 150 B 1 
ATOM   4293 C  CZ  . TYR B 2  150 ? -30.207 -6.158  1.446   1.00 97.95 150 B 1 
ATOM   4294 O  OH  . TYR B 2  150 ? -31.021 -6.013  2.547   1.00 97.24 150 B 1 
ATOM   4295 N  N   . TYR B 2  151 ? -29.299 -6.988  -4.675  1.00 98.75 151 B 1 
ATOM   4296 C  CA  . TYR B 2  151 ? -30.525 -7.256  -5.428  1.00 98.81 151 B 1 
ATOM   4297 C  C   . TYR B 2  151 ? -30.401 -8.560  -6.209  1.00 98.85 151 B 1 
ATOM   4298 O  O   . TYR B 2  151 ? -29.323 -9.159  -6.289  1.00 98.79 151 B 1 
ATOM   4299 C  CB  . TYR B 2  151 ? -30.833 -6.101  -6.392  1.00 98.77 151 B 1 
ATOM   4300 C  CG  . TYR B 2  151 ? -29.790 -5.915  -7.478  1.00 98.80 151 B 1 
ATOM   4301 C  CD1 . TYR B 2  151 ? -28.640 -5.164  -7.248  1.00 97.02 151 B 1 
ATOM   4302 C  CD2 . TYR B 2  151 ? -29.956 -6.481  -8.738  1.00 95.71 151 B 1 
ATOM   4303 C  CE1 . TYR B 2  151 ? -27.688 -4.984  -8.239  1.00 96.55 151 B 1 
ATOM   4304 C  CE2 . TYR B 2  151 ? -29.007 -6.308  -9.739  1.00 96.59 151 B 1 
ATOM   4305 C  CZ  . TYR B 2  151 ? -27.876 -5.556  -9.481  1.00 98.69 151 B 1 
ATOM   4306 O  OH  . TYR B 2  151 ? -26.933 -5.380  -10.470 1.00 98.55 151 B 1 
ATOM   4307 N  N   . THR B 2  152 ? -31.517 -8.987  -6.793  1.00 98.79 152 B 1 
ATOM   4308 C  CA  . THR B 2  152 ? -31.552 -10.103 -7.726  1.00 98.63 152 B 1 
ATOM   4309 C  C   . THR B 2  152 ? -32.227 -9.662  -9.013  1.00 98.60 152 B 1 
ATOM   4310 O  O   . THR B 2  152 ? -33.045 -8.737  -9.020  1.00 98.01 152 B 1 
ATOM   4311 C  CB  . THR B 2  152 ? -32.294 -11.317 -7.170  1.00 97.67 152 B 1 
ATOM   4312 O  OG1 . THR B 2  152 ? -33.687 -11.003 -7.033  1.00 89.26 152 B 1 
ATOM   4313 C  CG2 . THR B 2  152 ? -31.736 -11.728 -5.814  1.00 89.73 152 B 1 
ATOM   4314 N  N   . MET B 2  153 ? -31.900 -10.361 -10.102 1.00 98.59 153 B 1 
ATOM   4315 C  CA  . MET B 2  153 ? -32.477 -10.039 -11.404 1.00 98.30 153 B 1 
ATOM   4316 C  C   . MET B 2  153 ? -32.337 -11.266 -12.300 1.00 98.52 153 B 1 
ATOM   4317 O  O   . MET B 2  153 ? -31.243 -11.821 -12.416 1.00 98.15 153 B 1 
ATOM   4318 C  CB  . MET B 2  153 ? -31.769 -8.828  -12.017 1.00 96.32 153 B 1 
ATOM   4319 C  CG  . MET B 2  153 ? -32.453 -8.227  -13.228 1.00 89.00 153 B 1 
ATOM   4320 S  SD  . MET B 2  153 ? -31.882 -6.536  -13.547 1.00 92.67 153 B 1 
ATOM   4321 C  CE  . MET B 2  153 ? -30.127 -6.791  -13.779 1.00 86.95 153 B 1 
ATOM   4322 N  N   . PRO B 2  154 ? -33.420 -11.722 -12.941 1.00 98.24 154 B 1 
ATOM   4323 C  CA  . PRO B 2  154 ? -33.327 -12.924 -13.774 1.00 97.99 154 B 1 
ATOM   4324 C  C   . PRO B 2  154 ? -32.600 -12.659 -15.086 1.00 98.02 154 B 1 
ATOM   4325 O  O   . PRO B 2  154 ? -32.771 -11.604 -15.701 1.00 97.69 154 B 1 
ATOM   4326 C  CB  . PRO B 2  154 ? -34.788 -13.294 -14.025 1.00 96.87 154 B 1 
ATOM   4327 C  CG  . PRO B 2  154 ? -35.523 -11.995 -13.917 1.00 94.54 154 B 1 
ATOM   4328 C  CD  . PRO B 2  154 ? -34.794 -11.197 -12.870 1.00 97.27 154 B 1 
ATOM   4329 N  N   . PHE B 2  155 ? -31.782 -13.620 -15.505 1.00 97.85 155 B 1 
ATOM   4330 C  CA  . PHE B 2  155 ? -31.157 -13.538 -16.820 1.00 97.84 155 B 1 
ATOM   4331 C  C   . PHE B 2  155 ? -32.236 -13.652 -17.902 1.00 97.57 155 B 1 
ATOM   4332 O  O   . PHE B 2  155 ? -33.235 -14.357 -17.717 1.00 96.92 155 B 1 
ATOM   4333 C  CB  . PHE B 2  155 ? -30.119 -14.647 -16.997 1.00 97.95 155 B 1 
ATOM   4334 C  CG  . PHE B 2  155 ? -28.818 -14.390 -16.285 1.00 98.29 155 B 1 
ATOM   4335 C  CD1 . PHE B 2  155 ? -28.632 -14.771 -14.965 1.00 94.84 155 B 1 
ATOM   4336 C  CD2 . PHE B 2  155 ? -27.769 -13.769 -16.949 1.00 93.79 155 B 1 
ATOM   4337 C  CE1 . PHE B 2  155 ? -27.433 -14.531 -14.311 1.00 94.35 155 B 1 
ATOM   4338 C  CE2 . PHE B 2  155 ? -26.560 -13.532 -16.306 1.00 94.06 155 B 1 
ATOM   4339 C  CZ  . PHE B 2  155 ? -26.401 -13.915 -14.985 1.00 98.04 155 B 1 
ATOM   4340 N  N   . PRO B 2  156 ? -32.078 -12.973 -19.038 1.00 97.19 156 B 1 
ATOM   4341 C  CA  . PRO B 2  156 ? -33.074 -13.047 -20.117 1.00 96.54 156 B 1 
ATOM   4342 C  C   . PRO B 2  156 ? -33.244 -14.464 -20.648 1.00 96.16 156 B 1 
ATOM   4343 O  O   . PRO B 2  156 ? -32.269 -15.192 -20.842 1.00 94.94 156 B 1 
ATOM   4344 C  CB  . PRO B 2  156 ? -32.496 -12.121 -21.195 1.00 95.49 156 B 1 
ATOM   4345 C  CG  . PRO B 2  156 ? -31.605 -11.179 -20.445 1.00 94.63 156 B 1 
ATOM   4346 C  CD  . PRO B 2  156 ? -31.020 -11.997 -19.326 1.00 96.61 156 B 1 
ATOM   4347 N  N   . ALA B 2  157 ? -34.493 -14.854 -20.890 1.00 93.60 157 B 1 
ATOM   4348 C  CA  . ALA B 2  157 ? -34.798 -16.211 -21.319 1.00 92.11 157 B 1 
ATOM   4349 C  C   . ALA B 2  157 ? -34.229 -16.529 -22.699 1.00 92.01 157 B 1 
ATOM   4350 O  O   . ALA B 2  157 ? -33.939 -17.687 -22.996 1.00 88.56 157 B 1 
ATOM   4351 C  CB  . ALA B 2  157 ? -36.313 -16.441 -21.305 1.00 89.33 157 B 1 
ATOM   4352 N  N   . HIS B 2  158 ? -34.051 -15.508 -23.541 1.00 92.18 158 B 1 
ATOM   4353 C  CA  . HIS B 2  158 ? -33.614 -15.731 -24.916 1.00 91.10 158 B 1 
ATOM   4354 C  C   . HIS B 2  158 ? -32.154 -16.155 -25.024 1.00 92.02 158 B 1 
ATOM   4355 O  O   . HIS B 2  158 ? -31.680 -16.428 -26.136 1.00 89.78 158 B 1 
ATOM   4356 C  CB  . HIS B 2  158 ? -33.857 -14.478 -25.761 1.00 88.40 158 B 1 
ATOM   4357 C  CG  . HIS B 2  158 ? -33.014 -13.301 -25.348 1.00 83.26 158 B 1 
ATOM   4358 N  ND1 . HIS B 2  158 ? -31.691 -13.168 -25.696 1.00 72.40 158 B 1 
ATOM   4359 C  CD2 . HIS B 2  158 ? -33.310 -12.201 -24.626 1.00 71.13 158 B 1 
ATOM   4360 C  CE1 . HIS B 2  158 ? -31.206 -12.048 -25.208 1.00 68.97 158 B 1 
ATOM   4361 N  NE2 . HIS B 2  158 ? -32.168 -11.438 -24.553 1.00 70.71 158 B 1 
ATOM   4362 N  N   . LEU B 2  159 ? -31.425 -16.219 -23.903 1.00 94.42 159 B 1 
ATOM   4363 C  CA  . LEU B 2  159 ? -30.011 -16.578 -23.925 1.00 94.78 159 B 1 
ATOM   4364 C  C   . LEU B 2  159 ? -29.767 -18.077 -24.073 1.00 94.07 159 B 1 
ATOM   4365 O  O   . LEU B 2  159 ? -28.614 -18.515 -24.085 1.00 90.54 159 B 1 
ATOM   4366 C  CB  . LEU B 2  159 ? -29.316 -16.061 -22.662 1.00 94.87 159 B 1 
ATOM   4367 C  CG  . LEU B 2  159 ? -29.190 -14.543 -22.540 1.00 95.02 159 B 1 
ATOM   4368 C  CD1 . LEU B 2  159 ? -28.666 -14.152 -21.164 1.00 92.44 159 B 1 
ATOM   4369 C  CD2 . LEU B 2  159 ? -28.275 -13.994 -23.635 1.00 92.05 159 B 1 
ATOM   4370 N  N   . GLY B 2  160 ? -30.824 -18.874 -24.181 1.00 93.83 160 B 1 
ATOM   4371 C  CA  . GLY B 2  160 ? -30.675 -20.314 -24.308 1.00 93.42 160 B 1 
ATOM   4372 C  C   . GLY B 2  160 ? -30.553 -21.026 -22.977 1.00 94.21 160 B 1 
ATOM   4373 O  O   . GLY B 2  160 ? -30.004 -22.127 -22.909 1.00 91.01 160 B 1 
ATOM   4374 N  N   . ILE B 2  161 ? -31.041 -20.403 -21.919 1.00 94.92 161 B 1 
ATOM   4375 C  CA  . ILE B 2  161 ? -30.977 -20.957 -20.579 1.00 95.05 161 B 1 
ATOM   4376 C  C   . ILE B 2  161 ? -32.059 -22.020 -20.415 1.00 95.12 161 B 1 
ATOM   4377 O  O   . ILE B 2  161 ? -33.232 -21.775 -20.707 1.00 92.70 161 B 1 
ATOM   4378 C  CB  . ILE B 2  161 ? -31.142 -19.845 -19.531 1.00 93.08 161 B 1 
ATOM   4379 C  CG1 . ILE B 2  161 ? -30.009 -18.824 -19.665 1.00 86.15 161 B 1 
ATOM   4380 C  CG2 . ILE B 2  161 ? -31.182 -20.426 -18.123 1.00 83.29 161 B 1 
ATOM   4381 C  CD1 . ILE B 2  161 ? -30.281 -17.509 -18.955 1.00 81.51 161 B 1 
ATOM   4382 N  N   . LYS B 2  162 ? -31.668 -23.217 -19.942 1.00 94.47 162 B 1 
ATOM   4383 C  CA  . LYS B 2  162 ? -32.594 -24.330 -19.807 1.00 94.49 162 B 1 
ATOM   4384 C  C   . LYS B 2  162 ? -33.108 -24.506 -18.380 1.00 94.71 162 B 1 
ATOM   4385 O  O   . LYS B 2  162 ? -34.037 -25.287 -18.155 1.00 91.63 162 B 1 
ATOM   4386 C  CB  . LYS B 2  162 ? -31.944 -25.626 -20.295 1.00 92.91 162 B 1 
ATOM   4387 C  CG  . LYS B 2  162 ? -31.640 -25.613 -21.790 1.00 89.34 162 B 1 
ATOM   4388 C  CD  . LYS B 2  162 ? -31.280 -26.995 -22.311 1.00 80.98 162 B 1 
ATOM   4389 C  CE  . LYS B 2  162 ? -31.152 -26.989 -23.813 1.00 74.19 162 B 1 
ATOM   4390 N  NZ  . LYS B 2  162 ? -30.885 -28.347 -24.369 1.00 64.26 162 B 1 
ATOM   4391 N  N   . VAL B 2  163 ? -32.510 -23.795 -17.418 1.00 95.00 163 B 1 
ATOM   4392 C  CA  . VAL B 2  163 ? -32.980 -23.763 -16.039 1.00 95.38 163 B 1 
ATOM   4393 C  C   . VAL B 2  163 ? -33.075 -22.296 -15.646 1.00 96.12 163 B 1 
ATOM   4394 O  O   . VAL B 2  163 ? -32.169 -21.527 -15.974 1.00 94.69 163 B 1 
ATOM   4395 C  CB  . VAL B 2  163 ? -32.020 -24.506 -15.085 1.00 92.79 163 B 1 
ATOM   4396 C  CG1 . VAL B 2  163 ? -32.531 -24.449 -13.659 1.00 83.91 163 B 1 
ATOM   4397 C  CG2 . VAL B 2  163 ? -31.841 -25.954 -15.531 1.00 83.94 163 B 1 
ATOM   4398 N  N   . PRO B 2  164 ? -34.131 -21.868 -14.943 1.00 96.63 164 B 1 
ATOM   4399 C  CA  . PRO B 2  164 ? -34.219 -20.455 -14.549 1.00 96.81 164 B 1 
ATOM   4400 C  C   . PRO B 2  164 ? -32.952 -20.019 -13.817 1.00 97.38 164 B 1 
ATOM   4401 O  O   . PRO B 2  164 ? -32.570 -20.611 -12.809 1.00 96.73 164 B 1 
ATOM   4402 C  CB  . PRO B 2  164 ? -35.441 -20.417 -13.633 1.00 95.67 164 B 1 
ATOM   4403 C  CG  . PRO B 2  164 ? -36.293 -21.557 -14.111 1.00 93.91 164 B 1 
ATOM   4404 C  CD  . PRO B 2  164 ? -35.324 -22.629 -14.526 1.00 95.82 164 B 1 
ATOM   4405 N  N   . LEU B 2  165 ? -32.306 -18.980 -14.336 1.00 97.79 165 B 1 
ATOM   4406 C  CA  . LEU B 2  165 ? -31.017 -18.520 -13.837 1.00 98.06 165 B 1 
ATOM   4407 C  C   . LEU B 2  165 ? -31.120 -17.058 -13.433 1.00 98.24 165 B 1 
ATOM   4408 O  O   . LEU B 2  165 ? -31.659 -16.238 -14.178 1.00 98.05 165 B 1 
ATOM   4409 C  CB  . LEU B 2  165 ? -29.929 -18.702 -14.898 1.00 97.76 165 B 1 
ATOM   4410 C  CG  . LEU B 2  165 ? -28.501 -18.319 -14.507 1.00 97.02 165 B 1 
ATOM   4411 C  CD1 . LEU B 2  165 ? -27.998 -19.206 -13.373 1.00 93.26 165 B 1 
ATOM   4412 C  CD2 . LEU B 2  165 ? -27.580 -18.414 -15.710 1.00 93.42 165 B 1 
ATOM   4413 N  N   . ASN B 2  166 ? -30.590 -16.734 -12.252 1.00 98.47 166 B 1 
ATOM   4414 C  CA  . ASN B 2  166 ? -30.707 -15.399 -11.684 1.00 98.53 166 B 1 
ATOM   4415 C  C   . ASN B 2  166 ? -29.340 -14.816 -11.371 1.00 98.65 166 B 1 
ATOM   4416 O  O   . ASN B 2  166 ? -28.435 -15.518 -10.918 1.00 98.51 166 B 1 
ATOM   4417 C  CB  . ASN B 2  166 ? -31.548 -15.414 -10.417 1.00 98.35 166 B 1 
ATOM   4418 C  CG  . ASN B 2  166 ? -32.958 -15.924 -10.656 1.00 98.16 166 B 1 
ATOM   4419 O  OD1 . ASN B 2  166 ? -33.853 -15.150 -10.982 1.00 91.10 166 B 1 
ATOM   4420 N  ND2 . ASN B 2  166 ? -33.154 -17.225 -10.487 1.00 88.69 166 B 1 
ATOM   4421 N  N   . ALA B 2  167 ? -29.203 -13.511 -11.609 1.00 98.69 167 B 1 
ATOM   4422 C  CA  . ALA B 2  167 ? -28.063 -12.754 -11.111 1.00 98.79 167 B 1 
ATOM   4423 C  C   . ALA B 2  167 ? -28.373 -12.298 -9.696  1.00 98.88 167 B 1 
ATOM   4424 O  O   . ALA B 2  167 ? -29.443 -11.741 -9.430  1.00 98.70 167 B 1 
ATOM   4425 C  CB  . ALA B 2  167 ? -27.787 -11.550 -12.008 1.00 98.62 167 B 1 
ATOM   4426 N  N   . VAL B 2  168 ? -27.456 -12.559 -8.763  1.00 98.88 168 B 1 
ATOM   4427 C  CA  . VAL B 2  168 ? -27.598 -12.142 -7.374  1.00 98.85 168 B 1 
ATOM   4428 C  C   . VAL B 2  168 ? -26.386 -11.292 -7.026  1.00 98.90 168 B 1 
ATOM   4429 O  O   . VAL B 2  168 ? -25.253 -11.765 -7.091  1.00 98.86 168 B 1 
ATOM   4430 C  CB  . VAL B 2  168 ? -27.704 -13.342 -6.424  1.00 98.82 168 B 1 
ATOM   4431 C  CG1 . VAL B 2  168 ? -27.797 -12.872 -4.978  1.00 97.76 168 B 1 
ATOM   4432 C  CG2 . VAL B 2  168 ? -28.912 -14.203 -6.782  1.00 96.85 168 B 1 
ATOM   4433 N  N   . VAL B 2  169 ? -26.623 -10.032 -6.663  1.00 98.97 169 B 1 
ATOM   4434 C  CA  . VAL B 2  169 ? -25.559 -9.105  -6.311  1.00 98.90 169 B 1 
ATOM   4435 C  C   . VAL B 2  169 ? -25.577 -8.874  -4.810  1.00 98.91 169 B 1 
ATOM   4436 O  O   . VAL B 2  169 ? -26.599 -8.478  -4.245  1.00 98.84 169 B 1 
ATOM   4437 C  CB  . VAL B 2  169 ? -25.713 -7.769  -7.062  1.00 98.88 169 B 1 
ATOM   4438 C  CG1 . VAL B 2  169 ? -24.744 -6.724  -6.512  1.00 97.93 169 B 1 
ATOM   4439 C  CG2 . VAL B 2  169 ? -25.479 -7.980  -8.553  1.00 96.96 169 B 1
[truncated: 170,803 more chars]
