# Supplementary material for: Theoretical Study of Sphingomyelinases from Entamoeba histolytica and Trichomonas vaginalis Sheds Light on the Evolution of Enzymes Needed for Survival and Colonization
Source: Pathogens. 2025 Jan 5;14(1):32. doi: 10.3390/pathogens14010032 (PMC11768322; doi:10.3390/pathogens14010032)
Supplement: Supplementary file 1 [file pathogens-14-00032-s001.zip › Supplementary structural Files/CIF files aSMase6/aSmase6 dimers/aSmase6 dimer 2xMg/fold_sm6dimer2mgpersubunit_model_4.cif]

# By using this file you agree to the legally binding terms of use found at alphafoldserver.com/output-terms
data_4783a4ba9061a535
#
_entry.id 4783a4ba9061a535
#
loop_
_atom_type.symbol
C  
MG 
N  
O  
S  
#
loop_
_audit_author.name
_audit_author.pdbx_ordinal
"Google DeepMind" 1 
"Isomorphic Labs" 2 
#
_audit_conform.dict_location https://raw.githubusercontent.com/ihmwg/ModelCIF/master/dist/mmcif_ma.dic
_audit_conform.dict_name     mmcif_ma.dic
_audit_conform.dict_version  1.4.5
#
loop_
_chem_comp.formula
_chem_comp.formula_weight
_chem_comp.id
_chem_comp.mon_nstd_flag
_chem_comp.name
_chem_comp.pdbx_smiles
_chem_comp.pdbx_synonyms
_chem_comp.type
"C3 H7 N O2"    89.093  ALA y ALANINE                                  C[C@H](N)C(O)=O                                  ?                                     "L-PEPTIDE LINKING"           
"C6 H15 N4 O2"  175.209 ARG y ARGININE                                 N[C@@H](CCCNC(N)=[NH2+])C(O)=O                   ?                                     "L-PEPTIDE LINKING"           
"C4 H8 N2 O3"   132.118 ASN y ASPARAGINE                               N[C@@H](CC(N)=O)C(O)=O                           ?                                     "L-PEPTIDE LINKING"           
"C4 H7 N O4"    133.103 ASP y "ASPARTIC ACID"                          N[C@@H](CC(O)=O)C(O)=O                           ?                                     "L-PEPTIDE LINKING"           
"C3 H7 N O2 S"  121.158 CYS y CYSTEINE                                 N[C@@H](CS)C(O)=O                                ?                                     "L-PEPTIDE LINKING"           
"C5 H10 N2 O3"  146.144 GLN y GLUTAMINE                                N[C@@H](CCC(N)=O)C(O)=O                          ?                                     "L-PEPTIDE LINKING"           
"C5 H9 N O4"    147.129 GLU y "GLUTAMIC ACID"                          N[C@@H](CCC(O)=O)C(O)=O                          ?                                     "L-PEPTIDE LINKING"           
"C2 H5 N O2"    75.067  GLY y GLYCINE                                  NCC(O)=O                                         ?                                     "PEPTIDE LINKING"             
"C6 H10 N3 O2"  156.162 HIS y HISTIDINE                                N[C@@H](Cc1c[nH]c[nH+]1)C(O)=O                   ?                                     "L-PEPTIDE LINKING"           
"C6 H13 N O2"   131.173 ILE y ISOLEUCINE                               CC[C@H](C)[C@H](N)C(O)=O                         ?                                     "L-PEPTIDE LINKING"           
"C6 H13 N O2"   131.173 LEU y LEUCINE                                  CC(C)C[C@H](N)C(O)=O                             ?                                     "L-PEPTIDE LINKING"           
"C6 H15 N2 O2"  147.195 LYS y LYSINE                                   N[C@@H](CCCC[NH3+])C(O)=O                        ?                                     "L-PEPTIDE LINKING"           
"C6 H12 O6"     180.156 MAN y alpha-D-mannopyranose                    OC[C@H]1O[C@H](O)[C@@H](O)[C@@H](O)[C@@H]1O      "alpha-D-mannose; D-mannose; mannose" "D-saccharide, alpha linking" 
"C5 H11 N O2 S" 149.211 MET y METHIONINE                               CSCC[C@H](N)C(O)=O                               ?                                     "L-PEPTIDE LINKING"           
Mg              24.305  MG  . "MAGNESIUM ION"                          "[Mg++]"                                         ?                                     NON-POLYMER                   
"C8 H15 N O6"   221.208 NAG y 2-acetamido-2-deoxy-beta-D-glucopyranose CC(=O)N[C@H]1[C@H](O)O[C@H](CO)[C@@H](O)[C@@H]1O 
;N-acetyl-beta-D-glucosamine; 2-acetamido-2-deoxy-beta-D-glucose; 2-acetamido-2-deoxy-D-glucose;
2-acetamido-2-deoxy-glucose; N-ACETYL-D-GLUCOSAMINE
;
"D-saccharide, beta linking"  
"C9 H11 N O2"   165.189 PHE y PHENYLALANINE                            N[C@@H](Cc1ccccc1)C(O)=O                         ?                                     "L-PEPTIDE LINKING"           
"C5 H9 N O2"    115.130 PRO y PROLINE                                  OC(=O)[C@@H]1CCCN1                               ?                                     "L-PEPTIDE LINKING"           
"C3 H7 N O3"    105.093 SER y SERINE                                   N[C@@H](CO)C(O)=O                                ?                                     "L-PEPTIDE LINKING"           
"C4 H9 N O3"    119.119 THR y THREONINE                                C[C@@H](O)[C@H](N)C(O)=O                         ?                                     "L-PEPTIDE LINKING"           
"C11 H12 N2 O2" 204.225 TRP y TRYPTOPHAN                               N[C@@H](Cc1c[nH]c2ccccc12)C(O)=O                 ?                                     "L-PEPTIDE LINKING"           
"C9 H11 N O3"   181.189 TYR y TYROSINE                                 N[C@@H](Cc1ccc(O)cc1)C(O)=O                      ?                                     "L-PEPTIDE LINKING"           
"C5 H11 N O2"   117.146 VAL y VALINE                                   CC(C)[C@H](N)C(O)=O                              ?                                     "L-PEPTIDE LINKING"           
#
_citation.book_publisher          ?
_citation.country                 UK
_citation.id                      primary
_citation.journal_full            Nature
_citation.journal_id_ASTM         NATUAS
_citation.journal_id_CSD          0006
_citation.journal_id_ISSN         0028-0836
_citation.journal_volume          ?
_citation.page_first              ?
_citation.page_last               ?
_citation.pdbx_database_id_DOI    ?
_citation.pdbx_database_id_PubMed ?
_citation.title                   "Accurate structure prediction of biomolecular interactions with AlphaFold 3"
_citation.year                    2024
#
loop_
_citation_author.citation_id
_citation_author.name
_citation_author.ordinal
primary "Google DeepMind" 1 
primary "Isomorphic Labs" 2 
#
loop_
_entity.id
_entity.pdbx_description
_entity.type
1  . polymer     
2  . polymer     
3  . non-polymer 
4  . non-polymer 
5  . non-polymer 
6  . non-polymer 
7  . branched    
8  . branched    
9  . branched    
10 . branched    
#
loop_
_entity_poly.entity_id
_entity_poly.pdbx_strand_id
_entity_poly.type
1 A polypeptide(L) 
2 B polypeptide(L) 
#
loop_
_entity_poly_seq.entity_id
_entity_poly_seq.hetero
_entity_poly_seq.mon_id
_entity_poly_seq.num
1 n PHE 1   
1 n GLU 2   
1 n MET 3   
1 n TRP 4   
1 n GLN 5   
1 n LEU 6   
1 n THR 7   
1 n ASP 8   
1 n ILE 9   
1 n HIS 10  
1 n LEU 11  
1 n ASP 12  
1 n PRO 13  
1 n MET 14  
1 n TYR 15  
1 n THR 16  
1 n VAL 17  
1 n GLY 18  
1 n SER 19  
1 n ASP 20  
1 n PRO 21  
1 n LEU 22  
1 n LYS 23  
1 n LEU 24  
1 n CYS 25  
1 n ARG 26  
1 n GLU 27  
1 n GLY 28  
1 n LYS 29  
1 n GLY 30  
1 n ASN 31  
1 n ALA 32  
1 n GLY 33  
1 n LYS 34  
1 n TYR 35  
1 n GLY 36  
1 n ASP 37  
1 n TYR 38  
1 n SER 39  
1 n CYS 40  
1 n ASP 41  
1 n ALA 42  
1 n ASN 43  
1 n MET 44  
1 n ALA 45  
1 n LEU 46  
1 n LEU 47  
1 n ASP 48  
1 n SER 49  
1 n LEU 50  
1 n VAL 51  
1 n LYS 52  
1 n PHE 53  
1 n ILE 54  
1 n LYS 55  
1 n ARG 56  
1 n ASN 57  
1 n THR 58  
1 n ASP 59  
1 n VAL 60  
1 n ASN 61  
1 n GLY 62  
1 n LYS 63  
1 n VAL 64  
1 n MET 65  
1 n VAL 66  
1 n TYR 67  
1 n ASN 68  
1 n GLY 69  
1 n ASP 70  
1 n ILE 71  
1 n VAL 72  
1 n SER 73  
1 n ARG 74  
1 n ALA 75  
1 n ILE 76  
1 n PRO 77  
1 n LYS 78  
1 n TYR 79  
1 n ASN 80  
1 n LEU 81  
1 n ASP 82  
1 n TYR 83  
1 n VAL 84  
1 n LYS 85  
1 n GLN 86  
1 n SER 87  
1 n ILE 88  
1 n VAL 89  
1 n ASN 90  
1 n ALA 91  
1 n THR 92  
1 n ALA 93  
1 n LEU 94  
1 n LEU 95  
1 n LYS 96  
1 n LYS 97  
1 n PHE 98  
1 n GLU 99  
1 n ASP 100 
1 n PHE 101 
1 n PHE 102 
1 n ILE 103 
1 n ILE 104 
1 n PRO 105 
1 n MET 106 
1 n LEU 107 
1 n GLY 108 
1 n ASN 109 
1 n HIS 110 
1 n ASP 111 
1 n VAL 112 
1 n TYR 113 
1 n PRO 114 
1 n ALA 115 
1 n ASN 116 
1 n GLN 117 
1 n MET 118 
1 n ALA 119 
1 n ILE 120 
1 n ASN 121 
1 n SER 122 
1 n GLN 123 
1 n TRP 124 
1 n ILE 125 
1 n PHE 126 
1 n GLN 127 
1 n PHE 128 
1 n ALA 129 
1 n ALA 130 
1 n GLU 131 
1 n GLN 132 
1 n PHE 133 
1 n ALA 134 
1 n PRO 135 
1 n PHE 136 
1 n LEU 137 
1 n SER 138 
1 n GLN 139 
1 n ASN 140 
1 n ALA 141 
1 n ILE 142 
1 n GLU 143 
1 n SER 144 
1 n PHE 145 
1 n LYS 146 
1 n HIS 147 
1 n GLY 148 
1 n GLY 149 
1 n TYR 150 
1 n TYR 151 
1 n THR 152 
1 n MET 153 
1 n PRO 154 
1 n PHE 155 
1 n PRO 156 
1 n ALA 157 
1 n HIS 158 
1 n LEU 159 
1 n GLY 160 
1 n ILE 161 
1 n LYS 162 
1 n VAL 163 
1 n PRO 164 
1 n LEU 165 
1 n ASN 166 
1 n ALA 167 
1 n VAL 168 
1 n VAL 169 
1 n LEU 170 
1 n ASN 171 
1 n THR 172 
1 n VAL 173 
1 n LEU 174 
1 n TYR 175 
1 n TYR 176 
1 n ASN 177 
1 n TYR 178 
1 n ASN 179 
1 n LYS 180 
1 n GLN 181 
1 n THR 182 
1 n MET 183 
1 n ASP 184 
1 n SER 185 
1 n THR 186 
1 n ASP 187 
1 n PRO 188 
1 n LEU 189 
1 n GLY 190 
1 n GLN 191 
1 n PHE 192 
1 n GLU 193 
1 n TRP 194 
1 n PHE 195 
1 n LYS 196 
1 n THR 197 
1 n VAL 198 
1 n MET 199 
1 n ASP 200 
1 n GLY 201 
1 n TYR 202 
1 n ARG 203 
1 n LYS 204 
1 n THR 205 
1 n GLY 206 
1 n GLN 207 
1 n ARG 208 
1 n ALA 209 
1 n ILE 210 
1 n VAL 211 
1 n SER 212 
1 n MET 213 
1 n HIS 214 
1 n ILE 215 
1 n CYS 216 
1 n PRO 217 
1 n GLY 218 
1 n VAL 219 
1 n ALA 220 
1 n GLU 221 
1 n ARG 222 
1 n PHE 223 
1 n ASN 224 
1 n TYR 225 
1 n SER 226 
1 n ASP 227 
1 n GLN 228 
1 n LEU 229 
1 n TYR 230 
1 n PRO 231 
1 n GLN 232 
1 n TYR 233 
1 n ASN 234 
1 n ASP 235 
1 n ARG 236 
1 n LEU 237 
1 n VAL 238 
1 n ASP 239 
1 n SER 240 
1 n LEU 241 
1 n ALA 242 
1 n GLU 243 
1 n TYR 244 
1 n ASN 245 
1 n ASP 246 
1 n VAL 247 
1 n ILE 248 
1 n LEU 249 
1 n GLY 250 
1 n VAL 251 
1 n LEU 252 
1 n CYS 253 
1 n GLY 254 
1 n HIS 255 
1 n LEU 256 
1 n HIS 257 
1 n THR 258 
1 n ASP 259 
1 n THR 260 
1 n PHE 261 
1 n ARG 262 
1 n ILE 263 
1 n LEU 264 
1 n SER 265 
1 n LYS 266 
1 n GLY 267 
1 n ASN 268 
1 n LYS 269 
1 n LYS 270 
1 n VAL 271 
1 n MET 272 
1 n ALA 273 
1 n PHE 274 
1 n ILE 275 
1 n GLY 276 
1 n PRO 277 
1 n SER 278 
1 n VAL 279 
1 n ASP 280 
1 n THR 281 
1 n TRP 282 
1 n LEU 283 
1 n GLY 284 
1 n THR 285 
1 n SER 286 
1 n PRO 287 
1 n SER 288 
1 n ILE 289 
1 n ARG 290 
1 n LYS 291 
1 n TYR 292 
1 n ASP 293 
1 n VAL 294 
1 n GLY 295 
1 n ASN 296 
1 n GLY 297 
1 n GLN 298 
1 n GLY 299 
1 n TYR 300 
1 n MET 301 
1 n LYS 302 
1 n GLU 303 
1 n PHE 304 
1 n LYS 305 
1 n ASN 306 
1 n TYR 307 
1 n HIS 308 
1 n PHE 309 
1 n GLN 310 
1 n LEU 311 
1 n ARG 312 
1 n PRO 313 
1 n LYS 314 
1 n LYS 315 
1 n ASP 316 
1 n LYS 317 
1 n LEU 318 
1 n LYS 319 
1 n PRO 320 
1 n LYS 321 
1 n THR 322 
1 n THR 323 
1 n ILE 324 
1 n LYS 325 
1 n GLN 326 
1 n PRO 327 
1 n SER 328 
1 n ASP 329 
1 n GLY 330 
1 n PHE 331 
1 n ASN 332 
1 n LYS 333 
1 n TRP 334 
1 n LYS 335 
1 n PHE 336 
1 n ASN 337 
1 n TYR 338 
1 n GLY 339 
1 n SER 340 
1 n SER 341 
1 n SER 342 
1 n GLU 343 
1 n TYR 344 
1 n GLY 345 
1 n LEU 346 
1 n LYS 347 
1 n GLU 348 
1 n LEU 349 
1 n SER 350 
1 n PRO 351 
1 n LYS 352 
1 n GLU 353 
1 n PHE 354 
1 n GLU 355 
1 n ILE 356 
1 n LEU 357 
1 n ALA 358 
1 n ALA 359 
1 n ARG 360 
1 n MET 361 
1 n ASP 362 
1 n LYS 363 
1 n ASP 364 
1 n LEU 365 
1 n GLN 366 
1 n LEU 367 
1 n PHE 368 
1 n ASN 369 
1 n LYS 370 
1 n TYR 371 
1 n HIS 372 
1 n LEU 373 
1 n HIS 374 
1 n PHE 375 
1 n ARG 376 
1 n ALA 377 
1 n ASP 378 
1 n THR 379 
1 n PRO 380 
1 n GLY 381 
1 n PHE 382 
1 n THR 383 
2 n PHE 1   
2 n GLU 2   
2 n MET 3   
2 n TRP 4   
2 n GLN 5   
2 n LEU 6   
2 n THR 7   
2 n ASP 8   
2 n ILE 9   
2 n HIS 10  
2 n LEU 11  
2 n ASP 12  
2 n PRO 13  
2 n MET 14  
2 n TYR 15  
2 n THR 16  
2 n VAL 17  
2 n GLY 18  
2 n SER 19  
2 n ASP 20  
2 n PRO 21  
2 n LEU 22  
2 n LYS 23  
2 n LEU 24  
2 n CYS 25  
2 n ARG 26  
2 n GLU 27  
2 n GLY 28  
2 n LYS 29  
2 n GLY 30  
2 n ASN 31  
2 n ALA 32  
2 n GLY 33  
2 n LYS 34  
2 n TYR 35  
2 n GLY 36  
2 n ASP 37  
2 n TYR 38  
2 n SER 39  
2 n CYS 40  
2 n ASP 41  
2 n ALA 42  
2 n ASN 43  
2 n MET 44  
2 n ALA 45  
2 n LEU 46  
2 n LEU 47  
2 n ASP 48  
2 n SER 49  
2 n LEU 50  
2 n VAL 51  
2 n LYS 52  
2 n PHE 53  
2 n ILE 54  
2 n LYS 55  
2 n ARG 56  
2 n ASN 57  
2 n THR 58  
2 n ASP 59  
2 n VAL 60  
2 n ASN 61  
2 n GLY 62  
2 n LYS 63  
2 n VAL 64  
2 n MET 65  
2 n VAL 66  
2 n TYR 67  
2 n ASN 68  
2 n GLY 69  
2 n ASP 70  
2 n ILE 71  
2 n VAL 72  
2 n SER 73  
2 n ARG 74  
2 n ALA 75  
2 n ILE 76  
2 n PRO 77  
2 n LYS 78  
2 n TYR 79  
2 n ASN 80  
2 n LEU 81  
2 n ASP 82  
2 n TYR 83  
2 n VAL 84  
2 n LYS 85  
2 n GLN 86  
2 n SER 87  
2 n ILE 88  
2 n VAL 89  
2 n ASN 90  
2 n ALA 91  
2 n THR 92  
2 n ALA 93  
2 n LEU 94  
2 n LEU 95  
2 n LYS 96  
2 n LYS 97  
2 n PHE 98  
2 n GLU 99  
2 n ASP 100 
2 n PHE 101 
2 n PHE 102 
2 n ILE 103 
2 n ILE 104 
2 n PRO 105 
2 n MET 106 
2 n LEU 107 
2 n GLY 108 
2 n ASN 109 
2 n HIS 110 
2 n ASP 111 
2 n VAL 112 
2 n TYR 113 
2 n PRO 114 
2 n ALA 115 
2 n ASN 116 
2 n GLN 117 
2 n MET 118 
2 n ALA 119 
2 n ILE 120 
2 n ASN 121 
2 n SER 122 
2 n GLN 123 
2 n TRP 124 
2 n ILE 125 
2 n PHE 126 
2 n GLN 127 
2 n PHE 128 
2 n ALA 129 
2 n ALA 130 
2 n GLU 131 
2 n GLN 132 
2 n PHE 133 
2 n ALA 134 
2 n PRO 135 
2 n PHE 136 
2 n LEU 137 
2 n SER 138 
2 n GLN 139 
2 n ASN 140 
2 n ALA 141 
2 n ILE 142 
2 n GLU 143 
2 n SER 144 
2 n PHE 145 
2 n LYS 146 
2 n HIS 147 
2 n GLY 148 
2 n GLY 149 
2 n TYR 150 
2 n TYR 151 
2 n THR 152 
2 n MET 153 
2 n PRO 154 
2 n PHE 155 
2 n PRO 156 
2 n ALA 157 
2 n HIS 158 
2 n LEU 159 
2 n GLY 160 
2 n ILE 161 
2 n LYS 162 
2 n VAL 163 
2 n PRO 164 
2 n LEU 165 
2 n ASN 166 
2 n ALA 167 
2 n VAL 168 
2 n VAL 169 
2 n LEU 170 
2 n ASN 171 
2 n THR 172 
2 n VAL 173 
2 n LEU 174 
2 n TYR 175 
2 n TYR 176 
2 n ASN 177 
2 n TYR 178 
2 n ASN 179 
2 n LYS 180 
2 n GLN 181 
2 n THR 182 
2 n MET 183 
2 n ASP 184 
2 n SER 185 
2 n THR 186 
2 n ASP 187 
2 n PRO 188 
2 n LEU 189 
2 n GLY 190 
2 n GLN 191 
2 n PHE 192 
2 n GLU 193 
2 n TRP 194 
2 n PHE 195 
2 n LYS 196 
2 n THR 197 
2 n VAL 198 
2 n MET 199 
2 n ASP 200 
2 n GLY 201 
2 n TYR 202 
2 n ARG 203 
2 n LYS 204 
2 n THR 205 
2 n GLY 206 
2 n GLN 207 
2 n ARG 208 
2 n ALA 209 
2 n ILE 210 
2 n VAL 211 
2 n SER 212 
2 n MET 213 
2 n HIS 214 
2 n ILE 215 
2 n CYS 216 
2 n PRO 217 
2 n GLY 218 
2 n VAL 219 
2 n ALA 220 
2 n GLU 221 
2 n ARG 222 
2 n PHE 223 
2 n ASN 224 
2 n TYR 225 
2 n SER 226 
2 n ASP 227 
2 n GLN 228 
2 n LEU 229 
2 n TYR 230 
2 n PRO 231 
2 n GLN 232 
2 n TYR 233 
2 n ASN 234 
2 n ASP 235 
2 n ARG 236 
2 n LEU 237 
2 n VAL 238 
2 n ASP 239 
2 n SER 240 
2 n LEU 241 
2 n ALA 242 
2 n GLU 243 
2 n TYR 244 
2 n ASN 245 
2 n ASP 246 
2 n VAL 247 
2 n ILE 248 
2 n LEU 249 
2 n GLY 250 
2 n VAL 251 
2 n LEU 252 
2 n CYS 253 
2 n GLY 254 
2 n HIS 255 
2 n LEU 256 
2 n HIS 257 
2 n THR 258 
2 n ASP 259 
2 n THR 260 
2 n PHE 261 
2 n ARG 262 
2 n ILE 263 
2 n LEU 264 
2 n SER 265 
2 n LYS 266 
2 n GLY 267 
2 n ASN 268 
2 n LYS 269 
2 n LYS 270 
2 n VAL 271 
2 n MET 272 
2 n ALA 273 
2 n PHE 274 
2 n ILE 275 
2 n GLY 276 
2 n PRO 277 
2 n SER 278 
2 n VAL 279 
2 n ASP 280 
2 n THR 281 
2 n TRP 282 
2 n LEU 283 
2 n GLY 284 
2 n THR 285 
2 n SER 286 
2 n PRO 287 
2 n SER 288 
2 n ILE 289 
2 n ARG 290 
2 n LYS 291 
2 n TYR 292 
2 n ASP 293 
2 n VAL 294 
2 n GLY 295 
2 n ASN 296 
2 n GLY 297 
2 n GLN 298 
2 n GLY 299 
2 n TYR 300 
2 n MET 301 
2 n LYS 302 
2 n GLU 303 
2 n PHE 304 
2 n LYS 305 
2 n ASN 306 
2 n TYR 307 
2 n HIS 308 
2 n PHE 309 
2 n GLN 310 
2 n LEU 311 
2 n ARG 312 
2 n PRO 313 
2 n LYS 314 
2 n LYS 315 
2 n ASP 316 
2 n LYS 317 
2 n LEU 318 
2 n LYS 319 
2 n PRO 320 
2 n LYS 321 
2 n THR 322 
2 n THR 323 
2 n ILE 324 
2 n LYS 325 
2 n GLN 326 
2 n PRO 327 
2 n SER 328 
2 n ASP 329 
2 n GLY 330 
2 n PHE 331 
2 n ASN 332 
2 n LYS 333 
2 n TRP 334 
2 n LYS 335 
2 n PHE 336 
2 n ASN 337 
2 n TYR 338 
2 n GLY 339 
2 n SER 340 
2 n SER 341 
2 n SER 342 
2 n GLU 343 
2 n TYR 344 
2 n GLY 345 
2 n LEU 346 
2 n LYS 347 
2 n GLU 348 
2 n LEU 349 
2 n SER 350 
2 n PRO 351 
2 n LYS 352 
2 n GLU 353 
2 n PHE 354 
2 n GLU 355 
2 n ILE 356 
2 n LEU 357 
2 n ALA 358 
2 n ALA 359 
2 n ARG 360 
2 n MET 361 
2 n ASP 362 
2 n LYS 363 
2 n ASP 364 
2 n LEU 365 
2 n GLN 366 
2 n LEU 367 
2 n PHE 368 
2 n ASN 369 
2 n LYS 370 
2 n TYR 371 
2 n HIS 372 
2 n LEU 373 
2 n HIS 374 
2 n PHE 375 
2 n ARG 376 
2 n ALA 377 
2 n ASP 378 
2 n THR 379 
2 n PRO 380 
2 n GLY 381 
2 n PHE 382 
2 n THR 383 
#
_ma_data.content_type "model coordinates"
_ma_data.id           1
_ma_data.name         Model
#
_ma_model_list.data_id          1
_ma_model_list.model_group_id   1
_ma_model_list.model_group_name "AlphaFold-beta-20231127 (7a14c934-fe78-43c1-a552-7fb305b0ebd1 @ 2024-09-02 08:04:46)"
_ma_model_list.model_id         1
_ma_model_list.model_name       "Top ranked model"
_ma_model_list.model_type       "Ab initio model"
_ma_model_list.ordinal_id       1
#
loop_
_ma_protocol_step.method_type
_ma_protocol_step.ordinal_id
_ma_protocol_step.protocol_id
_ma_protocol_step.step_id
"coevolution MSA" 1 1 1 
"template search" 2 1 2 
modeling          3 1 3 
#
loop_
_ma_qa_metric.id
_ma_qa_metric.mode
_ma_qa_metric.name
_ma_qa_metric.software_group_id
_ma_qa_metric.type
1 global pLDDT 1 pLDDT 
2 local  pLDDT 1 pLDDT 
#
_ma_qa_metric_global.metric_id    1
_ma_qa_metric_global.metric_value 86.98
_ma_qa_metric_global.model_id     1
_ma_qa_metric_global.ordinal_id   1
#
_ma_software_group.group_id    1
_ma_software_group.ordinal_id  1
_ma_software_group.software_id 1
#
loop_
_ma_target_entity.data_id
_ma_target_entity.entity_id
_ma_target_entity.origin
1 1  . 
1 2  . 
1 3  . 
1 4  . 
1 5  . 
1 6  . 
1 7  . 
1 8  . 
1 9  . 
1 10 . 
#
loop_
_ma_target_entity_instance.asym_id
_ma_target_entity_instance.details
_ma_target_entity_instance.entity_id
A . 1  
B . 2  
C . 3  
D . 4  
E . 5  
F . 6  
G . 7  
H . 8  
I . 9  
J . 10 
#
loop_
_pdbx_branch_scheme.asym_id
_pdbx_branch_scheme.auth_asym_id
_pdbx_branch_scheme.auth_seq_num
_pdbx_branch_scheme.entity_id
_pdbx_branch_scheme.hetero
_pdbx_branch_scheme.mon_id
_pdbx_branch_scheme.num
_pdbx_branch_scheme.pdb_asym_id
_pdbx_branch_scheme.pdb_ins_code
_pdbx_branch_scheme.pdb_seq_num
G G 1 7  n NAG 1 G . 1 
G G 2 7  n NAG 2 G . 2 
G G 3 7  n MAN 3 G . 3 
G G 4 7  n MAN 4 G . 4 
G G 5 7  n MAN 5 G . 5 
G G 6 7  n MAN 6 G . 6 
G G 7 7  n MAN 7 G . 7 
G G 8 7  n MAN 8 G . 8 
H H 1 8  n NAG 1 H . 1 
H H 2 8  n NAG 2 H . 2 
H H 3 8  n MAN 3 H . 3 
H H 4 8  n MAN 4 H . 4 
H H 5 8  n MAN 5 H . 5 
H H 6 8  n MAN 6 H . 6 
H H 7 8  n MAN 7 H . 7 
H H 8 8  n MAN 8 H . 8 
I I 1 9  n NAG 1 I . 1 
I I 2 9  n NAG 2 I . 2 
I I 3 9  n MAN 3 I . 3 
I I 4 9  n MAN 4 I . 4 
I I 5 9  n MAN 5 I . 5 
I I 6 9  n MAN 6 I . 6 
I I 7 9  n MAN 7 I . 7 
I I 8 9  n MAN 8 I . 8 
J J 1 10 n NAG 1 J . 1 
J J 2 10 n NAG 2 J . 2 
J J 3 10 n MAN 3 J . 3 
J J 4 10 n MAN 4 J . 4 
J J 5 10 n MAN 5 J . 5 
J J 6 10 n MAN 6 J . 6 
J J 7 10 n MAN 7 J . 7 
J J 8 10 n MAN 8 J . 8 
#
loop_
_pdbx_data_usage.details
_pdbx_data_usage.id
_pdbx_data_usage.type
_pdbx_data_usage.url
;NON-COMMERCIAL USE ONLY, BY USING THIS FILE YOU AGREE TO THE TERMS OF USE FOUND
AT alphafoldserver.com/output-terms.
;
1 license    ? 
;THE INFORMATION IS NOT INTENDED FOR, HAS NOT BEEN VALIDATED FOR, AND IS NOT
APPROVED FOR CLINICAL USE. IT SHOULD NOT BE USED FOR CLINICAL PURPOSE OR RELIED
ON FOR MEDICAL OR OTHER PROFESSIONAL ADVICE. IT IS THEORETICAL MODELLING ONLY
AND CAUTION SHOULD BE EXERCISED IN ITS USE. IT IS PROVIDED "AS-IS" WITHOUT ANY
WARRANTY OF ANY KIND, WHETHER EXPRESSED OR IMPLIED. NO WARRANTY IS GIVEN THAT
USE OF THE INFORMATION SHALL NOT INFRINGE THE RIGHTS OF ANY THIRD PARTY.
;
2 disclaimer ? 
#
loop_
_pdbx_nonpoly_scheme.asym_id
_pdbx_nonpoly_scheme.auth_seq_num
_pdbx_nonpoly_scheme.entity_id
_pdbx_nonpoly_scheme.mon_id
_pdbx_nonpoly_scheme.pdb_ins_code
_pdbx_nonpoly_scheme.pdb_seq_num
_pdbx_nonpoly_scheme.pdb_strand_id
C 1 3 MG . 1 C 
D 1 4 MG . 1 D 
E 1 5 MG . 1 E 
F 1 6 MG . 1 F 
#
loop_
_pdbx_poly_seq_scheme.asym_id
_pdbx_poly_seq_scheme.auth_seq_num
_pdbx_poly_seq_scheme.entity_id
_pdbx_poly_seq_scheme.hetero
_pdbx_poly_seq_scheme.mon_id
_pdbx_poly_seq_scheme.pdb_ins_code
_pdbx_poly_seq_scheme.pdb_seq_num
_pdbx_poly_seq_scheme.pdb_strand_id
_pdbx_poly_seq_scheme.seq_id
A 1   1 n PHE . 1   A 1   
A 2   1 n GLU . 2   A 2   
A 3   1 n MET . 3   A 3   
A 4   1 n TRP . 4   A 4   
A 5   1 n GLN . 5   A 5   
A 6   1 n LEU . 6   A 6   
A 7   1 n THR . 7   A 7   
A 8   1 n ASP . 8   A 8   
A 9   1 n ILE . 9   A 9   
A 10  1 n HIS . 10  A 10  
A 11  1 n LEU . 11  A 11  
A 12  1 n ASP . 12  A 12  
A 13  1 n PRO . 13  A 13  
A 14  1 n MET . 14  A 14  
A 15  1 n TYR . 15  A 15  
A 16  1 n THR . 16  A 16  
A 17  1 n VAL . 17  A 17  
A 18  1 n GLY . 18  A 18  
A 19  1 n SER . 19  A 19  
A 20  1 n ASP . 20  A 20  
A 21  1 n PRO . 21  A 21  
A 22  1 n LEU . 22  A 22  
A 23  1 n LYS . 23  A 23  
A 24  1 n LEU . 24  A 24  
A 25  1 n CYS . 25  A 25  
A 26  1 n ARG . 26  A 26  
A 27  1 n GLU . 27  A 27  
A 28  1 n GLY . 28  A 28  
A 29  1 n LYS . 29  A 29  
A 30  1 n GLY . 30  A 30  
A 31  1 n ASN . 31  A 31  
A 32  1 n ALA . 32  A 32  
A 33  1 n GLY . 33  A 33  
A 34  1 n LYS . 34  A 34  
A 35  1 n TYR . 35  A 35  
A 36  1 n GLY . 36  A 36  
A 37  1 n ASP . 37  A 37  
A 38  1 n TYR . 38  A 38  
A 39  1 n SER . 39  A 39  
A 40  1 n CYS . 40  A 40  
A 41  1 n ASP . 41  A 41  
A 42  1 n ALA . 42  A 42  
A 43  1 n ASN . 43  A 43  
A 44  1 n MET . 44  A 44  
A 45  1 n ALA . 45  A 45  
A 46  1 n LEU . 46  A 46  
A 47  1 n LEU . 47  A 47  
A 48  1 n ASP . 48  A 48  
A 49  1 n SER . 49  A 49  
A 50  1 n LEU . 50  A 50  
A 51  1 n VAL . 51  A 51  
A 52  1 n LYS . 52  A 52  
A 53  1 n PHE . 53  A 53  
A 54  1 n ILE . 54  A 54  
A 55  1 n LYS . 55  A 55  
A 56  1 n ARG . 56  A 56  
A 57  1 n ASN . 57  A 57  
A 58  1 n THR . 58  A 58  
A 59  1 n ASP . 59  A 59  
A 60  1 n VAL . 60  A 60  
A 61  1 n ASN . 61  A 61  
A 62  1 n GLY . 62  A 62  
A 63  1 n LYS . 63  A 63  
A 64  1 n VAL . 64  A 64  
A 65  1 n MET . 65  A 65  
A 66  1 n VAL . 66  A 66  
A 67  1 n TYR . 67  A 67  
A 68  1 n ASN . 68  A 68  
A 69  1 n GLY . 69  A 69  
A 70  1 n ASP . 70  A 70  
A 71  1 n ILE . 71  A 71  
A 72  1 n VAL . 72  A 72  
A 73  1 n SER . 73  A 73  
A 74  1 n ARG . 74  A 74  
A 75  1 n ALA . 75  A 75  
A 76  1 n ILE . 76  A 76  
A 77  1 n PRO . 77  A 77  
A 78  1 n LYS . 78  A 78  
A 79  1 n TYR . 79  A 79  
A 80  1 n ASN . 80  A 80  
A 81  1 n LEU . 81  A 81  
A 82  1 n ASP . 82  A 82  
A 83  1 n TYR . 83  A 83  
A 84  1 n VAL . 84  A 84  
A 85  1 n LYS . 85  A 85  
A 86  1 n GLN . 86  A 86  
A 87  1 n SER . 87  A 87  
A 88  1 n ILE . 88  A 88  
A 89  1 n VAL . 89  A 89  
A 90  1 n ASN . 90  A 90  
A 91  1 n ALA . 91  A 91  
A 92  1 n THR . 92  A 92  
A 93  1 n ALA . 93  A 93  
A 94  1 n LEU . 94  A 94  
A 95  1 n LEU . 95  A 95  
A 96  1 n LYS . 96  A 96  
A 97  1 n LYS . 97  A 97  
A 98  1 n PHE . 98  A 98  
A 99  1 n GLU . 99  A 99  
A 100 1 n ASP . 100 A 100 
A 101 1 n PHE . 101 A 101 
A 102 1 n PHE . 102 A 102 
A 103 1 n ILE . 103 A 103 
A 104 1 n ILE . 104 A 104 
A 105 1 n PRO . 105 A 105 
A 106 1 n MET . 106 A 106 
A 107 1 n LEU . 107 A 107 
A 108 1 n GLY . 108 A 108 
A 109 1 n ASN . 109 A 109 
A 110 1 n HIS . 110 A 110 
A 111 1 n ASP . 111 A 111 
A 112 1 n VAL . 112 A 112 
A 113 1 n TYR . 113 A 113 
A 114 1 n PRO . 114 A 114 
A 115 1 n ALA . 115 A 115 
A 116 1 n ASN . 116 A 116 
A 117 1 n GLN . 117 A 117 
A 118 1 n MET . 118 A 118 
A 119 1 n ALA . 119 A 119 
A 120 1 n ILE . 120 A 120 
A 121 1 n ASN . 121 A 121 
A 122 1 n SER . 122 A 122 
A 123 1 n GLN . 123 A 123 
A 124 1 n TRP . 124 A 124 
A 125 1 n ILE . 125 A 125 
A 126 1 n PHE . 126 A 126 
A 127 1 n GLN . 127 A 127 
A 128 1 n PHE . 128 A 128 
A 129 1 n ALA . 129 A 129 
A 130 1 n ALA . 130 A 130 
A 131 1 n GLU . 131 A 131 
A 132 1 n GLN . 132 A 132 
A 133 1 n PHE . 133 A 133 
A 134 1 n ALA . 134 A 134 
A 135 1 n PRO . 135 A 135 
A 136 1 n PHE . 136 A 136 
A 137 1 n LEU . 137 A 137 
A 138 1 n SER . 138 A 138 
A 139 1 n GLN . 139 A 139 
A 140 1 n ASN . 140 A 140 
A 141 1 n ALA . 141 A 141 
A 142 1 n ILE . 142 A 142 
A 143 1 n GLU . 143 A 143 
A 144 1 n SER . 144 A 144 
A 145 1 n PHE . 145 A 145 
A 146 1 n LYS . 146 A 146 
A 147 1 n HIS . 147 A 147 
A 148 1 n GLY . 148 A 148 
A 149 1 n GLY . 149 A 149 
A 150 1 n TYR . 150 A 150 
A 151 1 n TYR . 151 A 151 
A 152 1 n THR . 152 A 152 
A 153 1 n MET . 153 A 153 
A 154 1 n PRO . 154 A 154 
A 155 1 n PHE . 155 A 155 
A 156 1 n PRO . 156 A 156 
A 157 1 n ALA . 157 A 157 
A 158 1 n HIS . 158 A 158 
A 159 1 n LEU . 159 A 159 
A 160 1 n GLY . 160 A 160 
A 161 1 n ILE . 161 A 161 
A 162 1 n LYS . 162 A 162 
A 163 1 n VAL . 163 A 163 
A 164 1 n PRO . 164 A 164 
A 165 1 n LEU . 165 A 165 
A 166 1 n ASN . 166 A 166 
A 167 1 n ALA . 167 A 167 
A 168 1 n VAL . 168 A 168 
A 169 1 n VAL . 169 A 169 
A 170 1 n LEU . 170 A 170 
A 171 1 n ASN . 171 A 171 
A 172 1 n THR . 172 A 172 
A 173 1 n VAL . 173 A 173 
A 174 1 n LEU . 174 A 174 
A 175 1 n TYR . 175 A 175 
A 176 1 n TYR . 176 A 176 
A 177 1 n ASN . 177 A 177 
A 178 1 n TYR . 178 A 178 
A 179 1 n ASN . 179 A 179 
A 180 1 n LYS . 180 A 180 
A 181 1 n GLN . 181 A 181 
A 182 1 n THR . 182 A 182 
A 183 1 n MET . 183 A 183 
A 184 1 n ASP . 184 A 184 
A 185 1 n SER . 185 A 185 
A 186 1 n THR . 186 A 186 
A 187 1 n ASP . 187 A 187 
A 188 1 n PRO . 188 A 188 
A 189 1 n LEU . 189 A 189 
A 190 1 n GLY . 190 A 190 
A 191 1 n GLN . 191 A 191 
A 192 1 n PHE . 192 A 192 
A 193 1 n GLU . 193 A 193 
A 194 1 n TRP . 194 A 194 
A 195 1 n PHE . 195 A 195 
A 196 1 n LYS . 196 A 196 
A 197 1 n THR . 197 A 197 
A 198 1 n VAL . 198 A 198 
A 199 1 n MET . 199 A 199 
A 200 1 n ASP . 200 A 200 
A 201 1 n GLY . 201 A 201 
A 202 1 n TYR . 202 A 202 
A 203 1 n ARG . 203 A 203 
A 204 1 n LYS . 204 A 204 
A 205 1 n THR . 205 A 205 
A 206 1 n GLY . 206 A 206 
A 207 1 n GLN . 207 A 207 
A 208 1 n ARG . 208 A 208 
A 209 1 n ALA . 209 A 209 
A 210 1 n ILE . 210 A 210 
A 211 1 n VAL . 211 A 211 
A 212 1 n SER . 212 A 212 
A 213 1 n MET . 213 A 213 
A 214 1 n HIS . 214 A 214 
A 215 1 n ILE . 215 A 215 
A 216 1 n CYS . 216 A 216 
A 217 1 n PRO . 217 A 217 
A 218 1 n GLY . 218 A 218 
A 219 1 n VAL . 219 A 219 
A 220 1 n ALA . 220 A 220 
A 221 1 n GLU . 221 A 221 
A 222 1 n ARG . 222 A 222 
A 223 1 n PHE . 223 A 223 
A 224 1 n ASN . 224 A 224 
A 225 1 n TYR . 225 A 225 
A 226 1 n SER . 226 A 226 
A 227 1 n ASP . 227 A 227 
A 228 1 n GLN . 228 A 228 
A 229 1 n LEU . 229 A 229 
A 230 1 n TYR . 230 A 230 
A 231 1 n PRO . 231 A 231 
A 232 1 n GLN . 232 A 232 
A 233 1 n TYR . 233 A 233 
A 234 1 n ASN . 234 A 234 
A 235 1 n ASP . 235 A 235 
A 236 1 n ARG . 236 A 236 
A 237 1 n LEU . 237 A 237 
A 238 1 n VAL . 238 A 238 
A 239 1 n ASP . 239 A 239 
A 240 1 n SER . 240 A 240 
A 241 1 n LEU . 241 A 241 
A 242 1 n ALA . 242 A 242 
A 243 1 n GLU . 243 A 243 
A 244 1 n TYR . 244 A 244 
A 245 1 n ASN . 245 A 245 
A 246 1 n ASP . 246 A 246 
A 247 1 n VAL . 247 A 247 
A 248 1 n ILE . 248 A 248 
A 249 1 n LEU . 249 A 249 
A 250 1 n GLY . 250 A 250 
A 251 1 n VAL . 251 A 251 
A 252 1 n LEU . 252 A 252 
A 253 1 n CYS . 253 A 253 
A 254 1 n GLY . 254 A 254 
A 255 1 n HIS . 255 A 255 
A 256 1 n LEU . 256 A 256 
A 257 1 n HIS . 257 A 257 
A 258 1 n THR . 258 A 258 
A 259 1 n ASP . 259 A 259 
A 260 1 n THR . 260 A 260 
A 261 1 n PHE . 261 A 261 
A 262 1 n ARG . 262 A 262 
A 263 1 n ILE . 263 A 263 
A 264 1 n LEU . 264 A 264 
A 265 1 n SER . 265 A 265 
A 266 1 n LYS . 266 A 266 
A 267 1 n GLY . 267 A 267 
A 268 1 n ASN . 268 A 268 
A 269 1 n LYS . 269 A 269 
A 270 1 n LYS . 270 A 270 
A 271 1 n VAL . 271 A 271 
A 272 1 n MET . 272 A 272 
A 273 1 n ALA . 273 A 273 
A 274 1 n PHE . 274 A 274 
A 275 1 n ILE . 275 A 275 
A 276 1 n GLY . 276 A 276 
A 277 1 n PRO . 277 A 277 
A 278 1 n SER . 278 A 278 
A 279 1 n VAL . 279 A 279 
A 280 1 n ASP . 280 A 280 
A 281 1 n THR . 281 A 281 
A 282 1 n TRP . 282 A 282 
A 283 1 n LEU . 283 A 283 
A 284 1 n GLY . 284 A 284 
A 285 1 n THR . 285 A 285 
A 286 1 n SER . 286 A 286 
A 287 1 n PRO . 287 A 287 
A 288 1 n SER . 288 A 288 
A 289 1 n ILE . 289 A 289 
A 290 1 n ARG . 290 A 290 
A 291 1 n LYS . 291 A 291 
A 292 1 n TYR . 292 A 292 
A 293 1 n ASP . 293 A 293 
A 294 1 n VAL . 294 A 294 
A 295 1 n GLY . 295 A 295 
A 296 1 n ASN . 296 A 296 
A 297 1 n GLY . 297 A 297 
A 298 1 n GLN . 298 A 298 
A 299 1 n GLY . 299 A 299 
A 300 1 n TYR . 300 A 300 
A 301 1 n MET . 301 A 301 
A 302 1 n LYS . 302 A 302 
A 303 1 n GLU . 303 A 303 
A 304 1 n PHE . 304 A 304 
A 305 1 n LYS . 305 A 305 
A 306 1 n ASN . 306 A 306 
A 307 1 n TYR . 307 A 307 
A 308 1 n HIS . 308 A 308 
A 309 1 n PHE . 309 A 309 
A 310 1 n GLN . 310 A 310 
A 311 1 n LEU . 311 A 311 
A 312 1 n ARG . 312 A 312 
A 313 1 n PRO . 313 A 313 
A 314 1 n LYS . 314 A 314 
A 315 1 n LYS . 315 A 315 
A 316 1 n ASP . 316 A 316 
A 317 1 n LYS . 317 A 317 
A 318 1 n LEU . 318 A 318 
A 319 1 n LYS . 319 A 319 
A 320 1 n PRO . 320 A 320 
A 321 1 n LYS . 321 A 321 
A 322 1 n THR . 322 A 322 
A 323 1 n THR . 323 A 323 
A 324 1 n ILE . 324 A 324 
A 325 1 n LYS . 325 A 325 
A 326 1 n GLN . 326 A 326 
A 327 1 n PRO . 327 A 327 
A 328 1 n SER . 328 A 328 
A 329 1 n ASP . 329 A 329 
A 330 1 n GLY . 330 A 330 
A 331 1 n PHE . 331 A 331 
A 332 1 n ASN . 332 A 332 
A 333 1 n LYS . 333 A 333 
A 334 1 n TRP . 334 A 334 
A 335 1 n LYS . 335 A 335 
A 336 1 n PHE . 336 A 336 
A 337 1 n ASN . 337 A 337 
A 338 1 n TYR . 338 A 338 
A 339 1 n GLY . 339 A 339 
A 340 1 n SER . 340 A 340 
A 341 1 n SER . 341 A 341 
A 342 1 n SER . 342 A 342 
A 343 1 n GLU . 343 A 343 
A 344 1 n TYR . 344 A 344 
A 345 1 n GLY . 345 A 345 
A 346 1 n LEU . 346 A 346 
A 347 1 n LYS . 347 A 347 
A 348 1 n GLU . 348 A 348 
A 349 1 n LEU . 349 A 349 
A 350 1 n SER . 350 A 350 
A 351 1 n PRO . 351 A 351 
A 352 1 n LYS . 352 A 352 
A 353 1 n GLU . 353 A 353 
A 354 1 n PHE . 354 A 354 
A 355 1 n GLU . 355 A 355 
A 356 1 n ILE . 356 A 356 
A 357 1 n LEU . 357 A 357 
A 358 1 n ALA . 358 A 358 
A 359 1 n ALA . 359 A 359 
A 360 1 n ARG . 360 A 360 
A 361 1 n MET . 361 A 361 
A 362 1 n ASP . 362 A 362 
A 363 1 n LYS . 363 A 363 
A 364 1 n ASP . 364 A 364 
A 365 1 n LEU . 365 A 365 
A 366 1 n GLN . 366 A 366 
A 367 1 n LEU . 367 A 367 
A 368 1 n PHE . 368 A 368 
A 369 1 n ASN . 369 A 369 
A 370 1 n LYS . 370 A 370 
A 371 1 n TYR . 371 A 371 
A 372 1 n HIS . 372 A 372 
A 373 1 n LEU . 373 A 373 
A 374 1 n HIS . 374 A 374 
A 375 1 n PHE . 375 A 375 
A 376 1 n ARG . 376 A 376 
A 377 1 n ALA . 377 A 377 
A 378 1 n ASP . 378 A 378 
A 379 1 n THR . 379 A 379 
A 380 1 n PRO . 380 A 380 
A 381 1 n GLY . 381 A 381 
A 382 1 n PHE . 382 A 382 
A 383 1 n THR . 383 A 383 
B 1   2 n PHE . 1   B 1   
B 2   2 n GLU . 2   B 2   
B 3   2 n MET . 3   B 3   
B 4   2 n TRP . 4   B 4   
B 5   2 n GLN . 5   B 5   
B 6   2 n LEU . 6   B 6   
B 7   2 n THR . 7   B 7   
B 8   2 n ASP . 8   B 8   
B 9   2 n ILE . 9   B 9   
B 10  2 n HIS . 10  B 10  
B 11  2 n LEU . 11  B 11  
B 12  2 n ASP . 12  B 12  
B 13  2 n PRO . 13  B 13  
B 14  2 n MET . 14  B 14  
B 15  2 n TYR . 15  B 15  
B 16  2 n THR . 16  B 16  
B 17  2 n VAL . 17  B 17  
B 18  2 n GLY . 18  B 18  
B 19  2 n SER . 19  B 19  
B 20  2 n ASP . 20  B 20  
B 21  2 n PRO . 21  B 21  
B 22  2 n LEU . 22  B 22  
B 23  2 n LYS . 23  B 23  
B 24  2 n LEU . 24  B 24  
B 25  2 n CYS . 25  B 25  
B 26  2 n ARG . 26  B 26  
B 27  2 n GLU . 27  B 27  
B 28  2 n GLY . 28  B 28  
B 29  2 n LYS . 29  B 29  
B 30  2 n GLY . 30  B 30  
B 31  2 n ASN . 31  B 31  
B 32  2 n ALA . 32  B 32  
B 33  2 n GLY . 33  B 33  
B 34  2 n LYS . 34  B 34  
B 35  2 n TYR . 35  B 35  
B 36  2 n GLY . 36  B 36  
B 37  2 n ASP . 37  B 37  
B 38  2 n TYR . 38  B 38  
B 39  2 n SER . 39  B 39  
B 40  2 n CYS . 40  B 40  
B 41  2 n ASP . 41  B 41  
B 42  2 n ALA . 42  B 42  
B 43  2 n ASN . 43  B 43  
B 44  2 n MET . 44  B 44  
B 45  2 n ALA . 45  B 45  
B 46  2 n LEU . 46  B 46  
B 47  2 n LEU . 47  B 47  
B 48  2 n ASP . 48  B 48  
B 49  2 n SER . 49  B 49  
B 50  2 n LEU . 50  B 50  
B 51  2 n VAL . 51  B 51  
B 52  2 n LYS . 52  B 52  
B 53  2 n PHE . 53  B 53  
B 54  2 n ILE . 54  B 54  
B 55  2 n LYS . 55  B 55  
B 56  2 n ARG . 56  B 56  
B 57  2 n ASN . 57  B 57  
B 58  2 n THR . 58  B 58  
B 59  2 n ASP . 59  B 59  
B 60  2 n VAL . 60  B 60  
B 61  2 n ASN . 61  B 61  
B 62  2 n GLY . 62  B 62  
B 63  2 n LYS . 63  B 63  
B 64  2 n VAL . 64  B 64  
B 65  2 n MET . 65  B 65  
B 66  2 n VAL . 66  B 66  
B 67  2 n TYR . 67  B 67  
B 68  2 n ASN . 68  B 68  
B 69  2 n GLY . 69  B 69  
B 70  2 n ASP . 70  B 70  
B 71  2 n ILE . 71  B 71  
B 72  2 n VAL . 72  B 72  
B 73  2 n SER . 73  B 73  
B 74  2 n ARG . 74  B 74  
B 75  2 n ALA . 75  B 75  
B 76  2 n ILE . 76  B 76  
B 77  2 n PRO . 77  B 77  
B 78  2 n LYS . 78  B 78  
B 79  2 n TYR . 79  B 79  
B 80  2 n ASN . 80  B 80  
B 81  2 n LEU . 81  B 81  
B 82  2 n ASP . 82  B 82  
B 83  2 n TYR . 83  B 83  
B 84  2 n VAL . 84  B 84  
B 85  2 n LYS . 85  B 85  
B 86  2 n GLN . 86  B 86  
B 87  2 n SER . 87  B 87  
B 88  2 n ILE . 88  B 88  
B 89  2 n VAL . 89  B 89  
B 90  2 n ASN . 90  B 90  
B 91  2 n ALA . 91  B 91  
B 92  2 n THR . 92  B 92  
B 93  2 n ALA . 93  B 93  
B 94  2 n LEU . 94  B 94  
B 95  2 n LEU . 95  B 95  
B 96  2 n LYS . 96  B 96  
B 97  2 n LYS . 97  B 97  
B 98  2 n PHE . 98  B 98  
B 99  2 n GLU . 99  B 99  
B 100 2 n ASP . 100 B 100 
B 101 2 n PHE . 101 B 101 
B 102 2 n PHE . 102 B 102 
B 103 2 n ILE . 103 B 103 
B 104 2 n ILE . 104 B 104 
B 105 2 n PRO . 105 B 105 
B 106 2 n MET . 106 B 106 
B 107 2 n LEU . 107 B 107 
B 108 2 n GLY . 108 B 108 
B 109 2 n ASN . 109 B 109 
B 110 2 n HIS . 110 B 110 
B 111 2 n ASP . 111 B 111 
B 112 2 n VAL . 112 B 112 
B 113 2 n TYR . 113 B 113 
B 114 2 n PRO . 114 B 114 
B 115 2 n ALA . 115 B 115 
B 116 2 n ASN . 116 B 116 
B 117 2 n GLN . 117 B 117 
B 118 2 n MET . 118 B 118 
B 119 2 n ALA . 119 B 119 
B 120 2 n ILE . 120 B 120 
B 121 2 n ASN . 121 B 121 
B 122 2 n SER . 122 B 122 
B 123 2 n GLN . 123 B 123 
B 124 2 n TRP . 124 B 124 
B 125 2 n ILE . 125 B 125 
B 126 2 n PHE . 126 B 126 
B 127 2 n GLN . 127 B 127 
B 128 2 n PHE . 128 B 128 
B 129 2 n ALA . 129 B 129 
B 130 2 n ALA . 130 B 130 
B 131 2 n GLU . 131 B 131 
B 132 2 n GLN . 132 B 132 
B 133 2 n PHE . 133 B 133 
B 134 2 n ALA . 134 B 134 
B 135 2 n PRO . 135 B 135 
B 136 2 n PHE . 136 B 136 
B 137 2 n LEU . 137 B 137 
B 138 2 n SER . 138 B 138 
B 139 2 n GLN . 139 B 139 
B 140 2 n ASN . 140 B 140 
B 141 2 n ALA . 141 B 141 
B 142 2 n ILE . 142 B 142 
B 143 2 n GLU . 143 B 143 
B 144 2 n SER . 144 B 144 
B 145 2 n PHE . 145 B 145 
B 146 2 n LYS . 146 B 146 
B 147 2 n HIS . 147 B 147 
B 148 2 n GLY . 148 B 148 
B 149 2 n GLY . 149 B 149 
B 150 2 n TYR . 150 B 150 
B 151 2 n TYR . 151 B 151 
B 152 2 n THR . 152 B 152 
B 153 2 n MET . 153 B 153 
B 154 2 n PRO . 154 B 154 
B 155 2 n PHE . 155 B 155 
B 156 2 n PRO . 156 B 156 
B 157 2 n ALA . 157 B 157 
B 158 2 n HIS . 158 B 158 
B 159 2 n LEU . 159 B 159 
B 160 2 n GLY . 160 B 160 
B 161 2 n ILE . 161 B 161 
B 162 2 n LYS . 162 B 162 
B 163 2 n VAL . 163 B 163 
B 164 2 n PRO . 164 B 164 
B 165 2 n LEU . 165 B 165 
B 166 2 n ASN . 166 B 166 
B 167 2 n ALA . 167 B 167 
B 168 2 n VAL . 168 B 168 
B 169 2 n VAL . 169 B 169 
B 170 2 n LEU . 170 B 170 
B 171 2 n ASN . 171 B 171 
B 172 2 n THR . 172 B 172 
B 173 2 n VAL . 173 B 173 
B 174 2 n LEU . 174 B 174 
B 175 2 n TYR . 175 B 175 
B 176 2 n TYR . 176 B 176 
B 177 2 n ASN . 177 B 177 
B 178 2 n TYR . 178 B 178 
B 179 2 n ASN . 179 B 179 
B 180 2 n LYS . 180 B 180 
B 181 2 n GLN . 181 B 181 
B 182 2 n THR . 182 B 182 
B 183 2 n MET . 183 B 183 
B 184 2 n ASP . 184 B 184 
B 185 2 n SER . 185 B 185 
B 186 2 n THR . 186 B 186 
B 187 2 n ASP . 187 B 187 
B 188 2 n PRO . 188 B 188 
B 189 2 n LEU . 189 B 189 
B 190 2 n GLY . 190 B 190 
B 191 2 n GLN . 191 B 191 
B 192 2 n PHE . 192 B 192 
B 193 2 n GLU . 193 B 193 
B 194 2 n TRP . 194 B 194 
B 195 2 n PHE . 195 B 195 
B 196 2 n LYS . 196 B 196 
B 197 2 n THR . 197 B 197 
B 198 2 n VAL . 198 B 198 
B 199 2 n MET . 199 B 199 
B 200 2 n ASP . 200 B 200 
B 201 2 n GLY . 201 B 201 
B 202 2 n TYR . 202 B 202 
B 203 2 n ARG . 203 B 203 
B 204 2 n LYS . 204 B 204 
B 205 2 n THR . 205 B 205 
B 206 2 n GLY . 206 B 206 
B 207 2 n GLN . 207 B 207 
B 208 2 n ARG . 208 B 208 
B 209 2 n ALA . 209 B 209 
B 210 2 n ILE . 210 B 210 
B 211 2 n VAL . 211 B 211 
B 212 2 n SER . 212 B 212 
B 213 2 n MET . 213 B 213 
B 214 2 n HIS . 214 B 214 
B 215 2 n ILE . 215 B 215 
B 216 2 n CYS . 216 B 216 
B 217 2 n PRO . 217 B 217 
B 218 2 n GLY . 218 B 218 
B 219 2 n VAL . 219 B 219 
B 220 2 n ALA . 220 B 220 
B 221 2 n GLU . 221 B 221 
B 222 2 n ARG . 222 B 222 
B 223 2 n PHE . 223 B 223 
B 224 2 n ASN . 224 B 224 
B 225 2 n TYR . 225 B 225 
B 226 2 n SER . 226 B 226 
B 227 2 n ASP . 227 B 227 
B 228 2 n GLN . 228 B 228 
B 229 2 n LEU . 229 B 229 
B 230 2 n TYR . 230 B 230 
B 231 2 n PRO . 231 B 231 
B 232 2 n GLN . 232 B 232 
B 233 2 n TYR . 233 B 233 
B 234 2 n ASN . 234 B 234 
B 235 2 n ASP . 235 B 235 
B 236 2 n ARG . 236 B 236 
B 237 2 n LEU . 237 B 237 
B 238 2 n VAL . 238 B 238 
B 239 2 n ASP . 239 B 239 
B 240 2 n SER . 240 B 240 
B 241 2 n LEU . 241 B 241 
B 242 2 n ALA . 242 B 242 
B 243 2 n GLU . 243 B 243 
B 244 2 n TYR . 244 B 244 
B 245 2 n ASN . 245 B 245 
B 246 2 n ASP . 246 B 246 
B 247 2 n VAL . 247 B 247 
B 248 2 n ILE . 248 B 248 
B 249 2 n LEU . 249 B 249 
B 250 2 n GLY . 250 B 250 
B 251 2 n VAL . 251 B 251 
B 252 2 n LEU . 252 B 252 
B 253 2 n CYS . 253 B 253 
B 254 2 n GLY . 254 B 254 
B 255 2 n HIS . 255 B 255 
B 256 2 n LEU . 256 B 256 
B 257 2 n HIS . 257 B 257 
B 258 2 n THR . 258 B 258 
B 259 2 n ASP . 259 B 259 
B 260 2 n THR . 260 B 260 
B 261 2 n PHE . 261 B 261 
B 262 2 n ARG . 262 B 262 
B 263 2 n ILE . 263 B 263 
B 264 2 n LEU . 264 B 264 
B 265 2 n SER . 265 B 265 
B 266 2 n LYS . 266 B 266 
B 267 2 n GLY . 267 B 267 
B 268 2 n ASN . 268 B 268 
B 269 2 n LYS . 269 B 269 
B 270 2 n LYS . 270 B 270 
B 271 2 n VAL . 271 B 271 
B 272 2 n MET . 272 B 272 
B 273 2 n ALA . 273 B 273 
B 274 2 n PHE . 274 B 274 
B 275 2 n ILE . 275 B 275 
B 276 2 n GLY . 276 B 276 
B 277 2 n PRO . 277 B 277 
B 278 2 n SER . 278 B 278 
B 279 2 n VAL . 279 B 279 
B 280 2 n ASP . 280 B 280 
B 281 2 n THR . 281 B 281 
B 282 2 n TRP . 282 B 282 
B 283 2 n LEU . 283 B 283 
B 284 2 n GLY . 284 B 284 
B 285 2 n THR . 285 B 285 
B 286 2 n SER . 286 B 286 
B 287 2 n PRO . 287 B 287 
B 288 2 n SER . 288 B 288 
B 289 2 n ILE . 289 B 289 
B 290 2 n ARG . 290 B 290 
B 291 2 n LYS . 291 B 291 
B 292 2 n TYR . 292 B 292 
B 293 2 n ASP . 293 B 293 
B 294 2 n VAL . 294 B 294 
B 295 2 n GLY . 295 B 295 
B 296 2 n ASN . 296 B 296 
B 297 2 n GLY . 297 B 297 
B 298 2 n GLN . 298 B 298 
B 299 2 n GLY . 299 B 299 
B 300 2 n TYR . 300 B 300 
B 301 2 n MET . 301 B 301 
B 302 2 n LYS . 302 B 302 
B 303 2 n GLU . 303 B 303 
B 304 2 n PHE . 304 B 304 
B 305 2 n LYS . 305 B 305 
B 306 2 n ASN . 306 B 306 
B 307 2 n TYR . 307 B 307 
B 308 2 n HIS . 308 B 308 
B 309 2 n PHE . 309 B 309 
B 310 2 n GLN . 310 B 310 
B 311 2 n LEU . 311 B 311 
B 312 2 n ARG . 312 B 312 
B 313 2 n PRO . 313 B 313 
B 314 2 n LYS . 314 B 314 
B 315 2 n LYS . 315 B 315 
B 316 2 n ASP . 316 B 316 
B 317 2 n LYS . 317 B 317 
B 318 2 n LEU . 318 B 318 
B 319 2 n LYS . 319 B 319 
B 320 2 n PRO . 320 B 320 
B 321 2 n LYS . 321 B 321 
B 322 2 n THR . 322 B 322 
B 323 2 n THR . 323 B 323 
B 324 2 n ILE . 324 B 324 
B 325 2 n LYS . 325 B 325 
B 326 2 n GLN . 326 B 326 
B 327 2 n PRO . 327 B 327 
B 328 2 n SER . 328 B 328 
B 329 2 n ASP . 329 B 329 
B 330 2 n GLY . 330 B 330 
B 331 2 n PHE . 331 B 331 
B 332 2 n ASN . 332 B 332 
B 333 2 n LYS . 333 B 333 
B 334 2 n TRP . 334 B 334 
B 335 2 n LYS . 335 B 335 
B 336 2 n PHE . 336 B 336 
B 337 2 n ASN . 337 B 337 
B 338 2 n TYR . 338 B 338 
B 339 2 n GLY . 339 B 339 
B 340 2 n SER . 340 B 340 
B 341 2 n SER . 341 B 341 
B 342 2 n SER . 342 B 342 
B 343 2 n GLU . 343 B 343 
B 344 2 n TYR . 344 B 344 
B 345 2 n GLY . 345 B 345 
B 346 2 n LEU . 346 B 346 
B 347 2 n LYS . 347 B 347 
B 348 2 n GLU . 348 B 348 
B 349 2 n LEU . 349 B 349 
B 350 2 n SER . 350 B 350 
B 351 2 n PRO . 351 B 351 
B 352 2 n LYS . 352 B 352 
B 353 2 n GLU . 353 B 353 
B 354 2 n PHE . 354 B 354 
B 355 2 n GLU . 355 B 355 
B 356 2 n ILE . 356 B 356 
B 357 2 n LEU . 357 B 357 
B 358 2 n ALA . 358 B 358 
B 359 2 n ALA . 359 B 359 
B 360 2 n ARG . 360 B 360 
B 361 2 n MET . 361 B 361 
B 362 2 n ASP . 362 B 362 
B 363 2 n LYS . 363 B 363 
B 364 2 n ASP . 364 B 364 
B 365 2 n LEU . 365 B 365 
B 366 2 n GLN . 366 B 366 
B 367 2 n LEU . 367 B 367 
B 368 2 n PHE . 368 B 368 
B 369 2 n ASN . 369 B 369 
B 370 2 n LYS . 370 B 370 
B 371 2 n TYR . 371 B 371 
B 372 2 n HIS . 372 B 372 
B 373 2 n LEU . 373 B 373 
B 374 2 n HIS . 374 B 374 
B 375 2 n PHE . 375 B 375 
B 376 2 n ARG . 376 B 376 
B 377 2 n ALA . 377 B 377 
B 378 2 n ASP . 378 B 378 
B 379 2 n THR . 379 B 379 
B 380 2 n PRO . 380 B 380 
B 381 2 n GLY . 381 B 381 
B 382 2 n PHE . 382 B 382 
B 383 2 n THR . 383 B 383 
#
_software.classification other
_software.date           ?
_software.description    "Structure prediction"
_software.name           AlphaFold
_software.pdbx_ordinal   1
_software.type           package
_software.version        "AlphaFold-beta-20231127 (7a14c934-fe78-43c1-a552-7fb305b0ebd1 @ 2024-09-02 08:04:46)"
#
loop_
_struct_asym.entity_id
_struct_asym.id
1  A 
2  B 
3  C 
4  D 
5  E 
6  F 
7  G 
8  H 
9  I 
10 J 
#
loop_
_struct_conn.conn_type_id
_struct_conn.id
_struct_conn.pdbx_ptnr1_PDB_ins_code
_struct_conn.pdbx_ptnr1_label_alt_id
_struct_conn.pdbx_ptnr2_PDB_ins_code
_struct_conn.pdbx_ptnr2_label_alt_id
_struct_conn.pdbx_role
_struct_conn.pdbx_value_order
_struct_conn.ptnr1_auth_asym_id
_struct_conn.ptnr1_auth_seq_id
_struct_conn.ptnr1_label_asym_id
_struct_conn.ptnr1_label_atom_id
_struct_conn.ptnr1_label_comp_id
_struct_conn.ptnr1_label_seq_id
_struct_conn.ptnr1_symmetry
_struct_conn.ptnr2_auth_asym_id
_struct_conn.ptnr2_auth_seq_id
_struct_conn.ptnr2_label_asym_id
_struct_conn.ptnr2_label_atom_id
_struct_conn.ptnr2_label_comp_id
_struct_conn.ptnr2_label_seq_id
_struct_conn.ptnr2_symmetry
covale covale1  ? ? ? ? ? ? G 1 G C1 NAG . 1_555 A 90  A ND2 ASN 90  1_555 
covale covale2  ? ? ? ? ? ? H 1 H C1 NAG . 1_555 A 224 A ND2 ASN 224 1_555 
covale covale3  ? ? ? ? ? ? I 1 I C1 NAG . 1_555 B 90  B ND2 ASN 90  1_555 
covale covale4  ? ? ? ? ? ? J 1 J C1 NAG . 1_555 B 224 B ND2 ASN 224 1_555 
covale covale5  ? ? ? ? ? ? G 1 G O4 NAG . 1_555 G 2   G C1  NAG .   1_555 
covale covale6  ? ? ? ? ? ? G 2 G O4 NAG . 1_555 G 3   G C1  MAN .   1_555 
covale covale7  ? ? ? ? ? ? G 3 G O2 MAN . 1_555 G 4   G C1  MAN .   1_555 
covale covale8  ? ? ? ? ? ? G 4 G O2 MAN . 1_555 G 5   G C1  MAN .   1_555 
covale covale9  ? ? ? ? ? ? G 4 G O6 MAN . 1_555 G 6   G C1  MAN .   1_555 
covale covale10 ? ? ? ? ? ? G 6 G O2 MAN . 1_555 G 7   G C1  MAN .   1_555 
covale covale11 ? ? ? ? ? ? G 6 G O6 MAN . 1_555 G 8   G C1  MAN .   1_555 
covale covale12 ? ? ? ? ? ? H 1 H O4 NAG . 1_555 H 2   H C1  NAG .   1_555 
covale covale13 ? ? ? ? ? ? H 2 H O4 NAG . 1_555 H 3   H C1  MAN .   1_555 
covale covale14 ? ? ? ? ? ? H 3 H O2 MAN . 1_555 H 4   H C1  MAN .   1_555 
covale covale15 ? ? ? ? ? ? H 4 H O2 MAN . 1_555 H 5   H C1  MAN .   1_555 
covale covale16 ? ? ? ? ? ? H 4 H O6 MAN . 1_555 H 6   H C1  MAN .   1_555 
covale covale17 ? ? ? ? ? ? H 6 H O2 MAN . 1_555 H 7   H C1  MAN .   1_555 
covale covale18 ? ? ? ? ? ? H 6 H O6 MAN . 1_555 H 8   H C1  MAN .   1_555 
covale covale19 ? ? ? ? ? ? I 1 I O4 NAG . 1_555 I 2   I C1  NAG .   1_555 
covale covale20 ? ? ? ? ? ? I 2 I O4 NAG . 1_555 I 3   I C1  MAN .   1_555 
covale covale21 ? ? ? ? ? ? I 3 I O2 MAN . 1_555 I 4   I C1  MAN .   1_555 
covale covale22 ? ? ? ? ? ? I 4 I O2 MAN . 1_555 I 5   I C1  MAN .   1_555 
covale covale23 ? ? ? ? ? ? I 4 I O6 MAN . 1_555 I 6   I C1  MAN .   1_555 
covale covale24 ? ? ? ? ? ? I 6 I O2 MAN . 1_555 I 7   I C1  MAN .   1_555 
covale covale25 ? ? ? ? ? ? I 6 I O6 MAN . 1_555 I 8   I C1  MAN .   1_555 
covale covale26 ? ? ? ? ? ? J 1 J O4 NAG . 1_555 J 2   J C1  NAG .   1_555 
covale covale27 ? ? ? ? ? ? J 2 J O4 NAG . 1_555 J 3   J C1  MAN .   1_555 
covale covale28 ? ? ? ? ? ? J 3 J O2 MAN . 1_555 J 4   J C1  MAN .   1_555 
covale covale29 ? ? ? ? ? ? J 4 J O2 MAN . 1_555 J 5   J C1  MAN .   1_555 
covale covale30 ? ? ? ? ? ? J 4 J O6 MAN . 1_555 J 6   J C1  MAN .   1_555 
covale covale31 ? ? ? ? ? ? J 6 J O2 MAN . 1_555 J 7   J C1  MAN .   1_555 
covale covale32 ? ? ? ? ? ? J 6 J O6 MAN . 1_555 J 8   J C1  MAN .   1_555 
#
_struct_conn_type.criteria  ?
_struct_conn_type.id        covale
_struct_conn_type.reference ?
#
loop_
_atom_site.group_PDB
_atom_site.id
_atom_site.type_symbol
_atom_site.label_atom_id
_atom_site.label_alt_id
_atom_site.label_comp_id
_atom_site.label_asym_id
_atom_site.label_entity_id
_atom_site.label_seq_id
_atom_site.pdbx_PDB_ins_code
_atom_site.Cartn_x
_atom_site.Cartn_y
_atom_site.Cartn_z
_atom_site.occupancy
_atom_site.B_iso_or_equiv
_atom_site.auth_seq_id
_atom_site.auth_asym_id
_atom_site.pdbx_PDB_model_num
ATOM   1    N  N   . PHE A 1  1   ? -2.071  -37.170 -10.530 1.00 96.22 1   A 1 
ATOM   2    C  CA  . PHE A 1  1   ? -3.319  -36.486 -10.161 1.00 97.26 1   A 1 
ATOM   3    C  C   . PHE A 1  1   ? -3.250  -35.007 -10.508 1.00 97.65 1   A 1 
ATOM   4    O  O   . PHE A 1  1   ? -2.175  -34.493 -10.855 1.00 96.99 1   A 1 
ATOM   5    C  CB  . PHE A 1  1   ? -3.633  -36.666 -8.678  1.00 96.57 1   A 1 
ATOM   6    C  CG  . PHE A 1  1   ? -2.667  -35.966 -7.742  1.00 97.01 1   A 1 
ATOM   7    C  CD1 . PHE A 1  1   ? -1.432  -36.535 -7.440  1.00 94.47 1   A 1 
ATOM   8    C  CD2 . PHE A 1  1   ? -3.014  -34.763 -7.148  1.00 94.08 1   A 1 
ATOM   9    C  CE1 . PHE A 1  1   ? -0.551  -35.904 -6.567  1.00 93.30 1   A 1 
ATOM   10   C  CE2 . PHE A 1  1   ? -2.141  -34.126 -6.271  1.00 93.48 1   A 1 
ATOM   11   C  CZ  . PHE A 1  1   ? -0.901  -34.697 -5.979  1.00 96.12 1   A 1 
ATOM   12   N  N   . GLU A 1  2   ? -4.387  -34.322 -10.428 1.00 97.98 2   A 1 
ATOM   13   C  CA  . GLU A 1  2   ? -4.447  -32.904 -10.726 1.00 98.16 2   A 1 
ATOM   14   C  C   . GLU A 1  2   ? -4.772  -32.131 -9.450  1.00 98.37 2   A 1 
ATOM   15   O  O   . GLU A 1  2   ? -5.360  -32.669 -8.516  1.00 97.97 2   A 1 
ATOM   16   C  CB  . GLU A 1  2   ? -5.493  -32.622 -11.798 1.00 97.62 2   A 1 
ATOM   17   C  CG  . GLU A 1  2   ? -5.203  -33.314 -13.122 1.00 94.26 2   A 1 
ATOM   18   C  CD  . GLU A 1  2   ? -6.219  -32.977 -14.201 1.00 91.95 2   A 1 
ATOM   19   O  OE1 . GLU A 1  2   ? -7.438  -33.099 -13.932 1.00 84.60 2   A 1 
ATOM   20   O  OE2 . GLU A 1  2   ? -5.800  -32.606 -15.299 1.00 84.32 2   A 1 
ATOM   21   N  N   . MET A 1  3   ? -4.393  -30.852 -9.429  1.00 98.63 3   A 1 
ATOM   22   C  CA  . MET A 1  3   ? -4.597  -30.029 -8.249  1.00 98.75 3   A 1 
ATOM   23   C  C   . MET A 1  3   ? -4.878  -28.578 -8.632  1.00 98.87 3   A 1 
ATOM   24   O  O   . MET A 1  3   ? -4.127  -27.966 -9.393  1.00 98.77 3   A 1 
ATOM   25   C  CB  . MET A 1  3   ? -3.351  -30.108 -7.360  1.00 98.55 3   A 1 
ATOM   26   C  CG  . MET A 1  3   ? -3.382  -29.230 -6.128  1.00 97.94 3   A 1 
ATOM   27   S  SD  . MET A 1  3   ? -1.990  -29.552 -5.011  1.00 97.34 3   A 1 
ATOM   28   C  CE  . MET A 1  3   ? -0.619  -29.021 -6.031  1.00 91.58 3   A 1 
ATOM   29   N  N   . TRP A 1  4   ? -5.964  -28.018 -8.096  1.00 98.74 4   A 1 
ATOM   30   C  CA  . TRP A 1  4   ? -6.328  -26.634 -8.347  1.00 98.89 4   A 1 
ATOM   31   C  C   . TRP A 1  4   ? -5.600  -25.695 -7.386  1.00 98.82 4   A 1 
ATOM   32   O  O   . TRP A 1  4   ? -5.274  -26.075 -6.261  1.00 98.73 4   A 1 
ATOM   33   C  CB  . TRP A 1  4   ? -7.828  -26.423 -8.164  1.00 98.80 4   A 1 
ATOM   34   C  CG  . TRP A 1  4   ? -8.701  -27.188 -9.121  1.00 98.80 4   A 1 
ATOM   35   C  CD1 . TRP A 1  4   ? -9.226  -28.431 -8.930  1.00 98.35 4   A 1 
ATOM   36   C  CD2 . TRP A 1  4   ? -9.162  -26.738 -10.398 1.00 98.74 4   A 1 
ATOM   37   N  NE1 . TRP A 1  4   ? -9.982  -28.791 -10.013 1.00 98.34 4   A 1 
ATOM   38   C  CE2 . TRP A 1  4   ? -9.970  -27.773 -10.934 1.00 98.59 4   A 1 
ATOM   39   C  CE3 . TRP A 1  4   ? -8.982  -25.565 -11.149 1.00 98.57 4   A 1 
ATOM   40   C  CZ2 . TRP A 1  4   ? -10.585 -27.661 -12.181 1.00 98.39 4   A 1 
ATOM   41   C  CZ3 . TRP A 1  4   ? -9.598  -25.466 -12.391 1.00 98.17 4   A 1 
ATOM   42   C  CH2 . TRP A 1  4   ? -10.389 -26.503 -12.895 1.00 98.07 4   A 1 
ATOM   43   N  N   . GLN A 1  5   ? -5.360  -24.458 -7.845  1.00 98.84 5   A 1 
ATOM   44   C  CA  . GLN A 1  5   ? -4.749  -23.433 -6.999  1.00 98.80 5   A 1 
ATOM   45   C  C   . GLN A 1  5   ? -5.715  -22.250 -7.003  1.00 98.88 5   A 1 
ATOM   46   O  O   . GLN A 1  5   ? -5.856  -21.561 -8.012  1.00 98.74 5   A 1 
ATOM   47   C  CB  . GLN A 1  5   ? -3.383  -23.012 -7.532  1.00 98.79 5   A 1 
ATOM   48   C  CG  . GLN A 1  5   ? -2.720  -21.935 -6.673  1.00 98.57 5   A 1 
ATOM   49   C  CD  . GLN A 1  5   ? -1.378  -21.485 -7.200  1.00 98.43 5   A 1 
ATOM   50   O  OE1 . GLN A 1  5   ? -1.045  -21.686 -8.369  1.00 91.67 5   A 1 
ATOM   51   N  NE2 . GLN A 1  5   ? -0.593  -20.847 -6.340  1.00 91.30 5   A 1 
ATOM   52   N  N   . LEU A 1  6   ? -6.364  -22.021 -5.868  1.00 98.87 6   A 1 
ATOM   53   C  CA  . LEU A 1  6   ? -7.327  -20.937 -5.711  1.00 98.83 6   A 1 
ATOM   54   C  C   . LEU A 1  6   ? -6.696  -19.874 -4.825  1.00 98.79 6   A 1 
ATOM   55   O  O   . LEU A 1  6   ? -6.406  -20.124 -3.658  1.00 98.46 6   A 1 
ATOM   56   C  CB  . LEU A 1  6   ? -8.600  -21.495 -5.054  1.00 98.69 6   A 1 
ATOM   57   C  CG  . LEU A 1  6   ? -9.720  -20.516 -4.719  1.00 98.12 6   A 1 
ATOM   58   C  CD1 . LEU A 1  6   ? -10.248 -19.856 -5.984  1.00 95.86 6   A 1 
ATOM   59   C  CD2 . LEU A 1  6   ? -10.839 -21.270 -4.005  1.00 95.91 6   A 1 
ATOM   60   N  N   . THR A 1  7   ? -6.491  -18.677 -5.386  1.00 98.70 7   A 1 
ATOM   61   C  CA  . THR A 1  7   ? -5.802  -17.649 -4.609  1.00 98.74 7   A 1 
ATOM   62   C  C   . THR A 1  7   ? -6.327  -16.227 -4.801  1.00 98.62 7   A 1 
ATOM   63   O  O   . THR A 1  7   ? -6.840  -15.879 -5.863  1.00 98.32 7   A 1 
ATOM   64   C  CB  . THR A 1  7   ? -4.283  -17.666 -4.931  1.00 98.48 7   A 1 
ATOM   65   O  OG1 . THR A 1  7   ? -3.593  -16.806 -4.026  1.00 94.61 7   A 1 
ATOM   66   C  CG2 . THR A 1  7   ? -4.027  -17.217 -6.366  1.00 93.71 7   A 1 
ATOM   67   N  N   . ASP A 1  8   ? -6.186  -15.428 -3.738  1.00 98.66 8   A 1 
ATOM   68   C  CA  . ASP A 1  8   ? -6.515  -14.010 -3.751  1.00 98.57 8   A 1 
ATOM   69   C  C   . ASP A 1  8   ? -7.909  -13.685 -4.269  1.00 98.56 8   A 1 
ATOM   70   O  O   . ASP A 1  8   ? -8.075  -13.001 -5.287  1.00 98.01 8   A 1 
ATOM   71   C  CB  . ASP A 1  8   ? -5.443  -13.251 -4.539  1.00 98.40 8   A 1 
ATOM   72   C  CG  . ASP A 1  8   ? -4.086  -13.348 -3.866  1.00 98.15 8   A 1 
ATOM   73   O  OD1 . ASP A 1  8   ? -3.828  -12.553 -2.937  1.00 95.66 8   A 1 
ATOM   74   O  OD2 . ASP A 1  8   ? -3.283  -14.219 -4.266  1.00 96.22 8   A 1 
ATOM   75   N  N   . ILE A 1  9   ? -8.899  -14.152 -3.546  1.00 98.40 9   A 1 
ATOM   76   C  CA  . ILE A 1  9   ? -10.289 -13.892 -3.901  1.00 98.37 9   A 1 
ATOM   77   C  C   . ILE A 1  9   ? -10.683 -12.454 -3.578  1.00 97.91 9   A 1 
ATOM   78   O  O   . ILE A 1  9   ? -11.295 -11.776 -4.395  1.00 97.09 9   A 1 
ATOM   79   C  CB  . ILE A 1  9   ? -11.222 -14.860 -3.148  1.00 98.33 9   A 1 
ATOM   80   C  CG1 . ILE A 1  9   ? -10.933 -16.306 -3.570  1.00 97.33 9   A 1 
ATOM   81   C  CG2 . ILE A 1  9   ? -12.679 -14.507 -3.433  1.00 97.00 9   A 1 
ATOM   82   C  CD1 . ILE A 1  9   ? -11.670 -17.346 -2.741  1.00 96.05 9   A 1 
ATOM   83   N  N   . HIS A 1  10  ? -10.319 -11.985 -2.380  1.00 97.33 10  A 1 
ATOM   84   C  CA  . HIS A 1  10  ? -10.670 -10.649 -1.915  1.00 96.83 10  A 1 
ATOM   85   C  C   . HIS A 1  10  ? -12.156 -10.375 -2.144  1.00 96.63 10  A 1 
ATOM   86   O  O   . HIS A 1  10  ? -12.535 -9.445  -2.858  1.00 95.76 10  A 1 
ATOM   87   C  CB  . HIS A 1  10  ? -9.813  -9.589  -2.615  1.00 96.52 10  A 1 
ATOM   88   C  CG  . HIS A 1  10  ? -8.361  -9.637  -2.247  1.00 96.54 10  A 1 
ATOM   89   N  ND1 . HIS A 1  10  ? -7.875  -9.109  -1.075  1.00 94.92 10  A 1 
ATOM   90   C  CD2 . HIS A 1  10  ? -7.296  -10.160 -2.896  1.00 95.25 10  A 1 
ATOM   91   C  CE1 . HIS A 1  10  ? -6.564  -9.301  -1.010  1.00 95.23 10  A 1 
ATOM   92   N  NE2 . HIS A 1  10  ? -6.185  -9.938  -2.106  1.00 95.38 10  A 1 
ATOM   93   N  N   . LEU A 1  11  ? -12.974 -11.184 -1.533  1.00 96.56 11  A 1 
ATOM   94   C  CA  . LEU A 1  11  ? -14.425 -11.086 -1.673  1.00 96.42 11  A 1 
ATOM   95   C  C   . LEU A 1  11  ? -15.017 -9.844  -1.026  1.00 96.15 11  A 1 
ATOM   96   O  O   . LEU A 1  11  ? -14.784 -9.564  0.146   1.00 95.09 11  A 1 
ATOM   97   C  CB  . LEU A 1  11  ? -15.083 -12.320 -1.066  1.00 95.92 11  A 1 
ATOM   98   C  CG  . LEU A 1  11  ? -16.618 -12.330 -1.037  1.00 94.04 11  A 1 
ATOM   99   C  CD1 . LEU A 1  11  ? -17.160 -12.326 -2.457  1.00 90.55 11  A 1 
ATOM   100  C  CD2 . LEU A 1  11  ? -17.116 -13.554 -0.277  1.00 89.88 11  A 1 
ATOM   101  N  N   . ASP A 1  12  ? -15.801 -9.101  -1.807  1.00 95.31 12  A 1 
ATOM   102  C  CA  . ASP A 1  12  ? -16.495 -7.936  -1.285  1.00 94.79 12  A 1 
ATOM   103  C  C   . ASP A 1  12  ? -17.976 -8.293  -1.178  1.00 95.04 12  A 1 
ATOM   104  O  O   . ASP A 1  12  ? -18.682 -8.336  -2.190  1.00 94.63 12  A 1 
ATOM   105  C  CB  . ASP A 1  12  ? -16.321 -6.729  -2.211  1.00 93.51 12  A 1 
ATOM   106  C  CG  . ASP A 1  12  ? -17.061 -5.502  -1.700  1.00 92.15 12  A 1 
ATOM   107  O  OD1 . ASP A 1  12  ? -17.595 -5.546  -0.572  1.00 89.78 12  A 1 
ATOM   108  O  OD2 . ASP A 1  12  ? -17.098 -4.491  -2.427  1.00 88.91 12  A 1 
ATOM   109  N  N   . PRO A 1  13  ? -18.464 -8.538  0.031   1.00 93.79 13  A 1 
ATOM   110  C  CA  . PRO A 1  13  ? -19.864 -8.904  0.205   1.00 93.21 13  A 1 
ATOM   111  C  C   . PRO A 1  13  ? -20.831 -7.761  -0.081  1.00 93.12 13  A 1 
ATOM   112  O  O   . PRO A 1  13  ? -22.034 -7.982  -0.213  1.00 92.29 13  A 1 
ATOM   113  C  CB  . PRO A 1  13  ? -19.927 -9.346  1.671   1.00 92.19 13  A 1 
ATOM   114  C  CG  . PRO A 1  13  ? -18.906 -8.478  2.317   1.00 90.90 13  A 1 
ATOM   115  C  CD  . PRO A 1  13  ? -17.759 -8.491  1.326   1.00 93.09 13  A 1 
ATOM   116  N  N   . MET A 1  14  ? -20.309 -6.547  -0.180  1.00 92.76 14  A 1 
ATOM   117  C  CA  . MET A 1  14  ? -21.140 -5.373  -0.431  1.00 92.10 14  A 1 
ATOM   118  C  C   . MET A 1  14  ? -21.288 -5.024  -1.909  1.00 93.08 14  A 1 
ATOM   119  O  O   . MET A 1  14  ? -21.982 -4.069  -2.255  1.00 92.64 14  A 1 
ATOM   120  C  CB  . MET A 1  14  ? -20.572 -4.172  0.324   1.00 90.60 14  A 1 
ATOM   121  C  CG  . MET A 1  14  ? -20.577 -4.354  1.831   1.00 86.75 14  A 1 
ATOM   122  S  SD  . MET A 1  14  ? -19.781 -2.978  2.713   1.00 79.71 14  A 1 
ATOM   123  C  CE  . MET A 1  14  ? -20.900 -1.622  2.311   1.00 69.89 14  A 1 
ATOM   124  N  N   . TYR A 1  15  ? -20.637 -5.795  -2.784  1.00 93.99 15  A 1 
ATOM   125  C  CA  . TYR A 1  15  ? -20.711 -5.536  -4.221  1.00 94.72 15  A 1 
ATOM   126  C  C   . TYR A 1  15  ? -22.169 -5.499  -4.670  1.00 94.95 15  A 1 
ATOM   127  O  O   . TYR A 1  15  ? -22.961 -6.382  -4.337  1.00 94.62 15  A 1 
ATOM   128  C  CB  . TYR A 1  15  ? -19.953 -6.615  -4.994  1.00 94.83 15  A 1 
ATOM   129  C  CG  . TYR A 1  15  ? -19.865 -6.348  -6.488  1.00 95.08 15  A 1 
ATOM   130  C  CD1 . TYR A 1  15  ? -20.944 -6.622  -7.328  1.00 94.23 15  A 1 
ATOM   131  C  CD2 . TYR A 1  15  ? -18.713 -5.819  -7.044  1.00 94.42 15  A 1 
ATOM   132  C  CE1 . TYR A 1  15  ? -20.872 -6.360  -8.695  1.00 93.98 15  A 1 
ATOM   133  C  CE2 . TYR A 1  15  ? -18.622 -5.555  -8.406  1.00 94.02 15  A 1 
ATOM   134  C  CZ  . TYR A 1  15  ? -19.708 -5.832  -9.226  1.00 94.77 15  A 1 
ATOM   135  O  OH  . TYR A 1  15  ? -19.628 -5.574  -10.583 1.00 94.03 15  A 1 
ATOM   136  N  N   . THR A 1  16  ? -22.512 -4.473  -5.451  1.00 94.52 16  A 1 
ATOM   137  C  CA  . THR A 1  16  ? -23.879 -4.290  -5.937  1.00 94.89 16  A 1 
ATOM   138  C  C   . THR A 1  16  ? -23.908 -4.121  -7.450  1.00 95.04 16  A 1 
ATOM   139  O  O   . THR A 1  16  ? -23.303 -3.198  -7.994  1.00 94.57 16  A 1 
ATOM   140  C  CB  . THR A 1  16  ? -24.522 -3.055  -5.281  1.00 94.22 16  A 1 
ATOM   141  O  OG1 . THR A 1  16  ? -24.542 -3.222  -3.857  1.00 90.55 16  A 1 
ATOM   142  C  CG2 . THR A 1  16  ? -25.948 -2.860  -5.786  1.00 90.41 16  A 1 
ATOM   143  N  N   . VAL A 1  17  ? -24.613 -5.012  -8.131  1.00 95.11 17  A 1 
ATOM   144  C  CA  . VAL A 1  17  ? -24.738 -4.939  -9.581  1.00 95.37 17  A 1 
ATOM   145  C  C   . VAL A 1  17  ? -25.457 -3.650  -9.963  1.00 95.26 17  A 1 
ATOM   146  O  O   . VAL A 1  17  ? -26.453 -3.278  -9.349  1.00 94.38 17  A 1 
ATOM   147  C  CB  . VAL A 1  17  ? -25.529 -6.148  -10.128 1.00 94.80 17  A 1 
ATOM   148  C  CG1 . VAL A 1  17  ? -25.718 -6.011  -11.636 1.00 92.48 17  A 1 
ATOM   149  C  CG2 . VAL A 1  17  ? -24.799 -7.439  -9.802  1.00 92.52 17  A 1 
ATOM   150  N  N   . GLY A 1  18  ? -24.928 -2.955  -10.976 1.00 93.35 18  A 1 
ATOM   151  C  CA  . GLY A 1  18  ? -25.533 -1.715  -11.428 1.00 92.80 18  A 1 
ATOM   152  C  C   . GLY A 1  18  ? -25.052 -0.479  -10.685 1.00 92.74 18  A 1 
ATOM   153  O  O   . GLY A 1  18  ? -25.495 0.632   -10.968 1.00 90.93 18  A 1 
ATOM   154  N  N   . SER A 1  19  ? -24.151 -0.674  -9.734  1.00 91.87 19  A 1 
ATOM   155  C  CA  . SER A 1  19  ? -23.607 0.446   -8.980  1.00 90.96 19  A 1 
ATOM   156  C  C   . SER A 1  19  ? -22.470 1.112   -9.748  1.00 90.19 19  A 1 
ATOM   157  O  O   . SER A 1  19  ? -22.110 0.691   -10.854 1.00 88.98 19  A 1 
ATOM   158  C  CB  . SER A 1  19  ? -23.097 -0.035  -7.614  1.00 90.23 19  A 1 
ATOM   159  O  OG  . SER A 1  19  ? -22.036 -0.955  -7.771  1.00 87.75 19  A 1 
ATOM   160  N  N   . ASP A 1  20  ? -21.900 2.165   -9.163  1.00 85.93 20  A 1 
ATOM   161  C  CA  . ASP A 1  20  ? -20.812 2.909   -9.785  1.00 84.24 20  A 1 
ATOM   162  C  C   . ASP A 1  20  ? -19.450 2.299   -9.424  1.00 83.18 20  A 1 
ATOM   163  O  O   . ASP A 1  20  ? -19.081 2.271   -8.248  1.00 82.52 20  A 1 
ATOM   164  C  CB  . ASP A 1  20  ? -20.870 4.370   -9.309  1.00 82.74 20  A 1 
ATOM   165  C  CG  . ASP A 1  20  ? -19.874 5.265   -10.024 1.00 80.21 20  A 1 
ATOM   166  O  OD1 . ASP A 1  20  ? -19.032 4.764   -10.791 1.00 76.88 20  A 1 
ATOM   167  O  OD2 . ASP A 1  20  ? -19.949 6.494   -9.811  1.00 74.60 20  A 1 
ATOM   168  N  N   . PRO A 1  21  ? -18.701 1.817   -10.415 1.00 85.50 21  A 1 
ATOM   169  C  CA  . PRO A 1  21  ? -17.384 1.231   -10.151 1.00 83.34 21  A 1 
ATOM   170  C  C   . PRO A 1  21  ? -16.442 2.196   -9.436  1.00 81.14 21  A 1 
ATOM   171  O  O   . PRO A 1  21  ? -15.584 1.776   -8.661  1.00 78.13 21  A 1 
ATOM   172  C  CB  . PRO A 1  21  ? -16.875 0.873   -11.552 1.00 82.70 21  A 1 
ATOM   173  C  CG  . PRO A 1  21  ? -18.131 0.539   -12.286 1.00 80.87 21  A 1 
ATOM   174  C  CD  . PRO A 1  21  ? -19.088 1.626   -11.833 1.00 83.57 21  A 1 
ATOM   175  N  N   . LEU A 1  22  ? -16.611 3.494   -9.695  1.00 77.99 22  A 1 
ATOM   176  C  CA  . LEU A 1  22  ? -15.761 4.501   -9.058  1.00 73.80 22  A 1 
ATOM   177  C  C   . LEU A 1  22  ? -16.132 4.694   -7.593  1.00 73.95 22  A 1 
ATOM   178  O  O   . LEU A 1  22  ? -15.420 5.382   -6.854  1.00 72.71 22  A 1 
ATOM   179  C  CB  . LEU A 1  22  ? -15.854 5.825   -9.816  1.00 71.54 22  A 1 
ATOM   180  C  CG  . LEU A 1  22  ? -15.351 5.748   -11.257 1.00 65.39 22  A 1 
ATOM   181  C  CD1 . LEU A 1  22  ? -15.500 7.097   -11.950 1.00 62.32 22  A 1 
ATOM   182  C  CD2 . LEU A 1  22  ? -13.882 5.303   -11.292 1.00 59.85 22  A 1 
ATOM   183  N  N   . LYS A 1  23  ? -17.231 4.083   -7.168  1.00 75.06 23  A 1 
ATOM   184  C  CA  . LYS A 1  23  ? -17.651 4.130   -5.770  1.00 74.52 23  A 1 
ATOM   185  C  C   . LYS A 1  23  ? -17.534 2.719   -5.188  1.00 76.54 23  A 1 
ATOM   186  O  O   . LYS A 1  23  ? -18.371 2.282   -4.400  1.00 76.02 23  A 1 
ATOM   187  C  CB  . LYS A 1  23  ? -19.077 4.667   -5.651  1.00 72.75 23  A 1 
ATOM   188  C  CG  . LYS A 1  23  ? -19.182 6.144   -6.002  1.00 70.99 23  A 1 
ATOM   189  C  CD  . LYS A 1  23  ? -20.568 6.706   -5.703  1.00 66.87 23  A 1 
ATOM   190  C  CE  . LYS A 1  23  ? -20.604 8.219   -5.929  1.00 62.01 23  A 1 
ATOM   191  N  NZ  . LYS A 1  23  ? -20.323 8.587   -7.335  1.00 57.75 23  A 1 
ATOM   192  N  N   . LEU A 1  24  ? -16.477 2.010   -5.611  1.00 81.53 24  A 1 
ATOM   193  C  CA  . LEU A 1  24  ? -16.158 0.670   -5.131  1.00 82.14 24  A 1 
ATOM   194  C  C   . LEU A 1  24  ? -17.216 -0.386  -5.447  1.00 85.25 24  A 1 
ATOM   195  O  O   . LEU A 1  24  ? -17.267 -1.443  -4.813  1.00 84.34 24  A 1 
ATOM   196  C  CB  . LEU A 1  24  ? -15.883 0.702   -3.616  1.00 78.78 24  A 1 
ATOM   197  C  CG  . LEU A 1  24  ? -14.841 1.741   -3.163  1.00 73.61 24  A 1 
ATOM   198  C  CD1 . LEU A 1  24  ? -14.682 1.693   -1.647  1.00 68.06 24  A 1 
ATOM   199  C  CD2 . LEU A 1  24  ? -13.511 1.488   -3.855  1.00 67.12 24  A 1 
ATOM   200  N  N   . CYS A 1  25  ? -18.071 -0.099  -6.437  1.00 85.50 25  A 1 
ATOM   201  C  CA  . CYS A 1  25  ? -19.123 -1.035  -6.829  1.00 88.42 25  A 1 
ATOM   202  C  C   . CYS A 1  25  ? -20.065 -1.359  -5.670  1.00 89.92 25  A 1 
ATOM   203  O  O   . CYS A 1  25  ? -20.556 -2.486  -5.550  1.00 89.61 25  A 1 
ATOM   204  C  CB  . CYS A 1  25  ? -18.513 -2.339  -7.379  1.00 89.01 25  A 1 
ATOM   205  S  SG  . CYS A 1  25  ? -17.529 -2.156  -8.887  1.00 88.57 25  A 1 
ATOM   206  N  N   . ARG A 1  26  ? -20.320 -0.365  -4.831  1.00 87.75 26  A 1 
ATOM   207  C  CA  . ARG A 1  26  ? -21.196 -0.572  -3.680  1.00 87.23 26  A 1 
ATOM   208  C  C   . ARG A 1  26  ? -22.411 0.357   -3.672  1.00 88.17 26  A 1 
ATOM   209  O  O   . ARG A 1  26  ? -23.470 -0.003  -3.165  1.00 86.99 26  A 1 
ATOM   210  C  CB  . ARG A 1  26  ? -20.431 -0.358  -2.372  1.00 85.56 26  A 1 
ATOM   211  C  CG  . ARG A 1  26  ? -19.263 -1.310  -2.147  1.00 83.55 26  A 1 
ATOM   212  C  CD  . ARG A 1  26  ? -18.728 -1.152  -0.733  1.00 80.44 26  A 1 
ATOM   213  N  NE  . ARG A 1  26  ? -17.633 -2.067  -0.425  1.00 78.48 26  A 1 
ATOM   214  C  CZ  . ARG A 1  26  ? -16.364 -1.828  -0.693  1.00 76.42 26  A 1 
ATOM   215  N  NH1 . ARG A 1  26  ? -16.010 -0.702  -1.279  1.00 72.80 26  A 1 
ATOM   216  N  NH2 . ARG A 1  26  ? -15.438 -2.724  -0.373  1.00 71.93 26  A 1 
ATOM   217  N  N   . GLU A 1  27  ? -22.254 1.551   -4.224  1.00 84.74 27  A 1 
ATOM   218  C  CA  . GLU A 1  27  ? -23.334 2.528   -4.216  1.00 84.47 27  A 1 
ATOM   219  C  C   . GLU A 1  27  ? -23.386 3.327   -5.507  1.00 86.25 27  A 1 
ATOM   220  O  O   . GLU A 1  27  ? -22.566 3.131   -6.408  1.00 85.33 27  A 1 
ATOM   221  C  CB  . GLU A 1  27  ? -23.147 3.483   -3.031  1.00 80.43 27  A 1 
ATOM   222  C  CG  . GLU A 1  27  ? -21.876 4.325   -3.100  1.00 72.50 27  A 1 
ATOM   223  C  CD  . GLU A 1  27  ? -21.629 5.122   -1.838  1.00 70.87 27  A 1 
ATOM   224  O  OE1 . GLU A 1  27  ? -22.610 5.625   -1.241  1.00 63.99 27  A 1 
ATOM   225  O  OE2 . GLU A 1  27  ? -20.457 5.249   -1.430  1.00 64.34 27  A 1 
ATOM   226  N  N   . GLY A 1  28  ? -24.352 4.233   -5.598  1.00 83.28 28  A 1 
ATOM   227  C  CA  . GLY A 1  28  ? -24.508 5.052   -6.778  1.00 85.29 28  A 1 
ATOM   228  C  C   . GLY A 1  28  ? -25.097 4.284   -7.947  1.00 88.15 28  A 1 
ATOM   229  O  O   . GLY A 1  28  ? -25.557 3.151   -7.798  1.00 87.45 28  A 1 
ATOM   230  N  N   . LYS A 1  29  ? -25.088 4.915   -9.115  1.00 87.67 29  A 1 
ATOM   231  C  CA  . LYS A 1  29  ? -25.615 4.302   -10.327 1.00 88.14 29  A 1 
ATOM   232  C  C   . LYS A 1  29  ? -24.511 4.214   -11.374 1.00 87.32 29  A 1 
ATOM   233  O  O   . LYS A 1  29  ? -23.811 5.193   -11.631 1.00 83.75 29  A 1 
ATOM   234  C  CB  . LYS A 1  29  ? -26.777 5.137   -10.873 1.00 86.54 29  A 1 
ATOM   235  C  CG  . LYS A 1  29  ? -27.932 5.320   -9.894  1.00 77.04 29  A 1 
ATOM   236  C  CD  . LYS A 1  29  ? -28.988 6.256   -10.448 1.00 71.76 29  A 1 
ATOM   237  C  CE  . LYS A 1  29  ? -30.107 6.484   -9.449  1.00 62.34 29  A 1 
ATOM   238  N  NZ  . LYS A 1  29  ? -31.125 7.458   -9.954  1.00 55.07 29  A 1 
ATOM   239  N  N   . GLY A 1  30  ? -24.352 3.035   -11.957 1.00 89.28 30  A 1 
ATOM   240  C  CA  . GLY A 1  30  ? -23.322 2.844   -12.954 1.00 88.86 30  A 1 
ATOM   241  C  C   . GLY A 1  30  ? -23.473 1.511   -13.656 1.00 90.05 30  A 1 
ATOM   242  O  O   . GLY A 1  30  ? -24.556 0.931   -13.676 1.00 88.61 30  A 1 
ATOM   243  N  N   . ASN A 1  31  ? -22.387 1.028   -14.239 1.00 88.50 31  A 1 
ATOM   244  C  CA  . ASN A 1  31  ? -22.441 -0.225  -14.976 1.00 88.22 31  A 1 
ATOM   245  C  C   . ASN A 1  31  ? -21.620 -1.355  -14.366 1.00 90.34 31  A 1 
ATOM   246  O  O   . ASN A 1  31  ? -21.046 -2.171  -15.083 1.00 88.79 31  A 1 
ATOM   247  C  CB  . ASN A 1  31  ? -22.013 0.023   -16.427 1.00 83.72 31  A 1 
ATOM   248  C  CG  . ASN A 1  31  ? -20.587 0.529   -16.538 1.00 73.67 31  A 1 
ATOM   249  O  OD1 . ASN A 1  31  ? -19.948 0.865   -15.548 1.00 61.73 31  A 1 
ATOM   250  N  ND2 . ASN A 1  31  ? -20.083 0.588   -17.767 1.00 63.87 31  A 1 
ATOM   251  N  N   . ALA A 1  32  ? -21.558 -1.420  -13.029 1.00 90.32 32  A 1 
ATOM   252  C  CA  . ALA A 1  32  ? -20.863 -2.510  -12.363 1.00 91.82 32  A 1 
ATOM   253  C  C   . ALA A 1  32  ? -21.532 -3.796  -12.840 1.00 92.83 32  A 1 
ATOM   254  O  O   . ALA A 1  32  ? -22.742 -3.968  -12.694 1.00 92.68 32  A 1 
ATOM   255  C  CB  . ALA A 1  32  ? -20.989 -2.373  -10.845 1.00 91.66 32  A 1 
ATOM   256  N  N   . GLY A 1  33  ? -20.748 -4.690  -13.444 1.00 92.95 33  A 1 
ATOM   257  C  CA  . GLY A 1  33  ? -21.281 -5.917  -14.025 1.00 93.29 33  A 1 
ATOM   258  C  C   . GLY A 1  33  ? -21.732 -6.988  -13.044 1.00 94.43 33  A 1 
ATOM   259  O  O   . GLY A 1  33  ? -21.370 -6.980  -11.863 1.00 94.41 33  A 1 
ATOM   260  N  N   . LYS A 1  34  ? -22.521 -7.921  -13.559 1.00 94.36 34  A 1 
ATOM   261  C  CA  . LYS A 1  34  ? -23.026 -9.024  -12.754 1.00 94.95 34  A 1 
ATOM   262  C  C   . LYS A 1  34  ? -21.901 -9.836  -12.114 1.00 95.70 34  A 1 
ATOM   263  O  O   . LYS A 1  34  ? -22.020 -10.280 -10.974 1.00 95.68 34  A 1 
ATOM   264  C  CB  . LYS A 1  34  ? -23.888 -9.958  -13.615 1.00 94.54 34  A 1 
ATOM   265  C  CG  . LYS A 1  34  ? -24.374 -11.204 -12.877 1.00 91.56 34  A 1 
ATOM   266  C  CD  . LYS A 1  34  ? -25.238 -12.085 -13.761 1.00 88.05 34  A 1 
ATOM   267  C  CE  . LYS A 1  34  ? -25.673 -13.337 -13.021 1.00 82.16 34  A 1 
ATOM   268  N  NZ  . LYS A 1  34  ? -26.533 -14.228 -13.872 1.00 74.15 34  A 1 
ATOM   269  N  N   . TYR A 1  35  ? -20.803 -10.020 -12.863 1.00 96.13 35  A 1 
ATOM   270  C  CA  . TYR A 1  35  ? -19.695 -10.838 -12.383 1.00 96.60 35  A 1 
ATOM   271  C  C   . TYR A 1  35  ? -18.474 -10.065 -11.891 1.00 96.79 35  A 1 
ATOM   272  O  O   . TYR A 1  35  ? -17.434 -10.668 -11.607 1.00 95.98 35  A 1 
ATOM   273  C  CB  . TYR A 1  35  ? -19.276 -11.815 -13.482 1.00 96.67 35  A 1 
ATOM   274  C  CG  . TYR A 1  35  ? -20.378 -12.767 -13.875 1.00 96.77 35  A 1 
ATOM   275  C  CD1 . TYR A 1  35  ? -20.716 -13.855 -13.065 1.00 95.35 35  A 1 
ATOM   276  C  CD2 . TYR A 1  35  ? -21.093 -12.577 -15.050 1.00 95.30 35  A 1 
ATOM   277  C  CE1 . TYR A 1  35  ? -21.737 -14.722 -13.407 1.00 94.87 35  A 1 
ATOM   278  C  CE2 . TYR A 1  35  ? -22.129 -13.449 -15.408 1.00 94.92 35  A 1 
ATOM   279  C  CZ  . TYR A 1  35  ? -22.446 -14.513 -14.585 1.00 95.88 35  A 1 
ATOM   280  O  OH  . TYR A 1  35  ? -23.459 -15.373 -14.921 1.00 94.77 35  A 1 
ATOM   281  N  N   . GLY A 1  36  ? -18.596 -8.745  -11.767 1.00 95.83 36  A 1 
ATOM   282  C  CA  . GLY A 1  36  ? -17.489 -7.960  -11.272 1.00 95.63 36  A 1 
ATOM   283  C  C   . GLY A 1  36  ? -17.088 -6.795  -12.161 1.00 95.39 36  A 1 
ATOM   284  O  O   . GLY A 1  36  ? -17.718 -6.532  -13.190 1.00 94.32 36  A 1 
ATOM   285  N  N   . ASP A 1  37  ? -16.045 -6.109  -11.746 1.00 93.74 37  A 1 
ATOM   286  C  CA  . ASP A 1  37  ? -15.540 -4.952  -12.478 1.00 92.88 37  A 1 
ATOM   287  C  C   . ASP A 1  37  ? -14.048 -4.826  -12.152 1.00 92.44 37  A 1 
ATOM   288  O  O   . ASP A 1  37  ? -13.645 -5.061  -11.019 1.00 91.12 37  A 1 
ATOM   289  C  CB  . ASP A 1  37  ? -16.280 -3.678  -12.048 1.00 91.74 37  A 1 
ATOM   290  C  CG  . ASP A 1  37  ? -15.953 -2.504  -12.924 1.00 90.05 37  A 1 
ATOM   291  O  OD1 . ASP A 1  37  ? -14.845 -1.936  -12.775 1.00 85.45 37  A 1 
ATOM   292  O  OD2 . ASP A 1  37  ? -16.788 -2.134  -13.775 1.00 84.52 37  A 1 
ATOM   293  N  N   . TYR A 1  38  ? -13.250 -4.450  -13.150 1.00 90.57 38  A 1 
ATOM   294  C  CA  . TYR A 1  38  ? -11.813 -4.344  -12.948 1.00 89.23 38  A 1 
ATOM   295  C  C   . TYR A 1  38  ? -11.385 -3.267  -11.949 1.00 86.86 38  A 1 
ATOM   296  O  O   . TYR A 1  38  ? -10.215 -3.200  -11.574 1.00 83.02 38  A 1 
ATOM   297  C  CB  . TYR A 1  38  ? -11.111 -4.111  -14.297 1.00 89.63 38  A 1 
ATOM   298  C  CG  . TYR A 1  38  ? -11.150 -5.323  -15.205 1.00 90.29 38  A 1 
ATOM   299  C  CD1 . TYR A 1  38  ? -10.574 -6.531  -14.803 1.00 87.92 38  A 1 
ATOM   300  C  CD2 . TYR A 1  38  ? -11.763 -5.276  -16.451 1.00 88.56 38  A 1 
ATOM   301  C  CE1 . TYR A 1  38  ? -10.616 -7.658  -15.625 1.00 88.34 38  A 1 
ATOM   302  C  CE2 . TYR A 1  38  ? -11.804 -6.389  -17.281 1.00 88.50 38  A 1 
ATOM   303  C  CZ  . TYR A 1  38  ? -11.228 -7.581  -16.862 1.00 91.06 38  A 1 
ATOM   304  O  OH  . TYR A 1  38  ? -11.269 -8.690  -17.669 1.00 89.86 38  A 1 
ATOM   305  N  N   . SER A 1  39  ? -12.322 -2.441  -11.516 1.00 86.52 39  A 1 
ATOM   306  C  CA  . SER A 1  39  ? -12.034 -1.405  -10.527 1.00 84.77 39  A 1 
ATOM   307  C  C   . SER A 1  39  ? -12.422 -1.838  -9.116  1.00 85.36 39  A 1 
ATOM   308  O  O   . SER A 1  39  ? -12.243 -1.075  -8.162  1.00 82.37 39  A 1 
ATOM   309  C  CB  . SER A 1  39  ? -12.780 -0.109  -10.872 1.00 81.57 39  A 1 
ATOM   310  O  OG  . SER A 1  39  ? -12.386 0.385   -12.133 1.00 74.53 39  A 1 
ATOM   311  N  N   . CYS A 1  40  ? -12.956 -3.048  -8.982  1.00 88.58 40  A 1 
ATOM   312  C  CA  . CYS A 1  40  ? -13.452 -3.519  -7.691  1.00 90.68 40  A 1 
ATOM   313  C  C   . CYS A 1  40  ? -13.010 -4.934  -7.327  1.00 92.18 40  A 1 
ATOM   314  O  O   . CYS A 1  40  ? -12.514 -5.677  -8.172  1.00 92.00 40  A 1 
ATOM   315  C  CB  . CYS A 1  40  ? -14.981 -3.474  -7.707  1.00 90.45 40  A 1 
ATOM   316  S  SG  . CYS A 1  40  ? -15.705 -1.884  -8.182  1.00 89.71 40  A 1 
ATOM   317  N  N   . ASP A 1  41  ? -13.199 -5.304  -6.055  1.00 93.10 41  A 1 
ATOM   318  C  CA  . ASP A 1  41  ? -12.880 -6.652  -5.609  1.00 94.11 41  A 1 
ATOM   319  C  C   . ASP A 1  41  ? -13.979 -7.602  -6.081  1.00 95.07 41  A 1 
ATOM   320  O  O   . ASP A 1  41  ? -15.069 -7.174  -6.465  1.00 94.67 41  A 1 
ATOM   321  C  CB  . ASP A 1  41  ? -12.738 -6.713  -4.088  1.00 93.79 41  A 1 
ATOM   322  C  CG  . ASP A 1  41  ? -11.348 -6.298  -3.615  1.00 92.94 41  A 1 
ATOM   323  O  OD1 . ASP A 1  41  ? -10.384 -6.434  -4.400  1.00 89.75 41  A 1 
ATOM   324  O  OD2 . ASP A 1  41  ? -11.223 -5.869  -2.452  1.00 89.34 41  A 1 
ATOM   325  N  N   . ALA A 1  42  ? -13.684 -8.899  -6.043  1.00 96.00 42  A 1 
ATOM   326  C  CA  . ALA A 1  42  ? -14.602 -9.919  -6.520  1.00 96.70 42  A 1 
ATOM   327  C  C   . ALA A 1  42  ? -15.946 -9.974  -5.795  1.00 96.89 42  A 1 
ATOM   328  O  O   . ALA A 1  42  ? -16.037 -9.680  -4.604  1.00 96.37 42  A 1 
ATOM   329  C  CB  . ALA A 1  42  ? -13.925 -11.290 -6.450  1.00 96.66 42  A 1 
ATOM   330  N  N   . ASN A 1  43  ? -16.981 -10.370 -6.526  1.00 96.84 43  A 1 
ATOM   331  C  CA  . ASN A 1  43  ? -18.315 -10.494 -5.956  1.00 97.05 43  A 1 
ATOM   332  C  C   . ASN A 1  43  ? -18.756 -11.958 -5.873  1.00 97.50 43  A 1 
ATOM   333  O  O   . ASN A 1  43  ? -18.102 -12.852 -6.414  1.00 97.16 43  A 1 
ATOM   334  C  CB  . ASN A 1  43  ? -19.331 -9.662  -6.754  1.00 96.34 43  A 1 
ATOM   335  C  CG  . ASN A 1  43  ? -19.655 -10.257 -8.110  1.00 96.23 43  A 1 
ATOM   336  O  OD1 . ASN A 1  43  ? -18.902 -11.051 -8.660  1.00 90.26 43  A 1 
ATOM   337  N  ND2 . ASN A 1  43  ? -20.806 -9.861  -8.656  1.00 90.77 43  A 1 
ATOM   338  N  N   . MET A 1  44  ? -19.871 -12.196 -5.199  1.00 97.50 44  A 1 
ATOM   339  C  CA  . MET A 1  44  ? -20.379 -13.554 -5.021  1.00 97.61 44  A 1 
ATOM   340  C  C   . MET A 1  44  ? -20.813 -14.244 -6.312  1.00 97.91 44  A 1 
ATOM   341  O  O   . MET A 1  44  ? -20.657 -15.459 -6.444  1.00 97.77 44  A 1 
ATOM   342  C  CB  . MET A 1  44  ? -21.536 -13.568 -4.024  1.00 96.93 44  A 1 
ATOM   343  C  CG  . MET A 1  44  ? -21.114 -13.463 -2.571  1.00 91.50 44  A 1 
ATOM   344  S  SD  . MET A 1  44  ? -19.975 -14.799 -2.078  1.00 88.06 44  A 1 
ATOM   345  C  CE  . MET A 1  44  ? -20.851 -16.250 -2.652  1.00 78.71 44  A 1 
ATOM   346  N  N   . ALA A 1  45  ? -21.359 -13.488 -7.253  1.00 97.51 45  A 1 
ATOM   347  C  CA  . ALA A 1  45  ? -21.800 -14.082 -8.516  1.00 97.64 45  A 1 
ATOM   348  C  C   . ALA A 1  45  ? -20.621 -14.739 -9.229  1.00 97.94 45  A 1 
ATOM   349  O  O   . ALA A 1  45  ? -20.742 -15.837 -9.776  1.00 97.58 45  A 1 
ATOM   350  C  CB  . ALA A 1  45  ? -22.423 -13.010 -9.410  1.00 97.26 45  A 1 
ATOM   351  N  N   . LEU A 1  46  ? -19.469 -14.065 -9.218  1.00 98.03 46  A 1 
ATOM   352  C  CA  . LEU A 1  46  ? -18.274 -14.608 -9.854  1.00 98.23 46  A 1 
ATOM   353  C  C   . LEU A 1  46  ? -17.841 -15.897 -9.150  1.00 98.34 46  A 1 
ATOM   354  O  O   . LEU A 1  46  ? -17.490 -16.876 -9.814  1.00 98.31 46  A 1 
ATOM   355  C  CB  . LEU A 1  46  ? -17.127 -13.587 -9.802  1.00 98.16 46  A 1 
ATOM   356  C  CG  . LEU A 1  46  ? -15.791 -14.069 -10.389 1.00 97.88 46  A 1 
ATOM   357  C  CD1 . LEU A 1  46  ? -15.917 -14.246 -11.897 1.00 96.35 46  A 1 
ATOM   358  C  CD2 . LEU A 1  46  ? -14.690 -13.059 -10.059 1.00 96.28 46  A 1 
ATOM   359  N  N   . LEU A 1  47  ? -17.863 -15.881 -7.821  1.00 98.33 47  A 1 
ATOM   360  C  CA  . LEU A 1  47  ? -17.462 -17.065 -7.065  1.00 98.22 47  A 1 
ATOM   361  C  C   . LEU A 1  47  ? -18.416 -18.236 -7.298  1.00 98.45 47  A 1 
ATOM   362  O  O   . LEU A 1  47  ? -17.982 -19.382 -7.396  1.00 98.08 47  A 1 
ATOM   363  C  CB  . LEU A 1  47  ? -17.386 -16.752 -5.568  1.00 97.48 47  A 1 
ATOM   364  C  CG  . LEU A 1  47  ? -16.255 -15.822 -5.140  1.00 91.16 47  A 1 
ATOM   365  C  CD1 . LEU A 1  47  ? -16.232 -15.724 -3.623  1.00 86.18 47  A 1 
ATOM   366  C  CD2 . LEU A 1  47  ? -14.914 -16.336 -5.655  1.00 86.48 47  A 1 
ATOM   367  N  N   . ASP A 1  48  ? -19.712 -17.956 -7.390  1.00 98.09 48  A 1 
ATOM   368  C  CA  . ASP A 1  48  ? -20.682 -19.015 -7.646  1.00 97.87 48  A 1 
ATOM   369  C  C   . ASP A 1  48  ? -20.359 -19.675 -8.981  1.00 98.13 48  A 1 
ATOM   370  O  O   . ASP A 1  48  ? -20.385 -20.900 -9.108  1.00 97.90 48  A 1 
ATOM   371  C  CB  . ASP A 1  48  ? -22.107 -18.445 -7.695  1.00 97.40 48  A 1 
ATOM   372  C  CG  . ASP A 1  48  ? -22.632 -18.042 -6.324  1.00 91.87 48  A 1 
ATOM   373  O  OD1 . ASP A 1  48  ? -22.082 -18.507 -5.305  1.00 86.47 48  A 1 
ATOM   374  O  OD2 . ASP A 1  48  ? -23.609 -17.272 -6.283  1.00 85.26 48  A 1 
ATOM   375  N  N   . SER A 1  49  ? -20.041 -18.844 -9.974  1.00 97.99 49  A 1 
ATOM   376  C  CA  . SER A 1  49  ? -19.694 -19.343 -11.300 1.00 98.06 49  A 1 
ATOM   377  C  C   . SER A 1  49  ? -18.399 -20.160 -11.246 1.00 98.37 49  A 1 
ATOM   378  O  O   . SER A 1  49  ? -18.292 -21.206 -11.890 1.00 98.15 49  A 1 
ATOM   379  C  CB  . SER A 1  49  ? -19.526 -18.171 -12.277 1.00 97.31 49  A 1 
ATOM   380  O  OG  . SER A 1  49  ? -19.125 -18.631 -13.554 1.00 90.16 49  A 1 
ATOM   381  N  N   . LEU A 1  50  ? -17.429 -19.682 -10.479 1.00 98.46 50  A 1 
ATOM   382  C  CA  . LEU A 1  50  ? -16.147 -20.373 -10.360 1.00 98.56 50  A 1 
ATOM   383  C  C   . LEU A 1  50  ? -16.300 -21.747 -9.705  1.00 98.61 50  A 1 
ATOM   384  O  O   . LEU A 1  50  ? -15.709 -22.730 -10.164 1.00 98.61 50  A 1 
ATOM   385  C  CB  . LEU A 1  50  ? -15.155 -19.534 -9.554  1.00 98.62 50  A 1 
ATOM   386  C  CG  . LEU A 1  50  ? -13.779 -20.169 -9.294  1.00 98.35 50  A 1 
ATOM   387  C  CD1 . LEU A 1  50  ? -13.110 -20.535 -10.609 1.00 96.92 50  A 1 
ATOM   388  C  CD2 . LEU A 1  50  ? -12.910 -19.191 -8.515  1.00 97.02 50  A 1 
ATOM   389  N  N   . VAL A 1  51  ? -17.089 -21.818 -8.641  1.00 98.56 51  A 1 
ATOM   390  C  CA  . VAL A 1  51  ? -17.308 -23.081 -7.956  1.00 98.45 51  A 1 
ATOM   391  C  C   . VAL A 1  51  ? -17.901 -24.108 -8.925  1.00 98.45 51  A 1 
ATOM   392  O  O   . VAL A 1  51  ? -17.448 -25.254 -8.990  1.00 98.34 51  A 1 
ATOM   393  C  CB  . VAL A 1  51  ? -18.253 -22.911 -6.743  1.00 98.21 51  A 1 
ATOM   394  C  CG1 . VAL A 1  51  ? -18.653 -24.271 -6.171  1.00 96.85 51  A 1 
ATOM   395  C  CG2 . VAL A 1  51  ? -17.565 -22.073 -5.668  1.00 96.75 51  A 1 
ATOM   396  N  N   . LYS A 1  52  ? -18.908 -23.695 -9.685  1.00 98.29 52  A 1 
ATOM   397  C  CA  . LYS A 1  52  ? -19.537 -24.584 -10.653 1.00 98.02 52  A 1 
ATOM   398  C  C   . LYS A 1  52  ? -18.532 -25.032 -11.713 1.00 98.15 52  A 1 
ATOM   399  O  O   . LYS A 1  52  ? -18.490 -26.203 -12.088 1.00 97.67 52  A 1 
ATOM   400  C  CB  . LYS A 1  52  ? -20.724 -23.884 -11.329 1.00 97.57 52  A 1 
ATOM   401  C  CG  . LYS A 1  52  ? -21.887 -23.595 -10.391 1.00 91.05 52  A 1 
ATOM   402  C  CD  . LYS A 1  52  ? -23.016 -22.877 -11.107 1.00 87.01 52  A 1 
ATOM   403  C  CE  . LYS A 1  52  ? -24.182 -22.579 -10.169 1.00 74.79 52  A 1 
ATOM   404  N  NZ  . LYS A 1  52  ? -25.266 -21.834 -10.851 1.00 66.84 52  A 1 
ATOM   405  N  N   . PHE A 1  53  ? -17.715 -24.097 -12.197 1.00 98.05 53  A 1 
ATOM   406  C  CA  . PHE A 1  53  ? -16.713 -24.402 -13.216 1.00 98.11 53  A 1 
ATOM   407  C  C   . PHE A 1  53  ? -15.709 -25.438 -12.724 1.00 98.27 53  A 1 
ATOM   408  O  O   . PHE A 1  53  ? -15.415 -26.409 -13.419 1.00 97.97 53  A 1 
ATOM   409  C  CB  . PHE A 1  53  ? -15.970 -23.135 -13.648 1.00 98.04 53  A 1 
ATOM   410  C  CG  . PHE A 1  53  ? -14.901 -23.384 -14.673 1.00 98.10 53  A 1 
ATOM   411  C  CD1 . PHE A 1  53  ? -15.240 -23.630 -16.002 1.00 96.24 53  A 1 
ATOM   412  C  CD2 . PHE A 1  53  ? -13.564 -23.414 -14.305 1.00 96.16 53  A 1 
ATOM   413  C  CE1 . PHE A 1  53  ? -14.256 -23.896 -16.951 1.00 96.02 53  A 1 
ATOM   414  C  CE2 . PHE A 1  53  ? -12.569 -23.686 -15.251 1.00 96.02 53  A 1 
ATOM   415  C  CZ  . PHE A 1  53  ? -12.920 -23.926 -16.569 1.00 97.47 53  A 1 
ATOM   416  N  N   . ILE A 1  54  ? -15.164 -25.207 -11.534 1.00 98.41 54  A 1 
ATOM   417  C  CA  . ILE A 1  54  ? -14.177 -26.122 -10.974 1.00 98.30 54  A 1 
ATOM   418  C  C   . ILE A 1  54  ? -14.759 -27.530 -10.785 1.00 98.13 54  A 1 
ATOM   419  O  O   . ILE A 1  54  ? -14.137 -28.517 -11.179 1.00 97.98 54  A 1 
ATOM   420  C  CB  . ILE A 1  54  ? -13.636 -25.596 -9.623  1.00 98.54 54  A 1 
ATOM   421  C  CG1 . ILE A 1  54  ? -12.812 -24.327 -9.853  1.00 98.25 54  A 1 
ATOM   422  C  CG2 . ILE A 1  54  ? -12.792 -26.672 -8.929  1.00 98.18 54  A 1 
ATOM   423  C  CD1 . ILE A 1  54  ? -12.358 -23.645 -8.570  1.00 97.93 54  A 1 
ATOM   424  N  N   . LYS A 1  55  ? -15.939 -27.600 -10.204 1.00 98.14 55  A 1 
ATOM   425  C  CA  . LYS A 1  55  ? -16.559 -28.899 -9.936  1.00 97.57 55  A 1 
ATOM   426  C  C   . LYS A 1  55  ? -16.864 -29.701 -11.198 1.00 97.29 55  A 1 
ATOM   427  O  O   . LYS A 1  55  ? -16.703 -30.922 -11.216 1.00 96.20 55  A 1 
ATOM   428  C  CB  . LYS A 1  55  ? -17.817 -28.715 -9.081  1.00 96.93 55  A 1 
ATOM   429  C  CG  . LYS A 1  55  ? -17.515 -28.142 -7.697  1.00 95.50 55  A 1 
ATOM   430  C  CD  . LYS A 1  55  ? -18.763 -27.936 -6.847  1.00 93.07 55  A 1 
ATOM   431  C  CE  . LYS A 1  55  ? -19.325 -29.249 -6.351  1.00 88.84 55  A 1 
ATOM   432  N  NZ  . LYS A 1  55  ? -20.433 -29.034 -5.377  1.00 85.68 55  A 1 
ATOM   433  N  N   . ARG A 1  56  ? -17.287 -29.025 -12.264 1.00 97.75 56  A 1 
ATOM   434  C  CA  . ARG A 1  56  ? -17.592 -29.750 -13.498 1.00 97.25 56  A 1 
ATOM   435  C  C   . ARG A 1  56  ? -16.348 -30.043 -14.337 1.00 97.30 56  A 1 
ATOM   436  O  O   . ARG A 1  56  ? -16.425 -30.777 -15.315 1.00 95.87 56  A 1 
ATOM   437  C  CB  . ARG A 1  56  ? -18.631 -28.999 -14.335 1.00 96.02 56  A 1 
ATOM   438  C  CG  . ARG A 1  56  ? -18.181 -27.689 -14.952 1.00 84.40 56  A 1 
ATOM   439  C  CD  . ARG A 1  56  ? -19.244 -27.164 -15.919 1.00 82.32 56  A 1 
ATOM   440  N  NE  . ARG A 1  56  ? -18.861 -25.903 -16.562 1.00 72.37 56  A 1 
ATOM   441  C  CZ  . ARG A 1  56  ? -19.139 -24.694 -16.084 1.00 66.51 56  A 1 
ATOM   442  N  NH1 . ARG A 1  56  ? -19.819 -24.574 -14.949 1.00 59.41 56  A 1 
ATOM   443  N  NH2 . ARG A 1  56  ? -18.732 -23.619 -16.730 1.00 58.52 56  A 1 
ATOM   444  N  N   . ASN A 1  57  ? -15.206 -29.477 -13.952 1.00 97.52 57  A 1 
ATOM   445  C  CA  . ASN A 1  57  ? -13.961 -29.704 -14.672 1.00 97.38 57  A 1 
ATOM   446  C  C   . ASN A 1  57  ? -12.932 -30.446 -13.820 1.00 97.20 57  A 1 
ATOM   447  O  O   . ASN A 1  57  ? -11.723 -30.297 -14.018 1.00 96.18 57  A 1 
ATOM   448  C  CB  . ASN A 1  57  ? -13.390 -28.372 -15.173 1.00 97.26 57  A 1 
ATOM   449  C  CG  . ASN A 1  57  ? -14.136 -27.847 -16.375 1.00 96.31 57  A 1 
ATOM   450  O  OD1 . ASN A 1  57  ? -13.862 -28.229 -17.509 1.00 87.15 57  A 1 
ATOM   451  N  ND2 . ASN A 1  57  ? -15.111 -26.983 -16.134 1.00 85.88 57  A 1 
ATOM   452  N  N   . THR A 1  58  ? -13.420 -31.222 -12.876 1.00 97.69 58  A 1 
ATOM   453  C  CA  . THR A 1  58  ? -12.556 -32.007 -12.000 1.00 97.47 58  A 1 
ATOM   454  C  C   . THR A 1  58  ? -12.840 -33.496 -12.173 1.00 96.76 58  A 1 
ATOM   455  O  O   . THR A 1  58  ? -13.970 -33.942 -11.978 1.00 94.84 58  A 1 
ATOM   456  C  CB  . THR A 1  58  ? -12.773 -31.619 -10.529 1.00 96.97 58  A 1 
ATOM   457  O  OG1 . THR A 1  58  ? -12.427 -30.251 -10.333 1.00 92.63 58  A 1 
ATOM   458  C  CG2 . THR A 1  58  ? -11.913 -32.490 -9.614  1.00 92.45 58  A 1 
ATOM   459  N  N   . ASP A 1  59  ? -11.798 -34.240 -12.540 1.00 96.07 59  A 1 
ATOM   460  C  CA  . ASP A 1  59  ? -11.943 -35.681 -12.691 1.00 94.72 59  A 1 
ATOM   461  C  C   . ASP A 1  59  ? -11.817 -36.345 -11.323 1.00 94.60 59  A 1 
ATOM   462  O  O   . ASP A 1  59  ? -11.473 -35.700 -10.336 1.00 91.06 59  A 1 
ATOM   463  C  CB  . ASP A 1  59  ? -10.863 -36.228 -13.629 1.00 91.64 59  A 1 
ATOM   464  C  CG  . ASP A 1  59  ? -10.999 -35.698 -15.037 1.00 83.40 59  A 1 
ATOM   465  O  OD1 . ASP A 1  59  ? -12.142 -35.574 -15.521 1.00 75.94 59  A 1 
ATOM   466  O  OD2 . ASP A 1  59  ? -9.964  -35.412 -15.665 1.00 75.12 59  A 1 
ATOM   467  N  N   . VAL A 1  60  ? -12.101 -37.648 -11.268 1.00 93.33 60  A 1 
ATOM   468  C  CA  . VAL A 1  60  ? -12.037 -38.381 -10.015 1.00 92.20 60  A 1 
ATOM   469  C  C   . VAL A 1  60  ? -10.668 -38.273 -9.338  1.00 92.31 60  A 1 
ATOM   470  O  O   . VAL A 1  60  ? -10.571 -38.266 -8.112  1.00 88.93 60  A 1 
ATOM   471  C  CB  . VAL A 1  60  ? -12.390 -39.875 -10.232 1.00 89.89 60  A 1 
ATOM   472  C  CG1 . VAL A 1  60  ? -11.383 -40.533 -11.158 1.00 79.12 60  A 1 
ATOM   473  C  CG2 . VAL A 1  60  ? -12.463 -40.601 -8.896  1.00 78.71 60  A 1 
ATOM   474  N  N   . ASN A 1  61  ? -9.613  -38.156 -10.134 1.00 93.37 61  A 1 
ATOM   475  C  CA  . ASN A 1  61  ? -8.258  -38.037 -9.607  1.00 93.88 61  A 1 
ATOM   476  C  C   . ASN A 1  61  ? -7.794  -36.596 -9.472  1.00 95.55 61  A 1 
ATOM   477  O  O   . ASN A 1  61  ? -6.604  -36.325 -9.303  1.00 92.91 61  A 1 
ATOM   478  C  CB  . ASN A 1  61  ? -7.277  -38.809 -10.504 1.00 89.57 61  A 1 
ATOM   479  C  CG  . ASN A 1  61  ? -7.143  -38.177 -11.876 1.00 82.36 61  A 1 
ATOM   480  O  OD1 . ASN A 1  61  ? -8.097  -37.615 -12.412 1.00 70.43 61  A 1 
ATOM   481  N  ND2 . ASN A 1  61  ? -5.955  -38.268 -12.454 1.00 70.51 61  A 1 
ATOM   482  N  N   . GLY A 1  62  ? -8.738  -35.635 -9.556  1.00 95.24 62  A 1 
ATOM   483  C  CA  . GLY A 1  62  ? -8.383  -34.223 -9.479  1.00 96.70 62  A 1 
ATOM   484  C  C   . GLY A 1  62  ? -9.052  -33.439 -8.364  1.00 97.79 62  A 1 
ATOM   485  O  O   . GLY A 1  62  ? -9.043  -32.212 -8.390  1.00 97.02 62  A 1 
ATOM   486  N  N   . LYS A 1  63  ? -9.638  -34.147 -7.405  1.00 97.32 63  A 1 
ATOM   487  C  CA  . LYS A 1  63  ? -10.301 -33.478 -6.291  1.00 97.62 63  A 1 
ATOM   488  C  C   . LYS A 1  63  ? -9.281  -33.044 -5.235  1.00 97.90 63  A 1 
ATOM   489  O  O   . LYS A 1  63  ? -9.284  -33.538 -4.101  1.00 97.40 63  A 1 
ATOM   490  C  CB  . LYS A 1  63  ? -11.354 -34.395 -5.677  1.00 97.26 63  A 1 
ATOM   491  C  CG  . LYS A 1  63  ? -12.492 -34.725 -6.624  1.00 96.06 63  A 1 
ATOM   492  C  CD  . LYS A 1  63  ? -13.541 -35.601 -5.957  1.00 92.95 63  A 1 
ATOM   493  C  CE  . LYS A 1  63  ? -14.694 -35.887 -6.906  1.00 87.63 63  A 1 
ATOM   494  N  NZ  . LYS A 1  63  ? -15.735 -36.735 -6.263  1.00 79.63 63  A 1 
ATOM   495  N  N   . VAL A 1  64  ? -8.416  -32.106 -5.631  1.00 98.39 64  A 1 
ATOM   496  C  CA  . VAL A 1  64  ? -7.357  -31.599 -4.769  1.00 98.53 64  A 1 
ATOM   497  C  C   . VAL A 1  64  ? -7.248  -30.095 -4.999  1.00 98.74 64  A 1 
ATOM   498  O  O   . VAL A 1  64  ? -7.345  -29.627 -6.134  1.00 98.63 64  A 1 
ATOM   499  C  CB  . VAL A 1  64  ? -5.999  -32.252 -5.098  1.00 98.31 64  A 1 
ATOM   500  C  CG1 . VAL A 1  64  ? -4.939  -31.797 -4.105  1.00 96.86 64  A 1 
ATOM   501  C  CG2 . VAL A 1  64  ? -6.127  -33.775 -5.074  1.00 96.26 64  A 1 
ATOM   502  N  N   . MET A 1  65  ? -7.063  -29.346 -3.929  1.00 98.81 65  A 1 
ATOM   503  C  CA  . MET A 1  65  ? -6.975  -27.898 -4.063  1.00 98.89 65  A 1 
ATOM   504  C  C   . MET A 1  65  ? -6.122  -27.236 -2.994  1.00 98.84 65  A 1 
ATOM   505  O  O   . MET A 1  65  ? -6.241  -27.549 -1.810  1.00 98.77 65  A 1 
ATOM   506  C  CB  . MET A 1  65  ? -8.378  -27.284 -4.018  1.00 98.67 65  A 1 
ATOM   507  C  CG  . MET A 1  65  ? -8.399  -25.763 -4.053  1.00 97.78 65  A 1 
ATOM   508  S  SD  . MET A 1  65  ? -10.060 -25.073 -3.926  1.00 97.89 65  A 1 
ATOM   509  C  CE  . MET A 1  65  ? -10.689 -25.438 -5.558  1.00 94.17 65  A 1 
ATOM   510  N  N   . VAL A 1  66  ? -5.258  -26.317 -3.436  1.00 98.85 66  A 1 
ATOM   511  C  CA  . VAL A 1  66  ? -4.475  -25.504 -2.524  1.00 98.80 66  A 1 
ATOM   512  C  C   . VAL A 1  66  ? -5.214  -24.170 -2.477  1.00 98.84 66  A 1 
ATOM   513  O  O   . VAL A 1  66  ? -5.424  -23.535 -3.512  1.00 98.71 66  A 1 
ATOM   514  C  CB  . VAL A 1  66  ? -3.036  -25.265 -3.029  1.00 98.61 66  A 1 
ATOM   515  C  CG1 . VAL A 1  66  ? -2.334  -24.254 -2.129  1.00 93.77 66  A 1 
ATOM   516  C  CG2 . VAL A 1  66  ? -2.262  -26.576 -3.045  1.00 92.89 66  A 1 
ATOM   517  N  N   . TYR A 1  67  ? -5.609  -23.762 -1.282  1.00 98.89 67  A 1 
ATOM   518  C  CA  . TYR A 1  67  ? -6.294  -22.492 -1.095  1.00 98.87 67  A 1 
ATOM   519  C  C   . TYR A 1  67  ? -5.249  -21.519 -0.540  1.00 98.86 67  A 1 
ATOM   520  O  O   . TYR A 1  67  ? -4.841  -21.632 0.614   1.00 98.51 67  A 1 
ATOM   521  C  CB  . TYR A 1  67  ? -7.460  -22.667 -0.112  1.00 98.68 67  A 1 
ATOM   522  C  CG  . TYR A 1  67  ? -8.086  -21.362 0.312   1.00 98.35 67  A 1 
ATOM   523  C  CD1 . TYR A 1  67  ? -8.786  -20.579 -0.595  1.00 95.81 67  A 1 
ATOM   524  C  CD2 . TYR A 1  67  ? -7.942  -20.905 1.613   1.00 96.08 67  A 1 
ATOM   525  C  CE1 . TYR A 1  67  ? -9.332  -19.361 -0.216  1.00 94.86 67  A 1 
ATOM   526  C  CE2 . TYR A 1  67  ? -8.486  -19.685 2.012   1.00 95.12 67  A 1 
ATOM   527  C  CZ  . TYR A 1  67  ? -9.176  -18.917 1.087   1.00 96.46 67  A 1 
ATOM   528  O  OH  . TYR A 1  67  ? -9.702  -17.711 1.472   1.00 94.48 67  A 1 
ATOM   529  N  N   . ASN A 1  68  ? -4.807  -20.572 -1.380  1.00 98.75 68  A 1 
ATOM   530  C  CA  . ASN A 1  68  ? -3.720  -19.666 -1.037  1.00 98.76 68  A 1 
ATOM   531  C  C   . ASN A 1  68  ? -4.038  -18.395 -0.254  1.00 98.67 68  A 1 
ATOM   532  O  O   . ASN A 1  68  ? -3.214  -17.474 -0.208  1.00 97.80 68  A 1 
ATOM   533  C  CB  . ASN A 1  68  ? -2.940  -19.299 -2.309  1.00 98.21 68  A 1 
ATOM   534  C  CG  . ASN A 1  68  ? -1.872  -20.306 -2.661  1.00 97.64 68  A 1 
ATOM   535  O  OD1 . ASN A 1  68  ? -2.127  -21.257 -3.402  1.00 86.78 68  A 1 
ATOM   536  N  ND2 . ASN A 1  68  ? -0.675  -20.102 -2.145  1.00 86.64 68  A 1 
ATOM   537  N  N   . GLY A 1  69  ? -5.202  -18.320 0.380   1.00 98.58 69  A 1 
ATOM   538  C  CA  . GLY A 1  69  ? -5.509  -17.180 1.233   1.00 98.54 69  A 1 
ATOM   539  C  C   . GLY A 1  69  ? -5.975  -15.887 0.578   1.00 98.51 69  A 1 
ATOM   540  O  O   . GLY A 1  69  ? -6.268  -15.839 -0.612  1.00 97.79 69  A 1 
ATOM   541  N  N   . ASP A 1  70  ? -6.024  -14.828 1.403   1.00 98.34 70  A 1 
ATOM   542  C  CA  . ASP A 1  70  ? -6.497  -13.500 1.024   1.00 98.25 70  A 1 
ATOM   543  C  C   . ASP A 1  70  ? -7.956  -13.482 0.574   1.00 98.23 70  A 1 
ATOM   544  O  O   . ASP A 1  70  ? -8.286  -13.087 -0.546  1.00 97.42 70  A 1 
ATOM   545  C  CB  . ASP A 1  70  ? -5.582  -12.848 -0.028  1.00 97.83 70  A 1 
ATOM   546  C  CG  . ASP A 1  70  ? -4.580  -11.899 0.618   1.00 97.27 70  A 1 
ATOM   547  O  OD1 . ASP A 1  70  ? -4.493  -11.853 1.873   1.00 95.17 70  A 1 
ATOM   548  O  OD2 . ASP A 1  70  ? -3.882  -11.169 -0.124  1.00 95.24 70  A 1 
ATOM   549  N  N   . ILE A 1  71  ? -8.830  -13.876 1.488   1.00 97.65 71  A 1 
ATOM   550  C  CA  . ILE A 1  71  ? -10.262 -13.819 1.250   1.00 97.41 71  A 1 
ATOM   551  C  C   . ILE A 1  71  ? -10.785 -12.419 1.562   1.00 97.01 71  A 1 
ATOM   552  O  O   . ILE A 1  71  ? -11.747 -11.953 0.944   1.00 96.28 71  A 1 
ATOM   553  C  CB  . ILE A 1  71  ? -11.020 -14.845 2.135   1.00 96.98 71  A 1 
ATOM   554  C  CG1 . ILE A 1  71  ? -12.537 -14.772 1.891   1.00 95.40 71  A 1 
ATOM   555  C  CG2 . ILE A 1  71  ? -10.733 -14.603 3.614   1.00 95.23 71  A 1 
ATOM   556  C  CD1 . ILE A 1  71  ? -12.963 -15.221 0.499   1.00 93.87 71  A 1 
ATOM   557  N  N   . VAL A 1  72  ? -10.149 -11.737 2.514   1.00 95.51 72  A 1 
ATOM   558  C  CA  . VAL A 1  72  ? -10.587 -10.410 2.937   1.00 94.96 72  A 1 
ATOM   559  C  C   . VAL A 1  72  ? -10.436 -9.364  1.832   1.00 94.65 72  A 1 
ATOM   560  O  O   . VAL A 1  72  ? -9.383  -9.249  1.210   1.00 93.71 72  A 1 
ATOM   561  C  CB  . VAL A 1  72  ? -9.817  -9.944  4.189   1.00 93.83 72  A 1 
ATOM   562  C  CG1 . VAL A 1  72  ? -10.287 -8.550  4.622   1.00 89.61 72  A 1 
ATOM   563  C  CG2 . VAL A 1  72  ? -10.012 -10.938 5.325   1.00 89.66 72  A 1 
ATOM   564  N  N   . SER A 1  73  ? -11.502 -8.596  1.612   1.00 92.35 73  A 1 
ATOM   565  C  CA  . SER A 1  73  ? -11.497 -7.547  0.603   1.00 90.45 73  A 1 
ATOM   566  C  C   . SER A 1  73  ? -10.473 -6.468  0.943   1.00 88.04 73  A 1 
ATOM   567  O  O   . SER A 1  73  ? -10.292 -6.121  2.109   1.00 83.51 73  A 1 
ATOM   568  C  CB  . SER A 1  73  ? -12.882 -6.901  0.489   1.00 88.81 73  A 1 
ATOM   569  O  OG  . SER A 1  73  ? -12.848 -5.760  -0.351  1.00 82.97 73  A 1 
ATOM   570  N  N   . ARG A 1  74  ? -9.819  -5.938  -0.092  1.00 83.12 74  A 1 
ATOM   571  C  CA  . ARG A 1  74  ? -8.842  -4.880  0.093   1.00 76.72 74  A 1 
ATOM   572  C  C   . ARG A 1  74  ? -9.529  -3.534  0.341   1.00 73.29 74  A 1 
ATOM   573  O  O   . ARG A 1  74  ? -8.891  -2.580  0.778   1.00 67.40 74  A 1 
ATOM   574  C  CB  . ARG A 1  74  ? -7.933  -4.802  -1.137  1.00 73.92 74  A 1 
ATOM   575  C  CG  . ARG A 1  74  ? -7.027  -6.017  -1.297  1.00 69.87 74  A 1 
ATOM   576  C  CD  . ARG A 1  74  ? -6.416  -6.132  -2.683  1.00 68.89 74  A 1 
ATOM   577  N  NE  . ARG A 1  74  ? -5.599  -4.979  -3.054  1.00 68.10 74  A 1 
ATOM   578  C  CZ  . ARG A 1  74  ? -6.004  -3.978  -3.821  1.00 67.31 74  A 1 
ATOM   579  N  NH1 . ARG A 1  74  ? -7.246  -3.983  -4.305  1.00 61.65 74  A 1 
ATOM   580  N  NH2 . ARG A 1  74  ? -5.194  -2.976  -4.107  1.00 62.69 74  A 1 
ATOM   581  N  N   . ALA A 1  75  ? -10.833 -3.473  0.060   1.00 70.07 75  A 1 
ATOM   582  C  CA  . ALA A 1  75  ? -11.612 -2.263  0.307   1.00 65.29 75  A 1 
ATOM   583  C  C   . ALA A 1  75  ? -12.095 -2.380  1.757   1.00 65.04 75  A 1 
ATOM   584  O  O   . ALA A 1  75  ? -12.861 -3.287  2.085   1.00 59.97 75  A 1 
ATOM   585  C  CB  . ALA A 1  75  ? -12.799 -2.189  -0.650  1.00 58.75 75  A 1 
ATOM   586  N  N   . ILE A 1  76  ? -11.661 -1.468  2.597   1.00 62.74 76  A 1 
ATOM   587  C  CA  . ILE A 1  76  ? -11.859 -1.630  4.041   1.00 59.76 76  A 1 
ATOM   588  C  C   . ILE A 1  76  ? -13.091 -1.093  4.776   1.00 60.79 76  A 1 
ATOM   589  O  O   . ILE A 1  76  ? -13.095 -1.069  6.009   1.00 55.12 76  A 1 
ATOM   590  C  CB  . ILE A 1  76  ? -10.613 -1.132  4.795   1.00 52.95 76  A 1 
ATOM   591  C  CG1 . ILE A 1  76  ? -10.451 0.368   4.640   1.00 48.01 76  A 1 
ATOM   592  C  CG2 . ILE A 1  76  ? -9.369  -1.867  4.263   1.00 46.72 76  A 1 
ATOM   593  C  CD1 . ILE A 1  76  ? -9.334  0.959   5.500   1.00 43.33 76  A 1 
ATOM   594  N  N   . PRO A 1  77  ? -14.152 -0.668  4.089   1.00 58.06 77  A 1 
ATOM   595  C  CA  . PRO A 1  77  ? -15.329 -0.271  4.870   1.00 56.35 77  A 1 
ATOM   596  C  C   . PRO A 1  77  ? -15.754 -1.445  5.759   1.00 58.49 77  A 1 
ATOM   597  O  O   . PRO A 1  77  ? -15.870 -2.573  5.285   1.00 54.16 77  A 1 
ATOM   598  C  CB  . PRO A 1  77  ? -16.360 0.051   3.793   1.00 50.17 77  A 1 
ATOM   599  C  CG  . PRO A 1  77  ? -15.521 0.609   2.690   1.00 48.20 77  A 1 
ATOM   600  C  CD  . PRO A 1  77  ? -14.334 -0.341  2.663   1.00 51.18 77  A 1 
ATOM   601  N  N   . LYS A 1  78  ? -15.979 -1.159  7.041   1.00 64.04 78  A 1 
ATOM   602  C  CA  . LYS A 1  78  ? -16.383 -2.161  8.037   1.00 63.91 78  A 1 
ATOM   603  C  C   . LYS A 1  78  ? -15.242 -3.099  8.449   1.00 66.41 78  A 1 
ATOM   604  O  O   . LYS A 1  78  ? -15.461 -4.056  9.185   1.00 62.48 78  A 1 
ATOM   605  C  CB  . LYS A 1  78  ? -17.567 -3.004  7.539   1.00 59.19 78  A 1 
ATOM   606  C  CG  . LYS A 1  78  ? -18.834 -2.208  7.282   1.00 54.16 78  A 1 
ATOM   607  C  CD  . LYS A 1  78  ? -20.009 -3.125  6.948   1.00 50.76 78  A 1 
ATOM   608  C  CE  . LYS A 1  78  ? -21.294 -2.337  6.749   1.00 45.29 78  A 1 
ATOM   609  N  NZ  . LYS A 1  78  ? -22.462 -3.225  6.457   1.00 39.81 78  A 1 
ATOM   610  N  N   . TYR A 1  79  ? -14.026 -2.828  7.978   1.00 71.81 79  A 1 
ATOM   611  C  CA  . TYR A 1  79  ? -12.882 -3.660  8.322   1.00 73.39 79  A 1 
ATOM   612  C  C   . TYR A 1  79  ? -12.573 -3.612  9.820   1.00 74.97 79  A 1 
ATOM   613  O  O   . TYR A 1  79  ? -12.276 -2.550  10.375  1.00 73.70 79  A 1 
ATOM   614  C  CB  . TYR A 1  79  ? -11.651 -3.205  7.535   1.00 72.07 79  A 1 
ATOM   615  C  CG  . TYR A 1  79  ? -10.417 -4.062  7.738   1.00 71.37 79  A 1 
ATOM   616  C  CD1 . TYR A 1  79  ? -10.334 -5.339  7.191   1.00 67.09 79  A 1 
ATOM   617  C  CD2 . TYR A 1  79  ? -9.328  -3.581  8.459   1.00 67.70 79  A 1 
ATOM   618  C  CE1 . TYR A 1  79  ? -9.198  -6.123  7.374   1.00 65.15 79  A 1 
ATOM   619  C  CE2 . TYR A 1  79  ? -8.189  -4.356  8.644   1.00 65.65 79  A 1 
ATOM   620  C  CZ  . TYR A 1  79  ? -8.127  -5.628  8.091   1.00 68.91 79  A 1 
ATOM   621  O  OH  . TYR A 1  79  ? -7.001  -6.399  8.270   1.00 63.60 79  A 1 
ATOM   622  N  N   . ASN A 1  80  ? -12.642 -4.775  10.468  1.00 76.99 80  A 1 
ATOM   623  C  CA  . ASN A 1  80  ? -12.348 -4.892  11.887  1.00 78.85 80  A 1 
ATOM   624  C  C   . ASN A 1  80  ? -12.148 -6.375  12.204  1.00 81.97 80  A 1 
ATOM   625  O  O   . ASN A 1  80  ? -12.225 -7.226  11.310  1.00 83.52 80  A 1 
ATOM   626  C  CB  . ASN A 1  80  ? -13.468 -4.285  12.741  1.00 77.15 80  A 1 
ATOM   627  C  CG  . ASN A 1  80  ? -14.837 -4.850  12.419  1.00 75.80 80  A 1 
ATOM   628  O  OD1 . ASN A 1  80  ? -15.017 -6.056  12.268  1.00 72.28 80  A 1 
ATOM   629  N  ND2 . ASN A 1  80  ? -15.825 -3.971  12.328  1.00 70.95 80  A 1 
ATOM   630  N  N   . LEU A 1  81  ? -11.884 -6.683  13.458  1.00 83.82 81  A 1 
ATOM   631  C  CA  . LEU A 1  81  ? -11.645 -8.063  13.859  1.00 86.28 81  A 1 
ATOM   632  C  C   . LEU A 1  81  ? -12.806 -8.994  13.507  1.00 88.91 81  A 1 
ATOM   633  O  O   . LEU A 1  81  ? -12.593 -10.094 12.987  1.00 89.35 81  A 1 
ATOM   634  C  CB  . LEU A 1  81  ? -11.345 -8.124  15.360  1.00 84.65 81  A 1 
ATOM   635  C  CG  . LEU A 1  81  ? -10.912 -9.489  15.919  1.00 79.69 81  A 1 
ATOM   636  C  CD1 . LEU A 1  81  ? -9.932  -9.292  17.072  1.00 72.92 81  A 1 
ATOM   637  C  CD2 . LEU A 1  81  ? -12.130 -10.276 16.390  1.00 73.25 81  A 1 
ATOM   638  N  N   . ASP A 1  82  ? -14.034 -8.566  13.789  1.00 87.84 82  A 1 
ATOM   639  C  CA  . ASP A 1  82  ? -15.198 -9.400  13.494  1.00 89.21 82  A 1 
ATOM   640  C  C   . ASP A 1  82  ? -15.358 -9.620  11.991  1.00 91.11 82  A 1 
ATOM   641  O  O   . ASP A 1  82  ? -15.745 -10.704 11.548  1.00 91.29 82  A 1 
ATOM   642  C  CB  . ASP A 1  82  ? -16.477 -8.768  14.050  1.00 88.48 82  A 1 
ATOM   643  C  CG  . ASP A 1  82  ? -16.562 -8.868  15.566  1.00 81.73 82  A 1 
ATOM   644  O  OD1 . ASP A 1  82  ? -15.847 -9.701  16.163  1.00 75.71 82  A 1 
ATOM   645  O  OD2 . ASP A 1  82  ? -17.364 -8.113  16.167  1.00 73.17 82  A 1 
ATOM   646  N  N   . TYR A 1  83  ? -15.048 -8.591  11.203  1.00 90.34 83  A 1 
ATOM   647  C  CA  . TYR A 1  83  ? -15.147 -8.675  9.751   1.00 90.91 83  A 1 
ATOM   648  C  C   . TYR A 1  83  ? -14.170 -9.723  9.225   1.00 92.69 83  A 1 
ATOM   649  O  O   . TYR A 1  83  ? -14.512 -10.539 8.365   1.00 92.59 83  A 1 
ATOM   650  C  CB  . TYR A 1  83  ? -14.855 -7.307  9.130   1.00 89.62 83  A 1 
ATOM   651  C  CG  . TYR A 1  83  ? -14.982 -7.233  7.625   1.00 87.24 83  A 1 
ATOM   652  C  CD1 . TYR A 1  83  ? -13.923 -7.596  6.805   1.00 82.90 83  A 1 
ATOM   653  C  CD2 . TYR A 1  83  ? -16.157 -6.790  7.023   1.00 82.53 83  A 1 
ATOM   654  C  CE1 . TYR A 1  83  ? -14.033 -7.520  5.414   1.00 81.04 83  A 1 
ATOM   655  C  CE2 . TYR A 1  83  ? -16.276 -6.701  5.642   1.00 80.76 83  A 1 
ATOM   656  C  CZ  . TYR A 1  83  ? -15.209 -7.071  4.842   1.00 82.53 83  A 1 
ATOM   657  O  OH  . TYR A 1  83  ? -15.316 -6.984  3.473   1.00 79.07 83  A 1 
ATOM   658  N  N   . VAL A 1  84  ? -12.945 -9.706  9.746   1.00 92.75 84  A 1 
ATOM   659  C  CA  . VAL A 1  84  ? -11.933 -10.676 9.333   1.00 94.16 84  A 1 
ATOM   660  C  C   . VAL A 1  84  ? -12.356 -12.096 9.718   1.00 95.56 84  A 1 
ATOM   661  O  O   . VAL A 1  84  ? -12.250 -13.020 8.915   1.00 96.14 84  A 1 
ATOM   662  C  CB  . VAL A 1  84  ? -10.560 -10.349 9.969   1.00 93.78 84  A 1 
ATOM   663  C  CG1 . VAL A 1  84  ? -9.567  -11.489 9.719   1.00 91.95 84  A 1 
ATOM   664  C  CG2 . VAL A 1  84  ? -10.017 -9.048  9.382   1.00 91.93 84  A 1 
ATOM   665  N  N   . LYS A 1  85  ? -12.840 -12.262 10.941  1.00 94.97 85  A 1 
ATOM   666  C  CA  . LYS A 1  85  ? -13.284 -13.579 11.392  1.00 95.90 85  A 1 
ATOM   667  C  C   . LYS A 1  85  ? -14.409 -14.103 10.498  1.00 96.89 85  A 1 
ATOM   668  O  O   . LYS A 1  85  ? -14.411 -15.266 10.104  1.00 97.05 85  A 1 
ATOM   669  C  CB  . LYS A 1  85  ? -13.756 -13.524 12.849  1.00 96.03 85  A 1 
ATOM   670  C  CG  . LYS A 1  85  ? -12.628 -13.404 13.872  1.00 94.46 85  A 1 
ATOM   671  C  CD  . LYS A 1  85  ? -13.154 -13.550 15.289  1.00 91.85 85  A 1 
ATOM   672  C  CE  . LYS A 1  85  ? -12.033 -13.579 16.302  1.00 85.97 85  A 1 
ATOM   673  N  NZ  . LYS A 1  85  ? -12.537 -13.764 17.695  1.00 79.02 85  A 1 
ATOM   674  N  N   . GLN A 1  86  ? -15.376 -13.241 10.187  1.00 96.32 86  A 1 
ATOM   675  C  CA  . GLN A 1  86  ? -16.490 -13.642 9.338   1.00 96.38 86  A 1 
ATOM   676  C  C   . GLN A 1  86  ? -15.997 -14.024 7.943   1.00 96.86 86  A 1 
ATOM   677  O  O   . GLN A 1  86  ? -16.542 -14.932 7.309   1.00 96.73 86  A 1 
ATOM   678  C  CB  . GLN A 1  86  ? -17.513 -12.512 9.226   1.00 95.30 86  A 1 
ATOM   679  C  CG  . GLN A 1  86  ? -18.777 -12.902 8.452   1.00 86.20 86  A 1 
ATOM   680  C  CD  . GLN A 1  86  ? -19.510 -14.062 9.096   1.00 80.80 86  A 1 
ATOM   681  O  OE1 . GLN A 1  86  ? -19.902 -13.988 10.260  1.00 73.43 86  A 1 
ATOM   682  N  NE2 . GLN A 1  86  ? -19.688 -15.134 8.348   1.00 68.51 86  A 1 
ATOM   683  N  N   . SER A 1  87  ? -14.958 -13.339 7.457   1.00 96.56 87  A 1 
ATOM   684  C  CA  . SER A 1  87  ? -14.397 -13.647 6.146   1.00 96.74 87  A 1 
ATOM   685  C  C   . SER A 1  87  ? -13.806 -15.056 6.138   1.00 97.53 87  A 1 
ATOM   686  O  O   . SER A 1  87  ? -13.936 -15.787 5.152   1.00 97.57 87  A 1 
ATOM   687  C  CB  . SER A 1  87  ? -13.319 -12.628 5.768   1.00 95.87 87  A 1 
ATOM   688  O  OG  . SER A 1  87  ? -13.883 -11.351 5.547   1.00 89.54 87  A 1 
ATOM   689  N  N   . ILE A 1  88  ? -13.156 -15.443 7.226   1.00 97.72 88  A 1 
ATOM   690  C  CA  . ILE A 1  88  ? -12.572 -16.778 7.335   1.00 98.16 88  A 1 
ATOM   691  C  C   . ILE A 1  88  ? -13.695 -17.820 7.384   1.00 98.31 88  A 1 
ATOM   692  O  O   . ILE A 1  88  ? -13.588 -18.889 6.773   1.00 98.32 88  A 1 
ATOM   693  C  CB  . ILE A 1  88  ? -11.689 -16.909 8.598   1.00 97.95 88  A 1 
ATOM   694  C  CG1 . ILE A 1  88  ? -10.558 -15.875 8.567   1.00 96.24 88  A 1 
ATOM   695  C  CG2 . ILE A 1  88  ? -11.117 -18.325 8.699   1.00 96.90 88  A 1 
ATOM   696  C  CD1 . ILE A 1  88  ? -9.669  -15.959 7.347   1.00 89.91 88  A 1 
ATOM   697  N  N   . VAL A 1  89  ? -14.766 -17.503 8.098   1.00 98.21 89  A 1 
ATOM   698  C  CA  . VAL A 1  89  ? -15.918 -18.399 8.171   1.00 98.27 89  A 1 
ATOM   699  C  C   . VAL A 1  89  ? -16.467 -18.582 6.758   1.00 98.32 89  A 1 
ATOM   700  O  O   . VAL A 1  89  ? -16.771 -19.698 6.333   1.00 98.12 89  A 1 
ATOM   701  C  CB  . VAL A 1  89  ? -17.022 -17.824 9.079   1.00 98.14 89  A 1 
ATOM   702  C  CG1 . VAL A 1  89  ? -18.300 -18.643 8.958   1.00 96.55 89  A 1 
ATOM   703  C  CG2 . VAL A 1  89  ? -16.549 -17.812 10.525  1.00 96.20 89  A 1 
ATOM   704  N  N   . ASN A 1  90  ? -16.603 -17.459 5.993   1.00 98.01 90  A 1 
ATOM   705  C  CA  . ASN A 1  90  ? -17.086 -17.498 4.680   1.00 97.75 90  A 1 
ATOM   706  C  C   . ASN A 1  90  ? -16.206 -18.250 3.733   1.00 98.01 90  A 1 
ATOM   707  O  O   . ASN A 1  90  ? -16.651 -18.926 2.860   1.00 97.49 90  A 1 
ATOM   708  C  CB  . ASN A 1  90  ? -17.393 -16.090 4.180   1.00 96.97 90  A 1 
ATOM   709  C  CG  . ASN A 1  90  ? -18.555 -15.499 4.777   1.00 95.38 90  A 1 
ATOM   710  O  OD1 . ASN A 1  90  ? -19.139 -16.036 5.746   1.00 92.97 90  A 1 
ATOM   711  N  ND2 . ASN A 1  90  ? -19.119 -14.589 4.557   1.00 91.91 90  A 1 
ATOM   712  N  N   . ALA A 1  91  ? -14.882 -18.142 3.906   1.00 98.00 91  A 1 
ATOM   713  C  CA  . ALA A 1  91  ? -13.937 -18.858 3.059   1.00 98.26 91  A 1 
ATOM   714  C  C   . ALA A 1  91  ? -14.097 -20.357 3.294   1.00 98.45 91  A 1 
ATOM   715  O  O   . ALA A 1  91  ? -14.072 -21.151 2.354   1.00 98.37 91  A 1 
ATOM   716  C  CB  . ALA A 1  91  ? -12.505 -18.433 3.379   1.00 98.05 91  A 1 
ATOM   717  N  N   . THR A 1  92  ? -14.282 -20.744 4.558   1.00 98.44 92  A 1 
ATOM   718  C  CA  . THR A 1  92  ? -14.462 -22.140 4.914   1.00 98.45 92  A 1 
ATOM   719  C  C   . THR A 1  92  ? -15.734 -22.692 4.276   1.00 98.51 92  A 1 
ATOM   720  O  O   . THR A 1  92  ? -15.744 -23.802 3.740   1.00 98.31 92  A 1 
ATOM   721  C  CB  . THR A 1  92  ? -14.530 -22.308 6.441   1.00 98.28 92  A 1 
ATOM   722  O  OG1 . THR A 1  92  ? -13.311 -21.860 7.028   1.00 95.55 92  A 1 
ATOM   723  C  CG2 . THR A 1  92  ? -14.745 -23.775 6.810   1.00 95.13 92  A 1 
ATOM   724  N  N   . ALA A 1  93  ? -16.816 -21.911 4.320   1.00 98.26 93  A 1 
ATOM   725  C  CA  . ALA A 1  93  ? -18.078 -22.327 3.721   1.00 98.06 93  A 1 
ATOM   726  C  C   . ALA A 1  93  ? -17.904 -22.542 2.221   1.00 98.24 93  A 1 
ATOM   727  O  O   . ALA A 1  93  ? -18.458 -23.479 1.650   1.00 97.84 93  A 1 
ATOM   728  C  CB  . ALA A 1  93  ? -19.153 -21.273 3.982   1.00 97.88 93  A 1 
ATOM   729  N  N   . LEU A 1  94  ? -17.116 -21.661 1.584   1.00 98.31 94  A 1 
ATOM   730  C  CA  . LEU A 1  94  ? -16.846 -21.781 0.156   1.00 98.24 94  A 1 
ATOM   731  C  C   . LEU A 1  94  ? -16.098 -23.078 -0.128  1.00 98.42 94  A 1 
ATOM   732  O  O   . LEU A 1  94  ? -16.459 -23.829 -1.043  1.00 98.25 94  A 1 
ATOM   733  C  CB  . LEU A 1  94  ? -16.011 -20.585 -0.324  1.00 97.76 94  A 1 
ATOM   734  C  CG  . LEU A 1  94  ? -15.547 -20.632 -1.779  1.00 95.34 94  A 1 
ATOM   735  C  CD1 . LEU A 1  94  ? -16.744 -20.463 -2.705  1.00 90.43 94  A 1 
ATOM   736  C  CD2 . LEU A 1  94  ? -14.518 -19.533 -2.033  1.00 90.03 94  A 1 
ATOM   737  N  N   . LEU A 1  95  ? -15.058 -23.352 0.639   1.00 98.39 95  A 1 
ATOM   738  C  CA  . LEU A 1  95  ? -14.253 -24.551 0.447   1.00 98.48 95  A 1 
ATOM   739  C  C   . LEU A 1  95  ? -15.057 -25.835 0.689   1.00 98.40 95  A 1 
ATOM   740  O  O   . LEU A 1  95  ? -14.821 -26.851 0.032   1.00 98.34 95  A 1 
ATOM   741  C  CB  . LEU A 1  95  ? -13.030 -24.516 1.361   1.00 98.55 95  A 1 
ATOM   742  C  CG  . LEU A 1  95  ? -12.040 -23.382 1.059   1.00 98.31 95  A 1 
ATOM   743  C  CD1 . LEU A 1  95  ? -10.922 -23.365 2.095   1.00 96.81 95  A 1 
ATOM   744  C  CD2 . LEU A 1  95  ? -11.466 -23.548 -0.342  1.00 96.54 95  A 1 
ATOM   745  N  N   . LYS A 1  96  ? -15.998 -25.785 1.621   1.00 98.43 96  A 1 
ATOM   746  C  CA  . LYS A 1  96  ? -16.822 -26.953 1.913   1.00 98.27 96  A 1 
ATOM   747  C  C   . LYS A 1  96  ? -17.702 -27.345 0.728   1.00 98.18 96  A 1 
ATOM   748  O  O   . LYS A 1  96  ? -18.184 -28.474 0.660   1.00 97.64 96  A 1 
ATOM   749  C  CB  . LYS A 1  96  ? -17.696 -26.698 3.141   1.00 98.08 96  A 1 
ATOM   750  C  CG  . LYS A 1  96  ? -16.944 -26.776 4.462   1.00 95.69 96  A 1 
ATOM   751  C  CD  . LYS A 1  96  ? -17.868 -26.540 5.647   1.00 91.40 96  A 1 
ATOM   752  C  CE  . LYS A 1  96  ? -17.133 -26.698 6.964   1.00 84.38 96  A 1 
ATOM   753  N  NZ  . LYS A 1  96  ? -18.014 -26.421 8.137   1.00 75.48 96  A 1 
ATOM   754  N  N   . LYS A 1  97  ? -17.909 -26.421 -0.212  1.00 98.02 97  A 1 
ATOM   755  C  CA  . LYS A 1  97  ? -18.712 -26.715 -1.393  1.00 97.80 97  A 1 
ATOM   756  C  C   . LYS A 1  97  ? -17.997 -27.719 -2.303  1.00 97.82 97  A 1 
ATOM   757  O  O   . LYS A 1  97  ? -18.626 -28.362 -3.135  1.00 97.03 97  A 1 
ATOM   758  C  CB  . LYS A 1  97  ? -19.018 -25.432 -2.166  1.00 97.89 97  A 1 
ATOM   759  C  CG  . LYS A 1  97  ? -19.918 -24.475 -1.400  1.00 97.08 97  A 1 
ATOM   760  C  CD  . LYS A 1  97  ? -20.249 -23.232 -2.212  1.00 94.11 97  A 1 
ATOM   761  C  CE  . LYS A 1  97  ? -21.172 -22.308 -1.445  1.00 90.41 97  A 1 
ATOM   762  N  NZ  . LYS A 1  97  ? -21.513 -21.076 -2.219  1.00 81.79 97  A 1 
ATOM   763  N  N   . PHE A 1  98  ? -16.675 -27.842 -2.139  1.00 98.26 98  A 1 
ATOM   764  C  CA  . PHE A 1  98  ? -15.898 -28.792 -2.917  1.00 98.01 98  A 1 
ATOM   765  C  C   . PHE A 1  98  ? -15.878 -30.111 -2.146  1.00 97.58 98  A 1 
ATOM   766  O  O   . PHE A 1  98  ? -14.861 -30.518 -1.574  1.00 96.42 98  A 1 
ATOM   767  C  CB  . PHE A 1  98  ? -14.481 -28.260 -3.143  1.00 98.05 98  A 1 
ATOM   768  C  CG  . PHE A 1  98  ? -14.449 -26.980 -3.938  1.00 98.40 98  A 1 
ATOM   769  C  CD1 . PHE A 1  98  ? -14.787 -26.986 -5.288  1.00 96.81 98  A 1 
ATOM   770  C  CD2 . PHE A 1  98  ? -14.132 -25.779 -3.328  1.00 96.76 98  A 1 
ATOM   771  C  CE1 . PHE A 1  98  ? -14.802 -25.812 -6.020  1.00 96.73 98  A 1 
ATOM   772  C  CE2 . PHE A 1  98  ? -14.146 -24.591 -4.060  1.00 96.67 98  A 1 
ATOM   773  C  CZ  . PHE A 1  98  ? -14.485 -24.607 -5.406  1.00 98.08 98  A 1 
ATOM   774  N  N   . GLU A 1  99  ? -17.032 -30.756 -2.134  1.00 96.83 99  A 1 
ATOM   775  C  CA  . GLU A 1  99  ? -17.216 -32.001 -1.402  1.00 95.27 99  A 1 
ATOM   776  C  C   . GLU A 1  99  ? -16.254 -33.096 -1.850  1.00 94.02 99  A 1 
ATOM   777  O  O   . GLU A 1  99  ? -16.042 -33.308 -3.047  1.00 87.96 99  A 1 
ATOM   778  C  CB  . GLU A 1  99  ? -18.667 -32.454 -1.550  1.00 92.93 99  A 1 
ATOM   779  C  CG  . GLU A 1  99  ? -19.089 -33.536 -0.582  1.00 82.95 99  A 1 
ATOM   780  C  CD  . GLU A 1  99  ? -20.606 -33.729 -0.569  1.00 76.85 99  A 1 
ATOM   781  O  OE1 . GLU A 1  99  ? -21.278 -33.233 -1.499  1.00 68.84 99  A 1 
ATOM   782  O  OE2 . GLU A 1  99  ? -21.108 -34.371 0.376   1.00 68.82 99  A 1 
ATOM   783  N  N   . ASP A 1  100 ? -15.664 -33.762 -0.868  1.00 95.10 100 A 1 
ATOM   784  C  CA  . ASP A 1  100 ? -14.721 -34.853 -1.096  1.00 95.05 100 A 1 
ATOM   785  C  C   . ASP A 1  100 ? -13.355 -34.422 -1.637  1.00 96.38 100 A 1 
ATOM   786  O  O   . ASP A 1  100 ? -12.536 -35.266 -2.004  1.00 94.42 100 A 1 
ATOM   787  C  CB  . ASP A 1  100 ? -15.321 -35.922 -2.019  1.00 92.31 100 A 1 
ATOM   788  C  CG  . ASP A 1  100 ? -16.584 -36.532 -1.447  1.00 84.80 100 A 1 
ATOM   789  O  OD1 . ASP A 1  100 ? -16.612 -36.832 -0.238  1.00 76.42 100 A 1 
ATOM   790  O  OD2 . ASP A 1  100 ? -17.553 -36.711 -2.209  1.00 75.57 100 A 1 
ATOM   791  N  N   . PHE A 1  101 ? -13.093 -33.125 -1.673  1.00 97.47 101 A 1 
ATOM   792  C  CA  . PHE A 1  101 ? -11.798 -32.623 -2.119  1.00 97.89 101 A 1 
ATOM   793  C  C   . PHE A 1  101 ? -10.781 -32.682 -0.973  1.00 97.96 101 A 1 
ATOM   794  O  O   . PHE A 1  101 ? -11.148 -32.547 0.197   1.00 97.36 101 A 1 
ATOM   795  C  CB  . PHE A 1  101 ? -11.890 -31.163 -2.566  1.00 97.87 101 A 1 
ATOM   796  C  CG  . PHE A 1  101 ? -12.234 -30.958 -4.020  1.00 98.02 101 A 1 
ATOM   797  C  CD1 . PHE A 1  101 ? -13.393 -31.502 -4.563  1.00 96.17 101 A 1 
ATOM   798  C  CD2 . PHE A 1  101 ? -11.412 -30.178 -4.824  1.00 95.56 101 A 1 
ATOM   799  C  CE1 . PHE A 1  101 ? -13.721 -31.277 -5.898  1.00 95.01 101 A 1 
ATOM   800  C  CE2 . PHE A 1  101 ? -11.733 -29.943 -6.156  1.00 95.07 101 A 1 
ATOM   801  C  CZ  . PHE A 1  101 ? -12.889 -30.492 -6.701  1.00 97.61 101 A 1 
ATOM   802  N  N   . PHE A 1  102 ? -9.514  -32.863 -1.324  1.00 98.10 102 A 1 
ATOM   803  C  CA  . PHE A 1  102 ? -8.432  -32.774 -0.359  1.00 98.21 102 A 1 
ATOM   804  C  C   . PHE A 1  102 ? -8.051  -31.296 -0.418  1.00 98.49 102 A 1 
ATOM   805  O  O   . PHE A 1  102 ? -7.512  -30.826 -1.427  1.00 98.32 102 A 1 
ATOM   806  C  CB  . PHE A 1  102 ? -7.247  -33.651 -0.787  1.00 98.05 102 A 1 
ATOM   807  C  CG  . PHE A 1  102 ? -6.062  -33.561 0.135   1.00 98.05 102 A 1 
ATOM   808  C  CD1 . PHE A 1  102 ? -6.145  -34.025 1.443   1.00 96.17 102 A 1 
ATOM   809  C  CD2 . PHE A 1  102 ? -4.862  -33.009 -0.303  1.00 96.04 102 A 1 
ATOM   810  C  CE1 . PHE A 1  102 ? -5.048  -33.942 2.299   1.00 95.99 102 A 1 
ATOM   811  C  CE2 . PHE A 1  102 ? -3.763  -32.927 0.544   1.00 96.04 102 A 1 
ATOM   812  C  CZ  . PHE A 1  102 ? -3.855  -33.391 1.846   1.00 97.52 102 A 1 
ATOM   813  N  N   . ILE A 1  103 ? -8.362  -30.563 0.639   1.00 98.67 103 A 1 
ATOM   814  C  CA  . ILE A 1  103 ? -8.132  -29.117 0.691   1.00 98.74 103 A 1 
ATOM   815  C  C   . ILE A 1  103 ? -6.925  -28.749 1.552   1.00 98.72 103 A 1 
ATOM   816  O  O   . ILE A 1  103 ? -6.777  -29.245 2.668   1.00 98.64 103 A 1 
ATOM   817  C  CB  . ILE A 1  103 ? -9.374  -28.386 1.250   1.00 98.39 103 A 1 
ATOM   818  C  CG1 . ILE A 1  103 ? -10.630 -28.762 0.455   1.00 96.12 103 A 1 
ATOM   819  C  CG2 . ILE A 1  103 ? -9.163  -26.880 1.250   1.00 97.45 103 A 1 
ATOM   820  C  CD1 . ILE A 1  103 ? -10.633 -28.261 -0.975  1.00 90.27 103 A 1 
ATOM   821  N  N   . ILE A 1  104 ? -6.080  -27.866 1.021   1.00 98.75 104 A 1 
ATOM   822  C  CA  . ILE A 1  104 ? -4.899  -27.393 1.733   1.00 98.78 104 A 1 
ATOM   823  C  C   . ILE A 1  104 ? -5.074  -25.886 1.956   1.00 98.84 104 A 1 
ATOM   824  O  O   . ILE A 1  104 ? -4.675  -25.079 1.116   1.00 98.75 104 A 1 
ATOM   825  C  CB  . ILE A 1  104 ? -3.622  -27.656 0.901   1.00 98.76 104 A 1 
ATOM   826  C  CG1 . ILE A 1  104 ? -3.532  -29.143 0.536   1.00 98.22 104 A 1 
ATOM   827  C  CG2 . ILE A 1  104 ? -2.383  -27.218 1.665   1.00 98.14 104 A 1 
ATOM   828  C  CD1 . ILE A 1  104 ? -2.551  -29.446 -0.581  1.00 96.47 104 A 1 
ATOM   829  N  N   . PRO A 1  105 ? -5.677  -25.474 3.068   1.00 98.83 105 A 1 
ATOM   830  C  CA  . PRO A 1  105 ? -5.947  -24.059 3.347   1.00 98.87 105 A 1 
ATOM   831  C  C   . PRO A 1  105 ? -4.815  -23.291 4.006   1.00 98.89 105 A 1 
ATOM   832  O  O   . PRO A 1  105 ? -3.950  -23.868 4.663   1.00 98.67 105 A 1 
ATOM   833  C  CB  . PRO A 1  105 ? -7.169  -24.134 4.254   1.00 98.70 105 A 1 
ATOM   834  C  CG  . PRO A 1  105 ? -6.865  -25.345 5.092   1.00 98.15 105 A 1 
ATOM   835  C  CD  . PRO A 1  105 ? -6.311  -26.340 4.082   1.00 98.70 105 A 1 
ATOM   836  N  N   . MET A 1  106 ? -4.824  -21.972 3.834   1.00 98.86 106 A 1 
ATOM   837  C  CA  . MET A 1  106 ? -3.840  -21.108 4.469   1.00 98.71 106 A 1 
ATOM   838  C  C   . MET A 1  106 ? -4.398  -19.691 4.587   1.00 98.79 106 A 1 
ATOM   839  O  O   . MET A 1  106 ? -5.473  -19.394 4.069   1.00 98.40 106 A 1 
ATOM   840  C  CB  . MET A 1  106 ? -2.521  -21.091 3.687   1.00 97.46 106 A 1 
ATOM   841  C  CG  . MET A 1  106 ? -2.558  -20.269 2.411   1.00 93.67 106 A 1 
ATOM   842  S  SD  . MET A 1  106 ? -0.967  -20.265 1.534   1.00 95.53 106 A 1 
ATOM   843  C  CE  . MET A 1  106 ? -0.956  -21.938 0.892   1.00 91.46 106 A 1 
ATOM   844  N  N   . LEU A 1  107 ? -3.649  -18.827 5.276   1.00 98.78 107 A 1 
ATOM   845  C  CA  . LEU A 1  107 ? -4.047  -17.437 5.459   1.00 98.63 107 A 1 
ATOM   846  C  C   . LEU A 1  107 ? -3.161  -16.507 4.645   1.00 98.68 107 A 1 
ATOM   847  O  O   . LEU A 1  107 ? -1.965  -16.758 4.480   1.00 98.32 107 A 1 
ATOM   848  C  CB  . LEU A 1  107 ? -3.947  -17.044 6.934   1.00 98.44 107 A 1 
ATOM   849  C  CG  . LEU A 1  107 ? -4.883  -17.761 7.916   1.00 98.15 107 A 1 
ATOM   850  C  CD1 . LEU A 1  107 ? -4.474  -17.412 9.343   1.00 96.68 107 A 1 
ATOM   851  C  CD2 . LEU A 1  107 ? -6.314  -17.342 7.650   1.00 96.08 107 A 1 
ATOM   852  N  N   . GLY A 1  108 ? -3.747  -15.418 4.142   1.00 98.53 108 A 1 
ATOM   853  C  CA  . GLY A 1  108 ? -3.008  -14.414 3.408   1.00 98.47 108 A 1 
ATOM   854  C  C   . GLY A 1  108 ? -2.768  -13.224 4.330   1.00 98.14 108 A 1 
ATOM   855  O  O   . GLY A 1  108 ? -3.273  -13.189 5.452   1.00 97.52 108 A 1 
ATOM   856  N  N   . ASN A 1  109 ? -2.003  -12.235 3.863   1.00 97.47 109 A 1 
ATOM   857  C  CA  . ASN A 1  109 ? -1.677  -11.077 4.683   1.00 96.66 109 A 1 
ATOM   858  C  C   . ASN A 1  109 ? -2.860  -10.185 5.054   1.00 95.77 109 A 1 
ATOM   859  O  O   . ASN A 1  109 ? -2.777  -9.408  6.000   1.00 94.17 109 A 1 
ATOM   860  C  CB  . ASN A 1  109 ? -0.578  -10.232 4.016   1.00 96.38 109 A 1 
ATOM   861  C  CG  . ASN A 1  109 ? -0.987  -9.711  2.660   1.00 96.15 109 A 1 
ATOM   862  O  OD1 . ASN A 1  109 ? -1.202  -10.483 1.728   1.00 93.86 109 A 1 
ATOM   863  N  ND2 . ASN A 1  109 ? -1.069  -8.398  2.541   1.00 93.14 109 A 1 
ATOM   864  N  N   . HIS A 1  110 ? -3.961  -10.295 4.318   1.00 96.14 110 A 1 
ATOM   865  C  CA  . HIS A 1  110 ? -5.148  -9.510  4.641   1.00 95.48 110 A 1 
ATOM   866  C  C   . HIS A 1  110 ? -6.075  -10.255 5.599   1.00 95.41 110 A 1 
ATOM   867  O  O   . HIS A 1  110 ? -7.022  -9.671  6.123   1.00 94.53 110 A 1 
ATOM   868  C  CB  . HIS A 1  110 ? -5.919  -9.159  3.365   1.00 94.86 110 A 1 
ATOM   869  C  CG  . HIS A 1  110 ? -5.265  -8.086  2.542   1.00 94.26 110 A 1 
ATOM   870  N  ND1 . HIS A 1  110 ? -5.409  -6.749  2.826   1.00 89.01 110 A 1 
ATOM   871  C  CD2 . HIS A 1  110 ? -4.451  -8.161  1.472   1.00 88.07 110 A 1 
ATOM   872  C  CE1 . HIS A 1  110 ? -4.716  -6.045  1.962   1.00 88.44 110 A 1 
ATOM   873  N  NE2 . HIS A 1  110 ? -4.118  -6.869  1.123   1.00 89.46 110 A 1 
ATOM   874  N  N   . ASP A 1  111 ? -5.785  -11.521 5.836   1.00 96.38 111 A 1 
ATOM   875  C  CA  . ASP A 1  111 ? -6.629  -12.350 6.691   1.00 96.79 111 A 1 
ATOM   876  C  C   . ASP A 1  111 ? -6.302  -12.254 8.182   1.00 96.46 111 A 1 
ATOM   877  O  O   . ASP A 1  111 ? -6.267  -13.262 8.900   1.00 95.64 111 A 1 
ATOM   878  C  CB  . ASP A 1  111 ? -6.559  -13.804 6.225   1.00 97.24 111 A 1 
ATOM   879  C  CG  . ASP A 1  111 ? -6.946  -13.955 4.758   1.00 97.54 111 A 1 
ATOM   880  O  OD1 . ASP A 1  111 ? -7.740  -13.126 4.257   1.00 96.22 111 A 1 
ATOM   881  O  OD2 . ASP A 1  111 ? -6.470  -14.908 4.113   1.00 96.31 111 A 1 
ATOM   882  N  N   . VAL A 1  112 ? -6.076  -11.027 8.646   1.00 95.01 112 A 1 
ATOM   883  C  CA  . VAL A 1  112 ? -5.765  -10.761 10.050  1.00 93.97 112 A 1 
ATOM   884  C  C   . VAL A 1  112 ? -6.076  -9.291  10.304  1.00 91.97 112 A 1 
ATOM   885  O  O   . VAL A 1  112 ? -6.155  -8.493  9.363   1.00 90.45 112 A 1 
ATOM   886  C  CB  . VAL A 1  112 ? -4.278  -11.051 10.376  1.00 94.03 112 A 1 
ATOM   887  C  CG1 . VAL A 1  112 ? -3.359  -10.092 9.616   1.00 91.21 112 A 1 
ATOM   888  C  CG2 . VAL A 1  112 ? -4.026  -10.939 11.881  1.00 90.48 112 A 1 
ATOM   889  N  N   . TYR A 1  113 ? -6.300  -8.924  11.571  1.00 90.88 113 A 1 
ATOM   890  C  CA  . TYR A 1  113 ? -6.552  -7.527  11.912  1.00 88.54 113 A 1 
ATOM   891  C  C   . TYR A 1  113 ? -5.577  -7.091  12.992  1.00 87.07 113 A 1 
ATOM   892  O  O   . TYR A 1  113 ? -5.511  -7.717  14.057  1.00 83.24 113 A 1 
ATOM   893  C  CB  . TYR A 1  113 ? -7.988  -7.340  12.413  1.00 86.30 113 A 1 
ATOM   894  C  CG  . TYR A 1  113 ? -8.282  -5.909  12.801  1.00 83.61 113 A 1 
ATOM   895  C  CD1 . TYR A 1  113 ? -8.020  -5.449  14.100  1.00 78.86 113 A 1 
ATOM   896  C  CD2 . TYR A 1  113 ? -8.758  -5.002  11.857  1.00 78.17 113 A 1 
ATOM   897  C  CE1 . TYR A 1  113 ? -8.233  -4.116  14.441  1.00 75.82 113 A 1 
ATOM   898  C  CE2 . TYR A 1  113 ? -8.972  -3.673  12.193  1.00 75.42 113 A 1 
ATOM   899  C  CZ  . TYR A 1  113 ? -8.705  -3.229  13.484  1.00 77.58 113 A 1 
ATOM   900  O  OH  . TYR A 1  113 ? -8.906  -1.920  13.813  1.00 74.43 113 A 1 
ATOM   901  N  N   . PRO A 1  114 ? -4.826  -6.012  12.769  1.00 82.66 114 A 1 
ATOM   902  C  CA  . PRO A 1  114 ? -4.732  -5.223  11.538  1.00 82.26 114 A 1 
ATOM   903  C  C   . PRO A 1  114 ? -4.048  -6.020  10.424  1.00 84.86 114 A 1 
ATOM   904  O  O   . PRO A 1  114 ? -3.316  -6.964  10.708  1.00 84.97 114 A 1 
ATOM   905  C  CB  . PRO A 1  114 ? -3.890  -4.004  11.942  1.00 79.06 114 A 1 
ATOM   906  C  CG  . PRO A 1  114 ? -3.988  -3.950  13.442  1.00 74.78 114 A 1 
ATOM   907  C  CD  . PRO A 1  114 ? -4.021  -5.390  13.846  1.00 73.72 114 A 1 
ATOM   908  N  N   . ALA A 1  115 ? -4.276  -5.624  9.190   1.00 83.72 115 A 1 
ATOM   909  C  CA  . ALA A 1  115 ? -3.696  -6.328  8.053   1.00 85.93 115 A 1 
ATOM   910  C  C   . ALA A 1  115 ? -2.170  -6.428  8.164   1.00 86.83 115 A 1 
ATOM   911  O  O   . ALA A 1  115 ? -1.520  -5.513  8.665   1.00 86.84 115 A 1 
ATOM   912  C  CB  . ALA A 1  115 ? -4.069  -5.623  6.755   1.00 86.12 115 A 1 
ATOM   913  N  N   . ASN A 1  116 ? -1.619  -7.551  7.708   1.00 90.52 116 A 1 
ATOM   914  C  CA  . ASN A 1  116 ? -0.182  -7.817  7.684   1.00 91.50 116 A 1 
ATOM   915  C  C   . ASN A 1  116 ? 0.476   -8.130  9.020   1.00 92.62 116 A 1 
ATOM   916  O  O   . ASN A 1  116 ? 1.601   -8.630  9.046   1.00 91.83 116 A 1 
ATOM   917  C  CB  . ASN A 1  116 ? 0.583   -6.651  7.039   1.00 91.52 116 A 1 
ATOM   918  C  CG  . ASN A 1  116 ? -0.012  -6.195  5.725   1.00 91.04 116 A 1 
ATOM   919  O  OD1 . ASN A 1  116 ? -0.369  -7.010  4.869   1.00 85.68 116 A 1 
ATOM   920  N  ND2 . ASN A 1  116 ? -0.115  -4.885  5.543   1.00 84.97 116 A 1 
ATOM   921  N  N   . GLN A 1  117 ? -0.189  -7.829  10.105  1.00 90.95 117 A 1 
ATOM   922  C  CA  . GLN A 1  117 ? 0.412   -7.986  11.426  1.00 90.44 117 A 1 
ATOM   923  C  C   . GLN A 1  117 ? 0.184   -9.358  12.066  1.00 91.45 117 A 1 
ATOM   924  O  O   . GLN A 1  117 ? -0.711  -9.535  12.889  1.00 89.89 117 A 1 
ATOM   925  C  CB  . GLN A 1  117 ? -0.100  -6.883  12.355  1.00 89.07 117 A 1 
ATOM   926  C  CG  . GLN A 1  117 ? -0.100  -5.479  11.725  1.00 87.80 117 A 1 
ATOM   927  C  CD  . GLN A 1  117 ? 1.237   -5.105  11.111  1.00 87.04 117 A 1 
ATOM   928  O  OE1 . GLN A 1  117 ? 2.281   -5.218  11.756  1.00 81.88 117 A 1 
ATOM   929  N  NE2 . GLN A 1  117 ? 1.214   -4.662  9.853   1.00 80.41 117 A 1 
ATOM   930  N  N   . MET A 1  118 ? 1.015   -10.331 11.684  1.00 92.56 118 A 1 
ATOM   931  C  CA  . MET A 1  118 ? 0.930   -11.674 12.238  1.00 93.86 118 A 1 
ATOM   932  C  C   . MET A 1  118 ? 2.192   -11.985 13.041  1.00 93.46 118 A 1 
ATOM   933  O  O   . MET A 1  118 ? 3.310   -11.818 12.560  1.00 91.37 118 A 1 
ATOM   934  C  CB  . MET A 1  118 ? 0.785   -12.723 11.133  1.00 94.72 118 A 1 
ATOM   935  C  CG  . MET A 1  118 ? -0.576  -12.744 10.469  1.00 93.55 118 A 1 
ATOM   936  S  SD  . MET A 1  118 ? -0.692  -14.116 9.288   1.00 93.61 118 A 1 
ATOM   937  C  CE  . MET A 1  118 ? -2.356  -13.880 8.660   1.00 89.75 118 A 1 
ATOM   938  N  N   . ALA A 1  119 ? 2.002   -12.453 14.273  1.00 92.26 119 A 1 
ATOM   939  C  CA  . ALA A 1  119 ? 3.109   -12.811 15.159  1.00 92.21 119 A 1 
ATOM   940  C  C   . ALA A 1  119 ? 2.530   -13.465 16.408  1.00 93.05 119 A 1 
ATOM   941  O  O   . ALA A 1  119 ? 1.353   -13.814 16.445  1.00 91.37 119 A 1 
ATOM   942  C  CB  . ALA A 1  119 ? 3.923   -11.575 15.520  1.00 90.01 119 A 1 
ATOM   943  N  N   . ILE A 1  120 ? 3.359   -13.617 17.441  1.00 88.13 120 A 1 
ATOM   944  C  CA  . ILE A 1  120 ? 2.912   -14.255 18.668  1.00 87.38 120 A 1 
ATOM   945  C  C   . ILE A 1  120 ? 1.752   -13.514 19.329  1.00 87.66 120 A 1 
ATOM   946  O  O   . ILE A 1  120 ? 0.857   -14.140 19.900  1.00 85.96 120 A 1 
ATOM   947  C  CB  . ILE A 1  120 ? 4.093   -14.392 19.670  1.00 85.72 120 A 1 
ATOM   948  C  CG1 . ILE A 1  120 ? 3.685   -15.268 20.856  1.00 77.51 120 A 1 
ATOM   949  C  CG2 . ILE A 1  120 ? 4.553   -13.014 20.152  1.00 76.80 120 A 1 
ATOM   950  C  CD1 . ILE A 1  120 ? 3.372   -16.698 20.477  1.00 71.17 120 A 1 
ATOM   951  N  N   . ASN A 1  121 ? 1.739   -12.185 19.237  1.00 87.22 121 A 1 
ATOM   952  C  CA  . ASN A 1  121 ? 0.677   -11.390 19.843  1.00 84.90 121 A 1 
ATOM   953  C  C   . ASN A 1  121 ? -0.651  -11.479 19.097  1.00 86.87 121 A 1 
ATOM   954  O  O   . ASN A 1  121 ? -1.695  -11.083 19.627  1.00 83.82 121 A 1 
ATOM   955  C  CB  . ASN A 1  121 ? 1.108   -9.914  19.951  1.00 81.54 121 A 1 
ATOM   956  C  CG  . ASN A 1  121 ? 1.366   -9.286  18.607  1.00 72.16 121 A 1 
ATOM   957  O  OD1 . ASN A 1  121 ? 2.227   -9.733  17.855  1.00 63.57 121 A 1 
ATOM   958  N  ND2 . ASN A 1  121 ? 0.615   -8.237  18.302  1.00 62.75 121 A 1 
ATOM   959  N  N   . SER A 1  122 ? -0.625  -11.997 17.871  1.00 87.15 122 A 1 
ATOM   960  C  CA  . SER A 1  122 ? -1.841  -12.141 17.084  1.00 88.65 122 A 1 
ATOM   961  C  C   . SER A 1  122 ? -2.120  -13.617 16.790  1.00 91.00 122 A 1 
ATOM   962  O  O   . SER A 1  122 ? -2.718  -13.962 15.767  1.00 90.32 122 A 1 
ATOM   963  C  CB  . SER A 1  122 ? -1.732  -11.347 15.776  1.00 85.99 122 A 1 
ATOM   964  O  OG  . SER A 1  122 ? -0.590  -11.733 15.041  1.00 78.86 122 A 1 
ATOM   965  N  N   . GLN A 1  123 ? -1.678  -14.482 17.688  1.00 91.42 123 A 1 
ATOM   966  C  CA  . GLN A 1  123 ? -1.861  -15.922 17.527  1.00 93.35 123 A 1 
ATOM   967  C  C   . GLN A 1  123 ? -3.341  -16.312 17.478  1.00 94.90 123 A 1 
ATOM   968  O  O   . GLN A 1  123 ? -3.689  -17.402 17.026  1.00 94.44 123 A 1 
ATOM   969  C  CB  . GLN A 1  123 ? -1.157  -16.648 18.677  1.00 92.50 123 A 1 
ATOM   970  C  CG  . GLN A 1  123 ? -0.885  -18.123 18.425  1.00 88.84 123 A 1 
ATOM   971  C  CD  . GLN A 1  123 ? -0.017  -18.736 19.507  1.00 88.50 123 A 1 
ATOM   972  O  OE1 . GLN A 1  123 ? -0.207  -18.473 20.695  1.00 80.95 123 A 1 
ATOM   973  N  NE2 . GLN A 1  123 ? 0.953   -19.554 19.102  1.00 79.02 123 A 1 
ATOM   974  N  N   . TRP A 1  124 ? -4.202  -15.392 17.918  1.00 94.22 124 A 1 
ATOM   975  C  CA  . TRP A 1  124 ? -5.642  -15.636 17.891  1.00 94.29 124 A 1 
ATOM   976  C  C   . TRP A 1  124 ? -6.140  -16.004 16.493  1.00 95.63 124 A 1 
ATOM   977  O  O   . TRP A 1  124 ? -7.048  -16.823 16.348  1.00 95.26 124 A 1 
ATOM   978  C  CB  . TRP A 1  124 ? -6.412  -14.401 18.391  1.00 92.63 124 A 1 
ATOM   979  C  CG  . TRP A 1  124 ? -6.266  -13.194 17.508  1.00 89.35 124 A 1 
ATOM   980  C  CD1 . TRP A 1  124 ? -5.332  -12.199 17.619  1.00 83.92 124 A 1 
ATOM   981  C  CD2 . TRP A 1  124 ? -7.066  -12.860 16.366  1.00 88.43 124 A 1 
ATOM   982  N  NE1 . TRP A 1  124 ? -5.500  -11.277 16.616  1.00 81.92 124 A 1 
ATOM   983  C  CE2 . TRP A 1  124 ? -6.557  -11.656 15.827  1.00 85.29 124 A 1 
ATOM   984  C  CE3 . TRP A 1  124 ? -8.163  -13.462 15.736  1.00 83.45 124 A 1 
ATOM   985  C  CZ2 . TRP A 1  124 ? -7.098  -11.046 14.687  1.00 82.19 124 A 1 
ATOM   986  C  CZ3 . TRP A 1  124 ? -8.711  -12.854 14.599  1.00 81.08 124 A 1 
ATOM   987  C  CH2 . TRP A 1  124 ? -8.174  -11.662 14.090  1.00 80.07 124 A 1 
ATOM   988  N  N   . ILE A 1  125 ? -5.557  -15.404 15.465  1.00 95.63 125 A 1 
ATOM   989  C  CA  . ILE A 1  125 ? -6.012  -15.682 14.107  1.00 96.64 125 A 1 
ATOM   990  C  C   . ILE A 1  125 ? -5.673  -17.112 13.681  1.00 97.49 125 A 1 
ATOM   991  O  O   . ILE A 1  125 ? -6.442  -17.746 12.960  1.00 97.65 125 A 1 
ATOM   992  C  CB  . ILE A 1  125 ? -5.427  -14.667 13.075  1.00 95.92 125 A 1 
ATOM   993  C  CG1 . ILE A 1  125 ? -6.147  -14.828 11.728  1.00 92.49 125 A 1 
ATOM   994  C  CG2 . ILE A 1  125 ? -3.927  -14.846 12.901  1.00 92.16 125 A 1 
ATOM   995  C  CD1 . ILE A 1  125 ? -7.644  -14.587 11.780  1.00 88.61 125 A 1 
ATOM   996  N  N   . PHE A 1  126 ? -4.527  -17.622 14.126  1.00 97.31 126 A 1 
ATOM   997  C  CA  . PHE A 1  126 ? -4.141  -18.987 13.794  1.00 97.86 126 A 1 
ATOM   998  C  C   . PHE A 1  126 ? -5.070  -19.973 14.493  1.00 98.21 126 A 1 
ATOM   999  O  O   . PHE A 1  126 ? -5.480  -20.981 13.908  1.00 98.10 126 A 1 
ATOM   1000 C  CB  . PHE A 1  126 ? -2.690  -19.270 14.206  1.00 97.76 126 A 1 
ATOM   1001 C  CG  . PHE A 1  126 ? -1.703  -18.237 13.733  1.00 97.77 126 A 1 
ATOM   1002 C  CD1 . PHE A 1  126 ? -1.777  -17.709 12.447  1.00 95.13 126 A 1 
ATOM   1003 C  CD2 . PHE A 1  126 ? -0.692  -17.798 14.581  1.00 94.56 126 A 1 
ATOM   1004 C  CE1 . PHE A 1  126 ? -0.870  -16.747 12.021  1.00 94.35 126 A 1 
ATOM   1005 C  CE2 . PHE A 1  126 ? 0.219   -16.842 14.160  1.00 93.78 126 A 1 
ATOM   1006 C  CZ  . PHE A 1  126 ? 0.139   -16.313 12.878  1.00 96.38 126 A 1 
ATOM   1007 N  N   . GLN A 1  127 ? -5.405  -19.684 15.747  1.00 97.84 127 A 1 
ATOM   1008 C  CA  . GLN A 1  127 ? -6.289  -20.542 16.515  1.00 97.76 127 A 1 
ATOM   1009 C  C   . GLN A 1  127 ? -7.690  -20.538 15.909  1.00 98.22 127 A 1 
ATOM   1010 O  O   . GLN A 1  127 ? -8.310  -21.592 15.739  1.00 98.00 127 A 1 
ATOM   1011 C  CB  . GLN A 1  127 ? -6.335  -20.070 17.975  1.00 97.27 127 A 1 
ATOM   1012 C  CG  . GLN A 1  127 ? -4.979  -20.129 18.664  1.00 90.49 127 A 1 
ATOM   1013 C  CD  . GLN A 1  127 ? -4.996  -19.540 20.069  1.00 82.25 127 A 1 
ATOM   1014 O  OE1 . GLN A 1  127 ? -5.918  -18.815 20.437  1.00 73.22 127 A 1 
ATOM   1015 N  NE2 . GLN A 1  127 ? -3.967  -19.848 20.848  1.00 68.44 127 A 1 
ATOM   1016 N  N   . PHE A 1  128 ? -8.181  -19.342 15.575  1.00 97.68 128 A 1 
ATOM   1017 C  CA  . PHE A 1  128 ? -9.513  -19.219 14.991  1.00 97.85 128 A 1 
ATOM   1018 C  C   . PHE A 1  128 ? -9.584  -19.900 13.625  1.00 98.17 128 A 1 
ATOM   1019 O  O   . PHE A 1  128 ? -10.513 -20.661 13.349  1.00 98.10 128 A 1 
ATOM   1020 C  CB  . PHE A 1  128 ? -9.893  -17.744 14.836  1.00 97.72 128 A 1 
ATOM   1021 C  CG  . PHE A 1  128 ? -11.279 -17.532 14.288  1.00 97.68 128 A 1 
ATOM   1022 C  CD1 . PHE A 1  128 ? -12.394 -17.653 15.106  1.00 96.14 128 A 1 
ATOM   1023 C  CD2 . PHE A 1  128 ? -11.468 -17.248 12.944  1.00 96.05 128 A 1 
ATOM   1024 C  CE1 . PHE A 1  128 ? -13.674 -17.494 14.597  1.00 95.75 128 A 1 
ATOM   1025 C  CE2 . PHE A 1  128 ? -12.756 -17.082 12.419  1.00 95.89 128 A 1 
ATOM   1026 C  CZ  . PHE A 1  128 ? -13.862 -17.208 13.249  1.00 96.94 128 A 1 
ATOM   1027 N  N   . ALA A 1  129 ? -8.615  -19.620 12.755  1.00 98.38 129 A 1 
ATOM   1028 C  CA  . ALA A 1  129 ? -8.601  -20.211 11.422  1.00 98.44 129 A 1 
ATOM   1029 C  C   . ALA A 1  129 ? -8.475  -21.732 11.482  1.00 98.69 129 A 1 
ATOM   1030 O  O   . ALA A 1  129 ? -9.119  -22.444 10.707  1.00 98.59 129 A 1 
ATOM   1031 C  CB  . ALA A 1  129 ? -7.465  -19.613 10.600  1.00 98.37 129 A 1 
ATOM   1032 N  N   . ALA A 1  130 ? -7.646  -22.235 12.394  1.00 98.43 130 A 1 
ATOM   1033 C  CA  . ALA A 1  130 ? -7.471  -23.676 12.532  1.00 98.48 130 A 1 
ATOM   1034 C  C   . ALA A 1  130 ? -8.801  -24.335 12.900  1.00 98.41 130 A 1 
ATOM   1035 O  O   . ALA A 1  130 ? -9.122  -25.420 12.410  1.00 98.36 130 A 1 
ATOM   1036 C  CB  . ALA A 1  130 ? -6.425  -23.985 13.598  1.00 98.28 130 A 1 
ATOM   1037 N  N   . GLU A 1  131 ? -9.570  -23.676 13.762  1.00 98.48 131 A 1 
ATOM   1038 C  CA  . GLU A 1  131 ? -10.869 -24.195 14.171  1.00 98.37 131 A 1 
ATOM   1039 C  C   . GLU A 1  131 ? -11.825 -24.234 12.982  1.00 98.47 131 A 1 
ATOM   1040 O  O   . GLU A 1  131 ? -12.579 -25.189 12.805  1.00 98.05 131 A 1 
ATOM   1041 C  CB  . GLU A 1  131 ? -11.456 -23.334 15.291  1.00 97.77 131 A 1 
ATOM   1042 C  CG  . GLU A 1  131 ? -10.667 -23.408 16.597  1.00 88.60 131 A 1 
ATOM   1043 C  CD  . GLU A 1  131 ? -11.161 -22.423 17.652  1.00 80.77 131 A 1 
ATOM   1044 O  OE1 . GLU A 1  131 ? -11.987 -21.544 17.320  1.00 74.79 131 A 1 
ATOM   1045 O  OE2 . GLU A 1  131 ? -10.707 -22.520 18.818  1.00 73.94 131 A 1 
ATOM   1046 N  N   . GLN A 1  132 ? -11.789 -23.189 12.161  1.00 98.63 132 A 1 
ATOM   1047 C  CA  . GLN A 1  132 ? -12.659 -23.126 10.994  1.00 98.56 132 A 1 
ATOM   1048 C  C   . GLN A 1  132 ? -12.240 -24.125 9.918   1.00 98.62 132 A 1 
ATOM   1049 O  O   . GLN A 1  132 ? -13.080 -24.797 9.320   1.00 98.34 132 A 1 
ATOM   1050 C  CB  . GLN A 1  132 ? -12.666 -21.708 10.409  1.00 98.51 132 A 1 
ATOM   1051 C  CG  . GLN A 1  132 ? -13.244 -20.653 11.348  1.00 97.42 132 A 1 
ATOM   1052 C  CD  . GLN A 1  132 ? -14.648 -20.990 11.791  1.00 96.85 132 A 1 
ATOM   1053 O  OE1 . GLN A 1  132 ? -15.515 -21.304 10.973  1.00 89.49 132 A 1 
ATOM   1054 N  NE2 . GLN A 1  132 ? -14.891 -20.939 13.099  1.00 88.22 132 A 1 
ATOM   1055 N  N   . PHE A 1  133 ? -10.936 -24.239 9.676   1.00 98.69 133 A 1 
ATOM   1056 C  CA  . PHE A 1  133 ? -10.414 -25.150 8.661   1.00 98.68 133 A 1 
ATOM   1057 C  C   . PHE A 1  133 ? -10.306 -26.603 9.145   1.00 98.66 133 A 1 
ATOM   1058 O  O   . PHE A 1  133 ? -9.931  -27.486 8.372   1.00 98.35 133 A 1 
ATOM   1059 C  CB  . PHE A 1  133 ? -9.025  -24.697 8.186   1.00 98.65 133 A 1 
ATOM   1060 C  CG  . PHE A 1  133 ? -9.004  -23.358 7.481   1.00 98.68 133 A 1 
ATOM   1061 C  CD1 . PHE A 1  133 ? -10.058 -22.944 6.668   1.00 96.92 133 A 1 
ATOM   1062 C  CD2 . PHE A 1  133 ? -7.890  -22.527 7.595   1.00 96.47 133 A 1 
ATOM   1063 C  CE1 . PHE A 1  133 ? -10.011 -21.731 5.997   1.00 96.66 133 A 1 
ATOM   1064 C  CE2 . PHE A 1  133 ? -7.833  -21.314 6.923   1.00 96.34 133 A 1 
ATOM   1065 C  CZ  . PHE A 1  133 ? -8.894  -20.908 6.124   1.00 98.10 133 A 1 
ATOM   1066 N  N   . ALA A 1  134 ? -10.618 -26.847 10.406  1.00 98.41 134 A 1 
ATOM   1067 C  CA  . ALA A 1  134 ? -10.506 -28.180 10.999  1.00 98.31 134 A 1 
ATOM   1068 C  C   . ALA A 1  134 ? -11.023 -29.344 10.140  1.00 98.36 134 A 1 
ATOM   1069 O  O   . ALA A 1  134 ? -10.378 -30.394 10.081  1.00 97.79 134 A 1 
ATOM   1070 C  CB  . ALA A 1  134 ? -11.176 -28.201 12.373  1.00 97.99 134 A 1 
ATOM   1071 N  N   . PRO A 1  135 ? -12.172 -29.191 9.462   1.00 98.12 135 A 1 
ATOM   1072 C  CA  . PRO A 1  135 ? -12.684 -30.290 8.638   1.00 97.69 135 A 1 
ATOM   1073 C  C   . PRO A 1  135 ? -11.727 -30.750 7.544   1.00 97.89 135 A 1 
ATOM   1074 O  O   . PRO A 1  135 ? -11.830 -31.875 7.054   1.00 97.11 135 A 1 
ATOM   1075 C  CB  . PRO A 1  135 ? -13.973 -29.717 8.043   1.00 96.96 135 A 1 
ATOM   1076 C  CG  . PRO A 1  135 ? -14.430 -28.751 9.093   1.00 95.52 135 A 1 
ATOM   1077 C  CD  . PRO A 1  135 ? -13.139 -28.086 9.520   1.00 97.61 135 A 1 
ATOM   1078 N  N   . PHE A 1  136 ? -10.794 -29.866 7.151   1.00 98.36 136 A 1 
ATOM   1079 C  CA  . PHE A 1  136 ? -9.839  -30.190 6.095   1.00 98.27 136 A 1 
ATOM   1080 C  C   . PHE A 1  136 ? -8.478  -30.638 6.620   1.00 98.14 136 A 1 
ATOM   1081 O  O   . PHE A 1  136 ? -7.630  -31.094 5.846   1.00 97.44 136 A 1 
ATOM   1082 C  CB  . PHE A 1  136 ? -9.620  -28.967 5.197   1.00 98.21 136 A 1 
ATOM   1083 C  CG  . PHE A 1  136 ? -10.887 -28.260 4.788   1.00 98.42 136 A 1 
ATOM   1084 C  CD1 . PHE A 1  136 ? -11.856 -28.909 4.031   1.00 96.20 136 A 1 
ATOM   1085 C  CD2 . PHE A 1  136 ? -11.106 -26.939 5.174   1.00 96.08 136 A 1 
ATOM   1086 C  CE1 . PHE A 1  136 ? -13.027 -28.255 3.660   1.00 95.95 136 A 1 
ATOM   1087 C  CE2 . PHE A 1  136 ? -12.272 -26.279 4.805   1.00 95.86 136 A 1 
ATOM   1088 C  CZ  . PHE A 1  136 ? -13.236 -26.939 4.049   1.00 97.76 136 A 1 
ATOM   1089 N  N   . LEU A 1  137 ? -8.261  -30.495 7.912   1.00 98.33 137 A 1 
ATOM   1090 C  CA  . LEU A 1  137 ? -6.951  -30.760 8.505   1.00 98.27 137 A 1 
ATOM   1091 C  C   . LEU A 1  137 ? -6.864  -31.993 9.402   1.00 97.96 137 A 1 
ATOM   1092 O  O   . LEU A 1  137 ? -7.837  -32.377 10.046  1.00 97.44 137 A 1 
ATOM   1093 C  CB  . LEU A 1  137 ? -6.514  -29.535 9.321   1.00 98.30 137 A 1 
ATOM   1094 C  CG  . LEU A 1  137 ? -6.533  -28.184 8.607   1.00 98.22 137 A 1 
ATOM   1095 C  CD1 . LEU A 1  137 ? -6.257  -27.072 9.615   1.00 96.77 137 A 1 
ATOM   1096 C  CD2 . LEU A 1  137 ? -5.493  -28.168 7.501   1.00 96.49 137 A 1 
ATOM   1097 N  N   . SER A 1  138 ? -5.668  -32.578 9.437   1.00 97.70 138 A 1 
ATOM   1098 C  CA  . SER A 1  138 ? -5.405  -33.692 10.335  1.00 97.28 138 A 1 
ATOM   1099 C  C   . SER A 1  138 ? -5.203  -33.086 11.716  1.00 97.59 138 A 1 
ATOM   1100 O  O   . SER A 1  138 ? -5.003  -31.877 11.844  1.00 97.35 138 A 1 
ATOM   1101 C  CB  . SER A 1  138 ? -4.134  -34.439 9.914   1.00 96.72 138 A 1 
ATOM   1102 O  OG  . SER A 1  138 ? -2.997  -33.616 10.052  1.00 95.22 138 A 1 
ATOM   1103 N  N   . GLN A 1  139 ? -5.238  -33.915 12.758  1.00 96.85 139 A 1 
ATOM   1104 C  CA  . GLN A 1  139 ? -5.066  -33.408 14.115  1.00 96.47 139 A 1 
ATOM   1105 C  C   . GLN A 1  139 ? -3.712  -32.719 14.290  1.00 96.82 139 A 1 
ATOM   1106 O  O   . GLN A 1  139 ? -3.620  -31.657 14.906  1.00 96.31 139 A 1 
ATOM   1107 C  CB  . GLN A 1  139 ? -5.206  -34.544 15.129  1.00 96.27 139 A 1 
ATOM   1108 C  CG  . GLN A 1  139 ? -5.127  -34.096 16.593  1.00 87.14 139 A 1 
ATOM   1109 C  CD  . GLN A 1  139 ? -6.147  -33.023 16.928  1.00 80.63 139 A 1 
ATOM   1110 O  OE1 . GLN A 1  139 ? -7.307  -33.099 16.524  1.00 74.13 139 A 1 
ATOM   1111 N  NE2 . GLN A 1  139 ? -5.722  -32.011 17.676  1.00 70.39 139 A 1 
ATOM   1112 N  N   . ASN A 1  140 ? -2.650  -33.330 13.750  1.00 96.90 140 A 1 
ATOM   1113 C  CA  . ASN A 1  140 ? -1.326  -32.727 13.864  1.00 96.65 140 A 1 
ATOM   1114 C  C   . ASN A 1  140 ? -1.260  -31.400 13.119  1.00 97.50 140 A 1 
ATOM   1115 O  O   . ASN A 1  140 ? -0.614  -30.451 13.572  1.00 97.02 140 A 1 
ATOM   1116 C  CB  . ASN A 1  140 ? -0.248  -33.677 13.317  1.00 95.43 140 A 1 
ATOM   1117 C  CG  . ASN A 1  140 ? 0.010   -34.855 14.241  1.00 84.34 140 A 1 
ATOM   1118 O  OD1 . ASN A 1  140 ? -0.292  -34.808 15.437  1.00 72.63 140 A 1 
ATOM   1119 N  ND2 . ASN A 1  140 ? 0.589   -35.912 13.700  1.00 72.39 140 A 1 
ATOM   1120 N  N   . ALA A 1  141 ? -1.943  -31.325 11.972  1.00 97.67 141 A 1 
ATOM   1121 C  CA  . ALA A 1  141 ? -1.970  -30.098 11.183  1.00 98.01 141 A 1 
ATOM   1122 C  C   . ALA A 1  141 ? -2.683  -28.989 11.958  1.00 98.23 141 A 1 
ATOM   1123 O  O   . ALA A 1  141 ? -2.263  -27.836 11.940  1.00 98.22 141 A 1 
ATOM   1124 C  CB  . ALA A 1  141 ? -2.652  -30.340 9.843   1.00 98.14 141 A 1 
ATOM   1125 N  N   . ILE A 1  142 ? -3.767  -29.340 12.631  1.00 98.08 142 A 1 
ATOM   1126 C  CA  . ILE A 1  142 ? -4.523  -28.371 13.420  1.00 97.91 142 A 1 
ATOM   1127 C  C   . ILE A 1  142 ? -3.646  -27.783 14.527  1.00 97.88 142 A 1 
ATOM   1128 O  O   . ILE A 1  142 ? -3.624  -26.571 14.734  1.00 97.78 142 A 1 
ATOM   1129 C  CB  . ILE A 1  142 ? -5.783  -29.027 14.050  1.00 97.87 142 A 1 
ATOM   1130 C  CG1 . ILE A 1  142 ? -6.789  -29.368 12.951  1.00 97.03 142 A 1 
ATOM   1131 C  CG2 . ILE A 1  142 ? -6.410  -28.097 15.087  1.00 97.13 142 A 1 
ATOM   1132 C  CD1 . ILE A 1  142 ? -7.988  -30.183 13.437  1.00 95.69 142 A 1 
ATOM   1133 N  N   . GLU A 1  143 ? -2.923  -28.646 15.224  1.00 97.95 143 A 1 
ATOM   1134 C  CA  . GLU A 1  143 ? -2.060  -28.193 16.316  1.00 97.63 143 A 1 
ATOM   1135 C  C   . GLU A 1  143 ? -0.955  -27.276 15.810  1.00 97.81 143 A 1 
ATOM   1136 O  O   . GLU A 1  143 ? -0.638  -26.266 16.440  1.00 97.46 143 A 1 
ATOM   1137 C  CB  . GLU A 1  143 ? -1.468  -29.410 17.036  1.00 97.40 143 A 1 
ATOM   1138 C  CG  . GLU A 1  143 ? -2.526  -30.271 17.733  1.00 89.70 143 A 1 
ATOM   1139 C  CD  . GLU A 1  143 ? -1.959  -31.533 18.353  1.00 81.93 143 A 1 
ATOM   1140 O  OE1 . GLU A 1  143 ? -0.765  -31.826 18.146  1.00 74.47 143 A 1 
ATOM   1141 O  OE2 . GLU A 1  143 ? -2.720  -32.238 19.053  1.00 74.17 143 A 1 
ATOM   1142 N  N   . SER A 1  144 ? -0.377  -27.610 14.662  1.00 98.16 144 A 1 
ATOM   1143 C  CA  . SER A 1  144 ? 0.685   -26.781 14.091  1.00 98.18 144 A 1 
ATOM   1144 C  C   . SER A 1  144 ? 0.120   -25.441 13.618  1.00 98.21 144 A 1 
ATOM   1145 O  O   . SER A 1  144 ? 0.719   -24.388 13.841  1.00 98.04 144 A 1 
ATOM   1146 C  CB  . SER A 1  144 ? 1.346   -27.503 12.912  1.00 98.04 144 A 1 
ATOM   1147 O  OG  . SER A 1  144 ? 1.967   -28.712 13.334  1.00 93.90 144 A 1 
ATOM   1148 N  N   . PHE A 1  145 ? -1.030  -25.488 12.969  1.00 98.58 145 A 1 
ATOM   1149 C  CA  . PHE A 1  145 ? -1.680  -24.289 12.453  1.00 98.59 145 A 1 
ATOM   1150 C  C   . PHE A 1  145 ? -1.984  -23.323 13.602  1.00 98.46 145 A 1 
ATOM   1151 O  O   . PHE A 1  145 ? -1.750  -22.117 13.483  1.00 98.29 145 A 1 
ATOM   1152 C  CB  . PHE A 1  145 ? -2.974  -24.672 11.723  1.00 98.54 145 A 1 
ATOM   1153 C  CG  . PHE A 1  145 ? -3.476  -23.617 10.761  1.00 98.62 145 A 1 
ATOM   1154 C  CD1 . PHE A 1  145 ? -3.820  -22.347 11.196  1.00 96.83 145 A 1 
ATOM   1155 C  CD2 . PHE A 1  145 ? -3.622  -23.916 9.407   1.00 95.91 145 A 1 
ATOM   1156 C  CE1 . PHE A 1  145 ? -4.290  -21.383 10.310  1.00 95.57 145 A 1 
ATOM   1157 C  CE2 . PHE A 1  145 ? -4.101  -22.960 8.514   1.00 95.21 145 A 1 
ATOM   1158 C  CZ  . PHE A 1  145 ? -4.430  -21.690 8.964   1.00 98.06 145 A 1 
ATOM   1159 N  N   . LYS A 1  146 ? -2.494  -23.856 14.706  1.00 98.18 146 A 1 
ATOM   1160 C  CA  . LYS A 1  146 ? -2.820  -23.023 15.861  1.00 97.83 146 A 1 
ATOM   1161 C  C   . LYS A 1  146 ? -1.595  -22.299 16.413  1.00 97.55 146 A 1 
ATOM   1162 O  O   . LYS A 1  146 ? -1.712  -21.199 16.952  1.00 96.98 146 A 1 
ATOM   1163 C  CB  . LYS A 1  146 ? -3.455  -23.869 16.976  1.00 97.77 146 A 1 
ATOM   1164 C  CG  . LYS A 1  146 ? -4.893  -24.268 16.709  1.00 96.33 146 A 1 
ATOM   1165 C  CD  . LYS A 1  146 ? -5.500  -25.023 17.890  1.00 94.18 146 A 1 
ATOM   1166 C  CE  . LYS A 1  146 ? -6.972  -25.300 17.665  1.00 89.15 146 A 1 
ATOM   1167 N  NZ  . LYS A 1  146 ? -7.581  -26.034 18.816  1.00 82.33 146 A 1 
ATOM   1168 N  N   . HIS A 1  147 ? -0.428  -22.929 16.272  1.00 97.60 147 A 1 
ATOM   1169 C  CA  . HIS A 1  147 ? 0.791   -22.322 16.777  1.00 97.22 147 A 1 
ATOM   1170 C  C   . HIS A 1  147 ? 1.270   -21.150 15.920  1.00 97.39 147 A 1 
ATOM   1171 O  O   . HIS A 1  147 ? 1.580   -20.078 16.442  1.00 96.56 147 A 1 
ATOM   1172 C  CB  . HIS A 1  147 ? 1.914   -23.366 16.863  1.00 96.58 147 A 1 
ATOM   1173 C  CG  . HIS A 1  147 ? 3.227   -22.797 17.312  1.00 94.67 147 A 1 
ATOM   1174 N  ND1 . HIS A 1  147 ? 3.420   -22.305 18.582  1.00 84.51 147 A 1 
ATOM   1175 C  CD2 . HIS A 1  147 ? 4.387   -22.605 16.648  1.00 84.94 147 A 1 
ATOM   1176 C  CE1 . HIS A 1  147 ? 4.663   -21.834 18.683  1.00 87.61 147 A 1 
ATOM   1177 N  NE2 . HIS A 1  147 ? 5.265   -22.009 17.520  1.00 88.69 147 A 1 
ATOM   1178 N  N   . GLY A 1  148 ? 1.335   -21.349 14.598  1.00 98.02 148 A 1 
ATOM   1179 C  CA  . GLY A 1  148 ? 1.854   -20.295 13.745  1.00 98.01 148 A 1 
ATOM   1180 C  C   . GLY A 1  148 ? 1.317   -20.205 12.325  1.00 98.42 148 A 1 
ATOM   1181 O  O   . GLY A 1  148 ? 1.854   -19.458 11.508  1.00 98.09 148 A 1 
ATOM   1182 N  N   . GLY A 1  149 ? 0.259   -20.955 12.022  1.00 98.34 149 A 1 
ATOM   1183 C  CA  . GLY A 1  149 ? -0.314  -20.902 10.687  1.00 98.49 149 A 1 
ATOM   1184 C  C   . GLY A 1  149 ? 0.402   -21.761 9.661   1.00 98.67 149 A 1 
ATOM   1185 O  O   . GLY A 1  149 ? 0.121   -21.657 8.457   1.00 98.47 149 A 1 
ATOM   1186 N  N   . TYR A 1  150 ? 1.318   -22.604 10.099  1.00 98.64 150 A 1 
ATOM   1187 C  CA  . TYR A 1  150 ? 2.047   -23.497 9.200   1.00 98.61 150 A 1 
ATOM   1188 C  C   . TYR A 1  150 ? 1.818   -24.949 9.613   1.00 98.72 150 A 1 
ATOM   1189 O  O   . TYR A 1  150 ? 1.529   -25.228 10.781  1.00 98.51 150 A 1 
ATOM   1190 C  CB  . TYR A 1  150 ? 3.546   -23.163 9.194   1.00 98.51 150 A 1 
ATOM   1191 C  CG  . TYR A 1  150 ? 4.231   -23.155 10.547  1.00 98.50 150 A 1 
ATOM   1192 C  CD1 . TYR A 1  150 ? 4.656   -24.336 11.154  1.00 95.20 150 A 1 
ATOM   1193 C  CD2 . TYR A 1  150 ? 4.507   -21.953 11.198  1.00 94.68 150 A 1 
ATOM   1194 C  CE1 . TYR A 1  150 ? 5.321   -24.325 12.372  1.00 94.83 150 A 1 
ATOM   1195 C  CE2 . TYR A 1  150 ? 5.174   -21.927 12.427  1.00 94.57 150 A 1 
ATOM   1196 C  CZ  . TYR A 1  150 ? 5.579   -23.117 13.009  1.00 97.87 150 A 1 
ATOM   1197 O  OH  . TYR A 1  150 ? 6.239   -23.105 14.218  1.00 97.14 150 A 1 
ATOM   1198 N  N   . TYR A 1  151 ? 1.926   -25.869 8.658   1.00 98.76 151 A 1 
ATOM   1199 C  CA  . TYR A 1  151 ? 1.661   -27.279 8.937   1.00 98.73 151 A 1 
ATOM   1200 C  C   . TYR A 1  151 ? 2.001   -28.180 7.755   1.00 98.88 151 A 1 
ATOM   1201 O  O   . TYR A 1  151 ? 2.388   -27.703 6.692   1.00 98.77 151 A 1 
ATOM   1202 C  CB  . TYR A 1  151 ? 0.181   -27.469 9.292   1.00 98.71 151 A 1 
ATOM   1203 C  CG  . TYR A 1  151 ? -0.755  -27.152 8.136   1.00 98.76 151 A 1 
ATOM   1204 C  CD1 . TYR A 1  151 ? -1.142  -25.838 7.857   1.00 97.29 151 A 1 
ATOM   1205 C  CD2 . TYR A 1  151 ? -1.237  -28.165 7.306   1.00 96.37 151 A 1 
ATOM   1206 C  CE1 . TYR A 1  151 ? -1.970  -25.538 6.780   1.00 96.93 151 A 1 
ATOM   1207 C  CE2 . TYR A 1  151 ? -2.072  -27.876 6.226   1.00 96.99 151 A 1 
ATOM   1208 C  CZ  . TYR A 1  151 ? -2.441  -26.569 5.966   1.00 98.67 151 A 1 
ATOM   1209 O  OH  . TYR A 1  151 ? -3.261  -26.282 4.907   1.00 98.53 151 A 1 
ATOM   1210 N  N   . THR A 1  152 ? 1.825   -29.483 7.954   1.00 98.75 152 A 1 
ATOM   1211 C  CA  . THR A 1  152 ? 2.038   -30.468 6.895   1.00 98.64 152 A 1 
ATOM   1212 C  C   . THR A 1  152 ? 0.913   -31.496 6.938   1.00 98.63 152 A 1 
ATOM   1213 O  O   . THR A 1  152 ? 0.318   -31.737 7.992   1.00 97.97 152 A 1 
ATOM   1214 C  CB  . THR A 1  152 ? 3.369   -31.233 7.053   1.00 97.76 152 A 1 
ATOM   1215 O  OG1 . THR A 1  152 ? 3.326   -32.049 8.224   1.00 90.26 152 A 1 
ATOM   1216 C  CG2 . THR A 1  152 ? 4.546   -30.273 7.151   1.00 90.51 152 A 1 
ATOM   1217 N  N   . MET A 1  153 ? 0.633   -32.094 5.780   1.00 98.58 153 A 1 
ATOM   1218 C  CA  . MET A 1  153 ? -0.373  -33.148 5.658   1.00 98.31 153 A 1 
ATOM   1219 C  C   . MET A 1  153 ? 0.020   -34.027 4.478   1.00 98.41 153 A 1 
ATOM   1220 O  O   . MET A 1  153 ? 0.415   -33.519 3.435   1.00 98.13 153 A 1 
ATOM   1221 C  CB  . MET A 1  153 ? -1.780  -32.596 5.394   1.00 96.59 153 A 1 
ATOM   1222 C  CG  . MET A 1  153 ? -2.461  -31.929 6.570   1.00 90.25 153 A 1 
ATOM   1223 S  SD  . MET A 1  153 ? -4.256  -31.893 6.334   1.00 93.66 153 A 1 
ATOM   1224 C  CE  . MET A 1  153 ? -4.398  -30.855 4.874   1.00 87.22 153 A 1 
ATOM   1225 N  N   . PRO A 1  154 ? -0.112  -35.351 4.622   1.00 98.12 154 A 1 
ATOM   1226 C  CA  . PRO A 1  154 ? 0.222   -36.231 3.505   1.00 97.86 154 A 1 
ATOM   1227 C  C   . PRO A 1  154 ? -0.914  -36.239 2.480   1.00 98.00 154 A 1 
ATOM   1228 O  O   . PRO A 1  154 ? -2.087  -36.191 2.844   1.00 97.62 154 A 1 
ATOM   1229 C  CB  . PRO A 1  154 ? 0.381   -37.591 4.183   1.00 96.73 154 A 1 
ATOM   1230 C  CG  . PRO A 1  154 ? -0.599  -37.513 5.315   1.00 94.43 154 A 1 
ATOM   1231 C  CD  . PRO A 1  154 ? -0.421  -36.103 5.847   1.00 97.19 154 A 1 
ATOM   1232 N  N   . PHE A 1  155 ? -0.558  -36.289 1.195   1.00 97.75 155 A 1 
ATOM   1233 C  CA  . PHE A 1  155 ? -1.578  -36.353 0.156   1.00 97.72 155 A 1 
ATOM   1234 C  C   . PHE A 1  155 ? -2.212  -37.743 0.241   1.00 97.37 155 A 1 
ATOM   1235 O  O   . PHE A 1  155 ? -1.535  -38.724 0.570   1.00 96.68 155 A 1 
ATOM   1236 C  CB  . PHE A 1  155 ? -0.962  -36.158 -1.233  1.00 97.83 155 A 1 
ATOM   1237 C  CG  . PHE A 1  155 ? -0.704  -34.719 -1.596  1.00 98.22 155 A 1 
ATOM   1238 C  CD1 . PHE A 1  155 ? 0.480   -34.094 -1.225  1.00 95.22 155 A 1 
ATOM   1239 C  CD2 . PHE A 1  155 ? -1.657  -33.990 -2.307  1.00 94.16 155 A 1 
ATOM   1240 C  CE1 . PHE A 1  155 ? 0.713   -32.758 -1.555  1.00 94.66 155 A 1 
ATOM   1241 C  CE2 . PHE A 1  155 ? -1.424  -32.661 -2.648  1.00 94.41 155 A 1 
ATOM   1242 C  CZ  . PHE A 1  155 ? -0.240  -32.040 -2.272  1.00 97.95 155 A 1 
ATOM   1243 N  N   . PRO A 1  156 ? -3.520  -37.866 -0.045  1.00 97.06 156 A 1 
ATOM   1244 C  CA  . PRO A 1  156 ? -4.213  -39.153 -0.001  1.00 96.31 156 A 1 
ATOM   1245 C  C   . PRO A 1  156 ? -3.590  -40.183 -0.940  1.00 95.95 156 A 1 
ATOM   1246 O  O   . PRO A 1  156 ? -3.286  -39.873 -2.092  1.00 94.74 156 A 1 
ATOM   1247 C  CB  . PRO A 1  156 ? -5.638  -38.796 -0.418  1.00 95.30 156 A 1 
ATOM   1248 C  CG  . PRO A 1  156 ? -5.793  -37.381 0.058   1.00 94.48 156 A 1 
ATOM   1249 C  CD  . PRO A 1  156 ? -4.461  -36.762 -0.309  1.00 96.55 156 A 1 
ATOM   1250 N  N   . ALA A 1  157 ? -3.415  -41.404 -0.456  1.00 93.71 157 A 1 
ATOM   1251 C  CA  . ALA A 1  157 ? -2.821  -42.476 -1.250  1.00 92.12 157 A 1 
ATOM   1252 C  C   . ALA A 1  157 ? -3.629  -42.846 -2.487  1.00 92.03 157 A 1 
ATOM   1253 O  O   . ALA A 1  157 ? -3.064  -43.257 -3.498  1.00 88.80 157 A 1 
ATOM   1254 C  CB  . ALA A 1  157 ? -2.608  -43.708 -0.373  1.00 89.46 157 A 1 
ATOM   1255 N  N   . HIS A 1  158 ? -4.956  -42.686 -2.424  1.00 91.97 158 A 1 
ATOM   1256 C  CA  . HIS A 1  158 ? -5.817  -43.055 -3.543  1.00 91.01 158 A 1 
ATOM   1257 C  C   . HIS A 1  158 ? -5.665  -42.183 -4.790  1.00 92.02 158 A 1 
ATOM   1258 O  O   . HIS A 1  158 ? -6.296  -42.455 -5.807  1.00 89.77 158 A 1 
ATOM   1259 C  CB  . HIS A 1  158 ? -7.292  -43.077 -3.103  1.00 88.39 158 A 1 
ATOM   1260 C  CG  . HIS A 1  158 ? -7.854  -41.720 -2.787  1.00 84.27 158 A 1 
ATOM   1261 N  ND1 . HIS A 1  158 ? -8.034  -41.273 -1.495  1.00 73.15 158 A 1 
ATOM   1262 C  CD2 . HIS A 1  158 ? -8.290  -40.728 -3.589  1.00 72.08 158 A 1 
ATOM   1263 C  CE1 . HIS A 1  158 ? -8.546  -40.058 -1.525  1.00 70.66 158 A 1 
ATOM   1264 N  NE2 . HIS A 1  158 ? -8.720  -39.699 -2.776  1.00 71.96 158 A 1 
ATOM   1265 N  N   . LEU A 1  159 ? -4.825  -41.148 -4.716  1.00 94.22 159 A 1 
ATOM   1266 C  CA  . LEU A 1  159 ? -4.609  -40.261 -5.857  1.00 94.68 159 A 1 
ATOM   1267 C  C   . LEU A 1  159 ? -3.648  -40.846 -6.889  1.00 93.89 159 A 1 
ATOM   1268 O  O   . LEU A 1  159 ? -3.367  -40.218 -7.914  1.00 90.64 159 A 1 
ATOM   1269 C  CB  . LEU A 1  159 ? -4.089  -38.904 -5.376  1.00 94.68 159 A 1 
ATOM   1270 C  CG  . LEU A 1  159 ? -5.075  -38.066 -4.559  1.00 94.97 159 A 1 
ATOM   1271 C  CD1 . LEU A 1  159 ? -4.379  -36.828 -4.009  1.00 92.56 159 A 1 
ATOM   1272 C  CD2 . LEU A 1  159 ? -6.265  -37.674 -5.427  1.00 92.25 159 A 1 
ATOM   1273 N  N   . GLY A 1  160 ? -3.131  -42.030 -6.629  1.00 94.13 160 A 1 
ATOM   1274 C  CA  . GLY A 1  160 ? -2.227  -42.672 -7.572  1.00 93.70 160 A 1 
ATOM   1275 C  C   . GLY A 1  160 ? -0.779  -42.263 -7.364  1.00 94.32 160 A 1 
ATOM   1276 O  O   . GLY A 1  160 ? 0.044   -42.385 -8.272  1.00 91.31 160 A 1 
ATOM   1277 N  N   . ILE A 1  161 ? -0.478  -41.789 -6.181  1.00 95.14 161 A 1 
ATOM   1278 C  CA  . ILE A 1  161 ? 0.871   -41.359 -5.831  1.00 95.16 161 A 1 
ATOM   1279 C  C   . ILE A 1  161 ? 1.784   -42.575 -5.683  1.00 95.13 161 A 1 
ATOM   1280 O  O   . ILE A 1  161 ? 1.439   -43.534 -4.993  1.00 92.96 161 A 1 
ATOM   1281 C  CB  . ILE A 1  161 ? 0.854   -40.551 -4.513  1.00 93.23 161 A 1 
ATOM   1282 C  CG1 . ILE A 1  161 ? -0.003  -39.300 -4.694  1.00 86.26 161 A 1 
ATOM   1283 C  CG2 . ILE A 1  161 ? 2.270   -40.185 -4.093  1.00 83.83 161 A 1 
ATOM   1284 C  CD1 . ILE A 1  161 ? -0.335  -38.581 -3.407  1.00 82.26 161 A 1 
ATOM   1285 N  N   . LYS A 1  162 ? 2.943   -42.529 -6.347  1.00 94.35 162 A 1 
ATOM   1286 C  CA  . LYS A 1  162 ? 3.895   -43.639 -6.309  1.00 94.35 162 A 1 
ATOM   1287 C  C   . LYS A 1  162 ? 4.989   -43.465 -5.258  1.00 94.53 162 A 1 
ATOM   1288 O  O   . LYS A 1  162 ? 5.662   -44.430 -4.894  1.00 91.37 162 A 1 
ATOM   1289 C  CB  . LYS A 1  162 ? 4.530   -43.822 -7.685  1.00 92.86 162 A 1 
ATOM   1290 C  CG  . LYS A 1  162 ? 3.532   -44.128 -8.788  1.00 89.44 162 A 1 
ATOM   1291 C  CD  . LYS A 1  162 ? 2.813   -45.450 -8.550  1.00 81.40 162 A 1 
ATOM   1292 C  CE  . LYS A 1  162 ? 1.844   -45.763 -9.673  1.00 74.66 162 A 1 
ATOM   1293 N  NZ  . LYS A 1  162 ? 1.158   -47.078 -9.470  1.00 65.22 162 A 1 
ATOM   1294 N  N   . VAL A 1  163 ? 5.168   -42.239 -4.782  1.00 95.00 163 A 1 
ATOM   1295 C  CA  . VAL A 1  163 ? 6.153   -41.934 -3.753  1.00 95.39 163 A 1 
ATOM   1296 C  C   . VAL A 1  163 ? 5.434   -41.105 -2.697  1.00 96.03 163 A 1 
ATOM   1297 O  O   . VAL A 1  163 ? 4.672   -40.213 -3.047  1.00 94.64 163 A 1 
ATOM   1298 C  CB  . VAL A 1  163 ? 7.329   -41.108 -4.322  1.00 92.90 163 A 1 
ATOM   1299 C  CG1 . VAL A 1  163 ? 8.303   -40.735 -3.215  1.00 83.64 163 A 1 
ATOM   1300 C  CG2 . VAL A 1  163 ? 8.049   -41.898 -5.409  1.00 83.69 163 A 1 
ATOM   1301 N  N   . PRO A 1  164 ? 5.665   -41.372 -1.400  1.00 96.41 164 A 1 
ATOM   1302 C  CA  . PRO A 1  164 ? 4.992   -40.595 -0.359  1.00 96.61 164 A 1 
ATOM   1303 C  C   . PRO A 1  164 ? 5.140   -39.103 -0.624  1.00 97.17 164 A 1 
ATOM   1304 O  O   . PRO A 1  164 ? 6.253   -38.584 -0.716  1.00 96.64 164 A 1 
ATOM   1305 C  CB  . PRO A 1  164 ? 5.710   -41.041 0.913   1.00 95.57 164 A 1 
ATOM   1306 C  CG  . PRO A 1  164 ? 6.050   -42.468 0.626   1.00 93.89 164 A 1 
ATOM   1307 C  CD  . PRO A 1  164 ? 6.523   -42.419 -0.807  1.00 95.74 164 A 1 
ATOM   1308 N  N   . LEU A 1  165 ? 4.012   -38.406 -0.760  1.00 97.79 165 A 1 
ATOM   1309 C  CA  . LEU A 1  165 ? 4.009   -36.982 -1.072  1.00 98.06 165 A 1 
ATOM   1310 C  C   . LEU A 1  165 ? 3.267   -36.197 0.003   1.00 98.11 165 A 1 
ATOM   1311 O  O   . LEU A 1  165 ? 2.191   -36.596 0.440   1.00 97.99 165 A 1 
ATOM   1312 C  CB  . LEU A 1  165 ? 3.346   -36.753 -2.435  1.00 97.80 165 A 1 
ATOM   1313 C  CG  . LEU A 1  165 ? 3.293   -35.326 -2.963  1.00 97.16 165 A 1 
ATOM   1314 C  CD1 . LEU A 1  165 ? 4.708   -34.808 -3.209  1.00 93.97 165 A 1 
ATOM   1315 C  CD2 . LEU A 1  165 ? 2.486   -35.290 -4.258  1.00 93.90 165 A 1 
ATOM   1316 N  N   . ASN A 1  166 ? 3.856   -35.076 0.417   1.00 98.36 166 A 1 
ATOM   1317 C  CA  . ASN A 1  166 ? 3.273   -34.264 1.475   1.00 98.41 166 A 1 
ATOM   1318 C  C   . ASN A 1  166 ? 3.017   -32.820 1.072   1.00 98.68 166 A 1 
ATOM   1319 O  O   . ASN A 1  166 ? 3.766   -32.243 0.285   1.00 98.50 166 A 1 
ATOM   1320 C  CB  . ASN A 1  166 ? 4.195   -34.263 2.694   1.00 98.29 166 A 1 
ATOM   1321 C  CG  . ASN A 1  166 ? 4.423   -35.649 3.261   1.00 98.10 166 A 1 
ATOM   1322 O  OD1 . ASN A 1  166 ? 3.651   -36.113 4.093   1.00 90.63 166 A 1 
ATOM   1323 N  ND2 . ASN A 1  166 ? 5.483   -36.310 2.810   1.00 88.15 166 A 1 
ATOM   1324 N  N   . ALA A 1  167 ? 1.959   -32.240 1.623   1.00 98.68 167 A 1 
ATOM   1325 C  CA  . ALA A 1  167 ? 1.646   -30.843 1.418   1.00 98.75 167 A 1 
ATOM   1326 C  C   . ALA A 1  167 ? 2.285   -30.126 2.606   1.00 98.75 167 A 1 
ATOM   1327 O  O   . ALA A 1  167 ? 2.088   -30.525 3.756   1.00 98.69 167 A 1 
ATOM   1328 C  CB  . ALA A 1  167 ? 0.145   -30.614 1.420   1.00 98.59 167 A 1 
ATOM   1329 N  N   . VAL A 1  168 ? 3.072   -29.087 2.327   1.00 98.87 168 A 1 
ATOM   1330 C  CA  . VAL A 1  168 ? 3.714   -28.318 3.385   1.00 98.87 168 A 1 
ATOM   1331 C  C   . VAL A 1  168 ? 3.322   -26.859 3.206   1.00 98.80 168 A 1 
ATOM   1332 O  O   . VAL A 1  168 ? 3.582   -26.261 2.165   1.00 98.84 168 A 1 
ATOM   1333 C  CB  . VAL A 1  168 ? 5.257   -28.435 3.313   1.00 98.80 168 A 1 
ATOM   1334 C  CG1 . VAL A 1  168 ? 5.902   -27.582 4.399   1.00 97.70 168 A 1 
ATOM   1335 C  CG2 . VAL A 1  168 ? 5.673   -29.895 3.471   1.00 96.79 168 A 1 
ATOM   1336 N  N   . VAL A 1  169 ? 2.684   -26.294 4.223   1.00 98.96 169 A 1 
ATOM   1337 C  CA  . VAL A 1  169 ? 2.250   -24.902 4.175   1.00 98.93 169 A 1 
ATOM   1338 C  C   . VAL A 1  169 ? 3.114   -24.046 5.092   1.00 98.82 169 A 1 
ATOM   1339 O  O   . VAL A 1  169 ? 3.284   -24.352 6.271   1.00 98.79 169 A 1 
ATOM   1340 C  CB  . VAL A 1  169 ? 0.767   -24.768 4.591   1.00 98.86 169 A 1 
ATOM   1341 C  CG1 . VAL A 1  169 ? 0.387   -23.298 4.760   1.00 97.94 169 A 1 
ATOM   1342 C  CG2 . VAL A 1  169 ? -0.121  -25.432 3.546   1.00 97.18 169 A 1 
ATOM   1343 N  N   . LEU A 1  170 ? 3.656   -22.961 4.537   1.00 98.98 170 A 1 
ATOM   1344 C  CA  . LEU A 1  170 ? 4.470   -22.027 5.305   1.00 98.96 170 A 1 
ATOM   1345 C  C   . LEU A 1  170 ? 3.725   -20.700 5.433   1.00 98.80 170 A 1 
ATOM   1346 O  O   . LEU A 1  170 ? 3.084   -20.249 4.487   1.00 98.77 170 A 1 
ATOM   1347 C  CB  . LEU A 1  170 ? 5.815   -21.774 4.620   1.00 98.87 170 A 1 
ATOM   1348 C  CG  . LEU A 1  170 ? 6.755   -22.977 4.473   1.00 98.54 170 A 1 
ATOM   1349 C  CD1 . LEU A 1  170 ? 8.043   -22.532 3.788   1.00 96.68 170 A 1 
ATOM   1350 C  CD2 . LEU A 1  170 ? 7.058   -23.564 5.850   1.00 96.41 170 A 1 
ATOM   1351 N  N   . ASN A 1  171 ? 3.820   -20.090 6.613   1.00 98.81 171 A 1 
ATOM   1352 C  CA  . ASN A 1  171 ? 3.193   -18.791 6.844   1.00 98.79 171 A 1 
ATOM   1353 C  C   . ASN A 1  171 ? 4.249   -17.711 6.624   1.00 98.63 171 A 1 
ATOM   1354 O  O   . ASN A 1  171 ? 4.932   -17.292 7.555   1.00 98.34 171 A 1 
ATOM   1355 C  CB  . ASN A 1  171 ? 2.641   -18.707 8.264   1.00 98.61 171 A 1 
ATOM   1356 C  CG  . ASN A 1  171 ? 2.008   -17.360 8.556   1.00 98.47 171 A 1 
ATOM   1357 O  OD1 . ASN A 1  171 ? 1.892   -16.504 7.671   1.00 94.81 171 A 1 
ATOM   1358 N  ND2 . ASN A 1  171 ? 1.600   -17.151 9.794   1.00 93.28 171 A 1 
ATOM   1359 N  N   . THR A 1  172 ? 4.375   -17.257 5.375   1.00 98.79 172 A 1 
ATOM   1360 C  CA  . THR A 1  172 ? 5.371   -16.237 5.056   1.00 98.74 172 A 1 
ATOM   1361 C  C   . THR A 1  172 ? 4.910   -14.813 5.350   1.00 98.59 172 A 1 
ATOM   1362 O  O   . THR A 1  172 ? 5.667   -13.862 5.154   1.00 98.09 172 A 1 
ATOM   1363 C  CB  . THR A 1  172 ? 5.820   -16.336 3.586   1.00 98.64 172 A 1 
ATOM   1364 O  OG1 . THR A 1  172 ? 4.683   -16.372 2.727   1.00 97.60 172 A 1 
ATOM   1365 C  CG2 . THR A 1  172 ? 6.651   -17.599 3.382   1.00 95.39 172 A 1 
ATOM   1366 N  N   . VAL A 1  173 ? 3.682   -14.660 5.845   1.00 98.44 173 A 1 
ATOM   1367 C  CA  . VAL A 1  173 ? 3.226   -13.329 6.255   1.00 98.25 173 A 1 
ATOM   1368 C  C   . VAL A 1  173 ? 4.100   -12.911 7.442   1.00 97.78 173 A 1 
ATOM   1369 O  O   . VAL A 1  173 ? 4.272   -11.727 7.713   1.00 97.07 173 A 1 
ATOM   1370 C  CB  . VAL A 1  173 ? 1.741   -13.335 6.662   1.00 98.06 173 A 1 
ATOM   1371 C  CG1 . VAL A 1  173 ? 1.315   -11.943 7.136   1.00 97.24 173 A 1 
ATOM   1372 C  CG2 . VAL A 1  173 ? 0.877   -13.761 5.481   1.00 96.78 173 A 1 
ATOM   1373 N  N   . LEU A 1  174 ? 4.671   -13.891 8.130   1.00 97.97 174 A 1 
ATOM   1374 C  CA  . LEU A 1  174 ? 5.564   -13.614 9.254   1.00 97.66 174 A 1 
ATOM   1375 C  C   . LEU A 1  174 ? 6.816   -12.878 8.779   1.00 97.07 174 A 1 
ATOM   1376 O  O   . LEU A 1  174 ? 7.461   -12.180 9.557   1.00 96.33 174 A 1 
ATOM   1377 C  CB  . LEU A 1  174 ? 5.993   -14.921 9.938   1.00 97.75 174 A 1 
ATOM   1378 C  CG  . LEU A 1  174 ? 4.897   -15.772 10.586  1.00 97.45 174 A 1 
ATOM   1379 C  CD1 . LEU A 1  174 ? 5.505   -17.063 11.125  1.00 96.12 174 A 1 
ATOM   1380 C  CD2 . LEU A 1  174 ? 4.235   -14.991 11.713  1.00 95.81 174 A 1 
ATOM   1381 N  N   . TYR A 1  175 ? 7.146   -13.026 7.491   1.00 97.66 175 A 1 
ATOM   1382 C  CA  . TYR A 1  175 ? 8.351   -12.415 6.934   1.00 97.21 175 A 1 
ATOM   1383 C  C   . TYR A 1  175 ? 8.086   -11.198 6.043   1.00 96.65 175 A 1 
ATOM   1384 O  O   . TYR A 1  175 ? 9.023   -10.591 5.512   1.00 95.74 175 A 1 
ATOM   1385 C  CB  . TYR A 1  175 ? 9.126   -13.449 6.110   1.00 97.42 175 A 1 
ATOM   1386 C  CG  . TYR A 1  175 ? 9.318   -14.786 6.799   1.00 97.90 175 A 1 
ATOM   1387 C  CD1 . TYR A 1  175 ? 9.579   -14.866 8.168   1.00 96.81 175 A 1 
ATOM   1388 C  CD2 . TYR A 1  175 ? 9.253   -15.981 6.077   1.00 96.31 175 A 1 
ATOM   1389 C  CE1 . TYR A 1  175 ? 9.757   -16.091 8.801   1.00 96.69 175 A 1 
ATOM   1390 C  CE2 . TYR A 1  175 ? 9.440   -17.206 6.700   1.00 96.58 175 A 1 
ATOM   1391 C  CZ  . TYR A 1  175 ? 9.687   -17.260 8.062   1.00 98.17 175 A 1 
ATOM   1392 O  OH  . TYR A 1  175 ? 9.868   -18.477 8.674   1.00 98.01 175 A 1 
ATOM   1393 N  N   . TYR A 1  176 ? 6.834   -10.843 5.870   1.00 96.61 176 A 1 
ATOM   1394 C  CA  . TYR A 1  176 ? 6.421   -9.744  4.998   1.00 95.76 176 A 1 
ATOM   1395 C  C   . TYR A 1  176 ? 6.947   -8.380  5.454   1.00 94.52 176 A 1 
ATOM   1396 O  O   . TYR A 1  176 ? 6.930   -8.059  6.638   1.00 93.65 176 A 1 
ATOM   1397 C  CB  . TYR A 1  176 ? 4.892   -9.723  4.934   1.00 95.38 176 A 1 
ATOM   1398 C  CG  . TYR A 1  176 ? 4.274   -8.867  3.847   1.00 94.88 176 A 1 
ATOM   1399 C  CD1 . TYR A 1  176 ? 4.875   -8.687  2.602   1.00 92.39 176 A 1 
ATOM   1400 C  CD2 . TYR A 1  176 ? 3.030   -8.281  4.056   1.00 92.30 176 A 1 
ATOM   1401 C  CE1 . TYR A 1  176 ? 4.268   -7.948  1.606   1.00 91.30 176 A 1 
ATOM   1402 C  CE2 . TYR A 1  176 ? 2.408   -7.540  3.061   1.00 91.52 176 A 1 
ATOM   1403 C  CZ  . TYR A 1  176 ? 3.030   -7.369  1.838   1.00 93.62 176 A 1 
ATOM   1404 O  OH  . TYR A 1  176 ? 2.410   -6.629  0.860   1.00 92.98 176 A 1 
ATOM   1405 N  N   . ASN A 1  177 ? 7.400   -7.571  4.487   1.00 92.80 177 A 1 
ATOM   1406 C  CA  . ASN A 1  177 ? 7.942   -6.243  4.770   1.00 89.96 177 A 1 
ATOM   1407 C  C   . ASN A 1  177 ? 7.005   -5.331  5.550   1.00 88.76 177 A 1 
ATOM   1408 O  O   . ASN A 1  177 ? 7.463   -4.482  6.319   1.00 85.50 177 A 1 
ATOM   1409 C  CB  . ASN A 1  177 ? 8.319   -5.521  3.466   1.00 86.70 177 A 1 
ATOM   1410 C  CG  . ASN A 1  177 ? 9.702   -5.898  2.966   1.00 84.45 177 A 1 
ATOM   1411 O  OD1 . ASN A 1  177 ? 10.547  -6.374  3.722   1.00 76.00 177 A 1 
ATOM   1412 N  ND2 . ASN A 1  177 ? 9.936   -5.647  1.688   1.00 76.35 177 A 1 
ATOM   1413 N  N   . TYR A 1  178 ? 5.705   -5.482  5.343   1.00 89.34 178 A 1 
ATOM   1414 C  CA  . TYR A 1  178 ? 4.740   -4.632  6.031   1.00 86.89 178 A 1 
ATOM   1415 C  C   . TYR A 1  178 ? 4.291   -5.180  7.381   1.00 87.30 178 A 1 
ATOM   1416 O  O   . TYR A 1  178 ? 3.433   -4.594  8.045   1.00 85.65 178 A 1 
ATOM   1417 C  CB  . TYR A 1  178 ? 3.529   -4.375  5.128   1.00 86.29 178 A 1 
ATOM   1418 C  CG  . TYR A 1  178 ? 3.875   -3.516  3.925   1.00 82.38 178 A 1 
ATOM   1419 C  CD1 . TYR A 1  178 ? 4.185   -2.167  4.078   1.00 75.84 178 A 1 
ATOM   1420 C  CD2 . TYR A 1  178 ? 3.915   -4.059  2.644   1.00 74.88 178 A 1 
ATOM   1421 C  CE1 . TYR A 1  178 ? 4.532   -1.376  2.990   1.00 73.76 178 A 1 
ATOM   1422 C  CE2 . TYR A 1  178 ? 4.267   -3.279  1.548   1.00 73.97 178 A 1 
ATOM   1423 C  CZ  . TYR A 1  178 ? 4.575   -1.940  1.727   1.00 77.02 178 A 1 
ATOM   1424 O  OH  . TYR A 1  178 ? 4.925   -1.163  0.646   1.00 74.49 178 A 1 
ATOM   1425 N  N   . ASN A 1  179 ? 4.887   -6.297  7.804   1.00 89.47 179 A 1 
ATOM   1426 C  CA  . ASN A 1  179 ? 4.579   -6.873  9.113   1.00 89.90 179 A 1 
ATOM   1427 C  C   . ASN A 1  179 ? 5.566   -6.250  10.108  1.00 86.80 179 A 1 
ATOM   1428 O  O   . ASN A 1  179 ? 6.725   -6.656  10.179  1.00 85.05 179 A 1 
ATOM   1429 C  CB  . ASN A 1  179 ? 4.739   -8.397  9.078   1.00 92.03 179 A 1 
ATOM   1430 C  CG  . ASN A 1  179 ? 4.376   -9.057  10.394  1.00 93.08 179 A 1 
ATOM   1431 O  OD1 . ASN A 1  179 ? 4.252   -8.396  11.428  1.00 90.37 179 A 1 
ATOM   1432 N  ND2 . ASN A 1  179 ? 4.212   -10.371 10.370  1.00 89.90 179 A 1 
ATOM   1433 N  N   . LYS A 1  180 ? 5.096   -5.278  10.872  1.00 85.48 180 A 1 
ATOM   1434 C  CA  . LYS A 1  180 ? 5.943   -4.565  11.831  1.00 80.52 180 A 1 
ATOM   1435 C  C   . LYS A 1  180 ? 6.255   -5.375  13.084  1.00 81.42 180 A 1 
ATOM   1436 O  O   . LYS A 1  180 ? 7.070   -4.958  13.907  1.00 78.57 180 A 1 
ATOM   1437 C  CB  . LYS A 1  180 ? 5.263   -3.244  12.234  1.00 76.34 180 A 1 
ATOM   1438 C  CG  . LYS A 1  180 ? 4.932   -2.326  11.067  1.00 69.20 180 A 1 
ATOM   1439 C  CD  . LYS A 1  180 ? 6.194   -1.745  10.439  1.00 61.79 180 A 1 
ATOM   1440 C  CE  . LYS A 1  180 ? 6.897   -0.759  11.372  1.00 55.19 180 A 1 
ATOM   1441 N  NZ  . LYS A 1  180 ? 8.076   -0.129  10.735  1.00 50.16 180 A 1 
ATOM   1442 N  N   . GLN A 1  181 ? 5.624   -6.531  13.229  1.00 87.01 181 A 1 
ATOM   1443 C  CA  . GLN A 1  181 ? 5.786   -7.354  14.425  1.00 85.97 181 A 1 
ATOM   1444 C  C   . GLN A 1  181 ? 7.009   -8.265  14.440  1.00 87.06 181 A 1 
ATOM   1445 O  O   . GLN A 1  181 ? 7.411   -8.738  15.504  1.00 84.11 181 A 1 
ATOM   1446 C  CB  . GLN A 1  181 ? 4.547   -8.233  14.631  1.00 84.70 181 A 1 
ATOM   1447 C  CG  . GLN A 1  181 ? 3.219   -7.508  14.445  1.00 81.10 181 A 1 
ATOM   1448 C  CD  . GLN A 1  181 ? 3.031   -6.397  15.450  1.00 76.42 181 A 1 
ATOM   1449 O  OE1 . GLN A 1  181 ? 3.182   -6.605  16.653  1.00 69.39 181 A 1 
ATOM   1450 N  NE2 . GLN A 1  181 ? 2.698   -5.207  14.962  1.00 67.02 181 A 1 
ATOM   1451 N  N   . THR A 1  182 ? 7.600   -8.526  13.260  1.00 87.68 182 A 1 
ATOM   1452 C  CA  . THR A 1  182 ? 8.666   -9.517  13.172  1.00 88.75 182 A 1 
ATOM   1453 C  C   . THR A 1  182 ? 10.022  -9.055  12.638  1.00 86.39 182 A 1 
ATOM   1454 O  O   . THR A 1  182 ? 10.902  -9.879  12.391  1.00 83.66 182 A 1 
ATOM   1455 C  CB  . THR A 1  182 ? 8.198   -10.692 12.290  1.00 91.11 182 A 1 
ATOM   1456 O  OG1 . THR A 1  182 ? 7.803   -10.182 11.008  1.00 89.61 182 A 1 
ATOM   1457 C  CG2 . THR A 1  182 ? 7.007   -11.395 12.933  1.00 89.62 182 A 1 
ATOM   1458 N  N   . MET A 1  183 ? 10.218  -7.760  12.487  1.00 84.16 183 A 1 
ATOM   1459 C  CA  . MET A 1  183 ? 11.470  -7.238  11.946  1.00 80.79 183 A 1 
ATOM   1460 C  C   . MET A 1  183 ? 12.699  -7.621  12.776  1.00 80.98 183 A 1 
ATOM   1461 O  O   . MET A 1  183 ? 13.731  -8.018  12.224  1.00 76.68 183 A 1 
ATOM   1462 C  CB  . MET A 1  183 ? 11.390  -5.716  11.813  1.00 75.75 183 A 1 
ATOM   1463 C  CG  . MET A 1  183 ? 12.620  -5.080  11.186  1.00 67.07 183 A 1 
ATOM   1464 S  SD  . MET A 1  183 ? 12.403  -3.292  11.011  1.00 61.39 183 A 1 
ATOM   1465 C  CE  . MET A 1  183 ? 13.990  -2.841  10.316  1.00 53.36 183 A 1 
ATOM   1466 N  N   . ASP A 1  184 ? 12.590  -7.492  14.089  1.00 77.90 184 A 1 
ATOM   1467 C  CA  . ASP A 1  184 ? 13.718  -7.781  14.979  1.00 76.40 184 A 1 
ATOM   1468 C  C   . ASP A 1  184 ? 13.625  -9.183  15.587  1.00 79.37 184 A 1 
ATOM   1469 O  O   . ASP A 1  184 ? 13.474  -9.354  16.796  1.00 76.41 184 A 1 
ATOM   1470 C  CB  . ASP A 1  184 ? 13.768  -6.728  16.087  1.00 71.88 184 A 1 
ATOM   1471 C  CG  . ASP A 1  184 ? 15.028  -6.817  16.918  1.00 63.99 184 A 1 
ATOM   1472 O  OD1 . ASP A 1  184 ? 16.023  -7.421  16.459  1.00 57.65 184 A 1 
ATOM   1473 O  OD2 . ASP A 1  184 ? 15.037  -6.252  18.034  1.00 56.35 184 A 1 
ATOM   1474 N  N   . SER A 1  185 ? 13.724  -10.187 14.716  1.00 83.63 185 A 1 
ATOM   1475 C  CA  . SER A 1  185 ? 13.640  -11.577 15.145  1.00 85.97 185 A 1 
ATOM   1476 C  C   . SER A 1  185 ? 14.596  -12.426 14.312  1.00 88.14 185 A 1 
ATOM   1477 O  O   . SER A 1  185 ? 15.056  -12.011 13.244  1.00 86.31 185 A 1 
ATOM   1478 C  CB  . SER A 1  185 ? 12.216  -12.109 14.975  1.00 83.33 185 A 1 
ATOM   1479 O  OG  . SER A 1  185 ? 11.278  -11.349 15.722  1.00 74.88 185 A 1 
ATOM   1480 N  N   . THR A 1  186 ? 14.891  -13.615 14.814  1.00 89.75 186 A 1 
ATOM   1481 C  CA  . THR A 1  186 ? 15.767  -14.541 14.110  1.00 90.83 186 A 1 
ATOM   1482 C  C   . THR A 1  186 ? 14.948  -15.628 13.421  1.00 92.94 186 A 1 
ATOM   1483 O  O   . THR A 1  186 ? 15.169  -15.946 12.261  1.00 91.40 186 A 1 
ATOM   1484 C  CB  . THR A 1  186 ? 16.767  -15.193 15.086  1.00 88.15 186 A 1 
ATOM   1485 O  OG1 . THR A 1  186 ? 17.590  -14.186 15.673  1.00 79.61 186 A 1 
ATOM   1486 C  CG2 . THR A 1  186 ? 17.653  -16.193 14.342  1.00 76.57 186 A 1 
ATOM   1487 N  N   . ASP A 1  187 ? 13.989  -16.194 14.158  1.00 94.62 187 A 1 
ATOM   1488 C  CA  . ASP A 1  187 ? 13.144  -17.260 13.628  1.00 96.20 187 A 1 
ATOM   1489 C  C   . ASP A 1  187 ? 11.734  -17.130 14.207  1.00 96.41 187 A 1 
ATOM   1490 O  O   . ASP A 1  187 ? 11.384  -17.831 15.159  1.00 95.76 187 A 1 
ATOM   1491 C  CB  . ASP A 1  187 ? 13.750  -18.624 13.994  1.00 96.65 187 A 1 
ATOM   1492 C  CG  . ASP A 1  187 ? 13.032  -19.791 13.326  1.00 97.21 187 A 1 
ATOM   1493 O  OD1 . ASP A 1  187 ? 12.162  -19.547 12.463  1.00 95.47 187 A 1 
ATOM   1494 O  OD2 . ASP A 1  187 ? 13.351  -20.952 13.664  1.00 95.01 187 A 1 
ATOM   1495 N  N   . PRO A 1  188 ? 10.917  -16.224 13.647  1.00 96.54 188 A 1 
ATOM   1496 C  CA  . PRO A 1  188 ? 9.558   -16.003 14.134  1.00 96.60 188 A 1 
ATOM   1497 C  C   . PRO A 1  188 ? 8.752   -17.286 14.282  1.00 97.22 188 A 1 
ATOM   1498 O  O   . PRO A 1  188 ? 8.595   -18.050 13.335  1.00 97.01 188 A 1 
ATOM   1499 C  CB  . PRO A 1  188 ? 8.960   -15.063 13.082  1.00 95.92 188 A 1 
ATOM   1500 C  CG  . PRO A 1  188 ? 10.147  -14.292 12.593  1.00 94.19 188 A 1 
ATOM   1501 C  CD  . PRO A 1  188 ? 11.219  -15.347 12.493  1.00 96.06 188 A 1 
ATOM   1502 N  N   . LEU A 1  189 ? 8.260   -17.507 15.495  1.00 96.30 189 A 1 
ATOM   1503 C  CA  . LEU A 1  189 ? 7.443   -18.680 15.818  1.00 96.98 189 A 1 
ATOM   1504 C  C   . LEU A 1  189 ? 8.116   -20.014 15.478  1.00 97.29 189 A 1 
ATOM   1505 O  O   . LEU A 1  189 ? 7.446   -21.036 15.346  1.00 96.65 189 A 1 
ATOM   1506 C  CB  . LEU A 1  189 ? 6.075   -18.571 15.137  1.00 96.89 189 A 1 
ATOM   1507 C  CG  . LEU A 1  189 ? 5.155   -17.497 15.744  1.00 96.32 189 A 1 
ATOM   1508 C  CD1 . LEU A 1  189 ? 3.932   -17.267 14.867  1.00 93.19 189 A 1 
ATOM   1509 C  CD2 . LEU A 1  189 ? 4.724   -17.938 17.141  1.00 92.93 189 A 1 
ATOM   1510 N  N   . GLY A 1  190 ? 9.457   -19.994 15.344  1.00 97.10 190 A 1 
ATOM   1511 C  CA  . GLY A 1  190 ? 10.210  -21.213 15.104  1.00 97.40 190 A 1 
ATOM   1512 C  C   . GLY A 1  190 ? 9.975   -21.922 13.781  1.00 98.19 190 A 1 
ATOM   1513 O  O   . GLY A 1  190 ? 10.284  -23.103 13.640  1.00 97.82 190 A 1 
ATOM   1514 N  N   . GLN A 1  191 ? 9.455   -21.209 12.797  1.00 98.06 191 A 1 
ATOM   1515 C  CA  . GLN A 1  191 ? 9.130   -21.822 11.514  1.00 98.48 191 A 1 
ATOM   1516 C  C   . GLN A 1  191 ? 10.329  -22.367 10.736  1.00 98.60 191 A 1 
ATOM   1517 O  O   . GLN A 1  191 ? 10.241  -23.432 10.128  1.00 98.62 191 A 1 
ATOM   1518 C  CB  . GLN A 1  191 ? 8.341   -20.851 10.633  1.00 98.19 191 A 1 
ATOM   1519 C  CG  . GLN A 1  191 ? 7.791   -21.502 9.359   1.00 97.92 191 A 1 
ATOM   1520 C  CD  . GLN A 1  191 ? 6.860   -20.601 8.581   1.00 98.41 191 A 1 
ATOM   1521 O  OE1 . GLN A 1  191 ? 5.774   -21.017 8.171   1.00 93.36 191 A 1 
ATOM   1522 N  NE2 . GLN A 1  191 ? 7.275   -19.358 8.357   1.00 94.07 191 A 1 
ATOM   1523 N  N   . PHE A 1  192 ? 11.458  -21.654 10.741  1.00 98.30 192 A 1 
ATOM   1524 C  CA  . PHE A 1  192 ? 12.622  -22.126 9.999   1.00 98.31 192 A 1 
ATOM   1525 C  C   . PHE A 1  192 ? 13.165  -23.437 10.570  1.00 98.49 192 A 1 
ATOM   1526 O  O   . PHE A 1  192 ? 13.465  -24.367 9.825   1.00 98.36 192 A 1 
ATOM   1527 C  CB  . PHE A 1  192 ? 13.732  -21.064 9.992   1.00 98.21 192 A 1 
ATOM   1528 C  CG  . PHE A 1  192 ? 13.521  -19.968 8.977   1.00 98.18 192 A 1 
ATOM   1529 C  CD1 . PHE A 1  192 ? 13.484  -20.263 7.618   1.00 94.97 192 A 1 
ATOM   1530 C  CD2 . PHE A 1  192 ? 13.364  -18.653 9.380   1.00 94.84 192 A 1 
ATOM   1531 C  CE1 . PHE A 1  192 ? 13.288  -19.258 6.673   1.00 95.41 192 A 1 
ATOM   1532 C  CE2 . PHE A 1  192 ? 13.172  -17.646 8.443   1.00 95.04 192 A 1 
ATOM   1533 C  CZ  . PHE A 1  192 ? 13.129  -17.943 7.087   1.00 97.57 192 A 1 
ATOM   1534 N  N   . GLU A 1  193 ? 13.305  -23.514 11.899  1.00 98.01 193 A 1 
ATOM   1535 C  CA  . GLU A 1  193 ? 13.797  -24.739 12.521  1.00 98.07 193 A 1 
ATOM   1536 C  C   . GLU A 1  193 ? 12.806  -25.881 12.320  1.00 98.22 193 A 1 
ATOM   1537 O  O   . GLU A 1  193 ? 13.197  -27.029 12.077  1.00 98.15 193 A 1 
ATOM   1538 C  CB  . GLU A 1  193 ? 14.044  -24.529 14.015  1.00 97.86 193 A 1 
ATOM   1539 C  CG  . GLU A 1  193 ? 15.310  -23.734 14.309  1.00 88.05 193 A 1 
ATOM   1540 C  CD  . GLU A 1  193 ? 16.557  -24.387 13.735  1.00 78.84 193 A 1 
ATOM   1541 O  OE1 . GLU A 1  193 ? 16.742  -25.602 13.934  1.00 72.65 193 A 1 
ATOM   1542 O  OE2 . GLU A 1  193 ? 17.348  -23.684 13.078  1.00 71.33 193 A 1 
ATOM   1543 N  N   . TRP A 1  194 ? 11.515  -25.568 12.390  1.00 98.06 194 A 1 
ATOM   1544 C  CA  . TRP A 1  194 ? 10.466  -26.564 12.173  1.00 98.29 194 A 1 
ATOM   1545 C  C   . TRP A 1  194 ? 10.557  -27.101 10.742  1.00 98.42 194 A 1 
ATOM   1546 O  O   . TRP A 1  194 ? 10.495  -28.307 10.515  1.00 98.44 194 A 1 
ATOM   1547 C  CB  . TRP A 1  194 ? 9.092   -25.916 12.401  1.00 98.23 194 A 1 
ATOM   1548 C  CG  . TRP A 1  194 ? 7.931   -26.765 11.984  1.00 98.32 194 A 1 
ATOM   1549 C  CD1 . TRP A 1  194 ? 7.298   -27.728 12.718  1.00 98.02 194 A 1 
ATOM   1550 C  CD2 . TRP A 1  194 ? 7.246   -26.721 10.717  1.00 98.43 194 A 1 
ATOM   1551 N  NE1 . TRP A 1  194 ? 6.269   -28.283 11.991  1.00 97.98 194 A 1 
ATOM   1552 C  CE2 . TRP A 1  194 ? 6.211   -27.687 10.757  1.00 98.33 194 A 1 
ATOM   1553 C  CE3 . TRP A 1  194 ? 7.408   -25.950 9.557   1.00 98.33 194 A 1 
ATOM   1554 C  CZ2 . TRP A 1  194 ? 5.348   -27.898 9.683   1.00 98.23 194 A 1 
ATOM   1555 C  CZ3 . TRP A 1  194 ? 6.546   -26.169 8.481   1.00 98.02 194 A 1 
ATOM   1556 C  CH2 . TRP A 1  194 ? 5.534   -27.131 8.554   1.00 97.99 194 A 1 
ATOM   1557 N  N   . PHE A 1  195 ? 10.706  -26.206 9.777   1.00 98.50 195 A 1 
ATOM   1558 C  CA  . PHE A 1  195 ? 10.804  -26.588 8.369   1.00 98.60 195 A 1 
ATOM   1559 C  C   . PHE A 1  195 ? 11.998  -27.507 8.130   1.00 98.64 195 A 1 
ATOM   1560 O  O   . PHE A 1  195 ? 11.896  -28.500 7.413   1.00 98.57 195 A 1 
ATOM   1561 C  CB  . PHE A 1  195 ? 10.918  -25.341 7.485   1.00 98.63 195 A 1 
ATOM   1562 C  CG  . PHE A 1  195 ? 10.948  -25.639 6.014   1.00 98.70 195 A 1 
ATOM   1563 C  CD1 . PHE A 1  195 ? 9.804   -26.076 5.350   1.00 96.66 195 A 1 
ATOM   1564 C  CD2 . PHE A 1  195 ? 12.123  -25.485 5.276   1.00 96.35 195 A 1 
ATOM   1565 C  CE1 . PHE A 1  195 ? 9.825   -26.352 3.989   1.00 96.61 195 A 1 
ATOM   1566 C  CE2 . PHE A 1  195 ? 12.149  -25.761 3.920   1.00 96.58 195 A 1 
ATOM   1567 C  CZ  . PHE A 1  195 ? 11.006  -26.190 3.269   1.00 98.49 195 A 1 
ATOM   1568 N  N   . LYS A 1  196 ? 13.138  -27.162 8.730   1.00 98.36 196 A 1 
ATOM   1569 C  CA  . LYS A 1  196 ? 14.339  -27.978 8.583   1.00 98.09 196 A 1 
ATOM   1570 C  C   . LYS A 1  196 ? 14.109  -29.385 9.123   1.00 98.19 196 A 1 
ATOM   1571 O  O   . LYS A 1  196 ? 14.504  -30.369 8.493   1.00 98.06 196 A 1 
ATOM   1572 C  CB  . LYS A 1  196 ? 15.517  -27.331 9.318   1.00 97.88 196 A 1 
ATOM   1573 C  CG  . LYS A 1  196 ? 16.781  -28.195 9.368   1.00 93.51 196 A 1 
ATOM   1574 C  CD  . LYS A 1  196 ? 17.945  -27.462 10.013  1.00 89.58 196 A 1 
ATOM   1575 C  CE  . LYS A 1  196 ? 19.101  -28.408 10.305  1.00 82.22 196 A 1 
ATOM   1576 N  NZ  . LYS A 1  196 ? 19.552  -29.192 9.116   1.00 74.34 196 A 1 
ATOM   1577 N  N   . THR A 1  197 ? 13.458  -29.472 10.268  1.00 97.95 197 A 1 
ATOM   1578 C  CA  . THR A 1  197 ? 13.171  -30.767 10.882  1.00 97.69 197 A 1 
ATOM   1579 C  C   . THR A 1  197 ? 12.265  -31.609 9.978   1.00 97.95 197 A 1 
ATOM   1580 O  O   . THR A 1  197 ? 12.509  -32.801 9.772   1.00 97.69 197 A 1 
ATOM   1581 C  CB  . THR A 1  197 ? 12.506  -30.585 12.254  1.00 97.57 197 A 1 
ATOM   1582 O  OG1 . THR A 1  197 ? 13.407  -29.908 13.139  1.00 93.77 197 A 1 
ATOM   1583 C  CG2 . THR A 1  197 ? 12.127  -31.933 12.862  1.00 92.28 197 A 1 
ATOM   1584 N  N   . VAL A 1  198 ? 11.233  -30.984 9.439   1.00 98.32 198 A 1 
ATOM   1585 C  CA  . VAL A 1  198 ? 10.297  -31.669 8.559   1.00 98.14 198 A 1 
ATOM   1586 C  C   . VAL A 1  198 ? 10.987  -32.147 7.278   1.00 98.26 198 A 1 
ATOM   1587 O  O   . VAL A 1  198 ? 10.844  -33.306 6.873   1.00 98.24 198 A 1 
ATOM   1588 C  CB  . VAL A 1  198 ? 9.110   -30.748 8.191   1.00 98.00 198 A 1 
ATOM   1589 C  CG1 . VAL A 1  198 ? 8.271   -31.361 7.078   1.00 95.89 198 A 1 
ATOM   1590 C  CG2 . VAL A 1  198 ? 8.246   -30.502 9.425   1.00 95.69 198 A 1 
ATOM   1591 N  N   . MET A 1  199 ? 11.739  -31.267 6.643   1.00 98.69 199 A 1 
ATOM   1592 C  CA  . MET A 1  199 ? 12.430  -31.606 5.405   1.00 98.51 199 A 1 
ATOM   1593 C  C   . MET A 1  199 ? 13.499  -32.681 5.606   1.00 98.46 199 A 1 
ATOM   1594 O  O   . MET A 1  199 ? 13.663  -33.563 4.765   1.00 98.27 199 A 1 
ATOM   1595 C  CB  . MET A 1  199 ? 13.060  -30.350 4.794   1.00 98.51 199 A 1 
ATOM   1596 C  CG  . MET A 1  199 ? 12.053  -29.347 4.230   1.00 97.91 199 A 1 
ATOM   1597 S  SD  . MET A 1  199 ? 11.204  -29.948 2.763   1.00 97.85 199 A 1 
ATOM   1598 C  CE  . MET A 1  199 ? 9.538   -30.092 3.395   1.00 92.80 199 A 1 
ATOM   1599 N  N   . ASP A 1  200 ? 14.236  -32.610 6.712   1.00 98.28 200 A 1 
ATOM   1600 C  CA  . ASP A 1  200 ? 15.253  -33.618 6.997   1.00 98.14 200 A 1 
ATOM   1601 C  C   . ASP A 1  200 ? 14.586  -34.986 7.119   1.00 98.01 200 A 1 
ATOM   1602 O  O   . ASP A 1  200 ? 15.107  -35.993 6.637   1.00 97.55 200 A 1 
ATOM   1603 C  CB  . ASP A 1  200 ? 16.004  -33.298 8.300   1.00 98.02 200 A 1 
ATOM   1604 C  CG  . ASP A 1  200 ? 17.047  -32.208 8.125   1.00 96.85 200 A 1 
ATOM   1605 O  OD1 . ASP A 1  200 ? 17.441  -31.917 6.978   1.00 92.10 200 A 1 
ATOM   1606 O  OD2 . ASP A 1  200 ? 17.500  -31.656 9.154   1.00 92.30 200 A 1 
ATOM   1607 N  N   . GLY A 1  201 ? 13.416  -35.001 7.761   1.00 97.95 201 A 1 
ATOM   1608 C  CA  . GLY A 1  201 ? 12.678  -36.239 7.922   1.00 97.62 201 A 1 
ATOM   1609 C  C   . GLY A 1  201 ? 12.241  -36.821 6.586   1.00 97.93 201 A 1 
ATOM   1610 O  O   . GLY A 1  201 ? 12.366  -38.027 6.350   1.00 97.37 201 A 1 
ATOM   1611 N  N   . TYR A 1  202 ? 11.737  -35.965 5.700   1.00 98.29 202 A 1 
ATOM   1612 C  CA  . TYR A 1  202 ? 11.300  -36.411 4.384   1.00 98.15 202 A 1 
ATOM   1613 C  C   . TYR A 1  202 ? 12.485  -36.938 3.573   1.00 97.95 202 A 1 
ATOM   1614 O  O   . TYR A 1  202 ? 12.376  -37.970 2.906   1.00 97.33 202 A 1 
ATOM   1615 C  CB  . TYR A 1  202 ? 10.635  -35.264 3.613   1.00 98.07 202 A 1 
ATOM   1616 C  CG  . TYR A 1  202 ? 9.293   -34.810 4.155   1.00 98.32 202 A 1 
ATOM   1617 C  CD1 . TYR A 1  202 ? 8.556   -35.599 5.040   1.00 95.21 202 A 1 
ATOM   1618 C  CD2 . TYR A 1  202 ? 8.746   -33.597 3.751   1.00 94.76 202 A 1 
ATOM   1619 C  CE1 . TYR A 1  202 ? 7.315   -35.180 5.513   1.00 95.31 202 A 1 
ATOM   1620 C  CE2 . TYR A 1  202 ? 7.507   -33.176 4.217   1.00 94.98 202 A 1 
ATOM   1621 C  CZ  . TYR A 1  202 ? 6.794   -33.966 5.102   1.00 98.10 202 A 1 
ATOM   1622 O  OH  . TYR A 1  202 ? 5.566   -33.540 5.568   1.00 97.51 202 A 1 
ATOM   1623 N  N   . ARG A 1  203 ? 13.603  -36.235 3.646   1.00 98.14 203 A 1 
ATOM   1624 C  CA  . ARG A 1  203 ? 14.802  -36.648 2.911   1.00 97.86 203 A 1 
ATOM   1625 C  C   . ARG A 1  203 ? 15.269  -38.028 3.377   1.00 97.56 203 A 1 
ATOM   1626 O  O   . ARG A 1  203 ? 15.572  -38.893 2.552   1.00 96.63 203 A 1 
ATOM   1627 C  CB  . ARG A 1  203 ? 15.921  -35.615 3.104   1.00 97.20 203 A 1 
ATOM   1628 C  CG  . ARG A 1  203 ? 17.264  -36.039 2.529   1.00 95.89 203 A 1 
ATOM   1629 C  CD  . ARG A 1  203 ? 18.287  -34.914 2.672   1.00 95.47 203 A 1 
ATOM   1630 N  NE  . ARG A 1  203 ? 18.071  -33.848 1.700   1.00 94.85 203 A 1 
ATOM   1631 C  CZ  . ARG A 1  203 ? 18.616  -32.638 1.773   1.00 95.71 203 A 1 
ATOM   1632 N  NH1 . ARG A 1  203 ? 19.390  -32.317 2.801   1.00 89.48 203 A 1 
ATOM   1633 N  NH2 . ARG A 1  203 ? 18.383  -31.738 0.822   1.00 91.14 203 A 1 
ATOM   1634 N  N   . LYS A 1  204 ? 15.334  -38.223 4.675   1.00 97.59 204 A 1 
ATOM   1635 C  CA  . LYS A 1  204 ? 15.783  -39.494 5.229   1.00 97.40 204 A 1 
ATOM   1636 C  C   . LYS A 1  204 ? 14.877  -40.668 4.871   1.00 97.29 204 A 1 
ATOM   1637 O  O   . LYS A 1  204 ? 15.350  -41.797 4.729   1.00 95.89 204 A 1 
ATOM   1638 C  CB  . LYS A 1  204 ? 15.904  -39.399 6.754   1.00 97.23 204 A 1 
ATOM   1639 C  CG  . LYS A 1  204 ? 17.037  -38.515 7.263   1.00 85.35 204 A 1 
ATOM   1640 C  CD  . LYS A 1  204 ? 17.147  -38.571 8.784   1.00 80.55 204 A 1 
ATOM   1641 C  CE  . LYS A 1  204 ? 18.327  -37.757 9.286   1.00 68.57 204 A 1 
ATOM   1642 N  NZ  . LYS A 1  204 ? 18.183  -36.307 8.997   1.00 59.42 204 A 1 
ATOM   1643 N  N   . THR A 1  205 ? 13.591  -40.403 4.701   1.00 97.23 205 A 1 
ATOM   1644 C  CA  . THR A 1  205 ? 12.628  -41.457 4.403   1.00 96.68 205 A 1 
ATOM   1645 C  C   . THR A 1  205 ? 12.194  -41.510 2.938   1.00 96.65 205 A 1 
ATOM   1646 O  O   . THR A 1  205 ? 11.272  -42.245 2.584   1.00 95.44 205 A 1 
ATOM   1647 C  CB  . THR A 1  205 ? 11.379  -41.317 5.287   1.00 96.09 205 A 1 
ATOM   1648 O  OG1 . THR A 1  205 ? 10.813  -40.009 5.125   1.00 93.73 205 A 1 
ATOM   1649 C  CG2 . THR A 1  205 ? 11.753  -41.521 6.756   1.00 92.53 205 A 1 
ATOM   1650 N  N   . GLY A 1  206 ? 12.864  -40.734 2.078   1.00 97.32 206 A 1 
ATOM   1651 C  CA  . GLY A 1  206 ? 12.555  -40.747 0.659   1.00 96.97 206 A 1 
ATOM   1652 C  C   . GLY A 1  206 ? 11.207  -40.165 0.265   1.00 97.01 206 A 1 
ATOM   1653 O  O   . GLY A 1  206 ? 10.657  -40.513 -0.784  1.00 95.57 206 A 1 
ATOM   1654 N  N   . GLN A 1  207 ? 10.689  -39.263 1.082   1.00 97.72 207 A 1 
ATOM   1655 C  CA  . GLN A 1  207 ? 9.407   -38.631 0.795   1.00 97.72 207 A 1 
ATOM   1656 C  C   . GLN A 1  207 ? 9.603   -37.357 -0.017  1.00 97.90 207 A 1 
ATOM   1657 O  O   . GLN A 1  207 ? 10.708  -36.801 -0.071  1.00 97.59 207 A 1 
ATOM   1658 C  CB  . GLN A 1  207 ? 8.671   -38.302 2.097   1.00 97.24 207 A 1 
ATOM   1659 C  CG  . GLN A 1  207 ? 8.364   -39.518 2.962   1.00 96.39 207 A 1 
ATOM   1660 C  CD  . GLN A 1  207 ? 7.484   -39.183 4.144   1.00 96.32 207 A 1 
ATOM   1661 O  OE1 . GLN A 1  207 ? 6.386   -38.645 3.971   1.00 88.96 207 A 1 
ATOM   1662 N  NE2 . GLN A 1  207 ? 7.947   -39.502 5.340   1.00 88.33 207 A 1 
ATOM   1663 N  N   . ARG A 1  208 ? 8.534   -36.905 -0.670  1.00 98.24 208 A 1 
ATOM   1664 C  CA  . ARG A 1  208 ? 8.575   -35.690 -1.470  1.00 98.27 208 A 1 
ATOM   1665 C  C   . ARG A 1  208 ? 7.581   -34.684 -0.894  1.00 98.56 208 A 1 
ATOM   1666 O  O   . ARG A 1  208 ? 6.741   -35.033 -0.063  1.00 98.21 208 A 1 
ATOM   1667 C  CB  . ARG A 1  208 ? 8.217   -35.982 -2.930  1.00 97.58 208 A 1 
ATOM   1668 C  CG  . ARG A 1  208 ? 9.061   -37.076 -3.578  1.00 94.26 208 A 1 
ATOM   1669 C  CD  . ARG A 1  208 ? 10.525  -36.668 -3.703  1.00 87.69 208 A 1 
ATOM   1670 N  NE  . ARG A 1  208 ? 11.334  -37.735 -4.308  1.00 82.78 208 A 1 
ATOM   1671 C  CZ  . ARG A 1  208 ? 11.384  -37.998 -5.605  1.00 76.67 208 A 1 
ATOM   1672 N  NH1 . ARG A 1  208 ? 10.687  -37.264 -6.468  1.00 68.63 208 A 1 
ATOM   1673 N  NH2 . ARG A 1  208 ? 12.128  -38.991 -6.047  1.00 72.58 208 A 1 
ATOM   1674 N  N   . ALA A 1  209 ? 7.674   -33.437 -1.355  1.00 98.55 209 A 1 
ATOM   1675 C  CA  . ALA A 1  209 ? 6.784   -32.399 -0.851  1.00 98.65 209 A 1 
ATOM   1676 C  C   . ALA A 1  209 ? 6.463   -31.326 -1.880  1.00 98.72 209 A 1 
ATOM   1677 O  O   . ALA A 1  209 ? 7.277   -31.024 -2.761  1.00 98.60 209 A 1 
ATOM   1678 C  CB  . ALA A 1  209 ? 7.392   -31.741 0.386   1.00 98.55 209 A 1 
ATOM   1679 N  N   . ILE A 1  210 ? 5.275   -30.784 -1.757  1.00 98.73 210 A 1 
ATOM   1680 C  CA  . ILE A 1  210 ? 4.864   -29.633 -2.553  1.00 98.88 210 A 1 
ATOM   1681 C  C   . ILE A 1  210 ? 4.635   -28.575 -1.477  1.00 98.87 210 A 1 
ATOM   1682 O  O   . ILE A 1  210 ? 3.818   -28.753 -0.572  1.00 98.83 210 A 1 
ATOM   1683 C  CB  . ILE A 1  210 ? 3.561   -29.896 -3.341  1.00 98.73 210 A 1 
ATOM   1684 C  CG1 . ILE A 1  210 ? 3.844   -30.892 -4.477  1.00 97.98 210 A 1 
ATOM   1685 C  CG2 . ILE A 1  210 ? 3.025   -28.572 -3.903  1.00 98.07 210 A 1 
ATOM   1686 C  CD1 . ILE A 1  210 ? 2.625   -31.290 -5.275  1.00 95.84 210 A 1 
ATOM   1687 N  N   . VAL A 1  211 ? 5.400   -27.486 -1.566  1.00 98.80 211 A 1 
ATOM   1688 C  CA  . VAL A 1  211 ? 5.325   -26.413 -0.580  1.00 98.86 211 A 1 
ATOM   1689 C  C   . VAL A 1  211 ? 4.442   -25.272 -1.072  1.00 98.95 211 A 1 
ATOM   1690 O  O   . VAL A 1  211 ? 4.479   -24.913 -2.248  1.00 98.85 211 A 1 
ATOM   1691 C  CB  . VAL A 1  211 ? 6.731   -25.865 -0.259  1.00 98.85 211 A 1 
ATOM   1692 C  CG1 . VAL A 1  211 ? 6.657   -24.779 0.805   1.00 97.76 211 A 1 
ATOM   1693 C  CG2 . VAL A 1  211 ? 7.644   -27.001 0.206   1.00 96.52 211 A 1 
ATOM   1694 N  N   . SER A 1  212 ? 3.639   -24.713 -0.178  1.00 98.93 212 A 1 
ATOM   1695 C  CA  . SER A 1  212 ? 2.776   -23.591 -0.522  1.00 98.99 212 A 1 
ATOM   1696 C  C   . SER A 1  212 ? 2.910   -22.486 0.516   1.00 98.96 212 A 1 
ATOM   1697 O  O   . SER A 1  212 ? 3.133   -22.746 1.699   1.00 98.80 212 A 1 
ATOM   1698 C  CB  . SER A 1  212 ? 1.308   -24.036 -0.596  1.00 98.62 212 A 1 
ATOM   1699 O  OG  . SER A 1  212 ? 1.117   -24.997 -1.612  1.00 85.11 212 A 1 
ATOM   1700 N  N   . MET A 1  213 ? 2.779   -21.239 0.059   1.00 98.94 213 A 1 
ATOM   1701 C  CA  . MET A 1  213 ? 2.889   -20.079 0.929   1.00 98.93 213 A 1 
ATOM   1702 C  C   . MET A 1  213 ? 2.182   -18.929 0.228   1.00 98.99 213 A 1 
ATOM   1703 O  O   . MET A 1  213 ? 2.090   -18.907 -0.997  1.00 98.72 213 A 1 
ATOM   1704 C  CB  . MET A 1  213 ? 4.365   -19.725 1.166   1.00 98.65 213 A 1 
ATOM   1705 C  CG  . MET A 1  213 ? 5.137   -19.429 -0.110  1.00 98.03 213 A 1 
ATOM   1706 S  SD  . MET A 1  213 ? 6.931   -19.412 0.111   1.00 98.21 213 A 1 
ATOM   1707 C  CE  . MET A 1  213 ? 7.254   -21.157 0.322   1.00 95.52 213 A 1 
ATOM   1708 N  N   . HIS A 1  214 ? 1.664   -17.980 0.999   1.00 98.89 214 A 1 
ATOM   1709 C  CA  . HIS A 1  214 ? 0.947   -16.877 0.378   1.00 98.89 214 A 1 
ATOM   1710 C  C   . HIS A 1  214 ? 1.906   -15.948 -0.369  1.00 98.83 214 A 1 
ATOM   1711 O  O   . HIS A 1  214 ? 1.647   -15.571 -1.511  1.00 98.47 214 A 1 
ATOM   1712 C  CB  . HIS A 1  214 ? 0.171   -16.075 1.424   1.00 98.77 214 A 1 
ATOM   1713 C  CG  . HIS A 1  214 ? -0.659  -14.979 0.821   1.00 98.71 214 A 1 
ATOM   1714 N  ND1 . HIS A 1  214 ? -1.704  -15.230 -0.033  1.00 97.29 214 A 1 
ATOM   1715 C  CD2 . HIS A 1  214 ? -0.565  -13.629 0.915   1.00 97.30 214 A 1 
ATOM   1716 C  CE1 . HIS A 1  214 ? -2.228  -14.092 -0.440  1.00 97.68 214 A 1 
ATOM   1717 N  NE2 . HIS A 1  214 ? -1.560  -13.096 0.115   1.00 97.77 214 A 1 
ATOM   1718 N  N   . ILE A 1  215 ? 3.008   -15.577 0.293   1.00 98.89 215 A 1 
ATOM   1719 C  CA  . ILE A 1  215 ? 3.976   -14.651 -0.291  1.00 98.71 215 A 1 
ATOM   1720 C  C   . ILE A 1  215 ? 5.303   -15.342 -0.606  1.00 98.76 215 A 1 
ATOM   1721 O  O   . ILE A 1  215 ? 6.003   -15.799 0.295   1.00 98.61 215 A 1 
ATOM   1722 C  CB  . ILE A 1  215 ? 4.248   -13.468 0.668   1.00 98.57 215 A 1 
ATOM   1723 C  CG1 . ILE A 1  215 ? 2.926   -12.847 1.133   1.00 97.81 215 A 1 
ATOM   1724 C  CG2 . ILE A 1  215 ? 5.124   -12.425 -0.024  1.00 97.56 215 A 1 
ATOM   1725 C  CD1 . ILE A 1  215 ? 3.085   -11.770 2.197   1.00 96.93 215 A 1 
ATOM   1726 N  N   . CYS A 1  216 ? 5.648   -15.400 -1.879  1.00 98.77 216 A 1 
ATOM   1727 C  CA  . CYS A 1  216 ? 6.892   -16.012 -2.326  1.00 98.64 216 A 1 
ATOM   1728 C  C   . CYS A 1  216 ? 8.064   -15.078 -2.023  1.00 98.62 216 A 1 
ATOM   1729 O  O   . CYS A 1  216 ? 7.896   -13.858 -1.952  1.00 97.87 216 A 1 
ATOM   1730 C  CB  . CYS A 1  216 ? 6.858   -16.242 -3.840  1.00 97.87 216 A 1 
ATOM   1731 S  SG  . CYS A 1  216 ? 6.691   -17.947 -4.404  1.00 93.69 216 A 1 
ATOM   1732 N  N   . PRO A 1  217 ? 9.271   -15.619 -1.873  1.00 98.54 217 A 1 
ATOM   1733 C  CA  . PRO A 1  217 ? 10.431  -14.750 -1.709  1.00 98.30 217 A 1 
ATOM   1734 C  C   . PRO A 1  217 ? 10.662  -14.088 -3.067  1.00 98.13 217 A 1 
ATOM   1735 O  O   . PRO A 1  217 ? 10.196  -14.587 -4.093  1.00 97.17 217 A 1 
ATOM   1736 C  CB  . PRO A 1  217 ? 11.554  -15.719 -1.338  1.00 97.86 217 A 1 
ATOM   1737 C  CG  . PRO A 1  217 ? 11.119  -17.005 -1.974  1.00 96.19 217 A 1 
ATOM   1738 C  CD  . PRO A 1  217 ? 9.638   -17.038 -1.729  1.00 98.14 217 A 1 
ATOM   1739 N  N   . GLY A 1  218 ? 11.375  -12.961 -3.080  1.00 97.27 218 A 1 
ATOM   1740 C  CA  . GLY A 1  218 ? 11.606  -12.273 -4.339  1.00 96.76 218 A 1 
ATOM   1741 C  C   . GLY A 1  218 ? 10.954  -10.906 -4.385  1.00 96.71 218 A 1 
ATOM   1742 O  O   . GLY A 1  218 ? 10.671  -10.305 -3.352  1.00 95.64 218 A 1 
ATOM   1743 N  N   . VAL A 1  219 ? 10.725  -10.414 -5.594  1.00 95.32 219 A 1 
ATOM   1744 C  CA  . VAL A 1  219 ? 10.181  -9.074  -5.779  1.00 94.94 219 A 1 
ATOM   1745 C  C   . VAL A 1  219 ? 8.811   -9.060  -6.452  1.00 94.98 219 A 1 
ATOM   1746 O  O   . VAL A 1  219 ? 8.327   -10.084 -6.931  1.00 94.64 219 A 1 
ATOM   1747 C  CB  . VAL A 1  219 ? 11.148  -8.206  -6.615  1.00 93.82 219 A 1 
ATOM   1748 C  CG1 . VAL A 1  219 ? 12.521  -8.166  -5.963  1.00 89.24 219 A 1 
ATOM   1749 C  CG2 . VAL A 1  219 ? 11.251  -8.752  -8.038  1.00 88.02 219 A 1 
ATOM   1750 N  N   . ALA A 1  220 ? 8.205   -7.871  -6.480  1.00 93.44 220 A 1 
ATOM   1751 C  CA  . ALA A 1  220 ? 6.918   -7.668  -7.137  1.00 92.60 220 A 1 
ATOM   1752 C  C   . ALA A 1  220 ? 7.175   -6.765  -8.342  1.00 91.38 220 A 1 
ATOM   1753 O  O   . ALA A 1  220 ? 7.447   -5.576  -8.183  1.00 89.53 220 A 1 
ATOM   1754 C  CB  . ALA A 1  220 ? 5.933   -7.013  -6.178  1.00 92.35 220 A 1 
ATOM   1755 N  N   . GLU A 1  221 ? 7.092   -7.329  -9.538  1.00 92.06 221 A 1 
ATOM   1756 C  CA  . GLU A 1  221 ? 7.374   -6.596  -10.769 1.00 90.51 221 A 1 
ATOM   1757 C  C   . GLU A 1  221 ? 6.551   -5.321  -10.938 1.00 88.93 221 A 1 
ATOM   1758 O  O   . GLU A 1  221 ? 7.074   -4.289  -11.358 1.00 85.85 221 A 1 
ATOM   1759 C  CB  . GLU A 1  221 ? 7.166   -7.493  -11.991 1.00 90.21 221 A 1 
ATOM   1760 C  CG  . GLU A 1  221 ? 8.145   -8.654  -12.101 1.00 89.41 221 A 1 
ATOM   1761 C  CD  . GLU A 1  221 ? 7.664   -9.920  -11.394 1.00 91.04 221 A 1 
ATOM   1762 O  OE1 . GLU A 1  221 ? 6.865   -9.825  -10.437 1.00 88.06 221 A 1 
ATOM   1763 O  OE2 . GLU A 1  221 ? 8.097   -11.015 -11.809 1.00 88.35 221 A 1 
ATOM   1764 N  N   . ARG A 1  222 ? 5.265   -5.387  -10.623 1.00 86.85 222 A 1 
ATOM   1765 C  CA  . ARG A 1  222 ? 4.403   -4.224  -10.810 1.00 83.75 222 A 1 
ATOM   1766 C  C   . ARG A 1  222 ? 4.584   -3.131  -9.764  1.00 82.33 222 A 1 
ATOM   1767 O  O   . ARG A 1  222 ? 4.079   -2.024  -9.930  1.00 80.67 222 A 1 
ATOM   1768 C  CB  . ARG A 1  222 ? 2.929   -4.641  -10.867 1.00 83.35 222 A 1 
ATOM   1769 C  CG  . ARG A 1  222 ? 2.580   -5.432  -12.121 1.00 80.90 222 A 1 
ATOM   1770 C  CD  . ARG A 1  222 ? 1.096   -5.368  -12.428 1.00 79.55 222 A 1 
ATOM   1771 N  NE  . ARG A 1  222 ? 0.283   -6.053  -11.440 1.00 78.84 222 A 1 
ATOM   1772 C  CZ  . ARG A 1  222 ? -1.054  -6.063  -11.443 1.00 78.27 222 A 1 
ATOM   1773 N  NH1 . ARG A 1  222 ? -1.719  -5.414  -12.388 1.00 73.02 222 A 1 
ATOM   1774 N  NH2 . ARG A 1  222 ? -1.715  -6.716  -10.508 1.00 72.01 222 A 1 
ATOM   1775 N  N   . PHE A 1  223 ? 5.306   -3.440  -8.676  1.00 81.84 223 A 1 
ATOM   1776 C  CA  . PHE A 1  223 ? 5.532   -2.465  -7.615  1.00 80.20 223 A 1 
ATOM   1777 C  C   . PHE A 1  223 ? 7.008   -2.109  -7.492  1.00 82.85 223 A 1 
ATOM   1778 O  O   . PHE A 1  223 ? 7.625   -2.276  -6.439  1.00 81.62 223 A 1 
ATOM   1779 C  CB  . PHE A 1  223 ? 4.980   -3.001  -6.298  1.00 79.50 223 A 1 
ATOM   1780 C  CG  . PHE A 1  223 ? 3.504   -3.296  -6.355  1.00 75.25 223 A 1 
ATOM   1781 C  CD1 . PHE A 1  223 ? 2.581   -2.268  -6.518  1.00 68.85 223 A 1 
ATOM   1782 C  CD2 . PHE A 1  223 ? 3.038   -4.605  -6.293  1.00 69.30 223 A 1 
ATOM   1783 C  CE1 . PHE A 1  223 ? 1.222   -2.532  -6.618  1.00 67.33 223 A 1 
ATOM   1784 C  CE2 . PHE A 1  223 ? 1.678   -4.882  -6.396  1.00 67.57 223 A 1 
ATOM   1785 C  CZ  . PHE A 1  223 ? 0.772   -3.840  -6.556  1.00 69.12 223 A 1 
ATOM   1786 N  N   . ASN A 1  224 ? 7.605   -1.555  -8.588  1.00 68.47 224 A 1 
ATOM   1787 C  CA  . ASN A 1  224 ? 8.920   -1.152  -8.715  1.00 73.14 224 A 1 
ATOM   1788 C  C   . ASN A 1  224 ? 9.949   -2.190  -8.342  1.00 74.12 224 A 1 
ATOM   1789 O  O   . ASN A 1  224 ? 11.024  -1.919  -7.865  1.00 71.05 224 A 1 
ATOM   1790 C  CB  . ASN A 1  224 ? 9.206   0.136   -7.962  1.00 72.07 224 A 1 
ATOM   1791 C  CG  . ASN A 1  224 ? 10.385  0.807   -8.360  1.00 68.40 224 A 1 
ATOM   1792 O  OD1 . ASN A 1  224 ? 10.665  0.950   -9.592  1.00 64.41 224 A 1 
ATOM   1793 N  ND2 . ASN A 1  224 ? 11.161  1.345   -7.847  1.00 63.21 224 A 1 
ATOM   1794 N  N   . TYR A 1  225 ? 9.615   -3.463  -8.577  1.00 82.30 225 A 1 
ATOM   1795 C  CA  . TYR A 1  225 ? 10.512  -4.577  -8.283  1.00 83.83 225 A 1 
ATOM   1796 C  C   . TYR A 1  225 ? 10.910  -4.545  -6.808  1.00 85.30 225 A 1 
ATOM   1797 O  O   . TYR A 1  225 ? 12.059  -4.823  -6.449  1.00 83.27 225 A 1 
ATOM   1798 C  CB  . TYR A 1  225 ? 11.767  -4.505  -9.166  1.00 83.33 225 A 1 
ATOM   1799 C  CG  . TYR A 1  225 ? 11.454  -4.689  -10.635 1.00 80.21 225 A 1 
ATOM   1800 C  CD1 . TYR A 1  225 ? 11.371  -5.964  -11.198 1.00 74.46 225 A 1 
ATOM   1801 C  CD2 . TYR A 1  225 ? 11.209  -3.597  -11.452 1.00 74.78 225 A 1 
ATOM   1802 C  CE1 . TYR A 1  225 ? 11.054  -6.143  -12.538 1.00 73.25 225 A 1 
ATOM   1803 C  CE2 . TYR A 1  225 ? 10.887  -3.763  -12.798 1.00 72.99 225 A 1 
ATOM   1804 C  CZ  . TYR A 1  225 ? 10.816  -5.038  -13.329 1.00 77.09 225 A 1 
ATOM   1805 O  OH  . TYR A 1  225 ? 10.500  -5.210  -14.661 1.00 72.47 225 A 1 
ATOM   1806 N  N   . SER A 1  226 ? 9.950   -4.197  -5.946  1.00 83.72 226 A 1 
ATOM   1807 C  CA  . SER A 1  226 ? 10.201  -4.105  -4.513  1.00 83.95 226 A 1 
ATOM   1808 C  C   . SER A 1  226 ? 10.271  -5.465  -3.834  1.00 85.91 226 A 1 
ATOM   1809 O  O   . SER A 1  226 ? 9.526   -6.384  -4.175  1.00 85.40 226 A 1 
ATOM   1810 C  CB  . SER A 1  226 ? 9.115   -3.258  -3.850  1.00 81.17 226 A 1 
ATOM   1811 O  OG  . SER A 1  226 ? 7.836   -3.843  -4.030  1.00 74.97 226 A 1 
ATOM   1812 N  N   . ASP A 1  227 ? 11.188  -5.592  -2.869  1.00 89.10 227 A 1 
ATOM   1813 C  CA  . ASP A 1  227 ? 11.307  -6.821  -2.097  1.00 89.44 227 A 1 
ATOM   1814 C  C   . ASP A 1  227 ? 10.022  -7.022  -1.316  1.00 90.63 227 A 1 
ATOM   1815 O  O   . ASP A 1  227 ? 9.477   -6.069  -0.756  1.00 89.42 227 A 1 
ATOM   1816 C  CB  . ASP A 1  227 ? 12.473  -6.735  -1.112  1.00 87.83 227 A 1 
ATOM   1817 C  CG  . ASP A 1  227 ? 13.826  -6.665  -1.804  1.00 82.64 227 A 1 
ATOM   1818 O  OD1 . ASP A 1  227 ? 13.974  -7.232  -2.904  1.00 75.57 227 A 1 
ATOM   1819 O  OD2 . ASP A 1  227 ? 14.745  -6.055  -1.219  1.00 73.91 227 A 1 
ATOM   1820 N  N   . GLN A 1  228 ? 9.526   -8.260  -1.286  1.00 94.75 228 A 1 
ATOM   1821 C  CA  . GLN A 1  228 ? 8.293   -8.549  -0.562  1.00 94.95 228 A 1 
ATOM   1822 C  C   . GLN A 1  228 ? 8.537   -9.000  0.872   1.00 95.14 228 A 1 
ATOM   1823 O  O   . GLN A 1  228 ? 7.724   -8.742  1.754   1.00 94.04 228 A 1 
ATOM   1824 C  CB  . GLN A 1  228 ? 7.494   -9.612  -1.320  1.00 94.83 228 A 1 
ATOM   1825 C  CG  . GLN A 1  228 ? 7.028   -9.131  -2.681  1.00 93.71 228 A 1 
ATOM   1826 C  CD  . GLN A 1  228 ? 6.196   -7.874  -2.558  1.00 93.48 228 A 1 
ATOM   1827 O  OE1 . GLN A 1  228 ? 5.066   -7.905  -2.081  1.00 86.23 228 A 1 
ATOM   1828 N  NE2 . GLN A 1  228 ? 6.764   -6.743  -2.969  1.00 84.57 228 A 1 
ATOM   1829 N  N   . LEU A 1  229 ? 9.669   -9.654  1.104   1.00 95.78 229 A 1 
ATOM   1830 C  CA  . LEU A 1  229 ? 10.006  -10.130 2.443   1.00 95.68 229 A 1 
ATOM   1831 C  C   . LEU A 1  229 ? 11.223  -9.371  2.963   1.00 94.03 229 A 1 
ATOM   1832 O  O   . LEU A 1  229 ? 12.028  -8.869  2.184   1.00 92.89 229 A 1 
ATOM   1833 C  CB  . LEU A 1  229 ? 10.322  -11.630 2.407   1.00 96.75 229 A 1 
ATOM   1834 C  CG  . LEU A 1  229 ? 9.296   -12.545 1.726   1.00 96.73 229 A 1 
ATOM   1835 C  CD1 . LEU A 1  229 ? 9.773   -13.990 1.805   1.00 95.27 229 A 1 
ATOM   1836 C  CD2 . LEU A 1  229 ? 7.929   -12.392 2.381   1.00 95.16 229 A 1 
ATOM   1837 N  N   . TYR A 1  230 ? 11.364  -9.308  4.290   1.00 93.57 230 A 1 
ATOM   1838 C  CA  . TYR A 1  230 ? 12.540  -8.670  4.865   1.00 92.10 230 A 1 
ATOM   1839 C  C   . TYR A 1  230 ? 13.763  -9.424  4.334   1.00 93.04 230 A 1 
ATOM   1840 O  O   . TYR A 1  230 ? 13.731  -10.654 4.238   1.00 93.27 230 A 1 
ATOM   1841 C  CB  . TYR A 1  230 ? 12.510  -8.762  6.393   1.00 91.31 230 A 1 
ATOM   1842 C  CG  . TYR A 1  230 ? 11.546  -7.810  7.066   1.00 89.04 230 A 1 
ATOM   1843 C  CD1 . TYR A 1  230 ? 11.673  -6.426  6.901   1.00 82.13 230 A 1 
ATOM   1844 C  CD2 . TYR A 1  230 ? 10.539  -8.280  7.901   1.00 81.89 230 A 1 
ATOM   1845 C  CE1 . TYR A 1  230 ? 10.807  -5.546  7.551   1.00 80.71 230 A 1 
ATOM   1846 C  CE2 . TYR A 1  230 ? 9.678   -7.407  8.549   1.00 80.55 230 A 1 
ATOM   1847 C  CZ  . TYR A 1  230 ? 9.810   -6.037  8.378   1.00 86.38 230 A 1 
ATOM   1848 O  OH  . TYR A 1  230 ? 8.964   -5.174  9.016   1.00 83.63 230 A 1 
ATOM   1849 N  N   . PRO A 1  231 ? 14.838  -8.714  3.985   1.00 88.46 231 A 1 
ATOM   1850 C  CA  . PRO A 1  231 ? 16.045  -9.347  3.433   1.00 87.16 231 A 1 
ATOM   1851 C  C   . PRO A 1  231 ? 16.553  -10.570 4.186   1.00 89.53 231 A 1 
ATOM   1852 O  O   . PRO A 1  231 ? 16.868  -11.595 3.571   1.00 90.26 231 A 1 
ATOM   1853 C  CB  . PRO A 1  231 ? 17.061  -8.202  3.431   1.00 84.59 231 A 1 
ATOM   1854 C  CG  . PRO A 1  231 ? 16.207  -7.008  3.148   1.00 81.06 231 A 1 
ATOM   1855 C  CD  . PRO A 1  231 ? 14.987  -7.243  4.017   1.00 82.42 231 A 1 
ATOM   1856 N  N   . GLN A 1  232 ? 16.640  -10.474 5.514   1.00 90.37 232 A 1 
ATOM   1857 C  CA  . GLN A 1  232 ? 17.143  -11.593 6.306   1.00 89.99 232 A 1 
ATOM   1858 C  C   . GLN A 1  232 ? 16.275  -12.836 6.187   1.00 92.41 232 A 1 
ATOM   1859 O  O   . GLN A 1  232 ? 16.781  -13.955 6.182   1.00 92.64 232 A 1 
ATOM   1860 C  CB  . GLN A 1  232 ? 17.280  -11.174 7.779   1.00 88.53 232 A 1 
ATOM   1861 C  CG  . GLN A 1  232 ? 15.973  -10.883 8.492   1.00 83.90 232 A 1 
ATOM   1862 C  CD  . GLN A 1  232 ? 16.191  -10.249 9.854   1.00 83.36 232 A 1 
ATOM   1863 O  OE1 . GLN A 1  232 ? 16.816  -9.191  9.955   1.00 77.83 232 A 1 
ATOM   1864 N  NE2 . GLN A 1  232 ? 15.696  -10.895 10.890  1.00 75.60 232 A 1 
ATOM   1865 N  N   . TYR A 1  233 ? 14.955  -12.647 6.074   1.00 95.44 233 A 1 
ATOM   1866 C  CA  . TYR A 1  233 ? 14.053  -13.784 5.940   1.00 96.27 233 A 1 
ATOM   1867 C  C   . TYR A 1  233 ? 14.008  -14.263 4.492   1.00 97.14 233 A 1 
ATOM   1868 O  O   . TYR A 1  233 ? 13.944  -15.468 4.239   1.00 97.35 233 A 1 
ATOM   1869 C  CB  . TYR A 1  233 ? 12.642  -13.411 6.405   1.00 96.16 233 A 1 
ATOM   1870 C  CG  . TYR A 1  233 ? 12.564  -12.982 7.858   1.00 95.78 233 A 1 
ATOM   1871 C  CD1 . TYR A 1  233 ? 13.280  -13.661 8.843   1.00 91.90 233 A 1 
ATOM   1872 C  CD2 . TYR A 1  233 ? 11.777  -11.907 8.238   1.00 91.74 233 A 1 
ATOM   1873 C  CE1 . TYR A 1  233 ? 13.221  -13.255 10.185  1.00 90.95 233 A 1 
ATOM   1874 C  CE2 . TYR A 1  233 ? 11.700  -11.498 9.569   1.00 90.74 233 A 1 
ATOM   1875 C  CZ  . TYR A 1  233 ? 12.426  -12.175 10.535  1.00 94.45 233 A 1 
ATOM   1876 O  OH  . TYR A 1  233 ? 12.364  -11.769 11.842  1.00 93.34 233 A 1 
ATOM   1877 N  N   . ASN A 1  234 ? 14.048  -13.338 3.548   1.00 96.25 234 A 1 
ATOM   1878 C  CA  . ASN A 1  234 ? 14.028  -13.685 2.138   1.00 96.51 234 A 1 
ATOM   1879 C  C   . ASN A 1  234 ? 15.185  -14.617 1.786   1.00 97.16 234 A 1 
ATOM   1880 O  O   . ASN A 1  234 ? 14.983  -15.679 1.202   1.00 97.44 234 A 1 
ATOM   1881 C  CB  . ASN A 1  234 ? 14.115  -12.423 1.272   1.00 96.53 234 A 1 
ATOM   1882 C  CG  . ASN A 1  234 ? 13.996  -12.721 -0.207  1.00 96.49 234 A 1 
ATOM   1883 O  OD1 . ASN A 1  234 ? 12.891  -12.782 -0.742  1.00 92.55 234 A 1 
ATOM   1884 N  ND2 . ASN A 1  234 ? 15.127  -12.916 -0.868  1.00 92.21 234 A 1 
ATOM   1885 N  N   . ASP A 1  235 ? 16.399  -14.196 2.144   1.00 96.18 235 A 1 
ATOM   1886 C  CA  . ASP A 1  235 ? 17.586  -14.989 1.829   1.00 95.90 235 A 1 
ATOM   1887 C  C   . ASP A 1  235 ? 17.573  -16.353 2.517   1.00 96.93 235 A 1 
ATOM   1888 O  O   . ASP A 1  235 ? 17.908  -17.366 1.906   1.00 96.81 235 A 1 
ATOM   1889 C  CB  . ASP A 1  235 ? 18.853  -14.223 2.215   1.00 94.51 235 A 1 
ATOM   1890 C  CG  . ASP A 1  235 ? 19.030  -12.946 1.406   1.00 88.51 235 A 1 
ATOM   1891 O  OD1 . ASP A 1  235 ? 18.378  -12.799 0.352   1.00 81.18 235 A 1 
ATOM   1892 O  OD2 . ASP A 1  235 ? 19.836  -12.090 1.823   1.00 80.97 235 A 1 
ATOM   1893 N  N   . ARG A 1  236 ? 17.172  -16.374 3.782   1.00 97.05 236 A 1 
ATOM   1894 C  CA  . ARG A 1  236 ? 17.126  -17.633 4.519   1.00 97.55 236 A 1 
ATOM   1895 C  C   . ARG A 1  236 ? 16.062  -18.566 3.944   1.00 98.13 236 A 1 
ATOM   1896 O  O   . ARG A 1  236 ? 16.261  -19.785 3.888   1.00 98.13 236 A 1 
ATOM   1897 C  CB  . ARG A 1  236 ? 16.853  -17.382 6.005   1.00 97.27 236 A 1 
ATOM   1898 C  CG  . ARG A 1  236 ? 16.975  -18.640 6.852   1.00 95.13 236 A 1 
ATOM   1899 C  CD  . ARG A 1  236 ? 16.868  -18.346 8.344   1.00 93.39 236 A 1 
ATOM   1900 N  NE  . ARG A 1  236 ? 17.043  -19.549 9.141   1.00 91.68 236 A 1 
ATOM   1901 C  CZ  . ARG A 1  236 ? 16.968  -19.598 10.468  1.00 89.39 236 A 1 
ATOM   1902 N  NH1 . ARG A 1  236 ? 16.719  -18.493 11.161  1.00 86.36 236 A 1 
ATOM   1903 N  NH2 . ARG A 1  236 ? 17.151  -20.743 11.102  1.00 86.01 236 A 1 
ATOM   1904 N  N   . LEU A 1  237 ? 14.941  -18.004 3.501   1.00 98.10 237 A 1 
ATOM   1905 C  CA  . LEU A 1  237 ? 13.873  -18.816 2.924   1.00 98.50 237 A 1 
ATOM   1906 C  C   . LEU A 1  237 ? 14.296  -19.411 1.583   1.00 98.68 237 A 1 
ATOM   1907 O  O   . LEU A 1  237 ? 14.056  -20.589 1.316   1.00 98.67 237 A 1 
ATOM   1908 C  CB  . LEU A 1  237 ? 12.601  -17.982 2.745   1.00 98.60 237 A 1 
ATOM   1909 C  CG  . LEU A 1  237 ? 11.383  -18.717 2.169   1.00 98.30 237 A 1 
ATOM   1910 C  CD1 . LEU A 1  237 ? 11.024  -19.916 3.041   1.00 96.77 237 A 1 
ATOM   1911 C  CD2 . LEU A 1  237 ? 10.201  -17.757 2.086   1.00 96.79 237 A 1 
ATOM   1912 N  N   . VAL A 1  238 ? 14.941  -18.605 0.745   1.00 98.41 238 A 1 
ATOM   1913 C  CA  . VAL A 1  238 ? 15.412  -19.097 -0.549  1.00 98.58 238 A 1 
ATOM   1914 C  C   . VAL A 1  238 ? 16.408  -20.237 -0.321  1.00 98.54 238 A 1 
ATOM   1915 O  O   . VAL A 1  238 ? 16.313  -21.290 -0.957  1.00 98.51 238 A 1 
ATOM   1916 C  CB  . VAL A 1  238 ? 16.092  -17.976 -1.369  1.00 98.27 238 A 1 
ATOM   1917 C  CG1 . VAL A 1  238 ? 16.768  -18.559 -2.614  1.00 97.00 238 A 1 
ATOM   1918 C  CG2 . VAL A 1  238 ? 15.052  -16.939 -1.785  1.00 96.52 238 A 1 
ATOM   1919 N  N   . ASP A 1  239 ? 17.356  -20.035 0.597   1.00 98.32 239 A 1 
ATOM   1920 C  CA  . ASP A 1  239 ? 18.347  -21.060 0.899   1.00 98.20 239 A 1 
ATOM   1921 C  C   . ASP A 1  239 ? 17.679  -22.321 1.452   1.00 98.48 239 A 1 
ATOM   1922 O  O   . ASP A 1  239 ? 18.034  -23.437 1.067   1.00 98.22 239 A 1 
ATOM   1923 C  CB  . ASP A 1  239 ? 19.366  -20.549 1.923   1.00 97.71 239 A 1 
ATOM   1924 C  CG  . ASP A 1  239 ? 20.352  -19.556 1.329   1.00 94.12 239 A 1 
ATOM   1925 O  OD1 . ASP A 1  239 ? 20.394  -19.397 0.091   1.00 88.57 239 A 1 
ATOM   1926 O  OD2 . ASP A 1  239 ? 21.106  -18.945 2.120   1.00 88.44 239 A 1 
ATOM   1927 N  N   . SER A 1  240 ? 16.716  -22.124 2.341   1.00 98.47 240 A 1 
ATOM   1928 C  CA  . SER A 1  240 ? 16.017  -23.250 2.951   1.00 98.47 240 A 1 
ATOM   1929 C  C   . SER A 1  240 ? 15.257  -24.085 1.926   1.00 98.67 240 A 1 
ATOM   1930 O  O   . SER A 1  240 ? 15.260  -25.313 1.991   1.00 98.33 240 A 1 
ATOM   1931 C  CB  . SER A 1  240 ? 15.042  -22.753 4.028   1.00 98.04 240 A 1 
ATOM   1932 O  OG  . SER A 1  240 ? 15.741  -22.142 5.101   1.00 93.36 240 A 1 
ATOM   1933 N  N   . LEU A 1  241 ? 14.605  -23.420 0.980   1.00 98.68 241 A 1 
ATOM   1934 C  CA  . LEU A 1  241 ? 13.848  -24.132 -0.043  1.00 98.74 241 A 1 
ATOM   1935 C  C   . LEU A 1  241 ? 14.772  -24.823 -1.047  1.00 98.78 241 A 1 
ATOM   1936 O  O   . LEU A 1  241 ? 14.589  -25.990 -1.372  1.00 98.58 241 A 1 
ATOM   1937 C  CB  . LEU A 1  241 ? 12.909  -23.158 -0.768  1.00 98.80 241 A 1 
ATOM   1938 C  CG  . LEU A 1  241 ? 11.763  -22.595 0.089   1.00 98.63 241 A 1 
ATOM   1939 C  CD1 . LEU A 1  241 ? 11.078  -21.446 -0.633  1.00 97.32 241 A 1 
ATOM   1940 C  CD2 . LEU A 1  241 ? 10.756  -23.703 0.395   1.00 97.02 241 A 1 
ATOM   1941 N  N   . ALA A 1  242 ? 15.776  -24.095 -1.541  1.00 98.74 242 A 1 
ATOM   1942 C  CA  . ALA A 1  242 ? 16.704  -24.656 -2.521  1.00 98.68 242 A 1 
ATOM   1943 C  C   . ALA A 1  242 ? 17.506  -25.825 -1.948  1.00 98.53 242 A 1 
ATOM   1944 O  O   . ALA A 1  242 ? 17.822  -26.777 -2.668  1.00 98.06 242 A 1 
ATOM   1945 C  CB  . ALA A 1  242 ? 17.651  -23.567 -3.029  1.00 98.48 242 A 1 
ATOM   1946 N  N   . GLU A 1  243 ? 17.829  -25.750 -0.663  1.00 98.58 243 A 1 
ATOM   1947 C  CA  . GLU A 1  243 ? 18.591  -26.800 -0.000  1.00 98.47 243 A 1 
ATOM   1948 C  C   . GLU A 1  243 ? 17.911  -28.160 -0.118  1.00 98.40 243 A 1 
ATOM   1949 O  O   . GLU A 1  243 ? 18.581  -29.197 -0.158  1.00 97.84 243 A 1 
ATOM   1950 C  CB  . GLU A 1  243 ? 18.780  -26.438 1.482   1.00 97.70 243 A 1 
ATOM   1951 C  CG  . GLU A 1  243 ? 19.519  -27.495 2.321   1.00 90.72 243 A 1 
ATOM   1952 C  CD  . GLU A 1  243 ? 20.948  -27.707 1.863   1.00 87.68 243 A 1 
ATOM   1953 O  OE1 . GLU A 1  243 ? 21.564  -26.743 1.358   1.00 82.30 243 A 1 
ATOM   1954 O  OE2 . GLU A 1  243 ? 21.456  -28.836 2.024   1.00 81.36 243 A 1 
ATOM   1955 N  N   . TYR A 1  244 ? 16.586  -28.156 -0.193  1.00 98.69 244 A 1 
ATOM   1956 C  CA  . TYR A 1  244 ? 15.829  -29.399 -0.289  1.00 98.65 244 A 1 
ATOM   1957 C  C   . TYR A 1  244 ? 15.233  -29.630 -1.683  1.00 98.64 244 A 1 
ATOM   1958 O  O   . TYR A 1  244 ? 14.108  -30.110 -1.816  1.00 98.15 244 A 1 
ATOM   1959 C  CB  . TYR A 1  244 ? 14.740  -29.408 0.781   1.00 98.64 244 A 1 
ATOM   1960 C  CG  . TYR A 1  244 ? 15.309  -29.468 2.182   1.00 98.63 244 A 1 
ATOM   1961 C  CD1 . TYR A 1  244 ? 15.743  -30.673 2.735   1.00 96.87 244 A 1 
ATOM   1962 C  CD2 . TYR A 1  244 ? 15.478  -28.309 2.936   1.00 97.06 244 A 1 
ATOM   1963 C  CE1 . TYR A 1  244 ? 16.324  -30.729 3.991   1.00 96.93 244 A 1 
ATOM   1964 C  CE2 . TYR A 1  244 ? 16.063  -28.351 4.201   1.00 96.89 244 A 1 
ATOM   1965 C  CZ  . TYR A 1  244 ? 16.489  -29.561 4.725   1.00 97.91 244 A 1 
ATOM   1966 O  OH  . TYR A 1  244 ? 17.060  -29.611 5.963   1.00 96.79 244 A 1 
ATOM   1967 N  N   . ASN A 1  245 ? 16.011  -29.294 -2.718  1.00 98.46 245 A 1 
ATOM   1968 C  CA  . ASN A 1  245 ? 15.567  -29.484 -4.100  1.00 98.10 245 A 1 
ATOM   1969 C  C   . ASN A 1  245 ? 15.333  -30.951 -4.440  1.00 98.09 245 A 1 
ATOM   1970 O  O   . ASN A 1  245 ? 14.647  -31.264 -5.411  1.00 96.80 245 A 1 
ATOM   1971 C  CB  . ASN A 1  245 ? 16.588  -28.881 -5.070  1.00 97.55 245 A 1 
ATOM   1972 C  CG  . ASN A 1  245 ? 17.885  -29.661 -5.119  1.00 97.17 245 A 1 
ATOM   1973 O  OD1 . ASN A 1  245 ? 18.518  -29.900 -4.095  1.00 90.95 245 A 1 
ATOM   1974 N  ND2 . ASN A 1  245 ? 18.291  -30.045 -6.321  1.00 89.71 245 A 1 
ATOM   1975 N  N   . ASP A 1  246 ? 15.900  -31.850 -3.642  1.00 98.05 246 A 1 
ATOM   1976 C  CA  . ASP A 1  246 ? 15.719  -33.282 -3.847  1.00 97.78 246 A 1 
ATOM   1977 C  C   . ASP A 1  246 ? 14.413  -33.768 -3.242  1.00 97.87 246 A 1 
ATOM   1978 O  O   . ASP A 1  246 ? 13.972  -34.885 -3.517  1.00 96.77 246 A 1 
ATOM   1979 C  CB  . ASP A 1  246 ? 16.902  -34.055 -3.234  1.00 97.20 246 A 1 
ATOM   1980 C  CG  . ASP A 1  246 ? 17.066  -33.759 -1.748  1.00 96.42 246 A 1 
ATOM   1981 O  OD1 . ASP A 1  246 ? 17.050  -32.575 -1.359  1.00 92.89 246 A 1 
ATOM   1982 O  OD2 . ASP A 1  246 ? 17.241  -34.727 -0.971  1.00 92.29 246 A 1 
ATOM   1983 N  N   . VAL A 1  247 ? 13.785  -32.935 -2.434  1.00 98.35 247 A 1 
ATOM   1984 C  CA  . VAL A 1  247 ? 12.522  -33.281 -1.774  1.00 98.49 247 A 1 
ATOM   1985 C  C   . VAL A 1  247 ? 11.341  -32.500 -2.348  1.00 98.50 247 A 1 
ATOM   1986 O  O   . VAL A 1  247 ? 10.263  -33.048 -2.554  1.00 98.20 247 A 1 
ATOM   1987 C  CB  . VAL A 1  247 ? 12.606  -32.995 -0.251  1.00 98.36 247 A 1 
ATOM   1988 C  CG1 . VAL A 1  247 ? 11.258  -33.241 0.417   1.00 97.14 247 A 1 
ATOM   1989 C  CG2 . VAL A 1  247 ? 13.684  -33.867 0.388   1.00 96.51 247 A 1 
ATOM   1990 N  N   . ILE A 1  248 ? 11.552  -31.214 -2.606  1.00 98.60 248 A 1 
ATOM   1991 C  CA  . ILE A 1  248 ? 10.494  -30.324 -3.081  1.00 98.70 248 A 1 
ATOM   1992 C  C   . ILE A 1  248 ? 10.262  -30.383 -4.594  1.00 98.65 248 A 1 
ATOM   1993 O  O   . ILE A 1  248 ? 11.152  -30.068 -5.380  1.00 98.39 248 A 1 
ATOM   1994 C  CB  . ILE A 1  248 ? 10.794  -28.875 -2.658  1.00 98.74 248 A 1 
ATOM   1995 C  CG1 . ILE A 1  248 ? 10.918  -28.796 -1.129  1.00 98.38 248 A 1 
ATOM   1996 C  CG2 . ILE A 1  248 ? 9.706   -27.932 -3.169  1.00 98.20 248 A 1 
ATOM   1997 C  CD1 . ILE A 1  248 ? 11.413  -27.452 -0.612  1.00 98.01 248 A 1 
ATOM   1998 N  N   . LEU A 1  249 ? 9.045   -30.762 -4.983  1.00 98.69 249 A 1 
ATOM   1999 C  CA  . LEU A 1  249 ? 8.686   -30.851 -6.396  1.00 98.49 249 A 1 
ATOM   2000 C  C   . LEU A 1  249 ? 8.369   -29.472 -6.967  1.00 98.40 249 A 1 
ATOM   2001 O  O   . LEU A 1  249 ? 8.506   -29.248 -8.167  1.00 97.63 249 A 1 
ATOM   2002 C  CB  . LEU A 1  249 ? 7.478   -31.769 -6.584  1.00 98.02 249 A 1 
ATOM   2003 C  CG  . LEU A 1  249 ? 7.617   -33.209 -6.068  1.00 97.08 249 A 1 
ATOM   2004 C  CD1 . LEU A 1  249 ? 6.371   -33.999 -6.429  1.00 94.65 249 A 1 
ATOM   2005 C  CD2 . LEU A 1  249 ? 8.861   -33.858 -6.664  1.00 94.46 249 A 1 
ATOM   2006 N  N   . GLY A 1  250 ? 7.939   -28.560 -6.105  1.00 98.61 250 A 1 
ATOM   2007 C  CA  . GLY A 1  250 ? 7.585   -27.219 -6.552  1.00 98.74 250 A 1 
ATOM   2008 C  C   . GLY A 1  250 ? 6.986   -26.414 -5.413  1.00 98.85 250 A 1 
ATOM   2009 O  O   . GLY A 1  250 ? 6.575   -26.977 -4.396  1.00 98.71 250 A 1 
ATOM   2010 N  N   . VAL A 1  251 ? 6.947   -25.104 -5.595  1.00 98.84 251 A 1 
ATOM   2011 C  CA  . VAL A 1  251 ? 6.397   -24.190 -4.593  1.00 98.97 251 A 1 
ATOM   2012 C  C   . VAL A 1  251 ? 5.255   -23.403 -5.230  1.00 98.98 251 A 1 
ATOM   2013 O  O   . VAL A 1  251 ? 5.387   -22.905 -6.349  1.00 98.82 251 A 1 
ATOM   2014 C  CB  . VAL A 1  251 ? 7.469   -23.202 -4.090  1.00 98.84 251 A 1 
ATOM   2015 C  CG1 . VAL A 1  251 ? 6.881   -22.258 -3.053  1.00 98.09 251 A 1 
ATOM   2016 C  CG2 . VAL A 1  251 ? 8.656   -23.968 -3.499  1.00 97.28 251 A 1 
ATOM   2017 N  N   . LEU A 1  252 ? 4.133   -23.280 -4.517  1.00 98.97 252 A 1 
ATOM   2018 C  CA  . LEU A 1  252 ? 2.982   -22.537 -5.019  1.00 98.98 252 A 1 
ATOM   2019 C  C   . LEU A 1  252 ? 2.751   -21.289 -4.175  1.00 98.91 252 A 1 
ATOM   2020 O  O   . LEU A 1  252 ? 2.696   -21.360 -2.948  1.00 98.78 252 A 1 
ATOM   2021 C  CB  . LEU A 1  252 ? 1.727   -23.411 -4.983  1.00 98.83 252 A 1 
ATOM   2022 C  CG  . LEU A 1  252 ? 1.817   -24.773 -5.686  1.00 97.11 252 A 1 
ATOM   2023 C  CD1 . LEU A 1  252 ? 0.447   -25.461 -5.638  1.00 89.51 252 A 1 
ATOM   2024 C  CD2 . LEU A 1  252 ? 2.271   -24.598 -7.123  1.00 89.98 252 A 1 
ATOM   2025 N  N   . CYS A 1  253 ? 2.619   -20.137 -4.847  1.00 98.84 253 A 1 
ATOM   2026 C  CA  . CYS A 1  253 ? 2.412   -18.862 -4.167  1.00 98.89 253 A 1 
ATOM   2027 C  C   . CYS A 1  253 ? 1.311   -18.040 -4.827  1.00 98.83 253 A 1 
ATOM   2028 O  O   . CYS A 1  253 ? 0.927   -18.296 -5.966  1.00 98.50 253 A 1 
ATOM   2029 C  CB  . CYS A 1  253 ? 3.690   -18.024 -4.189  1.00 98.52 253 A 1 
ATOM   2030 S  SG  . CYS A 1  253 ? 5.179   -18.781 -3.526  1.00 97.28 253 A 1 
ATOM   2031 N  N   . GLY A 1  254 ? 0.819   -17.043 -4.108  1.00 98.79 254 A 1 
ATOM   2032 C  CA  . GLY A 1  254 ? -0.181  -16.132 -4.638  1.00 98.69 254 A 1 
ATOM   2033 C  C   . GLY A 1  254 ? 0.284   -14.720 -4.346  1.00 98.59 254 A 1 
ATOM   2034 O  O   . GLY A 1  254 ? 1.437   -14.371 -4.609  1.00 97.78 254 A 1 
ATOM   2035 N  N   . HIS A 1  255 ? -0.595  -13.897 -3.778  1.00 98.20 255 A 1 
ATOM   2036 C  CA  . HIS A 1  255 ? -0.285  -12.551 -3.318  1.00 97.95 255 A 1 
ATOM   2037 C  C   . HIS A 1  255 ? -0.092  -11.460 -4.366  1.00 97.57 255 A 1 
ATOM   2038 O  O   . HIS A 1  255 ? -0.592  -10.354 -4.192  1.00 96.51 255 A 1 
ATOM   2039 C  CB  . HIS A 1  255 ? 0.944   -12.595 -2.399  1.00 97.35 255 A 1 
ATOM   2040 C  CG  . HIS A 1  255 ? 1.275   -11.288 -1.755  1.00 97.19 255 A 1 
ATOM   2041 N  ND1 . HIS A 1  255 ? 0.419   -10.645 -0.899  1.00 95.37 255 A 1 
ATOM   2042 C  CD2 . HIS A 1  255 ? 2.370   -10.506 -1.846  1.00 95.01 255 A 1 
ATOM   2043 C  CE1 . HIS A 1  255 ? 0.973   -9.510  -0.488  1.00 94.72 255 A 1 
ATOM   2044 N  NE2 . HIS A 1  255 ? 2.157   -9.404  -1.042  1.00 95.10 255 A 1 
ATOM   2045 N  N   . LEU A 1  256 ? 0.640   -11.738 -5.446  1.00 97.83 256 A 1 
ATOM   2046 C  CA  . LEU A 1  256 ? 0.914   -10.720 -6.444  1.00 97.10 256 A 1 
ATOM   2047 C  C   . LEU A 1  256 ? -0.219  -10.496 -7.447  1.00 96.25 256 A 1 
ATOM   2048 O  O   . LEU A 1  256 ? -0.238  -9.480  -8.142  1.00 94.56 256 A 1 
ATOM   2049 C  CB  . LEU A 1  256 ? 2.203   -11.049 -7.201  1.00 97.01 256 A 1 
ATOM   2050 C  CG  . LEU A 1  256 ? 3.468   -11.180 -6.348  1.00 96.57 256 A 1 
ATOM   2051 C  CD1 . LEU A 1  256 ? 4.671   -11.394 -7.255  1.00 95.02 256 A 1 
ATOM   2052 C  CD2 . LEU A 1  256 ? 3.664   -9.937  -5.496  1.00 94.39 256 A 1 
ATOM   2053 N  N   . HIS A 1  257 ? -1.156  -11.435 -7.524  1.00 97.02 257 A 1 
ATOM   2054 C  CA  . HIS A 1  257 ? -2.302  -11.358 -8.432  1.00 96.80 257 A 1 
ATOM   2055 C  C   . HIS A 1  257 ? -1.929  -11.495 -9.902  1.00 96.93 257 A 1 
ATOM   2056 O  O   . HIS A 1  257 ? -2.782  -11.370 -10.779 1.00 96.33 257 A 1 
ATOM   2057 C  CB  . HIS A 1  257 ? -3.083  -10.053 -8.232  1.00 96.41 257 A 1 
ATOM   2058 C  CG  . HIS A 1  257 ? -3.705  -9.910  -6.874  1.00 96.27 257 A 1 
ATOM   2059 N  ND1 . HIS A 1  257 ? -4.900  -9.255  -6.676  1.00 94.23 257 A 1 
ATOM   2060 C  CD2 . HIS A 1  257 ? -3.309  -10.329 -5.658  1.00 93.74 257 A 1 
ATOM   2061 C  CE1 . HIS A 1  257 ? -5.202  -9.274  -5.393  1.00 93.78 257 A 1 
ATOM   2062 N  NE2 . HIS A 1  257 ? -4.255  -9.926  -4.747  1.00 94.16 257 A 1 
ATOM   2063 N  N   . THR A 1  258 ? -0.649  -11.748 -10.173 1.00 97.07 258 A 1 
ATOM   2064 C  CA  . THR A 1  258 ? -0.180  -11.906 -11.539 1.00 96.95 258 A 1 
ATOM   2065 C  C   . THR A 1  258 ? 0.403   -13.299 -11.762 1.00 97.58 258 A 1 
ATOM   2066 O  O   . THR A 1  258 ? 0.751   -14.006 -10.813 1.00 97.20 258 A 1 
ATOM   2067 C  CB  . THR A 1  258 ? 0.889   -10.856 -11.887 1.00 95.56 258 A 1 
ATOM   2068 O  OG1 . THR A 1  258 ? 1.849   -10.772 -10.826 1.00 92.01 258 A 1 
ATOM   2069 C  CG2 . THR A 1  258 ? 0.238   -9.491  -12.077 1.00 91.32 258 A 1 
ATOM   2070 N  N   . ASP A 1  259 ? 0.493   -13.685 -13.027 1.00 97.79 259 A 1 
ATOM   2071 C  CA  . ASP A 1  259 ? 0.978   -15.006 -13.429 1.00 98.04 259 A 1 
ATOM   2072 C  C   . ASP A 1  259 ? 2.463   -14.934 -13.776 1.00 97.98 259 A 1 
ATOM   2073 O  O   . ASP A 1  259 ? 2.842   -14.412 -14.823 1.00 97.50 259 A 1 
ATOM   2074 C  CB  . ASP A 1  259 ? 0.152   -15.463 -14.631 1.00 98.02 259 A 1 
ATOM   2075 C  CG  . ASP A 1  259 ? 0.634   -16.761 -15.255 1.00 97.91 259 A 1 
ATOM   2076 O  OD1 . ASP A 1  259 ? 1.604   -17.377 -14.759 1.00 96.23 259 A 1 
ATOM   2077 O  OD2 . ASP A 1  259 ? 0.030   -17.170 -16.274 1.00 96.20 259 A 1 
ATOM   2078 N  N   . THR A 1  260 ? 3.309   -15.472 -12.901 1.00 98.25 260 A 1 
ATOM   2079 C  CA  . THR A 1  260 ? 4.743   -15.473 -13.165 1.00 98.26 260 A 1 
ATOM   2080 C  C   . THR A 1  260 ? 5.409   -16.598 -12.367 1.00 98.44 260 A 1 
ATOM   2081 O  O   . THR A 1  260 ? 4.733   -17.419 -11.739 1.00 98.21 260 A 1 
ATOM   2082 C  CB  . THR A 1  260 ? 5.389   -14.108 -12.830 1.00 97.40 260 A 1 
ATOM   2083 O  OG1 . THR A 1  260 ? 6.742   -14.097 -13.303 1.00 92.25 260 A 1 
ATOM   2084 C  CG2 . THR A 1  260 ? 5.358   -13.830 -11.337 1.00 92.76 260 A 1 
ATOM   2085 N  N   . PHE A 1  261 ? 6.736   -16.641 -12.411 1.00 98.42 261 A 1 
ATOM   2086 C  CA  . PHE A 1  261 ? 7.472   -17.699 -11.724 1.00 98.49 261 A 1 
ATOM   2087 C  C   . PHE A 1  261 ? 8.789   -17.194 -11.144 1.00 98.37 261 A 1 
ATOM   2088 O  O   . PHE A 1  261 ? 9.238   -16.087 -11.447 1.00 97.92 261 A 1 
ATOM   2089 C  CB  . PHE A 1  261 ? 7.753   -18.858 -12.691 1.00 98.26 261 A 1 
ATOM   2090 C  CG  . PHE A 1  261 ? 8.620   -18.476 -13.863 1.00 98.24 261 A 1 
ATOM   2091 C  CD1 . PHE A 1  261 ? 8.052   -17.969 -15.037 1.00 96.17 261 A 1 
ATOM   2092 C  CD2 . PHE A 1  261 ? 10.003  -18.624 -13.818 1.00 95.89 261 A 1 
ATOM   2093 C  CE1 . PHE A 1  261 ? 8.840   -17.614 -16.118 1.00 95.33 261 A 1 
ATOM   2094 C  CE2 . PHE A 1  261 ? 10.805  -18.264 -14.901 1.00 95.52 261 A 1 
ATOM   2095 C  CZ  . PHE A 1  261 ? 10.225  -17.762 -16.059 1.00 97.01 261 A 1 
ATOM   2096 N  N   . ARG A 1  262 ? 9.397   -18.031 -10.316 1.00 98.51 262 A 1 
ATOM   2097 C  CA  . ARG A 1  262 ? 10.671  -17.726 -9.692  1.00 98.50 262 A 1 
ATOM   2098 C  C   . ARG A 1  262 ? 11.506  -18.994 -9.667  1.00 98.60 262 A 1 
ATOM   2099 O  O   . ARG A 1  262 ? 10.983  -20.075 -9.417  1.00 98.47 262 A 1 
ATOM   2100 C  CB  . ARG A 1  262 ? 10.479  -17.239 -8.250  1.00 98.17 262 A 1 
ATOM   2101 C  CG  . ARG A 1  262 ? 9.543   -16.044 -8.086  1.00 96.97 262 A 1 
ATOM   2102 C  CD  . ARG A 1  262 ? 10.263  -14.737 -8.363  1.00 95.18 262 A 1 
ATOM   2103 N  NE  . ARG A 1  262 ? 9.392   -13.586 -8.150  1.00 95.18 262 A 1 
ATOM   2104 C  CZ  . ARG A 1  262 ? 8.692   -12.971 -9.094  1.00 95.11 262 A 1 
ATOM   2105 N  NH1 . ARG A 1  262 ? 8.749   -13.396 -10.351 1.00 90.81 262 A 1 
ATOM   2106 N  NH2 . ARG A 1  262 ? 7.928   -11.937 -8.791  1.00 92.34 262 A 1 
ATOM   2107 N  N   . ILE A 1  263 ? 12.802  -18.842 -9.919  1.00 98.49 263 A 1 
ATOM   2108 C  CA  . ILE A 1  263 ? 13.723  -19.972 -9.833  1.00 98.40 263 A 1 
ATOM   2109 C  C   . ILE A 1  263 ? 14.555  -19.694 -8.587  1.00 98.47 263 A 1 
ATOM   2110 O  O   . ILE A 1  263 ? 15.430  -18.829 -8.592  1.00 98.13 263 A 1 
ATOM   2111 C  CB  . ILE A 1  263 ? 14.641  -20.069 -11.078 1.00 98.26 263 A 1 
ATOM   2112 C  CG1 . ILE A 1  263 ? 13.783  -20.203 -12.343 1.00 97.33 263 A 1 
ATOM   2113 C  CG2 . ILE A 1  263 ? 15.569  -21.273 -10.932 1.00 97.12 263 A 1 
ATOM   2114 C  CD1 . ILE A 1  263 ? 14.575  -20.219 -13.639 1.00 95.38 263 A 1 
ATOM   2115 N  N   . LEU A 1  264 ? 14.251  -20.406 -7.508  1.00 98.50 264 A 1 
ATOM   2116 C  CA  . LEU A 1  264 ? 14.942  -20.222 -6.241  1.00 98.65 264 A 1 
ATOM   2117 C  C   . LEU A 1  264 ? 16.220  -21.051 -6.247  1.00 98.54 264 A 1 
ATOM   2118 O  O   . LEU A 1  264 ? 16.180  -22.260 -6.452  1.00 98.18 264 A 1 
ATOM   2119 C  CB  . LEU A 1  264 ? 14.027  -20.657 -5.097  1.00 98.56 264 A 1 
ATOM   2120 C  CG  . LEU A 1  264 ? 12.608  -20.062 -5.152  1.00 98.00 264 A 1 
ATOM   2121 C  CD1 . LEU A 1  264 ? 11.788  -20.577 -3.980  1.00 95.77 264 A 1 
ATOM   2122 C  CD2 . LEU A 1  264 ? 12.680  -18.541 -5.130  1.00 95.44 264 A 1 
ATOM   2123 N  N   . SER A 1  265 ? 17.364  -20.392 -6.023  1.00 98.22 265 A 1 
ATOM   2124 C  CA  . SER A 1  265 ? 18.650  -21.075 -6.113  1.00 97.92 265 A 1 
ATOM   2125 C  C   . SER A 1  265 ? 19.617  -20.850 -4.961  1.00 98.01 265 A 1 
ATOM   2126 O  O   . SER A 1  265 ? 19.633  -19.787 -4.337  1.00 97.33 265 A 1 
ATOM   2127 C  CB  . SER A 1  265 ? 19.359  -20.662 -7.410  1.00 96.50 265 A 1 
ATOM   2128 O  OG  . SER A 1  265 ? 18.515  -20.778 -8.529  1.00 81.33 265 A 1 
ATOM   2129 N  N   . LYS A 1  266 ? 20.418  -21.868 -4.697  1.00 97.48 266 A 1 
ATOM   2130 C  CA  . LYS A 1  266 ? 21.498  -21.804 -3.724  1.00 97.03 266 A 1 
ATOM   2131 C  C   . LYS A 1  266 ? 22.579  -22.683 -4.347  1.00 96.80 266 A 1 
ATOM   2132 O  O   . LYS A 1  266 ? 22.508  -23.910 -4.272  1.00 95.50 266 A 1 
ATOM   2133 C  CB  . LYS A 1  266 ? 21.098  -22.352 -2.358  1.00 96.35 266 A 1 
ATOM   2134 C  CG  . LYS A 1  266 ? 22.235  -22.234 -1.334  1.00 93.91 266 A 1 
ATOM   2135 C  CD  . LYS A 1  266 ? 21.863  -22.779 0.039   1.00 90.64 266 A 1 
ATOM   2136 C  CE  . LYS A 1  266 ? 23.010  -22.610 1.012   1.00 85.42 266 A 1 
ATOM   2137 N  NZ  . LYS A 1  266 ? 22.679  -23.141 2.364   1.00 77.88 266 A 1 
ATOM   2138 N  N   . GLY A 1  267 ? 23.544  -22.033 -4.998  1.00 96.05 267 A 1 
ATOM   2139 C  CA  . GLY A 1  267 ? 24.565  -22.783 -5.698  1.00 95.45 267 A 1 
ATOM   2140 C  C   . GLY A 1  267 ? 23.893  -23.456 -6.883  1.00 96.09 267 A 1 
ATOM   2141 O  O   . GLY A 1  267 ? 23.170  -22.804 -7.636  1.00 94.15 267 A 1 
ATOM   2142 N  N   . ASN A 1  268 ? 24.110  -24.756 -7.043  1.00 96.83 268 A 1 
ATOM   2143 C  CA  . ASN A 1  268 ? 23.490  -25.491 -8.142  1.00 96.54 268 A 1 
ATOM   2144 C  C   . ASN A 1  268 ? 22.148  -26.107 -7.764  1.00 97.15 268 A 1 
ATOM   2145 O  O   . ASN A 1  268 ? 21.489  -26.716 -8.599  1.00 95.61 268 A 1 
ATOM   2146 C  CB  . ASN A 1  268 ? 24.435  -26.591 -8.642  1.00 94.77 268 A 1 
ATOM   2147 C  CG  . ASN A 1  268 ? 25.667  -26.034 -9.321  1.00 85.00 268 A 1 
ATOM   2148 O  OD1 . ASN A 1  268 ? 25.601  -25.023 -10.024 1.00 73.26 268 A 1 
ATOM   2149 N  ND2 . ASN A 1  268 ? 26.800  -26.698 -9.128  1.00 71.93 268 A 1 
ATOM   2150 N  N   . LYS A 1  269 ? 21.732  -25.930 -6.515  1.00 97.78 269 A 1 
ATOM   2151 C  CA  . LYS A 1  269 ? 20.450  -26.462 -6.054  1.00 98.09 269 A 1 
ATOM   2152 C  C   . LYS A 1  269 ? 19.349  -25.463 -6.399  1.00 98.25 269 A 1 
ATOM   2153 O  O   . LYS A 1  269 ? 19.428  -24.292 -6.039  1.00 97.81 269 A 1 
ATOM   2154 C  CB  . LYS A 1  269 ? 20.516  -26.715 -4.547  1.00 97.79 269 A 1 
ATOM   2155 C  CG  . LYS A 1  269 ? 21.462  -27.858 -4.177  1.00 96.35 269 A 1 
ATOM   2156 C  CD  . LYS A 1  269 ? 21.695  -27.968 -2.678  1.00 93.12 269 A 1 
ATOM   2157 C  CE  . LYS A 1  269 ? 22.565  -26.839 -2.180  1.00 86.74 269 A 1 
ATOM   2158 N  NZ  . LYS A 1  269 ? 22.967  -27.037 -0.755  1.00 79.22 269 A 1 
ATOM   2159 N  N   . LYS A 1  270 ? 18.327  -25.942 -7.114  1.00 98.51 270 A 1 
ATOM   2160 C  CA  . LYS A 1  270 ? 17.246  -25.076 -7.573  1.00 98.50 270 A 1 
ATOM   2161 C  C   . LYS A 1  270 ? 15.858  -25.671 -7.367  1.00 98.55 270 A 1 
ATOM   2162 O  O   . LYS A 1  270 ? 15.676  -26.882 -7.454  1.00 98.14 270 A 1 
ATOM   2163 C  CB  . LYS A 1  270 ? 17.445  -24.757 -9.062  1.00 98.20 270 A 1 
ATOM   2164 C  CG  . LYS A 1  270 ? 18.800  -24.132 -9.383  1.00 97.37 270 A 1 
ATOM   2165 C  CD  . LYS A 1  270 ? 19.052  -24.076 -10.873 1.00 95.60 270 A 1 
ATOM   2166 C  CE  . LYS A 1  270 ? 20.439  -23.538 -11.172 1.00 91.81 270 A 1 
ATOM   2167 N  NZ  . LYS A 1  270 ? 20.773  -23.581 -12.620 1.00 85.25 270 A 1 
ATOM   2168 N  N   . VAL A 1  271 ? 14.896  -24.799 -7.106  1.00 98.79 271 A 1 
ATOM   2169 C  CA  . VAL A 1  271 ? 13.504  -25.190 -6.912  1.00 98.70 271 A 1 
ATOM   2170 C  C   . VAL A 1  271 ? 12.617  -24.169 -7.617  1.00 98.73 271 A 1 
ATOM   2171 O  O   . VAL A 1  271 ? 12.888  -22.971 -7.576  1.00 98.46 271 A 1 
ATOM   2172 C  CB  . VAL A 1  271 ? 13.129  -25.231 -5.409  1.00 97.96 271 A 1 
ATOM   2173 C  CG1 . VAL A 1  271 ? 11.621  -25.401 -5.233  1.00 89.68 271 A 1 
ATOM   2174 C  CG2 . VAL A 1  271 ? 13.865  -26.372 -4.721  1.00 87.82 271 A 1 
ATOM   2175 N  N   . MET A 1  272 ? 11.567  -24.649 -8.286  1.00 98.63 272 A 1 
ATOM   2176 C  CA  . MET A 1  272 ? 10.634  -23.758 -8.966  1.00 98.79 272 A 1 
ATOM   2177 C  C   . MET A 1  272 ? 9.537   -23.259 -8.029  1.00 98.80 272 A 1 
ATOM   2178 O  O   . MET A 1  272 ? 9.024   -24.009 -7.206  1.00 98.66 272 A 1 
ATOM   2179 C  CB  . MET A 1  272 ? 9.953   -24.474 -10.145 1.00 98.55 272 A 1 
ATOM   2180 C  CG  . MET A 1  272 ? 10.846  -24.703 -11.351 1.00 96.95 272 A 1 
ATOM   2181 S  SD  . MET A 1  272 ? 11.611  -23.179 -11.953 1.00 97.82 272 A 1 
ATOM   2182 C  CE  . MET A 1  272 ? 10.177  -22.146 -12.243 1.00 94.45 272 A 1 
ATOM   2183 N  N   . ALA A 1  273 ? 9.186   -21.994 -8.187  1.00 98.84 273 A 1 
ATOM   2184 C  CA  . ALA A 1  273 ? 8.093   -21.395 -7.437  1.00 98.84 273 A 1 
ATOM   2185 C  C   . ALA A 1  273 ? 7.162   -20.762 -8.466  1.00 98.84 273 A 1 
ATOM   2186 O  O   . ALA A 1  273 ? 7.617   -20.069 -9.386  1.00 98.63 273 A 1 
ATOM   2187 C  CB  . ALA A 1  273 ? 8.606   -20.340 -6.464  1.00 98.77 273 A 1 
ATOM   2188 N  N   . PHE A 1  274 ? 5.868   -20.998 -8.322  1.00 98.85 274 A 1 
ATOM   2189 C  CA  . PHE A 1  274 ? 4.882   -20.477 -9.248  1.00 98.87 274 A 1 
ATOM   2190 C  C   . PHE A 1  274 ? 3.923   -19.513 -8.573  1.00 98.80 274 A 1 
ATOM   2191 O  O   . PHE A 1  274 ? 3.270   -19.873 -7.591  1.00 98.69 274 A 1 
ATOM   2192 C  CB  . PHE A 1  274 ? 4.088   -21.634 -9.867  1.00 98.77 274 A 1 
ATOM   2193 C  CG  . PHE A 1  274 ? 4.962   -22.695 -10.473 1.00 98.70 274 A 1 
ATOM   2194 C  CD1 . PHE A 1  274 ? 5.536   -22.506 -11.724 1.00 97.13 274 A 1 
ATOM   2195 C  CD2 . PHE A 1  274 ? 5.240   -23.871 -9.778  1.00 97.11 274 A 1 
ATOM   2196 C  CE1 . PHE A 1  274 ? 6.378   -23.474 -12.278 1.00 96.80 274 A 1 
ATOM   2197 C  CE2 . PHE A 1  274 ? 6.080   -24.838 -10.319 1.00 96.74 274 A 1 
ATOM   2198 C  CZ  . PHE A 1  274 ? 6.650   -24.638 -11.570 1.00 97.80 274 A 1 
ATOM   2199 N  N   . ILE A 1  275 ? 3.832   -18.299 -9.097  1.00 98.82 275 A 1 
ATOM   2200 C  CA  . ILE A 1  275 ? 2.895   -17.315 -8.569  1.00 98.79 275 A 1 
ATOM   2201 C  C   . ILE A 1  275 ? 1.624   -17.480 -9.399  1.00 98.74 275 A 1 
ATOM   2202 O  O   . ILE A 1  275 ? 1.620   -17.226 -10.606 1.00 98.38 275 A 1 
ATOM   2203 C  CB  . ILE A 1  275 ? 3.426   -15.870 -8.682  1.00 98.53 275 A 1 
ATOM   2204 C  CG1 . ILE A 1  275 ? 4.578   -15.642 -7.686  1.00 97.29 275 A 1 
ATOM   2205 C  CG2 . ILE A 1  275 ? 2.303   -14.880 -8.361  1.00 97.44 275 A 1 
ATOM   2206 C  CD1 . ILE A 1  275 ? 5.863   -16.325 -8.030  1.00 91.78 275 A 1 
ATOM   2207 N  N   . GLY A 1  276 ? 0.550   -17.930 -8.759  1.00 98.50 276 A 1 
ATOM   2208 C  CA  . GLY A 1  276 ? -0.696  -18.159 -9.460  1.00 98.58 276 A 1 
ATOM   2209 C  C   . GLY A 1  276 ? -1.530  -16.902 -9.646  1.00 98.50 276 A 1 
ATOM   2210 O  O   . GLY A 1  276 ? -1.547  -16.028 -8.781  1.00 97.81 276 A 1 
ATOM   2211 N  N   . PRO A 1  277 ? -2.236  -16.801 -10.780 1.00 98.59 277 A 1 
ATOM   2212 C  CA  . PRO A 1  277 ? -3.088  -15.638 -11.033 1.00 98.41 277 A 1 
ATOM   2213 C  C   . PRO A 1  277 ? -4.278  -15.611 -10.078 1.00 98.56 277 A 1 
ATOM   2214 O  O   . PRO A 1  277 ? -4.777  -16.660 -9.665  1.00 98.13 277 A 1 
ATOM   2215 C  CB  . PRO A 1  277 ? -3.522  -15.839 -12.484 1.00 97.96 277 A 1 
ATOM   2216 C  CG  . PRO A 1  277 ? -3.549  -17.338 -12.622 1.00 97.19 277 A 1 
ATOM   2217 C  CD  . PRO A 1  277 ? -2.308  -17.772 -11.882 1.00 97.97 277 A 1 
ATOM   2218 N  N   . SER A 1  278 ? -4.723  -14.421 -9.726  1.00 98.46 278 A 1 
ATOM   2219 C  CA  . SER A 1  278 ? -5.798  -14.241 -8.756  1.00 98.35 278 A 1 
ATOM   2220 C  C   . SER A 1  278 ? -7.218  -14.319 -9.311  1.00 98.54 278 A 1 
ATOM   2221 O  O   . SER A 1  278 ? -7.445  -14.215 -10.516 1.00 98.29 278 A 1 
ATOM   2222 C  CB  . SER A 1  278 ? -5.643  -12.880 -8.071  1.00 97.70 278 A 1 
ATOM   2223 O  OG  . SER A 1  278 ? -5.843  -11.829 -9.014  1.00 95.82 278 A 1 
ATOM   2224 N  N   . VAL A 1  279 ? -8.157  -14.493 -8.399  1.00 98.53 279 A 1 
ATOM   2225 C  CA  . VAL A 1  279 ? -9.569  -14.432 -8.739  1.00 98.43 279 A 1 
ATOM   2226 C  C   . VAL A 1  279 ? -9.936  -12.949 -8.748  1.00 98.21 279 A 1 
ATOM   2227 O  O   . VAL A 1  279 ? -10.734 -12.500 -9.563  1.00 97.65 279 A 1 
ATOM   2228 C  CB  . VAL A 1  279 ? -10.438 -15.161 -7.692  1.00 98.40 279 A 1 
ATOM   2229 C  CG1 . VAL A 1  279 ? -11.921 -14.913 -7.967  1.00 97.14 279 A 1 
ATOM   2230 C  CG2 . VAL A 1  279 ? -10.140 -16.651 -7.719  1.00 96.72 279 A 1 
ATOM   2231 N  N   . ASP A 1  280 ? -9.328  -12.191 -7.836  1.00 97.83 280 A 1 
ATOM   2232 C  CA  . ASP A 1  280 ? -9.583  -10.758 -7.699  1.00 97.30 280 A 1 
ATOM   2233 C  C   . ASP A 1  280 ? -9.290  -9.961  -8.968  1.00 97.12 280 A 1 
ATOM   2234 O  O   . ASP A 1  280 ? -8.423  -10.324 -9.763  1.00 96.10 280 A 1 
ATOM   2235 C  CB  . ASP A 1  280 ? -8.759  -10.190 -6.539  1.00 96.29 280 A 1 
ATOM   2236 C  CG  . ASP A 1  280 ? -9.220  -8.803  -6.105  1.00 95.18 280 A 1 
ATOM   2237 O  OD1 . ASP A 1  280 ? -10.441 -8.550  -6.119  1.00 90.78 280 A 1 
ATOM   2238 O  OD2 . ASP A 1  280 ? -8.361  -7.988  -5.721  1.00 90.03 280 A 1 
ATOM   2239 N  N   . THR A 1  281 ? -10.019 -8.854  -9.143  1.00 95.39 281 A 1 
ATOM   2240 C  CA  . THR A 1  281 ? -9.922  -8.029  -10.343 1.00 94.23 281 A 1 
ATOM   2241 C  C   . THR A 1  281 ? -9.410  -6.593  -10.150 1.00 92.57 281 A 1 
ATOM   2242 O  O   . THR A 1  281 ? -9.010  -5.960  -11.121 1.00 89.80 281 A 1 
ATOM   2243 C  CB  . THR A 1  281 ? -11.299 -7.916  -11.012 1.00 93.83 281 A 1 
ATOM   2244 O  OG1 . THR A 1  281 ? -12.263 -7.489  -10.039 1.00 90.46 281 A 1 
ATOM   2245 C  CG2 . THR A 1  281 ? -11.731 -9.254  -11.587 1.00 90.67 281 A 1 
ATOM   2246 N  N   . TRP A 1  282 ? -9.437  -6.095  -8.929  1.00 90.88 282 A 1 
ATOM   2247 C  CA  . TRP A 1  282 ? -9.083  -4.695  -8.678  1.00 87.89 282 A 1 
ATOM   2248 C  C   . TRP A 1  282 ? -7.758  -4.226  -9.290  1.00 85.73 282 A 1 
ATOM   2249 O  O   . TRP A 1  282 ? -7.665  -3.102  -9.795  1.00 81.63 282 A 1 
ATOM   2250 C  CB  . TRP A 1  282 ? -9.076  -4.405  -7.175  1.00 84.74 282 A 1 
ATOM   2251 C  CG  . TRP A 1  282 ? -9.194  -2.938  -6.821  1.00 82.77 282 A 1 
ATOM   2252 C  CD1 . TRP A 1  282 ? -8.786  -1.865  -7.561  1.00 73.74 282 A 1 
ATOM   2253 C  CD2 . TRP A 1  282 ? -9.769  -2.384  -5.628  1.00 77.50 282 A 1 
ATOM   2254 N  NE1 . TRP A 1  282 ? -9.066  -0.690  -6.903  1.00 71.42 282 A 1 
ATOM   2255 C  CE2 . TRP A 1  282 ? -9.666  -0.976  -5.716  1.00 73.69 282 A 1 
ATOM   2256 C  CE3 . TRP A 1  282 ? -10.363 -2.948  -4.488  1.00 71.24 282 A 1 
ATOM   2257 C  CZ2 . TRP A 1  282 ? -10.139 -0.124  -4.713  1.00 71.95 282 A 1 
ATOM   2258 C  CZ3 . TRP A 1  282 ? -10.830 -2.096  -3.485  1.00 68.73 282 A 1 
ATOM   2259 C  CH2 . TRP A 1  282 ? -10.714 -0.706  -3.606  1.00 69.01 282 A 1 
ATOM   2260 N  N   . LEU A 1  283 ? -6.742  -5.049  -9.261  1.00 85.01 283 A 1 
ATOM   2261 C  CA  . LEU A 1  283 ? -5.442  -4.654  -9.805  1.00 83.46 283 A 1 
ATOM   2262 C  C   . LEU A 1  283 ? -5.334  -4.809  -11.321 1.00 83.43 283 A 1 
ATOM   2263 O  O   . LEU A 1  283 ? -4.233  -4.767  -11.880 1.00 81.12 283 A 1 
ATOM   2264 C  CB  . LEU A 1  283 ? -4.326  -5.432  -9.102  1.00 82.31 283 A 1 
ATOM   2265 C  CG  . LEU A 1  283 ? -4.227  -5.199  -7.587  1.00 80.20 283 A 1 
ATOM   2266 C  CD1 . LEU A 1  283 ? -3.020  -5.920  -7.019  1.00 76.05 283 A 1 
ATOM   2267 C  CD2 . LEU A 1  283 ? -4.140  -3.707  -7.284  1.00 75.31 283 A 1 
ATOM   2268 N  N   . GLY A 1  284 ? -6.466  -4.973  -11.983 1.00 85.03 284 A 1 
ATOM   2269 C  CA  . GLY A 1  284 ? -6.471  -5.030  -13.433 1.00 85.37 284 A 1 
ATOM   2270 C  C   . GLY A 1  284 ? -6.113  -6.359  -14.070 1.00 88.07 284 A 1 
ATOM   2271 O  O   . GLY A 1  284 ? -5.388  -6.394  -15.064 1.00 86.58 284 A 1 
ATOM   2272 N  N   . THR A 1  285 ? -6.626  -7.455  -13.514 1.00 91.24 285 A 1 
ATOM   2273 C  CA  . THR A 1  285 ? -6.381  -8.779  -14.077 1.00 92.63 285 A 1 
ATOM   2274 C  C   . THR A 1  285 ? -7.700  -9.555  -14.130 1.00 93.65 285 A 1 
ATOM   2275 O  O   . THR A 1  285 ? -8.534  -9.437  -13.235 1.00 93.44 285 A 1 
ATOM   2276 C  CB  . THR A 1  285 ? -5.361  -9.585  -13.252 1.00 91.95 285 A 1 
ATOM   2277 O  OG1 . THR A 1  285 ? -5.783  -9.672  -11.888 1.00 87.27 285 A 1 
ATOM   2278 C  CG2 . THR A 1  285 ? -3.985  -8.923  -13.312 1.00 86.90 285 A 1 
ATOM   2279 N  N   . SER A 1  286 ? -7.872  -10.334 -15.188 1.00 94.96 286 A 1 
ATOM   2280 C  CA  . SER A 1  286 ? -9.086  -11.125 -15.339 1.00 95.91 286 A 1 
ATOM   2281 C  C   . SER A 1  286 ? -9.130  -12.227 -14.288 1.00 97.06 286 A 1 
ATOM   2282 O  O   . SER A 1  286 ? -8.106  -12.847 -13.987 1.00 97.18 286 A 1 
ATOM   2283 C  CB  . SER A 1  286 ? -9.140  -11.763 -16.730 1.00 95.14 286 A 1 
ATOM   2284 O  OG  . SER A 1  286 ? -9.279  -10.785 -17.736 1.00 91.20 286 A 1 
ATOM   2285 N  N   . PRO A 1  287 ? -10.311 -12.495 -13.721 1.00 97.54 287 A 1 
ATOM   2286 C  CA  . PRO A 1  287 ? -10.436 -13.576 -12.740 1.00 97.91 287 A 1 
ATOM   2287 C  C   . PRO A 1  287 ? -9.824  -14.838 -13.339 1.00 98.18 287 A 1 
ATOM   2288 O  O   . PRO A 1  287 ? -10.065 -15.159 -14.506 1.00 97.98 287 A 1 
ATOM   2289 C  CB  . PRO A 1  287 ? -11.947 -13.712 -12.567 1.00 97.50 287 A 1 
ATOM   2290 C  CG  . PRO A 1  287 ? -12.429 -12.305 -12.743 1.00 96.04 287 A 1 
ATOM   2291 C  CD  . PRO A 1  287 ? -11.585 -11.780 -13.888 1.00 97.21 287 A 1 
ATOM   2292 N  N   . SER A 1  288 ? -9.032  -15.541 -12.549 1.00 98.50 288 A 1 
ATOM   2293 C  CA  . SER A 1  288 ? -8.346  -16.725 -13.045 1.00 98.63 288 A 1 
ATOM   2294 C  C   . SER A 1  288 ? -8.286  -17.864 -12.040 1.00 98.73 288 A 1 
ATOM   2295 O  O   . SER A 1  288 ? -8.393  -17.662 -10.832 1.00 98.64 288 A 1 
ATOM   2296 C  CB  . SER A 1  288 ? -6.911  -16.367 -13.458 1.00 98.27 288 A 1 
ATOM   2297 O  OG  . SER A 1  288 ? -6.886  -15.370 -14.456 1.00 95.96 288 A 1 
ATOM   2298 N  N   . ILE A 1  289 ? -8.108  -19.073 -12.572 1.00 98.75 289 A 1 
ATOM   2299 C  CA  . ILE A 1  289 ? -7.964  -20.266 -11.744 1.00 98.75 289 A 1 
ATOM   2300 C  C   . ILE A 1  289 ? -6.972  -21.162 -12.478 1.00 98.79 289 A 1 
ATOM   2301 O  O   . ILE A 1  289 ? -6.986  -21.250 -13.706 1.00 98.66 289 A 1 
ATOM   2302 C  CB  . ILE A 1  289 ? -9.325  -20.985 -11.534 1.00 98.58 289 A 1 
ATOM   2303 C  CG1 . ILE A 1  289 ? -9.155  -22.140 -10.544 1.00 96.94 289 A 1 
ATOM   2304 C  CG2 . ILE A 1  289 ? -9.900  -21.487 -12.856 1.00 97.30 289 A 1 
ATOM   2305 C  CD1 . ILE A 1  289 ? -8.919  -21.708 -9.121  1.00 96.91 289 A 1 
ATOM   2306 N  N   . ARG A 1  290 ? -6.089  -21.808 -11.720 1.00 98.89 290 A 1 
ATOM   2307 C  CA  . ARG A 1  290 ? -5.057  -22.661 -12.302 1.00 98.88 290 A 1 
ATOM   2308 C  C   . ARG A 1  290 ? -5.204  -24.101 -11.840 1.00 98.94 290 A 1 
ATOM   2309 O  O   . ARG A 1  290 ? -5.532  -24.359 -10.681 1.00 98.82 290 A 1 
ATOM   2310 C  CB  . ARG A 1  290 ? -3.663  -22.137 -11.930 1.00 98.62 290 A 1 
ATOM   2311 C  CG  . ARG A 1  290 ? -2.521  -23.087 -12.291 1.00 97.76 290 A 1 
ATOM   2312 C  CD  . ARG A 1  290 ? -1.173  -22.435 -12.094 1.00 97.36 290 A 1 
ATOM   2313 N  NE  . ARG A 1  290 ? -0.911  -21.401 -13.097 1.00 97.15 290 A 1 
ATOM   2314 C  CZ  . ARG A 1  290 ? 0.234   -20.735 -13.210 1.00 97.74 290 A 1 
ATOM   2315 N  NH1 . ARG A 1  290 ? 1.233   -20.981 -12.375 1.00 94.53 290 A 1 
ATOM   2316 N  NH2 . ARG A 1  290 ? 0.374   -19.831 -14.156 1.00 94.97 290 A 1 
ATOM   2317 N  N   . LYS A 1  291 ? -4.939  -25.033 -12.756 1.00 98.77 291 A 1 
ATOM   2318 C  CA  . LYS A 1  291 ? -4.977  -26.451 -12.436 1.00 98.78 291 A 1 
ATOM   2319 C  C   . LYS A 1  291 ? -3.662  -27.078 -12.869 1.00 98.75 291 A 1 
ATOM   2320 O  O   . LYS A 1  291 ? -3.229  -26.925 -14.007 1.00 98.47 291 A 1 
ATOM   2321 C  CB  . LYS A 1  291 ? -6.149  -27.148 -13.129 1.00 98.26 291 A 1 
ATOM   2322 C  CG  . LYS A 1  291 ? -6.291  -28.623 -12.734 1.00 96.10 291 A 1 
ATOM   2323 C  CD  . LYS A 1  291 ? -7.572  -29.253 -13.263 1.00 94.36 291 A 1 
ATOM   2324 C  CE  . LYS A 1  291 ? -7.573  -29.378 -14.767 1.00 89.17 291 A 1 
ATOM   2325 N  NZ  . LYS A 1  291 ? -8.795  -30.079 -15.255 1.00 87.14 291 A 1 
ATOM   2326 N  N   . TYR A 1  292 ? -3.017  -27.781 -11.939 1.00 98.77 292 A 1 
ATOM   2327 C  CA  . TYR A 1  292 ? -1.755  -28.446 -12.215 1.00 98.71 292 A 1 
ATOM   2328 C  C   . TYR A 1  292 ? -1.945  -29.928 -12.480 1.00 98.65 292 A 1 
ATOM   2329 O  O   . TYR A 1  292 ? -2.799  -30.571 -11.863 1.00 98.36 292 A 1 
ATOM   2330 C  CB  . TYR A 1  292 ? -0.790  -28.315 -11.032 1.00 98.77 292 A 1 
ATOM   2331 C  CG  . TYR A 1  292 ? -0.329  -26.915 -10.717 1.00 98.80 292 A 1 
ATOM   2332 C  CD1 . TYR A 1  292 ? -1.118  -26.061 -9.949  1.00 96.80 292 A 1 
ATOM   2333 C  CD2 . TYR A 1  292 ? 0.908   -26.457 -11.153 1.00 96.46 292 A 1 
ATOM   2334 C  CE1 . TYR A 1  292 ? -0.695  -24.772 -9.644  1.00 97.09 292 A 1 
ATOM   2335 C  CE2 . TYR A 1  292 ? 1.346   -25.176 -10.849 1.00 96.99 292 A 1 
ATOM   2336 C  CZ  . TYR A 1  292 ? 0.544   -24.329 -10.099 1.00 98.62 292 A 1 
ATOM   2337 O  OH  . TYR A 1  292 ? 0.977   -23.063 -9.805  1.00 98.33 292 A 1 
ATOM   2338 N  N   . ASP A 1  293 ? -1.123  -30.471 -13.397 1.00 98.48 293 A 1 
ATOM   2339 C  CA  . ASP A 1  293 ? -1.059  -31.909 -13.611 1.00 98.35 293 A 1 
ATOM   2340 C  C   . ASP A 1  293 ? 0.185   -32.247 -12.795 1.00 98.41 293 A 1 
ATOM   2341 O  O   . ASP A 1  293 ? 1.321   -32.049 -13.253 1.00 98.00 293 A 1 
ATOM   2342 C  CB  . ASP A 1  293 ? -0.838  -32.248 -15.088 1.00 97.88 293 A 1 
ATOM   2343 C  CG  . ASP A 1  293 ? -0.650  -33.743 -15.317 1.00 96.21 293 A 1 
ATOM   2344 O  OD1 . ASP A 1  293 ? -0.562  -34.504 -14.328 1.00 91.98 293 A 1 
ATOM   2345 O  OD2 . ASP A 1  293 ? -0.581  -34.157 -16.492 1.00 91.13 293 A 1 
ATOM   2346 N  N   . VAL A 1  294 ? -0.021  -32.719 -11.586 1.00 98.21 294 A 1 
ATOM   2347 C  CA  . VAL A 1  294 ? 1.085   -33.020 -10.681 1.00 98.18 294 A 1 
ATOM   2348 C  C   . VAL A 1  294 ? 1.860   -34.269 -11.085 1.00 97.85 294 A 1 
ATOM   2349 O  O   . VAL A 1  294 ? 3.082   -34.324 -10.971 1.00 97.00 294 A 1 
ATOM   2350 C  CB  . VAL A 1  294 ? 0.584   -33.199 -9.232  1.00 97.97 294 A 1 
ATOM   2351 C  CG1 . VAL A 1  294 ? 1.752   -33.491 -8.294  1.00 96.49 294 A 1 
ATOM   2352 C  CG2 . VAL A 1  294 ? -0.150  -31.937 -8.785  1.00 96.33 294 A 1 
ATOM   2353 N  N   . GLY A 1  295 ? 1.129   -35.268 -11.557 1.00 97.17 295 A 1 
ATOM   2354 C  CA  . GLY A 1  295 ? 1.780   -36.516 -11.908 1.00 96.62 295 A 1 
ATOM   2355 C  C   . GLY A 1  295 ? 1.664   -37.479 -10.731 1.00 96.56 295 A 1 
ATOM   2356 O  O   . GLY A 1  295 ? 0.765   -37.354 -9.907  1.00 94.57 295 A 1 
ATOM   2357 N  N   . ASN A 1  296 ? 2.582   -38.436 -10.652 1.00 96.14 296 A 1 
ATOM   2358 C  CA  . ASN A 1  296 ? 2.542   -39.423 -9.580  1.00 95.51 296 A 1 
ATOM   2359 C  C   . ASN A 1  296 ? 3.508   -39.162 -8.429  1.00 95.35 296 A 1 
ATOM   2360 O  O   . ASN A 1  296 ? 3.678   -39.998 -7.548  1.00 92.44 296 A 1 
ATOM   2361 C  CB  . ASN A 1  296 ? 2.792   -40.828 -10.149 1.00 93.81 296 A 1 
ATOM   2362 C  CG  . ASN A 1  296 ? 4.136   -40.941 -10.842 1.00 92.39 296 A 1 
ATOM   2363 O  OD1 . ASN A 1  296 ? 5.012   -40.093 -10.677 1.00 85.88 296 A 1 
ATOM   2364 N  ND2 . ASN A 1  296 ? 4.299   -42.001 -11.629 1.00 84.53 296 A 1 
ATOM   2365 N  N   . GLY A 1  297 ? 4.157   -37.991 -8.443  1.00 95.01 297 A 1 
ATOM   2366 C  CA  . GLY A 1  297 ? 5.079   -37.640 -7.379  1.00 95.23 297 A 1 
ATOM   2367 C  C   . GLY A 1  297 ? 6.502   -38.145 -7.535  1.00 95.70 297 A 1 
ATOM   2368 O  O   . GLY A 1  297 ? 7.351   -37.872 -6.686  1.00 93.64 297 A 1 
ATOM   2369 N  N   . GLN A 1  298 ? 6.780   -38.869 -8.616  1.00 94.92 298 A 1 
ATOM   2370 C  CA  . GLN A 1  298 ? 8.124   -39.402 -8.835  1.00 94.13 298 A 1 
ATOM   2371 C  C   . GLN A 1  298 ? 9.075   -38.370 -9.425  1.00 93.57 298 A 1 
ATOM   2372 O  O   . GLN A 1  298 ? 10.289  -38.559 -9.420  1.00 88.84 298 A 1 
ATOM   2373 C  CB  . GLN A 1  298 ? 8.068   -40.631 -9.749  1.00 92.40 298 A 1 
ATOM   2374 C  CG  . GLN A 1  298 ? 7.322   -41.810 -9.148  1.00 89.12 298 A 1 
ATOM   2375 C  CD  . GLN A 1  298 ? 7.370   -43.042 -10.033 1.00 86.07 298 A 1 
ATOM   2376 O  OE1 . GLN A 1  298 ? 7.076   -42.968 -11.234 1.00 77.22 298 A 1 
ATOM   2377 N  NE2 . GLN A 1  298 ? 7.749   -44.167 -9.454  1.00 75.95 298 A 1 
ATOM   2378 N  N   . GLY A 1  299 ? 8.537   -37.277 -9.938  1.00 94.90 299 A 1 
ATOM   2379 C  CA  . GLY A 1  299 ? 9.362   -36.238 -10.522 1.00 95.47 299 A 1 
ATOM   2380 C  C   . GLY A 1  299 ? 8.677   -34.890 -10.477 1.00 96.90 299 A 1 
ATOM   2381 O  O   . GLY A 1  299 ? 7.727   -34.695 -9.714  1.00 95.96 299 A 1 
ATOM   2382 N  N   . TYR A 1  300 ? 9.156   -33.951 -11.292 1.00 97.44 300 A 1 
ATOM   2383 C  CA  . TYR A 1  300 ? 8.568   -32.621 -11.351 1.00 97.87 300 A 1 
ATOM   2384 C  C   . TYR A 1  300 ? 7.129   -32.684 -11.851 1.00 97.99 300 A 1 
ATOM   2385 O  O   . TYR A 1  300 ? 6.743   -33.624 -12.537 1.00 97.21 300 A 1 
ATOM   2386 C  CB  . TYR A 1  300 ? 9.378   -31.719 -12.281 1.00 97.64 300 A 1 
ATOM   2387 C  CG  . TYR A 1  300 ? 10.785  -31.458 -11.810 1.00 97.64 300 A 1 
ATOM   2388 C  CD1 . TYR A 1  300 ? 11.022  -30.658 -10.698 1.00 94.90 300 A 1 
ATOM   2389 C  CD2 . TYR A 1  300 ? 11.881  -32.011 -12.476 1.00 94.74 300 A 1 
ATOM   2390 C  CE1 . TYR A 1  300 ? 12.324  -30.412 -10.255 1.00 94.11 300 A 1 
ATOM   2391 C  CE2 . TYR A 1  300 ? 13.181  -31.773 -12.041 1.00 94.29 300 A 1 
ATOM   2392 C  CZ  . TYR A 1  300 ? 13.390  -30.974 -10.931 1.00 96.23 300 A 1 
ATOM   2393 O  OH  . TYR A 1  300 ? 14.678  -30.736 -10.502 1.00 94.90 300 A 1 
ATOM   2394 N  N   . MET A 1  301 ? 6.348   -31.674 -11.514 1.00 98.17 301 A 1 
ATOM   2395 C  CA  . MET A 1  301 ? 4.983   -31.593 -11.999 1.00 98.34 301 A 1 
ATOM   2396 C  C   . MET A 1  301 ? 5.059   -31.498 -13.527 1.00 98.45 301 A 1 
ATOM   2397 O  O   . MET A 1  301 ? 6.028   -30.969 -14.071 1.00 98.16 301 A 1 
ATOM   2398 C  CB  . MET A 1  301 ? 4.268   -30.394 -11.393 1.00 98.19 301 A 1 
ATOM   2399 C  CG  . MET A 1  301 ? 4.036   -30.534 -9.891  1.00 97.38 301 A 1 
ATOM   2400 S  SD  . MET A 1  301 ? 3.019   -29.209 -9.201  1.00 97.01 301 A 1 
ATOM   2401 C  CE  . MET A 1  301 ? 4.246   -27.920 -9.046  1.00 89.69 301 A 1 
ATOM   2402 N  N   . LYS A 1  302 ? 4.040   -32.020 -14.204 1.00 98.34 302 A 1 
ATOM   2403 C  CA  . LYS A 1  302 ? 4.052   -32.089 -15.662 1.00 98.10 302 A 1 
ATOM   2404 C  C   . LYS A 1  302 ? 3.711   -30.791 -16.383 1.00 98.28 302 A 1 
ATOM   2405 O  O   . LYS A 1  302 ? 4.421   -30.370 -17.303 1.00 97.29 302 A 1 
ATOM   2406 C  CB  . LYS A 1  302 ? 3.111   -33.204 -16.130 1.00 97.43 302 A 1 
ATOM   2407 C  CG  . LYS A 1  302 ? 3.304   -34.524 -15.392 1.00 93.19 302 A 1 
ATOM   2408 C  CD  . LYS A 1  302 ? 4.763   -34.980 -15.429 1.00 81.69 302 A 1 
ATOM   2409 C  CE  . LYS A 1  302 ? 4.966   -36.226 -14.598 1.00 73.35 302 A 1 
ATOM   2410 N  NZ  . LYS A 1  302 ? 6.399   -36.665 -14.575 1.00 62.20 302 A 1 
ATOM   2411 N  N   . GLU A 1  303 ? 2.630   -30.149 -15.973 1.00 98.32 303 A 1 
ATOM   2412 C  CA  . GLU A 1  303 ? 2.215   -28.905 -16.613 1.00 98.28 303 A 1 
ATOM   2413 C  C   . GLU A 1  303 ? 1.117   -28.246 -15.793 1.00 98.57 303 A 1 
ATOM   2414 O  O   . GLU A 1  303 ? 0.614   -28.827 -14.826 1.00 98.33 303 A 1 
ATOM   2415 C  CB  . GLU A 1  303 ? 1.682   -29.165 -18.035 1.00 96.45 303 A 1 
ATOM   2416 C  CG  . GLU A 1  303 ? 0.330   -29.879 -18.064 1.00 89.49 303 A 1 
ATOM   2417 C  CD  . GLU A 1  303 ? -0.269  -29.962 -19.465 1.00 88.44 303 A 1 
ATOM   2418 O  OE1 . GLU A 1  303 ? 0.119   -29.161 -20.342 1.00 82.11 303 A 1 
ATOM   2419 O  OE2 . GLU A 1  303 ? -1.144  -30.825 -19.683 1.00 81.89 303 A 1 
ATOM   2420 N  N   . PHE A 1  304 ? 0.760   -27.028 -16.178 1.00 98.65 304 A 1 
ATOM   2421 C  CA  . PHE A 1  304 ? -0.370  -26.358 -15.558 1.00 98.69 304 A 1 
ATOM   2422 C  C   . PHE A 1  304 ? -1.215  -25.761 -16.674 1.00 98.57 304 A 1 
ATOM   2423 O  O   . PHE A 1  304 ? -0.724  -25.526 -17.788 1.00 98.25 304 A 1 
ATOM   2424 C  CB  . PHE A 1  304 ? 0.058   -25.277 -14.546 1.00 98.46 304 A 1 
ATOM   2425 C  CG  . PHE A 1  304 ? 0.824   -24.108 -15.133 1.00 98.51 304 A 1 
ATOM   2426 C  CD1 . PHE A 1  304 ? 0.197   -23.177 -15.959 1.00 94.48 304 A 1 
ATOM   2427 C  CD2 . PHE A 1  304 ? 2.162   -23.912 -14.808 1.00 94.46 304 A 1 
ATOM   2428 C  CE1 . PHE A 1  304 ? 0.889   -22.085 -16.471 1.00 94.26 304 A 1 
ATOM   2429 C  CE2 . PHE A 1  304 ? 2.866   -22.823 -15.316 1.00 93.87 304 A 1 
ATOM   2430 C  CZ  . PHE A 1  304 ? 2.230   -21.907 -16.157 1.00 97.50 304 A 1 
ATOM   2431 N  N   . LYS A 1  305 ? -2.480  -25.538 -16.376 1.00 98.47 305 A 1 
ATOM   2432 C  CA  . LYS A 1  305 ? -3.403  -24.945 -17.334 1.00 98.48 305 A 1 
ATOM   2433 C  C   . LYS A 1  305 ? -4.142  -23.825 -16.626 1.00 98.53 305 A 1 
ATOM   2434 O  O   . LYS A 1  305 ? -4.652  -24.011 -15.519 1.00 98.36 305 A 1 
ATOM   2435 C  CB  . LYS A 1  305 ? -4.397  -25.988 -17.851 1.00 98.12 305 A 1 
ATOM   2436 C  CG  . LYS A 1  305 ? -3.760  -27.050 -18.737 1.00 96.69 305 A 1 
ATOM   2437 C  CD  . LYS A 1  305 ? -4.772  -28.097 -19.175 1.00 94.17 305 A 1 
ATOM   2438 C  CE  . LYS A 1  305 ? -4.128  -29.149 -20.053 1.00 89.60 305 A 1 
ATOM   2439 N  NZ  . LYS A 1  305 ? -5.075  -30.240 -20.409 1.00 82.12 305 A 1 
ATOM   2440 N  N   . ASN A 1  306 ? -4.183  -22.659 -17.262 1.00 98.62 306 A 1 
ATOM   2441 C  CA  . ASN A 1  306 ? -4.883  -21.515 -16.700 1.00 98.66 306 A 1 
ATOM   2442 C  C   . ASN A 1  306 ? -6.230  -21.342 -17.382 1.00 98.58 306 A 1 
ATOM   2443 O  O   . ASN A 1  306 ? -6.357  -21.530 -18.594 1.00 98.03 306 A 1 
ATOM   2444 C  CB  . ASN A 1  306 ? -4.078  -20.228 -16.883 1.00 98.28 306 A 1 
ATOM   2445 C  CG  . ASN A 1  306 ? -2.953  -20.091 -15.875 1.00 96.98 306 A 1 
ATOM   2446 O  OD1 . ASN A 1  306 ? -2.704  -20.993 -15.076 1.00 85.90 306 A 1 
ATOM   2447 N  ND2 . ASN A 1  306 ? -2.282  -18.953 -15.903 1.00 85.06 306 A 1 
ATOM   2448 N  N   . TYR A 1  307 ? -7.222  -20.956 -16.597 1.00 98.46 307 A 1 
ATOM   2449 C  CA  . TYR A 1  307 ? -8.555  -20.678 -17.095 1.00 98.43 307 A 1 
ATOM   2450 C  C   . TYR A 1  307 ? -8.873  -19.274 -16.612 1.00 98.40 307 A 1 
ATOM   2451 O  O   . TYR A 1  307 ? -8.495  -18.899 -15.505 1.00 98.10 307 A 1 
ATOM   2452 C  CB  . TYR A 1  307 ? -9.577  -21.674 -16.545 1.00 98.46 307 A 1 
ATOM   2453 C  CG  . TYR A 1  307 ? -9.222  -23.123 -16.826 1.00 98.40 307 A 1 
ATOM   2454 C  CD1 . TYR A 1  307 ? -8.352  -23.813 -15.995 1.00 96.34 307 A 1 
ATOM   2455 C  CD2 . TYR A 1  307 ? -9.745  -23.784 -17.935 1.00 96.51 307 A 1 
ATOM   2456 C  CE1 . TYR A 1  307 ? -8.003  -25.139 -16.254 1.00 96.16 307 A 1 
ATOM   2457 C  CE2 . TYR A 1  307 ? -9.405  -25.101 -18.205 1.00 96.39 307 A 1 
ATOM   2458 C  CZ  . TYR A 1  307 ? -8.537  -25.772 -17.369 1.00 97.54 307 A 1 
ATOM   2459 O  OH  . TYR A 1  307 ? -8.190  -27.081 -17.628 1.00 96.63 307 A 1 
ATOM   2460 N  N   . HIS A 1  308 ? -9.555  -18.500 -17.439 1.00 97.91 308 A 1 
ATOM   2461 C  CA  . HIS A 1  308 ? -9.893  -17.145 -17.013 1.00 97.76 308 A 1 
ATOM   2462 C  C   . HIS A 1  308 ? -11.315 -16.753 -17.379 1.00 97.71 308 A 1 
ATOM   2463 O  O   . HIS A 1  308 ? -12.008 -17.465 -18.111 1.00 97.34 308 A 1 
ATOM   2464 C  CB  . HIS A 1  308 ? -8.877  -16.129 -17.551 1.00 96.65 308 A 1 
ATOM   2465 C  CG  . HIS A 1  308 ? -8.835  -16.011 -19.047 1.00 95.90 308 A 1 
ATOM   2466 N  ND1 . HIS A 1  308 ? -8.002  -15.121 -19.690 1.00 88.18 308 A 1 
ATOM   2467 C  CD2 . HIS A 1  308 ? -9.511  -16.674 -20.023 1.00 86.50 308 A 1 
ATOM   2468 C  CE1 . HIS A 1  308 ? -8.169  -15.219 -20.998 1.00 89.45 308 A 1 
ATOM   2469 N  NE2 . HIS A 1  308 ? -9.083  -16.166 -21.223 1.00 90.93 308 A 1 
ATOM   2470 N  N   . PHE A 1  309 ? -11.735 -15.630 -16.836 1.00 97.24 309 A 1 
ATOM   2471 C  CA  . PHE A 1  309 ? -13.093 -15.108 -16.998 1.00 97.04 309 A 1 
ATOM   2472 C  C   . PHE A 1  309 ? -12.931 -13.647 -17.419 1.00 96.37 309 A 1 
ATOM   2473 O  O   . PHE A 1  309 ? -12.841 -12.756 -16.573 1.00 94.97 309 A 1 
ATOM   2474 C  CB  . PHE A 1  309 ? -13.819 -15.230 -15.651 1.00 96.92 309 A 1 
ATOM   2475 C  CG  . PHE A 1  309 ? -15.304 -15.005 -15.704 1.00 97.21 309 A 1 
ATOM   2476 C  CD1 . PHE A 1  309 ? -15.835 -13.721 -15.823 1.00 95.44 309 A 1 
ATOM   2477 C  CD2 . PHE A 1  309 ? -16.174 -16.079 -15.580 1.00 95.07 309 A 1 
ATOM   2478 C  CE1 . PHE A 1  309 ? -17.212 -13.520 -15.820 1.00 94.49 309 A 1 
ATOM   2479 C  CE2 . PHE A 1  309 ? -17.561 -15.880 -15.575 1.00 94.51 309 A 1 
ATOM   2480 C  CZ  . PHE A 1  309 ? -18.074 -14.598 -15.699 1.00 96.42 309 A 1 
ATOM   2481 N  N   . GLN A 1  310 ? -12.877 -13.405 -18.719 1.00 95.06 310 A 1 
ATOM   2482 C  CA  . GLN A 1  310 ? -12.703 -12.045 -19.215 1.00 94.12 310 A 1 
ATOM   2483 C  C   . GLN A 1  310 ? -14.006 -11.256 -19.098 1.00 93.81 310 A 1 
ATOM   2484 O  O   . GLN A 1  310 ? -14.982 -11.549 -19.784 1.00 92.94 310 A 1 
ATOM   2485 C  CB  . GLN A 1  310 ? -12.221 -12.058 -20.664 1.00 92.90 310 A 1 
ATOM   2486 C  CG  . GLN A 1  310 ? -10.827 -12.643 -20.838 1.00 90.66 310 A 1 
ATOM   2487 C  CD  . GLN A 1  310 ? -10.375 -12.648 -22.278 1.00 89.54 310 A 1 
ATOM   2488 O  OE1 . GLN A 1  310 ? -11.056 -13.176 -23.154 1.00 82.34 310 A 1 
ATOM   2489 N  NE2 . GLN A 1  310 ? -9.215  -12.051 -22.536 1.00 80.63 310 A 1 
ATOM   2490 N  N   . LEU A 1  311 ? -13.998 -10.267 -18.209 1.00 92.79 311 A 1 
ATOM   2491 C  CA  . LEU A 1  311 ? -15.160 -9.422  -18.023 1.00 91.74 311 A 1 
ATOM   2492 C  C   . LEU A 1  311 ? -15.344 -8.581  -19.286 1.00 89.09 311 A 1 
ATOM   2493 O  O   . LEU A 1  311 ? -14.365 -8.240  -19.959 1.00 86.20 311 A 1 
ATOM   2494 C  CB  . LEU A 1  311 ? -14.970 -8.505  -16.815 1.00 92.41 311 A 1 
ATOM   2495 C  CG  . LEU A 1  311 ? -14.761 -9.189  -15.467 1.00 92.53 311 A 1 
ATOM   2496 C  CD1 . LEU A 1  311 ? -14.485 -8.140  -14.392 1.00 89.41 311 A 1 
ATOM   2497 C  CD2 . LEU A 1  311 ? -16.000 -9.996  -15.098 1.00 88.64 311 A 1 
ATOM   2498 N  N   . ARG A 1  312 ? -16.589 -8.227  -19.604 1.00 85.11 312 A 1 
ATOM   2499 C  CA  . ARG A 1  312 ? -16.852 -7.413  -20.781 1.00 81.52 312 A 1 
ATOM   2500 C  C   . ARG A 1  312 ? -16.053 -6.106  -20.657 1.00 79.56 312 A 1 
ATOM   2501 O  O   . ARG A 1  312 ? -16.069 -5.470  -19.604 1.00 74.70 312 A 1 
ATOM   2502 C  CB  . ARG A 1  312 ? -18.347 -7.131  -20.921 1.00 77.99 312 A 1 
ATOM   2503 C  CG  . ARG A 1  312 ? -18.744 -6.543  -22.266 1.00 70.66 312 A 1 
ATOM   2504 C  CD  . ARG A 1  312 ? -20.244 -6.649  -22.495 1.00 68.45 312 A 1 
ATOM   2505 N  NE  . ARG A 1  312 ? -20.705 -8.038  -22.547 1.00 63.27 312 A 1 
ATOM   2506 C  CZ  . ARG A 1  312 ? -20.551 -8.854  -23.580 1.00 59.48 312 A 1 
ATOM   2507 N  NH1 . ARG A 1  312 ? -19.941 -8.437  -24.681 1.00 53.91 312 A 1 
ATOM   2508 N  NH2 . ARG A 1  312 ? -20.999 -10.103 -23.516 1.00 55.16 312 A 1 
ATOM   2509 N  N   . PRO A 1  313 ? -15.325 -5.718  -21.706 1.00 74.95 313 A 1 
ATOM   2510 C  CA  . PRO A 1  313 ? -14.484 -4.519  -21.683 1.00 70.03 313 A 1 
ATOM   2511 C  C   . PRO A 1  313 ? -15.148 -3.249  -21.171 1.00 66.95 313 A 1 
ATOM   2512 O  O   . PRO A 1  313 ? -16.308 -2.974  -21.480 1.00 62.59 313 A 1 
ATOM   2513 C  CB  . PRO A 1  313 ? -14.032 -4.372  -23.137 1.00 66.84 313 A 1 
ATOM   2514 C  CG  . PRO A 1  313 ? -13.981 -5.784  -23.619 1.00 66.10 313 A 1 
ATOM   2515 C  CD  . PRO A 1  313 ? -15.226 -6.391  -23.023 1.00 69.71 313 A 1 
ATOM   2516 N  N   . LYS A 1  314 ? -14.401 -2.486  -20.392 1.00 63.29 314 A 1 
ATOM   2517 C  CA  . LYS A 1  314 ? -14.868 -1.212  -19.866 1.00 60.66 314 A 1 
ATOM   2518 C  C   . LYS A 1  314 ? -13.750 -0.203  -20.104 1.00 59.00 314 A 1 
ATOM   2519 O  O   . LYS A 1  314 ? -12.620 -0.397  -19.658 1.00 54.07 314 A 1 
ATOM   2520 C  CB  . LYS A 1  314 ? -15.168 -1.305  -18.370 1.00 55.92 314 A 1 
ATOM   2521 C  CG  . LYS A 1  314 ? -15.692 -0.013  -17.762 1.00 51.36 314 A 1 
ATOM   2522 C  CD  . LYS A 1  314 ? -16.024 -0.184  -16.293 1.00 48.28 314 A 1 
ATOM   2523 C  CE  . LYS A 1  314 ? -16.529 1.126   -15.682 1.00 43.24 314 A 1 
ATOM   2524 N  NZ  . LYS A 1  314 ? -15.502 2.191   -15.683 1.00 40.33 314 A 1 
ATOM   2525 N  N   . LYS A 1  315 ? -14.062 0.864   -20.820 1.00 51.03 315 A 1 
ATOM   2526 C  CA  . LYS A 1  315 ? -13.076 1.888   -21.153 1.00 49.85 315 A 1 
ATOM   2527 C  C   . LYS A 1  315 ? -12.681 2.740   -19.947 1.00 50.01 315 A 1 
ATOM   2528 O  O   . LYS A 1  315 ? -13.537 3.211   -19.202 1.00 46.24 315 A 1 
ATOM   2529 C  CB  . LYS A 1  315 ? -13.623 2.793   -22.268 1.00 45.90 315 A 1 
ATOM   2530 C  CG  . LYS A 1  315 ? -12.624 3.799   -22.804 1.00 41.11 315 A 1 
ATOM   2531 C  CD  . LYS A 1  315 ? -13.248 4.673   -23.877 1.00 37.62 315 A 1 
ATOM   2532 C  CE  . LYS A 1  315 ? -12.223 5.601   -24.521 1.00 33.62 315 A 1 
ATOM   2533 N  NZ  . LYS A 1  315 ? -11.179 4.863   -25.275 1.00 30.07 315 A 1 
ATOM   2534 N  N   . ASP A 1  316 ? -11.376 2.920   -19.774 1.00 46.54 316 A 1 
ATOM   2535 C  CA  . ASP A 1  316 ? -10.850 3.770   -18.713 1.00 45.81 316 A 1 
ATOM   2536 C  C   . ASP A 1  316 ? -10.899 5.191   -19.290 1.00 45.62 316 A 1 
ATOM   2537 O  O   . ASP A 1  316 ? -10.116 5.530   -20.172 1.00 42.89 316 A 1 
ATOM   2538 C  CB  . ASP A 1  316 ? -9.406  3.383   -18.387 1.00 43.18 316 A 1 
ATOM   2539 C  CG  . ASP A 1  316 ? -8.813  4.214   -17.260 1.00 39.74 316 A 1 
ATOM   2540 O  OD1 . ASP A 1  316 ? -9.280  5.346   -17.020 1.00 37.44 316 A 1 
ATOM   2541 O  OD2 . ASP A 1  316 ? -7.854  3.734   -16.614 1.00 36.98 316 A 1 
ATOM   2542 N  N   . LYS A 1  317 ? -11.816 6.004   -18.795 1.00 47.65 317 A 1 
ATOM   2543 C  CA  . LYS A 1  317 ? -11.986 7.371   -19.291 1.00 47.77 317 A 1 
ATOM   2544 C  C   . LYS A 1  317 ? -10.801 8.292   -18.989 1.00 46.98 317 A 1 
ATOM   2545 O  O   . LYS A 1  317 ? -10.537 9.235   -19.734 1.00 44.63 317 A 1 
ATOM   2546 C  CB  . LYS A 1  317 ? -13.276 7.977   -18.734 1.00 45.72 317 A 1 
ATOM   2547 C  CG  . LYS A 1  317 ? -14.527 7.231   -19.165 1.00 42.61 317 A 1 
ATOM   2548 C  CD  . LYS A 1  317 ? -15.780 7.893   -18.633 1.00 39.75 317 A 1 
ATOM   2549 C  CE  . LYS A 1  317 ? -17.031 7.130   -19.036 1.00 35.89 317 A 1 
ATOM   2550 N  NZ  . LYS A 1  317 ? -18.279 7.755   -18.510 1.00 32.13 317 A 1 
ATOM   2551 N  N   . LEU A 1  318 ? -10.092 8.028   -17.901 1.00 44.77 318 A 1 
ATOM   2552 C  CA  . LEU A 1  318 ? -8.947  8.862   -17.530 1.00 43.73 318 A 1 
ATOM   2553 C  C   . LEU A 1  318 ? -7.709  8.536   -18.363 1.00 42.98 318 A 1 
ATOM   2554 O  O   . LEU A 1  318 ? -7.034  9.433   -18.869 1.00 39.85 318 A 1 
ATOM   2555 C  CB  . LEU A 1  318 ? -8.614  8.698   -16.041 1.00 40.89 318 A 1 
ATOM   2556 C  CG  . LEU A 1  318 ? -7.433  9.528   -15.542 1.00 38.10 318 A 1 
ATOM   2557 C  CD1 . LEU A 1  318 ? -7.779  11.014  -15.602 1.00 34.74 318 A 1 
ATOM   2558 C  CD2 . LEU A 1  318 ? -7.079  9.123   -14.112 1.00 36.45 318 A 1 
ATOM   2559 N  N   . LYS A 1  319 ? -7.410  7.255   -18.490 1.00 45.01 319 A 1 
ATOM   2560 C  CA  . LYS A 1  319 ? -6.240  6.806   -19.247 1.00 45.51 319 A 1 
ATOM   2561 C  C   . LYS A 1  319 ? -6.688  5.769   -20.287 1.00 44.22 319 A 1 
ATOM   2562 O  O   . LYS A 1  319 ? -6.445  4.567   -20.129 1.00 42.42 319 A 1 
ATOM   2563 C  CB  . LYS A 1  319 ? -5.207  6.188   -18.309 1.00 44.35 319 A 1 
ATOM   2564 C  CG  . LYS A 1  319 ? -4.645  7.172   -17.293 1.00 41.04 319 A 1 
ATOM   2565 C  CD  . LYS A 1  319 ? -3.631  6.509   -16.381 1.00 38.31 319 A 1 
ATOM   2566 C  CE  . LYS A 1  319 ? -3.062  7.492   -15.371 1.00 34.60 319 A 1 
ATOM   2567 N  NZ  . LYS A 1  319 ? -2.083  6.860   -14.451 1.00 31.09 319 A 1 
ATOM   2568 N  N   . PRO A 1  320 ? -7.347  6.222   -21.344 1.00 45.83 320 A 1 
ATOM   2569 C  CA  . PRO A 1  320 ? -7.836  5.313   -22.376 1.00 45.74 320 A 1 
ATOM   2570 C  C   . PRO A 1  320 ? -6.730  4.500   -23.047 1.00 46.69 320 A 1 
ATOM   2571 O  O   . PRO A 1  320 ? -5.646  5.014   -23.331 1.00 44.85 320 A 1 
ATOM   2572 C  CB  . PRO A 1  320 ? -8.551  6.243   -23.355 1.00 42.86 320 A 1 
ATOM   2573 C  CG  . PRO A 1  320 ? -7.822  7.548   -23.194 1.00 42.41 320 A 1 
ATOM   2574 C  CD  . PRO A 1  320 ? -7.613  7.621   -21.705 1.00 46.42 320 A 1 
ATOM   2575 N  N   . LYS A 1  321 ? -7.015  3.229   -23.278 1.00 48.31 321 A 1 
ATOM   2576 C  CA  . LYS A 1  321 ? -6.064  2.333   -23.924 1.00 48.79 321 A 1 
ATOM   2577 C  C   . LYS A 1  321 ? -6.796  1.531   -24.996 1.00 47.40 321 A 1 
ATOM   2578 O  O   . LYS A 1  321 ? -8.017  1.422   -24.979 1.00 45.26 321 A 1 
ATOM   2579 C  CB  . LYS A 1  321 ? -5.442  1.373   -22.900 1.00 47.00 321 A 1 
ATOM   2580 C  CG  . LYS A 1  321 ? -4.492  2.055   -21.922 1.00 44.45 321 A 1 
ATOM   2581 C  CD  . LYS A 1  321 ? -3.835  1.045   -21.001 1.00 41.97 321 A 1 
ATOM   2582 C  CE  . LYS A 1  321 ? -2.820  1.733   -20.082 1.00 37.95 321 A 1 
ATOM   2583 N  NZ  . LYS A 1  321 ? -1.702  2.368   -20.826 1.00 34.53 321 A 1 
ATOM   2584 N  N   . THR A 1  322 ? -6.020  0.995   -25.935 1.00 50.52 322 A 1 
ATOM   2585 C  CA  . THR A 1  322 ? -6.605  0.194   -26.998 1.00 51.47 322 A 1 
ATOM   2586 C  C   . THR A 1  322 ? -7.101  -1.119  -26.384 1.00 51.17 322 A 1 
ATOM   2587 O  O   . THR A 1  322 ? -6.310  -1.887  -25.829 1.00 48.56 322 A 1 
ATOM   2588 C  CB  . THR A 1  322 ? -5.571  -0.107  -28.096 1.00 48.54 322 A 1 
ATOM   2589 O  OG1 . THR A 1  322 ? -5.108  1.126   -28.654 1.00 45.22 322 A 1 
ATOM   2590 C  CG2 . THR A 1  322 ? -6.197  -0.960  -29.197 1.00 44.34 322 A 1 
ATOM   2591 N  N   . THR A 1  323 ? -8.403  -1.344  -26.486 1.00 51.29 323 A 1 
ATOM   2592 C  CA  . THR A 1  323 ? -9.002  -2.559  -25.941 1.00 51.91 323 A 1 
ATOM   2593 C  C   . THR A 1  323 ? -8.754  -3.754  -26.856 1.00 50.83 323 A 1 
ATOM   2594 O  O   . THR A 1  323 ? -8.942  -3.665  -28.071 1.00 49.09 323 A 1 
ATOM   2595 C  CB  . THR A 1  323 ? -10.518 -2.370  -25.740 1.00 49.74 323 A 1 
ATOM   2596 O  OG1 . THR A 1  323 ? -10.749 -1.302  -24.817 1.00 46.68 323 A 1 
ATOM   2597 C  CG2 . THR A 1  323 ? -11.157 -3.651  -25.211 1.00 46.09 323 A 1 
ATOM   2598 N  N   . ILE A 1  324 ? -8.329  -4.861  -26.256 1.00 52.38 324 A 1 
ATOM   2599 C  CA  . ILE A 1  324 ? -8.099  -6.082  -27.017 1.00 52.67 324 A 1 
ATOM   2600 C  C   . ILE A 1  324 ? -9.458  -6.579  -27.518 1.00 51.96 324 A 1 
ATOM   2601 O  O   . ILE A 1  324 ? -10.385 -6.776  -26.738 1.00 49.41 324 A 1 
ATOM   2602 C  CB  . ILE A 1  324 ? -7.446  -7.168  -26.145 1.00 50.41 324 A 1 
ATOM   2603 C  CG1 . ILE A 1  324 ? -6.074  -6.704  -25.677 1.00 47.89 324 A 1 
ATOM   2604 C  CG2 . ILE A 1  324 ? -7.343  -8.475  -26.929 1.00 47.44 324 A 1 
ATOM   2605 C  CD1 . ILE A 1  324 ? -5.400  -7.642  -24.703 1.00 45.10 324 A 1 
ATOM   2606 N  N   . LYS A 1  325 ? -9.561  -6.769  -28.840 1.00 53.18 325 A 1 
ATOM   2607 C  CA  . LYS A 1  325 ? -10.812 -7.242  -29.430 1.00 53.14 325 A 1 
ATOM   2608 C  C   . LYS A 1  325 ? -11.017 -8.724  -29.137 1.00 52.45 325 A 1 
ATOM   2609 O  O   . LYS A 1  325 ? -10.102 -9.533  -29.304 1.00 49.70 325 A 1 
ATOM   2610 C  CB  . LYS A 1  325 ? -10.812 -6.991  -30.946 1.00 50.34 325 A 1 
ATOM   2611 C  CG  . LYS A 1  325 ? -10.790 -5.516  -31.324 1.00 46.70 325 A 1 
ATOM   2612 C  CD  . LYS A 1  325 ? -10.852 -5.323  -32.824 1.00 43.90 325 A 1 
ATOM   2613 C  CE  . LYS A 1  325 ? -10.856 -3.849  -33.197 1.00 39.75 325 A 1 
ATOM   2614 N  NZ  . LYS A 1  325 ? -10.931 -3.633  -34.668 1.00 35.40 325 A 1 
ATOM   2615 N  N   . GLN A 1  326 ? -12.222 -9.060  -28.688 1.00 49.94 326 A 1 
ATOM   2616 C  CA  . GLN A 1  326 ? -12.568 -10.442 -28.377 1.00 49.63 326 A 1 
ATOM   2617 C  C   . GLN A 1  326 ? -13.964 -10.738 -28.918 1.00 49.28 326 A 1 
ATOM   2618 O  O   . GLN A 1  326 ? -14.803 -9.841  -29.003 1.00 46.43 326 A 1 
ATOM   2619 C  CB  . GLN A 1  326 ? -12.566 -10.667 -26.860 1.00 46.52 326 A 1 
ATOM   2620 C  CG  . GLN A 1  326 ? -11.240 -10.405 -26.159 1.00 43.75 326 A 1 
ATOM   2621 C  CD  . GLN A 1  326 ? -10.228 -11.511 -26.388 1.00 40.46 326 A 1 
ATOM   2622 O  OE1 . GLN A 1  326 ? -10.554 -12.558 -26.934 1.00 39.81 326 A 1 
ATOM   2623 N  NE2 . GLN A 1  326 ? -8.994  -11.271 -25.971 1.00 38.05 326 A 1 
ATOM   2624 N  N   . PRO A 1  327 ? -14.225 -11.990 -29.280 1.00 51.36 327 A 1 
ATOM   2625 C  CA  . PRO A 1  327 ? -15.566 -12.325 -29.768 1.00 51.29 327 A 1 
ATOM   2626 C  C   . PRO A 1  327 ? -16.557 -12.157 -28.614 1.00 52.66 327 A 1 
ATOM   2627 O  O   . PRO A 1  327 ? -16.244 -12.494 -27.467 1.00 50.27 327 A 1 
ATOM   2628 C  CB  . PRO A 1  327 ? -15.420 -13.779 -30.222 1.00 47.62 327 A 1 
ATOM   2629 C  CG  . PRO A 1  327 ? -14.289 -14.295 -29.397 1.00 46.91 327 A 1 
ATOM   2630 C  CD  . PRO A 1  327 ? -13.319 -13.139 -29.365 1.00 49.61 327 A 1 
ATOM   2631 N  N   . SER A 1  328 ? -17.739 -11.639 -28.923 1.00 56.72 328 A 1 
ATOM   2632 C  CA  . SER A 1  328 ? -18.754 -11.379 -27.905 1.00 58.05 328 A 1 
ATOM   2633 C  C   . SER A 1  328 ? -19.114 -12.588 -27.037 1.00 60.93 328 A 1 
ATOM   2634 O  O   . SER A 1  328 ? -19.386 -12.438 -25.849 1.00 56.03 328 A 1 
ATOM   2635 C  CB  . SER A 1  328 ? -20.029 -10.824 -28.560 1.00 52.17 328 A 1 
ATOM   2636 O  OG  . SER A 1  328 ? -20.580 -11.754 -29.469 1.00 47.25 328 A 1 
ATOM   2637 N  N   . ASP A 1  329 ? -19.102 -13.773 -27.633 1.00 62.74 329 A 1 
ATOM   2638 C  CA  . ASP A 1  329 ? -19.465 -14.972 -26.882 1.00 65.88 329 A 1 
ATOM   2639 C  C   . ASP A 1  329 ? -18.346 -15.475 -25.972 1.00 72.15 329 A 1 
ATOM   2640 O  O   . ASP A 1  329 ? -18.501 -16.491 -25.302 1.00 67.12 329 A 1 
ATOM   2641 C  CB  . ASP A 1  329 ? -19.918 -16.082 -27.839 1.00 56.98 329 A 1 
ATOM   2642 C  CG  . ASP A 1  329 ? -18.814 -16.542 -28.782 1.00 50.89 329 A 1 
ATOM   2643 O  OD1 . ASP A 1  329 ? -17.725 -15.933 -28.794 1.00 46.31 329 A 1 
ATOM   2644 O  OD2 . ASP A 1  329 ? -19.051 -17.525 -29.530 1.00 45.18 329 A 1 
ATOM   2645 N  N   . GLY A 1  330 ? -17.230 -14.768 -25.946 1.00 75.73 330 A 1 
ATOM   2646 C  CA  . GLY A 1  330 ? -16.117 -15.170 -25.103 1.00 82.46 330 A 1 
ATOM   2647 C  C   . GLY A 1  330 ? -16.085 -14.466 -23.751 1.00 87.55 330 A 1 
ATOM   2648 O  O   . GLY A 1  330 ? -15.337 -14.862 -22.856 1.00 85.67 330 A 1 
ATOM   2649 N  N   . PHE A 1  331 ? -16.894 -13.430 -23.598 1.00 86.48 331 A 1 
ATOM   2650 C  CA  . PHE A 1  331 ? -16.921 -12.661 -22.353 1.00 88.53 331 A 1 
ATOM   2651 C  C   . PHE A 1  331 ? -17.853 -13.248 -21.294 1.00 89.61 331 A 1 
ATOM   2652 O  O   . PHE A 1  331 ? -18.819 -13.932 -21.613 1.00 88.22 331 A 1 
ATOM   2653 C  CB  . PHE A 1  331 ? -17.338 -11.216 -22.632 1.00 86.38 331 A 1 
ATOM   2654 C  CG  . PHE A 1  331 ? -16.374 -10.448 -23.497 1.00 85.32 331 A 1 
ATOM   2655 C  CD1 . PHE A 1  331 ? -15.067 -10.237 -23.078 1.00 79.66 331 A 1 
ATOM   2656 C  CD2 . PHE A 1  331 ? -16.780 -9.936  -24.721 1.00 79.87 331 A 1 
ATOM   2657 C  CE1 . PHE A 1  331 ? -14.177 -9.526  -23.870 1.00 78.15 331 A 1 
ATOM   2658 C  CE2 . PHE A 1  331 ? -15.896 -9.222  -25.516 1.00 77.78 331 A 1 
ATOM   2659 C  CZ  . PHE A 1  331 ? -14.591 -9.014  -25.093 1.00 81.43 331 A 1 
ATOM   2660 N  N   . ASN A 1  332 ? -17.535 -12.944 -20.038 1.00 91.35 332 A 1 
ATOM   2661 C  CA  . ASN A 1  332 ? -18.332 -13.378 -18.903 1.00 92.23 332 A 1 
ATOM   2662 C  C   . ASN A 1  332 ? -18.583 -14.885 -18.835 1.00 93.39 332 A 1 
ATOM   2663 O  O   . ASN A 1  332 ? -19.670 -15.333 -18.452 1.00 91.75 332 A 1 
ATOM   2664 C  CB  . ASN A 1  332 ? -19.668 -12.618 -18.865 1.00 90.18 332 A 1 
ATOM   2665 C  CG  . ASN A 1  332 ? -19.487 -11.145 -18.558 1.00 88.37 332 A 1 
ATOM   2666 O  OD1 . ASN A 1  332 ? -18.477 -10.737 -17.982 1.00 82.78 332 A 1 
ATOM   2667 N  ND2 . ASN A 1  332 ? -20.477 -10.333 -18.922 1.00 82.32 332 A 1 
ATOM   2668 N  N   . LYS A 1  333 ? -17.554 -15.657 -19.203 1.00 93.69 333 A 1 
ATOM   2669 C  CA  . LYS A 1  333 ? -17.628 -17.112 -19.146 1.00 94.34 333 A 1 
ATOM   2670 C  C   . LYS A 1  333 ? -16.239 -17.675 -18.860 1.00 95.59 333 A 1 
ATOM   2671 O  O   . LYS A 1  333 ? -15.250 -17.182 -19.400 1.00 94.96 333 A 1 
ATOM   2672 C  CB  . LYS A 1  333 ? -18.140 -17.691 -20.473 1.00 91.34 333 A 1 
ATOM   2673 C  CG  . LYS A 1  333 ? -19.575 -17.318 -20.821 1.00 81.26 333 A 1 
ATOM   2674 C  CD  . LYS A 1  333 ? -20.004 -17.931 -22.149 1.00 78.52 333 A 1 
ATOM   2675 C  CE  . LYS A 1  333 ? -21.439 -17.561 -22.482 1.00 66.50 333 A 1 
ATOM   2676 N  NZ  . LYS A 1  333 ? -21.874 -18.131 -23.787 1.00 60.01 333 A 1 
ATOM   2677 N  N   . TRP A 1  334 ? -16.161 -18.677 -18.001 1.00 96.53 334 A 1 
ATOM   2678 C  CA  . TRP A 1  334 ? -14.891 -19.307 -17.710 1.00 97.22 334 A 1 
ATOM   2679 C  C   . TRP A 1  334 ? -14.428 -20.098 -18.930 1.00 97.11 334 A 1 
ATOM   2680 O  O   . TRP A 1  334 ? -15.184 -20.912 -19.467 1.00 96.42 334 A 1 
ATOM   2681 C  CB  . TRP A 1  334 ? -15.008 -20.246 -16.503 1.00 97.52 334 A 1 
ATOM   2682 C  CG  . TRP A 1  334 ? -15.134 -19.519 -15.205 1.00 97.86 334 A 1 
ATOM   2683 C  CD1 . TRP A 1  334 ? -16.282 -19.275 -14.505 1.00 97.15 334 A 1 
ATOM   2684 C  CD2 . TRP A 1  334 ? -14.073 -18.897 -14.480 1.00 98.02 334 A 1 
ATOM   2685 N  NE1 . TRP A 1  334 ? -15.997 -18.541 -13.388 1.00 97.39 334 A 1 
ATOM   2686 C  CE2 . TRP A 1  334 ? -14.646 -18.293 -13.340 1.00 97.83 334 A 1 
ATOM   2687 C  CE3 . TRP A 1  334 ? -12.684 -18.789 -14.670 1.00 97.98 334 A 1 
ATOM   2688 C  CZ2 . TRP A 1  334 ? -13.885 -17.587 -12.401 1.00 97.89 334 A 1 
ATOM   2689 C  CZ3 . TRP A 1  334 ? -11.928 -18.088 -13.739 1.00 97.60 334 A 1 
ATOM   2690 C  CH2 . TRP A 1  334 ? -12.531 -17.497 -12.625 1.00 97.62 334 A 1 
ATOM   2691 N  N   . LYS A 1  335 ? -13.186 -19.849 -19.350 1.00 96.97 335 A 1 
ATOM   2692 C  CA  . LYS A 1  335 ? -12.639 -20.539 -20.508 1.00 96.44 335 A 1 
ATOM   2693 C  C   . LYS A 1  335 ? -11.155 -20.826 -20.344 1.00 97.14 335 A 1 
ATOM   2694 O  O   . LYS A 1  335 ? -10.460 -20.162 -19.573 1.00 96.80 335 A 1 
ATOM   2695 C  CB  . LYS A 1  335 ? -12.849 -19.709 -21.780 1.00 93.68 335 A 1 
ATOM   2696 C  CG  . LYS A 1  335 ? -14.299 -19.559 -22.192 1.00 86.89 335 A 1 
ATOM   2697 C  CD  . LYS A 1  335 ? -14.426 -19.071 -23.633 1.00 85.28 335 A 1 
ATOM   2698 C  CE  . LYS A 1  335 ? -15.863 -19.112 -24.107 1.00 75.59 335 A 1 
ATOM   2699 N  NZ  . LYS A 1  335 ? -15.975 -18.888 -25.570 1.00 69.84 335 A 1 
ATOM   2700 N  N   . PHE A 1  336 ? -10.673 -21.816 -21.084 1.00 96.61 336 A 1 
ATOM   2701 C  CA  . PHE A 1  336 ? -9.265  -22.172 -21.095 1.00 96.42 336 A 1 
ATOM   2702 C  C   . PHE A 1  336 ? -8.478  -20.976 -21.613 1.00 96.38 336 A 1 
ATOM   2703 O  O   . PHE A 1  336 ? -8.838  -20.385 -22.640 1.00 95.34 336 A 1 
ATOM   2704 C  CB  . PHE A 1  336 ? -9.050  -23.382 -22.007 1.00 96.06 336 A 1 
ATOM   2705 C  CG  . PHE A 1  336 ? -7.611  -23.744 -22.216 1.00 96.23 336 A 1 
ATOM   2706 C  CD1 . PHE A 1  336 ? -6.869  -24.358 -21.210 1.00 93.92 336 A 1 
ATOM   2707 C  CD2 . PHE A 1  336 ? -6.988  -23.490 -23.441 1.00 93.72 336 A 1 
ATOM   2708 C  CE1 . PHE A 1  336 ? -5.541  -24.714 -21.410 1.00 92.86 336 A 1 
ATOM   2709 C  CE2 . PHE A 1  336 ? -5.655  -23.839 -23.649 1.00 92.95 336 A 1 
ATOM   2710 C  CZ  . PHE A 1  336 ? -4.938  -24.451 -22.632 1.00 95.06 336 A 1 
ATOM   2711 N  N   . ASN A 1  337 ? -7.406  -20.598 -20.905 1.00 97.27 337 A 1 
ATOM   2712 C  CA  . ASN A 1  337 ? -6.565  -19.486 -21.331 1.00 96.91 337 A 1 
ATOM   2713 C  C   . ASN A 1  337 ? -5.351  -20.047 -22.066 1.00 96.82 337 A 1 
ATOM   2714 O  O   . ASN A 1  337 ? -5.211  -19.861 -23.281 1.00 95.58 337 A 1 
ATOM   2715 C  CB  . ASN A 1  337 ? -6.131  -18.645 -20.124 1.00 96.02 337 A 1 
ATOM   2716 C  CG  . ASN A 1  337 ? -5.331  -17.423 -20.521 1.00 94.62 337 A 1 
ATOM   2717 O  OD1 . ASN A 1  337 ? -5.025  -17.210 -21.692 1.00 88.33 337 A 1 
ATOM   2718 N  ND2 . ASN A 1  337 ? -4.979  -16.600 -19.535 1.00 87.48 337 A 1 
ATOM   2719 N  N   . TYR A 1  338 ? -4.486  -20.741 -21.342 1.00 97.55 338 A 1 
ATOM   2720 C  CA  . TYR A 1  338 ? -3.318  -21.357 -21.961 1.00 97.78 338 A 1 
ATOM   2721 C  C   . TYR A 1  338 ? -2.736  -22.440 -21.059 1.00 98.05 338 A 1 
ATOM   2722 O  O   . TYR A 1  338 ? -3.057  -22.511 -19.869 1.00 97.88 338 A 1 
ATOM   2723 C  CB  . TYR A 1  338 ? -2.238  -20.319 -22.268 1.00 97.39 338 A 1 
ATOM   2724 C  CG  . TYR A 1  338 ? -1.381  -19.943 -21.073 1.00 97.46 338 A 1 
ATOM   2725 C  CD1 . TYR A 1  338 ? -1.790  -18.957 -20.173 1.00 94.93 338 A 1 
ATOM   2726 C  CD2 . TYR A 1  338 ? -0.165  -20.575 -20.847 1.00 94.96 338 A 1 
ATOM   2727 C  CE1 . TYR A 1  338 ? -1.007  -18.622 -19.071 1.00 93.89 338 A 1 
ATOM   2728 C  CE2 . TYR A 1  338 ? 0.629   -20.251 -19.744 1.00 94.77 338 A 1 
ATOM   2729 C  CZ  . TYR A 1  338 ? 0.199   -19.271 -18.868 1.00 96.97 338 A 1 
ATOM   2730 O  OH  . TYR A 1  338 ? 0.987   -18.947 -17.775 1.00 96.39 338 A 1 
ATOM   2731 N  N   . GLY A 1  339 ? -1.871  -23.272 -21.647 1.00 97.86 339 A 1 
ATOM   2732 C  CA  . GLY A 1  339 ? -1.209  -24.316 -20.897 1.00 97.84 339 A 1 
ATOM   2733 C  C   . GLY A 1  339 ? 0.293   -24.122 -20.993 1.00 97.92 339 A 1 
ATOM   2734 O  O   . GLY A 1  339 ? 0.797   -23.631 -22.004 1.00 96.99 339 A 1 
ATOM   2735 N  N   . SER A 1  340 ? 1.018   -24.502 -19.945 1.00 97.83 340 A 1 
ATOM   2736 C  CA  . SER A 1  340 ? 2.466   -24.341 -19.934 1.00 97.73 340 A 1 
ATOM   2737 C  C   . SER A 1  340 ? 3.139   -25.107 -21.072 1.00 97.45 340 A 1 
ATOM   2738 O  O   . SER A 1  340 ? 4.109   -24.638 -21.664 1.00 96.59 340 A 1 
ATOM   2739 C  CB  . SER A 1  340 ? 3.039   -24.798 -18.586 1.00 97.67 340 A 1 
ATOM   2740 O  OG  . SER A 1  340 ? 2.698   -26.145 -18.309 1.00 97.17 340 A 1 
ATOM   2741 N  N   . SER A 1  341 ? 2.624   -26.276 -21.372 1.00 96.90 341 A 1 
ATOM   2742 C  CA  . SER A 1  341 ? 3.193   -27.101 -22.436 1.00 96.38 341 A 1 
ATOM   2743 C  C   . SER A 1  341 ? 2.866   -26.558 -23.824 1.00 95.85 341 A 1 
ATOM   2744 O  O   . SER A 1  341 ? 3.757   -26.366 -24.650 1.00 94.20 341 A 1 
ATOM   2745 C  CB  . SER A 1  341 ? 2.682   -28.538 -22.310 1.00 95.57 341 A 1 
ATOM   2746 O  OG  . SER A 1  341 ? 3.182   -29.337 -23.373 1.00 83.25 341 A 1 
ATOM   2747 N  N   . SER A 1  342 ? 1.595   -26.308 -24.089 1.00 96.04 342 A 1 
ATOM   2748 C  CA  . SER A 1  342 ? 1.158   -25.832 -25.398 1.00 95.36 342 A 1 
ATOM   2749 C  C   . SER A 1  342 ? 1.672   -24.428 -25.744 1.00 95.47 342 A 1 
ATOM   2750 O  O   . SER A 1  342 ? 2.018   -24.159 -26.890 1.00 93.42 342 A 1 
ATOM   2751 C  CB  . SER A 1  342 ? -0.367  -25.856 -25.496 1.00 94.12 342 A 1 
ATOM   2752 O  OG  . SER A 1  342 ? -0.960  -25.007 -24.529 1.00 88.27 342 A 1 
ATOM   2753 N  N   . GLU A 1  343 ? 1.726   -23.560 -24.753 1.00 96.50 343 A 1 
ATOM   2754 C  CA  . GLU A 1  343 ? 2.131   -22.175 -25.009 1.00 96.44 343 A 1 
ATOM   2755 C  C   . GLU A 1  343 ? 3.642   -21.946 -25.040 1.00 96.59 343 A 1 
ATOM   2756 O  O   . GLU A 1  343 ? 4.131   -21.184 -25.875 1.00 94.79 343 A 1 
ATOM   2757 C  CB  . GLU A 1  343 ? 1.493   -21.238 -23.975 1.00 95.08 343 A 1 
ATOM   2758 C  CG  . GLU A 1  343 ? 1.553   -19.763 -24.349 1.00 90.71 343 A 1 
ATOM   2759 C  CD  . GLU A 1  343 ? 0.507   -19.381 -25.382 1.00 92.94 343 A 1 
ATOM   2760 O  OE1 . GLU A 1  343 ? 0.044   -20.252 -26.144 1.00 88.36 343 A 1 
ATOM   2761 O  OE2 . GLU A 1  343 ? 0.141   -18.187 -25.439 1.00 88.56 343 A 1 
ATOM   2762 N  N   . TYR A 1  344 ? 4.361   -22.589 -24.138 1.00 97.18 344 A 1 
ATOM   2763 C  CA  . TYR A 1  344 ? 5.802   -22.365 -24.030 1.00 97.16 344 A 1 
ATOM   2764 C  C   . TYR A 1  344 ? 6.683   -23.553 -24.412 1.00 97.07 344 A 1 
ATOM   2765 O  O   . TYR A 1  344 ? 7.908   -23.438 -24.440 1.00 95.27 344 A 1 
ATOM   2766 C  CB  . TYR A 1  344 ? 6.153   -21.924 -22.607 1.00 97.05 344 A 1 
ATOM   2767 C  CG  . TYR A 1  344 ? 5.410   -20.686 -22.141 1.00 97.34 344 A 1 
ATOM   2768 C  CD1 . TYR A 1  344 ? 5.402   -19.521 -22.919 1.00 95.21 344 A 1 
ATOM   2769 C  CD2 . TYR A 1  344 ? 4.741   -20.665 -20.929 1.00 95.36 344 A 1 
ATOM   2770 C  CE1 . TYR A 1  344 ? 4.731   -18.373 -22.493 1.00 94.73 344 A 1 
ATOM   2771 C  CE2 . TYR A 1  344 ? 4.067   -19.524 -20.491 1.00 94.77 344 A 1 
ATOM   2772 C  CZ  . TYR A 1  344 ? 4.071   -18.387 -21.277 1.00 96.63 344 A 1 
ATOM   2773 O  OH  . TYR A 1  344 ? 3.410   -17.259 -20.849 1.00 95.59 344 A 1 
ATOM   2774 N  N   . GLY A 1  345 ? 6.065   -24.680 -24.707 1.00 95.53 345 A 1 
ATOM   2775 C  CA  . GLY A 1  345 ? 6.831   -25.855 -25.087 1.00 95.36 345 A 1 
ATOM   2776 C  C   . GLY A 1  345 ? 7.592   -26.496 -23.939 1.00 96.20 345 A 1 
ATOM   2777 O  O   . GLY A 1  345 ? 8.565   -27.217 -24.167 1.00 94.37 345 A 1 
ATOM   2778 N  N   . LEU A 1  346 ? 7.149   -26.247 -22.720 1.00 96.37 346 A 1 
ATOM   2779 C  CA  . LEU A 1  346 ? 7.802   -26.815 -21.543 1.00 96.71 346 A 1 
ATOM   2780 C  C   . LEU A 1  346 ? 7.524   -28.316 -21.447 1.00 96.90 346 A 1 
ATOM   2781 O  O   . LEU A 1  346 ? 6.377   -28.748 -21.548 1.00 96.00 346 A 1 
ATOM   2782 C  CB  . LEU A 1  346 ? 7.299   -26.125 -20.267 1.00 96.25 346 A 1 
ATOM   2783 C  CG  . LEU A 1  346 ? 7.576   -24.628 -20.157 1.00 95.21 346 A 1 
ATOM   2784 C  CD1 . LEU A 1  346 ? 6.802   -24.047 -18.986 1.00 90.93 346 A 1 
ATOM   2785 C  CD2 . LEU A 1  346 ? 9.071   -24.394 -19.971 1.00 90.52 346 A 1 
ATOM   2786 N  N   . LYS A 1  347 ? 8.597   -29.103 -21.264 1.00 96.44 347 A 1 
ATOM   2787 C  CA  . LYS A 1  347 ? 8.447   -30.557 -21.147 1.00 96.29 347 A 1 
ATOM   2788 C  C   . LYS A 1  347 ? 7.911   -30.917 -19.762 1.00 96.68 347 A 1 
ATOM   2789 O  O   . LYS A 1  347 ? 7.175   -31.886 -19.603 1.00 94.79 347 A 1 
ATOM   2790 C  CB  . LYS A 1  347 ? 9.794   -31.248 -21.379 1.00 95.35 347 A 1 
ATOM   2791 C  CG  . LYS A 1  347 ? 10.414  -30.978 -22.738 1.00 90.17 347 A 1 
ATOM   2792 C  CD  . LYS A 1  347 ? 11.692  -31.799 -22.918 1.00 82.65 347 A 1 
ATOM   2793 C  CE  . LYS A 1  347 ? 12.408  -31.447 -24.216 1.00 73.40 347 A 1 
ATOM   2794 N  NZ  . LYS A 1  347 ? 12.929  -30.065 -24.211 1.00 64.02 347 A 1 
ATOM   2795 N  N   . GLU A 1  348 ? 8.284   -30.118 -18.767 1.00 98.01 348 A 1 
ATOM   2796 C  CA  . GLU A 1  348 ? 7.843   -30.320 -17.398 1.00 98.03 348 A 1 
ATOM   2797 C  C   . GLU A 1  348 ? 8.073   -29.015 -16.638 1.00 98.33 348 A 1 
ATOM   2798 O  O   . GLU A 1  348 ? 8.735   -28.101 -17.145 1.00 98.00 348 A 1 
ATOM   2799 C  CB  . GLU A 1  348 ? 8.625   -31.460 -16.730 1.00 96.98 348 A 1 
ATOM   2800 C  CG  . GLU A 1  348 ? 10.128  -31.203 -16.656 1.00 94.89 348 A 1 
ATOM   2801 C  CD  . GLU A 1  348 ? 10.908  -32.380 -16.076 1.00 94.88 348 A 1 
ATOM   2802 O  OE1 . GLU A 1  348 ? 10.289  -33.417 -15.745 1.00 90.35 348 A 1 
ATOM   2803 O  OE2 . GLU A 1  348 ? 12.141  -32.264 -15.948 1.00 91.10 348 A 1 
ATOM   2804 N  N   . LEU A 1  349 ? 7.541   -28.906 -15.438 1.00 98.25 349 A 1 
ATOM   2805 C  CA  . LEU A 1  349 ? 7.692   -27.700 -14.636 1.00 98.51 349 A 1 
ATOM   2806 C  C   . LEU A 1  349 ? 8.952   -27.774 -13.772 1.00 98.57 349 A 1 
ATOM   2807 O  O   . LEU A 1  349 ? 8.884   -27.780 -12.540 1.00 98.32 349 A 1 
ATOM   2808 C  CB  . LEU A 1  349 ? 6.441   -27.494 -13.772 1.00 98.57 349 A 1 
ATOM   2809 C  CG  . LEU A 1  349 ? 5.125   -27.422 -14.555 1.00 98.31 349 A 1 
ATOM   2810 C  CD1 . LEU A 1  349 ? 3.943   -27.212 -13.605 1.00 96.07 349 A 1 
ATOM   2811 C  CD2 . LEU A 1  349 ? 5.189   -26.287 -15.579 1.00 95.82 349 A 1 
ATOM   2812 N  N   . SER A 1  350 ? 10.108  -27.830 -14.436 1.00 98.53 350 A 1 
ATOM   2813 C  CA  . SER A 1  350 ? 11.394  -27.945 -13.750 1.00 98.45 350 A 1 
ATOM   2814 C  C   . SER A 1  350 ? 12.252  -26.685 -13.908 1.00 98.47 350 A 1 
ATOM   2815 O  O   . SER A 1  350 ? 12.042  -25.894 -14.830 1.00 98.34 350 A 1 
ATOM   2816 C  CB  . SER A 1  350 ? 12.177  -29.139 -14.313 1.00 98.14 350 A 1 
ATOM   2817 O  OG  . SER A 1  350 ? 12.542  -28.903 -15.661 1.00 97.06 350 A 1 
ATOM   2818 N  N   . PRO A 1  351 ? 13.230  -26.505 -13.024 1.00 98.53 351 A 1 
ATOM   2819 C  CA  . PRO A 1  351 ? 14.130  -25.348 -13.131 1.00 98.49 351 A 1 
ATOM   2820 C  C   . PRO A 1  351 ? 14.821  -25.298 -14.491 1.00 98.40 351 A 1 
ATOM   2821 O  O   . PRO A 1  351 ? 14.943  -24.235 -15.096 1.00 98.12 351 A 1 
ATOM   2822 C  CB  . PRO A 1  351 ? 15.116  -25.581 -11.987 1.00 98.25 351 A 1 
ATOM   2823 C  CG  . PRO A 1  351 ? 14.282  -26.258 -10.951 1.00 97.44 351 A 1 
ATOM   2824 C  CD  . PRO A 1  351 ? 13.466  -27.243 -11.764 1.00 98.34 351 A 1 
ATOM   2825 N  N   . LYS A 1  352 ? 15.267  -26.447 -14.985 1.00 98.25 352 A 1 
ATOM   2826 C  CA  . LYS A 1  352 ? 15.952  -26.515 -16.269 1.00 97.90 352 A 1 
ATOM   2827 C  C   . LYS A 1  352 ? 15.071  -25.995 -17.403 1.00 98.15 352 A 1 
ATOM   2828 O  O   . LYS A 1  352 ? 15.516  -25.203 -18.230 1.00 97.72 352 A 1 
ATOM   2829 C  CB  . LYS A 1  352 ? 16.385  -27.953 -16.568 1.00 97.26 352 A 1 
ATOM   2830 C  CG  . LYS A 1  352 ? 17.121  -28.116 -17.889 1.00 86.56 352 A 1 
ATOM   2831 C  CD  . LYS A 1  352 ? 17.536  -29.559 -18.135 1.00 80.53 352 A 1 
ATOM   2832 C  CE  . LYS A 1  352 ? 18.255  -29.722 -19.456 1.00 68.06 352 A 1 
ATOM   2833 N  NZ  . LYS A 1  352 ? 18.675  -31.133 -19.699 1.00 59.96 352 A 1 
ATOM   2834 N  N   . GLU A 1  353 ? 13.822  -26.450 -17.448 1.00 98.20 353 A 1 
ATOM   2835 C  CA  . GLU A 1  353 ? 12.903  -26.025 -18.494 1.00 98.25 353 A 1 
ATOM   2836 C  C   . GLU A 1  353 ? 12.589  -24.534 -18.415 1.00 98.38 353 A 1 
ATOM   2837 O  O   . GLU A 1  353 ? 12.503  -23.852 -19.439 1.00 97.94 353 A 1 
ATOM   2838 C  CB  . GLU A 1  353 ? 11.605  -26.832 -18.427 1.00 98.05 353 A 1 
ATOM   2839 C  CG  . GLU A 1  353 ? 11.758  -28.278 -18.897 1.00 96.63 353 A 1 
ATOM   2840 C  CD  . GLU A 1  353 ? 12.075  -28.371 -20.370 1.00 96.79 353 A 1 
ATOM   2841 O  OE1 . GLU A 1  353 ? 11.245  -27.931 -21.188 1.00 92.86 353 A 1 
ATOM   2842 O  OE2 . GLU A 1  353 ? 13.159  -28.886 -20.718 1.00 92.89 353 A 1 
ATOM   2843 N  N   . PHE A 1  354 ? 12.418  -24.010 -17.201 1.00 98.44 354 A 1 
ATOM   2844 C  CA  . PHE A 1  354 ? 12.128  -22.589 -17.053 1.00 98.41 354 A 1 
ATOM   2845 C  C   . PHE A 1  354 ? 13.344  -21.705 -17.317 1.00 98.37 354 A 1 
ATOM   2846 O  O   . PHE A 1  354 ? 13.200  -20.570 -17.755 1.00 97.97 354 A 1 
ATOM   2847 C  CB  . PHE A 1  354 ? 11.524  -22.310 -15.674 1.00 98.48 354 A 1 
ATOM   2848 C  CG  . PHE A 1  354 ? 10.032  -22.506 -15.639 1.00 98.52 354 A 1 
ATOM   2849 C  CD1 . PHE A 1  354 ? 9.178   -21.479 -16.023 1.00 95.91 354 A 1 
ATOM   2850 C  CD2 . PHE A 1  354 ? 9.483   -23.731 -15.283 1.00 95.78 354 A 1 
ATOM   2851 C  CE1 . PHE A 1  354 ? 7.800   -21.663 -16.047 1.00 95.82 354 A 1 
ATOM   2852 C  CE2 . PHE A 1  354 ? 8.104   -23.927 -15.307 1.00 95.49 354 A 1 
ATOM   2853 C  CZ  . PHE A 1  354 ? 7.261   -22.892 -15.689 1.00 97.87 354 A 1 
ATOM   2854 N  N   . GLU A 1  355 ? 14.551  -22.211 -17.073 1.00 98.29 355 A 1 
ATOM   2855 C  CA  . GLU A 1  355 ? 15.756  -21.444 -17.368 1.00 98.13 355 A 1 
ATOM   2856 C  C   . GLU A 1  355 ? 15.865  -21.312 -18.889 1.00 98.00 355 A 1 
ATOM   2857 O  O   . GLU A 1  355 ? 16.246  -20.266 -19.406 1.00 97.71 355 A 1 
ATOM   2858 C  CB  . GLU A 1  355 ? 16.999  -22.137 -16.802 1.00 97.79 355 A 1 
ATOM   2859 C  CG  . GLU A 1  355 ? 17.078  -22.076 -15.283 1.00 94.44 355 A 1 
ATOM   2860 C  CD  . GLU A 1  355 ? 18.357  -22.688 -14.732 1.00 91.99 355 A 1 
ATOM   2861 O  OE1 . GLU A 1  355 ? 18.776  -23.745 -15.251 1.00 86.55 355 A 1 
ATOM   2862 O  OE2 . GLU A 1  355 ? 18.932  -22.107 -13.797 1.00 86.02 355 A 1 
ATOM   2863 N  N   . ILE A 1  356 ? 15.516  -22.381 -19.602 1.00 97.86 356 A 1 
ATOM   2864 C  CA  . ILE A 1  356 ? 15.539  -22.372 -21.061 1.00 97.55 356 A 1 
ATOM   2865 C  C   . ILE A 1  356 ? 14.488  -21.382 -21.567 1.00 97.69 356 A 1 
ATOM   2866 O  O   . ILE A 1  356 ? 14.748  -20.610 -22.492 1.00 97.20 356 A 1 
ATOM   2867 C  CB  . ILE A 1  356 ? 15.258  -23.784 -21.630 1.00 97.28 356 A 1 
ATOM   2868 C  CG1 . ILE A 1  356 ? 16.452  -24.704 -21.340 1.00 95.65 356 A 1 
ATOM   2869 C  CG2 . ILE A 1  356 ? 14.986  -23.712 -23.134 1.00 95.33 356 A 1 
ATOM   2870 C  CD1 . ILE A 1  356 ? 16.221  -26.156 -21.721 1.00 91.47 356 A 1 
ATOM   2871 N  N   . LEU A 1  357 ? 13.304  -21.400 -20.955 1.00 97.73 357 A 1 
ATOM   2872 C  CA  . LEU A 1  357 ? 12.234  -20.482 -21.344 1.00 97.82 357 A 1 
ATOM   2873 C  C   . LEU A 1  357 ? 12.657  -19.028 -21.143 1.00 97.87 357 A 1 
ATOM   2874 O  O   . LEU A 1  357 ? 12.455  -18.196 -22.025 1.00 97.60 357 A 1 
ATOM   2875 C  CB  . LEU A 1  357 ? 10.965  -20.766 -20.524 1.00 97.84 357 A 1 
ATOM   2876 C  CG  . LEU A 1  357 ? 9.802   -19.791 -20.752 1.00 97.40 357 A 1 
ATOM   2877 C  CD1 . LEU A 1  357 ? 9.349   -19.833 -22.204 1.00 95.28 357 A 1 
ATOM   2878 C  CD2 . LEU A 1  357 ? 8.639   -20.139 -19.824 1.00 95.17 357 A 1 
ATOM   2879 N  N   . ALA A 1  358 ? 13.249  -18.726 -19.990 1.00 97.84 358 A 1 
ATOM   2880 C  CA  . ALA A 1  358 ? 13.689  -17.365 -19.697 1.00 97.52 358 A 1 
ATOM   2881 C  C   . ALA A 1  358 ? 14.741  -16.904 -20.708 1.00 97.42 358 A 1 
ATOM   2882 O  O   . ALA A 1  358 ? 14.695  -15.771 -21.193 1.00 96.97 358 A 1 
ATOM   2883 C  CB  . ALA A 1  358 ? 14.251  -17.295 -18.278 1.00 97.11 358 A 1 
ATOM   2884 N  N   . ALA A 1  359 ? 15.686  -17.775 -21.024 1.00 97.37 359 A 1 
ATOM   2885 C  CA  . ALA A 1  359 ? 16.739  -17.450 -21.976 1.00 97.37 359 A 1 
ATOM   2886 C  C   . ALA A 1  359 ? 16.156  -17.189 -23.364 1.00 97.37 359 A 1 
ATOM   2887 O  O   . ALA A 1  359 ? 16.582  -16.269 -24.067 1.00 96.64 359 A 1 
ATOM   2888 C  CB  . ALA A 1  359 ? 17.759  -18.580 -22.038 1.00 97.22 359 A 1 
ATOM   2889 N  N   . ARG A 1  360 ? 15.167  -17.983 -23.756 1.00 97.36 360 A 1 
ATOM   2890 C  CA  . ARG A 1  360 ? 14.544  -17.816 -25.062 1.00 97.07 360 A 1 
ATOM   2891 C  C   . ARG A 1  360 ? 13.695  -16.554 -25.131 1.00 97.11 360 A 1 
ATOM   2892 O  O   . ARG A 1  360 ? 13.678  -15.875 -26.158 1.00 96.50 360 A 1 
ATOM   2893 C  CB  . ARG A 1  360 ? 13.704  -19.051 -25.412 1.00 96.38 360 A 1 
ATOM   2894 C  CG  . ARG A 1  360 ? 14.562  -20.266 -25.736 1.00 89.67 360 A 1 
ATOM   2895 C  CD  . ARG A 1  360 ? 13.737  -21.495 -26.083 1.00 88.01 360 A 1 
ATOM   2896 N  NE  . ARG A 1  360 ? 14.593  -22.623 -26.454 1.00 83.62 360 A 1 
ATOM   2897 C  CZ  . ARG A 1  360 ? 14.171  -23.857 -26.695 1.00 80.87 360 A 1 
ATOM   2898 N  NH1 . ARG A 1  360 ? 12.880  -24.139 -26.609 1.00 74.92 360 A 1 
ATOM   2899 N  NH2 . ARG A 1  360 ? 15.036  -24.803 -27.021 1.00 73.80 360 A 1 
ATOM   2900 N  N   . MET A 1  361 ? 13.013  -16.213 -24.047 1.00 97.18 361 A 1 
ATOM   2901 C  CA  . MET A 1  361 ? 12.201  -14.995 -24.033 1.00 96.65 361 A 1 
ATOM   2902 C  C   . MET A 1  361 ? 13.092  -13.758 -24.144 1.00 96.72 361 A 1 
ATOM   2903 O  O   . MET A 1  361 ? 12.683  -12.742 -24.699 1.00 95.82 361 A 1 
ATOM   2904 C  CB  . MET A 1  361 ? 11.361  -14.905 -22.758 1.00 95.87 361 A 1 
ATOM   2905 C  CG  . MET A 1  361 ? 10.202  -15.894 -22.714 1.00 93.44 361 A 1 
ATOM   2906 S  SD  . MET A 1  361 ? 8.967   -15.480 -21.466 1.00 92.82 361 A 1 
ATOM   2907 C  CE  . MET A 1  361 ? 9.918   -15.699 -19.963 1.00 86.41 361 A 1 
ATOM   2908 N  N   . ASP A 1  362 ? 14.312  -13.851 -23.616 1.00 95.12 362 A 1 
ATOM   2909 C  CA  . ASP A 1  362 ? 15.239  -12.727 -23.675 1.00 94.70 362 A 1 
ATOM   2910 C  C   . ASP A 1  362 ? 15.684  -12.457 -25.112 1.00 94.47 362 A 1 
ATOM   2911 O  O   . ASP A 1  362 ? 16.114  -11.348 -25.433 1.00 93.17 362 A 1 
ATOM   2912 C  CB  . ASP A 1  362 ? 16.466  -13.012 -22.792 1.00 94.38 362 A 1 
ATOM   2913 C  CG  . ASP A 1  362 ? 17.367  -11.803 -22.632 1.00 86.65 362 A 1 
ATOM   2914 O  OD1 . ASP A 1  362 ? 16.866  -10.736 -22.231 1.00 78.94 362 A 1 
ATOM   2915 O  OD2 . ASP A 1  362 ? 18.580  -11.928 -22.897 1.00 78.07 362 A 1 
ATOM   2916 N  N   . LYS A 1  363 ? 15.565  -13.453 -25.975 1.00 95.22 363 A 1 
ATOM   2917 C  CA  . LYS A 1  363 ? 15.971  -13.327 -27.369 1.00 95.32 363 A 1 
ATOM   2918 C  C   . LYS A 1  363 ? 14.798  -13.302 -28.346 1.00 95.62 363 A 1 
ATOM   2919 O  O   . LYS A 1  363 ? 14.963  -12.958 -29.515 1.00 93.20 363 A 1 
ATOM   2920 C  CB  . LYS A 1  363 ? 16.909  -14.477 -27.748 1.00 94.47 363 A 1 
ATOM   2921 C  CG  . LYS A 1  363 ? 18.168  -14.581 -26.906 1.00 88.39 363 A 1 
ATOM   2922 C  CD  . LYS A 1  363 ? 19.002  -15.792 -27.301 1.00 80.03 363 A 1 
ATOM   2923 C  CE  . LYS A 1  363 ? 20.262  -15.904 -26.456 1.00 69.98 363 A 1 
ATOM   2924 N  NZ  . LYS A 1  363 ? 21.071  -17.102 -26.821 1.00 61.10 363 A 1 
ATOM   2925 N  N   . ASP A 1  364 ? 13.616  -13.672 -27.878 1.00 94.95 364 A 1 
ATOM   2926 C  CA  . ASP A 1  364 ? 12.426  -13.750 -28.715 1.00 94.81 364 A 1 
ATOM   2927 C  C   . ASP A 1  364 ? 11.334  -12.827 -28.164 1.00 94.90 364 A 1 
ATOM   2928 O  O   . ASP A 1  364 ? 10.612  -13.194 -27.240 1.00 94.45 364 A 1 
ATOM   2929 C  CB  . ASP A 1  364 ? 11.938  -15.204 -28.758 1.00 94.31 364 A 1 
ATOM   2930 C  CG  . ASP A 1  364 ? 10.797  -15.423 -29.742 1.00 93.22 364 A 1 
ATOM   2931 O  OD1 . ASP A 1  364 ? 10.091  -14.450 -30.094 1.00 88.50 364 A 1 
ATOM   2932 O  OD2 . ASP A 1  364 ? 10.589  -16.582 -30.145 1.00 86.87 364 A 1 
ATOM   2933 N  N   . LEU A 1  365 ? 11.218  -11.631 -28.741 1.00 93.17 365 A 1 
ATOM   2934 C  CA  . LEU A 1  365 ? 10.230  -10.658 -28.288 1.00 92.12 365 A 1 
ATOM   2935 C  C   . LEU A 1  365 ? 8.794   -11.153 -28.418 1.00 92.22 365 A 1 
ATOM   2936 O  O   . LEU A 1  365 ? 7.947   -10.839 -27.586 1.00 92.35 365 A 1 
ATOM   2937 C  CB  . LEU A 1  365 ? 10.400  -9.338  -29.045 1.00 91.03 365 A 1 
ATOM   2938 C  CG  . LEU A 1  365 ? 11.669  -8.554  -28.725 1.00 82.50 365 A 1 
ATOM   2939 C  CD1 . LEU A 1  365 ? 11.734  -7.285  -29.576 1.00 77.23 365 A 1 
ATOM   2940 C  CD2 . LEU A 1  365 ? 11.704  -8.197  -27.238 1.00 78.69 365 A 1 
ATOM   2941 N  N   . GLN A 1  366 ? 8.511   -11.928 -29.477 1.00 93.57 366 A 1 
ATOM   2942 C  CA  . GLN A 1  366 ? 7.162   -12.443 -29.674 1.00 92.84 366 A 1 
ATOM   2943 C  C   . GLN A 1  366 ? 6.803   -13.384 -28.523 1.00 93.67 366 A 1 
ATOM   2944 O  O   . GLN A 1  366 ? 5.676   -13.357 -28.011 1.00 93.06 366 A 1 
ATOM   2945 C  CB  . GLN A 1  366 ? 7.063   -13.184 -31.006 1.00 92.51 366 A 1 
ATOM   2946 C  CG  . GLN A 1  366 ? 5.677   -13.754 -31.280 1.00 81.67 366 A 1 
ATOM   2947 C  CD  . GLN A 1  366 ? 5.575   -14.394 -32.656 1.00 73.04 366 A 1 
ATOM   2948 O  OE1 . GLN A 1  366 ? 6.587   -14.673 -33.297 1.00 64.51 366 A 1 
ATOM   2949 N  NE2 . GLN A 1  366 ? 4.355   -14.631 -33.109 1.00 62.22 366 A 1 
ATOM   2950 N  N   . LEU A 1  367 ? 7.750   -14.217 -28.120 1.00 95.19 367 A 1 
ATOM   2951 C  CA  . LEU A 1  367 ? 7.527   -15.145 -27.017 1.00 95.56 367 A 1 
ATOM   2952 C  C   . LEU A 1  367 ? 7.370   -14.373 -25.703 1.00 95.77 367 A 1 
ATOM   2953 O  O   . LEU A 1  367 ? 6.505   -14.692 -24.890 1.00 95.45 367 A 1 
ATOM   2954 C  CB  . LEU A 1  367 ? 8.683   -16.139 -26.907 1.00 95.56 367 A 1 
ATOM   2955 C  CG  . LEU A 1  367 ? 8.562   -17.208 -25.815 1.00 94.04 367 A 1 
ATOM   2956 C  CD1 . LEU A 1  367 ? 7.314   -18.053 -26.043 1.00 90.44 367 A 1 
ATOM   2957 C  CD2 . LEU A 1  367 ? 9.805   -18.085 -25.824 1.00 90.42 367 A 1 
ATOM   2958 N  N   . PHE A 1  368 ? 8.206   -13.361 -25.507 1.00 95.55 368 A 1 
ATOM   2959 C  CA  . PHE A 1  368 ? 8.104   -12.561 -24.296 1.00 95.17 368 A 1 
ATOM   2960 C  C   . PHE A 1  368 ? 6.744   -11.869 -24.230 1.00 94.65 368 A 1 
ATOM   2961 O  O   . PHE A 1  368 ? 6.144   -11.771 -23.164 1.00 94.50 368 A 1 
ATOM   2962 C  CB  . PHE A 1  368 ? 9.203   -11.491 -24.232 1.00 94.33 368 A 1 
ATOM   2963 C  CG  . PHE A 1  368 ? 9.065   -10.564 -23.058 1.00 93.03 368 A 1 
ATOM   2964 C  CD1 . PHE A 1  368 ? 9.447   -10.969 -21.780 1.00 88.99 368 A 1 
ATOM   2965 C  CD2 . PHE A 1  368 ? 8.492   -9.305  -23.209 1.00 88.19 368 A 1 
ATOM   2966 C  CE1 . PHE A 1  368 ? 9.258   -10.140 -20.682 1.00 87.12 368 A 1 
ATOM   2967 C  CE2 . PHE A 1  368 ? 8.306   -8.466  -22.109 1.00 87.22 368 A 1 
ATOM   2968 C  CZ  . PHE A 1  368 ? 8.691   -8.885  -20.848 1.00 89.42 368 A 1 
ATOM   2969 N  N   . ASN A 1  369 ? 6.270   -11.384 -25.376 1.00 94.69 369 A 1 
ATOM   2970 C  CA  . ASN A 1  369 ? 4.980   -10.712 -25.407 1.00 93.83 369 A 1 
ATOM   2971 C  C   . ASN A 1  369 ? 3.845   -11.650 -25.013 1.00 94.17 369 A 1 
ATOM   2972 O  O   . ASN A 1  369 ? 2.867   -11.221 -24.406 1.00 94.17 369 A 1 
ATOM   2973 C  CB  . ASN A 1  369 ? 4.718   -10.109 -26.798 1.00 93.24 369 A 1 
ATOM   2974 C  CG  . ASN A 1  369 ? 5.569   -8.887  -27.072 1.00 87.84 369 A 1 
ATOM   2975 O  OD1 . ASN A 1  369 ? 6.083   -8.249  -26.148 1.00 81.92 369 A 1 
ATOM   2976 N  ND2 . ASN A 1  369 ? 5.715   -8.539  -28.342 1.00 80.33 369 A 1 
ATOM   2977 N  N   . LYS A 1  370 ? 3.973   -12.921 -25.347 1.00 94.87 370 A 1 
ATOM   2978 C  CA  . LYS A 1  370 ? 2.968   -13.903 -24.957 1.00 95.04 370 A 1 
ATOM   2979 C  C   . LYS A 1  370 ? 2.968   -14.006 -23.435 1.00 95.90 370 A 1 
ATOM   2980 O  O   . LYS A 1  370 ? 1.916   -13.988 -22.794 1.00 95.63 370 A 1 
ATOM   2981 C  CB  . LYS A 1  370 ? 3.275   -15.282 -25.548 1.00 93.72 370 A 1 
ATOM   2982 C  CG  . LYS A 1  370 ? 2.989   -15.419 -27.032 1.00 84.61 370 A 1 
ATOM   2983 C  CD  . LYS A 1  370 ? 3.207   -16.856 -27.474 1.00 83.45 370 A 1 
ATOM   2984 C  CE  . LYS A 1  370 ? 2.882   -17.052 -28.948 1.00 75.50 370 A 1 
ATOM   2985 N  NZ  . LYS A 1  370 ? 3.071   -18.466 -29.368 1.00 70.21 370 A 1 
ATOM   2986 N  N   . TYR A 1  371 ? 4.169   -14.126 -22.857 1.00 96.10 371 A 1 
ATOM   2987 C  CA  . TYR A 1  371 ? 4.316   -14.201 -21.407 1.00 96.50 371 A 1 
ATOM   2988 C  C   . TYR A 1  371 ? 3.743   -12.954 -20.746 1.00 96.53 371 A 1 
ATOM   2989 O  O   . TYR A 1  371 ? 3.020   -13.039 -19.756 1.00 96.32 371 A 1 
ATOM   2990 C  CB  . TYR A 1  371 ? 5.793   -14.356 -21.034 1.00 96.60 371 A 1 
ATOM   2991 C  CG  . TYR A 1  371 ? 6.100   -13.973 -19.598 1.00 96.40 371 A 1 
ATOM   2992 C  CD1 . TYR A 1  371 ? 5.849   -14.846 -18.545 1.00 94.07 371 A 1 
ATOM   2993 C  CD2 . TYR A 1  371 ? 6.608   -12.714 -19.302 1.00 94.16 371 A 1 
ATOM   2994 C  CE1 . TYR A 1  371 ? 6.093   -14.476 -17.225 1.00 93.72 371 A 1 
ATOM   2995 C  CE2 . TYR A 1  371 ? 6.858   -12.327 -17.988 1.00 93.72 371 A 1 
ATOM   2996 C  CZ  . TYR A 1  371 ? 6.603   -13.209 -16.954 1.00 95.30 371 A 1 
ATOM   2997 O  OH  . TYR A 1  371 ? 6.849   -12.828 -15.658 1.00 94.09 371 A 1 
ATOM   2998 N  N   . HIS A 1  372 ? 4.071   -11.788 -21.298 1.00 95.14 372 A 1 
ATOM   2999 C  CA  . HIS A 1  372 ? 3.614   -10.528 -20.723 1.00 93.91 372 A 1 
ATOM   3000 C  C   . HIS A 1  372 ? 2.092   -10.402 -20.776 1.00 93.88 372 A 1 
ATOM   3001 O  O   . HIS A 1  372 ? 1.476   -9.855  -19.860 1.00 93.49 372 A 1 
ATOM   3002 C  CB  . HIS A 1  372 ? 4.262   -9.354  -21.447 1.00 92.13 372 A 1 
ATOM   3003 C  CG  . HIS A 1  372 ? 4.091   -8.041  -20.749 1.00 88.64 372 A 1 
ATOM   3004 N  ND1 . HIS A 1  372 ? 3.131   -7.116  -21.109 1.00 77.50 372 A 1 
ATOM   3005 C  CD2 . HIS A 1  372 ? 4.738   -7.512  -19.690 1.00 77.68 372 A 1 
ATOM   3006 C  CE1 . HIS A 1  372 ? 3.204   -6.069  -20.311 1.00 77.29 372 A 1 
ATOM   3007 N  NE2 . HIS A 1  372 ? 4.170   -6.286  -19.424 1.00 79.19 372 A 1 
ATOM   3008 N  N   . LEU A 1  373 ? 1.493   -10.901 -21.845 1.00 94.44 373 A 1 
ATOM   3009 C  CA  . LEU A 1  373 ? 0.039   -10.872 -21.971 1.00 94.21 373 A 1 
ATOM   3010 C  C   . LEU A 1  373 ? -0.586  -11.759 -20.902 1.00 94.78 373 A 1 
ATOM   3011 O  O   . LEU A 1  373 ? -1.547  -11.368 -20.232 1.00 94.28 373 A 1 
ATOM   3012 C  CB  . LEU A 1  373 ? -0.384  -11.352 -23.364 1.00 93.28 373 A 1 
ATOM   3013 C  CG  . LEU A 1  373 ? -1.888  -11.381 -23.645 1.00 84.47 373 A 1 
ATOM   3014 C  CD1 . LEU A 1  373 ? -2.450  -9.965  -23.627 1.00 79.71 373 A 1 
ATOM   3015 C  CD2 . LEU A 1  373 ? -2.149  -12.041 -25.005 1.00 79.29 373 A 1 
ATOM   3016 N  N   . HIS A 1  374 ? -0.038  -12.956 -20.733 1.00 96.05 374 A 1 
ATOM   3017 C  CA  . HIS A 1  374 ? -0.554  -13.890 -19.734 1.00 96.58 374 A 1 
ATOM   3018 C  C   . HIS A 1  374 ? -0.259  -13.425 -18.304 1.00 96.66 374 A 1 
ATOM   3019 O  O   . HIS A 1  374 ? -0.987  -13.762 -17.374 1.00 96.29 374 A 1 
ATOM   3020 C  CB  . HIS A 1  374 ? 0.037   -15.285 -19.951 1.00 96.66 374 A 1 
ATOM   3021 C  CG  . HIS A 1  374 ? -0.334  -15.913 -21.265 1.00 96.73 374 A 1 
ATOM   3022 N  ND1 . HIS A 1  374 ? -1.596  -15.808 -21.807 1.00 91.74 374 A 1 
ATOM   3023 C  CD2 . HIS A 1  374 ? 0.385   -16.651 -22.136 1.00 91.45 374 A 1 
ATOM   3024 C  CE1 . HIS A 1  374 ? -1.640  -16.455 -22.956 1.00 93.86 374 A 1 
ATOM   3025 N  NE2 . HIS A 1  374 ? -0.442  -16.979 -23.184 1.00 94.01 374 A 1 
ATOM   3026 N  N   . PHE A 1  375 ? 0.805   -12.647 -18.132 1.00 96.12 375 A 1 
ATOM   3027 C  CA  . PHE A 1  375 ? 1.190   -12.095 -16.831 1.00 95.96 375 A 1 
ATOM   3028 C  C   . PHE A 1  375 ? -0.011  -11.398 -16.185 1.00 95.76 375 A 1 
ATOM   3029 O  O   . PHE A 1  375 ? -0.207  -11.480 -14.974 1.00 95.13 375 A 1 
ATOM   3030 C  CB  . PHE A 1  375 ? 2.352   -11.124 -17.023 1.00 95.51 375 A 1 
ATOM   3031 C  CG  . PHE A 1  375 ? 2.790   -10.395 -15.772 1.00 95.22 375 A 1 
ATOM   3032 C  CD1 . PHE A 1  375 ? 3.527   -11.050 -14.790 1.00 92.95 375 A 1 
ATOM   3033 C  CD2 . PHE A 1  375 ? 2.514   -9.044  -15.613 1.00 93.00 375 A 1 
ATOM   3034 C  CE1 . PHE A 1  375 ? 3.973   -10.361 -13.658 1.00 92.04 375 A 1 
ATOM   3035 C  CE2 . PHE A 1  375 ? 2.954   -8.353  -14.488 1.00 92.23 375 A 1 
ATOM   3036 C  CZ  . PHE A 1  375 ? 3.687   -9.008  -13.504 1.00 93.58 375 A 1 
ATOM   3037 N  N   . ARG A 1  376 ? -0.817  -10.726 -17.015 1.00 93.83 376 A 1 
ATOM   3038 C  CA  . ARG A 1  376 ? -2.011  -10.039 -16.526 1.00 93.04 376 A 1 
ATOM   3039 C  C   . ARG A 1  376 ? -3.297  -10.747 -16.964 1.00 93.64 376 A 1 
ATOM   3040 O  O   . ARG A 1  376 ? -4.345  -10.126 -17.143 1.00 92.48 376 A 1 
ATOM   3041 C  CB  . ARG A 1  376 ? -2.011  -8.581  -16.990 1.00 90.50 376 A 1 
ATOM   3042 C  CG  . ARG A 1  376 ? -0.901  -7.768  -16.331 1.00 83.95 376 A 1 
ATOM   3043 C  CD  . ARG A 1  376 ? -0.933  -6.289  -16.691 1.00 81.22 376 A 1 
ATOM   3044 N  NE  . ARG A 1  376 ? 0.130   -5.563  -15.993 1.00 77.24 376 A 1 
ATOM   3045 C  CZ  . ARG A 1  376 ? 0.426   -4.280  -16.168 1.00 73.86 376 A 1 
ATOM   3046 N  NH1 . ARG A 1  376 ? -0.258  -3.551  -17.033 1.00 68.56 376 A 1 
ATOM   3047 N  NH2 . ARG A 1  376 ? 1.409   -3.726  -15.482 1.00 66.77 376 A 1 
ATOM   3048 N  N   . ALA A 1  377 ? -3.201  -12.050 -17.137 1.00 94.95 377 A 1 
ATOM   3049 C  CA  . ALA A 1  377 ? -4.352  -12.887 -17.466 1.00 95.43 377 A 1 
ATOM   3050 C  C   . ALA A 1  377 ? -5.124  -12.472 -18.722 1.00 95.19 377 A 1 
ATOM   3051 O  O   . ALA A 1  377 ? -6.348  -12.604 -18.779 1.00 93.60 377 A 1 
ATOM   3052 C  CB  . ALA A 1  377 ? -5.293  -12.972 -16.261 1.00 95.35 377 A 1 
ATOM   3053 N  N   . ASP A 1  378 ? -4.394  -11.977 -19.726 1.00 93.54 378 A 1 
ATOM   3054 C  CA  . ASP A 1  378 ? -4.999  -11.594 -20.998 1.00 93.07 378 A 1 
ATOM   3055 C  C   . ASP A 1  378 ? -6.183  -10.639 -20.817 1.00 92.09 378 A 1 
ATOM   3056 O  O   . ASP A 1  378 ? -7.177  -10.719 -21.537 1.00 89.53 378 A 1 
ATOM   3057 C  CB  . ASP A 1  378 ? -5.455  -12.840 -21.773 1.00 92.94 378 A 1 
ATOM   3058 C  CG  . ASP A 1  378 ? -4.313  -13.780 -22.090 1.00 91.75 378 A 1 
ATOM   3059 O  OD1 . ASP A 1  378 ? -3.709  -14.332 -21.139 1.00 85.19 378 A 1 
ATOM   3060 O  OD2 . ASP A 1  378 ? -4.019  -13.991 -23.287 1.00 85.53 378 A 1 
ATOM   3061 N  N   . THR A 1  379 ? -6.059  -9.743  -19.853 1.00 91.05 379 A 1 
ATOM   3062 C  CA  . THR A 1  379 ? -7.127  -8.799  -19.552 1.00 89.62 379 A 1 
ATOM   3063 C  C   . THR A 1  379 ? -7.347  -7.810  -20.693 1.00 87.36 379 A 1 
ATOM   3064 O  O   . THR A 1  379 ? -6.396  -7.187  -21.174 1.00 84.74 379 A 1 
ATOM   3065 C  CB  . THR A 1  379 ? -6.812  -8.020  -18.265 1.00 88.94 379 A 1 
ATOM   3066 O  OG1 . THR A 1  379 ? -6.623  -8.951  -17.194 1.00 84.89 379 A 1 
ATOM   3067 C  CG2 . THR A 1  379 ? -7.961  -7.077  -17.920 1.00 84.19 379 A 1 
ATOM   3068 N  N   . PRO A 1  380 ? -8.600  -7.644  -21.138 1.00 85.24 380 A 1 
ATOM   3069 C  CA  . PRO A 1  380 ? -8.893  -6.693  -22.214 1.00 82.48 380 A 1 
ATOM   3070 C  C   . PRO A 1  380 ? -8.388  -5.298  -21.859 1.00 79.37 380 A 1 
ATOM   3071 O  O   . PRO A 1  380 ? -8.651  -4.802  -20.764 1.00 73.84 380 A 1 
ATOM   3072 C  CB  . PRO A 1  380 ? -10.420 -6.741  -22.313 1.00 79.83 380 A 1 
ATOM   3073 C  CG  . PRO A 1  380 ? -10.741 -8.147  -21.912 1.00 79.57 380 A 1 
ATOM   3074 C  CD  . PRO A 1  380 ? -9.811  -8.385  -20.744 1.00 83.06 380 A 1 
ATOM   3075 N  N   . GLY A 1  381 ? -7.650  -4.679  -22.785 1.00 74.28 381 A 1 
ATOM   3076 C  CA  . GLY A 1  381 ? -7.118  -3.344  -22.555 1.00 68.78 381 A 1 
ATOM   3077 C  C   . GLY A 1  381 ? -5.702  -3.318  -22.015 1.00 63.96 381 A 1 
ATOM   3078 O  O   . GLY A 1  381 ? -5.086  -2.254  -21.935 1.00 59.37 381 A 1 
ATOM   3079 N  N   . PHE A 1  382 ? -5.181  -4.497  -21.654 1.00 66.56 382 A 1 
ATOM   3080 C  CA  . PHE A 1  382 ? -3.823  -4.607  -21.129 1.00 60.73 382 A 1 
ATOM   3081 C  C   . PHE A 1  382 ? -2.999  -5.527  -22.010 1.00 55.24 382 A 1 
ATOM   3082 O  O   . PHE A 1  382 ? -3.451  -6.603  -22.396 1.00 50.59 382 A 1 
ATOM   3083 C  CB  . PHE A 1  382 ? -3.837  -5.164  -19.700 1.00 57.70 382 A 1 
ATOM   3084 C  CG  . PHE A 1  382 ? -4.500  -4.261  -18.699 1.00 56.01 382 A 1 
ATOM   3085 C  CD1 . PHE A 1  382 ? -3.763  -3.309  -17.997 1.00 52.16 382 A 1 
ATOM   3086 C  CD2 . PHE A 1  382 ? -5.865  -4.356  -18.444 1.00 51.26 382 A 1 
ATOM   3087 C  CE1 . PHE A 1  382 ? -4.361  -2.476  -17.073 1.00 47.69 382 A 1 
ATOM   3088 C  CE2 . PHE A 1  382 ? -6.478  -3.521  -17.520 1.00 48.11 382 A 1 
ATOM   3089 C  CZ  . PHE A 1  382 ? -5.725  -2.579  -16.831 1.00 48.70 382 A 1 
ATOM   3090 N  N   . THR A 1  383 ? -1.779  -5.094  -22.335 1.00 51.68 383 A 1 
ATOM   3091 C  CA  . THR A 1  383 ? -0.884  -5.912  -23.152 1.00 48.67 383 A 1 
ATOM   3092 C  C   . THR A 1  383 ? 0.524   -5.893  -22.536 1.00 44.73 383 A 1 
ATOM   3093 O  O   . THR A 1  383 ? 0.753   -5.147  -21.565 1.00 41.17 383 A 1 
ATOM   3094 C  CB  . THR A 1  383 ? -0.798  -5.397  -24.601 1.00 44.44 383 A 1 
ATOM   3095 O  OG1 . THR A 1  383 ? -0.320  -4.056  -24.598 1.00 42.50 383 A 1 
ATOM   3096 C  CG2 . THR A 1  383 ? -2.161  -5.453  -25.263 1.00 41.79 383 A 1 
ATOM   3097 O  OXT . THR A 1  383 ? 1.386   -6.659  -23.037 1.00 40.93 383 A 1 
ATOM   3098 N  N   . PHE B 2  1   ? 3.981   40.173  8.627   1.00 96.11 1   B 1 
ATOM   3099 C  CA  . PHE B 2  1   ? 3.634   39.250  9.718   1.00 97.19 1   B 1 
ATOM   3100 C  C   . PHE B 2  1   ? 4.229   37.871  9.465   1.00 97.59 1   B 1 
ATOM   3101 O  O   . PHE B 2  1   ? 4.735   37.598  8.370   1.00 96.86 1   B 1 
ATOM   3102 C  CB  . PHE B 2  1   ? 2.113   39.150  9.894   1.00 96.46 1   B 1 
ATOM   3103 C  CG  . PHE B 2  1   ? 1.396   38.482  8.746   1.00 96.79 1   B 1 
ATOM   3104 C  CD1 . PHE B 2  1   ? 1.097   39.183  7.575   1.00 93.69 1   B 1 
ATOM   3105 C  CD2 . PHE B 2  1   ? 0.975   37.150  8.848   1.00 93.27 1   B 1 
ATOM   3106 C  CE1 . PHE B 2  1   ? 0.417   38.574  6.536   1.00 92.45 1   B 1 
ATOM   3107 C  CE2 . PHE B 2  1   ? 0.295   36.541  7.808   1.00 92.76 1   B 1 
ATOM   3108 C  CZ  . PHE B 2  1   ? 0.011   37.256  6.643   1.00 95.69 1   B 1 
ATOM   3109 N  N   . GLU B 2  2   ? 4.179   37.007  10.479  1.00 97.88 2   B 1 
ATOM   3110 C  CA  . GLU B 2  2   ? 4.694   35.655  10.364  1.00 98.07 2   B 1 
ATOM   3111 C  C   . GLU B 2  2   ? 3.544   34.656  10.441  1.00 98.26 2   B 1 
ATOM   3112 O  O   . GLU B 2  2   ? 2.493   34.949  11.000  1.00 97.88 2   B 1 
ATOM   3113 C  CB  . GLU B 2  2   ? 5.713   35.380  11.475  1.00 97.50 2   B 1 
ATOM   3114 C  CG  . GLU B 2  2   ? 6.919   36.299  11.422  1.00 93.87 2   B 1 
ATOM   3115 C  CD  . GLU B 2  2   ? 7.956   35.978  12.488  1.00 91.12 2   B 1 
ATOM   3116 O  OE1 . GLU B 2  2   ? 7.575   35.855  13.677  1.00 83.49 2   B 1 
ATOM   3117 O  OE2 . GLU B 2  2   ? 9.142   35.834  12.132  1.00 83.08 2   B 1 
ATOM   3118 N  N   . MET B 2  3   ? 3.765   33.470  9.878   1.00 98.61 3   B 1 
ATOM   3119 C  CA  . MET B 2  3   ? 2.732   32.444  9.836   1.00 98.79 3   B 1 
ATOM   3120 C  C   . MET B 2  3   ? 3.328   31.045  9.943   1.00 98.86 3   B 1 
ATOM   3121 O  O   . MET B 2  3   ? 4.235   30.687  9.196   1.00 98.75 3   B 1 
ATOM   3122 C  CB  . MET B 2  3   ? 1.943   32.587  8.531   1.00 98.48 3   B 1 
ATOM   3123 C  CG  . MET B 2  3   ? 0.882   31.533  8.310   1.00 97.65 3   B 1 
ATOM   3124 S  SD  . MET B 2  3   ? -0.165  31.909  6.870   1.00 96.93 3   B 1 
ATOM   3125 C  CE  . MET B 2  3   ? 1.036   31.773  5.548   1.00 90.29 3   B 1 
ATOM   3126 N  N   . TRP B 2  4   ? 2.800   30.250  10.878  1.00 98.73 4   B 1 
ATOM   3127 C  CA  . TRP B 2  4   ? 3.257   28.875  11.062  1.00 98.89 4   B 1 
ATOM   3128 C  C   . TRP B 2  4   ? 2.528   27.934  10.107  1.00 98.81 4   B 1 
ATOM   3129 O  O   . TRP B 2  4   ? 1.386   28.185  9.721   1.00 98.71 4   B 1 
ATOM   3130 C  CB  . TRP B 2  4   ? 2.985   28.408  12.490  1.00 98.78 4   B 1 
ATOM   3131 C  CG  . TRP B 2  4   ? 3.727   29.164  13.555  1.00 98.77 4   B 1 
ATOM   3132 C  CD1 . TRP B 2  4   ? 3.289   30.263  14.231  1.00 98.20 4   B 1 
ATOM   3133 C  CD2 . TRP B 2  4   ? 5.021   28.854  14.080  1.00 98.70 4   B 1 
ATOM   3134 N  NE1 . TRP B 2  4   ? 4.232   30.659  15.146  1.00 98.26 4   B 1 
ATOM   3135 C  CE2 . TRP B 2  4   ? 5.308   29.813  15.079  1.00 98.55 4   B 1 
ATOM   3136 C  CE3 . TRP B 2  4   ? 5.967   27.856  13.806  1.00 98.54 4   B 1 
ATOM   3137 C  CZ2 . TRP B 2  4   ? 6.510   29.801  15.802  1.00 98.37 4   B 1 
ATOM   3138 C  CZ3 . TRP B 2  4   ? 7.165   27.845  14.533  1.00 98.13 4   B 1 
ATOM   3139 C  CH2 . TRP B 2  4   ? 7.414   28.812  15.515  1.00 98.03 4   B 1 
ATOM   3140 N  N   . GLN B 2  5   ? 3.204   26.844  9.749   1.00 98.84 5   B 1 
ATOM   3141 C  CA  . GLN B 2  5   ? 2.596   25.811  8.914   1.00 98.81 5   B 1 
ATOM   3142 C  C   . GLN B 2  5   ? 2.719   24.499  9.685   1.00 98.89 5   B 1 
ATOM   3143 O  O   . GLN B 2  5   ? 3.817   23.959  9.841   1.00 98.68 5   B 1 
ATOM   3144 C  CB  . GLN B 2  5   ? 3.301   25.697  7.560   1.00 98.76 5   B 1 
ATOM   3145 C  CG  . GLN B 2  5   ? 2.692   24.614  6.679   1.00 98.51 5   B 1 
ATOM   3146 C  CD  . GLN B 2  5   ? 3.401   24.466  5.342   1.00 98.29 5   B 1 
ATOM   3147 O  OE1 . GLN B 2  5   ? 4.541   24.889  5.160   1.00 90.92 5   B 1 
ATOM   3148 N  NE2 . GLN B 2  5   ? 2.727   23.839  4.387   1.00 90.21 5   B 1 
ATOM   3149 N  N   . LEU B 2  6   ? 1.592   24.000  10.169  1.00 98.87 6   B 1 
ATOM   3150 C  CA  . LEU B 2  6   ? 1.541   22.774  10.956  1.00 98.80 6   B 1 
ATOM   3151 C  C   . LEU B 2  6   ? 0.903   21.691  10.091  1.00 98.76 6   B 1 
ATOM   3152 O  O   . LEU B 2  6   ? -0.265  21.806  9.715   1.00 98.40 6   B 1 
ATOM   3153 C  CB  . LEU B 2  6   ? 0.701   23.009  12.213  1.00 98.65 6   B 1 
ATOM   3154 C  CG  . LEU B 2  6   ? 0.437   21.826  13.150  1.00 98.03 6   B 1 
ATOM   3155 C  CD1 . LEU B 2  6   ? 1.747   21.287  13.704  1.00 94.61 6   B 1 
ATOM   3156 C  CD2 . LEU B 2  6   ? -0.482  22.274  14.278  1.00 94.69 6   B 1 
ATOM   3157 N  N   . THR B 2  7   ? 1.660   20.640  9.765   1.00 98.63 7   B 1 
ATOM   3158 C  CA  . THR B 2  7   ? 1.132   19.631  8.858   1.00 98.63 7   B 1 
ATOM   3159 C  C   . THR B 2  7   ? 1.510   18.189  9.196   1.00 98.52 7   B 1 
ATOM   3160 O  O   . THR B 2  7   ? 2.573   17.927  9.758   1.00 98.21 7   B 1 
ATOM   3161 C  CB  . THR B 2  7   ? 1.565   19.935  7.402   1.00 98.41 7   B 1 
ATOM   3162 O  OG1 . THR B 2  7   ? 0.879   19.057  6.504   1.00 93.91 7   B 1 
ATOM   3163 C  CG2 . THR B 2  7   ? 3.073   19.754  7.240   1.00 92.22 7   B 1 
ATOM   3164 N  N   . ASP B 2  8   ? 0.607   17.273  8.833   1.00 98.57 8   B 1 
ATOM   3165 C  CA  . ASP B 2  8   ? 0.833   15.836  8.950   1.00 98.46 8   B 1 
ATOM   3166 C  C   . ASP B 2  8   ? 1.281   15.375  10.332  1.00 98.49 8   B 1 
ATOM   3167 O  O   . ASP B 2  8   ? 2.380   14.848  10.502  1.00 97.90 8   B 1 
ATOM   3168 C  CB  . ASP B 2  8   ? 1.821   15.387  7.875   1.00 98.31 8   B 1 
ATOM   3169 C  CG  . ASP B 2  8   ? 1.257   15.594  6.479   1.00 98.02 8   B 1 
ATOM   3170 O  OD1 . ASP B 2  8   ? 0.491   14.721  6.017   1.00 94.87 8   B 1 
ATOM   3171 O  OD2 . ASP B 2  8   ? 1.569   16.631  5.861   1.00 95.56 8   B 1 
ATOM   3172 N  N   . ILE B 2  9   ? 0.415   15.563  11.302  1.00 98.33 9   B 1 
ATOM   3173 C  CA  . ILE B 2  9   ? 0.699   15.155  12.665  1.00 98.26 9   B 1 
ATOM   3174 C  C   . ILE B 2  9   ? 0.584   13.635  12.814  1.00 97.80 9   B 1 
ATOM   3175 O  O   . ILE B 2  9   ? 1.448   12.998  13.408  1.00 96.97 9   B 1 
ATOM   3176 C  CB  . ILE B 2  9   ? -0.281  15.831  13.648  1.00 98.25 9   B 1 
ATOM   3177 C  CG1 . ILE B 2  9   ? -0.093  17.355  13.602  1.00 97.21 9   B 1 
ATOM   3178 C  CG2 . ILE B 2  9   ? -0.059  15.305  15.060  1.00 96.81 9   B 1 
ATOM   3179 C  CD1 . ILE B 2  9   ? -1.135  18.122  14.390  1.00 95.90 9   B 1 
ATOM   3180 N  N   . HIS B 2  10  ? -0.484  13.050  12.264  1.00 97.21 10  B 1 
ATOM   3181 C  CA  . HIS B 2  10  ? -0.749  11.611  12.371  1.00 96.72 10  B 1 
ATOM   3182 C  C   . HIS B 2  10  ? -0.597  11.151  13.820  1.00 96.51 10  B 1 
ATOM   3183 O  O   . HIS B 2  10  ? 0.229   10.295  14.137  1.00 95.56 10  B 1 
ATOM   3184 C  CB  . HIS B 2  10  ? 0.190   10.826  11.451  1.00 96.40 10  B 1 
ATOM   3185 C  CG  . HIS B 2  10  ? -0.063  11.044  9.988   1.00 96.39 10  B 1 
ATOM   3186 N  ND1 . HIS B 2  10  ? -1.082  10.427  9.308   1.00 94.57 10  B 1 
ATOM   3187 C  CD2 . HIS B 2  10  ? 0.578   11.823  9.085   1.00 94.85 10  B 1 
ATOM   3188 C  CE1 . HIS B 2  10  ? -1.074  10.808  8.039   1.00 94.96 10  B 1 
ATOM   3189 N  NE2 . HIS B 2  10  ? -0.067  11.667  7.873   1.00 95.14 10  B 1 
ATOM   3190 N  N   . LEU B 2  11  ? -1.398  11.723  14.677  1.00 96.45 11  B 1 
ATOM   3191 C  CA  . LEU B 2  11  ? -1.357  11.426  16.102  1.00 96.30 11  B 1 
ATOM   3192 C  C   . LEU B 2  11  ? -1.831  10.015  16.448  1.00 95.96 11  B 1 
ATOM   3193 O  O   . LEU B 2  11  ? -2.923  9.604   16.056  1.00 94.91 11  B 1 
ATOM   3194 C  CB  . LEU B 2  11  ? -2.220  12.435  16.867  1.00 95.84 11  B 1 
ATOM   3195 C  CG  . LEU B 2  11  ? -2.370  12.193  18.372  1.00 93.93 11  B 1 
ATOM   3196 C  CD1 . LEU B 2  11  ? -1.017  12.320  19.058  1.00 90.08 11  B 1 
ATOM   3197 C  CD2 . LEU B 2  11  ? -3.357  13.196  18.956  1.00 89.22 11  B 1 
ATOM   3198 N  N   . ASP B 2  12  ? -1.008  9.292   17.196  1.00 95.12 12  B 1 
ATOM   3199 C  CA  . ASP B 2  12  ? -1.382  7.963   17.666  1.00 94.66 12  B 1 
ATOM   3200 C  C   . ASP B 2  12  ? -1.665  8.066   19.160  1.00 94.82 12  B 1 
ATOM   3201 O  O   . ASP B 2  12  ? -0.738  8.155   19.968  1.00 94.50 12  B 1 
ATOM   3202 C  CB  . ASP B 2  12  ? -0.247  6.962   17.416  1.00 93.35 12  B 1 
ATOM   3203 C  CG  . ASP B 2  12  ? -0.605  5.572   17.914  1.00 91.96 12  B 1 
ATOM   3204 O  OD1 . ASP B 2  12  ? -1.766  5.349   18.334  1.00 89.35 12  B 1 
ATOM   3205 O  OD2 . ASP B 2  12  ? 0.276   4.684   17.891  1.00 88.41 12  B 1 
ATOM   3206 N  N   . PRO B 2  13  ? -2.929  8.041   19.540  1.00 93.85 13  B 1 
ATOM   3207 C  CA  . PRO B 2  13  ? -3.281  8.148   20.956  1.00 93.21 13  B 1 
ATOM   3208 C  C   . PRO B 2  13  ? -2.885  6.925   21.775  1.00 93.14 13  B 1 
ATOM   3209 O  O   . PRO B 2  13  ? -2.887  6.973   23.001  1.00 92.19 13  B 1 
ATOM   3210 C  CB  . PRO B 2  13  ? -4.802  8.342   20.921  1.00 92.21 13  B 1 
ATOM   3211 C  CG  . PRO B 2  13  ? -5.208  7.550   19.714  1.00 90.79 13  B 1 
ATOM   3212 C  CD  . PRO B 2  13  ? -4.139  7.899   18.702  1.00 93.00 13  B 1 
ATOM   3213 N  N   . MET B 2  14  ? -2.539  5.838   21.104  1.00 92.67 14  B 1 
ATOM   3214 C  CA  . MET B 2  14  ? -2.169  4.603   21.786  1.00 92.10 14  B 1 
ATOM   3215 C  C   . MET B 2  14  ? -0.670  4.469   22.036  1.00 92.97 14  B 1 
ATOM   3216 O  O   . MET B 2  14  ? -0.221  3.479   22.625  1.00 92.48 14  B 1 
ATOM   3217 C  CB  . MET B 2  14  ? -2.665  3.400   20.976  1.00 90.51 14  B 1 
ATOM   3218 C  CG  . MET B 2  14  ? -4.185  3.342   20.848  1.00 86.65 14  B 1 
ATOM   3219 S  SD  . MET B 2  14  ? -4.756  1.989   19.789  1.00 79.50 14  B 1 
ATOM   3220 C  CE  . MET B 2  14  ? -4.223  0.561   20.739  1.00 69.64 14  B 1 
ATOM   3221 N  N   . TYR B 2  15  ? 0.112   5.454   21.594  1.00 93.88 15  B 1 
ATOM   3222 C  CA  . TYR B 2  15  ? 1.558   5.406   21.787  1.00 94.61 15  B 1 
ATOM   3223 C  C   . TYR B 2  15  ? 1.898   5.207   23.263  1.00 94.87 15  B 1 
ATOM   3224 O  O   . TYR B 2  15  ? 1.348   5.888   24.136  1.00 94.49 15  B 1 
ATOM   3225 C  CB  . TYR B 2  15  ? 2.196   6.702   21.277  1.00 94.75 15  B 1 
ATOM   3226 C  CG  . TYR B 2  15  ? 3.720   6.686   21.307  1.00 94.88 15  B 1 
ATOM   3227 C  CD1 . TYR B 2  15  ? 4.412   6.908   22.493  1.00 93.17 15  B 1 
ATOM   3228 C  CD2 . TYR B 2  15  ? 4.448   6.433   20.153  1.00 93.52 15  B 1 
ATOM   3229 C  CE1 . TYR B 2  15  ? 5.804   6.875   22.529  1.00 92.95 15  B 1 
ATOM   3230 C  CE2 . TYR B 2  15  ? 5.841   6.407   20.176  1.00 93.09 15  B 1 
ATOM   3231 C  CZ  . TYR B 2  15  ? 6.518   6.624   21.365  1.00 94.34 15  B 1 
ATOM   3232 O  OH  . TYR B 2  15  ? 7.890   6.596   21.399  1.00 93.45 15  B 1 
ATOM   3233 N  N   . THR B 2  16  ? 2.805   4.280   23.532  1.00 94.34 16  B 1 
ATOM   3234 C  CA  . THR B 2  16  ? 3.198   3.961   24.899  1.00 94.55 16  B 1 
ATOM   3235 C  C   . THR B 2  16  ? 4.714   4.027   25.058  1.00 94.73 16  B 1 
ATOM   3236 O  O   . THR B 2  16  ? 5.449   3.301   24.392  1.00 94.14 16  B 1 
ATOM   3237 C  CB  . THR B 2  16  ? 2.709   2.551   25.290  1.00 93.90 16  B 1 
ATOM   3238 O  OG1 . THR B 2  16  ? 1.281   2.497   25.177  1.00 90.04 16  B 1 
ATOM   3239 C  CG2 . THR B 2  16  ? 3.121   2.214   26.717  1.00 89.37 16  B 1 
ATOM   3240 N  N   . VAL B 2  17  ? 5.176   4.882   25.954  1.00 95.01 17  B 1 
ATOM   3241 C  CA  . VAL B 2  17  ? 6.604   5.011   26.221  1.00 95.15 17  B 1 
ATOM   3242 C  C   . VAL B 2  17  ? 7.133   3.696   26.791  1.00 95.07 17  B 1 
ATOM   3243 O  O   . VAL B 2  17  ? 6.508   3.095   27.655  1.00 94.11 17  B 1 
ATOM   3244 C  CB  . VAL B 2  17  ? 6.874   6.151   27.226  1.00 94.70 17  B 1 
ATOM   3245 C  CG1 . VAL B 2  17  ? 8.365   6.222   27.550  1.00 92.17 17  B 1 
ATOM   3246 C  CG2 . VAL B 2  17  ? 6.399   7.479   26.654  1.00 91.81 17  B 1 
ATOM   3247 N  N   . GLY B 2  18  ? 8.285   3.263   26.283  1.00 93.45 18  B 1 
ATOM   3248 C  CA  . GLY B 2  18  ? 8.884   2.021   26.752  1.00 92.70 18  B 1 
ATOM   3249 C  C   . GLY B 2  18  ? 8.394   0.786   26.028  1.00 92.62 18  B 1 
ATOM   3250 O  O   . GLY B 2  18  ? 8.826   -0.329  26.336  1.00 90.67 18  B 1 
ATOM   3251 N  N   . SER B 2  19  ? 7.501   0.970   25.064  1.00 91.65 19  B 1 
ATOM   3252 C  CA  . SER B 2  19  ? 6.984   -0.155  24.291  1.00 90.56 19  B 1 
ATOM   3253 C  C   . SER B 2  19  ? 7.945   -0.511  23.155  1.00 89.66 19  B 1 
ATOM   3254 O  O   . SER B 2  19  ? 8.989   0.126   22.973  1.00 88.42 19  B 1 
ATOM   3255 C  CB  . SER B 2  19  ? 5.611   0.182   23.716  1.00 89.81 19  B 1 
ATOM   3256 O  OG  . SER B 2  19  ? 5.690   1.271   22.815  1.00 87.15 19  B 1 
ATOM   3257 N  N   . ASP B 2  20  ? 7.592   -1.535  22.388  1.00 85.50 20  B 1 
ATOM   3258 C  CA  . ASP B 2  20  ? 8.418   -2.003  21.275  1.00 83.61 20  B 1 
ATOM   3259 C  C   . ASP B 2  20  ? 8.063   -1.248  19.991  1.00 82.86 20  B 1 
ATOM   3260 O  O   . ASP B 2  20  ? 6.934   -1.341  19.503  1.00 82.33 20  B 1 
ATOM   3261 C  CB  . ASP B 2  20  ? 8.187   -3.502  21.081  1.00 82.11 20  B 1 
ATOM   3262 C  CG  . ASP B 2  20  ? 9.115   -4.118  20.045  1.00 79.14 20  B 1 
ATOM   3263 O  OD1 . ASP B 2  20  ? 9.858   -3.378  19.364  1.00 75.42 20  B 1 
ATOM   3264 O  OD2 . ASP B 2  20  ? 9.102   -5.368  19.922  1.00 73.03 20  B 1 
ATOM   3265 N  N   . PRO B 2  21  ? 9.025   -0.508  19.419  1.00 85.20 21  B 1 
ATOM   3266 C  CA  . PRO B 2  21  ? 8.773   0.230   18.173  1.00 83.02 21  B 1 
ATOM   3267 C  C   . PRO B 2  21  ? 8.304   -0.675  17.036  1.00 81.22 21  B 1 
ATOM   3268 O  O   . PRO B 2  21  ? 7.544   -0.245  16.171  1.00 78.40 21  B 1 
ATOM   3269 C  CB  . PRO B 2  21  ? 10.135  0.867   17.871  1.00 82.27 21  B 1 
ATOM   3270 C  CG  . PRO B 2  21  ? 10.704  1.114   19.234  1.00 80.49 21  B 1 
ATOM   3271 C  CD  . PRO B 2  21  ? 10.354  -0.167  19.970  1.00 83.18 21  B 1 
ATOM   3272 N  N   . LEU B 2  22  ? 8.753   -1.923  17.046  1.00 76.56 22  B 1 
ATOM   3273 C  CA  . LEU B 2  22  ? 8.360   -2.865  16.005  1.00 72.82 22  B 1 
ATOM   3274 C  C   . LEU B 2  22  ? 6.924   -3.340  16.187  1.00 73.26 22  B 1 
ATOM   3275 O  O   . LEU B 2  22  ? 6.365   -4.012  15.307  1.00 71.91 22  B 1 
ATOM   3276 C  CB  . LEU B 2  22  ? 9.317   -4.062  15.980  1.00 70.39 22  B 1 
ATOM   3277 C  CG  . LEU B 2  22  ? 10.770  -3.683  15.636  1.00 64.50 22  B 1 
ATOM   3278 C  CD1 . LEU B 2  22  ? 11.655  -4.928  15.665  1.00 61.43 22  B 1 
ATOM   3279 C  CD2 . LEU B 2  22  ? 10.833  -3.021  14.264  1.00 58.96 22  B 1 
ATOM   3280 N  N   . LYS B 2  23  ? 6.315   -2.982  17.313  1.00 75.36 23  B 1 
ATOM   3281 C  CA  . LYS B 2  23  ? 4.919   -3.304  17.577  1.00 74.34 23  B 1 
ATOM   3282 C  C   . LYS B 2  23  ? 4.120   -2.004  17.601  1.00 76.54 23  B 1 
ATOM   3283 O  O   . LYS B 2  23  ? 3.207   -1.824  18.401  1.00 75.82 23  B 1 
ATOM   3284 C  CB  . LYS B 2  23  ? 4.774   -4.068  18.894  1.00 72.24 23  B 1 
ATOM   3285 C  CG  . LYS B 2  23  ? 5.360   -5.477  18.830  1.00 70.05 23  B 1 
ATOM   3286 C  CD  . LYS B 2  23  ? 5.048   -6.287  20.086  1.00 65.59 23  B 1 
ATOM   3287 C  CE  . LYS B 2  23  ? 5.522   -7.727  19.931  1.00 60.82 23  B 1 
ATOM   3288 N  NZ  . LYS B 2  23  ? 6.983   -7.839  19.743  1.00 56.75 23  B 1 
ATOM   3289 N  N   . LEU B 2  24  ? 4.498   -1.079  16.706  1.00 80.91 24  B 1 
ATOM   3290 C  CA  . LEU B 2  24  ? 3.830   0.211   16.527  1.00 81.53 24  B 1 
ATOM   3291 C  C   . LEU B 2  24  ? 3.884   1.125   17.755  1.00 84.78 24  B 1 
ATOM   3292 O  O   . LEU B 2  24  ? 3.084   2.046   17.878  1.00 83.77 24  B 1 
ATOM   3293 C  CB  . LEU B 2  24  ? 2.373   -0.010  16.100  1.00 78.03 24  B 1 
ATOM   3294 C  CG  . LEU B 2  24  ? 2.173   -0.928  14.884  1.00 72.89 24  B 1 
ATOM   3295 C  CD1 . LEU B 2  24  ? 0.689   -1.082  14.575  1.00 67.46 24  B 1 
ATOM   3296 C  CD2 . LEU B 2  24  ? 2.916   -0.377  13.683  1.00 66.30 24  B 1 
ATOM   3297 N  N   . CYS B 2  25  ? 4.837   0.863   18.657  1.00 85.53 25  B 1 
ATOM   3298 C  CA  . CYS B 2  25  ? 4.992   1.673   19.860  1.00 88.10 25  B 1 
ATOM   3299 C  C   . CYS B 2  25  ? 3.721   1.665   20.720  1.00 89.33 25  B 1 
ATOM   3300 O  O   . CYS B 2  25  ? 3.379   2.677   21.340  1.00 88.93 25  B 1 
ATOM   3301 C  CB  . CYS B 2  25  ? 5.370   3.122   19.505  1.00 88.69 25  B 1 
ATOM   3302 S  SG  . CYS B 2  25  ? 6.959   3.331   18.659  1.00 88.20 25  B 1 
ATOM   3303 N  N   . ARG B 2  26  ? 3.036   0.533   20.737  1.00 87.39 26  B 1 
ATOM   3304 C  CA  . ARG B 2  26  ? 1.803   0.415   21.520  1.00 86.82 26  B 1 
ATOM   3305 C  C   . ARG B 2  26  ? 1.855   -0.676  22.586  1.00 87.69 26  B 1 
ATOM   3306 O  O   . ARG B 2  26  ? 1.219   -0.561  23.629  1.00 86.23 26  B 1 
ATOM   3307 C  CB  . ARG B 2  26  ? 0.615   0.134   20.599  1.00 85.09 26  B 1 
ATOM   3308 C  CG  . ARG B 2  26  ? 0.327   1.209   19.562  1.00 83.07 26  B 1 
ATOM   3309 C  CD  . ARG B 2  26  ? -0.997  0.921   18.867  1.00 79.77 26  B 1 
ATOM   3310 N  NE  . ARG B 2  26  ? -1.359  1.936   17.880  1.00 77.95 26  B 1 
ATOM   3311 C  CZ  . ARG B 2  26  ? -0.960  1.937   16.623  1.00 75.72 26  B 1 
ATOM   3312 N  NH1 . ARG B 2  26  ? -0.171  0.969   16.174  1.00 72.43 26  B 1 
ATOM   3313 N  NH2 . ARG B 2  26  ? -1.349  2.898   15.810  1.00 71.29 26  B 1 
ATOM   3314 N  N   . GLU B 2  27  ? 2.601   -1.734  22.312  1.00 84.62 27  B 1 
ATOM   3315 C  CA  . GLU B 2  27  ? 2.666   -2.858  23.238  1.00 84.15 27  B 1 
ATOM   3316 C  C   . GLU B 2  27  ? 4.069   -3.453  23.309  1.00 85.85 27  B 1 
ATOM   3317 O  O   . GLU B 2  27  ? 4.982   -3.003  22.620  1.00 84.52 27  B 1 
ATOM   3318 C  CB  . GLU B 2  27  ? 1.674   -3.942  22.802  1.00 80.09 27  B 1 
ATOM   3319 C  CG  . GLU B 2  27  ? 1.983   -4.550  21.441  1.00 72.21 27  B 1 
ATOM   3320 C  CD  . GLU B 2  27  ? 0.882   -5.484  20.956  1.00 69.90 27  B 1 
ATOM   3321 O  OE1 . GLU B 2  27  ? 0.313   -6.219  21.789  1.00 63.32 27  B 1 
ATOM   3322 O  OE2 . GLU B 2  27  ? 0.586   -5.478  19.747  1.00 63.40 27  B 1 
ATOM   3323 N  N   . GLY B 2  28  ? 4.228   -4.468  24.140  1.00 82.79 28  B 1 
ATOM   3324 C  CA  . GLY B 2  28  ? 5.510   -5.117  24.298  1.00 84.35 28  B 1 
ATOM   3325 C  C   . GLY B 2  28  ? 6.487   -4.284  25.116  1.00 87.17 28  B 1 
ATOM   3326 O  O   . GLY B 2  28  ? 6.120   -3.274  25.704  1.00 86.26 28  B 1 
ATOM   3327 N  N   . LYS B 2  29  ? 7.746   -4.726  25.136  1.00 87.55 29  B 1 
ATOM   3328 C  CA  . LYS B 2  29  ? 8.791   -4.029  25.864  1.00 87.84 29  B 1 
ATOM   3329 C  C   . LYS B 2  29  ? 9.889   -3.612  24.902  1.00 86.93 29  B 1 
ATOM   3330 O  O   . LYS B 2  29  ? 10.359  -4.417  24.097  1.00 83.51 29  B 1 
ATOM   3331 C  CB  . LYS B 2  29  ? 9.372   -4.944  26.948  1.00 86.16 29  B 1 
ATOM   3332 C  CG  . LYS B 2  29  ? 8.351   -5.444  27.963  1.00 76.50 29  B 1 
ATOM   3333 C  CD  . LYS B 2  29  ? 8.969   -6.446  28.923  1.00 70.98 29  B 1 
ATOM   3334 C  CE  . LYS B 2  29  ? 7.929   -6.995  29.891  1.00 61.50 29  B 1 
ATOM   3335 N  NZ  . LYS B 2  29  ? 8.508   -8.024  30.795  1.00 54.29 29  B 1 
ATOM   3336 N  N   . GLY B 2  30  ? 10.287  -2.351  24.974  1.00 88.88 30  B 1 
ATOM   3337 C  CA  . GLY B 2  30  ? 11.321  -1.849  24.095  1.00 88.28 30  B 1 
ATOM   3338 C  C   . GLY B 2  30  ? 11.780  -0.468  24.504  1.00 89.55 30  B 1 
ATOM   3339 O  O   . GLY B 2  30  ? 11.616  -0.065  25.655  1.00 88.20 30  B 1 
ATOM   3340 N  N   . ASN B 2  31  ? 12.354  0.266   23.560  1.00 88.30 31  B 1 
ATOM   3341 C  CA  . ASN B 2  31  ? 12.869  1.588   23.866  1.00 87.94 31  B 1 
ATOM   3342 C  C   . ASN B 2  31  ? 12.150  2.732   23.146  1.00 89.80 31  B 1 
ATOM   3343 O  O   . ASN B 2  31  ? 12.764  3.726   22.776  1.00 88.11 31  B 1 
ATOM   3344 C  CB  . ASN B 2  31  ? 14.372  1.639   23.562  1.00 83.58 31  B 1 
ATOM   3345 C  CG  . ASN B 2  31  ? 14.685  1.376   22.101  1.00 72.97 31  B 1 
ATOM   3346 O  OD1 . ASN B 2  31  ? 13.814  0.992   21.324  1.00 61.01 31  B 1 
ATOM   3347 N  ND2 . ASN B 2  31  ? 15.935  1.588   21.724  1.00 62.65 31  B 1 
ATOM   3348 N  N   . ALA B 2  32  ? 10.830  2.600   22.961  1.00 90.20 32  B 1 
ATOM   3349 C  CA  . ALA B 2  32  ? 10.051  3.678   22.356  1.00 91.64 32  B 1 
ATOM   3350 C  C   . ALA B 2  32  ? 10.255  4.901   23.250  1.00 92.51 32  B 1 
ATOM   3351 O  O   . ALA B 2  32  ? 9.985   4.857   24.450  1.00 92.27 32  B 1 
ATOM   3352 C  CB  . ALA B 2  32  ? 8.576   3.288   22.305  1.00 91.40 32  B 1 
ATOM   3353 N  N   . GLY B 2  33  ? 10.758  5.979   22.668  1.00 92.76 33  B 1 
ATOM   3354 C  CA  . GLY B 2  33  ? 11.075  7.179   23.421  1.00 93.07 33  B 1 
ATOM   3355 C  C   . GLY B 2  33  ? 9.901   8.007   23.917  1.00 94.30 33  B 1 
ATOM   3356 O  O   . GLY B 2  33  ? 8.775   7.873   23.437  1.00 94.31 33  B 1 
ATOM   3357 N  N   . LYS B 2  34  ? 10.192  8.884   24.880  1.00 94.35 34  B 1 
ATOM   3358 C  CA  . LYS B 2  34  ? 9.170   9.755   25.452  1.00 95.05 34  B 1 
ATOM   3359 C  C   . LYS B 2  34  ? 8.502   10.626  24.387  1.00 95.73 34  B 1 
ATOM   3360 O  O   . LYS B 2  34  ? 7.297   10.858  24.447  1.00 95.68 34  B 1 
ATOM   3361 C  CB  . LYS B 2  34  ? 9.791   10.658  26.521  1.00 94.65 34  B 1 
ATOM   3362 C  CG  . LYS B 2  34  ? 8.818   11.686  27.098  1.00 91.33 34  B 1 
ATOM   3363 C  CD  . LYS B 2  34  ? 9.470   12.540  28.171  1.00 87.53 34  B 1 
ATOM   3364 C  CE  . LYS B 2  34  ? 8.500   13.590  28.696  1.00 81.54 34  B 1 
ATOM   3365 N  NZ  . LYS B 2  34  ? 9.114   14.450  29.751  1.00 73.21 34  B 1 
ATOM   3366 N  N   . TYR B 2  35  ? 9.288   11.086  23.410  1.00 96.21 35  B 1 
ATOM   3367 C  CA  . TYR B 2  35  ? 8.771   11.979  22.383  1.00 96.63 35  B 1 
ATOM   3368 C  C   . TYR B 2  35  ? 8.515   11.345  21.017  1.00 96.75 35  B 1 
ATOM   3369 O  O   . TYR B 2  35  ? 8.222   12.052  20.053  1.00 95.89 35  B 1 
ATOM   3370 C  CB  . TYR B 2  35  ? 9.723   13.166  22.226  1.00 96.78 35  B 1 
ATOM   3371 C  CG  . TYR B 2  35  ? 9.871   13.984  23.490  1.00 96.79 35  B 1 
ATOM   3372 C  CD1 . TYR B 2  35  ? 8.862   14.859  23.887  1.00 94.62 35  B 1 
ATOM   3373 C  CD2 . TYR B 2  35  ? 10.995  13.866  24.292  1.00 94.58 35  B 1 
ATOM   3374 C  CE1 . TYR B 2  35  ? 8.977   15.603  25.056  1.00 94.29 35  B 1 
ATOM   3375 C  CE2 . TYR B 2  35  ? 11.126  14.610  25.469  1.00 94.41 35  B 1 
ATOM   3376 C  CZ  . TYR B 2  35  ? 10.110  15.477  25.849  1.00 95.76 35  B 1 
ATOM   3377 O  OH  . TYR B 2  35  ? 10.218  16.200  26.998  1.00 94.57 35  B 1 
ATOM   3378 N  N   . GLY B 2  36  ? 8.607   10.027  20.951  1.00 95.72 36  B 1 
ATOM   3379 C  CA  . GLY B 2  36  ? 8.339   9.358   19.690  1.00 95.44 36  B 1 
ATOM   3380 C  C   . GLY B 2  36  ? 9.436   8.418   19.230  1.00 95.16 36  B 1 
ATOM   3381 O  O   . GLY B 2  36  ? 10.444  8.221   19.912  1.00 94.13 36  B 1 
ATOM   3382 N  N   . ASP B 2  37  ? 9.231   7.848   18.049  1.00 93.51 37  B 1 
ATOM   3383 C  CA  . ASP B 2  37  ? 10.177  6.910   17.462  1.00 92.67 37  B 1 
ATOM   3384 C  C   . ASP B 2  37  ? 10.006  6.971   15.945  1.00 92.22 37  B 1 
ATOM   3385 O  O   . ASP B 2  37  ? 8.883   7.092   15.461  1.00 90.92 37  B 1 
ATOM   3386 C  CB  . ASP B 2  37  ? 9.906   5.486   17.966  1.00 91.44 37  B 1 
ATOM   3387 C  CG  . ASP B 2  37  ? 10.994  4.516   17.565  1.00 89.49 37  B 1 
ATOM   3388 O  OD1 . ASP B 2  37  ? 11.024  4.112   16.387  1.00 84.27 37  B 1 
ATOM   3389 O  OD2 . ASP B 2  37  ? 11.823  4.161   18.432  1.00 83.04 37  B 1 
ATOM   3390 N  N   . TYR B 2  38  ? 11.111  6.886   15.208  1.00 90.67 38  B 1 
ATOM   3391 C  CA  . TYR B 2  38  ? 11.047  6.970   13.756  1.00 89.34 38  B 1 
ATOM   3392 C  C   . TYR B 2  38  ? 10.273  5.830   13.084  1.00 86.98 38  B 1 
ATOM   3393 O  O   . TYR B 2  38  ? 10.017  5.887   11.879  1.00 83.39 38  B 1 
ATOM   3394 C  CB  . TYR B 2  38  ? 12.460  7.060   13.178  1.00 89.61 38  B 1 
ATOM   3395 C  CG  . TYR B 2  38  ? 13.155  8.377   13.483  1.00 90.13 38  B 1 
ATOM   3396 C  CD1 . TYR B 2  38  ? 12.603  9.582   13.043  1.00 86.97 38  B 1 
ATOM   3397 C  CD2 . TYR B 2  38  ? 14.331  8.421   14.215  1.00 87.44 38  B 1 
ATOM   3398 C  CE1 . TYR B 2  38  ? 13.211  10.797  13.325  1.00 87.22 38  B 1 
ATOM   3399 C  CE2 . TYR B 2  38  ? 14.957  9.636   14.501  1.00 87.48 38  B 1 
ATOM   3400 C  CZ  . TYR B 2  38  ? 14.394  10.826  14.056  1.00 90.48 38  B 1 
ATOM   3401 O  OH  . TYR B 2  38  ? 15.000  12.019  14.330  1.00 89.08 38  B 1 
ATOM   3402 N  N   . SER B 2  39  ? 9.914   4.822   13.847  1.00 86.52 39  B 1 
ATOM   3403 C  CA  . SER B 2  39  ? 9.137   3.704   13.311  1.00 84.66 39  B 1 
ATOM   3404 C  C   . SER B 2  39  ? 7.646   3.848   13.608  1.00 85.17 39  B 1 
ATOM   3405 O  O   . SER B 2  39  ? 6.849   2.987   13.220  1.00 82.16 39  B 1 
ATOM   3406 C  CB  . SER B 2  39  ? 9.629   2.377   13.904  1.00 81.46 39  B 1 
ATOM   3407 O  OG  . SER B 2  39  ? 10.980  2.135   13.573  1.00 73.84 39  B 1 
ATOM   3408 N  N   . CYS B 2  40  ? 7.271   4.922   14.284  1.00 88.38 40  B 1 
ATOM   3409 C  CA  . CYS B 2  40  ? 5.890   5.105   14.711  1.00 90.16 40  B 1 
ATOM   3410 C  C   . CYS B 2  40  ? 5.326   6.503   14.432  1.00 91.66 40  B 1 
ATOM   3411 O  O   . CYS B 2  40  ? 6.071   7.432   14.132  1.00 91.44 40  B 1 
ATOM   3412 C  CB  . CYS B 2  40  ? 5.789   4.828   16.215  1.00 89.85 40  B 1 
ATOM   3413 S  SG  . CYS B 2  40  ? 6.464   3.234   16.756  1.00 89.07 40  B 1 
ATOM   3414 N  N   . ASP B 2  41  ? 4.003   6.640   14.547  1.00 93.00 41  B 1 
ATOM   3415 C  CA  . ASP B 2  41  ? 3.371   7.935   14.368  1.00 94.00 41  B 1 
ATOM   3416 C  C   . ASP B 2  41  ? 3.580   8.765   15.637  1.00 94.96 41  B 1 
ATOM   3417 O  O   . ASP B 2  41  ? 3.950   8.233   16.691  1.00 94.48 41  B 1 
ATOM   3418 C  CB  . ASP B 2  41  ? 1.872   7.786   14.075  1.00 93.60 41  B 1 
ATOM   3419 C  CG  . ASP B 2  41  ? 1.586   7.521   12.607  1.00 92.65 41  B 1 
ATOM   3420 O  OD1 . ASP B 2  41  ? 2.408   7.921   11.749  1.00 88.93 41  B 1 
ATOM   3421 O  OD2 . ASP B 2  41  ? 0.523   6.945   12.307  1.00 88.47 41  B 1 
ATOM   3422 N  N   . ALA B 2  42  ? 3.355   10.065  15.521  1.00 95.82 42  B 1 
ATOM   3423 C  CA  . ALA B 2  42  ? 3.577   10.993  16.629  1.00 96.64 42  B 1 
ATOM   3424 C  C   . ALA B 2  42  ? 2.747   10.721  17.884  1.00 96.78 42  B 1 
ATOM   3425 O  O   . ALA B 2  42  ? 1.619   10.242  17.807  1.00 96.21 42  B 1 
ATOM   3426 C  CB  . ALA B 2  42  ? 3.334   12.424  16.145  1.00 96.55 42  B 1 
ATOM   3427 N  N   . ASN B 2  43  ? 3.321   11.061  19.041  1.00 96.64 43  B 1 
ATOM   3428 C  CA  . ASN B 2  43  ? 2.633   10.877  20.306  1.00 96.98 43  B 1 
ATOM   3429 C  C   . ASN B 2  43  ? 2.279   12.220  20.945  1.00 97.33 43  B 1 
ATOM   3430 O  O   . ASN B 2  43  ? 2.713   13.279  20.482  1.00 96.97 43  B 1 
ATOM   3431 C  CB  . ASN B 2  43  ? 3.473   10.021  21.276  1.00 96.16 43  B 1 
ATOM   3432 C  CG  . ASN B 2  43  ? 4.680   10.758  21.818  1.00 95.95 43  B 1 
ATOM   3433 O  OD1 . ASN B 2  43  ? 5.148   11.735  21.248  1.00 89.02 43  B 1 
ATOM   3434 N  ND2 . ASN B 2  43  ? 5.190   10.271  22.948  1.00 89.67 43  B 1 
ATOM   3435 N  N   . MET B 2  44  ? 1.493   12.175  21.993  1.00 97.30 44  B 1 
ATOM   3436 C  CA  . MET B 2  44  ? 1.043   13.389  22.668  1.00 97.42 44  B 1 
ATOM   3437 C  C   . MET B 2  44  ? 2.161   14.194  23.332  1.00 97.71 44  B 1 
ATOM   3438 O  O   . MET B 2  44  ? 2.099   15.422  23.364  1.00 97.60 44  B 1 
ATOM   3439 C  CB  . MET B 2  44  ? -0.033  13.061  23.705  1.00 96.72 44  B 1 
ATOM   3440 C  CG  . MET B 2  44  ? -1.413  12.807  23.121  1.00 91.12 44  B 1 
ATOM   3441 S  SD  . MET B 2  44  ? -2.026  14.211  22.140  1.00 87.90 44  B 1 
ATOM   3442 C  CE  . MET B 2  44  ? -1.786  15.583  23.272  1.00 78.48 44  B 1 
ATOM   3443 N  N   . ALA B 2  45  ? 3.165   13.513  23.853  1.00 97.44 45  B 1 
ATOM   3444 C  CA  . ALA B 2  45  ? 4.274   14.212  24.502  1.00 97.54 45  B 1 
ATOM   3445 C  C   . ALA B 2  45  ? 4.957   15.153  23.516  1.00 97.81 45  B 1 
ATOM   3446 O  O   . ALA B 2  45  ? 5.298   16.287  23.847  1.00 97.50 45  B 1 
ATOM   3447 C  CB  . ALA B 2  45  ? 5.282   13.209  25.061  1.00 97.21 45  B 1 
ATOM   3448 N  N   . LEU B 2  46  ? 5.152   14.673  22.290  1.00 98.04 46  B 1 
ATOM   3449 C  CA  . LEU B 2  46  ? 5.775   15.489  21.257  1.00 98.11 46  B 1 
ATOM   3450 C  C   . LEU B 2  46  ? 4.907   16.706  20.938  1.00 98.30 46  B 1 
ATOM   3451 O  O   . LEU B 2  46  ? 5.415   17.822  20.803  1.00 98.28 46  B 1 
ATOM   3452 C  CB  . LEU B 2  46  ? 5.997   14.671  19.980  1.00 98.13 46  B 1 
ATOM   3453 C  CG  . LEU B 2  46  ? 6.592   15.431  18.794  1.00 97.77 46  B 1 
ATOM   3454 C  CD1 . LEU B 2  46  ? 8.032   15.827  19.095  1.00 95.50 46  B 1 
ATOM   3455 C  CD2 . LEU B 2  46  ? 6.527   14.574  17.533  1.00 95.45 46  B 1 
ATOM   3456 N  N   . LEU B 2  47  ? 3.604   16.492  20.827  1.00 98.20 47  B 1 
ATOM   3457 C  CA  . LEU B 2  47  ? 2.691   17.589  20.523  1.00 98.23 47  B 1 
ATOM   3458 C  C   . LEU B 2  47  ? 2.649   18.618  21.654  1.00 98.38 47  B 1 
ATOM   3459 O  O   . LEU B 2  47  ? 2.589   19.822  21.394  1.00 98.00 47  B 1 
ATOM   3460 C  CB  . LEU B 2  47  ? 1.278   17.066  20.244  1.00 97.50 47  B 1 
ATOM   3461 C  CG  . LEU B 2  47  ? 1.106   16.268  18.949  1.00 91.68 47  B 1 
ATOM   3462 C  CD1 . LEU B 2  47  ? -0.374  15.953  18.746  1.00 85.12 47  B 1 
ATOM   3463 C  CD2 . LEU B 2  47  ? 1.636   17.063  17.755  1.00 85.06 47  B 1 
ATOM   3464 N  N   . ASP B 2  48  ? 2.684   18.148  22.886  1.00 98.07 48  B 1 
ATOM   3465 C  CA  . ASP B 2  48  ? 2.683   19.063  24.024  1.00 97.87 48  B 1 
ATOM   3466 C  C   . ASP B 2  48  ? 3.910   19.961  23.937  1.00 98.14 48  B 1 
ATOM   3467 O  O   . ASP B 2  48  ? 3.833   21.173  24.150  1.00 97.80 48  B 1 
ATOM   3468 C  CB  . ASP B 2  48  ? 2.710   18.290  25.350  1.00 97.38 48  B 1 
ATOM   3469 C  CG  . ASP B 2  48  ? 1.390   17.618  25.661  1.00 91.82 48  B 1 
ATOM   3470 O  OD1 . ASP B 2  48  ? 0.348   18.006  25.088  1.00 86.18 48  B 1 
ATOM   3471 O  OD2 . ASP B 2  48  ? 1.390   16.689  26.506  1.00 84.81 48  B 1 
ATOM   3472 N  N   . SER B 2  49  ? 5.052   19.355  23.614  1.00 97.98 49  B 1 
ATOM   3473 C  CA  . SER B 2  49  ? 6.302   20.097  23.481  1.00 97.96 49  B 1 
ATOM   3474 C  C   . SER B 2  49  ? 6.217   21.096  22.321  1.00 98.37 49  B 1 
ATOM   3475 O  O   . SER B 2  49  ? 6.682   22.230  22.433  1.00 98.07 49  B 1 
ATOM   3476 C  CB  . SER B 2  49  ? 7.463   19.129  23.256  1.00 97.26 49  B 1 
ATOM   3477 O  OG  . SER B 2  49  ? 8.679   19.829  23.057  1.00 89.59 49  B 1 
ATOM   3478 N  N   . LEU B 2  50  ? 5.608   20.660  21.214  1.00 98.45 50  B 1 
ATOM   3479 C  CA  . LEU B 2  50  ? 5.481   21.525  20.041  1.00 98.56 50  B 1 
ATOM   3480 C  C   . LEU B 2  50  ? 4.597   22.736  20.319  1.00 98.60 50  B 1 
ATOM   3481 O  O   . LEU B 2  50  ? 4.933   23.859  19.929  1.00 98.57 50  B 1 
ATOM   3482 C  CB  . LEU B 2  50  ? 4.914   20.732  18.858  1.00 98.61 50  B 1 
ATOM   3483 C  CG  . LEU B 2  50  ? 4.661   21.528  17.565  1.00 98.31 50  B 1 
ATOM   3484 C  CD1 . LEU B 2  50  ? 5.953   22.189  17.095  1.00 96.26 50  B 1 
ATOM   3485 C  CD2 . LEU B 2  50  ? 4.126   20.592  16.486  1.00 96.39 50  B 1 
ATOM   3486 N  N   . VAL B 2  51  ? 3.476   22.513  20.991  1.00 98.59 51  B 1 
ATOM   3487 C  CA  . VAL B 2  51  ? 2.578   23.612  21.313  1.00 98.48 51  B 1 
ATOM   3488 C  C   . VAL B 2  51  ? 3.303   24.662  22.149  1.00 98.47 51  B 1 
ATOM   3489 O  O   . VAL B 2  51  ? 3.208   25.863  21.873  1.00 98.27 51  B 1 
ATOM   3490 C  CB  . VAL B 2  51  ? 1.334   23.107  22.091  1.00 98.20 51  B 1 
ATOM   3491 C  CG1 . VAL B 2  51  ? 0.512   24.285  22.615  1.00 96.72 51  B 1 
ATOM   3492 C  CG2 . VAL B 2  51  ? 0.472   22.237  21.180  1.00 96.43 51  B 1 
ATOM   3493 N  N   . LYS B 2  52  ? 4.044   24.207  23.151  1.00 98.26 52  B 1 
ATOM   3494 C  CA  . LYS B 2  52  ? 4.791   25.126  24.004  1.00 98.00 52  B 1 
ATOM   3495 C  C   . LYS B 2  52  ? 5.840   25.885  23.193  1.00 98.16 52  B 1 
ATOM   3496 O  O   . LYS B 2  52  ? 6.015   27.094  23.362  1.00 97.69 52  B 1 
ATOM   3497 C  CB  . LYS B 2  52  ? 5.470   24.362  25.145  1.00 97.58 52  B 1 
ATOM   3498 C  CG  . LYS B 2  52  ? 4.501   23.751  26.144  1.00 90.91 52  B 1 
ATOM   3499 C  CD  . LYS B 2  52  ? 5.229   22.975  27.235  1.00 86.08 52  B 1 
ATOM   3500 C  CE  . LYS B 2  52  ? 4.260   22.359  28.222  1.00 73.21 52  B 1 
ATOM   3501 N  NZ  . LYS B 2  52  ? 4.963   21.556  29.281  1.00 64.55 52  B 1 
ATOM   3502 N  N   . PHE B 2  53  ? 6.541   25.176  22.308  1.00 98.18 53  B 1 
ATOM   3503 C  CA  . PHE B 2  53  ? 7.568   25.789  21.479  1.00 98.13 53  B 1 
ATOM   3504 C  C   . PHE B 2  53  ? 6.999   26.884  20.578  1.00 98.28 53  B 1 
ATOM   3505 O  O   . PHE B 2  53  ? 7.541   27.987  20.504  1.00 97.97 53  B 1 
ATOM   3506 C  CB  . PHE B 2  53  ? 8.264   24.735  20.613  1.00 98.13 53  B 1 
ATOM   3507 C  CG  . PHE B 2  53  ? 9.320   25.307  19.699  1.00 98.12 53  B 1 
ATOM   3508 C  CD1 . PHE B 2  53  ? 10.560  25.687  20.203  1.00 95.72 53  B 1 
ATOM   3509 C  CD2 . PHE B 2  53  ? 9.058   25.488  18.349  1.00 95.59 53  B 1 
ATOM   3510 C  CE1 . PHE B 2  53  ? 11.525  26.245  19.369  1.00 95.61 53  B 1 
ATOM   3511 C  CE2 . PHE B 2  53  ? 10.021  26.048  17.502  1.00 95.67 53  B 1 
ATOM   3512 C  CZ  . PHE B 2  53  ? 11.252  26.430  18.020  1.00 97.36 53  B 1 
ATOM   3513 N  N   . ILE B 2  54  ? 5.904   26.564  19.888  1.00 98.40 54  B 1 
ATOM   3514 C  CA  . ILE B 2  54  ? 5.280   27.525  18.986  1.00 98.41 54  B 1 
ATOM   3515 C  C   . ILE B 2  54  ? 4.816   28.769  19.735  1.00 98.23 54  B 1 
ATOM   3516 O  O   . ILE B 2  54  ? 5.084   29.892  19.311  1.00 98.00 54  B 1 
ATOM   3517 C  CB  . ILE B 2  54  ? 4.085   26.889  18.239  1.00 98.54 54  B 1 
ATOM   3518 C  CG1 . ILE B 2  54  ? 4.593   25.820  17.271  1.00 98.18 54  B 1 
ATOM   3519 C  CG2 . ILE B 2  54  ? 3.298   27.966  17.490  1.00 98.02 54  B 1 
ATOM   3520 C  CD1 . ILE B 2  54  ? 3.481   25.026  16.588  1.00 97.63 54  B 1 
ATOM   3521 N  N   . LYS B 2  55  ? 4.134   28.573  20.854  1.00 98.11 55  B 1 
ATOM   3522 C  CA  . LYS B 2  55  ? 3.608   29.698  21.621  1.00 97.58 55  B 1 
ATOM   3523 C  C   . LYS B 2  55  ? 4.688   30.624  22.171  1.00 97.29 55  B 1 
ATOM   3524 O  O   . LYS B 2  55  ? 4.516   31.840  22.186  1.00 96.16 55  B 1 
ATOM   3525 C  CB  . LYS B 2  55  ? 2.705   29.185  22.749  1.00 96.95 55  B 1 
ATOM   3526 C  CG  . LYS B 2  55  ? 1.463   28.468  22.223  1.00 95.51 55  B 1 
ATOM   3527 C  CD  . LYS B 2  55  ? 0.560   27.938  23.338  1.00 92.70 55  B 1 
ATOM   3528 C  CE  . LYS B 2  55  ? -0.193  29.054  24.020  1.00 88.38 55  B 1 
ATOM   3529 N  NZ  . LYS B 2  55  ? -1.202  28.517  24.983  1.00 84.67 55  B 1 
ATOM   3530 N  N   . ARG B 2  56  ? 5.809   30.062  22.604  1.00 97.59 56  B 1 
ATOM   3531 C  CA  . ARG B 2  56  ? 6.876   30.906  23.140  1.00 97.05 56  B 1 
ATOM   3532 C  C   . ARG B 2  56  ? 7.755   31.516  22.046  1.00 97.10 56  B 1 
ATOM   3533 O  O   . ARG B 2  56  ? 8.589   32.377  22.329  1.00 95.70 56  B 1 
ATOM   3534 C  CB  . ARG B 2  56  ? 7.744   30.138  24.145  1.00 95.95 56  B 1 
ATOM   3535 C  CG  . ARG B 2  56  ? 8.603   29.022  23.583  1.00 84.28 56  B 1 
ATOM   3536 C  CD  . ARG B 2  56  ? 9.562   28.501  24.652  1.00 81.72 56  B 1 
ATOM   3537 N  NE  . ARG B 2  56  ? 10.432  27.423  24.168  1.00 71.21 56  B 1 
ATOM   3538 C  CZ  . ARG B 2  56  ? 10.132  26.141  24.230  1.00 64.38 56  B 1 
ATOM   3539 N  NH1 . ARG B 2  56  ? 8.987   25.738  24.760  1.00 57.84 56  B 1 
ATOM   3540 N  NH2 . ARG B 2  56  ? 10.976  25.245  23.748  1.00 56.63 56  B 1 
ATOM   3541 N  N   . ASN B 2  57  ? 7.561   31.084  20.802  1.00 97.33 57  B 1 
ATOM   3542 C  CA  . ASN B 2  57  ? 8.333   31.620  19.685  1.00 97.27 57  B 1 
ATOM   3543 C  C   . ASN B 2  57  ? 7.454   32.367  18.692  1.00 97.12 57  B 1 
ATOM   3544 O  O   . ASN B 2  57  ? 7.768   32.453  17.503  1.00 96.02 57  B 1 
ATOM   3545 C  CB  . ASN B 2  57  ? 9.090   30.495  18.983  1.00 97.27 57  B 1 
ATOM   3546 C  CG  . ASN B 2  57  ? 10.303  30.042  19.774  1.00 96.23 57  B 1 
ATOM   3547 O  OD1 . ASN B 2  57  ? 11.376  30.631  19.672  1.00 87.11 57  B 1 
ATOM   3548 N  ND2 . ASN B 2  57  ? 10.126  29.011  20.582  1.00 85.67 57  B 1 
ATOM   3549 N  N   . THR B 2  58  ? 6.354   32.908  19.185  1.00 97.65 58  B 1 
ATOM   3550 C  CA  . THR B 2  58  ? 5.431   33.672  18.356  1.00 97.48 58  B 1 
ATOM   3551 C  C   . THR B 2  58  ? 5.325   35.105  18.869  1.00 96.75 58  B 1 
ATOM   3552 O  O   . THR B 2  58  ? 4.980   35.332  20.022  1.00 94.94 58  B 1 
ATOM   3553 C  CB  . THR B 2  58  ? 4.031   33.040  18.367  1.00 97.07 58  B 1 
ATOM   3554 O  OG1 . THR B 2  58  ? 4.087   31.726  17.807  1.00 92.76 58  B 1 
ATOM   3555 C  CG2 . THR B 2  58  ? 3.053   33.882  17.551  1.00 92.13 58  B 1 
ATOM   3556 N  N   . ASP B 2  59  ? 5.642   36.064  17.997  1.00 95.85 59  B 1 
ATOM   3557 C  CA  . ASP B 2  59  ? 5.538   37.473  18.353  1.00 94.63 59  B 1 
ATOM   3558 C  C   . ASP B 2  59  ? 4.097   37.931  18.183  1.00 94.54 59  B 1 
ATOM   3559 O  O   . ASP B 2  59  ? 3.258   37.202  17.647  1.00 90.87 59  B 1 
ATOM   3560 C  CB  . ASP B 2  59  ? 6.456   38.313  17.467  1.00 91.67 59  B 1 
ATOM   3561 C  CG  . ASP B 2  59  ? 7.920   37.992  17.671  1.00 83.07 59  B 1 
ATOM   3562 O  OD1 . ASP B 2  59  ? 8.333   37.767  18.831  1.00 75.89 59  B 1 
ATOM   3563 O  OD2 . ASP B 2  59  ? 8.669   37.973  16.673  1.00 74.96 59  B 1 
ATOM   3564 N  N   . VAL B 2  60  ? 3.801   39.142  18.640  1.00 93.24 60  B 1 
ATOM   3565 C  CA  . VAL B 2  60  ? 2.452   39.684  18.553  1.00 92.22 60  B 1 
ATOM   3566 C  C   . VAL B 2  60  ? 1.916   39.690  17.121  1.00 92.42 60  B 1 
ATOM   3567 O  O   . VAL B 2  60  ? 0.719   39.516  16.894  1.00 88.98 60  B 1 
ATOM   3568 C  CB  . VAL B 2  60  ? 2.391   41.112  19.144  1.00 89.91 60  B 1 
ATOM   3569 C  CG1 . VAL B 2  60  ? 3.276   42.050  18.335  1.00 79.16 60  B 1 
ATOM   3570 C  CG2 . VAL B 2  60  ? 0.954   41.613  19.172  1.00 78.74 60  B 1 
ATOM   3571 N  N   . ASN B 2  61  ? 2.809   39.863  16.149  1.00 93.36 61  B 1 
ATOM   3572 C  CA  . ASN B 2  61  ? 2.418   39.890  14.749  1.00 93.88 61  B 1 
ATOM   3573 C  C   . ASN B 2  61  ? 2.568   38.535  14.061  1.00 95.56 61  B 1 
ATOM   3574 O  O   . ASN B 2  61  ? 2.543   38.444  12.832  1.00 92.90 61  B 1 
ATOM   3575 C  CB  . ASN B 2  61  ? 3.255   40.932  13.988  1.00 89.71 61  B 1 
ATOM   3576 C  CG  . ASN B 2  61  ? 4.719   40.543  13.904  1.00 81.95 61  B 1 
ATOM   3577 O  OD1 . ASN B 2  61  ? 5.260   39.928  14.815  1.00 69.93 61  B 1 
ATOM   3578 N  ND2 . ASN B 2  61  ? 5.362   40.905  12.804  1.00 70.07 61  B 1 
ATOM   3579 N  N   . GLY B 2  62  ? 2.732   37.470  14.863  1.00 95.00 62  B 1 
ATOM   3580 C  CA  . GLY B 2  62  ? 2.923   36.146  14.295  1.00 96.62 62  B 1 
ATOM   3581 C  C   . GLY B 2  62  ? 1.914   35.098  14.725  1.00 97.76 62  B 1 
ATOM   3582 O  O   . GLY B 2  62  ? 2.141   33.906  14.537  1.00 96.94 62  B 1 
ATOM   3583 N  N   . LYS B 2  63  ? 0.800   35.537  15.300  1.00 97.33 63  B 1 
ATOM   3584 C  CA  . LYS B 2  63  ? -0.232  34.603  15.738  1.00 97.51 63  B 1 
ATOM   3585 C  C   . LYS B 2  63  ? -1.114  34.185  14.566  1.00 97.80 63  B 1 
ATOM   3586 O  O   . LYS B 2  63  ? -2.311  34.492  14.515  1.00 97.27 63  B 1 
ATOM   3587 C  CB  . LYS B 2  63  ? -1.077  35.239  16.842  1.00 97.20 63  B 1 
ATOM   3588 C  CG  . LYS B 2  63  ? -0.295  35.517  18.120  1.00 95.92 63  B 1 
ATOM   3589 C  CD  . LYS B 2  63  ? -1.184  36.102  19.208  1.00 92.41 63  B 1 
ATOM   3590 C  CE  . LYS B 2  63  ? -0.397  36.335  20.488  1.00 86.83 63  B 1 
ATOM   3591 N  NZ  . LYS B 2  63  ? -1.255  36.887  21.557  1.00 78.22 63  B 1 
ATOM   3592 N  N   . VAL B 2  64  ? -0.495  33.473  13.622  1.00 98.35 64  B 1 
ATOM   3593 C  CA  . VAL B 2  64  ? -1.173  33.010  12.418  1.00 98.52 64  B 1 
ATOM   3594 C  C   . VAL B 2  64  ? -0.683  31.596  12.119  1.00 98.72 64  B 1 
ATOM   3595 O  O   . VAL B 2  64  ? 0.505   31.299  12.265  1.00 98.58 64  B 1 
ATOM   3596 C  CB  . VAL B 2  64  ? -0.852  33.918  11.210  1.00 98.25 64  B 1 
ATOM   3597 C  CG1 . VAL B 2  64  ? -1.667  33.487  10.002  1.00 96.59 64  B 1 
ATOM   3598 C  CG2 . VAL B 2  64  ? -1.141  35.379  11.550  1.00 95.69 64  B 1 
ATOM   3599 N  N   . MET B 2  65  ? -1.591  30.736  11.704  1.00 98.73 65  B 1 
ATOM   3600 C  CA  . MET B 2  65  ? -1.214  29.350  11.427  1.00 98.85 65  B 1 
ATOM   3601 C  C   . MET B 2  65  ? -2.085  28.684  10.372  1.00 98.82 65  B 1 
ATOM   3602 O  O   . MET B 2  65  ? -3.308  28.779  10.414  1.00 98.74 65  B 1 
ATOM   3603 C  CB  . MET B 2  65  ? -1.274  28.522  12.715  1.00 98.60 65  B 1 
ATOM   3604 C  CG  . MET B 2  65  ? -0.982  27.033  12.515  1.00 97.44 65  B 1 
ATOM   3605 S  SD  . MET B 2  65  ? -1.128  26.077  14.037  1.00 97.58 65  B 1 
ATOM   3606 C  CE  . MET B 2  65  ? 0.355   26.596  14.896  1.00 93.09 65  B 1 
ATOM   3607 N  N   . VAL B 2  66  ? -1.426  27.988  9.451   1.00 98.85 66  B 1 
ATOM   3608 C  CA  . VAL B 2  66  ? -2.120  27.187  8.457   1.00 98.84 66  B 1 
ATOM   3609 C  C   . VAL B 2  66  ? -2.006  25.758  8.985   1.00 98.82 66  B 1 
ATOM   3610 O  O   . VAL B 2  66  ? -0.902  25.257  9.212   1.00 98.67 66  B 1 
ATOM   3611 C  CB  . VAL B 2  66  ? -1.464  27.259  7.067   1.00 98.58 66  B 1 
ATOM   3612 C  CG1 . VAL B 2  66  ? -2.127  26.246  6.135   1.00 93.54 66  B 1 
ATOM   3613 C  CG2 . VAL B 2  66  ? -1.604  28.660  6.501   1.00 91.87 66  B 1 
ATOM   3614 N  N   . TYR B 2  67  ? -3.145  25.121  9.195   1.00 98.85 67  B 1 
ATOM   3615 C  CA  . TYR B 2  67  ? -3.177  23.744  9.662   1.00 98.89 67  B 1 
ATOM   3616 C  C   . TYR B 2  67  ? -3.471  22.878  8.438   1.00 98.75 67  B 1 
ATOM   3617 O  O   . TYR B 2  67  ? -4.591  22.875  7.926   1.00 98.46 67  B 1 
ATOM   3618 C  CB  . TYR B 2  67  ? -4.268  23.575  10.732  1.00 98.61 67  B 1 
ATOM   3619 C  CG  . TYR B 2  67  ? -4.518  22.139  11.124  1.00 98.25 67  B 1 
ATOM   3620 C  CD1 . TYR B 2  67  ? -3.548  21.404  11.798  1.00 94.92 67  B 1 
ATOM   3621 C  CD2 . TYR B 2  67  ? -5.709  21.512  10.785  1.00 95.23 67  B 1 
ATOM   3622 C  CE1 . TYR B 2  67  ? -3.763  20.073  12.131  1.00 93.93 67  B 1 
ATOM   3623 C  CE2 . TYR B 2  67  ? -5.936  20.183  11.109  1.00 94.24 67  B 1 
ATOM   3624 C  CZ  . TYR B 2  67  ? -4.960  19.462  11.780  1.00 96.18 67  B 1 
ATOM   3625 O  OH  . TYR B 2  67  ? -5.182  18.147  12.089  1.00 94.12 67  B 1 
ATOM   3626 N  N   . ASN B 2  68  ? -2.447  22.152  7.960   1.00 98.67 68  B 1 
ATOM   3627 C  CA  . ASN B 2  68  ? -2.545  21.385  6.718   1.00 98.67 68  B 1 
ATOM   3628 C  C   . ASN B 2  68  ? -3.127  19.973  6.765   1.00 98.67 68  B 1 
ATOM   3629 O  O   . ASN B 2  68  ? -2.962  19.199  5.819   1.00 97.64 68  B 1 
ATOM   3630 C  CB  . ASN B 2  68  ? -1.177  21.338  6.039   1.00 98.10 68  B 1 
ATOM   3631 C  CG  . ASN B 2  68  ? -0.905  22.552  5.171   1.00 97.39 68  B 1 
ATOM   3632 O  OD1 . ASN B 2  68  ? -0.355  23.555  5.635   1.00 85.29 68  B 1 
ATOM   3633 N  ND2 . ASN B 2  68  ? -1.281  22.463  3.902   1.00 85.51 68  B 1 
ATOM   3634 N  N   . GLY B 2  69  ? -3.830  19.623  7.835   1.00 98.56 69  B 1 
ATOM   3635 C  CA  . GLY B 2  69  ? -4.504  18.326  7.885   1.00 98.40 69  B 1 
ATOM   3636 C  C   . GLY B 2  69  ? -3.688  17.089  8.228   1.00 98.44 69  B 1 
ATOM   3637 O  O   . GLY B 2  69  ? -2.531  17.176  8.630   1.00 97.74 69  B 1 
ATOM   3638 N  N   . ASP B 2  70  ? -4.331  15.922  8.047   1.00 98.24 70  B 1 
ATOM   3639 C  CA  . ASP B 2  70  ? -3.776  14.610  8.362   1.00 98.15 70  B 1 
ATOM   3640 C  C   . ASP B 2  70  ? -3.450  14.433  9.846   1.00 98.13 70  B 1 
ATOM   3641 O  O   . ASP B 2  70  ? -2.311  14.164  10.233  1.00 97.27 70  B 1 
ATOM   3642 C  CB  . ASP B 2  70  ? -2.566  14.280  7.482   1.00 97.73 70  B 1 
ATOM   3643 C  CG  . ASP B 2  70  ? -2.956  13.404  6.288   1.00 97.14 70  B 1 
ATOM   3644 O  OD1 . ASP B 2  70  ? -4.172  13.188  6.070   1.00 94.64 70  B 1 
ATOM   3645 O  OD2 . ASP B 2  70  ? -2.047  12.922  5.573   1.00 94.71 70  B 1 
ATOM   3646 N  N   . ILE B 2  71  ? -4.485  14.538  10.661  1.00 97.69 71  B 1 
ATOM   3647 C  CA  . ILE B 2  71  ? -4.356  14.302  12.090  1.00 97.43 71  B 1 
ATOM   3648 C  C   . ILE B 2  71  ? -4.471  12.805  12.374  1.00 96.94 71  B 1 
ATOM   3649 O  O   . ILE B 2  71  ? -3.874  12.284  13.312  1.00 96.07 71  B 1 
ATOM   3650 C  CB  . ILE B 2  71  ? -5.460  15.048  12.889  1.00 96.97 71  B 1 
ATOM   3651 C  CG1 . ILE B 2  71  ? -5.329  14.771  14.396  1.00 95.07 71  B 1 
ATOM   3652 C  CG2 . ILE B 2  71  ? -6.853  14.631  12.422  1.00 94.99 71  B 1 
ATOM   3653 C  CD1 . ILE B 2  71  ? -4.069  15.343  15.020  1.00 93.77 71  B 1 
ATOM   3654 N  N   . VAL B 2  72  ? -5.235  12.093  11.546  1.00 95.63 72  B 1 
ATOM   3655 C  CA  . VAL B 2  72  ? -5.467  10.661  11.741  1.00 95.07 72  B 1 
ATOM   3656 C  C   . VAL B 2  72  ? -4.195  9.836   11.562  1.00 94.67 72  B 1 
ATOM   3657 O  O   . VAL B 2  72  ? -3.480  9.981   10.576  1.00 93.76 72  B 1 
ATOM   3658 C  CB  . VAL B 2  72  ? -6.555  10.139  10.782  1.00 93.84 72  B 1 
ATOM   3659 C  CG1 . VAL B 2  72  ? -6.792  8.644   11.006  1.00 89.26 72  B 1 
ATOM   3660 C  CG2 . VAL B 2  72  ? -7.857  10.910  10.991  1.00 88.98 72  B 1 
ATOM   3661 N  N   . SER B 2  73  ? -3.943  8.960   12.524  1.00 92.55 73  B 1 
ATOM   3662 C  CA  . SER B 2  73  ? -2.774  8.084   12.481  1.00 90.69 73  B 1 
ATOM   3663 C  C   . SER B 2  73  ? -2.841  7.134   11.290  1.00 88.33 73  B 1 
ATOM   3664 O  O   . SER B 2  73  ? -3.915  6.647   10.932  1.00 83.89 73  B 1 
ATOM   3665 C  CB  . SER B 2  73  ? -2.667  7.261   13.766  1.00 88.95 73  B 1 
ATOM   3666 O  OG  . SER B 2  73  ? -1.652  6.272   13.662  1.00 83.03 73  B 1 
ATOM   3667 N  N   . ARG B 2  74  ? -1.684  6.884   10.672  1.00 83.02 74  B 1 
ATOM   3668 C  CA  . ARG B 2  74  ? -1.607  5.968   9.540   1.00 77.03 74  B 1 
ATOM   3669 C  C   . ARG B 2  74  ? -1.679  4.514   10.007  1.00 73.75 74  B 1 
ATOM   3670 O  O   . ARG B 2  74  ? -1.904  3.609   9.210   1.00 67.81 74  B 1 
ATOM   3671 C  CB  . ARG B 2  74  ? -0.309  6.221   8.772   1.00 74.02 74  B 1 
ATOM   3672 C  CG  . ARG B 2  74  ? -0.292  7.573   8.063   1.00 69.36 74  B 1 
ATOM   3673 C  CD  . ARG B 2  74  ? 1.104   8.002   7.620   1.00 68.10 74  B 1 
ATOM   3674 N  NE  . ARG B 2  74  ? 1.728   7.059   6.702   1.00 66.90 74  B 1 
ATOM   3675 C  CZ  . ARG B 2  74  ? 2.622   6.138   7.053   1.00 65.24 74  B 1 
ATOM   3676 N  NH1 . ARG B 2  74  ? 3.004   6.029   8.313   1.00 60.01 74  B 1 
ATOM   3677 N  NH2 . ARG B 2  74  ? 3.144   5.328   6.132   1.00 60.62 74  B 1 
ATOM   3678 N  N   . ALA B 2  75  ? -1.500  4.294   11.317  1.00 70.09 75  B 1 
ATOM   3679 C  CA  . ALA B 2  75  ? -1.614  2.956   11.895  1.00 65.27 75  B 1 
ATOM   3680 C  C   . ALA B 2  75  ? -3.093  2.779   12.234  1.00 65.03 75  B 1 
ATOM   3681 O  O   . ALA B 2  75  ? -3.627  3.493   13.081  1.00 60.00 75  B 1 
ATOM   3682 C  CB  . ALA B 2  75  ? -0.753  2.844   13.146  1.00 59.05 75  B 1 
ATOM   3683 N  N   . ILE B 2  76  ? -3.742  1.830   11.589  1.00 63.04 76  B 1 
ATOM   3684 C  CA  . ILE B 2  76  ? -5.202  1.740   11.656  1.00 60.35 76  B 1 
ATOM   3685 C  C   . ILE B 2  76  ? -5.934  0.910   12.723  1.00 61.35 76  B 1 
ATOM   3686 O  O   . ILE B 2  76  ? -7.146  0.709   12.594  1.00 56.07 76  B 1 
ATOM   3687 C  CB  . ILE B 2  76  ? -5.759  1.339   10.281  1.00 53.93 76  B 1 
ATOM   3688 C  CG1 . ILE B 2  76  ? -5.359  -0.092  9.925   1.00 48.92 76  B 1 
ATOM   3689 C  CG2 . ILE B 2  76  ? -5.252  2.321   9.212   1.00 47.39 76  B 1 
ATOM   3690 C  CD1 . ILE B 2  76  ? -6.019  -0.612  8.658   1.00 43.77 76  B 1 
ATOM   3691 N  N   . PRO B 2  77  ? -5.273  0.439   13.776  1.00 57.57 77  B 1 
ATOM   3692 C  CA  . PRO B 2  77  ? -6.069  -0.255  14.796  1.00 55.96 77  B 1 
ATOM   3693 C  C   . PRO B 2  77  ? -7.179  0.683   15.292  1.00 57.97 77  B 1 
ATOM   3694 O  O   . PRO B 2  77  ? -6.908  1.845   15.608  1.00 53.82 77  B 1 
ATOM   3695 C  CB  . PRO B 2  77  ? -5.047  -0.572  15.878  1.00 50.06 77  B 1 
ATOM   3696 C  CG  . PRO B 2  77  ? -3.797  -0.814  15.089  1.00 48.09 77  B 1 
ATOM   3697 C  CD  . PRO B 2  77  ? -3.834  0.298   14.061  1.00 50.91 77  B 1 
ATOM   3698 N  N   . LYS B 2  78  ? -8.407  0.184   15.327  1.00 64.12 78  B 1 
ATOM   3699 C  CA  . LYS B 2  78  ? -9.584  0.946   15.761  1.00 64.21 78  B 1 
ATOM   3700 C  C   . LYS B 2  78  ? -10.052 1.969   14.725  1.00 67.00 78  B 1 
ATOM   3701 O  O   . LYS B 2  78  ? -10.952 2.762   15.001  1.00 63.28 78  B 1 
ATOM   3702 C  CB  . LYS B 2  78  ? -9.333  1.654   17.095  1.00 59.45 78  B 1 
ATOM   3703 C  CG  . LYS B 2  78  ? -9.049  0.726   18.263  1.00 54.15 78  B 1 
ATOM   3704 C  CD  . LYS B 2  78  ? -8.968  1.482   19.581  1.00 50.44 78  B 1 
ATOM   3705 C  CE  . LYS B 2  78  ? -8.743  0.541   20.751  1.00 44.70 78  B 1 
ATOM   3706 N  NZ  . LYS B 2  78  ? -8.696  1.270   22.058  1.00 39.00 78  B 1 
ATOM   3707 N  N   . TYR B 2  79  ? -9.446  1.957   13.542  1.00 72.00 79  B 1 
ATOM   3708 C  CA  . TYR B 2  79  ? -9.830  2.894   12.489  1.00 73.65 79  B 1 
ATOM   3709 C  C   . TYR B 2  79  ? -11.271 2.669   12.024  1.00 75.25 79  B 1 
ATOM   3710 O  O   . TYR B 2  79  ? -11.617 1.594   11.527  1.00 74.04 79  B 1 
ATOM   3711 C  CB  . TYR B 2  79  ? -8.882  2.763   11.295  1.00 72.41 79  B 1 
ATOM   3712 C  CG  . TYR B 2  79  ? -9.129  3.754   10.183  1.00 71.85 79  B 1 
ATOM   3713 C  CD1 . TYR B 2  79  ? -8.806  5.101   10.333  1.00 67.30 79  B 1 
ATOM   3714 C  CD2 . TYR B 2  79  ? -9.667  3.342   8.961   1.00 67.82 79  B 1 
ATOM   3715 C  CE1 . TYR B 2  79  ? -9.013  6.015   9.299   1.00 65.28 79  B 1 
ATOM   3716 C  CE2 . TYR B 2  79  ? -9.880  4.244   7.925   1.00 65.91 79  B 1 
ATOM   3717 C  CZ  . TYR B 2  79  ? -9.551  5.577   8.103   1.00 68.97 79  B 1 
ATOM   3718 O  OH  . TYR B 2  79  ? -9.760  6.480   7.075   1.00 63.96 79  B 1 
ATOM   3719 N  N   . ASN B 2  80  ? -12.099 3.693   12.185  1.00 77.45 80  B 1 
ATOM   3720 C  CA  . ASN B 2  80  ? -13.491 3.641   11.762  1.00 79.49 80  B 1 
ATOM   3721 C  C   . ASN B 2  80  ? -14.028 5.071   11.742  1.00 82.65 80  B 1 
ATOM   3722 O  O   . ASN B 2  80  ? -13.300 6.023   12.026  1.00 83.96 80  B 1 
ATOM   3723 C  CB  . ASN B 2  80  ? -14.321 2.742   12.694  1.00 77.36 80  B 1 
ATOM   3724 C  CG  . ASN B 2  80  ? -14.206 3.131   14.160  1.00 75.55 80  B 1 
ATOM   3725 O  OD1 . ASN B 2  80  ? -14.278 4.304   14.519  1.00 71.67 80  B 1 
ATOM   3726 N  ND2 . ASN B 2  80  ? -14.045 2.128   15.009  1.00 70.26 80  B 1 
ATOM   3727 N  N   . LEU B 2  81  ? -15.293 5.222   11.395  1.00 84.04 81  B 1 
ATOM   3728 C  CA  . LEU B 2  81  ? -15.897 6.549   11.310  1.00 86.37 81  B 1 
ATOM   3729 C  C   . LEU B 2  81  ? -15.800 7.327   12.624  1.00 89.02 81  B 1 
ATOM   3730 O  O   . LEU B 2  81  ? -15.457 8.510   12.620  1.00 89.48 81  B 1 
ATOM   3731 C  CB  . LEU B 2  81  ? -17.360 6.424   10.862  1.00 84.72 81  B 1 
ATOM   3732 C  CG  . LEU B 2  81  ? -18.093 7.737   10.573  1.00 79.44 81  B 1 
ATOM   3733 C  CD1 . LEU B 2  81  ? -19.106 7.526   9.453   1.00 72.72 81  B 1 
ATOM   3734 C  CD2 . LEU B 2  81  ? -18.795 8.241   11.828  1.00 72.96 81  B 1 
ATOM   3735 N  N   . ASP B 2  82  ? -16.110 6.678   13.745  1.00 88.03 82  B 1 
ATOM   3736 C  CA  . ASP B 2  82  ? -16.045 7.352   15.043  1.00 89.42 82  B 1 
ATOM   3737 C  C   . ASP B 2  82  ? -14.616 7.770   15.384  1.00 91.21 82  B 1 
ATOM   3738 O  O   . ASP B 2  82  ? -14.392 8.836   15.963  1.00 91.39 82  B 1 
ATOM   3739 C  CB  . ASP B 2  82  ? -16.591 6.446   16.153  1.00 88.65 82  B 1 
ATOM   3740 C  CG  . ASP B 2  82  ? -18.105 6.298   16.093  1.00 81.37 82  B 1 
ATOM   3741 O  OD1 . ASP B 2  82  ? -18.773 7.141   15.440  1.00 74.80 82  B 1 
ATOM   3742 O  OD2 . ASP B 2  82  ? -18.631 5.351   16.709  1.00 72.00 82  B 1 
ATOM   3743 N  N   . TYR B 2  83  ? -13.647 6.937   15.010  1.00 90.50 83  B 1 
ATOM   3744 C  CA  . TYR B 2  83  ? -12.243 7.230   15.271  1.00 91.01 83  B 1 
ATOM   3745 C  C   . TYR B 2  83  ? -11.818 8.480   14.510  1.00 92.69 83  B 1 
ATOM   3746 O  O   . TYR B 2  83  ? -11.139 9.354   15.052  1.00 92.62 83  B 1 
ATOM   3747 C  CB  . TYR B 2  83  ? -11.384 6.029   14.856  1.00 89.60 83  B 1 
ATOM   3748 C  CG  . TYR B 2  83  ? -9.901  6.168   15.131  1.00 86.94 83  B 1 
ATOM   3749 C  CD1 . TYR B 2  83  ? -9.062  6.811   14.219  1.00 81.69 83  B 1 
ATOM   3750 C  CD2 . TYR B 2  83  ? -9.333  5.644   16.286  1.00 81.10 83  B 1 
ATOM   3751 C  CE1 . TYR B 2  83  ? -7.698  6.928   14.461  1.00 79.63 83  B 1 
ATOM   3752 C  CE2 . TYR B 2  83  ? -7.966  5.753   16.536  1.00 79.54 83  B 1 
ATOM   3753 C  CZ  . TYR B 2  83  ? -7.154  6.401   15.619  1.00 81.62 83  B 1 
ATOM   3754 O  OH  . TYR B 2  83  ? -5.806  6.504   15.856  1.00 78.00 83  B 1 
ATOM   3755 N  N   . VAL B 2  84  ? -12.235 8.575   13.256  1.00 92.87 84  B 1 
ATOM   3756 C  CA  . VAL B 2  84  ? -11.909 9.742   12.435  1.00 94.17 84  B 1 
ATOM   3757 C  C   . VAL B 2  84  ? -12.553 10.999  13.017  1.00 95.56 84  B 1 
ATOM   3758 O  O   . VAL B 2  84  ? -11.909 12.042  13.123  1.00 96.05 84  B 1 
ATOM   3759 C  CB  . VAL B 2  84  ? -12.365 9.543   10.975  1.00 93.72 84  B 1 
ATOM   3760 C  CG1 . VAL B 2  84  ? -12.235 10.845  10.191  1.00 91.77 84  B 1 
ATOM   3761 C  CG2 . VAL B 2  84  ? -11.529 8.451   10.314  1.00 91.38 84  B 1 
ATOM   3762 N  N   . LYS B 2  85  ? -13.818 10.903  13.394  1.00 94.97 85  B 1 
ATOM   3763 C  CA  . LYS B 2  85  ? -14.520 12.046  13.972  1.00 95.94 85  B 1 
ATOM   3764 C  C   . LYS B 2  85  ? -13.820 12.517  15.245  1.00 96.78 85  B 1 
ATOM   3765 O  O   . LYS B 2  85  ? -13.626 13.712  15.456  1.00 97.02 85  B 1 
ATOM   3766 C  CB  . LYS B 2  85  ? -15.977 11.700  14.271  1.00 95.97 85  B 1 
ATOM   3767 C  CG  . LYS B 2  85  ? -16.869 11.608  13.038  1.00 94.34 85  B 1 
ATOM   3768 C  CD  . LYS B 2  85  ? -18.333 11.443  13.430  1.00 91.67 85  B 1 
ATOM   3769 C  CE  . LYS B 2  85  ? -19.237 11.502  12.214  1.00 85.74 85  B 1 
ATOM   3770 N  NZ  . LYS B 2  85  ? -20.684 11.383  12.590  1.00 78.79 85  B 1 
ATOM   3771 N  N   . GLN B 2  86  ? -13.444 11.569  16.097  1.00 96.30 86  B 1 
ATOM   3772 C  CA  . GLN B 2  86  ? -12.766 11.917  17.342  1.00 96.25 86  B 1 
ATOM   3773 C  C   . GLN B 2  86  ? -11.423 12.578  17.059  1.00 96.88 86  B 1 
ATOM   3774 O  O   . GLN B 2  86  ? -10.995 13.469  17.788  1.00 96.66 86  B 1 
ATOM   3775 C  CB  . GLN B 2  86  ? -12.562 10.668  18.202  1.00 95.24 86  B 1 
ATOM   3776 C  CG  . GLN B 2  86  ? -11.965 10.963  19.577  1.00 86.79 86  B 1 
ATOM   3777 C  CD  . GLN B 2  86  ? -12.849 11.881  20.409  1.00 81.21 86  B 1 
ATOM   3778 O  OE1 . GLN B 2  86  ? -14.010 11.572  20.655  1.00 73.50 86  B 1 
ATOM   3779 N  NE2 . GLN B 2  86  ? -12.300 13.017  20.818  1.00 68.49 86  B 1 
ATOM   3780 N  N   . SER B 2  87  ? -10.754 12.144  15.994  1.00 96.55 87  B 1 
ATOM   3781 C  CA  . SER B 2  87  ? -9.467  12.732  15.624  1.00 96.74 87  B 1 
ATOM   3782 C  C   . SER B 2  87  ? -9.646  14.201  15.237  1.00 97.50 87  B 1 
ATOM   3783 O  O   . SER B 2  87  ? -8.810  15.043  15.574  1.00 97.52 87  B 1 
ATOM   3784 C  CB  . SER B 2  87  ? -8.840  11.961  14.459  1.00 95.79 87  B 1 
ATOM   3785 O  OG  . SER B 2  87  ? -8.462  10.663  14.861  1.00 88.94 87  B 1 
ATOM   3786 N  N   . ILE B 2  88  ? -10.735 14.512  14.539  1.00 97.63 88  B 1 
ATOM   3787 C  CA  . ILE B 2  88  ? -11.011 15.885  14.140  1.00 98.06 88  B 1 
ATOM   3788 C  C   . ILE B 2  88  ? -11.316 16.718  15.385  1.00 98.32 88  B 1 
ATOM   3789 O  O   . ILE B 2  88  ? -10.889 17.869  15.492  1.00 98.24 88  B 1 
ATOM   3790 C  CB  . ILE B 2  88  ? -12.202 15.955  13.163  1.00 97.87 88  B 1 
ATOM   3791 C  CG1 . ILE B 2  88  ? -11.908 15.132  11.903  1.00 96.10 88  B 1 
ATOM   3792 C  CG2 . ILE B 2  88  ? -12.487 17.412  12.778  1.00 96.72 88  B 1 
ATOM   3793 C  CD1 . ILE B 2  88  ? -10.653 15.536  11.170  1.00 89.43 88  B 1 
ATOM   3794 N  N   . VAL B 2  89  ? -12.056 16.134  16.326  1.00 98.21 89  B 1 
ATOM   3795 C  CA  . VAL B 2  89  ? -12.366 16.815  17.571  1.00 98.29 89  B 1 
ATOM   3796 C  C   . VAL B 2  89  ? -11.054 17.130  18.289  1.00 98.31 89  B 1 
ATOM   3797 O  O   . VAL B 2  89  ? -10.851 18.234  18.793  1.00 98.11 89  B 1 
ATOM   3798 C  CB  . VAL B 2  89  ? -13.251 15.939  18.490  1.00 98.13 89  B 1 
ATOM   3799 C  CG1 . VAL B 2  89  ? -13.369 16.563  19.883  1.00 96.38 89  B 1 
ATOM   3800 C  CG2 . VAL B 2  89  ? -14.636 15.775  17.876  1.00 95.85 89  B 1 
ATOM   3801 N  N   . ASN B 2  90  ? -10.137 16.128  18.337  1.00 97.91 90  B 1 
ATOM   3802 C  CA  . ASN B 2  90  ? -8.886  16.286  18.958  1.00 97.79 90  B 1 
ATOM   3803 C  C   . ASN B 2  90  ? -8.009  17.307  18.292  1.00 98.04 90  B 1 
ATOM   3804 O  O   . ASN B 2  90  ? -7.306  18.028  18.924  1.00 97.52 90  B 1 
ATOM   3805 C  CB  . ASN B 2  90  ? -8.190  14.938  19.115  1.00 96.97 90  B 1 
ATOM   3806 C  CG  . ASN B 2  90  ? -8.766  14.101  20.117  1.00 95.38 90  B 1 
ATOM   3807 O  OD1 . ASN B 2  90  ? -9.850  14.409  20.701  1.00 92.79 90  B 1 
ATOM   3808 N  ND2 . ASN B 2  90  ? -8.444  13.154  20.559  1.00 91.75 90  B 1 
ATOM   3809 N  N   . ALA B 2  91  ? -8.058  17.377  16.966  1.00 98.02 91  B 1 
ATOM   3810 C  CA  . ALA B 2  91  ? -7.268  18.348  16.229  1.00 98.27 91  B 1 
ATOM   3811 C  C   . ALA B 2  91  ? -7.758  19.754  16.578  1.00 98.49 91  B 1 
ATOM   3812 O  O   . ALA B 2  91  ? -6.967  20.679  16.758  1.00 98.28 91  B 1 
ATOM   3813 C  CB  . ALA B 2  91  ? -7.395  18.112  14.725  1.00 98.01 91  B 1 
ATOM   3814 N  N   . THR B 2  92  ? -9.083  19.906  16.683  1.00 98.43 92  B 1 
ATOM   3815 C  CA  . THR B 2  92  ? -9.681  21.194  17.019  1.00 98.49 92  B 1 
ATOM   3816 C  C   . THR B 2  92  ? -9.247  21.625  18.420  1.00 98.43 92  B 1 
ATOM   3817 O  O   . THR B 2  92  ? -8.921  22.788  18.646  1.00 98.23 92  B 1 
ATOM   3818 C  CB  . THR B 2  92  ? -11.218 21.103  16.956  1.00 98.28 92  B 1 
ATOM   3819 O  OG1 . THR B 2  92  ? -11.616 20.762  15.626  1.00 95.42 92  B 1 
ATOM   3820 C  CG2 . THR B 2  92  ? -11.848 22.442  17.335  1.00 94.79 92  B 1 
ATOM   3821 N  N   . ALA B 2  93  ? -9.249  20.680  19.365  1.00 98.28 93  B 1 
ATOM   3822 C  CA  . ALA B 2  93  ? -8.833  20.976  20.731  1.00 98.05 93  B 1 
ATOM   3823 C  C   . ALA B 2  93  ? -7.378  21.443  20.743  1.00 98.14 93  B 1 
ATOM   3824 O  O   . ALA B 2  93  ? -7.017  22.357  21.484  1.00 97.73 93  B 1 
ATOM   3825 C  CB  . ALA B 2  93  ? -9.002  19.743  21.615  1.00 97.87 93  B 1 
ATOM   3826 N  N   . LEU B 2  94  ? -6.545  20.805  19.915  1.00 98.20 94  B 1 
ATOM   3827 C  CA  . LEU B 2  94  ? -5.138  21.180  19.812  1.00 98.13 94  B 1 
ATOM   3828 C  C   . LEU B 2  94  ? -5.010  22.608  19.293  1.00 98.34 94  B 1 
ATOM   3829 O  O   . LEU B 2  94  ? -4.272  23.423  19.854  1.00 98.10 94  B 1 
ATOM   3830 C  CB  . LEU B 2  94  ? -4.409  20.222  18.872  1.00 97.66 94  B 1 
ATOM   3831 C  CG  . LEU B 2  94  ? -2.942  20.560  18.565  1.00 95.14 94  B 1 
ATOM   3832 C  CD1 . LEU B 2  94  ? -2.100  20.335  19.815  1.00 89.34 94  B 1 
ATOM   3833 C  CD2 . LEU B 2  94  ? -2.437  19.693  17.424  1.00 89.05 94  B 1 
ATOM   3834 N  N   . LEU B 2  95  ? -5.739  22.918  18.228  1.00 98.37 95  B 1 
ATOM   3835 C  CA  . LEU B 2  95  ? -5.685  24.249  17.628  1.00 98.46 95  B 1 
ATOM   3836 C  C   . LEU B 2  95  ? -6.195  25.336  18.570  1.00 98.43 95  B 1 
ATOM   3837 O  O   . LEU B 2  95  ? -5.703  26.463  18.550  1.00 98.29 95  B 1 
ATOM   3838 C  CB  . LEU B 2  95  ? -6.477  24.262  16.319  1.00 98.53 95  B 1 
ATOM   3839 C  CG  . LEU B 2  95  ? -5.909  23.358  15.216  1.00 98.30 95  B 1 
ATOM   3840 C  CD1 . LEU B 2  95  ? -6.836  23.359  14.012  1.00 96.40 95  B 1 
ATOM   3841 C  CD2 . LEU B 2  95  ? -4.515  23.825  14.819  1.00 96.07 95  B 1 
ATOM   3842 N  N   . LYS B 2  96  ? -7.179  24.991  19.402  1.00 98.42 96  B 1 
ATOM   3843 C  CA  . LYS B 2  96  ? -7.727  25.956  20.349  1.00 98.17 96  B 1 
ATOM   3844 C  C   . LYS B 2  96  ? -6.700  26.387  21.397  1.00 98.06 96  B 1 
ATOM   3845 O  O   . LYS B 2  96  ? -6.863  27.416  22.039  1.00 97.57 96  B 1 
ATOM   3846 C  CB  . LYS B 2  96  ? -8.967  25.382  21.045  1.00 98.05 96  B 1 
ATOM   3847 C  CG  . LYS B 2  96  ? -10.206 25.375  20.170  1.00 95.59 96  B 1 
ATOM   3848 C  CD  . LYS B 2  96  ? -11.416 24.819  20.916  1.00 90.96 96  B 1 
ATOM   3849 C  CE  . LYS B 2  96  ? -12.670 24.889  20.071  1.00 83.81 96  B 1 
ATOM   3850 N  NZ  . LYS B 2  96  ? -13.853 24.295  20.773  1.00 74.41 96  B 1 
ATOM   3851 N  N   . LYS B 2  97  ? -5.641  25.588  21.555  1.00 98.10 97  B 1 
ATOM   3852 C  CA  . LYS B 2  97  ? -4.595  25.937  22.512  1.00 97.84 97  B 1 
ATOM   3853 C  C   . LYS B 2  97  ? -3.812  27.159  22.055  1.00 97.84 97  B 1 
ATOM   3854 O  O   . LYS B 2  97  ? -3.151  27.819  22.856  1.00 97.02 97  B 1 
ATOM   3855 C  CB  . LYS B 2  97  ? -3.646  24.747  22.721  1.00 97.93 97  B 1 
ATOM   3856 C  CG  . LYS B 2  97  ? -4.311  23.550  23.392  1.00 97.12 97  B 1 
ATOM   3857 C  CD  . LYS B 2  97  ? -3.337  22.413  23.617  1.00 94.04 97  B 1 
ATOM   3858 C  CE  . LYS B 2  97  ? -4.011  21.246  24.311  1.00 90.22 97  B 1 
ATOM   3859 N  NZ  . LYS B 2  97  ? -3.064  20.106  24.545  1.00 81.36 97  B 1 
ATOM   3860 N  N   . PHE B 2  98  ? -3.880  27.463  20.761  1.00 98.28 98  B 1 
ATOM   3861 C  CA  . PHE B 2  98  ? -3.210  28.642  20.212  1.00 98.00 98  B 1 
ATOM   3862 C  C   . PHE B 2  98  ? -4.186  29.808  20.302  1.00 97.68 98  B 1 
ATOM   3863 O  O   . PHE B 2  98  ? -4.736  30.280  19.298  1.00 96.45 98  B 1 
ATOM   3864 C  CB  . PHE B 2  98  ? -2.786  28.373  18.764  1.00 98.07 98  B 1 
ATOM   3865 C  CG  . PHE B 2  98  ? -1.790  27.254  18.635  1.00 98.36 98  B 1 
ATOM   3866 C  CD1 . PHE B 2  98  ? -0.495  27.404  19.105  1.00 96.42 98  B 1 
ATOM   3867 C  CD2 . PHE B 2  98  ? -2.167  26.032  18.085  1.00 96.44 98  B 1 
ATOM   3868 C  CE1 . PHE B 2  98  ? 0.420   26.362  19.026  1.00 96.50 98  B 1 
ATOM   3869 C  CE2 . PHE B 2  98  ? -1.255  24.984  18.005  1.00 96.44 98  B 1 
ATOM   3870 C  CZ  . PHE B 2  98  ? 0.042   25.150  18.475  1.00 98.01 98  B 1 
ATOM   3871 N  N   . GLU B 2  99  ? -4.412  30.246  21.532  1.00 96.64 99  B 1 
ATOM   3872 C  CA  . GLU B 2  99  ? -5.351  31.315  21.811  1.00 95.06 99  B 1 
ATOM   3873 C  C   . GLU B 2  99  ? -5.014  32.609  21.070  1.00 93.80 99  B 1 
ATOM   3874 O  O   . GLU B 2  99  ? -3.864  33.026  21.023  1.00 87.72 99  B 1 
ATOM   3875 C  CB  . GLU B 2  99  ? -5.404  31.547  23.318  1.00 92.76 99  B 1 
ATOM   3876 C  CG  . GLU B 2  99  ? -6.567  32.388  23.788  1.00 82.30 99  B 1 
ATOM   3877 C  CD  . GLU B 2  99  ? -6.745  32.327  25.305  1.00 75.91 99  B 1 
ATOM   3878 O  OE1 . GLU B 2  99  ? -5.800  31.881  26.006  1.00 67.63 99  B 1 
ATOM   3879 O  OE2 . GLU B 2  99  ? -7.820  32.724  25.789  1.00 67.45 99  B 1 
ATOM   3880 N  N   . ASP B 2  100 ? -6.040  33.206  20.490  1.00 95.14 100 B 1 
ATOM   3881 C  CA  . ASP B 2  100 ? -5.923  34.451  19.736  1.00 95.08 100 B 1 
ATOM   3882 C  C   . ASP B 2  100 ? -5.209  34.331  18.391  1.00 96.15 100 B 1 
ATOM   3883 O  O   . ASP B 2  100 ? -4.915  35.342  17.743  1.00 94.10 100 B 1 
ATOM   3884 C  CB  . ASP B 2  100 ? -5.242  35.534  20.581  1.00 92.26 100 B 1 
ATOM   3885 C  CG  . ASP B 2  100 ? -6.001  35.843  21.855  1.00 84.51 100 B 1 
ATOM   3886 O  OD1 . ASP B 2  100 ? -7.248  35.941  21.804  1.00 76.22 100 B 1 
ATOM   3887 O  OD2 . ASP B 2  100 ? -5.359  35.982  22.913  1.00 75.40 100 B 1 
ATOM   3888 N  N   . PHE B 2  101 ? -4.941  33.116  17.954  1.00 97.36 101 B 1 
ATOM   3889 C  CA  . PHE B 2  101 ? -4.316  32.901  16.649  1.00 97.89 101 B 1 
ATOM   3890 C  C   . PHE B 2  101 ? -5.368  32.943  15.541  1.00 97.95 101 B 1 
ATOM   3891 O  O   . PHE B 2  101 ? -6.523  32.572  15.754  1.00 97.32 101 B 1 
ATOM   3892 C  CB  . PHE B 2  101 ? -3.640  31.523  16.583  1.00 97.85 101 B 1 
ATOM   3893 C  CG  . PHE B 2  101 ? -2.204  31.498  17.041  1.00 97.98 101 B 1 
ATOM   3894 C  CD1 . PHE B 2  101 ? -1.851  31.915  18.321  1.00 95.51 101 B 1 
ATOM   3895 C  CD2 . PHE B 2  101 ? -1.212  30.994  16.202  1.00 94.67 101 B 1 
ATOM   3896 C  CE1 . PHE B 2  101 ? -0.525  31.849  18.751  1.00 94.12 101 B 1 
ATOM   3897 C  CE2 . PHE B 2  101 ? 0.108   30.921  16.625  1.00 94.32 101 B 1 
ATOM   3898 C  CZ  . PHE B 2  101 ? 0.448   31.349  17.905  1.00 97.44 101 B 1 
ATOM   3899 N  N   . PHE B 2  102 ? -4.948  33.379  14.356  1.00 98.12 102 B 1 
ATOM   3900 C  CA  . PHE B 2  102 ? -5.789  33.312  13.174  1.00 98.13 102 B 1 
ATOM   3901 C  C   . PHE B 2  102 ? -5.453  31.940  12.592  1.00 98.47 102 B 1 
ATOM   3902 O  O   . PHE B 2  102 ? -4.341  31.722  12.096  1.00 98.25 102 B 1 
ATOM   3903 C  CB  . PHE B 2  102 ? -5.424  34.424  12.178  1.00 98.02 102 B 1 
ATOM   3904 C  CG  . PHE B 2  102 ? -6.217  34.381  10.897  1.00 97.98 102 B 1 
ATOM   3905 C  CD1 . PHE B 2  102 ? -7.585  34.625  10.904  1.00 95.84 102 B 1 
ATOM   3906 C  CD2 . PHE B 2  102 ? -5.596  34.100  9.686   1.00 95.73 102 B 1 
ATOM   3907 C  CE1 . PHE B 2  102 ? -8.325  34.588  9.721   1.00 95.76 102 B 1 
ATOM   3908 C  CE2 . PHE B 2  102 ? -6.321  34.064  8.505   1.00 95.82 102 B 1 
ATOM   3909 C  CZ  . PHE B 2  102 ? -7.686  34.314  8.525   1.00 97.39 102 B 1 
ATOM   3910 N  N   . ILE B 2  103 ? -6.394  31.008  12.682  1.00 98.58 103 B 1 
ATOM   3911 C  CA  . ILE B 2  103 ? -6.181  29.630  12.238  1.00 98.61 103 B 1 
ATOM   3912 C  C   . ILE B 2  103 ? -6.867  29.333  10.911  1.00 98.70 103 B 1 
ATOM   3913 O  O   . ILE B 2  103 ? -8.034  29.665  10.713  1.00 98.58 103 B 1 
ATOM   3914 C  CB  . ILE B 2  103 ? -6.710  28.635  13.297  1.00 98.32 103 B 1 
ATOM   3915 C  CG1 . ILE B 2  103 ? -6.086  28.919  14.678  1.00 95.94 103 B 1 
ATOM   3916 C  CG2 . ILE B 2  103 ? -6.440  27.195  12.876  1.00 97.19 103 B 1 
ATOM   3917 C  CD1 . ILE B 2  103 ? -4.600  28.659  14.759  1.00 89.77 103 B 1 
ATOM   3918 N  N   . ILE B 2  104 ? -6.133  28.694  10.004  1.00 98.78 104 B 1 
ATOM   3919 C  CA  . ILE B 2  104 ? -6.651  28.311  8.697   1.00 98.77 104 B 1 
ATOM   3920 C  C   . ILE B 2  104 ? -6.634  26.786  8.630   1.00 98.80 104 B 1 
ATOM   3921 O  O   . ILE B 2  104 ? -5.641  26.190  8.208   1.00 98.72 104 B 1 
ATOM   3922 C  CB  . ILE B 2  104 ? -5.775  28.894  7.574   1.00 98.74 104 B 1 
ATOM   3923 C  CG1 . ILE B 2  104 ? -5.663  30.418  7.733   1.00 98.14 104 B 1 
ATOM   3924 C  CG2 . ILE B 2  104 ? -6.348  28.544  6.203   1.00 97.99 104 B 1 
ATOM   3925 C  CD1 . ILE B 2  104 ? -4.531  31.033  6.937   1.00 96.14 104 B 1 
ATOM   3926 N  N   . PRO B 2  105 ? -7.713  26.106  9.052   1.00 98.80 105 B 1 
ATOM   3927 C  CA  . PRO B 2  105 ? -7.768  24.640  9.087   1.00 98.89 105 B 1 
ATOM   3928 C  C   . PRO B 2  105 ? -8.197  23.975  7.787   1.00 98.89 105 B 1 
ATOM   3929 O  O   . PRO B 2  105 ? -8.866  24.572  6.948   1.00 98.66 105 B 1 
ATOM   3930 C  CB  . PRO B 2  105 ? -8.771  24.383  10.203  1.00 98.68 105 B 1 
ATOM   3931 C  CG  . PRO B 2  105 ? -9.771  25.483  9.993   1.00 98.05 105 B 1 
ATOM   3932 C  CD  . PRO B 2  105 ? -8.900  26.697  9.697   1.00 98.67 105 B 1 
ATOM   3933 N  N   . MET B 2  106 ? -7.806  22.715  7.630   1.00 98.79 106 B 1 
ATOM   3934 C  CA  . MET B 2  106 ? -8.206  21.929  6.465   1.00 98.72 106 B 1 
ATOM   3935 C  C   . MET B 2  106 ? -8.126  20.444  6.802   1.00 98.75 106 B 1 
ATOM   3936 O  O   . MET B 2  106 ? -7.654  20.059  7.875   1.00 98.35 106 B 1 
ATOM   3937 C  CB  . MET B 2  106 ? -7.319  22.243  5.244   1.00 97.41 106 B 1 
ATOM   3938 C  CG  . MET B 2  106 ? -5.932  21.624  5.308   1.00 93.14 106 B 1 
ATOM   3939 S  SD  . MET B 2  106 ? -4.939  22.005  3.833   1.00 95.16 106 B 1 
ATOM   3940 C  CE  . MET B 2  106 ? -4.590  23.734  4.119   1.00 90.78 106 B 1 
ATOM   3941 N  N   . LEU B 2  107 ? -8.600  19.614  5.869   1.00 98.65 107 B 1 
ATOM   3942 C  CA  . LEU B 2  107 ? -8.578  18.171  6.041   1.00 98.63 107 B 1 
ATOM   3943 C  C   . LEU B 2  107 ? -7.553  17.524  5.120   1.00 98.66 107 B 1 
ATOM   3944 O  O   . LEU B 2  107 ? -7.335  17.982  4.002   1.00 98.28 107 B 1 
ATOM   3945 C  CB  . LEU B 2  107 ? -9.958  17.573  5.732   1.00 98.38 107 B 1 
ATOM   3946 C  CG  . LEU B 2  107 ? -11.118 17.972  6.651   1.00 98.03 107 B 1 
ATOM   3947 C  CD1 . LEU B 2  107 ? -12.432 17.482  6.049   1.00 96.16 107 B 1 
ATOM   3948 C  CD2 . LEU B 2  107 ? -10.902 17.376  8.039   1.00 95.53 107 B 1 
ATOM   3949 N  N   . GLY B 2  108 ? -6.929  16.449  5.598   1.00 98.44 108 B 1 
ATOM   3950 C  CA  . GLY B 2  108 ? -5.985  15.696  4.798   1.00 98.38 108 B 1 
ATOM   3951 C  C   . GLY B 2  108 ? -6.664  14.431  4.298   1.00 98.13 108 B 1 
ATOM   3952 O  O   . GLY B 2  108 ? -7.800  14.139  4.667   1.00 97.43 108 B 1 
ATOM   3953 N  N   . ASN B 2  109 ? -5.980  13.655  3.455   1.00 97.27 109 B 1 
ATOM   3954 C  CA  . ASN B 2  109 ? -6.563  12.449  2.874   1.00 96.58 109 B 1 
ATOM   3955 C  C   . ASN B 2  109 ? -6.874  11.336  3.876   1.00 95.66 109 B 1 
ATOM   3956 O  O   . ASN B 2  109 ? -7.657  10.438  3.570   1.00 94.03 109 B 1 
ATOM   3957 C  CB  . ASN B 2  109 ? -5.676  11.902  1.747   1.00 96.23 109 B 1 
ATOM   3958 C  CG  . ASN B 2  109 ? -4.292  11.542  2.215   1.00 95.97 109 B 1 
ATOM   3959 O  OD1 . ASN B 2  109 ? -3.522  12.401  2.645   1.00 93.33 109 B 1 
ATOM   3960 N  ND2 . ASN B 2  109 ? -3.964  10.257  2.120   1.00 92.38 109 B 1 
ATOM   3961 N  N   . HIS B 2  110 ? -6.266  11.382  5.054   1.00 95.93 110 B 1 
ATOM   3962 C  CA  . HIS B 2  110 ? -6.549  10.378  6.076   1.00 95.27 110 B 1 
ATOM   3963 C  C   . HIS B 2  110 ? -7.689  10.815  6.984   1.00 95.32 110 B 1 
ATOM   3964 O  O   . HIS B 2  110 ? -8.188  10.016  7.786   1.00 94.46 110 B 1 
ATOM   3965 C  CB  . HIS B 2  110 ? -5.297  10.109  6.916   1.00 94.58 110 B 1 
ATOM   3966 C  CG  . HIS B 2  110 ? -4.266  9.291   6.218   1.00 93.86 110 B 1 
ATOM   3967 N  ND1 . HIS B 2  110 ? -4.322  7.920   6.141   1.00 87.83 110 B 1 
ATOM   3968 C  CD2 . HIS B 2  110 ? -3.156  9.646   5.535   1.00 86.72 110 B 1 
ATOM   3969 C  CE1 . HIS B 2  110 ? -3.295  7.465   5.447   1.00 87.26 110 B 1 
ATOM   3970 N  NE2 . HIS B 2  110 ? -2.572  8.496   5.060   1.00 88.46 110 B 1 
ATOM   3971 N  N   . ASP B 2  111 ? -8.110  12.071  6.864   1.00 96.26 111 B 1 
ATOM   3972 C  CA  . ASP B 2  111 ? -9.157  12.614  7.722   1.00 96.67 111 B 1 
ATOM   3973 C  C   . ASP B 2  111 ? -10.575 12.348  7.228   1.00 96.48 111 B 1 
ATOM   3974 O  O   . ASP B 2  111 ? -11.447 13.219  7.260   1.00 95.58 111 B 1 
ATOM   3975 C  CB  . ASP B 2  111 ? -8.927  14.116  7.912   1.00 97.18 111 B 1 
ATOM   3976 C  CG  . ASP B 2  111 ? -7.549  14.426  8.472   1.00 97.44 111 B 1 
ATOM   3977 O  OD1 . ASP B 2  111 ? -6.978  13.563  9.180   1.00 95.71 111 B 1 
ATOM   3978 O  OD2 . ASP B 2  111 ? -7.035  15.531  8.209   1.00 95.76 111 B 1 
ATOM   3979 N  N   . VAL B 2  112 ? -10.814 11.111  6.785   1.00 95.03 112 B 1 
ATOM   3980 C  CA  . VAL B 2  112 ? -12.126 10.684  6.292   1.00 94.08 112 B 1 
ATOM   3981 C  C   . VAL B 2  112 ? -12.151 9.160   6.369   1.00 92.16 112 B 1 
ATOM   3982 O  O   . VAL B 2  112 ? -11.099 8.520   6.437   1.00 90.76 112 B 1 
ATOM   3983 C  CB  . VAL B 2  112 ? -12.365 11.151  4.833   1.00 93.94 112 B 1 
ATOM   3984 C  CG1 . VAL B 2  112 ? -11.381 10.471  3.877   1.00 90.50 112 B 1 
ATOM   3985 C  CG2 . VAL B 2  112 ? -13.806 10.857  4.409   1.00 89.60 112 B 1 
ATOM   3986 N  N   . TYR B 2  113 ? -13.345 8.584   6.392   1.00 91.18 113 B 1 
ATOM   3987 C  CA  . TYR B 2  113 ? -13.477 7.131   6.413   1.00 88.83 113 B 1 
ATOM   3988 C  C   . TYR B 2  113 ? -14.382 6.698   5.273   1.00 87.45 113 B 1 
ATOM   3989 O  O   . TYR B 2  113 ? -15.513 7.168   5.167   1.00 84.00 113 B 1 
ATOM   3990 C  CB  . TYR B 2  113 ? -14.085 6.663   7.741   1.00 86.47 113 B 1 
ATOM   3991 C  CG  . TYR B 2  113 ? -14.251 5.162   7.808   1.00 83.58 113 B 1 
ATOM   3992 C  CD1 . TYR B 2  113 ? -13.195 4.340   8.217   1.00 78.46 113 B 1 
ATOM   3993 C  CD2 . TYR B 2  113 ? -15.431 4.553   7.393   1.00 77.77 113 B 1 
ATOM   3994 C  CE1 . TYR B 2  113 ? -13.323 2.959   8.231   1.00 75.41 113 B 1 
ATOM   3995 C  CE2 . TYR B 2  113 ? -15.571 3.166   7.391   1.00 75.16 113 B 1 
ATOM   3996 C  CZ  . TYR B 2  113 ? -14.509 2.384   7.813   1.00 77.49 113 B 1 
ATOM   3997 O  OH  . TYR B 2  113 ? -14.637 1.015   7.820   1.00 74.16 113 B 1 
ATOM   3998 N  N   . PRO B 2  114 ? -13.925 5.791   4.399   1.00 83.08 114 B 1 
ATOM   3999 C  CA  . PRO B 2  114 ? -12.574 5.223   4.329   1.00 82.66 114 B 1 
ATOM   4000 C  C   . PRO B 2  114 ? -11.561 6.277   3.895   1.00 85.16 114 B 1 
ATOM   4001 O  O   . PRO B 2  114 ? -11.937 7.274   3.276   1.00 85.24 114 B 1 
ATOM   4002 C  CB  . PRO B 2  114 ? -12.700 4.114   3.280   1.00 79.45 114 B 1 
ATOM   4003 C  CG  . PRO B 2  114 ? -14.167 3.813   3.206   1.00 75.43 114 B 1 
ATOM   4004 C  CD  . PRO B 2  114 ? -14.813 5.154   3.408   1.00 74.90 114 B 1 
ATOM   4005 N  N   . ALA B 2  115 ? -10.304 6.047   4.198   1.00 84.43 115 B 1 
ATOM   4006 C  CA  . ALA B 2  115 ? -9.251  6.990   3.845   1.00 86.20 115 B 1 
ATOM   4007 C  C   . ALA B 2  115 ? -9.253  7.315   2.349   1.00 87.00 115 B 1 
ATOM   4008 O  O   . ALA B 2  115 ? -9.538  6.457   1.519   1.00 86.97 115 B 1 
ATOM   4009 C  CB  . ALA B 2  115 ? -7.889  6.437   4.252   1.00 86.16 115 B 1 
ATOM   4010 N  N   . ASN B 2  116 ? -8.945  8.570   2.017   1.00 90.53 116 B 1 
ATOM   4011 C  CA  . ASN B 2  116 ? -8.847  9.060   0.642   1.00 91.43 116 B 1 
ATOM   4012 C  C   . ASN B 2  116 ? -10.159 9.270   -0.101  1.00 92.50 116 B 1 
ATOM   4013 O  O   . ASN B 2  116 ? -10.178 9.932   -1.138  1.00 91.74 116 B 1 
ATOM   4014 C  CB  . ASN B 2  116 ? -7.963  8.138   -0.218  1.00 91.25 116 B 1 
ATOM   4015 C  CG  . ASN B 2  116 ? -6.644  7.791   0.442   1.00 90.64 116 B 1 
ATOM   4016 O  OD1 . ASN B 2  116 ? -5.965  8.659   1.006   1.00 84.84 116 B 1 
ATOM   4017 N  ND2 . ASN B 2  116 ? -6.265  6.522   0.367   1.00 83.81 116 B 1 
ATOM   4018 N  N   . GLN B 2  117 ? -11.236 8.708   0.400   1.00 90.76 117 B 1 
ATOM   4019 C  CA  . GLN B 2  117 ? -12.508 8.752   -0.312  1.00 90.23 117 B 1 
ATOM   4020 C  C   . GLN B 2  117 ? -13.386 9.959   0.041   1.00 91.28 117 B 1 
ATOM   4021 O  O   . GLN B 2  117 ? -14.297 9.871   0.857   1.00 89.86 117 B 1 
ATOM   4022 C  CB  . GLN B 2  117 ? -13.279 7.455   -0.066  1.00 88.88 117 B 1 
ATOM   4023 C  CG  . GLN B 2  117 ? -12.430 6.179   -0.201  1.00 87.42 117 B 1 
ATOM   4024 C  CD  . GLN B 2  117 ? -11.652 6.116   -1.507  1.00 86.47 117 B 1 
ATOM   4025 O  OE1 . GLN B 2  117 ? -12.221 6.291   -2.587  1.00 81.24 117 B 1 
ATOM   4026 N  NE2 . GLN B 2  117 ? -10.355 5.865   -1.413  1.00 79.57 117 B 1 
ATOM   4027 N  N   . MET B 2  118 ? -13.110 11.094  -0.608  1.00 92.45 118 B 1 
ATOM   4028 C  CA  . MET B 2  118 ? -13.880 12.309  -0.393  1.00 93.76 118 B 1 
ATOM   4029 C  C   . MET B 2  118 ? -14.622 12.697  -1.671  1.00 93.47 118 B 1 
ATOM   4030 O  O   . MET B 2  118 ? -14.026 12.780  -2.743  1.00 91.46 118 B 1 
ATOM   4031 C  CB  . MET B 2  118 ? -12.976 13.476  0.023   1.00 94.62 118 B 1 
ATOM   4032 C  CG  . MET B 2  118 ? -12.441 13.379  1.429   1.00 93.29 118 B 1 
ATOM   4033 S  SD  . MET B 2  118 ? -11.516 14.879  1.857   1.00 93.11 118 B 1 
ATOM   4034 C  CE  . MET B 2  118 ? -11.000 14.479  3.536   1.00 88.96 118 B 1 
ATOM   4035 N  N   . ALA B 2  119 ? -15.922 12.927  -1.543  1.00 92.05 119 B 1 
ATOM   4036 C  CA  . ALA B 2  119 ? -16.758 13.327  -2.673  1.00 92.00 119 B 1 
ATOM   4037 C  C   . ALA B 2  119 ? -18.146 13.682  -2.141  1.00 92.78 119 B 1 
ATOM   4038 O  O   . ALA B 2  119 ? -18.332 13.828  -0.935  1.00 90.87 119 B 1 
ATOM   4039 C  CB  . ALA B 2  119 ? -16.850 12.195  -3.690  1.00 89.64 119 B 1 
ATOM   4040 N  N   . ILE B 2  120 ? -19.114 13.809  -3.042  1.00 87.80 120 B 1 
ATOM   4041 C  CA  . ILE B 2  120 ? -20.463 14.176  -2.647  1.00 87.07 120 B 1 
ATOM   4042 C  C   . ILE B 2  120 ? -21.084 13.162  -1.676  1.00 87.36 120 B 1 
ATOM   4043 O  O   . ILE B 2  120 ? -21.822 13.545  -0.769  1.00 85.17 120 B 1 
ATOM   4044 C  CB  . ILE B 2  120 ? -21.375 14.348  -3.895  1.00 85.04 120 B 1 
ATOM   4045 C  CG1 . ILE B 2  120 ? -22.727 14.952  -3.492  1.00 77.26 120 B 1 
ATOM   4046 C  CG2 . ILE B 2  120 ? -21.574 13.009  -4.601  1.00 76.32 120 B 1 
ATOM   4047 C  CD1 . ILE B 2  120 ? -22.620 16.357  -2.931  1.00 70.98 120 B 1 
ATOM   4048 N  N   . ASN B 2  121 ? -20.785 11.880  -1.844  1.00 86.61 121 B 1 
ATOM   4049 C  CA  . ASN B 2  121 ? -21.341 10.846  -0.977  1.00 84.34 121 B 1 
ATOM   4050 C  C   . ASN B 2  121 ? -20.729 10.837  0.422   1.00 86.26 121 B 1 
ATOM   4051 O  O   . ASN B 2  121 ? -21.261 10.201  1.329   1.00 83.07 121 B 1 
ATOM   4052 C  CB  . ASN B 2  121 ? -21.170 9.460   -1.622  1.00 80.83 121 B 1 
ATOM   4053 C  CG  . ASN B 2  121 ? -19.723 9.079   -1.812  1.00 71.30 121 B 1 
ATOM   4054 O  OD1 . ASN B 2  121 ? -18.976 9.764   -2.522  1.00 62.91 121 B 1 
ATOM   4055 N  ND2 . ASN B 2  121 ? -19.318 7.988   -1.191  1.00 62.17 121 B 1 
ATOM   4056 N  N   . SER B 2  122 ? -19.606 11.527  0.600   1.00 86.88 122 B 1 
ATOM   4057 C  CA  . SER B 2  122 ? -18.954 11.596  1.905   1.00 88.58 122 B 1 
ATOM   4058 C  C   . SER B 2  122 ? -18.924 13.039  2.411   1.00 90.94 122 B 1 
ATOM   4059 O  O   . SER B 2  122 ? -18.022 13.438  3.155   1.00 90.10 122 B 1 
ATOM   4060 C  CB  . SER B 2  122 ? -17.525 11.033  1.819   1.00 85.93 122 B 1 
ATOM   4061 O  OG  . SER B 2  122 ? -16.775 11.693  0.818   1.00 78.86 122 B 1 
ATOM   4062 N  N   . GLN B 2  123 ? -19.921 13.814  2.000   1.00 91.11 123 B 1 
ATOM   4063 C  CA  . GLN B 2  123 ? -20.018 15.208  2.406   1.00 93.08 123 B 1 
ATOM   4064 C  C   . GLN B 2  123 ? -20.148 15.360  3.924   1.00 94.60 123 B 1 
ATOM   4065 O  O   . GLN B 2  123 ? -19.917 16.435  4.477   1.00 94.23 123 B 1 
ATOM   4066 C  CB  . GLN B 2  123 ? -21.207 15.861  1.706   1.00 92.09 123 B 1 
ATOM   4067 C  CG  . GLN B 2  123 ? -21.185 17.384  1.677   1.00 88.32 123 B 1 
ATOM   4068 C  CD  . GLN B 2  123 ? -22.272 17.954  0.790   1.00 87.68 123 B 1 
ATOM   4069 O  OE1 . GLN B 2  123 ? -23.413 17.491  0.813   1.00 80.23 123 B 1 
ATOM   4070 N  NE2 . GLN B 2  123 ? -21.924 18.963  -0.002  1.00 78.06 123 B 1 
ATOM   4071 N  N   . TRP B 2  124 ? -20.507 14.268  4.600   1.00 94.00 124 B 1 
ATOM   4072 C  CA  . TRP B 2  124 ? -20.635 14.278  6.054   1.00 94.17 124 B 1 
ATOM   4073 C  C   . TRP B 2  124 ? -19.354 14.766  6.745   1.00 95.62 124 B 1 
ATOM   4074 O  O   . TRP B 2  124 ? -19.424 15.443  7.765   1.00 95.24 124 B 1 
ATOM   4075 C  CB  . TRP B 2  124 ? -20.982 12.874  6.579   1.00 92.56 124 B 1 
ATOM   4076 C  CG  . TRP B 2  124 ? -19.899 11.851  6.355   1.00 88.98 124 B 1 
ATOM   4077 C  CD1 . TRP B 2  124 ? -19.766 11.013  5.288   1.00 83.28 124 B 1 
ATOM   4078 C  CD2 . TRP B 2  124 ? -18.783 11.569  7.218   1.00 88.01 124 B 1 
ATOM   4079 N  NE1 . TRP B 2  124 ? -18.642 10.234  5.425   1.00 81.07 124 B 1 
ATOM   4080 C  CE2 . TRP B 2  124 ? -18.013 10.564  6.602   1.00 84.61 124 B 1 
ATOM   4081 C  CE3 . TRP B 2  124 ? -18.361 12.079  8.456   1.00 82.96 124 B 1 
ATOM   4082 C  CZ2 . TRP B 2  124 ? -16.842 10.051  7.171   1.00 81.42 124 B 1 
ATOM   4083 C  CZ3 . TRP B 2  124 ? -17.192 11.573  9.022   1.00 80.54 124 B 1 
ATOM   4084 C  CH2 . TRP B 2  124 ? -16.450 10.572  8.386   1.00 79.41 124 B 1 
ATOM   4085 N  N   . ILE B 2  125 ? -18.202 14.434  6.186   1.00 95.63 125 B 1 
ATOM   4086 C  CA  . ILE B 2  125 ? -16.947 14.834  6.814   1.00 96.50 125 B 1 
ATOM   4087 C  C   . ILE B 2  125 ? -16.740 16.349  6.728   1.00 97.45 125 B 1 
ATOM   4088 O  O   . ILE B 2  125 ? -16.193 16.953  7.657   1.00 97.60 125 B 1 
ATOM   4089 C  CB  . ILE B 2  125 ? -15.724 14.090  6.204   1.00 95.85 125 B 1 
ATOM   4090 C  CG1 . ILE B 2  125 ? -14.476 14.339  7.074   1.00 92.23 125 B 1 
ATOM   4091 C  CG2 . ILE B 2  125 ? -15.461 14.542  4.766   1.00 91.90 125 B 1 
ATOM   4092 C  CD1 . ILE B 2  125 ? -14.607 13.855  8.500   1.00 88.55 125 B 1 
ATOM   4093 N  N   . PHE B 2  126 ? -17.167 16.962  5.630   1.00 97.24 126 B 1 
ATOM   4094 C  CA  . PHE B 2  126 ? -17.037 18.407  5.483   1.00 97.86 126 B 1 
ATOM   4095 C  C   . PHE B 2  126 ? -17.963 19.119  6.469   1.00 98.12 126 B 1 
ATOM   4096 O  O   . PHE B 2  126 ? -17.589 20.121  7.074   1.00 98.03 126 B 1 
ATOM   4097 C  CB  . PHE B 2  126 ? -17.374 18.850  4.056   1.00 97.73 126 B 1 
ATOM   4098 C  CG  . PHE B 2  126 ? -16.659 18.070  2.984   1.00 97.73 126 B 1 
ATOM   4099 C  CD1 . PHE B 2  126 ? -15.313 17.744  3.115   1.00 94.89 126 B 1 
ATOM   4100 C  CD2 . PHE B 2  126 ? -17.327 17.676  1.833   1.00 94.27 126 B 1 
ATOM   4101 C  CE1 . PHE B 2  126 ? -14.655 17.023  2.122   1.00 94.12 126 B 1 
ATOM   4102 C  CE2 . PHE B 2  126 ? -16.680 16.956  0.838   1.00 93.57 126 B 1 
ATOM   4103 C  CZ  . PHE B 2  126 ? -15.337 16.620  0.979   1.00 96.30 126 B 1 
ATOM   4104 N  N   . GLN B 2  127 ? -19.167 18.579  6.619   1.00 97.60 127 B 1 
ATOM   4105 C  CA  . GLN B 2  127 ? -20.139 19.162  7.536   1.00 97.69 127 B 1 
ATOM   4106 C  C   . GLN B 2  127 ? -19.657 19.026  8.979   1.00 98.04 127 B 1 
ATOM   4107 O  O   . GLN B 2  127 ? -19.714 19.976  9.757   1.00 97.88 127 B 1 
ATOM   4108 C  CB  . GLN B 2  127 ? -21.502 18.478  7.355   1.00 97.01 127 B 1 
ATOM   4109 C  CG  . GLN B 2  127 ? -22.081 18.645  5.954   1.00 90.40 127 B 1 
ATOM   4110 C  CD  . GLN B 2  127 ? -23.360 17.860  5.742   1.00 82.68 127 B 1 
ATOM   4111 O  OE1 . GLN B 2  127 ? -23.682 16.944  6.497   1.00 73.62 127 B 1 
ATOM   4112 N  NE2 . GLN B 2  127 ? -24.098 18.209  4.688   1.00 68.68 127 B 1 
ATOM   4113 N  N   . PHE B 2  128 ? -19.174 17.838  9.325   1.00 97.68 128 B 1 
ATOM   4114 C  CA  . PHE B 2  128 ? -18.683 17.591  10.679  1.00 97.89 128 B 1 
ATOM   4115 C  C   . PHE B 2  128 ? -17.462 18.453  10.996  1.00 98.19 128 B 1 
ATOM   4116 O  O   . PHE B 2  128 ? -17.393 19.087  12.046  1.00 98.07 128 B 1 
ATOM   4117 C  CB  . PHE B 2  128 ? -18.321 16.111  10.856  1.00 97.73 128 B 1 
ATOM   4118 C  CG  . PHE B 2  128 ? -17.856 15.765  12.248  1.00 97.66 128 B 1 
ATOM   4119 C  CD1 . PHE B 2  128 ? -18.779 15.577  13.273  1.00 95.75 128 B 1 
ATOM   4120 C  CD2 . PHE B 2  128 ? -16.504 15.654  12.534  1.00 95.54 128 B 1 
ATOM   4121 C  CE1 . PHE B 2  128 ? -18.353 15.291  14.559  1.00 95.34 128 B 1 
ATOM   4122 C  CE2 . PHE B 2  128 ? -16.068 15.372  13.823  1.00 95.54 128 B 1 
ATOM   4123 C  CZ  . PHE B 2  128 ? -16.997 15.184  14.842  1.00 96.87 128 B 1 
ATOM   4124 N  N   . ALA B 2  129 ? -16.482 18.463  10.088  1.00 98.39 129 B 1 
ATOM   4125 C  CA  . ALA B 2  129 ? -15.268 19.239  10.297  1.00 98.40 129 B 1 
ATOM   4126 C  C   . ALA B 2  129 ? -15.567 20.734  10.386  1.00 98.56 129 B 1 
ATOM   4127 O  O   . ALA B 2  129 ? -14.982 21.445  11.205  1.00 98.54 129 B 1 
ATOM   4128 C  CB  . ALA B 2  129 ? -14.262 18.965  9.186   1.00 98.34 129 B 1 
ATOM   4129 N  N   . ALA B 2  130 ? -16.482 21.223  9.553   1.00 98.41 130 B 1 
ATOM   4130 C  CA  . ALA B 2  130 ? -16.847 22.634  9.569   1.00 98.47 130 B 1 
ATOM   4131 C  C   . ALA B 2  130 ? -17.426 23.009  10.934  1.00 98.44 130 B 1 
ATOM   4132 O  O   . ALA B 2  130 ? -17.147 24.090  11.454  1.00 98.28 130 B 1 
ATOM   4133 C  CB  . ALA B 2  130 ? -17.859 22.939  8.465   1.00 98.24 130 B 1 
ATOM   4134 N  N   . GLU B 2  131 ? -18.225 22.110  11.501  1.00 98.36 131 B 1 
ATOM   4135 C  CA  . GLU B 2  131 ? -18.821 22.351  12.808  1.00 98.26 131 B 1 
ATOM   4136 C  C   . GLU B 2  131 ? -17.741 22.410  13.881  1.00 98.47 131 B 1 
ATOM   4137 O  O   . GLU B 2  131 ? -17.790 23.254  14.780  1.00 97.98 131 B 1 
ATOM   4138 C  CB  . GLU B 2  131 ? -19.834 21.243  13.142  1.00 97.70 131 B 1 
ATOM   4139 C  CG  . GLU B 2  131 ? -21.055 21.247  12.239  1.00 88.50 131 B 1 
ATOM   4140 C  CD  . GLU B 2  131 ? -21.975 20.045  12.467  1.00 80.23 131 B 1 
ATOM   4141 O  OE1 . GLU B 2  131 ? -21.571 19.114  13.190  1.00 74.09 131 B 1 
ATOM   4142 O  OE2 . GLU B 2  131 ? -23.091 20.044  11.907  1.00 72.77 131 B 1 
ATOM   4143 N  N   . GLN B 2  132 ? -16.756 21.529  13.786  1.00 98.53 132 B 1 
ATOM   4144 C  CA  . GLN B 2  132 ? -15.670 21.510  14.762  1.00 98.57 132 B 1 
ATOM   4145 C  C   . GLN B 2  132 ? -14.744 22.714  14.605  1.00 98.51 132 B 1 
ATOM   4146 O  O   . GLN B 2  132 ? -14.338 23.324  15.598  1.00 98.27 132 B 1 
ATOM   4147 C  CB  . GLN B 2  132 ? -14.861 20.211  14.623  1.00 98.46 132 B 1 
ATOM   4148 C  CG  . GLN B 2  132 ? -15.660 18.945  14.940  1.00 97.41 132 B 1 
ATOM   4149 C  CD  . GLN B 2  132 ? -16.262 18.980  16.326  1.00 96.89 132 B 1 
ATOM   4150 O  OE1 . GLN B 2  132 ? -15.581 19.272  17.303  1.00 89.65 132 B 1 
ATOM   4151 N  NE2 . GLN B 2  132 ? -17.556 18.699  16.414  1.00 88.30 132 B 1 
ATOM   4152 N  N   . PHE B 2  133 ? -14.419 23.061  13.359  1.00 98.65 133 B 1 
ATOM   4153 C  CA  . PHE B 2  133 ? -13.534 24.184  13.086  1.00 98.67 133 B 1 
ATOM   4154 C  C   . PHE B 2  133 ? -14.239 25.551  13.133  1.00 98.69 133 B 1 
ATOM   4155 O  O   . PHE B 2  133 ? -13.600 26.592  12.970  1.00 98.32 133 B 1 
ATOM   4156 C  CB  . PHE B 2  133 ? -12.881 24.040  11.702  1.00 98.62 133 B 1 
ATOM   4157 C  CG  . PHE B 2  133 ? -11.956 22.840  11.554  1.00 98.64 133 B 1 
ATOM   4158 C  CD1 . PHE B 2  133 ? -11.169 22.403  12.614  1.00 96.45 133 B 1 
ATOM   4159 C  CD2 . PHE B 2  133 ? -11.846 22.191  10.330  1.00 95.86 133 B 1 
ATOM   4160 C  CE1 . PHE B 2  133 ? -10.301 21.325  12.463  1.00 96.26 133 B 1 
ATOM   4161 C  CE2 . PHE B 2  133 ? -10.972 21.124  10.165  1.00 95.89 133 B 1 
ATOM   4162 C  CZ  . PHE B 2  133 ? -10.197 20.687  11.229  1.00 98.04 133 B 1 
ATOM   4163 N  N   . ALA B 2  134 ? -15.548 25.544  13.343  1.00 98.41 134 B 1 
ATOM   4164 C  CA  . ALA B 2  134 ? -16.344 26.768  13.360  1.00 98.33 134 B 1 
ATOM   4165 C  C   . ALA B 2  134 ? -15.737 27.954  14.125  1.00 98.29 134 B 1 
ATOM   4166 O  O   . ALA B 2  134 ? -15.799 29.089  13.646  1.00 97.73 134 B 1 
ATOM   4167 C  CB  . ALA B 2  134 ? -17.752 26.470  13.875  1.00 97.97 134 B 1 
ATOM   4168 N  N   . PRO B 2  135 ? -15.144 27.724  15.304  1.00 98.10 135 B 1 
ATOM   4169 C  CA  . PRO B 2  135 ? -14.559 28.842  16.055  1.00 97.68 135 B 1 
ATOM   4170 C  C   . PRO B 2  135 ? -13.475 29.607  15.293  1.00 97.86 135 B 1 
ATOM   4171 O  O   . PRO B 2  135 ? -13.187 30.764  15.607  1.00 97.04 135 B 1 
ATOM   4172 C  CB  . PRO B 2  135 ? -13.985 28.166  17.305  1.00 96.98 135 B 1 
ATOM   4173 C  CG  . PRO B 2  135 ? -14.895 27.000  17.509  1.00 95.64 135 B 1 
ATOM   4174 C  CD  . PRO B 2  135 ? -15.091 26.483  16.095  1.00 97.67 135 B 1 
ATOM   4175 N  N   . PHE B 2  136 ? -12.874 28.967  14.292  1.00 98.39 136 B 1 
ATOM   4176 C  CA  . PHE B 2  136 ? -11.813 29.587  13.513  1.00 98.26 136 B 1 
ATOM   4177 C  C   . PHE B 2  136 ? -12.287 30.164  12.183  1.00 98.13 136 B 1 
ATOM   4178 O  O   . PHE B 2  136 ? -11.534 30.864  11.500  1.00 97.40 136 B 1 
ATOM   4179 C  CB  . PHE B 2  136 ? -10.709 28.566  13.223  1.00 98.22 136 B 1 
ATOM   4180 C  CG  . PHE B 2  136 ? -10.294 27.735  14.401  1.00 98.40 136 B 1 
ATOM   4181 C  CD1 . PHE B 2  136 ? -9.732  28.328  15.528  1.00 95.75 136 B 1 
ATOM   4182 C  CD2 . PHE B 2  136 ? -10.467 26.356  14.386  1.00 95.58 136 B 1 
ATOM   4183 C  CE1 . PHE B 2  136 ? -9.358  27.558  16.626  1.00 95.67 136 B 1 
ATOM   4184 C  CE2 . PHE B 2  136 ? -10.091 25.577  15.476  1.00 95.57 136 B 1 
ATOM   4185 C  CZ  . PHE B 2  136 ? -9.537  26.179  16.601  1.00 97.79 136 B 1 
ATOM   4186 N  N   . LEU B 2  137 ? -13.513 29.852  11.812  1.00 98.34 137 B 1 
ATOM   4187 C  CA  . LEU B 2  137 ? -14.032 30.234  10.502  1.00 98.39 137 B 1 
ATOM   4188 C  C   . LEU B 2  137 ? -15.111 31.316  10.497  1.00 98.09 137 B 1 
ATOM   4189 O  O   . LEU B 2  137 ? -15.886 31.444  11.438  1.00 97.48 137 B 1 
ATOM   4190 C  CB  . LEU B 2  137 ? -14.597 28.988  9.806   1.00 98.29 137 B 1 
ATOM   4191 C  CG  . LEU B 2  137 ? -13.679 27.765  9.699   1.00 98.17 137 B 1 
ATOM   4192 C  CD1 . LEU B 2  137 ? -14.471 26.573  9.159   1.00 96.53 137 B 1 
ATOM   4193 C  CD2 . LEU B 2  137 ? -12.499 28.090  8.783   1.00 96.23 137 B 1 
ATOM   4194 N  N   . SER B 2  138 ? -15.152 32.075  9.401   1.00 97.74 138 B 1 
ATOM   4195 C  CA  . SER B 2  138 ? -16.193 33.074  9.205   1.00 97.35 138 B 1 
ATOM   4196 C  C   . SER B 2  138 ? -17.438 32.312  8.777   1.00 97.59 138 B 1 
ATOM   4197 O  O   . SER B 2  138 ? -17.354 31.143  8.388   1.00 97.31 138 B 1 
ATOM   4198 C  CB  . SER B 2  138 ? -15.795 34.063  8.112   1.00 96.72 138 B 1 
ATOM   4199 O  OG  . SER B 2  138 ? -15.704 33.411  6.859   1.00 95.08 138 B 1 
ATOM   4200 N  N   . GLN B 2  139 ? -18.598 32.949  8.822   1.00 96.85 139 B 1 
ATOM   4201 C  CA  . GLN B 2  139 ? -19.831 32.278  8.434   1.00 96.48 139 B 1 
ATOM   4202 C  C   . GLN B 2  139 ? -19.779 31.793  6.978   1.00 96.74 139 B 1 
ATOM   4203 O  O   . GLN B 2  139 ? -20.206 30.676  6.675   1.00 96.20 139 B 1 
ATOM   4204 C  CB  . GLN B 2  139 ? -21.034 33.207  8.626   1.00 96.20 139 B 1 
ATOM   4205 C  CG  . GLN B 2  139 ? -22.382 32.560  8.325   1.00 86.42 139 B 1 
ATOM   4206 C  CD  . GLN B 2  139 ? -22.616 31.294  9.132   1.00 79.55 139 B 1 
ATOM   4207 O  OE1 . GLN B 2  139 ? -22.328 31.244  10.331  1.00 73.35 139 B 1 
ATOM   4208 N  NE2 . GLN B 2  139 ? -23.140 30.266  8.486   1.00 68.92 139 B 1 
ATOM   4209 N  N   . ASN B 2  140 ? -19.258 32.630  6.088   1.00 96.94 140 B 1 
ATOM   4210 C  CA  . ASN B 2  140 ? -19.161 32.237  4.681   1.00 96.76 140 B 1 
ATOM   4211 C  C   . ASN B 2  140 ? -18.199 31.068  4.505   1.00 97.50 140 B 1 
ATOM   4212 O  O   . ASN B 2  140 ? -18.438 30.174  3.688   1.00 96.99 140 B 1 
ATOM   4213 C  CB  . ASN B 2  140 ? -18.695 33.416  3.822   1.00 95.39 140 B 1 
ATOM   4214 C  CG  . ASN B 2  140 ? -19.779 34.463  3.636   1.00 84.34 140 B 1 
ATOM   4215 O  OD1 . ASN B 2  140 ? -20.972 34.191  3.796   1.00 72.82 140 B 1 
ATOM   4216 N  ND2 . ASN B 2  140 ? -19.371 35.671  3.273   1.00 72.64 140 B 1 
ATOM   4217 N  N   . ALA B 2  141 ? -17.119 31.055  5.282   1.00 97.66 141 B 1 
ATOM   4218 C  CA  . ALA B 2  141 ? -16.150 29.974  5.211   1.00 98.00 141 B 1 
ATOM   4219 C  C   . ALA B 2  141 ? -16.777 28.663  5.685   1.00 98.23 141 B 1 
ATOM   4220 O  O   . ALA B 2  141 ? -16.533 27.603  5.098   1.00 98.20 141 B 1 
ATOM   4221 C  CB  . ALA B 2  141 ? -14.925 30.306  6.064   1.00 98.12 141 B 1 
ATOM   4222 N  N   . ILE B 2  142 ? -17.587 28.739  6.731   1.00 98.15 142 B 1 
ATOM   4223 C  CA  . ILE B 2  142 ? -18.262 27.557  7.256   1.00 98.02 142 B 1 
ATOM   4224 C  C   . ILE B 2  142 ? -19.177 26.955  6.191   1.00 97.97 142 B 1 
ATOM   4225 O  O   . ILE B 2  142 ? -19.182 25.740  5.969   1.00 97.83 142 B 1 
ATOM   4226 C  CB  . ILE B 2  142 ? -19.099 27.896  8.515   1.00 97.93 142 B 1 
ATOM   4227 C  CG1 . ILE B 2  142 ? -18.163 28.241  9.680   1.00 96.98 142 B 1 
ATOM   4228 C  CG2 . ILE B 2  142 ? -20.012 26.733  8.891   1.00 97.07 142 B 1 
ATOM   4229 C  CD1 . ILE B 2  142 ? -18.877 28.764  10.919  1.00 95.33 142 B 1 
ATOM   4230 N  N   . GLU B 2  143 ? -19.949 27.797  5.522   1.00 97.95 143 B 1 
ATOM   4231 C  CA  . GLU B 2  143 ? -20.870 27.330  4.497   1.00 97.54 143 B 1 
ATOM   4232 C  C   . GLU B 2  143 ? -20.129 26.682  3.325   1.00 97.74 143 B 1 
ATOM   4233 O  O   . GLU B 2  143 ? -20.558 25.653  2.800   1.00 97.29 143 B 1 
ATOM   4234 C  CB  . GLU B 2  143 ? -21.739 28.493  4.009   1.00 97.19 143 B 1 
ATOM   4235 C  CG  . GLU B 2  143 ? -22.653 29.054  5.095   1.00 89.32 143 B 1 
ATOM   4236 C  CD  . GLU B 2  143 ? -23.428 30.283  4.656   1.00 81.73 143 B 1 
ATOM   4237 O  OE1 . GLU B 2  143 ? -23.169 30.783  3.542   1.00 73.80 143 B 1 
ATOM   4238 O  OE2 . GLU B 2  143 ? -24.293 30.751  5.427   1.00 73.24 143 B 1 
ATOM   4239 N  N   . SER B 2  144 ? -19.014 27.277  2.926   1.00 98.06 144 B 1 
ATOM   4240 C  CA  . SER B 2  144 ? -18.228 26.733  1.822   1.00 98.06 144 B 1 
ATOM   4241 C  C   . SER B 2  144 ? -17.582 25.408  2.226   1.00 98.12 144 B 1 
ATOM   4242 O  O   . SER B 2  144 ? -17.580 24.444  1.466   1.00 97.97 144 B 1 
ATOM   4243 C  CB  . SER B 2  144 ? -17.137 27.724  1.399   1.00 97.96 144 B 1 
ATOM   4244 O  OG  . SER B 2  144 ? -17.704 28.925  0.911   1.00 93.85 144 B 1 
ATOM   4245 N  N   . PHE B 2  145 ? -17.048 25.369  3.437   1.00 98.48 145 B 1 
ATOM   4246 C  CA  . PHE B 2  145 ? -16.398 24.168  3.961   1.00 98.59 145 B 1 
ATOM   4247 C  C   . PHE B 2  145 ? -17.394 23.004  3.996   1.00 98.49 145 B 1 
ATOM   4248 O  O   . PHE B 2  145 ? -17.060 21.888  3.604   1.00 98.21 145 B 1 
ATOM   4249 C  CB  . PHE B 2  145 ? -15.852 24.445  5.371   1.00 98.50 145 B 1 
ATOM   4250 C  CG  . PHE B 2  145 ? -14.774 23.483  5.816   1.00 98.55 145 B 1 
ATOM   4251 C  CD1 . PHE B 2  145 ? -15.013 22.124  5.920   1.00 96.15 145 B 1 
ATOM   4252 C  CD2 . PHE B 2  145 ? -13.499 23.957  6.150   1.00 95.17 145 B 1 
ATOM   4253 C  CE1 . PHE B 2  145 ? -14.017 21.242  6.339   1.00 94.75 145 B 1 
ATOM   4254 C  CE2 . PHE B 2  145 ? -12.499 23.087  6.581   1.00 94.36 145 B 1 
ATOM   4255 C  CZ  . PHE B 2  145 ? -12.766 21.730  6.669   1.00 97.90 145 B 1 
ATOM   4256 N  N   . LYS B 2  146 ? -18.609 23.274  4.460   1.00 98.15 146 B 1 
ATOM   4257 C  CA  . LYS B 2  146 ? -19.628 22.238  4.540   1.00 97.74 146 B 1 
ATOM   4258 C  C   . LYS B 2  146 ? -19.951 21.641  3.170   1.00 97.37 146 B 1 
ATOM   4259 O  O   . LYS B 2  146 ? -20.300 20.467  3.069   1.00 96.80 146 B 1 
ATOM   4260 C  CB  . LYS B 2  146 ? -20.914 22.791  5.165   1.00 97.64 146 B 1 
ATOM   4261 C  CG  . LYS B 2  146 ? -20.834 22.984  6.673   1.00 96.17 146 B 1 
ATOM   4262 C  CD  . LYS B 2  146 ? -22.171 23.447  7.254   1.00 93.94 146 B 1 
ATOM   4263 C  CE  . LYS B 2  146 ? -22.112 23.514  8.771   1.00 89.03 146 B 1 
ATOM   4264 N  NZ  . LYS B 2  146 ? -23.409 23.955  9.352   1.00 81.94 146 B 1 
ATOM   4265 N  N   . HIS B 2  147 ? -19.824 22.460  2.129   1.00 97.51 147 B 1 
ATOM   4266 C  CA  . HIS B 2  147 ? -20.122 21.984  0.780   1.00 97.01 147 B 1 
ATOM   4267 C  C   . HIS B 2  147 ? -19.048 21.052  0.240   1.00 97.16 147 B 1 
ATOM   4268 O  O   . HIS B 2  147 ? -19.360 19.973  -0.270  1.00 96.40 147 B 1 
ATOM   4269 C  CB  . HIS B 2  147 ? -20.284 23.169  -0.174  1.00 96.35 147 B 1 
ATOM   4270 C  CG  . HIS B 2  147 ? -20.522 22.753  -1.593  1.00 94.28 147 B 1 
ATOM   4271 N  ND1 . HIS B 2  147 ? -21.678 22.120  -1.998  1.00 84.57 147 B 1 
ATOM   4272 C  CD2 . HIS B 2  147 ? -19.741 22.844  -2.697  1.00 85.08 147 B 1 
ATOM   4273 C  CE1 . HIS B 2  147 ? -21.596 21.840  -3.295  1.00 87.34 147 B 1 
ATOM   4274 N  NE2 . HIS B 2  147 ? -20.430 22.270  -3.740  1.00 88.52 147 B 1 
ATOM   4275 N  N   . GLY B 2  148 ? -17.768 21.457  0.342   1.00 97.93 148 B 1 
ATOM   4276 C  CA  . GLY B 2  148 ? -16.712 20.635  -0.234  1.00 97.91 148 B 1 
ATOM   4277 C  C   . GLY B 2  148 ? -15.342 20.677  0.436   1.00 98.32 148 B 1 
ATOM   4278 O  O   . GLY B 2  148 ? -14.379 20.157  -0.116  1.00 98.03 148 B 1 
ATOM   4279 N  N   . GLY B 2  149 ? -15.262 21.281  1.621   1.00 98.24 149 B 1 
ATOM   4280 C  CA  . GLY B 2  149 ? -13.993 21.343  2.321   1.00 98.35 149 B 1 
ATOM   4281 C  C   . GLY B 2  149 ? -13.059 22.448  1.839   1.00 98.55 149 B 1 
ATOM   4282 O  O   . GLY B 2  149 ? -11.893 22.485  2.234   1.00 98.42 149 B 1 
ATOM   4283 N  N   . TYR B 2  150 ? -13.566 23.350  1.014   1.00 98.60 150 B 1 
ATOM   4284 C  CA  . TYR B 2  150 ? -12.770 24.478  0.522   1.00 98.63 150 B 1 
ATOM   4285 C  C   . TYR B 2  150 ? -13.441 25.790  0.916   1.00 98.63 150 B 1 
ATOM   4286 O  O   . TYR B 2  150 ? -14.659 25.841  1.112   1.00 98.51 150 B 1 
ATOM   4287 C  CB  . TYR B 2  150 ? -12.577 24.388  -0.998  1.00 98.48 150 B 1 
ATOM   4288 C  CG  . TYR B 2  150 ? -13.849 24.282  -1.822  1.00 98.45 150 B 1 
ATOM   4289 C  CD1 . TYR B 2  150 ? -14.603 25.404  -2.131  1.00 94.51 150 B 1 
ATOM   4290 C  CD2 . TYR B 2  150 ? -14.260 23.047  -2.336  1.00 93.82 150 B 1 
ATOM   4291 C  CE1 . TYR B 2  150 ? -15.751 25.312  -2.929  1.00 94.12 150 B 1 
ATOM   4292 C  CE2 . TYR B 2  150 ? -15.400 22.945  -3.125  1.00 93.87 150 B 1 
ATOM   4293 C  CZ  . TYR B 2  150 ? -16.145 24.079  -3.419  1.00 97.76 150 B 1 
ATOM   4294 O  OH  . TYR B 2  150 ? -17.269 23.976  -4.206  1.00 96.99 150 B 1 
ATOM   4295 N  N   . TYR B 2  151 ? -12.643 26.853  1.037   1.00 98.76 151 B 1 
ATOM   4296 C  CA  . TYR B 2  151 ? -13.178 28.144  1.471   1.00 98.71 151 B 1 
ATOM   4297 C  C   . TYR B 2  151 ? -12.139 29.260  1.393   1.00 98.87 151 B 1 
ATOM   4298 O  O   . TYR B 2  151 ? -10.980 29.016  1.053   1.00 98.75 151 B 1 
ATOM   4299 C  CB  . TYR B 2  151 ? -13.681 28.040  2.913   1.00 98.71 151 B 1 
ATOM   4300 C  CG  . TYR B 2  151 ? -12.564 27.761  3.912   1.00 98.75 151 B 1 
ATOM   4301 C  CD1 . TYR B 2  151 ? -12.099 26.461  4.136   1.00 96.81 151 B 1 
ATOM   4302 C  CD2 . TYR B 2  151 ? -11.955 28.800  4.620   1.00 95.50 151 B 1 
ATOM   4303 C  CE1 . TYR B 2  151 ? -11.065 26.204  5.031   1.00 96.32 151 B 1 
ATOM   4304 C  CE2 . TYR B 2  151 ? -10.912 28.557  5.521   1.00 96.37 151 B 1 
ATOM   4305 C  CZ  . TYR B 2  151 ? -10.473 27.252  5.721   1.00 98.62 151 B 1 
ATOM   4306 O  OH  . TYR B 2  151 ? -9.445  27.007  6.605   1.00 98.47 151 B 1 
ATOM   4307 N  N   . THR B 2  152 ? -12.563 30.470  1.728   1.00 98.77 152 B 1 
ATOM   4308 C  CA  . THR B 2  152 ? -11.676 31.623  1.774   1.00 98.63 152 B 1 
ATOM   4309 C  C   . THR B 2  152 ? -11.982 32.444  3.023   1.00 98.50 152 B 1 
ATOM   4310 O  O   . THR B 2  152 ? -13.111 32.424  3.528   1.00 97.91 152 B 1 
ATOM   4311 C  CB  . THR B 2  152 ? -11.845 32.558  0.556   1.00 97.72 152 B 1 
ATOM   4312 O  OG1 . THR B 2  152 ? -13.141 33.169  0.594   1.00 89.84 152 B 1 
ATOM   4313 C  CG2 . THR B 2  152 ? -11.680 31.791  -0.750  1.00 90.07 152 B 1 
ATOM   4314 N  N   . MET B 2  153 ? -10.971 33.154  3.516   1.00 98.59 153 B 1 
ATOM   4315 C  CA  . MET B 2  153 ? -11.117 34.039  4.666   1.00 98.30 153 B 1 
ATOM   4316 C  C   . MET B 2  153 ? -10.075 35.139  4.539   1.00 98.42 153 B 1 
ATOM   4317 O  O   . MET B 2  153 ? -8.923  34.871  4.187   1.00 98.11 153 B 1 
ATOM   4318 C  CB  . MET B 2  153 ? -10.869 33.318  5.996   1.00 96.44 153 B 1 
ATOM   4319 C  CG  . MET B 2  153 ? -11.967 32.380  6.452   1.00 90.13 153 B 1 
ATOM   4320 S  SD  . MET B 2  153 ? -11.873 32.090  8.234   1.00 93.46 153 B 1 
ATOM   4321 C  CE  . MET B 2  153 ? -10.271 31.293  8.377   1.00 87.53 153 B 1 
ATOM   4322 N  N   . PRO B 2  154 ? -10.439 36.379  4.839   1.00 98.14 154 B 1 
ATOM   4323 C  CA  . PRO B 2  154 ? -9.460  37.472  4.754   1.00 97.86 154 B 1 
ATOM   4324 C  C   . PRO B 2  154 ? -8.552  37.455  5.978   1.00 98.02 154 B 1 
ATOM   4325 O  O   . PRO B 2  154 ? -8.989  37.173  7.091   1.00 97.57 154 B 1 
ATOM   4326 C  CB  . PRO B 2  154 ? -10.349 38.713  4.725   1.00 96.74 154 B 1 
ATOM   4327 C  CG  . PRO B 2  154 ? -11.527 38.304  5.558   1.00 94.43 154 B 1 
ATOM   4328 C  CD  . PRO B 2  154 ? -11.791 36.879  5.120   1.00 97.19 154 B 1 
ATOM   4329 N  N   . PHE B 2  155 ? -7.269  37.751  5.774   1.00 97.77 155 B 1 
ATOM   4330 C  CA  . PHE B 2  155 ? -6.343  37.810  6.896   1.00 97.74 155 B 1 
ATOM   4331 C  C   . PHE B 2  155 ? -6.709  39.054  7.713   1.00 97.39 155 B 1 
ATOM   4332 O  O   . PHE B 2  155 ? -7.140  40.064  7.149   1.00 96.74 155 B 1 
ATOM   4333 C  CB  . PHE B 2  155 ? -4.897  37.937  6.412   1.00 97.83 155 B 1 
ATOM   4334 C  CG  . PHE B 2  155 ? -4.278  36.631  5.979   1.00 98.21 155 B 1 
ATOM   4335 C  CD1 . PHE B 2  155 ? -4.429  36.154  4.684   1.00 94.67 155 B 1 
ATOM   4336 C  CD2 . PHE B 2  155 ? -3.537  35.872  6.888   1.00 93.58 155 B 1 
ATOM   4337 C  CE1 . PHE B 2  155 ? -3.857  34.945  4.290   1.00 94.13 155 B 1 
ATOM   4338 C  CE2 . PHE B 2  155 ? -2.960  34.665  6.502   1.00 93.84 155 B 1 
ATOM   4339 C  CZ  . PHE B 2  155 ? -3.124  34.205  5.203   1.00 97.95 155 B 1 
ATOM   4340 N  N   . PRO B 2  156 ? -6.558  39.010  9.044   1.00 97.07 156 B 1 
ATOM   4341 C  CA  . PRO B 2  156 ? -6.873  40.154  9.910   1.00 96.34 156 B 1 
ATOM   4342 C  C   . PRO B 2  156 ? -6.072  41.405  9.544   1.00 95.97 156 B 1 
ATOM   4343 O  O   . PRO B 2  156 ? -4.867  41.330  9.318   1.00 94.72 156 B 1 
ATOM   4344 C  CB  . PRO B 2  156 ? -6.515  39.644  11.300  1.00 95.27 156 B 1 
ATOM   4345 C  CG  . PRO B 2  156 ? -6.758  38.165  11.199  1.00 94.41 156 B 1 
ATOM   4346 C  CD  . PRO B 2  156 ? -6.185  37.832  9.842   1.00 96.42 156 B 1 
ATOM   4347 N  N   . ALA B 2  157 ? -6.740  42.540  9.489   1.00 93.60 157 B 1 
ATOM   4348 C  CA  . ALA B 2  157 ? -6.093  43.799  9.141   1.00 92.01 157 B 1 
ATOM   4349 C  C   . ALA B 2  157 ? -5.000  44.228  10.119  1.00 91.91 157 B 1 
ATOM   4350 O  O   . ALA B 2  157 ? -4.031  44.864  9.727   1.00 88.51 157 B 1 
ATOM   4351 C  CB  . ALA B 2  157 ? -7.143  44.909  9.016   1.00 89.31 157 B 1 
ATOM   4352 N  N   . HIS B 2  158 ? -5.149  43.850  11.394  1.00 92.06 158 B 1 
ATOM   4353 C  CA  . HIS B 2  158 ? -4.185  44.252  12.414  1.00 91.00 158 B 1 
ATOM   4354 C  C   . HIS B 2  158 ? -2.802  43.618  12.268  1.00 92.02 158 B 1 
ATOM   4355 O  O   . HIS B 2  158 ? -1.894  43.933  13.043  1.00 89.79 158 B 1 
ATOM   4356 C  CB  . HIS B 2  158 ? -4.731  43.979  13.819  1.00 88.37 158 B 1 
ATOM   4357 C  CG  . HIS B 2  158 ? -4.879  42.521  14.144  1.00 83.28 158 B 1 
ATOM   4358 N  ND1 . HIS B 2  158 ? -6.089  41.870  14.131  1.00 72.40 158 B 1 
ATOM   4359 C  CD2 . HIS B 2  158 ? -3.967  41.596  14.520  1.00 71.20 158 B 1 
ATOM   4360 C  CE1 . HIS B 2  158 ? -5.916  40.611  14.472  1.00 69.07 158 B 1 
ATOM   4361 N  NE2 . HIS B 2  158 ? -4.639  40.411  14.713  1.00 70.82 158 B 1 
ATOM   4362 N  N   . LEU B 2  159 ? -2.634  42.722  11.295  1.00 94.42 159 B 1 
ATOM   4363 C  CA  . LEU B 2  159 ? -1.347  42.068  11.072  1.00 94.65 159 B 1 
ATOM   4364 C  C   . LEU B 2  159 ? -0.345  42.948  10.318  1.00 93.96 159 B 1 
ATOM   4365 O  O   . LEU B 2  159 ? 0.785   42.534  10.065  1.00 90.49 159 B 1 
ATOM   4366 C  CB  . LEU B 2  159 ? -1.545  40.747  10.319  1.00 94.75 159 B 1 
ATOM   4367 C  CG  . LEU B 2  159 ? -2.289  39.648  11.078  1.00 94.89 159 B 1 
ATOM   4368 C  CD1 . LEU B 2  159 ? -2.559  38.468  10.161  1.00 92.30 159 B 1 
ATOM   4369 C  CD2 . LEU B 2  159 ? -1.475  39.220  12.290  1.00 91.89 159 B 1 
ATOM   4370 N  N   . GLY B 2  160 ? -0.753  44.155  9.963   1.00 93.93 160 B 1 
ATOM   4371 C  CA  . GLY B 2  160 ? 0.139   45.059  9.265   1.00 93.52 160 B 1 
ATOM   4372 C  C   . GLY B 2  160 ? 0.124   44.854  7.763   1.00 94.21 160 B 1 
ATOM   4373 O  O   . GLY B 2  160 ? 1.063   45.242  7.061   1.00 91.07 160 B 1 
ATOM   4374 N  N   . ILE B 2  161 ? -0.935  44.264  7.261   1.00 95.02 161 B 1 
ATOM   4375 C  CA  . ILE B 2  161 ? -1.094  43.999  5.839   1.00 95.05 161 B 1 
ATOM   4376 C  C   . ILE B 2  161 ? -1.375  45.308  5.097   1.00 95.12 161 B 1 
ATOM   4377 O  O   . ILE B 2  161 ? -2.244  46.078  5.500   1.00 92.79 161 B 1 
ATOM   4378 C  CB  . ILE B 2  161 ? -2.250  43.008  5.605   1.00 93.00 161 B 1 
ATOM   4379 C  CG1 . ILE B 2  161 ? -1.928  41.671  6.293   1.00 85.91 161 B 1 
ATOM   4380 C  CG2 . ILE B 2  161 ? -2.495  42.802  4.119   1.00 83.11 161 B 1 
ATOM   4381 C  CD1 . ILE B 2  161 ? -3.097  40.711  6.373   1.00 81.28 161 B 1 
ATOM   4382 N  N   . LYS B 2  162 ? -0.616  45.549  4.021   1.00 94.49 162 B 1 
ATOM   4383 C  CA  . LYS B 2  162 ? -0.764  46.778  3.242   1.00 94.47 162 B 1 
ATOM   4384 C  C   . LYS B 2  162 ? -1.673  46.624  2.032   1.00 94.61 162 B 1 
ATOM   4385 O  O   . LYS B 2  162 ? -2.134  47.619  1.466   1.00 91.56 162 B 1 
ATOM   4386 C  CB  . LYS B 2  162 ? 0.608   47.267  2.789   1.00 93.02 162 B 1 
ATOM   4387 C  CG  . LYS B 2  162 ? 1.564   47.582  3.936   1.00 89.60 162 B 1 
ATOM   4388 C  CD  . LYS B 2  162 ? 1.048   48.725  4.802   1.00 81.39 162 B 1 
ATOM   4389 C  CE  . LYS B 2  162 ? 2.023   49.052  5.916   1.00 74.69 162 B 1 
ATOM   4390 N  NZ  . LYS B 2  162 ? 1.547   50.190  6.763   1.00 64.85 162 B 1 
ATOM   4391 N  N   . VAL B 2  163 ? -1.927  45.383  1.630   1.00 95.00 163 B 1 
ATOM   4392 C  CA  . VAL B 2  163 ? -2.798  45.088  0.502   1.00 95.28 163 B 1 
ATOM   4393 C  C   . VAL B 2  163 ? -3.761  44.001  0.981   1.00 96.12 163 B 1 
ATOM   4394 O  O   . VAL B 2  163 ? -3.325  43.059  1.643   1.00 94.63 163 B 1 
ATOM   4395 C  CB  . VAL B 2  163 ? -2.001  44.551  -0.710  1.00 92.72 163 B 1 
ATOM   4396 C  CG1 . VAL B 2  163 ? -2.949  44.174  -1.843  1.00 83.77 163 B 1 
ATOM   4397 C  CG2 . VAL B 2  163 ? -1.011  45.606  -1.188  1.00 83.76 163 B 1 
ATOM   4398 N  N   . PRO B 2  164 ? -5.052  44.094  0.656   1.00 96.53 164 B 1 
ATOM   4399 C  CA  . PRO B 2  164 ? -6.001  43.071  1.098   1.00 96.71 164 B 1 
ATOM   4400 C  C   . PRO B 2  164 ? -5.479  41.674  0.764   1.00 97.29 164 B 1 
ATOM   4401 O  O   . PRO B 2  164 ? -5.216  41.365  -0.398  1.00 96.60 164 B 1 
ATOM   4402 C  CB  . PRO B 2  164 ? -7.272  43.416  0.326   1.00 95.53 164 B 1 
ATOM   4403 C  CG  . PRO B 2  164 ? -7.196  44.916  0.230   1.00 93.78 164 B 1 
ATOM   4404 C  CD  . PRO B 2  164 ? -5.745  45.157  -0.095  1.00 95.68 164 B 1 
ATOM   4405 N  N   . LEU B 2  165 ? -5.315  40.834  1.796   1.00 97.68 165 B 1 
ATOM   4406 C  CA  . LEU B 2  165 ? -4.777  39.496  1.626   1.00 97.97 165 B 1 
ATOM   4407 C  C   . LEU B 2  165 ? -5.761  38.447  2.128   1.00 98.14 165 B 1 
ATOM   4408 O  O   . LEU B 2  165 ? -6.345  38.597  3.197   1.00 97.95 165 B 1 
ATOM   4409 C  CB  . LEU B 2  165 ? -3.451  39.376  2.391   1.00 97.71 165 B 1 
ATOM   4410 C  CG  . LEU B 2  165 ? -2.695  38.053  2.284   1.00 96.96 165 B 1 
ATOM   4411 C  CD1 . LEU B 2  165 ? -2.247  37.822  0.849   1.00 93.20 165 B 1 
ATOM   4412 C  CD2 . LEU B 2  165 ? -1.490  38.088  3.215   1.00 93.32 165 B 1 
ATOM   4413 N  N   . ASN B 2  166 ? -5.934  37.395  1.344   1.00 98.37 166 B 1 
ATOM   4414 C  CA  . ASN B 2  166 ? -6.883  36.342  1.680   1.00 98.43 166 B 1 
ATOM   4415 C  C   . ASN B 2  166 ? -6.262  34.954  1.764   1.00 98.66 166 B 1 
ATOM   4416 O  O   . ASN B 2  166 ? -5.331  34.635  1.032   1.00 98.46 166 B 1 
ATOM   4417 C  CB  . ASN B 2  166 ? -8.003  36.306  0.640   1.00 98.30 166 B 1 
ATOM   4418 C  CG  . ASN B 2  166 ? -8.773  37.605  0.562   1.00 98.10 166 B 1 
ATOM   4419 O  OD1 . ASN B 2  166 ? -9.734  37.798  1.301   1.00 90.85 166 B 1 
ATOM   4420 N  ND2 . ASN B 2  166 ? -8.354  38.488  -0.333  1.00 88.44 166 B 1 
ATOM   4421 N  N   . ALA B 2  167 ? -6.802  34.145  2.671   1.00 98.67 167 B 1 
ATOM   4422 C  CA  . ALA B 2  167 ? -6.386  32.762  2.790   1.00 98.76 167 B 1 
ATOM   4423 C  C   . ALA B 2  167 ? -7.382  31.982  1.938   1.00 98.76 167 B 1 
ATOM   4424 O  O   . ALA B 2  167 ? -8.593  32.163  2.062   1.00 98.65 167 B 1 
ATOM   4425 C  CB  . ALA B 2  167 ? -6.475  32.298  4.244   1.00 98.57 167 B 1 
ATOM   4426 N  N   . VAL B 2  168 ? -6.867  31.141  1.040   1.00 98.88 168 B 1 
ATOM   4427 C  CA  . VAL B 2  168 ? -7.723  30.324  0.181   1.00 98.86 168 B 1 
ATOM   4428 C  C   . VAL B 2  168 ? -7.333  28.871  0.383   1.00 98.80 168 B 1 
ATOM   4429 O  O   . VAL B 2  168 ? -6.189  28.489  0.160   1.00 98.82 168 B 1 
ATOM   4430 C  CB  . VAL B 2  168 ? -7.542  30.699  -1.308  1.00 98.78 168 B 1 
ATOM   4431 C  CG1 . VAL B 2  168 ? -8.412  29.804  -2.182  1.00 97.62 168 B 1 
ATOM   4432 C  CG2 . VAL B 2  168 ? -7.903  32.163  -1.529  1.00 96.64 168 B 1 
ATOM   4433 N  N   . VAL B 2  169 ? -8.297  28.054  0.823   1.00 98.96 169 B 1 
ATOM   4434 C  CA  . VAL B 2  169 ? -8.047  26.641  1.055   1.00 98.90 169 B 1 
ATOM   4435 C  C   . VAL B 2  169 ? -8.733  25.795  -0.015  1.00 98.81 169 B 1 
ATOM   4436 O  O   . VAL B 2  169 ? -9.929  25.944  -0.257  1.00 98.80 169 B 1 
ATOM   4437 C  CB  . VAL B 2  169 ? -8.561  26.210  2.449   1.00 98.85 169 B 1 
ATOM   4438 C  CG1 . VAL B 2  169 ? -8.506  24.692  2.591   1.00 97.79 169 B 1 
ATOM   4439 C  CG2 . VAL B 2  169 ? -7.715  26.872  3.529   1.00 96.80 169 B 1
[truncated: 170,803 more chars]
