# Supplementary material for: Theoretical Study of Sphingomyelinases from Entamoeba histolytica and Trichomonas vaginalis Sheds Light on the Evolution of Enzymes Needed for Survival and Colonization
Source: Pathogens. 2025 Jan 5;14(1):32. doi: 10.3390/pathogens14010032 (PMC11768322; doi:10.3390/pathogens14010032)
Supplement: Supplementary file 1 [file pathogens-14-00032-s001.zip › Supplementary structural Files/CIF files aSMase6/ASmase6 monomer with two ions/aSmase6 with 2xMg monomer/fold_smasa6_2_mg_glyc_model_0.cif]

# By using this file you agree to the legally binding terms of use found at alphafoldserver.com/output-terms
data_32bb38b3755d141f
#
_entry.id 32bb38b3755d141f
#
loop_
_atom_type.symbol
C  
MG 
N  
O  
S  
#
loop_
_audit_author.name
_audit_author.pdbx_ordinal
"Google DeepMind" 1 
"Isomorphic Labs" 2 
#
_audit_conform.dict_location https://raw.githubusercontent.com/ihmwg/ModelCIF/master/dist/mmcif_ma.dic
_audit_conform.dict_name     mmcif_ma.dic
_audit_conform.dict_version  1.4.5
#
loop_
_chem_comp.formula
_chem_comp.formula_weight
_chem_comp.id
_chem_comp.mon_nstd_flag
_chem_comp.name
_chem_comp.pdbx_smiles
_chem_comp.pdbx_synonyms
_chem_comp.type
"C3 H7 N O2"    89.093  ALA y ALANINE                                  C[C@H](N)C(O)=O                                  ?                                     "L-PEPTIDE LINKING"           
"C6 H15 N4 O2"  175.209 ARG y ARGININE                                 N[C@@H](CCCNC(N)=[NH2+])C(O)=O                   ?                                     "L-PEPTIDE LINKING"           
"C4 H8 N2 O3"   132.118 ASN y ASPARAGINE                               N[C@@H](CC(N)=O)C(O)=O                           ?                                     "L-PEPTIDE LINKING"           
"C4 H7 N O4"    133.103 ASP y "ASPARTIC ACID"                          N[C@@H](CC(O)=O)C(O)=O                           ?                                     "L-PEPTIDE LINKING"           
"C3 H7 N O2 S"  121.158 CYS y CYSTEINE                                 N[C@@H](CS)C(O)=O                                ?                                     "L-PEPTIDE LINKING"           
"C5 H10 N2 O3"  146.144 GLN y GLUTAMINE                                N[C@@H](CCC(N)=O)C(O)=O                          ?                                     "L-PEPTIDE LINKING"           
"C5 H9 N O4"    147.129 GLU y "GLUTAMIC ACID"                          N[C@@H](CCC(O)=O)C(O)=O                          ?                                     "L-PEPTIDE LINKING"           
"C2 H5 N O2"    75.067  GLY y GLYCINE                                  NCC(O)=O                                         ?                                     "PEPTIDE LINKING"             
"C6 H10 N3 O2"  156.162 HIS y HISTIDINE                                N[C@@H](Cc1c[nH]c[nH+]1)C(O)=O                   ?                                     "L-PEPTIDE LINKING"           
"C6 H13 N O2"   131.173 ILE y ISOLEUCINE                               CC[C@H](C)[C@H](N)C(O)=O                         ?                                     "L-PEPTIDE LINKING"           
"C6 H13 N O2"   131.173 LEU y LEUCINE                                  CC(C)C[C@H](N)C(O)=O                             ?                                     "L-PEPTIDE LINKING"           
"C6 H15 N2 O2"  147.195 LYS y LYSINE                                   N[C@@H](CCCC[NH3+])C(O)=O                        ?                                     "L-PEPTIDE LINKING"           
"C6 H12 O6"     180.156 MAN y alpha-D-mannopyranose                    OC[C@H]1O[C@H](O)[C@@H](O)[C@@H](O)[C@@H]1O      "alpha-D-mannose; D-mannose; mannose" "D-saccharide, alpha linking" 
"C5 H11 N O2 S" 149.211 MET y METHIONINE                               CSCC[C@H](N)C(O)=O                               ?                                     "L-PEPTIDE LINKING"           
Mg              24.305  MG  . "MAGNESIUM ION"                          "[Mg++]"                                         ?                                     NON-POLYMER                   
"C8 H15 N O6"   221.208 NAG y 2-acetamido-2-deoxy-beta-D-glucopyranose CC(=O)N[C@H]1[C@H](O)O[C@H](CO)[C@@H](O)[C@@H]1O 
;N-acetyl-beta-D-glucosamine; 2-acetamido-2-deoxy-beta-D-glucose; 2-acetamido-2-deoxy-D-glucose;
2-acetamido-2-deoxy-glucose; N-ACETYL-D-GLUCOSAMINE
;
"D-saccharide, beta linking"  
"C9 H11 N O2"   165.189 PHE y PHENYLALANINE                            N[C@@H](Cc1ccccc1)C(O)=O                         ?                                     "L-PEPTIDE LINKING"           
"C5 H9 N O2"    115.130 PRO y PROLINE                                  OC(=O)[C@@H]1CCCN1                               ?                                     "L-PEPTIDE LINKING"           
"C3 H7 N O3"    105.093 SER y SERINE                                   N[C@@H](CO)C(O)=O                                ?                                     "L-PEPTIDE LINKING"           
"C4 H9 N O3"    119.119 THR y THREONINE                                C[C@@H](O)[C@H](N)C(O)=O                         ?                                     "L-PEPTIDE LINKING"           
"C11 H12 N2 O2" 204.225 TRP y TRYPTOPHAN                               N[C@@H](Cc1c[nH]c2ccccc12)C(O)=O                 ?                                     "L-PEPTIDE LINKING"           
"C9 H11 N O3"   181.189 TYR y TYROSINE                                 N[C@@H](Cc1ccc(O)cc1)C(O)=O                      ?                                     "L-PEPTIDE LINKING"           
"C5 H11 N O2"   117.146 VAL y VALINE                                   CC(C)[C@H](N)C(O)=O                              ?                                     "L-PEPTIDE LINKING"           
#
_citation.book_publisher          ?
_citation.country                 UK
_citation.id                      primary
_citation.journal_full            Nature
_citation.journal_id_ASTM         NATUAS
_citation.journal_id_CSD          0006
_citation.journal_id_ISSN         0028-0836
_citation.journal_volume          ?
_citation.page_first              ?
_citation.page_last               ?
_citation.pdbx_database_id_DOI    ?
_citation.pdbx_database_id_PubMed ?
_citation.title                   "Accurate structure prediction of biomolecular interactions with AlphaFold 3"
_citation.year                    2024
#
loop_
_citation_author.citation_id
_citation_author.name
_citation_author.ordinal
primary "Google DeepMind" 1 
primary "Isomorphic Labs" 2 
#
loop_
_entity.id
_entity.pdbx_description
_entity.type
1 . polymer     
2 . non-polymer 
3 . non-polymer 
4 . branched    
5 . branched    
#
_entity_poly.entity_id      1
_entity_poly.pdbx_strand_id A
_entity_poly.type           polypeptide(L)
#
loop_
_entity_poly_seq.entity_id
_entity_poly_seq.hetero
_entity_poly_seq.mon_id
_entity_poly_seq.num
1 n PHE 1   
1 n GLU 2   
1 n MET 3   
1 n TRP 4   
1 n GLN 5   
1 n LEU 6   
1 n THR 7   
1 n ASP 8   
1 n ILE 9   
1 n HIS 10  
1 n LEU 11  
1 n ASP 12  
1 n PRO 13  
1 n MET 14  
1 n TYR 15  
1 n THR 16  
1 n VAL 17  
1 n GLY 18  
1 n SER 19  
1 n ASP 20  
1 n PRO 21  
1 n LEU 22  
1 n LYS 23  
1 n LEU 24  
1 n CYS 25  
1 n ARG 26  
1 n GLU 27  
1 n GLY 28  
1 n LYS 29  
1 n GLY 30  
1 n ASN 31  
1 n ALA 32  
1 n GLY 33  
1 n LYS 34  
1 n TYR 35  
1 n GLY 36  
1 n ASP 37  
1 n TYR 38  
1 n SER 39  
1 n CYS 40  
1 n ASP 41  
1 n ALA 42  
1 n ASN 43  
1 n MET 44  
1 n ALA 45  
1 n LEU 46  
1 n LEU 47  
1 n ASP 48  
1 n SER 49  
1 n LEU 50  
1 n VAL 51  
1 n LYS 52  
1 n PHE 53  
1 n ILE 54  
1 n LYS 55  
1 n ARG 56  
1 n ASN 57  
1 n THR 58  
1 n ASP 59  
1 n VAL 60  
1 n ASN 61  
1 n GLY 62  
1 n LYS 63  
1 n VAL 64  
1 n MET 65  
1 n VAL 66  
1 n TYR 67  
1 n ASN 68  
1 n GLY 69  
1 n ASP 70  
1 n ILE 71  
1 n VAL 72  
1 n SER 73  
1 n ARG 74  
1 n ALA 75  
1 n ILE 76  
1 n PRO 77  
1 n LYS 78  
1 n TYR 79  
1 n ASN 80  
1 n LEU 81  
1 n ASP 82  
1 n TYR 83  
1 n VAL 84  
1 n LYS 85  
1 n GLN 86  
1 n SER 87  
1 n ILE 88  
1 n VAL 89  
1 n ASN 90  
1 n ALA 91  
1 n THR 92  
1 n ALA 93  
1 n LEU 94  
1 n LEU 95  
1 n LYS 96  
1 n LYS 97  
1 n PHE 98  
1 n GLU 99  
1 n ASP 100 
1 n PHE 101 
1 n PHE 102 
1 n ILE 103 
1 n ILE 104 
1 n PRO 105 
1 n MET 106 
1 n LEU 107 
1 n GLY 108 
1 n ASN 109 
1 n HIS 110 
1 n ASP 111 
1 n VAL 112 
1 n TYR 113 
1 n PRO 114 
1 n ALA 115 
1 n ASN 116 
1 n GLN 117 
1 n MET 118 
1 n ALA 119 
1 n ILE 120 
1 n ASN 121 
1 n SER 122 
1 n GLN 123 
1 n TRP 124 
1 n ILE 125 
1 n PHE 126 
1 n GLN 127 
1 n PHE 128 
1 n ALA 129 
1 n ALA 130 
1 n GLU 131 
1 n GLN 132 
1 n PHE 133 
1 n ALA 134 
1 n PRO 135 
1 n PHE 136 
1 n LEU 137 
1 n SER 138 
1 n GLN 139 
1 n ASN 140 
1 n ALA 141 
1 n ILE 142 
1 n GLU 143 
1 n SER 144 
1 n PHE 145 
1 n LYS 146 
1 n HIS 147 
1 n GLY 148 
1 n GLY 149 
1 n TYR 150 
1 n TYR 151 
1 n THR 152 
1 n MET 153 
1 n PRO 154 
1 n PHE 155 
1 n PRO 156 
1 n ALA 157 
1 n HIS 158 
1 n LEU 159 
1 n GLY 160 
1 n ILE 161 
1 n LYS 162 
1 n VAL 163 
1 n PRO 164 
1 n LEU 165 
1 n ASN 166 
1 n ALA 167 
1 n VAL 168 
1 n VAL 169 
1 n LEU 170 
1 n ASN 171 
1 n THR 172 
1 n VAL 173 
1 n LEU 174 
1 n TYR 175 
1 n TYR 176 
1 n ASN 177 
1 n TYR 178 
1 n ASN 179 
1 n LYS 180 
1 n GLN 181 
1 n THR 182 
1 n MET 183 
1 n ASP 184 
1 n SER 185 
1 n THR 186 
1 n ASP 187 
1 n PRO 188 
1 n LEU 189 
1 n GLY 190 
1 n GLN 191 
1 n PHE 192 
1 n GLU 193 
1 n TRP 194 
1 n PHE 195 
1 n LYS 196 
1 n THR 197 
1 n VAL 198 
1 n MET 199 
1 n ASP 200 
1 n GLY 201 
1 n TYR 202 
1 n ARG 203 
1 n LYS 204 
1 n THR 205 
1 n GLY 206 
1 n GLN 207 
1 n ARG 208 
1 n ALA 209 
1 n ILE 210 
1 n VAL 211 
1 n SER 212 
1 n MET 213 
1 n HIS 214 
1 n ILE 215 
1 n CYS 216 
1 n PRO 217 
1 n GLY 218 
1 n VAL 219 
1 n ALA 220 
1 n GLU 221 
1 n ARG 222 
1 n PHE 223 
1 n ASN 224 
1 n TYR 225 
1 n SER 226 
1 n ASP 227 
1 n GLN 228 
1 n LEU 229 
1 n TYR 230 
1 n PRO 231 
1 n GLN 232 
1 n TYR 233 
1 n ASN 234 
1 n ASP 235 
1 n ARG 236 
1 n LEU 237 
1 n VAL 238 
1 n ASP 239 
1 n SER 240 
1 n LEU 241 
1 n ALA 242 
1 n GLU 243 
1 n TYR 244 
1 n ASN 245 
1 n ASP 246 
1 n VAL 247 
1 n ILE 248 
1 n LEU 249 
1 n GLY 250 
1 n VAL 251 
1 n LEU 252 
1 n CYS 253 
1 n GLY 254 
1 n HIS 255 
1 n LEU 256 
1 n HIS 257 
1 n THR 258 
1 n ASP 259 
1 n THR 260 
1 n PHE 261 
1 n ARG 262 
1 n ILE 263 
1 n LEU 264 
1 n SER 265 
1 n LYS 266 
1 n GLY 267 
1 n ASN 268 
1 n LYS 269 
1 n LYS 270 
1 n VAL 271 
1 n MET 272 
1 n ALA 273 
1 n PHE 274 
1 n ILE 275 
1 n GLY 276 
1 n PRO 277 
1 n SER 278 
1 n VAL 279 
1 n ASP 280 
1 n THR 281 
1 n TRP 282 
1 n LEU 283 
1 n GLY 284 
1 n THR 285 
1 n SER 286 
1 n PRO 287 
1 n SER 288 
1 n ILE 289 
1 n ARG 290 
1 n LYS 291 
1 n TYR 292 
1 n ASP 293 
1 n VAL 294 
1 n GLY 295 
1 n ASN 296 
1 n GLY 297 
1 n GLN 298 
1 n GLY 299 
1 n TYR 300 
1 n MET 301 
1 n LYS 302 
1 n GLU 303 
1 n PHE 304 
1 n LYS 305 
1 n ASN 306 
1 n TYR 307 
1 n HIS 308 
1 n PHE 309 
1 n GLN 310 
1 n LEU 311 
1 n ARG 312 
1 n PRO 313 
1 n LYS 314 
1 n LYS 315 
1 n ASP 316 
1 n LYS 317 
1 n LEU 318 
1 n LYS 319 
1 n PRO 320 
1 n LYS 321 
1 n THR 322 
1 n THR 323 
1 n ILE 324 
1 n LYS 325 
1 n GLN 326 
1 n PRO 327 
1 n SER 328 
1 n ASP 329 
1 n GLY 330 
1 n PHE 331 
1 n ASN 332 
1 n LYS 333 
1 n TRP 334 
1 n LYS 335 
1 n PHE 336 
1 n ASN 337 
1 n TYR 338 
1 n GLY 339 
1 n SER 340 
1 n SER 341 
1 n SER 342 
1 n GLU 343 
1 n TYR 344 
1 n GLY 345 
1 n LEU 346 
1 n LYS 347 
1 n GLU 348 
1 n LEU 349 
1 n SER 350 
1 n PRO 351 
1 n LYS 352 
1 n GLU 353 
1 n PHE 354 
1 n GLU 355 
1 n ILE 356 
1 n LEU 357 
1 n ALA 358 
1 n ALA 359 
1 n ARG 360 
1 n MET 361 
1 n ASP 362 
1 n LYS 363 
1 n ASP 364 
1 n LEU 365 
1 n GLN 366 
1 n LEU 367 
1 n PHE 368 
1 n ASN 369 
1 n LYS 370 
1 n TYR 371 
1 n HIS 372 
1 n LEU 373 
1 n HIS 374 
1 n PHE 375 
1 n ARG 376 
1 n ALA 377 
1 n ASP 378 
1 n THR 379 
1 n PRO 380 
1 n GLY 381 
1 n PHE 382 
1 n THR 383 
#
_ma_data.content_type "model coordinates"
_ma_data.id           1
_ma_data.name         Model
#
_ma_model_list.data_id          1
_ma_model_list.model_group_id   1
_ma_model_list.model_group_name "AlphaFold-beta-20231127 (7a14c934-fe78-43c1-a552-7fb305b0ebd1 @ 2024-09-02 08:16:36)"
_ma_model_list.model_id         1
_ma_model_list.model_name       "Top ranked model"
_ma_model_list.model_type       "Ab initio model"
_ma_model_list.ordinal_id       1
#
loop_
_ma_protocol_step.method_type
_ma_protocol_step.ordinal_id
_ma_protocol_step.protocol_id
_ma_protocol_step.step_id
"coevolution MSA" 1 1 1 
"template search" 2 1 2 
modeling          3 1 3 
#
loop_
_ma_qa_metric.id
_ma_qa_metric.mode
_ma_qa_metric.name
_ma_qa_metric.software_group_id
_ma_qa_metric.type
1 global pLDDT 1 pLDDT 
2 local  pLDDT 1 pLDDT 
#
_ma_qa_metric_global.metric_id    1
_ma_qa_metric_global.metric_value 90.02
_ma_qa_metric_global.model_id     1
_ma_qa_metric_global.ordinal_id   1
#
_ma_software_group.group_id    1
_ma_software_group.ordinal_id  1
_ma_software_group.software_id 1
#
loop_
_ma_target_entity.data_id
_ma_target_entity.entity_id
_ma_target_entity.origin
1 1 . 
1 2 . 
1 3 . 
1 4 . 
1 5 . 
#
loop_
_ma_target_entity_instance.asym_id
_ma_target_entity_instance.details
_ma_target_entity_instance.entity_id
A . 1 
B . 2 
C . 3 
D . 4 
E . 5 
#
loop_
_pdbx_branch_scheme.asym_id
_pdbx_branch_scheme.auth_asym_id
_pdbx_branch_scheme.auth_seq_num
_pdbx_branch_scheme.entity_id
_pdbx_branch_scheme.hetero
_pdbx_branch_scheme.mon_id
_pdbx_branch_scheme.num
_pdbx_branch_scheme.pdb_asym_id
_pdbx_branch_scheme.pdb_ins_code
_pdbx_branch_scheme.pdb_seq_num
D D 1 4 n NAG 1 D . 1 
D D 2 4 n NAG 2 D . 2 
D D 3 4 n MAN 3 D . 3 
D D 4 4 n MAN 4 D . 4 
D D 5 4 n MAN 5 D . 5 
D D 6 4 n MAN 6 D . 6 
D D 7 4 n MAN 7 D . 7 
D D 8 4 n MAN 8 D . 8 
E E 1 5 n NAG 1 E . 1 
E E 2 5 n NAG 2 E . 2 
E E 3 5 n MAN 3 E . 3 
E E 4 5 n MAN 4 E . 4 
E E 5 5 n MAN 5 E . 5 
E E 6 5 n MAN 6 E . 6 
E E 7 5 n MAN 7 E . 7 
E E 8 5 n MAN 8 E . 8 
#
loop_
_pdbx_data_usage.details
_pdbx_data_usage.id
_pdbx_data_usage.type
_pdbx_data_usage.url
;NON-COMMERCIAL USE ONLY, BY USING THIS FILE YOU AGREE TO THE TERMS OF USE FOUND
AT alphafoldserver.com/output-terms.
;
1 license    ? 
;THE INFORMATION IS NOT INTENDED FOR, HAS NOT BEEN VALIDATED FOR, AND IS NOT
APPROVED FOR CLINICAL USE. IT SHOULD NOT BE USED FOR CLINICAL PURPOSE OR RELIED
ON FOR MEDICAL OR OTHER PROFESSIONAL ADVICE. IT IS THEORETICAL MODELLING ONLY
AND CAUTION SHOULD BE EXERCISED IN ITS USE. IT IS PROVIDED "AS-IS" WITHOUT ANY
WARRANTY OF ANY KIND, WHETHER EXPRESSED OR IMPLIED. NO WARRANTY IS GIVEN THAT
USE OF THE INFORMATION SHALL NOT INFRINGE THE RIGHTS OF ANY THIRD PARTY.
;
2 disclaimer ? 
#
loop_
_pdbx_nonpoly_scheme.asym_id
_pdbx_nonpoly_scheme.auth_seq_num
_pdbx_nonpoly_scheme.entity_id
_pdbx_nonpoly_scheme.mon_id
_pdbx_nonpoly_scheme.pdb_ins_code
_pdbx_nonpoly_scheme.pdb_seq_num
_pdbx_nonpoly_scheme.pdb_strand_id
B 1 2 MG . 1 B 
C 1 3 MG . 1 C 
#
loop_
_pdbx_poly_seq_scheme.asym_id
_pdbx_poly_seq_scheme.auth_seq_num
_pdbx_poly_seq_scheme.entity_id
_pdbx_poly_seq_scheme.hetero
_pdbx_poly_seq_scheme.mon_id
_pdbx_poly_seq_scheme.pdb_ins_code
_pdbx_poly_seq_scheme.pdb_seq_num
_pdbx_poly_seq_scheme.pdb_strand_id
_pdbx_poly_seq_scheme.seq_id
A 1   1 n PHE . 1   A 1   
A 2   1 n GLU . 2   A 2   
A 3   1 n MET . 3   A 3   
A 4   1 n TRP . 4   A 4   
A 5   1 n GLN . 5   A 5   
A 6   1 n LEU . 6   A 6   
A 7   1 n THR . 7   A 7   
A 8   1 n ASP . 8   A 8   
A 9   1 n ILE . 9   A 9   
A 10  1 n HIS . 10  A 10  
A 11  1 n LEU . 11  A 11  
A 12  1 n ASP . 12  A 12  
A 13  1 n PRO . 13  A 13  
A 14  1 n MET . 14  A 14  
A 15  1 n TYR . 15  A 15  
A 16  1 n THR . 16  A 16  
A 17  1 n VAL . 17  A 17  
A 18  1 n GLY . 18  A 18  
A 19  1 n SER . 19  A 19  
A 20  1 n ASP . 20  A 20  
A 21  1 n PRO . 21  A 21  
A 22  1 n LEU . 22  A 22  
A 23  1 n LYS . 23  A 23  
A 24  1 n LEU . 24  A 24  
A 25  1 n CYS . 25  A 25  
A 26  1 n ARG . 26  A 26  
A 27  1 n GLU . 27  A 27  
A 28  1 n GLY . 28  A 28  
A 29  1 n LYS . 29  A 29  
A 30  1 n GLY . 30  A 30  
A 31  1 n ASN . 31  A 31  
A 32  1 n ALA . 32  A 32  
A 33  1 n GLY . 33  A 33  
A 34  1 n LYS . 34  A 34  
A 35  1 n TYR . 35  A 35  
A 36  1 n GLY . 36  A 36  
A 37  1 n ASP . 37  A 37  
A 38  1 n TYR . 38  A 38  
A 39  1 n SER . 39  A 39  
A 40  1 n CYS . 40  A 40  
A 41  1 n ASP . 41  A 41  
A 42  1 n ALA . 42  A 42  
A 43  1 n ASN . 43  A 43  
A 44  1 n MET . 44  A 44  
A 45  1 n ALA . 45  A 45  
A 46  1 n LEU . 46  A 46  
A 47  1 n LEU . 47  A 47  
A 48  1 n ASP . 48  A 48  
A 49  1 n SER . 49  A 49  
A 50  1 n LEU . 50  A 50  
A 51  1 n VAL . 51  A 51  
A 52  1 n LYS . 52  A 52  
A 53  1 n PHE . 53  A 53  
A 54  1 n ILE . 54  A 54  
A 55  1 n LYS . 55  A 55  
A 56  1 n ARG . 56  A 56  
A 57  1 n ASN . 57  A 57  
A 58  1 n THR . 58  A 58  
A 59  1 n ASP . 59  A 59  
A 60  1 n VAL . 60  A 60  
A 61  1 n ASN . 61  A 61  
A 62  1 n GLY . 62  A 62  
A 63  1 n LYS . 63  A 63  
A 64  1 n VAL . 64  A 64  
A 65  1 n MET . 65  A 65  
A 66  1 n VAL . 66  A 66  
A 67  1 n TYR . 67  A 67  
A 68  1 n ASN . 68  A 68  
A 69  1 n GLY . 69  A 69  
A 70  1 n ASP . 70  A 70  
A 71  1 n ILE . 71  A 71  
A 72  1 n VAL . 72  A 72  
A 73  1 n SER . 73  A 73  
A 74  1 n ARG . 74  A 74  
A 75  1 n ALA . 75  A 75  
A 76  1 n ILE . 76  A 76  
A 77  1 n PRO . 77  A 77  
A 78  1 n LYS . 78  A 78  
A 79  1 n TYR . 79  A 79  
A 80  1 n ASN . 80  A 80  
A 81  1 n LEU . 81  A 81  
A 82  1 n ASP . 82  A 82  
A 83  1 n TYR . 83  A 83  
A 84  1 n VAL . 84  A 84  
A 85  1 n LYS . 85  A 85  
A 86  1 n GLN . 86  A 86  
A 87  1 n SER . 87  A 87  
A 88  1 n ILE . 88  A 88  
A 89  1 n VAL . 89  A 89  
A 90  1 n ASN . 90  A 90  
A 91  1 n ALA . 91  A 91  
A 92  1 n THR . 92  A 92  
A 93  1 n ALA . 93  A 93  
A 94  1 n LEU . 94  A 94  
A 95  1 n LEU . 95  A 95  
A 96  1 n LYS . 96  A 96  
A 97  1 n LYS . 97  A 97  
A 98  1 n PHE . 98  A 98  
A 99  1 n GLU . 99  A 99  
A 100 1 n ASP . 100 A 100 
A 101 1 n PHE . 101 A 101 
A 102 1 n PHE . 102 A 102 
A 103 1 n ILE . 103 A 103 
A 104 1 n ILE . 104 A 104 
A 105 1 n PRO . 105 A 105 
A 106 1 n MET . 106 A 106 
A 107 1 n LEU . 107 A 107 
A 108 1 n GLY . 108 A 108 
A 109 1 n ASN . 109 A 109 
A 110 1 n HIS . 110 A 110 
A 111 1 n ASP . 111 A 111 
A 112 1 n VAL . 112 A 112 
A 113 1 n TYR . 113 A 113 
A 114 1 n PRO . 114 A 114 
A 115 1 n ALA . 115 A 115 
A 116 1 n ASN . 116 A 116 
A 117 1 n GLN . 117 A 117 
A 118 1 n MET . 118 A 118 
A 119 1 n ALA . 119 A 119 
A 120 1 n ILE . 120 A 120 
A 121 1 n ASN . 121 A 121 
A 122 1 n SER . 122 A 122 
A 123 1 n GLN . 123 A 123 
A 124 1 n TRP . 124 A 124 
A 125 1 n ILE . 125 A 125 
A 126 1 n PHE . 126 A 126 
A 127 1 n GLN . 127 A 127 
A 128 1 n PHE . 128 A 128 
A 129 1 n ALA . 129 A 129 
A 130 1 n ALA . 130 A 130 
A 131 1 n GLU . 131 A 131 
A 132 1 n GLN . 132 A 132 
A 133 1 n PHE . 133 A 133 
A 134 1 n ALA . 134 A 134 
A 135 1 n PRO . 135 A 135 
A 136 1 n PHE . 136 A 136 
A 137 1 n LEU . 137 A 137 
A 138 1 n SER . 138 A 138 
A 139 1 n GLN . 139 A 139 
A 140 1 n ASN . 140 A 140 
A 141 1 n ALA . 141 A 141 
A 142 1 n ILE . 142 A 142 
A 143 1 n GLU . 143 A 143 
A 144 1 n SER . 144 A 144 
A 145 1 n PHE . 145 A 145 
A 146 1 n LYS . 146 A 146 
A 147 1 n HIS . 147 A 147 
A 148 1 n GLY . 148 A 148 
A 149 1 n GLY . 149 A 149 
A 150 1 n TYR . 150 A 150 
A 151 1 n TYR . 151 A 151 
A 152 1 n THR . 152 A 152 
A 153 1 n MET . 153 A 153 
A 154 1 n PRO . 154 A 154 
A 155 1 n PHE . 155 A 155 
A 156 1 n PRO . 156 A 156 
A 157 1 n ALA . 157 A 157 
A 158 1 n HIS . 158 A 158 
A 159 1 n LEU . 159 A 159 
A 160 1 n GLY . 160 A 160 
A 161 1 n ILE . 161 A 161 
A 162 1 n LYS . 162 A 162 
A 163 1 n VAL . 163 A 163 
A 164 1 n PRO . 164 A 164 
A 165 1 n LEU . 165 A 165 
A 166 1 n ASN . 166 A 166 
A 167 1 n ALA . 167 A 167 
A 168 1 n VAL . 168 A 168 
A 169 1 n VAL . 169 A 169 
A 170 1 n LEU . 170 A 170 
A 171 1 n ASN . 171 A 171 
A 172 1 n THR . 172 A 172 
A 173 1 n VAL . 173 A 173 
A 174 1 n LEU . 174 A 174 
A 175 1 n TYR . 175 A 175 
A 176 1 n TYR . 176 A 176 
A 177 1 n ASN . 177 A 177 
A 178 1 n TYR . 178 A 178 
A 179 1 n ASN . 179 A 179 
A 180 1 n LYS . 180 A 180 
A 181 1 n GLN . 181 A 181 
A 182 1 n THR . 182 A 182 
A 183 1 n MET . 183 A 183 
A 184 1 n ASP . 184 A 184 
A 185 1 n SER . 185 A 185 
A 186 1 n THR . 186 A 186 
A 187 1 n ASP . 187 A 187 
A 188 1 n PRO . 188 A 188 
A 189 1 n LEU . 189 A 189 
A 190 1 n GLY . 190 A 190 
A 191 1 n GLN . 191 A 191 
A 192 1 n PHE . 192 A 192 
A 193 1 n GLU . 193 A 193 
A 194 1 n TRP . 194 A 194 
A 195 1 n PHE . 195 A 195 
A 196 1 n LYS . 196 A 196 
A 197 1 n THR . 197 A 197 
A 198 1 n VAL . 198 A 198 
A 199 1 n MET . 199 A 199 
A 200 1 n ASP . 200 A 200 
A 201 1 n GLY . 201 A 201 
A 202 1 n TYR . 202 A 202 
A 203 1 n ARG . 203 A 203 
A 204 1 n LYS . 204 A 204 
A 205 1 n THR . 205 A 205 
A 206 1 n GLY . 206 A 206 
A 207 1 n GLN . 207 A 207 
A 208 1 n ARG . 208 A 208 
A 209 1 n ALA . 209 A 209 
A 210 1 n ILE . 210 A 210 
A 211 1 n VAL . 211 A 211 
A 212 1 n SER . 212 A 212 
A 213 1 n MET . 213 A 213 
A 214 1 n HIS . 214 A 214 
A 215 1 n ILE . 215 A 215 
A 216 1 n CYS . 216 A 216 
A 217 1 n PRO . 217 A 217 
A 218 1 n GLY . 218 A 218 
A 219 1 n VAL . 219 A 219 
A 220 1 n ALA . 220 A 220 
A 221 1 n GLU . 221 A 221 
A 222 1 n ARG . 222 A 222 
A 223 1 n PHE . 223 A 223 
A 224 1 n ASN . 224 A 224 
A 225 1 n TYR . 225 A 225 
A 226 1 n SER . 226 A 226 
A 227 1 n ASP . 227 A 227 
A 228 1 n GLN . 228 A 228 
A 229 1 n LEU . 229 A 229 
A 230 1 n TYR . 230 A 230 
A 231 1 n PRO . 231 A 231 
A 232 1 n GLN . 232 A 232 
A 233 1 n TYR . 233 A 233 
A 234 1 n ASN . 234 A 234 
A 235 1 n ASP . 235 A 235 
A 236 1 n ARG . 236 A 236 
A 237 1 n LEU . 237 A 237 
A 238 1 n VAL . 238 A 238 
A 239 1 n ASP . 239 A 239 
A 240 1 n SER . 240 A 240 
A 241 1 n LEU . 241 A 241 
A 242 1 n ALA . 242 A 242 
A 243 1 n GLU . 243 A 243 
A 244 1 n TYR . 244 A 244 
A 245 1 n ASN . 245 A 245 
A 246 1 n ASP . 246 A 246 
A 247 1 n VAL . 247 A 247 
A 248 1 n ILE . 248 A 248 
A 249 1 n LEU . 249 A 249 
A 250 1 n GLY . 250 A 250 
A 251 1 n VAL . 251 A 251 
A 252 1 n LEU . 252 A 252 
A 253 1 n CYS . 253 A 253 
A 254 1 n GLY . 254 A 254 
A 255 1 n HIS . 255 A 255 
A 256 1 n LEU . 256 A 256 
A 257 1 n HIS . 257 A 257 
A 258 1 n THR . 258 A 258 
A 259 1 n ASP . 259 A 259 
A 260 1 n THR . 260 A 260 
A 261 1 n PHE . 261 A 261 
A 262 1 n ARG . 262 A 262 
A 263 1 n ILE . 263 A 263 
A 264 1 n LEU . 264 A 264 
A 265 1 n SER . 265 A 265 
A 266 1 n LYS . 266 A 266 
A 267 1 n GLY . 267 A 267 
A 268 1 n ASN . 268 A 268 
A 269 1 n LYS . 269 A 269 
A 270 1 n LYS . 270 A 270 
A 271 1 n VAL . 271 A 271 
A 272 1 n MET . 272 A 272 
A 273 1 n ALA . 273 A 273 
A 274 1 n PHE . 274 A 274 
A 275 1 n ILE . 275 A 275 
A 276 1 n GLY . 276 A 276 
A 277 1 n PRO . 277 A 277 
A 278 1 n SER . 278 A 278 
A 279 1 n VAL . 279 A 279 
A 280 1 n ASP . 280 A 280 
A 281 1 n THR . 281 A 281 
A 282 1 n TRP . 282 A 282 
A 283 1 n LEU . 283 A 283 
A 284 1 n GLY . 284 A 284 
A 285 1 n THR . 285 A 285 
A 286 1 n SER . 286 A 286 
A 287 1 n PRO . 287 A 287 
A 288 1 n SER . 288 A 288 
A 289 1 n ILE . 289 A 289 
A 290 1 n ARG . 290 A 290 
A 291 1 n LYS . 291 A 291 
A 292 1 n TYR . 292 A 292 
A 293 1 n ASP . 293 A 293 
A 294 1 n VAL . 294 A 294 
A 295 1 n GLY . 295 A 295 
A 296 1 n ASN . 296 A 296 
A 297 1 n GLY . 297 A 297 
A 298 1 n GLN . 298 A 298 
A 299 1 n GLY . 299 A 299 
A 300 1 n TYR . 300 A 300 
A 301 1 n MET . 301 A 301 
A 302 1 n LYS . 302 A 302 
A 303 1 n GLU . 303 A 303 
A 304 1 n PHE . 304 A 304 
A 305 1 n LYS . 305 A 305 
A 306 1 n ASN . 306 A 306 
A 307 1 n TYR . 307 A 307 
A 308 1 n HIS . 308 A 308 
A 309 1 n PHE . 309 A 309 
A 310 1 n GLN . 310 A 310 
A 311 1 n LEU . 311 A 311 
A 312 1 n ARG . 312 A 312 
A 313 1 n PRO . 313 A 313 
A 314 1 n LYS . 314 A 314 
A 315 1 n LYS . 315 A 315 
A 316 1 n ASP . 316 A 316 
A 317 1 n LYS . 317 A 317 
A 318 1 n LEU . 318 A 318 
A 319 1 n LYS . 319 A 319 
A 320 1 n PRO . 320 A 320 
A 321 1 n LYS . 321 A 321 
A 322 1 n THR . 322 A 322 
A 323 1 n THR . 323 A 323 
A 324 1 n ILE . 324 A 324 
A 325 1 n LYS . 325 A 325 
A 326 1 n GLN . 326 A 326 
A 327 1 n PRO . 327 A 327 
A 328 1 n SER . 328 A 328 
A 329 1 n ASP . 329 A 329 
A 330 1 n GLY . 330 A 330 
A 331 1 n PHE . 331 A 331 
A 332 1 n ASN . 332 A 332 
A 333 1 n LYS . 333 A 333 
A 334 1 n TRP . 334 A 334 
A 335 1 n LYS . 335 A 335 
A 336 1 n PHE . 336 A 336 
A 337 1 n ASN . 337 A 337 
A 338 1 n TYR . 338 A 338 
A 339 1 n GLY . 339 A 339 
A 340 1 n SER . 340 A 340 
A 341 1 n SER . 341 A 341 
A 342 1 n SER . 342 A 342 
A 343 1 n GLU . 343 A 343 
A 344 1 n TYR . 344 A 344 
A 345 1 n GLY . 345 A 345 
A 346 1 n LEU . 346 A 346 
A 347 1 n LYS . 347 A 347 
A 348 1 n GLU . 348 A 348 
A 349 1 n LEU . 349 A 349 
A 350 1 n SER . 350 A 350 
A 351 1 n PRO . 351 A 351 
A 352 1 n LYS . 352 A 352 
A 353 1 n GLU . 353 A 353 
A 354 1 n PHE . 354 A 354 
A 355 1 n GLU . 355 A 355 
A 356 1 n ILE . 356 A 356 
A 357 1 n LEU . 357 A 357 
A 358 1 n ALA . 358 A 358 
A 359 1 n ALA . 359 A 359 
A 360 1 n ARG . 360 A 360 
A 361 1 n MET . 361 A 361 
A 362 1 n ASP . 362 A 362 
A 363 1 n LYS . 363 A 363 
A 364 1 n ASP . 364 A 364 
A 365 1 n LEU . 365 A 365 
A 366 1 n GLN . 366 A 366 
A 367 1 n LEU . 367 A 367 
A 368 1 n PHE . 368 A 368 
A 369 1 n ASN . 369 A 369 
A 370 1 n LYS . 370 A 370 
A 371 1 n TYR . 371 A 371 
A 372 1 n HIS . 372 A 372 
A 373 1 n LEU . 373 A 373 
A 374 1 n HIS . 374 A 374 
A 375 1 n PHE . 375 A 375 
A 376 1 n ARG . 376 A 376 
A 377 1 n ALA . 377 A 377 
A 378 1 n ASP . 378 A 378 
A 379 1 n THR . 379 A 379 
A 380 1 n PRO . 380 A 380 
A 381 1 n GLY . 381 A 381 
A 382 1 n PHE . 382 A 382 
A 383 1 n THR . 383 A 383 
#
_software.classification other
_software.date           ?
_software.description    "Structure prediction"
_software.name           AlphaFold
_software.pdbx_ordinal   1
_software.type           package
_software.version        "AlphaFold-beta-20231127 (7a14c934-fe78-43c1-a552-7fb305b0ebd1 @ 2024-09-02 08:16:36)"
#
loop_
_struct_asym.entity_id
_struct_asym.id
1 A 
2 B 
3 C 
4 D 
5 E 
#
loop_
_struct_conn.conn_type_id
_struct_conn.id
_struct_conn.pdbx_ptnr1_PDB_ins_code
_struct_conn.pdbx_ptnr1_label_alt_id
_struct_conn.pdbx_ptnr2_PDB_ins_code
_struct_conn.pdbx_ptnr2_label_alt_id
_struct_conn.pdbx_role
_struct_conn.pdbx_value_order
_struct_conn.ptnr1_auth_asym_id
_struct_conn.ptnr1_auth_seq_id
_struct_conn.ptnr1_label_asym_id
_struct_conn.ptnr1_label_atom_id
_struct_conn.ptnr1_label_comp_id
_struct_conn.ptnr1_label_seq_id
_struct_conn.ptnr1_symmetry
_struct_conn.ptnr2_auth_asym_id
_struct_conn.ptnr2_auth_seq_id
_struct_conn.ptnr2_label_asym_id
_struct_conn.ptnr2_label_atom_id
_struct_conn.ptnr2_label_comp_id
_struct_conn.ptnr2_label_seq_id
_struct_conn.ptnr2_symmetry
covale covale1  ? ? ? ? ? ? D 1 D C1 NAG . 1_555 A 90  A ND2 ASN 90  1_555 
covale covale2  ? ? ? ? ? ? E 1 E C1 NAG . 1_555 A 224 A ND2 ASN 224 1_555 
covale covale3  ? ? ? ? ? ? D 1 D O4 NAG . 1_555 D 2   D C1  NAG .   1_555 
covale covale4  ? ? ? ? ? ? D 2 D O4 NAG . 1_555 D 3   D C1  MAN .   1_555 
covale covale5  ? ? ? ? ? ? D 3 D O2 MAN . 1_555 D 4   D C1  MAN .   1_555 
covale covale6  ? ? ? ? ? ? D 4 D O2 MAN . 1_555 D 5   D C1  MAN .   1_555 
covale covale7  ? ? ? ? ? ? D 4 D O6 MAN . 1_555 D 6   D C1  MAN .   1_555 
covale covale8  ? ? ? ? ? ? D 6 D O2 MAN . 1_555 D 7   D C1  MAN .   1_555 
covale covale9  ? ? ? ? ? ? D 6 D O6 MAN . 1_555 D 8   D C1  MAN .   1_555 
covale covale10 ? ? ? ? ? ? E 1 E O4 NAG . 1_555 E 2   E C1  NAG .   1_555 
covale covale11 ? ? ? ? ? ? E 2 E O4 NAG . 1_555 E 3   E C1  MAN .   1_555 
covale covale12 ? ? ? ? ? ? E 3 E O2 MAN . 1_555 E 4   E C1  MAN .   1_555 
covale covale13 ? ? ? ? ? ? E 4 E O2 MAN . 1_555 E 5   E C1  MAN .   1_555 
covale covale14 ? ? ? ? ? ? E 4 E O6 MAN . 1_555 E 6   E C1  MAN .   1_555 
covale covale15 ? ? ? ? ? ? E 6 E O2 MAN . 1_555 E 7   E C1  MAN .   1_555 
covale covale16 ? ? ? ? ? ? E 6 E O6 MAN . 1_555 E 8   E C1  MAN .   1_555 
#
_struct_conn_type.criteria  ?
_struct_conn_type.id        covale
_struct_conn_type.reference ?
#
loop_
_atom_site.group_PDB
_atom_site.id
_atom_site.type_symbol
_atom_site.label_atom_id
_atom_site.label_alt_id
_atom_site.label_comp_id
_atom_site.label_asym_id
_atom_site.label_entity_id
_atom_site.label_seq_id
_atom_site.pdbx_PDB_ins_code
_atom_site.Cartn_x
_atom_site.Cartn_y
_atom_site.Cartn_z
_atom_site.occupancy
_atom_site.B_iso_or_equiv
_atom_site.auth_seq_id
_atom_site.auth_asym_id
_atom_site.pdbx_PDB_model_num
ATOM   1    N  N   . PHE A 1 1   ? 11.902  -15.513 -12.158 1.00 97.13 1   A 1 
ATOM   2    C  CA  . PHE A 1 1   ? 11.603  -15.840 -10.758 1.00 98.05 1   A 1 
ATOM   3    C  C   . PHE A 1 1   ? 10.280  -15.215 -10.338 1.00 98.39 1   A 1 
ATOM   4    O  O   . PHE A 1 1   ? 9.788   -14.316 -11.012 1.00 98.05 1   A 1 
ATOM   5    C  CB  . PHE A 1 1   ? 12.752  -15.403 -9.842  1.00 97.57 1   A 1 
ATOM   6    C  CG  . PHE A 1 1   ? 12.907  -13.911 -9.684  1.00 98.00 1   A 1 
ATOM   7    C  CD1 . PHE A 1 1   ? 13.633  -13.151 -10.626 1.00 97.56 1   A 1 
ATOM   8    C  CD2 . PHE A 1 1   ? 12.355  -13.254 -8.564  1.00 97.51 1   A 1 
ATOM   9    C  CE1 . PHE A 1 1   ? 13.808  -11.779 -10.463 1.00 96.94 1   A 1 
ATOM   10   C  CE2 . PHE A 1 1   ? 12.530  -11.869 -8.390  1.00 96.95 1   A 1 
ATOM   11   C  CZ  . PHE A 1 1   ? 13.252  -11.134 -9.330  1.00 97.42 1   A 1 
ATOM   12   N  N   . GLU A 1 2   ? 9.692   -15.696 -9.246  1.00 98.59 2   A 1 
ATOM   13   C  CA  . GLU A 1 2   ? 8.490   -15.120 -8.662  1.00 98.69 2   A 1 
ATOM   14   C  C   . GLU A 1 2   ? 8.830   -14.258 -7.433  1.00 98.76 2   A 1 
ATOM   15   O  O   . GLU A 1 2   ? 9.813   -14.496 -6.737  1.00 98.48 2   A 1 
ATOM   16   C  CB  . GLU A 1 2   ? 7.469   -16.209 -8.321  1.00 98.34 2   A 1 
ATOM   17   C  CG  . GLU A 1 2   ? 6.957   -16.981 -9.550  1.00 95.83 2   A 1 
ATOM   18   C  CD  . GLU A 1 2   ? 5.798   -17.922 -9.158  1.00 94.18 2   A 1 
ATOM   19   O  OE1 . GLU A 1 2   ? 4.739   -17.914 -9.826  1.00 87.28 2   A 1 
ATOM   20   O  OE2 . GLU A 1 2   ? 5.854   -18.588 -8.100  1.00 87.77 2   A 1 
ATOM   21   N  N   . MET A 1 3   ? 7.989   -13.253 -7.166  1.00 98.80 3   A 1 
ATOM   22   C  CA  . MET A 1 3   ? 8.172   -12.342 -6.036  1.00 98.86 3   A 1 
ATOM   23   C  C   . MET A 1 3   ? 6.832   -11.980 -5.411  1.00 98.96 3   A 1 
ATOM   24   O  O   . MET A 1 3   ? 5.916   -11.517 -6.090  1.00 98.86 3   A 1 
ATOM   25   C  CB  . MET A 1 3   ? 8.933   -11.104 -6.513  1.00 98.73 3   A 1 
ATOM   26   C  CG  . MET A 1 3   ? 9.115   -10.046 -5.412  1.00 98.12 3   A 1 
ATOM   27   S  SD  . MET A 1 3   ? 10.171  -8.661  -5.904  1.00 97.32 3   A 1 
ATOM   28   C  CE  . MET A 1 3   ? 9.161   -7.934  -7.207  1.00 92.00 3   A 1 
ATOM   29   N  N   . TRP A 1 4   ? 6.727   -12.139 -4.095  1.00 98.90 4   A 1 
ATOM   30   C  CA  . TRP A 1 4   ? 5.571   -11.726 -3.314  1.00 98.95 4   A 1 
ATOM   31   C  C   . TRP A 1 4   ? 5.644   -10.231 -2.975  1.00 98.92 4   A 1 
ATOM   32   O  O   . TRP A 1 4   ? 6.704   -9.717  -2.637  1.00 98.88 4   A 1 
ATOM   33   C  CB  . TRP A 1 4   ? 5.474   -12.569 -2.053  1.00 98.93 4   A 1 
ATOM   34   C  CG  . TRP A 1 4   ? 5.242   -14.028 -2.308  1.00 98.93 4   A 1 
ATOM   35   C  CD1 . TRP A 1 4   ? 6.198   -14.974 -2.402  1.00 98.79 4   A 1 
ATOM   36   C  CD2 . TRP A 1 4   ? 3.968   -14.714 -2.520  1.00 98.89 4   A 1 
ATOM   37   N  NE1 . TRP A 1 4   ? 5.611   -16.211 -2.645  1.00 98.72 4   A 1 
ATOM   38   C  CE2 . TRP A 1 4   ? 4.246   -16.091 -2.721  1.00 98.81 4   A 1 
ATOM   39   C  CE3 . TRP A 1 4   ? 2.619   -14.298 -2.553  1.00 98.81 4   A 1 
ATOM   40   C  CZ2 . TRP A 1 4   ? 3.212   -17.036 -2.940  1.00 98.64 4   A 1 
ATOM   41   C  CZ3 . TRP A 1 4   ? 1.587   -15.242 -2.772  1.00 98.62 4   A 1 
ATOM   42   C  CH2 . TRP A 1 4   ? 1.892   -16.590 -2.959  1.00 98.53 4   A 1 
ATOM   43   N  N   . GLN A 1 5   ? 4.493   -9.554  -3.002  1.00 98.94 5   A 1 
ATOM   44   C  CA  . GLN A 1 5   ? 4.310   -8.211  -2.473  1.00 98.92 5   A 1 
ATOM   45   C  C   . GLN A 1 5   ? 3.364   -8.274  -1.273  1.00 98.99 5   A 1 
ATOM   46   O  O   . GLN A 1 5   ? 2.150   -8.431  -1.441  1.00 98.78 5   A 1 
ATOM   47   C  CB  . GLN A 1 5   ? 3.785   -7.295  -3.581  1.00 98.86 5   A 1 
ATOM   48   C  CG  . GLN A 1 5   ? 3.663   -5.835  -3.116  1.00 98.68 5   A 1 
ATOM   49   C  CD  . GLN A 1 5   ? 3.024   -4.946  -4.177  1.00 98.62 5   A 1 
ATOM   50   O  OE1 . GLN A 1 5   ? 2.359   -5.390  -5.103  1.00 94.89 5   A 1 
ATOM   51   N  NE2 . GLN A 1 5   ? 3.187   -3.648  -4.072  1.00 94.37 5   A 1 
ATOM   52   N  N   . LEU A 1 6   ? 3.930   -8.167  -0.079  1.00 98.98 6   A 1 
ATOM   53   C  CA  . LEU A 1 6   ? 3.210   -8.090  1.181   1.00 98.90 6   A 1 
ATOM   54   C  C   . LEU A 1 6   ? 3.166   -6.625  1.627   1.00 98.88 6   A 1 
ATOM   55   O  O   . LEU A 1 6   ? 4.220   -5.998  1.743   1.00 98.56 6   A 1 
ATOM   56   C  CB  . LEU A 1 6   ? 3.931   -8.984  2.207   1.00 98.80 6   A 1 
ATOM   57   C  CG  . LEU A 1 6   ? 3.328   -8.976  3.621   1.00 98.34 6   A 1 
ATOM   58   C  CD1 . LEU A 1 6   ? 1.899   -9.511  3.635   1.00 97.72 6   A 1 
ATOM   59   C  CD2 . LEU A 1 6   ? 4.158   -9.846  4.550   1.00 97.54 6   A 1 
ATOM   60   N  N   . THR A 1 7   ? 1.978   -6.084  1.875   1.00 98.80 7   A 1 
ATOM   61   C  CA  . THR A 1 7   ? 1.851   -4.664  2.227   1.00 98.74 7   A 1 
ATOM   62   C  C   . THR A 1 7   ? 0.723   -4.435  3.220   1.00 98.74 7   A 1 
ATOM   63   O  O   . THR A 1 7   ? -0.237  -5.211  3.251   1.00 98.31 7   A 1 
ATOM   64   C  CB  . THR A 1 7   ? 1.712   -3.806  0.961   1.00 98.43 7   A 1 
ATOM   65   O  OG1 . THR A 1 7   ? 1.917   -2.457  1.248   1.00 96.11 7   A 1 
ATOM   66   C  CG2 . THR A 1 7   ? 0.372   -3.965  0.240   1.00 96.69 7   A 1 
ATOM   67   N  N   . ASP A 1 8   ? 0.856   -3.379  4.035   1.00 98.65 8   A 1 
ATOM   68   C  CA  . ASP A 1 8   ? -0.197  -2.852  4.890   1.00 98.68 8   A 1 
ATOM   69   C  C   . ASP A 1 8   ? -0.851  -3.923  5.778   1.00 98.67 8   A 1 
ATOM   70   O  O   . ASP A 1 8   ? -2.041  -4.212  5.678   1.00 98.12 8   A 1 
ATOM   71   C  CB  . ASP A 1 8   ? -1.193  -2.061  4.040   1.00 98.52 8   A 1 
ATOM   72   C  CG  . ASP A 1 8   ? -0.504  -0.947  3.248   1.00 98.36 8   A 1 
ATOM   73   O  OD1 . ASP A 1 8   ? -0.309  0.138   3.822   1.00 97.13 8   A 1 
ATOM   74   O  OD2 . ASP A 1 8   ? -0.152  -1.184  2.075   1.00 97.37 8   A 1 
ATOM   75   N  N   . ILE A 1 9   ? -0.043  -4.557  6.638   1.00 98.52 9   A 1 
ATOM   76   C  CA  . ILE A 1 9   ? -0.567  -5.575  7.554   1.00 98.58 9   A 1 
ATOM   77   C  C   . ILE A 1 9   ? -1.361  -4.958  8.703   1.00 98.34 9   A 1 
ATOM   78   O  O   . ILE A 1 9   ? -2.298  -5.593  9.175   1.00 97.73 9   A 1 
ATOM   79   C  CB  . ILE A 1 9   ? 0.517   -6.539  8.083   1.00 98.31 9   A 1 
ATOM   80   C  CG1 . ILE A 1 9   ? 1.590   -5.843  8.951   1.00 96.09 9   A 1 
ATOM   81   C  CG2 . ILE A 1 9   ? 1.122   -7.331  6.921   1.00 94.60 9   A 1 
ATOM   82   C  CD1 . ILE A 1 9   ? 2.557   -6.814  9.648   1.00 94.26 9   A 1 
ATOM   83   N  N   . HIS A 1 10  ? -0.992  -3.782  9.175   1.00 98.14 10  A 1 
ATOM   84   C  CA  . HIS A 1 10  ? -1.588  -3.075  10.316  1.00 97.81 10  A 1 
ATOM   85   C  C   . HIS A 1 10  ? -1.998  -4.019  11.460  1.00 97.73 10  A 1 
ATOM   86   O  O   . HIS A 1 10  ? -3.141  -4.022  11.925  1.00 96.78 10  A 1 
ATOM   87   C  CB  . HIS A 1 10  ? -2.735  -2.196  9.827   1.00 97.54 10  A 1 
ATOM   88   C  CG  . HIS A 1 10  ? -2.291  -1.020  9.004   1.00 97.61 10  A 1 
ATOM   89   N  ND1 . HIS A 1 10  ? -1.778  0.167   9.512   1.00 96.30 10  A 1 
ATOM   90   C  CD2 . HIS A 1 10  ? -2.383  -0.905  7.649   1.00 96.69 10  A 1 
ATOM   91   C  CE1 . HIS A 1 10  ? -1.585  0.986   8.469   1.00 96.41 10  A 1 
ATOM   92   N  NE2 . HIS A 1 10  ? -1.944  0.376   7.326   1.00 96.56 10  A 1 
ATOM   93   N  N   . LEU A 1 11  ? -1.074  -4.863  11.899  1.00 97.56 11  A 1 
ATOM   94   C  CA  . LEU A 1 11  ? -1.374  -5.920  12.864  1.00 97.54 11  A 1 
ATOM   95   C  C   . LEU A 1 11  ? -1.794  -5.341  14.222  1.00 97.36 11  A 1 
ATOM   96   O  O   . LEU A 1 11  ? -0.980  -4.726  14.919  1.00 96.57 11  A 1 
ATOM   97   C  CB  . LEU A 1 11  ? -0.155  -6.836  12.990  1.00 97.05 11  A 1 
ATOM   98   C  CG  . LEU A 1 11  ? -0.288  -7.919  14.078  1.00 94.62 11  A 1 
ATOM   99   C  CD1 . LEU A 1 11  ? -1.465  -8.850  13.847  1.00 91.56 11  A 1 
ATOM   100  C  CD2 . LEU A 1 11  ? 0.991   -8.748  14.131  1.00 91.04 11  A 1 
ATOM   101  N  N   . ASP A 1 12  ? -3.016  -5.626  14.659  1.00 97.24 12  A 1 
ATOM   102  C  CA  . ASP A 1 12  ? -3.470  -5.331  16.014  1.00 96.98 12  A 1 
ATOM   103  C  C   . ASP A 1 12  ? -3.278  -6.544  16.939  1.00 97.00 12  A 1 
ATOM   104  O  O   . ASP A 1 12  ? -4.039  -7.521  16.857  1.00 96.59 12  A 1 
ATOM   105  C  CB  . ASP A 1 12  ? -4.918  -4.820  16.038  1.00 96.40 12  A 1 
ATOM   106  C  CG  . ASP A 1 12  ? -5.323  -4.313  17.430  1.00 95.82 12  A 1 
ATOM   107  O  OD1 . ASP A 1 12  ? -4.491  -4.334  18.368  1.00 94.63 12  A 1 
ATOM   108  O  OD2 . ASP A 1 12  ? -6.467  -3.869  17.616  1.00 93.88 12  A 1 
ATOM   109  N  N   . PRO A 1 13  ? -2.320  -6.499  17.869  1.00 96.15 13  A 1 
ATOM   110  C  CA  . PRO A 1 13  ? -2.123  -7.582  18.829  1.00 95.60 13  A 1 
ATOM   111  C  C   . PRO A 1 13  ? -3.257  -7.690  19.851  1.00 95.62 13  A 1 
ATOM   112  O  O   . PRO A 1 13  ? -3.362  -8.697  20.552  1.00 94.77 13  A 1 
ATOM   113  C  CB  . PRO A 1 13  ? -0.790  -7.260  19.503  1.00 94.68 13  A 1 
ATOM   114  C  CG  . PRO A 1 13  ? -0.750  -5.739  19.483  1.00 93.37 13  A 1 
ATOM   115  C  CD  . PRO A 1 13  ? -1.401  -5.399  18.141  1.00 95.22 13  A 1 
ATOM   116  N  N   . MET A 1 14  ? -4.102  -6.678  19.975  1.00 95.77 14  A 1 
ATOM   117  C  CA  . MET A 1 14  ? -5.208  -6.635  20.929  1.00 95.51 14  A 1 
ATOM   118  C  C   . MET A 1 14  ? -6.544  -7.098  20.337  1.00 96.25 14  A 1 
ATOM   119  O  O   . MET A 1 14  ? -7.527  -7.155  21.080  1.00 95.74 14  A 1 
ATOM   120  C  CB  . MET A 1 14  ? -5.332  -5.225  21.530  1.00 94.48 14  A 1 
ATOM   121  C  CG  . MET A 1 14  ? -4.077  -4.824  22.310  1.00 91.29 14  A 1 
ATOM   122  S  SD  . MET A 1 14  ? -4.192  -3.251  23.200  1.00 85.27 14  A 1 
ATOM   123  C  CE  . MET A 1 14  ? -5.587  -3.572  24.307  1.00 74.21 14  A 1 
ATOM   124  N  N   . TYR A 1 15  ? -6.588  -7.454  19.052  1.00 96.17 15  A 1 
ATOM   125  C  CA  . TYR A 1 15  ? -7.802  -7.974  18.429  1.00 96.60 15  A 1 
ATOM   126  C  C   . TYR A 1 15  ? -8.352  -9.166  19.219  1.00 96.65 15  A 1 
ATOM   127  O  O   . TYR A 1 15  ? -7.665  -10.160 19.460  1.00 96.15 15  A 1 
ATOM   128  C  CB  . TYR A 1 15  ? -7.532  -8.373  16.976  1.00 96.74 15  A 1 
ATOM   129  C  CG  . TYR A 1 15  ? -8.778  -8.850  16.249  1.00 97.16 15  A 1 
ATOM   130  C  CD1 . TYR A 1 15  ? -9.298  -10.134 16.476  1.00 96.95 15  A 1 
ATOM   131  C  CD2 . TYR A 1 15  ? -9.442  -7.992  15.356  1.00 96.92 15  A 1 
ATOM   132  C  CE1 . TYR A 1 15  ? -10.476 -10.557 15.840  1.00 96.73 15  A 1 
ATOM   133  C  CE2 . TYR A 1 15  ? -10.618 -8.407  14.707  1.00 96.79 15  A 1 
ATOM   134  C  CZ  . TYR A 1 15  ? -11.135 -9.690  14.958  1.00 97.04 15  A 1 
ATOM   135  O  OH  . TYR A 1 15  ? -12.279 -10.097 14.331  1.00 96.68 15  A 1 
ATOM   136  N  N   . THR A 1 16  ? -9.621  -9.090  19.579  1.00 96.91 16  A 1 
ATOM   137  C  CA  . THR A 1 16  ? -10.285 -10.102 20.393  1.00 97.28 16  A 1 
ATOM   138  C  C   . THR A 1 16  ? -11.503 -10.662 19.663  1.00 97.53 16  A 1 
ATOM   139  O  O   . THR A 1 16  ? -12.445 -9.943  19.338  1.00 97.22 16  A 1 
ATOM   140  C  CB  . THR A 1 16  ? -10.656 -9.533  21.768  1.00 96.81 16  A 1 
ATOM   141  O  OG1 . THR A 1 16  ? -9.485  -9.114  22.427  1.00 93.76 16  A 1 
ATOM   142  C  CG2 . THR A 1 16  ? -11.309 -10.567 22.674  1.00 93.42 16  A 1 
ATOM   143  N  N   . VAL A 1 17  ? -11.519 -11.955 19.417  1.00 97.72 17  A 1 
ATOM   144  C  CA  . VAL A 1 17  ? -12.654 -12.643 18.792  1.00 97.87 17  A 1 
ATOM   145  C  C   . VAL A 1 17  ? -13.900 -12.501 19.666  1.00 97.87 17  A 1 
ATOM   146  O  O   . VAL A 1 17  ? -13.859 -12.755 20.863  1.00 97.13 17  A 1 
ATOM   147  C  CB  . VAL A 1 17  ? -12.341 -14.128 18.538  1.00 97.41 17  A 1 
ATOM   148  C  CG1 . VAL A 1 17  ? -13.520 -14.856 17.884  1.00 95.95 17  A 1 
ATOM   149  C  CG2 . VAL A 1 17  ? -11.126 -14.287 17.613  1.00 96.22 17  A 1 
ATOM   150  N  N   . GLY A 1 18  ? -15.024 -12.127 19.053  1.00 97.58 18  A 1 
ATOM   151  C  CA  . GLY A 1 18  ? -16.290 -11.926 19.762  1.00 97.54 18  A 1 
ATOM   152  C  C   . GLY A 1 18  ? -16.427 -10.565 20.459  1.00 97.74 18  A 1 
ATOM   153  O  O   . GLY A 1 18  ? -17.412 -10.357 21.165  1.00 96.79 18  A 1 
ATOM   154  N  N   . SER A 1 19  ? -15.473 -9.664  20.263  1.00 97.55 19  A 1 
ATOM   155  C  CA  . SER A 1 19  ? -15.571 -8.269  20.692  1.00 97.36 19  A 1 
ATOM   156  C  C   . SER A 1 19  ? -16.496 -7.451  19.776  1.00 97.36 19  A 1 
ATOM   157  O  O   . SER A 1 19  ? -17.046 -7.959  18.786  1.00 96.86 19  A 1 
ATOM   158  C  CB  . SER A 1 19  ? -14.179 -7.644  20.760  1.00 96.95 19  A 1 
ATOM   159  O  OG  . SER A 1 19  ? -13.611 -7.624  19.472  1.00 95.56 19  A 1 
ATOM   160  N  N   . ASP A 1 20  ? -16.682 -6.181  20.125  1.00 96.91 20  A 1 
ATOM   161  C  CA  . ASP A 1 20  ? -17.483 -5.236  19.364  1.00 96.81 20  A 1 
ATOM   162  C  C   . ASP A 1 20  ? -16.657 -4.582  18.240  1.00 96.59 20  A 1 
ATOM   163  O  O   . ASP A 1 20  ? -15.698 -3.863  18.540  1.00 96.08 20  A 1 
ATOM   164  C  CB  . ASP A 1 20  ? -18.064 -4.196  20.332  1.00 96.72 20  A 1 
ATOM   165  C  CG  . ASP A 1 20  ? -19.065 -3.244  19.683  1.00 96.47 20  A 1 
ATOM   166  O  OD1 . ASP A 1 20  ? -19.227 -3.287  18.444  1.00 95.17 20  A 1 
ATOM   167  O  OD2 . ASP A 1 20  ? -19.702 -2.484  20.450  1.00 94.96 20  A 1 
ATOM   168  N  N   . PRO A 1 21  ? -17.012 -4.767  16.965  1.00 96.00 21  A 1 
ATOM   169  C  CA  . PRO A 1 21  ? -16.331 -4.104  15.855  1.00 95.13 21  A 1 
ATOM   170  C  C   . PRO A 1 21  ? -16.355 -2.574  15.930  1.00 94.50 21  A 1 
ATOM   171  O  O   . PRO A 1 21  ? -15.433 -1.929  15.453  1.00 93.17 21  A 1 
ATOM   172  C  CB  . PRO A 1 21  ? -17.047 -4.588  14.594  1.00 94.48 21  A 1 
ATOM   173  C  CG  . PRO A 1 21  ? -17.587 -5.947  15.007  1.00 94.00 21  A 1 
ATOM   174  C  CD  . PRO A 1 21  ? -17.987 -5.719  16.457  1.00 95.65 21  A 1 
ATOM   175  N  N   . LEU A 1 22  ? -17.370 -1.988  16.551  1.00 95.07 22  A 1 
ATOM   176  C  CA  . LEU A 1 22  ? -17.446 -0.537  16.763  1.00 94.30 22  A 1 
ATOM   177  C  C   . LEU A 1 22  ? -16.487 -0.044  17.858  1.00 94.05 22  A 1 
ATOM   178  O  O   . LEU A 1 22  ? -16.295 1.157   18.016  1.00 92.45 22  A 1 
ATOM   179  C  CB  . LEU A 1 22  ? -18.894 -0.137  17.101  1.00 93.94 22  A 1 
ATOM   180  C  CG  . LEU A 1 22  ? -19.924 -0.450  16.005  1.00 91.51 22  A 1 
ATOM   181  C  CD1 . LEU A 1 22  ? -21.317 -0.048  16.493  1.00 87.81 22  A 1 
ATOM   182  C  CD2 . LEU A 1 22  ? -19.636 0.303   14.709  1.00 86.88 22  A 1 
ATOM   183  N  N   . LYS A 1 23  ? -15.861 -0.963  18.589  1.00 94.49 23  A 1 
ATOM   184  C  CA  . LYS A 1 23  ? -14.837 -0.715  19.607  1.00 94.50 23  A 1 
ATOM   185  C  C   . LYS A 1 23  ? -13.486 -1.281  19.178  1.00 94.63 23  A 1 
ATOM   186  O  O   . LYS A 1 23  ? -12.765 -1.875  19.976  1.00 93.84 23  A 1 
ATOM   187  C  CB  . LYS A 1 23  ? -15.306 -1.254  20.957  1.00 94.71 23  A 1 
ATOM   188  C  CG  . LYS A 1 23  ? -16.573 -0.548  21.439  1.00 93.81 23  A 1 
ATOM   189  C  CD  . LYS A 1 23  ? -16.848 -1.020  22.863  1.00 89.80 23  A 1 
ATOM   190  C  CE  . LYS A 1 23  ? -17.999 -0.249  23.490  1.00 84.78 23  A 1 
ATOM   191  N  NZ  . LYS A 1 23  ? -17.999 -0.500  24.942  1.00 75.45 23  A 1 
ATOM   192  N  N   . LEU A 1 24  ? -13.164 -1.114  17.904  1.00 94.90 24  A 1 
ATOM   193  C  CA  . LEU A 1 24  ? -11.898 -1.515  17.290  1.00 94.54 24  A 1 
ATOM   194  C  C   . LEU A 1 24  ? -11.603 -3.026  17.373  1.00 95.09 24  A 1 
ATOM   195  O  O   . LEU A 1 24  ? -10.462 -3.431  17.244  1.00 94.09 24  A 1 
ATOM   196  C  CB  . LEU A 1 24  ? -10.745 -0.661  17.865  1.00 93.26 24  A 1 
ATOM   197  C  CG  . LEU A 1 24  ? -10.935 0.857   17.773  1.00 91.02 24  A 1 
ATOM   198  C  CD1 . LEU A 1 24  ? -9.818  1.556   18.534  1.00 87.69 24  A 1 
ATOM   199  C  CD2 . LEU A 1 24  ? -10.922 1.328   16.321  1.00 86.86 24  A 1 
ATOM   200  N  N   . CYS A 1 25  ? -12.621 -3.852  17.600  1.00 95.54 25  A 1 
ATOM   201  C  CA  . CYS A 1 25  ? -12.454 -5.283  17.840  1.00 95.84 25  A 1 
ATOM   202  C  C   . CYS A 1 25  ? -11.548 -5.614  19.039  1.00 95.82 25  A 1 
ATOM   203  O  O   . CYS A 1 25  ? -10.918 -6.669  19.058  1.00 95.15 25  A 1 
ATOM   204  C  CB  . CYS A 1 25  ? -12.028 -5.993  16.552  1.00 95.77 25  A 1 
ATOM   205  S  SG  . CYS A 1 25  ? -13.183 -5.821  15.182  1.00 95.54 25  A 1 
ATOM   206  N  N   . ARG A 1 26  ? -11.489 -4.746  20.050  1.00 95.76 26  A 1 
ATOM   207  C  CA  . ARG A 1 26  ? -10.604 -4.893  21.224  1.00 95.44 26  A 1 
ATOM   208  C  C   . ARG A 1 26  ? -11.350 -5.126  22.526  1.00 95.45 26  A 1 
ATOM   209  O  O   . ARG A 1 26  ? -10.820 -5.753  23.436  1.00 93.97 26  A 1 
ATOM   210  C  CB  . ARG A 1 26  ? -9.712  -3.656  21.321  1.00 94.38 26  A 1 
ATOM   211  C  CG  . ARG A 1 26  ? -8.671  -3.644  20.197  1.00 93.16 26  A 1 
ATOM   212  C  CD  . ARG A 1 26  ? -8.183  -2.245  19.878  1.00 91.37 26  A 1 
ATOM   213  N  NE  . ARG A 1 26  ? -7.404  -1.639  20.949  1.00 90.23 26  A 1 
ATOM   214  C  CZ  . ARG A 1 26  ? -6.130  -1.303  20.865  1.00 89.49 26  A 1 
ATOM   215  N  NH1 . ARG A 1 26  ? -5.380  -1.628  19.842  1.00 86.14 26  A 1 
ATOM   216  N  NH2 . ARG A 1 26  ? -5.571  -0.598  21.795  1.00 84.45 26  A 1 
ATOM   217  N  N   . GLU A 1 27  ? -12.571 -4.633  22.615  1.00 95.33 27  A 1 
ATOM   218  C  CA  . GLU A 1 27  ? -13.378 -4.692  23.834  1.00 95.39 27  A 1 
ATOM   219  C  C   . GLU A 1 27  ? -14.873 -4.865  23.543  1.00 96.35 27  A 1 
ATOM   220  O  O   . GLU A 1 27  ? -15.312 -4.935  22.391  1.00 95.75 27  A 1 
ATOM   221  C  CB  . GLU A 1 27  ? -13.093 -3.457  24.709  1.00 92.87 27  A 1 
ATOM   222  C  CG  . GLU A 1 27  ? -13.371 -2.118  24.012  1.00 85.45 27  A 1 
ATOM   223  C  CD  . GLU A 1 27  ? -13.351 -0.946  24.993  1.00 84.30 27  A 1 
ATOM   224  O  OE1 . GLU A 1 27  ? -14.137 -0.002  24.762  1.00 77.05 27  A 1 
ATOM   225  O  OE2 . GLU A 1 27  ? -12.625 -1.021  26.007  1.00 77.72 27  A 1 
ATOM   226  N  N   . GLY A 1 28  ? -15.674 -4.955  24.600  1.00 95.95 28  A 1 
ATOM   227  C  CA  . GLY A 1 28  ? -17.110 -5.140  24.497  1.00 96.69 28  A 1 
ATOM   228  C  C   . GLY A 1 28  ? -17.495 -6.558  24.055  1.00 97.47 28  A 1 
ATOM   229  O  O   . GLY A 1 28  ? -16.701 -7.490  24.065  1.00 96.32 28  A 1 
ATOM   230  N  N   . LYS A 1 29  ? -18.770 -6.715  23.696  1.00 97.25 29  A 1 
ATOM   231  C  CA  . LYS A 1 29  ? -19.321 -7.964  23.170  1.00 97.40 29  A 1 
ATOM   232  C  C   . LYS A 1 29  ? -19.924 -7.701  21.803  1.00 97.44 29  A 1 
ATOM   233  O  O   . LYS A 1 29  ? -20.676 -6.752  21.638  1.00 95.16 29  A 1 
ATOM   234  C  CB  . LYS A 1 29  ? -20.371 -8.553  24.110  1.00 96.41 29  A 1 
ATOM   235  C  CG  . LYS A 1 29  ? -19.770 -9.068  25.419  1.00 87.25 29  A 1 
ATOM   236  C  CD  . LYS A 1 29  ? -20.858 -9.742  26.262  1.00 80.21 29  A 1 
ATOM   237  C  CE  . LYS A 1 29  ? -20.262 -10.273 27.559  1.00 70.21 29  A 1 
ATOM   238  N  NZ  . LYS A 1 29  ? -21.288 -10.919 28.411  1.00 60.37 29  A 1 
ATOM   239  N  N   . GLY A 1 30  ? -19.644 -8.581  20.851  1.00 97.18 30  A 1 
ATOM   240  C  CA  . GLY A 1 30  ? -20.109 -8.437  19.491  1.00 96.95 30  A 1 
ATOM   241  C  C   . GLY A 1 30  ? -19.799 -9.680  18.667  1.00 97.26 30  A 1 
ATOM   242  O  O   . GLY A 1 30  ? -19.791 -10.799 19.165  1.00 95.90 30  A 1 
ATOM   243  N  N   . ASN A 1 31  ? -19.563 -9.460  17.381  1.00 96.70 31  A 1 
ATOM   244  C  CA  . ASN A 1 31  ? -19.386 -10.516 16.400  1.00 95.90 31  A 1 
ATOM   245  C  C   . ASN A 1 31  ? -18.101 -10.345 15.573  1.00 96.44 31  A 1 
ATOM   246  O  O   . ASN A 1 31  ? -18.066 -10.716 14.402  1.00 95.01 31  A 1 
ATOM   247  C  CB  . ASN A 1 31  ? -20.671 -10.615 15.557  1.00 93.27 31  A 1 
ATOM   248  C  CG  . ASN A 1 31  ? -21.034 -9.327  14.839  1.00 89.37 31  A 1 
ATOM   249  O  OD1 . ASN A 1 31  ? -20.367 -8.315  14.889  1.00 79.19 31  A 1 
ATOM   250  N  ND2 . ASN A 1 31  ? -22.141 -9.326  14.127  1.00 81.61 31  A 1 
ATOM   251  N  N   . ALA A 1 32  ? -17.060 -9.795  16.179  1.00 96.82 32  A 1 
ATOM   252  C  CA  . ALA A 1 32  ? -15.729 -9.764  15.593  1.00 97.00 32  A 1 
ATOM   253  C  C   . ALA A 1 32  ? -15.289 -11.198 15.234  1.00 97.14 32  A 1 
ATOM   254  O  O   . ALA A 1 32  ? -15.312 -12.105 16.070  1.00 96.58 32  A 1 
ATOM   255  C  CB  . ALA A 1 32  ? -14.761 -9.077  16.543  1.00 96.80 32  A 1 
ATOM   256  N  N   . GLY A 1 33  ? -14.957 -11.414 13.975  1.00 97.06 33  A 1 
ATOM   257  C  CA  . GLY A 1 33  ? -14.707 -12.735 13.408  1.00 96.98 33  A 1 
ATOM   258  C  C   . GLY A 1 33  ? -13.371 -13.325 13.846  1.00 97.44 33  A 1 
ATOM   259  O  O   . GLY A 1 33  ? -12.452 -12.621 14.238  1.00 97.02 33  A 1 
ATOM   260  N  N   . LYS A 1 34  ? -13.238 -14.653 13.697  1.00 97.29 34  A 1 
ATOM   261  C  CA  . LYS A 1 34  ? -11.997 -15.359 14.047  1.00 97.49 34  A 1 
ATOM   262  C  C   . LYS A 1 34  ? -10.749 -14.815 13.333  1.00 97.70 34  A 1 
ATOM   263  O  O   . LYS A 1 34  ? -9.667  -14.821 13.904  1.00 97.43 34  A 1 
ATOM   264  C  CB  . LYS A 1 34  ? -12.170 -16.860 13.753  1.00 97.05 34  A 1 
ATOM   265  C  CG  . LYS A 1 34  ? -10.911 -17.669 14.120  1.00 94.82 34  A 1 
ATOM   266  C  CD  . LYS A 1 34  ? -11.080 -19.159 13.855  1.00 91.93 34  A 1 
ATOM   267  C  CE  . LYS A 1 34  ? -9.737  -19.835 14.167  1.00 86.60 34  A 1 
ATOM   268  N  NZ  . LYS A 1 34  ? -9.716  -21.256 13.804  1.00 78.86 34  A 1 
ATOM   269  N  N   . TYR A 1 35  ? -10.903 -14.411 12.066  1.00 97.93 35  A 1 
ATOM   270  C  CA  . TYR A 1 35  ? -9.799  -14.013 11.189  1.00 98.13 35  A 1 
ATOM   271  C  C   . TYR A 1 35  ? -9.796  -12.515 10.863  1.00 98.16 35  A 1 
ATOM   272  O  O   . TYR A 1 35  ? -9.053  -12.100 9.981   1.00 97.30 35  A 1 
ATOM   273  C  CB  . TYR A 1 35  ? -9.834  -14.861 9.918   1.00 98.16 35  A 1 
ATOM   274  C  CG  . TYR A 1 35  ? -9.589  -16.333 10.142  1.00 98.22 35  A 1 
ATOM   275  C  CD1 . TYR A 1 35  ? -8.292  -16.789 10.439  1.00 97.73 35  A 1 
ATOM   276  C  CD2 . TYR A 1 35  ? -10.639 -17.259 10.033  1.00 97.73 35  A 1 
ATOM   277  C  CE1 . TYR A 1 35  ? -8.040  -18.154 10.610  1.00 97.37 35  A 1 
ATOM   278  C  CE2 . TYR A 1 35  ? -10.399 -18.636 10.203  1.00 97.43 35  A 1 
ATOM   279  C  CZ  . TYR A 1 35  ? -9.094  -19.078 10.491  1.00 97.57 35  A 1 
ATOM   280  O  OH  . TYR A 1 35  ? -8.852  -20.415 10.654  1.00 96.76 35  A 1 
ATOM   281  N  N   . GLY A 1 36  ? -10.616 -11.724 11.534  1.00 97.70 36  A 1 
ATOM   282  C  CA  . GLY A 1 36  ? -10.716 -10.304 11.274  1.00 97.64 36  A 1 
ATOM   283  C  C   . GLY A 1 36  ? -12.159 -9.819  11.129  1.00 97.57 36  A 1 
ATOM   284  O  O   . GLY A 1 36  ? -13.124 -10.592 11.196  1.00 96.64 36  A 1 
ATOM   285  N  N   . ASP A 1 37  ? -12.277 -8.511  10.937  1.00 96.93 37  A 1 
ATOM   286  C  CA  . ASP A 1 37  ? -13.521 -7.802  10.688  1.00 96.86 37  A 1 
ATOM   287  C  C   . ASP A 1 37  ? -13.237 -6.615  9.768   1.00 96.63 37  A 1 
ATOM   288  O  O   . ASP A 1 37  ? -12.227 -5.944  9.945   1.00 95.74 37  A 1 
ATOM   289  C  CB  . ASP A 1 37  ? -14.083 -7.310  12.025  1.00 96.43 37  A 1 
ATOM   290  C  CG  . ASP A 1 37  ? -15.529 -6.882  11.884  1.00 95.81 37  A 1 
ATOM   291  O  OD1 . ASP A 1 37  ? -15.825 -5.826  11.278  1.00 93.31 37  A 1 
ATOM   292  O  OD2 . ASP A 1 37  ? -16.394 -7.646  12.350  1.00 92.95 37  A 1 
ATOM   293  N  N   . TYR A 1 38  ? -14.121 -6.335  8.815   1.00 95.95 38  A 1 
ATOM   294  C  CA  . TYR A 1 38  ? -13.918 -5.254  7.847   1.00 95.31 38  A 1 
ATOM   295  C  C   . TYR A 1 38  ? -13.903 -3.839  8.457   1.00 94.57 38  A 1 
ATOM   296  O  O   . TYR A 1 38  ? -13.628 -2.873  7.748   1.00 91.87 38  A 1 
ATOM   297  C  CB  . TYR A 1 38  ? -14.971 -5.357  6.743   1.00 95.04 38  A 1 
ATOM   298  C  CG  . TYR A 1 38  ? -14.809 -6.566  5.842   1.00 95.46 38  A 1 
ATOM   299  C  CD1 . TYR A 1 38  ? -13.631 -6.723  5.085   1.00 94.65 38  A 1 
ATOM   300  C  CD2 . TYR A 1 38  ? -15.833 -7.530  5.728   1.00 94.80 38  A 1 
ATOM   301  C  CE1 . TYR A 1 38  ? -13.473 -7.818  4.227   1.00 94.25 38  A 1 
ATOM   302  C  CE2 . TYR A 1 38  ? -15.684 -8.627  4.877   1.00 94.20 38  A 1 
ATOM   303  C  CZ  . TYR A 1 38  ? -14.501 -8.770  4.124   1.00 94.77 38  A 1 
ATOM   304  O  OH  . TYR A 1 38  ? -14.347 -9.838  3.284   1.00 93.56 38  A 1 
ATOM   305  N  N   . SER A 1 39  ? -14.190 -3.718  9.738   1.00 94.74 39  A 1 
ATOM   306  C  CA  . SER A 1 39  ? -14.128 -2.460  10.482  1.00 94.25 39  A 1 
ATOM   307  C  C   . SER A 1 39  ? -12.895 -2.358  11.385  1.00 94.49 39  A 1 
ATOM   308  O  O   . SER A 1 39  ? -12.794 -1.402  12.154  1.00 91.68 39  A 1 
ATOM   309  C  CB  . SER A 1 39  ? -15.385 -2.279  11.330  1.00 92.94 39  A 1 
ATOM   310  O  OG  . SER A 1 39  ? -16.557 -2.482  10.565  1.00 86.66 39  A 1 
ATOM   311  N  N   . CYS A 1 40  ? -11.998 -3.335  11.344  1.00 95.97 40  A 1 
ATOM   312  C  CA  . CYS A 1 40  ? -10.867 -3.431  12.255  1.00 96.27 40  A 1 
ATOM   313  C  C   . CYS A 1 40  ? -9.565  -3.751  11.516  1.00 96.35 40  A 1 
ATOM   314  O  O   . CYS A 1 40  ? -9.588  -4.256  10.397  1.00 95.50 40  A 1 
ATOM   315  C  CB  . CYS A 1 40  ? -11.177 -4.500  13.311  1.00 96.01 40  A 1 
ATOM   316  S  SG  . CYS A 1 40  ? -12.635 -4.112  14.313  1.00 95.54 40  A 1 
ATOM   317  N  N   . ASP A 1 41  ? -8.446  -3.504  12.190  1.00 96.73 41  A 1 
ATOM   318  C  CA  . ASP A 1 41  ? -7.133  -3.923  11.712  1.00 96.94 41  A 1 
ATOM   319  C  C   . ASP A 1 41  ? -6.946  -5.450  11.815  1.00 97.29 41  A 1 
ATOM   320  O  O   . ASP A 1 41  ? -7.675  -6.162  12.511  1.00 96.49 41  A 1 
ATOM   321  C  CB  . ASP A 1 41  ? -6.028  -3.166  12.459  1.00 96.42 41  A 1 
ATOM   322  C  CG  . ASP A 1 41  ? -5.870  -1.722  12.000  1.00 95.71 41  A 1 
ATOM   323  O  OD1 . ASP A 1 41  ? -6.150  -1.428  10.823  1.00 93.45 41  A 1 
ATOM   324  O  OD2 . ASP A 1 41  ? -5.416  -0.896  12.824  1.00 93.09 41  A 1 
ATOM   325  N  N   . ALA A 1 42  ? -5.953  -5.955  11.096  1.00 97.51 42  A 1 
ATOM   326  C  CA  . ALA A 1 42  ? -5.710  -7.382  10.962  1.00 97.83 42  A 1 
ATOM   327  C  C   . ALA A 1 42  ? -5.276  -8.043  12.276  1.00 97.89 42  A 1 
ATOM   328  O  O   . ALA A 1 42  ? -4.588  -7.463  13.112  1.00 97.31 42  A 1 
ATOM   329  C  CB  . ALA A 1 42  ? -4.689  -7.610  9.842   1.00 97.63 42  A 1 
ATOM   330  N  N   . ASN A 1 43  ? -5.629  -9.311  12.441  1.00 97.81 43  A 1 
ATOM   331  C  CA  . ASN A 1 43  ? -5.253  -10.097 13.611  1.00 97.97 43  A 1 
ATOM   332  C  C   . ASN A 1 43  ? -4.195  -11.161 13.302  1.00 98.20 43  A 1 
ATOM   333  O  O   . ASN A 1 43  ? -3.992  -11.576 12.164  1.00 98.01 43  A 1 
ATOM   334  C  CB  . ASN A 1 43  ? -6.513  -10.649 14.301  1.00 97.31 43  A 1 
ATOM   335  C  CG  . ASN A 1 43  ? -7.147  -11.845 13.629  1.00 97.55 43  A 1 
ATOM   336  O  OD1 . ASN A 1 43  ? -6.760  -12.349 12.597  1.00 94.23 43  A 1 
ATOM   337  N  ND2 . ASN A 1 43  ? -8.160  -12.404 14.251  1.00 94.39 43  A 1 
ATOM   338  N  N   . MET A 1 44  ? -3.550  -11.668 14.341  1.00 98.33 44  A 1 
ATOM   339  C  CA  . MET A 1 44  ? -2.497  -12.678 14.201  1.00 98.40 44  A 1 
ATOM   340  C  C   . MET A 1 44  ? -3.006  -13.983 13.563  1.00 98.51 44  A 1 
ATOM   341  O  O   . MET A 1 44  ? -2.274  -14.619 12.804  1.00 98.48 44  A 1 
ATOM   342  C  CB  . MET A 1 44  ? -1.867  -12.951 15.572  1.00 97.98 44  A 1 
ATOM   343  C  CG  . MET A 1 44  ? -0.647  -13.872 15.489  1.00 94.93 44  A 1 
ATOM   344  S  SD  . MET A 1 44  ? 0.705   -13.299 14.414  1.00 92.27 44  A 1 
ATOM   345  C  CE  . MET A 1 44  ? 1.338   -11.928 15.402  1.00 82.94 44  A 1 
ATOM   346  N  N   . ALA A 1 45  ? -4.239  -14.388 13.805  1.00 98.44 45  A 1 
ATOM   347  C  CA  . ALA A 1 45  ? -4.787  -15.611 13.220  1.00 98.50 45  A 1 
ATOM   348  C  C   . ALA A 1 45  ? -4.857  -15.537 11.680  1.00 98.70 45  A 1 
ATOM   349  O  O   . ALA A 1 45  ? -4.588  -16.532 11.001  1.00 98.51 45  A 1 
ATOM   350  C  CB  . ALA A 1 45  ? -6.170  -15.887 13.825  1.00 98.30 45  A 1 
ATOM   351  N  N   . LEU A 1 46  ? -5.190  -14.364 11.140  1.00 98.64 46  A 1 
ATOM   352  C  CA  . LEU A 1 46  ? -5.147  -14.108 9.706   1.00 98.71 46  A 1 
ATOM   353  C  C   . LEU A 1 46  ? -3.709  -14.187 9.181   1.00 98.83 46  A 1 
ATOM   354  O  O   . LEU A 1 46  ? -3.458  -14.915 8.219   1.00 98.77 46  A 1 
ATOM   355  C  CB  . LEU A 1 46  ? -5.780  -12.736 9.422   1.00 98.68 46  A 1 
ATOM   356  C  CG  . LEU A 1 46  ? -5.751  -12.328 7.940   1.00 98.48 46  A 1 
ATOM   357  C  CD1 . LEU A 1 46  ? -6.683  -13.197 7.100   1.00 98.09 46  A 1 
ATOM   358  C  CD2 . LEU A 1 46  ? -6.163  -10.872 7.812   1.00 98.03 46  A 1 
ATOM   359  N  N   . LEU A 1 47  ? -2.768  -13.509 9.837   1.00 98.73 47  A 1 
ATOM   360  C  CA  . LEU A 1 47  ? -1.369  -13.487 9.422   1.00 98.71 47  A 1 
ATOM   361  C  C   . LEU A 1 47  ? -0.712  -14.867 9.492   1.00 98.87 47  A 1 
ATOM   362  O  O   . LEU A 1 47  ? -0.037  -15.262 8.548   1.00 98.67 47  A 1 
ATOM   363  C  CB  . LEU A 1 47  ? -0.607  -12.456 10.266  1.00 98.57 47  A 1 
ATOM   364  C  CG  . LEU A 1 47  ? -0.892  -11.027 9.780   1.00 96.43 47  A 1 
ATOM   365  C  CD1 . LEU A 1 47  ? -0.485  -10.035 10.841  1.00 92.10 47  A 1 
ATOM   366  C  CD2 . LEU A 1 47  ? -0.108  -10.709 8.512   1.00 92.32 47  A 1 
ATOM   367  N  N   . ASP A 1 48  ? -0.987  -15.658 10.515  1.00 98.77 48  A 1 
ATOM   368  C  CA  . ASP A 1 48  ? -0.517  -17.042 10.592  1.00 98.65 48  A 1 
ATOM   369  C  C   . ASP A 1 48  ? -1.047  -17.898 9.427   1.00 98.70 48  A 1 
ATOM   370  O  O   . ASP A 1 48  ? -0.344  -18.772 8.910   1.00 98.64 48  A 1 
ATOM   371  C  CB  . ASP A 1 48  ? -0.972  -17.678 11.913  1.00 98.41 48  A 1 
ATOM   372  C  CG  . ASP A 1 48  ? -0.094  -17.348 13.112  1.00 94.74 48  A 1 
ATOM   373  O  OD1 . ASP A 1 48  ? 1.097   -17.011 12.917  1.00 91.80 48  A 1 
ATOM   374  O  OD2 . ASP A 1 48  ? -0.589  -17.596 14.240  1.00 91.04 48  A 1 
ATOM   375  N  N   . SER A 1 49  ? -2.281  -17.654 8.998   1.00 98.68 49  A 1 
ATOM   376  C  CA  . SER A 1 49  ? -2.852  -18.322 7.830   1.00 98.68 49  A 1 
ATOM   377  C  C   . SER A 1 49  ? -2.185  -17.864 6.527   1.00 98.87 49  A 1 
ATOM   378  O  O   . SER A 1 49  ? -1.927  -18.697 5.658   1.00 98.68 49  A 1 
ATOM   379  C  CB  . SER A 1 49  ? -4.373  -18.156 7.786   1.00 98.34 49  A 1 
ATOM   380  O  OG  . SER A 1 49  ? -4.774  -16.927 7.247   1.00 93.70 49  A 1 
ATOM   381  N  N   . LEU A 1 50  ? -1.829  -16.581 6.428   1.00 98.88 50  A 1 
ATOM   382  C  CA  . LEU A 1 50  ? -1.135  -16.018 5.280   1.00 98.85 50  A 1 
ATOM   383  C  C   . LEU A 1 50  ? 0.285   -16.575 5.155   1.00 98.83 50  A 1 
ATOM   384  O  O   . LEU A 1 50  ? 0.670   -17.019 4.077   1.00 98.83 50  A 1 
ATOM   385  C  CB  . LEU A 1 50  ? -1.131  -14.494 5.394   1.00 98.84 50  A 1 
ATOM   386  C  CG  . LEU A 1 50  ? -0.378  -13.788 4.247   1.00 98.66 50  A 1 
ATOM   387  C  CD1 . LEU A 1 50  ? -0.952  -14.129 2.878   1.00 98.40 50  A 1 
ATOM   388  C  CD2 . LEU A 1 50  ? -0.448  -12.283 4.443   1.00 98.35 50  A 1 
ATOM   389  N  N   . VAL A 1 51  ? 1.036   -16.634 6.239   1.00 98.86 51  A 1 
ATOM   390  C  CA  . VAL A 1 51  ? 2.386   -17.219 6.255   1.00 98.85 51  A 1 
ATOM   391  C  C   . VAL A 1 51  ? 2.365   -18.650 5.725   1.00 98.85 51  A 1 
ATOM   392  O  O   . VAL A 1 51  ? 3.170   -19.019 4.867   1.00 98.73 51  A 1 
ATOM   393  C  CB  . VAL A 1 51  ? 2.990   -17.174 7.673   1.00 98.73 51  A 1 
ATOM   394  C  CG1 . VAL A 1 51  ? 4.303   -17.959 7.773   1.00 98.27 51  A 1 
ATOM   395  C  CG2 . VAL A 1 51  ? 3.291   -15.744 8.111   1.00 98.35 51  A 1 
ATOM   396  N  N   . LYS A 1 52  ? 1.415   -19.457 6.188   1.00 98.78 52  A 1 
ATOM   397  C  CA  . LYS A 1 52  ? 1.245   -20.833 5.708   1.00 98.70 52  A 1 
ATOM   398  C  C   . LYS A 1 52  ? 0.874   -20.876 4.229   1.00 98.77 52  A 1 
ATOM   399  O  O   . LYS A 1 52  ? 1.395   -21.722 3.493   1.00 98.50 52  A 1 
ATOM   400  C  CB  . LYS A 1 52  ? 0.167   -21.551 6.532   1.00 98.47 52  A 1 
ATOM   401  C  CG  . LYS A 1 52  ? 0.644   -21.846 7.954   1.00 92.71 52  A 1 
ATOM   402  C  CD  . LYS A 1 52  ? -0.514  -22.379 8.802   1.00 88.55 52  A 1 
ATOM   403  C  CE  . LYS A 1 52  ? -0.054  -22.528 10.245  1.00 77.26 52  A 1 
ATOM   404  N  NZ  . LYS A 1 52  ? -1.172  -22.873 11.154  1.00 68.87 52  A 1 
ATOM   405  N  N   . PHE A 1 53  ? 0.005   -19.981 3.776   1.00 98.86 53  A 1 
ATOM   406  C  CA  . PHE A 1 53  ? -0.406  -19.901 2.381   1.00 98.82 53  A 1 
ATOM   407  C  C   . PHE A 1 53  ? 0.763   -19.545 1.467   1.00 98.88 53  A 1 
ATOM   408  O  O   . PHE A 1 53  ? 0.992   -20.244 0.479   1.00 98.72 53  A 1 
ATOM   409  C  CB  . PHE A 1 53  ? -1.559  -18.907 2.235   1.00 98.81 53  A 1 
ATOM   410  C  CG  . PHE A 1 53  ? -2.022  -18.769 0.797   1.00 98.79 53  A 1 
ATOM   411  C  CD1 . PHE A 1 53  ? -2.818  -19.773 0.226   1.00 98.56 53  A 1 
ATOM   412  C  CD2 . PHE A 1 53  ? -1.603  -17.676 0.019   1.00 98.57 53  A 1 
ATOM   413  C  CE1 . PHE A 1 53  ? -3.198  -19.688 -1.118  1.00 98.30 53  A 1 
ATOM   414  C  CE2 . PHE A 1 53  ? -1.985  -17.585 -1.331  1.00 98.29 53  A 1 
ATOM   415  C  CZ  . PHE A 1 53  ? -2.782  -18.588 -1.899  1.00 98.34 53  A 1 
ATOM   416  N  N   . ILE A 1 54  ? 1.526   -18.503 1.805   1.00 98.84 54  A 1 
ATOM   417  C  CA  . ILE A 1 54  ? 2.692   -18.063 1.027   1.00 98.83 54  A 1 
ATOM   418  C  C   . ILE A 1 54  ? 3.699   -19.210 0.911   1.00 98.73 54  A 1 
ATOM   419  O  O   . ILE A 1 54  ? 4.039   -19.593 -0.203  1.00 98.62 54  A 1 
ATOM   420  C  CB  . ILE A 1 54  ? 3.319   -16.794 1.631   1.00 98.88 54  A 1 
ATOM   421  C  CG1 . ILE A 1 54  ? 2.367   -15.594 1.441   1.00 98.75 54  A 1 
ATOM   422  C  CG2 . ILE A 1 54  ? 4.683   -16.492 0.977   1.00 98.76 54  A 1 
ATOM   423  C  CD1 . ILE A 1 54  ? 2.782   -14.342 2.223   1.00 98.52 54  A 1 
ATOM   424  N  N   . LYS A 1 55  ? 4.102   -19.810 2.029   1.00 98.74 55  A 1 
ATOM   425  C  CA  . LYS A 1 55  ? 5.056   -20.931 2.025   1.00 98.46 55  A 1 
ATOM   426  C  C   . LYS A 1 55  ? 4.597   -22.095 1.148   1.00 98.26 55  A 1 
ATOM   427  O  O   . LYS A 1 55  ? 5.397   -22.682 0.437   1.00 97.44 55  A 1 
ATOM   428  C  CB  . LYS A 1 55  ? 5.299   -21.425 3.454   1.00 98.02 55  A 1 
ATOM   429  C  CG  . LYS A 1 55  ? 6.172   -20.452 4.240   1.00 96.31 55  A 1 
ATOM   430  C  CD  . LYS A 1 55  ? 6.488   -21.016 5.629   1.00 93.82 55  A 1 
ATOM   431  C  CE  . LYS A 1 55  ? 7.506   -20.110 6.285   1.00 89.82 55  A 1 
ATOM   432  N  NZ  . LYS A 1 55  ? 8.154   -20.727 7.469   1.00 86.91 55  A 1 
ATOM   433  N  N   . ARG A 1 56  ? 3.302   -22.418 1.176   1.00 98.37 56  A 1 
ATOM   434  C  CA  . ARG A 1 56  ? 2.738   -23.506 0.378   1.00 98.27 56  A 1 
ATOM   435  C  C   . ARG A 1 56  ? 2.687   -23.204 -1.123  1.00 98.24 56  A 1 
ATOM   436  O  O   . ARG A 1 56  ? 2.657   -24.138 -1.918  1.00 97.47 56  A 1 
ATOM   437  C  CB  . ARG A 1 56  ? 1.349   -23.849 0.933   1.00 97.58 56  A 1 
ATOM   438  C  CG  . ARG A 1 56  ? 0.740   -25.068 0.233   1.00 86.68 56  A 1 
ATOM   439  C  CD  . ARG A 1 56  ? -0.620  -25.407 0.819   1.00 85.59 56  A 1 
ATOM   440  N  NE  . ARG A 1 56  ? -1.226  -26.526 0.086   1.00 75.98 56  A 1 
ATOM   441  C  CZ  . ARG A 1 56  ? -2.490  -26.910 0.150   1.00 69.69 56  A 1 
ATOM   442  N  NH1 . ARG A 1 56  ? -3.345  -26.330 0.936   1.00 62.66 56  A 1 
ATOM   443  N  NH2 . ARG A 1 56  ? -2.910  -27.901 -0.598  1.00 63.28 56  A 1 
ATOM   444  N  N   . ASN A 1 57  ? 2.643   -21.932 -1.503  1.00 98.42 57  A 1 
ATOM   445  C  CA  . ASN A 1 57  ? 2.503   -21.466 -2.882  1.00 98.48 57  A 1 
ATOM   446  C  C   . ASN A 1 57  ? 3.771   -20.770 -3.400  1.00 98.31 57  A 1 
ATOM   447  O  O   . ASN A 1 57  ? 3.694   -19.950 -4.315  1.00 97.66 57  A 1 
ATOM   448  C  CB  . ASN A 1 57  ? 1.240   -20.606 -3.024  1.00 98.38 57  A 1 
ATOM   449  C  CG  . ASN A 1 57  ? -0.026  -21.416 -2.790  1.00 97.75 57  A 1 
ATOM   450  O  OD1 . ASN A 1 57  ? -0.553  -22.087 -3.653  1.00 90.29 57  A 1 
ATOM   451  N  ND2 . ASN A 1 57  ? -0.536  -21.391 -1.585  1.00 90.21 57  A 1 
ATOM   452  N  N   . THR A 1 58  ? 4.913   -21.084 -2.819  1.00 98.48 58  A 1 
ATOM   453  C  CA  . THR A 1 58  ? 6.228   -20.614 -3.248  1.00 98.26 58  A 1 
ATOM   454  C  C   . THR A 1 58  ? 7.047   -21.798 -3.745  1.00 97.89 58  A 1 
ATOM   455  O  O   . THR A 1 58  ? 7.216   -22.776 -3.026  1.00 96.12 58  A 1 
ATOM   456  C  CB  . THR A 1 58  ? 6.946   -19.903 -2.101  1.00 98.02 58  A 1 
ATOM   457  O  OG1 . THR A 1 58  ? 6.189   -18.792 -1.668  1.00 95.52 58  A 1 
ATOM   458  C  CG2 . THR A 1 58  ? 8.303   -19.368 -2.526  1.00 96.40 58  A 1 
ATOM   459  N  N   . ASP A 1 59  ? 7.547   -21.699 -4.967  1.00 96.96 59  A 1 
ATOM   460  C  CA  . ASP A 1 59  ? 8.493   -22.665 -5.516  1.00 95.93 59  A 1 
ATOM   461  C  C   . ASP A 1 59  ? 9.947   -22.298 -5.177  1.00 96.03 59  A 1 
ATOM   462  O  O   . ASP A 1 59  ? 10.228  -21.362 -4.420  1.00 92.42 59  A 1 
ATOM   463  C  CB  . ASP A 1 59  ? 8.224   -22.870 -7.014  1.00 93.17 59  A 1 
ATOM   464  C  CG  . ASP A 1 59  ? 8.620   -21.709 -7.925  1.00 83.64 59  A 1 
ATOM   465  O  OD1 . ASP A 1 59  ? 9.467   -20.891 -7.513  1.00 77.93 59  A 1 
ATOM   466  O  OD2 . ASP A 1 59  ? 8.151   -21.711 -9.074  1.00 78.09 59  A 1 
ATOM   467  N  N   . VAL A 1 60  ? 10.902  -23.065 -5.717  1.00 95.14 60  A 1 
ATOM   468  C  CA  . VAL A 1 60  ? 12.332  -22.870 -5.437  1.00 94.54 60  A 1 
ATOM   469  C  C   . VAL A 1 60  ? 12.848  -21.490 -5.871  1.00 95.01 60  A 1 
ATOM   470  O  O   . VAL A 1 60  ? 13.730  -20.942 -5.223  1.00 92.09 60  A 1 
ATOM   471  C  CB  . VAL A 1 60  ? 13.138  -24.020 -6.062  1.00 92.34 60  A 1 
ATOM   472  C  CG1 . VAL A 1 60  ? 13.149  -23.992 -7.592  1.00 81.58 60  A 1 
ATOM   473  C  CG2 . VAL A 1 60  ? 14.575  -24.040 -5.538  1.00 82.36 60  A 1 
ATOM   474  N  N   . ASN A 1 61  ? 12.267  -20.910 -6.927  1.00 95.77 61  A 1 
ATOM   475  C  CA  . ASN A 1 61  ? 12.640  -19.604 -7.470  1.00 96.18 61  A 1 
ATOM   476  C  C   . ASN A 1 61  ? 11.643  -18.487 -7.086  1.00 97.16 61  A 1 
ATOM   477  O  O   . ASN A 1 61  ? 11.704  -17.400 -7.634  1.00 95.26 61  A 1 
ATOM   478  C  CB  . ASN A 1 61  ? 12.811  -19.714 -8.991  1.00 93.25 61  A 1 
ATOM   479  C  CG  . ASN A 1 61  ? 14.017  -20.541 -9.402  1.00 85.60 61  A 1 
ATOM   480  O  OD1 . ASN A 1 61  ? 14.941  -20.795 -8.657  1.00 74.98 61  A 1 
ATOM   481  N  ND2 . ASN A 1 61  ? 14.045  -20.977 -10.641 1.00 75.13 61  A 1 
ATOM   482  N  N   . GLY A 1 62  ? 10.739  -18.769 -6.141  1.00 97.42 62  A 1 
ATOM   483  C  CA  . GLY A 1 62  ? 9.726   -17.826 -5.672  1.00 97.93 62  A 1 
ATOM   484  C  C   . GLY A 1 62  ? 9.990   -17.270 -4.272  1.00 98.49 62  A 1 
ATOM   485  O  O   . GLY A 1 62  ? 9.153   -16.549 -3.730  1.00 97.96 62  A 1 
ATOM   486  N  N   . LYS A 1 63  ? 11.136  -17.607 -3.666  1.00 98.31 63  A 1 
ATOM   487  C  CA  . LYS A 1 63  ? 11.499  -17.211 -2.293  1.00 98.41 63  A 1 
ATOM   488  C  C   . LYS A 1 63  ? 12.007  -15.765 -2.227  1.00 98.51 63  A 1 
ATOM   489  O  O   . LYS A 1 63  ? 13.121  -15.487 -1.796  1.00 98.17 63  A 1 
ATOM   490  C  CB  . LYS A 1 63  ? 12.503  -18.208 -1.703  1.00 98.14 63  A 1 
ATOM   491  C  CG  . LYS A 1 63  ? 11.900  -19.599 -1.578  1.00 97.04 63  A 1 
ATOM   492  C  CD  . LYS A 1 63  ? 12.925  -20.537 -0.951  1.00 94.72 63  A 1 
ATOM   493  C  CE  . LYS A 1 63  ? 12.354  -21.941 -0.893  1.00 89.96 63  A 1 
ATOM   494  N  NZ  . LYS A 1 63  ? 13.336  -22.858 -0.278  1.00 82.71 63  A 1 
ATOM   495  N  N   . VAL A 1 64  ? 11.172  -14.853 -2.706  1.00 98.75 64  A 1 
ATOM   496  C  CA  . VAL A 1 64  ? 11.439  -13.421 -2.768  1.00 98.83 64  A 1 
ATOM   497  C  C   . VAL A 1 64  ? 10.205  -12.666 -2.291  1.00 98.93 64  A 1 
ATOM   498  O  O   . VAL A 1 64  ? 9.083   -12.998 -2.669  1.00 98.84 64  A 1 
ATOM   499  C  CB  . VAL A 1 64  ? 11.823  -12.970 -4.191  1.00 98.69 64  A 1 
ATOM   500  C  CG1 . VAL A 1 64  ? 12.282  -11.519 -4.196  1.00 98.19 64  A 1 
ATOM   501  C  CG2 . VAL A 1 64  ? 12.959  -13.809 -4.787  1.00 98.17 64  A 1 
ATOM   502  N  N   . MET A 1 65  ? 10.399  -11.651 -1.459  1.00 98.92 65  A 1 
ATOM   503  C  CA  . MET A 1 65  ? 9.299   -10.861 -0.912  1.00 98.98 65  A 1 
ATOM   504  C  C   . MET A 1 65  ? 9.695   -9.406  -0.727  1.00 98.94 65  A 1 
ATOM   505  O  O   . MET A 1 65  ? 10.699  -9.104  -0.081  1.00 98.87 65  A 1 
ATOM   506  C  CB  . MET A 1 65  ? 8.842   -11.487 0.413   1.00 98.83 65  A 1 
ATOM   507  C  CG  . MET A 1 65  ? 7.668   -10.740 1.054   1.00 98.26 65  A 1 
ATOM   508  S  SD  . MET A 1 65  ? 7.059   -11.529 2.581   1.00 98.07 65  A 1 
ATOM   509  C  CE  . MET A 1 65  ? 6.341   -13.026 1.893   1.00 95.05 65  A 1 
ATOM   510  N  N   . VAL A 1 66  ? 8.857   -8.505  -1.229  1.00 98.97 66  A 1 
ATOM   511  C  CA  . VAL A 1 66  ? 8.873   -7.099  -0.834  1.00 98.93 66  A 1 
ATOM   512  C  C   . VAL A 1 66  ? 7.855   -6.906  0.286   1.00 98.93 66  A 1 
ATOM   513  O  O   . VAL A 1 66  ? 6.707   -7.316  0.142   1.00 98.79 66  A 1 
ATOM   514  C  CB  . VAL A 1 66  ? 8.570   -6.165  -2.014  1.00 98.68 66  A 1 
ATOM   515  C  CG1 . VAL A 1 66  ? 8.607   -4.699  -1.592  1.00 93.78 66  A 1 
ATOM   516  C  CG2 . VAL A 1 66  ? 9.598   -6.348  -3.133  1.00 93.08 66  A 1 
ATOM   517  N  N   . TYR A 1 67  ? 8.272   -6.286  1.386   1.00 98.86 67  A 1 
ATOM   518  C  CA  . TYR A 1 67  ? 7.348   -5.764  2.390   1.00 98.87 67  A 1 
ATOM   519  C  C   . TYR A 1 67  ? 7.170   -4.260  2.166   1.00 98.76 67  A 1 
ATOM   520  O  O   . TYR A 1 67  ? 8.113   -3.499  2.350   1.00 98.37 67  A 1 
ATOM   521  C  CB  . TYR A 1 67  ? 7.844   -6.090  3.799   1.00 98.67 67  A 1 
ATOM   522  C  CG  . TYR A 1 67  ? 6.824   -5.666  4.825   1.00 98.02 67  A 1 
ATOM   523  C  CD1 . TYR A 1 67  ? 6.901   -4.404  5.455   1.00 96.29 67  A 1 
ATOM   524  C  CD2 . TYR A 1 67  ? 5.702   -6.475  5.061   1.00 96.50 67  A 1 
ATOM   525  C  CE1 . TYR A 1 67  ? 5.874   -3.961  6.292   1.00 94.82 67  A 1 
ATOM   526  C  CE2 . TYR A 1 67  ? 4.666   -6.042  5.893   1.00 94.55 67  A 1 
ATOM   527  C  CZ  . TYR A 1 67  ? 4.744   -4.774  6.498   1.00 93.98 67  A 1 
ATOM   528  O  OH  . TYR A 1 67  ? 3.704   -4.336  7.269   1.00 91.58 67  A 1 
ATOM   529  N  N   . ASN A 1 68  ? 5.974   -3.838  1.740   1.00 98.69 68  A 1 
ATOM   530  C  CA  . ASN A 1 68  ? 5.732   -2.486  1.228   1.00 98.66 68  A 1 
ATOM   531  C  C   . ASN A 1 68  ? 5.322   -1.445  2.300   1.00 98.55 68  A 1 
ATOM   532  O  O   . ASN A 1 68  ? 4.777   -0.404  1.939   1.00 96.82 68  A 1 
ATOM   533  C  CB  . ASN A 1 68  ? 4.757   -2.552  0.043   1.00 98.07 68  A 1 
ATOM   534  C  CG  . ASN A 1 68  ? 5.443   -2.384  -1.299  1.00 98.11 68  A 1 
ATOM   535  O  OD1 . ASN A 1 68  ? 5.710   -3.323  -2.017  1.00 91.41 68  A 1 
ATOM   536  N  ND2 . ASN A 1 68  ? 5.737   -1.172  -1.692  1.00 91.44 68  A 1 
ATOM   537  N  N   . GLY A 1 69  ? 5.599   -1.688  3.576   1.00 98.27 69  A 1 
ATOM   538  C  CA  . GLY A 1 69  ? 5.335   -0.748  4.667   1.00 98.24 69  A 1 
ATOM   539  C  C   . GLY A 1 69  ? 3.975   -0.918  5.354   1.00 98.33 69  A 1 
ATOM   540  O  O   . GLY A 1 69  ? 3.242   -1.862  5.075   1.00 96.95 69  A 1 
ATOM   541  N  N   . ASP A 1 70  ? 3.690   0.002   6.268   1.00 98.22 70  A 1 
ATOM   542  C  CA  . ASP A 1 70  ? 2.564   0.020   7.208   1.00 98.27 70  A 1 
ATOM   543  C  C   . ASP A 1 70  ? 2.394   -1.268  8.025   1.00 98.24 70  A 1 
ATOM   544  O  O   . ASP A 1 70  ? 1.635   -2.187  7.728   1.00 96.79 70  A 1 
ATOM   545  C  CB  . ASP A 1 70  ? 1.276   0.551   6.562   1.00 97.78 70  A 1 
ATOM   546  C  CG  . ASP A 1 70  ? 1.174   2.083   6.546   1.00 97.37 70  A 1 
ATOM   547  O  OD1 . ASP A 1 70  ? 2.118   2.778   7.001   1.00 95.53 70  A 1 
ATOM   548  O  OD2 . ASP A 1 70  ? 0.104   2.591   6.129   1.00 95.69 70  A 1 
ATOM   549  N  N   . ILE A 1 71  ? 3.153   -1.292  9.116   1.00 97.98 71  A 1 
ATOM   550  C  CA  . ILE A 1 71  ? 3.168   -2.367  10.108  1.00 97.81 71  A 1 
ATOM   551  C  C   . ILE A 1 71  ? 2.173   -2.080  11.239  1.00 97.84 71  A 1 
ATOM   552  O  O   . ILE A 1 71  ? 1.486   -2.971  11.723  1.00 97.28 71  A 1 
ATOM   553  C  CB  . ILE A 1 71  ? 4.601   -2.497  10.672  1.00 97.53 71  A 1 
ATOM   554  C  CG1 . ILE A 1 71  ? 5.592   -2.967  9.580   1.00 95.26 71  A 1 
ATOM   555  C  CG2 . ILE A 1 71  ? 4.639   -3.443  11.874  1.00 94.25 71  A 1 
ATOM   556  C  CD1 . ILE A 1 71  ? 7.068   -2.796  9.965   1.00 93.58 71  A 1 
ATOM   557  N  N   . VAL A 1 72  ? 2.158   -0.831  11.698  1.00 96.90 72  A 1 
ATOM   558  C  CA  . VAL A 1 72  ? 1.548   -0.437  12.960  1.00 96.69 72  A 1 
ATOM   559  C  C   . VAL A 1 72  ? 0.033   -0.313  12.807  1.00 96.67 72  A 1 
ATOM   560  O  O   . VAL A 1 72  ? -0.458  0.336   11.889  1.00 95.72 72  A 1 
ATOM   561  C  CB  . VAL A 1 72  ? 2.159   0.864   13.494  1.00 95.71 72  A 1 
ATOM   562  C  CG1 . VAL A 1 72  ? 1.619   1.224   14.876  1.00 93.46 72  A 1 
ATOM   563  C  CG2 . VAL A 1 72  ? 3.685   0.762   13.620  1.00 94.12 72  A 1 
ATOM   564  N  N   . SER A 1 73  ? -0.708  -0.901  13.751  1.00 95.98 73  A 1 
ATOM   565  C  CA  . SER A 1 73  ? -2.156  -0.733  13.839  1.00 94.99 73  A 1 
ATOM   566  C  C   . SER A 1 73  ? -2.526  0.725   14.118  1.00 93.54 73  A 1 
ATOM   567  O  O   . SER A 1 73  ? -1.897  1.402   14.937  1.00 88.69 73  A 1 
ATOM   568  C  CB  . SER A 1 73  ? -2.733  -1.643  14.928  1.00 93.64 73  A 1 
ATOM   569  O  OG  . SER A 1 73  ? -4.089  -1.348  15.198  1.00 88.74 73  A 1 
ATOM   570  N  N   . ARG A 1 74  ? -3.614  1.183   13.504  1.00 89.64 74  A 1 
ATOM   571  C  CA  . ARG A 1 74  ? -4.188  2.525   13.692  1.00 85.22 74  A 1 
ATOM   572  C  C   . ARG A 1 74  ? -4.946  2.681   15.005  1.00 83.57 74  A 1 
ATOM   573  O  O   . ARG A 1 74  ? -5.451  3.768   15.297  1.00 76.43 74  A 1 
ATOM   574  C  CB  . ARG A 1 74  ? -5.119  2.831   12.526  1.00 80.06 74  A 1 
ATOM   575  C  CG  . ARG A 1 74  ? -4.436  2.737   11.164  1.00 72.62 74  A 1 
ATOM   576  C  CD  . ARG A 1 74  ? -5.436  3.122   10.090  1.00 69.51 74  A 1 
ATOM   577  N  NE  . ARG A 1 74  ? -4.895  2.911   8.743   1.00 67.92 74  A 1 
ATOM   578  C  CZ  . ARG A 1 74  ? -5.242  1.949   7.917   1.00 65.36 74  A 1 
ATOM   579  N  NH1 . ARG A 1 74  ? -6.135  1.055   8.223   1.00 59.02 74  A 1 
ATOM   580  N  NH2 . ARG A 1 74  ? -4.699  1.867   6.754   1.00 59.02 74  A 1 
ATOM   581  N  N   . ALA A 1 75  ? -5.083  1.604   15.772  1.00 80.46 75  A 1 
ATOM   582  C  CA  . ALA A 1 75  ? -5.974  1.565   16.923  1.00 76.57 75  A 1 
ATOM   583  C  C   . ALA A 1 75  ? -5.536  2.537   18.039  1.00 77.54 75  A 1 
ATOM   584  O  O   . ALA A 1 75  ? -4.546  2.341   18.734  1.00 72.43 75  A 1 
ATOM   585  C  CB  . ALA A 1 75  ? -6.090  0.120   17.383  1.00 70.20 75  A 1 
ATOM   586  N  N   . ILE A 1 76  ? -6.363  3.556   18.264  1.00 75.62 76  A 1 
ATOM   587  C  CA  . ILE A 1 76  ? -6.224  4.581   19.308  1.00 72.97 76  A 1 
ATOM   588  C  C   . ILE A 1 76  ? -7.001  4.128   20.565  1.00 74.27 76  A 1 
ATOM   589  O  O   . ILE A 1 76  ? -8.022  3.455   20.419  1.00 68.12 76  A 1 
ATOM   590  C  CB  . ILE A 1 76  ? -6.710  5.929   18.712  1.00 66.37 76  A 1 
ATOM   591  C  CG1 . ILE A 1 76  ? -5.824  6.342   17.510  1.00 60.35 76  A 1 
ATOM   592  C  CG2 . ILE A 1 76  ? -6.763  7.079   19.735  1.00 58.32 76  A 1 
ATOM   593  C  CD1 . ILE A 1 76  ? -6.301  7.565   16.741  1.00 54.16 76  A 1 
ATOM   594  N  N   . PRO A 1 77  ? -6.596  4.438   21.809  1.00 72.65 77  A 1 
ATOM   595  C  CA  . PRO A 1 77  ? -5.570  5.405   22.208  1.00 71.07 77  A 1 
ATOM   596  C  C   . PRO A 1 77  ? -4.156  4.827   22.367  1.00 74.67 77  A 1 
ATOM   597  O  O   . PRO A 1 77  ? -3.236  5.573   22.677  1.00 67.99 77  A 1 
ATOM   598  C  CB  . PRO A 1 77  ? -6.083  5.960   23.534  1.00 62.28 77  A 1 
ATOM   599  C  CG  . PRO A 1 77  ? -6.757  4.747   24.167  1.00 59.36 77  A 1 
ATOM   600  C  CD  . PRO A 1 77  ? -7.379  4.045   22.960  1.00 64.02 77  A 1 
ATOM   601  N  N   . LYS A 1 78  ? -3.955  3.544   22.196  1.00 78.04 78  A 1 
ATOM   602  C  CA  . LYS A 1 78  ? -2.690  2.889   22.530  1.00 78.43 78  A 1 
ATOM   603  C  C   . LYS A 1 78  ? -1.656  3.000   21.392  1.00 81.72 78  A 1 
ATOM   604  O  O   . LYS A 1 78  ? -1.044  2.010   21.009  1.00 77.51 78  A 1 
ATOM   605  C  CB  . LYS A 1 78  ? -2.952  1.463   23.031  1.00 72.97 78  A 1 
ATOM   606  C  CG  . LYS A 1 78  ? -1.811  0.956   23.910  1.00 66.50 78  A 1 
ATOM   607  C  CD  . LYS A 1 78  ? -2.119  -0.441  24.438  1.00 62.18 78  A 1 
ATOM   608  C  CE  . LYS A 1 78  ? -1.007  -0.912  25.370  1.00 56.28 78  A 1 
ATOM   609  N  NZ  . LYS A 1 78  ? -1.221  -2.307  25.825  1.00 49.21 78  A 1 
ATOM   610  N  N   . TYR A 1 79  ? -1.477  4.199   20.855  1.00 84.03 79  A 1 
ATOM   611  C  CA  . TYR A 1 79  ? -0.472  4.509   19.848  1.00 85.27 79  A 1 
ATOM   612  C  C   . TYR A 1 79  ? 0.585   5.449   20.444  1.00 87.19 79  A 1 
ATOM   613  O  O   . TYR A 1 79  ? 0.281   6.590   20.809  1.00 85.09 79  A 1 
ATOM   614  C  CB  . TYR A 1 79  ? -1.152  5.101   18.613  1.00 82.85 79  A 1 
ATOM   615  C  CG  . TYR A 1 79  ? -0.190  5.390   17.492  1.00 82.17 79  A 1 
ATOM   616  C  CD1 . TYR A 1 79  ? 0.225   4.358   16.632  1.00 78.84 79  A 1 
ATOM   617  C  CD2 . TYR A 1 79  ? 0.343   6.685   17.321  1.00 78.45 79  A 1 
ATOM   618  C  CE1 . TYR A 1 79  ? 1.152   4.612   15.608  1.00 74.56 79  A 1 
ATOM   619  C  CE2 . TYR A 1 79  ? 1.273   6.947   16.309  1.00 75.06 79  A 1 
ATOM   620  C  CZ  . TYR A 1 79  ? 1.669   5.905   15.457  1.00 77.15 79  A 1 
ATOM   621  O  OH  . TYR A 1 79  ? 2.591   6.161   14.472  1.00 73.79 79  A 1 
ATOM   622  N  N   . ASN A 1 80  ? 1.801   4.959   20.631  1.00 90.98 80  A 1 
ATOM   623  C  CA  . ASN A 1 80  ? 2.911   5.704   21.212  1.00 91.47 80  A 1 
ATOM   624  C  C   . ASN A 1 80  ? 4.250   5.146   20.706  1.00 92.55 80  A 1 
ATOM   625  O  O   . ASN A 1 80  ? 4.288   4.168   19.952  1.00 92.48 80  A 1 
ATOM   626  C  CB  . ASN A 1 80  ? 2.783   5.691   22.750  1.00 89.71 80  A 1 
ATOM   627  C  CG  . ASN A 1 80  ? 2.849   4.302   23.371  1.00 88.40 80  A 1 
ATOM   628  O  OD1 . ASN A 1 80  ? 3.636   3.455   23.013  1.00 83.96 80  A 1 
ATOM   629  N  ND2 . ASN A 1 80  ? 2.020   4.027   24.346  1.00 83.46 80  A 1 
ATOM   630  N  N   . LEU A 1 81  ? 5.346   5.764   21.121  1.00 92.81 81  A 1 
ATOM   631  C  CA  . LEU A 1 81  ? 6.706   5.401   20.714  1.00 93.56 81  A 1 
ATOM   632  C  C   . LEU A 1 81  ? 7.023   3.912   20.939  1.00 94.62 81  A 1 
ATOM   633  O  O   . LEU A 1 81  ? 7.502   3.239   20.031  1.00 94.40 81  A 1 
ATOM   634  C  CB  . LEU A 1 81  ? 7.678   6.280   21.517  1.00 92.43 81  A 1 
ATOM   635  C  CG  . LEU A 1 81  ? 9.152   6.101   21.108  1.00 89.28 81  A 1 
ATOM   636  C  CD1 . LEU A 1 81  ? 9.404   6.753   19.752  1.00 84.68 81  A 1 
ATOM   637  C  CD2 . LEU A 1 81  ? 10.069  6.767   22.134  1.00 83.98 81  A 1 
ATOM   638  N  N   . ASP A 1 82  ? 6.737   3.404   22.131  1.00 94.71 82  A 1 
ATOM   639  C  CA  . ASP A 1 82  ? 7.056   2.023   22.492  1.00 95.10 82  A 1 
ATOM   640  C  C   . ASP A 1 82  ? 6.197   1.031   21.712  1.00 95.81 82  A 1 
ATOM   641  O  O   . ASP A 1 82  ? 6.684   -0.021  21.288  1.00 95.64 82  A 1 
ATOM   642  C  CB  . ASP A 1 82  ? 6.868   1.813   23.995  1.00 94.55 82  A 1 
ATOM   643  C  CG  . ASP A 1 82  ? 7.880   2.589   24.842  1.00 86.10 82  A 1 
ATOM   644  O  OD1 . ASP A 1 82  ? 8.981   2.876   24.331  1.00 80.85 82  A 1 
ATOM   645  O  OD2 . ASP A 1 82  ? 7.524   2.881   26.001  1.00 79.29 82  A 1 
ATOM   646  N  N   . TYR A 1 83  ? 4.948   1.388   21.450  1.00 95.42 83  A 1 
ATOM   647  C  CA  . TYR A 1 83  ? 4.049   0.588   20.636  1.00 95.51 83  A 1 
ATOM   648  C  C   . TYR A 1 83  ? 4.542   0.473   19.194  1.00 96.26 83  A 1 
ATOM   649  O  O   . TYR A 1 83  ? 4.563   -0.627  18.640  1.00 96.11 83  A 1 
ATOM   650  C  CB  . TYR A 1 83  ? 2.642   1.186   20.709  1.00 94.76 83  A 1 
ATOM   651  C  CG  . TYR A 1 83  ? 1.614   0.357   19.991  1.00 92.87 83  A 1 
ATOM   652  C  CD1 . TYR A 1 83  ? 1.032   -0.761  20.617  1.00 90.26 83  A 1 
ATOM   653  C  CD2 . TYR A 1 83  ? 1.234   0.674   18.666  1.00 89.69 83  A 1 
ATOM   654  C  CE1 . TYR A 1 83  ? 0.080   -1.539  19.953  1.00 87.52 83  A 1 
ATOM   655  C  CE2 . TYR A 1 83  ? 0.282   -0.100  17.988  1.00 87.50 83  A 1 
ATOM   656  C  CZ  . TYR A 1 83  ? -0.291  -1.206  18.635  1.00 87.01 83  A 1 
ATOM   657  O  OH  . TYR A 1 83  ? -1.229  -1.958  17.975  1.00 83.83 83  A 1 
ATOM   658  N  N   . VAL A 1 84  ? 5.009   1.579   18.597  1.00 96.47 84  A 1 
ATOM   659  C  CA  . VAL A 1 84  ? 5.601   1.580   17.254  1.00 96.97 84  A 1 
ATOM   660  C  C   . VAL A 1 84  ? 6.842   0.693   17.208  1.00 97.57 84  A 1 
ATOM   661  O  O   . VAL A 1 84  ? 6.937   -0.197  16.363  1.00 97.64 84  A 1 
ATOM   662  C  CB  . VAL A 1 84  ? 5.933   3.019   16.798  1.00 96.58 84  A 1 
ATOM   663  C  CG1 . VAL A 1 84  ? 6.747   3.055   15.504  1.00 95.73 84  A 1 
ATOM   664  C  CG2 . VAL A 1 84  ? 4.645   3.811   16.552  1.00 95.85 84  A 1 
ATOM   665  N  N   . LYS A 1 85  ? 7.769   0.872   18.152  1.00 97.25 85  A 1 
ATOM   666  C  CA  . LYS A 1 85  ? 8.977   0.042   18.233  1.00 97.52 85  A 1 
ATOM   667  C  C   . LYS A 1 85  ? 8.637   -1.442  18.366  1.00 97.88 85  A 1 
ATOM   668  O  O   . LYS A 1 85  ? 9.154   -2.265  17.615  1.00 97.97 85  A 1 
ATOM   669  C  CB  . LYS A 1 85  ? 9.845   0.491   19.409  1.00 97.59 85  A 1 
ATOM   670  C  CG  . LYS A 1 85  ? 10.581  1.799   19.122  1.00 96.59 85  A 1 
ATOM   671  C  CD  . LYS A 1 85  ? 11.501  2.124   20.301  1.00 94.72 85  A 1 
ATOM   672  C  CE  . LYS A 1 85  ? 12.411  3.299   19.965  1.00 90.09 85  A 1 
ATOM   673  N  NZ  . LYS A 1 85  ? 13.422  3.498   21.028  1.00 83.71 85  A 1 
ATOM   674  N  N   . GLN A 1 86  ? 7.737   -1.782  19.285  1.00 97.52 86  A 1 
ATOM   675  C  CA  . GLN A 1 86  ? 7.342   -3.168  19.503  1.00 97.58 86  A 1 
ATOM   676  C  C   . GLN A 1 86  ? 6.644   -3.779  18.283  1.00 97.87 86  A 1 
ATOM   677  O  O   . GLN A 1 86  ? 6.840   -4.953  17.982  1.00 97.68 86  A 1 
ATOM   678  C  CB  . GLN A 1 86  ? 6.461   -3.241  20.755  1.00 96.87 86  A 1 
ATOM   679  C  CG  . GLN A 1 86  ? 6.172   -4.681  21.189  1.00 89.01 86  A 1 
ATOM   680  C  CD  . GLN A 1 86  ? 7.458   -5.441  21.547  1.00 83.11 86  A 1 
ATOM   681  O  OE1 . GLN A 1 86  ? 8.178   -5.070  22.445  1.00 75.52 86  A 1 
ATOM   682  N  NE2 . GLN A 1 86  ? 7.788   -6.493  20.854  1.00 71.36 86  A 1 
ATOM   683  N  N   . SER A 1 87  ? 5.876   -2.974  17.543  1.00 97.58 87  A 1 
ATOM   684  C  CA  . SER A 1 87  ? 5.237   -3.418  16.297  1.00 97.70 87  A 1 
ATOM   685  C  C   . SER A 1 87  ? 6.266   -3.776  15.231  1.00 98.13 87  A 1 
ATOM   686  O  O   . SER A 1 87  ? 6.155   -4.826  14.604  1.00 98.05 87  A 1 
ATOM   687  C  CB  . SER A 1 87  ? 4.286   -2.342  15.771  1.00 97.40 87  A 1 
ATOM   688  O  OG  . SER A 1 87  ? 3.264   -2.083  16.712  1.00 93.38 87  A 1 
ATOM   689  N  N   . ILE A 1 88  ? 7.334   -2.978  15.086  1.00 98.34 88  A 1 
ATOM   690  C  CA  . ILE A 1 88  ? 8.432   -3.252  14.146  1.00 98.55 88  A 1 
ATOM   691  C  C   . ILE A 1 88  ? 9.202   -4.512  14.555  1.00 98.64 88  A 1 
ATOM   692  O  O   . ILE A 1 88  ? 9.505   -5.358  13.711  1.00 98.57 88  A 1 
ATOM   693  C  CB  . ILE A 1 88  ? 9.355   -2.022  14.026  1.00 98.44 88  A 1 
ATOM   694  C  CG1 . ILE A 1 88  ? 8.585   -0.844  13.393  1.00 97.66 88  A 1 
ATOM   695  C  CG2 . ILE A 1 88  ? 10.607  -2.341  13.178  1.00 98.02 88  A 1 
ATOM   696  C  CD1 . ILE A 1 88  ? 9.302   0.499   13.530  1.00 94.77 88  A 1 
ATOM   697  N  N   . VAL A 1 89  ? 9.463   -4.693  15.839  1.00 98.74 89  A 1 
ATOM   698  C  CA  . VAL A 1 89  ? 10.069  -5.934  16.366  1.00 98.75 89  A 1 
ATOM   699  C  C   . VAL A 1 89  ? 9.203   -7.147  16.019  1.00 98.71 89  A 1 
ATOM   700  O  O   . VAL A 1 89  ? 9.706   -8.148  15.505  1.00 98.57 89  A 1 
ATOM   701  C  CB  . VAL A 1 89  ? 10.292  -5.838  17.886  1.00 98.68 89  A 1 
ATOM   702  C  CG1 . VAL A 1 89  ? 10.737  -7.174  18.502  1.00 98.09 89  A 1 
ATOM   703  C  CG2 . VAL A 1 89  ? 11.365  -4.810  18.229  1.00 98.11 89  A 1 
ATOM   704  N  N   . ASN A 1 90  ? 7.864   -7.047  16.262  1.00 98.23 90  A 1 
ATOM   705  C  CA  . ASN A 1 90  ? 6.948   -8.084  15.995  1.00 98.16 90  A 1 
ATOM   706  C  C   . ASN A 1 90  ? 6.811   -8.401  14.526  1.00 98.30 90  A 1 
ATOM   707  O  O   . ASN A 1 90  ? 6.791   -9.524  14.152  1.00 97.85 90  A 1 
ATOM   708  C  CB  . ASN A 1 90  ? 5.615   -7.775  16.664  1.00 97.47 90  A 1 
ATOM   709  C  CG  . ASN A 1 90  ? 5.610   -7.901  18.096  1.00 96.36 90  A 1 
ATOM   710  O  OD1 . ASN A 1 90  ? 6.651   -8.106  18.774  1.00 94.33 90  A 1 
ATOM   711  N  ND2 . ASN A 1 90  ? 4.797   -7.864  18.836  1.00 93.15 90  A 1 
ATOM   712  N  N   . ALA A 1 91  ? 6.772   -7.400  13.651  1.00 98.50 91  A 1 
ATOM   713  C  CA  . ALA A 1 91  ? 6.726   -7.590  12.207  1.00 98.67 91  A 1 
ATOM   714  C  C   . ALA A 1 91  ? 8.015   -8.209  11.667  1.00 98.77 91  A 1 
ATOM   715  O  O   . ALA A 1 91  ? 7.976   -9.099  10.824  1.00 98.57 91  A 1 
ATOM   716  C  CB  . ALA A 1 91  ? 6.445   -6.252  11.532  1.00 98.32 91  A 1 
ATOM   717  N  N   . THR A 1 92  ? 9.170   -7.820  12.213  1.00 98.62 92  A 1 
ATOM   718  C  CA  . THR A 1 92  ? 10.449  -8.454  11.893  1.00 98.68 92  A 1 
ATOM   719  C  C   . THR A 1 92  ? 10.439  -9.938  12.246  1.00 98.70 92  A 1 
ATOM   720  O  O   . THR A 1 92  ? 10.872  -10.766 11.452  1.00 98.57 92  A 1 
ATOM   721  C  CB  . THR A 1 92  ? 11.602  -7.749  12.610  1.00 98.48 92  A 1 
ATOM   722  O  OG1 . THR A 1 92  ? 11.647  -6.399  12.237  1.00 96.65 92  A 1 
ATOM   723  C  CG2 . THR A 1 92  ? 12.956  -8.347  12.245  1.00 96.79 92  A 1 
ATOM   724  N  N   . ALA A 1 93  ? 9.886   -10.308 13.401  1.00 98.76 93  A 1 
ATOM   725  C  CA  . ALA A 1 93  ? 9.725   -11.712 13.786  1.00 98.67 93  A 1 
ATOM   726  C  C   . ALA A 1 93  ? 8.762   -12.469 12.862  1.00 98.74 93  A 1 
ATOM   727  O  O   . ALA A 1 93  ? 8.970   -13.661 12.599  1.00 98.51 93  A 1 
ATOM   728  C  CB  . ALA A 1 93  ? 9.270   -11.769 15.246  1.00 98.49 93  A 1 
ATOM   729  N  N   . LEU A 1 94  ? 7.734   -11.803 12.334  1.00 98.73 94  A 1 
ATOM   730  C  CA  . LEU A 1 94  ? 6.850   -12.371 11.317  1.00 98.71 94  A 1 
ATOM   731  C  C   . LEU A 1 94  ? 7.604   -12.628 10.005  1.00 98.73 94  A 1 
ATOM   732  O  O   . LEU A 1 94  ? 7.524   -13.735 9.475   1.00 98.65 94  A 1 
ATOM   733  C  CB  . LEU A 1 94  ? 5.654   -11.425 11.109  1.00 98.47 94  A 1 
ATOM   734  C  CG  . LEU A 1 94  ? 4.633   -11.933 10.068  1.00 96.90 94  A 1 
ATOM   735  C  CD1 . LEU A 1 94  ? 3.767   -13.044 10.652  1.00 93.93 94  A 1 
ATOM   736  C  CD2 . LEU A 1 94  ? 3.724   -10.791 9.627   1.00 93.48 94  A 1 
ATOM   737  N  N   . LEU A 1 95  ? 8.375   -11.656 9.522   1.00 98.85 95  A 1 
ATOM   738  C  CA  . LEU A 1 95  ? 9.169   -11.783 8.302   1.00 98.87 95  A 1 
ATOM   739  C  C   . LEU A 1 95  ? 10.255  -12.858 8.433   1.00 98.83 95  A 1 
ATOM   740  O  O   . LEU A 1 95  ? 10.463  -13.627 7.502   1.00 98.66 95  A 1 
ATOM   741  C  CB  . LEU A 1 95  ? 9.771   -10.423 7.928   1.00 98.79 95  A 1 
ATOM   742  C  CG  . LEU A 1 95  ? 8.748   -9.352  7.492   1.00 98.55 95  A 1 
ATOM   743  C  CD1 . LEU A 1 95  ? 9.464   -8.025  7.255   1.00 98.19 95  A 1 
ATOM   744  C  CD2 . LEU A 1 95  ? 8.013   -9.743  6.209   1.00 97.98 95  A 1 
ATOM   745  N  N   . LYS A 1 96  ? 10.868  -13.006 9.608   1.00 98.73 96  A 1 
ATOM   746  C  CA  . LYS A 1 96  ? 11.821  -14.089 9.907   1.00 98.68 96  A 1 
ATOM   747  C  C   . LYS A 1 96  ? 11.221  -15.493 9.790   1.00 98.68 96  A 1 
ATOM   748  O  O   . LYS A 1 96  ? 11.969  -16.461 9.708   1.00 98.22 96  A 1 
ATOM   749  C  CB  . LYS A 1 96  ? 12.416  -13.906 11.307  1.00 98.47 96  A 1 
ATOM   750  C  CG  . LYS A 1 96  ? 13.519  -12.835 11.323  1.00 95.82 96  A 1 
ATOM   751  C  CD  . LYS A 1 96  ? 14.056  -12.670 12.743  1.00 90.79 96  A 1 
ATOM   752  C  CE  . LYS A 1 96  ? 15.179  -11.644 12.744  1.00 83.05 96  A 1 
ATOM   753  N  NZ  . LYS A 1 96  ? 15.723  -11.412 14.095  1.00 74.56 96  A 1 
ATOM   754  N  N   . LYS A 1 97  ? 9.904   -15.650 9.734   1.00 98.70 97  A 1 
ATOM   755  C  CA  . LYS A 1 97  ? 9.287   -16.943 9.417   1.00 98.60 97  A 1 
ATOM   756  C  C   . LYS A 1 97  ? 9.550   -17.380 7.973   1.00 98.51 97  A 1 
ATOM   757  O  O   . LYS A 1 97  ? 9.383   -18.558 7.671   1.00 98.07 97  A 1 
ATOM   758  C  CB  . LYS A 1 97  ? 7.779   -16.920 9.703   1.00 98.58 97  A 1 
ATOM   759  C  CG  . LYS A 1 97  ? 7.456   -16.679 11.180  1.00 97.80 97  A 1 
ATOM   760  C  CD  . LYS A 1 97  ? 5.931   -16.593 11.358  1.00 94.88 97  A 1 
ATOM   761  C  CE  . LYS A 1 97  ? 5.521   -16.310 12.799  1.00 91.00 97  A 1 
ATOM   762  N  NZ  . LYS A 1 97  ? 5.719   -17.482 13.681  1.00 81.69 97  A 1 
ATOM   763  N  N   . PHE A 1 98  ? 9.988   -16.473 7.106   1.00 98.56 98  A 1 
ATOM   764  C  CA  . PHE A 1 98  ? 10.433  -16.731 5.744   1.00 98.33 98  A 1 
ATOM   765  C  C   . PHE A 1 98  ? 11.974  -16.761 5.676   1.00 97.78 98  A 1 
ATOM   766  O  O   . PHE A 1 98  ? 12.577  -16.019 4.921   1.00 96.18 98  A 1 
ATOM   767  C  CB  . PHE A 1 98  ? 9.819   -15.681 4.801   1.00 98.41 98  A 1 
ATOM   768  C  CG  . PHE A 1 98  ? 8.314   -15.541 4.889   1.00 98.62 98  A 1 
ATOM   769  C  CD1 . PHE A 1 98  ? 7.485   -16.503 4.297   1.00 98.33 98  A 1 
ATOM   770  C  CD2 . PHE A 1 98  ? 7.745   -14.437 5.548   1.00 98.34 98  A 1 
ATOM   771  C  CE1 . PHE A 1 98  ? 6.093   -16.355 4.349   1.00 98.10 98  A 1 
ATOM   772  C  CE2 . PHE A 1 98  ? 6.354   -14.284 5.599   1.00 98.13 98  A 1 
ATOM   773  C  CZ  . PHE A 1 98  ? 5.525   -15.243 4.996   1.00 98.31 98  A 1 
ATOM   774  N  N   . GLU A 1 99  ? 12.614  -17.600 6.498   1.00 96.00 99  A 1 
ATOM   775  C  CA  . GLU A 1 99  ? 14.067  -17.578 6.753   1.00 94.16 99  A 1 
ATOM   776  C  C   . GLU A 1 99  ? 14.935  -17.753 5.500   1.00 93.60 99  A 1 
ATOM   777  O  O   . GLU A 1 99  ? 16.060  -17.281 5.449   1.00 87.85 99  A 1 
ATOM   778  C  CB  . GLU A 1 99  ? 14.423  -18.689 7.748   1.00 90.31 99  A 1 
ATOM   779  C  CG  . GLU A 1 99  ? 13.848  -18.416 9.141   1.00 79.70 99  A 1 
ATOM   780  C  CD  . GLU A 1 99  ? 14.008  -19.591 10.114  1.00 74.00 99  A 1 
ATOM   781  O  OE1 . GLU A 1 99  ? 14.531  -20.660 9.734   1.00 67.05 99  A 1 
ATOM   782  O  OE2 . GLU A 1 99  ? 13.563  -19.462 11.260  1.00 67.24 99  A 1 
ATOM   783  N  N   . ASP A 1 100 ? 14.410  -18.445 4.498   1.00 95.14 100 A 1 
ATOM   784  C  CA  . ASP A 1 100 ? 15.081  -18.753 3.238   1.00 95.35 100 A 1 
ATOM   785  C  C   . ASP A 1 100 ? 14.675  -17.821 2.085   1.00 96.96 100 A 1 
ATOM   786  O  O   . ASP A 1 100 ? 15.007  -18.090 0.932   1.00 95.46 100 A 1 
ATOM   787  C  CB  . ASP A 1 100 ? 14.856  -20.246 2.921   1.00 91.57 100 A 1 
ATOM   788  C  CG  . ASP A 1 100 ? 13.390  -20.672 2.800   1.00 83.17 100 A 1 
ATOM   789  O  OD1 . ASP A 1 100 ? 12.471  -19.939 3.224   1.00 74.27 100 A 1 
ATOM   790  O  OD2 . ASP A 1 100 ? 13.165  -21.789 2.291   1.00 75.13 100 A 1 
ATOM   791  N  N   . PHE A 1 101 ? 13.967  -16.725 2.378   1.00 98.18 101 A 1 
ATOM   792  C  CA  . PHE A 1 101 ? 13.539  -15.742 1.392   1.00 98.48 101 A 1 
ATOM   793  C  C   . PHE A 1 101 ? 14.520  -14.571 1.318   1.00 98.46 101 A 1 
ATOM   794  O  O   . PHE A 1 101 ? 15.046  -14.099 2.325   1.00 98.00 101 A 1 
ATOM   795  C  CB  . PHE A 1 101 ? 12.119  -15.219 1.700   1.00 98.49 101 A 1 
ATOM   796  C  CG  . PHE A 1 101 ? 10.958  -16.130 1.344   1.00 98.52 101 A 1 
ATOM   797  C  CD1 . PHE A 1 101 ? 10.917  -17.469 1.742   1.00 98.09 101 A 1 
ATOM   798  C  CD2 . PHE A 1 101 ? 9.866   -15.606 0.626   1.00 98.07 101 A 1 
ATOM   799  C  CE1 . PHE A 1 101 ? 9.821   -18.284 1.427   1.00 97.84 101 A 1 
ATOM   800  C  CE2 . PHE A 1 101 ? 8.761   -16.411 0.307   1.00 97.94 101 A 1 
ATOM   801  C  CZ  . PHE A 1 101 ? 8.733   -17.754 0.705   1.00 98.25 101 A 1 
ATOM   802  N  N   . PHE A 1 102 ? 14.679  -14.027 0.110   1.00 98.60 102 A 1 
ATOM   803  C  CA  . PHE A 1 102 ? 15.225  -12.694 -0.076  1.00 98.74 102 A 1 
ATOM   804  C  C   . PHE A 1 102 ? 14.131  -11.667 0.233   1.00 98.88 102 A 1 
ATOM   805  O  O   . PHE A 1 102 ? 13.166  -11.538 -0.522  1.00 98.72 102 A 1 
ATOM   806  C  CB  . PHE A 1 102 ? 15.765  -12.562 -1.503  1.00 98.64 102 A 1 
ATOM   807  C  CG  . PHE A 1 102 ? 16.382  -11.218 -1.790  1.00 98.64 102 A 1 
ATOM   808  C  CD1 . PHE A 1 102 ? 17.595  -10.854 -1.173  1.00 98.38 102 A 1 
ATOM   809  C  CD2 . PHE A 1 102 ? 15.764  -10.323 -2.675  1.00 98.39 102 A 1 
ATOM   810  C  CE1 . PHE A 1 102 ? 18.188  -9.611  -1.450  1.00 98.11 102 A 1 
ATOM   811  C  CE2 . PHE A 1 102 ? 16.349  -9.081  -2.961  1.00 98.16 102 A 1 
ATOM   812  C  CZ  . PHE A 1 102 ? 17.567  -8.725  -2.350  1.00 98.27 102 A 1 
ATOM   813  N  N   . ILE A 1 103 ? 14.248  -10.982 1.363   1.00 98.87 103 A 1 
ATOM   814  C  CA  . ILE A 1 103 ? 13.241  -10.046 1.873   1.00 98.93 103 A 1 
ATOM   815  C  C   . ILE A 1 103 ? 13.740  -8.615  1.699   1.00 98.94 103 A 1 
ATOM   816  O  O   . ILE A 1 103 ? 14.869  -8.298  2.044   1.00 98.85 103 A 1 
ATOM   817  C  CB  . ILE A 1 103 ? 12.855  -10.375 3.332   1.00 98.74 103 A 1 
ATOM   818  C  CG1 . ILE A 1 103 ? 12.233  -11.792 3.393   1.00 96.81 103 A 1 
ATOM   819  C  CG2 . ILE A 1 103 ? 11.881  -9.329  3.897   1.00 98.25 103 A 1 
ATOM   820  C  CD1 . ILE A 1 103 ? 11.868  -12.278 4.791   1.00 89.35 103 A 1 
ATOM   821  N  N   . ILE A 1 104 ? 12.866  -7.754  1.186   1.00 98.98 104 A 1 
ATOM   822  C  CA  . ILE A 1 104 ? 13.114  -6.342  0.915   1.00 98.98 104 A 1 
ATOM   823  C  C   . ILE A 1 104 ? 12.162  -5.524  1.801   1.00 98.90 104 A 1 
ATOM   824  O  O   . ILE A 1 104 ? 11.037  -5.230  1.381   1.00 98.88 104 A 1 
ATOM   825  C  CB  . ILE A 1 104 ? 12.917  -6.055  -0.590  1.00 98.92 104 A 1 
ATOM   826  C  CG1 . ILE A 1 104 ? 13.776  -6.973  -1.497  1.00 98.65 104 A 1 
ATOM   827  C  CG2 . ILE A 1 104 ? 13.237  -4.584  -0.899  1.00 98.74 104 A 1 
ATOM   828  C  CD1 . ILE A 1 104 ? 13.234  -7.056  -2.922  1.00 97.48 104 A 1 
ATOM   829  N  N   . PRO A 1 105 ? 12.531  -5.207  3.048   1.00 98.93 105 A 1 
ATOM   830  C  CA  . PRO A 1 105 ? 11.662  -4.498  3.983   1.00 98.96 105 A 1 
ATOM   831  C  C   . PRO A 1 105 ? 11.663  -2.986  3.748   1.00 98.97 105 A 1 
ATOM   832  O  O   . PRO A 1 105 ? 12.630  -2.424  3.238   1.00 98.71 105 A 1 
ATOM   833  C  CB  . PRO A 1 105 ? 12.194  -4.868  5.364   1.00 98.80 105 A 1 
ATOM   834  C  CG  . PRO A 1 105 ? 13.697  -5.016  5.124   1.00 98.32 105 A 1 
ATOM   835  C  CD  . PRO A 1 105 ? 13.769  -5.595  3.717   1.00 98.80 105 A 1 
ATOM   836  N  N   . MET A 1 106 ? 10.592  -2.300  4.177   1.00 98.78 106 A 1 
ATOM   837  C  CA  . MET A 1 106 ? 10.528  -0.842  4.254   1.00 98.71 106 A 1 
ATOM   838  C  C   . MET A 1 106 ? 9.581   -0.394  5.367   1.00 98.76 106 A 1 
ATOM   839  O  O   . MET A 1 106 ? 8.864   -1.206  5.950   1.00 98.31 106 A 1 
ATOM   840  C  CB  . MET A 1 106 ? 10.121  -0.247  2.894   1.00 97.33 106 A 1 
ATOM   841  C  CG  . MET A 1 106 ? 8.647   -0.481  2.551   1.00 93.77 106 A 1 
ATOM   842  S  SD  . MET A 1 106 ? 8.133   0.205   0.945   1.00 95.20 106 A 1 
ATOM   843  C  CE  . MET A 1 106 ? 9.068   -0.859  -0.156  1.00 90.35 106 A 1 
ATOM   844  N  N   . LEU A 1 107 ? 9.590   0.908   5.642   1.00 98.77 107 A 1 
ATOM   845  C  CA  . LEU A 1 107 ? 8.675   1.551   6.576   1.00 98.61 107 A 1 
ATOM   846  C  C   . LEU A 1 107 ? 7.556   2.274   5.819   1.00 98.67 107 A 1 
ATOM   847  O  O   . LEU A 1 107 ? 7.803   2.892   4.779   1.00 98.31 107 A 1 
ATOM   848  C  CB  . LEU A 1 107 ? 9.452   2.534   7.465   1.00 98.42 107 A 1 
ATOM   849  C  CG  . LEU A 1 107 ? 10.519  1.890   8.365   1.00 98.13 107 A 1 
ATOM   850  C  CD1 . LEU A 1 107 ? 11.318  2.987   9.064   1.00 97.64 107 A 1 
ATOM   851  C  CD2 . LEU A 1 107 ? 9.908   0.980   9.422   1.00 97.32 107 A 1 
ATOM   852  N  N   . GLY A 1 108 ? 6.355   2.232   6.364   1.00 98.61 108 A 1 
ATOM   853  C  CA  . GLY A 1 108 ? 5.228   3.050   5.954   1.00 98.55 108 A 1 
ATOM   854  C  C   . GLY A 1 108 ? 5.049   4.300   6.826   1.00 98.32 108 A 1 
ATOM   855  O  O   . GLY A 1 108 ? 5.819   4.560   7.751   1.00 97.74 108 A 1 
ATOM   856  N  N   . ASN A 1 109 ? 4.018   5.091   6.537   1.00 98.18 109 A 1 
ATOM   857  C  CA  . ASN A 1 109 ? 3.743   6.341   7.251   1.00 97.76 109 A 1 
ATOM   858  C  C   . ASN A 1 109 ? 3.210   6.138   8.671   1.00 97.57 109 A 1 
ATOM   859  O  O   . ASN A 1 109 ? 3.262   7.064   9.485   1.00 96.72 109 A 1 
ATOM   860  C  CB  . ASN A 1 109 ? 2.794   7.211   6.412   1.00 97.51 109 A 1 
ATOM   861  C  CG  . ASN A 1 109 ? 1.443   6.565   6.210   1.00 97.42 109 A 1 
ATOM   862  O  OD1 . ASN A 1 109 ? 1.287   5.644   5.430   1.00 95.92 109 A 1 
ATOM   863  N  ND2 . ASN A 1 109 ? 0.425   7.014   6.914   1.00 95.43 109 A 1 
ATOM   864  N  N   . HIS A 1 110 ? 2.719   4.953   9.002   1.00 97.44 110 A 1 
ATOM   865  C  CA  . HIS A 1 110 ? 2.320   4.589   10.367  1.00 97.17 110 A 1 
ATOM   866  C  C   . HIS A 1 110 ? 3.480   4.048   11.206  1.00 97.10 110 A 1 
ATOM   867  O  O   . HIS A 1 110 ? 3.357   3.973   12.429  1.00 96.47 110 A 1 
ATOM   868  C  CB  . HIS A 1 110 ? 1.139   3.618   10.320  1.00 96.95 110 A 1 
ATOM   869  C  CG  . HIS A 1 110 ? -0.149  4.315   9.986   1.00 96.28 110 A 1 
ATOM   870  N  ND1 . HIS A 1 110 ? -0.940  4.987   10.893  1.00 90.29 110 A 1 
ATOM   871  C  CD2 . HIS A 1 110 ? -0.746  4.460   8.765   1.00 89.88 110 A 1 
ATOM   872  C  CE1 . HIS A 1 110 ? -1.974  5.525   10.233  1.00 90.25 110 A 1 
ATOM   873  N  NE2 . HIS A 1 110 ? -1.895  5.226   8.934   1.00 91.78 110 A 1 
ATOM   874  N  N   . ASP A 1 111 ? 4.616   3.748   10.596  1.00 97.46 111 A 1 
ATOM   875  C  CA  . ASP A 1 111 ? 5.740   3.068   11.246  1.00 97.57 111 A 1 
ATOM   876  C  C   . ASP A 1 111 ? 6.722   4.040   11.928  1.00 97.45 111 A 1 
ATOM   877  O  O   . ASP A 1 111 ? 7.926   3.805   12.017  1.00 96.65 111 A 1 
ATOM   878  C  CB  . ASP A 1 111 ? 6.422   2.123   10.248  1.00 97.77 111 A 1 
ATOM   879  C  CG  . ASP A 1 111 ? 5.452   1.094   9.663   1.00 97.95 111 A 1 
ATOM   880  O  OD1 . ASP A 1 111 ? 4.435   0.750   10.320  1.00 97.28 111 A 1 
ATOM   881  O  OD2 . ASP A 1 111 ? 5.720   0.614   8.539   1.00 97.47 111 A 1 
ATOM   882  N  N   . VAL A 1 112 ? 6.193   5.159   12.432  1.00 96.80 112 A 1 
ATOM   883  C  CA  . VAL A 1 112 ? 6.929   6.188   13.172  1.00 96.57 112 A 1 
ATOM   884  C  C   . VAL A 1 112 ? 6.017   6.813   14.225  1.00 96.09 112 A 1 
ATOM   885  O  O   . VAL A 1 112 ? 4.794   6.721   14.144  1.00 95.34 112 A 1 
ATOM   886  C  CB  . VAL A 1 112 ? 7.511   7.240   12.200  1.00 96.40 112 A 1 
ATOM   887  C  CG1 . VAL A 1 112 ? 6.437   8.052   11.474  1.00 95.45 112 A 1 
ATOM   888  C  CG2 . VAL A 1 112 ? 8.485   8.206   12.889  1.00 95.53 112 A 1 
ATOM   889  N  N   . TYR A 1 113 ? 6.609   7.446   15.240  1.00 95.25 113 A 1 
ATOM   890  C  CA  . TYR A 1 113 ? 5.857   8.224   16.226  1.00 94.52 113 A 1 
ATOM   891  C  C   . TYR A 1 113 ? 6.387   9.656   16.329  1.00 94.09 113 A 1 
ATOM   892  O  O   . TYR A 1 113 ? 7.581   9.837   16.587  1.00 91.62 113 A 1 
ATOM   893  C  CB  . TYR A 1 113 ? 5.902   7.522   17.586  1.00 93.71 113 A 1 
ATOM   894  C  CG  . TYR A 1 113 ? 5.050   8.231   18.602  1.00 92.93 113 A 1 
ATOM   895  C  CD1 . TYR A 1 113 ? 3.659   7.996   18.665  1.00 91.31 113 A 1 
ATOM   896  C  CD2 . TYR A 1 113 ? 5.619   9.197   19.471  1.00 90.97 113 A 1 
ATOM   897  C  CE1 . TYR A 1 113 ? 2.859   8.688   19.572  1.00 89.11 113 A 1 
ATOM   898  C  CE2 . TYR A 1 113 ? 4.820   9.902   20.386  1.00 89.20 113 A 1 
ATOM   899  C  CZ  . TYR A 1 113 ? 3.443   9.637   20.433  1.00 88.87 113 A 1 
ATOM   900  O  OH  . TYR A 1 113 ? 2.655   10.329  21.332  1.00 86.27 113 A 1 
ATOM   901  N  N   . PRO A 1 114 ? 5.532   10.693  16.182  1.00 93.67 114 A 1 
ATOM   902  C  CA  . PRO A 1 114 ? 4.134   10.636  15.755  1.00 93.56 114 A 1 
ATOM   903  C  C   . PRO A 1 114 ? 3.970   10.114  14.322  1.00 94.07 114 A 1 
ATOM   904  O  O   . PRO A 1 114 ? 4.898   10.209  13.524  1.00 93.29 114 A 1 
ATOM   905  C  CB  . PRO A 1 114 ? 3.603   12.062  15.888  1.00 91.91 114 A 1 
ATOM   906  C  CG  . PRO A 1 114 ? 4.576   12.740  16.843  1.00 89.73 114 A 1 
ATOM   907  C  CD  . PRO A 1 114 ? 5.894   12.060  16.517  1.00 91.85 114 A 1 
ATOM   908  N  N   . ALA A 1 115 ? 2.792   9.615   13.999  1.00 94.21 115 A 1 
ATOM   909  C  CA  . ALA A 1 115 ? 2.500   9.115   12.658  1.00 94.84 115 A 1 
ATOM   910  C  C   . ALA A 1 115 ? 2.805   10.162  11.579  1.00 95.61 115 A 1 
ATOM   911  O  O   . ALA A 1 115 ? 2.648   11.369  11.802  1.00 94.77 115 A 1 
ATOM   912  C  CB  . ALA A 1 115 ? 1.046   8.648   12.566  1.00 93.63 115 A 1 
ATOM   913  N  N   . ASN A 1 116 ? 3.231   9.721   10.416  1.00 95.81 116 A 1 
ATOM   914  C  CA  . ASN A 1 116 ? 3.578   10.531  9.245   1.00 96.11 116 A 1 
ATOM   915  C  C   . ASN A 1 116 ? 4.821   11.418  9.396   1.00 96.51 116 A 1 
ATOM   916  O  O   . ASN A 1 116 ? 5.341   11.894  8.394   1.00 95.84 116 A 1 
ATOM   917  C  CB  . ASN A 1 116 ? 2.357   11.349  8.776   1.00 95.97 116 A 1 
ATOM   918  C  CG  . ASN A 1 116 ? 1.066   10.557  8.765   1.00 95.70 116 A 1 
ATOM   919  O  OD1 . ASN A 1 116 ? 0.985   9.457   8.271   1.00 92.39 116 A 1 
ATOM   920  N  ND2 . ASN A 1 116 ? 0.007   11.097  9.332   1.00 92.11 116 A 1 
ATOM   921  N  N   . GLN A 1 117 ? 5.315   11.660  10.602  1.00 96.06 117 A 1 
ATOM   922  C  CA  . GLN A 1 117 ? 6.397   12.616  10.866  1.00 95.60 117 A 1 
ATOM   923  C  C   . GLN A 1 117 ? 7.776   11.946  10.757  1.00 95.38 117 A 1 
ATOM   924  O  O   . GLN A 1 117 ? 8.523   11.852  11.729  1.00 93.30 117 A 1 
ATOM   925  C  CB  . GLN A 1 117 ? 6.187   13.312  12.220  1.00 95.10 117 A 1 
ATOM   926  C  CG  . GLN A 1 117 ? 4.779   13.894  12.444  1.00 94.26 117 A 1 
ATOM   927  C  CD  . GLN A 1 117 ? 4.261   14.717  11.265  1.00 94.19 117 A 1 
ATOM   928  O  OE1 . GLN A 1 117 ? 4.877   15.666  10.818  1.00 89.74 117 A 1 
ATOM   929  N  NE2 . GLN A 1 117 ? 3.113   14.367  10.731  1.00 88.70 117 A 1 
ATOM   930  N  N   . MET A 1 118 ? 8.108   11.456  9.566   1.00 95.18 118 A 1 
ATOM   931  C  CA  . MET A 1 118 ? 9.335   10.708  9.307   1.00 94.88 118 A 1 
ATOM   932  C  C   . MET A 1 118 ? 10.323  11.549  8.489   1.00 93.97 118 A 1 
ATOM   933  O  O   . MET A 1 118 ? 10.101  11.787  7.314   1.00 87.55 118 A 1 
ATOM   934  C  CB  . MET A 1 118 ? 8.964   9.400   8.605   1.00 92.83 118 A 1 
ATOM   935  C  CG  . MET A 1 118 ? 10.153  8.451   8.507   1.00 87.94 118 A 1 
ATOM   936  S  SD  . MET A 1 118 ? 9.790   6.905   7.627   1.00 89.85 118 A 1 
ATOM   937  C  CE  . MET A 1 118 ? 8.662   6.100   8.781   1.00 85.57 118 A 1 
ATOM   938  N  N   . ALA A 1 119 ? 11.397  12.001  9.123   1.00 92.27 119 A 1 
ATOM   939  C  CA  . ALA A 1 119 ? 12.523  12.694  8.491   1.00 91.11 119 A 1 
ATOM   940  C  C   . ALA A 1 119 ? 13.671  12.881  9.494   1.00 90.56 119 A 1 
ATOM   941  O  O   . ALA A 1 119 ? 13.804  12.118  10.455  1.00 83.32 119 A 1 
ATOM   942  C  CB  . ALA A 1 119 ? 12.049  14.043  7.930   1.00 86.59 119 A 1 
ATOM   943  N  N   . ILE A 1 120 ? 14.496  13.914  9.312   1.00 85.03 120 A 1 
ATOM   944  C  CA  . ILE A 1 120 ? 15.688  14.186  10.115  1.00 81.89 120 A 1 
ATOM   945  C  C   . ILE A 1 120 ? 15.417  14.265  11.620  1.00 82.19 120 A 1 
ATOM   946  O  O   . ILE A 1 120 ? 16.174  13.697  12.407  1.00 76.61 120 A 1 
ATOM   947  C  CB  . ILE A 1 120 ? 16.396  15.444  9.566   1.00 77.08 120 A 1 
ATOM   948  C  CG1 . ILE A 1 120 ? 17.841  15.519  10.094  1.00 69.48 120 A 1 
ATOM   949  C  CG2 . ILE A 1 120 ? 15.611  16.740  9.856   1.00 68.61 120 A 1 
ATOM   950  C  CD1 . ILE A 1 120 ? 18.716  16.513  9.333   1.00 63.61 120 A 1 
ATOM   951  N  N   . ASN A 1 121 ? 14.316  14.876  12.036  1.00 82.70 121 A 1 
ATOM   952  C  CA  . ASN A 1 121 ? 13.957  14.978  13.466  1.00 80.14 121 A 1 
ATOM   953  C  C   . ASN A 1 121 ? 13.456  13.657  14.062  1.00 81.58 121 A 1 
ATOM   954  O  O   . ASN A 1 121 ? 13.302  13.547  15.271  1.00 76.26 121 A 1 
ATOM   955  C  CB  . ASN A 1 121 ? 12.916  16.095  13.642  1.00 76.37 121 A 1 
ATOM   956  C  CG  . ASN A 1 121 ? 13.447  17.474  13.286  1.00 69.25 121 A 1 
ATOM   957  O  OD1 . ASN A 1 121 ? 14.633  17.733  13.262  1.00 63.01 121 A 1 
ATOM   958  N  ND2 . ASN A 1 121 ? 12.564  18.408  13.007  1.00 62.28 121 A 1 
ATOM   959  N  N   . SER A 1 122 ? 13.194  12.666  13.237  1.00 85.17 122 A 1 
ATOM   960  C  CA  . SER A 1 122 ? 12.769  11.328  13.631  1.00 83.67 122 A 1 
ATOM   961  C  C   . SER A 1 122 ? 13.756  10.247  13.165  1.00 86.74 122 A 1 
ATOM   962  O  O   . SER A 1 122 ? 13.383  9.094   13.016  1.00 82.81 122 A 1 
ATOM   963  C  CB  . SER A 1 122 ? 11.345  11.054  13.142  1.00 77.37 122 A 1 
ATOM   964  O  OG  . SER A 1 122 ? 10.455  12.009  13.675  1.00 72.30 122 A 1 
ATOM   965  N  N   . GLN A 1 123 ? 15.010  10.612  12.932  1.00 89.73 123 A 1 
ATOM   966  C  CA  . GLN A 1 123 ? 16.015  9.711   12.343  1.00 91.48 123 A 1 
ATOM   967  C  C   . GLN A 1 123 ? 16.288  8.457   13.194  1.00 94.03 123 A 1 
ATOM   968  O  O   . GLN A 1 123 ? 16.751  7.439   12.685  1.00 92.54 123 A 1 
ATOM   969  C  CB  . GLN A 1 123 ? 17.288  10.508  12.078  1.00 88.22 123 A 1 
ATOM   970  C  CG  . GLN A 1 123 ? 18.016  10.036  10.817  1.00 81.14 123 A 1 
ATOM   971  C  CD  . GLN A 1 123 ? 19.178  10.949  10.426  1.00 77.86 123 A 1 
ATOM   972  O  OE1 . GLN A 1 123 ? 19.593  11.824  11.169  1.00 71.99 123 A 1 
ATOM   973  N  NE2 . GLN A 1 123 ? 19.732  10.770  9.255   1.00 68.40 123 A 1 
ATOM   974  N  N   . TRP A 1 124 ? 15.918  8.499   14.477  1.00 95.11 124 A 1 
ATOM   975  C  CA  . TRP A 1 124 ? 15.933  7.335   15.361  1.00 95.97 124 A 1 
ATOM   976  C  C   . TRP A 1 124 ? 15.162  6.132   14.780  1.00 96.93 124 A 1 
ATOM   977  O  O   . TRP A 1 124 ? 15.548  4.999   15.032  1.00 96.52 124 A 1 
ATOM   978  C  CB  . TRP A 1 124 ? 15.335  7.722   16.724  1.00 94.65 124 A 1 
ATOM   979  C  CG  . TRP A 1 124 ? 13.859  8.017   16.716  1.00 92.01 124 A 1 
ATOM   980  C  CD1 . TRP A 1 124 ? 13.302  9.244   16.605  1.00 87.78 124 A 1 
ATOM   981  C  CD2 . TRP A 1 124 ? 12.752  7.069   16.768  1.00 91.82 124 A 1 
ATOM   982  N  NE1 . TRP A 1 124 ? 11.916  9.124   16.569  1.00 84.79 124 A 1 
ATOM   983  C  CE2 . TRP A 1 124 ? 11.543  7.799   16.648  1.00 88.89 124 A 1 
ATOM   984  C  CE3 . TRP A 1 124 ? 12.662  5.664   16.886  1.00 85.98 124 A 1 
ATOM   985  C  CZ2 . TRP A 1 124 ? 10.280  7.164   16.604  1.00 85.77 124 A 1 
ATOM   986  C  CZ3 . TRP A 1 124 ? 11.399  5.026   16.849  1.00 85.38 124 A 1 
ATOM   987  C  CH2 . TRP A 1 124 ? 10.228  5.768   16.700  1.00 84.50 124 A 1 
ATOM   988  N  N   . ILE A 1 125 ? 14.122  6.367   13.983  1.00 96.84 125 A 1 
ATOM   989  C  CA  . ILE A 1 125 ? 13.327  5.279   13.404  1.00 97.31 125 A 1 
ATOM   990  C  C   . ILE A 1 125 ? 14.123  4.509   12.360  1.00 98.06 125 A 1 
ATOM   991  O  O   . ILE A 1 125 ? 14.023  3.289   12.303  1.00 98.01 125 A 1 
ATOM   992  C  CB  . ILE A 1 125 ? 11.981  5.786   12.842  1.00 96.56 125 A 1 
ATOM   993  C  CG1 . ILE A 1 125 ? 10.983  4.642   12.593  1.00 93.68 125 A 1 
ATOM   994  C  CG2 . ILE A 1 125 ? 12.138  6.589   11.539  1.00 93.36 125 A 1 
ATOM   995  C  CD1 . ILE A 1 125 ? 10.613  3.860   13.840  1.00 89.11 125 A 1 
ATOM   996  N  N   . PHE A 1 126 ? 14.956  5.196   11.573  1.00 97.62 126 A 1 
ATOM   997  C  CA  . PHE A 1 126 ? 15.776  4.564   10.555  1.00 97.97 126 A 1 
ATOM   998  C  C   . PHE A 1 126 ? 16.866  3.702   11.188  1.00 98.14 126 A 1 
ATOM   999  O  O   . PHE A 1 126 ? 17.069  2.567   10.769  1.00 98.01 126 A 1 
ATOM   1000 C  CB  . PHE A 1 126 ? 16.392  5.619   9.632   1.00 97.83 126 A 1 
ATOM   1001 C  CG  . PHE A 1 126 ? 15.422  6.604   9.035   1.00 97.81 126 A 1 
ATOM   1002 C  CD1 . PHE A 1 126 ? 14.204  6.179   8.476   1.00 96.97 126 A 1 
ATOM   1003 C  CD2 . PHE A 1 126 ? 15.725  7.985   9.049   1.00 96.84 126 A 1 
ATOM   1004 C  CE1 . PHE A 1 126 ? 13.297  7.102   7.948   1.00 96.31 126 A 1 
ATOM   1005 C  CE2 . PHE A 1 126 ? 14.828  8.916   8.522   1.00 96.24 126 A 1 
ATOM   1006 C  CZ  . PHE A 1 126 ? 13.609  8.479   7.971   1.00 96.63 126 A 1 
ATOM   1007 N  N   . GLN A 1 127 ? 17.518  4.214   12.247  1.00 97.84 127 A 1 
ATOM   1008 C  CA  . GLN A 1 127 ? 18.495  3.461   13.025  1.00 97.87 127 A 1 
ATOM   1009 C  C   . GLN A 1 127 ? 17.855  2.211   13.643  1.00 98.34 127 A 1 
ATOM   1010 O  O   . GLN A 1 127 ? 18.332  1.098   13.440  1.00 98.16 127 A 1 
ATOM   1011 C  CB  . GLN A 1 127 ? 19.091  4.395   14.094  1.00 97.13 127 A 1 
ATOM   1012 C  CG  . GLN A 1 127 ? 20.110  3.703   15.009  1.00 90.03 127 A 1 
ATOM   1013 C  CD  . GLN A 1 127 ? 21.376  3.243   14.285  1.00 83.20 127 A 1 
ATOM   1014 O  OE1 . GLN A 1 127 ? 21.830  3.844   13.328  1.00 75.21 127 A 1 
ATOM   1015 N  NE2 . GLN A 1 127 ? 21.991  2.185   14.744  1.00 70.83 127 A 1 
ATOM   1016 N  N   . PHE A 1 128 ? 16.730  2.390   14.339  1.00 98.09 128 A 1 
ATOM   1017 C  CA  . PHE A 1 128 ? 16.029  1.300   14.995  1.00 98.29 128 A 1 
ATOM   1018 C  C   . PHE A 1 128 ? 15.540  0.246   14.001  1.00 98.47 128 A 1 
ATOM   1019 O  O   . PHE A 1 128 ? 15.772  -0.950  14.194  1.00 98.41 128 A 1 
ATOM   1020 C  CB  . PHE A 1 128 ? 14.856  1.867   15.808  1.00 98.19 128 A 1 
ATOM   1021 C  CG  . PHE A 1 128 ? 14.069  0.797   16.533  1.00 98.25 128 A 1 
ATOM   1022 C  CD1 . PHE A 1 128 ? 14.555  0.273   17.736  1.00 97.89 128 A 1 
ATOM   1023 C  CD2 . PHE A 1 128 ? 12.888  0.288   15.974  1.00 97.90 128 A 1 
ATOM   1024 C  CE1 . PHE A 1 128 ? 13.869  -0.760  18.389  1.00 97.50 128 A 1 
ATOM   1025 C  CE2 . PHE A 1 128 ? 12.191  -0.752  16.626  1.00 97.56 128 A 1 
ATOM   1026 C  CZ  . PHE A 1 128 ? 12.688  -1.276  17.831  1.00 97.64 128 A 1 
ATOM   1027 N  N   . ALA A 1 129 ? 14.889  0.656   12.914  1.00 98.58 129 A 1 
ATOM   1028 C  CA  . ALA A 1 129 ? 14.378  -0.273  11.920  1.00 98.63 129 A 1 
ATOM   1029 C  C   . ALA A 1 129 ? 15.509  -0.977  11.156  1.00 98.76 129 A 1 
ATOM   1030 O  O   . ALA A 1 129 ? 15.400  -2.174  10.905  1.00 98.69 129 A 1 
ATOM   1031 C  CB  . ALA A 1 129 ? 13.420  0.459   10.986  1.00 98.49 129 A 1 
ATOM   1032 N  N   . ALA A 1 130 ? 16.608  -0.286  10.853  1.00 98.61 130 A 1 
ATOM   1033 C  CA  . ALA A 1 130 ? 17.778  -0.913  10.248  1.00 98.67 130 A 1 
ATOM   1034 C  C   . ALA A 1 130 ? 18.369  -2.010  11.138  1.00 98.74 130 A 1 
ATOM   1035 O  O   . ALA A 1 130 ? 18.730  -3.077  10.643  1.00 98.65 130 A 1 
ATOM   1036 C  CB  . ALA A 1 130 ? 18.834  0.161   9.941   1.00 98.51 130 A 1 
ATOM   1037 N  N   . GLU A 1 131 ? 18.416  -1.798  12.453  1.00 98.77 131 A 1 
ATOM   1038 C  CA  . GLU A 1 131 ? 18.840  -2.814  13.420  1.00 98.67 131 A 1 
ATOM   1039 C  C   . GLU A 1 131 ? 17.895  -4.021  13.443  1.00 98.76 131 A 1 
ATOM   1040 O  O   . GLU A 1 131 ? 18.348  -5.161  13.471  1.00 98.57 131 A 1 
ATOM   1041 C  CB  . GLU A 1 131 ? 18.936  -2.195  14.822  1.00 98.21 131 A 1 
ATOM   1042 C  CG  . GLU A 1 131 ? 20.141  -1.265  14.963  1.00 87.78 131 A 1 
ATOM   1043 C  CD  . GLU A 1 131 ? 20.115  -0.412  16.243  1.00 80.39 131 A 1 
ATOM   1044 O  OE1 . GLU A 1 131 ? 20.974  0.486   16.334  1.00 74.77 131 A 1 
ATOM   1045 O  OE2 . GLU A 1 131 ? 19.238  -0.639  17.104  1.00 75.74 131 A 1 
ATOM   1046 N  N   . GLN A 1 132 ? 16.582  -3.791  13.378  1.00 98.84 132 A 1 
ATOM   1047 C  CA  . GLN A 1 132 ? 15.613  -4.883  13.333  1.00 98.88 132 A 1 
ATOM   1048 C  C   . GLN A 1 132 ? 15.670  -5.643  12.000  1.00 98.83 132 A 1 
ATOM   1049 O  O   . GLN A 1 132 ? 15.641  -6.876  11.993  1.00 98.67 132 A 1 
ATOM   1050 C  CB  . GLN A 1 132 ? 14.187  -4.376  13.591  1.00 98.74 132 A 1 
ATOM   1051 C  CG  . GLN A 1 132 ? 13.962  -3.710  14.960  1.00 97.95 132 A 1 
ATOM   1052 C  CD  . GLN A 1 132 ? 14.598  -4.470  16.116  1.00 97.16 132 A 1 
ATOM   1053 O  OE1 . GLN A 1 132 ? 14.267  -5.602  16.400  1.00 90.35 132 A 1 
ATOM   1054 N  NE2 . GLN A 1 132 ? 15.545  -3.870  16.797  1.00 88.72 132 A 1 
ATOM   1055 N  N   . PHE A 1 133 ? 15.782  -4.925  10.886  1.00 98.86 133 A 1 
ATOM   1056 C  CA  . PHE A 1 133 ? 15.800  -5.496  9.534   1.00 98.89 133 A 1 
ATOM   1057 C  C   . PHE A 1 133 ? 17.175  -6.018  9.102   1.00 98.85 133 A 1 
ATOM   1058 O  O   . PHE A 1 133 ? 17.264  -6.665  8.056   1.00 98.71 133 A 1 
ATOM   1059 C  CB  . PHE A 1 133 ? 15.262  -4.469  8.531   1.00 98.85 133 A 1 
ATOM   1060 C  CG  . PHE A 1 133 ? 13.833  -4.001  8.731   1.00 98.82 133 A 1 
ATOM   1061 C  CD1 . PHE A 1 133 ? 12.861  -4.804  9.357   1.00 98.56 133 A 1 
ATOM   1062 C  CD2 . PHE A 1 133 ? 13.448  -2.736  8.230   1.00 98.46 133 A 1 
ATOM   1063 C  CE1 . PHE A 1 133 ? 11.540  -4.363  9.489   1.00 98.20 133 A 1 
ATOM   1064 C  CE2 . PHE A 1 133 ? 12.127  -2.291  8.356   1.00 98.15 133 A 1 
ATOM   1065 C  CZ  . PHE A 1 133 ? 11.172  -3.102  8.986   1.00 98.29 133 A 1 
ATOM   1066 N  N   . ALA A 1 134 ? 18.224  -5.799  9.888   1.00 98.80 134 A 1 
ATOM   1067 C  CA  . ALA A 1 134 ? 19.592  -6.196  9.573   1.00 98.82 134 A 1 
ATOM   1068 C  C   . ALA A 1 134 ? 19.754  -7.642  9.049   1.00 98.76 134 A 1 
ATOM   1069 O  O   . ALA A 1 134 ? 20.529  -7.827  8.112   1.00 98.49 134 A 1 
ATOM   1070 C  CB  . ALA A 1 134 ? 20.481  -5.944  10.792  1.00 98.57 134 A 1 
ATOM   1071 N  N   . PRO A 1 135 ? 19.024  -8.654  9.544   1.00 98.63 135 A 1 
ATOM   1072 C  CA  . PRO A 1 135 ? 19.111  -10.014 9.003   1.00 98.56 135 A 1 
ATOM   1073 C  C   . PRO A 1 135 ? 18.705  -10.144 7.527   1.00 98.57 135 A 1 
ATOM   1074 O  O   . PRO A 1 135 ? 19.081  -11.122 6.889   1.00 98.15 135 A 1 
ATOM   1075 C  CB  . PRO A 1 135 ? 18.191  -10.863 9.886   1.00 97.97 135 A 1 
ATOM   1076 C  CG  . PRO A 1 135 ? 18.139  -10.089 11.191  1.00 96.29 135 A 1 
ATOM   1077 C  CD  . PRO A 1 135 ? 18.172  -8.648  10.723  1.00 98.17 135 A 1 
ATOM   1078 N  N   . PHE A 1 136 ? 17.960  -9.186  6.983   1.00 98.88 136 A 1 
ATOM   1079 C  CA  . PHE A 1 136 ? 17.503  -9.180  5.594   1.00 98.86 136 A 1 
ATOM   1080 C  C   . PHE A 1 136 ? 18.371  -8.312  4.676   1.00 98.82 136 A 1 
ATOM   1081 O  O   . PHE A 1 136 ? 18.272  -8.415  3.455   1.00 98.56 136 A 1 
ATOM   1082 C  CB  . PHE A 1 136 ? 16.047  -8.692  5.555   1.00 98.82 136 A 1 
ATOM   1083 C  CG  . PHE A 1 136 ? 15.119  -9.335  6.563   1.00 98.82 136 A 1 
ATOM   1084 C  CD1 . PHE A 1 136 ? 15.006  -10.733 6.637   1.00 98.62 136 A 1 
ATOM   1085 C  CD2 . PHE A 1 136 ? 14.369  -8.529  7.441   1.00 98.60 136 A 1 
ATOM   1086 C  CE1 . PHE A 1 136 ? 14.146  -11.325 7.573   1.00 98.35 136 A 1 
ATOM   1087 C  CE2 . PHE A 1 136 ? 13.512  -9.111  8.376   1.00 98.35 136 A 1 
ATOM   1088 C  CZ  . PHE A 1 136 ? 13.392  -10.508 8.443   1.00 98.46 136 A 1 
ATOM   1089 N  N   . LEU A 1 137 ? 19.188  -7.443  5.243   1.00 98.80 137 A 1 
ATOM   1090 C  CA  . LEU A 1 137 ? 19.875  -6.372  4.532   1.00 98.88 137 A 1 
ATOM   1091 C  C   . LEU A 1 137 ? 21.360  -6.685  4.344   1.00 98.75 137 A 1 
ATOM   1092 O  O   . LEU A 1 137 ? 22.023  -7.236  5.218   1.00 98.42 137 A 1 
ATOM   1093 C  CB  . LEU A 1 137 ? 19.666  -5.045  5.281   1.00 98.80 137 A 1 
ATOM   1094 C  CG  . LEU A 1 137 ? 18.202  -4.580  5.429   1.00 98.64 137 A 1 
ATOM   1095 C  CD1 . LEU A 1 137 ? 18.164  -3.257  6.187   1.00 98.42 137 A 1 
ATOM   1096 C  CD2 . LEU A 1 137 ? 17.513  -4.381  4.086   1.00 98.29 137 A 1 
ATOM   1097 N  N   . SER A 1 138 ? 21.909  -6.271  3.202   1.00 98.71 138 A 1 
ATOM   1098 C  CA  . SER A 1 138 ? 23.361  -6.177  3.044   1.00 98.68 138 A 1 
ATOM   1099 C  C   . SER A 1 138 ? 23.922  -5.050  3.918   1.00 98.79 138 A 1 
ATOM   1100 O  O   . SER A 1 138 ? 23.206  -4.110  4.254   1.00 98.53 138 A 1 
ATOM   1101 C  CB  . SER A 1 138 ? 23.735  -5.956  1.578   1.00 98.38 138 A 1 
ATOM   1102 O  OG  . SER A 1 138 ? 23.350  -4.670  1.138   1.00 97.35 138 A 1 
ATOM   1103 N  N   . GLN A 1 139 ? 25.222  -5.079  4.212   1.00 98.65 139 A 1 
ATOM   1104 C  CA  . GLN A 1 139 ? 25.841  -4.044  5.035   1.00 98.57 139 A 1 
ATOM   1105 C  C   . GLN A 1 139 ? 25.676  -2.636  4.440   1.00 98.62 139 A 1 
ATOM   1106 O  O   . GLN A 1 139 ? 25.356  -1.696  5.151   1.00 98.31 139 A 1 
ATOM   1107 C  CB  . GLN A 1 139 ? 27.327  -4.389  5.256   1.00 98.22 139 A 1 
ATOM   1108 C  CG  . GLN A 1 139 ? 27.910  -3.630  6.452   1.00 91.17 139 A 1 
ATOM   1109 C  CD  . GLN A 1 139 ? 27.236  -4.025  7.775   1.00 86.76 139 A 1 
ATOM   1110 O  OE1 . GLN A 1 139 ? 26.745  -5.131  7.942   1.00 80.60 139 A 1 
ATOM   1111 N  NE2 . GLN A 1 139 ? 27.175  -3.137  8.736   1.00 77.54 139 A 1 
ATOM   1112 N  N   . ASN A 1 140 ? 25.815  -2.491  3.121   1.00 98.51 140 A 1 
ATOM   1113 C  CA  . ASN A 1 140 ? 25.596  -1.211  2.440   1.00 98.47 140 A 1 
ATOM   1114 C  C   . ASN A 1 140 ? 24.137  -0.758  2.547   1.00 98.64 140 A 1 
ATOM   1115 O  O   . ASN A 1 140 ? 23.869  0.433   2.716   1.00 98.42 140 A 1 
ATOM   1116 C  CB  . ASN A 1 140 ? 26.008  -1.340  0.968   1.00 97.70 140 A 1 
ATOM   1117 C  CG  . ASN A 1 140 ? 27.501  -1.506  0.765   1.00 85.91 140 A 1 
ATOM   1118 O  OD1 . ASN A 1 140 ? 28.315  -1.369  1.655   1.00 75.05 140 A 1 
ATOM   1119 N  ND2 . ASN A 1 140 ? 27.914  -1.816  -0.444  1.00 75.85 140 A 1 
ATOM   1120 N  N   . ALA A 1 141 ? 23.180  -1.686  2.476   1.00 98.78 141 A 1 
ATOM   1121 C  CA  . ALA A 1 141 ? 21.768  -1.372  2.640   1.00 98.80 141 A 1 
ATOM   1122 C  C   . ALA A 1 141 ? 21.452  -0.926  4.072   1.00 98.80 141 A 1 
ATOM   1123 O  O   . ALA A 1 141 ? 20.702  0.031   4.238   1.00 98.78 141 A 1 
ATOM   1124 C  CB  . ALA A 1 141 ? 20.931  -2.590  2.228   1.00 98.86 141 A 1 
ATOM   1125 N  N   . ILE A 1 142 ? 22.071  -1.533  5.083   1.00 98.79 142 A 1 
ATOM   1126 C  CA  . ILE A 1 142 ? 21.934  -1.114  6.486   1.00 98.74 142 A 1 
ATOM   1127 C  C   . ILE A 1 142 ? 22.388  0.339   6.664   1.00 98.69 142 A 1 
ATOM   1128 O  O   . ILE A 1 142 ? 21.638  1.143   7.209   1.00 98.43 142 A 1 
ATOM   1129 C  CB  . ILE A 1 142 ? 22.712  -2.064  7.435   1.00 98.72 142 A 1 
ATOM   1130 C  CG1 . ILE A 1 142 ? 22.054  -3.459  7.458   1.00 98.22 142 A 1 
ATOM   1131 C  CG2 . ILE A 1 142 ? 22.788  -1.498  8.865   1.00 98.26 142 A 1 
ATOM   1132 C  CD1 . ILE A 1 142 ? 22.932  -4.547  8.095   1.00 96.73 142 A 1 
ATOM   1133 N  N   . GLU A 1 143 ? 23.562  0.695   6.173   1.00 98.57 143 A 1 
ATOM   1134 C  CA  . GLU A 1 143 ? 24.082  2.057   6.314   1.00 98.33 143 A 1 
ATOM   1135 C  C   . GLU A 1 143 ? 23.223  3.087   5.566   1.00 98.30 143 A 1 
ATOM   1136 O  O   . GLU A 1 143 ? 22.920  4.157   6.096   1.00 97.91 143 A 1 
ATOM   1137 C  CB  . GLU A 1 143 ? 25.547  2.107   5.860   1.00 98.15 143 A 1 
ATOM   1138 C  CG  . GLU A 1 143 ? 26.496  1.287   6.749   1.00 93.17 143 A 1 
ATOM   1139 C  CD  . GLU A 1 143 ? 26.363  1.635   8.247   1.00 87.48 143 A 1 
ATOM   1140 O  OE1 . GLU A 1 143 ? 26.134  0.718   9.075   1.00 80.08 143 A 1 
ATOM   1141 O  OE2 . GLU A 1 143 ? 26.413  2.832   8.571   1.00 82.30 143 A 1 
ATOM   1142 N  N   . SER A 1 144 ? 22.750  2.751   4.384   1.00 98.26 144 A 1 
ATOM   1143 C  CA  . SER A 1 144 ? 21.832  3.615   3.641   1.00 98.38 144 A 1 
ATOM   1144 C  C   . SER A 1 144 ? 20.473  3.755   4.343   1.00 98.24 144 A 1 
ATOM   1145 O  O   . SER A 1 144 ? 19.934  4.859   4.443   1.00 98.02 144 A 1 
ATOM   1146 C  CB  . SER A 1 144 ? 21.658  3.065   2.226   1.00 98.36 144 A 1 
ATOM   1147 O  OG  . SER A 1 144 ? 21.024  4.014   1.396   1.00 93.98 144 A 1 
ATOM   1148 N  N   . PHE A 1 145 ? 19.943  2.669   4.895   1.00 98.58 145 A 1 
ATOM   1149 C  CA  . PHE A 1 145 ? 18.677  2.666   5.624   1.00 98.59 145 A 1 
ATOM   1150 C  C   . PHE A 1 145 ? 18.759  3.556   6.869   1.00 98.39 145 A 1 
ATOM   1151 O  O   . PHE A 1 145 ? 17.851  4.352   7.105   1.00 98.10 145 A 1 
ATOM   1152 C  CB  . PHE A 1 145 ? 18.283  1.230   5.990   1.00 98.59 145 A 1 
ATOM   1153 C  CG  . PHE A 1 145 ? 16.819  1.051   6.351   1.00 98.65 145 A 1 
ATOM   1154 C  CD1 . PHE A 1 145 ? 16.272  1.667   7.486   1.00 98.38 145 A 1 
ATOM   1155 C  CD2 . PHE A 1 145 ? 15.980  0.271   5.525   1.00 98.32 145 A 1 
ATOM   1156 C  CE1 . PHE A 1 145 ? 14.897  1.545   7.775   1.00 98.01 145 A 1 
ATOM   1157 C  CE2 . PHE A 1 145 ? 14.614  0.147   5.808   1.00 98.04 145 A 1 
ATOM   1158 C  CZ  . PHE A 1 145 ? 14.074  0.787   6.930   1.00 98.28 145 A 1 
ATOM   1159 N  N   . LYS A 1 146 ? 19.855  3.466   7.635   1.00 98.17 146 A 1 
ATOM   1160 C  CA  . LYS A 1 146 ? 20.083  4.307   8.824   1.00 97.80 146 A 1 
ATOM   1161 C  C   . LYS A 1 146 ? 20.047  5.804   8.508   1.00 97.49 146 A 1 
ATOM   1162 O  O   . LYS A 1 146 ? 19.644  6.589   9.358   1.00 96.93 146 A 1 
ATOM   1163 C  CB  . LYS A 1 146 ? 21.447  3.978   9.431   1.00 97.84 146 A 1 
ATOM   1164 C  CG  . LYS A 1 146 ? 21.463  2.657   10.212  1.00 96.56 146 A 1 
ATOM   1165 C  CD  . LYS A 1 146 ? 22.903  2.401   10.650  1.00 94.58 146 A 1 
ATOM   1166 C  CE  . LYS A 1 146 ? 23.060  1.093   11.399  1.00 89.52 146 A 1 
ATOM   1167 N  NZ  . LYS A 1 146 ? 24.506  0.805   11.564  1.00 84.12 146 A 1 
ATOM   1168 N  N   . HIS A 1 147 ? 20.440  6.190   7.294   1.00 97.54 147 A 1 
ATOM   1169 C  CA  . HIS A 1 147 ? 20.423  7.592   6.889   1.00 97.33 147 A 1 
ATOM   1170 C  C   . HIS A 1 147 ? 19.007  8.121   6.643   1.00 97.29 147 A 1 
ATOM   1171 O  O   . HIS A 1 147 ? 18.672  9.199   7.143   1.00 96.55 147 A 1 
ATOM   1172 C  CB  . HIS A 1 147 ? 21.323  7.774   5.665   1.00 96.90 147 A 1 
ATOM   1173 C  CG  . HIS A 1 147 ? 21.369  9.209   5.217   1.00 94.09 147 A 1 
ATOM   1174 N  ND1 . HIS A 1 147 ? 21.899  10.265  5.930   1.00 85.01 147 A 1 
ATOM   1175 C  CD2 . HIS A 1 147 ? 20.827  9.726   4.066   1.00 85.33 147 A 1 
ATOM   1176 C  CE1 . HIS A 1 147 ? 21.682  11.385  5.221   1.00 86.27 147 A 1 
ATOM   1177 N  NE2 . HIS A 1 147 ? 21.037  11.092  4.083   1.00 87.62 147 A 1 
ATOM   1178 N  N   . GLY A 1 148 ? 18.169  7.385   5.905   1.00 97.71 148 A 1 
ATOM   1179 C  CA  . GLY A 1 148 ? 16.865  7.906   5.477   1.00 97.73 148 A 1 
ATOM   1180 C  C   . GLY A 1 148 ? 15.775  6.868   5.190   1.00 98.14 148 A 1 
ATOM   1181 O  O   . GLY A 1 148 ? 14.727  7.233   4.657   1.00 97.88 148 A 1 
ATOM   1182 N  N   . GLY A 1 149 ? 15.994  5.598   5.504   1.00 98.11 149 A 1 
ATOM   1183 C  CA  . GLY A 1 149 ? 15.025  4.533   5.222   1.00 98.37 149 A 1 
ATOM   1184 C  C   . GLY A 1 149 ? 14.959  4.099   3.753   1.00 98.55 149 A 1 
ATOM   1185 O  O   . GLY A 1 149 ? 14.046  3.379   3.371   1.00 98.43 149 A 1 
ATOM   1186 N  N   . TYR A 1 150 ? 15.913  4.524   2.940   1.00 98.63 150 A 1 
ATOM   1187 C  CA  . TYR A 1 150 ? 16.064  4.116   1.535   1.00 98.63 150 A 1 
ATOM   1188 C  C   . TYR A 1 150 ? 17.374  3.359   1.323   1.00 98.74 150 A 1 
ATOM   1189 O  O   . TYR A 1 150 ? 18.352  3.577   2.034   1.00 98.63 150 A 1 
ATOM   1190 C  CB  . TYR A 1 150 ? 15.956  5.341   0.620   1.00 98.51 150 A 1 
ATOM   1191 C  CG  . TYR A 1 150 ? 16.976  6.433   0.852   1.00 98.46 150 A 1 
ATOM   1192 C  CD1 . TYR A 1 150 ? 18.291  6.317   0.359   1.00 98.10 150 A 1 
ATOM   1193 C  CD2 . TYR A 1 150 ? 16.615  7.601   1.549   1.00 98.06 150 A 1 
ATOM   1194 C  CE1 . TYR A 1 150 ? 19.225  7.343   0.550   1.00 97.75 150 A 1 
ATOM   1195 C  CE2 . TYR A 1 150 ? 17.541  8.643   1.745   1.00 97.76 150 A 1 
ATOM   1196 C  CZ  . TYR A 1 150 ? 18.848  8.512   1.238   1.00 97.83 150 A 1 
ATOM   1197 O  OH  . TYR A 1 150 ? 19.752  9.530   1.402   1.00 97.15 150 A 1 
ATOM   1198 N  N   . TYR A 1 151 ? 17.414  2.464   0.349   1.00 98.98 151 A 1 
ATOM   1199 C  CA  . TYR A 1 151 ? 18.583  1.624   0.082   1.00 98.94 151 A 1 
ATOM   1200 C  C   . TYR A 1 151 ? 18.461  0.867   -1.243  1.00 98.97 151 A 1 
ATOM   1201 O  O   . TYR A 1 151 ? 17.414  0.866   -1.893  1.00 98.94 151 A 1 
ATOM   1202 C  CB  . TYR A 1 151 ? 18.776  0.628   1.235   1.00 98.93 151 A 1 
ATOM   1203 C  CG  . TYR A 1 151 ? 17.658  -0.375  1.412   1.00 98.94 151 A 1 
ATOM   1204 C  CD1 . TYR A 1 151 ? 16.490  -0.040  2.136   1.00 98.89 151 A 1 
ATOM   1205 C  CD2 . TYR A 1 151 ? 17.775  -1.662  0.857   1.00 98.86 151 A 1 
ATOM   1206 C  CE1 . TYR A 1 151 ? 15.454  -0.969  2.300   1.00 98.84 151 A 1 
ATOM   1207 C  CE2 . TYR A 1 151 ? 16.745  -2.602  1.013   1.00 98.85 151 A 1 
ATOM   1208 C  CZ  . TYR A 1 151 ? 15.590  -2.248  1.738   1.00 98.91 151 A 1 
ATOM   1209 O  OH  . TYR A 1 151 ? 14.588  -3.173  1.892   1.00 98.83 151 A 1 
ATOM   1210 N  N   . THR A 1 152 ? 19.517  0.166   -1.614  1.00 98.95 152 A 1 
ATOM   1211 C  CA  . THR A 1 152 ? 19.508  -0.792  -2.716  1.00 98.90 152 A 1 
ATOM   1212 C  C   . THR A 1 152 ? 20.074  -2.138  -2.273  1.00 98.93 152 A 1 
ATOM   1213 O  O   . THR A 1 152 ? 20.953  -2.195  -1.413  1.00 98.76 152 A 1 
ATOM   1214 C  CB  . THR A 1 152 ? 20.273  -0.297  -3.954  1.00 98.77 152 A 1 
ATOM   1215 O  OG1 . THR A 1 152 ? 21.656  -0.233  -3.711  1.00 97.01 152 A 1 
ATOM   1216 C  CG2 . THR A 1 152 ? 19.838  1.089   -4.395  1.00 97.31 152 A 1 
ATOM   1217 N  N   . MET A 1 153 ? 19.619  -3.215  -2.905  1.00 98.85 153 A 1 
ATOM   1218 C  CA  . MET A 1 153 ? 20.239  -4.538  -2.806  1.00 98.84 153 A 1 
ATOM   1219 C  C   . MET A 1 153 ? 20.167  -5.261  -4.150  1.00 98.82 153 A 1 
ATOM   1220 O  O   . MET A 1 153 ? 19.117  -5.235  -4.786  1.00 98.67 153 A 1 
ATOM   1221 C  CB  . MET A 1 153 ? 19.557  -5.408  -1.741  1.00 98.21 153 A 1 
ATOM   1222 C  CG  . MET A 1 153 ? 19.816  -4.926  -0.310  1.00 93.93 153 A 1 
ATOM   1223 S  SD  . MET A 1 153 ? 19.384  -6.131  0.966   1.00 96.03 153 A 1 
ATOM   1224 C  CE  . MET A 1 153 ? 17.619  -6.368  0.675   1.00 91.30 153 A 1 
ATOM   1225 N  N   . PRO A 1 154 ? 21.230  -5.950  -4.578  1.00 98.74 154 A 1 
ATOM   1226 C  CA  . PRO A 1 154 ? 21.146  -6.808  -5.749  1.00 98.55 154 A 1 
ATOM   1227 C  C   . PRO A 1 154 ? 20.256  -8.020  -5.465  1.00 98.61 154 A 1 
ATOM   1228 O  O   . PRO A 1 154 ? 20.371  -8.650  -4.410  1.00 98.29 154 A 1 
ATOM   1229 C  CB  . PRO A 1 154 ? 22.590  -7.195  -6.058  1.00 98.05 154 A 1 
ATOM   1230 C  CG  . PRO A 1 154 ? 23.262  -7.164  -4.683  1.00 95.32 154 A 1 
ATOM   1231 C  CD  . PRO A 1 154 ? 22.529  -6.050  -3.944  1.00 98.15 154 A 1 
ATOM   1232 N  N   . PHE A 1 155 ? 19.413  -8.397  -6.413  1.00 98.55 155 A 1 
ATOM   1233 C  CA  . PHE A 1 155 ? 18.710  -9.666  -6.341  1.00 98.41 155 A 1 
ATOM   1234 C  C   . PHE A 1 155 ? 19.711  -10.833 -6.443  1.00 98.27 155 A 1 
ATOM   1235 O  O   . PHE A 1 155 ? 20.669  -10.751 -7.216  1.00 97.79 155 A 1 
ATOM   1236 C  CB  . PHE A 1 155 ? 17.649  -9.767  -7.446  1.00 98.56 155 A 1 
ATOM   1237 C  CG  . PHE A 1 155 ? 16.383  -8.991  -7.168  1.00 98.71 155 A 1 
ATOM   1238 C  CD1 . PHE A 1 155 ? 15.322  -9.587  -6.465  1.00 98.53 155 A 1 
ATOM   1239 C  CD2 . PHE A 1 155 ? 16.249  -7.663  -7.612  1.00 98.51 155 A 1 
ATOM   1240 C  CE1 . PHE A 1 155 ? 14.132  -8.884  -6.233  1.00 98.38 155 A 1 
ATOM   1241 C  CE2 . PHE A 1 155 ? 15.069  -6.948  -7.371  1.00 98.40 155 A 1 
ATOM   1242 C  CZ  . PHE A 1 155 ? 14.009  -7.563  -6.684  1.00 98.56 155 A 1 
ATOM   1243 N  N   . PRO A 1 156 ? 19.498  -11.934 -5.708  1.00 97.96 156 A 1 
ATOM   1244 C  CA  . PRO A 1 156 ? 20.395  -13.083 -5.744  1.00 97.53 156 A 1 
ATOM   1245 C  C   . PRO A 1 156 ? 20.499  -13.716 -7.139  1.00 97.38 156 A 1 
ATOM   1246 O  O   . PRO A 1 156 ? 19.493  -14.042 -7.768  1.00 96.22 156 A 1 
ATOM   1247 C  CB  . PRO A 1 156 ? 19.822  -14.077 -4.724  1.00 96.74 156 A 1 
ATOM   1248 C  CG  . PRO A 1 156 ? 19.052  -13.197 -3.760  1.00 95.17 156 A 1 
ATOM   1249 C  CD  . PRO A 1 156 ? 18.504  -12.094 -4.656  1.00 97.55 156 A 1 
ATOM   1250 N  N   . ALA A 1 157 ? 21.715  -13.971 -7.603  1.00 95.20 157 A 1 
ATOM   1251 C  CA  . ALA A 1 157 ? 21.964  -14.533 -8.939  1.00 94.04 157 A 1 
ATOM   1252 C  C   . ALA A 1 157 ? 21.340  -15.927 -9.159  1.00 94.00 157 A 1 
ATOM   1253 O  O   . ALA A 1 157 ? 20.968  -16.266 -10.278 1.00 91.03 157 A 1 
ATOM   1254 C  CB  . ALA A 1 157 ? 23.475  -14.563 -9.161  1.00 91.88 157 A 1 
ATOM   1255 N  N   . HIS A 1 158 ? 21.169  -16.708 -8.093  1.00 93.77 158 A 1 
ATOM   1256 C  CA  . HIS A 1 158 ? 20.587  -18.057 -8.163  1.00 93.20 158 A 1 
ATOM   1257 C  C   . HIS A 1 158 ? 19.105  -18.078 -8.575  1.00 94.20 158 A 1 
ATOM   1258 O  O   . HIS A 1 158 ? 18.581  -19.145 -8.883  1.00 92.45 158 A 1 
ATOM   1259 C  CB  . HIS A 1 158 ? 20.801  -18.781 -6.826  1.00 91.24 158 A 1 
ATOM   1260 C  CG  . HIS A 1 158 ? 20.009  -18.209 -5.686  1.00 88.11 158 A 1 
ATOM   1261 N  ND1 . HIS A 1 158 ? 20.507  -17.452 -4.644  1.00 77.96 158 A 1 
ATOM   1262 C  CD2 . HIS A 1 158 ? 18.664  -18.360 -5.447  1.00 77.69 158 A 1 
ATOM   1263 C  CE1 . HIS A 1 158 ? 19.498  -17.166 -3.816  1.00 76.65 158 A 1 
ATOM   1264 N  NE2 . HIS A 1 158 ? 18.364  -17.697 -4.275  1.00 78.59 158 A 1 
ATOM   1265 N  N   . LEU A 1 159 ? 18.441  -16.931 -8.636  1.00 96.32 159 A 1 
ATOM   1266 C  CA  . LEU A 1 159 ? 17.062  -16.802 -9.115  1.00 96.47 159 A 1 
ATOM   1267 C  C   . LEU A 1 159 ? 16.924  -16.944 -10.648 1.00 96.05 159 A 1 
ATOM   1268 O  O   . LEU A 1 159 ? 15.816  -16.838 -11.178 1.00 93.34 159 A 1 
ATOM   1269 C  CB  . LEU A 1 159 ? 16.488  -15.456 -8.636  1.00 96.36 159 A 1 
ATOM   1270 C  CG  . LEU A 1 159 ? 16.387  -15.292 -7.108  1.00 96.54 159 A 1 
ATOM   1271 C  CD1 . LEU A 1 159 ? 15.957  -13.862 -6.790  1.00 95.89 159 A 1 
ATOM   1272 C  CD2 . LEU A 1 159 ? 15.372  -16.258 -6.492  1.00 95.84 159 A 1 
ATOM   1273 N  N   . GLY A 1 160 ? 18.023  -17.154 -11.364 1.00 95.51 160 A 1 
ATOM   1274 C  CA  . GLY A 1 160 ? 18.006  -17.298 -12.829 1.00 95.34 160 A 1 
ATOM   1275 C  C   . GLY A 1 160 ? 17.955  -15.963 -13.580 1.00 95.84 160 A 1 
ATOM   1276 O  O   . GLY A 1 160 ? 17.545  -15.914 -14.742 1.00 92.99 160 A 1 
ATOM   1277 N  N   . ILE A 1 161 ? 18.381  -14.883 -12.941 1.00 96.42 161 A 1 
ATOM   1278 C  CA  . ILE A 1 161 ? 18.455  -13.535 -13.522 1.00 96.39 161 A 1 
ATOM   1279 C  C   . ILE A 1 161 ? 19.544  -13.511 -14.601 1.00 96.40 161 A 1 
ATOM   1280 O  O   . ILE A 1 161 ? 20.650  -14.005 -14.392 1.00 94.54 161 A 1 
ATOM   1281 C  CB  . ILE A 1 161 ? 18.715  -12.493 -12.433 1.00 94.09 161 A 1 
ATOM   1282 C  CG1 . ILE A 1 161 ? 17.702  -12.614 -11.265 1.00 87.26 161 A 1 
ATOM   1283 C  CG2 . ILE A 1 161 ? 18.634  -11.073 -13.031 1.00 85.65 161 A 1 
ATOM   1284 C  CD1 . ILE A 1 161 ? 18.042  -11.726 -10.064 1.00 85.35 161 A 1 
ATOM   1285 N  N   . LYS A 1 162 ? 19.239  -12.904 -15.756 1.00 96.16 162 A 1 
ATOM   1286 C  CA  . LYS A 1 162 ? 20.150  -12.858 -16.919 1.00 96.06 162 A 1 
ATOM   1287 C  C   . LYS A 1 162 ? 20.869  -11.518 -17.091 1.00 96.01 162 A 1 
ATOM   1288 O  O   . LYS A 1 162 ? 21.808  -11.434 -17.882 1.00 92.96 162 A 1 
ATOM   1289 C  CB  . LYS A 1 162 ? 19.387  -13.229 -18.187 1.00 94.89 162 A 1 
ATOM   1290 C  CG  . LYS A 1 162 ? 18.889  -14.682 -18.152 1.00 91.89 162 A 1 
ATOM   1291 C  CD  . LYS A 1 162 ? 19.138  -15.387 -19.480 1.00 83.36 162 A 1 
ATOM   1292 C  CE  . LYS A 1 162 ? 18.666  -16.832 -19.405 1.00 77.38 162 A 1 
ATOM   1293 N  NZ  . LYS A 1 162 ? 19.065  -17.591 -20.619 1.00 66.95 162 A 1 
ATOM   1294 N  N   . VAL A 1 163 ? 20.436  -10.496 -16.378 1.00 95.82 163 A 1 
ATOM   1295 C  CA  . VAL A 1 163 ? 21.092  -9.189  -16.294 1.00 96.09 163 A 1 
ATOM   1296 C  C   . VAL A 1 163 ? 21.154  -8.787  -14.818 1.00 96.81 163 A 1 
ATOM   1297 O  O   . VAL A 1 163 ? 20.262  -9.182  -14.066 1.00 95.62 163 A 1 
ATOM   1298 C  CB  . VAL A 1 163 ? 20.364  -8.106  -17.122 1.00 93.72 163 A 1 
ATOM   1299 C  CG1 . VAL A 1 163 ? 20.407  -8.428  -18.611 1.00 85.30 163 A 1 
ATOM   1300 C  CG2 . VAL A 1 163 ? 18.906  -7.909  -16.706 1.00 85.88 163 A 1 
ATOM   1301 N  N   . PRO A 1 164 ? 22.149  -8.001  -14.385 1.00 97.53 164 A 1 
ATOM   1302 C  CA  . PRO A 1 164 ? 22.177  -7.516  -13.010 1.00 97.63 164 A 1 
ATOM   1303 C  C   . PRO A 1 164 ? 20.884  -6.761  -12.683 1.00 98.09 164 A 1 
ATOM   1304 O  O   . PRO A 1 164 ? 20.562  -5.764  -13.324 1.00 97.58 164 A 1 
ATOM   1305 C  CB  . PRO A 1 164 ? 23.421  -6.637  -12.903 1.00 96.92 164 A 1 
ATOM   1306 C  CG  . PRO A 1 164 ? 24.311  -7.129  -14.040 1.00 94.79 164 A 1 
ATOM   1307 C  CD  . PRO A 1 164 ? 23.305  -7.524  -15.116 1.00 96.93 164 A 1 
ATOM   1308 N  N   . LEU A 1 165 ? 20.141  -7.262  -11.698 1.00 98.37 165 A 1 
ATOM   1309 C  CA  . LEU A 1 165 ? 18.871  -6.698  -11.258 1.00 98.45 165 A 1 
ATOM   1310 C  C   . LEU A 1 165 ? 18.978  -6.297  -9.795  1.00 98.52 165 A 1 
ATOM   1311 O  O   . LEU A 1 165 ? 19.450  -7.077  -8.970  1.00 98.46 165 A 1 
ATOM   1312 C  CB  . LEU A 1 165 ? 17.742  -7.710  -11.511 1.00 98.42 165 A 1 
ATOM   1313 C  CG  . LEU A 1 165 ? 16.345  -7.212  -11.113 1.00 98.09 165 A 1 
ATOM   1314 C  CD1 . LEU A 1 165 ? 15.882  -6.055  -11.987 1.00 97.62 165 A 1 
ATOM   1315 C  CD2 . LEU A 1 165 ? 15.336  -8.346  -11.253 1.00 97.63 165 A 1 
ATOM   1316 N  N   . ASN A 1 166 ? 18.499  -5.103  -9.461  1.00 98.76 166 A 1 
ATOM   1317 C  CA  . ASN A 1 166 ? 18.573  -4.534  -8.128  1.00 98.84 166 A 1 
ATOM   1318 C  C   . ASN A 1 166 ? 17.182  -4.208  -7.590  1.00 98.87 166 A 1 
ATOM   1319 O  O   . ASN A 1 166 ? 16.347  -3.668  -8.313  1.00 98.81 166 A 1 
ATOM   1320 C  CB  . ASN A 1 166 ? 19.472  -3.291  -8.156  1.00 98.78 166 A 1 
ATOM   1321 C  CG  . ASN A 1 166 ? 20.880  -3.610  -8.646  1.00 98.69 166 A 1 
ATOM   1322 O  OD1 . ASN A 1 166 ? 21.741  -4.002  -7.883  1.00 94.78 166 A 1 
ATOM   1323 N  ND2 . ASN A 1 166 ? 21.133  -3.455  -9.926  1.00 94.46 166 A 1 
ATOM   1324 N  N   . ALA A 1 167 ? 16.957  -4.489  -6.315  1.00 98.99 167 A 1 
ATOM   1325 C  CA  . ALA A 1 167 ? 15.877  -3.875  -5.565  1.00 98.95 167 A 1 
ATOM   1326 C  C   . ALA A 1 167 ? 16.311  -2.473  -5.129  1.00 98.96 167 A 1 
ATOM   1327 O  O   . ALA A 1 167 ? 17.407  -2.305  -4.598  1.00 98.90 167 A 1 
ATOM   1328 C  CB  . ALA A 1 167 ? 15.528  -4.755  -4.360  1.00 98.86 167 A 1 
ATOM   1329 N  N   . VAL A 1 168 ? 15.468  -1.474  -5.356  1.00 98.97 168 A 1 
ATOM   1330 C  CA  . VAL A 1 168 ? 15.686  -0.093  -4.933  1.00 98.96 168 A 1 
ATOM   1331 C  C   . VAL A 1 168 ? 14.484  0.330   -4.106  1.00 98.94 168 A 1 
ATOM   1332 O  O   . VAL A 1 168 ? 13.375  0.408   -4.625  1.00 98.96 168 A 1 
ATOM   1333 C  CB  . VAL A 1 168 ? 15.882  0.842   -6.135  1.00 98.96 168 A 1 
ATOM   1334 C  CG1 . VAL A 1 168 ? 16.126  2.281   -5.681  1.00 98.83 168 A 1 
ATOM   1335 C  CG2 . VAL A 1 168 ? 17.069  0.395   -7.003  1.00 98.84 168 A 1 
ATOM   1336 N  N   . VAL A 1 169 ? 14.705  0.603   -2.831  1.00 98.95 169 A 1 
ATOM   1337 C  CA  . VAL A 1 169 ? 13.663  1.057   -1.905  1.00 98.91 169 A 1 
ATOM   1338 C  C   . VAL A 1 169 ? 13.772  2.567   -1.730  1.00 98.94 169 A 1 
ATOM   1339 O  O   . VAL A 1 169 ? 14.825  3.060   -1.342  1.00 98.91 169 A 1 
ATOM   1340 C  CB  . VAL A 1 169 ? 13.751  0.320   -0.561  1.00 98.95 169 A 1 
ATOM   1341 C  CG1 . VAL A 1 169 ? 12.751  0.870   0.463   1.00 98.71 169 A 1 
ATOM   1342 C  CG2 . VAL A 1 169 ? 13.445  -1.168  -0.768  1.00 98.73 169 A 1 
ATOM   1343 N  N   . LEU A 1 170 ? 12.684  3.280   -1.997  1.00 98.96 170 A 1 
ATOM   1344 C  CA  . LEU A 1 170 ? 12.546  4.700   -1.721  1.00 98.98 170 A 1 
ATOM   1345 C  C   . LEU A 1 170 ? 11.651  4.919   -0.503  1.00 98.93 170 A 1 
ATOM   1346 O  O   . LEU A 1 170 ? 10.588  4.310   -0.379  1.00 98.81 170 A 1 
ATOM   1347 C  CB  . LEU A 1 170 ? 11.984  5.442   -2.946  1.00 98.93 170 A 1 
ATOM   1348 C  CG  . LEU A 1 170 ? 12.860  5.403   -4.205  1.00 98.67 170 A 1 
ATOM   1349 C  CD1 . LEU A 1 170 ? 12.207  6.233   -5.309  1.00 98.30 170 A 1 
ATOM   1350 C  CD2 . LEU A 1 170 ? 14.255  5.978   -3.955  1.00 98.18 170 A 1 
ATOM   1351 N  N   . ASN A 1 171 ? 12.050  5.852   0.364   1.00 98.84 171 A 1 
ATOM   1352 C  CA  . ASN A 1 171 ? 11.221  6.317   1.468   1.00 98.77 171 A 1 
ATOM   1353 C  C   . ASN A 1 171 ? 10.353  7.495   1.020   1.00 98.63 171 A 1 
ATOM   1354 O  O   . ASN A 1 171 ? 10.712  8.657   1.190   1.00 98.32 171 A 1 
ATOM   1355 C  CB  . ASN A 1 171 ? 12.116  6.641   2.669   1.00 98.50 171 A 1 
ATOM   1356 C  CG  . ASN A 1 171 ? 11.294  7.049   3.877   1.00 98.32 171 A 1 
ATOM   1357 O  OD1 . ASN A 1 171 ? 10.072  7.037   3.871   1.00 96.97 171 A 1 
ATOM   1358 N  ND2 . ASN A 1 171 ? 11.945  7.422   4.938   1.00 96.14 171 A 1 
ATOM   1359 N  N   . THR A 1 172 ? 9.189   7.213   0.447   1.00 98.75 172 A 1 
ATOM   1360 C  CA  . THR A 1 172 ? 8.258   8.265   0.008   1.00 98.72 172 A 1 
ATOM   1361 C  C   . THR A 1 172 ? 7.403   8.842   1.131   1.00 98.65 172 A 1 
ATOM   1362 O  O   . THR A 1 172 ? 6.718   9.833   0.909   1.00 98.39 172 A 1 
ATOM   1363 C  CB  . THR A 1 172 ? 7.381   7.803   -1.155  1.00 98.78 172 A 1 
ATOM   1364 O  OG1 . THR A 1 172 ? 6.755   6.585   -0.847  1.00 98.41 172 A 1 
ATOM   1365 C  CG2 . THR A 1 172 ? 8.223   7.603   -2.407  1.00 97.97 172 A 1 
ATOM   1366 N  N   . VAL A 1 173 ? 7.503   8.316   2.351   1.00 98.64 173 A 1 
ATOM   1367 C  CA  . VAL A 1 173 ? 6.933   8.980   3.541   1.00 98.49 173 A 1 
ATOM   1368 C  C   . VAL A 1 173 ? 7.572   10.350  3.753   1.00 98.25 173 A 1 
ATOM   1369 O  O   . VAL A 1 173 ? 6.918   11.268  4.241   1.00 97.79 173 A 1 
ATOM   1370 C  CB  . VAL A 1 173 ? 7.080   8.111   4.806   1.00 98.34 173 A 1 
ATOM   1371 C  CG1 . VAL A 1 173 ? 6.379   8.753   6.004   1.00 97.99 173 A 1 
ATOM   1372 C  CG2 . VAL A 1 173 ? 6.487   6.713   4.607   1.00 97.96 173 A 1 
ATOM   1373 N  N   . LEU A 1 174 ? 8.802   10.551  3.280   1.00 98.27 174 A 1 
ATOM   1374 C  CA  . LEU A 1 174 ? 9.459   11.860  3.262   1.00 98.09 174 A 1 
ATOM   1375 C  C   . LEU A 1 174 ? 8.706   12.893  2.411   1.00 97.99 174 A 1 
ATOM   1376 O  O   . LEU A 1 174 ? 8.824   14.090  2.659   1.00 97.61 174 A 1 
ATOM   1377 C  CB  . LEU A 1 174 ? 10.889  11.722  2.704   1.00 97.91 174 A 1 
ATOM   1378 C  CG  . LEU A 1 174 ? 11.831  10.793  3.493   1.00 97.64 174 A 1 
ATOM   1379 C  CD1 . LEU A 1 174 ? 13.202  10.779  2.825   1.00 97.24 174 A 1 
ATOM   1380 C  CD2 . LEU A 1 174 ? 11.998  11.247  4.942   1.00 97.11 174 A 1 
ATOM   1381 N  N   . TYR A 1 175 ? 7.919   12.438  1.447   1.00 98.26 175 A 1 
ATOM   1382 C  CA  . TYR A 1 175 ? 7.189   13.296  0.511   1.00 98.34 175 A 1 
ATOM   1383 C  C   . TYR A 1 175 ? 5.699   13.402  0.829   1.00 98.28 175 A 1 
ATOM   1384 O  O   . TYR A 1 175 ? 4.983   14.151  0.167   1.00 97.94 175 A 1 
ATOM   1385 C  CB  . TYR A 1 175 ? 7.415   12.790  -0.914  1.00 98.37 175 A 1 
ATOM   1386 C  CG  . TYR A 1 175 ? 8.859   12.535  -1.298  1.00 98.48 175 A 1 
ATOM   1387 C  CD1 . TYR A 1 175 ? 9.893   13.348  -0.798  1.00 98.31 175 A 1 
ATOM   1388 C  CD2 . TYR A 1 175 ? 9.178   11.464  -2.149  1.00 98.34 175 A 1 
ATOM   1389 C  CE1 . TYR A 1 175 ? 11.232  13.107  -1.143  1.00 98.28 175 A 1 
ATOM   1390 C  CE2 . TYR A 1 175 ? 10.510  11.218  -2.515  1.00 98.29 175 A 1 
ATOM   1391 C  CZ  . TYR A 1 175 ? 11.534  12.036  -2.008  1.00 98.40 175 A 1 
ATOM   1392 O  OH  . TYR A 1 175 ? 12.835  11.818  -2.350  1.00 98.18 175 A 1 
ATOM   1393 N  N   . TYR A 1 176 ? 5.221   12.667  1.821   1.00 98.30 176 A 1 
ATOM   1394 C  CA  . TYR A 1 176 ? 3.799   12.596  2.151   1.00 98.16 176 A 1 
ATOM   1395 C  C   . TYR A 1 176 ? 3.276   13.955  2.630   1.00 97.92 176 A 1 
ATOM   1396 O  O   . TYR A 1 176 ? 3.888   14.606  3.466   1.00 97.35 176 A 1 
ATOM   1397 C  CB  . TYR A 1 176 ? 3.579   11.505  3.203   1.00 98.04 176 A 1 
ATOM   1398 C  CG  . TYR A 1 176 ? 2.140   11.104  3.459   1.00 97.99 176 A 1 
ATOM   1399 C  CD1 . TYR A 1 176 ? 1.178   11.107  2.430   1.00 97.53 176 A 1 
ATOM   1400 C  CD2 . TYR A 1 176 ? 1.764   10.666  4.740   1.00 97.54 176 A 1 
ATOM   1401 C  CE1 . TYR A 1 176 ? -0.136  10.662  2.668   1.00 97.07 176 A 1 
ATOM   1402 C  CE2 . TYR A 1 176 ? 0.453   10.210  4.992   1.00 97.07 176 A 1 
ATOM   1403 C  CZ  . TYR A 1 176 ? -0.488  10.206  3.948   1.00 97.14 176 A 1 
ATOM   1404 O  OH  . TYR A 1 176 ? -1.745  9.730   4.186   1.00 96.43 176 A 1 
ATOM   1405 N  N   . ASN A 1 177 ? 2.111   14.376  2.140   1.00 97.90 177 A 1 
ATOM   1406 C  CA  . ASN A 1 177 ? 1.551   15.697  2.429   1.00 97.38 177 A 1 
ATOM   1407 C  C   . ASN A 1 177 ? 1.074   15.886  3.885   1.00 97.36 177 A 1 
ATOM   1408 O  O   . ASN A 1 177 ? 0.798   17.005  4.297   1.00 96.00 177 A 1 
ATOM   1409 C  CB  . ASN A 1 177 ? 0.476   16.029  1.385   1.00 96.13 177 A 1 
ATOM   1410 C  CG  . ASN A 1 177 ? -0.732  15.119  1.413   1.00 94.53 177 A 1 
ATOM   1411 O  OD1 . ASN A 1 177 ? -0.918  14.299  2.295   1.00 87.74 177 A 1 
ATOM   1412 N  ND2 . ASN A 1 177 ? -1.593  15.246  0.434   1.00 87.01 177 A 1 
ATOM   1413 N  N   . TYR A 1 178 ? 1.057   14.827  4.692   1.00 97.42 178 A 1 
ATOM   1414 C  CA  . TYR A 1 178 ? 0.885   14.907  6.144   1.00 97.05 178 A 1 
ATOM   1415 C  C   . TYR A 1 178 ? 2.205   14.941  6.923   1.00 97.03 178 A 1 
ATOM   1416 O  O   . TYR A 1 178 ? 2.194   15.100  8.148   1.00 95.63 178 A 1 
ATOM   1417 C  CB  . TYR A 1 178 ? -0.023  13.766  6.619   1.00 96.41 178 A 1 
ATOM   1418 C  CG  . TYR A 1 178 ? -1.437  13.845  6.102   1.00 95.25 178 A 1 
ATOM   1419 C  CD1 . TYR A 1 178 ? -2.299  14.868  6.547   1.00 92.03 178 A 1 
ATOM   1420 C  CD2 . TYR A 1 178 ? -1.914  12.911  5.164   1.00 91.86 178 A 1 
ATOM   1421 C  CE1 . TYR A 1 178 ? -3.613  14.954  6.064   1.00 90.29 178 A 1 
ATOM   1422 C  CE2 . TYR A 1 178 ? -3.229  12.990  4.672   1.00 90.37 178 A 1 
ATOM   1423 C  CZ  . TYR A 1 178 ? -4.074  14.020  5.124   1.00 90.72 178 A 1 
ATOM   1424 O  OH  . TYR A 1 178 ? -5.355  14.106  4.638   1.00 88.27 178 A 1 
ATOM   1425 N  N   . ASN A 1 179 ? 3.353   14.822  6.254   1.00 96.88 179 A 1 
ATOM   1426 C  CA  . ASN A 1 179 ? 4.663   14.893  6.882   1.00 96.91 179 A 1 
ATOM   1427 C  C   . ASN A 1 179 ? 5.123   16.351  7.017   1.00 96.70 179 A 1 
ATOM   1428 O  O   . ASN A 1 179 ? 5.717   16.932  6.107   1.00 95.98 179 A 1 
ATOM   1429 C  CB  . ASN A 1 179 ? 5.657   14.024  6.115   1.00 96.98 179 A 1 
ATOM   1430 C  CG  . ASN A 1 179 ? 6.994   13.921  6.819   1.00 97.21 179 A 1 
ATOM   1431 O  OD1 . ASN A 1 179 ? 7.289   14.598  7.796   1.00 96.03 179 A 1 
ATOM   1432 N  ND2 . ASN A 1 179 ? 7.847   13.036  6.332   1.00 95.82 179 A 1 
ATOM   1433 N  N   . LYS A 1 180 ? 4.892   16.939  8.176   1.00 96.15 180 A 1 
ATOM   1434 C  CA  . LYS A 1 180 ? 5.235   18.338  8.448   1.00 95.50 180 A 1 
ATOM   1435 C  C   . LYS A 1 180 ? 6.738   18.592  8.563   1.00 95.11 180 A 1 
ATOM   1436 O  O   . LYS A 1 180 ? 7.150   19.734  8.503   1.00 92.66 180 A 1 
ATOM   1437 C  CB  . LYS A 1 180 ? 4.517   18.829  9.715   1.00 94.92 180 A 1 
ATOM   1438 C  CG  . LYS A 1 180 ? 2.994   18.788  9.554   1.00 91.46 180 A 1 
ATOM   1439 C  CD  . LYS A 1 180 ? 2.326   19.380  10.801  1.00 83.44 180 A 1 
ATOM   1440 C  CE  . LYS A 1 180 ? 0.815   19.342  10.636  1.00 75.92 180 A 1 
ATOM   1441 N  NZ  . LYS A 1 180 ? 0.130   19.947  11.809  1.00 65.25 180 A 1 
ATOM   1442 N  N   . GLN A 1 181 ? 7.559   17.558  8.722   1.00 95.44 181 A 1 
ATOM   1443 C  CA  . GLN A 1 181 ? 9.010   17.719  8.839   1.00 94.57 181 A 1 
ATOM   1444 C  C   . GLN A 1 181 ? 9.688   18.056  7.505   1.00 94.36 181 A 1 
ATOM   1445 O  O   . GLN A 1 181 ? 10.838  18.495  7.503   1.00 91.25 181 A 1 
ATOM   1446 C  CB  . GLN A 1 181 ? 9.651   16.455  9.418   1.00 93.18 181 A 1 
ATOM   1447 C  CG  . GLN A 1 181 ? 9.190   16.126  10.838  1.00 89.63 181 A 1 
ATOM   1448 C  CD  . GLN A 1 181 ? 10.067  15.064  11.501  1.00 84.81 181 A 1 
ATOM   1449 O  OE1 . GLN A 1 181 ? 11.162  14.741  11.069  1.00 77.19 181 A 1 
ATOM   1450 N  NE2 . GLN A 1 181 ? 9.627   14.489  12.593  1.00 74.41 181 A 1 
ATOM   1451 N  N   . THR A 1 182 ? 9.004   17.847  6.395   1.00 95.57 182 A 1 
ATOM   1452 C  CA  . THR A 1 182 ? 9.600   17.939  5.053   1.00 95.45 182 A 1 
ATOM   1453 C  C   . THR A 1 182 ? 8.890   18.935  4.140   1.00 94.39 182 A 1 
ATOM   1454 O  O   . THR A 1 182 ? 9.297   19.082  2.994   1.00 91.53 182 A 1 
ATOM   1455 C  CB  . THR A 1 182 ? 9.633   16.558  4.391   1.00 95.33 182 A 1 
ATOM   1456 O  OG1 . THR A 1 182 ? 8.338   15.995  4.363   1.00 93.96 182 A 1 
ATOM   1457 C  CG2 . THR A 1 182 ? 10.536  15.592  5.147   1.00 93.84 182 A 1 
ATOM   1458 N  N   . MET A 1 183 ? 7.871   19.638  4.622   1.00 93.69 183 A 1 
ATOM   1459 C  CA  . MET A 1 183 ? 7.033   20.515  3.796   1.00 91.66 183 A 1 
ATOM   1460 C  C   . MET A 1 183 ? 7.803   21.632  3.082   1.00 89.79 183 A 1 
ATOM   1461 O  O   . MET A 1 183 ? 7.452   21.973  1.951   1.00 83.07 183 A 1 
ATOM   1462 C  CB  . MET A 1 183 ? 5.887   21.088  4.649   1.00 88.60 183 A 1 
ATOM   1463 C  CG  . MET A 1 183 ? 6.337   21.915  5.857   1.00 81.21 183 A 1 
ATOM   1464 S  SD  . MET A 1 183 ? 4.976   22.451  6.940   1.00 78.29 183 A 1 
ATOM   1465 C  CE  . MET A 1 183 ? 4.244   23.718  5.896   1.00 70.00 183 A 1 
ATOM   1466 N  N   . ASP A 1 184 ? 8.885   22.136  3.675   1.00 87.50 184 A 1 
ATOM   1467 C  CA  . ASP A 1 184 ? 9.709   23.229  3.134   1.00 85.31 184 A 1 
ATOM   1468 C  C   . ASP A 1 184 ? 11.051  22.749  2.563   1.00 85.56 184 A 1 
ATOM   1469 O  O   . ASP A 1 184 ? 11.928  23.549  2.238   1.00 76.68 184 A 1 
ATOM   1470 C  CB  . ASP A 1 184 ? 9.914   24.294  4.224   1.00 80.21 184 A 1 
ATOM   1471 C  CG  . ASP A 1 184 ? 8.603   24.876  4.753   1.00 71.72 184 A 1 
ATOM   1472 O  OD1 . ASP A 1 184 ? 7.729   25.199  3.922   1.00 64.69 184 A 1 
ATOM   1473 O  OD2 . ASP A 1 184 ? 8.483   24.976  5.987   1.00 66.22 184 A 1 
ATOM   1474 N  N   . SER A 1 185 ? 11.245  21.445  2.441   1.00 84.71 185 A 1 
ATOM   1475 C  CA  . SER A 1 185 ? 12.496  20.884  1.929   1.00 81.57 185 A 1 
ATOM   1476 C  C   . SER A 1 185 ? 12.499  20.781  0.406   1.00 84.23 185 A 1 
ATOM   1477 O  O   . SER A 1 185 ? 11.468  20.624  -0.236  1.00 76.56 185 A 1 
ATOM   1478 C  CB  . SER A 1 185 ? 12.753  19.524  2.577   1.00 73.73 185 A 1 
ATOM   1479 O  OG  . SER A 1 185 ? 14.032  19.053  2.211   1.00 68.63 185 A 1 
ATOM   1480 N  N   . THR A 1 186 ? 13.685  20.834  -0.186  1.00 89.57 186 A 1 
ATOM   1481 C  CA  . THR A 1 186 ? 13.869  20.664  -1.634  1.00 91.02 186 A 1 
ATOM   1482 C  C   . THR A 1 186 ? 14.303  19.250  -2.008  1.00 93.34 186 A 1 
ATOM   1483 O  O   . THR A 1 186 ? 13.928  18.760  -3.068  1.00 90.02 186 A 1 
ATOM   1484 C  CB  . THR A 1 186 ? 14.894  21.664  -2.170  1.00 86.33 186 A 1 
ATOM   1485 O  OG1 . THR A 1 186 ? 16.091  21.577  -1.431  1.00 80.43 186 A 1 
ATOM   1486 C  CG2 . THR A 1 186 ? 14.390  23.099  -2.059  1.00 78.60 186 A 1 
ATOM   1487 N  N   . ASP A 1 187 ? 15.077  18.603  -1.141  1.00 96.24 187 A 1 
ATOM   1488 C  CA  . ASP A 1 187 ? 15.497  17.207  -1.280  1.00 96.72 187 A 1 
ATOM   1489 C  C   . ASP A 1 187 ? 15.648  16.567  0.106   1.00 96.63 187 A 1 
ATOM   1490 O  O   . ASP A 1 187 ? 16.752  16.515  0.655   1.00 95.95 187 A 1 
ATOM   1491 C  CB  . ASP A 1 187 ? 16.788  17.118  -2.111  1.00 96.77 187 A 1 
ATOM   1492 C  CG  . ASP A 1 187 ? 17.120  15.662  -2.477  1.00 97.30 187 A 1 
ATOM   1493 O  OD1 . ASP A 1 187 ? 16.267  14.776  -2.237  1.00 96.98 187 A 1 
ATOM   1494 O  OD2 . ASP A 1 187 ? 18.188  15.434  -3.071  1.00 96.98 187 A 1 
ATOM   1495 N  N   . PRO A 1 188 ? 14.547  16.116  0.723   1.00 96.73 188 A 1 
ATOM   1496 C  CA  . PRO A 1 188 ? 14.586  15.543  2.059   1.00 96.83 188 A 1 
ATOM   1497 C  C   . PRO A 1 188 ? 15.568  14.379  2.160   1.00 97.12 188 A 1 
ATOM   1498 O  O   . PRO A 1 188 ? 15.445  13.388  1.436   1.00 96.88 188 A 1 
ATOM   1499 C  CB  . PRO A 1 188 ? 13.149  15.107  2.367   1.00 96.27 188 A 1 
ATOM   1500 C  CG  . PRO A 1 188 ? 12.303  16.017  1.485   1.00 94.89 188 A 1 
ATOM   1501 C  CD  . PRO A 1 188 ? 13.177  16.207  0.247   1.00 96.50 188 A 1 
ATOM   1502 N  N   . LEU A 1 189 ? 16.539  14.511  3.049   1.00 96.62 189 A 1 
ATOM   1503 C  CA  . LEU A 1 189 ? 17.604  13.532  3.297   1.00 96.68 189 A 1 
ATOM   1504 C  C   . LEU A 1 189 ? 18.412  13.143  2.044   1.00 96.86 189 A 1 
ATOM   1505 O  O   . LEU A 1 189 ? 19.012  12.069  2.014   1.00 96.48 189 A 1 
ATOM   1506 C  CB  . LEU A 1 189 ? 17.034  12.326  4.069   1.00 96.57 189 A 1 
ATOM   1507 C  CG  . LEU A 1 189 ? 16.410  12.673  5.431   1.00 95.88 189 A 1 
ATOM   1508 C  CD1 . LEU A 1 189 ? 15.736  11.438  6.024   1.00 94.79 189 A 1 
ATOM   1509 C  CD2 . LEU A 1 189 ? 17.462  13.152  6.423   1.00 94.45 189 A 1 
ATOM   1510 N  N   . GLY A 1 190 ? 18.436  14.003  1.015   1.00 96.93 190 A 1 
ATOM   1511 C  CA  . GLY A 1 190 ? 19.229  13.795  -0.196  1.00 97.12 190 A 1 
ATOM   1512 C  C   . GLY A 1 190 ? 18.754  12.651  -1.100  1.00 97.76 190 A 1 
ATOM   1513 O  O   . GLY A 1 190 ? 19.510  12.170  -1.944  1.00 97.75 190 A 1 
ATOM   1514 N  N   . GLN A 1 191 ? 17.519  12.170  -0.920  1.00 97.69 191 A 1 
ATOM   1515 C  CA  . GLN A 1 191 ? 17.038  10.973  -1.615  1.00 98.18 191 A 1 
ATOM   1516 C  C   . GLN A 1 191 ? 16.964  11.134  -3.138  1.00 98.53 191 A 1 
ATOM   1517 O  O   . GLN A 1 191 ? 17.262  10.184  -3.853  1.00 98.65 191 A 1 
ATOM   1518 C  CB  . GLN A 1 191 ? 15.686  10.545  -1.037  1.00 98.01 191 A 1 
ATOM   1519 C  CG  . GLN A 1 191 ? 15.205  9.223   -1.649  1.00 97.88 191 A 1 
ATOM   1520 C  CD  . GLN A 1 191 ? 13.951  8.682   -0.972  1.00 98.27 191 A 1 
ATOM   1521 O  OE1 . GLN A 1 191 ? 13.950  7.602   -0.413  1.00 93.92 191 A 1 
ATOM   1522 N  NE2 . GLN A 1 191 ? 12.856  9.388   -1.017  1.00 95.17 191 A 1 
ATOM   1523 N  N   . PHE A 1 192 ? 16.577  12.299  -3.657  1.00 98.43 192 A 1 
ATOM   1524 C  CA  . PHE A 1 192 ? 16.521  12.512  -5.104  1.00 98.61 192 A 1 
ATOM   1525 C  C   . PHE A 1 192 ? 17.912  12.488  -5.751  1.00 98.75 192 A 1 
ATOM   1526 O  O   . PHE A 1 192 ? 18.091  11.868  -6.797  1.00 98.77 192 A 1 
ATOM   1527 C  CB  . PHE A 1 192 ? 15.823  13.831  -5.430  1.00 98.52 192 A 1 
ATOM   1528 C  CG  . PHE A 1 192 ? 14.318  13.816  -5.285  1.00 98.49 192 A 1 
ATOM   1529 C  CD1 . PHE A 1 192 ? 13.540  13.018  -6.139  1.00 98.18 192 A 1 
ATOM   1530 C  CD2 . PHE A 1 192 ? 13.685  14.627  -4.326  1.00 98.17 192 A 1 
ATOM   1531 C  CE1 . PHE A 1 192 ? 12.138  13.026  -6.037  1.00 97.92 192 A 1 
ATOM   1532 C  CE2 . PHE A 1 192 ? 12.283  14.638  -4.224  1.00 97.88 192 A 1 
ATOM   1533 C  CZ  . PHE A 1 192 ? 11.512  13.835  -5.076  1.00 98.02 192 A 1 
ATOM   1534 N  N   . GLU A 1 193 ? 18.897  13.133  -5.119  1.00 98.64 193 A 1 
ATOM   1535 C  CA  . GLU A 1 193 ? 20.293  13.103  -5.571  1.00 98.68 193 A 1 
ATOM   1536 C  C   . GLU A 1 193 ? 20.871  11.686  -5.511  1.00 98.80 193 A 1 
ATOM   1537 O  O   . GLU A 1 193 ? 21.473  11.199  -6.475  1.00 98.78 193 A 1 
ATOM   1538 C  CB  . GLU A 1 193 ? 21.124  14.052  -4.702  1.00 98.39 193 A 1 
ATOM   1539 C  CG  . GLU A 1 193 ? 22.550  14.219  -5.252  1.00 90.90 193 A 1 
ATOM   1540 C  CD  . GLU A 1 193 ? 23.598  14.598  -4.200  1.00 80.74 193 A 1 
ATOM   1541 O  OE1 . GLU A 1 193 ? 24.776  14.687  -4.604  1.00 75.02 193 A 1 
ATOM   1542 O  OE2 . GLU A 1 193 ? 23.247  14.755  -3.020  1.00 75.00 193 A 1 
ATOM   1543 N  N   . TRP A 1 194 ? 20.644  10.997  -4.402  1.00 98.79 194 A 1 
ATOM   1544 C  CA  . TRP A 1 194 ? 21.047  9.603   -4.225  1.00 98.88 194 A 1 
ATOM   1545 C  C   . TRP A 1 194 ? 20.424  8.703   -5.291  1.00 98.90 194 A 1 
ATOM   1546 O  O   . TRP A 1 194 ? 21.135  7.951   -5.950  1.00 98.90 194 A 1 
ATOM   1547 C  CB  . TRP A 1 194 ? 20.657  9.154   -2.820  1.00 98.86 194 A 1 
ATOM   1548 C  CG  . TRP A 1 194 ? 20.830  7.684   -2.588  1.00 98.87 194 A 1 
ATOM   1549 C  CD1 . TRP A 1 194 ? 21.962  7.068   -2.178  1.00 98.76 194 A 1 
ATOM   1550 C  CD2 . TRP A 1 194 ? 19.834  6.631   -2.774  1.00 98.86 194 A 1 
ATOM   1551 N  NE1 . TRP A 1 194 ? 21.740  5.708   -2.081  1.00 98.72 194 A 1 
ATOM   1552 C  CE2 . TRP A 1 194 ? 20.449  5.393   -2.436  1.00 98.80 194 A 1 
ATOM   1553 C  CE3 . TRP A 1 194 ? 18.488  6.612   -3.185  1.00 98.81 194 A 1 
ATOM   1554 C  CZ2 . TRP A 1 194 ? 19.740  4.168   -2.495  1.00 98.70 194 A 1 
ATOM   1555 C  CZ3 . TRP A 1 194 ? 17.784  5.394   -3.247  1.00 98.74 194 A 1 
ATOM   1556 C  CH2 . TRP A 1 194 ? 18.401  4.189   -2.907  1.00 98.71 194 A 1 
ATOM   1557 N  N   . PHE A 1 195 ? 19.119  8.821   -5.531  1.00 98.90 195 A 1 
ATOM   1558 C  CA  . PHE A 1 195 ? 18.414  8.032   -6.534  1.00 98.92 195 A 1 
ATOM   1559 C  C   . PHE A 1 195 ? 18.973  8.269   -7.939  1.00 98.94 195 A 1 
ATOM   1560 O  O   . PHE A 1 195 ? 19.249  7.315   -8.655  1.00 98.94 195 A 1 
ATOM   1561 C  CB  . PHE A 1 195 ? 16.915  8.345   -6.482  1.00 98.95 195 A 1 
ATOM   1562 C  CG  . PHE A 1 195 ? 16.110  7.527   -7.463  1.00 98.95 195 A 1 
ATOM   1563 C  CD1 . PHE A 1 195 ? 15.875  6.159   -7.223  1.00 98.87 195 A 1 
ATOM   1564 C  CD2 . PHE A 1 195 ? 15.596  8.116   -8.628  1.00 98.87 195 A 1 
ATOM   1565 C  CE1 . PHE A 1 195 ? 15.128  5.396   -8.131  1.00 98.80 195 A 1 
ATOM   1566 C  CE2 . PHE A 1 195 ? 14.845  7.352   -9.543  1.00 98.80 195 A 1 
ATOM   1567 C  CZ  . PHE A 1 195 ? 14.614  5.995   -9.287  1.00 98.86 195 A 1 
ATOM   1568 N  N   . LYS A 1 196 ? 19.200  9.537   -8.296  1.00 98.96 196 A 1 
ATOM   1569 C  CA  . LYS A 1 196 ? 19.836  9.891   -9.570  1.00 98.96 196 A 1 
ATOM   1570 C  C   . LYS A 1 196 ? 21.198  9.226   -9.714  1.00 98.98 196 A 1 
ATOM   1571 O  O   . LYS A 1 196 ? 21.477  8.619   -10.741 1.00 98.89 196 A 1 
ATOM   1572 C  CB  . LYS A 1 196 ? 19.944  11.412  -9.686  1.00 98.79 196 A 1 
ATOM   1573 C  CG  . LYS A 1 196 ? 20.469  11.812  -11.068 1.00 96.81 196 A 1 
ATOM   1574 C  CD  . LYS A 1 196 ? 20.694  13.327  -11.182 1.00 94.68 196 A 1 
ATOM   1575 C  CE  . LYS A 1 196 ? 21.172  13.679  -12.592 1.00 87.60 196 A 1 
ATOM   1576 N  NZ  . LYS A 1 196 ? 22.394  12.927  -12.992 1.00 80.07 196 A 1 
ATOM   1577 N  N   . THR A 1 197 ? 22.033  9.297   -8.681  1.00 98.97 197 A 1 
ATOM   1578 C  CA  . THR A 1 197 ? 23.376  8.695   -8.679  1.00 98.96 197 A 1 
ATOM   1579 C  C   . THR A 1 197 ? 23.326  7.178   -8.867  1.00 98.98 197 A 1 
ATOM   1580 O  O   . THR A 1 197 ? 24.060  6.620   -9.685  1.00 98.87 197 A 1 
ATOM   1581 C  CB  . THR A 1 197 ? 24.110  9.049   -7.378  1.00 98.80 197 A 1 
ATOM   1582 O  OG1 . THR A 1 197 ? 24.219  10.445  -7.271  1.00 96.54 197 A 1 
ATOM   1583 C  CG2 . THR A 1 197 ? 25.523  8.483   -7.324  1.00 95.96 197 A 1 
ATOM   1584 N  N   . VAL A 1 198 ? 22.412  6.503   -8.164  1.00 98.90 198 A 1 
ATOM   1585 C  CA  . VAL A 1 198 ? 22.198  5.061   -8.281  1.00 98.93 198 A 1 
ATOM   1586 C  C   . VAL A 1 198 ? 21.733  4.682   -9.690  1.00 98.96 198 A 1 
ATOM   1587 O  O   . VAL A 1 198 ? 22.314  3.796   -10.314 1.00 98.91 198 A 1 
ATOM   1588 C  CB  . VAL A 1 198 ? 21.192  4.589   -7.210  1.00 98.90 198 A 1 
ATOM   1589 C  CG1 . VAL A 1 198 ? 20.696  3.158   -7.449  1.00 98.55 198 A 1 
ATOM   1590 C  CG2 . VAL A 1 198 ? 21.833  4.630   -5.819  1.00 98.61 198 A 1 
ATOM   1591 N  N   . MET A 1 199 ? 20.733  5.370   -10.214 1.00 98.95 199 A 1 
ATOM   1592 C  CA  . MET A 1 199 ? 20.155  5.073   -11.528 1.00 98.90 199 A 1 
ATOM   1593 C  C   . MET A 1 199 ? 21.115  5.379   -12.678 1.00 98.98 199 A 1 
ATOM   1594 O  O   . MET A 1 199 ? 21.218  4.582   -13.614 1.00 98.89 199 A 1 
ATOM   1595 C  CB  . MET A 1 199 ? 18.842  5.844   -11.710 1.00 98.93 199 A 1 
ATOM   1596 C  CG  . MET A 1 199 ? 17.719  5.359   -10.795 1.00 98.54 199 A 1 
ATOM   1597 S  SD  . MET A 1 199 ? 17.173  3.664   -11.109 1.00 98.15 199 A 1 
ATOM   1598 C  CE  . MET A 1 199 ? 17.366  2.990   -9.467  1.00 95.43 199 A 1 
ATOM   1599 N  N   . ASP A 1 200 ? 21.868  6.470   -12.596 1.00 98.98 200 A 1 
ATOM   1600 C  CA  . ASP A 1 200 ? 22.923  6.784   -13.561 1.00 98.90 200 A 1 
ATOM   1601 C  C   . ASP A 1 200 ? 23.994  5.677   -13.579 1.00 98.93 200 A 1 
ATOM   1602 O  O   . ASP A 1 200 ? 24.438  5.239   -14.645 1.00 98.79 200 A 1 
ATOM   1603 C  CB  . ASP A 1 200 ? 23.579  8.141   -13.233 1.00 98.88 200 A 1 
ATOM   1604 C  CG  . ASP A 1 200 ? 22.747  9.370   -13.610 1.00 98.45 200 A 1 
ATOM   1605 O  OD1 . ASP A 1 200 ? 21.818  9.255   -14.432 1.00 97.08 200 A 1 
ATOM   1606 O  OD2 . ASP A 1 200 ? 23.092  10.492  -13.134 1.00 97.02 200 A 1 
ATOM   1607 N  N   . GLY A 1 201 ? 24.358  5.174   -12.406 1.00 98.97 201 A 1 
ATOM   1608 C  CA  . GLY A 1 201 ? 25.272  4.040   -12.261 1.00 98.94 201 A 1 
ATOM   1609 C  C   . GLY A 1 201 ? 24.735  2.765   -12.914 1.00 98.93 201 A 1 
ATOM   1610 O  O   . GLY A 1 201 ? 25.455  2.103   -13.669 1.00 98.73 201 A 1 
ATOM   1611 N  N   . TYR A 1 202 ? 23.478  2.450   -12.692 1.00 98.98 202 A 1 
ATOM   1612 C  CA  . TYR A 1 202 ? 22.838  1.285   -13.298 1.00 98.89 202 A 1 
ATOM   1613 C  C   . TYR A 1 202 ? 22.734  1.409   -14.818 1.00 98.87 202 A 1 
ATOM   1614 O  O   . TYR A 1 202 ? 23.116  0.477   -15.527 1.00 98.68 202 A 1 
ATOM   1615 C  CB  . TYR A 1 202 ? 21.461  1.051   -12.677 1.00 98.89 202 A 1 
ATOM   1616 C  CG  . TYR A 1 202 ? 21.426  0.616   -11.223 1.00 98.89 202 A 1 
ATOM   1617 C  CD1 . TYR A 1 202 ? 22.576  0.159   -10.546 1.00 98.76 202 A 1 
ATOM   1618 C  CD2 . TYR A 1 202 ? 20.192  0.644   -10.545 1.00 98.78 202 A 1 
ATOM   1619 C  CE1 . TYR A 1 202 ? 22.505  -0.254  -9.209  1.00 98.72 202 A 1 
ATOM   1620 C  CE2 . TYR A 1 202 ? 20.110  0.226   -9.209  1.00 98.71 202 A 1 
ATOM   1621 C  CZ  . TYR A 1 202 ? 21.270  -0.214  -8.536  1.00 98.78 202 A 1 
ATOM   1622 O  OH  . TYR A 1 202 ? 21.189  -0.607  -7.228  1.00 98.55 202 A 1 
ATOM   1623 N  N   . ARG A 1 203 ? 22.312  2.562   -15.321 1.00 98.80 203 A 1 
ATOM   1624 C  CA  . ARG A 1 203 ? 22.261  2.838   -16.762 1.00 98.85 203 A 1 
ATOM   1625 C  C   . ARG A 1 203 ? 23.629  2.647   -17.409 1.00 98.77 203 A 1 
ATOM   1626 O  O   . ARG A 1 203 ? 23.753  1.933   -18.399 1.00 98.48 203 A 1 
ATOM   1627 C  CB  . ARG A 1 203 ? 21.715  4.252   -16.988 1.00 98.65 203 A 1 
ATOM   1628 C  CG  . ARG A 1 203 ? 21.647  4.599   -18.478 1.00 97.81 203 A 1 
ATOM   1629 C  CD  . ARG A 1 203 ? 21.102  6.021   -18.673 1.00 97.20 203 A 1 
ATOM   1630 N  NE  . ARG A 1 203 ? 19.657  6.058   -18.491 1.00 96.76 203 A 1 
ATOM   1631 C  CZ  . ARG A 1 203 ? 18.918  7.085   -18.116 1.00 97.48 203 A 1 
ATOM   1632 N  NH1 . ARG A 1 203 ? 19.430  8.227   -17.756 1.00 93.02 203 A 1 
ATOM   1633 N  NH2 . ARG A 1 203 ? 17.627  6.973   -18.120 1.00 92.89 203 A 1 
ATOM   1634 N  N   . LYS A 1 204 ? 24.664  3.244   -16.823 1.00 98.88 204 A 1 
ATOM   1635 C  CA  . LYS A 1 204 ? 26.030  3.178   -17.346 1.00 98.82 204 A 1 
ATOM   1636 C  C   . LYS A 1 204 ? 26.600  1.755   -17.374 1.00 98.76 204 A 1 
ATOM   1637 O  O   . LYS A 1 204 ? 27.427  1.450   -18.237 1.00 98.33 204 A 1 
ATOM   1638 C  CB  . LYS A 1 204 ? 26.907  4.109   -16.502 1.00 98.57 204 A 1 
ATOM   1639 C  CG  . LYS A 1 204 ? 28.339  4.246   -17.051 1.00 88.64 204 A 1 
ATOM   1640 C  CD  . LYS A 1 204 ? 29.134  5.228   -16.203 1.00 86.62 204 A 1 
ATOM   1641 C  CE  . LYS A 1 204 ? 30.557  5.348   -16.754 1.00 74.87 204 A 1 
ATOM   1642 N  NZ  . LYS A 1 204 ? 31.369  6.286   -15.935 1.00 66.80 204 A 1 
ATOM   1643 N  N   . THR A 1 205 ? 26.169  0.896   -16.465 1.00 98.63 205 A 1 
ATOM   1644 C  CA  . THR A 1 205 ? 26.670  -0.477  -16.318 1.00 98.59 205 A 1 
ATOM   1645 C  C   . THR A 1 205 ? 25.710  -1.546  -16.865 1.00 98.37 205 A 1 
ATOM   1646 O  O   . THR A 1 205 ? 25.984  -2.736  -16.733 1.00 97.65 205 A 1 
ATOM   1647 C  CB  . THR A 1 205 ? 27.066  -0.779  -14.867 1.00 98.33 205 A 1 
ATOM   1648 O  OG1 . THR A 1 205 ? 25.983  -0.551  -13.998 1.00 97.27 205 A 1 
ATOM   1649 C  CG2 . THR A 1 205 ? 28.216  0.111   -14.393 1.00 96.78 205 A 1 
ATOM   1650 N  N   . GLY A 1 206 ? 24.602  -1.145  -17.492 1.00 98.40 206 A 1 
ATOM   1651 C  CA  . GLY A 1 206 ? 23.618  -2.070  -18.066 1.00 98.18 206 A 1 
ATOM   1652 C  C   . GLY A 1 206 ? 22.802  -2.855  -17.031 1.00 98.14 206 A 1 
ATOM   1653 O  O   . GLY A 1 206 ? 22.289  -3.927  -17.343 1.00 97.29 206 A 1 
ATOM   1654 N  N   . GLN A 1 207 ? 22.700  -2.339  -15.816 1.00 98.40 207 A 1 
ATOM   1655 C  CA  . GLN A 1 207 ? 21.895  -2.936  -14.756 1.00 98.43 207 A 1 
ATOM   1656 C  C   . GLN A 1 207 ? 20.435  -2.502  -14.854 1.00 98.43 207 A 1 
ATOM   1657 O  O   . GLN A 1 207 ? 20.103  -1.474  -15.447 1.00 98.24 207 A 1 
ATOM   1658 C  CB  . GLN A 1 207 ? 22.475  -2.607  -13.371 1.00 98.28 207 A 1 
ATOM   1659 C  CG  . GLN A 1 207 ? 23.943  -3.022  -13.226 1.00 97.64 207 A 1 
ATOM   1660 C  CD  . GLN A 1 207 ? 24.445  -2.887  -11.797 1.00 97.53 207 A 1 
ATOM   1661 O  OE1 . GLN A 1 207 ? 23.868  -3.431  -10.868 1.00 92.32 207 A 1 
ATOM   1662 N  NE2 . GLN A 1 207 ? 25.519  -2.171  -11.573 1.00 92.27 207 A 1 
ATOM   1663 N  N   . ARG A 1 208 ? 19.557  -3.284  -14.243 1.00 98.51 208 A 1 
ATOM   1664 C  CA  . ARG A 1 208 ? 18.126  -3.001  -14.144 1.00 98.55 208 A 1 
ATOM   1665 C  C   . ARG A 1 208 ? 17.692  -2.882  -12.680 1.00 98.77 208 A 1 
ATOM   1666 O  O   . ARG A 1 208 ? 18.398  -3.337  -11.780 1.00 98.59 208 A 1 
ATOM   1667 C  CB  . ARG A 1 208 ? 17.319  -4.093  -14.874 1.00 98.27 208 A 1 
ATOM   1668 C  CG  . ARG A 1 208 ? 17.615  -4.190  -16.383 1.00 96.05 208 A 1 
ATOM   1669 C  CD  . ARG A 1 208 ? 17.183  -2.931  -17.135 1.00 90.31 208 A 1 
ATOM   1670 N  NE  . ARG A 1 208 ? 17.422  -3.070  -18.579 1.00 85.45 208 A 1 
ATOM   1671 C  CZ  . ARG A 1 208 ? 16.613  -3.601  -19.478 1.00 79.05 208 A 1 
ATOM   1672 N  NH1 . ARG A 1 208 ? 15.422  -4.027  -19.171 1.00 73.51 208 A 1 
ATOM   1673 N  NH2 . ARG A 1 208 ? 16.999  -3.715  -20.719 1.00 77.06 208 A 1 
ATOM   1674 N  N   . ALA A 1 209 ? 16.513  -2.291  -12.457 1.00 98.78 209 A 1 
ATOM   1675 C  CA  . ALA A 1 209 ? 15.951  -2.111  -11.130 1.00 98.86 209 A 1 
ATOM   1676 C  C   . ALA A 1 209 ? 14.454  -2.422  -11.073 1.00 98.80 209 A 1 
ATOM   1677 O  O   . ALA A 1 209 ? 13.702  -2.109  -12.001 1.00 98.79 209 A 1 
ATOM   1678 C  CB  . ALA A 1 209 ? 16.253  -0.693  -10.648 1.00 98.79 209 A 1 
ATOM   1679 N  N   . ILE A 1 210 ? 14.032  -2.981  -9.959  1.00 98.94 210 A 1 
ATOM   1680 C  CA  . ILE A 1 210 ? 12.649  -2.914  -9.494  1.00 98.97 210 A 1 
ATOM   1681 C  C   . ILE A 1 210 ? 12.639  -1.928  -8.326  1.00 98.98 210 A 1 
ATOM   1682 O  O   . ILE A 1 210 ? 13.339  -2.136  -7.330  1.00 98.94 210 A 1 
ATOM   1683 C  CB  . ILE A 1 210 ? 12.108  -4.304  -9.108  1.00 98.87 210 A 1 
ATOM   1684 C  CG1 . ILE A 1 210 ? 12.070  -5.215  -10.351 1.00 98.45 210 A 1 
ATOM   1685 C  CG2 . ILE A 1 210 ? 10.706  -4.170  -8.486  1.00 98.66 210 A 1 
ATOM   1686 C  CD1 . ILE A 1 210 ? 11.750  -6.679  -10.046 1.00 97.04 210 A 1 
ATOM   1687 N  N   . VAL A 1 211 ? 11.880  -0.858  -8.456  1.00 98.90 211 A 1 
ATOM   1688 C  CA  . VAL A 1 211 ? 11.763  0.170   -7.418  1.00 98.99 211 A 1 
ATOM   1689 C  C   . VAL A 1 211 ? 10.562  -0.157  -6.542  1.00 98.95 211 A 1 
ATOM   1690 O  O   . VAL A 1 211 ? 9.521   -0.557  -7.050  1.00 98.94 211 A 1 
ATOM   1691 C  CB  . VAL A 1 211 ? 11.683  1.582   -8.021  1.00 98.95 211 A 1 
ATOM   1692 C  CG1 . VAL A 1 211 ? 11.652  2.658   -6.933  1.00 98.76 211 A 1 
ATOM   1693 C  CG2 . VAL A 1 211 ? 12.890  1.867   -8.921  1.00 98.75 211 A 1 
ATOM   1694 N  N   . SER A 1 212 ? 10.683  0.028   -5.237  1.00 98.91 212 A 1 
ATOM   1695 C  CA  . SER A 1 212 ? 9.547   -0.057  -4.326  1.00 98.98 212 A 1 
ATOM   1696 C  C   . SER A 1 212 ? 9.505   1.137   -3.379  1.00 98.98 212 A 1 
ATOM   1697 O  O   . SER A 1 212 ? 10.532  1.700   -3.010  1.00 98.87 212 A 1 
ATOM   1698 C  CB  . SER A 1 212 ? 9.508   -1.402  -3.599  1.00 98.68 212 A 1 
ATOM   1699 O  OG  . SER A 1 212 ? 10.690  -1.624  -2.865  1.00 85.35 212 A 1 
ATOM   1700 N  N   . MET A 1 213 ? 8.294   1.549   -3.015  1.00 98.90 213 A 1 
ATOM   1701 C  CA  . MET A 1 213 ? 8.033   2.685   -2.142  1.00 98.92 213 A 1 
ATOM   1702 C  C   . MET A 1 213 ? 6.673   2.499   -1.485  1.00 98.96 213 A 1 
ATOM   1703 O  O   . MET A 1 213 ? 5.787   1.885   -2.083  1.00 98.70 213 A 1 
ATOM   1704 C  CB  . MET A 1 213 ? 8.095   3.995   -2.952  1.00 98.59 213 A 1 
ATOM   1705 C  CG  . MET A 1 213 ? 7.069   4.075   -4.088  1.00 97.87 213 A 1 
ATOM   1706 S  SD  . MET A 1 213 ? 7.324   5.439   -5.260  1.00 98.19 213 A 1 
ATOM   1707 C  CE  . MET A 1 213 ? 8.819   4.879   -6.071  1.00 95.99 213 A 1 
ATOM   1708 N  N   . HIS A 1 214 ? 6.482   3.020   -0.277  1.00 98.96 214 A 1 
ATOM   1709 C  CA  . HIS A 1 214 ? 5.193   2.849   0.395   1.00 98.97 214 A 1 
ATOM   1710 C  C   . HIS A 1 214 ? 4.077   3.625   -0.318  1.00 98.80 214 A 1 
ATOM   1711 O  O   . HIS A 1 214 ? 3.076   3.042   -0.721  1.00 98.50 214 A 1 
ATOM   1712 C  CB  . HIS A 1 214 ? 5.318   3.235   1.870   1.00 98.82 214 A 1 
ATOM   1713 C  CG  . HIS A 1 214 ? 4.048   2.956   2.622   1.00 98.80 214 A 1 
ATOM   1714 N  ND1 . HIS A 1 214 ? 3.401   1.741   2.685   1.00 98.18 214 A 1 
ATOM   1715 C  CD2 . HIS A 1 214 ? 3.283   3.872   3.298   1.00 98.23 214 A 1 
ATOM   1716 C  CE1 . HIS A 1 214 ? 2.281   1.918   3.384   1.00 98.15 214 A 1 
ATOM   1717 N  NE2 . HIS A 1 214 ? 2.180   3.193   3.774   1.00 98.17 214 A 1 
ATOM   1718 N  N   . ILE A 1 215 ? 4.296   4.905   -0.538  1.00 98.86 215 A 1 
ATOM   1719 C  CA  . ILE A 1 215 ? 3.315   5.828   -1.121  1.00 98.83 215 A 1 
ATOM   1720 C  C   . ILE A 1 215 ? 3.699   6.146   -2.566  1.00 98.87 215 A 1 
ATOM   1721 O  O   . ILE A 1 215 ? 4.719   6.794   -2.815  1.00 98.76 215 A 1 
ATOM   1722 C  CB  . ILE A 1 215 ? 3.165   7.101   -0.255  1.00 98.78 215 A 1 
ATOM   1723 C  CG1 . ILE A 1 215 ? 3.036   6.757   1.253   1.00 98.38 215 A 1 
ATOM   1724 C  CG2 . ILE A 1 215 ? 1.949   7.895   -0.750  1.00 98.35 215 A 1 
ATOM   1725 C  CD1 . ILE A 1 215 ? 2.916   7.973   2.173   1.00 97.69 215 A 1 
ATOM   1726 N  N   . CYS A 1 216 ? 2.891   5.717   -3.515  1.00 98.77 216 A 1 
ATOM   1727 C  CA  . CYS A 1 216 ? 3.051   6.071   -4.916  1.00 98.62 216 A 1 
ATOM   1728 C  C   . CYS A 1 216 ? 2.694   7.545   -5.178  1.00 98.64 216 A 1 
ATOM   1729 O  O   . CYS A 1 216 ? 1.843   8.105   -4.481  1.00 97.89 216 A 1 
ATOM   1730 C  CB  . CYS A 1 216 ? 2.171   5.157   -5.774  1.00 97.82 216 A 1 
ATOM   1731 S  SG  . CYS A 1 216 ? 3.032   3.885   -6.752  1.00 93.90 216 A 1 
ATOM   1732 N  N   . PRO A 1 217 ? 3.247   8.175   -6.224  1.00 98.71 217 A 1 
ATOM   1733 C  CA  . PRO A 1 217 ? 2.731   9.433   -6.740  1.00 98.51 217 A 1 
ATOM   1734 C  C   . PRO A 1 217 ? 1.265   9.330   -7.172  1.00 98.51 217 A 1 
ATOM   1735 O  O   . PRO A 1 217 ? 0.790   8.260   -7.565  1.00 97.64 217 A 1 
ATOM   1736 C  CB  . PRO A 1 217 ? 3.622   9.795   -7.932  1.00 98.05 217 A 1 
ATOM   1737 C  CG  . PRO A 1 217 ? 4.879   8.975   -7.723  1.00 96.01 217 A 1 
ATOM   1738 C  CD  . PRO A 1 217 ? 4.379   7.730   -7.012  1.00 98.34 217 A 1 
ATOM   1739 N  N   . GLY A 1 218 ? 0.568   10.457  -7.161  1.00 98.38 218 A 1 
ATOM   1740 C  CA  . GLY A 1 218 ? -0.816  10.583  -7.593  1.00 98.16 218 A 1 
ATOM   1741 C  C   . GLY A 1 218 ? -1.804  10.665  -6.426  1.00 98.12 218 A 1 
ATOM   1742 O  O   . GLY A 1 218 ? -1.499  11.199  -5.359  1.00 97.06 218 A 1 
ATOM   1743 N  N   . VAL A 1 219 ? -3.011  10.156  -6.650  1.00 97.81 219 A 1 
ATOM   1744 C  CA  . VAL A 1 219 ? -4.173  10.318  -5.759  1.00 97.53 219 A 1 
ATOM   1745 C  C   . VAL A 1 219 ? -4.715  8.966   -5.292  1.00 97.69 219 A 1 
ATOM   1746 O  O   . VAL A 1 219 ? -4.414  7.932   -5.874  1.00 96.79 219 A 1 
ATOM   1747 C  CB  . VAL A 1 219 ? -5.277  11.138  -6.440  1.00 96.68 219 A 1 
ATOM   1748 C  CG1 . VAL A 1 219 ? -4.774  12.515  -6.864  1.00 94.17 219 A 1 
ATOM   1749 C  CG2 . VAL A 1 219 ? -5.868  10.438  -7.673  1.00 94.05 219 A 1 
ATOM   1750 N  N   . ALA A 1 220 ? -5.576  8.981   -4.271  1.00 96.90 220 A 1 
ATOM   1751 C  CA  . ALA A 1 220 ? -6.392  7.827   -3.914  1.00 96.63 220 A 1 
ATOM   1752 C  C   . ALA A 1 220 ? -7.751  7.913   -4.619  1.00 96.47 220 A 1 
ATOM   1753 O  O   . ALA A 1 220 ? -8.598  8.722   -4.244  1.00 94.21 220 A 1 
ATOM   1754 C  CB  . ALA A 1 220 ? -6.529  7.766   -2.391  1.00 95.78 220 A 1 
ATOM   1755 N  N   . GLU A 1 221 ? -8.016  7.093   -5.623  1.00 95.55 221 A 1 
ATOM   1756 C  CA  . GLU A 1 221 ? -9.179  7.214   -6.508  1.00 94.90 221 A 1 
ATOM   1757 C  C   . GLU A 1 221 ? -10.532 7.124   -5.794  1.00 94.83 221 A 1 
ATOM   1758 O  O   . GLU A 1 221 ? -11.524 7.665   -6.272  1.00 92.54 221 A 1 
ATOM   1759 C  CB  . GLU A 1 221 ? -9.166  6.115   -7.582  1.00 92.73 221 A 1 
ATOM   1760 C  CG  . GLU A 1 221 ? -7.970  6.136   -8.517  1.00 89.97 221 A 1 
ATOM   1761 C  CD  . GLU A 1 221 ? -6.788  5.297   -8.040  1.00 91.84 221 A 1 
ATOM   1762 O  OE1 . GLU A 1 221 ? -6.132  4.675   -8.901  1.00 88.24 221 A 1 
ATOM   1763 O  OE2 . GLU A 1 221 ? -6.454  5.295   -6.842  1.00 88.94 221 A 1 
ATOM   1764 N  N   . ARG A 1 222 ? -10.584 6.457   -4.634  1.00 93.97 222 A 1 
ATOM   1765 C  CA  . ARG A 1 222 ? -11.812 6.336   -3.851  1.00 92.85 222 A 1 
ATOM   1766 C  C   . ARG A 1 222 ? -12.276 7.624   -3.181  1.00 93.01 222 A 1 
ATOM   1767 O  O   . ARG A 1 222 ? -13.355 7.653   -2.608  1.00 91.24 222 A 1 
ATOM   1768 C  CB  . ARG A 1 222 ? -11.657 5.187   -2.833  1.00 90.75 222 A 1 
ATOM   1769 C  CG  . ARG A 1 222 ? -10.717 5.537   -1.672  1.00 84.76 222 A 1 
ATOM   1770 C  CD  . ARG A 1 222 ? -10.439 4.333   -0.767  1.00 84.49 222 A 1 
ATOM   1771 N  NE  . ARG A 1 222 ? -11.654 3.876   -0.068  1.00 81.72 222 A 1 
ATOM   1772 C  CZ  . ARG A 1 222 ? -11.752 2.776   0.667   1.00 80.84 222 A 1 
ATOM   1773 N  NH1 . ARG A 1 222 ? -10.737 1.994   0.860   1.00 74.86 222 A 1 
ATOM   1774 N  NH2 . ARG A 1 222 ? -12.865 2.448   1.231   1.00 73.32 222 A 1 
ATOM   1775 N  N   . PHE A 1 223 ? -11.451 8.663   -3.211  1.00 94.81 223 A 1 
ATOM   1776 C  CA  . PHE A 1 223 ? -11.731 9.979   -2.646  1.00 94.52 223 A 1 
ATOM   1777 C  C   . PHE A 1 223 ? -11.399 11.072  -3.665  1.00 95.17 223 A 1 
ATOM   1778 O  O   . PHE A 1 223 ? -10.523 10.902  -4.495  1.00 93.10 223 A 1 
ATOM   1779 C  CB  . PHE A 1 223 ? -10.909 10.184  -1.374  1.00 93.06 223 A 1 
ATOM   1780 C  CG  . PHE A 1 223 ? -11.039 9.085   -0.332  1.00 91.44 223 A 1 
ATOM   1781 C  CD1 . PHE A 1 223 ? -12.265 8.872   0.312   1.00 87.92 223 A 1 
ATOM   1782 C  CD2 . PHE A 1 223 ? -9.939  8.293   0.012   1.00 87.35 223 A 1 
ATOM   1783 C  CE1 . PHE A 1 223 ? -12.394 7.881   1.296   1.00 85.99 223 A 1 
ATOM   1784 C  CE2 . PHE A 1 223 ? -10.052 7.295   0.995   1.00 85.37 223 A 1 
ATOM   1785 C  CZ  . PHE A 1 223 ? -11.282 7.092   1.640   1.00 85.25 223 A 1 
ATOM   1786 N  N   . ASN A 1 224 ? -12.156 12.222  -3.640  1.00 93.75 224 A 1 
ATOM   1787 C  CA  . ASN A 1 224 ? -11.812 13.396  -4.347  1.00 94.44 224 A 1 
ATOM   1788 C  C   . ASN A 1 224 ? -10.847 14.206  -3.534  1.00 94.02 224 A 1 
ATOM   1789 O  O   . ASN A 1 224 ? -10.856 14.183  -2.351  1.00 91.01 224 A 1 
ATOM   1790 C  CB  . ASN A 1 224 ? -13.058 14.158  -4.708  1.00 93.66 224 A 1 
ATOM   1791 C  CG  . ASN A 1 224 ? -13.912 13.487  -5.628  1.00 92.06 224 A 1 
ATOM   1792 O  OD1 . ASN A 1 224 ? -13.443 12.720  -6.498  1.00 88.24 224 A 1 
ATOM   1793 N  ND2 . ASN A 1 224 ? -14.961 13.542  -5.832  1.00 88.41 224 A 1 
ATOM   1794 N  N   . TYR A 1 225 ? -9.971  14.998  -4.161  1.00 93.54 225 A 1 
ATOM   1795 C  CA  . TYR A 1 225 ? -8.948  15.847  -3.537  1.00 92.80 225 A 1 
ATOM   1796 C  C   . TYR A 1 225 ? -8.008  15.048  -2.622  1.00 93.22 225 A 1 
ATOM   1797 O  O   . TYR A 1 225 ? -7.785  15.383  -1.469  1.00 90.00 225 A 1 
ATOM   1798 C  CB  . TYR A 1 225 ? -9.599  17.035  -2.833  1.00 91.43 225 A 1 
ATOM   1799 C  CG  . TYR A 1 225 ? -10.612 17.762  -3.679  1.00 87.97 225 A 1 
ATOM   1800 C  CD1 . TYR A 1 225 ? -10.178 18.644  -4.686  1.00 84.90 225 A 1 
ATOM   1801 C  CD2 . TYR A 1 225 ? -11.994 17.547  -3.495  1.00 85.49 225 A 1 
ATOM   1802 C  CE1 . TYR A 1 225 ? -11.109 19.315  -5.489  1.00 82.65 225 A 1 
ATOM   1803 C  CE2 . TYR A 1 225 ? -12.925 18.210  -4.291  1.00 82.24 225 A 1 
ATOM   1804 C  CZ  . TYR A 1 225 ? -12.482 19.097  -5.293  1.00 82.83 225 A 1 
ATOM   1805 O  OH  . TYR A 1 225 ? -13.392 19.748  -6.085  1.00 78.10 225 A 1 
ATOM   1806 N  N   . SER A 1 226 ? -7.498  13.954  -3.163  1.00 94.92 226 A 1 
ATOM   1807 C  CA  . SER A 1 226 ? -6.803  12.921  -2.408  1.00 95.05 226 A 1 
ATOM   1808 C  C   . SER A 1 226 ? -5.341  12.755  -2.827  1.00 96.12 226 A 1 
ATOM   1809 O  O   . SER A 1 226 ? -4.807  11.644  -2.791  1.00 94.62 226 A 1 
ATOM   1810 C  CB  . SER A 1 226 ? -7.591  11.611  -2.489  1.00 92.74 226 A 1 
ATOM   1811 O  OG  . SER A 1 226 ? -7.731  11.193  -3.824  1.00 89.52 226 A 1 
ATOM   1812 N  N   . ASP A 1 227 ? -4.695  13.862  -3.226  1.00 96.32 227 A 1 
ATOM   1813 C  CA  . ASP A 1 227 ? -3.260  13.899  -3.480  1.00 96.72 227 A 1 
ATOM   1814 C  C   . ASP A 1 227 ? -2.498  13.361  -2.268  1.00 97.33 227 A 1 
ATOM   1815 O  O   . ASP A 1 227 ? -2.748  13.768  -1.135  1.00 96.22 227 A 1 
ATOM   1816 C  CB  . ASP A 1 227 ? -2.807  15.334  -3.776  1.00 95.55 227 A 1 
ATOM   1817 C  CG  . ASP A 1 227 ? -3.540  15.878  -4.987  1.00 91.21 227 A 1 
ATOM   1818 O  OD1 . ASP A 1 227 ? -3.088  15.591  -6.119  1.00 84.97 227 A 1 
ATOM   1819 O  OD2 . ASP A 1 227 ? -4.594  16.530  -4.779  1.00 85.07 227 A 1 
ATOM   1820 N  N   . GLN A 1 228 ? -1.569  12.441  -2.509  1.00 98.18 228 A 1 
ATOM   1821 C  CA  . GLN A 1 228 ? -0.844  11.767  -1.438  1.00 98.26 228 A 1 
ATOM   1822 C  C   . GLN A 1 228 ? 0.452   12.496  -1.083  1.00 98.40 228 A 1 
ATOM   1823 O  O   . GLN A 1 228 ? 0.826   12.565  0.082   1.00 97.65 228 A 1 
ATOM   1824 C  CB  . GLN A 1 228 ? -0.567  10.314  -1.838  1.00 97.88 228 A 1 
ATOM   1825 C  CG  . GLN A 1 228 ? -1.841  9.495   -2.087  1.00 96.80 228 A 1 
ATOM   1826 C  CD  . GLN A 1 228 ? -2.770  9.526   -0.878  1.00 96.33 228 A 1 
ATOM   1827 O  OE1 . GLN A 1 228 ? -2.452  9.011   0.179   1.00 89.27 228 A 1 
ATOM   1828 N  NE2 . GLN A 1 228 ? -3.909  10.153  -0.981  1.00 88.27 228 A 1 
ATOM   1829 N  N   . LEU A 1 229 ? 1.138   13.033  -2.066  1.00 98.37 229 A 1 
ATOM   1830 C  CA  . LEU A 1 229 ? 2.424   13.691  -1.896  1.00 98.38 229 A 1 
ATOM   1831 C  C   . LEU A 1 229 ? 2.266   15.210  -2.034  1.00 98.14 229 A 1 
ATOM   1832 O  O   . LEU A 1 229 ? 1.365   15.686  -2.721  1.00 97.68 229 A 1 
ATOM   1833 C  CB  . LEU A 1 229 ? 3.444   13.119  -2.896  1.00 98.48 229 A 1 
ATOM   1834 C  CG  . LEU A 1 229 ? 3.563   11.583  -2.917  1.00 98.27 229 A 1 
ATOM   1835 C  CD1 . LEU A 1 229 ? 4.685   11.172  -3.863  1.00 98.14 229 A 1 
ATOM   1836 C  CD2 . LEU A 1 229 ? 3.866   10.991  -1.544  1.00 98.12 229 A 1 
ATOM   1837 N  N   . TYR A 1 230 ? 3.172   15.966  -1.417  1.00 98.17 230 A 1 
ATOM   1838 C  CA  . TYR A 1 230 ? 3.279   17.391  -1.729  1.00 97.92 230 A 1 
ATOM   1839 C  C   . TYR A 1 230 ? 3.511   17.566  -3.241  1.00 98.02 230 A 1 
ATOM   1840 O  O   . TYR A 1 230 ? 4.333   16.833  -3.792  1.00 97.84 230 A 1 
ATOM   1841 C  CB  . TYR A 1 230 ? 4.443   18.019  -0.956  1.00 97.65 230 A 1 
ATOM   1842 C  CG  . TYR A 1 230 ? 4.193   18.175  0.521   1.00 97.43 230 A 1 
ATOM   1843 C  CD1 . TYR A 1 230 ? 3.272   19.133  0.980   1.00 96.60 230 A 1 
ATOM   1844 C  CD2 . TYR A 1 230 ? 4.900   17.387  1.450   1.00 96.74 230 A 1 
ATOM   1845 C  CE1 . TYR A 1 230 ? 3.052   19.311  2.362   1.00 96.02 230 A 1 
ATOM   1846 C  CE2 . TYR A 1 230 ? 4.693   17.555  2.828   1.00 96.03 230 A 1 
ATOM   1847 C  CZ  . TYR A 1 230 ? 3.764   18.516  3.271   1.00 96.17 230 A 1 
ATOM   1848 O  OH  . TYR A 1 230 ? 3.559   18.678  4.622   1.00 94.72 230 A 1 
ATOM   1849 N  N   . PRO A 1 231 ? 2.867   18.523  -3.914  1.00 97.35 231 A 1 
ATOM   1850 C  CA  . PRO A 1 231 ? 2.934   18.665  -5.370  1.00 97.08 231 A 1 
ATOM   1851 C  C   . PRO A 1 231 ? 4.365   18.712  -5.920  1.00 97.43 231 A 1 
ATOM   1852 O  O   . PRO A 1 231 ? 4.696   17.996  -6.865  1.00 97.14 231 A 1 
ATOM   1853 C  CB  . PRO A 1 231 ? 2.156   19.942  -5.683  1.00 96.01 231 A 1 
ATOM   1854 C  CG  . PRO A 1 231 ? 1.131   20.018  -4.558  1.00 93.39 231 A 1 
ATOM   1855 C  CD  . PRO A 1 231 ? 1.891   19.458  -3.360  1.00 96.13 231 A 1 
ATOM   1856 N  N   . GLN A 1 232 ? 5.243   19.487  -5.280  1.00 97.07 232 A 1 
ATOM   1857 C  CA  . GLN A 1 232 ? 6.637   19.608  -5.709  1.00 96.88 232 A 1 
ATOM   1858 C  C   . GLN A 1 232 ? 7.427   18.296  -5.621  1.00 97.51 232 A 1 
ATOM   1859 O  O   . GLN A 1 232 ? 8.353   18.080  -6.405  1.00 97.26 232 A 1 
ATOM   1860 C  CB  . GLN A 1 232 ? 7.339   20.729  -4.921  1.00 95.52 232 A 1 
ATOM   1861 C  CG  . GLN A 1 232 ? 7.581   20.498  -3.417  1.00 90.66 232 A 1 
ATOM   1862 C  CD  . GLN A 1 232 ? 6.386   20.791  -2.508  1.00 89.49 232 A 1 
ATOM   1863 O  OE1 . GLN A 1 232 ? 5.242   20.895  -2.920  1.00 84.41 232 A 1 
ATOM   1864 N  NE2 . GLN A 1 232 ? 6.615   20.938  -1.224  1.00 82.78 232 A 1 
ATOM   1865 N  N   . TYR A 1 233 ? 7.079   17.411  -4.683  1.00 98.01 233 A 1 
ATOM   1866 C  CA  . TYR A 1 233 ? 7.704   16.091  -4.584  1.00 98.28 233 A 1 
ATOM   1867 C  C   . TYR A 1 233 ? 7.047   15.089  -5.523  1.00 98.41 233 A 1 
ATOM   1868 O  O   . TYR A 1 233 ? 7.762   14.289  -6.123  1.00 98.42 233 A 1 
ATOM   1869 C  CB  . TYR A 1 233 ? 7.661   15.580  -3.142  1.00 98.24 233 A 1 
ATOM   1870 C  CG  . TYR A 1 233 ? 8.359   16.443  -2.114  1.00 98.19 233 A 1 
ATOM   1871 C  CD1 . TYR A 1 233 ? 9.592   17.078  -2.397  1.00 97.74 233 A 1 
ATOM   1872 C  CD2 . TYR A 1 233 ? 7.776   16.605  -0.850  1.00 97.76 233 A 1 
ATOM   1873 C  CE1 . TYR A 1 233 ? 10.219  17.873  -1.434  1.00 97.40 233 A 1 
ATOM   1874 C  CE2 . TYR A 1 233 ? 8.393   17.397  0.131   1.00 97.40 233 A 1 
ATOM   1875 C  CZ  . TYR A 1 233 ? 9.608   18.032  -0.177  1.00 97.50 233 A 1 
ATOM   1876 O  OH  . TYR A 1 233 ? 10.200  18.825  0.771   1.00 96.71 233 A 1 
ATOM   1877 N  N   . ASN A 1 234 ? 5.736   15.150  -5.673  1.00 98.37 234 A 1 
ATOM   1878 C  CA  . ASN A 1 234 ? 5.000   14.323  -6.612  1.00 98.33 234 A 1 
ATOM   1879 C  C   . ASN A 1 234 ? 5.591   14.445  -8.021  1.00 98.56 234 A 1 
ATOM   1880 O  O   . ASN A 1 234 ? 6.027   13.445  -8.592  1.00 98.58 234 A 1 
ATOM   1881 C  CB  . ASN A 1 234 ? 3.521   14.731  -6.595  1.00 98.27 234 A 1 
ATOM   1882 C  CG  . ASN A 1 234 ? 2.712   13.805  -7.476  1.00 98.19 234 A 1 
ATOM   1883 O  OD1 . ASN A 1 234 ? 2.322   12.723  -7.064  1.00 96.29 234 A 1 
ATOM   1884 N  ND2 . ASN A 1 234 ? 2.485   14.167  -8.720  1.00 96.36 234 A 1 
ATOM   1885 N  N   . ASP A 1 235 ? 5.660   15.667  -8.526  1.00 98.16 235 A 1 
ATOM   1886 C  CA  . ASP A 1 235 ? 6.073   15.927  -9.902  1.00 98.00 235 A 1 
ATOM   1887 C  C   . ASP A 1 235 ? 7.538   15.549  -10.110 1.00 98.34 235 A 1 
ATOM   1888 O  O   . ASP A 1 235 ? 7.889   14.862  -11.074 1.00 98.20 235 A 1 
ATOM   1889 C  CB  . ASP A 1 235 ? 5.808   17.401  -10.242 1.00 97.22 235 A 1 
ATOM   1890 C  CG  . ASP A 1 235 ? 4.326   17.797  -10.179 1.00 93.49 235 A 1 
ATOM   1891 O  OD1 . ASP A 1 235 ? 3.470   16.911  -9.936  1.00 90.56 235 A 1 
ATOM   1892 O  OD2 . ASP A 1 235 ? 4.062   19.004  -10.346 1.00 89.67 235 A 1 
ATOM   1893 N  N   . ARG A 1 236 ? 8.409   15.907  -9.154  1.00 98.15 236 A 1 
ATOM   1894 C  CA  . ARG A 1 236 ? 9.827   15.529  -9.193  1.00 98.36 236 A 1 
ATOM   1895 C  C   . ARG A 1 236 ? 10.025  14.010  -9.121  1.00 98.62 236 A 1 
ATOM   1896 O  O   . ARG A 1 236 ? 10.919  13.492  -9.784  1.00 98.59 236 A 1 
ATOM   1897 C  CB  . ARG A 1 236 ? 10.577  16.251  -8.067  1.00 98.07 236 A 1 
ATOM   1898 C  CG  . ARG A 1 236 ? 12.097  16.075  -8.187  1.00 96.52 236 A 1 
ATOM   1899 C  CD  . ARG A 1 236 ? 12.819  16.908  -7.125  1.00 95.01 236 A 1 
ATOM   1900 N  NE  . ARG A 1 236 ? 14.281  16.779  -7.232  1.00 93.44 236 A 1 
ATOM   1901 C  CZ  . ARG A 1 236 ? 15.177  17.315  -6.411  1.00 91.67 236 A 1 
ATOM   1902 N  NH1 . ARG A 1 236 ? 14.827  18.056  -5.399  1.00 89.90 236 A 1 
ATOM   1903 N  NH2 . ARG A 1 236 ? 16.445  17.123  -6.607  1.00 88.49 236 A 1 
ATOM   1904 N  N   . LEU A 1 237 ? 9.217   13.296  -8.335  1.00 98.74 237 A 1 
ATOM   1905 C  CA  . LEU A 1 237 ? 9.300   11.844  -8.233  1.00 98.82 237 A 1 
ATOM   1906 C  C   . LEU A 1 237 ? 8.827   11.161  -9.519  1.00 98.99 237 A 1 
ATOM   1907 O  O   . LEU A 1 237 ? 9.507   10.259  -10.004 1.00 98.89 237 A 1 
ATOM   1908 C  CB  . LEU A 1 237 ? 8.510   11.373  -7.002  1.00 98.84 237 A 1 
ATOM   1909 C  CG  . LEU A 1 237 ? 8.547   9.851   -6.774  1.00 98.67 237 A 1 
ATOM   1910 C  CD1 . LEU A 1 237 ? 9.961   9.328   -6.564  1.00 98.49 237 A 1 
ATOM   1911 C  CD2 . LEU A 1 237 ? 7.717   9.509   -5.547  1.00 98.48 237 A 1 
ATOM   1912 N  N   . VAL A 1 238 ? 7.721   11.622  -10.105 1.00 98.82 238 A 1 
ATOM   1913 C  CA  . VAL A 1 238 ? 7.236   11.129  -11.403 1.00 98.95 238 A 1 
ATOM   1914 C  C   . VAL A 1 238 ? 8.307   11.308  -12.473 1.00 98.93 238 A 1 
ATOM   1915 O  O   . VAL A 1 238 ? 8.672   10.340  -13.141 1.00 98.89 238 A 1 
ATOM   1916 C  CB  . VAL A 1 238 ? 5.920   11.829  -11.817 1.00 98.81 238 A 1 
ATOM   1917 C  CG1 . VAL A 1 238 ? 5.502   11.468  -13.251 1.00 98.50 238 A 1 
ATOM   1918 C  CG2 . VAL A 1 238 ? 4.776   11.411  -10.893 1.00 98.52 238 A 1 
ATOM   1919 N  N   . ASP A 1 239 ? 8.865   12.512  -12.577 1.00 98.84 239 A 1 
ATOM   1920 C  CA  . ASP A 1 239 ? 9.937   12.816  -13.515 1.00 98.84 239 A 1 
ATOM   1921 C  C   . ASP A 1 239 ? 11.176  11.960  -13.279 1.00 98.86 239 A 1 
ATOM   1922 O  O   . ASP A 1 239 ? 11.747  11.419  -14.228 1.00 98.75 239 A 1 
ATOM   1923 C  CB  . ASP A 1 239 ? 10.306  14.305  -13.405 1.00 98.53 239 A 1 
ATOM   1924 C  CG  . ASP A 1 239 ? 9.496   15.225  -14.310 1.00 96.32 239 A 1 
ATOM   1925 O  OD1 . ASP A 1 239 ? 8.518   14.758  -14.937 1.00 94.08 239 A 1 
ATOM   1926 O  OD2 . ASP A 1 239 ? 9.976   16.363  -14.501 1.00 93.57 239 A 1 
ATOM   1927 N  N   . SER A 1 240 ? 11.581  11.787  -12.014 1.00 98.86 240 A 1 
ATOM   1928 C  CA  . SER A 1 240 ? 12.755  11.000  -11.646 1.00 98.86 240 A 1 
ATOM   1929 C  C   . SER A 1 240 ? 12.587  9.521   -11.999 1.00 98.89 240 A 1 
ATOM   1930 O  O   . SER A 1 240 ? 13.521  8.902   -12.488 1.00 98.74 240 A 1 
ATOM   1931 C  CB  . SER A 1 240 ? 13.063  11.110  -10.144 1.00 98.50 240 A 1 
ATOM   1932 O  OG  . SER A 1 240 ? 13.354  12.443  -9.789  1.00 94.36 240 A 1 
ATOM   1933 N  N   . LEU A 1 241 ? 11.407  8.954   -11.773 1.00 98.97 241 A 1 
ATOM   1934 C  CA  . LEU A 1 241 ? 11.131  7.563   -12.114 1.00 98.92 241 A 1 
ATOM   1935 C  C   . LEU A 1 241 ? 11.044  7.369   -13.633 1.00 98.98 241 A 1 
ATOM   1936 O  O   . LEU A 1 241 ? 11.704  6.488   -14.177 1.00 98.85 241 A 1 
ATOM   1937 C  CB  . LEU A 1 241 ? 9.828   7.123   -11.420 1.00 98.93 241 A 1 
ATOM   1938 C  CG  . LEU A 1 241 ? 9.931   7.022   -9.884  1.00 98.82 241 A 1 
ATOM   1939 C  CD1 . LEU A 1 241 ? 8.537   6.864   -9.290  1.00 98.66 241 A 1 
ATOM   1940 C  CD2 . LEU A 1 241 ? 10.779  5.839   -9.436  1.00 98.51 241 A 1 
ATOM   1941 N  N   . ALA A 1 242 ? 10.287  8.220   -14.331 1.00 98.90 242 A 1 
ATOM   1942 C  CA  . ALA A 1 242 ? 10.102  8.098   -15.775 1.00 98.96 242 A 1 
ATOM   1943 C  C   . ALA A 1 242 ? 11.406  8.318   -16.572 1.00 98.82 242 A 1 
ATOM   1944 O  O   . ALA A 1 242 ? 11.618  7.655   -17.586 1.00 98.65 242 A 1 
ATOM   1945 C  CB  . ALA A 1 242 ? 9.010   9.085   -16.202 1.00 98.83 242 A 1 
ATOM   1946 N  N   . GLU A 1 243 ? 12.297  9.171   -16.079 1.00 98.86 243 A 1 
ATOM   1947 C  CA  . GLU A 1 243 ? 13.603  9.445   -16.691 1.00 98.78 243 A 1 
ATOM   1948 C  C   . GLU A 1 243 ? 14.461  8.179   -16.827 1.00 98.83 243 A 1 
ATOM   1949 O  O   . GLU A 1 243 ? 15.253  8.071   -17.763 1.00 98.44 243 A 1 
ATOM   1950 C  CB  . GLU A 1 243 ? 14.324  10.508  -15.854 1.00 98.29 243 A 1 
ATOM   1951 C  CG  . GLU A 1 243 ? 15.705  10.944  -16.383 1.00 92.47 243 A 1 
ATOM   1952 C  CD  . GLU A 1 243 ? 15.670  11.448  -17.834 1.00 89.08 243 A 1 
ATOM   1953 O  OE1 . GLU A 1 243 ? 16.624  11.177  -18.580 1.00 84.03 243 A 1 
ATOM   1954 O  OE2 . GLU A 1 243 ? 14.665  12.057  -18.254 1.00 83.84 243 A 1 
ATOM   1955 N  N   . TYR A 1 244 ? 14.272  7.204   -15.945 1.00 98.89 244 A 1 
ATOM   1956 C  CA  . TYR A 1 244 ? 14.995  5.935   -15.930 1.00 98.86 244 A 1 
ATOM   1957 C  C   . TYR A 1 244 ? 14.139  4.750   -16.401 1.00 98.82 244 A 1 
ATOM   1958 O  O   . TYR A 1 244 ? 14.318  3.625   -15.943 1.00 98.64 244 A 1 
ATOM   1959 C  CB  . TYR A 1 244 ? 15.632  5.710   -14.564 1.00 98.88 244 A 1 
ATOM   1960 C  CG  . TYR A 1 244 ? 16.636  6.776   -14.186 1.00 98.88 244 A 1 
ATOM   1961 C  CD1 . TYR A 1 244 ? 17.931  6.783   -14.754 1.00 98.68 244 A 1 
ATOM   1962 C  CD2 . TYR A 1 244 ? 16.272  7.795   -13.296 1.00 98.69 244 A 1 
ATOM   1963 C  CE1 . TYR A 1 244 ? 18.840  7.796   -14.431 1.00 98.48 244 A 1 
ATOM   1964 C  CE2 . TYR A 1 244 ? 17.178  8.814   -12.972 1.00 98.51 244 A 1 
ATOM   1965 C  CZ  . TYR A 1 244 ? 18.456  8.818   -13.538 1.00 98.57 244 A 1 
ATOM   1966 O  OH  . TYR A 1 244 ? 19.325  9.825   -13.226 1.00 97.97 244 A 1 
ATOM   1967 N  N   . ASN A 1 245 ? 13.215  4.986   -17.336 1.00 98.87 245 A 1 
ATOM   1968 C  CA  . ASN A 1 245 ? 12.362  3.933   -17.899 1.00 98.70 245 A 1 
ATOM   1969 C  C   . ASN A 1 245 ? 13.133  2.814   -18.623 1.00 98.67 245 A 1 
ATOM   1970 O  O   . ASN A 1 245 ? 12.602  1.720   -18.817 1.00 97.93 245 A 1 
ATOM   1971 C  CB  . ASN A 1 245 ? 11.343  4.582   -18.846 1.00 98.42 245 A 1 
ATOM   1972 C  CG  . ASN A 1 245 ? 11.932  4.970   -20.194 1.00 98.11 245 A 1 
ATOM   1973 O  OD1 . ASN A 1 245 ? 12.940  5.644   -20.316 1.00 95.19 245 A 1 
ATOM   1974 N  ND2 . ASN A 1 245 ? 11.324  4.528   -21.262 1.00 94.30 245 A 1 
ATOM   1975 N  N   . ASP A 1 246 ? 14.375  3.074   -19.020 1.00 98.56 246 A 1 
ATOM   1976 C  CA  . ASP A 1 246 ? 15.297  2.097   -19.585 1.00 98.48 246 A 1 
ATOM   1977 C  C   . ASP A 1 246 ? 15.969  1.205   -18.530 1.00 98.47 246 A 1 
ATOM   1978 O  O   . ASP A 1 246 ? 16.484  0.138   -18.865 1.00 97.74 246 A 1 
ATOM   1979 C  CB  . ASP A 1 246 ? 16.354  2.850   -20.415 1.00 98.11 246 A 1 
ATOM   1980 C  CG  . ASP A 1 246 ? 17.186  3.837   -19.585 1.00 97.75 246 A 1 
ATOM   1981 O  OD1 . ASP A 1 246 ? 16.614  4.669   -18.841 1.00 96.44 246 A 1 
ATOM   1982 O  OD2 . ASP A 1 246 ? 18.432  3.833   -19.705 1.00 95.77 246 A 1 
ATOM   1983 N  N   . VAL A 1 247 ? 15.933  1.607   -17.264 1.00 98.68 247 A 1 
ATOM   1984 C  CA  . VAL A 1 247 ? 16.494  0.884   -16.116 1.00 98.77 247 A 1 
ATOM   1985 C  C   . VAL A 1 247 ? 15.399  0.201   -15.298 1.00 98.71 247 A 1 
ATOM   1986 O  O   . VAL A 1 247 ? 15.564  -0.942  -14.879 1.00 98.64 247 A 1 
ATOM   1987 C  CB  . VAL A 1 247 ? 17.316  1.845   -15.226 1.00 98.76 247 A 1 
ATOM   1988 C  CG1 . VAL A 1 247 ? 17.922  1.133   -14.012 1.00 98.47 247 A 1 
ATOM   1989 C  CG2 . VAL A 1 247 ? 18.468  2.485   -16.010 1.00 98.46 247 A 1 
ATOM   1990 N  N   . ILE A 1 248 ? 14.279  0.882   -15.068 1.00 98.84 248 A 1 
ATOM   1991 C  CA  . ILE A 1 248 ? 13.217  0.454   -14.156 1.00 98.81 248 A 1 
ATOM   1992 C  C   . ILE A 1 248 ? 12.242  -0.484  -14.881 1.00 98.85 248 A 1 
ATOM   1993 O  O   . ILE A 1 248 ? 11.538  -0.088  -15.805 1.00 98.68 248 A 1 
ATOM   1994 C  CB  . ILE A 1 248 ? 12.508  1.669   -13.534 1.00 98.91 248 A 1 
ATOM   1995 C  CG1 . ILE A 1 248 ? 13.506  2.514   -12.702 1.00 98.80 248 A 1 
ATOM   1996 C  CG2 . ILE A 1 248 ? 11.332  1.210   -12.643 1.00 98.82 248 A 1 
ATOM   1997 C  CD1 . ILE A 1 248 ? 12.938  3.852   -12.215 1.00 98.74 248 A 1 
ATOM   1998 N  N   . LEU A 1 249 ? 12.146  -1.717  -14.395 1.00 98.76 249 A 1 
ATOM   1999 C  CA  . LEU A 1 249 ? 11.181  -2.708  -14.899 1.00 98.65 249 A 1 
ATOM   2000 C  C   . LEU A 1 249 ? 9.755   -2.465  -14.392 1.00 98.71 249 A 1 
ATOM   2001 O  O   . LEU A 1 249 ? 8.792   -2.871  -15.032 1.00 98.20 249 A 1 
ATOM   2002 C  CB  . LEU A 1 249 ? 11.635  -4.123  -14.501 1.00 98.32 249 A 1 
ATOM   2003 C  CG  . LEU A 1 249 ? 13.049  -4.531  -14.948 1.00 97.15 249 A 1 
ATOM   2004 C  CD1 . LEU A 1 249 ? 13.255  -6.002  -14.633 1.00 95.96 249 A 1 
ATOM   2005 C  CD2 . LEU A 1 249 ? 13.279  -4.319  -16.441 1.00 95.81 249 A 1 
ATOM   2006 N  N   . GLY A 1 250 ? 9.624   -1.829  -13.234 1.00 98.80 250 A 1 
ATOM   2007 C  CA  . GLY A 1 250 ? 8.354   -1.529  -12.587 1.00 98.84 250 A 1 
ATOM   2008 C  C   . GLY A 1 250 ? 8.566   -0.956  -11.191 1.00 98.99 250 A 1 
ATOM   2009 O  O   . GLY A 1 250 ? 9.639   -1.095  -10.598 1.00 98.88 250 A 1 
ATOM   2010 N  N   . VAL A 1 251 ? 7.517   -0.330  -10.666 1.00 98.90 251 A 1 
ATOM   2011 C  CA  . VAL A 1 251 ? 7.465   0.240   -9.320  1.00 98.95 251 A 1 
ATOM   2012 C  C   . VAL A 1 251 ? 6.392   -0.489  -8.512  1.00 98.95 251 A 1 
ATOM   2013 O  O   . VAL A 1 251 ? 5.302   -0.736  -9.017  1.00 98.91 251 A 1 
ATOM   2014 C  CB  . VAL A 1 251 ? 7.201   1.756   -9.365  1.00 98.94 251 A 1 
ATOM   2015 C  CG1 . VAL A 1 251 ? 7.245   2.375   -7.972  1.00 98.76 251 A 1 
ATOM   2016 C  CG2 . VAL A 1 251 ? 8.218   2.496   -10.243 1.00 98.74 251 A 1 
ATOM   2017 N  N   . LEU A 1 252 ? 6.692   -0.841  -7.265  1.00 98.99 252 A 1 
ATOM   2018 C  CA  . LEU A 1 252 ? 5.761   -1.475  -6.345  1.00 98.96 252 A 1 
ATOM   2019 C  C   . LEU A 1 252 ? 5.423   -0.516  -5.206  1.00 98.94 252 A 1 
ATOM   2020 O  O   . LEU A 1 252 ? 6.325   -0.005  -4.544  1.00 98.78 252 A 1 
ATOM   2021 C  CB  . LEU A 1 252 ? 6.361   -2.779  -5.799  1.00 98.89 252 A 1 
ATOM   2022 C  CG  . LEU A 1 252 ? 6.777   -3.811  -6.857  1.00 97.78 252 A 1 
ATOM   2023 C  CD1 . LEU A 1 252 ? 7.253   -5.073  -6.166  1.00 93.71 252 A 1 
ATOM   2024 C  CD2 . LEU A 1 252 ? 5.627   -4.199  -7.792  1.00 93.55 252 A 1 
ATOM   2025 N  N   . CYS A 1 253 ? 4.127   -0.300  -4.967  1.00 98.92 253 A 1 
ATOM   2026 C  CA  . CYS A 1 253 ? 3.617   0.559   -3.910  1.00 98.96 253 A 1 
ATOM   2027 C  C   . CYS A 1 253 ? 2.555   -0.153  -3.064  1.00 98.94 253 A 1 
ATOM   2028 O  O   . CYS A 1 253 ? 1.967   -1.143  -3.487  1.00 98.51 253 A 1 
ATOM   2029 C  CB  . CYS A 1 253 ? 3.041   1.846   -4.516  1.00 98.70 253 A 1 
ATOM   2030 S  SG  . CYS A 1 253 ? 4.187   2.873   -5.457  1.00 98.01 253 A 1 
ATOM   2031 N  N   . GLY A 1 254 ? 2.293   0.389   -1.877  1.00 98.77 254 A 1 
ATOM   2032 C  CA  . GLY A 1 254 ? 1.208   -0.007  -0.989  1.00 98.78 254 A 1 
ATOM   2033 C  C   . GLY A 1 254 ? 0.330   1.194   -0.634  1.00 98.57 254 A 1 
ATOM   2034 O  O   . GLY A 1 254 ? -0.100  1.933   -1.528  1.00 97.80 254 A 1 
ATOM   2035 N  N   . HIS A 1 255 ? 0.105   1.411   0.659   1.00 98.34 255 A 1 
ATOM   2036 C  CA  . HIS A 1 255 ? -0.511  2.581   1.292   1.00 98.17 255 A 1 
ATOM   2037 C  C   . HIS A 1 255 ? -2.018  2.751   1.068   1.00 97.96 255 A 1 
ATOM   2038 O  O   . HIS A 1 255 ? -2.747  3.035   2.018   1.00 96.89 255 A 1 
ATOM   2039 C  CB  . HIS A 1 255 ? 0.260   3.841   0.889   1.00 97.76 255 A 1 
ATOM   2040 C  CG  . HIS A 1 255 ? -0.252  5.091   1.534   1.00 97.79 255 A 1 
ATOM   2041 N  ND1 . HIS A 1 255 ? -0.270  5.350   2.887   1.00 96.46 255 A 1 
ATOM   2042 C  CD2 . HIS A 1 255 ? -0.798  6.182   0.911   1.00 96.41 255 A 1 
ATOM   2043 C  CE1 . HIS A 1 255 ? -0.815  6.559   3.068   1.00 96.13 255 A 1 
ATOM   2044 N  NE2 . HIS A 1 255 ? -1.148  7.102   1.896   1.00 96.36 255 A 1 
ATOM   2045 N  N   . LEU A 1 256 ? -2.523  2.598   -0.156  1.00 98.01 256 A 1 
ATOM   2046 C  CA  . LEU A 1 256 ? -3.933  2.855   -0.458  1.00 97.73 256 A 1 
ATOM   2047 C  C   . LEU A 1 256 ? -4.864  1.703   -0.068  1.00 97.39 256 A 1 
ATOM   2048 O  O   . LEU A 1 256 ? -6.086  1.886   -0.069  1.00 96.04 256 A 1 
ATOM   2049 C  CB  . LEU A 1 256 ? -4.102  3.220   -1.941  1.00 97.69 256 A 1 
ATOM   2050 C  CG  . LEU A 1 256 ? -3.331  4.471   -2.398  1.00 97.34 256 A 1 
ATOM   2051 C  CD1 . LEU A 1 256 ? -3.745  4.813   -3.824  1.00 96.77 256 A 1 
ATOM   2052 C  CD2 . LEU A 1 256 ? -3.607  5.696   -1.524  1.00 96.60 256 A 1 
ATOM   2053 N  N   . HIS A 1 257 ? -4.322  0.537   0.255   1.00 97.43 257 A 1 
ATOM   2054 C  CA  . HIS A 1 257 ? -5.037  -0.708  0.576   1.00 97.41 257 A 1 
ATOM   2055 C  C   . HIS A 1 257 ? -5.869  -1.297  -0.571  1.00 97.50 257 A 1 
ATOM   2056 O  O   . HIS A 1 257 ? -6.503  -2.335  -0.411  1.00 96.50 257 A 1 
ATOM   2057 C  CB  . HIS A 1 257 ? -5.878  -0.516  1.843   1.00 97.22 257 A 1 
ATOM   2058 C  CG  . HIS A 1 257 ? -5.105  -0.242  3.098   1.00 97.28 257 A 1 
ATOM   2059 N  ND1 . HIS A 1 257 ? -5.467  -0.720  4.347   1.00 95.69 257 A 1 
ATOM   2060 C  CD2 . HIS A 1 257 ? -3.955  0.451   3.255   1.00 95.53 257 A 1 
ATOM   2061 C  CE1 . HIS A 1 257 ? -4.544  -0.328  5.205   1.00 95.42 257 A 1 
ATOM   2062 N  NE2 . HIS A 1 257 ? -3.606  0.395   4.591   1.00 95.68 257 A 1 
ATOM   2063 N  N   . THR A 1 258 ? -5.852  -0.642  -1.725  1.00 97.47 258 A 1 
ATOM   2064 C  CA  . THR A 1 258 ? -6.635  -0.984  -2.907  1.00 97.46 258 A 1 
ATOM   2065 C  C   . THR A 1 258 ? -5.746  -1.507  -4.033  1.00 97.89 258 A 1 
ATOM   2066 O  O   . THR A 1 258 ? -4.555  -1.224  -4.095  1.00 97.43 258 A 1 
ATOM   2067 C  CB  . THR A 1 258 ? -7.456  0.219   -3.369  1.00 96.57 258 A 1 
ATOM   2068 O  OG1 . THR A 1 258 ? -6.667  1.385   -3.442  1.00 93.70 258 A 1 
ATOM   2069 C  CG2 . THR A 1 258 ? -8.609  0.499   -2.406  1.00 92.85 258 A 1 
ATOM   2070 N  N   . ASP A 1 259 ? -6.346  -2.283  -4.933  1.00 97.98 259 A 1 
ATOM   2071 C  CA  . ASP A 1 259 ? -5.688  -2.845  -6.107  1.00 98.14 259 A 1 
ATOM   2072 C  C   . ASP A 1 259 ? -5.847  -1.882  -7.288  1.00 98.17 259 A 1 
ATOM   2073 O  O   . ASP A 1 259 ? -6.913  -1.776  -7.891  1.00 97.62 259 A 1 
ATOM   2074 C  CB  . ASP A 1 259 ? -6.289  -4.220  -6.378  1.00 98.16 259 A 1 
ATOM   2075 C  CG  . ASP A 1 259 ? -5.693  -4.937  -7.585  1.00 98.11 259 A 1 
ATOM   2076 O  OD1 . ASP A 1 259 ? -4.791  -4.408  -8.261  1.00 97.23 259 A 1 
ATOM   2077 O  OD2 . ASP A 1 259 ? -6.107  -6.083  -7.815  1.00 97.00 259 A 1 
ATOM   2078 N  N   . THR A 1 260 ? -4.781  -1.156  -7.608  1.00 98.37 260 A 1 
ATOM   2079 C  CA  . THR A 1 260 ? -4.781  -0.199  -8.716  1.00 98.35 260 A 1 
ATOM   2080 C  C   . THR A 1 260 ? -3.383  -0.032  -9.303  1.00 98.52 260 A 1 
ATOM   2081 O  O   . THR A 1 260 ? -2.434  -0.721  -8.921  1.00 98.43 260 A 1 
ATOM   2082 C  CB  . THR A 1 260 ? -5.425  1.126   -8.272  1.00 97.66 260 A 1 
ATOM   2083 O  OG1 . THR A 1 260 ? -5.664  1.953   -9.392  1.00 93.92 260 A 1 
ATOM   2084 C  CG2 . THR A 1 260 ? -4.593  1.900   -7.266  1.00 94.90 260 A 1 
ATOM   2085 N  N   . PHE A 1 261 ? -3.248  0.868   -10.268 1.00 98.54 261 A 1 
ATOM   2086 C  CA  . PHE A 1 261 ? -1.993  1.134   -10.962 1.00 98.57 261 A 1 
ATOM   2087 C  C   . PHE A 1 261 ? -1.822  2.613   -11.306 1.00 98.49 261 A 1 
ATOM   2088 O  O   . PHE A 1 261 ? -2.770  3.399   -11.300 1.00 98.03 261 A 1 
ATOM   2089 C  CB  . PHE A 1 261 ? -1.898  0.246   -12.203 1.00 98.43 261 A 1 
ATOM   2090 C  CG  . PHE A 1 261 ? -2.954  0.526   -13.258 1.00 98.43 261 A 1 
ATOM   2091 C  CD1 . PHE A 1 261 ? -4.181  -0.181  -13.242 1.00 97.94 261 A 1 
ATOM   2092 C  CD2 . PHE A 1 261 ? -2.723  1.472   -14.264 1.00 97.76 261 A 1 
ATOM   2093 C  CE1 . PHE A 1 261 ? -5.152  0.070   -14.218 1.00 97.24 261 A 1 
ATOM   2094 C  CE2 . PHE A 1 261 ? -3.695  1.726   -15.241 1.00 97.30 261 A 1 
ATOM   2095 C  CZ  . PHE A 1 261 ? -4.913  1.027   -15.223 1.00 97.47 261 A 1 
ATOM   2096 N  N   . ARG A 1 262 ? -0.595  2.993   -11.639 1.00 98.61 262 A 1 
ATOM   2097 C  CA  . ARG A 1 262 ? -0.233  4.301   -12.175 1.00 98.61 262 A 1 
ATOM   2098 C  C   . ARG A 1 262 ? 0.654   4.119   -13.397 1.00 98.82 262 A 1 
ATOM   2099 O  O   . ARG A 1 262 ? 1.537   3.269   -13.404 1.00 98.67 262 A 1 
ATOM   2100 C  CB  . ARG A 1 262 ? 0.516   5.133   -11.114 1.00 98.31 262 A 1 
ATOM   2101 C  CG  . ARG A 1 262 ? -0.220  5.320   -9.783  1.00 96.99 262 A 1 
ATOM   2102 C  CD  . ARG A 1 262 ? -1.357  6.325   -9.894  1.00 95.28 262 A 1 
ATOM   2103 N  NE  . ARG A 1 262 ? -2.121  6.407   -8.635  1.00 95.51 262 A 1 
ATOM   2104 C  CZ  . ARG A 1 262 ? -3.246  5.760   -8.373  1.00 95.70 262 A 1 
ATOM   2105 N  NH1 . ARG A 1 262 ? -3.798  4.941   -9.218  1.00 91.83 262 A 1 
ATOM   2106 N  NH2 . ARG A 1 262 ? -3.863  5.937   -7.250  1.00 92.59 262 A 1 
ATOM   2107 N  N   . ILE A 1 263 ? 0.430   4.949   -14.401 1.00 98.58 263 A 1 
ATOM   2108 C  CA  . ILE A 1 263 ? 1.333   5.102   -15.541 1.00 98.61 263 A 1 
ATOM   2109 C  C   . ILE A 1 263 ? 2.084   6.412   -15.323 1.00 98.76 263 A 1 
ATOM   2110 O  O   . ILE A 1 263 ? 1.521   7.489   -15.509 1.00 98.50 263 A 1 
ATOM   2111 C  CB  . ILE A 1 263 ? 0.572   5.069   -16.883 1.00 98.55 263 A 1 
ATOM   2112 C  CG1 . ILE A 1 263 ? -0.329  3.813   -16.994 1.00 98.05 263 A 1 
ATOM   2113 C  CG2 . ILE A 1 263 ? 1.595   5.122   -18.031 1.00 98.11 263 A 1 
ATOM   2114 C  CD1 . ILE A 1 263 ? -1.208  3.774   -18.250 1.00 96.76 263 A 1 
ATOM   2115 N  N   . LEU A 1 264 ? 3.323   6.326   -14.861 1.00 98.81 264 A 1 
ATOM   2116 C  CA  . LEU A 1 264 ? 4.161   7.485   -14.587 1.00 98.86 264 A 1 
ATOM   2117 C  C   . LEU A 1 264 ? 4.892   7.870   -15.869 1.00 98.83 264 A 1 
ATOM   2118 O  O   . LEU A 1 264 ? 5.536   7.026   -16.484 1.00 98.56 264 A 1 
ATOM   2119 C  CB  . LEU A 1 264 ? 5.144   7.170   -13.454 1.00 98.72 264 A 1 
ATOM   2120 C  CG  . LEU A 1 264 ? 4.515   6.611   -12.170 1.00 98.07 264 A 1 
ATOM   2121 C  CD1 . LEU A 1 264 ? 5.602   6.320   -11.147 1.00 96.76 264 A 1 
ATOM   2122 C  CD2 . LEU A 1 264 ? 3.517   7.589   -11.548 1.00 96.43 264 A 1 
ATOM   2123 N  N   . SER A 1 265 ? 4.793   9.130   -16.284 1.00 98.63 265 A 1 
ATOM   2124 C  CA  . SER A 1 265 ? 5.343   9.563   -17.566 1.00 98.53 265 A 1 
ATOM   2125 C  C   . SER A 1 265 ? 6.035   10.922  -17.514 1.00 98.64 265 A 1 
ATOM   2126 O  O   . SER A 1 265 ? 5.590   11.833  -16.827 1.00 98.18 265 A 1 
ATOM   2127 C  CB  . SER A 1 265 ? 4.270   9.547   -18.659 1.00 97.41 265 A 1 
ATOM   2128 O  OG  . SER A 1 265 ? 3.193   10.402  -18.353 1.00 83.44 265 A 1 
ATOM   2129 N  N   . LYS A 1 266 ? 7.092   11.049  -18.318 1.00 98.46 266 A 1 
ATOM   2130 C  CA  . LYS A 1 266 ? 7.782   12.293  -18.639 1.00 98.21 266 A 1 
ATOM   2131 C  C   . LYS A 1 266 ? 8.020   12.323  -20.148 1.00 98.14 266 A 1 
ATOM   2132 O  O   . LYS A 1 266 ? 8.879   11.610  -20.664 1.00 97.03 266 A 1 
ATOM   2133 C  CB  . LYS A 1 266 ? 9.089   12.365  -17.840 1.00 97.66 266 A 1 
ATOM   2134 C  CG  . LYS A 1 266 ? 9.855   13.670  -18.095 1.00 95.78 266 A 1 
ATOM   2135 C  CD  . LYS A 1 266 ? 11.169  13.617  -17.314 1.00 93.49 266 A 1 
ATOM   2136 C  CE  . LYS A 1 266 ? 11.959  14.918  -17.461 1.00 88.57 266 A 1 
ATOM   2137 N  NZ  . LYS A 1 266 ? 13.203  14.821  -16.670 1.00 81.24 266 A 1 
ATOM   2138 N  N   . GLY A 1 267 ? 7.214   13.109  -20.852 1.00 97.45 267 A 1 
ATOM   2139 C  CA  . GLY A 1 267 ? 7.179   13.056  -22.308 1.00 96.97 267 A 1 
ATOM   2140 C  C   . GLY A 1 267 ? 6.792   11.648  -22.794 1.00 97.46 267 A 1 
ATOM   2141 O  O   . GLY A 1 267 ? 5.726   11.143  -22.452 1.00 95.66 267 A 1 
ATOM   2142 N  N   . ASN A 1 268 ? 7.667   11.019  -23.580 1.00 97.80 268 A 1 
ATOM   2143 C  CA  . ASN A 1 268 ? 7.466   9.660   -24.076 1.00 97.63 268 A 1 
ATOM   2144 C  C   . ASN A 1 268 ? 8.065   8.568   -23.173 1.00 98.07 268 A 1 
ATOM   2145 O  O   . ASN A 1 268 ? 7.870   7.385   -23.456 1.00 96.91 268 A 1 
ATOM   2146 C  CB  . ASN A 1 268 ? 8.019   9.577   -25.514 1.00 96.19 268 A 1 
ATOM   2147 C  CG  . ASN A 1 268 ? 9.529   9.750   -25.598 1.00 88.14 268 A 1 
ATOM   2148 O  OD1 . ASN A 1 268 ? 10.180  10.296  -24.731 1.00 76.92 268 A 1 
ATOM   2149 N  ND2 . ASN A 1 268 ? 10.135  9.300   -26.674 1.00 77.86 268 A 1 
ATOM   2150 N  N   . LYS A 1 269 ? 8.783   8.939   -22.117 1.00 98.68 269 A 1 
ATOM   2151 C  CA  . LYS A 1 269 ? 9.349   7.996   -21.155 1.00 98.67 269 A 1 
ATOM   2152 C  C   . LYS A 1 269 ? 8.283   7.627   -20.128 1.00 98.78 269 A 1 
ATOM   2153 O  O   . LYS A 1 269 ? 7.685   8.514   -19.530 1.00 98.50 269 A 1 
ATOM   2154 C  CB  . LYS A 1 269 ? 10.578  8.581   -20.460 1.00 98.48 269 A 1 
ATOM   2155 C  CG  . LYS A 1 269 ? 11.724  8.909   -21.424 1.00 97.52 269 A 1 
ATOM   2156 C  CD  . LYS A 1 269 ? 12.919  9.426   -20.621 1.00 95.26 269 A 1 
ATOM   2157 C  CE  . LYS A 1 269 ? 14.104  9.768   -21.515 1.00 89.51 269 A 1 
ATOM   2158 N  NZ  . LYS A 1 269 ? 15.260  10.186  -20.693 1.00 82.67 269 A 1 
ATOM   2159 N  N   . LYS A 1 270 ? 8.054   6.323   -19.928 1.00 98.84 270 A 1 
ATOM   2160 C  CA  . LYS A 1 270 ? 6.990   5.828   -19.060 1.00 98.81 270 A 1 
ATOM   2161 C  C   . LYS A 1 270 ? 7.466   4.633   -18.236 1.00 98.85 270 A 1 
ATOM   2162 O  O   . LYS A 1 270 ? 8.231   3.807   -18.725 1.00 98.56 270 A 1 
ATOM   2163 C  CB  . LYS A 1 270 ? 5.752   5.428   -19.889 1.00 98.61 270 A 1 
ATOM   2164 C  CG  . LYS A 1 270 ? 5.171   6.607   -20.684 1.00 98.03 270 A 1 
ATOM   2165 C  CD  . LYS A 1 270 ? 3.989   6.190   -21.548 1.00 96.74 270 A 1 
ATOM   2166 C  CE  . LYS A 1 270 ? 3.580   7.374   -22.420 1.00 93.62 270 A 1 
ATOM   2167 N  NZ  . LYS A 1 270 ? 2.557   7.001   -23.417 1.00 87.55 270 A 1 
ATOM   2168 N  N   . VAL A 1 271 ? 6.959   4.536   -17.005 1.00 98.85 271 A 1 
ATOM   2169 C  CA  . VAL A 1 271 ? 7.123   3.373   -16.133 1.00 98.83 271 A 1 
ATOM   2170 C  C   . VAL A 1 271 ? 5.789   3.017   -15.486 1.00 98.84 271 A 1 
ATOM   2171 O  O   . VAL A 1 271 ? 4.947   3.886   -15.260 1.00 98.67 271 A 1 
ATOM   2172 C  CB  . VAL A 1 271 ? 8.208   3.575   -15.047 1.00 98.42 271 A 1 
ATOM   2173 C  CG1 . VAL A 1 271 ? 9.593   3.747   -15.680 1.00 93.87 271 A 1 
ATOM   2174 C  CG2 . VAL A 1 271 ? 7.932   4.764   -14.131 1.00 93.95 271 A 1 
ATOM   2175 N  N   . MET A 1 272 ? 5.602   1.742   -15.192 1.00 98.84 272 A 1 
ATOM   2176 C  CA  . MET A 1 272 ? 4.436   1.275   -14.453 1.00 98.89 272 A 1 
ATOM   2177 C  C   . MET A 1 272 ? 4.686   1.300   -12.953 1.00 98.92 272 A 1 
ATOM   2178 O  O   . MET A 1 272 ? 5.733   0.847   -12.502 1.00 98.84 272 A 1 
ATOM   2179 C  CB  . MET A 1 272 ? 4.047   -0.142  -14.882 1.00 98.76 272 A 1 
ATOM   2180 C  CG  . MET A 1 272 ? 3.356   -0.167  -16.249 1.00 97.38 272 A 1 
ATOM   2181 S  SD  . MET A 1 272 ? 1.939   0.934   -16.429 1.00 98.17 272 A 1 
ATOM   2182 C  CE  . MET A 1 272 ? 0.893   0.396   -15.059 1.00 96.50 272 A 1 
ATOM   2183 N  N   . ALA A 1 273 ? 3.690   1.741   -12.193 1.00 98.90 273 A 1 
ATOM   2184 C  CA  . ALA A 1 273 ? 3.612   1.531   -10.754 1.00 98.92 273 A 1 
ATOM   2185 C  C   . ALA A 1 273 ? 2.368   0.718   -10.400 1.00 98.82 273 A 1 
ATOM   2186 O  O   . ALA A 1 273 ? 1.274   0.989   -10.891 1.00 98.69 273 A 1 
ATOM   2187 C  CB  . ALA A 1 273 ? 3.682   2.872   -10.035 1.00 98.86 273 A 1 
ATOM   2188 N  N   . PHE A 1 274 ? 2.538   -0.276  -9.544  1.00 98.99 274 A 1 
ATOM   2189 C  CA  . PHE A 1 274 ? 1.492   -1.193  -9.116  1.00 98.96 274 A 1 
ATOM   2190 C  C   . PHE A 1 274 ? 1.229   -0.996  -7.630  1.00 98.93 274 A 1 
ATOM   2191 O  O   . PHE A 1 274 ? 2.123   -1.224  -6.815  1.00 98.75 274 A 1 
ATOM   2192 C  CB  . PHE A 1 274 ? 1.914   -2.641  -9.397  1.00 98.86 274 A 1 
ATOM   2193 C  CG  . PHE A 1 274 ? 2.334   -2.873  -10.827 1.00 98.80 274 A 1 
ATOM   2194 C  CD1 . PHE A 1 274 ? 1.369   -2.951  -11.835 1.00 98.31 274 A 1 
ATOM   2195 C  CD2 . PHE A 1 274 ? 3.700   -2.940  -11.156 1.00 98.28 274 A 1 
ATOM   2196 C  CE1 . PHE A 1 274 ? 1.757   -3.083  -13.168 1.00 97.73 274 A 1 
ATOM   2197 C  CE2 . PHE A 1 274 ? 4.093   -3.074  -12.493 1.00 97.74 274 A 1 
ATOM   2198 C  CZ  . PHE A 1 274 ? 3.121   -3.145  -13.504 1.00 97.95 274 A 1 
ATOM   2199 N  N   . ILE A 1 275 ? 0.022   -0.595  -7.285  1.00 98.81 275 A 1 
ATOM   2200 C  CA  . ILE A 1 275 ? -0.420  -0.483  -5.899  1.00 98.75 275 A 1 
ATOM   2201 C  C   . ILE A 1 275 ? -1.041  -1.826  -5.514  1.00 98.71 275 A 1 
ATOM   2202 O  O   . ILE A 1 275 ? -2.077  -2.226  -6.049  1.00 98.33 275 A 1 
ATOM   2203 C  CB  . ILE A 1 275 ? -1.358  0.723   -5.714  1.00 98.56 275 A 1 
ATOM   2204 C  CG1 . ILE A 1 275 ? -0.609  2.021   -6.088  1.00 97.66 275 A 1 
ATOM   2205 C  CG2 . ILE A 1 275 ? -1.847  0.783   -4.261  1.00 97.74 275 A 1 
ATOM   2206 C  CD1 . ILE A 1 275 ? -1.508  3.247   -6.215  1.00 93.02 275 A 1 
ATOM   2207 N  N   . GLY A 1 276 ? -0.356  -2.552  -4.638  1.00 98.63 276 A 1 
ATOM   2208 C  CA  . GLY A 1 276 ? -0.797  -3.855  -4.172  1.00 98.46 276 A 1 
ATOM   2209 C  C   . GLY A 1 276 ? -1.878  -3.739  -3.099  1.00 98.32 276 A 1 
ATOM   2210 O  O   . GLY A 1 276 ? -1.765  -2.877  -2.225  1.00 97.36 276 A 1 
ATOM   2211 N  N   . PRO A 1 277 ? -2.909  -4.599  -3.123  1.00 98.39 277 A 1 
ATOM   2212 C  CA  . PRO A 1 277 ? -3.944  -4.600  -2.098  1.00 98.32 277 A 1 
ATOM   2213 C  C   . PRO A 1 277 ? -3.375  -5.045  -0.744  1.00 98.46 277 A 1 
ATOM   2214 O  O   . PRO A 1 277 ? -2.486  -5.891  -0.671  1.00 98.01 277 A 1 
ATOM   2215 C  CB  . PRO A 1 277 ? -5.019  -5.555  -2.615  1.00 97.66 277 A 1 
ATOM   2216 C  CG  . PRO A 1 277 ? -4.214  -6.553  -3.442  1.00 96.64 277 A 1 
ATOM   2217 C  CD  . PRO A 1 277 ? -3.125  -5.693  -4.063  1.00 97.72 277 A 1 
ATOM   2218 N  N   . SER A 1 278 ? -3.919  -4.490  0.328   1.00 98.35 278 A 1 
ATOM   2219 C  CA  . SER A 1 278 ? -3.466  -4.734  1.692   1.00 98.47 278 A 1 
ATOM   2220 C  C   . SER A 1 278 ? -3.851  -6.115  2.232   1.00 98.60 278 A 1 
ATOM   2221 O  O   . SER A 1 278 ? -4.823  -6.739  1.806   1.00 98.38 278 A 1 
ATOM   2222 C  CB  . SER A 1 278 ? -4.003  -3.648  2.626   1.00 97.84 278 A 1 
ATOM   2223 O  OG  . SER A 1 278 ? -5.419  -3.653  2.652   1.00 96.46 278 A 1 
ATOM   2224 N  N   . VAL A 1 279 ? -3.119  -6.556  3.247   1.00 98.53 279 A 1 
ATOM   2225 C  CA  . VAL A 1 279 ? -3.601  -7.600  4.163   1.00 98.51 279 A 1 
ATOM   2226 C  C   . VAL A 1 279 ? -4.659  -7.028  5.100   1.00 98.32 279 A 1 
ATOM   2227 O  O   . VAL A 1 279 ? -5.612  -7.731  5.436   1.00 97.66 279 A 1 
ATOM   2228 C  CB  . VAL A 1 279 ? -2.440  -8.184  4.984   1.00 98.42 279 A 1 
ATOM   2229 C  CG1 . VAL A 1 279 ? -2.908  -9.252  5.981   1.00 97.53 279 A 1 
ATOM   2230 C  CG2 . VAL A 1 279 ? -1.411  -8.832  4.063   1.00 97.62 279 A 1 
ATOM   2231 N  N   . ASP A 1 280 ? -4.510  -5.780  5.504   1.00 98.23 280 A 1 
ATOM   2232 C  CA  . ASP A 1 280 ? -5.425  -5.110  6.421   1.00 97.90 280 A 1 
ATOM   2233 C  C   . ASP A 1 280 ? -6.845  -5.011  5.851   1.00 97.93 280 A 1 
ATOM   2234 O  O   . ASP A 1 280 ? -7.068  -4.835  4.653   1.00 96.62 280 A 1 
ATOM   2235 C  CB  . ASP A 1 280 ? -4.895  -3.726  6.794   1.00 97.06 280 A 1 
ATOM   2236 C  CG  . ASP A 1 280 ? -5.717  -3.098  7.923   1.00 96.59 280 A 1 
ATOM   2237 O  OD1 . ASP A 1 280 ? -6.209  -3.877  8.760   1.00 93.61 280 A 1 
ATOM   2238 O  OD2 . ASP A 1 280 ? -5.900  -1.867  7.923   1.00 93.31 280 A 1 
ATOM   2239 N  N   . THR A 1 281 ? -7.824  -5.132  6.741   1.00 96.65 281 A 1 
ATOM   2240 C  CA  . THR A 1 281 ? -9.249  -5.070  6.422   1.00 96.03 281 A 1 
ATOM   2241 C  C   . THR A 1 281 ? -9.858  -3.700  6.649   1.00 94.79 281 A 1 
ATOM   2242 O  O   . THR A 1 281 ? -10.995 -3.462  6.240   1.00 90.93 281 A 1 
ATOM   2243 C  CB  . THR A 1 281 ? -10.022 -6.117  7.223   1.00 95.30 281 A 1 
ATOM   2244 O  OG1 . THR A 1 281 ? -9.652  -6.112  8.582   1.00 91.99 281 A 1 
ATOM   2245 C  CG2 . THR A 1 281 ? -9.765  -7.514  6.702   1.00 92.39 281 A 1 
ATOM   2246 N  N   . TRP A 1 282 ? -9.124  -2.779  7.260   1.00 92.75 282 A 1 
ATOM   2247 C  CA  . TRP A 1 282 ? -9.605  -1.433  7.522   1.00 89.86 282 A 1 
ATOM   2248 C  C   . TRP A 1 282 ? -10.064 -0.746  6.240   1.00 87.94 282 A 1 
ATOM   2249 O  O   . TRP A 1 282 ? -9.400  -0.808  5.207   1.00 81.11 282 A 1 
ATOM   2250 C  CB  . TRP A 1 282 ? -8.515  -0.625  8.226   1.00 86.04 282 A 1 
ATOM   2251 C  CG  . TRP A 1 282 ? -8.991  0.679   8.769   1.00 82.99 282 A 1 
ATOM   2252 C  CD1 . TRP A 1 282 ? -9.016  1.851   8.108   1.00 73.51 282 A 1 
ATOM   2253 C  CD2 . TRP A 1 282 ? -9.535  0.951   10.105  1.00 76.73 282 A 1 
ATOM   2254 N  NE1 . TRP A 1 282 ? -9.539  2.845   8.933   1.00 69.81 282 A 1 
ATOM   2255 C  CE2 . TRP A 1 282 ? -9.857  2.330   10.164  1.00 72.42 282 A 1 
ATOM   2256 C  CE3 . TRP A 1 282 ? -9.767  0.156   11.244  1.00 66.83 282 A 1 
ATOM   2257 C  CZ2 . TRP A 1 282 ? -10.398 2.911   11.335  1.00 69.03 282 A 1 
ATOM   2258 C  CZ3 . TRP A 1 282 ? -10.301 0.738   12.404  1.00 63.94 282 A 1 
ATOM   2259 C  CH2 . TRP A 1 282 ? -10.612 2.097   12.447  1.00 65.27 282 A 1 
ATOM   2260 N  N   . LEU A 1 283 ? -11.209 -0.070  6.309   1.00 87.33 283 A 1 
ATOM   2261 C  CA  . LEU A 1 283 ? -11.925 0.523   5.176   1.00 85.38 283 A 1 
ATOM   2262 C  C   . LEU A 1 283 ? -12.623 -0.480  4.240   1.00 85.82 283 A 1 
ATOM   2263 O  O   . LEU A 1 283 ? -13.086 -0.088  3.160   1.00 80.61 283 A 1 
ATOM   2264 C  CB  . LEU A 1 283 ? -11.052 1.528   4.406   1.00 81.13 283 A 1 
ATOM   2265 C  CG  . LEU A 1 283 ? -10.394 2.616   5.246   1.00 76.72 283 A 1 
ATOM   2266 C  CD1 . LEU A 1 283 ? -9.407  3.419   4.386   1.00 70.77 283 A 1 
ATOM   2267 C  CD2 . LEU A 1 283 ? -11.437 3.588   5.803   1.00 70.85 283 A 1 
ATOM   2268 N  N   . GLY A 1 284 ? -12.753 -1.731  4.645   1.00 90.14 284 A 1 
ATOM   2269 C  CA  . GLY A 1 284 ? -13.577 -2.712  3.948   1.00 90.47 284 A 1 
ATOM   2270 C  C   . GLY A 1 284 ? -12.929 -3.275  2.686   1.00 92.17 284 A 1 
ATOM   2271 O  O   . GLY A 1 284 ? -13.521 -3.242  1.610   1.00 89.06 284 A 1 
ATOM   2272 N  N   . THR A 1 285 ? -11.721 -3.798  2.833   1.00 94.93 285 A 1 
ATOM   2273 C  CA  . THR A 1 285 ? -11.033 -4.562  1.791   1.00 95.41 285 A 1 
ATOM   2274 C  C   . THR A 1 285 ? -10.750 -5.969  2.287   1.00 96.36 285 A 1 
ATOM   2275 O  O   . THR A 1 285 ? -10.366 -6.169  3.444   1.00 95.41 285 A 1 
ATOM   2276 C  CB  . THR A 1 285 ? -9.737  -3.874  1.336   1.00 93.73 285 A 1 
ATOM   2277 O  OG1 . THR A 1 285 ? -8.919  -3.567  2.441   1.00 87.17 285 A 1 
ATOM   2278 C  CG2 . THR A 1 285 ? -10.026 -2.571  0.607   1.00 85.01 285 A 1 
ATOM   2279 N  N   . SER A 1 286 ? -10.963 -6.971  1.441   1.00 96.96 286 A 1 
ATOM   2280 C  CA  . SER A 1 286 ? -10.617 -8.338  1.791   1.00 97.40 286 A 1 
ATOM   2281 C  C   . SER A 1 286 ? -9.097  -8.487  1.870   1.00 97.98 286 A 1 
ATOM   2282 O  O   . SER A 1 286 ? -8.422  -8.058  0.942   1.00 97.71 286 A 1 
ATOM   2283 C  CB  . SER A 1 286 ? -11.176 -9.333  0.775   1.00 96.84 286 A 1 
ATOM   2284 O  OG  . SER A 1 286 ? -12.581 -9.413  0.913   1.00 93.94 286 A 1 
ATOM   2285 N  N   . PRO A 1 287 ? -8.562  -9.125  2.924   1.00 98.13 287 A 1 
ATOM   2286 C  CA  . PRO A 1 287 ? -7.139  -9.440  3.016   1.00 98.34 287 A 1 
ATOM   2287 C  C   . PRO A 1 287 ? -6.612  -10.028 1.713   1.00 98.56 287 A 1 
ATOM   2288 O  O   . PRO A 1 287 ? -7.212  -10.956 1.168   1.00 98.28 287 A 1 
ATOM   2289 C  CB  . PRO A 1 287 ? -7.017  -10.449 4.151   1.00 98.09 287 A 1 
ATOM   2290 C  CG  . PRO A 1 287 ? -8.182  -10.096 5.056   1.00 96.97 287 A 1 
ATOM   2291 C  CD  . PRO A 1 287 ? -9.260  -9.608  4.093   1.00 98.01 287 A 1 
ATOM   2292 N  N   . SER A 1 288 ? -5.505  -9.494  1.228   1.00 98.70 288 A 1 
ATOM   2293 C  CA  . SER A 1 288 ? -4.962  -9.850  -0.070  1.00 98.72 288 A 1 
ATOM   2294 C  C   . SER A 1 288 ? -3.447  -9.988  -0.053  1.00 98.84 288 A 1 
ATOM   2295 O  O   . SER A 1 288 ? -2.748  -9.400  0.767   1.00 98.76 288 A 1 
ATOM   2296 C  CB  . SER A 1 288 ? -5.392  -8.834  -1.128  1.00 98.49 288 A 1 
ATOM   2297 O  OG  . SER A 1 288 ? -6.792  -8.877  -1.291  1.00 96.04 288 A 1 
ATOM   2298 N  N   . ILE A 1 289 ? -2.944  -10.786 -0.984  1.00 98.85 289 A 1 
ATOM   2299 C  CA  . ILE A 1 289 ? -1.520  -10.938 -1.254  1.00 98.86 289 A 1 
ATOM   2300 C  C   . ILE A 1 289 ? -1.329  -11.065 -2.761  1.00 98.87 289 A 1 
ATOM   2301 O  O   . ILE A 1 289 ? -2.104  -11.729 -3.446  1.00 98.75 289 A 1 
ATOM   2302 C  CB  . ILE A 1 289 ? -0.936  -12.122 -0.461  1.00 98.69 289 A 1 
ATOM   2303 C  CG1 . ILE A 1 289 ? 0.604   -12.221 -0.554  1.00 97.59 289 A 1 
ATOM   2304 C  CG2 . ILE A 1 289 ? -1.550  -13.474 -0.885  1.00 98.00 289 A 1 
ATOM   2305 C  CD1 . ILE A 1 289 ? 1.326   -11.123 0.188   1.00 97.34 289 A 1 
ATOM   2306 N  N   . ARG A 1 290 ? -0.272  -10.438 -3.292  1.00 98.95 290 A 1 
ATOM   2307 C  CA  . ARG A 1 290 ? 0.078   -10.475 -4.707  1.00 98.96 290 A 1 
ATOM   2308 C  C   . ARG A 1 290 ? 1.387   -11.221 -4.924  1.00 98.92 290 A 1 
ATOM   2309 O  O   . ARG A 1 290 ? 2.342   -11.042 -4.176  1.00 98.90 290 A 1 
ATOM   2310 C  CB  . ARG A 1 290 ? 0.102   -9.045  -5.262  1.00 98.72 290 A 1 
ATOM   2311 C  CG  . ARG A 1 290 ? 0.499   -8.993  -6.744  1.00 98.05 290 A 1 
ATOM   2312 C  CD  . ARG A 1 290 ? 0.351   -7.586  -7.307  1.00 97.61 290 A 1 
ATOM   2313 N  NE  . ARG A 1 290 ? -1.056  -7.220  -7.483  1.00 97.21 290 A 1 
ATOM   2314 C  CZ  . ARG A 1 290 ? -1.514  -6.086  -7.982  1.00 97.74 290 A 1 
ATOM   2315 N  NH1 . ARG A 1 290 ? -0.723  -5.128  -8.355  1.00 94.79 290 A 1 
ATOM   2316 N  NH2 . ARG A 1 290 ? -2.782  -5.905  -8.126  1.00 95.05 290 A 1 
ATOM   2317 N  N   . LYS A 1 291 ? 1.434   -12.008 -5.985  1.00 98.98 291 A 1 
ATOM   2318 C  CA  . LYS A 1 291 ? 2.653   -12.651 -6.480  1.00 98.89 291 A 1 
ATOM   2319 C  C   . LYS A 1 291 ? 2.896   -12.238 -7.920  1.00 98.88 291 A 1 
ATOM   2320 O  O   . LYS A 1 291 ? 2.001   -12.351 -8.748  1.00 98.75 291 A 1 
ATOM   2321 C  CB  . LYS A 1 291 ? 2.532   -14.169 -6.320  1.00 98.68 291 A 1 
ATOM   2322 C  CG  . LYS A 1 291 ? 3.879   -14.871 -6.601  1.00 97.33 291 A 1 
ATOM   2323 C  CD  . LYS A 1 291 ? 3.840   -16.373 -6.293  1.00 95.75 291 A 1 
ATOM   2324 C  CE  . LYS A 1 291 ? 2.893   -17.134 -7.225  1.00 90.97 291 A 1 
ATOM   2325 N  NZ  . LYS A 1 291 ? 3.220   -18.579 -7.261  1.00 88.90 291 A 1 
ATOM   2326 N  N   . TYR A 1 292 ? 4.106   -11.784 -8.229  1.00 98.96 292 A 1 
ATOM   2327 C  CA  . TYR A 1 292 ? 4.544   -11.426 -9.570  1.00 98.92 292 A 1 
ATOM   2328 C  C   . TYR A 1 292 ? 5.338   -12.578 -10.177 1.00 98.86 292 A 1 
ATOM   2329 O  O   . TYR A 1 292 ? 6.183   -13.151 -9.496  1.00 98.69 292 A 1 
ATOM   2330 C  CB  . TYR A 1 292 ? 5.411   -10.160 -9.530  1.00 98.90 292 A 1 
ATOM   2331 C  CG  . TYR A 1 292 ? 4.677   -8.923  -9.064  1.00 98.91 292 A 1 
ATOM   2332 C  CD1 . TYR A 1 292 ? 4.517   -8.656  -7.685  1.00 98.79 292 A 1 
ATOM   2333 C  CD2 . TYR A 1 292 ? 4.130   -8.026  -10.001 1.00 98.78 292 A 1 
ATOM   2334 C  CE1 . TYR A 1 292 ? 3.816   -7.522  -7.256  1.00 98.69 292 A 1 
ATOM   2335 C  CE2 . TYR A 1 292 ? 3.429   -6.880  -9.579  1.00 98.70 292 A 1 
ATOM   2336 C  CZ  . TYR A 1 292 ? 3.280   -6.636  -8.207  1.00 98.78 292 A 1 
ATOM   2337 O  OH  . TYR A 1 292 ? 2.591   -5.516  -7.789  1.00 98.54 292 A 1 
ATOM   2338 N  N   . ASP A 1 293 ? 5.123   -12.853 -11.466 1.00 98.78 293 A 1 
ATOM   2339 C  CA  . ASP A 1 293 ? 6.129   -13.474 -12.320 1.00 98.77 293 A 1 
ATOM   2340 C  C   . ASP A 1 293 ? 7.005   -12.358 -12.887 1.00 98.72 293 A 1 
ATOM   2341 O  O   . ASP A 1 293 ? 6.598   -11.599 -13.774 1.00 98.49 293 A 1 
ATOM   2342 C  CB  . ASP A 1 293 ? 5.475   -14.327 -13.408 1.00 98.47 293 A 1 
ATOM   2343 C  CG  . ASP A 1 293 ? 6.494   -14.997 -14.340 1.00 97.56 293 A 1 
ATOM   2344 O  OD1 . ASP A 1 293 ? 7.719   -14.807 -14.154 1.00 95.92 293 A 1 
ATOM   2345 O  OD2 . ASP A 1 293 ? 6.047   -15.695 -15.281 1.00 94.79 293 A 1 
ATOM   2346 N  N   . VAL A 1 294 ? 8.199   -12.204 -12.328 1.00 98.60 294 A 1 
ATOM   2347 C  CA  . VAL A 1 294 ? 9.145   -11.155 -12.721 1.00 98.56 294 A 1 
ATOM   2348 C  C   . VAL A 1 294 ? 9.829   -11.517 -14.036 1.00 98.35 294 A 1 
ATOM   2349 O  O   . VAL A 1 294 ? 10.166  -10.635 -14.831 1.00 97.69 294 A 1 
ATOM   2350 C  CB  . VAL A 1 294 ? 10.178  -10.908 -11.604 1.00 98.48 294 A 1 
ATOM   2351 C  CG1 . VAL A 1 294 ? 11.152  -9.791  -11.966 1.00 97.94 294 A 1 
ATOM   2352 C  CG2 . VAL A 1 294 ? 9.486   -10.525 -10.282 1.00 98.07 294 A 1 
ATOM   2353 N  N   . GLY A 1 295 ? 10.019  -12.800 -14.302 1.00 97.75 295 A 1 
ATOM   2354 C  CA  . GLY A 1 295 ? 10.852  -13.297 -15.381 1.00 97.42 295 A 1 
ATOM   2355 C  C   . GLY A 1 295 ? 12.341  -13.240 -15.025 1.00 97.45 295 A 1 
ATOM   2356 O  O   . GLY A 1 295 ? 12.740  -13.405 -13.879 1.00 95.66 295 A 1 
ATOM   2357 N  N   . ASN A 1 296 ? 13.189  -13.025 -16.024 1.00 97.21 296 A 1 
ATOM   2358 C  CA  . ASN A 1 296 ? 14.649  -13.101 -15.891 1.00 96.80 296 A 1 
ATOM   2359 C  C   . ASN A 1 296 ? 15.362  -11.737 -15.802 1.00 96.87 296 A 1 
ATOM   2360 O  O   . ASN A 1 296 ? 16.580  -11.675 -15.932 1.00 94.45 296 A 1 
ATOM   2361 C  CB  . ASN A 1 296 ? 15.195  -13.983 -17.026 1.00 95.30 296 A 1 
ATOM   2362 C  CG  . ASN A 1 296 ? 15.010  -13.362 -18.397 1.00 94.23 296 A 1 
ATOM   2363 O  OD1 . ASN A 1 296 ? 14.563  -12.245 -18.566 1.00 90.23 296 A 1 
ATOM   2364 N  ND2 . ASN A 1 296 ? 15.350  -14.080 -19.447 1.00 88.58 296 A 1 
ATOM   2365 N  N   . GLY A 1 297 ? 14.618  -10.643 -15.649 1.00 96.33 297 A 1 
ATOM   2366 C  CA  . GLY A 1 297 ? 15.150  -9.279  -15.548 1.00 96.24 297 A 1 
ATOM   2367 C  C   . GLY A 1 297 ? 15.485  -8.607  -16.891 1.00 96.64 297 A 1 
ATOM   2368 O  O   . GLY A 1 297 ? 15.860  -7.438  -16.897 1.00 94.66 297 A 1 
ATOM   2369 N  N   . GLN A 1 298 ? 15.341  -9.296  -18.032 1.00 96.20 298 A 1 
ATOM   2370 C  CA  . GLN A 1 298 ? 15.670  -8.713  -19.348 1.00 95.51 298 A 1 
ATOM   2371 C  C   . GLN A 1 298 ? 14.595  -7.767  -19.903 1.00 94.95 298 A 1 
ATOM   2372 O  O   . GLN A 1 298 ? 14.875  -6.997  -20.826 1.00 89.89 298 A 1 
ATOM   2373 C  CB  . GLN A 1 298 ? 15.939  -9.829  -20.364 1.00 93.85 298 A 1 
ATOM   2374 C  CG  . GLN A 1 298 ? 17.211  -10.615 -20.028 1.00 90.27 298 A 1 
ATOM   2375 C  CD  . GLN A 1 298 ? 17.554  -11.644 -21.096 1.00 87.82 298 A 1 
ATOM   2376 O  OE1 . GLN A 1 298 ? 16.720  -12.381 -21.589 1.00 79.66 298 A 1 
ATOM   2377 N  NE2 . GLN A 1 298 ? 18.802  -11.754 -21.478 1.00 77.47 298 A 1 
ATOM   2378 N  N   . GLY A 1 299 ? 13.385  -7.816  -19.381 1.00 95.70 299 A 1 
ATOM   2379 C  CA  . GLY A 1 299 ? 12.263  -7.002  -19.829 1.00 96.17 299 A 1 
ATOM   2380 C  C   . GLY A 1 299 ? 11.281  -6.737  -18.695 1.00 97.54 299 A 1 
ATOM   2381 O  O   . GLY A 1 299 ? 11.591  -7.003  -17.536 1.00 96.58 299 A 1 
ATOM   2382 N  N   . TYR A 1 300 ? 10.106  -6.234  -19.052 1.00 98.33 300 A 1 
ATOM   2383 C  CA  . TYR A 1 300 ? 9.031   -6.029  -18.086 1.00 98.48 300 A 1 
ATOM   2384 C  C   . TYR A 1 300 ? 8.645   -7.331  -17.388 1.00 98.55 300 A 1 
ATOM   2385 O  O   . TYR A 1 300 ? 8.802   -8.427  -17.943 1.00 98.04 300 A 1 
ATOM   2386 C  CB  . TYR A 1 300 ? 7.821   -5.405  -18.793 1.00 98.33 300 A 1 
ATOM   2387 C  CG  . TYR A 1 300 ? 8.098   -4.034  -19.363 1.00 98.30 300 A 1 
ATOM   2388 C  CD1 . TYR A 1 300 ? 8.261   -2.933  -18.497 1.00 97.49 300 A 1 
ATOM   2389 C  CD2 . TYR A 1 300 ? 8.214   -3.845  -20.755 1.00 97.46 300 A 1 
ATOM   2390 C  CE1 . TYR A 1 300 ? 8.535   -1.658  -19.012 1.00 96.80 300 A 1 
ATOM   2391 C  CE2 . TYR A 1 300 ? 8.488   -2.570  -21.283 1.00 96.98 300 A 1 
ATOM   2392 C  CZ  . TYR A 1 300 ? 8.647   -1.487  -20.394 1.00 97.37 300 A 1 
ATOM   2393 O  OH  . TYR A 1 300 ? 8.915   -0.236  -20.904 1.00 96.27 300 A 1 
ATOM   2394 N  N   . MET A 1 301 ? 8.101   -7.211  -16.185 1.00 98.57 301 A 1 
ATOM   2395 C  CA  . MET A 1 301 ? 7.491   -8.327  -15.479 1.00 98.62 301 A 1 
ATOM   2396 C  C   . MET A 1 301 ? 6.363   -8.933  -16.321 1.00 98.77 301 A 1 
ATOM   2397 O  O   . MET A 1 301 ? 5.708   -8.227  -17.090 1.00 98.50 301 A 1 
ATOM   2398 C  CB  . MET A 1 301 ? 6.982   -7.879  -14.107 1.00 98.62 301 A 1 
ATOM   2399 C  CG  . MET A 1 301 ? 8.108   -7.399  -13.181 1.00 98.16 301 A 1 
ATOM   2400 S  SD  . MET A 1 301 ? 7.557   -7.027  -11.493 1.00 97.69 301 A 1 
ATOM   2401 C  CE  . MET A 1 301 ? 6.709   -5.460  -11.770 1.00 93.00 301 A 1 
ATOM   2402 N  N   . LYS A 1 302 ? 6.126   -10.239 -16.183 1.00 98.61 302 A 1 
ATOM   2403 C  CA  . LYS A 1 302 ? 5.234   -10.978 -17.081 1.00 98.50 302 A 1 
ATOM   2404 C  C   . LYS A 1 302 ? 3.775   -10.837 -16.693 1.00 98.56 302 A 1 
ATOM   2405 O  O   . LYS A 1 302 ? 2.948   -10.432 -17.505 1.00 98.01 302 A 1 
ATOM   2406 C  CB  . LYS A 1 302 ? 5.658   -12.461 -17.139 1.00 98.05 302 A 1 
ATOM   2407 C  CG  . LYS A 1 302 ? 7.121   -12.684 -17.546 1.00 94.67 302 A 1 
ATOM   2408 C  CD  . LYS A 1 302 ? 7.435   -12.000 -18.883 1.00 83.52 302 A 1 
ATOM   2409 C  CE  . LYS A 1 302 ? 8.893   -12.185 -19.250 1.00 77.03 302 A 1 
ATOM   2410 N  NZ  . LYS A 1 302 ? 9.241   -11.298 -20.381 1.00 64.05 302 A 1 
ATOM   2411 N  N   . GLU A 1 303 ? 3.467   -11.146 -15.454 1.00 98.72 303 A 1 
ATOM   2412 C  CA  . GLU A 1 303 ? 2.128   -11.038 -14.904 1.00 98.69 303 A 1 
ATOM   2413 C  C   . GLU A 1 303 ? 2.181   -10.878 -13.380 1.00 98.85 303 A 1 
ATOM   2414 O  O   . GLU A 1 303 ? 3.224   -11.021 -12.749 1.00 98.67 303 A 1 
ATOM   2415 C  CB  . GLU A 1 303 ? 1.246   -12.245 -15.316 1.00 97.44 303 A 1 
ATOM   2416 C  CG  . GLU A 1 303 ? 1.646   -13.589 -14.692 1.00 91.50 303 A 1 
ATOM   2417 C  CD  . GLU A 1 303 ? 0.659   -14.725 -15.004 1.00 90.51 303 A 1 
ATOM   2418 O  OE1 . GLU A 1 303 ? -0.539  -14.580 -14.684 1.00 84.24 303 A 1 
ATOM   2419 O  OE2 . GLU A 1 303 ? 1.061   -15.786 -15.484 1.00 84.70 303 A 1 
ATOM   2420 N  N   . PHE A 1 304 ? 1.034   -10.586 -12.790 1.00 98.89 304 A 1 
ATOM   2421 C  CA  . PHE A 1 304 ? 0.812   -10.816 -11.373 1.00 98.86 304 A 1 
ATOM   2422 C  C   . PHE A 1 304 ? -0.439  -11.660 -11.150 1.00 98.89 304 A 1 
ATOM   2423 O  O   . PHE A 1 304 ? -1.354  -11.694 -11.973 1.00 98.59 304 A 1 
ATOM   2424 C  CB  . PHE A 1 304 ? 0.771   -9.489  -10.592 1.00 98.74 304 A 1 
ATOM   2425 C  CG  . PHE A 1 304 ? -0.389  -8.576  -10.937 1.00 98.73 304 A 1 
ATOM   2426 C  CD1 . PHE A 1 304 ? -1.690  -8.850  -10.481 1.00 98.14 304 A 1 
ATOM   2427 C  CD2 . PHE A 1 304 ? -0.170  -7.427  -11.722 1.00 98.03 304 A 1 
ATOM   2428 C  CE1 . PHE A 1 304 ? -2.766  -8.006  -10.825 1.00 97.47 304 A 1 
ATOM   2429 C  CE2 . PHE A 1 304 ? -1.240  -6.586  -12.067 1.00 97.37 304 A 1 
ATOM   2430 C  CZ  . PHE A 1 304 ? -2.537  -6.876  -11.616 1.00 97.84 304 A 1 
ATOM   2431 N  N   . LYS A 1 305 ? -0.484  -12.324 -10.008 1.00 98.77 305 A 1 
ATOM   2432 C  CA  . LYS A 1 305 ? -1.628  -13.074 -9.498  1.00 98.79 305 A 1 
ATOM   2433 C  C   . LYS A 1 305 ? -1.999  -12.546 -8.129  1.00 98.71 305 A 1 
ATOM   2434 O  O   . LYS A 1 305 ? -1.142  -12.470 -7.248  1.00 98.65 305 A 1 
ATOM   2435 C  CB  . LYS A 1 305 ? -1.308  -14.568 -9.468  1.00 98.52 305 A 1 
ATOM   2436 C  CG  . LYS A 1 305 ? -1.183  -15.117 -10.888 1.00 97.39 305 A 1 
ATOM   2437 C  CD  . LYS A 1 305 ? -0.736  -16.584 -10.951 1.00 94.98 305 A 1 
ATOM   2438 C  CE  . LYS A 1 305 ? -0.596  -16.885 -12.436 1.00 89.91 305 A 1 
ATOM   2439 N  NZ  . LYS A 1 305 ? 0.284   -18.031 -12.746 1.00 80.98 305 A 1 
ATOM   2440 N  N   . ASN A 1 306 ? -3.275  -12.211 -7.940  1.00 98.81 306 A 1 
ATOM   2441 C  CA  . ASN A 1 306 ? -3.810  -11.839 -6.642  1.00 98.76 306 A 1 
ATOM   2442 C  C   . ASN A 1 306 ? -4.506  -13.031 -5.999  1.00 98.78 306 A 1 
ATOM   2443 O  O   . ASN A 1 306 ? -5.209  -13.804 -6.644  1.00 98.31 306 A 1 
ATOM   2444 C  CB  . ASN A 1 306 ? -4.754  -10.637 -6.757  1.00 98.47 306 A 1 
ATOM   2445 C  CG  . ASN A 1 306 ? -4.031  -9.323  -6.941  1.00 97.19 306 A 1 
ATOM   2446 O  OD1 . ASN A 1 306 ? -2.815  -9.228  -6.989  1.00 89.07 306 A 1 
ATOM   2447 N  ND2 . ASN A 1 306 ? -4.778  -8.252  -7.036  1.00 88.23 306 A 1 
ATOM   2448 N  N   . TYR A 1 307 ? -4.326  -13.129 -4.695  1.00 98.75 307 A 1 
ATOM   2449 C  CA  . TYR A 1 307 ? -5.007  -14.063 -3.822  1.00 98.72 307 A 1 
ATOM   2450 C  C   . TYR A 1 307 ? -5.681  -13.261 -2.723  1.00 98.73 307 A 1 
ATOM   2451 O  O   . TYR A 1 307 ? -5.141  -12.258 -2.267  1.00 98.50 307 A 1 
ATOM   2452 C  CB  . TYR A 1 307 ? -4.010  -15.067 -3.246  1.00 98.78 307 A 1 
ATOM   2453 C  CG  . TYR A 1 307 ? -3.154  -15.777 -4.267  1.00 98.75 307 A 1 
ATOM   2454 C  CD1 . TYR A 1 307 ? -1.967  -15.174 -4.733  1.00 98.50 307 A 1 
ATOM   2455 C  CD2 . TYR A 1 307 ? -3.537  -17.030 -4.775  1.00 98.49 307 A 1 
ATOM   2456 C  CE1 . TYR A 1 307 ? -1.166  -15.826 -5.681  1.00 98.24 307 A 1 
ATOM   2457 C  CE2 . TYR A 1 307 ? -2.742  -17.692 -5.714  1.00 98.29 307 A 1 
ATOM   2458 C  CZ  . TYR A 1 307 ? -1.557  -17.091 -6.170  1.00 98.34 307 A 1 
ATOM   2459 O  OH  . TYR A 1 307 ? -0.763  -17.737 -7.092  1.00 97.79 307 A 1 
ATOM   2460 N  N   . HIS A 1 308 ? -6.847  -13.708 -2.290  1.00 98.40 308 A 1 
ATOM   2461 C  CA  . HIS A 1 308 ? -7.592  -13.014 -1.247  1.00 98.36 308 A 1 
ATOM   2462 C  C   . HIS A 1 308 ? -8.221  -13.972 -0.234  1.00 98.34 308 A 1 
ATOM   2463 O  O   . HIS A 1 308 ? -8.326  -15.178 -0.448  1.00 98.02 308 A 1 
ATOM   2464 C  CB  . HIS A 1 308 ? -8.616  -12.053 -1.875  1.00 97.51 308 A 1 
ATOM   2465 C  CG  . HIS A 1 308 ? -9.770  -12.676 -2.611  1.00 97.19 308 A 1 
ATOM   2466 N  ND1 . HIS A 1 308 ? -10.845 -11.966 -3.125  1.00 91.02 308 A 1 
ATOM   2467 C  CD2 . HIS A 1 308 ? -9.988  -13.988 -2.933  1.00 90.46 308 A 1 
ATOM   2468 C  CE1 . HIS A 1 308 ? -11.666 -12.825 -3.734  1.00 91.93 308 A 1 
ATOM   2469 N  NE2 . HIS A 1 308 ? -11.186 -14.070 -3.634  1.00 93.05 308 A 1 
ATOM   2470 N  N   . PHE A 1 309 ? -8.626  -13.400 0.899   1.00 98.14 309 A 1 
ATOM   2471 C  CA  . PHE A 1 309 ? -9.269  -14.078 2.009   1.00 97.91 309 A 1 
ATOM   2472 C  C   . PHE A 1 309 ? -10.596 -13.383 2.317   1.00 97.57 309 A 1 
ATOM   2473 O  O   . PHE A 1 309 ? -10.681 -12.483 3.145   1.00 96.40 309 A 1 
ATOM   2474 C  CB  . PHE A 1 309 ? -8.299  -14.085 3.193   1.00 97.97 309 A 1 
ATOM   2475 C  CG  . PHE A 1 309 ? -8.696  -14.980 4.339   1.00 98.23 309 A 1 
ATOM   2476 C  CD1 . PHE A 1 309 ? -9.700  -14.597 5.249   1.00 97.86 309 A 1 
ATOM   2477 C  CD2 . PHE A 1 309 ? -8.008  -16.188 4.540   1.00 97.87 309 A 1 
ATOM   2478 C  CE1 . PHE A 1 309 ? -10.003 -15.405 6.346   1.00 97.53 309 A 1 
ATOM   2479 C  CE2 . PHE A 1 309 ? -8.302  -16.996 5.652   1.00 97.55 309 A 1 
ATOM   2480 C  CZ  . PHE A 1 309 ? -9.295  -16.605 6.558   1.00 97.80 309 A 1 
ATOM   2481 N  N   . GLN A 1 310 ? -11.663 -13.802 1.647   1.00 96.88 310 A 1 
ATOM   2482 C  CA  . GLN A 1 310 ? -12.986 -13.262 1.951   1.00 96.20 310 A 1 
ATOM   2483 C  C   . GLN A 1 310 ? -13.433 -13.746 3.337   1.00 96.10 310 A 1 
ATOM   2484 O  O   . GLN A 1 310 ? -13.585 -14.949 3.576   1.00 95.10 310 A 1 
ATOM   2485 C  CB  . GLN A 1 310 ? -13.986 -13.641 0.864   1.00 95.28 310 A 1 
ATOM   2486 C  CG  . GLN A 1 310 ? -13.699 -12.918 -0.463  1.00 92.89 310 A 1 
ATOM   2487 C  CD  . GLN A 1 310 ? -14.659 -13.334 -1.571  1.00 91.75 310 A 1 
ATOM   2488 O  OE1 . GLN A 1 310 ? -14.962 -14.511 -1.748  1.00 84.55 310 A 1 
ATOM   2489 N  NE2 . GLN A 1 310 ? -15.157 -12.417 -2.352  1.00 82.74 310 A 1 
ATOM   2490 N  N   . LEU A 1 311 ? -13.645 -12.799 4.257   1.00 95.89 311 A 1 
ATOM   2491 C  CA  . LEU A 1 311 ? -14.149 -13.088 5.590   1.00 95.32 311 A 1 
ATOM   2492 C  C   . LEU A 1 311 ? -15.573 -13.645 5.501   1.00 93.96 311 A 1 
ATOM   2493 O  O   . LEU A 1 311 ? -16.387 -13.197 4.693   1.00 92.22 311 A 1 
ATOM   2494 C  CB  . LEU A 1 311 ? -14.096 -11.845 6.479   1.00 95.57 311 A 1 
ATOM   2495 C  CG  . LEU A 1 311 ? -12.684 -11.274 6.721   1.00 95.33 311 A 1 
ATOM   2496 C  CD1 . LEU A 1 311 ? -12.792 -10.029 7.602   1.00 94.48 311 A 1 
ATOM   2497 C  CD2 . LEU A 1 311 ? -11.777 -12.281 7.429   1.00 93.87 311 A 1 
ATOM   2498 N  N   . ARG A 1 312 ? -15.884 -14.617 6.349   1.00 93.54 312 A 1 
ATOM   2499 C  CA  . ARG A 1 312 ? -17.222 -15.209 6.395   1.00 92.12 312 A 1 
ATOM   2500 C  C   . ARG A 1 312 ? -18.253 -14.142 6.750   1.00 91.07 312 A 1 
ATOM   2501 O  O   . ARG A 1 312 ? -18.114 -13.520 7.801   1.00 88.85 312 A 1 
ATOM   2502 C  CB  . ARG A 1 312 ? -17.233 -16.377 7.390   1.00 91.12 312 A 1 
ATOM   2503 C  CG  . ARG A 1 312 ? -18.564 -17.128 7.361   1.00 87.82 312 A 1 
ATOM   2504 C  CD  . ARG A 1 312 ? -18.562 -18.293 8.369   1.00 85.11 312 A 1 
ATOM   2505 N  NE  . ARG A 1 312 ? -17.516 -19.283 8.065   1.00 82.35 312 A 1 
ATOM   2506 C  CZ  . ARG A 1 312 ? -17.579 -20.258 7.176   1.00 80.89 312 A 1 
ATOM   2507 N  NH1 . ARG A 1 312 ? -18.656 -20.481 6.490   1.00 70.96 312 A 1 
ATOM   2508 N  NH2 . ARG A 1 312 ? -16.565 -21.040 6.956   1.00 75.97 312 A 1 
ATOM   2509 N  N   . PRO A 1 313 ? -19.324 -13.965 5.934   1.00 89.66 313 A 1 
ATOM   2510 C  CA  . PRO A 1 313 ? -20.389 -13.029 6.257   1.00 87.51 313 A 1 
ATOM   2511 C  C   . PRO A 1 313 ? -20.998 -13.315 7.623   1.00 86.75 313 A 1 
ATOM   2512 O  O   . PRO A 1 313 ? -21.189 -14.469 8.024   1.00 83.04 313 A 1 
ATOM   2513 C  CB  . PRO A 1 313 ? -21.429 -13.161 5.143   1.00 84.82 313 A 1 
ATOM   2514 C  CG  . PRO A 1 313 ? -20.601 -13.647 3.962   1.00 83.69 313 A 1 
ATOM   2515 C  CD  . PRO A 1 313 ? -19.550 -14.538 4.621   1.00 86.91 313 A 1 
ATOM   2516 N  N   . LYS A 1 314 ? -21.313 -12.244 8.360   1.00 85.06 314 A 1 
ATOM   2517 C  CA  . LYS A 1 314 ? -22.003 -12.348 9.641   1.00 83.05 314 A 1 
ATOM   2518 C  C   . LYS A 1 314 ? -23.408 -12.889 9.404   1.00 80.40 314 A 1 
ATOM   2519 O  O   . LYS A 1 314 ? -24.095 -12.496 8.466   1.00 72.20 314 A 1 
ATOM   2520 C  CB  . LYS A 1 314 ? -22.011 -10.988 10.352  1.00 79.17 314 A 1 
ATOM   2521 C  CG  . LYS A 1 314 ? -20.589 -10.565 10.750  1.00 77.98 314 A 1 
ATOM   2522 C  CD  . LYS A 1 314 ? -20.577 -9.173  11.389  1.00 74.83 314 A 1 
ATOM   2523 C  CE  . LYS A 1 314 ? -19.136 -8.823  11.736  1.00 71.36 314 A 1 
ATOM   2524 N  NZ  . LYS A 1 314 ? -18.977 -7.443  12.251  1.00 66.05 314 A 1 
ATOM   2525 N  N   . LYS A 1 315 ? -23.846 -13.785 10.263  1.00 74.64 315 A 1 
ATOM   2526 C  CA  . LYS A 1 315 ? -25.168 -14.383 10.157  1.00 72.68 315 A 1 
ATOM   2527 C  C   . LYS A 1 315 ? -26.218 -13.328 10.468  1.00 71.42 315 A 1 
ATOM   2528 O  O   . LYS A 1 315 ? -26.341 -12.920 11.628  1.00 63.09 315 A 1 
ATOM   2529 C  CB  . LYS A 1 315 ? -25.241 -15.614 11.073  1.00 66.53 315 A 1 
ATOM   2530 C  CG  . LYS A 1 315 ? -26.364 -16.571 10.658  1.00 60.23 315 A 1 
ATOM   2531 C  CD  . LYS A 1 315 ? -26.335 -17.817 11.548  1.00 55.00 315 A 1 
ATOM   2532 C  CE  . LYS A 1 315 ? -27.305 -18.861 11.027  1.00 48.36 315 A 1 
ATOM   2533 N  NZ  . LYS A 1 315 ? -27.233 -20.103 11.818  1.00 43.69 315 A 1 
ATOM   2534 N  N   . ASP A 1 316 ? -26.996 -12.932 9.470   1.00 60.82 316 A 1 
ATOM   2535 C  CA  . ASP A 1 316 ? -28.157 -12.076 9.688   1.00 58.63 316 A 1 
ATOM   2536 C  C   . ASP A 1 316 ? -29.218 -12.865 10.456  1.00 57.20 316 A 1 
ATOM   2537 O  O   . ASP A 1 316 ? -29.736 -13.876 9.980   1.00 52.38 316 A 1 
ATOM   2538 C  CB  . ASP A 1 316 ? -28.652 -11.539 8.338   1.00 53.52 316 A 1 
ATOM   2539 C  CG  . ASP A 1 316 ? -29.757 -10.502 8.486   1.00 48.29 316 A 1 
ATOM   2540 O  OD1 . ASP A 1 316 ? -30.197 -10.279 9.637   1.00 45.40 316 A 1 
ATOM   2541 O  OD2 . ASP A 1 316 ? -30.172 -9.989  7.420   1.00 43.67 316 A 1 
ATOM   2542 N  N   . LYS A 1 317 ? -29.507 -12.436 11.693  1.00 52.19 317 A 1 
ATOM   2543 C  CA  . LYS A 1 317 ? -30.484 -13.112 12.562  1.00 51.85 317 A 1 
ATOM   2544 C  C   . LYS A 1 317 ? -31.911 -12.976 12.052  1.00 51.67 317 A 1 
ATOM   2545 O  O   . LYS A 1 317 ? -32.755 -13.771 12.451  1.00 48.40 317 A 1 
ATOM   2546 C  CB  . LYS A 1 317 ? -30.397 -12.562 13.993  1.00 47.88 317 A 1 
ATOM   2547 C  CG  . LYS A 1 317 ? -29.138 -12.997 14.750  1.00 43.55 317 A 1 
ATOM   2548 C  CD  . LYS A 1 317 ? -29.218 -12.476 16.189  1.00 40.13 317 A 1 
ATOM   2549 C  CE  . LYS A 1 317 ? -28.000 -12.887 17.006  1.00 34.85 317 A 1 
ATOM   2550 N  NZ  . LYS A 1 317 ? -28.055 -12.322 18.385  1.00 31.04 317 A 1 
ATOM   2551 N  N   . LEU A 1 318 ? -32.182 -11.970 11.223  1.00 48.29 318 A 1 
ATOM   2552 C  CA  . LEU A 1 318 ? -33.532 -11.664 10.758  1.00 46.93 318 A 1 
ATOM   2553 C  C   . LEU A 1 318 ? -33.962 -12.532 9.580   1.00 45.69 318 A 1 
ATOM   2554 O  O   . LEU A 1 318 ? -35.158 -12.751 9.397   1.00 42.01 318 A 1 
ATOM   2555 C  CB  . LEU A 1 318 ? -33.603 -10.179 10.374  1.00 43.86 318 A 1 
ATOM   2556 C  CG  . LEU A 1 318 ? -33.494 -9.217  11.570  1.00 41.10 318 A 1 
ATOM   2557 C  CD1 . LEU A 1 318 ? -33.325 -7.787  11.062  1.00 38.02 318 A 1 
ATOM   2558 C  CD2 . LEU A 1 318 ? -34.744 -9.264  12.450  1.00 39.95 318 A 1 
ATOM   2559 N  N   . LYS A 1 319 ? -33.035 -13.062 8.798   1.00 50.20 319 A 1 
ATOM   2560 C  CA  . LYS A 1 319 ? -33.398 -13.959 7.698   1.00 51.12 319 A 1 
ATOM   2561 C  C   . LYS A 1 319 ? -33.764 -15.345 8.253   1.00 50.12 319 A 1 
ATOM   2562 O  O   . LYS A 1 319 ? -32.957 -15.950 8.962   1.00 47.48 319 A 1 
ATOM   2563 C  CB  . LYS A 1 319 ? -32.317 -14.011 6.622   1.00 48.93 319 A 1 
ATOM   2564 C  CG  . LYS A 1 319 ? -32.339 -12.717 5.810   1.00 44.69 319 A 1 
ATOM   2565 C  CD  . LYS A 1 319 ? -31.347 -12.741 4.644   1.00 42.29 319 A 1 
ATOM   2566 C  CE  . LYS A 1 319 ? -31.418 -11.403 3.918   1.00 37.75 319 A 1 
ATOM   2567 N  NZ  . LYS A 1 319 ? -30.435 -11.299 2.817   1.00 34.42 319 A 1 
ATOM   2568 N  N   . PRO A 1 320 ? -34.952 -15.871 7.907   1.00 50.81 320 A 1 
ATOM   2569 C  CA  . PRO A 1 320 ? -35.362 -17.207 8.300   1.00 50.22 320 A 1 
ATOM   2570 C  C   . PRO A 1 320 ? -34.341 -18.248 7.851   1.00 51.78 320 A 1 
ATOM   2571 O  O   . PRO A 1 320 ? -33.790 -18.164 6.754   1.00 49.66 320 A 1 
ATOM   2572 C  CB  . PRO A 1 320 ? -36.731 -17.445 7.658   1.00 45.69 320 A 1 
ATOM   2573 C  CG  . PRO A 1 320 ? -37.250 -16.051 7.338   1.00 44.92 320 A 1 
ATOM   2574 C  CD  . PRO A 1 320 ? -35.980 -15.232 7.105   1.00 50.17 320 A 1 
ATOM   2575 N  N   . LYS A 1 321 ? -34.137 -19.293 8.655   1.00 50.50 321 A 1 
ATOM   2576 C  CA  . LYS A 1 321 ? -33.206 -20.401 8.367   1.00 50.55 321 A 1 
ATOM   2577 C  C   . LYS A 1 321 ? -33.506 -21.179 7.076   1.00 49.84 321 A 1 
ATOM   2578 O  O   . LYS A 1 321 ? -32.693 -22.023 6.707   1.00 46.95 321 A 1 
ATOM   2579 C  CB  . LYS A 1 321 ? -33.205 -21.407 9.526   1.00 48.13 321 A 1 
ATOM   2580 C  CG  . LYS A 1 321 ? -32.418 -20.987 10.770  1.00 44.77 321 A 1 
ATOM   2581 C  CD  . LYS A 1 321 ? -32.462 -22.138 11.777  1.00 42.39 321 A 1 
ATOM   2582 C  CE  . LYS A 1 321 ? -31.701 -21.841 13.050  1.00 37.27 321 A 1 
ATOM   2583 N  NZ  . LYS A 1 321 ? -31.890 -22.935 14.049  1.00 34.50 321 A 1 
ATOM   2584 N  N   . THR A 1 322 ? -34.647 -20.967 6.454   1.00 46.71 322 A 1 
ATOM   2585 C  CA  . THR A 1 322 ? -35.067 -21.687 5.244   1.00 47.17 322 A 1 
ATOM   2586 C  C   . THR A 1 322 ? -34.286 -21.291 4.002   1.00 47.06 322 A 1 
ATOM   2587 O  O   . THR A 1 322 ? -34.349 -22.010 3.012   1.00 44.60 322 A 1 
ATOM   2588 C  CB  . THR A 1 322 ? -36.556 -21.457 4.972   1.00 43.58 322 A 1 
ATOM   2589 O  OG1 . THR A 1 322 ? -36.848 -20.080 5.080   1.00 39.46 322 A 1 
ATOM   2590 C  CG2 . THR A 1 322 ? -37.440 -22.188 5.974   1.00 39.29 322 A 1 
ATOM   2591 N  N   . THR A 1 323 ? -33.551 -20.192 4.021   1.00 45.55 323 A 1 
ATOM   2592 C  CA  . THR A 1 323 ? -32.663 -19.879 2.910   1.00 46.50 323 A 1 
ATOM   2593 C  C   . THR A 1 323 ? -31.629 -20.986 2.759   1.00 46.24 323 A 1 
ATOM   2594 O  O   . THR A 1 323 ? -30.986 -21.395 3.728   1.00 43.92 323 A 1 
ATOM   2595 C  CB  . THR A 1 323 ? -31.993 -18.509 3.046   1.00 43.32 323 A 1 
ATOM   2596 O  OG1 . THR A 1 323 ? -31.501 -18.312 4.352   1.00 39.85 323 A 1 
ATOM   2597 C  CG2 . THR A 1 323 ? -32.980 -17.387 2.749   1.00 39.26 323 A 1 
ATOM   2598 N  N   . ILE A 1 324 ? -31.501 -21.466 1.526   1.00 46.87 324 A 1 
ATOM   2599 C  CA  . ILE A 1 324 ? -30.600 -22.530 1.098   1.00 47.28 324 A 1 
ATOM   2600 C  C   . ILE A 1 324 ? -29.233 -22.309 1.742   1.00 47.88 324 A 1 
ATOM   2601 O  O   . ILE A 1 324 ? -28.684 -21.213 1.679   1.00 45.15 324 A 1 
ATOM   2602 C  CB  . ILE A 1 324 ? -30.515 -22.533 -0.452  1.00 43.43 324 A 1 
ATOM   2603 C  CG1 . ILE A 1 324 ? -31.912 -22.791 -1.076  1.00 39.96 324 A 1 
ATOM   2604 C  CG2 . ILE A 1 324 ? -29.502 -23.574 -0.958  1.00 40.33 324 A 1 
ATOM   2605 C  CD1 . ILE A 1 324 ? -31.991 -22.532 -2.580  1.00 37.15 324 A 1 
ATOM   2606 N  N   . LYS A 1 325 ? -28.680 -23.355 2.350   1.00 50.38 325 A 1 
ATOM   2607 C  CA  . LYS A 1 325 ? -27.312 -23.360 2.860   1.00 50.33 325 A 1 
ATOM   2608 C  C   . LYS A 1 325 ? -26.380 -23.085 1.683   1.00 50.78 325 A 1 
ATOM   2609 O  O   . LYS A 1 325 ? -26.005 -24.012 0.975   1.00 47.83 325 A 1 
ATOM   2610 C  CB  . LYS A 1 325 ? -26.957 -24.716 3.492   1.00 46.41 325 A 1 
ATOM   2611 C  CG  . LYS A 1 325 ? -27.538 -24.983 4.881   1.00 41.58 325 A 1 
ATOM   2612 C  CD  . LYS A 1 325 ? -27.080 -26.367 5.346   1.00 38.47 325 A 1 
ATOM   2613 C  CE  . LYS A 1 325 ? -27.559 -26.708 6.754   1.00 33.45 325 A 1 
ATOM   2614 N  NZ  . LYS A 1 325 ? -27.150 -28.078 7.145   1.00 29.31 325 A 1 
ATOM   2615 N  N   . GLN A 1 326 ? -26.021 -21.825 1.455   1.00 50.52 326 A 1 
ATOM   2616 C  CA  . GLN A 1 326 ? -24.961 -21.531 0.511   1.00 50.73 326 A 1 
ATOM   2617 C  C   . GLN A 1 326 ? -23.694 -22.235 0.998   1.00 51.39 326 A 1 
ATOM   2618 O  O   . GLN A 1 326 ? -23.418 -22.207 2.208   1.00 48.25 326 A 1 
ATOM   2619 C  CB  . GLN A 1 326 ? -24.754 -20.027 0.340   1.00 46.94 326 A 1 
ATOM   2620 C  CG  . GLN A 1 326 ? -25.846 -19.413 -0.548  1.00 42.27 326 A 1 
ATOM   2621 C  CD  . GLN A 1 326 ? -25.524 -17.980 -0.944  1.00 39.26 326 A 1 
ATOM   2622 O  OE1 . GLN A 1 326 ? -24.630 -17.349 -0.413  1.00 37.81 326 A 1 
ATOM   2623 N  NE2 . GLN A 1 326 ? -26.234 -17.407 -1.890  1.00 36.27 326 A 1 
ATOM   2624 N  N   . PRO A 1 327 ? -22.958 -22.895 0.097   1.00 51.46 327 A 1 
ATOM   2625 C  CA  . PRO A 1 327 ? -21.736 -23.592 0.459   1.00 51.89 327 A 1 
ATOM   2626 C  C   . PRO A 1 327 ? -20.790 -22.617 1.157   1.00 53.78 327 A 1 
ATOM   2627 O  O   . PRO A 1 327 ? -20.375 -21.613 0.586   1.00 51.44 327 A 1 
ATOM   2628 C  CB  . PRO A 1 327 ? -21.162 -24.144 -0.847  1.00 47.97 327 A 1 
ATOM   2629 C  CG  . PRO A 1 327 ? -22.306 -24.086 -1.841  1.00 46.57 327 A 1 
ATOM   2630 C  CD  . PRO A 1 327 ? -23.204 -22.978 -1.322  1.00 48.82 327 A 1 
ATOM   2631 N  N   . SER A 1 328 ? -20.465 -22.889 2.411   1.00 57.00 328 A 1 
ATOM   2632 C  CA  . SER A 1 328 ? -19.625 -22.007 3.215   1.00 58.48 328 A 1 
ATOM   2633 C  C   . SER A 1 328 ? -18.139 -22.098 2.858   1.00 62.44 328 A 1 
ATOM   2634 O  O   . SER A 1 328 ? -17.323 -21.415 3.463   1.00 57.94 328 A 1 
ATOM   2635 C  CB  . SER A 1 328 ? -19.866 -22.296 4.696   1.00 52.18 328 A 1 
ATOM   2636 O  OG  . SER A 1 328 ? -19.368 -23.562 5.087   1.00 46.56 328 A 1 
ATOM   2637 N  N   . ASP A 1 329 ? -17.797 -22.947 1.889   1.00 66.90 329 A 1 
ATOM   2638 C  CA  . ASP A 1 329 ? -16.437 -23.436 1.689   1.00 70.89 329 A 1 
ATOM   2639 C  C   . ASP A 1 329 ? -15.479 -22.401 1.109   1.00 78.16 329 A 1 
ATOM   2640 O  O   . ASP A 1 329 ? -14.265 -22.561 1.217   1.00 73.85 329 A 1 
ATOM   2641 C  CB  . ASP A 1 329 ? -16.485 -24.692 0.819   1.00 60.39 329 A 1 
ATOM   2642 C  CG  . ASP A 1 329 ? -17.200 -25.860 1.491   1.00 53.02 329 A 1 
ATOM   2643 O  OD1 . ASP A 1 329 ? -17.476 -25.752 2.707   1.00 48.72 329 A 1 
ATOM   2644 O  OD2 . ASP A 1 329 ? -17.483 -26.842 0.776   1.00 47.30 329 A 1 
ATOM   2645 N  N   . GLY A 1 330 ? -15.996 -21.336 0.517   1.00 82.53 330 A 1 
ATOM   2646 C  CA  . GLY A 1 330 ? -15.193 -20.276 -0.078  1.00 87.78 330 A 1 
ATOM   2647 C  C   . GLY A 1 330 ? -14.666 -19.226 0.909   1.00 91.88 330 A 1 
ATOM   2648 O  O   . GLY A 1 330 ? -13.753 -18.485 0.558   1.00 89.87 330 A 1 
ATOM   2649 N  N   . PHE A 1 331 ? -15.228 -19.148 2.107   1.00 92.38 331 A 1 
ATOM   2650 C  CA  . PHE A 1 331 ? -14.885 -18.127 3.101   1.00 93.42 331 A 1 
ATOM   2651 C  C   . PHE A 1 331 ? -13.826 -18.595 4.094   1.00 94.21 331 A 1 
ATOM   2652 O  O   . PHE A 1 331 ? -13.680 -19.790 4.354   1.00 93.21 331 A 1 
ATOM   2653 C  CB  . PHE A 1 331 ? -16.142 -17.661 3.833   1.00 92.21 331 A 1 
ATOM   2654 C  CG  . PHE A 1 331 ? -17.196 -17.069 2.930   1.00 91.64 331 A 1 
ATOM   2655 C  CD1 . PHE A 1 331 ? -16.968 -15.827 2.315   1.00 89.32 331 A 1 
ATOM   2656 C  CD2 . PHE A 1 331 ? -18.401 -17.748 2.700   1.00 89.57 331 A 1 
ATOM   2657 C  CE1 . PHE A 1 331 ? -17.938 -15.277 1.464   1.00 88.39 331 A 1 
ATOM   2658 C  CE2 . PHE A 1 331 ? -19.371 -17.199 1.856   1.00 88.49 331 A 1 
ATOM   2659 C  CZ  . PHE A 1 331 ? -19.145 -15.960 1.237   1.00 88.62 331 A 1 
ATOM   2660 N  N   . ASN A 1 332 ? -13.133 -17.640 4.703   1.00 94.98 332 A 1 
ATOM   2661 C  CA  . ASN A 1 332 ? -12.085 -17.886 5.690   1.00 95.64 332 A 1 
ATOM   2662 C  C   . ASN A 1 332 ? -10.967 -18.801 5.163   1.00 96.29 332 A 1 
ATOM   2663 O  O   . ASN A 1 332 ? -10.431 -19.637 5.899   1.00 95.11 332 A 1 
ATOM   2664 C  CB  . ASN A 1 332 ? -12.701 -18.378 7.010   1.00 94.58 332 A 1 
ATOM   2665 C  CG  . ASN A 1 332 ? -13.513 -17.335 7.753   1.00 93.66 332 A 1 
ATOM   2666 O  OD1 . ASN A 1 332 ? -13.616 -16.186 7.414   1.00 89.59 332 A 1 
ATOM   2667 N  ND2 . ASN A 1 332 ? -14.115 -17.721 8.856   1.00 89.17 332 A 1 
ATOM   2668 N  N   . LYS A 1 333 ? -10.646 -18.671 3.868   1.00 96.46 333 A 1 
ATOM   2669 C  CA  . LYS A 1 333 ? -9.575  -19.403 3.193   1.00 96.74 333 A 1 
ATOM   2670 C  C   . LYS A 1 333 ? -8.913  -18.486 2.173   1.00 97.45 333 A 1 
ATOM   2671 O  O   . LYS A 1 333 ? -9.603  -17.789 1.436   1.00 96.93 333 A 1 
ATOM   2672 C  CB  . LYS A 1 333 ? -10.130 -20.645 2.473   1.00 94.61 333 A 1 
ATOM   2673 C  CG  . LYS A 1 333 ? -10.619 -21.741 3.432   1.00 85.81 333 A 1 
ATOM   2674 C  CD  . LYS A 1 333 ? -11.196 -22.934 2.652   1.00 83.07 333 A 1 
ATOM   2675 C  CE  . LYS A 1 333 ? -11.769 -23.970 3.609   1.00 71.80 333 A 1 
ATOM   2676 N  NZ  . LYS A 1 333 ? -12.530 -25.021 2.887   1.00 64.31 333 A 1 
ATOM   2677 N  N   . TRP A 1 334 ? -7.596  -18.547 2.103   1.00 97.82 334 A 1 
ATOM   2678 C  CA  . TRP A 1 334 ? -6.835  -17.958 1.011   1.00 98.21 334 A 1 
ATOM   2679 C  C   . TRP A 1 334 ? -7.132  -18.716 -0.281  1.00 98.01 334 A 1 
ATOM   2680 O  O   . TRP A 1 334 ? -7.057  -19.946 -0.318  1.00 97.48 334 A 1 
ATOM   2681 C  CB  . TRP A 1 334 ? -5.348  -17.983 1.345   1.00 98.40 334 A 1 
ATOM   2682 C  CG  . TRP A 1 334 ? -4.969  -17.028 2.429   1.00 98.55 334 A 1 
ATOM   2683 C  CD1 . TRP A 1 334 ? -4.767  -17.339 3.728   1.00 98.19 334 A 1 
ATOM   2684 C  CD2 . TRP A 1 334 ? -4.822  -15.583 2.322   1.00 98.57 334 A 1 
ATOM   2685 N  NE1 . TRP A 1 334 ? -4.500  -16.185 4.439   1.00 98.26 334 A 1 
ATOM   2686 C  CE2 . TRP A 1 334 ? -4.532  -15.082 3.618   1.00 98.45 334 A 1 
ATOM   2687 C  CE3 . TRP A 1 334 ? -4.916  -14.657 1.258   1.00 98.51 334 A 1 
ATOM   2688 C  CZ2 . TRP A 1 334 ? -4.367  -13.704 3.863   1.00 98.36 334 A 1 
ATOM   2689 C  CZ3 . TRP A 1 334 ? -4.742  -13.286 1.504   1.00 98.29 334 A 1 
ATOM   2690 C  CH2 . TRP A 1 334 ? -4.480  -12.810 2.796   1.00 98.28 334 A 1 
ATOM   2691 N  N   . LYS A 1 335 ? -7.472  -17.992 -1.342  1.00 97.95 335 A 1 
ATOM   2692 C  CA  . LYS A 1 335 ? -7.749  -18.545 -2.662  1.00 97.52 335 A 1 
ATOM   2693 C  C   . LYS A 1 335 ? -7.283  -17.574 -3.741  1.00 98.01 335 A 1 
ATOM   2694 O  O   . LYS A 1 335 ? -7.153  -16.383 -3.498  1.00 97.79 335 A 1 
ATOM   2695 C  CB  . LYS A 1 335 ? -9.244  -18.903 -2.789  1.00 95.47 335 A 1 
ATOM   2696 C  CG  . LYS A 1 335 ? -10.175 -17.701 -2.588  1.00 89.60 335 A 1 
ATOM   2697 C  CD  . LYS A 1 335 ? -11.651 -18.095 -2.672  1.00 87.45 335 A 1 
ATOM   2698 C  CE  . LYS A 1 335 ? -12.474 -16.823 -2.474  1.00 78.02 335 A 1 
ATOM   2699 N  NZ  . LYS A 1 335 ? -13.936 -17.059 -2.546  1.00 70.98 335 A 1 
ATOM   2700 N  N   . PHE A 1 336 ? -7.052  -18.120 -4.927  1.00 97.80 336 A 1 
ATOM   2701 C  CA  . PHE A 1 336 ? -6.795  -17.316 -6.113  1.00 97.92 336 A 1 
ATOM   2702 C  C   . PHE A 1 336 ? -7.978  -16.380 -6.376  1.00 97.76 336 A 1 
ATOM   2703 O  O   . PHE A 1 336 ? -9.131  -16.808 -6.332  1.00 97.22 336 A 1 
ATOM   2704 C  CB  . PHE A 1 336 ? -6.555  -18.260 -7.288  1.00 97.83 336 A 1 
ATOM   2705 C  CG  . PHE A 1 336 ? -6.320  -17.558 -8.597  1.00 97.96 336 A 1 
ATOM   2706 C  CD1 . PHE A 1 336 ? -5.102  -16.890 -8.834  1.00 97.47 336 A 1 
ATOM   2707 C  CD2 . PHE A 1 336 ? -7.305  -17.571 -9.602  1.00 97.46 336 A 1 
ATOM   2708 C  CE1 . PHE A 1 336 ? -4.870  -16.253 -10.058 1.00 96.96 336 A 1 
ATOM   2709 C  CE2 . PHE A 1 336 ? -7.072  -16.933 -10.832 1.00 97.03 336 A 1 
ATOM   2710 C  CZ  . PHE A 1 336 ? -5.857  -16.280 -11.054 1.00 97.21 336 A 1 
ATOM   2711 N  N   . ASN A 1 337 ? -7.682  -15.099 -6.626  1.00 97.98 337 A 1 
ATOM   2712 C  CA  . ASN A 1 337 ? -8.665  -14.115 -7.041  1.00 97.70 337 A 1 
ATOM   2713 C  C   . ASN A 1 337 ? -8.637  -13.974 -8.565  1.00 97.71 337 A 1 
ATOM   2714 O  O   . ASN A 1 337 ? -9.523  -14.488 -9.243  1.00 96.83 337 A 1 
ATOM   2715 C  CB  . ASN A 1 337 ? -8.429  -12.790 -6.276  1.00 97.13 337 A 1 
ATOM   2716 C  CG  . ASN A 1 337 ? -9.502  -11.773 -6.606  1.00 96.16 337 A 1 
ATOM   2717 O  OD1 . ASN A 1 337 ? -10.438 -12.057 -7.323  1.00 92.73 337 A 1 
ATOM   2718 N  ND2 . ASN A 1 337 ? -9.416  -10.573 -6.090  1.00 91.59 337 A 1 
ATOM   2719 N  N   . TYR A 1 338 ? -7.571  -13.359 -9.104  1.00 98.19 338 A 1 
ATOM   2720 C  CA  . TYR A 1 338 ? -7.398  -13.209 -10.540 1.00 98.35 338 A 1 
ATOM   2721 C  C   . TYR A 1 338 ? -5.913  -13.078 -10.928 1.00 98.56 338 A 1 
ATOM   2722 O  O   . TYR A 1 338 ? -5.060  -12.776 -10.091 1.00 98.41 338 A 1 
ATOM   2723 C  CB  . TYR A 1 338 ? -8.216  -12.000 -11.031 1.00 98.09 338 A 1 
ATOM   2724 C  CG  . TYR A 1 338 ? -7.579  -10.657 -10.760 1.00 98.26 338 A 1 
ATOM   2725 C  CD1 . TYR A 1 338 ? -6.760  -10.073 -11.738 1.00 97.79 338 A 1 
ATOM   2726 C  CD2 . TYR A 1 338 ? -7.794  -9.981  -9.547  1.00 97.85 338 A 1 
ATOM   2727 C  CE1 . TYR A 1 338 ? -6.161  -8.837  -11.521 1.00 97.34 338 A 1 
ATOM   2728 C  CE2 . TYR A 1 338 ? -7.199  -8.728  -9.318  1.00 97.53 338 A 1 
ATOM   2729 C  CZ  . TYR A 1 338 ? -6.380  -8.152  -10.309 1.00 97.86 338 A 1 
ATOM   2730 O  OH  . TYR A 1 338 ? -5.804  -6.938  -10.118 1.00 97.28 338 A 1 
ATOM   2731 N  N   . GLY A 1 339 ? -5.619  -13.269 -12.206 1.00 98.39 339 A 1 
ATOM   2732 C  CA  . GLY A 1 339 ? -4.319  -12.981 -12.796 1.00 98.31 339 A 1 
ATOM   2733 C  C   . GLY A 1 339 ? -4.417  -11.848 -13.822 1.00 98.42 339 A 1 
ATOM   2734 O  O   . GLY A 1 339 ? -5.385  -11.786 -14.576 1.00 97.73 339 A 1 
ATOM   2735 N  N   . SER A 1 340 ? -3.412  -10.984 -13.904 1.00 98.32 340 A 1 
ATOM   2736 C  CA  . SER A 1 340 ? -3.416  -9.839  -14.821 1.00 98.31 340 A 1 
ATOM   2737 C  C   . SER A 1 340 ? -3.592  -10.244 -16.287 1.00 98.16 340 A 1 
ATOM   2738 O  O   . SER A 1 340 ? -4.314  -9.586  -17.035 1.00 97.47 340 A 1 
ATOM   2739 C  CB  . SER A 1 340 ? -2.131  -9.025  -14.656 1.00 98.18 340 A 1 
ATOM   2740 O  OG  . SER A 1 340 ? -0.983  -9.811  -14.916 1.00 97.86 340 A 1 
ATOM   2741 N  N   . SER A 1 341 ? -2.976  -11.340 -16.688 1.00 98.01 341 A 1 
ATOM   2742 C  CA  . SER A 1 341 ? -3.094  -11.872 -18.050 1.00 97.75 341 A 1 
ATOM   2743 C  C   . SER A 1 341 ? -4.497  -12.411 -18.332 1.00 97.58 341 A 1 
ATOM   2744 O  O   . SER A 1 341 ? -5.129  -12.014 -19.308 1.00 96.12 341 A 1 
ATOM   2745 C  CB  . SER A 1 341 ? -2.040  -12.952 -18.264 1.00 97.00 341 A 1 
ATOM   2746 O  OG  . SER A 1 341 ? -2.116  -13.471 -19.572 1.00 83.90 341 A 1 
ATOM   2747 N  N   . SER A 1 342 ? -5.024  -13.288 -17.477 1.00 97.51 342 A 1 
ATOM   2748 C  CA  . SER A 1 342 ? -6.319  -13.925 -17.703 1.00 97.08 342 A 1 
ATOM   2749 C  C   . SER A 1 342 ? -7.499  -12.969 -17.559 1.00 97.28 342 A 1 
ATOM   2750 O  O   . SER A 1 342 ? -8.487  -13.112 -18.271 1.00 95.46 342 A 1 
ATOM   2751 C  CB  . SER A 1 342 ? -6.503  -15.115 -16.754 1.00 95.57 342 A 1 
ATOM   2752 O  OG  . SER A 1 342 ? -6.379  -14.730 -15.403 1.00 86.42 342 A 1 
ATOM   2753 N  N   . GLU A 1 343 ? -7.402  -11.993 -16.663 1.00 97.61 343 A 1 
ATOM   2754 C  CA  . GLU A 1 343 ? -8.521  -11.100 -16.348 1.00 97.51 343 A 1 
ATOM   2755 C  C   . GLU A 1 343 ? -8.609  -9.898  -17.291 1.00 97.59 343 A 1 
ATOM   2756 O  O   . GLU A 1 343 ? -9.698  -9.525  -17.721 1.00 95.87 343 A 1 
ATOM   2757 C  CB  . GLU A 1 343 ? -8.409  -10.661 -14.891 1.00 96.48 343 A 1 
ATOM   2758 C  CG  . GLU A 1 343 ? -9.703  -10.074 -14.334 1.00 93.27 343 A 1 
ATOM   2759 C  CD  . GLU A 1 343 ? -10.799 -11.133 -14.143 1.00 95.32 343 A 1 
ATOM   2760 O  OE1 . GLU A 1 343 ? -11.332 -11.663 -15.131 1.00 91.59 343 A 1 
ATOM   2761 O  OE2 . GLU A 1 343 ? -11.160 -11.420 -12.999 1.00 91.84 343 A 1 
ATOM   2762 N  N   . TYR A 1 344 ? -7.458  -9.317  -17.641 1.00 98.08 344 A 1 
ATOM   2763 C  CA  . TYR A 1 344 ? -7.384  -8.081  -18.427 1.00 98.06 344 A 1 
ATOM   2764 C  C   . TYR A 1 344 ? -6.781  -8.254  -19.826 1.00 97.99 344 A 1 
ATOM   2765 O  O   . TYR A 1 344 ? -6.797  -7.318  -20.626 1.00 96.18 344 A 1 
ATOM   2766 C  CB  . TYR A 1 344 ? -6.636  -7.024  -17.614 1.00 97.85 344 A 1 
ATOM   2767 C  CG  . TYR A 1 344 ? -7.272  -6.684  -16.280 1.00 98.06 344 A 1 
ATOM   2768 C  CD1 . TYR A 1 344 ? -8.633  -6.346  -16.207 1.00 97.33 344 A 1 
ATOM   2769 C  CD2 . TYR A 1 344 ? -6.496  -6.692  -15.109 1.00 97.40 344 A 1 
ATOM   2770 C  CE1 . TYR A 1 344 ? -9.216  -5.996  -14.981 1.00 96.82 344 A 1 
ATOM   2771 C  CE2 . TYR A 1 344 ? -7.070  -6.336  -13.876 1.00 96.92 344 A 1 
ATOM   2772 C  CZ  . TYR A 1 344 ? -8.432  -5.984  -13.813 1.00 97.32 344 A 1 
ATOM   2773 O  OH  . TYR A 1 344 ? -9.001  -5.634  -12.618 1.00 96.38 344 A 1 
ATOM   2774 N  N   . GLY A 1 345 ? -6.266  -9.433  -20.139 1.00 96.93 345 A 1 
ATOM   2775 C  CA  . GLY A 1 345 ? -5.610  -9.700  -21.419 1.00 96.56 345 A 1 
ATOM   2776 C  C   . GLY A 1 345 ? -4.238  -9.033  -21.559 1.00 97.23 345 A 1 
ATOM   2777 O  O   . GLY A 1 345 ? -3.765  -8.866  -22.685 1.00 95.33 345 A 1 
ATOM   2778 N  N   . LEU A 1 346 ? -3.612  -8.645  -20.459 1.00 97.77 346 A 1 
ATOM   2779 C  CA  . LEU A 1 346 ? -2.277  -8.053  -20.444 1.00 97.94 346 A 1 
ATOM   2780 C  C   . LEU A 1 346 ? -1.244  -9.106  -20.848 1.00 97.91 346 A 1 
ATOM   2781 O  O   . LEU A 1 346 ? -1.179  -10.180 -20.254 1.00 97.06 346 A 1 
ATOM   2782 C  CB  . LEU A 1 346 ? -1.955  -7.486  -19.053 1.00 97.51 346 A 1 
ATOM   2783 C  CG  . LEU A 1 346 ? -2.894  -6.372  -18.576 1.00 96.95 346 A 1 
ATOM   2784 C  CD1 . LEU A 1 346 ? -2.636  -6.062  -17.106 1.00 96.00 346 A 1 
ATOM   2785 C  CD2 . LEU A 1 346 ? -2.698  -5.080  -19.369 1.00 95.84 346 A 1 
ATOM   2786 N  N   . LYS A 1 347 ? -0.424  -8.781  -21.863 1.00 98.03 347 A 1 
ATOM   2787 C  CA  . LYS A 1 347 ? 0.649   -9.671  -22.347 1.00 97.89 347 A 1 
ATOM   2788 C  C   . LYS A 1 347 ? 1.898   -9.601  -21.472 1.00 98.09 347 A 1 
ATOM   2789 O  O   . LYS A 1 347 ? 2.667   -10.556 -21.410 1.00 96.83 347 A 1 
ATOM   2790 C  CB  . LYS A 1 347 ? 1.007   -9.299  -23.781 1.00 97.12 347 A 1 
ATOM   2791 C  CG  . LYS A 1 347 ? -0.174  -9.477  -24.742 1.00 92.97 347 A 1 
ATOM   2792 C  CD  . LYS A 1 347 ? 0.234   -8.999  -26.120 1.00 87.11 347 A 1 
ATOM   2793 C  CE  . LYS A 1 347 ? -0.966  -9.069  -27.059 1.00 78.97 347 A 1 
ATOM   2794 N  NZ  . LYS A 1 347 ? -0.660  -8.399  -28.341 1.00 69.14 347 A 1 
ATOM   2795 N  N   . GLU A 1 348 ? 2.089   -8.463  -20.830 1.00 98.52 348 A 1 
ATOM   2796 C  CA  . GLU A 1 348 ? 3.154   -8.165  -19.877 1.00 98.50 348 A 1 
ATOM   2797 C  C   . GLU A 1 348 ? 2.743   -6.948  -19.032 1.00 98.71 348 A 1 
ATOM   2798 O  O   . GLU A 1 348 ? 1.771   -6.255  -19.345 1.00 98.57 348 A 1 
ATOM   2799 C  CB  . GLU A 1 348 ? 4.478   -7.910  -20.612 1.00 97.91 348 A 1 
ATOM   2800 C  CG  . GLU A 1 348 ? 4.407   -6.737  -21.604 1.00 96.54 348 A 1 
ATOM   2801 C  CD  . GLU A 1 348 ? 5.729   -6.444  -22.298 1.00 96.63 348 A 1 
ATOM   2802 O  OE1 . GLU A 1 348 ? 5.822   -5.331  -22.863 1.00 93.08 348 A 1 
ATOM   2803 O  OE2 . GLU A 1 348 ? 6.648   -7.282  -22.265 1.00 94.04 348 A 1 
ATOM   2804 N  N   . LEU A 1 349 ? 3.490   -6.658  -17.975 1.00 98.79 349 A 1 
ATOM   2805 C  CA  . LEU A 1 349 ? 3.238   -5.518  -17.096 1.00 98.82 349 A 1 
ATOM   2806 C  C   . LEU A 1 349 ? 3.985   -4.269  -17.585 1.00 98.85 349 A 1 
ATOM   2807 O  O   . LEU A 1 349 ? 4.814   -3.691  -16.881 1.00 98.68 349 A 1 
ATOM   2808 C  CB  . LEU A 1 349 ? 3.568   -5.904  -15.644 1.00 98.83 349 A 1 
ATOM   2809 C  CG  . LEU A 1 349 ? 2.795   -7.124  -15.091 1.00 98.65 349 A 1 
ATOM   2810 C  CD1 . LEU A 1 349 ? 3.168   -7.349  -13.633 1.00 98.48 349 A 1 
ATOM   2811 C  CD2 . LEU A 1 349 ? 1.276   -6.941  -15.166 1.00 98.40 349 A 1 
ATOM   2812 N  N   . SER A 1 350 ? 3.697   -3.850  -18.817 1.00 98.82 350 A 1 
ATOM   2813 C  CA  . SER A 1 350 ? 4.327   -2.694  -19.455 1.00 98.89 350 A 1 
ATOM   2814 C  C   . SER A 1 350 ? 3.392   -1.484  -19.547 1.00 98.85 350 A 1 
ATOM   2815 O  O   . SER A 1 350 ? 2.168   -1.648  -19.600 1.00 98.72 350 A 1 
ATOM   2816 C  CB  . SER A 1 350 ? 4.861   -3.068  -20.841 1.00 98.64 350 A 1 
ATOM   2817 O  OG  . SER A 1 350 ? 3.829   -3.312  -21.768 1.00 98.12 350 A 1 
ATOM   2818 N  N   . PRO A 1 351 ? 3.936   -0.254  -19.642 1.00 98.84 351 A 1 
ATOM   2819 C  CA  . PRO A 1 351 ? 3.131   0.945   -19.852 1.00 98.75 351 A 1 
ATOM   2820 C  C   . PRO A 1 351 ? 2.196   0.829   -21.060 1.00 98.70 351 A 1 
ATOM   2821 O  O   . PRO A 1 351 ? 1.031   1.186   -20.962 1.00 98.57 351 A 1 
ATOM   2822 C  CB  . PRO A 1 351 ? 4.138   2.084   -20.045 1.00 98.66 351 A 1 
ATOM   2823 C  CG  . PRO A 1 351 ? 5.351   1.609   -19.254 1.00 97.98 351 A 1 
ATOM   2824 C  CD  . PRO A 1 351 ? 5.333   0.100   -19.466 1.00 98.68 351 A 1 
ATOM   2825 N  N   . LYS A 1 352 ? 2.671   0.262   -22.161 1.00 98.65 352 A 1 
ATOM   2826 C  CA  . LYS A 1 352 ? 1.878   0.079   -23.381 1.00 98.51 352 A 1 
ATOM   2827 C  C   . LYS A 1 352 ? 0.642   -0.789  -23.151 1.00 98.66 352 A 1 
ATOM   2828 O  O   . LYS A 1 352 ? -0.446  -0.438  -23.619 1.00 98.42 352 A 1 
ATOM   2829 C  CB  . LYS A 1 352 ? 2.782   -0.520  -24.471 1.00 97.94 352 A 1 
ATOM   2830 C  CG  . LYS A 1 352 ? 2.032   -0.690  -25.791 1.00 87.82 352 A 1 
ATOM   2831 C  CD  . LYS A 1 352 ? 2.943   -1.319  -26.846 1.00 83.96 352 A 1 
ATOM   2832 C  CE  . LYS A 1 352 ? 2.142   -1.547  -28.121 1.00 70.51 352 A 1 
ATOM   2833 N  NZ  . LYS A 1 352 ? 2.950   -2.218  -29.150 1.00 64.21 352 A 1 
ATOM   2834 N  N   . GLU A 1 353 ? 0.779   -1.907  -22.455 1.00 98.71 353 A 1 
ATOM   2835 C  CA  . GLU A 1 353 ? -0.346  -2.813  -22.194 1.00 98.77 353 A 1 
ATOM   2836 C  C   . GLU A 1 353 ? -1.364  -2.177  -21.230 1.00 98.78 353 A 1 
ATOM   2837 O  O   . GLU A 1 353 ? -2.570  -2.286  -21.444 1.00 98.56 353 A 1 
ATOM   2838 C  CB  . GLU A 1 353 ? 0.161   -4.150  -21.638 1.00 98.65 353 A 1 
ATOM   2839 C  CG  . GLU A 1 353 ? 0.916   -5.018  -22.660 1.00 97.90 353 A 1 
ATOM   2840 C  CD  . GLU A 1 353 ? 0.020   -5.536  -23.791 1.00 97.91 353 A 1 
ATOM   2841 O  OE1 . GLU A 1 353 ? -0.883  -6.353  -23.525 1.00 95.90 353 A 1 
ATOM   2842 O  OE2 . GLU A 1 353 ? 0.228   -5.154  -24.957 1.00 95.90 353 A 1 
ATOM   2843 N  N   . PHE A 1 354 ? -0.895  -1.423  -20.235 1.00 98.74 354 A 1 
ATOM   2844 C  CA  . PHE A 1 354 ? -1.784  -0.702  -19.314 1.00 98.80 354 A 1 
ATOM   2845 C  C   . PHE A 1 354 ? -2.456  0.513   -19.949 1.00 98.75 354 A 1 
ATOM   2846 O  O   . PHE A 1 354 ? -3.601  0.798   -19.629 1.00 98.49 354 A 1 
ATOM   2847 C  CB  . PHE A 1 354 ? -1.024  -0.338  -18.042 1.00 98.79 354 A 1 
ATOM   2848 C  CG  . PHE A 1 354 ? -1.009  -1.457  -17.024 1.00 98.79 354 A 1 
ATOM   2849 C  CD1 . PHE A 1 354 ? -2.061  -1.561  -16.095 1.00 98.50 354 A 1 
ATOM   2850 C  CD2 . PHE A 1 354 ? 0.014   -2.404  -17.011 1.00 98.47 354 A 1 
ATOM   2851 C  CE1 . PHE A 1 354 ? -2.074  -2.602  -15.158 1.00 98.18 354 A 1 
ATOM   2852 C  CE2 . PHE A 1 354 ? 0.003   -3.451  -16.082 1.00 98.14 354 A 1 
ATOM   2853 C  CZ  . PHE A 1 354 ? -1.039  -3.550  -15.149 1.00 98.33 354 A 1 
ATOM   2854 N  N   . GLU A 1 355 ? -1.817  1.198   -20.900 1.00 98.78 355 A 1 
ATOM   2855 C  CA  . GLU A 1 355 ? -2.468  2.241   -21.701 1.00 98.61 355 A 1 
ATOM   2856 C  C   . GLU A 1 355 ? -3.602  1.676   -22.549 1.00 98.64 355 A 1 
ATOM   2857 O  O   . GLU A 1 355 ? -4.685  2.266   -22.620 1.00 98.34 355 A 1 
ATOM   2858 C  CB  . GLU A 1 355 ? -1.455  2.936   -22.612 1.00 98.40 355 A 1 
ATOM   2859 C  CG  . GLU A 1 355 ? -0.546  3.860   -21.810 1.00 96.11 355 A 1 
ATOM   2860 C  CD  . GLU A 1 355 ? 0.450   4.619   -22.677 1.00 94.90 355 A 1 
ATOM   2861 O  OE1 . GLU A 1 355 ? 0.702   5.789   -22.328 1.00 89.25 355 A 1 
ATOM   2862 O  OE2 . GLU A 1 355 ? 0.996   4.104   -23.673 1.00 89.91 355 A 1 
ATOM   2863 N  N   . ILE A 1 356 ? -3.394  0.511   -23.155 1.00 98.68 356 A 1 
ATOM   2864 C  CA  . ILE A 1 356 ? -4.450  -0.200  -23.884 1.00 98.57 356 A 1 
ATOM   2865 C  C   . ILE A 1 356 ? -5.588  -0.585  -22.935 1.00 98.57 356 A 1 
ATOM   2866 O  O   . ILE A 1 356 ? -6.748  -0.390  -23.281 1.00 98.36 356 A 1 
ATOM   2867 C  CB  . ILE A 1 356 ? -3.873  -1.430  -24.621 1.00 98.32 356 A 1 
ATOM   2868 C  CG1 . ILE A 1 356 ? -2.950  -0.985  -25.778 1.00 97.36 356 A 1 
ATOM   2869 C  CG2 . ILE A 1 356 ? -4.995  -2.341  -25.163 1.00 97.34 356 A 1 
ATOM   2870 C  CD1 . ILE A 1 356 ? -2.048  -2.113  -26.314 1.00 94.86 356 A 1 
ATOM   2871 N  N   . LEU A 1 357 ? -5.274  -1.101  -21.744 1.00 98.54 357 A 1 
ATOM   2872 C  CA  . LEU A 1 357 ? -6.277  -1.449  -20.735 1.00 98.62 357 A 1 
ATOM   2873 C  C   . LEU A 1 357 ? -7.092  -0.232  -20.305 1.00 98.66 357 A 1 
ATOM   2874 O  O   . LEU A 1 357 ? -8.317  -0.293  -20.312 1.00 98.43 357 A 1 
ATOM   2875 C  CB  . LEU A 1 357 ? -5.592  -2.127  -19.541 1.00 98.54 357 A 1 
ATOM   2876 C  CG  . LEU A 1 357 ? -6.567  -2.510  -18.409 1.00 98.22 357 A 1 
ATOM   2877 C  CD1 . LEU A 1 357 ? -7.616  -3.516  -18.877 1.00 97.69 357 A 1 
ATOM   2878 C  CD2 . LEU A 1 357 ? -5.792  -3.112  -17.245 1.00 97.63 357 A 1 
ATOM   2879 N  N   . ALA A 1 358 ? -6.441  0.886   -19.975 1.00 98.51 358 A 1 
ATOM   2880 C  CA  . ALA A 1 358 ? -7.109  2.124   -19.578 1.00 98.22 358 A 1 
ATOM   2881 C  C   . ALA A 1 358 ? -8.046  2.636   -20.691 1.00 98.31 358 A 1 
ATOM   2882 O  O   . ALA A 1 358 ? -9.215  2.914   -20.433 1.00 97.96 358 A 1 
ATOM   2883 C  CB  . ALA A 1 358 ? -6.043  3.153   -19.201 1.00 97.81 358 A 1 
ATOM   2884 N  N   . ALA A 1 359 ? -7.585  2.657   -21.928 1.00 98.47 359 A 1 
ATOM   2885 C  CA  . ALA A 1 359 ? -8.397  3.067   -23.071 1.00 98.46 359 A 1 
ATOM   2886 C  C   . ALA A 1 359 ? -9.582  2.118   -23.349 1.00 98.58 359 A 1 
ATOM   2887 O  O   . ALA A 1 359 ? -10.616 2.552   -23.861 1.00 98.17 359 A 1 
ATOM   2888 C  CB  . ALA A 1 359 ? -7.484  3.165   -24.296 1.00 98.30 359 A 1 
ATOM   2889 N  N   . ARG A 1 360 ? -9.447  0.829   -23.038 1.00 98.59 360 A 1 
ATOM   2890 C  CA  . ARG A 1 360 ? -10.554 -0.135  -23.109 1.00 98.49 360 A 1 
ATOM   2891 C  C   . ARG A 1 360 ? -11.571 0.124   -22.006 1.00 98.44 360 A 1 
ATOM   2892 O  O   . ARG A 1 360 ? -12.751 0.178   -22.321 1.00 98.20 360 A 1 
ATOM   2893 C  CB  . ARG A 1 360 ? -10.033 -1.577  -23.043 1.00 98.18 360 A 1 
ATOM   2894 C  CG  . ARG A 1 360 ? -9.390  -2.043  -24.352 1.00 94.31 360 A 1 
ATOM   2895 C  CD  . ARG A 1 360 ? -8.722  -3.412  -24.173 1.00 92.99 360 A 1 
ATOM   2896 N  NE  . ARG A 1 360 ? -9.692  -4.454  -23.819 1.00 88.92 360 A 1 
ATOM   2897 C  CZ  . ARG A 1 360 ? -9.469  -5.541  -23.090 1.00 86.91 360 A 1 
ATOM   2898 N  NH1 . ARG A 1 360 ? -8.291  -5.843  -22.635 1.00 81.07 360 A 1 
ATOM   2899 N  NH2 . ARG A 1 360 ? -10.457 -6.339  -22.781 1.00 79.48 360 A 1 
ATOM   2900 N  N   . MET A 1 361 ? -11.131 0.330   -20.770 1.00 98.39 361 A 1 
ATOM   2901 C  CA  . MET A 1 361 ? -12.023 0.608   -19.638 1.00 98.17 361 A 1 
ATOM   2902 C  C   . MET A 1 361 ? -12.823 1.908   -19.812 1.00 98.24 361 A 1 
ATOM   2903 O  O   . MET A 1 361 ? -13.990 1.942   -19.436 1.00 97.69 361 A 1 
ATOM   2904 C  CB  . MET A 1 361 ? -11.234 0.662   -18.325 1.00 97.46 361 A 1 
ATOM   2905 C  CG  . MET A 1 361 ? -10.725 -0.723  -17.902 1.00 95.04 361 A 1 
ATOM   2906 S  SD  . MET A 1 361 ? -10.024 -0.820  -16.234 1.00 94.46 361 A 1 
ATOM   2907 C  CE  . MET A 1 361 ? -8.671  0.362   -16.315 1.00 89.05 361 A 1 
ATOM   2908 N  N   . ASP A 1 362 ? -12.240 2.912   -20.428 1.00 98.02 362 A 1 
ATOM   2909 C  CA  . ASP A 1 362 ? -12.929 4.171   -20.749 1.00 97.90 362 A 1 
ATOM   2910 C  C   . ASP A 1 362 ? -14.143 3.977   -21.684 1.00 97.98 362 A 1 
ATOM   2911 O  O   . ASP A 1 362 ? -15.097 4.751   -21.667 1.00 97.25 362 A 1 
ATOM   2912 C  CB  . ASP A 1 362 ? -11.899 5.109   -21.389 1.00 97.43 362 A 1 
ATOM   2913 C  CG  . ASP A 1 362 ? -12.435 6.518   -21.612 1.00 91.89 362 A 1 
ATOM   2914 O  OD1 . ASP A 1 362 ? -12.788 7.168   -20.605 1.00 87.15 362 A 1 
ATOM   2915 O  OD2 . ASP A 1 362 ? -12.481 6.940   -22.790 1.00 85.49 362 A 1 
ATOM   2916 N  N   . LYS A 1 363 ? -14.133 2.916   -22.481 1.00 98.12 363 A 1 
ATOM   2917 C  CA  . LYS A 1 363 ? -15.177 2.603   -23.473 1.00 98.02 363 A 1 
ATOM   2918 C  C   . LYS A 1 363 ? -16.028 1.386   -23.121 1.00 98.10 363 A 1 
ATOM   2919 O  O   . LYS A 1 363 ? -17.051 1.159   -23.760 1.00 97.25 363 A 1 
ATOM   2920 C  CB  . LYS A 1 363 ? -14.525 2.410   -24.840 1.00 97.44 363 A 1 
ATOM   2921 C  CG  . LYS A 1 363 ? -13.816 3.684   -25.314 1.00 93.09 363 A 1 
ATOM   2922 C  CD  . LYS A 1 363 ? -13.179 3.458   -26.677 1.00 85.53 363 A 1 
ATOM   2923 C  CE  . LYS A 1 363 ? -12.419 4.728   -27.043 1.00 76.83 363 A 1 
ATOM   2924 N  NZ  . LYS A 1 363 ? -11.742 4.602   -28.353 1.00 66.78 363 A 1 
ATOM   2925 N  N   . ASP A 1 364 ? -15.601 0.589   -22.170 1.00 98.16 364 A 1 
ATOM   2926 C  CA  . ASP A 1 364 ? -16.232 -0.655  -21.762 1.00 98.10 364 A 1 
ATOM   2927 C  C   . ASP A 1 364 ? -16.493 -0.635  -20.250 1.00 98.21 364 A 1 
ATOM   2928 O  O   . ASP A 1 364 ? -15.643 -0.961  -19.427 1.00 97.84 364 A 1 
ATOM   2929 C  CB  . ASP A 1 364 ? -15.378 -1.849  -22.211 1.00 97.78 364 A 1 
ATOM   2930 C  CG  . ASP A 1 364 ? -15.990 -3.207  -21.887 1.00 97.32 364 A 1 
ATOM   2931 O  OD1 . ASP A 1 364 ? -16.975 -3.275  -21.114 1.00 95.62 364 A 1 
ATOM   2932 O  OD2 . ASP A 1 364 ? -15.450 -4.214  -22.404 1.00 94.78 364 A 1 
ATOM   2933 N  N   . LEU A 1 365 ? -17.720 -0.243  -19.902 1.00 97.78 365 A 1 
ATOM   2934 C  CA  . LEU A 1 365 ? -18.153 -0.143  -18.518 1.00 97.42 365 A 1 
ATOM   2935 C  C   . LEU A 1 365 ? -18.108 -1.496  -17.788 1.00 97.33 365 A 1 
ATOM   2936 O  O   . LEU A 1 365 ? -17.864 -1.522  -16.586 1.00 96.92 365 A 1 
ATOM   2937 C  CB  . LEU A 1 365 ? -19.561 0.467   -18.491 1.00 96.88 365 A 1 
ATOM   2938 C  CG  . LEU A 1 365 ? -20.109 0.729   -17.078 1.00 92.40 365 A 1 
ATOM   2939 C  CD1 . LEU A 1 365 ? -19.264 1.736   -16.310 1.00 89.57 365 A 1 
ATOM   2940 C  CD2 . LEU A 1 365 ? -21.534 1.282   -17.183 1.00 89.54 365 A 1 
ATOM   2941 N  N   . GLN A 1 366 ? -18.340 -2.612  -18.492 1.00 97.69 366 A 1 
ATOM   2942 C  CA  . GLN A 1 366 ? -18.254 -3.929  -17.857 1.00 97.24 366 A 1 
ATOM   2943 C  C   . GLN A 1 366 ? -16.814 -4.266  -17.469 1.00 97.39 366 A 1 
ATOM   2944 O  O   . GLN A 1 366 ? -16.587 -4.790  -16.379 1.00 96.62 366 A 1 
ATOM   2945 C  CB  . GLN A 1 366 ? -18.800 -5.020  -18.780 1.00 96.73 366 A 1 
ATOM   2946 C  CG  . GLN A 1 366 ? -20.312 -4.910  -18.991 1.00 85.46 366 A 1 
ATOM   2947 C  CD  . GLN A 1 366 ? -20.876 -6.103  -19.772 1.00 78.72 366 A 1 
ATOM   2948 O  OE1 . GLN A 1 366 ? -20.183 -6.957  -20.282 1.00 70.66 366 A 1 
ATOM   2949 N  NE2 . GLN A 1 366 ? -22.181 -6.208  -19.876 1.00 68.45 366 A 1 
ATOM   2950 N  N   . LEU A 1 367 ? -15.861 -3.919  -18.319 1.00 97.56 367 A 1 
ATOM   2951 C  CA  . LEU A 1 367 ? -14.443 -4.075  -18.007 1.00 97.75 367 A 1 
ATOM   2952 C  C   . LEU A 1 367 ? -14.015 -3.153  -16.862 1.00 97.86 367 A 1 
ATOM   2953 O  O   . LEU A 1 367 ? -13.306 -3.591  -15.959 1.00 97.57 367 A 1 
ATOM   2954 C  CB  . LEU A 1 367 ? -13.627 -3.822  -19.279 1.00 97.73 367 A 1 
ATOM   2955 C  CG  . LEU A 1 367 ? -12.109 -4.025  -19.092 1.00 97.05 367 A 1 
ATOM   2956 C  CD1 . LEU A 1 367 ? -11.756 -5.461  -18.731 1.00 96.24 367 A 1 
ATOM   2957 C  CD2 . LEU A 1 367 ? -11.408 -3.674  -20.396 1.00 96.15 367 A 1 
ATOM   2958 N  N   . PHE A 1 368 ? -14.477 -1.903  -16.853 1.00 97.67 368 A 1 
ATOM   2959 C  CA  . PHE A 1 368 ? -14.229 -0.991  -15.747 1.00 97.35 368 A 1 
ATOM   2960 C  C   . PHE A 1 368 ? -14.827 -1.512  -14.434 1.00 97.28 368 A 1 
ATOM   2961 O  O   . PHE A 1 368 ? -14.149 -1.512  -13.408 1.00 96.93 368 A 1 
ATOM   2962 C  CB  . PHE A 1 368 ? -14.772 0.403   -16.069 1.00 96.91 368 A 1 
ATOM   2963 C  CG  . PHE A 1 368 ? -14.525 1.376   -14.942 1.00 96.36 368 A 1 
ATOM   2964 C  CD1 . PHE A 1 368 ? -13.250 1.953   -14.776 1.00 95.28 368 A 1 
ATOM   2965 C  CD2 . PHE A 1 368 ? -15.537 1.650   -13.998 1.00 95.18 368 A 1 
ATOM   2966 C  CE1 . PHE A 1 368 ? -12.987 2.798   -13.683 1.00 93.98 368 A 1 
ATOM   2967 C  CE2 . PHE A 1 368 ? -15.279 2.495   -12.894 1.00 94.00 368 A 1 
ATOM   2968 C  CZ  . PHE A 1 368 ? -14.003 3.059   -12.743 1.00 93.93 368 A 1 
ATOM   2969 N  N   . ASN A 1 369 ? -16.053 -2.010  -14.456 1.00 96.68 369 A 1 
ATOM   2970 C  CA  . ASN A 1 369 ? -16.702 -2.579  -13.272 1.00 96.01 369 A 1 
ATOM   2971 C  C   . ASN A 1 369 ? -15.958 -3.805  -12.744 1.00 96.08 369 A 1 
ATOM   2972 O  O   . ASN A 1 369 ? -15.889 -3.995  -11.535 1.00 95.74 369 A 1 
ATOM   2973 C  CB  . ASN A 1 369 ? -18.161 -2.918  -13.602 1.00 95.69 369 A 1 
ATOM   2974 C  CG  . ASN A 1 369 ? -19.054 -1.702  -13.714 1.00 92.62 369 A 1 
ATOM   2975 O  OD1 . ASN A 1 369 ? -18.739 -0.604  -13.312 1.00 87.96 369 A 1 
ATOM   2976 N  ND2 . ASN A 1 369 ? -20.244 -1.884  -14.235 1.00 86.90 369 A 1 
ATOM   2977 N  N   . LYS A 1 370 ? -15.365 -4.610  -13.624 1.00 96.77 370 A 1 
ATOM   2978 C  CA  . LYS A 1 370 ? -14.495 -5.713  -13.221 1.00 96.73 370 A 1 
ATOM   2979 C  C   . LYS A 1 370 ? -13.254 -5.205  -12.472 1.00 97.22 370 A 1 
ATOM   2980 O  O   . LYS A 1 370 ? -12.955 -5.690  -11.392 1.00 96.82 370 A 1 
ATOM   2981 C  CB  . LYS A 1 370 ? -14.115 -6.543  -14.457 1.00 95.38 370 A 1 
ATOM   2982 C  CG  . LYS A 1 370 ? -13.351 -7.798  -14.036 1.00 85.34 370 A 1 
ATOM   2983 C  CD  . LYS A 1 370 ? -12.722 -8.500  -15.231 1.00 86.19 370 A 1 
ATOM   2984 C  CE  . LYS A 1 370 ? -13.734 -9.281  -16.067 1.00 79.22 370 A 1 
ATOM   2985 N  NZ  . LYS A 1 370 ? -13.006 -10.234 -16.929 1.00 74.85 370 A 1 
ATOM   2986 N  N   . TYR A 1 371 ? -12.592 -4.180  -13.014 1.00 97.12 371 A 1 
ATOM   2987 C  CA  . TYR A 1 371 ? -11.491 -3.505  -12.318 1.00 97.30 371 A 1 
ATOM   2988 C  C   . TYR A 1 371 ? -11.946 -2.935  -10.976 1.00 97.40 371 A 1 
ATOM   2989 O  O   . TYR A 1 371 ? -11.273 -3.117  -9.967  1.00 97.23 371 A 1 
ATOM   2990 C  CB  . TYR A 1 371 ? -10.900 -2.427  -13.231 1.00 97.49 371 A 1 
ATOM   2991 C  CG  . TYR A 1 371 ? -10.110 -1.367  -12.481 1.00 97.53 371 A 1 
ATOM   2992 C  CD1 . TYR A 1 371 ? -8.782  -1.600  -12.083 1.00 97.09 371 A 1 
ATOM   2993 C  CD2 . TYR A 1 371 ? -10.743 -0.166  -12.117 1.00 97.13 371 A 1 
ATOM   2994 C  CE1 . TYR A 1 371 ? -8.091  -0.638  -11.337 1.00 96.64 371 A 1 
ATOM   2995 C  CE2 . TYR A 1 371 ? -10.063 0.803   -11.366 1.00 96.69 371 A 1 
ATOM   2996 C  CZ  . TYR A 1 371 ? -8.731  0.568   -10.977 1.00 96.89 371 A 1 
ATOM   2997 O  OH  . TYR A 1 371 ? -8.087  1.517   -10.241 1.00 96.07 371 A 1 
ATOM   2998 N  N   . HIS A 1 372 ? -13.100 -2.292  -10.931 1.00 96.42 372 A 1 
ATOM   2999 C  CA  . HIS A 1 372 ? -13.632 -1.685  -9.710  1.00 95.81 372 A 1 
ATOM   3000 C  C   . HIS A 1 372 ? -13.993 -2.721  -8.629  1.00 95.99 372 A 1 
ATOM   3001 O  O   . HIS A 1 372 ? -13.820 -2.458  -7.437  1.00 95.45 372 A 1 
ATOM   3002 C  CB  . HIS A 1 372 ? -14.846 -0.826  -10.078 1.00 94.82 372 A 1 
ATOM   3003 C  CG  . HIS A 1 372 ? -15.378 -0.062  -8.909  1.00 93.20 372 A 1 
ATOM   3004 N  ND1 . HIS A 1 372 ? -16.387 -0.458  -8.057  1.00 85.26 372 A 1 
ATOM   3005 C  CD2 . HIS A 1 372 ? -14.931 1.158   -8.439  1.00 84.65 372 A 1 
ATOM   3006 C  CE1 . HIS A 1 372 ? -16.546 0.488   -7.109  1.00 84.90 372 A 1 
ATOM   3007 N  NE2 . HIS A 1 372 ? -15.669 1.482   -7.315  1.00 86.49 372 A 1 
ATOM   3008 N  N   . LEU A 1 373 ? -14.449 -3.905  -9.025  1.00 96.44 373 A 1 
ATOM   3009 C  CA  . LEU A 1 373 ? -14.641 -5.028  -8.110  1.00 96.42 373 A 1 
ATOM   3010 C  C   . LEU A 1 373 ? -13.308 -5.476  -7.494  1.00 96.67 373 A 1 
ATOM   3011 O  O   . LEU A 1 373 ? -13.184 -5.550  -6.268  1.00 96.08 373 A 1 
ATOM   3012 C  CB  . LEU A 1 373 ? -15.328 -6.171  -8.892  1.00 95.67 373 A 1 
ATOM   3013 C  CG  . LEU A 1 373 ? -15.581 -7.442  -8.064  1.00 87.99 373 A 1 
ATOM   3014 C  CD1 . LEU A 1 373 ? -16.600 -7.196  -6.960  1.00 85.21 373 A 1 
ATOM   3015 C  CD2 . LEU A 1 373 ? -16.099 -8.555  -8.977  1.00 84.62 373 A 1 
ATOM   3016 N  N   . HIS A 1 374 ? -12.288 -5.688  -8.326  1.00 97.07 374 A 1 
ATOM   3017 C  CA  . HIS A 1 374 ? -10.955 -6.081  -7.877  1.00 97.27 374 A 1 
ATOM   3018 C  C   . HIS A 1 374 ? -10.240 -4.983  -7.080  1.00 97.25 374 A 1 
ATOM   3019 O  O   . HIS A 1 374 ? -9.478  -5.302  -6.169  1.00 96.78 374 A 1 
ATOM   3020 C  CB  . HIS A 1 374 ? -10.114 -6.513  -9.085  1.00 97.16 374 A 1 
ATOM   3021 C  CG  . HIS A 1 374 ? -10.637 -7.751  -9.757  1.00 97.36 374 A 1 
ATOM   3022 N  ND1 . HIS A 1 374 ? -11.200 -8.853  -9.134  1.00 94.29 374 A 1 
ATOM   3023 C  CD2 . HIS A 1 374 ? -10.615 -8.010  -11.105 1.00 94.48 374 A 1 
ATOM   3024 C  CE1 . HIS A 1 374 ? -11.519 -9.733  -10.089 1.00 95.43 374 A 1 
ATOM   3025 N  NE2 . HIS A 1 374 ? -11.178 -9.261  -11.290 1.00 95.52 374 A 1 
ATOM   3026 N  N   . PHE A 1 375 ? -10.547 -3.716  -7.330  1.00 96.64 375 A 1 
ATOM   3027 C  CA  . PHE A 1 375 ? -10.026 -2.565  -6.593  1.00 96.09 375 A 1 
ATOM   3028 C  C   . PHE A 1 375 ? -10.209 -2.702  -5.074  1.00 95.86 375 A 1 
ATOM   3029 O  O   . PHE A 1 375 ? -9.369  -2.258  -4.299  1.00 95.07 375 A 1 
ATOM   3030 C  CB  . PHE A 1 375 ? -10.722 -1.305  -7.125  1.00 95.69 375 A 1 
ATOM   3031 C  CG  . PHE A 1 375 ? -10.349 -0.026  -6.424  1.00 95.92 375 A 1 
ATOM   3032 C  CD1 . PHE A 1 375 ? -9.208  0.686   -6.818  1.00 95.44 375 A 1 
ATOM   3033 C  CD2 . PHE A 1 375 ? -11.152 0.472   -5.386  1.00 95.50 375 A 1 
ATOM   3034 C  CE1 . PHE A 1 375 ? -8.868  1.890   -6.179  1.00 94.52 375 A 1 
ATOM   3035 C  CE2 . PHE A 1 375 ? -10.818 1.679   -4.743  1.00 94.59 375 A 1 
ATOM   3036 C  CZ  . PHE A 1 375 ? -9.678  2.392   -5.138  1.00 94.67 375 A 1 
ATOM   3037 N  N   . ARG A 1 376 ? -11.294 -3.366  -4.633  1.00 95.52 376 A 1 
ATOM   3038 C  CA  . ARG A 1 376 ? -11.549 -3.706  -3.223  1.00 94.90 376 A 1 
ATOM   3039 C  C   . ARG A 1 376 ? -11.407 -5.206  -2.933  1.00 95.13 376 A 1 
ATOM   3040 O  O   . ARG A 1 376 ? -12.015 -5.710  -1.993  1.00 93.29 376 A 1 
ATOM   3041 C  CB  . ARG A 1 376 ? -12.904 -3.162  -2.769  1.00 93.06 376 A 1 
ATOM   3042 C  CG  . ARG A 1 376 ? -12.926 -1.634  -2.724  1.00 87.41 376 A 1 
ATOM   3043 C  CD  . ARG A 1 376 ? -14.117 -1.176  -1.887  1.00 85.63 376 A 1 
ATOM   3044 N  NE  . ARG A 1 376 ? -14.234 0.284   -1.853  1.00 81.01 376 A 1 
ATOM   3045 C  CZ  . ARG A 1 376 ? -14.960 0.982   -0.997  1.00 78.33 376 A 1 
ATOM   3046 N  NH1 . ARG A 1 376 ? -15.595 0.410   -0.017  1.00 71.29 376 A 1 
ATOM   3047 N  NH2 . ARG A 1 376 ? -15.063 2.266   -1.137  1.00 69.80 376 A 1 
ATOM   3048 N  N   . ALA A 1 377 ? -10.625 -5.899  -3.721  1.00 95.77 377 A 1 
ATOM   3049 C  CA  . ALA A 1 377 ? -10.355 -7.330  -3.561  1.00 95.82 377 A 1 
ATOM   3050 C  C   . ALA A 1 377 ? -11.623 -8.201  -3.476  1.00 95.98 377 A 1 
ATOM   3051 O  O   . ALA A 1 377 ? -11.706 -9.140  -2.682  1.00 93.77 377 A 1 
ATOM   3052 C  CB  . ALA A 1 377 ? -9.397  -7.513  -2.388  1.00 95.12 377 A 1 
ATOM   3053 N  N   . ASP A 1 378 ? -12.628 -7.859  -4.289  1.00 94.82 378 A 1 
ATOM   3054 C  CA  . ASP A 1 378 ? -13.903 -8.574  -4.398  1.00 94.19 378 A 1 
ATOM   3055 C  C   . ASP A 1 378 ? -14.649 -8.688  -3.057  1.00 93.37 378 A 1 
ATOM   3056 O  O   . ASP A 1 378 ? -15.305 -9.689  -2.754  1.00 89.87 378 A 1 
ATOM   3057 C  CB  . ASP A 1 378 ? -13.707 -9.936  -5.080  1.00 93.73 378 A 1 
ATOM   3058 C  CG  . ASP A 1 378 ? -13.028 -9.859  -6.443  1.00 93.23 378 A 1 
ATOM   3059 O  OD1 . ASP A 1 378 ? -11.929 -9.270  -6.544  1.00 88.82 378 A 1 
ATOM   3060 O  OD2 . ASP A 1 378 ? -13.570 -10.452 -7.394  1.00 89.97 378 A 1 
ATOM   3061 N  N   . THR A 1 379 ? -14.527 -7.661  -2.219  1.00 93.49 379 A 1 
ATOM   3062 C  CA  . THR A 1 379 ? -15.113 -7.665  -0.881  1.00 91.92 379 A 1 
ATOM   3063 C  C   . THR A 1 379 ? -16.638 -7.631  -0.955  1.00 89.79 379 A 1 
ATOM   3064 O  O   . THR A 1 379 ? -17.205 -6.689  -1.504  1.00 86.30 379 A 1 
ATOM   3065 C  CB  . THR A 1 379 ? -14.593 -6.509  -0.031  1.00 91.20 379 A 1 
ATOM   3066 O  OG1 . THR A 1 379 ? -13.202 -6.656  0.102   1.00 86.22 379 A 1 
ATOM   3067 C  CG2 . THR A 1 379 ? -15.175 -6.531  1.374   1.00 86.28 379 A 1 
ATOM   3068 N  N   . PRO A 1 380 ? -17.335 -8.614  -0.355  1.00 87.21 380 A 1 
ATOM   3069 C  CA  . PRO A 1 380 ? -18.789 -8.651  -0.383  1.00 83.36 380 A 1 
ATOM   3070 C  C   . PRO A 1 380 ? -19.425 -7.390  0.200   1.00 81.28 380 A 1 
ATOM   3071 O  O   . PRO A 1 380 ? -19.083 -6.966  1.299   1.00 73.77 380 A 1 
ATOM   3072 C  CB  . PRO A 1 380 ? -19.181 -9.895  0.427   1.00 79.73 380 A 1 
ATOM   3073 C  CG  . PRO A 1 380 ? -17.955 -10.796 0.300   1.00 79.68 380 A 1 
ATOM   3074 C  CD  . PRO A 1 380 ? -16.805 -9.805  0.273   1.00 83.33 380 A 1 
ATOM   3075 N  N   . GLY A 1 381 ? -20.391 -6.806  -0.527  1.00 78.58 381 A 1 
ATOM   3076 C  CA  . GLY A 1 381 ? -21.127 -5.610  -0.112  1.00 74.96 381 A 1 
ATOM   3077 C  C   . GLY A 1 381 ? -20.442 -4.277  -0.441  1.00 72.86 381 A 1 
ATOM   3078 O  O   . GLY A 1 381 ? -20.991 -3.231  -0.113  1.00 66.98 381 A 1 
ATOM   3079 N  N   . PHE A 1 382 ? -19.282 -4.298  -1.104  1.00 73.29 382 A 1 
ATOM   3080 C  CA  . PHE A 1 382 ? -18.561 -3.105  -1.570  1.00 68.60 382 A 1 
ATOM   3081 C  C   . PHE A 1 382 ? -18.539 -2.966  -3.110  1.00 64.93 382 A 1 
ATOM   3082 O  O   . PHE A 1 382 ? -17.672 -2.289  -3.658  1.00 59.20 382 A 1 
ATOM   3083 C  CB  . PHE A 1 382 ? -17.158 -3.086  -0.967  1.00 64.60 382 A 1 
ATOM   3084 C  CG  . PHE A 1 382 ? -17.147 -2.895  0.530   1.00 62.10 382 A 1 
ATOM   3085 C  CD1 . PHE A 1 382 ? -17.064 -1.600  1.076   1.00 58.63 382 A 1 
ATOM   3086 C  CD2 . PHE A 1 382 ? -17.219 -3.995  1.391   1.00 56.98 382 A 1 
ATOM   3087 C  CE1 . PHE A 1 382 ? -17.051 -1.408  2.462   1.00 53.79 382 A 1 
ATOM   3088 C  CE2 . PHE A 1 382 ? -17.210 -3.810  2.786   1.00 53.64 382 A 1 
ATOM   3089 C  CZ  . PHE A 1 382 ? -17.126 -2.513  3.318   1.00 53.13 382 A 1 
ATOM   3090 N  N   . THR A 1 383 ? -19.480 -3.603  -3.780  1.00 63.06 383 A 1 
ATOM   3091 C  CA  . THR A 1 383 ? -19.699 -3.570  -5.237  1.00 60.95 383 A 1 
ATOM   3092 C  C   . THR A 1 383 ? -20.583 -2.409  -5.653  1.00 56.56 383 A 1 
ATOM   3093 O  O   . THR A 1 383 ? -21.574 -2.142  -4.958  1.00 51.83 383 A 1 
ATOM   3094 C  CB  . THR A 1 383 ? -20.383 -4.843  -5.711  1.00 55.61 383 A 1 
ATOM   3095 O  OG1 . THR A 1 383 ? -21.596 -4.960  -5.000  1.00 52.00 383 A 1 
ATOM   3096 C  CG2 . THR A 1 383 ? -19.541 -6.085  -5.465  1.00 50.28 383 A 1 
ATOM   3097 O  OXT . THR A 1 383 ? -20.282 -1.833  -6.748  1.00 50.55 383 A 1 
HETATM 3098 MG MG  . MG  B 2 .   ? -1.642  1.380   5.376   1.00 95.69 1   B 1 
HETATM 3099 MG MG  . MG  C 3 .   ? 0.261   4.068   4.652   1.00 95.14 1   C 1 
HETATM 3100 C  C1  . NAG D 4 .   ? 4.187   -8.110  20.050  1.00 96.24 1   D 1 
HETATM 3101 C  C2  . NAG D 4 .   ? 2.928   -7.421  20.476  1.00 96.37 1   D 1 
HETATM 3102 C  C3  . NAG D 4 .   ? 2.512   -7.905  21.856  1.00 95.81 1   D 1 
HETATM 3103 C  C4  . NAG D 4 .   ? 2.442   -9.438  21.873  1.00 95.75 1   D 1 
HETATM 3104 C  C5  . NAG D 4 .   ? 3.760   -10.013 21.380  1.00 96.12 1   D 1 
HETATM 3105 C  C6  . NAG D 4 .   ? 3.750   -11.540 21.273  1.00 93.60 1   D 1 
HETATM 3106 C  C7  . NAG D 4 .   ? 2.755   -5.205  19.480  1.00 95.26 1   D 1 
HETATM 3107 C  C8  . NAG D 4 .   ? 2.885   -3.744  19.685  1.00 93.65 1   D 1 
HETATM 3108 N  N2  . NAG D 4 .   ? 3.062   -5.988  20.506  1.00 95.07 1   D 1 
HETATM 3109 O  O3  . NAG D 4 .   ? 1.255   -7.358  22.182  1.00 94.60 1   D 1 
HETATM 3110 O  O4  . NAG D 4 .   ? 2.220   -9.893  23.203  1.00 95.19 1   D 1 
HETATM 3111 O  O5  . NAG D 4 .   ? 4.030   -9.503  20.084  1.00 96.40 1   D 1 
HETATM 3112 O  O6  . NAG D 4 .   ? 2.684   -11.979 20.458  1.00 90.18 1   D 1 
HETATM 3113 O  O7  . NAG D 4 .   ? 2.370   -5.659  18.409  1.00 93.90 1   D 1 
HETATM 3114 C  C1  . NAG D 4 .   ? 0.993   -10.517 23.397  1.00 94.14 2   D 1 
HETATM 3115 C  C2  . NAG D 4 .   ? 1.096   -11.442 24.607  1.00 93.30 2   D 1 
HETATM 3116 C  C3  . NAG D 4 .   ? -0.253  -12.062 24.926  1.00 91.52 2   D 1 
HETATM 3117 C  C4  . NAG D 4 .   ? -1.331  -11.017 25.008  1.00 92.21 2   D 1 
HETATM 3118 C  C5  . NAG D 4 .   ? -1.284  -10.148 23.753  1.00 91.53 2   D 1 
HETATM 3119 C  C6  . NAG D 4 .   ? -2.279  -9.019  23.776  1.00 88.50 2   D 1 
HETATM 3120 C  C7  . NAG D 4 .   ? 3.272   -12.560 24.816  1.00 91.52 2   D 1 
HETATM 3121 C  C8  . NAG D 4 .   ? 4.128   -13.707 24.350  1.00 86.84 2   D 1 
HETATM 3122 N  N2  . NAG D 4 .   ? 2.042   -12.515 24.324  1.00 91.25 2   D 1 
HETATM 3123 O  O3  . NAG D 4 .   ? -0.156  -12.750 26.149  1.00 90.02 2   D 1 
HETATM 3124 O  O4  . NAG D 4 .   ? -2.577  -11.707 25.050  1.00 90.60 2   D 1 
HETATM 3125 O  O5  . NAG D 4 .   ? -0.006  -9.564  23.617  1.00 93.35 2   D 1 
HETATM 3126 O  O6  . NAG D 4 .   ? -2.016  -8.140  24.842  1.00 84.81 2   D 1 
HETATM 3127 O  O7  . NAG D 4 .   ? 3.711   -11.721 25.576  1.00 88.05 2   D 1 
HETATM 3128 C  C1  . MAN D 4 .   ? -3.424  -11.448 26.013  1.00 88.33 3   D 1 
HETATM 3129 C  C2  . MAN D 4 .   ? -4.747  -12.022 25.553  1.00 85.34 3   D 1 
HETATM 3130 C  C3  . MAN D 4 .   ? -5.799  -11.604 26.553  1.00 80.08 3   D 1 
HETATM 3131 C  C4  . MAN D 4 .   ? -5.417  -12.040 27.948  1.00 79.74 3   D 1 
HETATM 3132 C  C5  . MAN D 4 .   ? -4.039  -11.538 28.306  1.00 80.51 3   D 1 
HETATM 3133 C  C6  . MAN D 4 .   ? -3.549  -12.137 29.599  1.00 74.29 3   D 1 
HETATM 3134 O  O2  . MAN D 4 .   ? -4.765  -13.460 25.478  1.00 83.36 3   D 1 
HETATM 3135 O  O3  . MAN D 4 .   ? -7.037  -12.164 26.208  1.00 76.99 3   D 1 
HETATM 3136 O  O4  . MAN D 4 .   ? -6.331  -11.512 28.873  1.00 73.73 3   D 1 
HETATM 3137 O  O5  . MAN D 4 .   ? -3.102  -11.936 27.297  1.00 86.69 3   D 1 
HETATM 3138 O  O6  . MAN D 4 .   ? -2.215  -11.791 29.797  1.00 68.49 3   D 1 
HETATM 3139 C  C1  . MAN D 4 .   ? -3.971  -14.131 24.579  1.00 81.57 4   D 1 
HETATM 3140 C  C2  . MAN D 4 .   ? -4.540  -15.411 23.935  1.00 76.82 4   D 1 
HETATM 3141 C  C3  . MAN D 4 .   ? -4.830  -16.444 25.039  1.00 71.89 4   D 1 
HETATM 3142 C  C4  . MAN D 4 .   ? -3.556  -16.725 25.811  1.00 69.65 4   D 1 
HETATM 3143 C  C5  . MAN D 4 .   ? -3.044  -15.406 26.385  1.00 75.06 4   D 1 
HETATM 3144 C  C6  . MAN D 4 .   ? -1.753  -15.601 27.150  1.00 66.10 4   D 1 
HETATM 3145 O  O2  . MAN D 4 .   ? -3.583  -15.999 23.091  1.00 74.93 4   D 1 
HETATM 3146 O  O3  . MAN D 4 .   ? -5.309  -17.642 24.427  1.00 64.71 4   D 1 
HETATM 3147 O  O4  . MAN D 4 .   ? -3.837  -17.620 26.862  1.00 58.53 4   D 1 
HETATM 3148 O  O5  . MAN D 4 .   ? -2.811  -14.482 25.294  1.00 77.55 4   D 1 
HETATM 3149 O  O6  . MAN D 4 .   ? -0.733  -16.054 26.278  1.00 62.43 4   D 1 
HETATM 3150 C  C1  . MAN D 4 .   ? -3.959  -16.022 21.734  1.00 76.60 5   D 1 
HETATM 3151 C  C2  . MAN D 4 .   ? -3.213  -17.181 21.054  1.00 69.41 5   D 1 
HETATM 3152 C  C3  . MAN D 4 .   ? -1.707  -16.938 21.160  1.00 73.73 5   D 1 
HETATM 3153 C  C4  . MAN D 4 .   ? -1.345  -15.571 20.578  1.00 70.69 5   D 1 
HETATM 3154 C  C5  . MAN D 4 .   ? -2.203  -14.473 21.252  1.00 77.18 5   D 1 
HETATM 3155 C  C6  . MAN D 4 .   ? -1.986  -13.120 20.612  1.00 67.35 5   D 1 
HETATM 3156 O  O2  . MAN D 4 .   ? -3.569  -17.255 19.678  1.00 62.28 5   D 1 
HETATM 3157 O  O3  . MAN D 4 .   ? -0.986  -17.963 20.480  1.00 63.91 5   D 1 
HETATM 3158 O  O4  . MAN D 4 .   ? 0.031   -15.313 20.808  1.00 66.23 5   D 1 
HETATM 3159 O  O5  . MAN D 4 .   ? -3.594  -14.795 21.153  1.00 72.01 5   D 1 
HETATM 3160 O  O6  . MAN D 4 .   ? -2.767  -12.164 21.315  1.00 63.40 5   D 1 
HETATM 3161 C  C1  . MAN D 4 .   ? 0.434   -16.174 27.009  1.00 62.29 6   D 1 
HETATM 3162 C  C2  . MAN D 4 .   ? 1.623   -16.273 26.036  1.00 68.49 6   D 1 
HETATM 3163 C  C3  . MAN D 4 .   ? 1.484   -17.595 25.239  1.00 65.42 6   D 1 
HETATM 3164 C  C4  . MAN D 4 .   ? 1.423   -18.787 26.187  1.00 55.17 6   D 1 
HETATM 3165 C  C5  . MAN D 4 .   ? 0.285   -18.574 27.190  1.00 49.23 6   D 1 
HETATM 3166 C  C6  . MAN D 4 .   ? 0.298   -19.646 28.271  1.00 17.12 6   D 1 
HETATM 3167 O  O2  . MAN D 4 .   ? 2.849   -16.347 26.724  1.00 63.21 6   D 1 
HETATM 3168 O  O3  . MAN D 4 .   ? 2.584   -17.743 24.354  1.00 63.51 6   D 1 
HETATM 3169 O  O4  . MAN D 4 .   ? 1.204   -19.976 25.451  1.00 42.97 6   D 1 
HETATM 3170 O  O5  . MAN D 4 .   ? 0.435   -17.314 27.860  1.00 56.06 6   D 1 
HETATM 3171 O  O6  . MAN D 4 .   ? 1.557   -19.598 28.927  1.00 10.63 6   D 1 
HETATM 3172 C  C1  . MAN D 4 .   ? 3.404   -15.095 27.148  1.00 57.19 7   D 1 
HETATM 3173 C  C2  . MAN D 4 .   ? 4.922   -15.299 27.350  1.00 51.34 7   D 1 
HETATM 3174 C  C3  . MAN D 4 .   ? 5.167   -16.199 28.564  1.00 40.64 7   D 1 
HETATM 3175 C  C4  . MAN D 4 .   ? 4.448   -15.652 29.793  1.00 39.51 7   D 1 
HETATM 3176 C  C5  . MAN D 4 .   ? 2.975   -15.414 29.484  1.00 50.03 7   D 1 
HETATM 3177 C  C6  . MAN D 4 .   ? 2.266   -14.711 30.641  1.00 26.64 7   D 1 
HETATM 3178 O  O2  . MAN D 4 .   ? 5.545   -14.041 27.573  1.00 43.13 7   D 1 
HETATM 3179 O  O3  . MAN D 4 .   ? 6.559   -16.327 28.828  1.00 25.08 7   D 1 
HETATM 3180 O  O4  . MAN D 4 .   ? 4.564   -16.570 30.851  1.00 15.54 7   D 1 
HETATM 3181 O  O5  . MAN D 4 .   ? 2.818   -14.578 28.333  1.00 61.08 7   D 1 
HETATM 3182 O  O6  . MAN D 4 .   ? 0.907   -14.526 30.320  1.00 26.77 7   D 1 
HETATM 3183 C  C1  . MAN D 4 .   ? 1.735   -20.492 30.008  1.00 5.02  8   D 1 
HETATM 3184 C  C2  . MAN D 4 .   ? 3.026   -20.019 30.719  1.00 4.72  8   D 1 
HETATM 3185 C  C3  . MAN D 4 .   ? 4.234   -20.233 29.789  1.00 4.66  8   D 1 
HETATM 3186 C  C4  . MAN D 4 .   ? 4.298   -21.670 29.287  1.00 4.10  8   D 1 
HETATM 3187 C  C5  . MAN D 4 .   ? 2.956   -22.060 28.659  1.00 6.22  8   D 1 
HETATM 3188 C  C6  . MAN D 4 .   ? 2.948   -23.533 28.274  1.00 3.32  8   D 1 
HETATM 3189 O  O2  . MAN D 4 .   ? 3.239   -20.777 31.905  1.00 4.39  8   D 1 
HETATM 3190 O  O3  . MAN D 4 .   ? 5.444   -19.888 30.444  1.00 5.77  8   D 1 
HETATM 3191 O  O4  . MAN D 4 .   ? 5.328   -21.800 28.325  1.00 5.01  8   D 1 
HETATM 3192 O  O5  . MAN D 4 .   ? 1.880   -21.834 29.580  1.00 6.03  8   D 1 
HETATM 3193 O  O6  . MAN D 4 .   ? 1.705   -23.867 27.700  1.00 2.79  8   D 1 
HETATM 3194 C  C1  . NAG E 5 .   ? -16.161 13.361  -6.449  1.00 88.32 1   E 1 
HETATM 3195 C  C2  . NAG E 5 .   ? -17.414 13.148  -5.663  1.00 87.14 1   E 1 
HETATM 3196 C  C3  . NAG E 5 .   ? -18.561 12.773  -6.559  1.00 84.71 1   E 1 
HETATM 3197 C  C4  . NAG E 5 .   ? -18.651 13.702  -7.772  1.00 84.26 1   E 1 
HETATM 3198 C  C5  . NAG E 5 .   ? -17.298 13.704  -8.481  1.00 84.86 1   E 1 
HETATM 3199 C  C6  . NAG E 5 .   ? -17.259 14.589  -9.719  1.00 77.09 1   E 1 
HETATM 3200 C  C7  . NAG E 5 .   ? -17.149 12.370  -3.374  1.00 79.64 1   E 1 
HETATM 3201 C  C8  . NAG E 5 .   ? -16.965 11.177  -2.477  1.00 72.58 1   E 1 
HETATM 3202 N  N2  . NAG E 5 .   ? -17.242 12.127  -4.660  1.00 82.38 1   E 1 
HETATM 3203 O  O3  . NAG E 5 .   ? -19.767 12.865  -5.828  1.00 80.26 1   E 1 
HETATM 3204 O  O4  . NAG E 5 .   ? -19.658 13.222  -8.630  1.00 83.37 1   E 1 
HETATM 3205 O  O5  . NAG E 5 .   ? -16.310 14.182  -7.568  1.00 84.50 1   E 1 
HETATM 3206 O  O6  . NAG E 5 .   ? -17.542 15.927  -9.398  1.00 71.63 1   E 1 
HETATM 3207 O  O7  . NAG E 5 .   ? -17.187 13.501  -2.921  1.00 74.49 1   E 1 
HETATM 3208 C  C1  . NAG E 5 .   ? -20.637 14.217  -8.923  1.00 83.74 2   E 1 
HETATM 3209 C  C2  . NAG E 5 .   ? -21.493 13.711  -10.047 1.00 78.46 2   E 1 
HETATM 3210 C  C3  . NAG E 5 .   ? -22.627 14.674  -10.363 1.00 70.28 2   E 1 
HETATM 3211 C  C4  . NAG E 5 .   ? -23.339 15.139  -9.103  1.00 65.65 2   E 1 
HETATM 3212 C  C5  . NAG E 5 .   ? -22.326 15.579  -8.085  1.00 75.16 2   E 1 
HETATM 3213 C  C6  . NAG E 5 .   ? -22.919 15.980  -6.762  1.00 55.63 2   E 1 
HETATM 3214 C  C7  . NAG E 5 .   ? -20.248 12.356  -11.668 1.00 75.48 2   E 1 
HETATM 3215 C  C8  . NAG E 5 .   ? -19.407 12.375  -12.897 1.00 67.91 2   E 1 
HETATM 3216 N  N2  . NAG E 5 .   ? -20.690 13.525  -11.250 1.00 77.44 2   E 1 
HETATM 3217 O  O3  . NAG E 5 .   ? -23.537 14.027  -11.210 1.00 66.81 2   E 1 
HETATM 3218 O  O4  . NAG E 5 .   ? -24.145 16.255  -9.498  1.00 45.35 2   E 1 
HETATM 3219 O  O5  . NAG E 5 .   ? -21.434 14.511  -7.821  1.00 80.26 2   E 1 
HETATM 3220 O  O6  . NAG E 5 .   ? -23.530 14.884  -6.145  1.00 51.83 2   E 1 
HETATM 3221 O  O7  . NAG E 5 .   ? -20.471 11.330  -11.080 1.00 72.47 2   E 1 
HETATM 3222 C  C1  . MAN E 5 .   ? -25.307 16.481  -9.009  1.00 9.95  3   E 1 
HETATM 3223 C  C2  . MAN E 5 .   ? -25.683 17.892  -9.433  1.00 5.94  3   E 1 
HETATM 3224 C  C3  . MAN E 5 .   ? -26.945 18.247  -8.680  1.00 4.19  3   E 1 
HETATM 3225 C  C4  . MAN E 5 .   ? -28.041 17.229  -8.948  1.00 3.92  3   E 1 
HETATM 3226 C  C5  . MAN E 5 .   ? -27.552 15.843  -8.613  1.00 5.82  3   E 1 
HETATM 3227 C  C6  . MAN E 5 .   ? -28.543 14.778  -9.041  1.00 4.13  3   E 1 
HETATM 3228 O  O2  . MAN E 5 .   ? -25.991 18.015  -10.826 1.00 7.13  3   E 1 
HETATM 3229 O  O3  . MAN E 5 .   ? -27.376 19.534  -9.070  1.00 3.37  3   E 1 
HETATM 3230 O  O4  . MAN E 5 .   ? -29.149 17.524  -8.139  1.00 3.50  3   E 1 
HETATM 3231 O  O5  . MAN E 5 .   ? -26.339 15.583  -9.322  1.00 9.51  3   E 1 
HETATM 3232 O  O6  . MAN E 5 .   ? -28.000 13.504  -8.836  1.00 4.88  3   E 1 
HETATM 3233 C  C1  . MAN E 5 .   ? -25.066 17.823  -11.776 1.00 4.04  4   E 1 
HETATM 3234 C  C2  . MAN E 5 .   ? -25.322 18.665  -13.052 1.00 2.74  4   E 1 
HETATM 3235 C  C3  . MAN E 5 .   ? -26.650 18.225  -13.664 1.00 3.43  4   E 1 
HETATM 3236 C  C4  . MAN E 5 .   ? -26.624 16.724  -13.959 1.00 4.75  4   E 1 
HETATM 3237 C  C5  . MAN E 5 .   ? -26.329 15.999  -12.649 1.00 6.42  4   E 1 
HETATM 3238 C  C6  . MAN E 5 .   ? -26.245 14.511  -12.858 1.00 7.93  4   E 1 
HETATM 3239 O  O2  . MAN E 5 .   ? -24.348 18.389  -14.025 1.00 4.92  4   E 1 
HETATM 3240 O  O3  . MAN E 5 .   ? -26.852 18.947  -14.879 1.00 2.83  4   E 1 
HETATM 3241 O  O4  . MAN E 5 .   ? -27.874 16.320  -14.471 1.00 5.07  4   E 1 
HETATM 3242 O  O5  . MAN E 5 .   ? -25.074 16.460  -12.131 1.00 9.05  4   E 1 
HETATM 3243 O  O6  . MAN E 5 .   ? -25.158 14.212  -13.719 1.00 8.72  4   E 1 
HETATM 3244 C  C1  . MAN E 5 .   ? -23.433 19.363  -14.186 1.00 3.26  5   E 1 
HETATM 3245 C  C2  . MAN E 5 .   ? -23.026 19.397  -15.665 1.00 4.31  5   E 1 
HETATM 3246 C  C3  . MAN E 5 .   ? -22.403 18.034  -16.044 1.00 5.61  5   E 1 
HETATM 3247 C  C4  . MAN E 5 .   ? -21.256 17.675  -15.087 1.00 14.06 5   E 1 
HETATM 3248 C  C5  . MAN E 5 .   ? -21.761 17.741  -13.636 1.00 17.19 5   E 1 
HETATM 3249 C  C6  . MAN E 5 .   ? -20.638 17.529  -12.645 1.00 15.83 5   E 1 
HETATM 3250 O  O2  . MAN E 5 .   ? -22.060 20.412  -15.896 1.00 3.71  5   E 1 
HETATM 3251 O  O3  . MAN E 5 .   ? -21.903 18.051  -17.372 1.00 5.26  5   E 1 
HETATM 3252 O  O4  . MAN E 5 .   ? -20.788 16.375  -15.378 1.00 16.72 5   E 1 
HETATM 3253 O  O5  . MAN E 5 .   ? -22.348 19.021  -13.365 1.00 9.42  5   E 1 
HETATM 3254 O  O6  . MAN E 5 .   ? -21.192 17.608  -11.342 1.00 9.85  5   E 1 
HETATM 3255 C  C1  . MAN E 5 .   ? -25.027 12.880  -13.788 1.00 13.55 6   E 1 
HETATM 3256 C  C2  . MAN E 5 .   ? -23.692 12.622  -14.512 1.00 21.08 6   E 1 
HETATM 3257 C  C3  . MAN E 5 .   ? -23.829 13.134  -15.967 1.00 13.29 6   E 1 
HETATM 3258 C  C4  . MAN E 5 .   ? -25.002 12.447  -16.649 1.00 16.48 6   E 1 
HETATM 3259 C  C5  . MAN E 5 .   ? -26.280 12.685  -15.826 1.00 13.10 6   E 1 
HETATM 3260 C  C6  . MAN E 5 .   ? -27.448 11.897  -16.366 1.00 7.70  6   E 1 
HETATM 3261 O  O2  . MAN E 5 .   ? -23.429 11.247  -14.614 1.00 37.37 6   E 1 
HETATM 3262 O  O3  . MAN E 5 .   ? -22.637 12.868  -16.674 1.00 24.54 6   E 1 
HETATM 3263 O  O4  . MAN E 5 .   ? -25.176 13.000  -17.943 1.00 11.38 6   E 1 
HETATM 3264 O  O5  . MAN E 5 .   ? -26.075 12.237  -14.465 1.00 24.12 6   E 1 
HETATM 3265 O  O6  . MAN E 5 .   ? -27.127 10.510  -16.279 1.00 11.64 6   E 1 
HETATM 3266 C  C1  . MAN E 5 .   ? -22.804 10.697  -13.463 1.00 37.32 7   E 1 
HETATM 3267 C  C2  . MAN E 5 .   ? -22.070 9.414   -13.889 1.00 28.82 7   E 1 
HETATM 3268 C  C3  . MAN E 5 .   ? -23.106 8.333   -14.259 1.00 35.44 7   E 1 
HETATM 3269 C  C4  . MAN E 5 .   ? -24.118 8.145   -13.139 1.00 28.47 7   E 1 
HETATM 3270 C  C5  . MAN E 5 .   ? -24.742 9.473   -12.745 1.00 29.26 7   E 1 
HETATM 3271 C  C6  . MAN E 5 .   ? -25.654 9.345   -11.537 1.00 15.90 7   E 1 
HETATM 3272 O  O2  . MAN E 5 .   ? -21.300 8.934   -12.801 1.00 32.62 7   E 1 
HETATM 3273 O  O3  . MAN E 5 .   ? -22.462 7.123   -14.563 1.00 31.27 7   E 1 
HETATM 3274 O  O4  . MAN E 5 .   ? -25.128 7.264   -13.555 1.00 28.39 7   E 1 
HETATM 3275 O  O5  . MAN E 5 .   ? -23.732 10.434  -12.411 1.00 42.75 7   E 1 
HETATM 3276 O  O6  . MAN E 5 .   ? -26.255 10.593  -11.256 1.00 12.51 7   E 1 
HETATM 3277 C  C1  . MAN E 5 .   ? -28.092 9.654   -16.748 1.00 8.30  8   E 1 
HETATM 3278 C  C2  . MAN E 5 .   ? -27.651 8.259   -16.273 1.00 10.64 8   E 1 
HETATM 3279 C  C3  . MAN E 5 .   ? -26.353 7.867   -16.999 1.00 17.17 8   E 1 
HETATM 3280 C  C4  . MAN E 5 .   ? -26.502 7.993   -18.499 1.00 13.72 8   E 1 
HETATM 3281 C  C5  . MAN E 5 .   ? -27.003 9.399   -18.859 1.00 14.11 8   E 1 
HETATM 3282 C  C6  . MAN E 5 .   ? -27.285 9.509   -20.351 1.00 6.66  8   E 1 
HETATM 3283 O  O2  . MAN E 5 .   ? -28.657 7.296   -16.606 1.00 11.17 8   E 1 
HETATM 3284 O  O3  . MAN E 5 .   ? -25.967 6.559   -16.632 1.00 15.86 8   E 1 
HETATM 3285 O  O4  . MAN E 5 .   ? -25.257 7.770   -19.133 1.00 19.34 8   E 1 
HETATM 3286 O  O5  . MAN E 5 .   ? -28.216 9.692   -18.145 1.00 15.03 8   E 1 
HETATM 3287 O  O6  . MAN E 5 .   ? -27.782 10.809  -20.640 1.00 4.06  8   E 1 
#
