# Supplementary material for: Theoretical Study of Sphingomyelinases from Entamoeba histolytica and Trichomonas vaginalis Sheds Light on the Evolution of Enzymes Needed for Survival and Colonization
Source: Pathogens. 2025 Jan 5;14(1):32. doi: 10.3390/pathogens14010032 (PMC11768322; doi:10.3390/pathogens14010032)
Supplement: Supplementary file 1 [file pathogens-14-00032-s001.zip › Supplementary structural Files/CIF files aSMase6/ASmase6 monomer with two ions/aSmase6 with 2xMg monomer/fold_smasa6_2_mg_glyc_model_1.cif]

# By using this file you agree to the legally binding terms of use found at alphafoldserver.com/output-terms
data_32bb38b3755d141f
#
_entry.id 32bb38b3755d141f
#
loop_
_atom_type.symbol
C  
MG 
N  
O  
S  
#
loop_
_audit_author.name
_audit_author.pdbx_ordinal
"Google DeepMind" 1 
"Isomorphic Labs" 2 
#
_audit_conform.dict_location https://raw.githubusercontent.com/ihmwg/ModelCIF/master/dist/mmcif_ma.dic
_audit_conform.dict_name     mmcif_ma.dic
_audit_conform.dict_version  1.4.5
#
loop_
_chem_comp.formula
_chem_comp.formula_weight
_chem_comp.id
_chem_comp.mon_nstd_flag
_chem_comp.name
_chem_comp.pdbx_smiles
_chem_comp.pdbx_synonyms
_chem_comp.type
"C3 H7 N O2"    89.093  ALA y ALANINE                                  C[C@H](N)C(O)=O                                  ?                                     "L-PEPTIDE LINKING"           
"C6 H15 N4 O2"  175.209 ARG y ARGININE                                 N[C@@H](CCCNC(N)=[NH2+])C(O)=O                   ?                                     "L-PEPTIDE LINKING"           
"C4 H8 N2 O3"   132.118 ASN y ASPARAGINE                               N[C@@H](CC(N)=O)C(O)=O                           ?                                     "L-PEPTIDE LINKING"           
"C4 H7 N O4"    133.103 ASP y "ASPARTIC ACID"                          N[C@@H](CC(O)=O)C(O)=O                           ?                                     "L-PEPTIDE LINKING"           
"C3 H7 N O2 S"  121.158 CYS y CYSTEINE                                 N[C@@H](CS)C(O)=O                                ?                                     "L-PEPTIDE LINKING"           
"C5 H10 N2 O3"  146.144 GLN y GLUTAMINE                                N[C@@H](CCC(N)=O)C(O)=O                          ?                                     "L-PEPTIDE LINKING"           
"C5 H9 N O4"    147.129 GLU y "GLUTAMIC ACID"                          N[C@@H](CCC(O)=O)C(O)=O                          ?                                     "L-PEPTIDE LINKING"           
"C2 H5 N O2"    75.067  GLY y GLYCINE                                  NCC(O)=O                                         ?                                     "PEPTIDE LINKING"             
"C6 H10 N3 O2"  156.162 HIS y HISTIDINE                                N[C@@H](Cc1c[nH]c[nH+]1)C(O)=O                   ?                                     "L-PEPTIDE LINKING"           
"C6 H13 N O2"   131.173 ILE y ISOLEUCINE                               CC[C@H](C)[C@H](N)C(O)=O                         ?                                     "L-PEPTIDE LINKING"           
"C6 H13 N O2"   131.173 LEU y LEUCINE                                  CC(C)C[C@H](N)C(O)=O                             ?                                     "L-PEPTIDE LINKING"           
"C6 H15 N2 O2"  147.195 LYS y LYSINE                                   N[C@@H](CCCC[NH3+])C(O)=O                        ?                                     "L-PEPTIDE LINKING"           
"C6 H12 O6"     180.156 MAN y alpha-D-mannopyranose                    OC[C@H]1O[C@H](O)[C@@H](O)[C@@H](O)[C@@H]1O      "alpha-D-mannose; D-mannose; mannose" "D-saccharide, alpha linking" 
"C5 H11 N O2 S" 149.211 MET y METHIONINE                               CSCC[C@H](N)C(O)=O                               ?                                     "L-PEPTIDE LINKING"           
Mg              24.305  MG  . "MAGNESIUM ION"                          "[Mg++]"                                         ?                                     NON-POLYMER                   
"C8 H15 N O6"   221.208 NAG y 2-acetamido-2-deoxy-beta-D-glucopyranose CC(=O)N[C@H]1[C@H](O)O[C@H](CO)[C@@H](O)[C@@H]1O 
;N-acetyl-beta-D-glucosamine; 2-acetamido-2-deoxy-beta-D-glucose; 2-acetamido-2-deoxy-D-glucose;
2-acetamido-2-deoxy-glucose; N-ACETYL-D-GLUCOSAMINE
;
"D-saccharide, beta linking"  
"C9 H11 N O2"   165.189 PHE y PHENYLALANINE                            N[C@@H](Cc1ccccc1)C(O)=O                         ?                                     "L-PEPTIDE LINKING"           
"C5 H9 N O2"    115.130 PRO y PROLINE                                  OC(=O)[C@@H]1CCCN1                               ?                                     "L-PEPTIDE LINKING"           
"C3 H7 N O3"    105.093 SER y SERINE                                   N[C@@H](CO)C(O)=O                                ?                                     "L-PEPTIDE LINKING"           
"C4 H9 N O3"    119.119 THR y THREONINE                                C[C@@H](O)[C@H](N)C(O)=O                         ?                                     "L-PEPTIDE LINKING"           
"C11 H12 N2 O2" 204.225 TRP y TRYPTOPHAN                               N[C@@H](Cc1c[nH]c2ccccc12)C(O)=O                 ?                                     "L-PEPTIDE LINKING"           
"C9 H11 N O3"   181.189 TYR y TYROSINE                                 N[C@@H](Cc1ccc(O)cc1)C(O)=O                      ?                                     "L-PEPTIDE LINKING"           
"C5 H11 N O2"   117.146 VAL y VALINE                                   CC(C)[C@H](N)C(O)=O                              ?                                     "L-PEPTIDE LINKING"           
#
_citation.book_publisher          ?
_citation.country                 UK
_citation.id                      primary
_citation.journal_full            Nature
_citation.journal_id_ASTM         NATUAS
_citation.journal_id_CSD          0006
_citation.journal_id_ISSN         0028-0836
_citation.journal_volume          ?
_citation.page_first              ?
_citation.page_last               ?
_citation.pdbx_database_id_DOI    ?
_citation.pdbx_database_id_PubMed ?
_citation.title                   "Accurate structure prediction of biomolecular interactions with AlphaFold 3"
_citation.year                    2024
#
loop_
_citation_author.citation_id
_citation_author.name
_citation_author.ordinal
primary "Google DeepMind" 1 
primary "Isomorphic Labs" 2 
#
loop_
_entity.id
_entity.pdbx_description
_entity.type
1 . polymer     
2 . non-polymer 
3 . non-polymer 
4 . branched    
5 . branched    
#
_entity_poly.entity_id      1
_entity_poly.pdbx_strand_id A
_entity_poly.type           polypeptide(L)
#
loop_
_entity_poly_seq.entity_id
_entity_poly_seq.hetero
_entity_poly_seq.mon_id
_entity_poly_seq.num
1 n PHE 1   
1 n GLU 2   
1 n MET 3   
1 n TRP 4   
1 n GLN 5   
1 n LEU 6   
1 n THR 7   
1 n ASP 8   
1 n ILE 9   
1 n HIS 10  
1 n LEU 11  
1 n ASP 12  
1 n PRO 13  
1 n MET 14  
1 n TYR 15  
1 n THR 16  
1 n VAL 17  
1 n GLY 18  
1 n SER 19  
1 n ASP 20  
1 n PRO 21  
1 n LEU 22  
1 n LYS 23  
1 n LEU 24  
1 n CYS 25  
1 n ARG 26  
1 n GLU 27  
1 n GLY 28  
1 n LYS 29  
1 n GLY 30  
1 n ASN 31  
1 n ALA 32  
1 n GLY 33  
1 n LYS 34  
1 n TYR 35  
1 n GLY 36  
1 n ASP 37  
1 n TYR 38  
1 n SER 39  
1 n CYS 40  
1 n ASP 41  
1 n ALA 42  
1 n ASN 43  
1 n MET 44  
1 n ALA 45  
1 n LEU 46  
1 n LEU 47  
1 n ASP 48  
1 n SER 49  
1 n LEU 50  
1 n VAL 51  
1 n LYS 52  
1 n PHE 53  
1 n ILE 54  
1 n LYS 55  
1 n ARG 56  
1 n ASN 57  
1 n THR 58  
1 n ASP 59  
1 n VAL 60  
1 n ASN 61  
1 n GLY 62  
1 n LYS 63  
1 n VAL 64  
1 n MET 65  
1 n VAL 66  
1 n TYR 67  
1 n ASN 68  
1 n GLY 69  
1 n ASP 70  
1 n ILE 71  
1 n VAL 72  
1 n SER 73  
1 n ARG 74  
1 n ALA 75  
1 n ILE 76  
1 n PRO 77  
1 n LYS 78  
1 n TYR 79  
1 n ASN 80  
1 n LEU 81  
1 n ASP 82  
1 n TYR 83  
1 n VAL 84  
1 n LYS 85  
1 n GLN 86  
1 n SER 87  
1 n ILE 88  
1 n VAL 89  
1 n ASN 90  
1 n ALA 91  
1 n THR 92  
1 n ALA 93  
1 n LEU 94  
1 n LEU 95  
1 n LYS 96  
1 n LYS 97  
1 n PHE 98  
1 n GLU 99  
1 n ASP 100 
1 n PHE 101 
1 n PHE 102 
1 n ILE 103 
1 n ILE 104 
1 n PRO 105 
1 n MET 106 
1 n LEU 107 
1 n GLY 108 
1 n ASN 109 
1 n HIS 110 
1 n ASP 111 
1 n VAL 112 
1 n TYR 113 
1 n PRO 114 
1 n ALA 115 
1 n ASN 116 
1 n GLN 117 
1 n MET 118 
1 n ALA 119 
1 n ILE 120 
1 n ASN 121 
1 n SER 122 
1 n GLN 123 
1 n TRP 124 
1 n ILE 125 
1 n PHE 126 
1 n GLN 127 
1 n PHE 128 
1 n ALA 129 
1 n ALA 130 
1 n GLU 131 
1 n GLN 132 
1 n PHE 133 
1 n ALA 134 
1 n PRO 135 
1 n PHE 136 
1 n LEU 137 
1 n SER 138 
1 n GLN 139 
1 n ASN 140 
1 n ALA 141 
1 n ILE 142 
1 n GLU 143 
1 n SER 144 
1 n PHE 145 
1 n LYS 146 
1 n HIS 147 
1 n GLY 148 
1 n GLY 149 
1 n TYR 150 
1 n TYR 151 
1 n THR 152 
1 n MET 153 
1 n PRO 154 
1 n PHE 155 
1 n PRO 156 
1 n ALA 157 
1 n HIS 158 
1 n LEU 159 
1 n GLY 160 
1 n ILE 161 
1 n LYS 162 
1 n VAL 163 
1 n PRO 164 
1 n LEU 165 
1 n ASN 166 
1 n ALA 167 
1 n VAL 168 
1 n VAL 169 
1 n LEU 170 
1 n ASN 171 
1 n THR 172 
1 n VAL 173 
1 n LEU 174 
1 n TYR 175 
1 n TYR 176 
1 n ASN 177 
1 n TYR 178 
1 n ASN 179 
1 n LYS 180 
1 n GLN 181 
1 n THR 182 
1 n MET 183 
1 n ASP 184 
1 n SER 185 
1 n THR 186 
1 n ASP 187 
1 n PRO 188 
1 n LEU 189 
1 n GLY 190 
1 n GLN 191 
1 n PHE 192 
1 n GLU 193 
1 n TRP 194 
1 n PHE 195 
1 n LYS 196 
1 n THR 197 
1 n VAL 198 
1 n MET 199 
1 n ASP 200 
1 n GLY 201 
1 n TYR 202 
1 n ARG 203 
1 n LYS 204 
1 n THR 205 
1 n GLY 206 
1 n GLN 207 
1 n ARG 208 
1 n ALA 209 
1 n ILE 210 
1 n VAL 211 
1 n SER 212 
1 n MET 213 
1 n HIS 214 
1 n ILE 215 
1 n CYS 216 
1 n PRO 217 
1 n GLY 218 
1 n VAL 219 
1 n ALA 220 
1 n GLU 221 
1 n ARG 222 
1 n PHE 223 
1 n ASN 224 
1 n TYR 225 
1 n SER 226 
1 n ASP 227 
1 n GLN 228 
1 n LEU 229 
1 n TYR 230 
1 n PRO 231 
1 n GLN 232 
1 n TYR 233 
1 n ASN 234 
1 n ASP 235 
1 n ARG 236 
1 n LEU 237 
1 n VAL 238 
1 n ASP 239 
1 n SER 240 
1 n LEU 241 
1 n ALA 242 
1 n GLU 243 
1 n TYR 244 
1 n ASN 245 
1 n ASP 246 
1 n VAL 247 
1 n ILE 248 
1 n LEU 249 
1 n GLY 250 
1 n VAL 251 
1 n LEU 252 
1 n CYS 253 
1 n GLY 254 
1 n HIS 255 
1 n LEU 256 
1 n HIS 257 
1 n THR 258 
1 n ASP 259 
1 n THR 260 
1 n PHE 261 
1 n ARG 262 
1 n ILE 263 
1 n LEU 264 
1 n SER 265 
1 n LYS 266 
1 n GLY 267 
1 n ASN 268 
1 n LYS 269 
1 n LYS 270 
1 n VAL 271 
1 n MET 272 
1 n ALA 273 
1 n PHE 274 
1 n ILE 275 
1 n GLY 276 
1 n PRO 277 
1 n SER 278 
1 n VAL 279 
1 n ASP 280 
1 n THR 281 
1 n TRP 282 
1 n LEU 283 
1 n GLY 284 
1 n THR 285 
1 n SER 286 
1 n PRO 287 
1 n SER 288 
1 n ILE 289 
1 n ARG 290 
1 n LYS 291 
1 n TYR 292 
1 n ASP 293 
1 n VAL 294 
1 n GLY 295 
1 n ASN 296 
1 n GLY 297 
1 n GLN 298 
1 n GLY 299 
1 n TYR 300 
1 n MET 301 
1 n LYS 302 
1 n GLU 303 
1 n PHE 304 
1 n LYS 305 
1 n ASN 306 
1 n TYR 307 
1 n HIS 308 
1 n PHE 309 
1 n GLN 310 
1 n LEU 311 
1 n ARG 312 
1 n PRO 313 
1 n LYS 314 
1 n LYS 315 
1 n ASP 316 
1 n LYS 317 
1 n LEU 318 
1 n LYS 319 
1 n PRO 320 
1 n LYS 321 
1 n THR 322 
1 n THR 323 
1 n ILE 324 
1 n LYS 325 
1 n GLN 326 
1 n PRO 327 
1 n SER 328 
1 n ASP 329 
1 n GLY 330 
1 n PHE 331 
1 n ASN 332 
1 n LYS 333 
1 n TRP 334 
1 n LYS 335 
1 n PHE 336 
1 n ASN 337 
1 n TYR 338 
1 n GLY 339 
1 n SER 340 
1 n SER 341 
1 n SER 342 
1 n GLU 343 
1 n TYR 344 
1 n GLY 345 
1 n LEU 346 
1 n LYS 347 
1 n GLU 348 
1 n LEU 349 
1 n SER 350 
1 n PRO 351 
1 n LYS 352 
1 n GLU 353 
1 n PHE 354 
1 n GLU 355 
1 n ILE 356 
1 n LEU 357 
1 n ALA 358 
1 n ALA 359 
1 n ARG 360 
1 n MET 361 
1 n ASP 362 
1 n LYS 363 
1 n ASP 364 
1 n LEU 365 
1 n GLN 366 
1 n LEU 367 
1 n PHE 368 
1 n ASN 369 
1 n LYS 370 
1 n TYR 371 
1 n HIS 372 
1 n LEU 373 
1 n HIS 374 
1 n PHE 375 
1 n ARG 376 
1 n ALA 377 
1 n ASP 378 
1 n THR 379 
1 n PRO 380 
1 n GLY 381 
1 n PHE 382 
1 n THR 383 
#
_ma_data.content_type "model coordinates"
_ma_data.id           1
_ma_data.name         Model
#
_ma_model_list.data_id          1
_ma_model_list.model_group_id   1
_ma_model_list.model_group_name "AlphaFold-beta-20231127 (7a14c934-fe78-43c1-a552-7fb305b0ebd1 @ 2024-09-02 08:16:36)"
_ma_model_list.model_id         1
_ma_model_list.model_name       "Top ranked model"
_ma_model_list.model_type       "Ab initio model"
_ma_model_list.ordinal_id       1
#
loop_
_ma_protocol_step.method_type
_ma_protocol_step.ordinal_id
_ma_protocol_step.protocol_id
_ma_protocol_step.step_id
"coevolution MSA" 1 1 1 
"template search" 2 1 2 
modeling          3 1 3 
#
loop_
_ma_qa_metric.id
_ma_qa_metric.mode
_ma_qa_metric.name
_ma_qa_metric.software_group_id
_ma_qa_metric.type
1 global pLDDT 1 pLDDT 
2 local  pLDDT 1 pLDDT 
#
_ma_qa_metric_global.metric_id    1
_ma_qa_metric_global.metric_value 90.06
_ma_qa_metric_global.model_id     1
_ma_qa_metric_global.ordinal_id   1
#
_ma_software_group.group_id    1
_ma_software_group.ordinal_id  1
_ma_software_group.software_id 1
#
loop_
_ma_target_entity.data_id
_ma_target_entity.entity_id
_ma_target_entity.origin
1 1 . 
1 2 . 
1 3 . 
1 4 . 
1 5 . 
#
loop_
_ma_target_entity_instance.asym_id
_ma_target_entity_instance.details
_ma_target_entity_instance.entity_id
A . 1 
B . 2 
C . 3 
D . 4 
E . 5 
#
loop_
_pdbx_branch_scheme.asym_id
_pdbx_branch_scheme.auth_asym_id
_pdbx_branch_scheme.auth_seq_num
_pdbx_branch_scheme.entity_id
_pdbx_branch_scheme.hetero
_pdbx_branch_scheme.mon_id
_pdbx_branch_scheme.num
_pdbx_branch_scheme.pdb_asym_id
_pdbx_branch_scheme.pdb_ins_code
_pdbx_branch_scheme.pdb_seq_num
D D 1 4 n NAG 1 D . 1 
D D 2 4 n NAG 2 D . 2 
D D 3 4 n MAN 3 D . 3 
D D 4 4 n MAN 4 D . 4 
D D 5 4 n MAN 5 D . 5 
D D 6 4 n MAN 6 D . 6 
D D 7 4 n MAN 7 D . 7 
D D 8 4 n MAN 8 D . 8 
E E 1 5 n NAG 1 E . 1 
E E 2 5 n NAG 2 E . 2 
E E 3 5 n MAN 3 E . 3 
E E 4 5 n MAN 4 E . 4 
E E 5 5 n MAN 5 E . 5 
E E 6 5 n MAN 6 E . 6 
E E 7 5 n MAN 7 E . 7 
E E 8 5 n MAN 8 E . 8 
#
loop_
_pdbx_data_usage.details
_pdbx_data_usage.id
_pdbx_data_usage.type
_pdbx_data_usage.url
;NON-COMMERCIAL USE ONLY, BY USING THIS FILE YOU AGREE TO THE TERMS OF USE FOUND
AT alphafoldserver.com/output-terms.
;
1 license    ? 
;THE INFORMATION IS NOT INTENDED FOR, HAS NOT BEEN VALIDATED FOR, AND IS NOT
APPROVED FOR CLINICAL USE. IT SHOULD NOT BE USED FOR CLINICAL PURPOSE OR RELIED
ON FOR MEDICAL OR OTHER PROFESSIONAL ADVICE. IT IS THEORETICAL MODELLING ONLY
AND CAUTION SHOULD BE EXERCISED IN ITS USE. IT IS PROVIDED "AS-IS" WITHOUT ANY
WARRANTY OF ANY KIND, WHETHER EXPRESSED OR IMPLIED. NO WARRANTY IS GIVEN THAT
USE OF THE INFORMATION SHALL NOT INFRINGE THE RIGHTS OF ANY THIRD PARTY.
;
2 disclaimer ? 
#
loop_
_pdbx_nonpoly_scheme.asym_id
_pdbx_nonpoly_scheme.auth_seq_num
_pdbx_nonpoly_scheme.entity_id
_pdbx_nonpoly_scheme.mon_id
_pdbx_nonpoly_scheme.pdb_ins_code
_pdbx_nonpoly_scheme.pdb_seq_num
_pdbx_nonpoly_scheme.pdb_strand_id
B 1 2 MG . 1 B 
C 1 3 MG . 1 C 
#
loop_
_pdbx_poly_seq_scheme.asym_id
_pdbx_poly_seq_scheme.auth_seq_num
_pdbx_poly_seq_scheme.entity_id
_pdbx_poly_seq_scheme.hetero
_pdbx_poly_seq_scheme.mon_id
_pdbx_poly_seq_scheme.pdb_ins_code
_pdbx_poly_seq_scheme.pdb_seq_num
_pdbx_poly_seq_scheme.pdb_strand_id
_pdbx_poly_seq_scheme.seq_id
A 1   1 n PHE . 1   A 1   
A 2   1 n GLU . 2   A 2   
A 3   1 n MET . 3   A 3   
A 4   1 n TRP . 4   A 4   
A 5   1 n GLN . 5   A 5   
A 6   1 n LEU . 6   A 6   
A 7   1 n THR . 7   A 7   
A 8   1 n ASP . 8   A 8   
A 9   1 n ILE . 9   A 9   
A 10  1 n HIS . 10  A 10  
A 11  1 n LEU . 11  A 11  
A 12  1 n ASP . 12  A 12  
A 13  1 n PRO . 13  A 13  
A 14  1 n MET . 14  A 14  
A 15  1 n TYR . 15  A 15  
A 16  1 n THR . 16  A 16  
A 17  1 n VAL . 17  A 17  
A 18  1 n GLY . 18  A 18  
A 19  1 n SER . 19  A 19  
A 20  1 n ASP . 20  A 20  
A 21  1 n PRO . 21  A 21  
A 22  1 n LEU . 22  A 22  
A 23  1 n LYS . 23  A 23  
A 24  1 n LEU . 24  A 24  
A 25  1 n CYS . 25  A 25  
A 26  1 n ARG . 26  A 26  
A 27  1 n GLU . 27  A 27  
A 28  1 n GLY . 28  A 28  
A 29  1 n LYS . 29  A 29  
A 30  1 n GLY . 30  A 30  
A 31  1 n ASN . 31  A 31  
A 32  1 n ALA . 32  A 32  
A 33  1 n GLY . 33  A 33  
A 34  1 n LYS . 34  A 34  
A 35  1 n TYR . 35  A 35  
A 36  1 n GLY . 36  A 36  
A 37  1 n ASP . 37  A 37  
A 38  1 n TYR . 38  A 38  
A 39  1 n SER . 39  A 39  
A 40  1 n CYS . 40  A 40  
A 41  1 n ASP . 41  A 41  
A 42  1 n ALA . 42  A 42  
A 43  1 n ASN . 43  A 43  
A 44  1 n MET . 44  A 44  
A 45  1 n ALA . 45  A 45  
A 46  1 n LEU . 46  A 46  
A 47  1 n LEU . 47  A 47  
A 48  1 n ASP . 48  A 48  
A 49  1 n SER . 49  A 49  
A 50  1 n LEU . 50  A 50  
A 51  1 n VAL . 51  A 51  
A 52  1 n LYS . 52  A 52  
A 53  1 n PHE . 53  A 53  
A 54  1 n ILE . 54  A 54  
A 55  1 n LYS . 55  A 55  
A 56  1 n ARG . 56  A 56  
A 57  1 n ASN . 57  A 57  
A 58  1 n THR . 58  A 58  
A 59  1 n ASP . 59  A 59  
A 60  1 n VAL . 60  A 60  
A 61  1 n ASN . 61  A 61  
A 62  1 n GLY . 62  A 62  
A 63  1 n LYS . 63  A 63  
A 64  1 n VAL . 64  A 64  
A 65  1 n MET . 65  A 65  
A 66  1 n VAL . 66  A 66  
A 67  1 n TYR . 67  A 67  
A 68  1 n ASN . 68  A 68  
A 69  1 n GLY . 69  A 69  
A 70  1 n ASP . 70  A 70  
A 71  1 n ILE . 71  A 71  
A 72  1 n VAL . 72  A 72  
A 73  1 n SER . 73  A 73  
A 74  1 n ARG . 74  A 74  
A 75  1 n ALA . 75  A 75  
A 76  1 n ILE . 76  A 76  
A 77  1 n PRO . 77  A 77  
A 78  1 n LYS . 78  A 78  
A 79  1 n TYR . 79  A 79  
A 80  1 n ASN . 80  A 80  
A 81  1 n LEU . 81  A 81  
A 82  1 n ASP . 82  A 82  
A 83  1 n TYR . 83  A 83  
A 84  1 n VAL . 84  A 84  
A 85  1 n LYS . 85  A 85  
A 86  1 n GLN . 86  A 86  
A 87  1 n SER . 87  A 87  
A 88  1 n ILE . 88  A 88  
A 89  1 n VAL . 89  A 89  
A 90  1 n ASN . 90  A 90  
A 91  1 n ALA . 91  A 91  
A 92  1 n THR . 92  A 92  
A 93  1 n ALA . 93  A 93  
A 94  1 n LEU . 94  A 94  
A 95  1 n LEU . 95  A 95  
A 96  1 n LYS . 96  A 96  
A 97  1 n LYS . 97  A 97  
A 98  1 n PHE . 98  A 98  
A 99  1 n GLU . 99  A 99  
A 100 1 n ASP . 100 A 100 
A 101 1 n PHE . 101 A 101 
A 102 1 n PHE . 102 A 102 
A 103 1 n ILE . 103 A 103 
A 104 1 n ILE . 104 A 104 
A 105 1 n PRO . 105 A 105 
A 106 1 n MET . 106 A 106 
A 107 1 n LEU . 107 A 107 
A 108 1 n GLY . 108 A 108 
A 109 1 n ASN . 109 A 109 
A 110 1 n HIS . 110 A 110 
A 111 1 n ASP . 111 A 111 
A 112 1 n VAL . 112 A 112 
A 113 1 n TYR . 113 A 113 
A 114 1 n PRO . 114 A 114 
A 115 1 n ALA . 115 A 115 
A 116 1 n ASN . 116 A 116 
A 117 1 n GLN . 117 A 117 
A 118 1 n MET . 118 A 118 
A 119 1 n ALA . 119 A 119 
A 120 1 n ILE . 120 A 120 
A 121 1 n ASN . 121 A 121 
A 122 1 n SER . 122 A 122 
A 123 1 n GLN . 123 A 123 
A 124 1 n TRP . 124 A 124 
A 125 1 n ILE . 125 A 125 
A 126 1 n PHE . 126 A 126 
A 127 1 n GLN . 127 A 127 
A 128 1 n PHE . 128 A 128 
A 129 1 n ALA . 129 A 129 
A 130 1 n ALA . 130 A 130 
A 131 1 n GLU . 131 A 131 
A 132 1 n GLN . 132 A 132 
A 133 1 n PHE . 133 A 133 
A 134 1 n ALA . 134 A 134 
A 135 1 n PRO . 135 A 135 
A 136 1 n PHE . 136 A 136 
A 137 1 n LEU . 137 A 137 
A 138 1 n SER . 138 A 138 
A 139 1 n GLN . 139 A 139 
A 140 1 n ASN . 140 A 140 
A 141 1 n ALA . 141 A 141 
A 142 1 n ILE . 142 A 142 
A 143 1 n GLU . 143 A 143 
A 144 1 n SER . 144 A 144 
A 145 1 n PHE . 145 A 145 
A 146 1 n LYS . 146 A 146 
A 147 1 n HIS . 147 A 147 
A 148 1 n GLY . 148 A 148 
A 149 1 n GLY . 149 A 149 
A 150 1 n TYR . 150 A 150 
A 151 1 n TYR . 151 A 151 
A 152 1 n THR . 152 A 152 
A 153 1 n MET . 153 A 153 
A 154 1 n PRO . 154 A 154 
A 155 1 n PHE . 155 A 155 
A 156 1 n PRO . 156 A 156 
A 157 1 n ALA . 157 A 157 
A 158 1 n HIS . 158 A 158 
A 159 1 n LEU . 159 A 159 
A 160 1 n GLY . 160 A 160 
A 161 1 n ILE . 161 A 161 
A 162 1 n LYS . 162 A 162 
A 163 1 n VAL . 163 A 163 
A 164 1 n PRO . 164 A 164 
A 165 1 n LEU . 165 A 165 
A 166 1 n ASN . 166 A 166 
A 167 1 n ALA . 167 A 167 
A 168 1 n VAL . 168 A 168 
A 169 1 n VAL . 169 A 169 
A 170 1 n LEU . 170 A 170 
A 171 1 n ASN . 171 A 171 
A 172 1 n THR . 172 A 172 
A 173 1 n VAL . 173 A 173 
A 174 1 n LEU . 174 A 174 
A 175 1 n TYR . 175 A 175 
A 176 1 n TYR . 176 A 176 
A 177 1 n ASN . 177 A 177 
A 178 1 n TYR . 178 A 178 
A 179 1 n ASN . 179 A 179 
A 180 1 n LYS . 180 A 180 
A 181 1 n GLN . 181 A 181 
A 182 1 n THR . 182 A 182 
A 183 1 n MET . 183 A 183 
A 184 1 n ASP . 184 A 184 
A 185 1 n SER . 185 A 185 
A 186 1 n THR . 186 A 186 
A 187 1 n ASP . 187 A 187 
A 188 1 n PRO . 188 A 188 
A 189 1 n LEU . 189 A 189 
A 190 1 n GLY . 190 A 190 
A 191 1 n GLN . 191 A 191 
A 192 1 n PHE . 192 A 192 
A 193 1 n GLU . 193 A 193 
A 194 1 n TRP . 194 A 194 
A 195 1 n PHE . 195 A 195 
A 196 1 n LYS . 196 A 196 
A 197 1 n THR . 197 A 197 
A 198 1 n VAL . 198 A 198 
A 199 1 n MET . 199 A 199 
A 200 1 n ASP . 200 A 200 
A 201 1 n GLY . 201 A 201 
A 202 1 n TYR . 202 A 202 
A 203 1 n ARG . 203 A 203 
A 204 1 n LYS . 204 A 204 
A 205 1 n THR . 205 A 205 
A 206 1 n GLY . 206 A 206 
A 207 1 n GLN . 207 A 207 
A 208 1 n ARG . 208 A 208 
A 209 1 n ALA . 209 A 209 
A 210 1 n ILE . 210 A 210 
A 211 1 n VAL . 211 A 211 
A 212 1 n SER . 212 A 212 
A 213 1 n MET . 213 A 213 
A 214 1 n HIS . 214 A 214 
A 215 1 n ILE . 215 A 215 
A 216 1 n CYS . 216 A 216 
A 217 1 n PRO . 217 A 217 
A 218 1 n GLY . 218 A 218 
A 219 1 n VAL . 219 A 219 
A 220 1 n ALA . 220 A 220 
A 221 1 n GLU . 221 A 221 
A 222 1 n ARG . 222 A 222 
A 223 1 n PHE . 223 A 223 
A 224 1 n ASN . 224 A 224 
A 225 1 n TYR . 225 A 225 
A 226 1 n SER . 226 A 226 
A 227 1 n ASP . 227 A 227 
A 228 1 n GLN . 228 A 228 
A 229 1 n LEU . 229 A 229 
A 230 1 n TYR . 230 A 230 
A 231 1 n PRO . 231 A 231 
A 232 1 n GLN . 232 A 232 
A 233 1 n TYR . 233 A 233 
A 234 1 n ASN . 234 A 234 
A 235 1 n ASP . 235 A 235 
A 236 1 n ARG . 236 A 236 
A 237 1 n LEU . 237 A 237 
A 238 1 n VAL . 238 A 238 
A 239 1 n ASP . 239 A 239 
A 240 1 n SER . 240 A 240 
A 241 1 n LEU . 241 A 241 
A 242 1 n ALA . 242 A 242 
A 243 1 n GLU . 243 A 243 
A 244 1 n TYR . 244 A 244 
A 245 1 n ASN . 245 A 245 
A 246 1 n ASP . 246 A 246 
A 247 1 n VAL . 247 A 247 
A 248 1 n ILE . 248 A 248 
A 249 1 n LEU . 249 A 249 
A 250 1 n GLY . 250 A 250 
A 251 1 n VAL . 251 A 251 
A 252 1 n LEU . 252 A 252 
A 253 1 n CYS . 253 A 253 
A 254 1 n GLY . 254 A 254 
A 255 1 n HIS . 255 A 255 
A 256 1 n LEU . 256 A 256 
A 257 1 n HIS . 257 A 257 
A 258 1 n THR . 258 A 258 
A 259 1 n ASP . 259 A 259 
A 260 1 n THR . 260 A 260 
A 261 1 n PHE . 261 A 261 
A 262 1 n ARG . 262 A 262 
A 263 1 n ILE . 263 A 263 
A 264 1 n LEU . 264 A 264 
A 265 1 n SER . 265 A 265 
A 266 1 n LYS . 266 A 266 
A 267 1 n GLY . 267 A 267 
A 268 1 n ASN . 268 A 268 
A 269 1 n LYS . 269 A 269 
A 270 1 n LYS . 270 A 270 
A 271 1 n VAL . 271 A 271 
A 272 1 n MET . 272 A 272 
A 273 1 n ALA . 273 A 273 
A 274 1 n PHE . 274 A 274 
A 275 1 n ILE . 275 A 275 
A 276 1 n GLY . 276 A 276 
A 277 1 n PRO . 277 A 277 
A 278 1 n SER . 278 A 278 
A 279 1 n VAL . 279 A 279 
A 280 1 n ASP . 280 A 280 
A 281 1 n THR . 281 A 281 
A 282 1 n TRP . 282 A 282 
A 283 1 n LEU . 283 A 283 
A 284 1 n GLY . 284 A 284 
A 285 1 n THR . 285 A 285 
A 286 1 n SER . 286 A 286 
A 287 1 n PRO . 287 A 287 
A 288 1 n SER . 288 A 288 
A 289 1 n ILE . 289 A 289 
A 290 1 n ARG . 290 A 290 
A 291 1 n LYS . 291 A 291 
A 292 1 n TYR . 292 A 292 
A 293 1 n ASP . 293 A 293 
A 294 1 n VAL . 294 A 294 
A 295 1 n GLY . 295 A 295 
A 296 1 n ASN . 296 A 296 
A 297 1 n GLY . 297 A 297 
A 298 1 n GLN . 298 A 298 
A 299 1 n GLY . 299 A 299 
A 300 1 n TYR . 300 A 300 
A 301 1 n MET . 301 A 301 
A 302 1 n LYS . 302 A 302 
A 303 1 n GLU . 303 A 303 
A 304 1 n PHE . 304 A 304 
A 305 1 n LYS . 305 A 305 
A 306 1 n ASN . 306 A 306 
A 307 1 n TYR . 307 A 307 
A 308 1 n HIS . 308 A 308 
A 309 1 n PHE . 309 A 309 
A 310 1 n GLN . 310 A 310 
A 311 1 n LEU . 311 A 311 
A 312 1 n ARG . 312 A 312 
A 313 1 n PRO . 313 A 313 
A 314 1 n LYS . 314 A 314 
A 315 1 n LYS . 315 A 315 
A 316 1 n ASP . 316 A 316 
A 317 1 n LYS . 317 A 317 
A 318 1 n LEU . 318 A 318 
A 319 1 n LYS . 319 A 319 
A 320 1 n PRO . 320 A 320 
A 321 1 n LYS . 321 A 321 
A 322 1 n THR . 322 A 322 
A 323 1 n THR . 323 A 323 
A 324 1 n ILE . 324 A 324 
A 325 1 n LYS . 325 A 325 
A 326 1 n GLN . 326 A 326 
A 327 1 n PRO . 327 A 327 
A 328 1 n SER . 328 A 328 
A 329 1 n ASP . 329 A 329 
A 330 1 n GLY . 330 A 330 
A 331 1 n PHE . 331 A 331 
A 332 1 n ASN . 332 A 332 
A 333 1 n LYS . 333 A 333 
A 334 1 n TRP . 334 A 334 
A 335 1 n LYS . 335 A 335 
A 336 1 n PHE . 336 A 336 
A 337 1 n ASN . 337 A 337 
A 338 1 n TYR . 338 A 338 
A 339 1 n GLY . 339 A 339 
A 340 1 n SER . 340 A 340 
A 341 1 n SER . 341 A 341 
A 342 1 n SER . 342 A 342 
A 343 1 n GLU . 343 A 343 
A 344 1 n TYR . 344 A 344 
A 345 1 n GLY . 345 A 345 
A 346 1 n LEU . 346 A 346 
A 347 1 n LYS . 347 A 347 
A 348 1 n GLU . 348 A 348 
A 349 1 n LEU . 349 A 349 
A 350 1 n SER . 350 A 350 
A 351 1 n PRO . 351 A 351 
A 352 1 n LYS . 352 A 352 
A 353 1 n GLU . 353 A 353 
A 354 1 n PHE . 354 A 354 
A 355 1 n GLU . 355 A 355 
A 356 1 n ILE . 356 A 356 
A 357 1 n LEU . 357 A 357 
A 358 1 n ALA . 358 A 358 
A 359 1 n ALA . 359 A 359 
A 360 1 n ARG . 360 A 360 
A 361 1 n MET . 361 A 361 
A 362 1 n ASP . 362 A 362 
A 363 1 n LYS . 363 A 363 
A 364 1 n ASP . 364 A 364 
A 365 1 n LEU . 365 A 365 
A 366 1 n GLN . 366 A 366 
A 367 1 n LEU . 367 A 367 
A 368 1 n PHE . 368 A 368 
A 369 1 n ASN . 369 A 369 
A 370 1 n LYS . 370 A 370 
A 371 1 n TYR . 371 A 371 
A 372 1 n HIS . 372 A 372 
A 373 1 n LEU . 373 A 373 
A 374 1 n HIS . 374 A 374 
A 375 1 n PHE . 375 A 375 
A 376 1 n ARG . 376 A 376 
A 377 1 n ALA . 377 A 377 
A 378 1 n ASP . 378 A 378 
A 379 1 n THR . 379 A 379 
A 380 1 n PRO . 380 A 380 
A 381 1 n GLY . 381 A 381 
A 382 1 n PHE . 382 A 382 
A 383 1 n THR . 383 A 383 
#
_software.classification other
_software.date           ?
_software.description    "Structure prediction"
_software.name           AlphaFold
_software.pdbx_ordinal   1
_software.type           package
_software.version        "AlphaFold-beta-20231127 (7a14c934-fe78-43c1-a552-7fb305b0ebd1 @ 2024-09-02 08:16:36)"
#
loop_
_struct_asym.entity_id
_struct_asym.id
1 A 
2 B 
3 C 
4 D 
5 E 
#
loop_
_struct_conn.conn_type_id
_struct_conn.id
_struct_conn.pdbx_ptnr1_PDB_ins_code
_struct_conn.pdbx_ptnr1_label_alt_id
_struct_conn.pdbx_ptnr2_PDB_ins_code
_struct_conn.pdbx_ptnr2_label_alt_id
_struct_conn.pdbx_role
_struct_conn.pdbx_value_order
_struct_conn.ptnr1_auth_asym_id
_struct_conn.ptnr1_auth_seq_id
_struct_conn.ptnr1_label_asym_id
_struct_conn.ptnr1_label_atom_id
_struct_conn.ptnr1_label_comp_id
_struct_conn.ptnr1_label_seq_id
_struct_conn.ptnr1_symmetry
_struct_conn.ptnr2_auth_asym_id
_struct_conn.ptnr2_auth_seq_id
_struct_conn.ptnr2_label_asym_id
_struct_conn.ptnr2_label_atom_id
_struct_conn.ptnr2_label_comp_id
_struct_conn.ptnr2_label_seq_id
_struct_conn.ptnr2_symmetry
covale covale1  ? ? ? ? ? ? D 1 D C1 NAG . 1_555 A 90  A ND2 ASN 90  1_555 
covale covale2  ? ? ? ? ? ? E 1 E C1 NAG . 1_555 A 224 A ND2 ASN 224 1_555 
covale covale3  ? ? ? ? ? ? D 1 D O4 NAG . 1_555 D 2   D C1  NAG .   1_555 
covale covale4  ? ? ? ? ? ? D 2 D O4 NAG . 1_555 D 3   D C1  MAN .   1_555 
covale covale5  ? ? ? ? ? ? D 3 D O2 MAN . 1_555 D 4   D C1  MAN .   1_555 
covale covale6  ? ? ? ? ? ? D 4 D O2 MAN . 1_555 D 5   D C1  MAN .   1_555 
covale covale7  ? ? ? ? ? ? D 4 D O6 MAN . 1_555 D 6   D C1  MAN .   1_555 
covale covale8  ? ? ? ? ? ? D 6 D O2 MAN . 1_555 D 7   D C1  MAN .   1_555 
covale covale9  ? ? ? ? ? ? D 6 D O6 MAN . 1_555 D 8   D C1  MAN .   1_555 
covale covale10 ? ? ? ? ? ? E 1 E O4 NAG . 1_555 E 2   E C1  NAG .   1_555 
covale covale11 ? ? ? ? ? ? E 2 E O4 NAG . 1_555 E 3   E C1  MAN .   1_555 
covale covale12 ? ? ? ? ? ? E 3 E O2 MAN . 1_555 E 4   E C1  MAN .   1_555 
covale covale13 ? ? ? ? ? ? E 4 E O2 MAN . 1_555 E 5   E C1  MAN .   1_555 
covale covale14 ? ? ? ? ? ? E 4 E O6 MAN . 1_555 E 6   E C1  MAN .   1_555 
covale covale15 ? ? ? ? ? ? E 6 E O2 MAN . 1_555 E 7   E C1  MAN .   1_555 
covale covale16 ? ? ? ? ? ? E 6 E O6 MAN . 1_555 E 8   E C1  MAN .   1_555 
#
_struct_conn_type.criteria  ?
_struct_conn_type.id        covale
_struct_conn_type.reference ?
#
loop_
_atom_site.group_PDB
_atom_site.id
_atom_site.type_symbol
_atom_site.label_atom_id
_atom_site.label_alt_id
_atom_site.label_comp_id
_atom_site.label_asym_id
_atom_site.label_entity_id
_atom_site.label_seq_id
_atom_site.pdbx_PDB_ins_code
_atom_site.Cartn_x
_atom_site.Cartn_y
_atom_site.Cartn_z
_atom_site.occupancy
_atom_site.B_iso_or_equiv
_atom_site.auth_seq_id
_atom_site.auth_asym_id
_atom_site.pdbx_PDB_model_num
ATOM   1    N  N   . PHE A 1 1   ? -18.236 -4.122  7.763   1.00 96.81 1   A 1 
ATOM   2    C  CA  . PHE A 1 1   ? -17.204 -5.123  7.474   1.00 97.86 1   A 1 
ATOM   3    C  C   . PHE A 1 1   ? -15.813 -4.545  7.715   1.00 98.26 1   A 1 
ATOM   4    O  O   . PHE A 1 1   ? -15.669 -3.331  7.821   1.00 97.94 1   A 1 
ATOM   5    C  CB  . PHE A 1 1   ? -17.361 -5.665  6.050   1.00 97.32 1   A 1 
ATOM   6    C  CG  . PHE A 1 1   ? -17.022 -4.674  4.954   1.00 97.82 1   A 1 
ATOM   7    C  CD1 . PHE A 1 1   ? -17.989 -3.758  4.491   1.00 97.30 1   A 1 
ATOM   8    C  CD2 . PHE A 1 1   ? -15.751 -4.687  4.359   1.00 97.23 1   A 1 
ATOM   9    C  CE1 . PHE A 1 1   ? -17.692 -2.866  3.457   1.00 96.57 1   A 1 
ATOM   10   C  CE2 . PHE A 1 1   ? -15.445 -3.793  3.315   1.00 96.59 1   A 1 
ATOM   11   C  CZ  . PHE A 1 1   ? -16.412 -2.887  2.857   1.00 97.13 1   A 1 
ATOM   12   N  N   . GLU A 1 2   ? -14.804 -5.402  7.810   1.00 98.47 2   A 1 
ATOM   13   C  CA  . GLU A 1 2   ? -13.407 -4.986  7.902   1.00 98.56 2   A 1 
ATOM   14   C  C   . GLU A 1 2   ? -12.693 -5.175  6.556   1.00 98.68 2   A 1 
ATOM   15   O  O   . GLU A 1 2   ? -13.037 -6.046  5.761   1.00 98.44 2   A 1 
ATOM   16   C  CB  . GLU A 1 2   ? -12.684 -5.733  9.022   1.00 98.26 2   A 1 
ATOM   17   C  CG  . GLU A 1 2   ? -13.249 -5.443  10.420  1.00 95.61 2   A 1 
ATOM   18   C  CD  . GLU A 1 2   ? -12.365 -6.084  11.512  1.00 93.91 2   A 1 
ATOM   19   O  OE1 . GLU A 1 2   ? -12.082 -5.433  12.535  1.00 86.81 2   A 1 
ATOM   20   O  OE2 . GLU A 1 2   ? -11.838 -7.200  11.313  1.00 87.53 2   A 1 
ATOM   21   N  N   . MET A 1 3   ? -11.657 -4.355  6.308   1.00 98.81 3   A 1 
ATOM   22   C  CA  . MET A 1 3   ? -10.870 -4.411  5.081   1.00 98.87 3   A 1 
ATOM   23   C  C   . MET A 1 3   ? -9.394  -4.152  5.368   1.00 98.95 3   A 1 
ATOM   24   O  O   . MET A 1 3   ? -9.045  -3.154  5.995   1.00 98.85 3   A 1 
ATOM   25   C  CB  . MET A 1 3   ? -11.436 -3.407  4.073   1.00 98.72 3   A 1 
ATOM   26   C  CG  . MET A 1 3   ? -10.612 -3.306  2.781   1.00 98.15 3   A 1 
ATOM   27   S  SD  . MET A 1 3   ? -11.377 -2.254  1.518   1.00 97.39 3   A 1 
ATOM   28   C  CE  . MET A 1 3   ? -11.325 -0.656  2.357   1.00 92.29 3   A 1 
ATOM   29   N  N   . TRP A 1 4   ? -8.524  -5.029  4.877   1.00 98.90 4   A 1 
ATOM   30   C  CA  . TRP A 1 4   ? -7.078  -4.852  4.937   1.00 98.99 4   A 1 
ATOM   31   C  C   . TRP A 1 4   ? -6.585  -3.956  3.798   1.00 98.94 4   A 1 
ATOM   32   O  O   . TRP A 1 4   ? -7.043  -4.074  2.664   1.00 98.88 4   A 1 
ATOM   33   C  CB  . TRP A 1 4   ? -6.391  -6.209  4.897   1.00 98.93 4   A 1 
ATOM   34   C  CG  . TRP A 1 4   ? -6.696  -7.089  6.071   1.00 98.93 4   A 1 
ATOM   35   C  CD1 . TRP A 1 4   ? -7.672  -8.020  6.131   1.00 98.79 4   A 1 
ATOM   36   C  CD2 . TRP A 1 4   ? -6.025  -7.119  7.368   1.00 98.89 4   A 1 
ATOM   37   N  NE1 . TRP A 1 4   ? -7.650  -8.640  7.377   1.00 98.72 4   A 1 
ATOM   38   C  CE2 . TRP A 1 4   ? -6.648  -8.113  8.163   1.00 98.81 4   A 1 
ATOM   39   C  CE3 . TRP A 1 4   ? -4.946  -6.400  7.938   1.00 98.81 4   A 1 
ATOM   40   C  CZ2 . TRP A 1 4   ? -6.212  -8.406  9.479   1.00 98.64 4   A 1 
ATOM   41   C  CZ3 . TRP A 1 4   ? -4.512  -6.692  9.253   1.00 98.62 4   A 1 
ATOM   42   C  CH2 . TRP A 1 4   ? -5.147  -7.679  10.008  1.00 98.54 4   A 1 
ATOM   43   N  N   . GLN A 1 5   ? -5.606  -3.096  4.090   1.00 98.92 5   A 1 
ATOM   44   C  CA  . GLN A 1 5   ? -4.834  -2.349  3.105   1.00 98.93 5   A 1 
ATOM   45   C  C   . GLN A 1 5   ? -3.393  -2.856  3.123   1.00 98.97 5   A 1 
ATOM   46   O  O   . GLN A 1 5   ? -2.643  -2.578  4.064   1.00 98.79 5   A 1 
ATOM   47   C  CB  . GLN A 1 5   ? -4.932  -0.857  3.409   1.00 98.86 5   A 1 
ATOM   48   C  CG  . GLN A 1 5   ? -4.227  -0.006  2.349   1.00 98.67 5   A 1 
ATOM   49   C  CD  . GLN A 1 5   ? -4.233  1.481   2.696   1.00 98.61 5   A 1 
ATOM   50   O  OE1 . GLN A 1 5   ? -4.422  1.893   3.833   1.00 95.00 5   A 1 
ATOM   51   N  NE2 . GLN A 1 5   ? -4.007  2.340   1.729   1.00 94.51 5   A 1 
ATOM   52   N  N   . LEU A 1 6   ? -3.024  -3.607  2.094   1.00 98.96 6   A 1 
ATOM   53   C  CA  . LEU A 1 6   ? -1.676  -4.092  1.851   1.00 98.92 6   A 1 
ATOM   54   C  C   . LEU A 1 6   ? -1.048  -3.231  0.752   1.00 98.86 6   A 1 
ATOM   55   O  O   . LEU A 1 6   ? -1.620  -3.132  -0.332  1.00 98.59 6   A 1 
ATOM   56   C  CB  . LEU A 1 6   ? -1.761  -5.574  1.459   1.00 98.81 6   A 1 
ATOM   57   C  CG  . LEU A 1 6   ? -0.412  -6.232  1.116   1.00 98.34 6   A 1 
ATOM   58   C  CD1 . LEU A 1 6   ? 0.527   -6.257  2.323   1.00 97.72 6   A 1 
ATOM   59   C  CD2 . LEU A 1 6   ? -0.636  -7.672  0.677   1.00 97.54 6   A 1 
ATOM   60   N  N   . THR A 1 7   ? 0.103   -2.625  1.009   1.00 98.82 7   A 1 
ATOM   61   C  CA  . THR A 1 7   ? 0.723   -1.715  0.043   1.00 98.82 7   A 1 
ATOM   62   C  C   . THR A 1 7   ? 2.240   -1.808  0.077   1.00 98.73 7   A 1 
ATOM   63   O  O   . THR A 1 7   ? 2.809   -2.142  1.119   1.00 98.37 7   A 1 
ATOM   64   C  CB  . THR A 1 7   ? 0.200   -0.283  0.255   1.00 98.45 7   A 1 
ATOM   65   O  OG1 . THR A 1 7   ? 0.496   0.527   -0.842  1.00 96.14 7   A 1 
ATOM   66   C  CG2 . THR A 1 7   ? 0.725   0.390   1.522   1.00 96.71 7   A 1 
ATOM   67   N  N   . ASP A 1 8   ? 2.883   -1.536  -1.068  1.00 98.76 8   A 1 
ATOM   68   C  CA  . ASP A 1 8   ? 4.317   -1.361  -1.211  1.00 98.79 8   A 1 
ATOM   69   C  C   . ASP A 1 8   ? 5.126   -2.512  -0.599  1.00 98.77 8   A 1 
ATOM   70   O  O   . ASP A 1 8   ? 5.890   -2.342  0.355   1.00 98.24 8   A 1 
ATOM   71   C  CB  . ASP A 1 8   ? 4.719   0.019   -0.689  1.00 98.65 8   A 1 
ATOM   72   C  CG  . ASP A 1 8   ? 3.889   1.135   -1.327  1.00 98.51 8   A 1 
ATOM   73   O  OD1 . ASP A 1 8   ? 4.240   1.571   -2.436  1.00 97.42 8   A 1 
ATOM   74   O  OD2 . ASP A 1 8   ? 2.873   1.530   -0.708  1.00 97.62 8   A 1 
ATOM   75   N  N   . ILE A 1 9   ? 4.932   -3.729  -1.119  1.00 98.63 9   A 1 
ATOM   76   C  CA  . ILE A 1 9   ? 5.683   -4.893  -0.629  1.00 98.66 9   A 1 
ATOM   77   C  C   . ILE A 1 9   ? 7.129   -4.883  -1.121  1.00 98.53 9   A 1 
ATOM   78   O  O   . ILE A 1 9   ? 7.991   -5.391  -0.409  1.00 97.89 9   A 1 
ATOM   79   C  CB  . ILE A 1 9   ? 5.006   -6.246  -0.933  1.00 98.38 9   A 1 
ATOM   80   C  CG1 . ILE A 1 9   ? 4.894   -6.559  -2.435  1.00 96.31 9   A 1 
ATOM   81   C  CG2 . ILE A 1 9   ? 3.656   -6.320  -0.212  1.00 95.05 9   A 1 
ATOM   82   C  CD1 . ILE A 1 9   ? 4.392   -7.972  -2.752  1.00 94.61 9   A 1 
ATOM   83   N  N   . HIS A 1 10  ? 7.399   -4.370  -2.315  1.00 98.33 10  A 1 
ATOM   84   C  CA  . HIS A 1 10  ? 8.703   -4.357  -2.981  1.00 98.01 10  A 1 
ATOM   85   C  C   . HIS A 1 10  ? 9.505   -5.647  -2.745  1.00 98.02 10  A 1 
ATOM   86   O  O   . HIS A 1 10  ? 10.645  -5.647  -2.274  1.00 97.06 10  A 1 
ATOM   87   C  CB  . HIS A 1 10  ? 9.471   -3.105  -2.575  1.00 97.79 10  A 1 
ATOM   88   C  CG  . HIS A 1 10  ? 8.897   -1.837  -3.140  1.00 97.86 10  A 1 
ATOM   89   N  ND1 . HIS A 1 10  ? 9.159   -1.324  -4.406  1.00 96.56 10  A 1 
ATOM   90   C  CD2 . HIS A 1 10  ? 8.087   -0.959  -2.481  1.00 96.92 10  A 1 
ATOM   91   C  CE1 . HIS A 1 10  ? 8.528   -0.151  -4.486  1.00 96.67 10  A 1 
ATOM   92   N  NE2 . HIS A 1 10  ? 7.868   0.105   -3.343  1.00 96.83 10  A 1 
ATOM   93   N  N   . LEU A 1 11  ? 8.882   -6.793  -3.015  1.00 97.89 11  A 1 
ATOM   94   C  CA  . LEU A 1 11  ? 9.433   -8.089  -2.635  1.00 97.84 11  A 1 
ATOM   95   C  C   . LEU A 1 11  ? 10.699  -8.418  -3.435  1.00 97.69 11  A 1 
ATOM   96   O  O   . LEU A 1 11  ? 10.632  -8.673  -4.640  1.00 96.85 11  A 1 
ATOM   97   C  CB  . LEU A 1 11  ? 8.346   -9.157  -2.792  1.00 97.41 11  A 1 
ATOM   98   C  CG  . LEU A 1 11  ? 8.826   -10.583 -2.479  1.00 95.26 11  A 1 
ATOM   99   C  CD1 . LEU A 1 11  ? 9.299   -10.743 -1.038  1.00 92.34 11  A 1 
ATOM   100  C  CD2 . LEU A 1 11  ? 7.669   -11.560 -2.700  1.00 91.87 11  A 1 
ATOM   101  N  N   . ASP A 1 12  ? 11.838  -8.520  -2.765  1.00 97.54 12  A 1 
ATOM   102  C  CA  . ASP A 1 12  ? 13.085  -8.973  -3.365  1.00 97.35 12  A 1 
ATOM   103  C  C   . ASP A 1 12  ? 13.277  -10.490 -3.196  1.00 97.41 12  A 1 
ATOM   104  O  O   . ASP A 1 12  ? 13.602  -10.962 -2.098  1.00 97.05 12  A 1 
ATOM   105  C  CB  . ASP A 1 12  ? 14.287  -8.187  -2.825  1.00 96.91 12  A 1 
ATOM   106  C  CG  . ASP A 1 12  ? 15.569  -8.500  -3.611  1.00 96.37 12  A 1 
ATOM   107  O  OD1 . ASP A 1 12  ? 15.520  -9.316  -4.563  1.00 95.23 12  A 1 
ATOM   108  O  OD2 . ASP A 1 12  ? 16.624  -7.915  -3.338  1.00 94.54 12  A 1 
ATOM   109  N  N   . PRO A 1 13  ? 13.150  -11.285 -4.268  1.00 96.76 13  A 1 
ATOM   110  C  CA  . PRO A 1 13  ? 13.387  -12.722 -4.201  1.00 96.33 13  A 1 
ATOM   111  C  C   . PRO A 1 13  ? 14.859  -13.077 -3.986  1.00 96.40 13  A 1 
ATOM   112  O  O   . PRO A 1 13  ? 15.172  -14.214 -3.640  1.00 95.51 13  A 1 
ATOM   113  C  CB  . PRO A 1 13  ? 12.867  -13.264 -5.537  1.00 95.41 13  A 1 
ATOM   114  C  CG  . PRO A 1 13  ? 13.128  -12.112 -6.498  1.00 94.10 13  A 1 
ATOM   115  C  CD  . PRO A 1 13  ? 12.857  -10.879 -5.641  1.00 95.87 13  A 1 
ATOM   116  N  N   . MET A 1 14  ? 15.775  -12.140 -4.204  1.00 96.48 14  A 1 
ATOM   117  C  CA  . MET A 1 14  ? 17.220  -12.349 -4.063  1.00 96.31 14  A 1 
ATOM   118  C  C   . MET A 1 14  ? 17.758  -11.981 -2.680  1.00 96.86 14  A 1 
ATOM   119  O  O   . MET A 1 14  ? 18.945  -12.211 -2.428  1.00 96.36 14  A 1 
ATOM   120  C  CB  . MET A 1 14  ? 17.971  -11.592 -5.167  1.00 95.36 14  A 1 
ATOM   121  C  CG  . MET A 1 14  ? 17.611  -12.103 -6.569  1.00 92.37 14  A 1 
ATOM   122  S  SD  . MET A 1 14  ? 18.616  -11.451 -7.933  1.00 86.44 14  A 1 
ATOM   123  C  CE  . MET A 1 14  ? 20.279  -11.900 -7.393  1.00 75.03 14  A 1 
ATOM   124  N  N   . TYR A 1 15  ? 16.932  -11.467 -1.775  1.00 96.76 15  A 1 
ATOM   125  C  CA  . TYR A 1 15  ? 17.349  -11.135 -0.421  1.00 97.22 15  A 1 
ATOM   126  C  C   . TYR A 1 15  ? 18.020  -12.336 0.262   1.00 97.29 15  A 1 
ATOM   127  O  O   . TYR A 1 15  ? 17.444  -13.422 0.374   1.00 96.79 15  A 1 
ATOM   128  C  CB  . TYR A 1 15  ? 16.156  -10.652 0.409   1.00 97.31 15  A 1 
ATOM   129  C  CG  . TYR A 1 15  ? 16.547  -10.205 1.806   1.00 97.61 15  A 1 
ATOM   130  C  CD1 . TYR A 1 15  ? 16.831  -11.140 2.815   1.00 97.40 15  A 1 
ATOM   131  C  CD2 . TYR A 1 15  ? 16.656  -8.832  2.099   1.00 97.34 15  A 1 
ATOM   132  C  CE1 . TYR A 1 15  ? 17.228  -10.720 4.094   1.00 97.18 15  A 1 
ATOM   133  C  CE2 . TYR A 1 15  ? 17.040  -8.403  3.383   1.00 97.21 15  A 1 
ATOM   134  C  CZ  . TYR A 1 15  ? 17.333  -9.350  4.377   1.00 97.43 15  A 1 
ATOM   135  O  OH  . TYR A 1 15  ? 17.719  -8.937  5.623   1.00 97.09 15  A 1 
ATOM   136  N  N   . THR A 1 16  ? 19.222  -12.132 0.770   1.00 97.23 16  A 1 
ATOM   137  C  CA  . THR A 1 16  ? 20.025  -13.181 1.390   1.00 97.46 16  A 1 
ATOM   138  C  C   . THR A 1 16  ? 20.359  -12.816 2.834   1.00 97.72 16  A 1 
ATOM   139  O  O   . THR A 1 16  ? 21.028  -11.825 3.113   1.00 97.39 16  A 1 
ATOM   140  C  CB  . THR A 1 16  ? 21.280  -13.456 0.562   1.00 97.14 16  A 1 
ATOM   141  O  OG1 . THR A 1 16  ? 20.908  -13.881 -0.724  1.00 94.19 16  A 1 
ATOM   142  C  CG2 . THR A 1 16  ? 22.137  -14.576 1.159   1.00 93.94 16  A 1 
ATOM   143  N  N   . VAL A 1 17  ? 19.938  -13.636 3.772   1.00 97.63 17  A 1 
ATOM   144  C  CA  . VAL A 1 17  ? 20.251  -13.463 5.199   1.00 97.67 17  A 1 
ATOM   145  C  C   . VAL A 1 17  ? 21.759  -13.522 5.423   1.00 97.76 17  A 1 
ATOM   146  O  O   . VAL A 1 17  ? 22.424  -14.445 4.971   1.00 97.00 17  A 1 
ATOM   147  C  CB  . VAL A 1 17  ? 19.535  -14.511 6.064   1.00 97.28 17  A 1 
ATOM   148  C  CG1 . VAL A 1 17  ? 19.850  -14.337 7.550   1.00 95.86 17  A 1 
ATOM   149  C  CG2 . VAL A 1 17  ? 18.010  -14.425 5.898   1.00 96.12 17  A 1 
ATOM   150  N  N   . GLY A 1 18  ? 22.301  -12.554 6.155   1.00 97.46 18  A 1 
ATOM   151  C  CA  . GLY A 1 18  ? 23.736  -12.463 6.435   1.00 97.31 18  A 1 
ATOM   152  C  C   . GLY A 1 18  ? 24.572  -11.824 5.324   1.00 97.61 18  A 1 
ATOM   153  O  O   . GLY A 1 18  ? 25.798  -11.795 5.442   1.00 96.65 18  A 1 
ATOM   154  N  N   . SER A 1 19  ? 23.933  -11.321 4.270   1.00 97.45 19  A 1 
ATOM   155  C  CA  . SER A 1 19  ? 24.567  -10.494 3.247   1.00 97.38 19  A 1 
ATOM   156  C  C   . SER A 1 19  ? 24.868  -9.073  3.756   1.00 97.25 19  A 1 
ATOM   157  O  O   . SER A 1 19  ? 24.568  -8.722  4.905   1.00 96.85 19  A 1 
ATOM   158  C  CB  . SER A 1 19  ? 23.699  -10.453 1.990   1.00 97.14 19  A 1 
ATOM   159  O  OG  . SER A 1 19  ? 22.481  -9.818  2.291   1.00 95.94 19  A 1 
ATOM   160  N  N   . ASP A 1 20  ? 25.482  -8.270  2.890   1.00 96.90 20  A 1 
ATOM   161  C  CA  . ASP A 1 20  ? 25.811  -6.876  3.164   1.00 96.93 20  A 1 
ATOM   162  C  C   . ASP A 1 20  ? 24.620  -5.958  2.835   1.00 96.78 20  A 1 
ATOM   163  O  O   . ASP A 1 20  ? 24.236  -5.862  1.666   1.00 96.29 20  A 1 
ATOM   164  C  CB  . ASP A 1 20  ? 27.067  -6.502  2.368   1.00 96.86 20  A 1 
ATOM   165  C  CG  . ASP A 1 20  ? 27.633  -5.130  2.718   1.00 96.57 20  A 1 
ATOM   166  O  OD1 . ASP A 1 20  ? 26.964  -4.378  3.463   1.00 95.28 20  A 1 
ATOM   167  O  OD2 . ASP A 1 20  ? 28.763  -4.855  2.260   1.00 95.02 20  A 1 
ATOM   168  N  N   . PRO A 1 21  ? 24.053  -5.234  3.815   1.00 96.41 21  A 1 
ATOM   169  C  CA  . PRO A 1 21  ? 22.981  -4.271  3.555   1.00 95.61 21  A 1 
ATOM   170  C  C   . PRO A 1 21  ? 23.365  -3.152  2.583   1.00 95.12 21  A 1 
ATOM   171  O  O   . PRO A 1 21  ? 22.515  -2.661  1.859   1.00 93.73 21  A 1 
ATOM   172  C  CB  . PRO A 1 21  ? 22.625  -3.693  4.924   1.00 94.92 21  A 1 
ATOM   173  C  CG  . PRO A 1 21  ? 23.004  -4.818  5.880   1.00 94.14 21  A 1 
ATOM   174  C  CD  . PRO A 1 21  ? 24.261  -5.379  5.245   1.00 95.81 21  A 1 
ATOM   175  N  N   . LEU A 1 22  ? 24.641  -2.779  2.515   1.00 95.59 22  A 1 
ATOM   176  C  CA  . LEU A 1 22  ? 25.132  -1.784  1.555   1.00 94.91 22  A 1 
ATOM   177  C  C   . LEU A 1 22  ? 25.196  -2.328  0.121   1.00 94.76 22  A 1 
ATOM   178  O  O   . LEU A 1 22  ? 25.369  -1.564  -0.827  1.00 93.17 22  A 1 
ATOM   179  C  CB  . LEU A 1 22  ? 26.509  -1.273  1.999   1.00 94.53 22  A 1 
ATOM   180  C  CG  . LEU A 1 22  ? 26.531  -0.574  3.366   1.00 92.02 22  A 1 
ATOM   181  C  CD1 . LEU A 1 22  ? 27.966  -0.145  3.689   1.00 88.17 22  A 1 
ATOM   182  C  CD2 . LEU A 1 22  ? 25.650  0.674   3.397   1.00 87.34 22  A 1 
ATOM   183  N  N   . LYS A 1 23  ? 25.022  -3.642  -0.054  1.00 95.05 23  A 1 
ATOM   184  C  CA  . LYS A 1 23  ? 24.932  -4.345  -1.339  1.00 95.20 23  A 1 
ATOM   185  C  C   . LYS A 1 23  ? 23.524  -4.888  -1.579  1.00 95.30 23  A 1 
ATOM   186  O  O   . LYS A 1 23  ? 23.348  -5.996  -2.070  1.00 94.53 23  A 1 
ATOM   187  C  CB  . LYS A 1 23  ? 26.004  -5.434  -1.404  1.00 95.44 23  A 1 
ATOM   188  C  CG  . LYS A 1 23  ? 27.409  -4.851  -1.317  1.00 94.41 23  A 1 
ATOM   189  C  CD  . LYS A 1 23  ? 28.393  -5.988  -1.567  1.00 90.47 23  A 1 
ATOM   190  C  CE  . LYS A 1 23  ? 29.824  -5.480  -1.656  1.00 85.48 23  A 1 
ATOM   191  N  NZ  . LYS A 1 23  ? 30.670  -6.562  -2.196  1.00 76.11 23  A 1 
ATOM   192  N  N   . LEU A 1 24  ? 22.523  -4.103  -1.198  1.00 95.62 24  A 1 
ATOM   193  C  CA  . LEU A 1 24  ? 21.100  -4.377  -1.395  1.00 95.30 24  A 1 
ATOM   194  C  C   . LEU A 1 24  ? 20.611  -5.674  -0.716  1.00 95.76 24  A 1 
ATOM   195  O  O   . LEU A 1 24  ? 19.610  -6.243  -1.122  1.00 94.73 24  A 1 
ATOM   196  C  CB  . LEU A 1 24  ? 20.758  -4.336  -2.899  1.00 94.18 24  A 1 
ATOM   197  C  CG  . LEU A 1 24  ? 21.249  -3.092  -3.659  1.00 92.05 24  A 1 
ATOM   198  C  CD1 . LEU A 1 24  ? 20.919  -3.230  -5.135  1.00 88.81 24  A 1 
ATOM   199  C  CD2 . LEU A 1 24  ? 20.608  -1.817  -3.126  1.00 88.08 24  A 1 
ATOM   200  N  N   . CYS A 1 25  ? 21.333  -6.154  0.306   1.00 96.11 25  A 1 
ATOM   201  C  CA  . CYS A 1 25  ? 21.054  -7.428  0.970   1.00 96.41 25  A 1 
ATOM   202  C  C   . CYS A 1 25  ? 21.057  -8.648  0.028   1.00 96.54 25  A 1 
ATOM   203  O  O   . CYS A 1 25  ? 20.398  -9.648  0.316   1.00 95.82 25  A 1 
ATOM   204  C  CB  . CYS A 1 25  ? 19.779  -7.324  1.808   1.00 96.40 25  A 1 
ATOM   205  S  SG  . CYS A 1 25  ? 19.815  -6.049  3.078   1.00 96.17 25  A 1 
ATOM   206  N  N   . ARG A 1 26  ? 21.804  -8.597  -1.073  1.00 96.38 26  A 1 
ATOM   207  C  CA  . ARG A 1 26  ? 21.869  -9.685  -2.068  1.00 96.00 26  A 1 
ATOM   208  C  C   . ARG A 1 26  ? 23.192  -10.438 -2.057  1.00 96.05 26  A 1 
ATOM   209  O  O   . ARG A 1 26  ? 23.224  -11.631 -2.321  1.00 94.73 26  A 1 
ATOM   210  C  CB  . ARG A 1 26  ? 21.608  -9.113  -3.456  1.00 95.19 26  A 1 
ATOM   211  C  CG  . ARG A 1 26  ? 20.158  -8.642  -3.606  1.00 94.11 26  A 1 
ATOM   212  C  CD  . ARG A 1 26  ? 19.942  -8.118  -5.016  1.00 92.48 26  A 1 
ATOM   213  N  NE  . ARG A 1 26  ? 18.524  -7.910  -5.280  1.00 91.40 26  A 1 
ATOM   214  C  CZ  . ARG A 1 26  ? 17.979  -7.535  -6.418  1.00 90.85 26  A 1 
ATOM   215  N  NH1 . ARG A 1 26  ? 18.705  -7.216  -7.455  1.00 87.59 26  A 1 
ATOM   216  N  NH2 . ARG A 1 26  ? 16.702  -7.480  -6.526  1.00 86.16 26  A 1 
ATOM   217  N  N   . GLU A 1 27  ? 24.276  -9.749  -1.772  1.00 95.74 27  A 1 
ATOM   218  C  CA  . GLU A 1 27  ? 25.626  -10.299 -1.858  1.00 95.86 27  A 1 
ATOM   219  C  C   . GLU A 1 27  ? 26.535  -9.816  -0.725  1.00 96.67 27  A 1 
ATOM   220  O  O   . GLU A 1 27  ? 26.128  -9.082  0.182   1.00 96.11 27  A 1 
ATOM   221  C  CB  . GLU A 1 27  ? 26.223  -9.999  -3.252  1.00 93.55 27  A 1 
ATOM   222  C  CG  . GLU A 1 27  ? 26.289  -8.511  -3.602  1.00 86.25 27  A 1 
ATOM   223  C  CD  . GLU A 1 27  ? 27.176  -8.260  -4.833  1.00 85.08 27  A 1 
ATOM   224  O  OE1 . GLU A 1 27  ? 27.873  -7.218  -4.819  1.00 77.62 27  A 1 
ATOM   225  O  OE2 . GLU A 1 27  ? 27.223  -9.130  -5.718  1.00 78.57 27  A 1 
ATOM   226  N  N   . GLY A 1 28  ? 27.791  -10.274 -0.737  1.00 96.15 28  A 1 
ATOM   227  C  CA  . GLY A 1 28  ? 28.763  -9.949  0.295   1.00 96.65 28  A 1 
ATOM   228  C  C   . GLY A 1 28  ? 28.476  -10.657 1.621   1.00 97.36 28  A 1 
ATOM   229  O  O   . GLY A 1 28  ? 27.734  -11.632 1.695   1.00 96.32 28  A 1 
ATOM   230  N  N   . LYS A 1 29  ? 29.126  -10.172 2.681   1.00 97.08 29  A 1 
ATOM   231  C  CA  . LYS A 1 29  ? 28.946  -10.673 4.046   1.00 97.22 29  A 1 
ATOM   232  C  C   . LYS A 1 29  ? 28.660  -9.511  4.972   1.00 97.24 29  A 1 
ATOM   233  O  O   . LYS A 1 29  ? 29.419  -8.550  5.008   1.00 95.02 29  A 1 
ATOM   234  C  CB  . LYS A 1 29  ? 30.181  -11.446 4.518   1.00 96.24 29  A 1 
ATOM   235  C  CG  . LYS A 1 29  ? 30.375  -12.769 3.784   1.00 86.98 29  A 1 
ATOM   236  C  CD  . LYS A 1 29  ? 31.555  -13.542 4.382   1.00 79.69 29  A 1 
ATOM   237  C  CE  . LYS A 1 29  ? 31.743  -14.862 3.646   1.00 69.67 29  A 1 
ATOM   238  N  NZ  . LYS A 1 29  ? 32.898  -15.626 4.161   1.00 59.94 29  A 1 
ATOM   239  N  N   . GLY A 1 30  ? 27.603  -9.638  5.766   1.00 96.98 30  A 1 
ATOM   240  C  CA  . GLY A 1 30  ? 27.165  -8.589  6.656   1.00 96.78 30  A 1 
ATOM   241  C  C   . GLY A 1 30  ? 26.189  -9.107  7.698   1.00 96.99 30  A 1 
ATOM   242  O  O   . GLY A 1 30  ? 26.314  -10.230 8.194   1.00 95.69 30  A 1 
ATOM   243  N  N   . ASN A 1 31  ? 25.247  -8.264  8.062   1.00 96.51 31  A 1 
ATOM   244  C  CA  . ASN A 1 31  ? 24.286  -8.508  9.124   1.00 95.70 31  A 1 
ATOM   245  C  C   . ASN A 1 31  ? 22.839  -8.269  8.673   1.00 96.21 31  A 1 
ATOM   246  O  O   . ASN A 1 31  ? 21.997  -7.911  9.499   1.00 94.88 31  A 1 
ATOM   247  C  CB  . ASN A 1 31  ? 24.708  -7.687  10.359  1.00 93.07 31  A 1 
ATOM   248  C  CG  . ASN A 1 31  ? 24.833  -6.196  10.096  1.00 88.87 31  A 1 
ATOM   249  O  OD1 . ASN A 1 31  ? 24.612  -5.678  9.020   1.00 78.32 31  A 1 
ATOM   250  N  ND2 . ASN A 1 31  ? 25.235  -5.442  11.096  1.00 81.15 31  A 1 
ATOM   251  N  N   . ALA A 1 32  ? 22.537  -8.484  7.394   1.00 96.71 32  A 1 
ATOM   252  C  CA  . ALA A 1 32  ? 21.178  -8.502  6.878   1.00 97.01 32  A 1 
ATOM   253  C  C   . ALA A 1 32  ? 20.326  -9.492  7.689   1.00 97.10 32  A 1 
ATOM   254  O  O   . ALA A 1 32  ? 20.677  -10.662 7.848   1.00 96.57 32  A 1 
ATOM   255  C  CB  . ALA A 1 32  ? 21.198  -8.826  5.392   1.00 96.87 32  A 1 
ATOM   256  N  N   . GLY A 1 33  ? 19.244  -9.001  8.268   1.00 96.97 33  A 1 
ATOM   257  C  CA  . GLY A 1 33  ? 18.418  -9.723  9.224   1.00 96.88 33  A 1 
ATOM   258  C  C   . GLY A 1 33  ? 17.586  -10.830 8.582   1.00 97.32 33  A 1 
ATOM   259  O  O   . GLY A 1 33  ? 17.323  -10.822 7.390   1.00 97.01 33  A 1 
ATOM   260  N  N   . LYS A 1 34  ? 17.107  -11.772 9.404   1.00 97.18 34  A 1 
ATOM   261  C  CA  . LYS A 1 34  ? 16.260  -12.874 8.922   1.00 97.36 34  A 1 
ATOM   262  C  C   . LYS A 1 34  ? 14.991  -12.407 8.199   1.00 97.72 34  A 1 
ATOM   263  O  O   . LYS A 1 34  ? 14.537  -13.071 7.274   1.00 97.44 34  A 1 
ATOM   264  C  CB  . LYS A 1 34  ? 15.892  -13.791 10.105  1.00 96.95 34  A 1 
ATOM   265  C  CG  . LYS A 1 34  ? 15.024  -14.979 9.654   1.00 94.68 34  A 1 
ATOM   266  C  CD  . LYS A 1 34  ? 14.673  -15.917 10.804  1.00 91.78 34  A 1 
ATOM   267  C  CE  . LYS A 1 34  ? 13.728  -16.976 10.222  1.00 86.41 34  A 1 
ATOM   268  N  NZ  . LYS A 1 34  ? 13.166  -17.867 11.249  1.00 78.76 34  A 1 
ATOM   269  N  N   . TYR A 1 35  ? 14.392  -11.307 8.661   1.00 97.94 35  A 1 
ATOM   270  C  CA  . TYR A 1 35  ? 13.097  -10.803 8.193   1.00 98.10 35  A 1 
ATOM   271  C  C   . TYR A 1 35  ? 13.205  -9.470  7.441   1.00 98.19 35  A 1 
ATOM   272  O  O   . TYR A 1 35  ? 12.183  -8.844  7.200   1.00 97.46 35  A 1 
ATOM   273  C  CB  . TYR A 1 35  ? 12.141  -10.690 9.381   1.00 98.20 35  A 1 
ATOM   274  C  CG  . TYR A 1 35  ? 11.801  -12.015 10.029  1.00 98.24 35  A 1 
ATOM   275  C  CD1 . TYR A 1 35  ? 10.918  -12.900 9.391   1.00 97.77 35  A 1 
ATOM   276  C  CD2 . TYR A 1 35  ? 12.331  -12.353 11.283  1.00 97.76 35  A 1 
ATOM   277  C  CE1 . TYR A 1 35  ? 10.559  -14.110 9.997   1.00 97.40 35  A 1 
ATOM   278  C  CE2 . TYR A 1 35  ? 11.983  -13.563 11.904  1.00 97.46 35  A 1 
ATOM   279  C  CZ  . TYR A 1 35  ? 11.088  -14.439 11.258  1.00 97.58 35  A 1 
ATOM   280  O  OH  . TYR A 1 35  ? 10.737  -15.620 11.859  1.00 96.77 35  A 1 
ATOM   281  N  N   . GLY A 1 36  ? 14.415  -9.037  7.098   1.00 97.83 36  A 1 
ATOM   282  C  CA  . GLY A 1 36  ? 14.627  -7.771  6.421   1.00 97.73 36  A 1 
ATOM   283  C  C   . GLY A 1 36  ? 15.726  -6.928  7.055   1.00 97.57 36  A 1 
ATOM   284  O  O   . GLY A 1 36  ? 16.329  -7.299  8.074   1.00 96.65 36  A 1 
ATOM   285  N  N   . ASP A 1 37  ? 15.979  -5.793  6.415   1.00 97.14 37  A 1 
ATOM   286  C  CA  . ASP A 1 37  ? 16.911  -4.763  6.854   1.00 96.95 37  A 1 
ATOM   287  C  C   . ASP A 1 37  ? 16.387  -3.403  6.386   1.00 96.83 37  A 1 
ATOM   288  O  O   . ASP A 1 37  ? 15.913  -3.296  5.261   1.00 96.04 37  A 1 
ATOM   289  C  CB  . ASP A 1 37  ? 18.282  -5.039  6.230   1.00 96.60 37  A 1 
ATOM   290  C  CG  . ASP A 1 37  ? 19.376  -4.234  6.901   1.00 95.95 37  A 1 
ATOM   291  O  OD1 . ASP A 1 37  ? 19.487  -3.002  6.724   1.00 93.38 37  A 1 
ATOM   292  O  OD2 . ASP A 1 37  ? 20.154  -4.843  7.667   1.00 93.00 37  A 1 
ATOM   293  N  N   . TYR A 1 38  ? 16.500  -2.366  7.219   1.00 96.16 38  A 1 
ATOM   294  C  CA  . TYR A 1 38  ? 16.003  -1.025  6.875   1.00 95.50 38  A 1 
ATOM   295  C  C   . TYR A 1 38  ? 16.713  -0.353  5.688   1.00 94.89 38  A 1 
ATOM   296  O  O   . TYR A 1 38  ? 16.317  0.727   5.270   1.00 92.18 38  A 1 
ATOM   297  C  CB  . TYR A 1 38  ? 16.064  -0.136  8.118   1.00 95.26 38  A 1 
ATOM   298  C  CG  . TYR A 1 38  ? 15.118  -0.542  9.221   1.00 95.64 38  A 1 
ATOM   299  C  CD1 . TYR A 1 38  ? 13.723  -0.539  8.988   1.00 94.82 38  A 1 
ATOM   300  C  CD2 . TYR A 1 38  ? 15.590  -0.912  10.493  1.00 94.94 38  A 1 
ATOM   301  C  CE1 . TYR A 1 38  ? 12.825  -0.893  10.004  1.00 94.39 38  A 1 
ATOM   302  C  CE2 . TYR A 1 38  ? 14.699  -1.266  11.517  1.00 94.34 38  A 1 
ATOM   303  C  CZ  . TYR A 1 38  ? 13.320  -1.252  11.265  1.00 94.90 38  A 1 
ATOM   304  O  OH  . TYR A 1 38  ? 12.440  -1.605  12.258  1.00 93.70 38  A 1 
ATOM   305  N  N   . SER A 1 39  ? 17.746  -0.983  5.159   1.00 95.12 39  A 1 
ATOM   306  C  CA  . SER A 1 39  ? 18.463  -0.533  3.963   1.00 94.77 39  A 1 
ATOM   307  C  C   . SER A 1 39  ? 18.049  -1.290  2.695   1.00 94.95 39  A 1 
ATOM   308  O  O   . SER A 1 39  ? 18.612  -1.033  1.633   1.00 92.37 39  A 1 
ATOM   309  C  CB  . SER A 1 39  ? 19.974  -0.685  4.152   1.00 93.30 39  A 1 
ATOM   310  O  OG  . SER A 1 39  ? 20.396  -0.185  5.409   1.00 86.82 39  A 1 
ATOM   311  N  N   . CYS A 1 40  ? 17.133  -2.254  2.798   1.00 96.38 40  A 1 
ATOM   312  C  CA  . CYS A 1 40  ? 16.802  -3.186  1.725   1.00 96.69 40  A 1 
ATOM   313  C  C   . CYS A 1 40  ? 15.291  -3.351  1.560   1.00 96.99 40  A 1 
ATOM   314  O  O   . CYS A 1 40  ? 14.531  -3.095  2.493   1.00 96.13 40  A 1 
ATOM   315  C  CB  . CYS A 1 40  ? 17.471  -4.530  2.024   1.00 96.50 40  A 1 
ATOM   316  S  SG  . CYS A 1 40  ? 19.277  -4.429  2.147   1.00 96.01 40  A 1 
ATOM   317  N  N   . ASP A 1 41  ? 14.876  -3.858  0.391   1.00 97.11 41  A 1 
ATOM   318  C  CA  . ASP A 1 41  ? 13.500  -4.266  0.149   1.00 97.43 41  A 1 
ATOM   319  C  C   . ASP A 1 41  ? 13.116  -5.516  0.943   1.00 97.65 41  A 1 
ATOM   320  O  O   . ASP A 1 41  ? 13.951  -6.262  1.464   1.00 97.04 41  A 1 
ATOM   321  C  CB  . ASP A 1 41  ? 13.258  -4.465  -1.353  1.00 97.04 41  A 1 
ATOM   322  C  CG  . ASP A 1 41  ? 13.058  -3.163  -2.116  1.00 96.41 41  A 1 
ATOM   323  O  OD1 . ASP A 1 41  ? 12.573  -2.182  -1.527  1.00 94.32 41  A 1 
ATOM   324  O  OD2 . ASP A 1 41  ? 13.383  -3.151  -3.328  1.00 93.95 41  A 1 
ATOM   325  N  N   . ALA A 1 42  ? 11.818  -5.758  1.040   1.00 97.81 42  A 1 
ATOM   326  C  CA  . ALA A 1 42  ? 11.245  -6.836  1.835   1.00 98.11 42  A 1 
ATOM   327  C  C   . ALA A 1 42  ? 11.627  -8.228  1.306   1.00 98.17 42  A 1 
ATOM   328  O  O   . ALA A 1 42  ? 11.796  -8.460  0.114   1.00 97.61 42  A 1 
ATOM   329  C  CB  . ALA A 1 42  ? 9.729   -6.644  1.910   1.00 97.93 42  A 1 
ATOM   330  N  N   . ASN A 1 43  ? 11.699  -9.198  2.212   1.00 98.02 43  A 1 
ATOM   331  C  CA  . ASN A 1 43  ? 12.005  -10.585 1.873   1.00 98.15 43  A 1 
ATOM   332  C  C   . ASN A 1 43  ? 10.806  -11.523 2.062   1.00 98.41 43  A 1 
ATOM   333  O  O   . ASN A 1 43  ? 9.869   -11.251 2.814   1.00 98.15 43  A 1 
ATOM   334  C  CB  . ASN A 1 43  ? 13.273  -11.039 2.606   1.00 97.59 43  A 1 
ATOM   335  C  CG  . ASN A 1 43  ? 13.090  -11.379 4.071   1.00 97.75 43  A 1 
ATOM   336  O  OD1 . ASN A 1 43  ? 12.048  -11.310 4.679   1.00 94.57 43  A 1 
ATOM   337  N  ND2 . ASN A 1 43  ? 14.152  -11.829 4.701   1.00 94.61 43  A 1 
ATOM   338  N  N   . MET A 1 44  ? 10.866  -12.691 1.427   1.00 98.40 44  A 1 
ATOM   339  C  CA  . MET A 1 44  ? 9.790   -13.679 1.491   1.00 98.44 44  A 1 
ATOM   340  C  C   . MET A 1 44  ? 9.489   -14.158 2.919   1.00 98.64 44  A 1 
ATOM   341  O  O   . MET A 1 44  ? 8.336   -14.410 3.262   1.00 98.47 44  A 1 
ATOM   342  C  CB  . MET A 1 44  ? 10.137  -14.868 0.579   1.00 97.96 44  A 1 
ATOM   343  C  CG  . MET A 1 44  ? 8.989   -15.874 0.461   1.00 94.79 44  A 1 
ATOM   344  S  SD  . MET A 1 44  ? 7.429   -15.216 -0.204  1.00 91.98 44  A 1 
ATOM   345  C  CE  . MET A 1 44  ? 7.883   -14.969 -1.933  1.00 82.47 44  A 1 
ATOM   346  N  N   . ALA A 1 45  ? 10.484  -14.255 3.798   1.00 98.42 45  A 1 
ATOM   347  C  CA  . ALA A 1 45  ? 10.268  -14.676 5.179   1.00 98.50 45  A 1 
ATOM   348  C  C   . ALA A 1 45  ? 9.370   -13.697 5.955   1.00 98.64 45  A 1 
ATOM   349  O  O   . ALA A 1 45  ? 8.544   -14.126 6.769   1.00 98.49 45  A 1 
ATOM   350  C  CB  . ALA A 1 45  ? 11.623  -14.856 5.871   1.00 98.28 45  A 1 
ATOM   351  N  N   . LEU A 1 46  ? 9.513   -12.401 5.697   1.00 98.63 46  A 1 
ATOM   352  C  CA  . LEU A 1 46  ? 8.629   -11.378 6.242   1.00 98.73 46  A 1 
ATOM   353  C  C   . LEU A 1 46  ? 7.207   -11.530 5.681   1.00 98.83 46  A 1 
ATOM   354  O  O   . LEU A 1 46  ? 6.261   -11.584 6.465   1.00 98.77 46  A 1 
ATOM   355  C  CB  . LEU A 1 46  ? 9.222   -9.988  5.934   1.00 98.70 46  A 1 
ATOM   356  C  CG  . LEU A 1 46  ? 8.355   -8.817  6.436   1.00 98.52 46  A 1 
ATOM   357  C  CD1 . LEU A 1 46  ? 8.356   -8.735  7.958   1.00 98.15 46  A 1 
ATOM   358  C  CD2 . LEU A 1 46  ? 8.891   -7.523  5.853   1.00 98.10 46  A 1 
ATOM   359  N  N   . LEU A 1 47  ? 7.071   -11.661 4.358   1.00 98.73 47  A 1 
ATOM   360  C  CA  . LEU A 1 47  ? 5.775   -11.785 3.695   1.00 98.70 47  A 1 
ATOM   361  C  C   . LEU A 1 47  ? 5.023   -13.048 4.140   1.00 98.87 47  A 1 
ATOM   362  O  O   . LEU A 1 47  ? 3.834   -12.971 4.433   1.00 98.67 47  A 1 
ATOM   363  C  CB  . LEU A 1 47  ? 5.946   -11.745 2.168   1.00 98.60 47  A 1 
ATOM   364  C  CG  . LEU A 1 47  ? 5.915   -10.340 1.518   1.00 96.45 47  A 1 
ATOM   365  C  CD1 . LEU A 1 47  ? 4.553   -9.680  1.697   1.00 92.03 47  A 1 
ATOM   366  C  CD2 . LEU A 1 47  ? 6.968   -9.391  2.073   1.00 92.27 47  A 1 
ATOM   367  N  N   . ASP A 1 48  ? 5.699   -14.179 4.283   1.00 98.77 48  A 1 
ATOM   368  C  CA  . ASP A 1 48  ? 5.075   -15.400 4.806   1.00 98.65 48  A 1 
ATOM   369  C  C   . ASP A 1 48  ? 4.566   -15.210 6.247   1.00 98.71 48  A 1 
ATOM   370  O  O   . ASP A 1 48  ? 3.505   -15.708 6.620   1.00 98.61 48  A 1 
ATOM   371  C  CB  . ASP A 1 48  ? 6.083   -16.558 4.767   1.00 98.38 48  A 1 
ATOM   372  C  CG  . ASP A 1 48  ? 6.247   -17.196 3.389   1.00 94.45 48  A 1 
ATOM   373  O  OD1 . ASP A 1 48  ? 5.299   -17.140 2.560   1.00 91.47 48  A 1 
ATOM   374  O  OD2 . ASP A 1 48  ? 7.293   -17.870 3.213   1.00 90.64 48  A 1 
ATOM   375  N  N   . SER A 1 49  ? 5.300   -14.458 7.071   1.00 98.69 49  A 1 
ATOM   376  C  CA  . SER A 1 49  ? 4.854   -14.120 8.425   1.00 98.65 49  A 1 
ATOM   377  C  C   . SER A 1 49  ? 3.637   -13.181 8.414   1.00 98.86 49  A 1 
ATOM   378  O  O   . SER A 1 49  ? 2.730   -13.367 9.228   1.00 98.65 49  A 1 
ATOM   379  C  CB  . SER A 1 49  ? 6.002   -13.545 9.260   1.00 98.33 49  A 1 
ATOM   380  O  OG  . SER A 1 49  ? 6.233   -12.178 9.029   1.00 93.53 49  A 1 
ATOM   381  N  N   . LEU A 1 50  ? 3.576   -12.251 7.459   1.00 98.88 50  A 1 
ATOM   382  C  CA  . LEU A 1 50  ? 2.458   -11.334 7.282   1.00 98.87 50  A 1 
ATOM   383  C  C   . LEU A 1 50  ? 1.195   -12.062 6.827   1.00 98.82 50  A 1 
ATOM   384  O  O   . LEU A 1 50  ? 0.147   -11.891 7.439   1.00 98.83 50  A 1 
ATOM   385  C  CB  . LEU A 1 50  ? 2.859   -10.229 6.295   1.00 98.84 50  A 1 
ATOM   386  C  CG  . LEU A 1 50  ? 1.724   -9.230  6.001   1.00 98.66 50  A 1 
ATOM   387  C  CD1 . LEU A 1 50  ? 1.213   -8.538  7.255   1.00 98.39 50  A 1 
ATOM   388  C  CD2 . LEU A 1 50  ? 2.224   -8.174  5.027   1.00 98.35 50  A 1 
ATOM   389  N  N   . VAL A 1 51  ? 1.294   -12.925 5.818   1.00 98.87 51  A 1 
ATOM   390  C  CA  . VAL A 1 51  ? 0.164   -13.746 5.350   1.00 98.87 51  A 1 
ATOM   391  C  C   . VAL A 1 51  ? -0.434  -14.535 6.518   1.00 98.88 51  A 1 
ATOM   392  O  O   . VAL A 1 51  ? -1.650  -14.538 6.720   1.00 98.75 51  A 1 
ATOM   393  C  CB  . VAL A 1 51  ? 0.609   -14.703 4.225   1.00 98.75 51  A 1 
ATOM   394  C  CG1 . VAL A 1 51  ? -0.482  -15.709 3.854   1.00 98.30 51  A 1 
ATOM   395  C  CG2 . VAL A 1 51  ? 0.963   -13.934 2.960   1.00 98.38 51  A 1 
ATOM   396  N  N   . LYS A 1 52  ? 0.410   -15.170 7.320   1.00 98.89 52  A 1 
ATOM   397  C  CA  . LYS A 1 52  ? -0.028  -15.918 8.496   1.00 98.73 52  A 1 
ATOM   398  C  C   . LYS A 1 52  ? -0.691  -15.021 9.537   1.00 98.78 52  A 1 
ATOM   399  O  O   . LYS A 1 52  ? -1.657  -15.452 10.177  1.00 98.54 52  A 1 
ATOM   400  C  CB  . LYS A 1 52  ? 1.171   -16.676 9.074   1.00 98.49 52  A 1 
ATOM   401  C  CG  . LYS A 1 52  ? 0.775   -17.607 10.228  1.00 92.63 52  A 1 
ATOM   402  C  CD  . LYS A 1 52  ? 2.008   -18.360 10.712  1.00 88.40 52  A 1 
ATOM   403  C  CE  . LYS A 1 52  ? 1.651   -19.332 11.839  1.00 76.79 52  A 1 
ATOM   404  N  NZ  . LYS A 1 52  ? 2.853   -20.097 12.269  1.00 68.49 52  A 1 
ATOM   405  N  N   . PHE A 1 53  ? -0.179  -13.812 9.750   1.00 98.87 53  A 1 
ATOM   406  C  CA  . PHE A 1 53  ? -0.743  -12.841 10.676  1.00 98.84 53  A 1 
ATOM   407  C  C   . PHE A 1 53  ? -2.126  -12.372 10.223  1.00 98.87 53  A 1 
ATOM   408  O  O   . PHE A 1 53  ? -3.076  -12.470 11.000  1.00 98.73 53  A 1 
ATOM   409  C  CB  . PHE A 1 53  ? 0.223   -11.667 10.864  1.00 98.81 53  A 1 
ATOM   410  C  CG  . PHE A 1 53  ? -0.321  -10.598 11.785  1.00 98.78 53  A 1 
ATOM   411  C  CD1 . PHE A 1 53  ? -0.898  -9.432  11.249  1.00 98.54 53  A 1 
ATOM   412  C  CD2 . PHE A 1 53  ? -0.292  -10.785 13.170  1.00 98.55 53  A 1 
ATOM   413  C  CE1 . PHE A 1 53  ? -1.435  -8.458  12.101  1.00 98.26 53  A 1 
ATOM   414  C  CE2 . PHE A 1 53  ? -0.827  -9.814  14.030  1.00 98.24 53  A 1 
ATOM   415  C  CZ  . PHE A 1 53  ? -1.402  -8.651  13.496  1.00 98.29 53  A 1 
ATOM   416  N  N   . ILE A 1 54  ? -2.267  -11.947 8.965   1.00 98.80 54  A 1 
ATOM   417  C  CA  . ILE A 1 54  ? -3.531  -11.483 8.394   1.00 98.82 54  A 1 
ATOM   418  C  C   . ILE A 1 54  ? -4.599  -12.579 8.495   1.00 98.83 54  A 1 
ATOM   419  O  O   . ILE A 1 54  ? -5.644  -12.346 9.090   1.00 98.65 54  A 1 
ATOM   420  C  CB  . ILE A 1 54  ? -3.343  -10.994 6.942   1.00 98.88 54  A 1 
ATOM   421  C  CG1 . ILE A 1 54  ? -2.486  -9.712  6.925   1.00 98.75 54  A 1 
ATOM   422  C  CG2 . ILE A 1 54  ? -4.705  -10.730 6.269   1.00 98.76 54  A 1 
ATOM   423  C  CD1 . ILE A 1 54  ? -2.044  -9.278  5.518   1.00 98.51 54  A 1 
ATOM   424  N  N   . LYS A 1 55  ? -4.308  -13.798 8.013   1.00 98.70 55  A 1 
ATOM   425  C  CA  . LYS A 1 55  ? -5.262  -14.919 8.051   1.00 98.45 55  A 1 
ATOM   426  C  C   . LYS A 1 55  ? -5.723  -15.266 9.476   1.00 98.27 55  A 1 
ATOM   427  O  O   . LYS A 1 55  ? -6.833  -15.739 9.656   1.00 97.53 55  A 1 
ATOM   428  C  CB  . LYS A 1 55  ? -4.682  -16.163 7.352   1.00 98.05 55  A 1 
ATOM   429  C  CG  . LYS A 1 55  ? -4.545  -15.966 5.831   1.00 96.48 55  A 1 
ATOM   430  C  CD  . LYS A 1 55  ? -3.988  -17.187 5.067   1.00 94.09 55  A 1 
ATOM   431  C  CE  . LYS A 1 55  ? -5.060  -18.270 4.877   1.00 90.22 55  A 1 
ATOM   432  N  NZ  . LYS A 1 55  ? -4.778  -19.177 3.707   1.00 87.38 55  A 1 
ATOM   433  N  N   . ARG A 1 56  ? -4.887  -15.041 10.495  1.00 98.49 56  A 1 
ATOM   434  C  CA  . ARG A 1 56  ? -5.228  -15.293 11.901  1.00 98.35 56  A 1 
ATOM   435  C  C   . ARG A 1 56  ? -5.969  -14.152 12.583  1.00 98.32 56  A 1 
ATOM   436  O  O   . ARG A 1 56  ? -6.487  -14.366 13.672  1.00 97.54 56  A 1 
ATOM   437  C  CB  . ARG A 1 56  ? -3.958  -15.615 12.700  1.00 97.71 56  A 1 
ATOM   438  C  CG  . ARG A 1 56  ? -3.481  -17.037 12.437  1.00 87.34 56  A 1 
ATOM   439  C  CD  . ARG A 1 56  ? -2.222  -17.292 13.262  1.00 86.20 56  A 1 
ATOM   440  N  NE  . ARG A 1 56  ? -1.832  -18.713 13.192  1.00 76.70 56  A 1 
ATOM   441  C  CZ  . ARG A 1 56  ? -1.406  -19.454 14.198  1.00 70.53 56  A 1 
ATOM   442  N  NH1 . ARG A 1 56  ? -1.186  -18.948 15.378  1.00 63.36 56  A 1 
ATOM   443  N  NH2 . ARG A 1 56  ? -1.197  -20.735 14.034  1.00 63.99 56  A 1 
ATOM   444  N  N   . ASN A 1 57  ? -5.994  -12.967 11.982  1.00 98.41 57  A 1 
ATOM   445  C  CA  . ASN A 1 57  ? -6.619  -11.756 12.519  1.00 98.48 57  A 1 
ATOM   446  C  C   . ASN A 1 57  ? -7.722  -11.234 11.588  1.00 98.31 57  A 1 
ATOM   447  O  O   . ASN A 1 57  ? -7.966  -10.033 11.530  1.00 97.67 57  A 1 
ATOM   448  C  CB  . ASN A 1 57  ? -5.540  -10.702 12.829  1.00 98.38 57  A 1 
ATOM   449  C  CG  . ASN A 1 57  ? -4.621  -11.129 13.963  1.00 97.69 57  A 1 
ATOM   450  O  OD1 . ASN A 1 57  ? -4.870  -10.921 15.132  1.00 90.16 57  A 1 
ATOM   451  N  ND2 . ASN A 1 57  ? -3.524  -11.760 13.636  1.00 90.09 57  A 1 
ATOM   452  N  N   . THR A 1 58  ? -8.365  -12.135 10.847  1.00 98.49 58  A 1 
ATOM   453  C  CA  . THR A 1 58  ? -9.479  -11.824 9.953   1.00 98.26 58  A 1 
ATOM   454  C  C   . THR A 1 58  ? -10.710 -12.628 10.363  1.00 97.86 58  A 1 
ATOM   455  O  O   . THR A 1 58  ? -10.679 -13.860 10.353  1.00 96.26 58  A 1 
ATOM   456  C  CB  . THR A 1 58  ? -9.113  -12.123 8.503   1.00 98.04 58  A 1 
ATOM   457  O  OG1 . THR A 1 58  ? -7.996  -11.359 8.111   1.00 95.52 58  A 1 
ATOM   458  C  CG2 . THR A 1 58  ? -10.251 -11.766 7.552   1.00 96.38 58  A 1 
ATOM   459  N  N   . ASP A 1 59  ? -11.784 -11.920 10.684  1.00 97.09 59  A 1 
ATOM   460  C  CA  . ASP A 1 59  ? -13.095 -12.503 10.937  1.00 95.91 59  A 1 
ATOM   461  C  C   . ASP A 1 59  ? -13.844 -12.816 9.629   1.00 95.93 59  A 1 
ATOM   462  O  O   . ASP A 1 59  ? -13.422 -12.449 8.537   1.00 92.38 59  A 1 
ATOM   463  C  CB  . ASP A 1 59  ? -13.911 -11.563 11.841  1.00 93.26 59  A 1 
ATOM   464  C  CG  . ASP A 1 59  ? -13.374 -11.521 13.269  1.00 83.65 59  A 1 
ATOM   465  O  OD1 . ASP A 1 59  ? -12.946 -12.594 13.755  1.00 78.20 59  A 1 
ATOM   466  O  OD2 . ASP A 1 59  ? -13.438 -10.433 13.879  1.00 78.30 59  A 1 
ATOM   467  N  N   . VAL A 1 60  ? -14.997 -13.490 9.736   1.00 94.92 60  A 1 
ATOM   468  C  CA  . VAL A 1 60  ? -15.785 -13.913 8.562   1.00 94.20 60  A 1 
ATOM   469  C  C   . VAL A 1 60  ? -16.197 -12.751 7.646   1.00 94.60 60  A 1 
ATOM   470  O  O   . VAL A 1 60  ? -16.222 -12.895 6.430   1.00 91.49 60  A 1 
ATOM   471  C  CB  . VAL A 1 60  ? -17.011 -14.728 9.024   1.00 92.16 60  A 1 
ATOM   472  C  CG1 . VAL A 1 60  ? -18.043 -13.898 9.786   1.00 81.71 60  A 1 
ATOM   473  C  CG2 . VAL A 1 60  ? -17.691 -15.436 7.844   1.00 82.53 60  A 1 
ATOM   474  N  N   . ASN A 1 61  ? -16.466 -11.576 8.232   1.00 95.27 61  A 1 
ATOM   475  C  CA  . ASN A 1 61  ? -16.819 -10.335 7.538   1.00 95.55 61  A 1 
ATOM   476  C  C   . ASN A 1 61  ? -15.603 -9.412  7.290   1.00 96.85 61  A 1 
ATOM   477  O  O   . ASN A 1 61  ? -15.793 -8.264  6.911   1.00 94.69 61  A 1 
ATOM   478  C  CB  . ASN A 1 61  ? -17.931 -9.624  8.338   1.00 91.90 61  A 1 
ATOM   479  C  CG  . ASN A 1 61  ? -17.458 -9.144  9.707   1.00 83.14 61  A 1 
ATOM   480  O  OD1 . ASN A 1 61  ? -16.586 -9.722  10.329  1.00 71.89 61  A 1 
ATOM   481  N  ND2 . ASN A 1 61  ? -18.029 -8.085  10.223  1.00 72.73 61  A 1 
ATOM   482  N  N   . GLY A 1 62  ? -14.377 -9.907  7.505   1.00 97.12 62  A 1 
ATOM   483  C  CA  . GLY A 1 62  ? -13.132 -9.158  7.309   1.00 97.83 62  A 1 
ATOM   484  C  C   . GLY A 1 62  ? -12.284 -9.655  6.138   1.00 98.39 62  A 1 
ATOM   485  O  O   . GLY A 1 62  ? -11.157 -9.207  5.959   1.00 97.93 62  A 1 
ATOM   486  N  N   . LYS A 1 63  ? -12.813 -10.594 5.338   1.00 98.42 63  A 1 
ATOM   487  C  CA  . LYS A 1 63  ? -12.109 -11.213 4.202   1.00 98.42 63  A 1 
ATOM   488  C  C   . LYS A 1 63  ? -12.123 -10.312 2.961   1.00 98.50 63  A 1 
ATOM   489  O  O   . LYS A 1 63  ? -12.614 -10.674 1.894   1.00 98.16 63  A 1 
ATOM   490  C  CB  . LYS A 1 63  ? -12.685 -12.609 3.925   1.00 98.17 63  A 1 
ATOM   491  C  CG  . LYS A 1 63  ? -12.409 -13.544 5.098   1.00 97.08 63  A 1 
ATOM   492  C  CD  . LYS A 1 63  ? -13.004 -14.919 4.801   1.00 94.77 63  A 1 
ATOM   493  C  CE  . LYS A 1 63  ? -12.709 -15.846 5.965   1.00 90.03 63  A 1 
ATOM   494  N  NZ  . LYS A 1 63  ? -13.357 -17.156 5.757   1.00 82.84 63  A 1 
ATOM   495  N  N   . VAL A 1 64  ? -11.605 -9.107  3.136   1.00 98.79 64  A 1 
ATOM   496  C  CA  . VAL A 1 64  ? -11.519 -8.060  2.114   1.00 98.81 64  A 1 
ATOM   497  C  C   . VAL A 1 64  ? -10.129 -7.447  2.171   1.00 98.82 64  A 1 
ATOM   498  O  O   . VAL A 1 64  ? -9.614  -7.154  3.251   1.00 98.84 64  A 1 
ATOM   499  C  CB  . VAL A 1 64  ? -12.597 -6.978  2.315   1.00 98.66 64  A 1 
ATOM   500  C  CG1 . VAL A 1 64  ? -12.608 -5.999  1.146   1.00 98.13 64  A 1 
ATOM   501  C  CG2 . VAL A 1 64  ? -14.001 -7.569  2.433   1.00 98.11 64  A 1 
ATOM   502  N  N   . MET A 1 65  ? -9.512  -7.244  1.012   1.00 98.94 65  A 1 
ATOM   503  C  CA  . MET A 1 65  ? -8.178  -6.664  0.928   1.00 98.98 65  A 1 
ATOM   504  C  C   . MET A 1 65  ? -8.030  -5.817  -0.328  1.00 98.94 65  A 1 
ATOM   505  O  O   . MET A 1 65  ? -8.280  -6.285  -1.438  1.00 98.87 65  A 1 
ATOM   506  C  CB  . MET A 1 65  ? -7.135  -7.780  0.969   1.00 98.83 65  A 1 
ATOM   507  C  CG  . MET A 1 65  ? -5.690  -7.267  0.916   1.00 98.27 65  A 1 
ATOM   508  S  SD  . MET A 1 65  ? -4.447  -8.596  1.061   1.00 98.08 65  A 1 
ATOM   509  C  CE  . MET A 1 65  ? -4.745  -9.125  2.756   1.00 95.06 65  A 1 
ATOM   510  N  N   . VAL A 1 66  ? -7.544  -4.595  -0.156  1.00 98.95 66  A 1 
ATOM   511  C  CA  . VAL A 1 66  ? -6.992  -3.809  -1.252  1.00 98.94 66  A 1 
ATOM   512  C  C   . VAL A 1 66  ? -5.480  -3.983  -1.284  1.00 98.94 66  A 1 
ATOM   513  O  O   . VAL A 1 66  ? -4.824  -3.914  -0.240  1.00 98.77 66  A 1 
ATOM   514  C  CB  . VAL A 1 66  ? -7.435  -2.339  -1.179  1.00 98.60 66  A 1 
ATOM   515  C  CG1 . VAL A 1 66  ? -6.953  -1.607  0.068   1.00 93.42 66  A 1 
ATOM   516  C  CG2 . VAL A 1 66  ? -6.979  -1.564  -2.415  1.00 92.71 66  A 1 
ATOM   517  N  N   . TYR A 1 67  ? -4.933  -4.244  -2.467  1.00 98.85 67  A 1 
ATOM   518  C  CA  . TYR A 1 67  ? -3.497  -4.171  -2.708  1.00 98.86 67  A 1 
ATOM   519  C  C   . TYR A 1 67  ? -3.178  -2.844  -3.399  1.00 98.75 67  A 1 
ATOM   520  O  O   . TYR A 1 67  ? -3.585  -2.636  -4.537  1.00 98.37 67  A 1 
ATOM   521  C  CB  . TYR A 1 67  ? -3.022  -5.382  -3.520  1.00 98.66 67  A 1 
ATOM   522  C  CG  . TYR A 1 67  ? -1.518  -5.375  -3.641  1.00 98.00 67  A 1 
ATOM   523  C  CD1 . TYR A 1 67  ? -0.877  -4.809  -4.762  1.00 96.21 67  A 1 
ATOM   524  C  CD2 . TYR A 1 67  ? -0.739  -5.816  -2.559  1.00 96.41 67  A 1 
ATOM   525  C  CE1 . TYR A 1 67  ? 0.511   -4.664  -4.794  1.00 94.70 67  A 1 
ATOM   526  C  CE2 . TYR A 1 67  ? 0.658   -5.675  -2.577  1.00 94.42 67  A 1 
ATOM   527  C  CZ  . TYR A 1 67  ? 1.280   -5.085  -3.691  1.00 93.89 67  A 1 
ATOM   528  O  OH  . TYR A 1 67  ? 2.631   -4.904  -3.677  1.00 91.52 67  A 1 
ATOM   529  N  N   . ASN A 1 68  ? -2.489  -1.936  -2.703  1.00 98.59 68  A 1 
ATOM   530  C  CA  . ASN A 1 68  ? -2.329  -0.536  -3.120  1.00 98.68 68  A 1 
ATOM   531  C  C   . ASN A 1 68  ? -1.118  -0.267  -4.048  1.00 98.59 68  A 1 
ATOM   532  O  O   . ASN A 1 68  ? -0.647  0.869   -4.106  1.00 96.77 68  A 1 
ATOM   533  C  CB  . ASN A 1 68  ? -2.361  0.377   -1.881  1.00 98.07 68  A 1 
ATOM   534  C  CG  . ASN A 1 68  ? -3.630  1.204   -1.788  1.00 98.10 68  A 1 
ATOM   535  O  OD1 . ASN A 1 68  ? -4.533  0.916   -1.026  1.00 91.07 68  A 1 
ATOM   536  N  ND2 . ASN A 1 68  ? -3.737  2.269   -2.537  1.00 91.20 68  A 1 
ATOM   537  N  N   . GLY A 1 69  ? -0.630  -1.275  -4.769  1.00 98.39 69  A 1 
ATOM   538  C  CA  . GLY A 1 69  ? 0.457   -1.140  -5.736  1.00 98.30 69  A 1 
ATOM   539  C  C   . GLY A 1 69  ? 1.862   -1.360  -5.159  1.00 98.42 69  A 1 
ATOM   540  O  O   . GLY A 1 69  ? 2.022   -1.761  -4.007  1.00 97.25 69  A 1 
ATOM   541  N  N   . ASP A 1 70  ? 2.866   -1.126  -6.012  1.00 98.41 70  A 1 
ATOM   542  C  CA  . ASP A 1 70  ? 4.293   -1.385  -5.811  1.00 98.45 70  A 1 
ATOM   543  C  C   . ASP A 1 70  ? 4.623   -2.806  -5.329  1.00 98.40 70  A 1 
ATOM   544  O  O   . ASP A 1 70  ? 4.840   -3.113  -4.158  1.00 97.19 70  A 1 
ATOM   545  C  CB  . ASP A 1 70  ? 4.992   -0.253  -5.045  1.00 98.08 70  A 1 
ATOM   546  C  CG  . ASP A 1 70  ? 5.400   0.932   -5.934  1.00 97.73 70  A 1 
ATOM   547  O  OD1 . ASP A 1 70  ? 5.176   0.889   -7.172  1.00 96.05 70  A 1 
ATOM   548  O  OD2 . ASP A 1 70  ? 6.000   1.889   -5.402  1.00 96.18 70  A 1 
ATOM   549  N  N   . ILE A 1 71  ? 4.666   -3.691  -6.311  1.00 98.19 71  A 1 
ATOM   550  C  CA  . ILE A 1 71  ? 5.034   -5.098  -6.166  1.00 98.01 71  A 1 
ATOM   551  C  C   . ILE A 1 71  ? 6.549   -5.273  -6.299  1.00 98.02 71  A 1 
ATOM   552  O  O   . ILE A 1 71  ? 7.173   -6.044  -5.577  1.00 97.45 71  A 1 
ATOM   553  C  CB  . ILE A 1 71  ? 4.296   -5.912  -7.243  1.00 97.80 71  A 1 
ATOM   554  C  CG1 . ILE A 1 71  ? 2.770   -5.922  -6.987  1.00 95.70 71  A 1 
ATOM   555  C  CG2 . ILE A 1 71  ? 4.835   -7.347  -7.324  1.00 94.98 71  A 1 
ATOM   556  C  CD1 . ILE A 1 71  ? 1.938   -6.415  -8.180  1.00 94.31 71  A 1 
ATOM   557  N  N   . VAL A 1 72  ? 7.127   -4.595  -7.300  1.00 97.31 72  A 1 
ATOM   558  C  CA  . VAL A 1 72  ? 8.452   -4.890  -7.821  1.00 97.18 72  A 1 
ATOM   559  C  C   . VAL A 1 72  ? 9.526   -4.270  -6.935  1.00 97.25 72  A 1 
ATOM   560  O  O   . VAL A 1 72  ? 9.505   -3.073  -6.661  1.00 96.32 72  A 1 
ATOM   561  C  CB  . VAL A 1 72  ? 8.592   -4.422  -9.276  1.00 96.27 72  A 1 
ATOM   562  C  CG1 . VAL A 1 72  ? 9.947   -4.798  -9.869  1.00 94.04 72  A 1 
ATOM   563  C  CG2 . VAL A 1 72  ? 7.510   -5.036  -10.175 1.00 94.67 72  A 1 
ATOM   564  N  N   . SER A 1 73  ? 10.522  -5.076  -6.545  1.00 96.59 73  A 1 
ATOM   565  C  CA  . SER A 1 73  ? 11.727  -4.554  -5.910  1.00 95.88 73  A 1 
ATOM   566  C  C   . SER A 1 73  ? 12.476  -3.632  -6.869  1.00 94.70 73  A 1 
ATOM   567  O  O   . SER A 1 73  ? 12.777  -4.009  -8.009  1.00 90.36 73  A 1 
ATOM   568  C  CB  . SER A 1 73  ? 12.646  -5.683  -5.451  1.00 94.79 73  A 1 
ATOM   569  O  OG  . SER A 1 73  ? 13.878  -5.176  -4.986  1.00 90.32 73  A 1 
ATOM   570  N  N   . ARG A 1 74  ? 12.864  -2.461  -6.384  1.00 91.63 74  A 1 
ATOM   571  C  CA  . ARG A 1 74  ? 13.692  -1.506  -7.133  1.00 87.64 74  A 1 
ATOM   572  C  C   . ARG A 1 74  ? 15.170  -1.879  -7.165  1.00 86.45 74  A 1 
ATOM   573  O  O   . ARG A 1 74  ? 15.965  -1.199  -7.806  1.00 80.17 74  A 1 
ATOM   574  C  CB  . ARG A 1 74  ? 13.444  -0.109  -6.566  1.00 83.29 74  A 1 
ATOM   575  C  CG  . ARG A 1 74  ? 14.129  0.111   -5.208  1.00 76.12 74  A 1 
ATOM   576  C  CD  . ARG A 1 74  ? 13.651  1.426   -4.616  1.00 73.03 74  A 1 
ATOM   577  N  NE  . ARG A 1 74  ? 14.494  1.827   -3.488  1.00 72.31 74  A 1 
ATOM   578  C  CZ  . ARG A 1 74  ? 14.176  2.726   -2.577  1.00 70.34 74  A 1 
ATOM   579  N  NH1 . ARG A 1 74  ? 13.016  3.305   -2.569  1.00 62.96 74  A 1 
ATOM   580  N  NH2 . ARG A 1 74  ? 15.026  3.061   -1.668  1.00 63.33 74  A 1 
ATOM   581  N  N   . ALA A 1 75  ? 15.558  -2.923  -6.433  1.00 85.08 75  A 1 
ATOM   582  C  CA  . ALA A 1 75  ? 16.950  -3.315  -6.295  1.00 81.57 75  A 1 
ATOM   583  C  C   . ALA A 1 75  ? 17.524  -3.838  -7.620  1.00 82.91 75  A 1 
ATOM   584  O  O   . ALA A 1 75  ? 16.973  -4.726  -8.268  1.00 78.23 75  A 1 
ATOM   585  C  CB  . ALA A 1 75  ? 17.066  -4.314  -5.139  1.00 76.53 75  A 1 
ATOM   586  N  N   . ILE A 1 76  ? 18.694  -3.328  -7.996  1.00 80.12 76  A 1 
ATOM   587  C  CA  . ILE A 1 76  ? 19.459  -3.731  -9.179  1.00 77.47 76  A 1 
ATOM   588  C  C   . ILE A 1 76  ? 20.693  -4.543  -8.769  1.00 78.39 76  A 1 
ATOM   589  O  O   . ILE A 1 76  ? 21.180  -4.363  -7.643  1.00 72.79 76  A 1 
ATOM   590  C  CB  . ILE A 1 76  ? 19.804  -2.500  -10.045 1.00 72.16 76  A 1 
ATOM   591  C  CG1 . ILE A 1 76  ? 20.588  -1.428  -9.247  1.00 66.17 76  A 1 
ATOM   592  C  CG2 . ILE A 1 76  ? 18.523  -1.922  -10.658 1.00 64.51 76  A 1 
ATOM   593  C  CD1 . ILE A 1 76  ? 21.122  -0.285  -10.114 1.00 60.60 76  A 1 
ATOM   594  N  N   . PRO A 1 77  ? 21.252  -5.436  -9.588  1.00 78.19 77  A 1 
ATOM   595  C  CA  . PRO A 1 77  ? 20.888  -5.752  -10.965 1.00 76.29 77  A 1 
ATOM   596  C  C   . PRO A 1 77  ? 19.596  -6.581  -11.087 1.00 79.27 77  A 1 
ATOM   597  O  O   . PRO A 1 77  ? 19.023  -7.022  -10.094 1.00 72.37 77  A 1 
ATOM   598  C  CB  . PRO A 1 77  ? 22.103  -6.499  -11.521 1.00 68.68 77  A 1 
ATOM   599  C  CG  . PRO A 1 77  ? 22.618  -7.245  -10.296 1.00 65.93 77  A 1 
ATOM   600  C  CD  . PRO A 1 77  ? 22.391  -6.234  -9.178  1.00 70.39 77  A 1 
ATOM   601  N  N   . LYS A 1 78  ? 19.185  -6.833  -12.315 1.00 81.30 78  A 1 
ATOM   602  C  CA  . LYS A 1 78  ? 18.018  -7.605  -12.774 1.00 81.12 78  A 1 
ATOM   603  C  C   . LYS A 1 78  ? 16.671  -6.872  -12.782 1.00 84.11 78  A 1 
ATOM   604  O  O   . LYS A 1 78  ? 15.675  -7.514  -13.100 1.00 79.97 78  A 1 
ATOM   605  C  CB  . LYS A 1 78  ? 17.877  -8.996  -12.126 1.00 75.97 78  A 1 
ATOM   606  C  CG  . LYS A 1 78  ? 19.075  -9.908  -12.306 1.00 69.62 78  A 1 
ATOM   607  C  CD  . LYS A 1 78  ? 18.679  -11.300 -11.806 1.00 65.10 78  A 1 
ATOM   608  C  CE  . LYS A 1 78  ? 19.781  -12.317 -12.051 1.00 59.37 78  A 1 
ATOM   609  N  NZ  . LYS A 1 78  ? 19.342  -13.673 -11.651 1.00 51.72 78  A 1 
ATOM   610  N  N   . TYR A 1 79  ? 16.613  -5.568  -12.574 1.00 86.02 79  A 1 
ATOM   611  C  CA  . TYR A 1 79  ? 15.404  -4.825  -12.911 1.00 87.35 79  A 1 
ATOM   612  C  C   . TYR A 1 79  ? 15.260  -4.731  -14.439 1.00 88.85 79  A 1 
ATOM   613  O  O   . TYR A 1 79  ? 15.988  -3.986  -15.106 1.00 86.72 79  A 1 
ATOM   614  C  CB  . TYR A 1 79  ? 15.411  -3.459  -12.232 1.00 85.26 79  A 1 
ATOM   615  C  CG  . TYR A 1 79  ? 14.120  -2.706  -12.468 1.00 84.64 79  A 1 
ATOM   616  C  CD1 . TYR A 1 79  ? 14.063  -1.661  -13.407 1.00 81.32 79  A 1 
ATOM   617  C  CD2 . TYR A 1 79  ? 12.949  -3.099  -11.792 1.00 81.02 79  A 1 
ATOM   618  C  CE1 . TYR A 1 79  ? 12.844  -1.014  -13.666 1.00 76.73 79  A 1 
ATOM   619  C  CE2 . TYR A 1 79  ? 11.726  -2.459  -12.048 1.00 77.38 79  A 1 
ATOM   620  C  CZ  . TYR A 1 79  ? 11.684  -1.419  -12.995 1.00 79.32 79  A 1 
ATOM   621  O  OH  . TYR A 1 79  ? 10.487  -0.813  -13.265 1.00 75.92 79  A 1 
ATOM   622  N  N   . ASN A 1 80  ? 14.386  -5.551  -15.013 1.00 91.89 80  A 1 
ATOM   623  C  CA  . ASN A 1 80  ? 14.116  -5.633  -16.444 1.00 92.27 80  A 1 
ATOM   624  C  C   . ASN A 1 80  ? 12.672  -6.116  -16.683 1.00 93.28 80  A 1 
ATOM   625  O  O   . ASN A 1 80  ? 11.943  -6.412  -15.736 1.00 93.21 80  A 1 
ATOM   626  C  CB  . ASN A 1 80  ? 15.184  -6.518  -17.115 1.00 90.82 80  A 1 
ATOM   627  C  CG  . ASN A 1 80  ? 15.170  -7.969  -16.656 1.00 89.92 80  A 1 
ATOM   628  O  OD1 . ASN A 1 80  ? 14.151  -8.588  -16.442 1.00 85.40 80  A 1 
ATOM   629  N  ND2 . ASN A 1 80  ? 16.325  -8.577  -16.505 1.00 84.36 80  A 1 
ATOM   630  N  N   . LEU A 1 81  ? 12.269  -6.191  -17.946 1.00 93.13 81  A 1 
ATOM   631  C  CA  . LEU A 1 81  ? 10.911  -6.577  -18.339 1.00 93.87 81  A 1 
ATOM   632  C  C   . LEU A 1 81  ? 10.473  -7.930  -17.761 1.00 94.80 81  A 1 
ATOM   633  O  O   . LEU A 1 81  ? 9.381   -8.033  -17.204 1.00 94.65 81  A 1 
ATOM   634  C  CB  . LEU A 1 81  ? 10.865  -6.594  -19.878 1.00 92.52 81  A 1 
ATOM   635  C  CG  . LEU A 1 81  ? 9.502   -6.999  -20.459 1.00 89.22 81  A 1 
ATOM   636  C  CD1 . LEU A 1 81  ? 8.424   -5.998  -20.059 1.00 84.30 81  A 1 
ATOM   637  C  CD2 . LEU A 1 81  ? 9.577   -7.031  -21.985 1.00 83.67 81  A 1 
ATOM   638  N  N   . ASP A 1 82  ? 11.316  -8.951  -17.868 1.00 95.02 82  A 1 
ATOM   639  C  CA  . ASP A 1 82  ? 10.977  -10.293 -17.404 1.00 95.41 82  A 1 
ATOM   640  C  C   . ASP A 1 82  ? 10.900  -10.357 -15.881 1.00 96.22 82  A 1 
ATOM   641  O  O   . ASP A 1 82  ? 10.034  -11.026 -15.321 1.00 95.96 82  A 1 
ATOM   642  C  CB  . ASP A 1 82  ? 12.001  -11.304 -17.932 1.00 94.85 82  A 1 
ATOM   643  C  CG  . ASP A 1 82  ? 11.938  -11.475 -19.455 1.00 86.40 82  A 1 
ATOM   644  O  OD1 . ASP A 1 82  ? 10.847  -11.258 -20.029 1.00 81.17 82  A 1 
ATOM   645  O  OD2 . ASP A 1 82  ? 12.991  -11.821 -20.024 1.00 79.58 82  A 1 
ATOM   646  N  N   . TYR A 1 83  ? 11.760  -9.597  -15.205 1.00 96.04 83  A 1 
ATOM   647  C  CA  . TYR A 1 83  ? 11.726  -9.469  -13.753 1.00 96.13 83  A 1 
ATOM   648  C  C   . TYR A 1 83  ? 10.428  -8.818  -13.264 1.00 96.88 83  A 1 
ATOM   649  O  O   . TYR A 1 83  ? 9.807   -9.316  -12.324 1.00 96.56 83  A 1 
ATOM   650  C  CB  . TYR A 1 83  ? 12.954  -8.687  -13.297 1.00 95.49 83  A 1 
ATOM   651  C  CG  . TYR A 1 83  ? 13.065  -8.569  -11.800 1.00 93.71 83  A 1 
ATOM   652  C  CD1 . TYR A 1 83  ? 12.552  -7.438  -11.130 1.00 91.07 83  A 1 
ATOM   653  C  CD2 . TYR A 1 83  ? 13.655  -9.605  -11.049 1.00 90.58 83  A 1 
ATOM   654  C  CE1 . TYR A 1 83  ? 12.659  -7.327  -9.736  1.00 88.37 83  A 1 
ATOM   655  C  CE2 . TYR A 1 83  ? 13.768  -9.505  -9.658  1.00 88.44 83  A 1 
ATOM   656  C  CZ  . TYR A 1 83  ? 13.276  -8.362  -9.009  1.00 88.03 83  A 1 
ATOM   657  O  OH  . TYR A 1 83  ? 13.404  -8.238  -7.650  1.00 85.36 83  A 1 
ATOM   658  N  N   . VAL A 1 84  ? 9.969   -7.744  -13.923 1.00 96.79 84  A 1 
ATOM   659  C  CA  . VAL A 1 84  ? 8.686   -7.092  -13.623 1.00 97.26 84  A 1 
ATOM   660  C  C   . VAL A 1 84  ? 7.525   -8.068  -13.812 1.00 97.79 84  A 1 
ATOM   661  O  O   . VAL A 1 84  ? 6.718   -8.252  -12.904 1.00 97.85 84  A 1 
ATOM   662  C  CB  . VAL A 1 84  ? 8.495   -5.824  -14.487 1.00 96.93 84  A 1 
ATOM   663  C  CG1 . VAL A 1 84  ? 7.084   -5.246  -14.378 1.00 96.06 84  A 1 
ATOM   664  C  CG2 . VAL A 1 84  ? 9.478   -4.728  -14.059 1.00 96.20 84  A 1 
ATOM   665  N  N   . LYS A 1 85  ? 7.475   -8.764  -14.953 1.00 97.39 85  A 1 
ATOM   666  C  CA  . LYS A 1 85  ? 6.435   -9.768  -15.221 1.00 97.64 85  A 1 
ATOM   667  C  C   . LYS A 1 85  ? 6.431   -10.867 -14.166 1.00 97.95 85  A 1 
ATOM   668  O  O   . LYS A 1 85  ? 5.384   -11.187 -13.605 1.00 98.02 85  A 1 
ATOM   669  C  CB  . LYS A 1 85  ? 6.633   -10.367 -16.616 1.00 97.65 85  A 1 
ATOM   670  C  CG  . LYS A 1 85  ? 6.234   -9.392  -17.729 1.00 96.62 85  A 1 
ATOM   671  C  CD  . LYS A 1 85  ? 6.458   -10.064 -19.083 1.00 94.69 85  A 1 
ATOM   672  C  CE  . LYS A 1 85  ? 5.953   -9.176  -20.213 1.00 89.94 85  A 1 
ATOM   673  N  NZ  . LYS A 1 85  ? 6.135   -9.844  -21.520 1.00 83.43 85  A 1 
ATOM   674  N  N   . GLN A 1 86  ? 7.597   -11.429 -13.848 1.00 97.70 86  A 1 
ATOM   675  C  CA  . GLN A 1 86  ? 7.710   -12.491 -12.853 1.00 97.75 86  A 1 
ATOM   676  C  C   . GLN A 1 86  ? 7.319   -12.023 -11.447 1.00 97.98 86  A 1 
ATOM   677  O  O   . GLN A 1 86  ? 6.714   -12.779 -10.692 1.00 97.80 86  A 1 
ATOM   678  C  CB  . GLN A 1 86  ? 9.135   -13.054 -12.887 1.00 97.09 86  A 1 
ATOM   679  C  CG  . GLN A 1 86  ? 9.295   -14.307 -12.018 1.00 89.19 86  A 1 
ATOM   680  C  CD  . GLN A 1 86  ? 8.372   -15.448 -12.462 1.00 83.19 86  A 1 
ATOM   681  O  OE1 . GLN A 1 86  ? 8.426   -15.908 -13.583 1.00 75.56 86  A 1 
ATOM   682  N  NE2 . GLN A 1 86  ? 7.490   -15.917 -11.625 1.00 71.20 86  A 1 
ATOM   683  N  N   . SER A 1 87  ? 7.604   -10.761 -11.104 1.00 97.88 87  A 1 
ATOM   684  C  CA  . SER A 1 87  ? 7.197   -10.166 -9.830  1.00 97.94 87  A 1 
ATOM   685  C  C   . SER A 1 87  ? 5.671   -10.087 -9.711  1.00 98.24 87  A 1 
ATOM   686  O  O   . SER A 1 87  ? 5.121   -10.485 -8.687  1.00 98.17 87  A 1 
ATOM   687  C  CB  . SER A 1 87  ? 7.807   -8.770  -9.663  1.00 97.62 87  A 1 
ATOM   688  O  OG  . SER A 1 87  ? 9.217   -8.852  -9.688  1.00 93.66 87  A 1 
ATOM   689  N  N   . ILE A 1 88  ? 4.972   -9.702  -10.788 1.00 98.40 88  A 1 
ATOM   690  C  CA  . ILE A 1 88  ? 3.502   -9.656  -10.830 1.00 98.59 88  A 1 
ATOM   691  C  C   . ILE A 1 88  ? 2.900   -11.064 -10.719 1.00 98.64 88  A 1 
ATOM   692  O  O   . ILE A 1 88  ? 1.944   -11.276 -9.976  1.00 98.62 88  A 1 
ATOM   693  C  CB  . ILE A 1 88  ? 3.030   -8.913  -12.100 1.00 98.51 88  A 1 
ATOM   694  C  CG1 . ILE A 1 88  ? 3.469   -7.434  -12.049 1.00 97.77 88  A 1 
ATOM   695  C  CG2 . ILE A 1 88  ? 1.496   -8.995  -12.260 1.00 98.10 88  A 1 
ATOM   696  C  CD1 . ILE A 1 88  ? 3.342   -6.710  -13.383 1.00 94.96 88  A 1 
ATOM   697  N  N   . VAL A 1 89  ? 3.489   -12.051 -11.391 1.00 98.72 89  A 1 
ATOM   698  C  CA  . VAL A 1 89  ? 3.090   -13.462 -11.247 1.00 98.76 89  A 1 
ATOM   699  C  C   . VAL A 1 89  ? 3.236   -13.917 -9.789  1.00 98.71 89  A 1 
ATOM   700  O  O   . VAL A 1 89  ? 2.309   -14.513 -9.224  1.00 98.57 89  A 1 
ATOM   701  C  CB  . VAL A 1 89  ? 3.912   -14.371 -12.183 1.00 98.67 89  A 1 
ATOM   702  C  CG1 . VAL A 1 89  ? 3.653   -15.863 -11.931 1.00 98.08 89  A 1 
ATOM   703  C  CG2 . VAL A 1 89  ? 3.575   -14.104 -13.649 1.00 98.10 89  A 1 
ATOM   704  N  N   . ASN A 1 90  ? 4.396   -13.608 -9.149  1.00 98.32 90  A 1 
ATOM   705  C  CA  . ASN A 1 90  ? 4.660   -13.955 -7.809  1.00 98.18 90  A 1 
ATOM   706  C  C   . ASN A 1 90  ? 3.762   -13.265 -6.813  1.00 98.33 90  A 1 
ATOM   707  O  O   . ASN A 1 90  ? 3.296   -13.863 -5.902  1.00 97.94 90  A 1 
ATOM   708  C  CB  . ASN A 1 90  ? 6.144   -13.751 -7.512  1.00 97.52 90  A 1 
ATOM   709  C  CG  . ASN A 1 90  ? 7.017   -14.714 -8.128  1.00 96.38 90  A 1 
ATOM   710  O  OD1 . ASN A 1 90  ? 6.606   -15.601 -8.921  1.00 94.28 90  A 1 
ATOM   711  N  ND2 . ASN A 1 90  ? 8.103   -14.886 -8.028  1.00 93.06 90  A 1 
ATOM   712  N  N   . ALA A 1 91  ? 3.455   -11.981 -7.007  1.00 98.60 91  A 1 
ATOM   713  C  CA  . ALA A 1 91  ? 2.519   -11.240 -6.166  1.00 98.69 91  A 1 
ATOM   714  C  C   . ALA A 1 91  ? 1.094   -11.777 -6.290  1.00 98.75 91  A 1 
ATOM   715  O  O   . ALA A 1 91  ? 0.398   -11.939 -5.291  1.00 98.62 91  A 1 
ATOM   716  C  CB  . ALA A 1 91  ? 2.578   -9.767  -6.540  1.00 98.39 91  A 1 
ATOM   717  N  N   . THR A 1 92  ? 0.674   -12.166 -7.496  1.00 98.71 92  A 1 
ATOM   718  C  CA  . THR A 1 92  ? -0.609  -12.838 -7.708  1.00 98.75 92  A 1 
ATOM   719  C  C   . THR A 1 92  ? -0.689  -14.147 -6.923  1.00 98.70 92  A 1 
ATOM   720  O  O   . THR A 1 92  ? -1.695  -14.424 -6.273  1.00 98.61 92  A 1 
ATOM   721  C  CB  . THR A 1 92  ? -0.837  -13.109 -9.201  1.00 98.53 92  A 1 
ATOM   722  O  OG1 . THR A 1 92  ? -0.845  -11.901 -9.911  1.00 96.79 92  A 1 
ATOM   723  C  CG2 . THR A 1 92  ? -2.179  -13.774 -9.470  1.00 96.90 92  A 1 
ATOM   724  N  N   . ALA A 1 93  ? 0.381   -14.945 -6.917  1.00 98.78 93  A 1 
ATOM   725  C  CA  . ALA A 1 93  ? 0.452   -16.167 -6.113  1.00 98.79 93  A 1 
ATOM   726  C  C   . ALA A 1 93  ? 0.418   -15.884 -4.604  1.00 98.73 93  A 1 
ATOM   727  O  O   . ALA A 1 93  ? -0.170  -16.657 -3.843  1.00 98.53 93  A 1 
ATOM   728  C  CB  . ALA A 1 93  ? 1.703   -16.950 -6.512  1.00 98.53 93  A 1 
ATOM   729  N  N   . LEU A 1 94  ? 1.012   -14.777 -4.150  1.00 98.71 94  A 1 
ATOM   730  C  CA  . LEU A 1 94  ? 0.931   -14.315 -2.763  1.00 98.73 94  A 1 
ATOM   731  C  C   . LEU A 1 94  ? -0.509  -13.949 -2.391  1.00 98.81 94  A 1 
ATOM   732  O  O   . LEU A 1 94  ? -1.011  -14.440 -1.377  1.00 98.66 94  A 1 
ATOM   733  C  CB  . LEU A 1 94  ? 1.893   -13.131 -2.573  1.00 98.48 94  A 1 
ATOM   734  C  CG  . LEU A 1 94  ? 1.918   -12.566 -1.145  1.00 96.87 94  A 1 
ATOM   735  C  CD1 . LEU A 1 94  ? 2.689   -13.486 -0.205  1.00 93.80 94  A 1 
ATOM   736  C  CD2 . LEU A 1 94  ? 2.594   -11.196 -1.131  1.00 93.36 94  A 1 
ATOM   737  N  N   . LEU A 1 95  ? -1.201  -13.160 -3.211  1.00 98.87 95  A 1 
ATOM   738  C  CA  . LEU A 1 95  ? -2.585  -12.750 -2.990  1.00 98.88 95  A 1 
ATOM   739  C  C   . LEU A 1 95  ? -3.549  -13.946 -3.013  1.00 98.83 95  A 1 
ATOM   740  O  O   . LEU A 1 95  ? -4.448  -14.019 -2.178  1.00 98.69 95  A 1 
ATOM   741  C  CB  . LEU A 1 95  ? -2.988  -11.692 -4.026  1.00 98.81 95  A 1 
ATOM   742  C  CG  . LEU A 1 95  ? -2.250  -10.339 -3.892  1.00 98.57 95  A 1 
ATOM   743  C  CD1 . LEU A 1 95  ? -2.647  -9.422  -5.050  1.00 98.22 95  A 1 
ATOM   744  C  CD2 . LEU A 1 95  ? -2.579  -9.631  -2.577  1.00 98.02 95  A 1 
ATOM   745  N  N   . LYS A 1 96  ? -3.302  -14.948 -3.863  1.00 98.80 96  A 1 
ATOM   746  C  CA  . LYS A 1 96  ? -4.069  -16.204 -3.885  1.00 98.75 96  A 1 
ATOM   747  C  C   . LYS A 1 96  ? -3.977  -17.019 -2.585  1.00 98.75 96  A 1 
ATOM   748  O  O   . LYS A 1 96  ? -4.806  -17.886 -2.363  1.00 98.37 96  A 1 
ATOM   749  C  CB  . LYS A 1 96  ? -3.638  -17.069 -5.073  1.00 98.60 96  A 1 
ATOM   750  C  CG  . LYS A 1 96  ? -4.239  -16.572 -6.394  1.00 96.41 96  A 1 
ATOM   751  C  CD  . LYS A 1 96  ? -3.721  -17.414 -7.564  1.00 91.60 96  A 1 
ATOM   752  C  CE  . LYS A 1 96  ? -4.340  -16.915 -8.865  1.00 84.12 96  A 1 
ATOM   753  N  NZ  . LYS A 1 96  ? -3.827  -17.627 -10.051 1.00 75.60 96  A 1 
ATOM   754  N  N   . LYS A 1 97  ? -3.014  -16.751 -1.702  1.00 98.74 97  A 1 
ATOM   755  C  CA  . LYS A 1 97  ? -2.970  -17.377 -0.369  1.00 98.60 97  A 1 
ATOM   756  C  C   . LYS A 1 97  ? -4.132  -16.919 0.520   1.00 98.60 97  A 1 
ATOM   757  O  O   . LYS A 1 97  ? -4.433  -17.595 1.508   1.00 98.16 97  A 1 
ATOM   758  C  CB  . LYS A 1 97  ? -1.625  -17.126 0.329   1.00 98.61 97  A 1 
ATOM   759  C  CG  . LYS A 1 97  ? -0.411  -17.709 -0.414  1.00 97.84 97  A 1 
ATOM   760  C  CD  . LYS A 1 97  ? 0.888   -17.423 0.363   1.00 94.90 97  A 1 
ATOM   761  C  CE  . LYS A 1 97  ? 2.123   -17.974 -0.367  1.00 91.05 97  A 1 
ATOM   762  N  NZ  . LYS A 1 97  ? 3.388   -17.699 0.370   1.00 81.68 97  A 1 
ATOM   763  N  N   . PHE A 1 98  ? -4.806  -15.821 0.184   1.00 98.68 98  A 1 
ATOM   764  C  CA  . PHE A 1 98  ? -6.038  -15.348 0.803   1.00 98.53 98  A 1 
ATOM   765  C  C   . PHE A 1 98  ? -7.261  -15.888 0.035   1.00 98.16 98  A 1 
ATOM   766  O  O   . PHE A 1 98  ? -7.982  -15.152 -0.615  1.00 97.07 98  A 1 
ATOM   767  C  CB  . PHE A 1 98  ? -6.008  -13.812 0.884   1.00 98.57 98  A 1 
ATOM   768  C  CG  . PHE A 1 98  ? -4.790  -13.242 1.578   1.00 98.70 98  A 1 
ATOM   769  C  CD1 . PHE A 1 98  ? -4.648  -13.362 2.967   1.00 98.46 98  A 1 
ATOM   770  C  CD2 . PHE A 1 98  ? -3.784  -12.608 0.825   1.00 98.46 98  A 1 
ATOM   771  C  CE1 . PHE A 1 98  ? -3.520  -12.837 3.606   1.00 98.23 98  A 1 
ATOM   772  C  CE2 . PHE A 1 98  ? -2.657  -12.076 1.461   1.00 98.25 98  A 1 
ATOM   773  C  CZ  . PHE A 1 98  ? -2.517  -12.191 2.853   1.00 98.39 98  A 1 
ATOM   774  N  N   . GLU A 1 99  ? -7.468  -17.220 0.090   1.00 97.14 99  A 1 
ATOM   775  C  CA  . GLU A 1 99  ? -8.302  -17.994 -0.845  1.00 95.69 99  A 1 
ATOM   776  C  C   . GLU A 1 99  ? -9.747  -17.510 -0.997  1.00 94.82 99  A 1 
ATOM   777  O  O   . GLU A 1 99  ? -10.306 -17.577 -2.083  1.00 89.24 99  A 1 
ATOM   778  C  CB  . GLU A 1 99  ? -8.317  -19.453 -0.379  1.00 93.00 99  A 1 
ATOM   779  C  CG  . GLU A 1 99  ? -6.967  -20.142 -0.581  1.00 82.86 99  A 1 
ATOM   780  C  CD  . GLU A 1 99  ? -6.825  -21.474 0.163   1.00 77.94 99  A 1 
ATOM   781  O  OE1 . GLU A 1 99  ? -5.676  -21.915 0.307   1.00 71.14 99  A 1 
ATOM   782  O  OE2 . GLU A 1 99  ? -7.835  -22.003 0.669   1.00 71.40 99  A 1 
ATOM   783  N  N   . ASP A 1 100 ? -10.357 -17.036 0.089   1.00 96.23 100 A 1 
ATOM   784  C  CA  . ASP A 1 100 ? -11.753 -16.632 0.170   1.00 96.18 100 A 1 
ATOM   785  C  C   . ASP A 1 100 ? -11.934 -15.123 0.413   1.00 97.25 100 A 1 
ATOM   786  O  O   . ASP A 1 100 ? -12.986 -14.672 0.864   1.00 95.88 100 A 1 
ATOM   787  C  CB  . ASP A 1 100 ? -12.479 -17.517 1.201   1.00 93.32 100 A 1 
ATOM   788  C  CG  . ASP A 1 100 ? -11.860 -17.526 2.598   1.00 85.12 100 A 1 
ATOM   789  O  OD1 . ASP A 1 100 ? -10.777 -16.947 2.845   1.00 77.46 100 A 1 
ATOM   790  O  OD2 . ASP A 1 100 ? -12.475 -18.142 3.490   1.00 78.19 100 A 1 
ATOM   791  N  N   . PHE A 1 101 ? -10.906 -14.322 0.103   1.00 98.28 101 A 1 
ATOM   792  C  CA  . PHE A 1 101 ? -10.942 -12.869 0.221   1.00 98.57 101 A 1 
ATOM   793  C  C   . PHE A 1 101 ? -11.451 -12.220 -1.064  1.00 98.57 101 A 1 
ATOM   794  O  O   . PHE A 1 101 ? -11.117 -12.635 -2.173  1.00 98.13 101 A 1 
ATOM   795  C  CB  . PHE A 1 101 ? -9.554  -12.310 0.580   1.00 98.55 101 A 1 
ATOM   796  C  CG  . PHE A 1 101 ? -9.129  -12.434 2.033   1.00 98.58 101 A 1 
ATOM   797  C  CD1 . PHE A 1 101 ? -8.629  -11.301 2.711   1.00 98.20 101 A 1 
ATOM   798  C  CD2 . PHE A 1 101 ? -9.173  -13.663 2.708   1.00 98.20 101 A 1 
ATOM   799  C  CE1 . PHE A 1 101 ? -8.181  -11.401 4.034   1.00 97.99 101 A 1 
ATOM   800  C  CE2 . PHE A 1 101 ? -8.733  -13.762 4.037   1.00 98.07 101 A 1 
ATOM   801  C  CZ  . PHE A 1 101 ? -8.229  -12.637 4.700   1.00 98.34 101 A 1 
ATOM   802  N  N   . PHE A 1 102 ? -12.201 -11.124 -0.912  1.00 98.62 102 A 1 
ATOM   803  C  CA  . PHE A 1 102 ? -12.427 -10.173 -1.985  1.00 98.70 102 A 1 
ATOM   804  C  C   . PHE A 1 102 ? -11.179 -9.297  -2.135  1.00 98.77 102 A 1 
ATOM   805  O  O   . PHE A 1 102 ? -10.898 -8.462  -1.274  1.00 98.69 102 A 1 
ATOM   806  C  CB  . PHE A 1 102 ? -13.690 -9.358  -1.680  1.00 98.62 102 A 1 
ATOM   807  C  CG  . PHE A 1 102 ? -14.040 -8.362  -2.761  1.00 98.60 102 A 1 
ATOM   808  C  CD1 . PHE A 1 102 ? -13.900 -6.983  -2.534  1.00 98.32 102 A 1 
ATOM   809  C  CD2 . PHE A 1 102 ? -14.505 -8.814  -4.005  1.00 98.33 102 A 1 
ATOM   810  C  CE1 . PHE A 1 102 ? -14.243 -6.061  -3.529  1.00 98.01 102 A 1 
ATOM   811  C  CE2 . PHE A 1 102 ? -14.849 -7.898  -5.004  1.00 98.06 102 A 1 
ATOM   812  C  CZ  . PHE A 1 102 ? -14.723 -6.520  -4.766  1.00 98.18 102 A 1 
ATOM   813  N  N   . ILE A 1 103 ? -10.406 -9.537  -3.188  1.00 98.85 103 A 1 
ATOM   814  C  CA  . ILE A 1 103 ? -9.140  -8.858  -3.461  1.00 98.83 103 A 1 
ATOM   815  C  C   . ILE A 1 103 ? -9.351  -7.767  -4.509  1.00 98.94 103 A 1 
ATOM   816  O  O   . ILE A 1 103 ? -9.947  -8.011  -5.550  1.00 98.84 103 A 1 
ATOM   817  C  CB  . ILE A 1 103 ? -8.054  -9.860  -3.911  1.00 98.73 103 A 1 
ATOM   818  C  CG1 . ILE A 1 103 ? -7.826  -11.020 -2.909  1.00 96.82 103 A 1 
ATOM   819  C  CG2 . ILE A 1 103 ? -6.724  -9.148  -4.189  1.00 98.25 103 A 1 
ATOM   820  C  CD1 . ILE A 1 103 ? -7.293  -10.609 -1.537  1.00 89.29 103 A 1 
ATOM   821  N  N   . ILE A 1 104 ? -8.812  -6.573  -4.238  1.00 98.98 104 A 1 
ATOM   822  C  CA  . ILE A 1 104 ? -8.846  -5.408  -5.125  1.00 98.95 104 A 1 
ATOM   823  C  C   . ILE A 1 104 ? -7.392  -5.067  -5.507  1.00 98.92 104 A 1 
ATOM   824  O  O   . ILE A 1 104 ? -6.738  -4.308  -4.790  1.00 98.88 104 A 1 
ATOM   825  C  CB  . ILE A 1 104 ? -9.569  -4.231  -4.433  1.00 98.91 104 A 1 
ATOM   826  C  CG1 . ILE A 1 104 ? -10.976 -4.614  -3.906  1.00 98.61 104 A 1 
ATOM   827  C  CG2 . ILE A 1 104 ? -9.688  -3.041  -5.399  1.00 98.71 104 A 1 
ATOM   828  C  CD1 . ILE A 1 104 ? -11.468 -3.652  -2.816  1.00 97.30 104 A 1 
ATOM   829  N  N   . PRO A 1 105 ? -6.834  -5.656  -6.578  1.00 98.91 105 A 1 
ATOM   830  C  CA  . PRO A 1 105 ? -5.444  -5.438  -6.970  1.00 98.98 105 A 1 
ATOM   831  C  C   . PRO A 1 105 ? -5.266  -4.152  -7.782  1.00 98.99 105 A 1 
ATOM   832  O  O   . PRO A 1 105 ? -6.188  -3.699  -8.456  1.00 98.70 105 A 1 
ATOM   833  C  CB  . PRO A 1 105 ? -5.073  -6.681  -7.775  1.00 98.80 105 A 1 
ATOM   834  C  CG  . PRO A 1 105 ? -6.386  -7.049  -8.463  1.00 98.31 105 A 1 
ATOM   835  C  CD  . PRO A 1 105 ? -7.444  -6.669  -7.433  1.00 98.80 105 A 1 
ATOM   836  N  N   . MET A 1 106 ? -4.053  -3.583  -7.774  1.00 98.75 106 A 1 
ATOM   837  C  CA  . MET A 1 106 ? -3.641  -2.497  -8.672  1.00 98.71 106 A 1 
ATOM   838  C  C   . MET A 1 106 ? -2.135  -2.554  -8.945  1.00 98.78 106 A 1 
ATOM   839  O  O   . MET A 1 106 ? -1.417  -3.328  -8.319  1.00 98.30 106 A 1 
ATOM   840  C  CB  . MET A 1 106 ? -4.052  -1.131  -8.097  1.00 97.22 106 A 1 
ATOM   841  C  CG  . MET A 1 106 ? -3.223  -0.715  -6.876  1.00 93.33 106 A 1 
ATOM   842  S  SD  . MET A 1 106 ? -3.706  0.878   -6.152  1.00 94.81 106 A 1 
ATOM   843  C  CE  . MET A 1 106 ? -5.350  0.454   -5.573  1.00 89.75 106 A 1 
ATOM   844  N  N   . LEU A 1 107 ? -1.686  -1.713  -9.877  1.00 98.76 107 A 1 
ATOM   845  C  CA  . LEU A 1 107 ? -0.272  -1.505  -10.184 1.00 98.63 107 A 1 
ATOM   846  C  C   . LEU A 1 107 ? 0.229   -0.200  -9.558  1.00 98.69 107 A 1 
ATOM   847  O  O   . LEU A 1 107 ? -0.480  0.806   -9.571  1.00 98.32 107 A 1 
ATOM   848  C  CB  . LEU A 1 107 ? -0.076  -1.494  -11.704 1.00 98.44 107 A 1 
ATOM   849  C  CG  . LEU A 1 107 ? -0.417  -2.806  -12.424 1.00 98.16 107 A 1 
ATOM   850  C  CD1 . LEU A 1 107 ? -0.304  -2.599  -13.931 1.00 97.68 107 A 1 
ATOM   851  C  CD2 . LEU A 1 107 ? 0.509   -3.950  -12.021 1.00 97.36 107 A 1 
ATOM   852  N  N   . GLY A 1 108 ? 1.461   -0.215  -9.068  1.00 98.63 108 A 1 
ATOM   853  C  CA  . GLY A 1 108 ? 2.216   0.960   -8.679  1.00 98.69 108 A 1 
ATOM   854  C  C   . GLY A 1 108 ? 3.177   1.435   -9.772  1.00 98.43 108 A 1 
ATOM   855  O  O   . GLY A 1 108 ? 3.228   0.898   -10.884 1.00 97.82 108 A 1 
ATOM   856  N  N   . ASN A 1 109 ? 3.960   2.474   -9.480  1.00 98.25 109 A 1 
ATOM   857  C  CA  . ASN A 1 109 ? 4.900   3.070   -10.431 1.00 97.98 109 A 1 
ATOM   858  C  C   . ASN A 1 109 ? 6.143   2.209   -10.687 1.00 97.78 109 A 1 
ATOM   859  O  O   . ASN A 1 109 ? 6.832   2.407   -11.695 1.00 96.92 109 A 1 
ATOM   860  C  CB  . ASN A 1 109 ? 5.285   4.486   -9.968  1.00 97.76 109 A 1 
ATOM   861  C  CG  . ASN A 1 109 ? 5.987   4.494   -8.633  1.00 97.68 109 A 1 
ATOM   862  O  OD1 . ASN A 1 109 ? 5.376   4.330   -7.593  1.00 96.16 109 A 1 
ATOM   863  N  ND2 . ASN A 1 109 ? 7.288   4.670   -8.607  1.00 95.71 109 A 1 
ATOM   864  N  N   . HIS A 1 110 ? 6.443   1.240   -9.818  1.00 97.74 110 A 1 
ATOM   865  C  CA  . HIS A 1 110 ? 7.508   0.262   -10.033 1.00 97.56 110 A 1 
ATOM   866  C  C   . HIS A 1 110 ? 7.055   -0.965  -10.825 1.00 97.41 110 A 1 
ATOM   867  O  O   . HIS A 1 110 ? 7.896   -1.703  -11.334 1.00 96.76 110 A 1 
ATOM   868  C  CB  . HIS A 1 110 ? 8.142   -0.109  -8.685  1.00 97.33 110 A 1 
ATOM   869  C  CG  . HIS A 1 110 ? 9.077   0.963   -8.193  1.00 96.73 110 A 1 
ATOM   870  N  ND1 . HIS A 1 110 ? 10.392  1.097   -8.580  1.00 90.90 110 A 1 
ATOM   871  C  CD2 . HIS A 1 110 ? 8.817   1.991   -7.331  1.00 90.60 110 A 1 
ATOM   872  C  CE1 . HIS A 1 110 ? 10.904  2.178   -7.968  1.00 90.96 110 A 1 
ATOM   873  N  NE2 . HIS A 1 110 ? 9.972   2.755   -7.200  1.00 92.46 110 A 1 
ATOM   874  N  N   . ASP A 1 111 ? 5.751   -1.149  -11.015 1.00 97.69 111 A 1 
ATOM   875  C  CA  . ASP A 1 111 ? 5.170   -2.352  -11.626 1.00 97.78 111 A 1 
ATOM   876  C  C   . ASP A 1 111 ? 5.097   -2.289  -13.161 1.00 97.66 111 A 1 
ATOM   877  O  O   . ASP A 1 111 ? 4.221   -2.852  -13.810 1.00 96.79 111 A 1 
ATOM   878  C  CB  . ASP A 1 111 ? 3.810   -2.649  -10.977 1.00 97.94 111 A 1 
ATOM   879  C  CG  . ASP A 1 111 ? 3.918   -2.830  -9.463  1.00 98.10 111 A 1 
ATOM   880  O  OD1 . ASP A 1 111 ? 4.993   -3.247  -8.963  1.00 97.41 111 A 1 
ATOM   881  O  OD2 . ASP A 1 111 ? 2.902   -2.577  -8.774  1.00 97.59 111 A 1 
ATOM   882  N  N   . VAL A 1 112 ? 6.066   -1.594  -13.767 1.00 97.04 112 A 1 
ATOM   883  C  CA  . VAL A 1 112 ? 6.241   -1.454  -15.216 1.00 96.76 112 A 1 
ATOM   884  C  C   . VAL A 1 112 ? 7.729   -1.351  -15.540 1.00 96.26 112 A 1 
ATOM   885  O  O   . VAL A 1 112 ? 8.550   -1.012  -14.690 1.00 95.70 112 A 1 
ATOM   886  C  CB  . VAL A 1 112 ? 5.428   -0.251  -15.737 1.00 96.61 112 A 1 
ATOM   887  C  CG1 . VAL A 1 112 ? 5.927   1.094   -15.202 1.00 95.64 112 A 1 
ATOM   888  C  CG2 . VAL A 1 112 ? 5.386   -0.195  -17.271 1.00 95.69 112 A 1 
ATOM   889  N  N   . TYR A 1 113 ? 8.104   -1.658  -16.787 1.00 95.55 113 A 1 
ATOM   890  C  CA  . TYR A 1 113 ? 9.469   -1.448  -17.272 1.00 94.83 113 A 1 
ATOM   891  C  C   . TYR A 1 113 ? 9.485   -0.570  -18.528 1.00 94.38 113 A 1 
ATOM   892  O  O   . TYR A 1 113 ? 8.841   -0.920  -19.518 1.00 91.99 113 A 1 
ATOM   893  C  CB  . TYR A 1 113 ? 10.148  -2.792  -17.526 1.00 94.15 113 A 1 
ATOM   894  C  CG  . TYR A 1 113 ? 11.604  -2.628  -17.895 1.00 93.48 113 A 1 
ATOM   895  C  CD1 . TYR A 1 113 ? 12.008  -2.563  -19.249 1.00 91.89 113 A 1 
ATOM   896  C  CD2 . TYR A 1 113 ? 12.580  -2.480  -16.882 1.00 91.54 113 A 1 
ATOM   897  C  CE1 . TYR A 1 113 ? 13.348  -2.364  -19.588 1.00 89.73 113 A 1 
ATOM   898  C  CE2 . TYR A 1 113 ? 13.928  -2.279  -17.208 1.00 89.85 113 A 1 
ATOM   899  C  CZ  . TYR A 1 113 ? 14.310  -2.224  -18.562 1.00 89.56 113 A 1 
ATOM   900  O  OH  . TYR A 1 113 ? 15.636  -2.023  -18.886 1.00 87.17 113 A 1 
ATOM   901  N  N   . PRO A 1 114 ? 10.256  0.541   -18.547 1.00 94.15 114 A 1 
ATOM   902  C  CA  . PRO A 1 114 ? 10.979  1.142   -17.424 1.00 93.96 114 A 1 
ATOM   903  C  C   . PRO A 1 114 ? 10.052  1.660   -16.321 1.00 94.56 114 A 1 
ATOM   904  O  O   . PRO A 1 114 ? 8.897   1.969   -16.595 1.00 93.88 114 A 1 
ATOM   905  C  CB  . PRO A 1 114 ? 11.807  2.277   -18.028 1.00 92.41 114 A 1 
ATOM   906  C  CG  . PRO A 1 114 ? 11.868  1.958   -19.514 1.00 90.18 114 A 1 
ATOM   907  C  CD  . PRO A 1 114 ? 10.534  1.273   -19.770 1.00 92.30 114 A 1 
ATOM   908  N  N   . ALA A 1 115 ? 10.565  1.795   -15.105 1.00 94.74 115 A 1 
ATOM   909  C  CA  . ALA A 1 115 ? 9.791   2.311   -13.979 1.00 95.30 115 A 1 
ATOM   910  C  C   . ALA A 1 115 ? 9.147   3.667   -14.297 1.00 95.80 115 A 1 
ATOM   911  O  O   . ALA A 1 115 ? 9.696   4.468   -15.063 1.00 95.11 115 A 1 
ATOM   912  C  CB  . ALA A 1 115 ? 10.665  2.406   -12.727 1.00 94.61 115 A 1 
ATOM   913  N  N   . ASN A 1 116 ? 7.988   3.930   -13.722 1.00 96.14 116 A 1 
ATOM   914  C  CA  . ASN A 1 116 ? 7.204   5.157   -13.861 1.00 96.30 116 A 1 
ATOM   915  C  C   . ASN A 1 116 ? 6.595   5.395   -15.257 1.00 96.62 116 A 1 
ATOM   916  O  O   . ASN A 1 116 ? 5.697   6.226   -15.382 1.00 95.84 116 A 1 
ATOM   917  C  CB  . ASN A 1 116 ? 8.011   6.374   -13.386 1.00 96.25 116 A 1 
ATOM   918  C  CG  . ASN A 1 116 ? 8.781   6.131   -12.104 1.00 96.05 116 A 1 
ATOM   919  O  OD1 . ASN A 1 116 ? 8.288   5.589   -11.141 1.00 92.71 116 A 1 
ATOM   920  N  ND2 . ASN A 1 116 ? 10.040  6.516   -12.061 1.00 92.51 116 A 1 
ATOM   921  N  N   . GLN A 1 117 ? 7.049   4.718   -16.296 1.00 96.27 117 A 1 
ATOM   922  C  CA  . GLN A 1 117 ? 6.644   4.975   -17.684 1.00 95.82 117 A 1 
ATOM   923  C  C   . GLN A 1 117 ? 5.404   4.157   -18.054 1.00 95.56 117 A 1 
ATOM   924  O  O   . GLN A 1 117 ? 5.481   3.157   -18.767 1.00 93.48 117 A 1 
ATOM   925  C  CB  . GLN A 1 117 ? 7.814   4.732   -18.648 1.00 95.32 117 A 1 
ATOM   926  C  CG  . GLN A 1 117 ? 9.144   5.408   -18.249 1.00 94.47 117 A 1 
ATOM   927  C  CD  . GLN A 1 117 ? 8.987   6.871   -17.843 1.00 94.36 117 A 1 
ATOM   928  O  OE1 . GLN A 1 117 ? 8.484   7.697   -18.579 1.00 89.83 117 A 1 
ATOM   929  N  NE2 . GLN A 1 117 ? 9.422   7.238   -16.659 1.00 88.80 117 A 1 
ATOM   930  N  N   . MET A 1 118 ? 4.238   4.569   -17.552 1.00 95.27 118 A 1 
ATOM   931  C  CA  . MET A 1 118 ? 2.989   3.836   -17.687 1.00 94.85 118 A 1 
ATOM   932  C  C   . MET A 1 118 ? 1.929   4.668   -18.438 1.00 93.95 118 A 1 
ATOM   933  O  O   . MET A 1 118 ? 1.410   5.633   -17.901 1.00 87.46 118 A 1 
ATOM   934  C  CB  . MET A 1 118 ? 2.515   3.410   -16.294 1.00 92.99 118 A 1 
ATOM   935  C  CG  . MET A 1 118 ? 1.370   2.410   -16.362 1.00 88.29 118 A 1 
ATOM   936  S  SD  . MET A 1 118 ? 0.748   1.871   -14.749 1.00 90.26 118 A 1 
ATOM   937  C  CE  . MET A 1 118 ? 2.116   0.861   -14.160 1.00 86.08 118 A 1 
ATOM   938  N  N   . ALA A 1 119 ? 1.646   4.297   -19.681 1.00 92.08 119 A 1 
ATOM   939  C  CA  . ALA A 1 119 ? 0.565   4.831   -20.515 1.00 91.13 119 A 1 
ATOM   940  C  C   . ALA A 1 119 ? 0.419   3.986   -21.797 1.00 90.89 119 A 1 
ATOM   941  O  O   . ALA A 1 119 ? 0.677   2.782   -21.783 1.00 83.76 119 A 1 
ATOM   942  C  CB  . ALA A 1 119 ? 0.835   6.309   -20.837 1.00 86.45 119 A 1 
ATOM   943  N  N   . ILE A 1 120 ? 0.049   4.605   -22.915 1.00 85.30 120 A 1 
ATOM   944  C  CA  . ILE A 1 120 ? -0.205  3.917   -24.188 1.00 81.98 120 A 1 
ATOM   945  C  C   . ILE A 1 120 ? 0.995   3.102   -24.687 1.00 81.98 120 A 1 
ATOM   946  O  O   . ILE A 1 120 ? 0.825   1.960   -25.117 1.00 76.33 120 A 1 
ATOM   947  C  CB  . ILE A 1 120 ? -0.712  4.939   -25.238 1.00 77.64 120 A 1 
ATOM   948  C  CG1 . ILE A 1 120 ? -1.316  4.269   -26.480 1.00 70.29 120 A 1 
ATOM   949  C  CG2 . ILE A 1 120 ? 0.394   5.945   -25.669 1.00 69.80 120 A 1 
ATOM   950  C  CD1 . ILE A 1 120 ? -2.579  3.465   -26.195 1.00 64.95 120 A 1 
ATOM   951  N  N   . ASN A 1 121 ? 2.216   3.619   -24.556 1.00 83.01 121 A 1 
ATOM   952  C  CA  . ASN A 1 121 ? 3.433   2.931   -25.015 1.00 80.13 121 A 1 
ATOM   953  C  C   . ASN A 1 121 ? 3.812   1.721   -24.150 1.00 81.45 121 A 1 
ATOM   954  O  O   . ASN A 1 121 ? 4.658   0.925   -24.527 1.00 76.26 121 A 1 
ATOM   955  C  CB  . ASN A 1 121 ? 4.597   3.935   -25.068 1.00 76.65 121 A 1 
ATOM   956  C  CG  . ASN A 1 121 ? 4.396   5.043   -26.082 1.00 69.54 121 A 1 
ATOM   957  O  OD1 . ASN A 1 121 ? 3.588   4.976   -26.990 1.00 63.39 121 A 1 
ATOM   958  N  ND2 . ASN A 1 121 ? 5.151   6.118   -25.963 1.00 62.61 121 A 1 
ATOM   959  N  N   . SER A 1 122 ? 3.186   1.580   -22.988 1.00 84.59 122 A 1 
ATOM   960  C  CA  . SER A 1 122 ? 3.358   0.454   -22.073 1.00 82.89 122 A 1 
ATOM   961  C  C   . SER A 1 122 ? 2.045   -0.291  -21.822 1.00 85.91 122 A 1 
ATOM   962  O  O   . SER A 1 122 ? 1.931   -1.006  -20.833 1.00 81.97 122 A 1 
ATOM   963  C  CB  . SER A 1 122 ? 4.025   0.931   -20.774 1.00 76.39 122 A 1 
ATOM   964  O  OG  . SER A 1 122 ? 3.275   1.989   -20.210 1.00 71.37 122 A 1 
ATOM   965  N  N   . GLN A 1 123 ? 1.057   -0.172  -22.702 1.00 89.34 123 A 1 
ATOM   966  C  CA  . GLN A 1 123 ? -0.266  -0.794  -22.514 1.00 91.07 123 A 1 
ATOM   967  C  C   . GLN A 1 123 ? -0.198  -2.323  -22.372 1.00 93.61 123 A 1 
ATOM   968  O  O   . GLN A 1 123 ? -1.080  -2.946  -21.779 1.00 92.08 123 A 1 
ATOM   969  C  CB  . GLN A 1 123 ? -1.176  -0.374  -23.668 1.00 87.81 123 A 1 
ATOM   970  C  CG  . GLN A 1 123 ? -2.665  -0.569  -23.323 1.00 80.68 123 A 1 
ATOM   971  C  CD  . GLN A 1 123 ? -3.591  -0.065  -24.421 1.00 77.38 123 A 1 
ATOM   972  O  OE1 . GLN A 1 123 ? -3.215  0.087   -25.576 1.00 71.54 123 A 1 
ATOM   973  N  NE2 . GLN A 1 123 ? -4.835  0.205   -24.098 1.00 67.95 123 A 1 
ATOM   974  N  N   . TRP A 1 124 ? 0.897   -2.942  -22.836 1.00 94.94 124 A 1 
ATOM   975  C  CA  . TRP A 1 124 ? 1.184   -4.354  -22.594 1.00 95.78 124 A 1 
ATOM   976  C  C   . TRP A 1 124 ? 1.143   -4.727  -21.100 1.00 96.81 124 A 1 
ATOM   977  O  O   . TRP A 1 124 ? 0.767   -5.854  -20.778 1.00 96.29 124 A 1 
ATOM   978  C  CB  . TRP A 1 124 ? 2.561   -4.700  -23.191 1.00 94.33 124 A 1 
ATOM   979  C  CG  . TRP A 1 124 ? 3.733   -4.044  -22.508 1.00 91.44 124 A 1 
ATOM   980  C  CD1 . TRP A 1 124 ? 4.338   -2.902  -22.904 1.00 86.83 124 A 1 
ATOM   981  C  CD2 . TRP A 1 124 ? 4.405   -4.456  -21.279 1.00 91.13 124 A 1 
ATOM   982  N  NE1 . TRP A 1 124 ? 5.329   -2.560  -21.995 1.00 83.82 124 A 1 
ATOM   983  C  CE2 . TRP A 1 124 ? 5.386   -3.478  -20.971 1.00 88.02 124 A 1 
ATOM   984  C  CE3 . TRP A 1 124 ? 4.253   -5.542  -20.394 1.00 84.88 124 A 1 
ATOM   985  C  CZ2 . TRP A 1 124 ? 6.162   -3.545  -19.791 1.00 84.56 124 A 1 
ATOM   986  C  CZ3 . TRP A 1 124 ? 5.041   -5.616  -19.216 1.00 84.04 124 A 1 
ATOM   987  C  CH2 . TRP A 1 124 ? 5.971   -4.618  -18.919 1.00 83.25 124 A 1 
ATOM   988  N  N   . ILE A 1 125 ? 1.482   -3.810  -20.192 1.00 96.70 125 A 1 
ATOM   989  C  CA  . ILE A 1 125 ? 1.466   -4.095  -18.754 1.00 97.23 125 A 1 
ATOM   990  C  C   . ILE A 1 125 ? 0.039   -4.259  -18.233 1.00 97.98 125 A 1 
ATOM   991  O  O   . ILE A 1 125 ? -0.208  -5.128  -17.410 1.00 97.94 125 A 1 
ATOM   992  C  CB  . ILE A 1 125 ? 2.258   -3.045  -17.936 1.00 96.37 125 A 1 
ATOM   993  C  CG1 . ILE A 1 125 ? 2.626   -3.561  -16.529 1.00 93.18 125 A 1 
ATOM   994  C  CG2 . ILE A 1 125 ? 1.513   -1.715  -17.771 1.00 92.71 125 A 1 
ATOM   995  C  CD1 . ILE A 1 125 ? 3.532   -4.779  -16.526 1.00 87.83 125 A 1 
ATOM   996  N  N   . PHE A 1 126 ? -0.907  -3.478  -18.755 1.00 97.53 126 A 1 
ATOM   997  C  CA  . PHE A 1 126 ? -2.304  -3.561  -18.359 1.00 97.88 126 A 1 
ATOM   998  C  C   . PHE A 1 126 ? -2.922  -4.884  -18.822 1.00 98.14 126 A 1 
ATOM   999  O  O   . PHE A 1 126 ? -3.602  -5.553  -18.046 1.00 97.94 126 A 1 
ATOM   1000 C  CB  . PHE A 1 126 ? -3.098  -2.380  -18.918 1.00 97.76 126 A 1 
ATOM   1001 C  CG  . PHE A 1 126 ? -2.517  -1.013  -18.631 1.00 97.73 126 A 1 
ATOM   1002 C  CD1 . PHE A 1 126 ? -2.025  -0.689  -17.353 1.00 96.84 126 A 1 
ATOM   1003 C  CD2 . PHE A 1 126 ? -2.466  -0.045  -19.656 1.00 96.70 126 A 1 
ATOM   1004 C  CE1 . PHE A 1 126 ? -1.469  0.575   -17.104 1.00 96.16 126 A 1 
ATOM   1005 C  CE2 . PHE A 1 126 ? -1.919  1.215   -19.416 1.00 96.09 126 A 1 
ATOM   1006 C  CZ  . PHE A 1 126 ? -1.415  1.527   -18.140 1.00 96.51 126 A 1 
ATOM   1007 N  N   . GLN A 1 127 ? -2.626  -5.299  -20.069 1.00 97.74 127 A 1 
ATOM   1008 C  CA  . GLN A 1 127 ? -3.037  -6.597  -20.599 1.00 97.78 127 A 1 
ATOM   1009 C  C   . GLN A 1 127 ? -2.459  -7.739  -19.756 1.00 98.21 127 A 1 
ATOM   1010 O  O   . GLN A 1 127 ? -3.205  -8.599  -19.281 1.00 98.09 127 A 1 
ATOM   1011 C  CB  . GLN A 1 127 ? -2.598  -6.683  -22.072 1.00 97.02 127 A 1 
ATOM   1012 C  CG  . GLN A 1 127 ? -2.964  -8.010  -22.737 1.00 89.82 127 A 1 
ATOM   1013 C  CD  . GLN A 1 127 ? -4.462  -8.226  -22.931 1.00 82.76 127 A 1 
ATOM   1014 O  OE1 . GLN A 1 127 ? -5.251  -7.301  -23.055 1.00 74.69 127 A 1 
ATOM   1015 N  NE2 . GLN A 1 127 ? -4.892  -9.462  -22.990 1.00 70.21 127 A 1 
ATOM   1016 N  N   . PHE A 1 128 ? -1.142  -7.713  -19.508 1.00 97.96 128 A 1 
ATOM   1017 C  CA  . PHE A 1 128 ? -0.459  -8.749  -18.741 1.00 98.29 128 A 1 
ATOM   1018 C  C   . PHE A 1 128 ? -0.963  -8.822  -17.295 1.00 98.47 128 A 1 
ATOM   1019 O  O   . PHE A 1 128 ? -1.298  -9.898  -16.810 1.00 98.37 128 A 1 
ATOM   1020 C  CB  . PHE A 1 128 ? 1.054   -8.487  -18.780 1.00 98.14 128 A 1 
ATOM   1021 C  CG  . PHE A 1 128 ? 1.847   -9.518  -18.002 1.00 98.20 128 A 1 
ATOM   1022 C  CD1 . PHE A 1 128 ? 2.239   -9.257  -16.677 1.00 97.83 128 A 1 
ATOM   1023 C  CD2 . PHE A 1 128 ? 2.148   -10.753 -18.589 1.00 97.83 128 A 1 
ATOM   1024 C  CE1 . PHE A 1 128 ? 2.913   -10.237 -15.936 1.00 97.41 128 A 1 
ATOM   1025 C  CE2 . PHE A 1 128 ? 2.836   -11.746 -17.850 1.00 97.47 128 A 1 
ATOM   1026 C  CZ  . PHE A 1 128 ? 3.213   -11.481 -16.527 1.00 97.56 128 A 1 
ATOM   1027 N  N   . ALA A 1 129 ? -1.054  -7.693  -16.600 1.00 98.48 129 A 1 
ATOM   1028 C  CA  . ALA A 1 129 ? -1.505  -7.667  -15.216 1.00 98.61 129 A 1 
ATOM   1029 C  C   . ALA A 1 129 ? -2.980  -8.046  -15.085 1.00 98.76 129 A 1 
ATOM   1030 O  O   . ALA A 1 129 ? -3.332  -8.778  -14.164 1.00 98.69 129 A 1 
ATOM   1031 C  CB  . ALA A 1 129 ? -1.199  -6.295  -14.615 1.00 98.48 129 A 1 
ATOM   1032 N  N   . ALA A 1 130 ? -3.842  -7.633  -16.022 1.00 98.62 130 A 1 
ATOM   1033 C  CA  . ALA A 1 130 ? -5.241  -8.062  -16.046 1.00 98.69 130 A 1 
ATOM   1034 C  C   . ALA A 1 130 ? -5.370  -9.582  -16.189 1.00 98.73 130 A 1 
ATOM   1035 O  O   . ALA A 1 130 ? -6.222  -10.190 -15.534 1.00 98.66 130 A 1 
ATOM   1036 C  CB  . ALA A 1 130 ? -5.973  -7.349  -17.186 1.00 98.50 130 A 1 
ATOM   1037 N  N   . GLU A 1 131 ? -4.529  -10.221 -17.002 1.00 98.76 131 A 1 
ATOM   1038 C  CA  . GLU A 1 131 ? -4.479  -11.677 -17.130 1.00 98.69 131 A 1 
ATOM   1039 C  C   . GLU A 1 131 ? -4.036  -12.361 -15.824 1.00 98.78 131 A 1 
ATOM   1040 O  O   . GLU A 1 131 ? -4.626  -13.355 -15.422 1.00 98.55 131 A 1 
ATOM   1041 C  CB  . GLU A 1 131 ? -3.554  -12.074 -18.290 1.00 98.18 131 A 1 
ATOM   1042 C  CG  . GLU A 1 131 ? -4.198  -11.774 -19.645 1.00 87.63 131 A 1 
ATOM   1043 C  CD  . GLU A 1 131 ? -3.219  -11.848 -20.826 1.00 79.95 131 A 1 
ATOM   1044 O  OE1 . GLU A 1 131 ? -3.645  -11.420 -21.918 1.00 74.02 131 A 1 
ATOM   1045 O  OE2 . GLU A 1 131 ? -2.063  -12.302 -20.640 1.00 75.29 131 A 1 
ATOM   1046 N  N   . GLN A 1 132 ? -3.042  -11.797 -15.130 1.00 98.82 132 A 1 
ATOM   1047 C  CA  . GLN A 1 132 ? -2.597  -12.343 -13.848 1.00 98.89 132 A 1 
ATOM   1048 C  C   . GLN A 1 132 ? -3.646  -12.145 -12.747 1.00 98.80 132 A 1 
ATOM   1049 O  O   . GLN A 1 132 ? -3.915  -13.068 -11.971 1.00 98.68 132 A 1 
ATOM   1050 C  CB  . GLN A 1 132 ? -1.255  -11.729 -13.421 1.00 98.74 132 A 1 
ATOM   1051 C  CG  . GLN A 1 132 ? -0.080  -11.969 -14.388 1.00 97.93 132 A 1 
ATOM   1052 C  CD  . GLN A 1 132 ? -0.012  -13.399 -14.907 1.00 97.12 132 A 1 
ATOM   1053 O  OE1 . GLN A 1 132 ? 0.161   -14.344 -14.162 1.00 90.24 132 A 1 
ATOM   1054 N  NE2 . GLN A 1 132 ? -0.172  -13.591 -16.193 1.00 88.56 132 A 1 
ATOM   1055 N  N   . PHE A 1 133 ? -4.269  -10.962 -12.691 1.00 98.86 133 A 1 
ATOM   1056 C  CA  . PHE A 1 133 ? -5.257  -10.594 -11.684 1.00 98.96 133 A 1 
ATOM   1057 C  C   . PHE A 1 133 ? -6.675  -11.101 -11.992 1.00 98.87 133 A 1 
ATOM   1058 O  O   . PHE A 1 133 ? -7.544  -11.002 -11.120 1.00 98.73 133 A 1 
ATOM   1059 C  CB  . PHE A 1 133 ? -5.249  -9.076  -11.477 1.00 98.86 133 A 1 
ATOM   1060 C  CG  . PHE A 1 133 ? -3.953  -8.460  -10.978 1.00 98.83 133 A 1 
ATOM   1061 C  CD1 . PHE A 1 133 ? -3.040  -9.182  -10.190 1.00 98.57 133 A 1 
ATOM   1062 C  CD2 . PHE A 1 133 ? -3.683  -7.104  -11.273 1.00 98.47 133 A 1 
ATOM   1063 C  CE1 . PHE A 1 133 ? -1.871  -8.576  -9.713  1.00 98.19 133 A 1 
ATOM   1064 C  CE2 . PHE A 1 133 ? -2.520  -6.494  -10.796 1.00 98.14 133 A 1 
ATOM   1065 C  CZ  . PHE A 1 133 ? -1.612  -7.225  -10.018 1.00 98.28 133 A 1 
ATOM   1066 N  N   . ALA A 1 134 ? -6.916  -11.681 -13.169 1.00 98.82 134 A 1 
ATOM   1067 C  CA  . ALA A 1 134 ? -8.224  -12.161 -13.606 1.00 98.84 134 A 1 
ATOM   1068 C  C   . ALA A 1 134 ? -8.996  -12.997 -12.559 1.00 98.85 134 A 1 
ATOM   1069 O  O   . ALA A 1 134 ? -10.205 -12.794 -12.446 1.00 98.52 134 A 1 
ATOM   1070 C  CB  . ALA A 1 134 ? -8.065  -12.925 -14.925 1.00 98.59 134 A 1 
ATOM   1071 N  N   . PRO A 1 135 ? -8.374  -13.868 -11.742 1.00 98.72 135 A 1 
ATOM   1072 C  CA  . PRO A 1 135 ? -9.080  -14.604 -10.688 1.00 98.59 135 A 1 
ATOM   1073 C  C   . PRO A 1 135 ? -9.732  -13.725 -9.613  1.00 98.69 135 A 1 
ATOM   1074 O  O   . PRO A 1 135 ? -10.618 -14.205 -8.908  1.00 98.16 135 A 1 
ATOM   1075 C  CB  . PRO A 1 135 ? -8.035  -15.526 -10.063 1.00 98.06 135 A 1 
ATOM   1076 C  CG  . PRO A 1 135 ? -7.012  -15.704 -11.173 1.00 96.41 135 A 1 
ATOM   1077 C  CD  . PRO A 1 135 ? -7.001  -14.334 -11.833 1.00 98.24 135 A 1 
ATOM   1078 N  N   . PHE A 1 136 ? -9.313  -12.466 -9.472  1.00 98.85 136 A 1 
ATOM   1079 C  CA  . PHE A 1 136 ? -9.850  -11.515 -8.506  1.00 98.89 136 A 1 
ATOM   1080 C  C   . PHE A 1 136 ? -10.875 -10.547 -9.111  1.00 98.81 136 A 1 
ATOM   1081 O  O   . PHE A 1 136 ? -11.599 -9.874  -8.377  1.00 98.58 136 A 1 
ATOM   1082 C  CB  . PHE A 1 136 ? -8.692  -10.720 -7.885  1.00 98.85 136 A 1 
ATOM   1083 C  CG  . PHE A 1 136 ? -7.527  -11.553 -7.388  1.00 98.85 136 A 1 
ATOM   1084 C  CD1 . PHE A 1 136 ? -7.735  -12.568 -6.439  1.00 98.64 136 A 1 
ATOM   1085 C  CD2 . PHE A 1 136 ? -6.233  -11.315 -7.878  1.00 98.61 136 A 1 
ATOM   1086 C  CE1 . PHE A 1 136 ? -6.654  -13.333 -5.980  1.00 98.37 136 A 1 
ATOM   1087 C  CE2 . PHE A 1 136 ? -5.151  -12.068 -7.418  1.00 98.36 136 A 1 
ATOM   1088 C  CZ  . PHE A 1 136 ? -5.354  -13.077 -6.466  1.00 98.47 136 A 1 
ATOM   1089 N  N   . LEU A 1 137 ? -10.930 -10.450 -10.430 1.00 98.84 137 A 1 
ATOM   1090 C  CA  . LEU A 1 137 ? -11.642 -9.405  -11.150 1.00 98.89 137 A 1 
ATOM   1091 C  C   . LEU A 1 137 ? -12.934 -9.934  -11.785 1.00 98.78 137 A 1 
ATOM   1092 O  O   . LEU A 1 137 ? -12.992 -11.056 -12.276 1.00 98.44 137 A 1 
ATOM   1093 C  CB  . LEU A 1 137 ? -10.708 -8.783  -12.204 1.00 98.81 137 A 1 
ATOM   1094 C  CG  . LEU A 1 137 ? -9.432  -8.123  -11.659 1.00 98.62 137 A 1 
ATOM   1095 C  CD1 . LEU A 1 137 ? -8.614  -7.551  -12.818 1.00 98.37 137 A 1 
ATOM   1096 C  CD2 . LEU A 1 137 ? -9.718  -6.992  -10.681 1.00 98.24 137 A 1 
ATOM   1097 N  N   . SER A 1 138 ? -13.969 -9.086  -11.831 1.00 98.70 138 A 1 
ATOM   1098 C  CA  . SER A 1 138 ? -15.122 -9.319  -12.701 1.00 98.66 138 A 1 
ATOM   1099 C  C   . SER A 1 138 ? -14.733 -9.130  -14.172 1.00 98.79 138 A 1 
ATOM   1100 O  O   . SER A 1 138 ? -13.756 -8.443  -14.473 1.00 98.49 138 A 1 
ATOM   1101 C  CB  . SER A 1 138 ? -16.278 -8.390  -12.326 1.00 98.33 138 A 1 
ATOM   1102 O  OG  . SER A 1 138 ? -15.962 -7.043  -12.612 1.00 97.20 138 A 1 
ATOM   1103 N  N   . GLN A 1 139 ? -15.535 -9.654  -15.098 1.00 98.66 139 A 1 
ATOM   1104 C  CA  . GLN A 1 139 ? -15.268 -9.509  -16.534 1.00 98.59 139 A 1 
ATOM   1105 C  C   . GLN A 1 139 ? -15.143 -8.037  -16.962 1.00 98.53 139 A 1 
ATOM   1106 O  O   . GLN A 1 139 ? -14.178 -7.667  -17.622 1.00 98.26 139 A 1 
ATOM   1107 C  CB  . GLN A 1 139 ? -16.379 -10.236 -17.313 1.00 98.22 139 A 1 
ATOM   1108 C  CG  . GLN A 1 139 ? -16.108 -10.282 -18.825 1.00 91.24 139 A 1 
ATOM   1109 C  CD  . GLN A 1 139 ? -14.830 -11.045 -19.172 1.00 86.91 139 A 1 
ATOM   1110 O  OE1 . GLN A 1 139 ? -14.392 -11.945 -18.464 1.00 80.80 139 A 1 
ATOM   1111 N  NE2 . GLN A 1 139 ? -14.205 -10.700 -20.271 1.00 77.71 139 A 1 
ATOM   1112 N  N   . ASN A 1 140 ? -16.057 -7.176  -16.502 1.00 98.50 140 A 1 
ATOM   1113 C  CA  . ASN A 1 140 ? -16.008 -5.740  -16.796 1.00 98.47 140 A 1 
ATOM   1114 C  C   . ASN A 1 140 ? -14.757 -5.077  -16.209 1.00 98.62 140 A 1 
ATOM   1115 O  O   . ASN A 1 140 ? -14.169 -4.185  -16.823 1.00 98.37 140 A 1 
ATOM   1116 C  CB  . ASN A 1 140 ? -17.267 -5.060  -16.230 1.00 97.66 140 A 1 
ATOM   1117 C  CG  . ASN A 1 140 ? -18.560 -5.487  -16.896 1.00 85.61 140 A 1 
ATOM   1118 O  OD1 . ASN A 1 140 ? -18.617 -6.310  -17.782 1.00 74.85 140 A 1 
ATOM   1119 N  ND2 . ASN A 1 140 ? -19.674 -4.947  -16.455 1.00 75.59 140 A 1 
ATOM   1120 N  N   . ALA A 1 141 ? -14.311 -5.506  -15.028 1.00 98.77 141 A 1 
ATOM   1121 C  CA  . ALA A 1 141 ? -13.088 -5.006  -14.418 1.00 98.84 141 A 1 
ATOM   1122 C  C   . ALA A 1 141 ? -11.849 -5.424  -15.217 1.00 98.82 141 A 1 
ATOM   1123 O  O   . ALA A 1 141 ? -10.957 -4.608  -15.404 1.00 98.76 141 A 1 
ATOM   1124 C  CB  . ALA A 1 141 ? -13.017 -5.468  -12.962 1.00 98.85 141 A 1 
ATOM   1125 N  N   . ILE A 1 142 ? -11.814 -6.660  -15.736 1.00 98.77 142 A 1 
ATOM   1126 C  CA  . ILE A 1 142 ? -10.730 -7.131  -16.611 1.00 98.72 142 A 1 
ATOM   1127 C  C   . ILE A 1 142 ? -10.633 -6.264  -17.873 1.00 98.69 142 A 1 
ATOM   1128 O  O   . ILE A 1 142 ? -9.547  -5.814  -18.218 1.00 98.34 142 A 1 
ATOM   1129 C  CB  . ILE A 1 142 ? -10.930 -8.630  -16.977 1.00 98.70 142 A 1 
ATOM   1130 C  CG1 . ILE A 1 142 ? -10.756 -9.524  -15.734 1.00 98.17 142 A 1 
ATOM   1131 C  CG2 . ILE A 1 142 ? -9.950  -9.080  -18.078 1.00 98.20 142 A 1 
ATOM   1132 C  CD1 . ILE A 1 142 ? -11.265 -10.962 -15.924 1.00 96.55 142 A 1 
ATOM   1133 N  N   . GLU A 1 143 ? -11.755 -6.004  -18.550 1.00 98.59 143 A 1 
ATOM   1134 C  CA  . GLU A 1 143 ? -11.784 -5.187  -19.764 1.00 98.30 143 A 1 
ATOM   1135 C  C   . GLU A 1 143 ? -11.305 -3.750  -19.494 1.00 98.20 143 A 1 
ATOM   1136 O  O   . GLU A 1 143 ? -10.464 -3.225  -20.217 1.00 97.79 143 A 1 
ATOM   1137 C  CB  . GLU A 1 143 ? -13.196 -5.192  -20.353 1.00 98.03 143 A 1 
ATOM   1138 C  CG  . GLU A 1 143 ? -13.539 -6.553  -20.965 1.00 92.56 143 A 1 
ATOM   1139 C  CD  . GLU A 1 143 ? -15.002 -6.683  -21.411 1.00 86.22 143 A 1 
ATOM   1140 O  OE1 . GLU A 1 143 ? -15.401 -7.851  -21.673 1.00 78.65 143 A 1 
ATOM   1141 O  OE2 . GLU A 1 143 ? -15.714 -5.664  -21.457 1.00 80.77 143 A 1 
ATOM   1142 N  N   . SER A 1 144 ? -11.780 -3.148  -18.414 1.00 98.28 144 A 1 
ATOM   1143 C  CA  . SER A 1 144 ? -11.354 -1.802  -18.013 1.00 98.38 144 A 1 
ATOM   1144 C  C   . SER A 1 144 ? -9.873  -1.756  -17.619 1.00 98.20 144 A 1 
ATOM   1145 O  O   . SER A 1 144 ? -9.143  -0.859  -18.038 1.00 97.98 144 A 1 
ATOM   1146 C  CB  . SER A 1 144 ? -12.246 -1.327  -16.864 1.00 98.32 144 A 1 
ATOM   1147 O  OG  . SER A 1 144 ? -12.079 0.051   -16.633 1.00 93.50 144 A 1 
ATOM   1148 N  N   . PHE A 1 145 ? -9.391  -2.759  -16.889 1.00 98.57 145 A 1 
ATOM   1149 C  CA  . PHE A 1 145 ? -7.987  -2.860  -16.490 1.00 98.59 145 A 1 
ATOM   1150 C  C   . PHE A 1 145 ? -7.066  -2.977  -17.707 1.00 98.39 145 A 1 
ATOM   1151 O  O   . PHE A 1 145 ? -6.054  -2.291  -17.768 1.00 98.07 145 A 1 
ATOM   1152 C  CB  . PHE A 1 145 ? -7.799  -4.054  -15.536 1.00 98.57 145 A 1 
ATOM   1153 C  CG  . PHE A 1 145 ? -6.521  -4.013  -14.716 1.00 98.63 145 A 1 
ATOM   1154 C  CD1 . PHE A 1 145 ? -5.267  -4.103  -15.330 1.00 98.32 145 A 1 
ATOM   1155 C  CD2 . PHE A 1 145 ? -6.585  -3.861  -13.319 1.00 98.26 145 A 1 
ATOM   1156 C  CE1 . PHE A 1 145 ? -4.086  -4.004  -14.568 1.00 97.92 145 A 1 
ATOM   1157 C  CE2 . PHE A 1 145 ? -5.419  -3.768  -12.554 1.00 97.94 145 A 1 
ATOM   1158 C  CZ  . PHE A 1 145 ? -4.168  -3.827  -13.181 1.00 98.21 145 A 1 
ATOM   1159 N  N   . LYS A 1 146 ? -7.447  -3.788  -18.700 1.00 98.19 146 A 1 
ATOM   1160 C  CA  . LYS A 1 146 ? -6.693  -3.944  -19.954 1.00 97.83 146 A 1 
ATOM   1161 C  C   . LYS A 1 146 ? -6.530  -2.629  -20.724 1.00 97.49 146 A 1 
ATOM   1162 O  O   . LYS A 1 146 ? -5.539  -2.464  -21.435 1.00 96.86 146 A 1 
ATOM   1163 C  CB  . LYS A 1 146 ? -7.383  -4.980  -20.852 1.00 97.79 146 A 1 
ATOM   1164 C  CG  . LYS A 1 146 ? -7.101  -6.413  -20.377 1.00 96.46 146 A 1 
ATOM   1165 C  CD  . LYS A 1 146 ? -7.836  -7.424  -21.249 1.00 94.44 146 A 1 
ATOM   1166 C  CE  . LYS A 1 146 ? -7.448  -8.828  -20.790 1.00 89.33 146 A 1 
ATOM   1167 N  NZ  . LYS A 1 146 ? -7.832  -9.867  -21.777 1.00 83.92 146 A 1 
ATOM   1168 N  N   . HIS A 1 147 ? -7.476  -1.699  -20.579 1.00 97.40 147 A 1 
ATOM   1169 C  CA  . HIS A 1 147 ? -7.401  -0.394  -21.231 1.00 97.23 147 A 1 
ATOM   1170 C  C   . HIS A 1 147 ? -6.383  0.537   -20.564 1.00 97.26 147 A 1 
ATOM   1171 O  O   . HIS A 1 147 ? -5.537  1.100   -21.261 1.00 96.44 147 A 1 
ATOM   1172 C  CB  . HIS A 1 147 ? -8.799  0.226   -21.286 1.00 96.79 147 A 1 
ATOM   1173 C  CG  . HIS A 1 147 ? -8.786  1.576   -21.956 1.00 93.88 147 A 1 
ATOM   1174 N  ND1 . HIS A 1 147 ? -8.455  1.822   -23.273 1.00 84.44 147 A 1 
ATOM   1175 C  CD2 . HIS A 1 147 ? -9.034  2.789   -21.364 1.00 84.90 147 A 1 
ATOM   1176 C  CE1 . HIS A 1 147 ? -8.500  3.147   -23.464 1.00 85.75 147 A 1 
ATOM   1177 N  NE2 . HIS A 1 147 ? -8.857  3.760   -22.327 1.00 87.17 147 A 1 
ATOM   1178 N  N   . GLY A 1 148 ? -6.425  0.687   -19.229 1.00 97.60 148 A 1 
ATOM   1179 C  CA  . GLY A 1 148 ? -5.621  1.708   -18.539 1.00 97.74 148 A 1 
ATOM   1180 C  C   . GLY A 1 148 ? -5.197  1.390   -17.097 1.00 98.02 148 A 1 
ATOM   1181 O  O   . GLY A 1 148 ? -4.661  2.269   -16.424 1.00 97.83 148 A 1 
ATOM   1182 N  N   . GLY A 1 149 ? -5.439  0.179   -16.597 1.00 98.14 149 A 1 
ATOM   1183 C  CA  . GLY A 1 149 ? -5.115  -0.193  -15.218 1.00 98.38 149 A 1 
ATOM   1184 C  C   . GLY A 1 149 ? -6.079  0.367   -14.163 1.00 98.57 149 A 1 
ATOM   1185 O  O   . GLY A 1 149 ? -5.788  0.303   -12.973 1.00 98.41 149 A 1 
ATOM   1186 N  N   . TYR A 1 150 ? -7.219  0.900   -14.581 1.00 98.63 150 A 1 
ATOM   1187 C  CA  . TYR A 1 150 ? -8.299  1.382   -13.721 1.00 98.62 150 A 1 
ATOM   1188 C  C   . TYR A 1 150 ? -9.580  0.573   -13.937 1.00 98.72 150 A 1 
ATOM   1189 O  O   . TYR A 1 150 ? -9.813  0.048   -15.024 1.00 98.61 150 A 1 
ATOM   1190 C  CB  . TYR A 1 150 ? -8.525  2.879   -13.936 1.00 98.50 150 A 1 
ATOM   1191 C  CG  . TYR A 1 150 ? -8.900  3.287   -15.345 1.00 98.45 150 A 1 
ATOM   1192 C  CD1 . TYR A 1 150 ? -7.936  3.869   -16.198 1.00 98.06 150 A 1 
ATOM   1193 C  CD2 . TYR A 1 150 ? -10.212 3.113   -15.823 1.00 98.01 150 A 1 
ATOM   1194 C  CE1 . TYR A 1 150 ? -8.274  4.282   -17.494 1.00 97.68 150 A 1 
ATOM   1195 C  CE2 . TYR A 1 150 ? -10.565 3.513   -17.121 1.00 97.69 150 A 1 
ATOM   1196 C  CZ  . TYR A 1 150 ? -9.598  4.106   -17.956 1.00 97.77 150 A 1 
ATOM   1197 O  OH  . TYR A 1 150 ? -9.947  4.522   -19.209 1.00 97.03 150 A 1 
ATOM   1198 N  N   . TYR A 1 151 ? -10.424 0.467   -12.915 1.00 98.88 151 A 1 
ATOM   1199 C  CA  . TYR A 1 151 ? -11.652 -0.330  -12.983 1.00 98.90 151 A 1 
ATOM   1200 C  C   . TYR A 1 151 ? -12.575 -0.079  -11.788 1.00 98.96 151 A 1 
ATOM   1201 O  O   . TYR A 1 151 ? -12.211 0.592   -10.819 1.00 98.93 151 A 1 
ATOM   1202 C  CB  . TYR A 1 151 ? -11.299 -1.821  -13.070 1.00 98.92 151 A 1 
ATOM   1203 C  CG  . TYR A 1 151 ? -10.596 -2.384  -11.854 1.00 98.94 151 A 1 
ATOM   1204 C  CD1 . TYR A 1 151 ? -9.197  -2.245  -11.689 1.00 98.87 151 A 1 
ATOM   1205 C  CD2 . TYR A 1 151 ? -11.329 -3.063  -10.869 1.00 98.85 151 A 1 
ATOM   1206 C  CE1 . TYR A 1 151 ? -8.546  -2.778  -10.574 1.00 98.82 151 A 1 
ATOM   1207 C  CE2 . TYR A 1 151 ? -10.692 -3.608  -9.742  1.00 98.84 151 A 1 
ATOM   1208 C  CZ  . TYR A 1 151 ? -9.299  -3.459  -9.603  1.00 98.90 151 A 1 
ATOM   1209 O  OH  . TYR A 1 151 ? -8.678  -3.988  -8.501  1.00 98.82 151 A 1 
ATOM   1210 N  N   . THR A 1 152 ? -13.753 -0.683  -11.817 1.00 98.98 152 A 1 
ATOM   1211 C  CA  . THR A 1 152 ? -14.658 -0.753  -10.673 1.00 98.93 152 A 1 
ATOM   1212 C  C   . THR A 1 152 ? -15.088 -2.193  -10.401 1.00 98.91 152 A 1 
ATOM   1213 O  O   . THR A 1 152 ? -15.207 -2.993  -11.333 1.00 98.74 152 A 1 
ATOM   1214 C  CB  . THR A 1 152 ? -15.906 0.135   -10.832 1.00 98.73 152 A 1 
ATOM   1215 O  OG1 . THR A 1 152 ? -16.743 -0.337  -11.855 1.00 96.81 152 A 1 
ATOM   1216 C  CG2 . THR A 1 152 ? -15.552 1.574   -11.171 1.00 97.17 152 A 1 
ATOM   1217 N  N   . MET A 1 153 ? -15.387 -2.511  -9.143  1.00 98.88 153 A 1 
ATOM   1218 C  CA  . MET A 1 153 ? -16.065 -3.748  -8.754  1.00 98.81 153 A 1 
ATOM   1219 C  C   . MET A 1 153 ? -17.012 -3.486  -7.584  1.00 98.80 153 A 1 
ATOM   1220 O  O   . MET A 1 153 ? -16.628 -2.799  -6.638  1.00 98.63 153 A 1 
ATOM   1221 C  CB  . MET A 1 153 ? -15.071 -4.842  -8.342  1.00 98.29 153 A 1 
ATOM   1222 C  CG  . MET A 1 153 ? -14.266 -5.402  -9.515  1.00 94.01 153 A 1 
ATOM   1223 S  SD  . MET A 1 153 ? -13.414 -6.961  -9.154  1.00 95.89 153 A 1 
ATOM   1224 C  CE  . MET A 1 153 ? -12.325 -6.475  -7.796  1.00 90.74 153 A 1 
ATOM   1225 N  N   . PRO A 1 154 ? -18.226 -4.052  -7.587  1.00 98.73 154 A 1 
ATOM   1226 C  CA  . PRO A 1 154 ? -19.093 -3.972  -6.422  1.00 98.55 154 A 1 
ATOM   1227 C  C   . PRO A 1 154 ? -18.528 -4.801  -5.271  1.00 98.50 154 A 1 
ATOM   1228 O  O   . PRO A 1 154 ? -18.096 -5.944  -5.467  1.00 98.20 154 A 1 
ATOM   1229 C  CB  . PRO A 1 154 ? -20.452 -4.490  -6.903  1.00 97.91 154 A 1 
ATOM   1230 C  CG  . PRO A 1 154 ? -20.076 -5.470  -8.023  1.00 95.03 154 A 1 
ATOM   1231 C  CD  . PRO A 1 154 ? -18.817 -4.861  -8.635  1.00 98.02 154 A 1 
ATOM   1232 N  N   . PHE A 1 155 ? -18.573 -4.268  -4.048  1.00 98.45 155 A 1 
ATOM   1233 C  CA  . PHE A 1 155 ? -18.301 -5.067  -2.861  1.00 98.32 155 A 1 
ATOM   1234 C  C   . PHE A 1 155 ? -19.381 -6.148  -2.707  1.00 98.15 155 A 1 
ATOM   1235 O  O   . PHE A 1 155 ? -20.563 -5.882  -2.949  1.00 97.56 155 A 1 
ATOM   1236 C  CB  . PHE A 1 155 ? -18.231 -4.185  -1.610  1.00 98.44 155 A 1 
ATOM   1237 C  CG  . PHE A 1 155 ? -16.933 -3.426  -1.457  1.00 98.62 155 A 1 
ATOM   1238 C  CD1 . PHE A 1 155 ? -15.837 -4.023  -0.799  1.00 98.42 155 A 1 
ATOM   1239 C  CD2 . PHE A 1 155 ? -16.801 -2.124  -1.968  1.00 98.40 155 A 1 
ATOM   1240 C  CE1 . PHE A 1 155 ? -14.633 -3.319  -0.643  1.00 98.25 155 A 1 
ATOM   1241 C  CE2 . PHE A 1 155 ? -15.600 -1.417  -1.817  1.00 98.28 155 A 1 
ATOM   1242 C  CZ  . PHE A 1 155 ? -14.520 -2.016  -1.150  1.00 98.46 155 A 1 
ATOM   1243 N  N   . PRO A 1 156 ? -19.026 -7.369  -2.254  1.00 97.89 156 A 1 
ATOM   1244 C  CA  . PRO A 1 156 ? -19.984 -8.447  -2.062  1.00 97.31 156 A 1 
ATOM   1245 C  C   . PRO A 1 156 ? -21.090 -8.081  -1.063  1.00 97.06 156 A 1 
ATOM   1246 O  O   . PRO A 1 156 ? -20.815 -7.676  0.068   1.00 95.95 156 A 1 
ATOM   1247 C  CB  . PRO A 1 156 ? -19.158 -9.642  -1.579  1.00 96.52 156 A 1 
ATOM   1248 C  CG  . PRO A 1 156 ? -17.771 -9.373  -2.136  1.00 94.98 156 A 1 
ATOM   1249 C  CD  . PRO A 1 156 ? -17.666 -7.853  -2.068  1.00 97.40 156 A 1 
ATOM   1250 N  N   . ALA A 1 157 ? -22.355 -8.295  -1.430  1.00 94.83 157 A 1 
ATOM   1251 C  CA  . ALA A 1 157 ? -23.503 -7.965  -0.585  1.00 93.64 157 A 1 
ATOM   1252 C  C   . ALA A 1 157 ? -23.514 -8.716  0.765   1.00 93.63 157 A 1 
ATOM   1253 O  O   . ALA A 1 157 ? -23.993 -8.185  1.768   1.00 90.55 157 A 1 
ATOM   1254 C  CB  . ALA A 1 157 ? -24.778 -8.250  -1.385  1.00 91.36 157 A 1 
ATOM   1255 N  N   . HIS A 1 158 ? -22.931 -9.910  0.812   1.00 93.16 158 A 1 
ATOM   1256 C  CA  . HIS A 1 158 ? -22.839 -10.722 2.036   1.00 92.71 158 A 1 
ATOM   1257 C  C   . HIS A 1 158 ? -21.958 -10.106 3.141   1.00 93.81 158 A 1 
ATOM   1258 O  O   . HIS A 1 158 ? -21.978 -10.594 4.272   1.00 91.96 158 A 1 
ATOM   1259 C  CB  . HIS A 1 158 ? -22.362 -12.138 1.677   1.00 90.66 158 A 1 
ATOM   1260 C  CG  . HIS A 1 158 ? -20.908 -12.208 1.291   1.00 87.47 158 A 1 
ATOM   1261 N  ND1 . HIS A 1 158 ? -19.824 -12.058 2.131   1.00 77.35 158 A 1 
ATOM   1262 C  CD2 . HIS A 1 158 ? -20.387 -12.427 0.034   1.00 76.99 158 A 1 
ATOM   1263 C  CE1 . HIS A 1 158 ? -18.702 -12.180 1.416   1.00 75.94 158 A 1 
ATOM   1264 N  NE2 . HIS A 1 158 ? -19.004 -12.411 0.132   1.00 77.82 158 A 1 
ATOM   1265 N  N   . LEU A 1 159 ? -21.238 -9.019  2.868   1.00 96.03 159 A 1 
ATOM   1266 C  CA  . LEU A 1 159 ? -20.473 -8.263  3.874   1.00 96.07 159 A 1 
ATOM   1267 C  C   . LEU A 1 159 ? -21.369 -7.437  4.818   1.00 95.56 159 A 1 
ATOM   1268 O  O   . LEU A 1 159 ? -20.866 -6.801  5.749   1.00 92.62 159 A 1 
ATOM   1269 C  CB  . LEU A 1 159 ? -19.450 -7.362  3.165   1.00 96.03 159 A 1 
ATOM   1270 C  CG  . LEU A 1 159 ? -18.365 -8.109  2.367   1.00 96.29 159 A 1 
ATOM   1271 C  CD1 . LEU A 1 159 ? -17.517 -7.091  1.607   1.00 95.64 159 A 1 
ATOM   1272 C  CD2 . LEU A 1 159 ? -17.445 -8.930  3.272   1.00 95.59 159 A 1 
ATOM   1273 N  N   . GLY A 1 160 ? -22.678 -7.429  4.601   1.00 95.13 160 A 1 
ATOM   1274 C  CA  . GLY A 1 160 ? -23.633 -6.717  5.455   1.00 94.84 160 A 1 
ATOM   1275 C  C   . GLY A 1 160 ? -23.748 -5.222  5.146   1.00 95.42 160 A 1 
ATOM   1276 O  O   . GLY A 1 160 ? -24.229 -4.454  5.979   1.00 92.46 160 A 1 
ATOM   1277 N  N   . ILE A 1 161 ? -23.347 -4.798  3.952   1.00 96.10 161 A 1 
ATOM   1278 C  CA  . ILE A 1 161 ? -23.528 -3.428  3.465   1.00 96.08 161 A 1 
ATOM   1279 C  C   . ILE A 1 161 ? -25.016 -3.099  3.302   1.00 96.22 161 A 1 
ATOM   1280 O  O   . ILE A 1 161 ? -25.821 -3.936  2.905   1.00 94.44 161 A 1 
ATOM   1281 C  CB  . ILE A 1 161 ? -22.726 -3.156  2.176   1.00 93.72 161 A 1 
ATOM   1282 C  CG1 . ILE A 1 161 ? -23.117 -4.109  1.026   1.00 86.81 161 A 1 
ATOM   1283 C  CG2 . ILE A 1 161 ? -21.230 -3.224  2.495   1.00 85.38 161 A 1 
ATOM   1284 C  CD1 . ILE A 1 161 ? -22.383 -3.828  -0.300  1.00 84.99 161 A 1 
ATOM   1285 N  N   . LYS A 1 162 ? -25.378 -1.842  3.616   1.00 95.75 162 A 1 
ATOM   1286 C  CA  . LYS A 1 162 ? -26.771 -1.355  3.610   1.00 95.67 162 A 1 
ATOM   1287 C  C   . LYS A 1 162 ? -27.133 -0.552  2.366   1.00 95.63 162 A 1 
ATOM   1288 O  O   . LYS A 1 162 ? -28.308 -0.312  2.112   1.00 92.42 162 A 1 
ATOM   1289 C  CB  . LYS A 1 162 ? -27.008 -0.515  4.869   1.00 94.62 162 A 1 
ATOM   1290 C  CG  . LYS A 1 162 ? -26.977 -1.328  6.175   1.00 91.98 162 A 1 
ATOM   1291 C  CD  . LYS A 1 162 ? -28.256 -2.149  6.359   1.00 84.16 162 A 1 
ATOM   1292 C  CE  . LYS A 1 162 ? -28.254 -2.798  7.748   1.00 78.39 162 A 1 
ATOM   1293 N  NZ  . LYS A 1 162 ? -29.524 -3.520  8.012   1.00 68.19 162 A 1 
ATOM   1294 N  N   . VAL A 1 163 ? -26.133 -0.129  1.606   1.00 95.74 163 A 1 
ATOM   1295 C  CA  . VAL A 1 163 ? -26.268 0.566   0.323   1.00 95.85 163 A 1 
ATOM   1296 C  C   . VAL A 1 163 ? -25.292 -0.072  -0.669  1.00 96.60 163 A 1 
ATOM   1297 O  O   . VAL A 1 163 ? -24.261 -0.582  -0.227  1.00 95.50 163 A 1 
ATOM   1298 C  CB  . VAL A 1 163 ? -26.000 2.078   0.450   1.00 93.42 163 A 1 
ATOM   1299 C  CG1 . VAL A 1 163 ? -27.042 2.757   1.339   1.00 84.93 163 A 1 
ATOM   1300 C  CG2 . VAL A 1 163 ? -24.612 2.402   1.001   1.00 85.56 163 A 1 
ATOM   1301 N  N   . PRO A 1 164 ? -25.556 -0.034  -1.986  1.00 97.41 164 A 1 
ATOM   1302 C  CA  . PRO A 1 164 ? -24.591 -0.520  -2.961  1.00 97.53 164 A 1 
ATOM   1303 C  C   . PRO A 1 164 ? -23.260 0.227   -2.807  1.00 97.97 164 A 1 
ATOM   1304 O  O   . PRO A 1 164 ? -23.212 1.451   -2.910  1.00 97.45 164 A 1 
ATOM   1305 C  CB  . PRO A 1 164 ? -25.237 -0.301  -4.330  1.00 96.80 164 A 1 
ATOM   1306 C  CG  . PRO A 1 164 ? -26.734 -0.218  -4.019  1.00 94.72 164 A 1 
ATOM   1307 C  CD  . PRO A 1 164 ? -26.755 0.440   -2.644  1.00 96.82 164 A 1 
ATOM   1308 N  N   . LEU A 1 165 ? -22.187 -0.520  -2.545  1.00 98.26 165 A 1 
ATOM   1309 C  CA  . LEU A 1 165 ? -20.845 0.014   -2.344  1.00 98.35 165 A 1 
ATOM   1310 C  C   . LEU A 1 165 ? -19.907 -0.582  -3.388  1.00 98.41 165 A 1 
ATOM   1311 O  O   . LEU A 1 165 ? -19.910 -1.790  -3.599  1.00 98.36 165 A 1 
ATOM   1312 C  CB  . LEU A 1 165 ? -20.391 -0.294  -0.904  1.00 98.31 165 A 1 
ATOM   1313 C  CG  . LEU A 1 165 ? -19.000 0.250   -0.553  1.00 97.96 165 A 1 
ATOM   1314 C  CD1 . LEU A 1 165 ? -18.971 1.773   -0.538  1.00 97.45 165 A 1 
ATOM   1315 C  CD2 . LEU A 1 165 ? -18.593 -0.244  0.833   1.00 97.47 165 A 1 
ATOM   1316 N  N   . ASN A 1 166 ? -19.089 0.259   -4.005  1.00 98.69 166 A 1 
ATOM   1317 C  CA  . ASN A 1 166 ? -18.179 -0.124  -5.069  1.00 98.72 166 A 1 
ATOM   1318 C  C   . ASN A 1 166 ? -16.728 0.190   -4.700  1.00 98.88 166 A 1 
ATOM   1319 O  O   . ASN A 1 166 ? -16.440 1.252   -4.159  1.00 98.76 166 A 1 
ATOM   1320 C  CB  . ASN A 1 166 ? -18.586 0.575   -6.371  1.00 98.72 166 A 1 
ATOM   1321 C  CG  . ASN A 1 166 ? -20.007 0.232   -6.787  1.00 98.62 166 A 1 
ATOM   1322 O  OD1 . ASN A 1 166 ? -20.251 -0.763  -7.437  1.00 94.56 166 A 1 
ATOM   1323 N  ND2 . ASN A 1 166 ? -20.973 1.042   -6.406  1.00 94.28 166 A 1 
ATOM   1324 N  N   . ALA A 1 167 ? -15.816 -0.720  -5.028  1.00 98.87 167 A 1 
ATOM   1325 C  CA  . ALA A 1 167 ? -14.407 -0.406  -5.132  1.00 98.98 167 A 1 
ATOM   1326 C  C   . ALA A 1 167 ? -14.154 0.284   -6.477  1.00 98.96 167 A 1 
ATOM   1327 O  O   . ALA A 1 167 ? -14.599 -0.212  -7.509  1.00 98.89 167 A 1 
ATOM   1328 C  CB  . ALA A 1 167 ? -13.583 -1.689  -4.995  1.00 98.83 167 A 1 
ATOM   1329 N  N   . VAL A 1 168 ? -13.465 1.422   -6.461  1.00 98.99 168 A 1 
ATOM   1330 C  CA  . VAL A 1 168 ? -13.066 2.162   -7.654  1.00 98.98 168 A 1 
ATOM   1331 C  C   . VAL A 1 168 ? -11.558 2.338   -7.609  1.00 98.92 168 A 1 
ATOM   1332 O  O   . VAL A 1 168 ? -11.041 3.035   -6.742  1.00 98.96 168 A 1 
ATOM   1333 C  CB  . VAL A 1 168 ? -13.772 3.528   -7.738  1.00 98.95 168 A 1 
ATOM   1334 C  CG1 . VAL A 1 168 ? -13.353 4.291   -8.996  1.00 98.81 168 A 1 
ATOM   1335 C  CG2 . VAL A 1 168 ? -15.300 3.359   -7.759  1.00 98.83 168 A 1 
ATOM   1336 N  N   . VAL A 1 169 ? -10.851 1.696   -8.527  1.00 98.95 169 A 1 
ATOM   1337 C  CA  . VAL A 1 169 ? -9.388  1.768   -8.629  1.00 98.91 169 A 1 
ATOM   1338 C  C   . VAL A 1 169 ? -9.013  2.755   -9.721  1.00 98.93 169 A 1 
ATOM   1339 O  O   . VAL A 1 169 ? -9.435  2.598   -10.864 1.00 98.90 169 A 1 
ATOM   1340 C  CB  . VAL A 1 169 ? -8.780  0.381   -8.871  1.00 98.94 169 A 1 
ATOM   1341 C  CG1 . VAL A 1 169 ? -7.270  0.447   -9.100  1.00 98.68 169 A 1 
ATOM   1342 C  CG2 . VAL A 1 169 ? -9.045  -0.515  -7.653  1.00 98.70 169 A 1 
ATOM   1343 N  N   . LEU A 1 170 ? -8.209  3.759   -9.372  1.00 98.95 170 A 1 
ATOM   1344 C  CA  . LEU A 1 170 ? -7.618  4.709   -10.309 1.00 98.96 170 A 1 
ATOM   1345 C  C   . LEU A 1 170 ? -6.136  4.407   -10.513 1.00 98.93 170 A 1 
ATOM   1346 O  O   . LEU A 1 170 ? -5.405  4.143   -9.558  1.00 98.80 170 A 1 
ATOM   1347 C  CB  . LEU A 1 170 ? -7.809  6.155   -9.810  1.00 98.93 170 A 1 
ATOM   1348 C  CG  . LEU A 1 170 ? -9.265  6.624   -9.673  1.00 98.66 170 A 1 
ATOM   1349 C  CD1 . LEU A 1 170 ? -9.288  8.093   -9.242  1.00 98.28 170 A 1 
ATOM   1350 C  CD2 . LEU A 1 170 ? -10.032 6.515   -10.990 1.00 98.15 170 A 1 
ATOM   1351 N  N   . ASN A 1 171 ? -5.676  4.517   -11.763 1.00 98.82 171 A 1 
ATOM   1352 C  CA  . ASN A 1 171 ? -4.260  4.461   -12.103 1.00 98.69 171 A 1 
ATOM   1353 C  C   . ASN A 1 171 ? -3.650  5.867   -12.072 1.00 98.61 171 A 1 
ATOM   1354 O  O   . ASN A 1 171 ? -3.566  6.547   -13.089 1.00 98.29 171 A 1 
ATOM   1355 C  CB  . ASN A 1 171 ? -4.101  3.756   -13.450 1.00 98.48 171 A 1 
ATOM   1356 C  CG  . ASN A 1 171 ? -2.635  3.602   -13.824 1.00 98.30 171 A 1 
ATOM   1357 O  OD1 . ASN A 1 171 ? -1.727  3.935   -13.074 1.00 96.89 171 A 1 
ATOM   1358 N  ND2 . ASN A 1 171 ? -2.376  3.090   -14.992 1.00 96.06 171 A 1 
ATOM   1359 N  N   . THR A 1 172 ? -3.217  6.324   -10.897 1.00 98.76 172 A 1 
ATOM   1360 C  CA  . THR A 1 172 ? -2.577  7.636   -10.763 1.00 98.73 172 A 1 
ATOM   1361 C  C   . THR A 1 172 ? -1.109  7.649   -11.157 1.00 98.69 172 A 1 
ATOM   1362 O  O   . THR A 1 172 ? -0.520  8.724   -11.251 1.00 98.34 172 A 1 
ATOM   1363 C  CB  . THR A 1 172 ? -2.758  8.232   -9.359  1.00 98.76 172 A 1 
ATOM   1364 O  OG1 . THR A 1 172 ? -2.348  7.313   -8.375  1.00 98.34 172 A 1 
ATOM   1365 C  CG2 . THR A 1 172 ? -4.221  8.570   -9.112  1.00 97.92 172 A 1 
ATOM   1366 N  N   . VAL A 1 173 ? -0.521  6.503   -11.510 1.00 98.53 173 A 1 
ATOM   1367 C  CA  . VAL A 1 173 ? 0.804   6.456   -12.160 1.00 98.47 173 A 1 
ATOM   1368 C  C   . VAL A 1 173 ? 0.778   7.197   -13.498 1.00 98.25 173 A 1 
ATOM   1369 O  O   . VAL A 1 173 ? 1.781   7.781   -13.902 1.00 97.75 173 A 1 
ATOM   1370 C  CB  . VAL A 1 173 ? 1.299   5.012   -12.355 1.00 98.34 173 A 1 
ATOM   1371 C  CG1 . VAL A 1 173 ? 2.716   4.970   -12.915 1.00 97.98 173 A 1 
ATOM   1372 C  CG2 . VAL A 1 173 ? 1.292   4.226   -11.033 1.00 97.96 173 A 1 
ATOM   1373 N  N   . LEU A 1 174 ? -0.389  7.293   -14.146 1.00 98.15 174 A 1 
ATOM   1374 C  CA  . LEU A 1 174 ? -0.599  8.116   -15.341 1.00 97.97 174 A 1 
ATOM   1375 C  C   . LEU A 1 174 ? -0.342  9.609   -15.088 1.00 97.96 174 A 1 
ATOM   1376 O  O   . LEU A 1 174 ? -0.009  10.337  -16.016 1.00 97.52 174 A 1 
ATOM   1377 C  CB  . LEU A 1 174 ? -2.041  7.950   -15.849 1.00 97.85 174 A 1 
ATOM   1378 C  CG  . LEU A 1 174 ? -2.444  6.521   -16.256 1.00 97.56 174 A 1 
ATOM   1379 C  CD1 . LEU A 1 174 ? -3.890  6.532   -16.749 1.00 97.12 174 A 1 
ATOM   1380 C  CD2 . LEU A 1 174 ? -1.556  5.959   -17.360 1.00 96.98 174 A 1 
ATOM   1381 N  N   . TYR A 1 175 ? -0.462  10.051  -13.835 1.00 98.27 175 A 1 
ATOM   1382 C  CA  . TYR A 1 175 ? -0.318  11.454  -13.443 1.00 98.21 175 A 1 
ATOM   1383 C  C   . TYR A 1 175 ? 1.012   11.752  -12.746 1.00 98.25 175 A 1 
ATOM   1384 O  O   . TYR A 1 175 ? 1.293   12.909  -12.443 1.00 97.82 175 A 1 
ATOM   1385 C  CB  . TYR A 1 175 ? -1.504  11.855  -12.565 1.00 98.33 175 A 1 
ATOM   1386 C  CG  . TYR A 1 175 ? -2.875  11.486  -13.105 1.00 98.45 175 A 1 
ATOM   1387 C  CD1 . TYR A 1 175 ? -3.133  11.522  -14.483 1.00 98.26 175 A 1 
ATOM   1388 C  CD2 . TYR A 1 175 ? -3.893  11.082  -12.222 1.00 98.29 175 A 1 
ATOM   1389 C  CE1 . TYR A 1 175 ? -4.397  11.164  -14.989 1.00 98.23 175 A 1 
ATOM   1390 C  CE2 . TYR A 1 175 ? -5.157  10.729  -12.710 1.00 98.24 175 A 1 
ATOM   1391 C  CZ  . TYR A 1 175 ? -5.408  10.769  -14.094 1.00 98.36 175 A 1 
ATOM   1392 O  OH  . TYR A 1 175 ? -6.627  10.433  -14.587 1.00 98.12 175 A 1 
ATOM   1393 N  N   . TYR A 1 176 ? 1.827   10.737  -12.492 1.00 98.23 176 A 1 
ATOM   1394 C  CA  . TYR A 1 176 ? 3.064   10.866  -11.731 1.00 98.18 176 A 1 
ATOM   1395 C  C   . TYR A 1 176 ? 4.080   11.748  -12.475 1.00 97.92 176 A 1 
ATOM   1396 O  O   . TYR A 1 176 ? 4.308   11.571  -13.665 1.00 97.30 176 A 1 
ATOM   1397 C  CB  . TYR A 1 176 ? 3.638   9.474   -11.446 1.00 98.03 176 A 1 
ATOM   1398 C  CG  . TYR A 1 176 ? 4.791   9.433   -10.463 1.00 98.01 176 A 1 
ATOM   1399 C  CD1 . TYR A 1 176 ? 5.839   8.503   -10.651 1.00 97.52 176 A 1 
ATOM   1400 C  CD2 . TYR A 1 176 ? 4.809   10.262  -9.333  1.00 97.53 176 A 1 
ATOM   1401 C  CE1 . TYR A 1 176 ? 6.871   8.393   -9.696  1.00 97.05 176 A 1 
ATOM   1402 C  CE2 . TYR A 1 176 ? 5.841   10.170  -8.381  1.00 97.05 176 A 1 
ATOM   1403 C  CZ  . TYR A 1 176 ? 6.869   9.227   -8.560  1.00 97.13 176 A 1 
ATOM   1404 O  OH  . TYR A 1 176 ? 7.844   9.112   -7.611  1.00 96.41 176 A 1 
ATOM   1405 N  N   . ASN A 1 177 ? 4.732   12.668  -11.763 1.00 97.82 177 A 1 
ATOM   1406 C  CA  . ASN A 1 177 ? 5.641   13.646  -12.369 1.00 97.29 177 A 1 
ATOM   1407 C  C   . ASN A 1 177 ? 6.952   13.054  -12.927 1.00 97.25 177 A 1 
ATOM   1408 O  O   . ASN A 1 177 ? 7.685   13.738  -13.630 1.00 95.81 177 A 1 
ATOM   1409 C  CB  . ASN A 1 177 ? 5.864   14.802  -11.379 1.00 96.02 177 A 1 
ATOM   1410 C  CG  . ASN A 1 177 ? 6.544   14.399  -10.083 1.00 94.35 177 A 1 
ATOM   1411 O  OD1 . ASN A 1 177 ? 7.068   13.314  -9.927  1.00 87.28 177 A 1 
ATOM   1412 N  ND2 . ASN A 1 177 ? 6.544   15.280  -9.119  1.00 86.58 177 A 1 
ATOM   1413 N  N   . TYR A 1 178 ? 7.223   11.768  -12.693 1.00 97.44 178 A 1 
ATOM   1414 C  CA  . TYR A 1 178 ? 8.284   11.017  -13.374 1.00 97.07 178 A 1 
ATOM   1415 C  C   . TYR A 1 178 ? 7.797   10.234  -14.603 1.00 97.03 178 A 1 
ATOM   1416 O  O   . TYR A 1 178 ? 8.612   9.627   -15.309 1.00 95.56 178 A 1 
ATOM   1417 C  CB  . TYR A 1 178 ? 9.005   10.108  -12.371 1.00 96.51 178 A 1 
ATOM   1418 C  CG  . TYR A 1 178 ? 9.795   10.858  -11.325 1.00 95.37 178 A 1 
ATOM   1419 C  CD1 . TYR A 1 178 ? 11.035  11.434  -11.656 1.00 92.17 178 A 1 
ATOM   1420 C  CD2 . TYR A 1 178 ? 9.303   10.986  -10.015 1.00 92.02 178 A 1 
ATOM   1421 C  CE1 . TYR A 1 178 ? 11.779  12.132  -10.691 1.00 90.45 178 A 1 
ATOM   1422 C  CE2 . TYR A 1 178 ? 10.042  11.689  -9.040  1.00 90.55 178 A 1 
ATOM   1423 C  CZ  . TYR A 1 178 ? 11.281  12.257  -9.388  1.00 90.88 178 A 1 
ATOM   1424 O  OH  . TYR A 1 178 ? 11.996  12.945  -8.442  1.00 88.50 178 A 1 
ATOM   1425 N  N   . ASN A 1 179 ? 6.488   10.237  -14.900 1.00 96.86 179 A 1 
ATOM   1426 C  CA  . ASN A 1 179 ? 5.929   9.574   -16.073 1.00 96.93 179 A 1 
ATOM   1427 C  C   . ASN A 1 179 ? 6.033   10.473  -17.314 1.00 96.62 179 A 1 
ATOM   1428 O  O   . ASN A 1 179 ? 5.173   11.301  -17.597 1.00 95.87 179 A 1 
ATOM   1429 C  CB  . ASN A 1 179 ? 4.498   9.123   -15.786 1.00 96.94 179 A 1 
ATOM   1430 C  CG  . ASN A 1 179 ? 3.934   8.271   -16.902 1.00 97.17 179 A 1 
ATOM   1431 O  OD1 . ASN A 1 179 ? 4.478   8.147   -17.992 1.00 95.88 179 A 1 
ATOM   1432 N  ND2 . ASN A 1 179 ? 2.813   7.631   -16.641 1.00 95.65 179 A 1 
ATOM   1433 N  N   . LYS A 1 180 ? 7.088   10.273  -18.092 1.00 96.15 180 A 1 
ATOM   1434 C  CA  . LYS A 1 180 ? 7.367   11.076  -19.287 1.00 95.54 180 A 1 
ATOM   1435 C  C   . LYS A 1 180 ? 6.378   10.842  -20.434 1.00 95.12 180 A 1 
ATOM   1436 O  O   . LYS A 1 180 ? 6.365   11.618  -21.375 1.00 92.66 180 A 1 
ATOM   1437 C  CB  . LYS A 1 180 ? 8.801   10.825  -19.766 1.00 94.96 180 A 1 
ATOM   1438 C  CG  . LYS A 1 180 ? 9.830   11.229  -18.708 1.00 91.50 180 A 1 
ATOM   1439 C  CD  . LYS A 1 180 ? 11.245  11.022  -19.254 1.00 83.46 180 A 1 
ATOM   1440 C  CE  . LYS A 1 180 ? 12.263  11.410  -18.182 1.00 75.90 180 A 1 
ATOM   1441 N  NZ  . LYS A 1 180 ? 13.654  11.238  -18.670 1.00 65.12 180 A 1 
ATOM   1442 N  N   . GLN A 1 181 ? 5.571   9.787   -20.388 1.00 95.40 181 A 1 
ATOM   1443 C  CA  . GLN A 1 181 ? 4.604   9.475   -21.446 1.00 94.59 181 A 1 
ATOM   1444 C  C   . GLN A 1 181 ? 3.343   10.345  -21.383 1.00 94.36 181 A 1 
ATOM   1445 O  O   . GLN A 1 181 ? 2.577   10.362  -22.345 1.00 91.22 181 A 1 
ATOM   1446 C  CB  . GLN A 1 181 ? 4.201   7.999   -21.386 1.00 93.11 181 A 1 
ATOM   1447 C  CG  . GLN A 1 181 ? 5.362   7.017   -21.567 1.00 89.45 181 A 1 
ATOM   1448 C  CD  . GLN A 1 181 ? 4.870   5.577   -21.747 1.00 84.45 181 A 1 
ATOM   1449 O  OE1 . GLN A 1 181 ? 3.759   5.315   -22.173 1.00 76.83 181 A 1 
ATOM   1450 N  NE2 . GLN A 1 181 ? 5.675   4.596   -21.446 1.00 74.01 181 A 1 
ATOM   1451 N  N   . THR A 1 182 ? 3.097   11.021  -20.268 1.00 95.58 182 A 1 
ATOM   1452 C  CA  . THR A 1 182 ? 1.808   11.668  -19.998 1.00 95.49 182 A 1 
ATOM   1453 C  C   . THR A 1 182 ? 1.923   13.145  -19.636 1.00 94.28 182 A 1 
ATOM   1454 O  O   . THR A 1 182 ? 0.895   13.793  -19.465 1.00 91.46 182 A 1 
ATOM   1455 C  CB  . THR A 1 182 ? 1.056   10.932  -18.885 1.00 95.34 182 A 1 
ATOM   1456 O  OG1 . THR A 1 182 ? 1.851   10.838  -17.725 1.00 93.93 182 A 1 
ATOM   1457 C  CG2 . THR A 1 182 ? 0.688   9.512   -19.297 1.00 93.79 182 A 1 
ATOM   1458 N  N   . MET A 1 183 ? 3.122   13.710  -19.551 1.00 93.37 183 A 1 
ATOM   1459 C  CA  . MET A 1 183 ? 3.355   15.069  -19.050 1.00 91.26 183 A 1 
ATOM   1460 C  C   . MET A 1 183 ? 2.581   16.172  -19.789 1.00 89.57 183 A 1 
ATOM   1461 O  O   . MET A 1 183 ? 2.150   17.128  -19.153 1.00 83.28 183 A 1 
ATOM   1462 C  CB  . MET A 1 183 ? 4.860   15.371  -19.038 1.00 88.09 183 A 1 
ATOM   1463 C  CG  . MET A 1 183 ? 5.541   15.290  -20.407 1.00 80.93 183 A 1 
ATOM   1464 S  SD  . MET A 1 183 ? 7.338   15.579  -20.352 1.00 77.94 183 A 1 
ATOM   1465 C  CE  . MET A 1 183 ? 7.340   17.360  -20.097 1.00 69.70 183 A 1 
ATOM   1466 N  N   . ASP A 1 184 ? 2.330   16.004  -21.086 1.00 88.22 184 A 1 
ATOM   1467 C  CA  . ASP A 1 184 ? 1.639   16.982  -21.930 1.00 86.23 184 A 1 
ATOM   1468 C  C   . ASP A 1 184 ? 0.195   16.575  -22.276 1.00 86.58 184 A 1 
ATOM   1469 O  O   . ASP A 1 184 ? -0.475  17.226  -23.082 1.00 78.00 184 A 1 
ATOM   1470 C  CB  . ASP A 1 184 ? 2.465   17.224  -23.205 1.00 81.49 184 A 1 
ATOM   1471 C  CG  . ASP A 1 184 ? 3.884   17.705  -22.902 1.00 72.93 184 A 1 
ATOM   1472 O  OD1 . ASP A 1 184 ? 4.032   18.641  -22.086 1.00 66.23 184 A 1 
ATOM   1473 O  OD2 . ASP A 1 184 ? 4.816   17.115  -23.480 1.00 67.57 184 A 1 
ATOM   1474 N  N   . SER A 1 185 ? -0.312  15.497  -21.693 1.00 85.41 185 A 1 
ATOM   1475 C  CA  . SER A 1 185 ? -1.667  15.018  -21.967 1.00 82.36 185 A 1 
ATOM   1476 C  C   . SER A 1 185 ? -2.706  15.776  -21.147 1.00 84.62 185 A 1 
ATOM   1477 O  O   . SER A 1 185 ? -2.452  16.251  -20.049 1.00 77.02 185 A 1 
ATOM   1478 C  CB  . SER A 1 185 ? -1.754  13.518  -21.711 1.00 74.92 185 A 1 
ATOM   1479 O  OG  . SER A 1 185 ? -3.028  13.032  -22.086 1.00 69.51 185 A 1 
ATOM   1480 N  N   . THR A 1 186 ? -3.935  15.865  -21.669 1.00 89.39 186 A 1 
ATOM   1481 C  CA  . THR A 1 186 ? -5.053  16.498  -20.962 1.00 90.71 186 A 1 
ATOM   1482 C  C   . THR A 1 186 ? -5.912  15.505  -20.186 1.00 93.14 186 A 1 
ATOM   1483 O  O   . THR A 1 186 ? -6.457  15.851  -19.145 1.00 89.79 186 A 1 
ATOM   1484 C  CB  . THR A 1 186 ? -5.937  17.271  -21.945 1.00 86.03 186 A 1 
ATOM   1485 O  OG1 . THR A 1 186 ? -6.323  16.433  -23.015 1.00 80.03 186 A 1 
ATOM   1486 C  CG2 . THR A 1 186 ? -5.201  18.469  -22.543 1.00 78.13 186 A 1 
ATOM   1487 N  N   . ASP A 1 187 ? -6.030  14.272  -20.682 1.00 96.12 187 A 1 
ATOM   1488 C  CA  . ASP A 1 187 ? -6.737  13.170  -20.024 1.00 96.72 187 A 1 
ATOM   1489 C  C   . ASP A 1 187 ? -6.119  11.822  -20.430 1.00 96.72 187 A 1 
ATOM   1490 O  O   . ASP A 1 187 ? -6.609  11.159  -21.351 1.00 95.89 187 A 1 
ATOM   1491 C  CB  . ASP A 1 187 ? -8.239  13.235  -20.337 1.00 96.75 187 A 1 
ATOM   1492 C  CG  . ASP A 1 187 ? -9.042  12.275  -19.448 1.00 97.27 187 A 1 
ATOM   1493 O  OD1 . ASP A 1 187 ? -8.441  11.681  -18.520 1.00 96.92 187 A 1 
ATOM   1494 O  OD2 . ASP A 1 187 ? -10.271 12.201  -19.616 1.00 96.91 187 A 1 
ATOM   1495 N  N   . PRO A 1 188 ? -5.004  11.409  -19.791 1.00 96.81 188 A 1 
ATOM   1496 C  CA  . PRO A 1 188 ? -4.330  10.168  -20.135 1.00 96.81 188 A 1 
ATOM   1497 C  C   . PRO A 1 188 ? -5.262  8.962   -20.060 1.00 97.21 188 A 1 
ATOM   1498 O  O   . PRO A 1 188 ? -5.851  8.682   -19.015 1.00 96.89 188 A 1 
ATOM   1499 C  CB  . PRO A 1 188 ? -3.167  10.047  -19.149 1.00 96.29 188 A 1 
ATOM   1500 C  CG  . PRO A 1 188 ? -2.877  11.491  -18.758 1.00 94.89 188 A 1 
ATOM   1501 C  CD  . PRO A 1 188 ? -4.262  12.136  -18.782 1.00 96.51 188 A 1 
ATOM   1502 N  N   . LEU A 1 189 ? -5.398  8.257   -21.175 1.00 96.51 189 A 1 
ATOM   1503 C  CA  . LEU A 1 189 ? -6.254  7.076   -21.340 1.00 96.69 189 A 1 
ATOM   1504 C  C   . LEU A 1 189 ? -7.731  7.298   -20.967 1.00 96.86 189 A 1 
ATOM   1505 O  O   . LEU A 1 189 ? -8.440  6.341   -20.664 1.00 96.42 189 A 1 
ATOM   1506 C  CB  . LEU A 1 189 ? -5.611  5.861   -20.635 1.00 96.53 189 A 1 
ATOM   1507 C  CG  . LEU A 1 189 ? -4.199  5.500   -21.127 1.00 95.81 189 A 1 
ATOM   1508 C  CD1 . LEU A 1 189 ? -3.633  4.362   -20.275 1.00 94.64 189 A 1 
ATOM   1509 C  CD2 . LEU A 1 189 ? -4.205  5.036   -22.582 1.00 94.31 189 A 1 
ATOM   1510 N  N   . GLY A 1 190 ? -8.217  8.553   -20.991 1.00 96.90 190 A 1 
ATOM   1511 C  CA  . GLY A 1 190 ? -9.615  8.897   -20.742 1.00 97.14 190 A 1 
ATOM   1512 C  C   . GLY A 1 190 ? -10.092 8.697   -19.298 1.00 97.87 190 A 1 
ATOM   1513 O  O   . GLY A 1 190 ? -11.295 8.632   -19.043 1.00 97.75 190 A 1 
ATOM   1514 N  N   . GLN A 1 191 ? -9.168  8.564   -18.334 1.00 97.65 191 A 1 
ATOM   1515 C  CA  . GLN A 1 191 ? -9.516  8.192   -16.958 1.00 98.18 191 A 1 
ATOM   1516 C  C   . GLN A 1 191 ? -10.384 9.234   -16.246 1.00 98.54 191 A 1 
ATOM   1517 O  O   . GLN A 1 191 ? -11.285 8.856   -15.497 1.00 98.65 191 A 1 
ATOM   1518 C  CB  . GLN A 1 191 ? -8.241  7.908   -16.159 1.00 98.01 191 A 1 
ATOM   1519 C  CG  . GLN A 1 191 ? -8.562  7.382   -14.751 1.00 97.84 191 A 1 
ATOM   1520 C  CD  . GLN A 1 191 ? -7.328  6.931   -13.983 1.00 98.24 191 A 1 
ATOM   1521 O  OE1 . GLN A 1 191 ? -7.227  5.796   -13.551 1.00 93.76 191 A 1 
ATOM   1522 N  NE2 . GLN A 1 191 ? -6.364  7.789   -13.774 1.00 94.95 191 A 1 
ATOM   1523 N  N   . PHE A 1 192 ? -10.164 10.539  -16.459 1.00 98.41 192 A 1 
ATOM   1524 C  CA  . PHE A 1 192 ? -10.979 11.574  -15.825 1.00 98.62 192 A 1 
ATOM   1525 C  C   . PHE A 1 192 ? -12.433 11.557  -16.323 1.00 98.79 192 A 1 
ATOM   1526 O  O   . PHE A 1 192 ? -13.355 11.666  -15.525 1.00 98.76 192 A 1 
ATOM   1527 C  CB  . PHE A 1 192 ? -10.361 12.961  -16.056 1.00 98.54 192 A 1 
ATOM   1528 C  CG  . PHE A 1 192 ? -9.161  13.277  -15.205 1.00 98.51 192 A 1 
ATOM   1529 C  CD1 . PHE A 1 192 ? -9.291  13.383  -13.810 1.00 98.17 192 A 1 
ATOM   1530 C  CD2 . PHE A 1 192 ? -7.909  13.517  -15.801 1.00 98.16 192 A 1 
ATOM   1531 C  CE1 . PHE A 1 192 ? -8.187  13.725  -13.015 1.00 97.89 192 A 1 
ATOM   1532 C  CE2 . PHE A 1 192 ? -6.800  13.859  -15.014 1.00 97.84 192 A 1 
ATOM   1533 C  CZ  . PHE A 1 192 ? -6.935  13.959  -13.616 1.00 97.99 192 A 1 
ATOM   1534 N  N   . GLU A 1 193 ? -12.638 11.407  -17.637 1.00 98.60 193 A 1 
ATOM   1535 C  CA  . GLU A 1 193 ? -13.972 11.308  -18.229 1.00 98.69 193 A 1 
ATOM   1536 C  C   . GLU A 1 193 ? -14.684 10.019  -17.802 1.00 98.80 193 A 1 
ATOM   1537 O  O   . GLU A 1 193 ? -15.856 10.037  -17.402 1.00 98.76 193 A 1 
ATOM   1538 C  CB  . GLU A 1 193 ? -13.843 11.398  -19.755 1.00 98.38 193 A 1 
ATOM   1539 C  CG  . GLU A 1 193 ? -15.227 11.434  -20.428 1.00 90.69 193 A 1 
ATOM   1540 C  CD  . GLU A 1 193 ? -15.160 11.636  -21.947 1.00 79.79 193 A 1 
ATOM   1541 O  OE1 . GLU A 1 193 ? -16.229 11.956  -22.516 1.00 73.67 193 A 1 
ATOM   1542 O  OE2 . GLU A 1 193 ? -14.069 11.490  -22.529 1.00 74.05 193 A 1 
ATOM   1543 N  N   . TRP A 1 194 ? -13.961 8.898   -17.788 1.00 98.77 194 A 1 
ATOM   1544 C  CA  . TRP A 1 194 ? -14.455 7.624   -17.264 1.00 98.85 194 A 1 
ATOM   1545 C  C   . TRP A 1 194 ? -14.870 7.747   -15.797 1.00 98.92 194 A 1 
ATOM   1546 O  O   . TRP A 1 194 ? -15.985 7.368   -15.445 1.00 98.89 194 A 1 
ATOM   1547 C  CB  . TRP A 1 194 ? -13.376 6.557   -17.455 1.00 98.85 194 A 1 
ATOM   1548 C  CG  . TRP A 1 194 ? -13.693 5.256   -16.788 1.00 98.86 194 A 1 
ATOM   1549 C  CD1 . TRP A 1 194 ? -14.407 4.239   -17.322 1.00 98.73 194 A 1 
ATOM   1550 C  CD2 . TRP A 1 194 ? -13.330 4.831   -15.436 1.00 98.84 194 A 1 
ATOM   1551 N  NE1 . TRP A 1 194 ? -14.494 3.208   -16.407 1.00 98.68 194 A 1 
ATOM   1552 C  CE2 . TRP A 1 194 ? -13.846 3.524   -15.238 1.00 98.77 194 A 1 
ATOM   1553 C  CE3 . TRP A 1 194 ? -12.604 5.424   -14.381 1.00 98.78 194 A 1 
ATOM   1554 C  CZ2 . TRP A 1 194 ? -13.641 2.810   -14.028 1.00 98.65 194 A 1 
ATOM   1555 C  CZ3 . TRP A 1 194 ? -12.405 4.722   -13.178 1.00 98.70 194 A 1 
ATOM   1556 C  CH2 . TRP A 1 194 ? -12.916 3.433   -13.006 1.00 98.65 194 A 1 
ATOM   1557 N  N   . PHE A 1 195 ? -14.023 8.329   -14.945 1.00 98.92 195 A 1 
ATOM   1558 C  CA  . PHE A 1 195 ? -14.302 8.501   -13.522 1.00 98.91 195 A 1 
ATOM   1559 C  C   . PHE A 1 195 ? -15.550 9.361   -13.298 1.00 98.90 195 A 1 
ATOM   1560 O  O   . PHE A 1 195 ? -16.428 8.983   -12.519 1.00 98.92 195 A 1 
ATOM   1561 C  CB  . PHE A 1 195 ? -13.089 9.120   -12.826 1.00 98.94 195 A 1 
ATOM   1562 C  CG  . PHE A 1 195 ? -13.294 9.294   -11.337 1.00 98.94 195 A 1 
ATOM   1563 C  CD1 . PHE A 1 195 ? -13.541 10.569  -10.794 1.00 98.84 195 A 1 
ATOM   1564 C  CD2 . PHE A 1 195 ? -13.243 8.183   -10.490 1.00 98.85 195 A 1 
ATOM   1565 C  CE1 . PHE A 1 195 ? -13.725 10.726  -9.409  1.00 98.76 195 A 1 
ATOM   1566 C  CE2 . PHE A 1 195 ? -13.429 8.329   -9.103  1.00 98.76 195 A 1 
ATOM   1567 C  CZ  . PHE A 1 195 ? -13.664 9.601   -8.570  1.00 98.83 195 A 1 
ATOM   1568 N  N   . LYS A 1 196 ? -15.670 10.481  -14.025 1.00 98.99 196 A 1 
ATOM   1569 C  CA  . LYS A 1 196 ? -16.862 11.327  -13.980 1.00 98.89 196 A 1 
ATOM   1570 C  C   . LYS A 1 196 ? -18.124 10.541  -14.332 1.00 98.97 196 A 1 
ATOM   1571 O  O   . LYS A 1 196 ? -19.120 10.628  -13.622 1.00 98.87 196 A 1 
ATOM   1572 C  CB  . LYS A 1 196 ? -16.674 12.523  -14.917 1.00 98.75 196 A 1 
ATOM   1573 C  CG  . LYS A 1 196 ? -17.839 13.509  -14.771 1.00 96.53 196 A 1 
ATOM   1574 C  CD  . LYS A 1 196 ? -17.736 14.670  -15.770 1.00 94.27 196 A 1 
ATOM   1575 C  CE  . LYS A 1 196 ? -18.894 15.646  -15.556 1.00 86.83 196 A 1 
ATOM   1576 N  NZ  . LYS A 1 196 ? -20.224 14.985  -15.642 1.00 79.20 196 A 1 
ATOM   1577 N  N   . THR A 1 197 ? -18.082 9.748   -15.399 1.00 98.95 197 A 1 
ATOM   1578 C  CA  . THR A 1 197 ? -19.219 8.929   -15.846 1.00 98.97 197 A 1 
ATOM   1579 C  C   . THR A 1 197 ? -19.631 7.899   -14.788 1.00 98.97 197 A 1 
ATOM   1580 O  O   . THR A 1 197 ? -20.813 7.770   -14.478 1.00 98.84 197 A 1 
ATOM   1581 C  CB  . THR A 1 197 ? -18.876 8.224   -17.169 1.00 98.77 197 A 1 
ATOM   1582 O  OG1 . THR A 1 197 ? -18.586 9.199   -18.145 1.00 96.37 197 A 1 
ATOM   1583 C  CG2 . THR A 1 197 ? -20.029 7.382   -17.705 1.00 95.74 197 A 1 
ATOM   1584 N  N   . VAL A 1 198 ? -18.661 7.226   -14.171 1.00 98.91 198 A 1 
ATOM   1585 C  CA  . VAL A 1 198 ? -18.887 6.262   -13.088 1.00 98.90 198 A 1 
ATOM   1586 C  C   . VAL A 1 198 ? -19.508 6.941   -11.865 1.00 98.96 198 A 1 
ATOM   1587 O  O   . VAL A 1 198 ? -20.537 6.484   -11.366 1.00 98.89 198 A 1 
ATOM   1588 C  CB  . VAL A 1 198 ? -17.570 5.545   -12.734 1.00 98.88 198 A 1 
ATOM   1589 C  CG1 . VAL A 1 198 ? -17.661 4.726   -11.437 1.00 98.49 198 A 1 
ATOM   1590 C  CG2 . VAL A 1 198 ? -17.162 4.578   -13.853 1.00 98.56 198 A 1 
ATOM   1591 N  N   . MET A 1 199 ? -18.938 8.047   -11.411 1.00 98.96 199 A 1 
ATOM   1592 C  CA  . MET A 1 199 ? -19.400 8.765   -10.219 1.00 98.91 199 A 1 
ATOM   1593 C  C   . MET A 1 199 ? -20.777 9.403   -10.414 1.00 98.97 199 A 1 
ATOM   1594 O  O   . MET A 1 199 ? -21.622 9.321   -9.516  1.00 98.86 199 A 1 
ATOM   1595 C  CB  . MET A 1 199 ? -18.381 9.827   -9.811  1.00 98.92 199 A 1 
ATOM   1596 C  CG  . MET A 1 199 ? -17.063 9.250   -9.281  1.00 98.48 199 A 1 
ATOM   1597 S  SD  . MET A 1 199 ? -17.224 8.306   -7.746  1.00 98.08 199 A 1 
ATOM   1598 C  CE  . MET A 1 199 ? -16.603 6.731   -8.318  1.00 95.23 199 A 1 
ATOM   1599 N  N   . ASP A 1 200 ? -21.049 9.976   -11.587 1.00 98.95 200 A 1 
ATOM   1600 C  CA  . ASP A 1 200 ? -22.381 10.489  -11.931 1.00 98.93 200 A 1 
ATOM   1601 C  C   . ASP A 1 200 ? -23.432 9.366   -11.906 1.00 98.92 200 A 1 
ATOM   1602 O  O   . ASP A 1 200 ? -24.552 9.562   -11.419 1.00 98.77 200 A 1 
ATOM   1603 C  CB  . ASP A 1 200 ? -22.363 11.150  -13.327 1.00 98.86 200 A 1 
ATOM   1604 C  CG  . ASP A 1 200 ? -21.752 12.553  -13.378 1.00 98.40 200 A 1 
ATOM   1605 O  OD1 . ASP A 1 200 ? -21.677 13.219  -12.328 1.00 96.94 200 A 1 
ATOM   1606 O  OD2 . ASP A 1 200 ? -21.444 13.033  -14.507 1.00 96.88 200 A 1 
ATOM   1607 N  N   . GLY A 1 201 ? -23.077 8.190   -12.389 1.00 98.96 201 A 1 
ATOM   1608 C  CA  . GLY A 1 201 ? -23.913 6.992   -12.328 1.00 98.84 201 A 1 
ATOM   1609 C  C   . GLY A 1 201 ? -24.210 6.562   -10.890 1.00 98.82 201 A 1 
ATOM   1610 O  O   . GLY A 1 201 ? -25.372 6.341   -10.541 1.00 98.69 201 A 1 
ATOM   1611 N  N   . TYR A 1 202 ? -23.199 6.519   -10.040 1.00 98.88 202 A 1 
ATOM   1612 C  CA  . TYR A 1 202 ? -23.359 6.167   -8.626  1.00 98.89 202 A 1 
ATOM   1613 C  C   . TYR A 1 202 ? -24.218 7.192   -7.874  1.00 98.88 202 A 1 
ATOM   1614 O  O   . TYR A 1 202 ? -25.153 6.792   -7.171  1.00 98.64 202 A 1 
ATOM   1615 C  CB  . TYR A 1 202 ? -21.994 6.009   -7.957  1.00 98.87 202 A 1 
ATOM   1616 C  CG  . TYR A 1 202 ? -21.150 4.827   -8.410  1.00 98.87 202 A 1 
ATOM   1617 C  CD1 . TYR A 1 202 ? -21.688 3.766   -9.166  1.00 98.72 202 A 1 
ATOM   1618 C  CD2 . TYR A 1 202 ? -19.790 4.781   -8.030  1.00 98.74 202 A 1 
ATOM   1619 C  CE1 . TYR A 1 202 ? -20.888 2.675   -9.546  1.00 98.66 202 A 1 
ATOM   1620 C  CE2 . TYR A 1 202 ? -18.979 3.698   -8.405  1.00 98.66 202 A 1 
ATOM   1621 C  CZ  . TYR A 1 202 ? -19.533 2.648   -9.162  1.00 98.74 202 A 1 
ATOM   1622 O  OH  . TYR A 1 202 ? -18.745 1.586   -9.532  1.00 98.48 202 A 1 
ATOM   1623 N  N   . ARG A 1 203 ? -23.982 8.484   -8.084  1.00 98.84 203 A 1 
ATOM   1624 C  CA  . ARG A 1 203 ? -24.793 9.551   -7.479  1.00 98.89 203 A 1 
ATOM   1625 C  C   . ARG A 1 203 ? -26.272 9.415   -7.863  1.00 98.76 203 A 1 
ATOM   1626 O  O   . ARG A 1 203 ? -27.131 9.437   -6.992  1.00 98.40 203 A 1 
ATOM   1627 C  CB  . ARG A 1 203 ? -24.224 10.916  -7.893  1.00 98.61 203 A 1 
ATOM   1628 C  CG  . ARG A 1 203 ? -25.028 12.065  -7.279  1.00 97.77 203 A 1 
ATOM   1629 C  CD  . ARG A 1 203 ? -24.444 13.422  -7.702  1.00 97.14 203 A 1 
ATOM   1630 N  NE  . ARG A 1 203 ? -23.231 13.731  -6.953  1.00 96.65 203 A 1 
ATOM   1631 C  CZ  . ARG A 1 203 ? -22.215 14.483  -7.327  1.00 97.37 203 A 1 
ATOM   1632 N  NH1 . ARG A 1 203 ? -22.125 14.986  -8.520  1.00 92.80 203 A 1 
ATOM   1633 N  NH2 . ARG A 1 203 ? -21.272 14.750  -6.477  1.00 92.64 203 A 1 
ATOM   1634 N  N   . LYS A 1 204 ? -26.574 9.237   -9.152  1.00 98.86 204 A 1 
ATOM   1635 C  CA  . LYS A 1 204 ? -27.955 9.098   -9.646  1.00 98.70 204 A 1 
ATOM   1636 C  C   . LYS A 1 204 ? -28.682 7.861   -9.104  1.00 98.79 204 A 1 
ATOM   1637 O  O   . LYS A 1 204 ? -29.900 7.897   -8.971  1.00 98.26 204 A 1 
ATOM   1638 C  CB  . LYS A 1 204 ? -27.951 9.039   -11.176 1.00 98.52 204 A 1 
ATOM   1639 C  CG  . LYS A 1 204 ? -27.743 10.429  -11.806 1.00 88.40 204 A 1 
ATOM   1640 C  CD  . LYS A 1 204 ? -27.632 10.288  -13.321 1.00 86.40 204 A 1 
ATOM   1641 C  CE  . LYS A 1 204 ? -27.383 11.662  -13.944 1.00 74.47 204 A 1 
ATOM   1642 N  NZ  . LYS A 1 204 ? -27.145 11.567  -15.413 1.00 66.41 204 A 1 
ATOM   1643 N  N   . THR A 1 205 ? -27.953 6.803   -8.798  1.00 98.53 205 A 1 
ATOM   1644 C  CA  . THR A 1 205 ? -28.515 5.517   -8.347  1.00 98.49 205 A 1 
ATOM   1645 C  C   . THR A 1 205 ? -28.375 5.285   -6.840  1.00 98.28 205 A 1 
ATOM   1646 O  O   . THR A 1 205 ? -28.744 4.221   -6.350  1.00 97.48 205 A 1 
ATOM   1647 C  CB  . THR A 1 205 ? -27.941 4.344   -9.150  1.00 98.23 205 A 1 
ATOM   1648 O  OG1 . THR A 1 205 ? -26.538 4.333   -9.074  1.00 97.06 205 A 1 
ATOM   1649 C  CG2 . THR A 1 205 ? -28.309 4.434   -10.633 1.00 96.55 205 A 1 
ATOM   1650 N  N   . GLY A 1 206 ? -27.860 6.266   -6.085  1.00 98.33 206 A 1 
ATOM   1651 C  CA  . GLY A 1 206 ? -27.676 6.171   -4.634  1.00 98.08 206 A 1 
ATOM   1652 C  C   . GLY A 1 206 ? -26.588 5.184   -4.199  1.00 98.03 206 A 1 
ATOM   1653 O  O   . GLY A 1 206 ? -26.605 4.708   -3.070  1.00 97.10 206 A 1 
ATOM   1654 N  N   . GLN A 1 207 ? -25.664 4.867   -5.094  1.00 98.31 207 A 1 
ATOM   1655 C  CA  . GLN A 1 207 ? -24.515 4.024   -4.792  1.00 98.30 207 A 1 
ATOM   1656 C  C   . GLN A 1 207 ? -23.387 4.837   -4.160  1.00 98.34 207 A 1 
ATOM   1657 O  O   . GLN A 1 207 ? -23.309 6.056   -4.310  1.00 98.10 207 A 1 
ATOM   1658 C  CB  . GLN A 1 207 ? -24.010 3.300   -6.047  1.00 98.16 207 A 1 
ATOM   1659 C  CG  . GLN A 1 207 ? -25.092 2.474   -6.737  1.00 97.48 207 A 1 
ATOM   1660 C  CD  . GLN A 1 207 ? -24.522 1.589   -7.839  1.00 97.35 207 A 1 
ATOM   1661 O  OE1 . GLN A 1 207 ? -23.629 0.796   -7.605  1.00 92.02 207 A 1 
ATOM   1662 N  NE2 . GLN A 1 207 ? -25.000 1.706   -9.050  1.00 91.98 207 A 1 
ATOM   1663 N  N   . ARG A 1 208 ? -22.486 4.146   -3.473  1.00 98.40 208 A 1 
ATOM   1664 C  CA  . ARG A 1 208 ? -21.300 4.743   -2.860  1.00 98.47 208 A 1 
ATOM   1665 C  C   . ARG A 1 208 ? -20.026 4.055   -3.322  1.00 98.65 208 A 1 
ATOM   1666 O  O   . ARG A 1 208 ? -20.070 2.966   -3.903  1.00 98.51 208 A 1 
ATOM   1667 C  CB  . ARG A 1 208 ? -21.433 4.741   -1.334  1.00 98.14 208 A 1 
ATOM   1668 C  CG  . ARG A 1 208 ? -22.631 5.584   -0.902  1.00 95.74 208 A 1 
ATOM   1669 C  CD  . ARG A 1 208 ? -22.531 5.937   0.556   1.00 89.78 208 A 1 
ATOM   1670 N  NE  . ARG A 1 208 ? -23.699 6.712   0.988   1.00 84.71 208 A 1 
ATOM   1671 C  CZ  . ARG A 1 208 ? -23.824 7.319   2.144   1.00 77.95 208 A 1 
ATOM   1672 N  NH1 . ARG A 1 208 ? -22.874 7.295   3.032   1.00 72.37 208 A 1 
ATOM   1673 N  NH2 . ARG A 1 208 ? -24.919 7.949   2.436   1.00 75.78 208 A 1 
ATOM   1674 N  N   . ALA A 1 209 ? -18.882 4.695   -3.037  1.00 98.67 209 A 1 
ATOM   1675 C  CA  . ALA A 1 209 ? -17.582 4.206   -3.450  1.00 98.77 209 A 1 
ATOM   1676 C  C   . ALA A 1 209 ? -16.516 4.351   -2.358  1.00 98.84 209 A 1 
ATOM   1677 O  O   . ALA A 1 209 ? -16.481 5.342   -1.630  1.00 98.73 209 A 1 
ATOM   1678 C  CB  . ALA A 1 209 ? -17.169 4.923   -4.737  1.00 98.73 209 A 1 
ATOM   1679 N  N   . ILE A 1 210 ? -15.628 3.381   -2.309  1.00 98.82 210 A 1 
ATOM   1680 C  CA  . ILE A 1 210 ? -14.288 3.546   -1.755  1.00 98.97 210 A 1 
ATOM   1681 C  C   . ILE A 1 210 ? -13.335 3.613   -2.949  1.00 98.96 210 A 1 
ATOM   1682 O  O   . ILE A 1 210 ? -13.259 2.669   -3.737  1.00 98.93 210 A 1 
ATOM   1683 C  CB  . ILE A 1 210 ? -13.939 2.411   -0.772  1.00 98.85 210 A 1 
ATOM   1684 C  CG1 . ILE A 1 210 ? -14.892 2.461   0.436   1.00 98.39 210 A 1 
ATOM   1685 C  CG2 . ILE A 1 210 ? -12.474 2.542   -0.319  1.00 98.60 210 A 1 
ATOM   1686 C  CD1 . ILE A 1 210 ? -14.771 1.258   1.375   1.00 96.88 210 A 1 
ATOM   1687 N  N   . VAL A 1 211 ? -12.646 4.733   -3.090  1.00 98.93 211 A 1 
ATOM   1688 C  CA  . VAL A 1 211 ? -11.679 4.933   -4.180  1.00 98.97 211 A 1 
ATOM   1689 C  C   . VAL A 1 211 ? -10.303 4.499   -3.699  1.00 98.95 211 A 1 
ATOM   1690 O  O   . VAL A 1 211 ? -9.942  4.753   -2.555  1.00 98.93 211 A 1 
ATOM   1691 C  CB  . VAL A 1 211 ? -11.701 6.379   -4.693  1.00 98.94 211 A 1 
ATOM   1692 C  CG1 . VAL A 1 211 ? -10.771 6.557   -5.898  1.00 98.73 211 A 1 
ATOM   1693 C  CG2 . VAL A 1 211 ? -13.107 6.797   -5.130  1.00 98.72 211 A 1 
ATOM   1694 N  N   . SER A 1 212 ? -9.524  3.843   -4.556  1.00 98.90 212 A 1 
ATOM   1695 C  CA  . SER A 1 212 ? -8.139  3.508   -4.259  1.00 98.97 212 A 1 
ATOM   1696 C  C   . SER A 1 212 ? -7.224  3.870   -5.425  1.00 98.95 212 A 1 
ATOM   1697 O  O   . SER A 1 212 ? -7.611  3.750   -6.587  1.00 98.86 212 A 1 
ATOM   1698 C  CB  . SER A 1 212 ? -8.015  2.042   -3.868  1.00 98.71 212 A 1 
ATOM   1699 O  OG  . SER A 1 212 ? -6.794  1.842   -3.221  1.00 84.55 212 A 1 
ATOM   1700 N  N   . MET A 1 213 ? -6.023  4.350   -5.110  1.00 98.90 213 A 1 
ATOM   1701 C  CA  . MET A 1 213 ? -5.011  4.753   -6.080  1.00 98.90 213 A 1 
ATOM   1702 C  C   . MET A 1 213 ? -3.631  4.593   -5.449  1.00 98.98 213 A 1 
ATOM   1703 O  O   . MET A 1 213 ? -3.495  4.737   -4.241  1.00 98.69 213 A 1 
ATOM   1704 C  CB  . MET A 1 213 ? -5.264  6.199   -6.529  1.00 98.57 213 A 1 
ATOM   1705 C  CG  . MET A 1 213 ? -5.194  7.226   -5.394  1.00 97.74 213 A 1 
ATOM   1706 S  SD  . MET A 1 213 ? -5.861  8.867   -5.802  1.00 98.05 213 A 1 
ATOM   1707 C  CE  . MET A 1 213 ? -7.601  8.474   -5.917  1.00 95.59 213 A 1 
ATOM   1708 N  N   . HIS A 1 214 ? -2.600  4.316   -6.258  1.00 98.95 214 A 1 
ATOM   1709 C  CA  . HIS A 1 214 ? -1.259  4.147   -5.705  1.00 98.95 214 A 1 
ATOM   1710 C  C   . HIS A 1 214 ? -0.712  5.464   -5.147  1.00 98.82 214 A 1 
ATOM   1711 O  O   . HIS A 1 214 ? -0.373  5.550   -3.970  1.00 98.50 214 A 1 
ATOM   1712 C  CB  . HIS A 1 214 ? -0.341  3.529   -6.762  1.00 98.84 214 A 1 
ATOM   1713 C  CG  . HIS A 1 214 ? 1.020   3.230   -6.197  1.00 98.83 214 A 1 
ATOM   1714 N  ND1 . HIS A 1 214 ? 1.281   2.441   -5.090  1.00 98.27 214 A 1 
ATOM   1715 C  CD2 . HIS A 1 214 ? 2.215   3.737   -6.637  1.00 98.32 214 A 1 
ATOM   1716 C  CE1 . HIS A 1 214 ? 2.599   2.474   -4.877  1.00 98.25 214 A 1 
ATOM   1717 N  NE2 . HIS A 1 214 ? 3.194   3.241   -5.794  1.00 98.27 214 A 1 
ATOM   1718 N  N   . ILE A 1 215 ? -0.720  6.502   -5.965  1.00 98.86 215 A 1 
ATOM   1719 C  CA  . ILE A 1 215 ? -0.156  7.819   -5.648  1.00 98.83 215 A 1 
ATOM   1720 C  C   . ILE A 1 215 ? -1.292  8.800   -5.351  1.00 98.88 215 A 1 
ATOM   1721 O  O   . ILE A 1 215 ? -2.057  9.168   -6.244  1.00 98.72 215 A 1 
ATOM   1722 C  CB  . ILE A 1 215 ? 0.769   8.317   -6.780  1.00 98.76 215 A 1 
ATOM   1723 C  CG1 . ILE A 1 215 ? 1.748   7.207   -7.238  1.00 98.34 215 A 1 
ATOM   1724 C  CG2 . ILE A 1 215 ? 1.523   9.564   -6.290  1.00 98.31 215 A 1 
ATOM   1725 C  CD1 . ILE A 1 215 ? 2.679   7.617   -8.381  1.00 97.62 215 A 1 
ATOM   1726 N  N   . CYS A 1 216 ? -1.391  9.252   -4.110  1.00 98.79 216 A 1 
ATOM   1727 C  CA  . CYS A 1 216 ? -2.323  10.298  -3.716  1.00 98.62 216 A 1 
ATOM   1728 C  C   . CYS A 1 216 ? -1.905  11.666  -4.289  1.00 98.64 216 A 1 
ATOM   1729 O  O   . CYS A 1 216 ? -0.717  11.928  -4.457  1.00 97.74 216 A 1 
ATOM   1730 C  CB  . CYS A 1 216 ? -2.383  10.371  -2.189  1.00 97.68 216 A 1 
ATOM   1731 S  SG  . CYS A 1 216 ? -3.911  9.766   -1.415  1.00 93.35 216 A 1 
ATOM   1732 N  N   . PRO A 1 217 ? -2.853  12.595  -4.514  1.00 98.62 217 A 1 
ATOM   1733 C  CA  . PRO A 1 217 ? -2.536  13.996  -4.746  1.00 98.54 217 A 1 
ATOM   1734 C  C   . PRO A 1 217 ? -1.773  14.623  -3.574  1.00 98.43 217 A 1 
ATOM   1735 O  O   . PRO A 1 217 ? -1.897  14.181  -2.424  1.00 97.48 217 A 1 
ATOM   1736 C  CB  . PRO A 1 217 ? -3.870  14.716  -4.968  1.00 97.81 217 A 1 
ATOM   1737 C  CG  . PRO A 1 217 ? -4.867  13.603  -5.232  1.00 95.40 217 A 1 
ATOM   1738 C  CD  . PRO A 1 217 ? -4.290  12.404  -4.503  1.00 98.15 217 A 1 
ATOM   1739 N  N   . GLY A 1 218 ? -1.038  15.691  -3.853  1.00 98.25 218 A 1 
ATOM   1740 C  CA  . GLY A 1 218 ? -0.286  16.458  -2.865  1.00 98.08 218 A 1 
ATOM   1741 C  C   . GLY A 1 218 ? 1.203   16.109  -2.857  1.00 98.01 218 A 1 
ATOM   1742 O  O   . GLY A 1 218 ? 1.801   15.791  -3.880  1.00 96.88 218 A 1 
ATOM   1743 N  N   . VAL A 1 219 ? 1.810   16.205  -1.671  1.00 97.84 219 A 1 
ATOM   1744 C  CA  . VAL A 1 219 ? 3.268   16.151  -1.474  1.00 97.53 219 A 1 
ATOM   1745 C  C   . VAL A 1 219 ? 3.669   15.020  -0.526  1.00 97.77 219 A 1 
ATOM   1746 O  O   . VAL A 1 219 ? 2.847   14.512  0.230   1.00 96.84 219 A 1 
ATOM   1747 C  CB  . VAL A 1 219 ? 3.803   17.499  -0.967  1.00 96.55 219 A 1 
ATOM   1748 C  CG1 . VAL A 1 219 ? 3.472   18.636  -1.931  1.00 93.76 219 A 1 
ATOM   1749 C  CG2 . VAL A 1 219 ? 3.271   17.868  0.418   1.00 93.54 219 A 1 
ATOM   1750 N  N   . ALA A 1 220 ? 4.959   14.664  -0.520  1.00 96.92 220 A 1 
ATOM   1751 C  CA  . ALA A 1 220 ? 5.532   13.806  0.506   1.00 96.61 220 A 1 
ATOM   1752 C  C   . ALA A 1 220 ? 6.122   14.660  1.637   1.00 96.37 220 A 1 
ATOM   1753 O  O   . ALA A 1 220 ? 7.139   15.326  1.447   1.00 94.02 220 A 1 
ATOM   1754 C  CB  . ALA A 1 220 ? 6.584   12.896  -0.137  1.00 95.81 220 A 1 
ATOM   1755 N  N   . GLU A 1 221 ? 5.557   14.651  2.830   1.00 95.28 221 A 1 
ATOM   1756 C  CA  . GLU A 1 221 ? 5.894   15.572  3.930   1.00 94.42 221 A 1 
ATOM   1757 C  C   . GLU A 1 221 ? 7.361   15.520  4.374   1.00 94.53 221 A 1 
ATOM   1758 O  O   . GLU A 1 221 ? 7.895   16.498  4.883   1.00 92.11 221 A 1 
ATOM   1759 C  CB  . GLU A 1 221 ? 5.040   15.273  5.168   1.00 91.98 221 A 1 
ATOM   1760 C  CG  . GLU A 1 221 ? 3.545   15.470  4.988   1.00 88.90 221 A 1 
ATOM   1761 C  CD  . GLU A 1 221 ? 2.794   14.228  4.522   1.00 90.92 221 A 1 
ATOM   1762 O  OE1 . GLU A 1 221 ? 1.613   14.096  4.906   1.00 86.93 221 A 1 
ATOM   1763 O  OE2 . GLU A 1 221 ? 3.320   13.433  3.728   1.00 87.66 221 A 1 
ATOM   1764 N  N   . ARG A 1 222 ? 8.023   14.372  4.180   1.00 93.66 222 A 1 
ATOM   1765 C  CA  . ARG A 1 222 ? 9.426   14.192  4.565   1.00 92.57 222 A 1 
ATOM   1766 C  C   . ARG A 1 222 ? 10.442  14.870  3.642   1.00 92.61 222 A 1 
ATOM   1767 O  O   . ARG A 1 222 ? 11.631  14.812  3.917   1.00 90.72 222 A 1 
ATOM   1768 C  CB  . ARG A 1 222 ? 9.713   12.695  4.757   1.00 90.29 222 A 1 
ATOM   1769 C  CG  . ARG A 1 222 ? 9.595   11.887  3.464   1.00 84.09 222 A 1 
ATOM   1770 C  CD  . ARG A 1 222 ? 9.671   10.376  3.715   1.00 83.87 222 A 1 
ATOM   1771 N  NE  . ARG A 1 222 ? 10.990  9.963   4.227   1.00 80.82 222 A 1 
ATOM   1772 C  CZ  . ARG A 1 222 ? 11.358  8.713   4.484   1.00 79.62 222 A 1 
ATOM   1773 N  NH1 . ARG A 1 222 ? 10.549  7.720   4.305   1.00 73.72 222 A 1 
ATOM   1774 N  NH2 . ARG A 1 222 ? 12.546  8.439   4.911   1.00 72.03 222 A 1 
ATOM   1775 N  N   . PHE A 1 223 ? 9.975   15.464  2.544   1.00 94.42 223 A 1 
ATOM   1776 C  CA  . PHE A 1 223 ? 10.801  16.163  1.559   1.00 94.11 223 A 1 
ATOM   1777 C  C   . PHE A 1 223 ? 10.189  17.521  1.207   1.00 94.97 223 A 1 
ATOM   1778 O  O   . PHE A 1 223 ? 8.976   17.665  1.190   1.00 92.80 223 A 1 
ATOM   1779 C  CB  . PHE A 1 223 ? 10.945  15.303  0.303   1.00 92.42 223 A 1 
ATOM   1780 C  CG  . PHE A 1 223 ? 11.413  13.880  0.532   1.00 90.42 223 A 1 
ATOM   1781 C  CD1 . PHE A 1 223 ? 12.711  13.634  1.008   1.00 86.13 223 A 1 
ATOM   1782 C  CD2 . PHE A 1 223 ? 10.566  12.797  0.262   1.00 85.36 223 A 1 
ATOM   1783 C  CE1 . PHE A 1 223 ? 13.159  12.321  1.206   1.00 83.70 223 A 1 
ATOM   1784 C  CE2 . PHE A 1 223 ? 11.006  11.477  0.454   1.00 82.97 223 A 1 
ATOM   1785 C  CZ  . PHE A 1 223 ? 12.302  11.238  0.934   1.00 82.84 223 A 1 
ATOM   1786 N  N   . ASN A 1 224 ? 11.036  18.569  0.944   1.00 92.98 224 A 1 
ATOM   1787 C  CA  . ASN A 1 224 ? 10.631  19.801  0.377   1.00 93.80 224 A 1 
ATOM   1788 C  C   . ASN A 1 224 ? 10.563  19.663  -1.111  1.00 93.43 224 A 1 
ATOM   1789 O  O   . ASN A 1 224 ? 11.305  18.945  -1.704  1.00 90.23 224 A 1 
ATOM   1790 C  CB  . ASN A 1 224 ? 11.561  20.905  0.819   1.00 92.99 224 A 1 
ATOM   1791 C  CG  . ASN A 1 224 ? 11.538  21.183  2.216   1.00 91.34 224 A 1 
ATOM   1792 O  OD1 . ASN A 1 224 ? 10.488  21.100  2.888   1.00 87.31 224 A 1 
ATOM   1793 N  ND2 . ASN A 1 224 ? 12.259  21.572  2.908   1.00 87.73 224 A 1 
ATOM   1794 N  N   . TYR A 1 225 ? 9.681   20.410  -1.791  1.00 92.92 225 A 1 
ATOM   1795 C  CA  . TYR A 1 225 ? 9.447   20.375  -3.241  1.00 92.22 225 A 1 
ATOM   1796 C  C   . TYR A 1 225 ? 9.115   18.958  -3.733  1.00 92.72 225 A 1 
ATOM   1797 O  O   . TYR A 1 225 ? 9.716   18.439  -4.662  1.00 89.53 225 A 1 
ATOM   1798 C  CB  . TYR A 1 225 ? 10.615  21.012  -3.989  1.00 90.74 225 A 1 
ATOM   1799 C  CG  . TYR A 1 225 ? 11.022  22.356  -3.450  1.00 87.13 225 A 1 
ATOM   1800 C  CD1 . TYR A 1 225 ? 10.255  23.496  -3.750  1.00 83.97 225 A 1 
ATOM   1801 C  CD2 . TYR A 1 225 ? 12.155  22.484  -2.623  1.00 84.56 225 A 1 
ATOM   1802 C  CE1 . TYR A 1 225 ? 10.624  24.749  -3.238  1.00 81.64 225 A 1 
ATOM   1803 C  CE2 . TYR A 1 225 ? 12.529  23.728  -2.111  1.00 81.14 225 A 1 
ATOM   1804 C  CZ  . TYR A 1 225 ? 11.755  24.860  -2.423  1.00 81.79 225 A 1 
ATOM   1805 O  OH  . TYR A 1 225 ? 12.115  26.090  -1.925  1.00 76.92 225 A 1 
ATOM   1806 N  N   . SER A 1 226 ? 8.170   18.327  -3.041  1.00 94.63 226 A 1 
ATOM   1807 C  CA  . SER A 1 226 ? 7.896   16.899  -3.149  1.00 94.65 226 A 1 
ATOM   1808 C  C   . SER A 1 226 ? 6.527   16.586  -3.740  1.00 95.83 226 A 1 
ATOM   1809 O  O   . SER A 1 226 ? 5.927   15.564  -3.411  1.00 94.30 226 A 1 
ATOM   1810 C  CB  . SER A 1 226 ? 8.102   16.238  -1.787  1.00 92.24 226 A 1 
ATOM   1811 O  OG  . SER A 1 226 ? 7.213   16.773  -0.836  1.00 88.95 226 A 1 
ATOM   1812 N  N   . ASP A 1 227 ? 6.026   17.476  -4.624  1.00 96.13 227 A 1 
ATOM   1813 C  CA  . ASP A 1 227 ? 4.839   17.226  -5.428  1.00 96.52 227 A 1 
ATOM   1814 C  C   . ASP A 1 227 ? 4.978   15.891  -6.156  1.00 97.24 227 A 1 
ATOM   1815 O  O   . ASP A 1 227 ? 5.990   15.627  -6.808  1.00 96.03 227 A 1 
ATOM   1816 C  CB  . ASP A 1 227 ? 4.630   18.353  -6.439  1.00 95.30 227 A 1 
ATOM   1817 C  CG  . ASP A 1 227 ? 4.459   19.686  -5.727  1.00 90.80 227 A 1 
ATOM   1818 O  OD1 . ASP A 1 227 ? 3.305   19.986  -5.334  1.00 84.52 227 A 1 
ATOM   1819 O  OD2 . ASP A 1 227 ? 5.494   20.362  -5.514  1.00 84.72 227 A 1 
ATOM   1820 N  N   . GLN A 1 228 ? 3.963   15.032  -6.030  1.00 98.08 228 A 1 
ATOM   1821 C  CA  . GLN A 1 228 ? 3.995   13.687  -6.597  1.00 98.18 228 A 1 
ATOM   1822 C  C   . GLN A 1 228 ? 3.434   13.657  -8.021  1.00 98.33 228 A 1 
ATOM   1823 O  O   . GLN A 1 228 ? 3.919   12.912  -8.860  1.00 97.48 228 A 1 
ATOM   1824 C  CB  . GLN A 1 228 ? 3.232   12.721  -5.687  1.00 97.82 228 A 1 
ATOM   1825 C  CG  . GLN A 1 228 ? 3.823   12.620  -4.271  1.00 96.79 228 A 1 
ATOM   1826 C  CD  . GLN A 1 228 ? 5.296   12.235  -4.299  1.00 96.42 228 A 1 
ATOM   1827 O  OE1 . GLN A 1 228 ? 5.664   11.139  -4.693  1.00 89.29 228 A 1 
ATOM   1828 N  NE2 . GLN A 1 228 ? 6.184   13.120  -3.926  1.00 88.32 228 A 1 
ATOM   1829 N  N   . LEU A 1 229 ? 2.420   14.461  -8.290  1.00 98.26 229 A 1 
ATOM   1830 C  CA  . LEU A 1 229 ? 1.733   14.499  -9.566  1.00 98.27 229 A 1 
ATOM   1831 C  C   . LEU A 1 229 ? 2.105   15.776  -10.333 1.00 97.93 229 A 1 
ATOM   1832 O  O   . LEU A 1 229 ? 2.435   16.794  -9.736  1.00 97.51 229 A 1 
ATOM   1833 C  CB  . LEU A 1 229 ? 0.214   14.381  -9.344  1.00 98.39 229 A 1 
ATOM   1834 C  CG  . LEU A 1 229 ? -0.242  13.195  -8.470  1.00 98.17 229 A 1 
ATOM   1835 C  CD1 . LEU A 1 229 ? -1.764  13.143  -8.441  1.00 98.03 229 A 1 
ATOM   1836 C  CD2 . LEU A 1 229 ? 0.266   11.849  -8.980  1.00 98.02 229 A 1 
ATOM   1837 N  N   . TYR A 1 230 ? 2.008   15.732  -11.665 1.00 98.09 230 A 1 
ATOM   1838 C  CA  . TYR A 1 230 ? 2.054   16.961  -12.450 1.00 97.84 230 A 1 
ATOM   1839 C  C   . TYR A 1 230 ? 0.947   17.919  -11.975 1.00 97.91 230 A 1 
ATOM   1840 O  O   . TYR A 1 230 ? -0.178  17.460  -11.775 1.00 97.70 230 A 1 
ATOM   1841 C  CB  . TYR A 1 230 ? 1.866   16.649  -13.933 1.00 97.52 230 A 1 
ATOM   1842 C  CG  . TYR A 1 230 ? 3.044   15.966  -14.578 1.00 97.27 230 A 1 
ATOM   1843 C  CD1 . TYR A 1 230 ? 4.241   16.680  -14.789 1.00 96.35 230 A 1 
ATOM   1844 C  CD2 . TYR A 1 230 ? 2.954   14.628  -15.000 1.00 96.50 230 A 1 
ATOM   1845 C  CE1 . TYR A 1 230 ? 5.344   16.062  -15.405 1.00 95.71 230 A 1 
ATOM   1846 C  CE2 . TYR A 1 230 ? 4.048   13.998  -15.622 1.00 95.71 230 A 1 
ATOM   1847 C  CZ  . TYR A 1 230 ? 5.235   14.725  -15.815 1.00 95.89 230 A 1 
ATOM   1848 O  OH  . TYR A 1 230 ? 6.311   14.114  -16.419 1.00 94.32 230 A 1 
ATOM   1849 N  N   . PRO A 1 231 ? 1.203   19.231  -11.846 1.00 97.29 231 A 1 
ATOM   1850 C  CA  . PRO A 1 231 ? 0.237   20.184  -11.281 1.00 96.95 231 A 1 
ATOM   1851 C  C   . PRO A 1 231 ? -1.141  20.131  -11.943 1.00 97.34 231 A 1 
ATOM   1852 O  O   . PRO A 1 231 ? -2.161  20.062  -11.258 1.00 97.05 231 A 1 
ATOM   1853 C  CB  . PRO A 1 231 ? 0.893   21.559  -11.433 1.00 95.88 231 A 1 
ATOM   1854 C  CG  . PRO A 1 231 ? 2.389   21.244  -11.381 1.00 93.21 231 A 1 
ATOM   1855 C  CD  . PRO A 1 231 ? 2.482   19.886  -12.077 1.00 95.98 231 A 1 
ATOM   1856 N  N   . GLN A 1 232 ? -1.187  20.070  -13.279 1.00 96.98 232 A 1 
ATOM   1857 C  CA  . GLN A 1 232 ? -2.440  20.003  -14.032 1.00 96.78 232 A 1 
ATOM   1858 C  C   . GLN A 1 232 ? -3.277  18.748  -13.735 1.00 97.54 232 A 1 
ATOM   1859 O  O   . GLN A 1 232 ? -4.504  18.788  -13.847 1.00 97.09 232 A 1 
ATOM   1860 C  CB  . GLN A 1 232 ? -2.160  20.139  -15.540 1.00 95.36 232 A 1 
ATOM   1861 C  CG  . GLN A 1 232 ? -1.408  18.989  -16.229 1.00 90.36 232 A 1 
ATOM   1862 C  CD  . GLN A 1 232 ? 0.119   19.044  -16.116 1.00 89.20 232 A 1 
ATOM   1863 O  OE1 . GLN A 1 232 ? 0.698   19.697  -15.264 1.00 83.96 232 A 1 
ATOM   1864 N  NE2 . GLN A 1 232 ? 0.825   18.354  -16.986 1.00 82.36 232 A 1 
ATOM   1865 N  N   . TYR A 1 233 ? -2.642  17.641  -13.358 1.00 98.04 233 A 1 
ATOM   1866 C  CA  . TYR A 1 233 ? -3.344  16.420  -12.967 1.00 98.27 233 A 1 
ATOM   1867 C  C   . TYR A 1 233 ? -3.680  16.421  -11.482 1.00 98.41 233 A 1 
ATOM   1868 O  O   . TYR A 1 233 ? -4.774  15.983  -11.128 1.00 98.37 233 A 1 
ATOM   1869 C  CB  . TYR A 1 233 ? -2.521  15.183  -13.320 1.00 98.24 233 A 1 
ATOM   1870 C  CG  . TYR A 1 233 ? -2.194  15.024  -14.788 1.00 98.19 233 A 1 
ATOM   1871 C  CD1 . TYR A 1 233 ? -3.152  15.276  -15.789 1.00 97.71 233 A 1 
ATOM   1872 C  CD2 . TYR A 1 233 ? -0.900  14.609  -15.158 1.00 97.73 233 A 1 
ATOM   1873 C  CE1 . TYR A 1 233 ? -2.826  15.138  -17.138 1.00 97.35 233 A 1 
ATOM   1874 C  CE2 . TYR A 1 233 ? -0.562  14.460  -16.510 1.00 97.35 233 A 1 
ATOM   1875 C  CZ  . TYR A 1 233 ? -1.526  14.735  -17.494 1.00 97.46 233 A 1 
ATOM   1876 O  OH  . TYR A 1 233 ? -1.186  14.618  -18.812 1.00 96.63 233 A 1 
ATOM   1877 N  N   . ASN A 1 234 ? -2.795  16.928  -10.640 1.00 98.27 234 A 1 
ATOM   1878 C  CA  . ASN A 1 234 ? -3.029  17.066  -9.209  1.00 98.33 234 A 1 
ATOM   1879 C  C   . ASN A 1 234 ? -4.327  17.834  -8.944  1.00 98.59 234 A 1 
ATOM   1880 O  O   . ASN A 1 234 ? -5.236  17.302  -8.308  1.00 98.52 234 A 1 
ATOM   1881 C  CB  . ASN A 1 234 ? -1.824  17.771  -8.569  1.00 98.22 234 A 1 
ATOM   1882 C  CG  . ASN A 1 234 ? -1.993  17.834  -7.066  1.00 98.12 234 A 1 
ATOM   1883 O  OD1 . ASN A 1 234 ? -1.728  16.869  -6.364  1.00 96.17 234 A 1 
ATOM   1884 N  ND2 . ASN A 1 234 ? -2.491  18.932  -6.543  1.00 96.25 234 A 1 
ATOM   1885 N  N   . ASP A 1 235 ? -4.431  19.043  -9.493  1.00 98.17 235 A 1 
ATOM   1886 C  CA  . ASP A 1 235 ? -5.547  19.944  -9.228  1.00 97.90 235 A 1 
ATOM   1887 C  C   . ASP A 1 235 ? -6.853  19.362  -9.777  1.00 98.31 235 A 1 
ATOM   1888 O  O   . ASP A 1 235 ? -7.875  19.311  -9.079  1.00 98.12 235 A 1 
ATOM   1889 C  CB  . ASP A 1 235 ? -5.245  21.323  -9.829  1.00 97.06 235 A 1 
ATOM   1890 C  CG  . ASP A 1 235 ? -4.018  22.014  -9.221  1.00 92.94 235 A 1 
ATOM   1891 O  OD1 . ASP A 1 235 ? -3.408  21.454  -8.275  1.00 89.78 235 A 1 
ATOM   1892 O  OD2 . ASP A 1 235 ? -3.677  23.102  -9.728  1.00 88.80 235 A 1 
ATOM   1893 N  N   . ARG A 1 236 ? -6.821  18.810  -10.993 1.00 98.15 236 A 1 
ATOM   1894 C  CA  . ARG A 1 236 ? -7.975  18.147  -11.607 1.00 98.36 236 A 1 
ATOM   1895 C  C   . ARG A 1 236 ? -8.408  16.899  -10.828 1.00 98.63 236 A 1 
ATOM   1896 O  O   . ARG A 1 236 ? -9.609  16.641  -10.723 1.00 98.55 236 A 1 
ATOM   1897 C  CB  . ARG A 1 236 ? -7.678  17.829  -13.077 1.00 98.05 236 A 1 
ATOM   1898 C  CG  . ARG A 1 236 ? -8.921  17.334  -13.823 1.00 96.37 236 A 1 
ATOM   1899 C  CD  . ARG A 1 236 ? -8.616  17.137  -15.311 1.00 94.81 236 A 1 
ATOM   1900 N  NE  . ARG A 1 236 ? -9.794  16.678  -16.059 1.00 93.10 236 A 1 
ATOM   1901 C  CZ  . ARG A 1 236 ? -9.827  16.307  -17.341 1.00 91.19 236 A 1 
ATOM   1902 N  NH1 . ARG A 1 236 ? -8.762  16.356  -18.090 1.00 89.36 236 A 1 
ATOM   1903 N  NH2 . ARG A 1 236 ? -10.927 15.894  -17.878 1.00 87.90 236 A 1 
ATOM   1904 N  N   . LEU A 1 237 ? -7.476  16.125  -10.281 1.00 98.63 237 A 1 
ATOM   1905 C  CA  . LEU A 1 237 ? -7.781  14.939  -9.488  1.00 98.84 237 A 1 
ATOM   1906 C  C   . LEU A 1 237 ? -8.393  15.312  -8.135  1.00 98.85 237 A 1 
ATOM   1907 O  O   . LEU A 1 237 ? -9.402  14.722  -7.744  1.00 98.87 237 A 1 
ATOM   1908 C  CB  . LEU A 1 237 ? -6.519  14.080  -9.338  1.00 98.82 237 A 1 
ATOM   1909 C  CG  . LEU A 1 237 ? -6.728  12.779  -8.537  1.00 98.64 237 A 1 
ATOM   1910 C  CD1 . LEU A 1 237 ? -7.766  11.859  -9.175  1.00 98.43 237 A 1 
ATOM   1911 C  CD2 . LEU A 1 237 ? -5.408  12.026  -8.449  1.00 98.43 237 A 1 
ATOM   1912 N  N   . VAL A 1 238 ? -7.841  16.313  -7.444  1.00 98.80 238 A 1 
ATOM   1913 C  CA  . VAL A 1 238 ? -8.407  16.839  -6.198  1.00 98.86 238 A 1 
ATOM   1914 C  C   . VAL A 1 238 ? -9.841  17.313  -6.418  1.00 98.94 238 A 1 
ATOM   1915 O  O   . VAL A 1 238 ? -10.750 16.877  -5.710  1.00 98.86 238 A 1 
ATOM   1916 C  CB  . VAL A 1 238 ? -7.529  17.973  -5.614  1.00 98.78 238 A 1 
ATOM   1917 C  CG1 . VAL A 1 238 ? -8.205  18.659  -4.411  1.00 98.41 238 A 1 
ATOM   1918 C  CG2 . VAL A 1 238 ? -6.191  17.422  -5.129  1.00 98.45 238 A 1 
ATOM   1919 N  N   . ASP A 1 239 ? -10.056 18.136  -7.450  1.00 98.83 239 A 1 
ATOM   1920 C  CA  . ASP A 1 239 ? -11.381 18.624  -7.827  1.00 98.70 239 A 1 
ATOM   1921 C  C   . ASP A 1 239 ? -12.342 17.477  -8.159  1.00 98.88 239 A 1 
ATOM   1922 O  O   . ASP A 1 239 ? -13.475 17.465  -7.683  1.00 98.70 239 A 1 
ATOM   1923 C  CB  . ASP A 1 239 ? -11.260 19.572  -9.028  1.00 98.44 239 A 1 
ATOM   1924 C  CG  . ASP A 1 239 ? -11.069 21.037  -8.658  1.00 96.00 239 A 1 
ATOM   1925 O  OD1 . ASP A 1 239 ? -10.798 21.337  -7.472  1.00 93.65 239 A 1 
ATOM   1926 O  OD2 . ASP A 1 239 ? -11.376 21.866  -9.538  1.00 93.08 239 A 1 
ATOM   1927 N  N   . SER A 1 240 ? -11.887 16.495  -8.942  1.00 98.78 240 A 1 
ATOM   1928 C  CA  . SER A 1 240 ? -12.702 15.355  -9.355  1.00 98.76 240 A 1 
ATOM   1929 C  C   . SER A 1 240 ? -13.119 14.487  -8.170  1.00 98.88 240 A 1 
ATOM   1930 O  O   . SER A 1 240 ? -14.254 14.028  -8.125  1.00 98.68 240 A 1 
ATOM   1931 C  CB  . SER A 1 240 ? -11.962 14.469  -10.368 1.00 98.42 240 A 1 
ATOM   1932 O  OG  . SER A 1 240 ? -11.666 15.195  -11.542 1.00 94.18 240 A 1 
ATOM   1933 N  N   . LEU A 1 241 ? -12.234 14.268  -7.197  1.00 98.88 241 A 1 
ATOM   1934 C  CA  . LEU A 1 241 ? -12.548 13.492  -5.998  1.00 98.92 241 A 1 
ATOM   1935 C  C   . LEU A 1 241 ? -13.479 14.271  -5.062  1.00 98.98 241 A 1 
ATOM   1936 O  O   . LEU A 1 241 ? -14.502 13.744  -4.641  1.00 98.81 241 A 1 
ATOM   1937 C  CB  . LEU A 1 241 ? -11.236 13.100  -5.296  1.00 98.90 241 A 1 
ATOM   1938 C  CG  . LEU A 1 241 ? -10.387 12.078  -6.076  1.00 98.78 241 A 1 
ATOM   1939 C  CD1 . LEU A 1 241 ? -8.999  11.991  -5.443  1.00 98.59 241 A 1 
ATOM   1940 C  CD2 . LEU A 1 241 ? -11.001 10.685  -6.067  1.00 98.43 241 A 1 
ATOM   1941 N  N   . ALA A 1 242 ? -13.165 15.532  -4.775  1.00 98.94 242 A 1 
ATOM   1942 C  CA  . ALA A 1 242 ? -13.955 16.356  -3.865  1.00 98.85 242 A 1 
ATOM   1943 C  C   . ALA A 1 242 ? -15.382 16.626  -4.389  1.00 98.84 242 A 1 
ATOM   1944 O  O   . ALA A 1 242 ? -16.323 16.683  -3.597  1.00 98.58 242 A 1 
ATOM   1945 C  CB  . ALA A 1 242 ? -13.193 17.655  -3.604  1.00 98.78 242 A 1 
ATOM   1946 N  N   . GLU A 1 243 ? -15.559 16.728  -5.704  1.00 98.85 243 A 1 
ATOM   1947 C  CA  . GLU A 1 243 ? -16.861 16.926  -6.355  1.00 98.75 243 A 1 
ATOM   1948 C  C   . GLU A 1 243 ? -17.871 15.821  -6.007  1.00 98.71 243 A 1 
ATOM   1949 O  O   . GLU A 1 243 ? -19.068 16.076  -5.951  1.00 98.38 243 A 1 
ATOM   1950 C  CB  . GLU A 1 243 ? -16.639 17.010  -7.874  1.00 98.19 243 A 1 
ATOM   1951 C  CG  . GLU A 1 243 ? -17.902 17.331  -8.697  1.00 92.12 243 A 1 
ATOM   1952 C  CD  . GLU A 1 243 ? -18.570 18.650  -8.277  1.00 88.47 243 A 1 
ATOM   1953 O  OE1 . GLU A 1 243 ? -19.809 18.704  -8.240  1.00 82.99 243 A 1 
ATOM   1954 O  OE2 . GLU A 1 243 ? -17.868 19.619  -7.912  1.00 83.04 243 A 1 
ATOM   1955 N  N   . TYR A 1 244 ? -17.390 14.613  -5.710  1.00 98.89 244 A 1 
ATOM   1956 C  CA  . TYR A 1 244 ? -18.200 13.446  -5.369  1.00 98.89 244 A 1 
ATOM   1957 C  C   . TYR A 1 244 ? -18.109 13.065  -3.885  1.00 98.84 244 A 1 
ATOM   1958 O  O   . TYR A 1 244 ? -18.202 11.892  -3.531  1.00 98.59 244 A 1 
ATOM   1959 C  CB  . TYR A 1 244 ? -17.864 12.286  -6.306  1.00 98.86 244 A 1 
ATOM   1960 C  CG  . TYR A 1 244 ? -18.137 12.587  -7.757  1.00 98.86 244 A 1 
ATOM   1961 C  CD1 . TYR A 1 244 ? -19.449 12.571  -8.266  1.00 98.63 244 A 1 
ATOM   1962 C  CD2 . TYR A 1 244 ? -17.075 12.913  -8.615  1.00 98.65 244 A 1 
ATOM   1963 C  CE1 . TYR A 1 244 ? -19.703 12.889  -9.610  1.00 98.40 244 A 1 
ATOM   1964 C  CE2 . TYR A 1 244 ? -17.313 13.232  -9.958  1.00 98.43 244 A 1 
ATOM   1965 C  CZ  . TYR A 1 244 ? -18.621 13.229  -10.451 1.00 98.50 244 A 1 
ATOM   1966 O  OH  . TYR A 1 244 ? -18.850 13.565  -11.754 1.00 97.83 244 A 1 
ATOM   1967 N  N   . ASN A 1 245 ? -17.953 14.051  -2.999  1.00 98.79 245 A 1 
ATOM   1968 C  CA  . ASN A 1 245 ? -17.892 13.829  -1.541  1.00 98.63 245 A 1 
ATOM   1969 C  C   . ASN A 1 245 ? -19.159 13.197  -0.945  1.00 98.58 245 A 1 
ATOM   1970 O  O   . ASN A 1 245 ? -19.112 12.650  0.156   1.00 97.82 245 A 1 
ATOM   1971 C  CB  . ASN A 1 245 ? -17.577 15.162  -0.859  1.00 98.32 245 A 1 
ATOM   1972 C  CG  . ASN A 1 245 ? -18.775 16.110  -0.794  1.00 97.99 245 A 1 
ATOM   1973 O  OD1 . ASN A 1 245 ? -19.449 16.395  -1.765  1.00 94.80 245 A 1 
ATOM   1974 N  ND2 . ASN A 1 245 ? -19.081 16.616  0.374   1.00 93.93 245 A 1 
ATOM   1975 N  N   . ASP A 1 246 ? -20.287 13.254  -1.654  1.00 98.49 246 A 1 
ATOM   1976 C  CA  . ASP A 1 246 ? -21.545 12.595  -1.324  1.00 98.36 246 A 1 
ATOM   1977 C  C   . ASP A 1 246 ? -21.565 11.100  -1.696  1.00 98.36 246 A 1 
ATOM   1978 O  O   . ASP A 1 246 ? -22.376 10.345  -1.178  1.00 97.63 246 A 1 
ATOM   1979 C  CB  . ASP A 1 246 ? -22.693 13.349  -2.008  1.00 98.02 246 A 1 
ATOM   1980 C  CG  . ASP A 1 246 ? -22.564 13.408  -3.540  1.00 97.64 246 A 1 
ATOM   1981 O  OD1 . ASP A 1 246 ? -21.481 13.756  -4.063  1.00 96.26 246 A 1 
ATOM   1982 O  OD2 . ASP A 1 246 ? -23.560 13.163  -4.251  1.00 95.58 246 A 1 
ATOM   1983 N  N   . VAL A 1 247 ? -20.674 10.678  -2.584  1.00 98.69 247 A 1 
ATOM   1984 C  CA  . VAL A 1 247 ? -20.534 9.292   -3.060  1.00 98.79 247 A 1 
ATOM   1985 C  C   . VAL A 1 247 ? -19.348 8.584   -2.389  1.00 98.70 247 A 1 
ATOM   1986 O  O   . VAL A 1 247 ? -19.458 7.414   -2.027  1.00 98.56 247 A 1 
ATOM   1987 C  CB  . VAL A 1 247 ? -20.383 9.264   -4.597  1.00 98.70 247 A 1 
ATOM   1988 C  CG1 . VAL A 1 247 ? -20.236 7.844   -5.147  1.00 98.39 247 A 1 
ATOM   1989 C  CG2 . VAL A 1 247 ? -21.581 9.917   -5.298  1.00 98.38 247 A 1 
ATOM   1990 N  N   . ILE A 1 248 ? -18.226 9.276   -2.224  1.00 98.80 248 A 1 
ATOM   1991 C  CA  . ILE A 1 248 ? -16.954 8.698   -1.785  1.00 98.81 248 A 1 
ATOM   1992 C  C   . ILE A 1 248 ? -16.882 8.674   -0.254  1.00 98.76 248 A 1 
ATOM   1993 O  O   . ILE A 1 248 ? -16.841 9.709   0.402   1.00 98.61 248 A 1 
ATOM   1994 C  CB  . ILE A 1 248 ? -15.765 9.442   -2.419  1.00 98.88 248 A 1 
ATOM   1995 C  CG1 . ILE A 1 248 ? -15.816 9.338   -3.967  1.00 98.76 248 A 1 
ATOM   1996 C  CG2 . ILE A 1 248 ? -14.437 8.876   -1.891  1.00 98.78 248 A 1 
ATOM   1997 C  CD1 . ILE A 1 248 ? -14.791 10.222  -4.686  1.00 98.69 248 A 1 
ATOM   1998 N  N   . LEU A 1 249 ? -16.785 7.470   0.313   1.00 98.79 249 A 1 
ATOM   1999 C  CA  . LEU A 1 249 ? -16.590 7.271   1.758   1.00 98.68 249 A 1 
ATOM   2000 C  C   . LEU A 1 249 ? -15.155 7.566   2.208   1.00 98.64 249 A 1 
ATOM   2001 O  O   . LEU A 1 249 ? -14.929 7.906   3.364   1.00 98.10 249 A 1 
ATOM   2002 C  CB  . LEU A 1 249 ? -16.955 5.826   2.139   1.00 98.23 249 A 1 
ATOM   2003 C  CG  . LEU A 1 249 ? -18.380 5.372   1.787   1.00 97.04 249 A 1 
ATOM   2004 C  CD1 . LEU A 1 249 ? -18.615 3.998   2.388   1.00 95.81 249 A 1 
ATOM   2005 C  CD2 . LEU A 1 249 ? -19.454 6.321   2.322   1.00 95.64 249 A 1 
ATOM   2006 N  N   . GLY A 1 250 ? -14.195 7.410   1.308   1.00 98.80 250 A 1 
ATOM   2007 C  CA  . GLY A 1 250 ? -12.778 7.622   1.554   1.00 98.81 250 A 1 
ATOM   2008 C  C   . GLY A 1 250 ? -11.931 7.178   0.364   1.00 98.97 250 A 1 
ATOM   2009 O  O   . GLY A 1 250 ? -12.391 6.430   -0.500  1.00 98.85 250 A 1 
ATOM   2010 N  N   . VAL A 1 251 ? -10.683 7.633   0.352   1.00 98.90 251 A 1 
ATOM   2011 C  CA  . VAL A 1 251 ? -9.665  7.275   -0.642  1.00 98.99 251 A 1 
ATOM   2012 C  C   . VAL A 1 251 ? -8.528  6.539   0.063   1.00 98.96 251 A 1 
ATOM   2013 O  O   . VAL A 1 251 ? -8.091  6.951   1.135   1.00 98.90 251 A 1 
ATOM   2014 C  CB  . VAL A 1 251 ? -9.157  8.519   -1.387  1.00 98.93 251 A 1 
ATOM   2015 C  CG1 . VAL A 1 251 ? -8.160  8.149   -2.483  1.00 98.74 251 A 1 
ATOM   2016 C  CG2 . VAL A 1 251 ? -10.297 9.315   -2.030  1.00 98.73 251 A 1 
ATOM   2017 N  N   . LEU A 1 252 ? -8.037  5.453   -0.526  1.00 98.95 252 A 1 
ATOM   2018 C  CA  . LEU A 1 252 ? -6.898  4.687   -0.027  1.00 98.97 252 A 1 
ATOM   2019 C  C   . LEU A 1 252 ? -5.719  4.837   -0.983  1.00 98.90 252 A 1 
ATOM   2020 O  O   . LEU A 1 252 ? -5.860  4.592   -2.178  1.00 98.78 252 A 1 
ATOM   2021 C  CB  . LEU A 1 252 ? -7.289  3.209   0.138   1.00 98.88 252 A 1 
ATOM   2022 C  CG  . LEU A 1 252 ? -8.508  2.943   1.033   1.00 97.75 252 A 1 
ATOM   2023 C  CD1 . LEU A 1 252 ? -8.704  1.447   1.176   1.00 93.54 252 A 1 
ATOM   2024 C  CD2 . LEU A 1 252 ? -8.361  3.534   2.440   1.00 93.43 252 A 1 
ATOM   2025 N  N   . CYS A 1 253 ? -4.555  5.208   -0.440  1.00 98.91 253 A 1 
ATOM   2026 C  CA  . CYS A 1 253 ? -3.317  5.379   -1.184  1.00 98.96 253 A 1 
ATOM   2027 C  C   . CYS A 1 253 ? -2.149  4.644   -0.520  1.00 98.84 253 A 1 
ATOM   2028 O  O   . CYS A 1 253 ? -2.206  4.303   0.660   1.00 98.47 253 A 1 
ATOM   2029 C  CB  . CYS A 1 253 ? -2.995  6.875   -1.328  1.00 98.68 253 A 1 
ATOM   2030 S  SG  . CYS A 1 253 ? -4.251  7.897   -2.128  1.00 97.90 253 A 1 
ATOM   2031 N  N   . GLY A 1 254 ? -1.078  4.431   -1.283  1.00 98.85 254 A 1 
ATOM   2032 C  CA  . GLY A 1 254 ? 0.207   3.916   -0.818  1.00 98.77 254 A 1 
ATOM   2033 C  C   . GLY A 1 254 ? 1.340   4.859   -1.208  1.00 98.57 254 A 1 
ATOM   2034 O  O   . GLY A 1 254 ? 1.250   6.071   -0.972  1.00 97.83 254 A 1 
ATOM   2035 N  N   . HIS A 1 255 ? 2.379   4.324   -1.840  1.00 98.42 255 A 1 
ATOM   2036 C  CA  . HIS A 1 255 ? 3.499   5.006   -2.491  1.00 98.25 255 A 1 
ATOM   2037 C  C   . HIS A 1 255 ? 4.501   5.699   -1.552  1.00 98.07 255 A 1 
ATOM   2038 O  O   . HIS A 1 255 ? 5.712   5.578   -1.749  1.00 97.11 255 A 1 
ATOM   2039 C  CB  . HIS A 1 255 ? 2.961   5.980   -3.545  1.00 97.95 255 A 1 
ATOM   2040 C  CG  . HIS A 1 255 ? 4.027   6.677   -4.335  1.00 97.96 255 A 1 
ATOM   2041 N  ND1 . HIS A 1 255 ? 4.928   6.063   -5.177  1.00 96.66 255 A 1 
ATOM   2042 C  CD2 . HIS A 1 255 ? 4.309   8.018   -4.361  1.00 96.64 255 A 1 
ATOM   2043 C  CE1 . HIS A 1 255 ? 5.727   7.014   -5.688  1.00 96.33 255 A 1 
ATOM   2044 N  NE2 . HIS A 1 255 ? 5.383   8.212   -5.217  1.00 96.57 255 A 1 
ATOM   2045 N  N   . LEU A 1 256 ? 4.047   6.427   -0.539  1.00 98.11 256 A 1 
ATOM   2046 C  CA  . LEU A 1 256 ? 4.943   7.197   0.333   1.00 97.82 256 A 1 
ATOM   2047 C  C   . LEU A 1 256 ? 5.633   6.356   1.414   1.00 97.48 256 A 1 
ATOM   2048 O  O   . LEU A 1 256 ? 6.568   6.842   2.052   1.00 96.10 256 A 1 
ATOM   2049 C  CB  . LEU A 1 256 ? 4.194   8.388   0.950   1.00 97.81 256 A 1 
ATOM   2050 C  CG  . LEU A 1 256 ? 3.601   9.384   -0.060  1.00 97.44 256 A 1 
ATOM   2051 C  CD1 . LEU A 1 256 ? 3.059   10.592  0.700   1.00 96.85 256 A 1 
ATOM   2052 C  CD2 . LEU A 1 256 ? 4.627   9.890   -1.076  1.00 96.65 256 A 1 
ATOM   2053 N  N   . HIS A 1 257 ? 5.178   5.125   1.628   1.00 97.60 257 A 1 
ATOM   2054 C  CA  . HIS A 1 257 ? 5.644   4.175   2.656   1.00 97.61 257 A 1 
ATOM   2055 C  C   . HIS A 1 257 ? 5.429   4.636   4.108   1.00 97.62 257 A 1 
ATOM   2056 O  O   . HIS A 1 257 ? 5.806   3.941   5.046   1.00 96.58 257 A 1 
ATOM   2057 C  CB  . HIS A 1 257 ? 7.101   3.779   2.387   1.00 97.34 257 A 1 
ATOM   2058 C  CG  . HIS A 1 257 ? 7.364   3.061   1.089   1.00 97.45 257 A 1 
ATOM   2059 N  ND1 . HIS A 1 257 ? 8.420   2.189   0.867   1.00 95.84 257 A 1 
ATOM   2060 C  CD2 . HIS A 1 257 ? 6.653   3.110   -0.066  1.00 95.66 257 A 1 
ATOM   2061 C  CE1 . HIS A 1 257 ? 8.327   1.751   -0.379  1.00 95.60 257 A 1 
ATOM   2062 N  NE2 . HIS A 1 257 ? 7.266   2.280   -0.983  1.00 95.90 257 A 1 
ATOM   2063 N  N   . THR A 1 258 ? 4.810   5.798   4.296   1.00 97.46 258 A 1 
ATOM   2064 C  CA  . THR A 1 258 ? 4.585   6.450   5.584   1.00 97.46 258 A 1 
ATOM   2065 C  C   . THR A 1 258 ? 3.104   6.500   5.943   1.00 97.85 258 A 1 
ATOM   2066 O  O   . THR A 1 258 ? 2.233   6.470   5.075   1.00 97.36 258 A 1 
ATOM   2067 C  CB  . THR A 1 258 ? 5.200   7.854   5.595   1.00 96.46 258 A 1 
ATOM   2068 O  OG1 . THR A 1 258 ? 4.856   8.572   4.429   1.00 93.45 258 A 1 
ATOM   2069 C  CG2 . THR A 1 258 ? 6.719   7.794   5.667   1.00 92.66 258 A 1 
ATOM   2070 N  N   . ASP A 1 259 ? 2.815   6.579   7.239   1.00 97.97 259 A 1 
ATOM   2071 C  CA  . ASP A 1 259 ? 1.462   6.677   7.777   1.00 98.14 259 A 1 
ATOM   2072 C  C   . ASP A 1 259 ? 1.042   8.149   7.867   1.00 98.07 259 A 1 
ATOM   2073 O  O   . ASP A 1 259 ? 1.474   8.883   8.751   1.00 97.53 259 A 1 
ATOM   2074 C  CB  . ASP A 1 259 ? 1.418   5.961   9.124   1.00 98.11 259 A 1 
ATOM   2075 C  CG  . ASP A 1 259 ? 0.050   5.970   9.797   1.00 98.04 259 A 1 
ATOM   2076 O  OD1 . ASP A 1 259 ? -0.924  6.539   9.256   1.00 97.08 259 A 1 
ATOM   2077 O  OD2 . ASP A 1 259 ? -0.076  5.325   10.853  1.00 96.81 259 A 1 
ATOM   2078 N  N   . THR A 1 260 ? 0.201   8.585   6.927   1.00 98.26 260 A 1 
ATOM   2079 C  CA  . THR A 1 260 ? -0.293  9.959   6.893   1.00 98.26 260 A 1 
ATOM   2080 C  C   . THR A 1 260 ? -1.668  10.043  6.213   1.00 98.52 260 A 1 
ATOM   2081 O  O   . THR A 1 260 ? -2.279  9.031   5.885   1.00 98.32 260 A 1 
ATOM   2082 C  CB  . THR A 1 260 ? 0.759   10.886  6.249   1.00 97.51 260 A 1 
ATOM   2083 O  OG1 . THR A 1 260 ? 0.411   12.237  6.446   1.00 93.62 260 A 1 
ATOM   2084 C  CG2 . THR A 1 260 ? 0.965   10.638  4.765   1.00 94.58 260 A 1 
ATOM   2085 N  N   . PHE A 1 261 ? -2.178  11.260  6.039   1.00 98.44 261 A 1 
ATOM   2086 C  CA  . PHE A 1 261 ? -3.485  11.512  5.441   1.00 98.48 261 A 1 
ATOM   2087 C  C   . PHE A 1 261 ? -3.502  12.790  4.602   1.00 98.39 261 A 1 
ATOM   2088 O  O   . PHE A 1 261 ? -2.616  13.645  4.704   1.00 97.92 261 A 1 
ATOM   2089 C  CB  . PHE A 1 261 ? -4.551  11.547  6.549   1.00 98.34 261 A 1 
ATOM   2090 C  CG  . PHE A 1 261 ? -4.369  12.668  7.560   1.00 98.34 261 A 1 
ATOM   2091 C  CD1 . PHE A 1 261 ? -3.613  12.453  8.728   1.00 97.79 261 A 1 
ATOM   2092 C  CD2 . PHE A 1 261 ? -4.961  13.924  7.343   1.00 97.60 261 A 1 
ATOM   2093 C  CE1 . PHE A 1 261 ? -3.446  13.481  9.670   1.00 97.03 261 A 1 
ATOM   2094 C  CE2 . PHE A 1 261 ? -4.796  14.956  8.277   1.00 97.08 261 A 1 
ATOM   2095 C  CZ  . PHE A 1 261 ? -4.049  14.739  9.443   1.00 97.26 261 A 1 
ATOM   2096 N  N   . ARG A 1 262 ? -4.530  12.932  3.778   1.00 98.60 262 A 1 
ATOM   2097 C  CA  . ARG A 1 262 ? -4.831  14.133  2.998   1.00 98.60 262 A 1 
ATOM   2098 C  C   . ARG A 1 262 ? -6.298  14.491  3.164   1.00 98.73 262 A 1 
ATOM   2099 O  O   . ARG A 1 262 ? -7.157  13.613  3.160   1.00 98.60 262 A 1 
ATOM   2100 C  CB  . ARG A 1 262 ? -4.513  13.906  1.507   1.00 98.18 262 A 1 
ATOM   2101 C  CG  . ARG A 1 262 ? -3.085  13.440  1.204   1.00 96.71 262 A 1 
ATOM   2102 C  CD  . ARG A 1 262 ? -2.076  14.569  1.352   1.00 94.82 262 A 1 
ATOM   2103 N  NE  . ARG A 1 262 ? -0.698  14.063  1.202   1.00 94.97 262 A 1 
ATOM   2104 C  CZ  . ARG A 1 262 ? 0.127   13.765  2.195   1.00 95.11 262 A 1 
ATOM   2105 N  NH1 . ARG A 1 262 ? -0.222  13.847  3.448   1.00 90.74 262 A 1 
ATOM   2106 N  NH2 . ARG A 1 262 ? 1.341   13.384  1.961   1.00 91.67 262 A 1 
ATOM   2107 N  N   . ILE A 1 263 ? -6.575  15.790  3.259   1.00 98.58 263 A 1 
ATOM   2108 C  CA  . ILE A 1 263 ? -7.933  16.340  3.178   1.00 98.61 263 A 1 
ATOM   2109 C  C   . ILE A 1 263 ? -8.048  16.990  1.798   1.00 98.68 263 A 1 
ATOM   2110 O  O   . ILE A 1 263 ? -7.520  18.074  1.570   1.00 98.39 263 A 1 
ATOM   2111 C  CB  . ILE A 1 263 ? -8.221  17.324  4.326   1.00 98.51 263 A 1 
ATOM   2112 C  CG1 . ILE A 1 263 ? -7.909  16.685  5.706   1.00 98.04 263 A 1 
ATOM   2113 C  CG2 . ILE A 1 263 ? -9.693  17.767  4.238   1.00 98.08 263 A 1 
ATOM   2114 C  CD1 . ILE A 1 263 ? -8.057  17.647  6.895   1.00 96.82 263 A 1 
ATOM   2115 N  N   . LEU A 1 264 ? -8.678  16.297  0.864   1.00 98.70 264 A 1 
ATOM   2116 C  CA  . LEU A 1 264 ? -8.881  16.765  -0.502  1.00 98.79 264 A 1 
ATOM   2117 C  C   . LEU A 1 264 ? -10.122 17.641  -0.534  1.00 98.73 264 A 1 
ATOM   2118 O  O   . LEU A 1 264 ? -11.189 17.203  -0.111  1.00 98.49 264 A 1 
ATOM   2119 C  CB  . LEU A 1 264 ? -9.024  15.564  -1.448  1.00 98.68 264 A 1 
ATOM   2120 C  CG  . LEU A 1 264 ? -7.883  14.534  -1.377  1.00 98.00 264 A 1 
ATOM   2121 C  CD1 . LEU A 1 264 ? -8.156  13.400  -2.356  1.00 96.62 264 A 1 
ATOM   2122 C  CD2 . LEU A 1 264 ? -6.523  15.147  -1.707  1.00 96.29 264 A 1 
ATOM   2123 N  N   . SER A 1 265 ? -10.012 18.882  -1.019  1.00 98.64 265 A 1 
ATOM   2124 C  CA  . SER A 1 265 ? -11.120 19.836  -0.966  1.00 98.44 265 A 1 
ATOM   2125 C  C   . SER A 1 265 ? -11.291 20.653  -2.239  1.00 98.54 265 A 1 
ATOM   2126 O  O   . SER A 1 265 ? -10.318 21.092  -2.849  1.00 98.04 265 A 1 
ATOM   2127 C  CB  . SER A 1 265 ? -10.987 20.758  0.248   1.00 97.24 265 A 1 
ATOM   2128 O  OG  . SER A 1 265 ? -9.819  21.552  0.175   1.00 82.84 265 A 1 
ATOM   2129 N  N   . LYS A 1 266 ? -12.554 20.926  -2.574  1.00 98.45 266 A 1 
ATOM   2130 C  CA  . LYS A 1 266 ? -12.989 21.886  -3.579  1.00 98.10 266 A 1 
ATOM   2131 C  C   . LYS A 1 266 ? -14.076 22.758  -2.960  1.00 98.02 266 A 1 
ATOM   2132 O  O   . LYS A 1 266 ? -15.223 22.331  -2.800  1.00 96.86 266 A 1 
ATOM   2133 C  CB  . LYS A 1 266 ? -13.479 21.132  -4.819  1.00 97.53 266 A 1 
ATOM   2134 C  CG  . LYS A 1 266 ? -13.907 22.082  -5.945  1.00 95.59 266 A 1 
ATOM   2135 C  CD  . LYS A 1 266 ? -14.429 21.241  -7.111  1.00 93.24 266 A 1 
ATOM   2136 C  CE  . LYS A 1 266 ? -14.770 22.114  -8.319  1.00 88.22 266 A 1 
ATOM   2137 N  NZ  . LYS A 1 266 ? -15.177 21.240  -9.445  1.00 80.84 266 A 1 
ATOM   2138 N  N   . GLY A 1 267 ? -13.705 23.970  -2.543  1.00 97.26 267 A 1 
ATOM   2139 C  CA  . GLY A 1 267 ? -14.575 24.814  -1.726  1.00 96.77 267 A 1 
ATOM   2140 C  C   . GLY A 1 267 ? -14.932 24.110  -0.405  1.00 97.25 267 A 1 
ATOM   2141 O  O   . GLY A 1 267 ? -14.055 23.773  0.375   1.00 95.40 267 A 1 
ATOM   2142 N  N   . ASN A 1 268 ? -16.224 23.892  -0.176  1.00 97.72 268 A 1 
ATOM   2143 C  CA  . ASN A 1 268 ? -16.726 23.203  1.013   1.00 97.44 268 A 1 
ATOM   2144 C  C   . ASN A 1 268 ? -16.865 21.679  0.838   1.00 97.95 268 A 1 
ATOM   2145 O  O   . ASN A 1 268 ? -17.157 20.987  1.819   1.00 96.71 268 A 1 
ATOM   2146 C  CB  . ASN A 1 268 ? -18.058 23.851  1.436   1.00 95.96 268 A 1 
ATOM   2147 C  CG  . ASN A 1 268 ? -19.174 23.661  0.423   1.00 87.71 268 A 1 
ATOM   2148 O  OD1 . ASN A 1 268 ? -18.975 23.400  -0.746  1.00 76.37 268 A 1 
ATOM   2149 N  ND2 . ASN A 1 268 ? -20.415 23.811  0.847   1.00 77.36 268 A 1 
ATOM   2150 N  N   . LYS A 1 269 ? -16.675 21.144  -0.364  1.00 98.57 269 A 1 
ATOM   2151 C  CA  . LYS A 1 269 ? -16.712 19.704  -0.628  1.00 98.67 269 A 1 
ATOM   2152 C  C   . LYS A 1 269 ? -15.357 19.099  -0.275  1.00 98.76 269 A 1 
ATOM   2153 O  O   . LYS A 1 269 ? -14.334 19.578  -0.750  1.00 98.42 269 A 1 
ATOM   2154 C  CB  . LYS A 1 269 ? -17.061 19.420  -2.092  1.00 98.41 269 A 1 
ATOM   2155 C  CG  . LYS A 1 269 ? -18.459 19.907  -2.487  1.00 97.37 269 A 1 
ATOM   2156 C  CD  . LYS A 1 269 ? -18.752 19.478  -3.925  1.00 94.99 269 A 1 
ATOM   2157 C  CE  . LYS A 1 269 ? -20.151 19.890  -4.374  1.00 89.09 269 A 1 
ATOM   2158 N  NZ  . LYS A 1 269 ? -20.444 19.348  -5.713  1.00 82.21 269 A 1 
ATOM   2159 N  N   . LYS A 1 270 ? -15.358 18.056  0.575   1.00 98.74 270 A 1 
ATOM   2160 C  CA  . LYS A 1 270 ? -14.135 17.454  1.101   1.00 98.73 270 A 1 
ATOM   2161 C  C   . LYS A 1 270 ? -14.235 15.929  1.104   1.00 98.78 270 A 1 
ATOM   2162 O  O   . LYS A 1 270 ? -15.295 15.368  1.353   1.00 98.50 270 A 1 
ATOM   2163 C  CB  . LYS A 1 270 ? -13.853 17.965  2.528   1.00 98.54 270 A 1 
ATOM   2164 C  CG  . LYS A 1 270 ? -13.628 19.484  2.575   1.00 97.93 270 A 1 
ATOM   2165 C  CD  . LYS A 1 270 ? -13.406 19.968  4.005   1.00 96.59 270 A 1 
ATOM   2166 C  CE  . LYS A 1 270 ? -13.367 21.491  4.017   1.00 93.40 270 A 1 
ATOM   2167 N  NZ  . LYS A 1 270 ? -13.318 22.026  5.390   1.00 87.32 270 A 1 
ATOM   2168 N  N   . VAL A 1 271 ? -13.097 15.284  0.870   1.00 98.87 271 A 1 
ATOM   2169 C  CA  . VAL A 1 271 ? -12.926 13.831  0.913   1.00 98.84 271 A 1 
ATOM   2170 C  C   . VAL A 1 271 ? -11.632 13.507  1.652   1.00 98.82 271 A 1 
ATOM   2171 O  O   . VAL A 1 271 ? -10.629 14.186  1.475   1.00 98.62 271 A 1 
ATOM   2172 C  CB  . VAL A 1 271 ? -12.932 13.230  -0.510  1.00 98.32 271 A 1 
ATOM   2173 C  CG1 . VAL A 1 271 ? -12.618 11.744  -0.522  1.00 93.10 271 A 1 
ATOM   2174 C  CG2 . VAL A 1 271 ? -14.292 13.403  -1.178  1.00 93.29 271 A 1 
ATOM   2175 N  N   . MET A 1 272 ? -11.650 12.464  2.478   1.00 98.80 272 A 1 
ATOM   2176 C  CA  . MET A 1 272 ? -10.434 11.968  3.127   1.00 98.88 272 A 1 
ATOM   2177 C  C   . MET A 1 272 ? -9.670  11.006  2.234   1.00 98.94 272 A 1 
ATOM   2178 O  O   . MET A 1 272 ? -10.260 10.087  1.674   1.00 98.83 272 A 1 
ATOM   2179 C  CB  . MET A 1 272 ? -10.772 11.256  4.445   1.00 98.75 272 A 1 
ATOM   2180 C  CG  . MET A 1 272 ? -11.093 12.238  5.574   1.00 97.38 272 A 1 
ATOM   2181 S  SD  . MET A 1 272 ? -9.851  13.512  5.875   1.00 98.11 272 A 1 
ATOM   2182 C  CE  . MET A 1 272 ? -8.372  12.524  6.168   1.00 96.42 272 A 1 
ATOM   2183 N  N   . ALA A 1 273 ? -8.341  11.162  2.192   1.00 98.93 273 A 1 
ATOM   2184 C  CA  . ALA A 1 273 ? -7.434  10.162  1.659   1.00 98.81 273 A 1 
ATOM   2185 C  C   . ALA A 1 273 ? -6.473  9.671   2.744   1.00 98.80 273 A 1 
ATOM   2186 O  O   . ALA A 1 273 ? -5.905  10.463  3.495   1.00 98.65 273 A 1 
ATOM   2187 C  CB  . ALA A 1 273 ? -6.715  10.722  0.438   1.00 98.84 273 A 1 
ATOM   2188 N  N   . PHE A 1 274 ? -6.291  8.365   2.830   1.00 98.85 274 A 1 
ATOM   2189 C  CA  . PHE A 1 274 ? -5.452  7.693   3.812   1.00 98.97 274 A 1 
ATOM   2190 C  C   . PHE A 1 274 ? -4.272  7.038   3.110   1.00 98.93 274 A 1 
ATOM   2191 O  O   . PHE A 1 274 ? -4.465  6.147   2.287   1.00 98.72 274 A 1 
ATOM   2192 C  CB  . PHE A 1 274 ? -6.277  6.645   4.568   1.00 98.83 274 A 1 
ATOM   2193 C  CG  . PHE A 1 274 ? -7.536  7.203   5.187   1.00 98.75 274 A 1 
ATOM   2194 C  CD1 . PHE A 1 274 ? -7.457  8.000   6.335   1.00 98.16 274 A 1 
ATOM   2195 C  CD2 . PHE A 1 274 ? -8.774  6.985   4.562   1.00 98.12 274 A 1 
ATOM   2196 C  CE1 . PHE A 1 274 ? -8.609  8.592   6.857   1.00 97.46 274 A 1 
ATOM   2197 C  CE2 . PHE A 1 274 ? -9.935  7.573   5.085   1.00 97.48 274 A 1 
ATOM   2198 C  CZ  . PHE A 1 274 ? -9.847  8.381   6.228   1.00 97.72 274 A 1 
ATOM   2199 N  N   . ILE A 1 275 ? -3.068  7.464   3.453   1.00 98.72 275 A 1 
ATOM   2200 C  CA  . ILE A 1 275 ? -1.835  6.865   2.955   1.00 98.76 275 A 1 
ATOM   2201 C  C   . ILE A 1 275 ? -1.423  5.782   3.951   1.00 98.63 275 A 1 
ATOM   2202 O  O   . ILE A 1 275 ? -1.126  6.072   5.111   1.00 98.28 275 A 1 
ATOM   2203 C  CB  . ILE A 1 275 ? -0.766  7.941   2.705   1.00 98.53 275 A 1 
ATOM   2204 C  CG1 . ILE A 1 275 ? -1.262  8.916   1.614   1.00 97.61 275 A 1 
ATOM   2205 C  CG2 . ILE A 1 275 ? 0.553   7.285   2.275   1.00 97.70 275 A 1 
ATOM   2206 C  CD1 . ILE A 1 275 ? -0.504  10.237  1.578   1.00 92.95 275 A 1 
ATOM   2207 N  N   . GLY A 1 276 ? -1.491  4.528   3.515   1.00 98.53 276 A 1 
ATOM   2208 C  CA  . GLY A 1 276 ? -1.146  3.377   4.338   1.00 98.46 276 A 1 
ATOM   2209 C  C   . GLY A 1 276 ? 0.365   3.156   4.392   1.00 98.32 276 A 1 
ATOM   2210 O  O   . GLY A 1 276 ? 1.028   3.274   3.363   1.00 97.23 276 A 1 
ATOM   2211 N  N   . PRO A 1 277 ? 0.922   2.812   5.566   1.00 98.37 277 A 1 
ATOM   2212 C  CA  . PRO A 1 277 ? 2.342   2.492   5.682   1.00 98.30 277 A 1 
ATOM   2213 C  C   . PRO A 1 277 ? 2.671   1.192   4.938   1.00 98.47 277 A 1 
ATOM   2214 O  O   . PRO A 1 277 ? 1.872   0.253   4.914   1.00 97.99 277 A 1 
ATOM   2215 C  CB  . PRO A 1 277 ? 2.603   2.388   7.187   1.00 97.66 277 A 1 
ATOM   2216 C  CG  . PRO A 1 277 ? 1.262   1.905   7.732   1.00 96.68 277 A 1 
ATOM   2217 C  CD  . PRO A 1 277 ? 0.249   2.605   6.842   1.00 97.73 277 A 1 
ATOM   2218 N  N   . SER A 1 278 ? 3.862   1.132   4.357   1.00 98.37 278 A 1 
ATOM   2219 C  CA  . SER A 1 278 ? 4.322   0.012   3.546   1.00 98.47 278 A 1 
ATOM   2220 C  C   . SER A 1 278 ? 4.665   -1.245  4.350   1.00 98.64 278 A 1 
ATOM   2221 O  O   . SER A 1 278 ? 4.967   -1.201  5.543   1.00 98.42 278 A 1 
ATOM   2222 C  CB  . SER A 1 278 ? 5.539   0.434   2.715   1.00 97.99 278 A 1 
ATOM   2223 O  OG  . SER A 1 278 ? 6.631   0.762   3.555   1.00 96.76 278 A 1 
ATOM   2224 N  N   . VAL A 1 279 ? 4.699   -2.375  3.655   1.00 98.53 279 A 1 
ATOM   2225 C  CA  . VAL A 1 279 ? 5.438   -3.555  4.126   1.00 98.50 279 A 1 
ATOM   2226 C  C   . VAL A 1 279 ? 6.942   -3.362  3.919   1.00 98.43 279 A 1 
ATOM   2227 O  O   . VAL A 1 279 ? 7.731   -3.833  4.744   1.00 97.84 279 A 1 
ATOM   2228 C  CB  . VAL A 1 279 ? 4.974   -4.816  3.388   1.00 98.50 279 A 1 
ATOM   2229 C  CG1 . VAL A 1 279 ? 5.743   -6.066  3.845   1.00 97.71 279 A 1 
ATOM   2230 C  CG2 . VAL A 1 279 ? 3.488   -5.078  3.646   1.00 97.78 279 A 1 
ATOM   2231 N  N   . ASP A 1 280 ? 7.340   -2.664  2.861   1.00 98.21 280 A 1 
ATOM   2232 C  CA  . ASP A 1 280 ? 8.732   -2.412  2.525   1.00 98.03 280 A 1 
ATOM   2233 C  C   . ASP A 1 280 ? 9.475   -1.629  3.620   1.00 98.11 280 A 1 
ATOM   2234 O  O   . ASP A 1 280 ? 8.906   -0.822  4.354   1.00 97.03 280 A 1 
ATOM   2235 C  CB  . ASP A 1 280 ? 8.844   -1.716  1.170   1.00 97.34 280 A 1 
ATOM   2236 C  CG  . ASP A 1 280 ? 10.317  -1.570  0.764   1.00 96.91 280 A 1 
ATOM   2237 O  OD1 . ASP A 1 280 ? 11.043  -2.565  0.933   1.00 93.98 280 A 1 
ATOM   2238 O  OD2 . ASP A 1 280 ? 10.736  -0.448  0.432   1.00 93.70 280 A 1 
ATOM   2239 N  N   . THR A 1 281 ? 10.775  -1.883  3.726   1.00 97.06 281 A 1 
ATOM   2240 C  CA  . THR A 1 281 ? 11.662  -1.334  4.762   1.00 96.52 281 A 1 
ATOM   2241 C  C   . THR A 1 281 ? 12.697  -0.363  4.228   1.00 95.45 281 A 1 
ATOM   2242 O  O   . THR A 1 281 ? 13.308  0.354   5.016   1.00 92.08 281 A 1 
ATOM   2243 C  CB  . THR A 1 281 ? 12.374  -2.461  5.502   1.00 95.94 281 A 1 
ATOM   2244 O  OG1 . THR A 1 281 ? 12.938  -3.395  4.619   1.00 92.98 281 A 1 
ATOM   2245 C  CG2 . THR A 1 281 ? 11.430  -3.218  6.408   1.00 93.27 281 A 1 
ATOM   2246 N  N   . TRP A 1 282 ? 12.901  -0.284  2.920   1.00 94.76 282 A 1 
ATOM   2247 C  CA  . TRP A 1 282 ? 14.032  0.448   2.335   1.00 92.78 282 A 1 
ATOM   2248 C  C   . TRP A 1 282 ? 14.084  1.929   2.722   1.00 91.03 282 A 1 
ATOM   2249 O  O   . TRP A 1 282 ? 15.161  2.494   2.888   1.00 85.17 282 A 1 
ATOM   2250 C  CB  . TRP A 1 282 ? 13.979  0.301   0.812   1.00 90.17 282 A 1 
ATOM   2251 C  CG  . TRP A 1 282 ? 15.222  0.696   0.078   1.00 87.72 282 A 1 
ATOM   2252 C  CD1 . TRP A 1 282 ? 16.030  1.746   0.322   1.00 79.67 282 A 1 
ATOM   2253 C  CD2 . TRP A 1 282 ? 15.820  0.015   -1.067  1.00 82.45 282 A 1 
ATOM   2254 N  NE1 . TRP A 1 282 ? 17.075  1.779   -0.592  1.00 75.63 282 A 1 
ATOM   2255 C  CE2 . TRP A 1 282 ? 16.970  0.736   -1.465  1.00 78.97 282 A 1 
ATOM   2256 C  CE3 . TRP A 1 282 ? 15.476  -1.135  -1.801  1.00 73.00 282 A 1 
ATOM   2257 C  CZ2 . TRP A 1 282 ? 17.757  0.331   -2.569  1.00 76.26 282 A 1 
ATOM   2258 C  CZ3 . TRP A 1 282 ? 16.258  -1.531  -2.895  1.00 70.08 282 A 1 
ATOM   2259 C  CH2 . TRP A 1 282 ? 17.373  -0.810  -3.270  1.00 71.65 282 A 1 
ATOM   2260 N  N   . LEU A 1 283 ? 12.944  2.577   2.888   1.00 91.02 283 A 1 
ATOM   2261 C  CA  . LEU A 1 283 ? 12.899  3.979   3.303   1.00 89.36 283 A 1 
ATOM   2262 C  C   . LEU A 1 283 ? 13.072  4.178   4.824   1.00 89.24 283 A 1 
ATOM   2263 O  O   . LEU A 1 283 ? 12.884  5.290   5.317   1.00 84.70 283 A 1 
ATOM   2264 C  CB  . LEU A 1 283 ? 11.642  4.651   2.741   1.00 86.87 283 A 1 
ATOM   2265 C  CG  . LEU A 1 283 ? 11.568  4.677   1.205   1.00 83.48 283 A 1 
ATOM   2266 C  CD1 . LEU A 1 283 ? 10.324  5.451   0.766   1.00 78.17 283 A 1 
ATOM   2267 C  CD2 . LEU A 1 283 ? 12.777  5.352   0.556   1.00 78.13 283 A 1 
ATOM   2268 N  N   . GLY A 1 284 ? 13.444  3.127   5.556   1.00 91.30 284 A 1 
ATOM   2269 C  CA  . GLY A 1 284 ? 13.648  3.179   6.998   1.00 91.38 284 A 1 
ATOM   2270 C  C   . GLY A 1 284 ? 12.343  3.194   7.783   1.00 92.67 284 A 1 
ATOM   2271 O  O   . GLY A 1 284 ? 12.241  3.875   8.792   1.00 89.43 284 A 1 
ATOM   2272 N  N   . THR A 1 285 ? 11.344  2.451   7.303   1.00 95.11 285 A 1 
ATOM   2273 C  CA  . THR A 1 285 ? 10.070  2.256   7.997   1.00 95.60 285 A 1 
ATOM   2274 C  C   . THR A 1 285 ? 9.903   0.801   8.406   1.00 96.49 285 A 1 
ATOM   2275 O  O   . THR A 1 285 ? 10.289  -0.117  7.683   1.00 95.58 285 A 1 
ATOM   2276 C  CB  . THR A 1 285 ? 8.883   2.718   7.141   1.00 94.04 285 A 1 
ATOM   2277 O  OG1 . THR A 1 285 ? 8.930   2.125   5.863   1.00 87.27 285 A 1 
ATOM   2278 C  CG2 . THR A 1 285 ? 8.886   4.222   6.944   1.00 85.07 285 A 1 
ATOM   2279 N  N   . SER A 1 286 ? 9.339   0.569   9.588   1.00 96.87 286 A 1 
ATOM   2280 C  CA  . SER A 1 286 ? 9.022   -0.781  10.027  1.00 97.44 286 A 1 
ATOM   2281 C  C   . SER A 1 286 ? 7.894   -1.361  9.171   1.00 97.99 286 A 1 
ATOM   2282 O  O   . SER A 1 286 ? 6.894   -0.673  8.970   1.00 97.68 286 A 1 
ATOM   2283 C  CB  . SER A 1 286 ? 8.601   -0.795  11.496  1.00 96.83 286 A 1 
ATOM   2284 O  OG  . SER A 1 286 ? 9.723   -0.497  12.311  1.00 93.99 286 A 1 
ATOM   2285 N  N   . PRO A 1 287 ? 8.012   -2.622  8.703   1.00 98.12 287 A 1 
ATOM   2286 C  CA  . PRO A 1 287 ? 6.929   -3.306  7.991   1.00 98.31 287 A 1 
ATOM   2287 C  C   . PRO A 1 287 ? 5.591   -3.129  8.698   1.00 98.59 287 A 1 
ATOM   2288 O  O   . PRO A 1 287 ? 5.506   -3.352  9.911   1.00 98.26 287 A 1 
ATOM   2289 C  CB  . PRO A 1 287 ? 7.325   -4.773  7.958   1.00 98.09 287 A 1 
ATOM   2290 C  CG  . PRO A 1 287 ? 8.841   -4.732  8.001   1.00 96.99 287 A 1 
ATOM   2291 C  CD  . PRO A 1 287 ? 9.157   -3.491  8.830   1.00 98.02 287 A 1 
ATOM   2292 N  N   . SER A 1 288 ? 4.568   -2.751  7.952   1.00 98.72 288 A 1 
ATOM   2293 C  CA  . SER A 1 288 ? 3.268   -2.401  8.503   1.00 98.74 288 A 1 
ATOM   2294 C  C   . SER A 1 288 ? 2.116   -2.949  7.673   1.00 98.82 288 A 1 
ATOM   2295 O  O   . SER A 1 288 ? 2.231   -3.191  6.474   1.00 98.77 288 A 1 
ATOM   2296 C  CB  . SER A 1 288 ? 3.148   -0.882  8.656   1.00 98.51 288 A 1 
ATOM   2297 O  OG  . SER A 1 288 ? 4.097   -0.421  9.595   1.00 96.10 288 A 1 
ATOM   2298 N  N   . ILE A 1 289 ? 0.976   -3.147  8.341   1.00 98.85 289 A 1 
ATOM   2299 C  CA  . ILE A 1 289 ? -0.284  -3.499  7.712   1.00 98.88 289 A 1 
ATOM   2300 C  C   . ILE A 1 289 ? -1.413  -2.765  8.434   1.00 98.85 289 A 1 
ATOM   2301 O  O   . ILE A 1 289 ? -1.409  -2.652  9.662   1.00 98.75 289 A 1 
ATOM   2302 C  CB  . ILE A 1 289 ? -0.473  -5.032  7.687   1.00 98.68 289 A 1 
ATOM   2303 C  CG1 . ILE A 1 289 ? -1.700  -5.483  6.869   1.00 97.59 289 A 1 
ATOM   2304 C  CG2 . ILE A 1 289 ? -0.564  -5.630  9.101   1.00 97.99 289 A 1 
ATOM   2305 C  CD1 . ILE A 1 289 ? -1.553  -5.274  5.382   1.00 97.32 289 A 1 
ATOM   2306 N  N   . ARG A 1 290 ? -2.409  -2.285  7.673   1.00 98.98 290 A 1 
ATOM   2307 C  CA  . ARG A 1 290 ? -3.569  -1.562  8.190   1.00 98.99 290 A 1 
ATOM   2308 C  C   . ARG A 1 290 ? -4.849  -2.350  7.966   1.00 98.90 290 A 1 
ATOM   2309 O  O   . ARG A 1 290 ? -5.049  -2.935  6.908   1.00 98.89 290 A 1 
ATOM   2310 C  CB  . ARG A 1 290 ? -3.607  -0.159  7.568   1.00 98.72 290 A 1 
ATOM   2311 C  CG  . ARG A 1 290 ? -4.813  0.662   8.027   1.00 98.07 290 A 1 
ATOM   2312 C  CD  . ARG A 1 290 ? -4.723  2.100   7.535   1.00 97.61 290 A 1 
ATOM   2313 N  NE  . ARG A 1 290 ? -3.697  2.852   8.268   1.00 97.18 290 A 1 
ATOM   2314 C  CZ  . ARG A 1 290 ? -3.395  4.129   8.103   1.00 97.69 290 A 1 
ATOM   2315 N  NH1 . ARG A 1 290 ? -3.991  4.867   7.216   1.00 94.74 290 A 1 
ATOM   2316 N  NH2 . ARG A 1 290 ? -2.496  4.682   8.843   1.00 95.02 290 A 1 
ATOM   2317 N  N   . LYS A 1 291 ? -5.741  -2.317  8.954   1.00 98.95 291 A 1 
ATOM   2318 C  CA  . LYS A 1 291 ? -7.107  -2.845  8.854   1.00 98.88 291 A 1 
ATOM   2319 C  C   . LYS A 1 291 ? -8.107  -1.748  9.168   1.00 98.86 291 A 1 
ATOM   2320 O  O   . LYS A 1 291 ? -7.995  -1.104  10.212  1.00 98.72 291 A 1 
ATOM   2321 C  CB  . LYS A 1 291 ? -7.257  -4.054  9.783   1.00 98.66 291 A 1 
ATOM   2322 C  CG  . LYS A 1 291 ? -8.584  -4.796  9.524   1.00 97.31 291 A 1 
ATOM   2323 C  CD  . LYS A 1 291 ? -8.705  -6.100  10.314  1.00 95.67 291 A 1 
ATOM   2324 C  CE  . LYS A 1 291 ? -8.798  -5.864  11.822  1.00 90.82 291 A 1 
ATOM   2325 N  NZ  . LYS A 1 291 ? -9.448  -7.013  12.511  1.00 88.68 291 A 1 
ATOM   2326 N  N   . TYR A 1 292 ? -9.099  -1.546  8.303   1.00 98.86 292 A 1 
ATOM   2327 C  CA  . TYR A 1 292 ? -10.193 -0.599  8.482   1.00 98.84 292 A 1 
ATOM   2328 C  C   . TYR A 1 292 ? -11.432 -1.313  9.016   1.00 98.86 292 A 1 
ATOM   2329 O  O   . TYR A 1 292 ? -11.766 -2.384  8.512   1.00 98.66 292 A 1 
ATOM   2330 C  CB  . TYR A 1 292 ? -10.524 0.086   7.151   1.00 98.89 292 A 1 
ATOM   2331 C  CG  . TYR A 1 292 ? -9.398  0.942   6.600   1.00 98.90 292 A 1 
ATOM   2332 C  CD1 . TYR A 1 292 ? -9.375  2.328   6.855   1.00 98.77 292 A 1 
ATOM   2333 C  CD2 . TYR A 1 292 ? -8.367  0.359   5.841   1.00 98.76 292 A 1 
ATOM   2334 C  CE1 . TYR A 1 292 ? -8.340  3.131   6.360   1.00 98.66 292 A 1 
ATOM   2335 C  CE2 . TYR A 1 292 ? -7.313  1.160   5.345   1.00 98.67 292 A 1 
ATOM   2336 C  CZ  . TYR A 1 292 ? -7.312  2.542   5.607   1.00 98.75 292 A 1 
ATOM   2337 O  OH  . TYR A 1 292 ? -6.289  3.327   5.127   1.00 98.49 292 A 1 
ATOM   2338 N  N   . ASP A 1 293 ? -12.160 -0.694  9.964   1.00 98.77 293 A 1 
ATOM   2339 C  CA  . ASP A 1 293 ? -13.586 -0.942  10.151  1.00 98.67 293 A 1 
ATOM   2340 C  C   . ASP A 1 293 ? -14.345 0.010   9.216   1.00 98.62 293 A 1 
ATOM   2341 O  O   . ASP A 1 293 ? -14.464 1.209   9.471   1.00 98.41 293 A 1 
ATOM   2342 C  CB  . ASP A 1 293 ? -14.012 -0.786  11.622  1.00 98.38 293 A 1 
ATOM   2343 C  CG  . ASP A 1 293 ? -15.524 -1.040  11.857  1.00 97.40 293 A 1 
ATOM   2344 O  OD1 . ASP A 1 293 ? -16.298 -1.249  10.899  1.00 95.70 293 A 1 
ATOM   2345 O  OD2 . ASP A 1 293 ? -15.986 -0.977  13.021  1.00 94.54 293 A 1 
ATOM   2346 N  N   . VAL A 1 294 ? -14.826 -0.519  8.099   1.00 98.52 294 A 1 
ATOM   2347 C  CA  . VAL A 1 294 ? -15.555 0.248   7.084   1.00 98.56 294 A 1 
ATOM   2348 C  C   . VAL A 1 294 ? -16.977 0.555   7.565   1.00 98.29 294 A 1 
ATOM   2349 O  O   . VAL A 1 294 ? -17.544 1.597   7.228   1.00 97.49 294 A 1 
ATOM   2350 C  CB  . VAL A 1 294 ? -15.578 -0.502  5.738   1.00 98.39 294 A 1 
ATOM   2351 C  CG1 . VAL A 1 294 ? -16.299 0.292   4.651   1.00 97.82 294 A 1 
ATOM   2352 C  CG2 . VAL A 1 294 ? -14.153 -0.799  5.244   1.00 97.97 294 A 1 
ATOM   2353 N  N   . GLY A 1 295 ? -17.559 -0.331  8.373   1.00 97.59 295 A 1 
ATOM   2354 C  CA  . GLY A 1 295 ? -18.961 -0.282  8.748   1.00 97.10 295 A 1 
ATOM   2355 C  C   . GLY A 1 295 ? -19.871 -0.836  7.648   1.00 97.16 295 A 1 
ATOM   2356 O  O   . GLY A 1 295 ? -19.519 -1.778  6.944   1.00 95.23 295 A 1 
ATOM   2357 N  N   . ASN A 1 296 ? -21.079 -0.274  7.526   1.00 96.81 296 A 1 
ATOM   2358 C  CA  . ASN A 1 296 ? -22.136 -0.796  6.650   1.00 96.32 296 A 1 
ATOM   2359 C  C   . ASN A 1 296 ? -22.322 -0.001  5.338   1.00 96.48 296 A 1 
ATOM   2360 O  O   . ASN A 1 296 ? -23.317 -0.202  4.642   1.00 93.79 296 A 1 
ATOM   2361 C  CB  . ASN A 1 296 ? -23.433 -0.899  7.468   1.00 94.38 296 A 1 
ATOM   2362 C  CG  . ASN A 1 296 ? -23.971 0.450   7.912   1.00 93.11 296 A 1 
ATOM   2363 O  OD1 . ASN A 1 296 ? -23.468 1.502   7.565   1.00 88.39 296 A 1 
ATOM   2364 N  ND2 . ASN A 1 296 ? -25.025 0.470   8.699   1.00 87.23 296 A 1 
ATOM   2365 N  N   . GLY A 1 297 ? -21.432 0.935   5.033   1.00 95.71 297 A 1 
ATOM   2366 C  CA  . GLY A 1 297 ? -21.477 1.765   3.820   1.00 95.74 297 A 1 
ATOM   2367 C  C   . GLY A 1 297 ? -22.431 2.971   3.892   1.00 96.34 297 A 1 
ATOM   2368 O  O   . GLY A 1 297 ? -22.488 3.746   2.949   1.00 94.18 297 A 1 
ATOM   2369 N  N   . GLN A 1 298 ? -23.178 3.179   5.003   1.00 95.70 298 A 1 
ATOM   2370 C  CA  . GLN A 1 298 ? -24.116 4.310   5.127   1.00 94.83 298 A 1 
ATOM   2371 C  C   . GLN A 1 298 ? -23.452 5.642   5.511   1.00 94.16 298 A 1 
ATOM   2372 O  O   . GLN A 1 298 ? -24.062 6.697   5.344   1.00 88.52 298 A 1 
ATOM   2373 C  CB  . GLN A 1 298 ? -25.209 3.984   6.148   1.00 93.08 298 A 1 
ATOM   2374 C  CG  . GLN A 1 298 ? -26.144 2.870   5.654   1.00 89.52 298 A 1 
ATOM   2375 C  CD  . GLN A 1 298 ? -27.298 2.637   6.612   1.00 87.02 298 A 1 
ATOM   2376 O  OE1 . GLN A 1 298 ? -27.140 2.556   7.820   1.00 78.92 298 A 1 
ATOM   2377 N  NE2 . GLN A 1 298 ? -28.508 2.497   6.119   1.00 76.71 298 A 1 
ATOM   2378 N  N   . GLY A 1 299 ? -22.232 5.611   6.027   1.00 95.01 299 A 1 
ATOM   2379 C  CA  . GLY A 1 299 ? -21.473 6.785   6.453   1.00 95.48 299 A 1 
ATOM   2380 C  C   . GLY A 1 299 ? -19.983 6.612   6.181   1.00 97.11 299 A 1 
ATOM   2381 O  O   . GLY A 1 299 ? -19.592 5.672   5.489   1.00 96.13 299 A 1 
ATOM   2382 N  N   . TYR A 1 300 ? -19.191 7.509   6.750   1.00 98.12 300 A 1 
ATOM   2383 C  CA  . TYR A 1 300 ? -17.736 7.367   6.717   1.00 98.36 300 A 1 
ATOM   2384 C  C   . TYR A 1 300 ? -17.285 6.065   7.383   1.00 98.49 300 A 1 
ATOM   2385 O  O   . TYR A 1 300 ? -17.997 5.497   8.217   1.00 97.92 300 A 1 
ATOM   2386 C  CB  . TYR A 1 300 ? -17.094 8.590   7.385   1.00 98.20 300 A 1 
ATOM   2387 C  CG  . TYR A 1 300 ? -17.359 9.881   6.643   1.00 98.17 300 A 1 
ATOM   2388 C  CD1 . TYR A 1 300 ? -16.734 10.131  5.406   1.00 97.27 300 A 1 
ATOM   2389 C  CD2 . TYR A 1 300 ? -18.254 10.841  7.170   1.00 97.23 300 A 1 
ATOM   2390 C  CE1 . TYR A 1 300 ? -16.981 11.315  4.704   1.00 96.51 300 A 1 
ATOM   2391 C  CE2 . TYR A 1 300 ? -18.512 12.040  6.470   1.00 96.70 300 A 1 
ATOM   2392 C  CZ  . TYR A 1 300 ? -17.862 12.260  5.241   1.00 97.12 300 A 1 
ATOM   2393 O  OH  . TYR A 1 300 ? -18.099 13.429  4.553   1.00 95.96 300 A 1 
ATOM   2394 N  N   . MET A 1 301 ? -16.096 5.604   7.033   1.00 98.59 301 A 1 
ATOM   2395 C  CA  . MET A 1 301 ? -15.450 4.509   7.741   1.00 98.61 301 A 1 
ATOM   2396 C  C   . MET A 1 301 ? -15.242 4.891   9.205   1.00 98.67 301 A 1 
ATOM   2397 O  O   . MET A 1 301 ? -15.013 6.060   9.524   1.00 98.45 301 A 1 
ATOM   2398 C  CB  . MET A 1 301 ? -14.121 4.147   7.072   1.00 98.58 301 A 1 
ATOM   2399 C  CG  . MET A 1 301 ? -14.301 3.648   5.631   1.00 98.09 301 A 1 
ATOM   2400 S  SD  . MET A 1 301 ? -12.767 3.038   4.878   1.00 97.59 301 A 1 
ATOM   2401 C  CE  . MET A 1 301 ? -11.921 4.593   4.559   1.00 92.62 301 A 1 
ATOM   2402 N  N   . LYS A 1 302 ? -15.305 3.927   10.115  1.00 98.64 302 A 1 
ATOM   2403 C  CA  . LYS A 1 302 ? -15.325 4.198   11.558  1.00 98.42 302 A 1 
ATOM   2404 C  C   . LYS A 1 302 ? -13.935 4.445   12.125  1.00 98.56 302 A 1 
ATOM   2405 O  O   . LYS A 1 302 ? -13.709 5.431   12.814  1.00 97.88 302 A 1 
ATOM   2406 C  CB  . LYS A 1 302 ? -15.979 3.034   12.297  1.00 97.93 302 A 1 
ATOM   2407 C  CG  . LYS A 1 302 ? -17.432 2.786   11.900  1.00 94.29 302 A 1 
ATOM   2408 C  CD  . LYS A 1 302 ? -17.877 1.557   12.677  1.00 82.57 302 A 1 
ATOM   2409 C  CE  . LYS A 1 302 ? -19.227 1.029   12.285  1.00 75.68 302 A 1 
ATOM   2410 N  NZ  . LYS A 1 302 ? -19.293 -0.366  12.764  1.00 62.64 302 A 1 
ATOM   2411 N  N   . GLU A 1 303 ? -13.017 3.537   11.858  1.00 98.62 303 A 1 
ATOM   2412 C  CA  . GLU A 1 303 ? -11.641 3.614   12.326  1.00 98.58 303 A 1 
ATOM   2413 C  C   . GLU A 1 303 ? -10.709 2.751   11.470  1.00 98.78 303 A 1 
ATOM   2414 O  O   . GLU A 1 303 ? -11.141 1.968   10.630  1.00 98.60 303 A 1 
ATOM   2415 C  CB  . GLU A 1 303 ? -11.524 3.238   13.819  1.00 97.19 303 A 1 
ATOM   2416 C  CG  . GLU A 1 303 ? -11.843 1.773   14.172  1.00 91.13 303 A 1 
ATOM   2417 C  CD  . GLU A 1 303 ? -11.314 1.414   15.575  1.00 90.24 303 A 1 
ATOM   2418 O  OE1 . GLU A 1 303 ? -11.800 1.974   16.571  1.00 83.75 303 A 1 
ATOM   2419 O  OE2 . GLU A 1 303 ? -10.378 0.601   15.681  1.00 84.60 303 A 1 
ATOM   2420 N  N   . PHE A 1 304 ? -9.411  2.891   11.717  1.00 98.79 304 A 1 
ATOM   2421 C  CA  . PHE A 1 304 ? -8.420  1.917   11.296  1.00 98.85 304 A 1 
ATOM   2422 C  C   . PHE A 1 304 ? -7.537  1.494   12.473  1.00 98.88 304 A 1 
ATOM   2423 O  O   . PHE A 1 304 ? -7.388  2.212   13.461  1.00 98.57 304 A 1 
ATOM   2424 C  CB  . PHE A 1 304 ? -7.600  2.447   10.106  1.00 98.71 304 A 1 
ATOM   2425 C  CG  . PHE A 1 304 ? -6.730  3.647   10.423  1.00 98.71 304 A 1 
ATOM   2426 C  CD1 . PHE A 1 304 ? -7.108  4.934   9.980   1.00 98.10 304 A 1 
ATOM   2427 C  CD2 . PHE A 1 304 ? -5.537  3.506   11.149  1.00 97.99 304 A 1 
ATOM   2428 C  CE1 . PHE A 1 304 ? -6.310  6.051   10.279  1.00 97.42 304 A 1 
ATOM   2429 C  CE2 . PHE A 1 304 ? -4.742  4.619   11.455  1.00 97.33 304 A 1 
ATOM   2430 C  CZ  . PHE A 1 304 ? -5.128  5.893   11.017  1.00 97.79 304 A 1 
ATOM   2431 N  N   . LYS A 1 305 ? -6.914  0.332   12.333  1.00 98.75 305 A 1 
ATOM   2432 C  CA  . LYS A 1 305 ? -5.892  -0.196  13.233  1.00 98.78 305 A 1 
ATOM   2433 C  C   . LYS A 1 305 ? -4.641  -0.517  12.445  1.00 98.72 305 A 1 
ATOM   2434 O  O   . LYS A 1 305 ? -4.719  -1.196  11.424  1.00 98.62 305 A 1 
ATOM   2435 C  CB  . LYS A 1 305 ? -6.419  -1.428  13.975  1.00 98.52 305 A 1 
ATOM   2436 C  CG  . LYS A 1 305 ? -7.560  -1.044  14.914  1.00 97.47 305 A 1 
ATOM   2437 C  CD  . LYS A 1 305 ? -8.151  -2.252  15.652  1.00 95.16 305 A 1 
ATOM   2438 C  CE  . LYS A 1 305 ? -9.328  -1.706  16.454  1.00 90.27 305 A 1 
ATOM   2439 N  NZ  . LYS A 1 305 ? -10.196 -2.768  17.010  1.00 81.39 305 A 1 
ATOM   2440 N  N   . ASN A 1 306 ? -3.493  -0.061  12.937  1.00 98.74 306 A 1 
ATOM   2441 C  CA  . ASN A 1 306 ? -2.193  -0.400  12.381  1.00 98.77 306 A 1 
ATOM   2442 C  C   . ASN A 1 306 ? -1.529  -1.497  13.199  1.00 98.65 306 A 1 
ATOM   2443 O  O   . ASN A 1 306 ? -1.597  -1.525  14.429  1.00 98.27 306 A 1 
ATOM   2444 C  CB  . ASN A 1 306 ? -1.301  0.836   12.283  1.00 98.46 306 A 1 
ATOM   2445 C  CG  . ASN A 1 306 ? -1.662  1.758   11.134  1.00 97.30 306 A 1 
ATOM   2446 O  OD1 . ASN A 1 306 ? -2.578  1.535   10.362  1.00 89.32 306 A 1 
ATOM   2447 N  ND2 . ASN A 1 306 ? -0.918  2.827   10.981  1.00 88.56 306 A 1 
ATOM   2448 N  N   . TYR A 1 307 ? -0.854  -2.379  12.492  1.00 98.68 307 A 1 
ATOM   2449 C  CA  . TYR A 1 307 ? 0.012   -3.411  13.033  1.00 98.73 307 A 1 
ATOM   2450 C  C   . TYR A 1 307 ? 1.380   -3.266  12.384  1.00 98.70 307 A 1 
ATOM   2451 O  O   . TYR A 1 307 ? 1.469   -2.940  11.202  1.00 98.48 307 A 1 
ATOM   2452 C  CB  . TYR A 1 307 ? -0.579  -4.794  12.771  1.00 98.76 307 A 1 
ATOM   2453 C  CG  . TYR A 1 307 ? -2.010  -4.971  13.218  1.00 98.74 307 A 1 
ATOM   2454 C  CD1 . TYR A 1 307 ? -2.306  -5.544  14.466  1.00 98.48 307 A 1 
ATOM   2455 C  CD2 . TYR A 1 307 ? -3.072  -4.557  12.383  1.00 98.48 307 A 1 
ATOM   2456 C  CE1 . TYR A 1 307 ? -3.632  -5.708  14.878  1.00 98.22 307 A 1 
ATOM   2457 C  CE2 . TYR A 1 307 ? -4.402  -4.711  12.788  1.00 98.27 307 A 1 
ATOM   2458 C  CZ  . TYR A 1 307 ? -4.684  -5.294  14.035  1.00 98.33 307 A 1 
ATOM   2459 O  OH  . TYR A 1 307 ? -5.985  -5.457  14.428  1.00 97.78 307 A 1 
ATOM   2460 N  N   . HIS A 1 308 ? 2.439   -3.522  13.144  1.00 98.30 308 A 1 
ATOM   2461 C  CA  . HIS A 1 308 ? 3.798   -3.379  12.635  1.00 98.25 308 A 1 
ATOM   2462 C  C   . HIS A 1 308 ? 4.713   -4.523  13.078  1.00 98.30 308 A 1 
ATOM   2463 O  O   . HIS A 1 308 ? 4.403   -5.315  13.972  1.00 97.97 308 A 1 
ATOM   2464 C  CB  . HIS A 1 308 ? 4.354   -1.994  12.993  1.00 97.43 308 A 1 
ATOM   2465 C  CG  . HIS A 1 308 ? 4.666   -1.745  14.448  1.00 97.12 308 A 1 
ATOM   2466 N  ND1 . HIS A 1 308 ? 5.360   -0.655  14.932  1.00 90.68 308 A 1 
ATOM   2467 C  CD2 . HIS A 1 308 ? 4.330   -2.503  15.540  1.00 90.19 308 A 1 
ATOM   2468 C  CE1 . HIS A 1 308 ? 5.439   -0.754  16.258  1.00 91.73 308 A 1 
ATOM   2469 N  NE2 . HIS A 1 308 ? 4.828   -1.870  16.672  1.00 92.92 308 A 1 
ATOM   2470 N  N   . PHE A 1 309 ? 5.873   -4.605  12.419  1.00 98.02 309 A 1 
ATOM   2471 C  CA  . PHE A 1 309 ? 6.921   -5.588  12.644  1.00 97.91 309 A 1 
ATOM   2472 C  C   . PHE A 1 309 ? 8.259   -4.871  12.824  1.00 97.56 309 A 1 
ATOM   2473 O  O   . PHE A 1 309 ? 9.014   -4.657  11.878  1.00 96.47 309 A 1 
ATOM   2474 C  CB  . PHE A 1 309 ? 6.917   -6.566  11.465  1.00 97.97 309 A 1 
ATOM   2475 C  CG  . PHE A 1 309 ? 7.761   -7.798  11.656  1.00 98.23 309 A 1 
ATOM   2476 C  CD1 . PHE A 1 309 ? 9.163   -7.749  11.533  1.00 97.88 309 A 1 
ATOM   2477 C  CD2 . PHE A 1 309 ? 7.131   -9.032  11.885  1.00 97.89 309 A 1 
ATOM   2478 C  CE1 . PHE A 1 309 ? 9.923   -8.916  11.635  1.00 97.56 309 A 1 
ATOM   2479 C  CE2 . PHE A 1 309 ? 7.888   -10.211 11.972  1.00 97.58 309 A 1 
ATOM   2480 C  CZ  . PHE A 1 309 ? 9.288   -10.157 11.844  1.00 97.82 309 A 1 
ATOM   2481 N  N   . GLN A 1 310 ? 8.590   -4.504  14.060  1.00 96.88 310 A 1 
ATOM   2482 C  CA  . GLN A 1 310 ? 9.898   -3.903  14.330  1.00 96.34 310 A 1 
ATOM   2483 C  C   . GLN A 1 310 ? 11.003  -4.952  14.151  1.00 96.32 310 A 1 
ATOM   2484 O  O   . GLN A 1 310 ? 11.010  -5.991  14.822  1.00 95.32 310 A 1 
ATOM   2485 C  CB  . GLN A 1 310 ? 9.919   -3.266  15.719  1.00 95.43 310 A 1 
ATOM   2486 C  CG  . GLN A 1 310 ? 9.029   -2.023  15.794  1.00 93.14 310 A 1 
ATOM   2487 C  CD  . GLN A 1 310 ? 8.960   -1.429  17.200  1.00 92.05 310 A 1 
ATOM   2488 O  OE1 . GLN A 1 310 ? 8.761   -2.148  18.175  1.00 84.84 310 A 1 
ATOM   2489 N  NE2 . GLN A 1 310 ? 9.097   -0.150  17.348  1.00 83.02 310 A 1 
ATOM   2490 N  N   . LEU A 1 311 ? 11.939  -4.687  13.233  1.00 95.78 311 A 1 
ATOM   2491 C  CA  . LEU A 1 311 ? 13.077  -5.560  12.989  1.00 95.31 311 A 1 
ATOM   2492 C  C   . LEU A 1 311 ? 14.013  -5.580  14.202  1.00 94.07 311 A 1 
ATOM   2493 O  O   . LEU A 1 311 ? 14.265  -4.549  14.831  1.00 92.40 311 A 1 
ATOM   2494 C  CB  . LEU A 1 311 ? 13.831  -5.131  11.724  1.00 95.59 311 A 1 
ATOM   2495 C  CG  . LEU A 1 311 ? 13.025  -5.213  10.412  1.00 95.31 311 A 1 
ATOM   2496 C  CD1 . LEU A 1 311 ? 13.903  -4.752  9.256   1.00 94.42 311 A 1 
ATOM   2497 C  CD2 . LEU A 1 311 ? 12.554  -6.639  10.122  1.00 93.79 311 A 1 
ATOM   2498 N  N   . ARG A 1 312 ? 14.555  -6.755  14.516  1.00 93.41 312 A 1 
ATOM   2499 C  CA  . ARG A 1 312 ? 15.520  -6.903  15.605  1.00 92.04 312 A 1 
ATOM   2500 C  C   . ARG A 1 312 ? 16.761  -6.057  15.325  1.00 91.06 312 A 1 
ATOM   2501 O  O   . ARG A 1 312 ? 17.347  -6.226  14.259  1.00 88.82 312 A 1 
ATOM   2502 C  CB  . ARG A 1 312 ? 15.858  -8.385  15.781  1.00 91.19 312 A 1 
ATOM   2503 C  CG  . ARG A 1 312 ? 16.839  -8.621  16.934  1.00 88.11 312 A 1 
ATOM   2504 C  CD  . ARG A 1 312 ? 17.092  -10.127 17.141  1.00 85.54 312 A 1 
ATOM   2505 N  NE  . ARG A 1 312 ? 15.887  -10.812 17.643  1.00 82.89 312 A 1 
ATOM   2506 C  CZ  . ARG A 1 312 ? 15.431  -10.780 18.880  1.00 81.66 312 A 1 
ATOM   2507 N  NH1 . ARG A 1 312 ? 16.106  -10.226 19.835  1.00 71.82 312 A 1 
ATOM   2508 N  NH2 . ARG A 1 312 ? 14.273  -11.274 19.193  1.00 76.84 312 A 1 
ATOM   2509 N  N   . PRO A 1 313 ? 17.218  -5.228  16.292  1.00 89.28 313 A 1 
ATOM   2510 C  CA  . PRO A 1 313 ? 18.449  -4.459  16.143  1.00 86.93 313 A 1 
ATOM   2511 C  C   . PRO A 1 313 ? 19.642  -5.338  15.786  1.00 85.96 313 A 1 
ATOM   2512 O  O   . PRO A 1 313 ? 19.761  -6.486  16.232  1.00 81.96 313 A 1 
ATOM   2513 C  CB  . PRO A 1 313 ? 18.662  -3.733  17.475  1.00 84.03 313 A 1 
ATOM   2514 C  CG  . PRO A 1 313 ? 17.248  -3.587  18.009  1.00 82.85 313 A 1 
ATOM   2515 C  CD  . PRO A 1 313 ? 16.559  -4.868  17.537  1.00 86.09 313 A 1 
ATOM   2516 N  N   . LYS A 1 314 ? 20.551  -4.794  14.961  1.00 83.96 314 A 1 
ATOM   2517 C  CA  . LYS A 1 314 ? 21.765  -5.480  14.547  1.00 81.56 314 A 1 
ATOM   2518 C  C   . LYS A 1 314 ? 22.633  -5.775  15.778  1.00 78.52 314 A 1 
ATOM   2519 O  O   . LYS A 1 314 ? 22.819  -4.917  16.633  1.00 70.17 314 A 1 
ATOM   2520 C  CB  . LYS A 1 314 ? 22.519  -4.642  13.496  1.00 77.26 314 A 1 
ATOM   2521 C  CG  . LYS A 1 314 ? 21.699  -4.515  12.200  1.00 76.22 314 A 1 
ATOM   2522 C  CD  . LYS A 1 314 ? 22.417  -3.718  11.102  1.00 73.12 314 A 1 
ATOM   2523 C  CE  . LYS A 1 314 ? 21.481  -3.689  9.896   1.00 69.53 314 A 1 
ATOM   2524 N  NZ  . LYS A 1 314 ? 22.032  -3.049  8.678   1.00 64.48 314 A 1 
ATOM   2525 N  N   . LYS A 1 315 ? 23.173  -6.994  15.857  1.00 70.52 315 A 1 
ATOM   2526 C  CA  . LYS A 1 315 ? 24.102  -7.352  16.929  1.00 68.76 315 A 1 
ATOM   2527 C  C   . LYS A 1 315 ? 25.392  -6.564  16.744  1.00 67.90 315 A 1 
ATOM   2528 O  O   . LYS A 1 315 ? 26.029  -6.677  15.699  1.00 60.80 315 A 1 
ATOM   2529 C  CB  . LYS A 1 315 ? 24.388  -8.855  16.965  1.00 62.77 315 A 1 
ATOM   2530 C  CG  . LYS A 1 315 ? 23.180  -9.645  17.488  1.00 56.91 315 A 1 
ATOM   2531 C  CD  . LYS A 1 315 ? 23.530  -11.133 17.629  1.00 52.46 315 A 1 
ATOM   2532 C  CE  . LYS A 1 315 ? 22.316  -11.867 18.191  1.00 46.06 315 A 1 
ATOM   2533 N  NZ  . LYS A 1 315 ? 22.588  -13.306 18.391  1.00 41.95 315 A 1 
ATOM   2534 N  N   . ASP A 1 316 ? 25.805  -5.857  17.799  1.00 59.72 316 A 1 
ATOM   2535 C  CA  . ASP A 1 316 ? 27.143  -5.304  17.876  1.00 57.44 316 A 1 
ATOM   2536 C  C   . ASP A 1 316 ? 28.155  -6.455  17.956  1.00 56.13 316 A 1 
ATOM   2537 O  O   . ASP A 1 316 ? 28.126  -7.259  18.890  1.00 51.31 316 A 1 
ATOM   2538 C  CB  . ASP A 1 316 ? 27.210  -4.354  19.077  1.00 52.20 316 A 1 
ATOM   2539 C  CG  . ASP A 1 316 ? 28.515  -3.587  19.153  1.00 46.88 316 A 1 
ATOM   2540 O  OD1 . ASP A 1 316 ? 29.410  -3.866  18.316  1.00 44.02 316 A 1 
ATOM   2541 O  OD2 . ASP A 1 316 ? 28.603  -2.770  20.096  1.00 42.36 316 A 1 
ATOM   2542 N  N   . LYS A 1 317 ? 29.005  -6.593  16.927  1.00 53.19 317 A 1 
ATOM   2543 C  CA  . LYS A 1 317 ? 29.977  -7.699  16.830  1.00 53.08 317 A 1 
ATOM   2544 C  C   . LYS A 1 317 ? 31.036  -7.652  17.926  1.00 52.65 317 A 1 
ATOM   2545 O  O   . LYS A 1 317 ? 31.665  -8.671  18.178  1.00 49.44 317 A 1 
ATOM   2546 C  CB  . LYS A 1 317 ? 30.662  -7.687  15.453  1.00 49.43 317 A 1 
ATOM   2547 C  CG  . LYS A 1 317 ? 29.773  -8.195  14.314  1.00 45.42 317 A 1 
ATOM   2548 C  CD  . LYS A 1 317 ? 30.593  -8.236  13.017  1.00 42.29 317 A 1 
ATOM   2549 C  CE  . LYS A 1 317 ? 29.764  -8.767  11.849  1.00 37.33 317 A 1 
ATOM   2550 N  NZ  . LYS A 1 317 ? 30.521  -8.728  10.569  1.00 33.81 317 A 1 
ATOM   2551 N  N   . LEU A 1 318 ? 31.249  -6.495  18.530  1.00 47.27 318 A 1 
ATOM   2552 C  CA  . LEU A 1 318 ? 32.280  -6.297  19.550  1.00 45.64 318 A 1 
ATOM   2553 C  C   . LEU A 1 318 ? 31.850  -6.783  20.930  1.00 44.59 318 A 1 
ATOM   2554 O  O   . LEU A 1 318 ? 32.703  -7.079  21.767  1.00 40.84 318 A 1 
ATOM   2555 C  CB  . LEU A 1 318 ? 32.643  -4.805  19.599  1.00 42.08 318 A 1 
ATOM   2556 C  CG  . LEU A 1 318 ? 33.357  -4.294  18.334  1.00 39.14 318 A 1 
ATOM   2557 C  CD1 . LEU A 1 318 ? 33.442  -2.768  18.371  1.00 35.84 318 A 1 
ATOM   2558 C  CD2 . LEU A 1 318 ? 34.780  -4.847  18.227  1.00 38.04 318 A 1 
ATOM   2559 N  N   . LYS A 1 319 ? 30.555  -6.905  21.200  1.00 50.43 319 A 1 
ATOM   2560 C  CA  . LYS A 1 319 ? 30.094  -7.413  22.495  1.00 51.21 319 A 1 
ATOM   2561 C  C   . LYS A 1 319 ? 30.158  -8.941  22.522  1.00 50.24 319 A 1 
ATOM   2562 O  O   . LYS A 1 319 ? 29.635  -9.594  21.610  1.00 47.51 319 A 1 
ATOM   2563 C  CB  . LYS A 1 319 ? 28.718  -6.857  22.860  1.00 48.88 319 A 1 
ATOM   2564 C  CG  . LYS A 1 319 ? 28.847  -5.371  23.207  1.00 44.50 319 A 1 
ATOM   2565 C  CD  . LYS A 1 319 ? 27.522  -4.762  23.689  1.00 42.07 319 A 1 
ATOM   2566 C  CE  . LYS A 1 319 ? 27.756  -3.278  23.963  1.00 37.51 319 A 1 
ATOM   2567 N  NZ  . LYS A 1 319 ? 26.523  -2.570  24.367  1.00 34.21 319 A 1 
ATOM   2568 N  N   . PRO A 1 320 ? 30.758  -9.541  23.568  1.00 49.41 320 A 1 
ATOM   2569 C  CA  . PRO A 1 320 ? 30.822  -10.979 23.705  1.00 48.80 320 A 1 
ATOM   2570 C  C   . PRO A 1 320 ? 29.407  -11.573 23.729  1.00 50.25 320 A 1 
ATOM   2571 O  O   . PRO A 1 320 ? 28.462  -10.975 24.248  1.00 48.26 320 A 1 
ATOM   2572 C  CB  . PRO A 1 320 ? 31.612  -11.248 24.990  1.00 44.53 320 A 1 
ATOM   2573 C  CG  . PRO A 1 320 ? 31.497  -9.953  25.780  1.00 43.73 320 A 1 
ATOM   2574 C  CD  . PRO A 1 320 ? 31.363  -8.878  24.712  1.00 48.81 320 A 1 
ATOM   2575 N  N   . LYS A 1 321 ? 29.264  -12.783 23.160  1.00 50.83 321 A 1 
ATOM   2576 C  CA  . LYS A 1 321 ? 28.007  -13.538 23.201  1.00 50.99 321 A 1 
ATOM   2577 C  C   . LYS A 1 321 ? 27.703  -13.896 24.655  1.00 50.01 321 A 1 
ATOM   2578 O  O   . LYS A 1 321 ? 28.170  -14.918 25.139  1.00 47.13 321 A 1 
ATOM   2579 C  CB  . LYS A 1 321 ? 28.106  -14.818 22.345  1.00 48.69 321 A 1 
ATOM   2580 C  CG  . LYS A 1 321 ? 28.116  -14.591 20.830  1.00 45.45 321 A 1 
ATOM   2581 C  CD  . LYS A 1 321 ? 28.242  -15.958 20.135  1.00 43.14 321 A 1 
ATOM   2582 C  CE  . LYS A 1 321 ? 28.298  -15.824 18.620  1.00 38.09 321 A 1 
ATOM   2583 N  NZ  . LYS A 1 321 ? 28.586  -17.131 17.977  1.00 35.33 321 A 1 
ATOM   2584 N  N   . THR A 1 322 ? 26.889  -13.104 25.325  1.00 48.02 322 A 1 
ATOM   2585 C  CA  . THR A 1 322 ? 26.288  -13.547 26.581  1.00 48.29 322 A 1 
ATOM   2586 C  C   . THR A 1 322 ? 25.348  -14.713 26.283  1.00 47.49 322 A 1 
ATOM   2587 O  O   . THR A 1 322 ? 24.476  -14.634 25.418  1.00 44.74 322 A 1 
ATOM   2588 C  CB  . THR A 1 322 ? 25.576  -12.400 27.307  1.00 45.24 322 A 1 
ATOM   2589 O  OG1 . THR A 1 322 ? 24.784  -11.655 26.413  1.00 41.43 322 A 1 
ATOM   2590 C  CG2 . THR A 1 322 ? 26.584  -11.429 27.923  1.00 41.31 322 A 1 
ATOM   2591 N  N   . THR A 1 323 ? 25.567  -15.849 26.967  1.00 45.49 323 A 1 
ATOM   2592 C  CA  . THR A 1 323 ? 24.849  -17.116 26.773  1.00 46.03 323 A 1 
ATOM   2593 C  C   . THR A 1 323 ? 23.426  -17.120 27.319  1.00 45.73 323 A 1 
ATOM   2594 O  O   . THR A 1 323 ? 22.689  -18.084 27.107  1.00 43.61 323 A 1 
ATOM   2595 C  CB  . THR A 1 323 ? 25.626  -18.251 27.450  1.00 42.16 323 A 1 
ATOM   2596 O  OG1 . THR A 1 323 ? 26.055  -17.835 28.730  1.00 38.25 323 A 1 
ATOM   2597 C  CG2 . THR A 1 323 ? 26.875  -18.648 26.660  1.00 37.86 323 A 1 
ATOM   2598 N  N   . ILE A 1 324 ? 23.034  -16.082 28.042  1.00 47.39 324 A 1 
ATOM   2599 C  CA  . ILE A 1 324 ? 21.719  -15.998 28.663  1.00 47.86 324 A 1 
ATOM   2600 C  C   . ILE A 1 324 ? 20.668  -15.952 27.549  1.00 48.47 324 A 1 
ATOM   2601 O  O   . ILE A 1 324 ? 20.765  -15.135 26.629  1.00 45.98 324 A 1 
ATOM   2602 C  CB  . ILE A 1 324 ? 21.641  -14.800 29.636  1.00 44.53 324 A 1 
ATOM   2603 C  CG1 . ILE A 1 324 ? 22.765  -14.892 30.700  1.00 41.47 324 A 1 
ATOM   2604 C  CG2 . ILE A 1 324 ? 20.255  -14.765 30.311  1.00 42.09 324 A 1 
ATOM   2605 C  CD1 . ILE A 1 324 ? 22.839  -13.688 31.653  1.00 39.02 324 A 1 
ATOM   2606 N  N   . LYS A 1 325 ? 19.662  -16.832 27.634  1.00 48.38 325 A 1 
ATOM   2607 C  CA  . LYS A 1 325 ? 18.466  -16.781 26.778  1.00 48.64 325 A 1 
ATOM   2608 C  C   . LYS A 1 325 ? 17.863  -15.382 26.907  1.00 48.79 325 A 1 
ATOM   2609 O  O   . LYS A 1 325 ? 17.200  -15.098 27.904  1.00 46.58 325 A 1 
ATOM   2610 C  CB  . LYS A 1 325 ? 17.427  -17.838 27.204  1.00 45.69 325 A 1 
ATOM   2611 C  CG  . LYS A 1 325 ? 17.501  -19.147 26.423  1.00 41.40 325 A 1 
ATOM   2612 C  CD  . LYS A 1 325 ? 16.394  -20.100 26.905  1.00 38.12 325 A 1 
ATOM   2613 C  CE  . LYS A 1 325 ? 16.349  -21.384 26.079  1.00 33.54 325 A 1 
ATOM   2614 N  NZ  . LYS A 1 325 ? 15.331  -22.343 26.589  1.00 29.18 325 A 1 
ATOM   2615 N  N   . GLN A 1 326 ? 18.071  -14.540 25.919  1.00 54.42 326 A 1 
ATOM   2616 C  CA  . GLN A 1 326 ? 17.430  -13.237 25.899  1.00 54.64 326 A 1 
ATOM   2617 C  C   . GLN A 1 326 ? 15.917  -13.461 25.873  1.00 55.07 326 A 1 
ATOM   2618 O  O   . GLN A 1 326 ? 15.441  -14.238 25.037  1.00 51.90 326 A 1 
ATOM   2619 C  CB  . GLN A 1 326 ? 17.914  -12.384 24.723  1.00 50.76 326 A 1 
ATOM   2620 C  CG  . GLN A 1 326 ? 19.317  -11.813 25.003  1.00 46.34 326 A 1 
ATOM   2621 C  CD  . GLN A 1 326 ? 19.808  -10.869 23.909  1.00 43.14 326 A 1 
ATOM   2622 O  OE1 . GLN A 1 326 ? 19.377  -10.896 22.765  1.00 41.36 326 A 1 
ATOM   2623 N  NE2 . GLN A 1 326 ? 20.762  -10.016 24.218  1.00 39.72 326 A 1 
ATOM   2624 N  N   . PRO A 1 327 ? 15.158  -12.845 26.790  1.00 52.27 327 A 1 
ATOM   2625 C  CA  . PRO A 1 327 ? 13.717  -12.970 26.800  1.00 52.46 327 A 1 
ATOM   2626 C  C   . PRO A 1 327 ? 13.130  -12.459 25.476  1.00 55.49 327 A 1 
ATOM   2627 O  O   . PRO A 1 327 ? 13.782  -11.762 24.693  1.00 52.59 327 A 1 
ATOM   2628 C  CB  . PRO A 1 327 ? 13.245  -12.178 28.026  1.00 46.47 327 A 1 
ATOM   2629 C  CG  . PRO A 1 327 ? 14.373  -11.185 28.272  1.00 44.82 327 A 1 
ATOM   2630 C  CD  . PRO A 1 327 ? 15.612  -11.929 27.822  1.00 49.20 327 A 1 
ATOM   2631 N  N   . SER A 1 328 ? 11.880  -12.835 25.216  1.00 62.82 328 A 1 
ATOM   2632 C  CA  . SER A 1 328 ? 11.137  -12.316 24.068  1.00 65.79 328 A 1 
ATOM   2633 C  C   . SER A 1 328 ? 11.006  -10.796 24.190  1.00 70.73 328 A 1 
ATOM   2634 O  O   . SER A 1 328 ? 10.182  -10.315 24.962  1.00 65.87 328 A 1 
ATOM   2635 C  CB  . SER A 1 328 ? 9.760   -12.984 24.026  1.00 57.90 328 A 1 
ATOM   2636 O  OG  . SER A 1 328 ? 8.856   -12.267 23.215  1.00 50.79 328 A 1 
ATOM   2637 N  N   . ASP A 1 329 ? 11.764  -10.059 23.397  1.00 75.73 329 A 1 
ATOM   2638 C  CA  . ASP A 1 329 ? 11.890  -8.601  23.441  1.00 79.27 329 A 1 
ATOM   2639 C  C   . ASP A 1 329 ? 10.897  -7.858  22.526  1.00 83.79 329 A 1 
ATOM   2640 O  O   . ASP A 1 329 ? 10.951  -6.641  22.412  1.00 80.03 329 A 1 
ATOM   2641 C  CB  . ASP A 1 329 ? 13.348  -8.251  23.108  1.00 70.85 329 A 1 
ATOM   2642 C  CG  . ASP A 1 329 ? 13.841  -8.867  21.793  1.00 66.18 329 A 1 
ATOM   2643 O  OD1 . ASP A 1 329 ? 13.080  -9.551  21.067  1.00 61.34 329 A 1 
ATOM   2644 O  OD2 . ASP A 1 329 ? 15.053  -8.778  21.518  1.00 62.05 329 A 1 
ATOM   2645 N  N   . GLY A 1 330 ? 9.975   -8.600  21.878  1.00 85.01 330 A 1 
ATOM   2646 C  CA  . GLY A 1 330 ? 8.964   -8.004  21.013  1.00 88.95 330 A 1 
ATOM   2647 C  C   . GLY A 1 330 ? 9.412   -7.702  19.576  1.00 92.49 330 A 1 
ATOM   2648 O  O   . GLY A 1 330 ? 8.562   -7.376  18.748  1.00 90.36 330 A 1 
ATOM   2649 N  N   . PHE A 1 331 ? 10.694  -7.861  19.249  1.00 92.69 331 A 1 
ATOM   2650 C  CA  . PHE A 1 331 ? 11.189  -7.733  17.880  1.00 93.73 331 A 1 
ATOM   2651 C  C   . PHE A 1 331 ? 10.877  -8.958  17.022  1.00 94.41 331 A 1 
ATOM   2652 O  O   . PHE A 1 331 ? 10.651  -10.063 17.531  1.00 93.48 331 A 1 
ATOM   2653 C  CB  . PHE A 1 331 ? 12.695  -7.443  17.876  1.00 92.57 331 A 1 
ATOM   2654 C  CG  . PHE A 1 331 ? 13.068  -6.146  18.539  1.00 92.09 331 A 1 
ATOM   2655 C  CD1 . PHE A 1 331 ? 12.771  -4.922  17.914  1.00 89.93 331 A 1 
ATOM   2656 C  CD2 . PHE A 1 331 ? 13.720  -6.144  19.786  1.00 90.13 331 A 1 
ATOM   2657 C  CE1 . PHE A 1 331 ? 13.110  -3.707  18.524  1.00 89.05 331 A 1 
ATOM   2658 C  CE2 . PHE A 1 331 ? 14.054  -4.930  20.405  1.00 89.15 331 A 1 
ATOM   2659 C  CZ  . PHE A 1 331 ? 13.752  -3.714  19.775  1.00 89.34 331 A 1 
ATOM   2660 N  N   . ASN A 1 332 ? 10.899  -8.784  15.701  1.00 94.98 332 A 1 
ATOM   2661 C  CA  . ASN A 1 332 ? 10.635  -9.827  14.720  1.00 95.54 332 A 1 
ATOM   2662 C  C   . ASN A 1 332 ? 9.266   -10.513 14.907  1.00 96.25 332 A 1 
ATOM   2663 O  O   . ASN A 1 332 ? 9.148   -11.736 14.762  1.00 95.01 332 A 1 
ATOM   2664 C  CB  . ASN A 1 332 ? 11.807  -10.814 14.666  1.00 94.53 332 A 1 
ATOM   2665 C  CG  . ASN A 1 332 ? 13.086  -10.232 14.096  1.00 93.58 332 A 1 
ATOM   2666 O  OD1 . ASN A 1 332 ? 13.164  -9.156  13.567  1.00 89.49 332 A 1 
ATOM   2667 N  ND2 . ASN A 1 332 ? 14.166  -10.982 14.158  1.00 89.14 332 A 1 
ATOM   2668 N  N   . LYS A 1 333 ? 8.244   -9.725  15.284  1.00 96.39 333 A 1 
ATOM   2669 C  CA  . LYS A 1 333 ? 6.870   -10.185 15.497  1.00 96.52 333 A 1 
ATOM   2670 C  C   . LYS A 1 333 ? 5.890   -9.112  15.065  1.00 97.49 333 A 1 
ATOM   2671 O  O   . LYS A 1 333 ? 6.053   -7.954  15.432  1.00 96.91 333 A 1 
ATOM   2672 C  CB  . LYS A 1 333 ? 6.623   -10.500 16.981  1.00 94.24 333 A 1 
ATOM   2673 C  CG  . LYS A 1 333 ? 7.485   -11.665 17.477  1.00 85.17 333 A 1 
ATOM   2674 C  CD  . LYS A 1 333 ? 7.232   -11.932 18.962  1.00 82.55 333 A 1 
ATOM   2675 C  CE  . LYS A 1 333 ? 8.220   -12.994 19.411  1.00 71.15 333 A 1 
ATOM   2676 N  NZ  . LYS A 1 333 ? 8.120   -13.223 20.863  1.00 63.70 333 A 1 
ATOM   2677 N  N   . TRP A 1 334 ? 4.838   -9.522  14.359  1.00 97.72 334 A 1 
ATOM   2678 C  CA  . TRP A 1 334 ? 3.679   -8.687  14.103  1.00 98.11 334 A 1 
ATOM   2679 C  C   . TRP A 1 334 ? 2.933   -8.428  15.414  1.00 98.02 334 A 1 
ATOM   2680 O  O   . TRP A 1 334 ? 2.627   -9.358  16.155  1.00 97.50 334 A 1 
ATOM   2681 C  CB  . TRP A 1 334 ? 2.771   -9.355  13.066  1.00 98.38 334 A 1 
ATOM   2682 C  CG  . TRP A 1 334 ? 3.362   -9.371  11.694  1.00 98.52 334 A 1 
ATOM   2683 C  CD1 . TRP A 1 334 ? 3.959   -10.424 11.093  1.00 98.17 334 A 1 
ATOM   2684 C  CD2 . TRP A 1 334 ? 3.467   -8.254  10.767  1.00 98.54 334 A 1 
ATOM   2685 N  NE1 . TRP A 1 334 ? 4.431   -10.042 9.849   1.00 98.23 334 A 1 
ATOM   2686 C  CE2 . TRP A 1 334 ? 4.165   -8.710  9.611   1.00 98.42 334 A 1 
ATOM   2687 C  CE3 . TRP A 1 334 ? 3.067   -6.900  10.797  1.00 98.50 334 A 1 
ATOM   2688 C  CZ2 . TRP A 1 334 ? 4.468   -7.852  8.538   1.00 98.33 334 A 1 
ATOM   2689 C  CZ3 . TRP A 1 334 ? 3.362   -6.047  9.716   1.00 98.26 334 A 1 
ATOM   2690 C  CH2 . TRP A 1 334 ? 4.066   -6.516  8.605   1.00 98.25 334 A 1 
ATOM   2691 N  N   . LYS A 1 335 ? 2.649   -7.157  15.700  1.00 97.99 335 A 1 
ATOM   2692 C  CA  . LYS A 1 335 ? 1.908   -6.724  16.880  1.00 97.51 335 A 1 
ATOM   2693 C  C   . LYS A 1 335 ? 1.056   -5.509  16.544  1.00 98.02 335 A 1 
ATOM   2694 O  O   . LYS A 1 335 ? 1.351   -4.780  15.601  1.00 97.73 335 A 1 
ATOM   2695 C  CB  . LYS A 1 335 ? 2.871   -6.475  18.063  1.00 95.50 335 A 1 
ATOM   2696 C  CG  . LYS A 1 335 ? 3.946   -5.429  17.756  1.00 89.72 335 A 1 
ATOM   2697 C  CD  . LYS A 1 335 ? 4.916   -5.221  18.933  1.00 87.56 335 A 1 
ATOM   2698 C  CE  . LYS A 1 335 ? 5.924   -4.165  18.507  1.00 78.05 335 A 1 
ATOM   2699 N  NZ  . LYS A 1 335 ? 6.904   -3.818  19.566  1.00 71.06 335 A 1 
ATOM   2700 N  N   . PHE A 1 336 ? 0.003   -5.300  17.335  1.00 97.91 336 A 1 
ATOM   2701 C  CA  . PHE A 1 336 ? -0.779  -4.075  17.298  1.00 97.94 336 A 1 
ATOM   2702 C  C   . PHE A 1 336 ? 0.131   -2.875  17.577  1.00 97.85 336 A 1 
ATOM   2703 O  O   . PHE A 1 336 ? 0.930   -2.909  18.517  1.00 97.27 336 A 1 
ATOM   2704 C  CB  . PHE A 1 336 ? -1.900  -4.177  18.330  1.00 97.87 336 A 1 
ATOM   2705 C  CG  . PHE A 1 336 ? -2.737  -2.933  18.454  1.00 97.98 336 A 1 
ATOM   2706 C  CD1 . PHE A 1 336 ? -2.567  -2.055  19.543  1.00 97.48 336 A 1 
ATOM   2707 C  CD2 . PHE A 1 336 ? -3.699  -2.629  17.474  1.00 97.48 336 A 1 
ATOM   2708 C  CE1 . PHE A 1 336 ? -3.359  -0.913  19.667  1.00 96.98 336 A 1 
ATOM   2709 C  CE2 . PHE A 1 336 ? -4.495  -1.480  17.591  1.00 97.04 336 A 1 
ATOM   2710 C  CZ  . PHE A 1 336 ? -4.325  -0.632  18.692  1.00 97.20 336 A 1 
ATOM   2711 N  N   . ASN A 1 337 ? 0.009   -1.837  16.750  1.00 97.95 337 A 1 
ATOM   2712 C  CA  . ASN A 1 337 ? 0.676   -0.563  16.969  1.00 97.74 337 A 1 
ATOM   2713 C  C   . ASN A 1 337 ? -0.302  0.401   17.651  1.00 97.73 337 A 1 
ATOM   2714 O  O   . ASN A 1 337 ? -0.204  0.614   18.861  1.00 96.75 337 A 1 
ATOM   2715 C  CB  . ASN A 1 337 ? 1.271   -0.040  15.640  1.00 97.12 337 A 1 
ATOM   2716 C  CG  . ASN A 1 337 ? 2.092   1.209   15.887  1.00 96.14 337 A 1 
ATOM   2717 O  OD1 . ASN A 1 337 ? 2.238   1.651   17.005  1.00 92.64 337 A 1 
ATOM   2718 N  ND2 . ASN A 1 337 ? 2.656   1.794   14.867  1.00 91.51 337 A 1 
ATOM   2719 N  N   . TYR A 1 338 ? -1.287  0.917   16.900  1.00 98.18 338 A 1 
ATOM   2720 C  CA  . TYR A 1 338 ? -2.305  1.820   17.419  1.00 98.36 338 A 1 
ATOM   2721 C  C   . TYR A 1 338 ? -3.610  1.741   16.616  1.00 98.57 338 A 1 
ATOM   2722 O  O   . TYR A 1 338 ? -3.645  1.219   15.503  1.00 98.38 338 A 1 
ATOM   2723 C  CB  . TYR A 1 338 ? -1.750  3.255   17.446  1.00 98.04 338 A 1 
ATOM   2724 C  CG  . TYR A 1 338 ? -1.742  3.942   16.099  1.00 98.22 338 A 1 
ATOM   2725 C  CD1 . TYR A 1 338 ? -0.683  3.758   15.182  1.00 97.74 338 A 1 
ATOM   2726 C  CD2 . TYR A 1 338 ? -2.813  4.784   15.754  1.00 97.81 338 A 1 
ATOM   2727 C  CE1 . TYR A 1 338 ? -0.696  4.409   13.948  1.00 97.28 338 A 1 
ATOM   2728 C  CE2 . TYR A 1 338 ? -2.836  5.439   14.521  1.00 97.48 338 A 1 
ATOM   2729 C  CZ  . TYR A 1 338 ? -1.777  5.257   13.609  1.00 97.79 338 A 1 
ATOM   2730 O  OH  . TYR A 1 338 ? -1.817  5.914   12.421  1.00 97.18 338 A 1 
ATOM   2731 N  N   . GLY A 1 339 ? -4.689  2.291   17.184  1.00 98.38 339 A 1 
ATOM   2732 C  CA  . GLY A 1 339 ? -5.956  2.506   16.489  1.00 98.31 339 A 1 
ATOM   2733 C  C   . GLY A 1 339 ? -6.265  4.005   16.367  1.00 98.42 339 A 1 
ATOM   2734 O  O   . GLY A 1 339 ? -6.034  4.757   17.310  1.00 97.69 339 A 1 
ATOM   2735 N  N   . SER A 1 340 ? -6.848  4.442   15.253  1.00 98.33 340 A 1 
ATOM   2736 C  CA  . SER A 1 340 ? -7.149  5.862   15.017  1.00 98.23 340 A 1 
ATOM   2737 C  C   . SER A 1 340 ? -8.064  6.476   16.083  1.00 98.05 340 A 1 
ATOM   2738 O  O   . SER A 1 340 ? -7.860  7.607   16.507  1.00 97.28 340 A 1 
ATOM   2739 C  CB  . SER A 1 340 ? -7.791  6.032   13.633  1.00 98.03 340 A 1 
ATOM   2740 O  OG  . SER A 1 340 ? -8.978  5.281   13.510  1.00 97.65 340 A 1 
ATOM   2741 N  N   . SER A 1 341 ? -9.039  5.711   16.568  1.00 98.03 341 A 1 
ATOM   2742 C  CA  . SER A 1 341 ? -9.953  6.146   17.616  1.00 97.67 341 A 1 
ATOM   2743 C  C   . SER A 1 341 ? -9.242  6.287   18.968  1.00 97.49 341 A 1 
ATOM   2744 O  O   . SER A 1 341 ? -9.330  7.334   19.605  1.00 95.98 341 A 1 
ATOM   2745 C  CB  . SER A 1 341 ? -11.113 5.159   17.716  1.00 96.82 341 A 1 
ATOM   2746 O  OG  . SER A 1 341 ? -12.036 5.562   18.702  1.00 83.05 341 A 1 
ATOM   2747 N  N   . SER A 1 342 ? -8.499  5.276   19.399  1.00 97.53 342 A 1 
ATOM   2748 C  CA  . SER A 1 342 ? -7.846  5.274   20.706  1.00 96.95 342 A 1 
ATOM   2749 C  C   . SER A 1 342 ? -6.656  6.236   20.794  1.00 97.18 342 A 1 
ATOM   2750 O  O   . SER A 1 342 ? -6.423  6.818   21.843  1.00 95.35 342 A 1 
ATOM   2751 C  CB  . SER A 1 342 ? -7.387  3.863   21.086  1.00 95.48 342 A 1 
ATOM   2752 O  OG  . SER A 1 342 ? -6.537  3.306   20.100  1.00 86.03 342 A 1 
ATOM   2753 N  N   . GLU A 1 343 ? -5.927  6.420   19.696  1.00 97.44 343 A 1 
ATOM   2754 C  CA  . GLU A 1 343 ? -4.711  7.239   19.689  1.00 97.32 343 A 1 
ATOM   2755 C  C   . GLU A 1 343 ? -4.995  8.731   19.501  1.00 97.46 343 A 1 
ATOM   2756 O  O   . GLU A 1 343 ? -4.391  9.571   20.171  1.00 95.76 343 A 1 
ATOM   2757 C  CB  . GLU A 1 343 ? -3.763  6.721   18.602  1.00 96.20 343 A 1 
ATOM   2758 C  CG  . GLU A 1 343 ? -2.310  7.177   18.803  1.00 92.68 343 A 1 
ATOM   2759 C  CD  . GLU A 1 343 ? -1.681  6.653   20.111  1.00 94.94 343 A 1 
ATOM   2760 O  OE1 . GLU A 1 343 ? -0.679  7.246   20.556  1.00 90.85 343 A 1 
ATOM   2761 O  OE2 . GLU A 1 343 ? -2.220  5.702   20.716  1.00 91.24 343 A 1 
ATOM   2762 N  N   . TYR A 1 344 ? -5.946  9.061   18.614  1.00 97.99 344 A 1 
ATOM   2763 C  CA  . TYR A 1 344 ? -6.235  10.432  18.209  1.00 97.99 344 A 1 
ATOM   2764 C  C   . TYR A 1 344 ? -7.614  10.946  18.648  1.00 97.75 344 A 1 
ATOM   2765 O  O   . TYR A 1 344 ? -7.898  12.141  18.499  1.00 95.98 344 A 1 
ATOM   2766 C  CB  . TYR A 1 344 ? -6.042  10.548  16.698  1.00 97.75 344 A 1 
ATOM   2767 C  CG  . TYR A 1 344 ? -4.659  10.177  16.192  1.00 97.97 344 A 1 
ATOM   2768 C  CD1 . TYR A 1 344 ? -3.506  10.686  16.822  1.00 97.22 344 A 1 
ATOM   2769 C  CD2 . TYR A 1 344 ? -4.517  9.345   15.065  1.00 97.29 344 A 1 
ATOM   2770 C  CE1 . TYR A 1 344 ? -2.230  10.372  16.335  1.00 96.68 344 A 1 
ATOM   2771 C  CE2 . TYR A 1 344 ? -3.245  9.029   14.572  1.00 96.79 344 A 1 
ATOM   2772 C  CZ  . TYR A 1 344 ? -2.097  9.543   15.204  1.00 97.21 344 A 1 
ATOM   2773 O  OH  . TYR A 1 344 ? -0.851  9.248   14.718  1.00 96.26 344 A 1 
ATOM   2774 N  N   . GLY A 1 345 ? -8.459  10.080  19.184  1.00 96.70 345 A 1 
ATOM   2775 C  CA  . GLY A 1 345 ? -9.816  10.444  19.585  1.00 96.35 345 A 1 
ATOM   2776 C  C   . GLY A 1 345 ? -10.770 10.700  18.410  1.00 97.03 345 A 1 
ATOM   2777 O  O   . GLY A 1 345 ? -11.761 11.402  18.584  1.00 95.05 345 A 1 
ATOM   2778 N  N   . LEU A 1 346 ? -10.471 10.169  17.240  1.00 97.65 346 A 1 
ATOM   2779 C  CA  . LEU A 1 346 ? -11.313 10.285  16.050  1.00 97.73 346 A 1 
ATOM   2780 C  C   . LEU A 1 346 ? -12.595 9.465   16.249  1.00 97.62 346 A 1 
ATOM   2781 O  O   . LEU A 1 346 ? -12.534 8.280   16.575  1.00 96.64 346 A 1 
ATOM   2782 C  CB  . LEU A 1 346 ? -10.557 9.800   14.806  1.00 97.29 346 A 1 
ATOM   2783 C  CG  . LEU A 1 346 ? -9.291  10.594  14.469  1.00 96.76 346 A 1 
ATOM   2784 C  CD1 . LEU A 1 346 ? -8.491  9.877   13.381  1.00 95.70 346 A 1 
ATOM   2785 C  CD2 . LEU A 1 346 ? -9.614  12.001  13.965  1.00 95.54 346 A 1 
ATOM   2786 N  N   . LYS A 1 347 ? -13.757 10.100  16.020  1.00 97.83 347 A 1 
ATOM   2787 C  CA  . LYS A 1 347 ? -15.073 9.432   16.115  1.00 97.55 347 A 1 
ATOM   2788 C  C   . LYS A 1 347 ? -15.403 8.619   14.863  1.00 97.86 347 A 1 
ATOM   2789 O  O   . LYS A 1 347 ? -16.130 7.643   14.934  1.00 96.44 347 A 1 
ATOM   2790 C  CB  . LYS A 1 347 ? -16.157 10.474  16.348  1.00 96.57 347 A 1 
ATOM   2791 C  CG  . LYS A 1 347 ? -15.964 11.230  17.671  1.00 91.83 347 A 1 
ATOM   2792 C  CD  . LYS A 1 347 ? -17.033 12.301  17.786  1.00 85.57 347 A 1 
ATOM   2793 C  CE  . LYS A 1 347 ? -16.788 13.134  19.041  1.00 76.79 347 A 1 
ATOM   2794 N  NZ  . LYS A 1 347 ? -17.690 14.303  19.058  1.00 66.99 347 A 1 
ATOM   2795 N  N   . GLU A 1 348 ? -14.883 9.066   13.732  1.00 98.40 348 A 1 
ATOM   2796 C  CA  . GLU A 1 348 ? -15.006 8.452   12.417  1.00 98.41 348 A 1 
ATOM   2797 C  C   . GLU A 1 348 ? -13.867 8.953   11.516  1.00 98.61 348 A 1 
ATOM   2798 O  O   . GLU A 1 348 ? -13.173 9.923   11.847  1.00 98.49 348 A 1 
ATOM   2799 C  CB  . GLU A 1 348 ? -16.384 8.776   11.807  1.00 97.71 348 A 1 
ATOM   2800 C  CG  . GLU A 1 348 ? -16.619 10.286  11.634  1.00 96.10 348 A 1 
ATOM   2801 C  CD  . GLU A 1 348 ? -17.962 10.648  11.002  1.00 96.21 348 A 1 
ATOM   2802 O  OE1 . GLU A 1 348 ? -18.083 11.835  10.606  1.00 92.35 348 A 1 
ATOM   2803 O  OE2 . GLU A 1 348 ? -18.847 9.779   10.897  1.00 93.52 348 A 1 
ATOM   2804 N  N   . LEU A 1 349 ? -13.671 8.326   10.368  1.00 98.75 349 A 1 
ATOM   2805 C  CA  . LEU A 1 349 ? -12.655 8.724   9.388   1.00 98.80 349 A 1 
ATOM   2806 C  C   . LEU A 1 349 ? -13.219 9.753   8.399   1.00 98.88 349 A 1 
ATOM   2807 O  O   . LEU A 1 349 ? -13.258 9.535   7.188   1.00 98.63 349 A 1 
ATOM   2808 C  CB  . LEU A 1 349 ? -12.080 7.468   8.716   1.00 98.80 349 A 1 
ATOM   2809 C  CG  . LEU A 1 349 ? -11.440 6.439   9.673   1.00 98.59 349 A 1 
ATOM   2810 C  CD1 . LEU A 1 349 ? -10.853 5.283   8.868   1.00 98.41 349 A 1 
ATOM   2811 C  CD2 . LEU A 1 349 ? -10.315 7.035   10.526  1.00 98.32 349 A 1 
ATOM   2812 N  N   . SER A 1 350 ? -13.688 10.892  8.920   1.00 98.83 350 A 1 
ATOM   2813 C  CA  . SER A 1 350 ? -14.293 11.968  8.136   1.00 98.75 350 A 1 
ATOM   2814 C  C   . SER A 1 350 ? -13.388 13.205  8.012   1.00 98.78 350 A 1 
ATOM   2815 O  O   . SER A 1 350 ? -12.551 13.450  8.885   1.00 98.67 350 A 1 
ATOM   2816 C  CB  . SER A 1 350 ? -15.651 12.355  8.725   1.00 98.57 350 A 1 
ATOM   2817 O  OG  . SER A 1 350 ? -15.537 12.998  9.972   1.00 98.00 350 A 1 
ATOM   2818 N  N   . PRO A 1 351 ? -13.578 14.043  6.974   1.00 98.82 351 A 1 
ATOM   2819 C  CA  . PRO A 1 351 ? -12.841 15.296  6.830   1.00 98.78 351 A 1 
ATOM   2820 C  C   . PRO A 1 351 ? -12.912 16.182  8.067   1.00 98.74 351 A 1 
ATOM   2821 O  O   . PRO A 1 351 ? -11.899 16.710  8.514   1.00 98.50 351 A 1 
ATOM   2822 C  CB  . PRO A 1 351 ? -13.448 15.997  5.612   1.00 98.61 351 A 1 
ATOM   2823 C  CG  . PRO A 1 351 ? -13.964 14.842  4.768   1.00 97.96 351 A 1 
ATOM   2824 C  CD  . PRO A 1 351 ? -14.425 13.829  5.812   1.00 98.65 351 A 1 
ATOM   2825 N  N   . LYS A 1 352 ? -14.087 16.286  8.681   1.00 98.66 352 A 1 
ATOM   2826 C  CA  . LYS A 1 352 ? -14.303 17.095  9.884   1.00 98.41 352 A 1 
ATOM   2827 C  C   . LYS A 1 352 ? -13.449 16.633  11.065  1.00 98.58 352 A 1 
ATOM   2828 O  O   . LYS A 1 352 ? -12.845 17.466  11.745  1.00 98.33 352 A 1 
ATOM   2829 C  CB  . LYS A 1 352 ? -15.798 17.067  10.234  1.00 97.78 352 A 1 
ATOM   2830 C  CG  . LYS A 1 352 ? -16.105 17.951  11.447  1.00 87.10 352 A 1 
ATOM   2831 C  CD  . LYS A 1 352 ? -17.594 17.878  11.781  1.00 83.16 352 A 1 
ATOM   2832 C  CE  . LYS A 1 352 ? -17.864 18.705  13.032  1.00 69.40 352 A 1 
ATOM   2833 N  NZ  . LYS A 1 352 ? -19.281 18.628  13.434  1.00 63.04 352 A 1 
ATOM   2834 N  N   . GLU A 1 353 ? -13.374 15.335  11.327  1.00 98.60 353 A 1 
ATOM   2835 C  CA  . GLU A 1 353 ? -12.589 14.794  12.439  1.00 98.66 353 A 1 
ATOM   2836 C  C   . GLU A 1 353 ? -11.078 14.977  12.193  1.00 98.76 353 A 1 
ATOM   2837 O  O   . GLU A 1 353 ? -10.340 15.345  13.105  1.00 98.49 353 A 1 
ATOM   2838 C  CB  . GLU A 1 353 ? -12.939 13.321  12.678  1.00 98.56 353 A 1 
ATOM   2839 C  CG  . GLU A 1 353 ? -14.346 13.102  13.252  1.00 97.67 353 A 1 
ATOM   2840 C  CD  . GLU A 1 353 ? -14.519 13.611  14.691  1.00 97.73 353 A 1 
ATOM   2841 O  OE1 . GLU A 1 353 ? -15.438 14.414  14.935  1.00 95.39 353 A 1 
ATOM   2842 O  OE2 . GLU A 1 353 ? -13.754 13.180  15.573  1.00 95.52 353 A 1 
ATOM   2843 N  N   . PHE A 1 354 ? -10.619 14.820  10.951  1.00 98.70 354 A 1 
ATOM   2844 C  CA  . PHE A 1 354 ? -9.217  15.044  10.600  1.00 98.74 354 A 1 
ATOM   2845 C  C   . PHE A 1 354 ? -8.831  16.528  10.574  1.00 98.79 354 A 1 
ATOM   2846 O  O   . PHE A 1 354 ? -7.702  16.858  10.942  1.00 98.42 354 A 1 
ATOM   2847 C  CB  . PHE A 1 354 ? -8.892  14.353  9.278   1.00 98.74 354 A 1 
ATOM   2848 C  CG  . PHE A 1 354 ? -8.545  12.892  9.455   1.00 98.74 354 A 1 
ATOM   2849 C  CD1 . PHE A 1 354 ? -7.211  12.520  9.710   1.00 98.43 354 A 1 
ATOM   2850 C  CD2 . PHE A 1 354 ? -9.534  11.903  9.403   1.00 98.40 354 A 1 
ATOM   2851 C  CE1 . PHE A 1 354 ? -6.874  11.170  9.900   1.00 98.07 354 A 1 
ATOM   2852 C  CE2 . PHE A 1 354 ? -9.207  10.557  9.597   1.00 98.03 354 A 1 
ATOM   2853 C  CZ  . PHE A 1 354 ? -7.874  10.185  9.846   1.00 98.24 354 A 1 
ATOM   2854 N  N   . GLU A 1 355 ? -9.737  17.450  10.232  1.00 98.69 355 A 1 
ATOM   2855 C  CA  . GLU A 1 355 ? -9.511  18.892  10.394  1.00 98.54 355 A 1 
ATOM   2856 C  C   . GLU A 1 355 ? -9.337  19.272  11.863  1.00 98.51 355 A 1 
ATOM   2857 O  O   . GLU A 1 355 ? -8.435  20.048  12.205  1.00 98.23 355 A 1 
ATOM   2858 C  CB  . GLU A 1 355 ? -10.669 19.698  9.796   1.00 98.29 355 A 1 
ATOM   2859 C  CG  . GLU A 1 355 ? -10.631 19.672  8.275   1.00 95.88 355 A 1 
ATOM   2860 C  CD  . GLU A 1 355 ? -11.697 20.554  7.652   1.00 94.71 355 A 1 
ATOM   2861 O  OE1 . GLU A 1 355 ? -11.326 21.373  6.784   1.00 88.71 355 A 1 
ATOM   2862 O  OE2 . GLU A 1 355 ? -12.907 20.447  7.958   1.00 89.81 355 A 1 
ATOM   2863 N  N   . ILE A 1 356 ? -10.146 18.693  12.750  1.00 98.59 356 A 1 
ATOM   2864 C  CA  . ILE A 1 356 ? -9.992  18.876  14.195  1.00 98.49 356 A 1 
ATOM   2865 C  C   . ILE A 1 356 ? -8.650  18.312  14.663  1.00 98.56 356 A 1 
ATOM   2866 O  O   . ILE A 1 356 ? -7.959  18.970  15.442  1.00 98.29 356 A 1 
ATOM   2867 C  CB  . ILE A 1 356 ? -11.182 18.243  14.955  1.00 98.21 356 A 1 
ATOM   2868 C  CG1 . ILE A 1 356 ? -12.486 19.034  14.674  1.00 97.10 356 A 1 
ATOM   2869 C  CG2 . ILE A 1 356 ? -10.912 18.198  16.473  1.00 97.09 356 A 1 
ATOM   2870 C  CD1 . ILE A 1 356 ? -13.762 18.270  15.076  1.00 94.24 356 A 1 
ATOM   2871 N  N   . LEU A 1 357 ? -8.255  17.132  14.195  1.00 98.53 357 A 1 
ATOM   2872 C  CA  . LEU A 1 357 ? -6.969  16.527  14.536  1.00 98.53 357 A 1 
ATOM   2873 C  C   . LEU A 1 357 ? -5.790  17.406  14.095  1.00 98.59 357 A 1 
ATOM   2874 O  O   . LEU A 1 357 ? -4.913  17.674  14.912  1.00 98.33 357 A 1 
ATOM   2875 C  CB  . LEU A 1 357 ? -6.885  15.120  13.920  1.00 98.46 357 A 1 
ATOM   2876 C  CG  . LEU A 1 357 ? -5.544  14.410  14.199  1.00 98.14 357 A 1 
ATOM   2877 C  CD1 . LEU A 1 357 ? -5.314  14.192  15.698  1.00 97.57 357 A 1 
ATOM   2878 C  CD2 . LEU A 1 357 ? -5.529  13.052  13.509  1.00 97.50 357 A 1 
ATOM   2879 N  N   . ALA A 1 358 ? -5.790  17.893  12.855  1.00 98.42 358 A 1 
ATOM   2880 C  CA  . ALA A 1 358 ? -4.748  18.772  12.335  1.00 98.12 358 A 1 
ATOM   2881 C  C   . ALA A 1 358 ? -4.638  20.067  13.166  1.00 98.22 358 A 1 
ATOM   2882 O  O   . ALA A 1 358 ? -3.551  20.423  13.611  1.00 97.80 358 A 1 
ATOM   2883 C  CB  . ALA A 1 358 ? -5.044  19.057  10.862  1.00 97.67 358 A 1 
ATOM   2884 N  N   . ALA A 1 359 ? -5.760  20.708  13.477  1.00 98.35 359 A 1 
ATOM   2885 C  CA  . ALA A 1 359 ? -5.783  21.914  14.306  1.00 98.36 359 A 1 
ATOM   2886 C  C   . ALA A 1 359 ? -5.331  21.668  15.761  1.00 98.48 359 A 1 
ATOM   2887 O  O   . ALA A 1 359 ? -4.811  22.579  16.409  1.00 98.05 359 A 1 
ATOM   2888 C  CB  . ALA A 1 359 ? -7.206  22.487  14.270  1.00 98.18 359 A 1 
ATOM   2889 N  N   . ARG A 1 360 ? -5.536  20.455  16.295  1.00 98.45 360 A 1 
ATOM   2890 C  CA  . ARG A 1 360 ? -5.012  20.055  17.607  1.00 98.37 360 A 1 
ATOM   2891 C  C   . ARG A 1 360 ? -3.506  19.841  17.553  1.00 98.42 360 A 1 
ATOM   2892 O  O   . ARG A 1 360 ? -2.824  20.369  18.420  1.00 98.09 360 A 1 
ATOM   2893 C  CB  . ARG A 1 360 ? -5.726  18.797  18.124  1.00 98.07 360 A 1 
ATOM   2894 C  CG  . ARG A 1 360 ? -7.139  19.088  18.642  1.00 93.84 360 A 1 
ATOM   2895 C  CD  . ARG A 1 360 ? -7.873  17.776  18.976  1.00 92.49 360 A 1 
ATOM   2896 N  NE  . ARG A 1 360 ? -7.208  17.050  20.060  1.00 88.24 360 A 1 
ATOM   2897 C  CZ  . ARG A 1 360 ? -7.189  15.734  20.247  1.00 86.00 360 A 1 
ATOM   2898 N  NH1 . ARG A 1 360 ? -7.855  14.920  19.486  1.00 80.18 360 A 1 
ATOM   2899 N  NH2 . ARG A 1 360 ? -6.487  15.219  21.218  1.00 78.46 360 A 1 
ATOM   2900 N  N   . MET A 1 361 ? -2.992  19.143  16.555  1.00 98.26 361 A 1 
ATOM   2901 C  CA  . MET A 1 361 ? -1.554  18.890  16.404  1.00 98.07 361 A 1 
ATOM   2902 C  C   . MET A 1 361 ? -0.745  20.184  16.237  1.00 98.10 361 A 1 
ATOM   2903 O  O   . MET A 1 361 ? 0.357   20.272  16.784  1.00 97.55 361 A 1 
ATOM   2904 C  CB  . MET A 1 361 ? -1.285  17.966  15.214  1.00 97.29 361 A 1 
ATOM   2905 C  CG  . MET A 1 361 ? -1.737  16.528  15.489  1.00 94.83 361 A 1 
ATOM   2906 S  SD  . MET A 1 361 ? -1.207  15.301  14.265  1.00 94.21 361 A 1 
ATOM   2907 C  CE  . MET A 1 361 ? -1.943  15.926  12.751  1.00 88.70 361 A 1 
ATOM   2908 N  N   . ASP A 1 362 ? -1.296  21.185  15.577  1.00 97.93 362 A 1 
ATOM   2909 C  CA  . ASP A 1 362 ? -0.669  22.508  15.433  1.00 97.84 362 A 1 
ATOM   2910 C  C   . ASP A 1 362 ? -0.398  23.211  16.778  1.00 97.85 362 A 1 
ATOM   2911 O  O   . ASP A 1 362 ? 0.481   24.062  16.895  1.00 97.05 362 A 1 
ATOM   2912 C  CB  . ASP A 1 362 ? -1.595  23.361  14.551  1.00 97.28 362 A 1 
ATOM   2913 C  CG  . ASP A 1 362 ? -0.992  24.706  14.172  1.00 91.60 362 A 1 
ATOM   2914 O  OD1 . ASP A 1 362 ? 0.074   24.703  13.527  1.00 86.72 362 A 1 
ATOM   2915 O  OD2 . ASP A 1 362 ? -1.613  25.739  14.520  1.00 84.87 362 A 1 
ATOM   2916 N  N   . LYS A 1 363 ? -1.139  22.843  17.830  1.00 98.00 363 A 1 
ATOM   2917 C  CA  . LYS A 1 363 ? -1.061  23.465  19.163  1.00 97.94 363 A 1 
ATOM   2918 C  C   . LYS A 1 363 ? -0.601  22.515  20.268  1.00 98.00 363 A 1 
ATOM   2919 O  O   . LYS A 1 363 ? -0.326  22.970  21.382  1.00 97.05 363 A 1 
ATOM   2920 C  CB  . LYS A 1 363 ? -2.424  24.066  19.515  1.00 97.24 363 A 1 
ATOM   2921 C  CG  . LYS A 1 363 ? -2.832  25.151  18.510  1.00 92.46 363 A 1 
ATOM   2922 C  CD  . LYS A 1 363 ? -4.168  25.763  18.901  1.00 84.86 363 A 1 
ATOM   2923 C  CE  . LYS A 1 363 ? -4.529  26.774  17.812  1.00 75.79 363 A 1 
ATOM   2924 N  NZ  . LYS A 1 363 ? -5.829  27.429  18.084  1.00 65.69 363 A 1 
ATOM   2925 N  N   . ASP A 1 364 ? -0.559  21.230  20.005  1.00 98.09 364 A 1 
ATOM   2926 C  CA  . ASP A 1 364 ? -0.225  20.179  20.964  1.00 98.14 364 A 1 
ATOM   2927 C  C   . ASP A 1 364 ? 0.950   19.351  20.431  1.00 98.21 364 A 1 
ATOM   2928 O  O   . ASP A 1 364 ? 0.794   18.413  19.654  1.00 97.83 364 A 1 
ATOM   2929 C  CB  . ASP A 1 364 ? -1.473  19.338  21.267  1.00 97.70 364 A 1 
ATOM   2930 C  CG  . ASP A 1 364 ? -1.243  18.256  22.318  1.00 97.24 364 A 1 
ATOM   2931 O  OD1 . ASP A 1 364 ? -0.068  17.954  22.657  1.00 95.59 364 A 1 
ATOM   2932 O  OD2 . ASP A 1 364 ? -2.259  17.683  22.784  1.00 94.73 364 A 1 
ATOM   2933 N  N   . LEU A 1 365 ? 2.147   19.713  20.896  1.00 97.88 365 A 1 
ATOM   2934 C  CA  . LEU A 1 365 ? 3.385   19.054  20.499  1.00 97.63 365 A 1 
ATOM   2935 C  C   . LEU A 1 365 ? 3.406   17.565  20.876  1.00 97.60 365 A 1 
ATOM   2936 O  O   . LEU A 1 365 ? 3.999   16.767  20.160  1.00 97.22 365 A 1 
ATOM   2937 C  CB  . LEU A 1 365 ? 4.564   19.806  21.134  1.00 97.13 365 A 1 
ATOM   2938 C  CG  . LEU A 1 365 ? 5.947   19.269  20.731  1.00 92.57 365 A 1 
ATOM   2939 C  CD1 . LEU A 1 365 ? 6.198   19.388  19.235  1.00 89.70 365 A 1 
ATOM   2940 C  CD2 . LEU A 1 365 ? 7.033   20.060  21.469  1.00 89.70 365 A 1 
ATOM   2941 N  N   . GLN A 1 366 ? 2.777   17.172  21.997  1.00 97.76 366 A 1 
ATOM   2942 C  CA  . GLN A 1 366 ? 2.740   15.763  22.383  1.00 97.33 366 A 1 
ATOM   2943 C  C   . GLN A 1 366 ? 1.894   14.948  21.412  1.00 97.46 366 A 1 
ATOM   2944 O  O   . GLN A 1 366 ? 2.285   13.848  21.030  1.00 96.83 366 A 1 
ATOM   2945 C  CB  . GLN A 1 366 ? 2.194   15.596  23.805  1.00 96.90 366 A 1 
ATOM   2946 C  CG  . GLN A 1 366 ? 3.128   16.191  24.864  1.00 85.39 366 A 1 
ATOM   2947 C  CD  . GLN A 1 366 ? 2.658   15.890  26.292  1.00 78.47 366 A 1 
ATOM   2948 O  OE1 . GLN A 1 366 ? 1.628   15.287  26.540  1.00 70.63 366 A 1 
ATOM   2949 N  NE2 . GLN A 1 366 ? 3.413   16.285  27.287  1.00 68.41 366 A 1 
ATOM   2950 N  N   . LEU A 1 367 ? 0.763   15.507  20.974  1.00 97.67 367 A 1 
ATOM   2951 C  CA  . LEU A 1 367 ? -0.077  14.881  19.964  1.00 97.78 367 A 1 
ATOM   2952 C  C   . LEU A 1 367 ? 0.620   14.820  18.601  1.00 97.89 367 A 1 
ATOM   2953 O  O   . LEU A 1 367 ? 0.571   13.790  17.934  1.00 97.61 367 A 1 
ATOM   2954 C  CB  . LEU A 1 367 ? -1.401  15.646  19.894  1.00 97.71 367 A 1 
ATOM   2955 C  CG  . LEU A 1 367 ? -2.429  15.027  18.927  1.00 96.95 367 A 1 
ATOM   2956 C  CD1 . LEU A 1 367 ? -2.857  13.634  19.355  1.00 96.10 367 A 1 
ATOM   2957 C  CD2 . LEU A 1 367 ? -3.660  15.922  18.891  1.00 96.04 367 A 1 
ATOM   2958 N  N   . PHE A 1 368 ? 1.312   15.897  18.198  1.00 97.78 368 A 1 
ATOM   2959 C  CA  . PHE A 1 368 ? 2.120   15.897  16.990  1.00 97.55 368 A 1 
ATOM   2960 C  C   . PHE A 1 368 ? 3.236   14.843  17.045  1.00 97.36 368 A 1 
ATOM   2961 O  O   . PHE A 1 368 ? 3.443   14.116  16.077  1.00 97.13 368 A 1 
ATOM   2962 C  CB  . PHE A 1 368 ? 2.708   17.289  16.745  1.00 97.03 368 A 1 
ATOM   2963 C  CG  . PHE A 1 368 ? 3.572   17.331  15.510  1.00 96.40 368 A 1 
ATOM   2964 C  CD1 . PHE A 1 368 ? 4.974   17.223  15.615  1.00 95.21 368 A 1 
ATOM   2965 C  CD2 . PHE A 1 368 ? 2.980   17.408  14.234  1.00 95.12 368 A 1 
ATOM   2966 C  CE1 . PHE A 1 368 ? 5.777   17.194  14.462  1.00 93.82 368 A 1 
ATOM   2967 C  CE2 . PHE A 1 368 ? 3.780   17.378  13.079  1.00 93.83 368 A 1 
ATOM   2968 C  CZ  . PHE A 1 368 ? 5.176   17.271  13.196  1.00 93.74 368 A 1 
ATOM   2969 N  N   . ASN A 1 369 ? 3.918   14.713  18.188  1.00 96.95 369 A 1 
ATOM   2970 C  CA  . ASN A 1 369 ? 4.968   13.714  18.363  1.00 96.50 369 A 1 
ATOM   2971 C  C   . ASN A 1 369 ? 4.441   12.281  18.248  1.00 96.57 369 A 1 
ATOM   2972 O  O   . ASN A 1 369 ? 5.141   11.435  17.702  1.00 96.26 369 A 1 
ATOM   2973 C  CB  . ASN A 1 369 ? 5.668   13.940  19.710  1.00 96.29 369 A 1 
ATOM   2974 C  CG  . ASN A 1 369 ? 6.588   15.147  19.717  1.00 93.31 369 A 1 
ATOM   2975 O  OD1 . ASN A 1 369 ? 6.945   15.720  18.709  1.00 88.24 369 A 1 
ATOM   2976 N  ND2 . ASN A 1 369 ? 7.034   15.543  20.881  1.00 87.41 369 A 1 
ATOM   2977 N  N   . LYS A 1 370 ? 3.206   12.005  18.691  1.00 96.97 370 A 1 
ATOM   2978 C  CA  . LYS A 1 370 ? 2.555   10.712  18.434  1.00 96.90 370 A 1 
ATOM   2979 C  C   . LYS A 1 370 ? 2.375   10.465  16.940  1.00 97.32 370 A 1 
ATOM   2980 O  O   . LYS A 1 370 ? 2.780   9.428   16.445  1.00 96.91 370 A 1 
ATOM   2981 C  CB  . LYS A 1 370 ? 1.184   10.633  19.108  1.00 95.71 370 A 1 
ATOM   2982 C  CG  . LYS A 1 370 ? 1.255   10.487  20.625  1.00 85.04 370 A 1 
ATOM   2983 C  CD  . LYS A 1 370 ? -0.178  10.424  21.139  1.00 85.68 370 A 1 
ATOM   2984 C  CE  . LYS A 1 370 ? -0.249  9.963   22.588  1.00 77.92 370 A 1 
ATOM   2985 N  NZ  . LYS A 1 370 ? -1.506  9.209   22.784  1.00 73.48 370 A 1 
ATOM   2986 N  N   . TYR A 1 371 ? 1.826   11.438  16.222  1.00 97.20 371 A 1 
ATOM   2987 C  CA  . TYR A 1 371 ? 1.688   11.356  14.771  1.00 97.33 371 A 1 
ATOM   2988 C  C   . TYR A 1 371 ? 3.049   11.155  14.093  1.00 97.30 371 A 1 
ATOM   2989 O  O   . TYR A 1 371 ? 3.182   10.287  13.241  1.00 97.21 371 A 1 
ATOM   2990 C  CB  . TYR A 1 371 ? 0.984   12.608  14.251  1.00 97.45 371 A 1 
ATOM   2991 C  CG  . TYR A 1 371 ? 1.142   12.818  12.754  1.00 97.44 371 A 1 
ATOM   2992 C  CD1 . TYR A 1 371 ? 2.155   13.667  12.271  1.00 96.98 371 A 1 
ATOM   2993 C  CD2 . TYR A 1 371 ? 0.338   12.110  11.844  1.00 97.03 371 A 1 
ATOM   2994 C  CE1 . TYR A 1 371 ? 2.354   13.820  10.897  1.00 96.45 371 A 1 
ATOM   2995 C  CE2 . TYR A 1 371 ? 0.530   12.256  10.460  1.00 96.49 371 A 1 
ATOM   2996 C  CZ  . TYR A 1 371 ? 1.550   13.115  9.988   1.00 96.67 371 A 1 
ATOM   2997 O  OH  . TYR A 1 371 ? 1.757   13.262  8.650   1.00 95.74 371 A 1 
ATOM   2998 N  N   . HIS A 1 372 ? 4.070   11.891  14.500  1.00 96.54 372 A 1 
ATOM   2999 C  CA  . HIS A 1 372 ? 5.409   11.794  13.921  1.00 95.84 372 A 1 
ATOM   3000 C  C   . HIS A 1 372 ? 6.068   10.425  14.170  1.00 95.89 372 A 1 
ATOM   3001 O  O   . HIS A 1 372 ? 6.729   9.889   13.275  1.00 95.36 372 A 1 
ATOM   3002 C  CB  . HIS A 1 372 ? 6.275   12.926  14.478  1.00 94.80 372 A 1 
ATOM   3003 C  CG  . HIS A 1 372 ? 7.639   12.956  13.860  1.00 93.08 372 A 1 
ATOM   3004 N  ND1 . HIS A 1 372 ? 8.764   12.328  14.344  1.00 84.54 372 A 1 
ATOM   3005 C  CD2 . HIS A 1 372 ? 8.000   13.566  12.677  1.00 84.00 372 A 1 
ATOM   3006 C  CE1 . HIS A 1 372 ? 9.779   12.552  13.481  1.00 84.31 372 A 1 
ATOM   3007 N  NE2 . HIS A 1 372 ? 9.341   13.295  12.455  1.00 86.04 372 A 1 
ATOM   3008 N  N   . LEU A 1 373 ? 5.868   9.837   15.349  1.00 96.44 373 A 1 
ATOM   3009 C  CA  . LEU A 1 373 ? 6.316   8.484   15.662  1.00 96.31 373 A 1 
ATOM   3010 C  C   . LEU A 1 373 ? 5.630   7.457   14.750  1.00 96.59 373 A 1 
ATOM   3011 O  O   . LEU A 1 373 ? 6.305   6.645   14.107  1.00 95.86 373 A 1 
ATOM   3012 C  CB  . LEU A 1 373 ? 6.036   8.223   17.154  1.00 95.63 373 A 1 
ATOM   3013 C  CG  . LEU A 1 373 ? 6.481   6.838   17.643  1.00 88.06 373 A 1 
ATOM   3014 C  CD1 . LEU A 1 373 ? 7.998   6.699   17.625  1.00 85.19 373 A 1 
ATOM   3015 C  CD2 . LEU A 1 373 ? 5.984   6.614   19.067  1.00 84.61 373 A 1 
ATOM   3016 N  N   . HIS A 1 374 ? 4.302   7.528   14.640  1.00 96.88 374 A 1 
ATOM   3017 C  CA  . HIS A 1 374 ? 3.512   6.622   13.811  1.00 97.07 374 A 1 
ATOM   3018 C  C   . HIS A 1 374 ? 3.739   6.832   12.309  1.00 97.08 374 A 1 
ATOM   3019 O  O   . HIS A 1 374 ? 3.731   5.861   11.550  1.00 96.46 374 A 1 
ATOM   3020 C  CB  . HIS A 1 374 ? 2.030   6.769   14.166  1.00 96.87 374 A 1 
ATOM   3021 C  CG  . HIS A 1 374 ? 1.717   6.371   15.581  1.00 97.12 374 A 1 
ATOM   3022 N  ND1 . HIS A 1 374 ? 2.286   5.327   16.294  1.00 93.78 374 A 1 
ATOM   3023 C  CD2 . HIS A 1 374 ? 0.809   6.988   16.405  1.00 93.95 374 A 1 
ATOM   3024 C  CE1 . HIS A 1 374 ? 1.734   5.326   17.510  1.00 95.09 374 A 1 
ATOM   3025 N  NE2 . HIS A 1 374 ? 0.839   6.315   17.613  1.00 95.17 374 A 1 
ATOM   3026 N  N   . PHE A 1 375 ? 4.051   8.059   11.879  1.00 96.21 375 A 1 
ATOM   3027 C  CA  . PHE A 1 375 ? 4.425   8.383   10.503  1.00 95.58 375 A 1 
ATOM   3028 C  C   . PHE A 1 375 ? 5.567   7.496   9.987   1.00 95.17 375 A 1 
ATOM   3029 O  O   . PHE A 1 375 ? 5.595   7.124   8.821   1.00 94.17 375 A 1 
ATOM   3030 C  CB  . PHE A 1 375 ? 4.811   9.863   10.446  1.00 95.26 375 A 1 
ATOM   3031 C  CG  . PHE A 1 375 ? 5.311   10.332  9.096   1.00 95.63 375 A 1 
ATOM   3032 C  CD1 . PHE A 1 375 ? 6.694   10.390  8.828   1.00 95.10 375 A 1 
ATOM   3033 C  CD2 . PHE A 1 375 ? 4.392   10.714  8.108   1.00 95.22 375 A 1 
ATOM   3034 C  CE1 . PHE A 1 375 ? 7.150   10.833  7.576   1.00 94.15 375 A 1 
ATOM   3035 C  CE2 . PHE A 1 375 ? 4.851   11.161  6.857   1.00 94.28 375 A 1 
ATOM   3036 C  CZ  . PHE A 1 375 ? 6.227   11.217  6.591   1.00 94.41 375 A 1 
ATOM   3037 N  N   . ARG A 1 376 ? 6.506   7.115   10.865  1.00 94.64 376 A 1 
ATOM   3038 C  CA  . ARG A 1 376 ? 7.616   6.194   10.578  1.00 94.02 376 A 1 
ATOM   3039 C  C   . ARG A 1 376 ? 7.354   4.773   11.093  1.00 94.43 376 A 1 
ATOM   3040 O  O   . ARG A 1 376 ? 8.309   4.004   11.239  1.00 91.99 376 A 1 
ATOM   3041 C  CB  . ARG A 1 376 ? 8.936   6.774   11.119  1.00 91.44 376 A 1 
ATOM   3042 C  CG  . ARG A 1 376 ? 9.364   8.085   10.453  1.00 85.00 376 A 1 
ATOM   3043 C  CD  . ARG A 1 376 ? 9.656   7.906   8.961   1.00 83.26 376 A 1 
ATOM   3044 N  NE  . ARG A 1 376 ? 10.153  9.158   8.368   1.00 78.37 376 A 1 
ATOM   3045 C  CZ  . ARG A 1 376 ? 11.416  9.528   8.244   1.00 74.99 376 A 1 
ATOM   3046 N  NH1 . ARG A 1 376 ? 12.404  8.752   8.600   1.00 68.37 376 A 1 
ATOM   3047 N  NH2 . ARG A 1 376 ? 11.698  10.704  7.771   1.00 66.30 376 A 1 
ATOM   3048 N  N   . ALA A 1 377 ? 6.118   4.416   11.371  1.00 95.25 377 A 1 
ATOM   3049 C  CA  . ALA A 1 377 ? 5.708   3.115   11.907  1.00 95.42 377 A 1 
ATOM   3050 C  C   . ALA A 1 377 ? 6.472   2.712   13.185  1.00 95.69 377 A 1 
ATOM   3051 O  O   . ALA A 1 377 ? 6.831   1.550   13.382  1.00 93.33 377 A 1 
ATOM   3052 C  CB  . ALA A 1 377 ? 5.763   2.082   10.787  1.00 94.66 377 A 1 
ATOM   3053 N  N   . ASP A 1 378 ? 6.741   3.694   14.044  1.00 94.43 378 A 1 
ATOM   3054 C  CA  . ASP A 1 378 ? 7.451   3.523   15.320  1.00 93.88 378 A 1 
ATOM   3055 C  C   . ASP A 1 378 ? 8.848   2.896   15.161  1.00 93.19 378 A 1 
ATOM   3056 O  O   . ASP A 1 378 ? 9.323   2.131   16.011  1.00 89.52 378 A 1 
ATOM   3057 C  CB  . ASP A 1 378 ? 6.575   2.778   16.330  1.00 93.44 378 A 1 
ATOM   3058 C  CG  . ASP A 1 378 ? 5.217   3.439   16.546  1.00 92.83 378 A 1 
ATOM   3059 O  OD1 . ASP A 1 378 ? 4.965   3.863   17.688  1.00 88.27 378 A 1 
ATOM   3060 O  OD2 . ASP A 1 378 ? 4.403   3.456   15.601  1.00 89.46 378 A 1 
ATOM   3061 N  N   . THR A 1 379 ? 9.507   3.184   14.042  1.00 93.17 379 A 1 
ATOM   3062 C  CA  . THR A 1 379 ? 10.823  2.618   13.732  1.00 91.51 379 A 1 
ATOM   3063 C  C   . THR A 1 379 ? 11.884  3.170   14.680  1.00 89.35 379 A 1 
ATOM   3064 O  O   . THR A 1 379 ? 12.077  4.383   14.743  1.00 85.72 379 A 1 
ATOM   3065 C  CB  . THR A 1 379 ? 11.216  2.873   12.280  1.00 90.72 379 A 1 
ATOM   3066 O  OG1 . THR A 1 379 ? 10.261  2.241   11.462  1.00 85.40 379 A 1 
ATOM   3067 C  CG2 . THR A 1 379 ? 12.569  2.264   11.931  1.00 85.32 379 A 1 
ATOM   3068 N  N   . PRO A 1 380 ? 12.629  2.298   15.392  1.00 86.53 380 A 1 
ATOM   3069 C  CA  . PRO A 1 380 ? 13.664  2.751   16.312  1.00 82.55 380 A 1 
ATOM   3070 C  C   . PRO A 1 380 ? 14.717  3.628   15.633  1.00 80.88 380 A 1 
ATOM   3071 O  O   . PRO A 1 380 ? 15.238  3.279   14.578  1.00 73.53 380 A 1 
ATOM   3072 C  CB  . PRO A 1 380 ? 14.286  1.472   16.878  1.00 78.89 380 A 1 
ATOM   3073 C  CG  . PRO A 1 380 ? 13.169  0.441   16.741  1.00 78.87 380 A 1 
ATOM   3074 C  CD  . PRO A 1 380 ? 12.468  0.863   15.457  1.00 82.41 380 A 1 
ATOM   3075 N  N   . GLY A 1 381 ? 15.060  4.757   16.265  1.00 77.87 381 A 1 
ATOM   3076 C  CA  . GLY A 1 381 ? 16.065  5.708   15.775  1.00 74.28 381 A 1 
ATOM   3077 C  C   . GLY A 1 381 ? 15.521  6.845   14.908  1.00 72.27 381 A 1 
ATOM   3078 O  O   . GLY A 1 381 ? 16.293  7.704   14.494  1.00 66.49 381 A 1 
ATOM   3079 N  N   . PHE A 1 382 ? 14.207  6.883   14.653  1.00 73.67 382 A 1 
ATOM   3080 C  CA  . PHE A 1 382 ? 13.525  7.979   13.952  1.00 68.81 382 A 1 
ATOM   3081 C  C   . PHE A 1 382 ? 12.610  8.820   14.867  1.00 64.90 382 A 1 
ATOM   3082 O  O   . PHE A 1 382 ? 11.706  9.504   14.378  1.00 59.18 382 A 1 
ATOM   3083 C  CB  . PHE A 1 382 ? 12.771  7.430   12.741  1.00 64.95 382 A 1 
ATOM   3084 C  CG  . PHE A 1 382 ? 13.676  6.882   11.661  1.00 62.29 382 A 1 
ATOM   3085 C  CD1 . PHE A 1 382 ? 14.186  7.736   10.666  1.00 58.78 382 A 1 
ATOM   3086 C  CD2 . PHE A 1 382 ? 14.006  5.521   11.630  1.00 57.21 382 A 1 
ATOM   3087 C  CE1 . PHE A 1 382 ? 15.006  7.240   9.650   1.00 53.75 382 A 1 
ATOM   3088 C  CE2 . PHE A 1 382 ? 14.834  5.015   10.615  1.00 53.72 382 A 1 
ATOM   3089 C  CZ  . PHE A 1 382 ? 15.329  5.879   9.622   1.00 53.15 382 A 1 
ATOM   3090 N  N   . THR A 1 383 ? 12.824  8.761   16.168  1.00 63.09 383 A 1 
ATOM   3091 C  CA  . THR A 1 383 ? 12.136  9.558   17.196  1.00 60.86 383 A 1 
ATOM   3092 C  C   . THR A 1 383 ? 12.728  10.949  17.337  1.00 56.48 383 A 1 
ATOM   3093 O  O   . THR A 1 383 ? 13.967  11.060  17.327  1.00 51.77 383 A 1 
ATOM   3094 C  CB  . THR A 1 383 ? 12.230  8.897   18.559  1.00 55.42 383 A 1 
ATOM   3095 O  OG1 . THR A 1 383 ? 13.600  8.721   18.850  1.00 51.90 383 A 1 
ATOM   3096 C  CG2 . THR A 1 383 ? 11.538  7.539   18.604  1.00 50.11 383 A 1 
ATOM   3097 O  OXT . THR A 1 383 ? 11.903  11.905  17.514  1.00 50.27 383 A 1 
HETATM 3098 MG MG  . MG  B 2 .   ? 6.634   1.973   -3.187  1.00 95.57 1   B 1 
HETATM 3099 MG MG  . MG  C 3 .   ? 5.359   3.880   -5.616  1.00 95.09 1   C 1 
HETATM 3100 C  C1  . NAG D 4 .   ? 9.257   -15.631 -8.106  1.00 96.51 1   D 1 
HETATM 3101 C  C2  . NAG D 4 .   ? 10.610  -14.998 -7.989  1.00 96.64 1   D 1 
HETATM 3102 C  C3  . NAG D 4 .   ? 11.684  -16.060 -8.132  1.00 96.19 1   D 1 
HETATM 3103 C  C4  . NAG D 4 .   ? 11.431  -17.195 -7.141  1.00 96.04 1   D 1 
HETATM 3104 C  C5  . NAG D 4 .   ? 10.016  -17.725 -7.321  1.00 96.45 1   D 1 
HETATM 3105 C  C6  . NAG D 4 .   ? 9.640   -18.800 -6.305  1.00 93.97 1   D 1 
HETATM 3106 C  C7  . NAG D 4 .   ? 10.569  -12.685 -8.746  1.00 95.79 1   D 1 
HETATM 3107 C  C8  . NAG D 4 .   ? 10.922  -11.729 -9.818  1.00 94.41 1   D 1 
HETATM 3108 N  N2  . NAG D 4 .   ? 10.827  -13.973 -8.972  1.00 95.57 1   D 1 
HETATM 3109 O  O3  . NAG D 4 .   ? 12.951  -15.482 -7.906  1.00 95.15 1   D 1 
HETATM 3110 O  O4  . NAG D 4 .   ? 12.332  -18.248 -7.384  1.00 95.59 1   D 1 
HETATM 3111 O  O5  . NAG D 4 .   ? 9.092   -16.655 -7.159  1.00 96.57 1   D 1 
HETATM 3112 O  O6  . NAG D 4 .   ? 9.781   -18.318 -4.991  1.00 90.32 1   D 1 
HETATM 3113 O  O7  . NAG D 4 .   ? 10.081  -12.294 -7.703  1.00 94.29 1   D 1 
HETATM 3114 C  C1  . NAG D 4 .   ? 13.266  -18.444 -6.351  1.00 94.93 2   D 1 
HETATM 3115 C  C2  . NAG D 4 .   ? 13.814  -19.865 -6.391  1.00 94.07 2   D 1 
HETATM 3116 C  C3  . NAG D 4 .   ? 14.876  -20.054 -5.337  1.00 92.76 2   D 1 
HETATM 3117 C  C4  . NAG D 4 .   ? 15.921  -18.980 -5.425  1.00 93.28 2   D 1 
HETATM 3118 C  C5  . NAG D 4 .   ? 15.241  -17.616 -5.439  1.00 92.72 2   D 1 
HETATM 3119 C  C6  . NAG D 4 .   ? 16.207  -16.472 -5.642  1.00 90.34 2   D 1 
HETATM 3120 C  C7  . NAG D 4 .   ? 12.177  -21.563 -7.092  1.00 92.09 2   D 1 
HETATM 3121 C  C8  . NAG D 4 .   ? 11.039  -22.440 -6.652  1.00 87.58 2   D 1 
HETATM 3122 N  N2  . NAG D 4 .   ? 12.726  -20.814 -6.155  1.00 92.02 2   D 1 
HETATM 3123 O  O3  . NAG D 4 .   ? 15.484  -21.312 -5.501  1.00 91.25 2   D 1 
HETATM 3124 O  O4  . NAG D 4 .   ? 16.734  -19.059 -4.274  1.00 91.86 2   D 1 
HETATM 3125 O  O5  . NAG D 4 .   ? 14.318  -17.538 -6.495  1.00 94.25 2   D 1 
HETATM 3126 O  O6  . NAG D 4 .   ? 16.858  -16.590 -6.873  1.00 86.78 2   D 1 
HETATM 3127 O  O7  . NAG D 4 .   ? 12.542  -21.541 -8.246  1.00 88.90 2   D 1 
HETATM 3128 C  C1  . MAN D 4 .   ? 18.020  -19.186 -4.460  1.00 89.62 3   D 1 
HETATM 3129 C  C2  . MAN D 4 .   ? 18.725  -18.758 -3.176  1.00 86.88 3   D 1 
HETATM 3130 C  C3  . MAN D 4 .   ? 20.211  -18.762 -3.430  1.00 82.41 3   D 1 
HETATM 3131 C  C4  . MAN D 4 .   ? 20.666  -20.112 -3.919  1.00 81.89 3   D 1 
HETATM 3132 C  C5  . MAN D 4 .   ? 19.855  -20.544 -5.126  1.00 82.53 3   D 1 
HETATM 3133 C  C6  . MAN D 4 .   ? 20.142  -21.974 -5.512  1.00 77.28 3   D 1 
HETATM 3134 O  O2  . MAN D 4 .   ? 18.462  -19.605 -2.056  1.00 85.71 3   D 1 
HETATM 3135 O  O3  . MAN D 4 .   ? 20.898  -18.424 -2.262  1.00 79.13 3   D 1 
HETATM 3136 O  O4  . MAN D 4 .   ? 22.017  -20.057 -4.284  1.00 76.47 3   D 1 
HETATM 3137 O  O5  . MAN D 4 .   ? 18.455  -20.474 -4.832  1.00 87.99 3   D 1 
HETATM 3138 O  O6  . MAN D 4 .   ? 19.222  -22.396 -6.470  1.00 71.57 3   D 1 
HETATM 3139 C  C1  . MAN D 4 .   ? 17.213  -19.693 -1.498  1.00 83.36 4   D 1 
HETATM 3140 C  C2  . MAN D 4 .   ? 17.140  -19.819 0.038   1.00 78.82 4   D 1 
HETATM 3141 C  C3  . MAN D 4 .   ? 17.823  -21.127 0.465   1.00 76.30 4   D 1 
HETATM 3142 C  C4  . MAN D 4 .   ? 17.211  -22.299 -0.263  1.00 74.25 4   D 1 
HETATM 3143 C  C5  . MAN D 4 .   ? 17.352  -22.041 -1.752  1.00 78.74 4   D 1 
HETATM 3144 C  C6  . MAN D 4 .   ? 16.846  -23.180 -2.568  1.00 70.55 4   D 1 
HETATM 3145 O  O2  . MAN D 4 .   ? 15.815  -19.910 0.466   1.00 78.16 4   D 1 
HETATM 3146 O  O3  . MAN D 4 .   ? 17.672  -21.276 1.874   1.00 68.41 4   D 1 
HETATM 3147 O  O4  . MAN D 4 .   ? 17.884  -23.476 0.102   1.00 64.78 4   D 1 
HETATM 3148 O  O5  . MAN D 4 .   ? 16.661  -20.841 -2.083  1.00 80.60 4   D 1 
HETATM 3149 O  O6  . MAN D 4 .   ? 15.436  -23.234 -2.558  1.00 67.52 4   D 1 
HETATM 3150 C  C1  . MAN D 4 .   ? 15.470  -18.814 1.261   1.00 79.35 5   D 1 
HETATM 3151 C  C2  . MAN D 4 .   ? 14.370  -19.236 2.242   1.00 74.33 5   D 1 
HETATM 3152 C  C3  . MAN D 4 .   ? 13.137  -19.675 1.439   1.00 78.49 5   D 1 
HETATM 3153 C  C4  . MAN D 4 .   ? 12.695  -18.554 0.500   1.00 75.17 5   D 1 
HETATM 3154 C  C5  . MAN D 4 .   ? 13.878  -18.117 -0.372  1.00 80.77 5   D 1 
HETATM 3155 C  C6  . MAN D 4 .   ? 13.531  -16.917 -1.217  1.00 71.83 5   D 1 
HETATM 3156 O  O2  . MAN D 4 .   ? 13.999  -18.151 3.076   1.00 66.78 5   D 1 
HETATM 3157 O  O3  . MAN D 4 .   ? 12.067  -20.030 2.307   1.00 68.63 5   D 1 
HETATM 3158 O  O4  . MAN D 4 .   ? 11.639  -19.017 -0.318  1.00 69.70 5   D 1 
HETATM 3159 O  O5  . MAN D 4 .   ? 15.018  -17.784 0.426   1.00 75.58 5   D 1 
HETATM 3160 O  O6  . MAN D 4 .   ? 14.710  -16.418 -1.815  1.00 67.65 5   D 1 
HETATM 3161 C  C1  . MAN D 4 .   ? 15.111  -24.264 -3.424  1.00 65.57 6   D 1 
HETATM 3162 C  C2  . MAN D 4 .   ? 13.683  -24.066 -3.939  1.00 70.54 6   D 1 
HETATM 3163 C  C3  . MAN D 4 .   ? 12.712  -24.246 -2.749  1.00 69.59 6   D 1 
HETATM 3164 C  C4  . MAN D 4 .   ? 12.915  -25.606 -2.088  1.00 62.91 6   D 1 
HETATM 3165 C  C5  . MAN D 4 .   ? 14.378  -25.754 -1.689  1.00 56.82 6   D 1 
HETATM 3166 C  C6  . MAN D 4 .   ? 14.665  -27.157 -1.187  1.00 25.02 6   D 1 
HETATM 3167 O  O2  . MAN D 4 .   ? 13.343  -25.040 -4.887  1.00 66.51 6   D 1 
HETATM 3168 O  O3  . MAN D 4 .   ? 11.372  -24.137 -3.202  1.00 64.99 6   D 1 
HETATM 3169 O  O4  . MAN D 4 .   ? 12.088  -25.716 -0.956  1.00 51.36 6   D 1 
HETATM 3170 O  O5  . MAN D 4 .   ? 15.233  -25.537 -2.825  1.00 61.33 6   D 1 
HETATM 3171 O  O6  . MAN D 4 .   ? 14.379  -28.085 -2.219  1.00 15.49 6   D 1 
HETATM 3172 C  C1  . MAN D 4 .   ? 13.620  -24.696 -6.242  1.00 61.10 7   D 1 
HETATM 3173 C  C2  . MAN D 4 .   ? 12.746  -25.595 -7.138  1.00 51.47 7   D 1 
HETATM 3174 C  C3  . MAN D 4 .   ? 13.212  -27.055 -7.030  1.00 43.70 7   D 1 
HETATM 3175 C  C4  . MAN D 4 .   ? 14.698  -27.171 -7.300  1.00 37.85 7   D 1 
HETATM 3176 C  C5  . MAN D 4 .   ? 15.483  -26.208 -6.415  1.00 52.30 7   D 1 
HETATM 3177 C  C6  . MAN D 4 .   ? 16.967  -26.188 -6.787  1.00 28.09 7   D 1 
HETATM 3178 O  O2  . MAN D 4 .   ? 12.873  -25.182 -8.489  1.00 41.37 7   D 1 
HETATM 3179 O  O3  . MAN D 4 .   ? 12.481  -27.875 -7.924  1.00 25.98 7   D 1 
HETATM 3180 O  O4  . MAN D 4 .   ? 15.132  -28.491 -7.040  1.00 17.00 7   D 1 
HETATM 3181 O  O5  . MAN D 4 .   ? 14.989  -24.863 -6.560  1.00 61.49 7   D 1 
HETATM 3182 O  O6  . MAN D 4 .   ? 17.668  -25.354 -5.870  1.00 29.79 7   D 1 
HETATM 3183 C  C1  . MAN D 4 .   ? 14.561  -29.435 -1.900  1.00 7.96  8   D 1 
HETATM 3184 C  C2  . MAN D 4 .   ? 14.526  -30.168 -3.254  1.00 5.92  8   D 1 
HETATM 3185 C  C3  . MAN D 4 .   ? 13.123  -30.066 -3.866  1.00 6.84  8   D 1 
HETATM 3186 C  C4  . MAN D 4 .   ? 12.050  -30.512 -2.874  1.00 5.92  8   D 1 
HETATM 3187 C  C5  . MAN D 4 .   ? 12.221  -29.766 -1.549  1.00 12.91 8   D 1 
HETATM 3188 C  C6  . MAN D 4 .   ? 11.259  -30.290 -0.499  1.00 6.54  8   D 1 
HETATM 3189 O  O2  . MAN D 4 .   ? 14.829  -31.553 -3.061  1.00 5.59  8   D 1 
HETATM 3190 O  O3  . MAN D 4 .   ? 13.029  -30.826 -5.058  1.00 6.55  8   D 1 
HETATM 3191 O  O4  . MAN D 4 .   ? 10.773  -30.254 -3.412  1.00 7.23  8   D 1 
HETATM 3192 O  O5  . MAN D 4 .   ? 13.551  -29.916 -1.051  1.00 10.42 8   D 1 
HETATM 3193 O  O6  . MAN D 4 .   ? 11.372  -29.521 0.676   1.00 6.51  8   D 1 
HETATM 3194 C  C1  . NAG E 5 .   ? 12.805  22.084  4.036   1.00 86.64 1   E 1 
HETATM 3195 C  C2  . NAG E 5 .   ? 14.011  21.424  4.631   1.00 84.53 1   E 1 
HETATM 3196 C  C3  . NAG E 5 .   ? 14.330  21.990  5.975   1.00 81.91 1   E 1 
HETATM 3197 C  C4  . NAG E 5 .   ? 14.349  23.524  5.951   1.00 81.84 1   E 1 
HETATM 3198 C  C5  . NAG E 5 .   ? 13.021  24.015  5.359   1.00 83.30 1   E 1 
HETATM 3199 C  C6  . NAG E 5 .   ? 12.936  25.537  5.268   1.00 74.27 1   E 1 
HETATM 3200 C  C7  . NAG E 5 .   ? 14.347  19.120  3.945   1.00 77.09 1   E 1 
HETATM 3201 C  C8  . NAG E 5 .   ? 14.033  17.690  4.224   1.00 70.65 1   E 1 
HETATM 3202 N  N2  . NAG E 5 .   ? 13.810  20.014  4.747   1.00 79.87 1   E 1 
HETATM 3203 O  O3  . NAG E 5 .   ? 15.592  21.527  6.392   1.00 76.94 1   E 1 
HETATM 3204 O  O4  . NAG E 5 .   ? 14.514  24.004  7.262   1.00 81.52 1   E 1 
HETATM 3205 O  O5  . NAG E 5 .   ? 12.858  23.486  4.051   1.00 82.98 1   E 1 
HETATM 3206 O  O6  . NAG E 5 .   ? 13.950  26.036  4.429   1.00 69.11 1   E 1 
HETATM 3207 O  O7  . NAG E 5 .   ? 15.074  19.443  3.012   1.00 72.07 1   E 1 
HETATM 3208 C  C1  . NAG E 5 .   ? 15.626  24.895  7.390   1.00 81.08 2   E 1 
HETATM 3209 C  C2  . NAG E 5 .   ? 15.512  25.620  8.700   1.00 74.18 2   E 1 
HETATM 3210 C  C3  . NAG E 5 .   ? 16.720  26.509  8.955   1.00 65.67 2   E 1 
HETATM 3211 C  C4  . NAG E 5 .   ? 18.016  25.763  8.692   1.00 63.17 2   E 1 
HETATM 3212 C  C5  . NAG E 5 .   ? 17.941  25.065  7.364   1.00 74.43 2   E 1 
HETATM 3213 C  C6  . NAG E 5 .   ? 19.144  24.230  7.055   1.00 60.93 2   E 1 
HETATM 3214 C  C7  . NAG E 5 .   ? 13.199  26.139  9.345   1.00 73.23 2   E 1 
HETATM 3215 C  C8  . NAG E 5 .   ? 12.065  27.112  9.219   1.00 63.98 2   E 1 
HETATM 3216 N  N2  . NAG E 5 .   ? 14.304  26.455  8.715   1.00 75.24 2   E 1 
HETATM 3217 O  O3  . NAG E 5 .   ? 16.692  26.956  10.278  1.00 60.13 2   E 1 
HETATM 3218 O  O4  . NAG E 5 .   ? 19.039  26.753  8.665   1.00 45.01 2   E 1 
HETATM 3219 O  O5  . NAG E 5 .   ? 16.829  24.204  7.335   1.00 77.74 2   E 1 
HETATM 3220 O  O6  . NAG E 5 .   ? 19.259  23.182  7.966   1.00 52.79 2   E 1 
HETATM 3221 O  O7  . NAG E 5 .   ? 13.072  25.134  9.979   1.00 70.94 2   E 1 
HETATM 3222 C  C1  . MAN E 5 .   ? 20.138  26.554  9.229   1.00 11.95 3   E 1 
HETATM 3223 C  C2  . MAN E 5 .   ? 21.113  27.599  8.730   1.00 7.77  3   E 1 
HETATM 3224 C  C3  . MAN E 5 .   ? 22.487  27.255  9.274   1.00 4.84  3   E 1 
HETATM 3225 C  C4  . MAN E 5 .   ? 22.433  27.106  10.784  1.00 3.71  3   E 1 
HETATM 3226 C  C5  . MAN E 5 .   ? 21.396  26.085  11.159  1.00 6.56  3   E 1 
HETATM 3227 C  C6  . MAN E 5 .   ? 21.204  25.934  12.655  1.00 4.71  3   E 1 
HETATM 3228 O  O2  . MAN E 5 .   ? 20.799  28.924  9.168   1.00 8.58  3   E 1 
HETATM 3229 O  O3  . MAN E 5 .   ? 23.403  28.225  8.892   1.00 3.29  3   E 1 
HETATM 3230 O  O4  . MAN E 5 .   ? 23.697  26.679  11.238  1.00 3.90  3   E 1 
HETATM 3231 O  O5  . MAN E 5 .   ? 20.136  26.489  10.628  1.00 12.50 3   E 1 
HETATM 3232 O  O6  . MAN E 5 .   ? 20.733  27.126  13.198  1.00 5.43  3   E 1 
HETATM 3233 C  C1  . MAN E 5 .   ? 19.644  29.519  8.802   1.00 4.39  4   E 1 
HETATM 3234 C  C2  . MAN E 5 .   ? 19.780  31.048  8.627   1.00 3.01  4   E 1 
HETATM 3235 C  C3  . MAN E 5 .   ? 20.135  31.679  9.973   1.00 3.15  4   E 1 
HETATM 3236 C  C4  . MAN E 5 .   ? 19.115  31.289  11.023  1.00 3.74  4   E 1 
HETATM 3237 C  C5  . MAN E 5 .   ? 19.057  29.756  11.093  1.00 5.41  4   E 1 
HETATM 3238 C  C6  . MAN E 5 .   ? 18.077  29.303  12.122  1.00 5.05  4   E 1 
HETATM 3239 O  O2  . MAN E 5 .   ? 18.554  31.597  8.247   1.00 4.83  4   E 1 
HETATM 3240 O  O3  . MAN E 5 .   ? 20.159  33.097  9.817   1.00 2.85  4   E 1 
HETATM 3241 O  O4  . MAN E 5 .   ? 19.499  31.817  12.272  1.00 3.92  4   E 1 
HETATM 3242 O  O5  . MAN E 5 .   ? 18.690  29.259  9.803   1.00 5.97  4   E 1 
HETATM 3243 O  O6  . MAN E 5 .   ? 16.756  29.618  11.726  1.00 5.43  4   E 1 
HETATM 3244 C  C1  . MAN E 5 .   ? 18.562  32.044  6.973   1.00 3.54  5   E 1 
HETATM 3245 C  C2  . MAN E 5 .   ? 17.520  33.168  6.887   1.00 3.73  5   E 1 
HETATM 3246 C  C3  . MAN E 5 .   ? 16.150  32.603  7.275   1.00 4.04  5   E 1 
HETATM 3247 C  C4  . MAN E 5 .   ? 15.805  31.403  6.396   1.00 10.96 5   E 1 
HETATM 3248 C  C5  . MAN E 5 .   ? 16.942  30.364  6.448   1.00 12.70 5   E 1 
HETATM 3249 C  C6  . MAN E 5 .   ? 16.724  29.238  5.475   1.00 12.58 5   E 1 
HETATM 3250 O  O2  . MAN E 5 .   ? 17.458  33.693  5.577   1.00 3.16  5   E 1 
HETATM 3251 O  O3  . MAN E 5 .   ? 15.133  33.597  7.152   1.00 3.43  5   E 1 
HETATM 3252 O  O4  . MAN E 5 .   ? 14.595  30.825  6.830   1.00 9.92  5   E 1 
HETATM 3253 O  O5  . MAN E 5 .   ? 18.199  30.970  6.143   1.00 6.55  5   E 1 
HETATM 3254 O  O6  . MAN E 5 .   ? 17.850  28.377  5.526   1.00 6.60  5   E 1 
HETATM 3255 C  C1  . MAN E 5 .   ? 15.898  29.056  12.635  1.00 8.61  6   E 1 
HETATM 3256 C  C2  . MAN E 5 .   ? 14.484  29.053  12.029  1.00 12.00 6   E 1 
HETATM 3257 C  C3  . MAN E 5 .   ? 14.052  30.535  11.836  1.00 7.78  6   E 1 
HETATM 3258 C  C4  . MAN E 5 .   ? 14.128  31.281  13.147  1.00 8.09  6   E 1 
HETATM 3259 C  C5  . MAN E 5 .   ? 15.541  31.141  13.735  1.00 6.49  6   E 1 
HETATM 3260 C  C6  . MAN E 5 .   ? 15.610  31.703  15.130  1.00 4.27  6   E 1 
HETATM 3261 O  O2  . MAN E 5 .   ? 13.557  28.482  12.916  1.00 19.53 6   E 1 
HETATM 3262 O  O3  . MAN E 5 .   ? 12.741  30.571  11.327  1.00 10.69 6   E 1 
HETATM 3263 O  O4  . MAN E 5 .   ? 13.849  32.643  12.932  1.00 5.02  6   E 1 
HETATM 3264 O  O5  . MAN E 5 .   ? 15.895  29.753  13.843  1.00 11.91 6   E 1 
HETATM 3265 O  O6  . MAN E 5 .   ? 14.708  30.983  15.952  1.00 4.89  6   E 1 
HETATM 3266 C  C1  . MAN E 5 .   ? 13.295  27.092  12.713  1.00 18.27 7   E 1 
HETATM 3267 C  C2  . MAN E 5 .   ? 11.948  26.771  13.386  1.00 16.61 7   E 1 
HETATM 3268 C  C3  . MAN E 5 .   ? 12.096  26.898  14.906  1.00 18.23 7   E 1 
HETATM 3269 C  C4  . MAN E 5 .   ? 13.257  26.054  15.401  1.00 16.48 7   E 1 
HETATM 3270 C  C5  . MAN E 5 .   ? 14.531  26.390  14.643  1.00 14.97 7   E 1 
HETATM 3271 C  C6  . MAN E 5 .   ? 15.675  25.466  15.016  1.00 8.69  7   E 1 
HETATM 3272 O  O2  . MAN E 5 .   ? 11.588  25.436  13.082  1.00 19.02 7   E 1 
HETATM 3273 O  O3  . MAN E 5 .   ? 10.896  26.526  15.545  1.00 16.31 7   E 1 
HETATM 3274 O  O4  . MAN E 5 .   ? 13.450  26.290  16.777  1.00 14.27 7   E 1 
HETATM 3275 O  O5  . MAN E 5 .   ? 14.326  26.268  13.233  1.00 27.90 7   E 1 
HETATM 3276 O  O6  . MAN E 5 .   ? 16.838  25.847  14.292  1.00 6.38  7   E 1 
HETATM 3277 C  C1  . MAN E 5 .   ? 14.678  31.367  17.288  1.00 3.25  8   E 1 
HETATM 3278 C  C2  . MAN E 5 .   ? 13.823  30.301  18.002  1.00 3.87  8   E 1 
HETATM 3279 C  C3  . MAN E 5 .   ? 12.376  30.386  17.494  1.00 4.35  8   E 1 
HETATM 3280 C  C4  . MAN E 5 .   ? 11.834  31.797  17.622  1.00 4.37  8   E 1 
HETATM 3281 C  C5  . MAN E 5 .   ? 12.789  32.783  16.928  1.00 4.06  8   E 1 
HETATM 3282 C  C6  . MAN E 5 .   ? 12.326  34.213  17.135  1.00 2.84  8   E 1 
HETATM 3283 O  O2  . MAN E 5 .   ? 13.828  30.521  19.412  1.00 4.49  8   E 1 
HETATM 3284 O  O3  . MAN E 5 .   ? 11.562  29.465  18.188  1.00 5.77  8   E 1 
HETATM 3285 O  O4  . MAN E 5 .   ? 10.556  31.875  17.018  1.00 5.74  8   E 1 
HETATM 3286 O  O5  . MAN E 5 .   ? 14.117  32.650  17.453  1.00 4.89  8   E 1 
HETATM 3287 O  O6  . MAN E 5 .   ? 13.180  35.084  16.411  1.00 2.28  8   E 1 
#
