# Supplementary material for: Theoretical Study of Sphingomyelinases from Entamoeba histolytica and Trichomonas vaginalis Sheds Light on the Evolution of Enzymes Needed for Survival and Colonization
Source: Pathogens. 2025 Jan 5;14(1):32. doi: 10.3390/pathogens14010032 (PMC11768322; doi:10.3390/pathogens14010032)
Supplement: Supplementary file 1 [file pathogens-14-00032-s001.zip › Supplementary structural Files/CIF files aSMase6/ASmase6 monomer with two ions/aSmase6 with 2xMg monomer/fold_smasa6_2_mg_glyc_model_2.cif]

# By using this file you agree to the legally binding terms of use found at alphafoldserver.com/output-terms
data_32bb38b3755d141f
#
_entry.id 32bb38b3755d141f
#
loop_
_atom_type.symbol
C  
MG 
N  
O  
S  
#
loop_
_audit_author.name
_audit_author.pdbx_ordinal
"Google DeepMind" 1 
"Isomorphic Labs" 2 
#
_audit_conform.dict_location https://raw.githubusercontent.com/ihmwg/ModelCIF/master/dist/mmcif_ma.dic
_audit_conform.dict_name     mmcif_ma.dic
_audit_conform.dict_version  1.4.5
#
loop_
_chem_comp.formula
_chem_comp.formula_weight
_chem_comp.id
_chem_comp.mon_nstd_flag
_chem_comp.name
_chem_comp.pdbx_smiles
_chem_comp.pdbx_synonyms
_chem_comp.type
"C3 H7 N O2"    89.093  ALA y ALANINE                                  C[C@H](N)C(O)=O                                  ?                                     "L-PEPTIDE LINKING"           
"C6 H15 N4 O2"  175.209 ARG y ARGININE                                 N[C@@H](CCCNC(N)=[NH2+])C(O)=O                   ?                                     "L-PEPTIDE LINKING"           
"C4 H8 N2 O3"   132.118 ASN y ASPARAGINE                               N[C@@H](CC(N)=O)C(O)=O                           ?                                     "L-PEPTIDE LINKING"           
"C4 H7 N O4"    133.103 ASP y "ASPARTIC ACID"                          N[C@@H](CC(O)=O)C(O)=O                           ?                                     "L-PEPTIDE LINKING"           
"C3 H7 N O2 S"  121.158 CYS y CYSTEINE                                 N[C@@H](CS)C(O)=O                                ?                                     "L-PEPTIDE LINKING"           
"C5 H10 N2 O3"  146.144 GLN y GLUTAMINE                                N[C@@H](CCC(N)=O)C(O)=O                          ?                                     "L-PEPTIDE LINKING"           
"C5 H9 N O4"    147.129 GLU y "GLUTAMIC ACID"                          N[C@@H](CCC(O)=O)C(O)=O                          ?                                     "L-PEPTIDE LINKING"           
"C2 H5 N O2"    75.067  GLY y GLYCINE                                  NCC(O)=O                                         ?                                     "PEPTIDE LINKING"             
"C6 H10 N3 O2"  156.162 HIS y HISTIDINE                                N[C@@H](Cc1c[nH]c[nH+]1)C(O)=O                   ?                                     "L-PEPTIDE LINKING"           
"C6 H13 N O2"   131.173 ILE y ISOLEUCINE                               CC[C@H](C)[C@H](N)C(O)=O                         ?                                     "L-PEPTIDE LINKING"           
"C6 H13 N O2"   131.173 LEU y LEUCINE                                  CC(C)C[C@H](N)C(O)=O                             ?                                     "L-PEPTIDE LINKING"           
"C6 H15 N2 O2"  147.195 LYS y LYSINE                                   N[C@@H](CCCC[NH3+])C(O)=O                        ?                                     "L-PEPTIDE LINKING"           
"C6 H12 O6"     180.156 MAN y alpha-D-mannopyranose                    OC[C@H]1O[C@H](O)[C@@H](O)[C@@H](O)[C@@H]1O      "alpha-D-mannose; D-mannose; mannose" "D-saccharide, alpha linking" 
"C5 H11 N O2 S" 149.211 MET y METHIONINE                               CSCC[C@H](N)C(O)=O                               ?                                     "L-PEPTIDE LINKING"           
Mg              24.305  MG  . "MAGNESIUM ION"                          "[Mg++]"                                         ?                                     NON-POLYMER                   
"C8 H15 N O6"   221.208 NAG y 2-acetamido-2-deoxy-beta-D-glucopyranose CC(=O)N[C@H]1[C@H](O)O[C@H](CO)[C@@H](O)[C@@H]1O 
;N-acetyl-beta-D-glucosamine; 2-acetamido-2-deoxy-beta-D-glucose; 2-acetamido-2-deoxy-D-glucose;
2-acetamido-2-deoxy-glucose; N-ACETYL-D-GLUCOSAMINE
;
"D-saccharide, beta linking"  
"C9 H11 N O2"   165.189 PHE y PHENYLALANINE                            N[C@@H](Cc1ccccc1)C(O)=O                         ?                                     "L-PEPTIDE LINKING"           
"C5 H9 N O2"    115.130 PRO y PROLINE                                  OC(=O)[C@@H]1CCCN1                               ?                                     "L-PEPTIDE LINKING"           
"C3 H7 N O3"    105.093 SER y SERINE                                   N[C@@H](CO)C(O)=O                                ?                                     "L-PEPTIDE LINKING"           
"C4 H9 N O3"    119.119 THR y THREONINE                                C[C@@H](O)[C@H](N)C(O)=O                         ?                                     "L-PEPTIDE LINKING"           
"C11 H12 N2 O2" 204.225 TRP y TRYPTOPHAN                               N[C@@H](Cc1c[nH]c2ccccc12)C(O)=O                 ?                                     "L-PEPTIDE LINKING"           
"C9 H11 N O3"   181.189 TYR y TYROSINE                                 N[C@@H](Cc1ccc(O)cc1)C(O)=O                      ?                                     "L-PEPTIDE LINKING"           
"C5 H11 N O2"   117.146 VAL y VALINE                                   CC(C)[C@H](N)C(O)=O                              ?                                     "L-PEPTIDE LINKING"           
#
_citation.book_publisher          ?
_citation.country                 UK
_citation.id                      primary
_citation.journal_full            Nature
_citation.journal_id_ASTM         NATUAS
_citation.journal_id_CSD          0006
_citation.journal_id_ISSN         0028-0836
_citation.journal_volume          ?
_citation.page_first              ?
_citation.page_last               ?
_citation.pdbx_database_id_DOI    ?
_citation.pdbx_database_id_PubMed ?
_citation.title                   "Accurate structure prediction of biomolecular interactions with AlphaFold 3"
_citation.year                    2024
#
loop_
_citation_author.citation_id
_citation_author.name
_citation_author.ordinal
primary "Google DeepMind" 1 
primary "Isomorphic Labs" 2 
#
loop_
_entity.id
_entity.pdbx_description
_entity.type
1 . polymer     
2 . non-polymer 
3 . non-polymer 
4 . branched    
5 . branched    
#
_entity_poly.entity_id      1
_entity_poly.pdbx_strand_id A
_entity_poly.type           polypeptide(L)
#
loop_
_entity_poly_seq.entity_id
_entity_poly_seq.hetero
_entity_poly_seq.mon_id
_entity_poly_seq.num
1 n PHE 1   
1 n GLU 2   
1 n MET 3   
1 n TRP 4   
1 n GLN 5   
1 n LEU 6   
1 n THR 7   
1 n ASP 8   
1 n ILE 9   
1 n HIS 10  
1 n LEU 11  
1 n ASP 12  
1 n PRO 13  
1 n MET 14  
1 n TYR 15  
1 n THR 16  
1 n VAL 17  
1 n GLY 18  
1 n SER 19  
1 n ASP 20  
1 n PRO 21  
1 n LEU 22  
1 n LYS 23  
1 n LEU 24  
1 n CYS 25  
1 n ARG 26  
1 n GLU 27  
1 n GLY 28  
1 n LYS 29  
1 n GLY 30  
1 n ASN 31  
1 n ALA 32  
1 n GLY 33  
1 n LYS 34  
1 n TYR 35  
1 n GLY 36  
1 n ASP 37  
1 n TYR 38  
1 n SER 39  
1 n CYS 40  
1 n ASP 41  
1 n ALA 42  
1 n ASN 43  
1 n MET 44  
1 n ALA 45  
1 n LEU 46  
1 n LEU 47  
1 n ASP 48  
1 n SER 49  
1 n LEU 50  
1 n VAL 51  
1 n LYS 52  
1 n PHE 53  
1 n ILE 54  
1 n LYS 55  
1 n ARG 56  
1 n ASN 57  
1 n THR 58  
1 n ASP 59  
1 n VAL 60  
1 n ASN 61  
1 n GLY 62  
1 n LYS 63  
1 n VAL 64  
1 n MET 65  
1 n VAL 66  
1 n TYR 67  
1 n ASN 68  
1 n GLY 69  
1 n ASP 70  
1 n ILE 71  
1 n VAL 72  
1 n SER 73  
1 n ARG 74  
1 n ALA 75  
1 n ILE 76  
1 n PRO 77  
1 n LYS 78  
1 n TYR 79  
1 n ASN 80  
1 n LEU 81  
1 n ASP 82  
1 n TYR 83  
1 n VAL 84  
1 n LYS 85  
1 n GLN 86  
1 n SER 87  
1 n ILE 88  
1 n VAL 89  
1 n ASN 90  
1 n ALA 91  
1 n THR 92  
1 n ALA 93  
1 n LEU 94  
1 n LEU 95  
1 n LYS 96  
1 n LYS 97  
1 n PHE 98  
1 n GLU 99  
1 n ASP 100 
1 n PHE 101 
1 n PHE 102 
1 n ILE 103 
1 n ILE 104 
1 n PRO 105 
1 n MET 106 
1 n LEU 107 
1 n GLY 108 
1 n ASN 109 
1 n HIS 110 
1 n ASP 111 
1 n VAL 112 
1 n TYR 113 
1 n PRO 114 
1 n ALA 115 
1 n ASN 116 
1 n GLN 117 
1 n MET 118 
1 n ALA 119 
1 n ILE 120 
1 n ASN 121 
1 n SER 122 
1 n GLN 123 
1 n TRP 124 
1 n ILE 125 
1 n PHE 126 
1 n GLN 127 
1 n PHE 128 
1 n ALA 129 
1 n ALA 130 
1 n GLU 131 
1 n GLN 132 
1 n PHE 133 
1 n ALA 134 
1 n PRO 135 
1 n PHE 136 
1 n LEU 137 
1 n SER 138 
1 n GLN 139 
1 n ASN 140 
1 n ALA 141 
1 n ILE 142 
1 n GLU 143 
1 n SER 144 
1 n PHE 145 
1 n LYS 146 
1 n HIS 147 
1 n GLY 148 
1 n GLY 149 
1 n TYR 150 
1 n TYR 151 
1 n THR 152 
1 n MET 153 
1 n PRO 154 
1 n PHE 155 
1 n PRO 156 
1 n ALA 157 
1 n HIS 158 
1 n LEU 159 
1 n GLY 160 
1 n ILE 161 
1 n LYS 162 
1 n VAL 163 
1 n PRO 164 
1 n LEU 165 
1 n ASN 166 
1 n ALA 167 
1 n VAL 168 
1 n VAL 169 
1 n LEU 170 
1 n ASN 171 
1 n THR 172 
1 n VAL 173 
1 n LEU 174 
1 n TYR 175 
1 n TYR 176 
1 n ASN 177 
1 n TYR 178 
1 n ASN 179 
1 n LYS 180 
1 n GLN 181 
1 n THR 182 
1 n MET 183 
1 n ASP 184 
1 n SER 185 
1 n THR 186 
1 n ASP 187 
1 n PRO 188 
1 n LEU 189 
1 n GLY 190 
1 n GLN 191 
1 n PHE 192 
1 n GLU 193 
1 n TRP 194 
1 n PHE 195 
1 n LYS 196 
1 n THR 197 
1 n VAL 198 
1 n MET 199 
1 n ASP 200 
1 n GLY 201 
1 n TYR 202 
1 n ARG 203 
1 n LYS 204 
1 n THR 205 
1 n GLY 206 
1 n GLN 207 
1 n ARG 208 
1 n ALA 209 
1 n ILE 210 
1 n VAL 211 
1 n SER 212 
1 n MET 213 
1 n HIS 214 
1 n ILE 215 
1 n CYS 216 
1 n PRO 217 
1 n GLY 218 
1 n VAL 219 
1 n ALA 220 
1 n GLU 221 
1 n ARG 222 
1 n PHE 223 
1 n ASN 224 
1 n TYR 225 
1 n SER 226 
1 n ASP 227 
1 n GLN 228 
1 n LEU 229 
1 n TYR 230 
1 n PRO 231 
1 n GLN 232 
1 n TYR 233 
1 n ASN 234 
1 n ASP 235 
1 n ARG 236 
1 n LEU 237 
1 n VAL 238 
1 n ASP 239 
1 n SER 240 
1 n LEU 241 
1 n ALA 242 
1 n GLU 243 
1 n TYR 244 
1 n ASN 245 
1 n ASP 246 
1 n VAL 247 
1 n ILE 248 
1 n LEU 249 
1 n GLY 250 
1 n VAL 251 
1 n LEU 252 
1 n CYS 253 
1 n GLY 254 
1 n HIS 255 
1 n LEU 256 
1 n HIS 257 
1 n THR 258 
1 n ASP 259 
1 n THR 260 
1 n PHE 261 
1 n ARG 262 
1 n ILE 263 
1 n LEU 264 
1 n SER 265 
1 n LYS 266 
1 n GLY 267 
1 n ASN 268 
1 n LYS 269 
1 n LYS 270 
1 n VAL 271 
1 n MET 272 
1 n ALA 273 
1 n PHE 274 
1 n ILE 275 
1 n GLY 276 
1 n PRO 277 
1 n SER 278 
1 n VAL 279 
1 n ASP 280 
1 n THR 281 
1 n TRP 282 
1 n LEU 283 
1 n GLY 284 
1 n THR 285 
1 n SER 286 
1 n PRO 287 
1 n SER 288 
1 n ILE 289 
1 n ARG 290 
1 n LYS 291 
1 n TYR 292 
1 n ASP 293 
1 n VAL 294 
1 n GLY 295 
1 n ASN 296 
1 n GLY 297 
1 n GLN 298 
1 n GLY 299 
1 n TYR 300 
1 n MET 301 
1 n LYS 302 
1 n GLU 303 
1 n PHE 304 
1 n LYS 305 
1 n ASN 306 
1 n TYR 307 
1 n HIS 308 
1 n PHE 309 
1 n GLN 310 
1 n LEU 311 
1 n ARG 312 
1 n PRO 313 
1 n LYS 314 
1 n LYS 315 
1 n ASP 316 
1 n LYS 317 
1 n LEU 318 
1 n LYS 319 
1 n PRO 320 
1 n LYS 321 
1 n THR 322 
1 n THR 323 
1 n ILE 324 
1 n LYS 325 
1 n GLN 326 
1 n PRO 327 
1 n SER 328 
1 n ASP 329 
1 n GLY 330 
1 n PHE 331 
1 n ASN 332 
1 n LYS 333 
1 n TRP 334 
1 n LYS 335 
1 n PHE 336 
1 n ASN 337 
1 n TYR 338 
1 n GLY 339 
1 n SER 340 
1 n SER 341 
1 n SER 342 
1 n GLU 343 
1 n TYR 344 
1 n GLY 345 
1 n LEU 346 
1 n LYS 347 
1 n GLU 348 
1 n LEU 349 
1 n SER 350 
1 n PRO 351 
1 n LYS 352 
1 n GLU 353 
1 n PHE 354 
1 n GLU 355 
1 n ILE 356 
1 n LEU 357 
1 n ALA 358 
1 n ALA 359 
1 n ARG 360 
1 n MET 361 
1 n ASP 362 
1 n LYS 363 
1 n ASP 364 
1 n LEU 365 
1 n GLN 366 
1 n LEU 367 
1 n PHE 368 
1 n ASN 369 
1 n LYS 370 
1 n TYR 371 
1 n HIS 372 
1 n LEU 373 
1 n HIS 374 
1 n PHE 375 
1 n ARG 376 
1 n ALA 377 
1 n ASP 378 
1 n THR 379 
1 n PRO 380 
1 n GLY 381 
1 n PHE 382 
1 n THR 383 
#
_ma_data.content_type "model coordinates"
_ma_data.id           1
_ma_data.name         Model
#
_ma_model_list.data_id          1
_ma_model_list.model_group_id   1
_ma_model_list.model_group_name "AlphaFold-beta-20231127 (7a14c934-fe78-43c1-a552-7fb305b0ebd1 @ 2024-09-02 08:16:36)"
_ma_model_list.model_id         1
_ma_model_list.model_name       "Top ranked model"
_ma_model_list.model_type       "Ab initio model"
_ma_model_list.ordinal_id       1
#
loop_
_ma_protocol_step.method_type
_ma_protocol_step.ordinal_id
_ma_protocol_step.protocol_id
_ma_protocol_step.step_id
"coevolution MSA" 1 1 1 
"template search" 2 1 2 
modeling          3 1 3 
#
loop_
_ma_qa_metric.id
_ma_qa_metric.mode
_ma_qa_metric.name
_ma_qa_metric.software_group_id
_ma_qa_metric.type
1 global pLDDT 1 pLDDT 
2 local  pLDDT 1 pLDDT 
#
_ma_qa_metric_global.metric_id    1
_ma_qa_metric_global.metric_value 89.91
_ma_qa_metric_global.model_id     1
_ma_qa_metric_global.ordinal_id   1
#
_ma_software_group.group_id    1
_ma_software_group.ordinal_id  1
_ma_software_group.software_id 1
#
loop_
_ma_target_entity.data_id
_ma_target_entity.entity_id
_ma_target_entity.origin
1 1 . 
1 2 . 
1 3 . 
1 4 . 
1 5 . 
#
loop_
_ma_target_entity_instance.asym_id
_ma_target_entity_instance.details
_ma_target_entity_instance.entity_id
A . 1 
B . 2 
C . 3 
D . 4 
E . 5 
#
loop_
_pdbx_branch_scheme.asym_id
_pdbx_branch_scheme.auth_asym_id
_pdbx_branch_scheme.auth_seq_num
_pdbx_branch_scheme.entity_id
_pdbx_branch_scheme.hetero
_pdbx_branch_scheme.mon_id
_pdbx_branch_scheme.num
_pdbx_branch_scheme.pdb_asym_id
_pdbx_branch_scheme.pdb_ins_code
_pdbx_branch_scheme.pdb_seq_num
D D 1 4 n NAG 1 D . 1 
D D 2 4 n NAG 2 D . 2 
D D 3 4 n MAN 3 D . 3 
D D 4 4 n MAN 4 D . 4 
D D 5 4 n MAN 5 D . 5 
D D 6 4 n MAN 6 D . 6 
D D 7 4 n MAN 7 D . 7 
D D 8 4 n MAN 8 D . 8 
E E 1 5 n NAG 1 E . 1 
E E 2 5 n NAG 2 E . 2 
E E 3 5 n MAN 3 E . 3 
E E 4 5 n MAN 4 E . 4 
E E 5 5 n MAN 5 E . 5 
E E 6 5 n MAN 6 E . 6 
E E 7 5 n MAN 7 E . 7 
E E 8 5 n MAN 8 E . 8 
#
loop_
_pdbx_data_usage.details
_pdbx_data_usage.id
_pdbx_data_usage.type
_pdbx_data_usage.url
;NON-COMMERCIAL USE ONLY, BY USING THIS FILE YOU AGREE TO THE TERMS OF USE FOUND
AT alphafoldserver.com/output-terms.
;
1 license    ? 
;THE INFORMATION IS NOT INTENDED FOR, HAS NOT BEEN VALIDATED FOR, AND IS NOT
APPROVED FOR CLINICAL USE. IT SHOULD NOT BE USED FOR CLINICAL PURPOSE OR RELIED
ON FOR MEDICAL OR OTHER PROFESSIONAL ADVICE. IT IS THEORETICAL MODELLING ONLY
AND CAUTION SHOULD BE EXERCISED IN ITS USE. IT IS PROVIDED "AS-IS" WITHOUT ANY
WARRANTY OF ANY KIND, WHETHER EXPRESSED OR IMPLIED. NO WARRANTY IS GIVEN THAT
USE OF THE INFORMATION SHALL NOT INFRINGE THE RIGHTS OF ANY THIRD PARTY.
;
2 disclaimer ? 
#
loop_
_pdbx_nonpoly_scheme.asym_id
_pdbx_nonpoly_scheme.auth_seq_num
_pdbx_nonpoly_scheme.entity_id
_pdbx_nonpoly_scheme.mon_id
_pdbx_nonpoly_scheme.pdb_ins_code
_pdbx_nonpoly_scheme.pdb_seq_num
_pdbx_nonpoly_scheme.pdb_strand_id
B 1 2 MG . 1 B 
C 1 3 MG . 1 C 
#
loop_
_pdbx_poly_seq_scheme.asym_id
_pdbx_poly_seq_scheme.auth_seq_num
_pdbx_poly_seq_scheme.entity_id
_pdbx_poly_seq_scheme.hetero
_pdbx_poly_seq_scheme.mon_id
_pdbx_poly_seq_scheme.pdb_ins_code
_pdbx_poly_seq_scheme.pdb_seq_num
_pdbx_poly_seq_scheme.pdb_strand_id
_pdbx_poly_seq_scheme.seq_id
A 1   1 n PHE . 1   A 1   
A 2   1 n GLU . 2   A 2   
A 3   1 n MET . 3   A 3   
A 4   1 n TRP . 4   A 4   
A 5   1 n GLN . 5   A 5   
A 6   1 n LEU . 6   A 6   
A 7   1 n THR . 7   A 7   
A 8   1 n ASP . 8   A 8   
A 9   1 n ILE . 9   A 9   
A 10  1 n HIS . 10  A 10  
A 11  1 n LEU . 11  A 11  
A 12  1 n ASP . 12  A 12  
A 13  1 n PRO . 13  A 13  
A 14  1 n MET . 14  A 14  
A 15  1 n TYR . 15  A 15  
A 16  1 n THR . 16  A 16  
A 17  1 n VAL . 17  A 17  
A 18  1 n GLY . 18  A 18  
A 19  1 n SER . 19  A 19  
A 20  1 n ASP . 20  A 20  
A 21  1 n PRO . 21  A 21  
A 22  1 n LEU . 22  A 22  
A 23  1 n LYS . 23  A 23  
A 24  1 n LEU . 24  A 24  
A 25  1 n CYS . 25  A 25  
A 26  1 n ARG . 26  A 26  
A 27  1 n GLU . 27  A 27  
A 28  1 n GLY . 28  A 28  
A 29  1 n LYS . 29  A 29  
A 30  1 n GLY . 30  A 30  
A 31  1 n ASN . 31  A 31  
A 32  1 n ALA . 32  A 32  
A 33  1 n GLY . 33  A 33  
A 34  1 n LYS . 34  A 34  
A 35  1 n TYR . 35  A 35  
A 36  1 n GLY . 36  A 36  
A 37  1 n ASP . 37  A 37  
A 38  1 n TYR . 38  A 38  
A 39  1 n SER . 39  A 39  
A 40  1 n CYS . 40  A 40  
A 41  1 n ASP . 41  A 41  
A 42  1 n ALA . 42  A 42  
A 43  1 n ASN . 43  A 43  
A 44  1 n MET . 44  A 44  
A 45  1 n ALA . 45  A 45  
A 46  1 n LEU . 46  A 46  
A 47  1 n LEU . 47  A 47  
A 48  1 n ASP . 48  A 48  
A 49  1 n SER . 49  A 49  
A 50  1 n LEU . 50  A 50  
A 51  1 n VAL . 51  A 51  
A 52  1 n LYS . 52  A 52  
A 53  1 n PHE . 53  A 53  
A 54  1 n ILE . 54  A 54  
A 55  1 n LYS . 55  A 55  
A 56  1 n ARG . 56  A 56  
A 57  1 n ASN . 57  A 57  
A 58  1 n THR . 58  A 58  
A 59  1 n ASP . 59  A 59  
A 60  1 n VAL . 60  A 60  
A 61  1 n ASN . 61  A 61  
A 62  1 n GLY . 62  A 62  
A 63  1 n LYS . 63  A 63  
A 64  1 n VAL . 64  A 64  
A 65  1 n MET . 65  A 65  
A 66  1 n VAL . 66  A 66  
A 67  1 n TYR . 67  A 67  
A 68  1 n ASN . 68  A 68  
A 69  1 n GLY . 69  A 69  
A 70  1 n ASP . 70  A 70  
A 71  1 n ILE . 71  A 71  
A 72  1 n VAL . 72  A 72  
A 73  1 n SER . 73  A 73  
A 74  1 n ARG . 74  A 74  
A 75  1 n ALA . 75  A 75  
A 76  1 n ILE . 76  A 76  
A 77  1 n PRO . 77  A 77  
A 78  1 n LYS . 78  A 78  
A 79  1 n TYR . 79  A 79  
A 80  1 n ASN . 80  A 80  
A 81  1 n LEU . 81  A 81  
A 82  1 n ASP . 82  A 82  
A 83  1 n TYR . 83  A 83  
A 84  1 n VAL . 84  A 84  
A 85  1 n LYS . 85  A 85  
A 86  1 n GLN . 86  A 86  
A 87  1 n SER . 87  A 87  
A 88  1 n ILE . 88  A 88  
A 89  1 n VAL . 89  A 89  
A 90  1 n ASN . 90  A 90  
A 91  1 n ALA . 91  A 91  
A 92  1 n THR . 92  A 92  
A 93  1 n ALA . 93  A 93  
A 94  1 n LEU . 94  A 94  
A 95  1 n LEU . 95  A 95  
A 96  1 n LYS . 96  A 96  
A 97  1 n LYS . 97  A 97  
A 98  1 n PHE . 98  A 98  
A 99  1 n GLU . 99  A 99  
A 100 1 n ASP . 100 A 100 
A 101 1 n PHE . 101 A 101 
A 102 1 n PHE . 102 A 102 
A 103 1 n ILE . 103 A 103 
A 104 1 n ILE . 104 A 104 
A 105 1 n PRO . 105 A 105 
A 106 1 n MET . 106 A 106 
A 107 1 n LEU . 107 A 107 
A 108 1 n GLY . 108 A 108 
A 109 1 n ASN . 109 A 109 
A 110 1 n HIS . 110 A 110 
A 111 1 n ASP . 111 A 111 
A 112 1 n VAL . 112 A 112 
A 113 1 n TYR . 113 A 113 
A 114 1 n PRO . 114 A 114 
A 115 1 n ALA . 115 A 115 
A 116 1 n ASN . 116 A 116 
A 117 1 n GLN . 117 A 117 
A 118 1 n MET . 118 A 118 
A 119 1 n ALA . 119 A 119 
A 120 1 n ILE . 120 A 120 
A 121 1 n ASN . 121 A 121 
A 122 1 n SER . 122 A 122 
A 123 1 n GLN . 123 A 123 
A 124 1 n TRP . 124 A 124 
A 125 1 n ILE . 125 A 125 
A 126 1 n PHE . 126 A 126 
A 127 1 n GLN . 127 A 127 
A 128 1 n PHE . 128 A 128 
A 129 1 n ALA . 129 A 129 
A 130 1 n ALA . 130 A 130 
A 131 1 n GLU . 131 A 131 
A 132 1 n GLN . 132 A 132 
A 133 1 n PHE . 133 A 133 
A 134 1 n ALA . 134 A 134 
A 135 1 n PRO . 135 A 135 
A 136 1 n PHE . 136 A 136 
A 137 1 n LEU . 137 A 137 
A 138 1 n SER . 138 A 138 
A 139 1 n GLN . 139 A 139 
A 140 1 n ASN . 140 A 140 
A 141 1 n ALA . 141 A 141 
A 142 1 n ILE . 142 A 142 
A 143 1 n GLU . 143 A 143 
A 144 1 n SER . 144 A 144 
A 145 1 n PHE . 145 A 145 
A 146 1 n LYS . 146 A 146 
A 147 1 n HIS . 147 A 147 
A 148 1 n GLY . 148 A 148 
A 149 1 n GLY . 149 A 149 
A 150 1 n TYR . 150 A 150 
A 151 1 n TYR . 151 A 151 
A 152 1 n THR . 152 A 152 
A 153 1 n MET . 153 A 153 
A 154 1 n PRO . 154 A 154 
A 155 1 n PHE . 155 A 155 
A 156 1 n PRO . 156 A 156 
A 157 1 n ALA . 157 A 157 
A 158 1 n HIS . 158 A 158 
A 159 1 n LEU . 159 A 159 
A 160 1 n GLY . 160 A 160 
A 161 1 n ILE . 161 A 161 
A 162 1 n LYS . 162 A 162 
A 163 1 n VAL . 163 A 163 
A 164 1 n PRO . 164 A 164 
A 165 1 n LEU . 165 A 165 
A 166 1 n ASN . 166 A 166 
A 167 1 n ALA . 167 A 167 
A 168 1 n VAL . 168 A 168 
A 169 1 n VAL . 169 A 169 
A 170 1 n LEU . 170 A 170 
A 171 1 n ASN . 171 A 171 
A 172 1 n THR . 172 A 172 
A 173 1 n VAL . 173 A 173 
A 174 1 n LEU . 174 A 174 
A 175 1 n TYR . 175 A 175 
A 176 1 n TYR . 176 A 176 
A 177 1 n ASN . 177 A 177 
A 178 1 n TYR . 178 A 178 
A 179 1 n ASN . 179 A 179 
A 180 1 n LYS . 180 A 180 
A 181 1 n GLN . 181 A 181 
A 182 1 n THR . 182 A 182 
A 183 1 n MET . 183 A 183 
A 184 1 n ASP . 184 A 184 
A 185 1 n SER . 185 A 185 
A 186 1 n THR . 186 A 186 
A 187 1 n ASP . 187 A 187 
A 188 1 n PRO . 188 A 188 
A 189 1 n LEU . 189 A 189 
A 190 1 n GLY . 190 A 190 
A 191 1 n GLN . 191 A 191 
A 192 1 n PHE . 192 A 192 
A 193 1 n GLU . 193 A 193 
A 194 1 n TRP . 194 A 194 
A 195 1 n PHE . 195 A 195 
A 196 1 n LYS . 196 A 196 
A 197 1 n THR . 197 A 197 
A 198 1 n VAL . 198 A 198 
A 199 1 n MET . 199 A 199 
A 200 1 n ASP . 200 A 200 
A 201 1 n GLY . 201 A 201 
A 202 1 n TYR . 202 A 202 
A 203 1 n ARG . 203 A 203 
A 204 1 n LYS . 204 A 204 
A 205 1 n THR . 205 A 205 
A 206 1 n GLY . 206 A 206 
A 207 1 n GLN . 207 A 207 
A 208 1 n ARG . 208 A 208 
A 209 1 n ALA . 209 A 209 
A 210 1 n ILE . 210 A 210 
A 211 1 n VAL . 211 A 211 
A 212 1 n SER . 212 A 212 
A 213 1 n MET . 213 A 213 
A 214 1 n HIS . 214 A 214 
A 215 1 n ILE . 215 A 215 
A 216 1 n CYS . 216 A 216 
A 217 1 n PRO . 217 A 217 
A 218 1 n GLY . 218 A 218 
A 219 1 n VAL . 219 A 219 
A 220 1 n ALA . 220 A 220 
A 221 1 n GLU . 221 A 221 
A 222 1 n ARG . 222 A 222 
A 223 1 n PHE . 223 A 223 
A 224 1 n ASN . 224 A 224 
A 225 1 n TYR . 225 A 225 
A 226 1 n SER . 226 A 226 
A 227 1 n ASP . 227 A 227 
A 228 1 n GLN . 228 A 228 
A 229 1 n LEU . 229 A 229 
A 230 1 n TYR . 230 A 230 
A 231 1 n PRO . 231 A 231 
A 232 1 n GLN . 232 A 232 
A 233 1 n TYR . 233 A 233 
A 234 1 n ASN . 234 A 234 
A 235 1 n ASP . 235 A 235 
A 236 1 n ARG . 236 A 236 
A 237 1 n LEU . 237 A 237 
A 238 1 n VAL . 238 A 238 
A 239 1 n ASP . 239 A 239 
A 240 1 n SER . 240 A 240 
A 241 1 n LEU . 241 A 241 
A 242 1 n ALA . 242 A 242 
A 243 1 n GLU . 243 A 243 
A 244 1 n TYR . 244 A 244 
A 245 1 n ASN . 245 A 245 
A 246 1 n ASP . 246 A 246 
A 247 1 n VAL . 247 A 247 
A 248 1 n ILE . 248 A 248 
A 249 1 n LEU . 249 A 249 
A 250 1 n GLY . 250 A 250 
A 251 1 n VAL . 251 A 251 
A 252 1 n LEU . 252 A 252 
A 253 1 n CYS . 253 A 253 
A 254 1 n GLY . 254 A 254 
A 255 1 n HIS . 255 A 255 
A 256 1 n LEU . 256 A 256 
A 257 1 n HIS . 257 A 257 
A 258 1 n THR . 258 A 258 
A 259 1 n ASP . 259 A 259 
A 260 1 n THR . 260 A 260 
A 261 1 n PHE . 261 A 261 
A 262 1 n ARG . 262 A 262 
A 263 1 n ILE . 263 A 263 
A 264 1 n LEU . 264 A 264 
A 265 1 n SER . 265 A 265 
A 266 1 n LYS . 266 A 266 
A 267 1 n GLY . 267 A 267 
A 268 1 n ASN . 268 A 268 
A 269 1 n LYS . 269 A 269 
A 270 1 n LYS . 270 A 270 
A 271 1 n VAL . 271 A 271 
A 272 1 n MET . 272 A 272 
A 273 1 n ALA . 273 A 273 
A 274 1 n PHE . 274 A 274 
A 275 1 n ILE . 275 A 275 
A 276 1 n GLY . 276 A 276 
A 277 1 n PRO . 277 A 277 
A 278 1 n SER . 278 A 278 
A 279 1 n VAL . 279 A 279 
A 280 1 n ASP . 280 A 280 
A 281 1 n THR . 281 A 281 
A 282 1 n TRP . 282 A 282 
A 283 1 n LEU . 283 A 283 
A 284 1 n GLY . 284 A 284 
A 285 1 n THR . 285 A 285 
A 286 1 n SER . 286 A 286 
A 287 1 n PRO . 287 A 287 
A 288 1 n SER . 288 A 288 
A 289 1 n ILE . 289 A 289 
A 290 1 n ARG . 290 A 290 
A 291 1 n LYS . 291 A 291 
A 292 1 n TYR . 292 A 292 
A 293 1 n ASP . 293 A 293 
A 294 1 n VAL . 294 A 294 
A 295 1 n GLY . 295 A 295 
A 296 1 n ASN . 296 A 296 
A 297 1 n GLY . 297 A 297 
A 298 1 n GLN . 298 A 298 
A 299 1 n GLY . 299 A 299 
A 300 1 n TYR . 300 A 300 
A 301 1 n MET . 301 A 301 
A 302 1 n LYS . 302 A 302 
A 303 1 n GLU . 303 A 303 
A 304 1 n PHE . 304 A 304 
A 305 1 n LYS . 305 A 305 
A 306 1 n ASN . 306 A 306 
A 307 1 n TYR . 307 A 307 
A 308 1 n HIS . 308 A 308 
A 309 1 n PHE . 309 A 309 
A 310 1 n GLN . 310 A 310 
A 311 1 n LEU . 311 A 311 
A 312 1 n ARG . 312 A 312 
A 313 1 n PRO . 313 A 313 
A 314 1 n LYS . 314 A 314 
A 315 1 n LYS . 315 A 315 
A 316 1 n ASP . 316 A 316 
A 317 1 n LYS . 317 A 317 
A 318 1 n LEU . 318 A 318 
A 319 1 n LYS . 319 A 319 
A 320 1 n PRO . 320 A 320 
A 321 1 n LYS . 321 A 321 
A 322 1 n THR . 322 A 322 
A 323 1 n THR . 323 A 323 
A 324 1 n ILE . 324 A 324 
A 325 1 n LYS . 325 A 325 
A 326 1 n GLN . 326 A 326 
A 327 1 n PRO . 327 A 327 
A 328 1 n SER . 328 A 328 
A 329 1 n ASP . 329 A 329 
A 330 1 n GLY . 330 A 330 
A 331 1 n PHE . 331 A 331 
A 332 1 n ASN . 332 A 332 
A 333 1 n LYS . 333 A 333 
A 334 1 n TRP . 334 A 334 
A 335 1 n LYS . 335 A 335 
A 336 1 n PHE . 336 A 336 
A 337 1 n ASN . 337 A 337 
A 338 1 n TYR . 338 A 338 
A 339 1 n GLY . 339 A 339 
A 340 1 n SER . 340 A 340 
A 341 1 n SER . 341 A 341 
A 342 1 n SER . 342 A 342 
A 343 1 n GLU . 343 A 343 
A 344 1 n TYR . 344 A 344 
A 345 1 n GLY . 345 A 345 
A 346 1 n LEU . 346 A 346 
A 347 1 n LYS . 347 A 347 
A 348 1 n GLU . 348 A 348 
A 349 1 n LEU . 349 A 349 
A 350 1 n SER . 350 A 350 
A 351 1 n PRO . 351 A 351 
A 352 1 n LYS . 352 A 352 
A 353 1 n GLU . 353 A 353 
A 354 1 n PHE . 354 A 354 
A 355 1 n GLU . 355 A 355 
A 356 1 n ILE . 356 A 356 
A 357 1 n LEU . 357 A 357 
A 358 1 n ALA . 358 A 358 
A 359 1 n ALA . 359 A 359 
A 360 1 n ARG . 360 A 360 
A 361 1 n MET . 361 A 361 
A 362 1 n ASP . 362 A 362 
A 363 1 n LYS . 363 A 363 
A 364 1 n ASP . 364 A 364 
A 365 1 n LEU . 365 A 365 
A 366 1 n GLN . 366 A 366 
A 367 1 n LEU . 367 A 367 
A 368 1 n PHE . 368 A 368 
A 369 1 n ASN . 369 A 369 
A 370 1 n LYS . 370 A 370 
A 371 1 n TYR . 371 A 371 
A 372 1 n HIS . 372 A 372 
A 373 1 n LEU . 373 A 373 
A 374 1 n HIS . 374 A 374 
A 375 1 n PHE . 375 A 375 
A 376 1 n ARG . 376 A 376 
A 377 1 n ALA . 377 A 377 
A 378 1 n ASP . 378 A 378 
A 379 1 n THR . 379 A 379 
A 380 1 n PRO . 380 A 380 
A 381 1 n GLY . 381 A 381 
A 382 1 n PHE . 382 A 382 
A 383 1 n THR . 383 A 383 
#
_software.classification other
_software.date           ?
_software.description    "Structure prediction"
_software.name           AlphaFold
_software.pdbx_ordinal   1
_software.type           package
_software.version        "AlphaFold-beta-20231127 (7a14c934-fe78-43c1-a552-7fb305b0ebd1 @ 2024-09-02 08:16:36)"
#
loop_
_struct_asym.entity_id
_struct_asym.id
1 A 
2 B 
3 C 
4 D 
5 E 
#
loop_
_struct_conn.conn_type_id
_struct_conn.id
_struct_conn.pdbx_ptnr1_PDB_ins_code
_struct_conn.pdbx_ptnr1_label_alt_id
_struct_conn.pdbx_ptnr2_PDB_ins_code
_struct_conn.pdbx_ptnr2_label_alt_id
_struct_conn.pdbx_role
_struct_conn.pdbx_value_order
_struct_conn.ptnr1_auth_asym_id
_struct_conn.ptnr1_auth_seq_id
_struct_conn.ptnr1_label_asym_id
_struct_conn.ptnr1_label_atom_id
_struct_conn.ptnr1_label_comp_id
_struct_conn.ptnr1_label_seq_id
_struct_conn.ptnr1_symmetry
_struct_conn.ptnr2_auth_asym_id
_struct_conn.ptnr2_auth_seq_id
_struct_conn.ptnr2_label_asym_id
_struct_conn.ptnr2_label_atom_id
_struct_conn.ptnr2_label_comp_id
_struct_conn.ptnr2_label_seq_id
_struct_conn.ptnr2_symmetry
covale covale1  ? ? ? ? ? ? D 1 D C1 NAG . 1_555 A 90  A ND2 ASN 90  1_555 
covale covale2  ? ? ? ? ? ? E 1 E C1 NAG . 1_555 A 224 A ND2 ASN 224 1_555 
covale covale3  ? ? ? ? ? ? D 1 D O4 NAG . 1_555 D 2   D C1  NAG .   1_555 
covale covale4  ? ? ? ? ? ? D 2 D O4 NAG . 1_555 D 3   D C1  MAN .   1_555 
covale covale5  ? ? ? ? ? ? D 3 D O2 MAN . 1_555 D 4   D C1  MAN .   1_555 
covale covale6  ? ? ? ? ? ? D 4 D O2 MAN . 1_555 D 5   D C1  MAN .   1_555 
covale covale7  ? ? ? ? ? ? D 4 D O6 MAN . 1_555 D 6   D C1  MAN .   1_555 
covale covale8  ? ? ? ? ? ? D 6 D O2 MAN . 1_555 D 7   D C1  MAN .   1_555 
covale covale9  ? ? ? ? ? ? D 6 D O6 MAN . 1_555 D 8   D C1  MAN .   1_555 
covale covale10 ? ? ? ? ? ? E 1 E O4 NAG . 1_555 E 2   E C1  NAG .   1_555 
covale covale11 ? ? ? ? ? ? E 2 E O4 NAG . 1_555 E 3   E C1  MAN .   1_555 
covale covale12 ? ? ? ? ? ? E 3 E O2 MAN . 1_555 E 4   E C1  MAN .   1_555 
covale covale13 ? ? ? ? ? ? E 4 E O2 MAN . 1_555 E 5   E C1  MAN .   1_555 
covale covale14 ? ? ? ? ? ? E 4 E O6 MAN . 1_555 E 6   E C1  MAN .   1_555 
covale covale15 ? ? ? ? ? ? E 6 E O2 MAN . 1_555 E 7   E C1  MAN .   1_555 
covale covale16 ? ? ? ? ? ? E 6 E O6 MAN . 1_555 E 8   E C1  MAN .   1_555 
#
_struct_conn_type.criteria  ?
_struct_conn_type.id        covale
_struct_conn_type.reference ?
#
loop_
_atom_site.group_PDB
_atom_site.id
_atom_site.type_symbol
_atom_site.label_atom_id
_atom_site.label_alt_id
_atom_site.label_comp_id
_atom_site.label_asym_id
_atom_site.label_entity_id
_atom_site.label_seq_id
_atom_site.pdbx_PDB_ins_code
_atom_site.Cartn_x
_atom_site.Cartn_y
_atom_site.Cartn_z
_atom_site.occupancy
_atom_site.B_iso_or_equiv
_atom_site.auth_seq_id
_atom_site.auth_asym_id
_atom_site.pdbx_PDB_model_num
ATOM   1    N  N   . PHE A 1 1   ? -9.886  -19.266 -3.713  1.00 97.03 1   A 1 
ATOM   2    C  CA  . PHE A 1 1   ? -9.543  -18.899 -2.335  1.00 97.95 1   A 1 
ATOM   3    C  C   . PHE A 1 1   ? -9.728  -17.404 -2.111  1.00 98.38 1   A 1 
ATOM   4    O  O   . PHE A 1 1   ? -9.854  -16.648 -3.074  1.00 98.00 1   A 1 
ATOM   5    C  CB  . PHE A 1 1   ? -8.120  -19.355 -1.994  1.00 97.49 1   A 1 
ATOM   6    C  CG  . PHE A 1 1   ? -7.018  -18.595 -2.695  1.00 97.95 1   A 1 
ATOM   7    C  CD1 . PHE A 1 1   ? -6.610  -18.954 -3.995  1.00 97.47 1   A 1 
ATOM   8    C  CD2 . PHE A 1 1   ? -6.361  -17.537 -2.047  1.00 97.41 1   A 1 
ATOM   9    C  CE1 . PHE A 1 1   ? -5.572  -18.277 -4.631  1.00 96.81 1   A 1 
ATOM   10   C  CE2 . PHE A 1 1   ? -5.315  -16.854 -2.679  1.00 96.82 1   A 1 
ATOM   11   C  CZ  . PHE A 1 1   ? -4.917  -17.220 -3.967  1.00 97.31 1   A 1 
ATOM   12   N  N   . GLU A 1 2   ? -9.758  -16.971 -0.854  1.00 98.55 2   A 1 
ATOM   13   C  CA  . GLU A 1 2   ? -9.807  -15.561 -0.493  1.00 98.69 2   A 1 
ATOM   14   C  C   . GLU A 1 2   ? -8.446  -15.080 0.021   1.00 98.76 2   A 1 
ATOM   15   O  O   . GLU A 1 2   ? -7.666  -15.849 0.584   1.00 98.46 2   A 1 
ATOM   16   C  CB  . GLU A 1 2   ? -10.916 -15.291 0.536   1.00 98.29 2   A 1 
ATOM   17   C  CG  . GLU A 1 2   ? -12.316 -15.597 0.002   1.00 95.50 2   A 1 
ATOM   18   C  CD  . GLU A 1 2   ? -13.387 -15.087 0.988   1.00 93.56 2   A 1 
ATOM   19   O  OE1 . GLU A 1 2   ? -13.359 -15.455 2.179   1.00 86.55 2   A 1 
ATOM   20   O  OE2 . GLU A 1 2   ? -14.211 -14.234 0.601   1.00 86.84 2   A 1 
ATOM   21   N  N   . MET A 1 3   ? -8.161  -13.783 -0.166  1.00 98.80 3   A 1 
ATOM   22   C  CA  . MET A 1 3   ? -6.896  -13.183 0.236   1.00 98.88 3   A 1 
ATOM   23   C  C   . MET A 1 3   ? -7.115  -11.771 0.773   1.00 98.98 3   A 1 
ATOM   24   O  O   . MET A 1 3   ? -7.710  -10.927 0.105   1.00 98.86 3   A 1 
ATOM   25   C  CB  . MET A 1 3   ? -5.941  -13.185 -0.958  1.00 98.74 3   A 1 
ATOM   26   C  CG  . MET A 1 3   ? -4.595  -12.511 -0.665  1.00 98.19 3   A 1 
ATOM   27   S  SD  . MET A 1 3   ? -3.396  -12.683 -2.014  1.00 97.48 3   A 1 
ATOM   28   C  CE  . MET A 1 3   ? -4.209  -11.714 -3.291  1.00 92.43 3   A 1 
ATOM   29   N  N   . TRP A 1 4   ? -6.586  -11.501 1.962   1.00 98.90 4   A 1 
ATOM   30   C  CA  . TRP A 1 4   ? -6.574  -10.167 2.553   1.00 98.98 4   A 1 
ATOM   31   C  C   . TRP A 1 4   ? -5.424  -9.324  1.992   1.00 98.92 4   A 1 
ATOM   32   O  O   . TRP A 1 4   ? -4.317  -9.817  1.808   1.00 98.89 4   A 1 
ATOM   33   C  CB  . TRP A 1 4   ? -6.472  -10.284 4.069   1.00 98.94 4   A 1 
ATOM   34   C  CG  . TRP A 1 4   ? -7.647  -10.957 4.719   1.00 98.94 4   A 1 
ATOM   35   C  CD1 . TRP A 1 4   ? -7.729  -12.265 5.044   1.00 98.82 4   A 1 
ATOM   36   C  CD2 . TRP A 1 4   ? -8.906  -10.354 5.123   1.00 98.91 4   A 1 
ATOM   37   N  NE1 . TRP A 1 4   ? -8.959  -12.525 5.635   1.00 98.75 4   A 1 
ATOM   38   C  CE2 . TRP A 1 4   ? -9.710  -11.373 5.702   1.00 98.83 4   A 1 
ATOM   39   C  CE3 . TRP A 1 4   ? -9.445  -9.050  5.055   1.00 98.83 4   A 1 
ATOM   40   C  CZ2 . TRP A 1 4   ? -11.000 -11.106 6.215   1.00 98.67 4   A 1 
ATOM   41   C  CZ3 . TRP A 1 4   ? -10.732 -8.788  5.566   1.00 98.65 4   A 1 
ATOM   42   C  CH2 . TRP A 1 4   ? -11.493 -9.808  6.131   1.00 98.57 4   A 1 
ATOM   43   N  N   . GLN A 1 5   ? -5.686  -8.035  1.771   1.00 98.94 5   A 1 
ATOM   44   C  CA  . GLN A 1 5   ? -4.673  -7.030  1.476   1.00 98.92 5   A 1 
ATOM   45   C  C   . GLN A 1 5   ? -4.602  -6.039  2.640   1.00 98.95 5   A 1 
ATOM   46   O  O   . GLN A 1 5   ? -5.490  -5.197  2.798   1.00 98.80 5   A 1 
ATOM   47   C  CB  . GLN A 1 5   ? -5.007  -6.339  0.150   1.00 98.86 5   A 1 
ATOM   48   C  CG  . GLN A 1 5   ? -3.920  -5.336  -0.267  1.00 98.68 5   A 1 
ATOM   49   C  CD  . GLN A 1 5   ? -4.309  -4.544  -1.508  1.00 98.61 5   A 1 
ATOM   50   O  OE1 . GLN A 1 5   ? -5.462  -4.460  -1.906  1.00 94.90 5   A 1 
ATOM   51   N  NE2 . GLN A 1 5   ? -3.353  -3.908  -2.149  1.00 94.31 5   A 1 
ATOM   52   N  N   . LEU A 1 6   ? -3.558  -6.160  3.441   1.00 98.95 6   A 1 
ATOM   53   C  CA  . LEU A 1 6   ? -3.260  -5.275  4.559   1.00 98.90 6   A 1 
ATOM   54   C  C   . LEU A 1 6   ? -2.130  -4.333  4.129   1.00 98.89 6   A 1 
ATOM   55   O  O   . LEU A 1 6   ? -1.075  -4.801  3.713   1.00 98.59 6   A 1 
ATOM   56   C  CB  . LEU A 1 6   ? -2.872  -6.134  5.768   1.00 98.81 6   A 1 
ATOM   57   C  CG  . LEU A 1 6   ? -2.463  -5.347  7.029   1.00 98.35 6   A 1 
ATOM   58   C  CD1 . LEU A 1 6   ? -3.617  -4.501  7.559   1.00 97.75 6   A 1 
ATOM   59   C  CD2 . LEU A 1 6   ? -2.042  -6.309  8.129   1.00 97.57 6   A 1 
ATOM   60   N  N   . THR A 1 7   ? -2.337  -3.025  4.231   1.00 98.80 7   A 1 
ATOM   61   C  CA  . THR A 1 7   ? -1.323  -2.068  3.781   1.00 98.84 7   A 1 
ATOM   62   C  C   . THR A 1 7   ? -1.285  -0.825  4.648   1.00 98.74 7   A 1 
ATOM   63   O  O   . THR A 1 7   ? -2.304  -0.448  5.233   1.00 98.38 7   A 1 
ATOM   64   C  CB  . THR A 1 7   ? -1.515  -1.739  2.288   1.00 98.47 7   A 1 
ATOM   65   O  OG1 . THR A 1 7   ? -0.400  -1.046  1.790   1.00 96.15 7   A 1 
ATOM   66   C  CG2 . THR A 1 7   ? -2.773  -0.919  1.994   1.00 96.74 7   A 1 
ATOM   67   N  N   . ASP A 1 8   ? -0.096  -0.205  4.730   1.00 98.77 8   A 1 
ATOM   68   C  CA  . ASP A 1 8   ? 0.104   1.109   5.314   1.00 98.77 8   A 1 
ATOM   69   C  C   . ASP A 1 8   ? -0.480  1.230   6.727   1.00 98.78 8   A 1 
ATOM   70   O  O   . ASP A 1 8   ? -1.363  2.043   6.991   1.00 98.28 8   A 1 
ATOM   71   C  CB  . ASP A 1 8   ? -0.395  2.179   4.343   1.00 98.66 8   A 1 
ATOM   72   C  CG  . ASP A 1 8   ? 0.305   2.119   2.987   1.00 98.53 8   A 1 
ATOM   73   O  OD1 . ASP A 1 8   ? -0.165  1.360   2.115   1.00 97.45 8   A 1 
ATOM   74   O  OD2 . ASP A 1 8   ? 1.308   2.840   2.800   1.00 97.67 8   A 1 
ATOM   75   N  N   . ILE A 1 9   ? 0.009   0.401   7.655   1.00 98.62 9   A 1 
ATOM   76   C  CA  . ILE A 1 9   ? -0.453  0.478   9.045   1.00 98.65 9   A 1 
ATOM   77   C  C   . ILE A 1 9   ? 0.113   1.697   9.765   1.00 98.54 9   A 1 
ATOM   78   O  O   . ILE A 1 9   ? -0.567  2.240   10.631  1.00 97.96 9   A 1 
ATOM   79   C  CB  . ILE A 1 9   ? -0.187  -0.816  9.850   1.00 98.40 9   A 1 
ATOM   80   C  CG1 . ILE A 1 9   ? 1.310   -1.129  10.033  1.00 96.31 9   A 1 
ATOM   81   C  CG2 . ILE A 1 9   ? -0.960  -1.980  9.234   1.00 94.98 9   A 1 
ATOM   82   C  CD1 . ILE A 1 9   ? 1.601   -2.301  10.976  1.00 94.62 9   A 1 
ATOM   83   N  N   . HIS A 1 10  ? 1.329   2.116   9.447   1.00 98.34 10  A 1 
ATOM   84   C  CA  . HIS A 1 10  ? 2.044   3.227   10.086  1.00 98.11 10  A 1 
ATOM   85   C  C   . HIS A 1 10  ? 1.818   3.282   11.606  1.00 98.03 10  A 1 
ATOM   86   O  O   . HIS A 1 10  ? 1.415   4.300   12.161  1.00 97.19 10  A 1 
ATOM   87   C  CB  . HIS A 1 10  ? 1.675   4.533   9.394   1.00 97.91 10  A 1 
ATOM   88   C  CG  . HIS A 1 10  ? 2.205   4.660   7.999   1.00 97.98 10  A 1 
ATOM   89   N  ND1 . HIS A 1 10  ? 3.497   5.048   7.671   1.00 96.78 10  A 1 
ATOM   90   C  CD2 . HIS A 1 10  ? 1.503   4.495   6.843   1.00 97.12 10  A 1 
ATOM   91   C  CE1 . HIS A 1 10  ? 3.557   5.125   6.339   1.00 96.89 10  A 1 
ATOM   92   N  NE2 . HIS A 1 10  ? 2.366   4.802   5.802   1.00 97.04 10  A 1 
ATOM   93   N  N   . LEU A 1 11  ? 2.031   2.159   12.279  1.00 97.99 11  A 1 
ATOM   94   C  CA  . LEU A 1 11  ? 1.687   2.024   13.688  1.00 97.94 11  A 1 
ATOM   95   C  C   . LEU A 1 11  ? 2.543   2.947   14.564  1.00 97.77 11  A 1 
ATOM   96   O  O   . LEU A 1 11  ? 3.764   2.789   14.635  1.00 97.00 11  A 1 
ATOM   97   C  CB  . LEU A 1 11  ? 1.827   0.551   14.100  1.00 97.48 11  A 1 
ATOM   98   C  CG  . LEU A 1 11  ? 1.553   0.287   15.586  1.00 95.28 11  A 1 
ATOM   99   C  CD1 . LEU A 1 11  ? 0.129   0.648   15.990  1.00 92.40 11  A 1 
ATOM   100  C  CD2 . LEU A 1 11  ? 1.779   -1.189  15.882  1.00 91.90 11  A 1 
ATOM   101  N  N   . ASP A 1 12  ? 1.907   3.849   15.281  1.00 97.64 12  A 1 
ATOM   102  C  CA  . ASP A 1 12  ? 2.568   4.712   16.251  1.00 97.49 12  A 1 
ATOM   103  C  C   . ASP A 1 12  ? 2.410   4.163   17.678  1.00 97.40 12  A 1 
ATOM   104  O  O   . ASP A 1 12  ? 1.322   4.259   18.262  1.00 97.10 12  A 1 
ATOM   105  C  CB  . ASP A 1 12  ? 2.052   6.153   16.140  1.00 96.98 12  A 1 
ATOM   106  C  CG  . ASP A 1 12  ? 2.868   7.117   16.998  1.00 96.44 12  A 1 
ATOM   107  O  OD1 . ASP A 1 12  ? 3.815   6.677   17.693  1.00 95.34 12  A 1 
ATOM   108  O  OD2 . ASP A 1 12  ? 2.612   8.327   16.959  1.00 94.66 12  A 1 
ATOM   109  N  N   . PRO A 1 13  ? 3.472   3.632   18.284  1.00 96.89 13  A 1 
ATOM   110  C  CA  . PRO A 1 13  ? 3.400   3.126   19.653  1.00 96.30 13  A 1 
ATOM   111  C  C   . PRO A 1 13  ? 3.225   4.237   20.694  1.00 96.42 13  A 1 
ATOM   112  O  O   . PRO A 1 13  ? 2.865   3.953   21.832  1.00 95.49 13  A 1 
ATOM   113  C  CB  . PRO A 1 13  ? 4.711   2.369   19.854  1.00 95.51 13  A 1 
ATOM   114  C  CG  . PRO A 1 13  ? 5.691   3.132   18.979  1.00 94.25 13  A 1 
ATOM   115  C  CD  . PRO A 1 13  ? 4.839   3.524   17.773  1.00 96.00 13  A 1 
ATOM   116  N  N   . MET A 1 14  ? 3.480   5.480   20.336  1.00 96.55 14  A 1 
ATOM   117  C  CA  . MET A 1 14  ? 3.396   6.633   21.235  1.00 96.31 14  A 1 
ATOM   118  C  C   . MET A 1 14  ? 2.060   7.369   21.148  1.00 96.99 14  A 1 
ATOM   119  O  O   . MET A 1 14  ? 1.868   8.339   21.882  1.00 96.41 14  A 1 
ATOM   120  C  CB  . MET A 1 14  ? 4.571   7.588   20.982  1.00 95.41 14  A 1 
ATOM   121  C  CG  . MET A 1 14  ? 5.893   6.966   21.423  1.00 92.40 14  A 1 
ATOM   122  S  SD  . MET A 1 14  ? 7.332   8.023   21.119  1.00 86.70 14  A 1 
ATOM   123  C  CE  . MET A 1 14  ? 7.627   7.588   19.403  1.00 75.60 14  A 1 
ATOM   124  N  N   . TYR A 1 15  ? 1.130   6.918   20.303  1.00 96.78 15  A 1 
ATOM   125  C  CA  . TYR A 1 15  ? -0.199  7.510   20.232  1.00 97.10 15  A 1 
ATOM   126  C  C   . TYR A 1 15  ? -0.846  7.540   21.622  1.00 97.25 15  A 1 
ATOM   127  O  O   . TYR A 1 15  ? -0.962  6.514   22.302  1.00 96.78 15  A 1 
ATOM   128  C  CB  . TYR A 1 15  ? -1.080  6.743   19.245  1.00 97.24 15  A 1 
ATOM   129  C  CG  . TYR A 1 15  ? -2.457  7.354   19.066  1.00 97.55 15  A 1 
ATOM   130  C  CD1 . TYR A 1 15  ? -3.457  7.196   20.040  1.00 97.34 15  A 1 
ATOM   131  C  CD2 . TYR A 1 15  ? -2.744  8.126   17.926  1.00 97.28 15  A 1 
ATOM   132  C  CE1 . TYR A 1 15  ? -4.706  7.796   19.896  1.00 97.10 15  A 1 
ATOM   133  C  CE2 . TYR A 1 15  ? -4.003  8.724   17.768  1.00 97.13 15  A 1 
ATOM   134  C  CZ  . TYR A 1 15  ? -4.981  8.566   18.759  1.00 97.35 15  A 1 
ATOM   135  O  OH  . TYR A 1 15  ? -6.208  9.159   18.615  1.00 96.99 15  A 1 
ATOM   136  N  N   . THR A 1 16  ? -1.322  8.705   22.025  1.00 97.31 16  A 1 
ATOM   137  C  CA  . THR A 1 16  ? -1.911  8.921   23.344  1.00 97.59 16  A 1 
ATOM   138  C  C   . THR A 1 16  ? -3.333  9.445   23.211  1.00 97.73 16  A 1 
ATOM   139  O  O   . THR A 1 16  ? -3.571  10.509  22.641  1.00 97.46 16  A 1 
ATOM   140  C  CB  . THR A 1 16  ? -1.032  9.863   24.172  1.00 97.17 16  A 1 
ATOM   141  O  OG1 . THR A 1 16  ? 0.239   9.287   24.340  1.00 94.24 16  A 1 
ATOM   142  C  CG2 . THR A 1 16  ? -1.594  10.103  25.569  1.00 93.95 16  A 1 
ATOM   143  N  N   . VAL A 1 17  ? -4.297  8.722   23.750  1.00 97.72 17  A 1 
ATOM   144  C  CA  . VAL A 1 17  ? -5.700  9.137   23.773  1.00 97.76 17  A 1 
ATOM   145  C  C   . VAL A 1 17  ? -5.847  10.455  24.537  1.00 97.89 17  A 1 
ATOM   146  O  O   . VAL A 1 17  ? -5.310  10.605  25.629  1.00 97.12 17  A 1 
ATOM   147  C  CB  . VAL A 1 17  ? -6.594  8.055   24.389  1.00 97.35 17  A 1 
ATOM   148  C  CG1 . VAL A 1 17  ? -8.067  8.474   24.410  1.00 95.92 17  A 1 
ATOM   149  C  CG2 . VAL A 1 17  ? -6.496  6.741   23.599  1.00 96.17 17  A 1 
ATOM   150  N  N   . GLY A 1 18  ? -6.585  11.403  23.971  1.00 97.58 18  A 1 
ATOM   151  C  CA  . GLY A 1 18  ? -6.795  12.722  24.572  1.00 97.44 18  A 1 
ATOM   152  C  C   . GLY A 1 18  ? -5.662  13.720  24.360  1.00 97.74 18  A 1 
ATOM   153  O  O   . GLY A 1 18  ? -5.714  14.820  24.915  1.00 96.79 18  A 1 
ATOM   154  N  N   . SER A 1 19  ? -4.651  13.368  23.574  1.00 97.59 19  A 1 
ATOM   155  C  CA  . SER A 1 19  ? -3.589  14.282  23.151  1.00 97.46 19  A 1 
ATOM   156  C  C   . SER A 1 19  ? -4.054  15.230  22.033  1.00 97.36 19  A 1 
ATOM   157  O  O   . SER A 1 19  ? -5.195  15.157  21.557  1.00 96.99 19  A 1 
ATOM   158  C  CB  . SER A 1 19  ? -2.353  13.493  22.728  1.00 97.23 19  A 1 
ATOM   159  O  OG  . SER A 1 19  ? -2.661  12.693  21.617  1.00 96.09 19  A 1 
ATOM   160  N  N   . ASP A 1 20  ? -3.165  16.136  21.632  1.00 97.01 20  A 1 
ATOM   161  C  CA  . ASP A 1 20  ? -3.414  17.114  20.581  1.00 97.01 20  A 1 
ATOM   162  C  C   . ASP A 1 20  ? -3.094  16.531  19.196  1.00 96.75 20  A 1 
ATOM   163  O  O   . ASP A 1 20  ? -1.929  16.213  18.933  1.00 96.30 20  A 1 
ATOM   164  C  CB  . ASP A 1 20  ? -2.587  18.373  20.882  1.00 96.87 20  A 1 
ATOM   165  C  CG  . ASP A 1 20  ? -2.858  19.531  19.927  1.00 96.59 20  A 1 
ATOM   166  O  OD1 . ASP A 1 20  ? -3.628  19.356  18.960  1.00 95.32 20  A 1 
ATOM   167  O  OD2 . ASP A 1 20  ? -2.296  20.619  20.183  1.00 95.07 20  A 1 
ATOM   168  N  N   . PRO A 1 21  ? -4.062  16.435  18.280  1.00 96.40 21  A 1 
ATOM   169  C  CA  . PRO A 1 21  ? -3.810  15.990  16.910  1.00 95.63 21  A 1 
ATOM   170  C  C   . PRO A 1 21  ? -2.781  16.828  16.152  1.00 95.00 21  A 1 
ATOM   171  O  O   . PRO A 1 21  ? -2.067  16.308  15.316  1.00 93.68 21  A 1 
ATOM   172  C  CB  . PRO A 1 21  ? -5.170  16.034  16.219  1.00 94.92 21  A 1 
ATOM   173  C  CG  . PRO A 1 21  ? -6.150  15.828  17.364  1.00 94.25 21  A 1 
ATOM   174  C  CD  . PRO A 1 21  ? -5.495  16.592  18.500  1.00 95.86 21  A 1 
ATOM   175  N  N   . LEU A 1 22  ? -2.655  18.114  16.472  1.00 95.46 22  A 1 
ATOM   176  C  CA  . LEU A 1 22  ? -1.643  18.988  15.875  1.00 94.80 22  A 1 
ATOM   177  C  C   . LEU A 1 22  ? -0.224  18.703  16.400  1.00 94.65 22  A 1 
ATOM   178  O  O   . LEU A 1 22  ? 0.749   19.182  15.827  1.00 93.03 22  A 1 
ATOM   179  C  CB  . LEU A 1 22  ? -2.009  20.464  16.118  1.00 94.41 22  A 1 
ATOM   180  C  CG  . LEU A 1 22  ? -3.345  20.912  15.512  1.00 91.90 22  A 1 
ATOM   181  C  CD1 . LEU A 1 22  ? -3.599  22.375  15.875  1.00 88.11 22  A 1 
ATOM   182  C  CD2 . LEU A 1 22  ? -3.348  20.792  13.989  1.00 87.21 22  A 1 
ATOM   183  N  N   . LYS A 1 23  ? -0.100  17.899  17.451  1.00 94.99 23  A 1 
ATOM   184  C  CA  . LYS A 1 23  ? 1.155   17.392  18.010  1.00 95.10 23  A 1 
ATOM   185  C  C   . LYS A 1 23  ? 1.291   15.889  17.774  1.00 95.23 23  A 1 
ATOM   186  O  O   . LYS A 1 23  ? 1.760   15.155  18.645  1.00 94.44 23  A 1 
ATOM   187  C  CB  . LYS A 1 23  ? 1.272   17.776  19.485  1.00 95.36 23  A 1 
ATOM   188  C  CG  . LYS A 1 23  ? 1.301   19.292  19.682  1.00 94.34 23  A 1 
ATOM   189  C  CD  . LYS A 1 23  ? 1.597   19.602  21.146  1.00 90.35 23  A 1 
ATOM   190  C  CE  . LYS A 1 23  ? 1.693   21.107  21.347  1.00 85.28 23  A 1 
ATOM   191  N  NZ  . LYS A 1 23  ? 2.123   21.422  22.723  1.00 75.84 23  A 1 
ATOM   192  N  N   . LEU A 1 24  ? 0.866   15.435  16.605  1.00 95.60 24  A 1 
ATOM   193  C  CA  . LEU A 1 24  ? 0.977   14.050  16.143  1.00 95.34 24  A 1 
ATOM   194  C  C   . LEU A 1 24  ? 0.254   13.034  17.039  1.00 95.77 24  A 1 
ATOM   195  O  O   . LEU A 1 24  ? 0.586   11.856  17.031  1.00 94.68 24  A 1 
ATOM   196  C  CB  . LEU A 1 24  ? 2.463   13.685  15.931  1.00 94.13 24  A 1 
ATOM   197  C  CG  . LEU A 1 24  ? 3.262   14.649  15.047  1.00 92.00 24  A 1 
ATOM   198  C  CD1 . LEU A 1 24  ? 4.732   14.252  15.049  1.00 88.78 24  A 1 
ATOM   199  C  CD2 . LEU A 1 24  ? 2.746   14.634  13.608  1.00 88.06 24  A 1 
ATOM   200  N  N   . CYS A 1 25  ? -0.730  13.479  17.817  1.00 96.14 25  A 1 
ATOM   201  C  CA  . CYS A 1 25  ? -1.428  12.649  18.796  1.00 96.34 25  A 1 
ATOM   202  C  C   . CYS A 1 25  ? -0.491  12.014  19.847  1.00 96.42 25  A 1 
ATOM   203  O  O   . CYS A 1 25  ? -0.792  10.950  20.371  1.00 95.79 25  A 1 
ATOM   204  C  CB  . CYS A 1 25  ? -2.323  11.617  18.100  1.00 96.34 25  A 1 
ATOM   205  S  SG  . CYS A 1 25  ? -3.588  12.341  17.038  1.00 96.13 25  A 1 
ATOM   206  N  N   . ARG A 1 26  ? 0.623   12.663  20.158  1.00 96.35 26  A 1 
ATOM   207  C  CA  . ARG A 1 26  ? 1.597   12.170  21.150  1.00 96.14 26  A 1 
ATOM   208  C  C   . ARG A 1 26  ? 1.654   13.015  22.417  1.00 96.05 26  A 1 
ATOM   209  O  O   . ARG A 1 26  ? 1.935   12.500  23.486  1.00 94.67 26  A 1 
ATOM   210  C  CB  . ARG A 1 26  ? 2.978   12.108  20.505  1.00 95.23 26  A 1 
ATOM   211  C  CG  . ARG A 1 26  ? 3.059   11.052  19.396  1.00 94.17 26  A 1 
ATOM   212  C  CD  . ARG A 1 26  ? 4.466   11.035  18.818  1.00 92.56 26  A 1 
ATOM   213  N  NE  . ARG A 1 26  ? 4.659   9.904   17.923  1.00 91.54 26  A 1 
ATOM   214  C  CZ  . ARG A 1 26  ? 5.789   9.570   17.332  1.00 90.98 26  A 1 
ATOM   215  N  NH1 . ARG A 1 26  ? 6.872   10.286  17.465  1.00 87.77 26  A 1 
ATOM   216  N  NH2 . ARG A 1 26  ? 5.846   8.505   16.609  1.00 86.38 26  A 1 
ATOM   217  N  N   . GLU A 1 27  ? 1.403   14.299  22.290  1.00 95.83 27  A 1 
ATOM   218  C  CA  . GLU A 1 27  ? 1.607   15.287  23.350  1.00 95.85 27  A 1 
ATOM   219  C  C   . GLU A 1 27  ? 0.420   16.240  23.488  1.00 96.78 27  A 1 
ATOM   220  O  O   . GLU A 1 27  ? -0.509  16.256  22.675  1.00 96.14 27  A 1 
ATOM   221  C  CB  . GLU A 1 27  ? 2.884   16.097  23.070  1.00 93.57 27  A 1 
ATOM   222  C  CG  . GLU A 1 27  ? 4.150   15.240  23.003  1.00 86.11 27  A 1 
ATOM   223  C  CD  . GLU A 1 27  ? 5.409   16.091  22.823  1.00 84.99 27  A 1 
ATOM   224  O  OE1 . GLU A 1 27  ? 5.303   17.343  22.696  1.00 77.50 27  A 1 
ATOM   225  O  OE2 . GLU A 1 27  ? 6.505   15.511  22.808  1.00 78.41 27  A 1 
ATOM   226  N  N   . GLY A 1 28  ? 0.456   17.073  24.517  1.00 96.16 28  A 1 
ATOM   227  C  CA  . GLY A 1 28  ? -0.552  18.093  24.759  1.00 96.78 28  A 1 
ATOM   228  C  C   . GLY A 1 28  ? -1.899  17.516  25.176  1.00 97.45 28  A 1 
ATOM   229  O  O   . GLY A 1 28  ? -2.019  16.365  25.600  1.00 96.37 28  A 1 
ATOM   230  N  N   . LYS A 1 29  ? -2.929  18.358  25.083  1.00 97.18 29  A 1 
ATOM   231  C  CA  . LYS A 1 29  ? -4.313  17.991  25.384  1.00 97.20 29  A 1 
ATOM   232  C  C   . LYS A 1 29  ? -5.191  18.325  24.197  1.00 97.24 29  A 1 
ATOM   233  O  O   . LYS A 1 29  ? -5.077  19.413  23.636  1.00 95.12 29  A 1 
ATOM   234  C  CB  . LYS A 1 29  ? -4.810  18.711  26.638  1.00 96.27 29  A 1 
ATOM   235  C  CG  . LYS A 1 29  ? -4.098  18.254  27.913  1.00 86.91 29  A 1 
ATOM   236  C  CD  . LYS A 1 29  ? -4.702  18.937  29.138  1.00 79.59 29  A 1 
ATOM   237  C  CE  . LYS A 1 29  ? -3.983  18.471  30.398  1.00 69.56 29  A 1 
ATOM   238  N  NZ  . LYS A 1 29  ? -4.523  19.128  31.611  1.00 59.81 29  A 1 
ATOM   239  N  N   . GLY A 1 30  ? -6.084  17.413  23.842  1.00 97.08 30  A 1 
ATOM   240  C  CA  . GLY A 1 30  ? -6.943  17.589  22.687  1.00 96.76 30  A 1 
ATOM   241  C  C   . GLY A 1 30  ? -7.958  16.468  22.558  1.00 97.07 30  A 1 
ATOM   242  O  O   . GLY A 1 30  ? -8.390  15.870  23.540  1.00 95.66 30  A 1 
ATOM   243  N  N   . ASN A 1 31  ? -8.350  16.214  21.318  1.00 96.40 31  A 1 
ATOM   244  C  CA  . ASN A 1 31  ? -9.449  15.317  20.988  1.00 95.50 31  A 1 
ATOM   245  C  C   . ASN A 1 31  ? -8.991  14.031  20.286  1.00 96.14 31  A 1 
ATOM   246  O  O   . ASN A 1 31  ? -9.794  13.426  19.581  1.00 94.63 31  A 1 
ATOM   247  C  CB  . ASN A 1 31  ? -10.471 16.094  20.149  1.00 92.57 31  A 1 
ATOM   248  C  CG  . ASN A 1 31  ? -11.162 17.203  20.909  1.00 87.95 31  A 1 
ATOM   249  O  OD1 . ASN A 1 31  ? -11.331 17.182  22.116  1.00 76.64 31  A 1 
ATOM   250  N  ND2 . ASN A 1 31  ? -11.614 18.219  20.203  1.00 80.19 31  A 1 
ATOM   251  N  N   . ALA A 1 32  ? -7.747  13.621  20.448  1.00 96.82 32  A 1 
ATOM   252  C  CA  . ALA A 1 32  ? -7.261  12.356  19.897  1.00 97.00 32  A 1 
ATOM   253  C  C   . ALA A 1 32  ? -8.106  11.192  20.441  1.00 97.14 32  A 1 
ATOM   254  O  O   . ALA A 1 32  ? -8.196  10.979  21.653  1.00 96.61 32  A 1 
ATOM   255  C  CB  . ALA A 1 32  ? -5.782  12.197  20.209  1.00 96.89 32  A 1 
ATOM   256  N  N   . GLY A 1 33  ? -8.777  10.482  19.556  1.00 96.98 33  A 1 
ATOM   257  C  CA  . GLY A 1 33  ? -9.767  9.466   19.896  1.00 96.78 33  A 1 
ATOM   258  C  C   . GLY A 1 33  ? -9.144  8.145   20.337  1.00 97.34 33  A 1 
ATOM   259  O  O   . GLY A 1 33  ? -7.983  7.867   20.086  1.00 96.94 33  A 1 
ATOM   260  N  N   . LYS A 1 34  ? -9.966  7.284   20.952  1.00 97.17 34  A 1 
ATOM   261  C  CA  . LYS A 1 34  ? -9.522  5.970   21.435  1.00 97.25 34  A 1 
ATOM   262  C  C   . LYS A 1 34  ? -8.876  5.100   20.349  1.00 97.60 34  A 1 
ATOM   263  O  O   . LYS A 1 34  ? -7.926  4.376   20.628  1.00 97.39 34  A 1 
ATOM   264  C  CB  . LYS A 1 34  ? -10.712 5.234   22.075  1.00 96.89 34  A 1 
ATOM   265  C  CG  . LYS A 1 34  ? -10.309 3.853   22.628  1.00 94.56 34  A 1 
ATOM   266  C  CD  . LYS A 1 34  ? -11.475 3.157   23.321  1.00 91.65 34  A 1 
ATOM   267  C  CE  . LYS A 1 34  ? -10.980 1.783   23.780  1.00 86.18 34  A 1 
ATOM   268  N  NZ  . LYS A 1 34  ? -12.046 0.979   24.407  1.00 78.51 34  A 1 
ATOM   269  N  N   . TYR A 1 35  ? -9.427  5.144   19.125  1.00 97.83 35  A 1 
ATOM   270  C  CA  . TYR A 1 35  ? -9.018  4.284   18.013  1.00 98.13 35  A 1 
ATOM   271  C  C   . TYR A 1 35  ? -8.254  5.028   16.915  1.00 98.17 35  A 1 
ATOM   272  O  O   . TYR A 1 35  ? -8.002  4.453   15.867  1.00 97.40 35  A 1 
ATOM   273  C  CB  . TYR A 1 35  ? -10.247 3.572   17.446  1.00 98.14 35  A 1 
ATOM   274  C  CG  . TYR A 1 35  ? -10.901 2.613   18.411  1.00 98.19 35  A 1 
ATOM   275  C  CD1 . TYR A 1 35  ? -10.312 1.361   18.668  1.00 97.73 35  A 1 
ATOM   276  C  CD2 . TYR A 1 35  ? -12.100 2.950   19.054  1.00 97.71 35  A 1 
ATOM   277  C  CE1 . TYR A 1 35  ? -10.917 0.453   19.543  1.00 97.36 35  A 1 
ATOM   278  C  CE2 . TYR A 1 35  ? -12.714 2.048   19.934  1.00 97.42 35  A 1 
ATOM   279  C  CZ  . TYR A 1 35  ? -12.118 0.802   20.177  1.00 97.53 35  A 1 
ATOM   280  O  OH  . TYR A 1 35  ? -12.715 -0.088  21.036  1.00 96.74 35  A 1 
ATOM   281  N  N   . GLY A 1 36  ? -7.900  6.286   17.141  1.00 97.80 36  A 1 
ATOM   282  C  CA  . GLY A 1 36  ? -7.173  7.075   16.165  1.00 97.64 36  A 1 
ATOM   283  C  C   . GLY A 1 36  ? -7.756  8.465   15.947  1.00 97.58 36  A 1 
ATOM   284  O  O   . GLY A 1 36  ? -8.743  8.873   16.582  1.00 96.60 36  A 1 
ATOM   285  N  N   . ASP A 1 37  ? -7.111  9.193   15.044  1.00 97.03 37  A 1 
ATOM   286  C  CA  . ASP A 1 37  ? -7.504  10.528  14.613  1.00 96.98 37  A 1 
ATOM   287  C  C   . ASP A 1 37  ? -7.091  10.706  13.152  1.00 96.83 37  A 1 
ATOM   288  O  O   . ASP A 1 37  ? -6.003  10.276  12.772  1.00 96.05 37  A 1 
ATOM   289  C  CB  . ASP A 1 37  ? -6.793  11.568  15.486  1.00 96.54 37  A 1 
ATOM   290  C  CG  . ASP A 1 37  ? -7.346  12.957  15.273  1.00 95.91 37  A 1 
ATOM   291  O  OD1 . ASP A 1 37  ? -8.136  13.379  16.127  1.00 93.46 37  A 1 
ATOM   292  O  OD2 . ASP A 1 37  ? -7.035  13.624  14.268  1.00 93.09 37  A 1 
ATOM   293  N  N   . TYR A 1 38  ? -7.917  11.368  12.349  1.00 96.07 38  A 1 
ATOM   294  C  CA  . TYR A 1 38  ? -7.650  11.542  10.917  1.00 95.51 38  A 1 
ATOM   295  C  C   . TYR A 1 38  ? -6.426  12.408  10.580  1.00 94.88 38  A 1 
ATOM   296  O  O   . TYR A 1 38  ? -6.073  12.529  9.412   1.00 92.38 38  A 1 
ATOM   297  C  CB  . TYR A 1 38  ? -8.908  12.080  10.226  1.00 95.15 38  A 1 
ATOM   298  C  CG  . TYR A 1 38  ? -10.052 11.089  10.165  1.00 95.47 38  A 1 
ATOM   299  C  CD1 . TYR A 1 38  ? -9.892  9.876   9.470   1.00 94.64 38  A 1 
ATOM   300  C  CD2 . TYR A 1 38  ? -11.289 11.367  10.772  1.00 94.78 38  A 1 
ATOM   301  C  CE1 . TYR A 1 38  ? -10.943 8.957   9.378   1.00 94.20 38  A 1 
ATOM   302  C  CE2 . TYR A 1 38  ? -12.345 10.457  10.687  1.00 94.14 38  A 1 
ATOM   303  C  CZ  . TYR A 1 38  ? -12.169 9.253   9.984   1.00 94.65 38  A 1 
ATOM   304  O  OH  . TYR A 1 38  ? -13.197 8.352   9.893   1.00 93.38 38  A 1 
ATOM   305  N  N   . SER A 1 39  ? -5.783  12.985  11.574  1.00 95.14 39  A 1 
ATOM   306  C  CA  . SER A 1 39  ? -4.542  13.752  11.414  1.00 94.75 39  A 1 
ATOM   307  C  C   . SER A 1 39  ? -3.306  13.003  11.929  1.00 94.96 39  A 1 
ATOM   308  O  O   . SER A 1 39  ? -2.217  13.572  11.915  1.00 92.42 39  A 1 
ATOM   309  C  CB  . SER A 1 39  ? -4.649  15.096  12.131  1.00 93.37 39  A 1 
ATOM   310  O  OG  . SER A 1 39  ? -5.779  15.814  11.676  1.00 86.96 39  A 1 
ATOM   311  N  N   . CYS A 1 40  ? -3.460  11.775  12.394  1.00 96.46 40  A 1 
ATOM   312  C  CA  . CYS A 1 40  ? -2.392  11.023  13.047  1.00 96.68 40  A 1 
ATOM   313  C  C   . CYS A 1 40  ? -2.255  9.610   12.479  1.00 96.97 40  A 1 
ATOM   314  O  O   . CYS A 1 40  ? -3.170  9.093   11.846  1.00 96.17 40  A 1 
ATOM   315  C  CB  . CYS A 1 40  ? -2.666  10.984  14.554  1.00 96.49 40  A 1 
ATOM   316  S  SG  . CYS A 1 40  ? -2.680  12.624  15.311  1.00 96.03 40  A 1 
ATOM   317  N  N   . ASP A 1 41  ? -1.115  8.979   12.758  1.00 97.13 41  A 1 
ATOM   318  C  CA  . ASP A 1 41  ? -0.894  7.569   12.454  1.00 97.44 41  A 1 
ATOM   319  C  C   . ASP A 1 41  ? -1.694  6.645   13.373  1.00 97.68 41  A 1 
ATOM   320  O  O   . ASP A 1 41  ? -2.172  7.028   14.441  1.00 97.07 41  A 1 
ATOM   321  C  CB  . ASP A 1 41  ? 0.603   7.253   12.480  1.00 97.07 41  A 1 
ATOM   322  C  CG  . ASP A 1 41  ? 1.341   7.691   11.221  1.00 96.49 41  A 1 
ATOM   323  O  OD1 . ASP A 1 41  ? 0.707   7.795   10.153  1.00 94.51 41  A 1 
ATOM   324  O  OD2 . ASP A 1 41  ? 2.572   7.874   11.300  1.00 94.17 41  A 1 
ATOM   325  N  N   . ALA A 1 42  ? -1.844  5.398   12.943  1.00 97.91 42  A 1 
ATOM   326  C  CA  . ALA A 1 42  ? -2.675  4.412   13.608  1.00 98.13 42  A 1 
ATOM   327  C  C   . ALA A 1 42  ? -2.129  4.020   14.997  1.00 98.15 42  A 1 
ATOM   328  O  O   . ALA A 1 42  ? -0.928  3.986   15.241  1.00 97.62 42  A 1 
ATOM   329  C  CB  . ALA A 1 42  ? -2.826  3.190   12.704  1.00 97.97 42  A 1 
ATOM   330  N  N   . ASN A 1 43  ? -3.036  3.662   15.902  1.00 98.01 43  A 1 
ATOM   331  C  CA  . ASN A 1 43  ? -2.687  3.203   17.244  1.00 98.15 43  A 1 
ATOM   332  C  C   . ASN A 1 43  ? -2.931  1.698   17.429  1.00 98.40 43  A 1 
ATOM   333  O  O   . ASN A 1 43  ? -3.652  1.054   16.669  1.00 98.09 43  A 1 
ATOM   334  C  CB  . ASN A 1 43  ? -3.381  4.077   18.295  1.00 97.46 43  A 1 
ATOM   335  C  CG  . ASN A 1 43  ? -4.859  3.806   18.492  1.00 97.67 43  A 1 
ATOM   336  O  OD1 . ASN A 1 43  ? -5.499  3.028   17.823  1.00 94.50 43  A 1 
ATOM   337  N  ND2 . ASN A 1 43  ? -5.446  4.437   19.487  1.00 94.57 43  A 1 
ATOM   338  N  N   . MET A 1 44  ? -2.368  1.138   18.496  1.00 98.43 44  A 1 
ATOM   339  C  CA  . MET A 1 44  ? -2.485  -0.292  18.772  1.00 98.40 44  A 1 
ATOM   340  C  C   . MET A 1 44  ? -3.931  -0.732  19.027  1.00 98.61 44  A 1 
ATOM   341  O  O   . MET A 1 44  ? -4.309  -1.837  18.635  1.00 98.48 44  A 1 
ATOM   342  C  CB  . MET A 1 44  ? -1.583  -0.674  19.952  1.00 97.97 44  A 1 
ATOM   343  C  CG  . MET A 1 44  ? -1.520  -2.185  20.184  1.00 94.92 44  A 1 
ATOM   344  S  SD  . MET A 1 44  ? -0.918  -3.162  18.773  1.00 92.20 44  A 1 
ATOM   345  C  CE  . MET A 1 44  ? 0.832   -2.737  18.815  1.00 82.86 44  A 1 
ATOM   346  N  N   . ALA A 1 45  ? -4.768  0.093   19.634  1.00 98.44 45  A 1 
ATOM   347  C  CA  . ALA A 1 45  ? -6.167  -0.256  19.886  1.00 98.50 45  A 1 
ATOM   348  C  C   . ALA A 1 45  ? -6.938  -0.516  18.581  1.00 98.70 45  A 1 
ATOM   349  O  O   . ALA A 1 45  ? -7.738  -1.454  18.509  1.00 98.51 45  A 1 
ATOM   350  C  CB  . ALA A 1 45  ? -6.829  0.857   20.706  1.00 98.31 45  A 1 
ATOM   351  N  N   . LEU A 1 46  ? -6.671  0.279   17.546  1.00 98.64 46  A 1 
ATOM   352  C  CA  . LEU A 1 46  ? -7.222  0.051   16.217  1.00 98.71 46  A 1 
ATOM   353  C  C   . LEU A 1 46  ? -6.707  -1.267  15.621  1.00 98.83 46  A 1 
ATOM   354  O  O   . LEU A 1 46  ? -7.513  -2.075  15.160  1.00 98.78 46  A 1 
ATOM   355  C  CB  . LEU A 1 46  ? -6.873  1.249   15.317  1.00 98.70 46  A 1 
ATOM   356  C  CG  . LEU A 1 46  ? -7.388  1.108   13.872  1.00 98.51 46  A 1 
ATOM   357  C  CD1 . LEU A 1 46  ? -8.910  1.187   13.805  1.00 98.15 46  A 1 
ATOM   358  C  CD2 . LEU A 1 46  ? -6.781  2.212   13.022  1.00 98.08 46  A 1 
ATOM   359  N  N   . LEU A 1 47  ? -5.403  -1.502  15.670  1.00 98.73 47  A 1 
ATOM   360  C  CA  . LEU A 1 47  ? -4.792  -2.712  15.119  1.00 98.71 47  A 1 
ATOM   361  C  C   . LEU A 1 47  ? -5.284  -3.979  15.825  1.00 98.87 47  A 1 
ATOM   362  O  O   . LEU A 1 47  ? -5.607  -4.956  15.164  1.00 98.67 47  A 1 
ATOM   363  C  CB  . LEU A 1 47  ? -3.260  -2.610  15.147  1.00 98.58 47  A 1 
ATOM   364  C  CG  . LEU A 1 47  ? -2.592  -1.968  13.917  1.00 96.45 47  A 1 
ATOM   365  C  CD1 . LEU A 1 47  ? -2.812  -2.814  12.665  1.00 92.16 47  A 1 
ATOM   366  C  CD2 . LEU A 1 47  ? -3.093  -0.556  13.625  1.00 92.35 47  A 1 
ATOM   367  N  N   . ASP A 1 48  ? -5.426  -3.956  17.139  1.00 98.75 48  A 1 
ATOM   368  C  CA  . ASP A 1 48  ? -5.985  -5.080  17.889  1.00 98.76 48  A 1 
ATOM   369  C  C   . ASP A 1 48  ? -7.430  -5.383  17.464  1.00 98.70 48  A 1 
ATOM   370  O  O   . ASP A 1 48  ? -7.827  -6.545  17.343  1.00 98.65 48  A 1 
ATOM   371  C  CB  . ASP A 1 48  ? -5.953  -4.778  19.394  1.00 98.42 48  A 1 
ATOM   372  C  CG  . ASP A 1 48  ? -4.577  -4.930  20.034  1.00 94.70 48  A 1 
ATOM   373  O  OD1 . ASP A 1 48  ? -3.716  -5.657  19.477  1.00 91.73 48  A 1 
ATOM   374  O  OD2 . ASP A 1 48  ? -4.416  -4.388  21.155  1.00 90.98 48  A 1 
ATOM   375  N  N   . SER A 1 49  ? -8.225  -4.347  17.194  1.00 98.67 49  A 1 
ATOM   376  C  CA  . SER A 1 49  ? -9.587  -4.518  16.680  1.00 98.69 49  A 1 
ATOM   377  C  C   . SER A 1 49  ? -9.597  -5.102  15.264  1.00 98.86 49  A 1 
ATOM   378  O  O   . SER A 1 49  ? -10.442 -5.948  14.958  1.00 98.68 49  A 1 
ATOM   379  C  CB  . SER A 1 49  ? -10.371 -3.201  16.754  1.00 98.32 49  A 1 
ATOM   380  O  OG  . SER A 1 49  ? -10.066 -2.330  15.699  1.00 93.65 49  A 1 
ATOM   381  N  N   . LEU A 1 50  ? -8.636  -4.716  14.426  1.00 98.88 50  A 1 
ATOM   382  C  CA  . LEU A 1 50  ? -8.494  -5.230  13.072  1.00 98.87 50  A 1 
ATOM   383  C  C   . LEU A 1 50  ? -8.087  -6.707  13.069  1.00 98.93 50  A 1 
ATOM   384  O  O   . LEU A 1 50  ? -8.694  -7.506  12.351  1.00 98.85 50  A 1 
ATOM   385  C  CB  . LEU A 1 50  ? -7.485  -4.371  12.303  1.00 98.86 50  A 1 
ATOM   386  C  CG  . LEU A 1 50  ? -7.225  -4.854  10.862  1.00 98.67 50  A 1 
ATOM   387  C  CD1 . LEU A 1 50  ? -8.499  -4.900  10.023  1.00 98.41 50  A 1 
ATOM   388  C  CD2 . LEU A 1 50  ? -6.226  -3.928  10.188  1.00 98.38 50  A 1 
ATOM   389  N  N   . VAL A 1 51  ? -7.120  -7.086  13.880  1.00 98.86 51  A 1 
ATOM   390  C  CA  . VAL A 1 51  ? -6.708  -8.494  14.020  1.00 98.88 51  A 1 
ATOM   391  C  C   . VAL A 1 51  ? -7.905  -9.362  14.395  1.00 98.89 51  A 1 
ATOM   392  O  O   . VAL A 1 51  ? -8.146  -10.394 13.761  1.00 98.77 51  A 1 
ATOM   393  C  CB  . VAL A 1 51  ? -5.575  -8.642  15.055  1.00 98.77 51  A 1 
ATOM   394  C  CG1 . VAL A 1 51  ? -5.266  -10.109 15.359  1.00 98.33 51  A 1 
ATOM   395  C  CG2 . VAL A 1 51  ? -4.287  -7.998  14.554  1.00 98.40 51  A 1 
ATOM   396  N  N   . LYS A 1 52  ? -8.699  -8.951  15.384  1.00 98.86 52  A 1 
ATOM   397  C  CA  . LYS A 1 52  ? -9.920  -9.669  15.766  1.00 98.70 52  A 1 
ATOM   398  C  C   . LYS A 1 52  ? -10.913 -9.755  14.615  1.00 98.77 52  A 1 
ATOM   399  O  O   . LYS A 1 52  ? -11.500 -10.819 14.403  1.00 98.58 52  A 1 
ATOM   400  C  CB  . LYS A 1 52  ? -10.599 -8.986  16.962  1.00 98.52 52  A 1 
ATOM   401  C  CG  . LYS A 1 52  ? -9.940  -9.350  18.295  1.00 92.90 52  A 1 
ATOM   402  C  CD  . LYS A 1 52  ? -10.701 -8.685  19.436  1.00 88.74 52  A 1 
ATOM   403  C  CE  . LYS A 1 52  ? -10.133 -9.133  20.779  1.00 77.35 52  A 1 
ATOM   404  N  NZ  . LYS A 1 52  ? -10.843 -8.478  21.910  1.00 69.16 52  A 1 
ATOM   405  N  N   . PHE A 1 53  ? -11.123 -8.671  13.876  1.00 98.88 53  A 1 
ATOM   406  C  CA  . PHE A 1 53  ? -12.050 -8.638  12.758  1.00 98.82 53  A 1 
ATOM   407  C  C   . PHE A 1 53  ? -11.632 -9.607  11.654  1.00 98.87 53  A 1 
ATOM   408  O  O   . PHE A 1 53  ? -12.441 -10.423 11.228  1.00 98.74 53  A 1 
ATOM   409  C  CB  . PHE A 1 53  ? -12.183 -7.204  12.235  1.00 98.82 53  A 1 
ATOM   410  C  CG  . PHE A 1 53  ? -13.117 -7.107  11.048  1.00 98.79 53  A 1 
ATOM   411  C  CD1 . PHE A 1 53  ? -14.506 -7.166  11.245  1.00 98.55 53  A 1 
ATOM   412  C  CD2 . PHE A 1 53  ? -12.603 -7.020  9.747   1.00 98.56 53  A 1 
ATOM   413  C  CE1 . PHE A 1 53  ? -15.368 -7.133  10.152  1.00 98.27 53  A 1 
ATOM   414  C  CE2 . PHE A 1 53  ? -13.464 -6.989  8.647   1.00 98.25 53  A 1 
ATOM   415  C  CZ  . PHE A 1 53  ? -14.854 -7.048  8.842   1.00 98.29 53  A 1 
ATOM   416  N  N   . ILE A 1 54  ? -10.372 -9.559  11.221  1.00 98.84 54  A 1 
ATOM   417  C  CA  . ILE A 1 54  ? -9.847  -10.429 10.174  1.00 98.83 54  A 1 
ATOM   418  C  C   . ILE A 1 54  ? -9.993  -11.903 10.578  1.00 98.83 54  A 1 
ATOM   419  O  O   . ILE A 1 54  ? -10.565 -12.680 9.823   1.00 98.68 54  A 1 
ATOM   420  C  CB  . ILE A 1 54  ? -8.389  -10.070 9.819   1.00 98.90 54  A 1 
ATOM   421  C  CG1 . ILE A 1 54  ? -8.338  -8.693  9.137   1.00 98.77 54  A 1 
ATOM   422  C  CG2 . ILE A 1 54  ? -7.760  -11.141 8.904   1.00 98.79 54  A 1 
ATOM   423  C  CD1 . ILE A 1 54  ? -6.917  -8.136  8.946   1.00 98.56 54  A 1 
ATOM   424  N  N   . LYS A 1 55  ? -9.548  -12.271 11.775  1.00 98.74 55  A 1 
ATOM   425  C  CA  . LYS A 1 55  ? -9.622  -13.659 12.247  1.00 98.45 55  A 1 
ATOM   426  C  C   . LYS A 1 55  ? -11.061 -14.188 12.297  1.00 98.37 55  A 1 
ATOM   427  O  O   . LYS A 1 55  ? -11.285 -15.352 11.991  1.00 97.58 55  A 1 
ATOM   428  C  CB  . LYS A 1 55  ? -8.923  -13.811 13.605  1.00 98.08 55  A 1 
ATOM   429  C  CG  . LYS A 1 55  ? -7.397  -13.629 13.481  1.00 96.44 55  A 1 
ATOM   430  C  CD  . LYS A 1 55  ? -6.635  -13.720 14.813  1.00 93.99 55  A 1 
ATOM   431  C  CE  . LYS A 1 55  ? -6.440  -15.173 15.244  1.00 90.01 55  A 1 
ATOM   432  N  NZ  . LYS A 1 55  ? -5.292  -15.330 16.198  1.00 87.10 55  A 1 
ATOM   433  N  N   . ARG A 1 56  ? -12.041 -13.352 12.640  1.00 98.55 56  A 1 
ATOM   434  C  CA  . ARG A 1 56  ? -13.457 -13.737 12.668  1.00 98.36 56  A 1 
ATOM   435  C  C   . ARG A 1 56  ? -14.115 -13.800 11.290  1.00 98.34 56  A 1 
ATOM   436  O  O   . ARG A 1 56  ? -15.192 -14.382 11.188  1.00 97.64 56  A 1 
ATOM   437  C  CB  . ARG A 1 56  ? -14.260 -12.787 13.567  1.00 97.74 56  A 1 
ATOM   438  C  CG  . ARG A 1 56  ? -13.993 -13.036 15.049  1.00 87.44 56  A 1 
ATOM   439  C  CD  . ARG A 1 56  ? -14.897 -12.176 15.921  1.00 86.32 56  A 1 
ATOM   440  N  NE  . ARG A 1 56  ? -16.296 -12.636 15.861  1.00 77.22 56  A 1 
ATOM   441  C  CZ  . ARG A 1 56  ? -17.325 -12.111 16.513  1.00 71.18 56  A 1 
ATOM   442  N  NH1 . ARG A 1 56  ? -17.181 -11.063 17.280  1.00 63.96 56  A 1 
ATOM   443  N  NH2 . ARG A 1 56  ? -18.512 -12.640 16.412  1.00 64.65 56  A 1 
ATOM   444  N  N   . ASN A 1 57  ? -13.512 -13.206 10.269  1.00 98.52 57  A 1 
ATOM   445  C  CA  . ASN A 1 57  ? -14.050 -13.118 8.909   1.00 98.48 57  A 1 
ATOM   446  C  C   . ASN A 1 57  ? -13.159 -13.839 7.894   1.00 98.41 57  A 1 
ATOM   447  O  O   . ASN A 1 57  ? -13.109 -13.455 6.729   1.00 97.77 57  A 1 
ATOM   448  C  CB  . ASN A 1 57  ? -14.328 -11.651 8.544   1.00 98.43 57  A 1 
ATOM   449  C  CG  . ASN A 1 57  ? -15.464 -11.066 9.367   1.00 97.81 57  A 1 
ATOM   450  O  OD1 . ASN A 1 57  ? -16.636 -11.170 9.041   1.00 90.54 57  A 1 
ATOM   451  N  ND2 . ASN A 1 57  ? -15.147 -10.439 10.475  1.00 90.47 57  A 1 
ATOM   452  N  N   . THR A 1 58  ? -12.445 -14.859 8.337   1.00 98.45 58  A 1 
ATOM   453  C  CA  . THR A 1 58  ? -11.593 -15.691 7.495   1.00 98.37 58  A 1 
ATOM   454  C  C   . THR A 1 58  ? -12.070 -17.137 7.544   1.00 97.95 58  A 1 
ATOM   455  O  O   . THR A 1 58  ? -12.096 -17.754 8.609   1.00 96.43 58  A 1 
ATOM   456  C  CB  . THR A 1 58  ? -10.130 -15.595 7.930   1.00 98.11 58  A 1 
ATOM   457  O  OG1 . THR A 1 58  ? -9.677  -14.262 7.810   1.00 95.73 58  A 1 
ATOM   458  C  CG2 . THR A 1 58  ? -9.225  -16.455 7.059   1.00 96.53 58  A 1 
ATOM   459  N  N   . ASP A 1 59  ? -12.404 -17.675 6.378   1.00 97.18 59  A 1 
ATOM   460  C  CA  . ASP A 1 59  ? -12.733 -19.078 6.188   1.00 96.23 59  A 1 
ATOM   461  C  C   . ASP A 1 59  ? -11.473 -19.942 6.038   1.00 96.23 59  A 1 
ATOM   462  O  O   . ASP A 1 59  ? -10.355 -19.440 5.936   1.00 92.88 59  A 1 
ATOM   463  C  CB  . ASP A 1 59  ? -13.662 -19.228 4.968   1.00 93.60 59  A 1 
ATOM   464  C  CG  . ASP A 1 59  ? -15.033 -18.591 5.190   1.00 84.33 59  A 1 
ATOM   465  O  OD1 . ASP A 1 59  ? -15.529 -18.645 6.338   1.00 79.02 59  A 1 
ATOM   466  O  OD2 . ASP A 1 59  ? -15.589 -18.071 4.205   1.00 79.01 59  A 1 
ATOM   467  N  N   . VAL A 1 60  ? -11.640 -21.266 5.984   1.00 95.24 60  A 1 
ATOM   468  C  CA  . VAL A 1 60  ? -10.529 -22.224 5.873   1.00 94.64 60  A 1 
ATOM   469  C  C   . VAL A 1 60  ? -9.598  -21.904 4.694   1.00 95.21 60  A 1 
ATOM   470  O  O   . VAL A 1 60  ? -8.381  -21.890 4.853   1.00 92.27 60  A 1 
ATOM   471  C  CB  . VAL A 1 60  ? -11.062 -23.664 5.756   1.00 92.59 60  A 1 
ATOM   472  C  CG1 . VAL A 1 60  ? -9.951  -24.683 5.516   1.00 82.05 60  A 1 
ATOM   473  C  CG2 . VAL A 1 60  ? -11.801 -24.070 7.038   1.00 82.85 60  A 1 
ATOM   474  N  N   . ASN A 1 61  ? -10.169 -21.588 3.530   1.00 95.89 61  A 1 
ATOM   475  C  CA  . ASN A 1 61  ? -9.410  -21.221 2.330   1.00 96.18 61  A 1 
ATOM   476  C  C   . ASN A 1 61  ? -9.214  -19.706 2.178   1.00 97.09 61  A 1 
ATOM   477  O  O   . ASN A 1 61  ? -8.953  -19.229 1.077   1.00 95.02 61  A 1 
ATOM   478  C  CB  . ASN A 1 61  ? -10.060 -21.857 1.094   1.00 93.39 61  A 1 
ATOM   479  C  CG  . ASN A 1 61  ? -9.958  -23.371 1.078   1.00 86.61 61  A 1 
ATOM   480  O  OD1 . ASN A 1 61  ? -9.159  -23.987 1.764   1.00 76.71 61  A 1 
ATOM   481  N  ND2 . ASN A 1 61  ? -10.773 -24.024 0.289   1.00 76.60 61  A 1 
ATOM   482  N  N   . GLY A 1 62  ? -9.345  -18.939 3.264   1.00 97.42 62  A 1 
ATOM   483  C  CA  . GLY A 1 62  ? -9.143  -17.494 3.286   1.00 97.93 62  A 1 
ATOM   484  C  C   . GLY A 1 62  ? -7.935  -17.046 4.109   1.00 98.46 62  A 1 
ATOM   485  O  O   . GLY A 1 62  ? -7.726  -15.850 4.287   1.00 98.01 62  A 1 
ATOM   486  N  N   . LYS A 1 63  ? -7.146  -18.002 4.623   1.00 98.41 63  A 1 
ATOM   487  C  CA  . LYS A 1 63  ? -5.982  -17.739 5.478   1.00 98.51 63  A 1 
ATOM   488  C  C   . LYS A 1 63  ? -4.756  -17.332 4.648   1.00 98.51 63  A 1 
ATOM   489  O  O   . LYS A 1 63  ? -3.710  -17.977 4.673   1.00 98.25 63  A 1 
ATOM   490  C  CB  . LYS A 1 63  ? -5.703  -18.948 6.380   1.00 98.27 63  A 1 
ATOM   491  C  CG  . LYS A 1 63  ? -6.847  -19.208 7.366   1.00 97.25 63  A 1 
ATOM   492  C  CD  . LYS A 1 63  ? -6.454  -20.372 8.263   1.00 95.07 63  A 1 
ATOM   493  C  CE  . LYS A 1 63  ? -7.499  -20.647 9.324   1.00 90.52 63  A 1 
ATOM   494  N  NZ  . LYS A 1 63  ? -7.003  -21.700 10.242  1.00 83.60 63  A 1 
ATOM   495  N  N   . VAL A 1 64  ? -4.931  -16.274 3.884   1.00 98.75 64  A 1 
ATOM   496  C  CA  . VAL A 1 64  ? -3.923  -15.714 2.980   1.00 98.83 64  A 1 
ATOM   497  C  C   . VAL A 1 64  ? -3.912  -14.203 3.139   1.00 98.93 64  A 1 
ATOM   498  O  O   . VAL A 1 64  ? -4.966  -13.570 3.191   1.00 98.85 64  A 1 
ATOM   499  C  CB  . VAL A 1 64  ? -4.199  -16.099 1.512   1.00 98.70 64  A 1 
ATOM   500  C  CG1 . VAL A 1 64  ? -3.052  -15.665 0.609   1.00 98.18 64  A 1 
ATOM   501  C  CG2 . VAL A 1 64  ? -4.396  -17.604 1.329   1.00 98.16 64  A 1 
ATOM   502  N  N   . MET A 1 65  ? -2.726  -13.611 3.221   1.00 98.92 65  A 1 
ATOM   503  C  CA  . MET A 1 65  ? -2.578  -12.171 3.408   1.00 98.96 65  A 1 
ATOM   504  C  C   . MET A 1 65  ? -1.345  -11.637 2.697   1.00 98.94 65  A 1 
ATOM   505  O  O   . MET A 1 65  ? -0.240  -12.140 2.898   1.00 98.87 65  A 1 
ATOM   506  C  CB  . MET A 1 65  ? -2.529  -11.866 4.911   1.00 98.83 65  A 1 
ATOM   507  C  CG  . MET A 1 65  ? -2.397  -10.370 5.221   1.00 98.26 65  A 1 
ATOM   508  S  SD  . MET A 1 65  ? -2.423  -10.001 7.000   1.00 98.08 65  A 1 
ATOM   509  C  CE  . MET A 1 65  ? -4.140  -10.381 7.377   1.00 95.05 65  A 1 
ATOM   510  N  N   . VAL A 1 66  ? -1.533  -10.580 1.922   1.00 98.98 66  A 1 
ATOM   511  C  CA  . VAL A 1 66  ? -0.435  -9.733  1.450   1.00 98.93 66  A 1 
ATOM   512  C  C   . VAL A 1 66  ? -0.311  -8.545  2.396   1.00 98.93 66  A 1 
ATOM   513  O  O   . VAL A 1 66  ? -1.306  -7.878  2.673   1.00 98.78 66  A 1 
ATOM   514  C  CB  . VAL A 1 66  ? -0.659  -9.260  0.008   1.00 98.62 66  A 1 
ATOM   515  C  CG1 . VAL A 1 66  ? 0.487   -8.362  -0.469  1.00 92.97 66  A 1 
ATOM   516  C  CG2 . VAL A 1 66  ? -0.739  -10.447 -0.947  1.00 92.24 66  A 1 
ATOM   517  N  N   . TYR A 1 67  ? 0.901   -8.279  2.881   1.00 98.88 67  A 1 
ATOM   518  C  CA  . TYR A 1 67  ? 1.214   -7.028  3.556   1.00 98.76 67  A 1 
ATOM   519  C  C   . TYR A 1 67  ? 1.944   -6.098  2.589   1.00 98.76 67  A 1 
ATOM   520  O  O   . TYR A 1 67  ? 3.075   -6.376  2.205   1.00 98.30 67  A 1 
ATOM   521  C  CB  . TYR A 1 67  ? 2.018   -7.282  4.837   1.00 98.64 67  A 1 
ATOM   522  C  CG  . TYR A 1 67  ? 2.203   -5.996  5.599   1.00 98.00 67  A 1 
ATOM   523  C  CD1 . TYR A 1 67  ? 3.354   -5.199  5.430   1.00 96.28 67  A 1 
ATOM   524  C  CD2 . TYR A 1 67  ? 1.153   -5.509  6.390   1.00 96.46 67  A 1 
ATOM   525  C  CE1 . TYR A 1 67  ? 3.445   -3.942  6.023   1.00 94.82 67  A 1 
ATOM   526  C  CE2 . TYR A 1 67  ? 1.234   -4.243  6.985   1.00 94.53 67  A 1 
ATOM   527  C  CZ  . TYR A 1 67  ? 2.374   -3.457  6.791   1.00 94.02 67  A 1 
ATOM   528  O  OH  . TYR A 1 67  ? 2.421   -2.200  7.332   1.00 91.77 67  A 1 
ATOM   529  N  N   . ASN A 1 68  ? 1.293   -5.004  2.179   1.00 98.56 68  A 1 
ATOM   530  C  CA  . ASN A 1 68  ? 1.751   -4.146  1.079   1.00 98.65 68  A 1 
ATOM   531  C  C   . ASN A 1 68  ? 2.738   -3.029  1.484   1.00 98.58 68  A 1 
ATOM   532  O  O   . ASN A 1 68  ? 2.866   -2.049  0.754   1.00 96.66 68  A 1 
ATOM   533  C  CB  . ASN A 1 68  ? 0.535   -3.617  0.301   1.00 98.01 68  A 1 
ATOM   534  C  CG  . ASN A 1 68  ? 0.239   -4.417  -0.954  1.00 98.08 68  A 1 
ATOM   535  O  OD1 . ASN A 1 68  ? -0.632  -5.261  -0.994  1.00 91.26 68  A 1 
ATOM   536  N  ND2 . ASN A 1 68  ? 0.944   -4.156  -2.028  1.00 91.27 68  A 1 
ATOM   537  N  N   . GLY A 1 69  ? 3.446   -3.170  2.602   1.00 98.29 69  A 1 
ATOM   538  C  CA  . GLY A 1 69  ? 4.470   -2.224  3.039   1.00 98.24 69  A 1 
ATOM   539  C  C   . GLY A 1 69  ? 3.964   -1.078  3.913   1.00 98.33 69  A 1 
ATOM   540  O  O   . GLY A 1 69  ? 2.802   -1.044  4.301   1.00 96.93 69  A 1 
ATOM   541  N  N   . ASP A 1 70  ? 4.873   -0.159  4.220   1.00 98.32 70  A 1 
ATOM   542  C  CA  . ASP A 1 70  ? 4.744   0.941   5.175   1.00 98.35 70  A 1 
ATOM   543  C  C   . ASP A 1 70  ? 4.271   0.507   6.571   1.00 98.44 70  A 1 
ATOM   544  O  O   . ASP A 1 70  ? 3.112   0.604   6.966   1.00 97.12 70  A 1 
ATOM   545  C  CB  . ASP A 1 70  ? 3.977   2.132   4.592   1.00 98.03 70  A 1 
ATOM   546  C  CG  . ASP A 1 70  ? 4.846   3.078   3.751   1.00 97.70 70  A 1 
ATOM   547  O  OD1 . ASP A 1 70  ? 6.066   2.838   3.587   1.00 95.98 70  A 1 
ATOM   548  O  OD2 . ASP A 1 70  ? 4.300   4.106   3.298   1.00 96.16 70  A 1 
ATOM   549  N  N   . ILE A 1 71  ? 5.249   0.040   7.332   1.00 98.17 71  A 1 
ATOM   550  C  CA  . ILE A 1 71  ? 5.114   -0.336  8.739   1.00 98.01 71  A 1 
ATOM   551  C  C   . ILE A 1 71  ? 5.324   0.875   9.643   1.00 98.04 71  A 1 
ATOM   552  O  O   . ILE A 1 71  ? 4.584   1.093   10.599  1.00 97.55 71  A 1 
ATOM   553  C  CB  . ILE A 1 71  ? 6.149   -1.429  9.058   1.00 97.78 71  A 1 
ATOM   554  C  CG1 . ILE A 1 71  ? 5.824   -2.739  8.307   1.00 95.58 71  A 1 
ATOM   555  C  CG2 . ILE A 1 71  ? 6.251   -1.671  10.566  1.00 94.77 71  A 1 
ATOM   556  C  CD1 . ILE A 1 71  ? 6.989   -3.740  8.285   1.00 94.07 71  A 1 
ATOM   557  N  N   . VAL A 1 72  ? 6.380   1.636   9.368   1.00 97.40 72  A 1 
ATOM   558  C  CA  . VAL A 1 72  ? 6.931   2.621   10.290  1.00 97.25 72  A 1 
ATOM   559  C  C   . VAL A 1 72  ? 6.049   3.864   10.328  1.00 97.37 72  A 1 
ATOM   560  O  O   . VAL A 1 72  ? 5.691   4.415   9.288   1.00 96.52 72  A 1 
ATOM   561  C  CB  . VAL A 1 72  ? 8.377   2.979   9.923   1.00 96.33 72  A 1 
ATOM   562  C  CG1 . VAL A 1 72  ? 9.011   3.916   10.951  1.00 94.00 72  A 1 
ATOM   563  C  CG2 . VAL A 1 72  ? 9.262   1.732   9.830   1.00 94.62 72  A 1 
ATOM   564  N  N   . SER A 1 73  ? 5.742   4.336   11.532  1.00 96.65 73  A 1 
ATOM   565  C  CA  . SER A 1 73  ? 5.100   5.637   11.701  1.00 95.99 73  A 1 
ATOM   566  C  C   . SER A 1 73  ? 6.011   6.738   11.166  1.00 94.84 73  A 1 
ATOM   567  O  O   . SER A 1 73  ? 7.185   6.822   11.543  1.00 90.60 73  A 1 
ATOM   568  C  CB  . SER A 1 73  ? 4.765   5.905   13.169  1.00 94.89 73  A 1 
ATOM   569  O  OG  . SER A 1 73  ? 4.301   7.228   13.344  1.00 90.51 73  A 1 
ATOM   570  N  N   . ARG A 1 74  ? 5.450   7.615   10.341  1.00 91.74 74  A 1 
ATOM   571  C  CA  . ARG A 1 74  ? 6.159   8.781   9.813   1.00 87.72 74  A 1 
ATOM   572  C  C   . ARG A 1 74  ? 6.331   9.895   10.843  1.00 86.48 74  A 1 
ATOM   573  O  O   . ARG A 1 74  ? 6.954   10.917  10.541  1.00 79.93 74  A 1 
ATOM   574  C  CB  . ARG A 1 74  ? 5.435   9.270   8.558   1.00 83.19 74  A 1 
ATOM   575  C  CG  . ARG A 1 74  ? 4.166   10.076  8.893   1.00 75.89 74  A 1 
ATOM   576  C  CD  . ARG A 1 74  ? 3.321   10.309  7.652   1.00 72.80 74  A 1 
ATOM   577  N  NE  . ARG A 1 74  ? 2.557   9.115   7.304   1.00 71.87 74  A 1 
ATOM   578  C  CZ  . ARG A 1 74  ? 1.981   8.864   6.143   1.00 69.91 74  A 1 
ATOM   579  N  NH1 . ARG A 1 74  ? 2.093   9.691   5.148   1.00 62.58 74  A 1 
ATOM   580  N  NH2 . ARG A 1 74  ? 1.283   7.789   6.001   1.00 62.88 74  A 1 
ATOM   581  N  N   . ALA A 1 75  ? 5.740   9.749   12.027  1.00 85.56 75  A 1 
ATOM   582  C  CA  . ALA A 1 75  ? 5.709   10.802  13.032  1.00 81.98 75  A 1 
ATOM   583  C  C   . ALA A 1 75  ? 7.111   11.077  13.600  1.00 83.24 75  A 1 
ATOM   584  O  O   . ALA A 1 75  ? 7.676   10.298  14.361  1.00 78.52 75  A 1 
ATOM   585  C  CB  . ALA A 1 75  ? 4.681   10.433  14.099  1.00 76.92 75  A 1 
ATOM   586  N  N   . ILE A 1 76  ? 7.651   12.239  13.262  1.00 81.12 76  A 1 
ATOM   587  C  CA  . ILE A 1 76  ? 8.928   12.751  13.756  1.00 78.69 76  A 1 
ATOM   588  C  C   . ILE A 1 76  ? 8.734   13.517  15.074  1.00 79.56 76  A 1 
ATOM   589  O  O   . ILE A 1 76  ? 7.603   13.923  15.374  1.00 74.15 76  A 1 
ATOM   590  C  CB  . ILE A 1 76  ? 9.615   13.601  12.656  1.00 73.59 76  A 1 
ATOM   591  C  CG1 . ILE A 1 76  ? 8.738   14.791  12.211  1.00 67.57 76  A 1 
ATOM   592  C  CG2 . ILE A 1 76  ? 9.999   12.706  11.477  1.00 65.82 76  A 1 
ATOM   593  C  CD1 . ILE A 1 76  ? 9.458   15.765  11.273  1.00 61.87 76  A 1 
ATOM   594  N  N   . PRO A 1 77  ? 9.772   13.736  15.900  1.00 79.48 77  A 1 
ATOM   595  C  CA  . PRO A 1 77  ? 11.194  13.465  15.670  1.00 78.19 77  A 1 
ATOM   596  C  C   . PRO A 1 77  ? 11.652  12.042  16.025  1.00 81.55 77  A 1 
ATOM   597  O  O   . PRO A 1 77  ? 12.828  11.732  15.863  1.00 75.01 77  A 1 
ATOM   598  C  CB  . PRO A 1 77  ? 11.909  14.501  16.539  1.00 70.44 77  A 1 
ATOM   599  C  CG  . PRO A 1 77  ? 10.993  14.611  17.746  1.00 67.80 77  A 1 
ATOM   600  C  CD  . PRO A 1 77  ? 9.602   14.492  17.131  1.00 72.23 77  A 1 
ATOM   601  N  N   . LYS A 1 78  ? 10.778  11.182  16.509  1.00 82.24 78  A 1 
ATOM   602  C  CA  . LYS A 1 78  ? 11.138  9.822   16.920  1.00 83.13 78  A 1 
ATOM   603  C  C   . LYS A 1 78  ? 11.253  8.891   15.705  1.00 85.52 78  A 1 
ATOM   604  O  O   . LYS A 1 78  ? 10.557  7.893   15.615  1.00 81.91 78  A 1 
ATOM   605  C  CB  . LYS A 1 78  ? 10.153  9.292   17.971  1.00 79.40 78  A 1 
ATOM   606  C  CG  . LYS A 1 78  ? 10.068  10.141  19.238  1.00 73.62 78  A 1 
ATOM   607  C  CD  . LYS A 1 78  ? 11.388  10.180  20.010  1.00 69.57 78  A 1 
ATOM   608  C  CE  . LYS A 1 78  ? 11.202  10.959  21.301  1.00 64.66 78  A 1 
ATOM   609  N  NZ  . LYS A 1 78  ? 12.452  11.047  22.081  1.00 56.43 78  A 1 
ATOM   610  N  N   . TYR A 1 79  ? 12.118  9.240   14.763  1.00 88.33 79  A 1 
ATOM   611  C  CA  . TYR A 1 79  ? 12.363  8.458   13.561  1.00 89.16 79  A 1 
ATOM   612  C  C   . TYR A 1 79  ? 13.868  8.339   13.324  1.00 90.17 79  A 1 
ATOM   613  O  O   . TYR A 1 79  ? 14.539  9.326   13.006  1.00 87.99 79  A 1 
ATOM   614  C  CB  . TYR A 1 79  ? 11.634  9.103   12.379  1.00 87.32 79  A 1 
ATOM   615  C  CG  . TYR A 1 79  ? 11.804  8.341   11.089  1.00 86.67 79  A 1 
ATOM   616  C  CD1 . TYR A 1 79  ? 11.171  7.100   10.905  1.00 83.66 79  A 1 
ATOM   617  C  CD2 . TYR A 1 79  ? 12.621  8.852   10.067  1.00 83.30 79  A 1 
ATOM   618  C  CE1 . TYR A 1 79  ? 11.358  6.379   9.714   1.00 79.29 79  A 1 
ATOM   619  C  CE2 . TYR A 1 79  ? 12.813  8.143   8.882   1.00 79.93 79  A 1 
ATOM   620  C  CZ  . TYR A 1 79  ? 12.174  6.902   8.711   1.00 81.63 79  A 1 
ATOM   621  O  OH  . TYR A 1 79  ? 12.366  6.199   7.554   1.00 78.52 79  A 1 
ATOM   622  N  N   . ASN A 1 80  ? 14.418  7.150   13.545  1.00 92.99 80  A 1 
ATOM   623  C  CA  . ASN A 1 80  ? 15.838  6.854   13.418  1.00 93.26 80  A 1 
ATOM   624  C  C   . ASN A 1 80  ? 16.032  5.359   13.125  1.00 94.16 80  A 1 
ATOM   625  O  O   . ASN A 1 80  ? 15.062  4.599   13.040  1.00 93.98 80  A 1 
ATOM   626  C  CB  . ASN A 1 80  ? 16.569  7.330   14.687  1.00 91.91 80  A 1 
ATOM   627  C  CG  . ASN A 1 80  ? 16.084  6.665   15.962  1.00 90.92 80  A 1 
ATOM   628  O  OD1 . ASN A 1 80  ? 15.931  5.460   16.056  1.00 86.65 80  A 1 
ATOM   629  N  ND2 . ASN A 1 80  ? 15.824  7.427   16.992  1.00 85.58 80  A 1 
ATOM   630  N  N   . LEU A 1 81  ? 17.273  4.940   12.972  1.00 93.71 81  A 1 
ATOM   631  C  CA  . LEU A 1 81  ? 17.629  3.557   12.635  1.00 94.27 81  A 1 
ATOM   632  C  C   . LEU A 1 81  ? 17.028  2.532   13.602  1.00 95.22 81  A 1 
ATOM   633  O  O   . LEU A 1 81  ? 16.397  1.569   13.167  1.00 94.93 81  A 1 
ATOM   634  C  CB  . LEU A 1 81  ? 19.169  3.466   12.619  1.00 92.95 81  A 1 
ATOM   635  C  CG  . LEU A 1 81  ? 19.708  2.064   12.295  1.00 89.43 81  A 1 
ATOM   636  C  CD1 . LEU A 1 81  ? 19.321  1.654   10.880  1.00 84.56 81  A 1 
ATOM   637  C  CD2 . LEU A 1 81  ? 21.229  2.055   12.401  1.00 83.83 81  A 1 
ATOM   638  N  N   . ASP A 1 82  ? 17.188  2.738   14.903  1.00 95.41 82  A 1 
ATOM   639  C  CA  . ASP A 1 82  ? 16.711  1.792   15.907  1.00 95.80 82  A 1 
ATOM   640  C  C   . ASP A 1 82  ? 15.184  1.752   15.961  1.00 96.51 82  A 1 
ATOM   641  O  O   . ASP A 1 82  ? 14.591  0.682   16.129  1.00 96.33 82  A 1 
ATOM   642  C  CB  . ASP A 1 82  ? 17.282  2.157   17.282  1.00 95.26 82  A 1 
ATOM   643  C  CG  . ASP A 1 82  ? 18.789  1.949   17.378  1.00 86.68 82  A 1 
ATOM   644  O  OD1 . ASP A 1 82  ? 19.338  1.140   16.598  1.00 81.48 82  A 1 
ATOM   645  O  OD2 . ASP A 1 82  ? 19.393  2.609   18.248  1.00 79.95 82  A 1 
ATOM   646  N  N   . TYR A 1 83  ? 14.548  2.885   15.742  1.00 96.22 83  A 1 
ATOM   647  C  CA  . TYR A 1 83  ? 13.094  2.977   15.667  1.00 96.41 83  A 1 
ATOM   648  C  C   . TYR A 1 83  ? 12.543  2.189   14.475  1.00 97.09 83  A 1 
ATOM   649  O  O   . TYR A 1 83  ? 11.574  1.445   14.625  1.00 96.79 83  A 1 
ATOM   650  C  CB  . TYR A 1 83  ? 12.696  4.447   15.597  1.00 95.78 83  A 1 
ATOM   651  C  CG  . TYR A 1 83  ? 11.207  4.668   15.677  1.00 94.08 83  A 1 
ATOM   652  C  CD1 . TYR A 1 83  ? 10.420  4.701   14.514  1.00 91.51 83  A 1 
ATOM   653  C  CD2 . TYR A 1 83  ? 10.587  4.835   16.927  1.00 91.05 83  A 1 
ATOM   654  C  CE1 . TYR A 1 83  ? 9.041   4.915   14.591  1.00 88.91 83  A 1 
ATOM   655  C  CE2 . TYR A 1 83  ? 9.206   5.051   17.018  1.00 89.01 83  A 1 
ATOM   656  C  CZ  . TYR A 1 83  ? 8.435   5.092   15.847  1.00 88.60 83  A 1 
ATOM   657  O  OH  . TYR A 1 83  ? 7.090   5.316   15.928  1.00 85.92 83  A 1 
ATOM   658  N  N   . VAL A 1 84  ? 13.176  2.291   13.304  1.00 96.97 84  A 1 
ATOM   659  C  CA  . VAL A 1 84  ? 12.805  1.510   12.115  1.00 97.39 84  A 1 
ATOM   660  C  C   . VAL A 1 84  ? 12.949  0.009   12.391  1.00 97.85 84  A 1 
ATOM   661  O  O   . VAL A 1 84  ? 12.012  -0.753  12.161  1.00 97.90 84  A 1 
ATOM   662  C  CB  . VAL A 1 84  ? 13.631  1.936   10.890  1.00 97.01 84  A 1 
ATOM   663  C  CG1 . VAL A 1 84  ? 13.441  0.992   9.700   1.00 96.16 84  A 1 
ATOM   664  C  CG2 . VAL A 1 84  ? 13.236  3.342   10.437  1.00 96.28 84  A 1 
ATOM   665  N  N   . LYS A 1 85  ? 14.083  -0.417  12.933  1.00 97.57 85  A 1 
ATOM   666  C  CA  . LYS A 1 85  ? 14.311  -1.824  13.277  1.00 97.82 85  A 1 
ATOM   667  C  C   . LYS A 1 85  ? 13.252  -2.340  14.253  1.00 98.05 85  A 1 
ATOM   668  O  O   . LYS A 1 85  ? 12.639  -3.376  14.014  1.00 98.09 85  A 1 
ATOM   669  C  CB  . LYS A 1 85  ? 15.712  -2.007  13.869  1.00 97.74 85  A 1 
ATOM   670  C  CG  . LYS A 1 85  ? 16.812  -1.894  12.811  1.00 96.70 85  A 1 
ATOM   671  C  CD  . LYS A 1 85  ? 18.174  -2.114  13.463  1.00 94.75 85  A 1 
ATOM   672  C  CE  . LYS A 1 85  ? 19.277  -2.134  12.414  1.00 89.99 85  A 1 
ATOM   673  N  NZ  . LYS A 1 85  ? 20.594  -2.399  13.045  1.00 83.48 85  A 1 
ATOM   674  N  N   . GLN A 1 86  ? 13.002  -1.601  15.333  1.00 97.92 86  A 1 
ATOM   675  C  CA  . GLN A 1 86  ? 12.015  -1.999  16.327  1.00 97.89 86  A 1 
ATOM   676  C  C   . GLN A 1 86  ? 10.594  -2.049  15.757  1.00 98.17 86  A 1 
ATOM   677  O  O   . GLN A 1 86  ? 9.808   -2.927  16.119  1.00 97.95 86  A 1 
ATOM   678  C  CB  . GLN A 1 86  ? 12.099  -1.059  17.537  1.00 97.29 86  A 1 
ATOM   679  C  CG  . GLN A 1 86  ? 11.243  -1.535  18.714  1.00 89.58 86  A 1 
ATOM   680  C  CD  . GLN A 1 86  ? 11.673  -2.914  19.226  1.00 83.69 86  A 1 
ATOM   681  O  OE1 . GLN A 1 86  ? 12.808  -3.114  19.607  1.00 76.14 86  A 1 
ATOM   682  N  NE2 . GLN A 1 86  ? 10.800  -3.883  19.231  1.00 71.90 86  A 1 
ATOM   683  N  N   . SER A 1 87  ? 10.259  -1.158  14.831  1.00 97.98 87  A 1 
ATOM   684  C  CA  . SER A 1 87  ? 8.961   -1.168  14.142  1.00 98.00 87  A 1 
ATOM   685  C  C   . SER A 1 87  ? 8.762   -2.447  13.323  1.00 98.33 87  A 1 
ATOM   686  O  O   . SER A 1 87  ? 7.697   -3.047  13.379  1.00 98.24 87  A 1 
ATOM   687  C  CB  . SER A 1 87  ? 8.822   0.048   13.229  1.00 97.77 87  A 1 
ATOM   688  O  OG  . SER A 1 87  ? 8.880   1.245   13.976  1.00 93.89 87  A 1 
ATOM   689  N  N   . ILE A 1 88  ? 9.806   -2.920  12.630  1.00 98.44 88  A 1 
ATOM   690  C  CA  . ILE A 1 88  ? 9.763   -4.156  11.848  1.00 98.66 88  A 1 
ATOM   691  C  C   . ILE A 1 88  ? 9.638   -5.379  12.764  1.00 98.64 88  A 1 
ATOM   692  O  O   . ILE A 1 88  ? 8.844   -6.281  12.485  1.00 98.61 88  A 1 
ATOM   693  C  CB  . ILE A 1 88  ? 10.984  -4.245  10.909  1.00 98.50 88  A 1 
ATOM   694  C  CG1 . ILE A 1 88  ? 10.914  -3.118  9.858   1.00 97.73 88  A 1 
ATOM   695  C  CG2 . ILE A 1 88  ? 11.059  -5.615  10.210  1.00 98.07 88  A 1 
ATOM   696  C  CD1 . ILE A 1 88  ? 12.207  -2.916  9.079   1.00 94.72 88  A 1 
ATOM   697  N  N   . VAL A 1 89  ? 10.351  -5.402  13.883  1.00 98.74 89  A 1 
ATOM   698  C  CA  . VAL A 1 89  ? 10.186  -6.447  14.906  1.00 98.78 89  A 1 
ATOM   699  C  C   . VAL A 1 89  ? 8.737   -6.491  15.399  1.00 98.71 89  A 1 
ATOM   700  O  O   . VAL A 1 89  ? 8.121   -7.561  15.434  1.00 98.56 89  A 1 
ATOM   701  C  CB  . VAL A 1 89  ? 11.148  -6.220  16.089  1.00 98.68 89  A 1 
ATOM   702  C  CG1 . VAL A 1 89  ? 10.883  -7.175  17.254  1.00 98.08 89  A 1 
ATOM   703  C  CG2 . VAL A 1 89  ? 12.602  -6.413  15.662  1.00 98.10 89  A 1 
ATOM   704  N  N   . ASN A 1 90  ? 8.165   -5.308  15.739  1.00 98.33 90  A 1 
ATOM   705  C  CA  . ASN A 1 90  ? 6.843   -5.199  16.220  1.00 98.26 90  A 1 
ATOM   706  C  C   . ASN A 1 90  ? 5.799   -5.587  15.202  1.00 98.30 90  A 1 
ATOM   707  O  O   . ASN A 1 90  ? 4.861   -6.249  15.504  1.00 97.94 90  A 1 
ATOM   708  C  CB  . ASN A 1 90  ? 6.619   -3.807  16.795  1.00 97.56 90  A 1 
ATOM   709  C  CG  . ASN A 1 90  ? 7.308   -3.536  18.021  1.00 96.45 90  A 1 
ATOM   710  O  OD1 . ASN A 1 90  ? 8.094   -4.366  18.558  1.00 94.33 90  A 1 
ATOM   711  N  ND2 . ASN A 1 90  ? 7.287   -2.675  18.713  1.00 93.10 90  A 1 
ATOM   712  N  N   . ALA A 1 91  ? 5.957   -5.215  13.936  1.00 98.60 91  A 1 
ATOM   713  C  CA  . ALA A 1 91  ? 5.047   -5.593  12.861  1.00 98.66 91  A 1 
ATOM   714  C  C   . ALA A 1 91  ? 5.092   -7.091  12.575  1.00 98.76 91  A 1 
ATOM   715  O  O   . ALA A 1 91  ? 4.051   -7.714  12.353  1.00 98.60 91  A 1 
ATOM   716  C  CB  . ALA A 1 91  ? 5.397   -4.806  11.605  1.00 98.36 91  A 1 
ATOM   717  N  N   . THR A 1 92  ? 6.267   -7.713  12.656  1.00 98.62 92  A 1 
ATOM   718  C  CA  . THR A 1 92  ? 6.401   -9.167  12.543  1.00 98.77 92  A 1 
ATOM   719  C  C   . THR A 1 92  ? 5.618   -9.880  13.643  1.00 98.70 92  A 1 
ATOM   720  O  O   . THR A 1 92  ? 4.906   -10.842 13.362  1.00 98.60 92  A 1 
ATOM   721  C  CB  . THR A 1 92  ? 7.877   -9.577  12.590  1.00 98.52 92  A 1 
ATOM   722  O  OG1 . THR A 1 92  ? 8.572   -8.978  11.526  1.00 96.75 92  A 1 
ATOM   723  C  CG2 . THR A 1 92  ? 8.061   -11.082 12.448  1.00 96.86 92  A 1 
ATOM   724  N  N   . ALA A 1 93  ? 5.681   -9.393  14.879  1.00 98.77 93  A 1 
ATOM   725  C  CA  . ALA A 1 93  ? 4.884   -9.930  15.979  1.00 98.65 93  A 1 
ATOM   726  C  C   . ALA A 1 93  ? 3.374   -9.752  15.756  1.00 98.74 93  A 1 
ATOM   727  O  O   . ALA A 1 93  ? 2.592   -10.644 16.100  1.00 98.48 93  A 1 
ATOM   728  C  CB  . ALA A 1 93  ? 5.337   -9.271  17.287  1.00 98.47 93  A 1 
ATOM   729  N  N   . LEU A 1 94  ? 2.957   -8.645  15.143  1.00 98.73 94  A 1 
ATOM   730  C  CA  . LEU A 1 94  ? 1.563   -8.427  14.747  1.00 98.71 94  A 1 
ATOM   731  C  C   . LEU A 1 94  ? 1.116   -9.443  13.692  1.00 98.73 94  A 1 
ATOM   732  O  O   . LEU A 1 94  ? 0.080   -10.079 13.855  1.00 98.64 94  A 1 
ATOM   733  C  CB  . LEU A 1 94  ? 1.406   -6.979  14.248  1.00 98.45 94  A 1 
ATOM   734  C  CG  . LEU A 1 94  ? -0.029  -6.616  13.818  1.00 96.81 94  A 1 
ATOM   735  C  CD1 . LEU A 1 94  ? -0.945  -6.468  15.023  1.00 93.72 94  A 1 
ATOM   736  C  CD2 . LEU A 1 94  ? -0.019  -5.295  13.054  1.00 93.24 94  A 1 
ATOM   737  N  N   . LEU A 1 95  ? 1.906   -9.649  12.636  1.00 98.88 95  A 1 
ATOM   738  C  CA  . LEU A 1 95  ? 1.599   -10.596 11.573  1.00 98.88 95  A 1 
ATOM   739  C  C   . LEU A 1 95  ? 1.560   -12.045 12.083  1.00 98.83 95  A 1 
ATOM   740  O  O   . LEU A 1 95  ? 0.701   -12.809 11.661  1.00 98.68 95  A 1 
ATOM   741  C  CB  . LEU A 1 95  ? 2.606   -10.435 10.425  1.00 98.80 95  A 1 
ATOM   742  C  CG  . LEU A 1 95  ? 2.499   -9.107  9.645   1.00 98.56 95  A 1 
ATOM   743  C  CD1 . LEU A 1 95  ? 3.634   -9.016  8.632   1.00 98.20 95  A 1 
ATOM   744  C  CD2 . LEU A 1 95  ? 1.171   -8.971  8.906   1.00 98.00 95  A 1 
ATOM   745  N  N   . LYS A 1 96  ? 2.408   -12.398 13.041  1.00 98.83 96  A 1 
ATOM   746  C  CA  . LYS A 1 96  ? 2.381   -13.721 13.686  1.00 98.77 96  A 1 
ATOM   747  C  C   . LYS A 1 96  ? 1.083   -14.011 14.446  1.00 98.76 96  A 1 
ATOM   748  O  O   . LYS A 1 96  ? 0.797   -15.178 14.716  1.00 98.40 96  A 1 
ATOM   749  C  CB  . LYS A 1 96  ? 3.576   -13.871 14.638  1.00 98.60 96  A 1 
ATOM   750  C  CG  . LYS A 1 96  ? 4.881   -14.164 13.888  1.00 96.40 96  A 1 
ATOM   751  C  CD  . LYS A 1 96  ? 6.042   -14.223 14.877  1.00 91.71 96  A 1 
ATOM   752  C  CE  . LYS A 1 96  ? 7.337   -14.560 14.146  1.00 84.32 96  A 1 
ATOM   753  N  NZ  . LYS A 1 96  ? 8.504   -14.556 15.056  1.00 75.83 96  A 1 
ATOM   754  N  N   . LYS A 1 97  ? 0.264   -13.012 14.770  1.00 98.70 97  A 1 
ATOM   755  C  CA  . LYS A 1 97  ? -1.061  -13.234 15.366  1.00 98.70 97  A 1 
ATOM   756  C  C   . LYS A 1 97  ? -2.040  -13.897 14.389  1.00 98.61 97  A 1 
ATOM   757  O  O   . LYS A 1 97  ? -3.026  -14.482 14.828  1.00 98.19 97  A 1 
ATOM   758  C  CB  . LYS A 1 97  ? -1.662  -11.927 15.890  1.00 98.62 97  A 1 
ATOM   759  C  CG  . LYS A 1 97  ? -0.839  -11.287 17.021  1.00 97.86 97  A 1 
ATOM   760  C  CD  . LYS A 1 97  ? -1.513  -9.998  17.492  1.00 94.98 97  A 1 
ATOM   761  C  CE  . LYS A 1 97  ? -0.720  -9.351  18.627  1.00 91.13 97  A 1 
ATOM   762  N  NZ  . LYS A 1 97  ? -1.361  -8.102  19.108  1.00 81.78 97  A 1 
ATOM   763  N  N   . PHE A 1 98  ? -1.781  -13.831 13.088  1.00 98.66 98  A 1 
ATOM   764  C  CA  . PHE A 1 98  ? -2.502  -14.556 12.055  1.00 98.53 98  A 1 
ATOM   765  C  C   . PHE A 1 98  ? -1.905  -15.959 11.897  1.00 98.27 98  A 1 
ATOM   766  O  O   . PHE A 1 98  ? -1.226  -16.269 10.918  1.00 97.32 98  A 1 
ATOM   767  C  CB  . PHE A 1 98  ? -2.507  -13.754 10.750  1.00 98.60 98  A 1 
ATOM   768  C  CG  . PHE A 1 98  ? -3.111  -12.368 10.889  1.00 98.71 98  A 1 
ATOM   769  C  CD1 . PHE A 1 98  ? -4.484  -12.227 11.112  1.00 98.44 98  A 1 
ATOM   770  C  CD2 . PHE A 1 98  ? -2.292  -11.232 10.830  1.00 98.44 98  A 1 
ATOM   771  C  CE1 . PHE A 1 98  ? -5.040  -10.950 11.258  1.00 98.19 98  A 1 
ATOM   772  C  CE2 . PHE A 1 98  ? -2.841  -9.960  10.969  1.00 98.22 98  A 1 
ATOM   773  C  CZ  . PHE A 1 98  ? -4.219  -9.813  11.182  1.00 98.36 98  A 1 
ATOM   774  N  N   . GLU A 1 99  ? -2.131  -16.784 12.901  1.00 97.40 99  A 1 
ATOM   775  C  CA  . GLU A 1 99  ? -1.621  -18.149 12.953  1.00 96.26 99  A 1 
ATOM   776  C  C   . GLU A 1 99  ? -2.110  -18.943 11.741  1.00 95.30 99  A 1 
ATOM   777  O  O   . GLU A 1 99  ? -3.257  -18.818 11.335  1.00 89.75 99  A 1 
ATOM   778  C  CB  . GLU A 1 99  ? -2.084  -18.823 14.257  1.00 94.10 99  A 1 
ATOM   779  C  CG  . GLU A 1 99  ? -1.533  -18.109 15.494  1.00 83.92 99  A 1 
ATOM   780  C  CD  . GLU A 1 99  ? -2.182  -18.625 16.775  1.00 79.28 99  A 1 
ATOM   781  O  OE1 . GLU A 1 99  ? -3.395  -18.380 16.963  1.00 72.40 99  A 1 
ATOM   782  O  OE2 . GLU A 1 99  ? -1.477  -19.255 17.585  1.00 72.74 99  A 1 
ATOM   783  N  N   . ASP A 1 100 ? -1.213  -19.762 11.177  1.00 96.24 100 A 1 
ATOM   784  C  CA  . ASP A 1 100 ? -1.412  -20.599 9.987   1.00 96.19 100 A 1 
ATOM   785  C  C   . ASP A 1 100 ? -1.769  -19.870 8.674   1.00 97.25 100 A 1 
ATOM   786  O  O   . ASP A 1 100 ? -2.046  -20.516 7.669   1.00 95.83 100 A 1 
ATOM   787  C  CB  . ASP A 1 100 ? -2.301  -21.834 10.306  1.00 93.33 100 A 1 
ATOM   788  C  CG  . ASP A 1 100 ? -3.791  -21.545 10.464  1.00 86.02 100 A 1 
ATOM   789  O  OD1 . ASP A 1 100 ? -4.253  -20.416 10.227  1.00 78.61 100 A 1 
ATOM   790  O  OD2 . ASP A 1 100 ? -4.545  -22.474 10.815  1.00 79.06 100 A 1 
ATOM   791  N  N   . PHE A 1 101 ? -1.707  -18.547 8.639   1.00 98.38 101 A 1 
ATOM   792  C  CA  . PHE A 1 101 ? -1.876  -17.798 7.396   1.00 98.56 101 A 1 
ATOM   793  C  C   . PHE A 1 101 ? -0.634  -17.914 6.509   1.00 98.57 101 A 1 
ATOM   794  O  O   . PHE A 1 101 ? 0.500   -17.836 6.979   1.00 98.18 101 A 1 
ATOM   795  C  CB  . PHE A 1 101 ? -2.173  -16.312 7.657   1.00 98.59 101 A 1 
ATOM   796  C  CG  . PHE A 1 101 ? -3.600  -15.953 8.001   1.00 98.61 101 A 1 
ATOM   797  C  CD1 . PHE A 1 101 ? -4.309  -16.621 9.002   1.00 98.23 101 A 1 
ATOM   798  C  CD2 . PHE A 1 101 ? -4.221  -14.885 7.330   1.00 98.22 101 A 1 
ATOM   799  C  CE1 . PHE A 1 101 ? -5.616  -16.240 9.331   1.00 97.99 101 A 1 
ATOM   800  C  CE2 . PHE A 1 101 ? -5.527  -14.494 7.659   1.00 98.08 101 A 1 
ATOM   801  C  CZ  . PHE A 1 101 ? -6.230  -15.171 8.659   1.00 98.36 101 A 1 
ATOM   802  N  N   . PHE A 1 102 ? -0.858  -17.995 5.190   1.00 98.60 102 A 1 
ATOM   803  C  CA  . PHE A 1 102 ? 0.176   -17.735 4.203   1.00 98.74 102 A 1 
ATOM   804  C  C   . PHE A 1 102 ? 0.341   -16.225 4.055   1.00 98.85 102 A 1 
ATOM   805  O  O   . PHE A 1 102 ? -0.533  -15.550 3.511   1.00 98.73 102 A 1 
ATOM   806  C  CB  . PHE A 1 102 ? -0.192  -18.415 2.880   1.00 98.67 102 A 1 
ATOM   807  C  CG  . PHE A 1 102 ? 0.844   -18.226 1.802   1.00 98.66 102 A 1 
ATOM   808  C  CD1 . PHE A 1 102 ? 2.095   -18.869 1.906   1.00 98.42 102 A 1 
ATOM   809  C  CD2 . PHE A 1 102 ? 0.586   -17.411 0.692   1.00 98.42 102 A 1 
ATOM   810  C  CE1 . PHE A 1 102 ? 3.060   -18.706 0.902   1.00 98.14 102 A 1 
ATOM   811  C  CE2 . PHE A 1 102 ? 1.547   -17.243 -0.316  1.00 98.19 102 A 1 
ATOM   812  C  CZ  . PHE A 1 102 ? 2.783   -17.899 -0.209  1.00 98.30 102 A 1 
ATOM   813  N  N   . ILE A 1 103 ? 1.434   -15.684 4.592   1.00 98.89 103 A 1 
ATOM   814  C  CA  . ILE A 1 103 ? 1.698   -14.246 4.654   1.00 98.93 103 A 1 
ATOM   815  C  C   . ILE A 1 103 ? 2.796   -13.880 3.656   1.00 98.94 103 A 1 
ATOM   816  O  O   . ILE A 1 103 ? 3.835   -14.527 3.605   1.00 98.86 103 A 1 
ATOM   817  C  CB  . ILE A 1 103 ? 2.028   -13.793 6.091   1.00 98.74 103 A 1 
ATOM   818  C  CG1 . ILE A 1 103 ? 0.799   -14.031 6.999   1.00 96.78 103 A 1 
ATOM   819  C  CG2 . ILE A 1 103 ? 2.457   -12.318 6.132   1.00 98.25 103 A 1 
ATOM   820  C  CD1 . ILE A 1 103 ? 1.016   -13.739 8.479   1.00 89.18 103 A 1 
ATOM   821  N  N   . ILE A 1 104 ? 2.551   -12.830 2.883   1.00 98.96 104 A 1 
ATOM   822  C  CA  . ILE A 1 104 ? 3.448   -12.305 1.855   1.00 98.97 104 A 1 
ATOM   823  C  C   . ILE A 1 104 ? 3.878   -10.894 2.292   1.00 98.90 104 A 1 
ATOM   824  O  O   . ILE A 1 104 ? 3.181   -9.922  1.985   1.00 98.88 104 A 1 
ATOM   825  C  CB  . ILE A 1 104 ? 2.734   -12.311 0.485   1.00 98.92 104 A 1 
ATOM   826  C  CG1 . ILE A 1 104 ? 2.195   -13.706 0.092   1.00 98.62 104 A 1 
ATOM   827  C  CG2 . ILE A 1 104 ? 3.687   -11.804 -0.610  1.00 98.73 104 A 1 
ATOM   828  C  CD1 . ILE A 1 104 ? 1.080   -13.636 -0.943  1.00 97.38 104 A 1 
ATOM   829  N  N   . PRO A 1 105 ? 4.972   -10.750 3.051   1.00 98.93 105 A 1 
ATOM   830  C  CA  . PRO A 1 105 ? 5.408   -9.455  3.574   1.00 98.96 105 A 1 
ATOM   831  C  C   . PRO A 1 105 ? 6.237   -8.669  2.564   1.00 98.95 105 A 1 
ATOM   832  O  O   . PRO A 1 105 ? 6.875   -9.236  1.685   1.00 98.68 105 A 1 
ATOM   833  C  CB  . PRO A 1 105 ? 6.207   -9.808  4.824   1.00 98.80 105 A 1 
ATOM   834  C  CG  . PRO A 1 105 ? 6.864   -11.135 4.451   1.00 98.30 105 A 1 
ATOM   835  C  CD  . PRO A 1 105 ? 5.804   -11.820 3.595   1.00 98.80 105 A 1 
ATOM   836  N  N   . MET A 1 106 ? 6.284   -7.341  2.715   1.00 98.77 106 A 1 
ATOM   837  C  CA  . MET A 1 106 ? 7.200   -6.467  1.983   1.00 98.61 106 A 1 
ATOM   838  C  C   . MET A 1 106 ? 7.518   -5.210  2.795   1.00 98.76 106 A 1 
ATOM   839  O  O   . MET A 1 106 ? 6.882   -4.931  3.804   1.00 98.31 106 A 1 
ATOM   840  C  CB  . MET A 1 106 ? 6.630   -6.111  0.603   1.00 97.13 106 A 1 
ATOM   841  C  CG  . MET A 1 106 ? 5.481   -5.099  0.666   1.00 93.43 106 A 1 
ATOM   842  S  SD  . MET A 1 106 ? 4.757   -4.682  -0.947  1.00 95.12 106 A 1 
ATOM   843  C  CE  . MET A 1 106 ? 3.984   -6.254  -1.341  1.00 90.30 106 A 1 
ATOM   844  N  N   . LEU A 1 107 ? 8.501   -4.452  2.310   1.00 98.76 107 A 1 
ATOM   845  C  CA  . LEU A 1 107 ? 8.861   -3.147  2.849   1.00 98.61 107 A 1 
ATOM   846  C  C   . LEU A 1 107 ? 8.260   -2.025  1.998   1.00 98.67 107 A 1 
ATOM   847  O  O   . LEU A 1 107 ? 8.225   -2.113  0.772   1.00 98.32 107 A 1 
ATOM   848  C  CB  . LEU A 1 107 ? 10.391  -3.013  2.913   1.00 98.41 107 A 1 
ATOM   849  C  CG  . LEU A 1 107 ? 11.093  -4.008  3.845   1.00 98.12 107 A 1 
ATOM   850  C  CD1 . LEU A 1 107 ? 12.607  -3.852  3.696   1.00 97.63 107 A 1 
ATOM   851  C  CD2 . LEU A 1 107 ? 10.722  -3.792  5.308   1.00 97.30 107 A 1 
ATOM   852  N  N   . GLY A 1 108 ? 7.845   -0.957  2.654   1.00 98.61 108 A 1 
ATOM   853  C  CA  . GLY A 1 108 ? 7.500   0.311   2.031   1.00 98.65 108 A 1 
ATOM   854  C  C   . GLY A 1 108 ? 8.627   1.340   2.124   1.00 98.42 108 A 1 
ATOM   855  O  O   . GLY A 1 108 ? 9.711   1.075   2.648   1.00 97.88 108 A 1 
ATOM   856  N  N   . ASN A 1 109 ? 8.386   2.545   1.617   1.00 98.29 109 A 1 
ATOM   857  C  CA  . ASN A 1 109 ? 9.379   3.619   1.577   1.00 97.95 109 A 1 
ATOM   858  C  C   . ASN A 1 109 ? 9.685   4.226   2.950   1.00 97.75 109 A 1 
ATOM   859  O  O   . ASN A 1 109 ? 10.723  4.883   3.107   1.00 97.00 109 A 1 
ATOM   860  C  CB  . ASN A 1 109 ? 8.941   4.696   0.572   1.00 97.80 109 A 1 
ATOM   861  C  CG  . ASN A 1 109 ? 7.642   5.363   0.950   1.00 97.72 109 A 1 
ATOM   862  O  OD1 . ASN A 1 109 ? 6.580   4.768   0.863   1.00 96.23 109 A 1 
ATOM   863  N  ND2 . ASN A 1 109 ? 7.675   6.605   1.390   1.00 95.78 109 A 1 
ATOM   864  N  N   . HIS A 1 110 ? 8.835   4.018   3.948   1.00 97.74 110 A 1 
ATOM   865  C  CA  . HIS A 1 110 ? 9.102   4.425   5.325   1.00 97.56 110 A 1 
ATOM   866  C  C   . HIS A 1 110 ? 9.861   3.373   6.134   1.00 97.50 110 A 1 
ATOM   867  O  O   . HIS A 1 110 ? 10.342  3.672   7.225   1.00 96.85 110 A 1 
ATOM   868  C  CB  . HIS A 1 110 ? 7.801   4.845   6.010   1.00 97.41 110 A 1 
ATOM   869  C  CG  . HIS A 1 110 ? 7.307   6.178   5.518   1.00 96.84 110 A 1 
ATOM   870  N  ND1 . HIS A 1 110 ? 7.795   7.396   5.928   1.00 91.04 110 A 1 
ATOM   871  C  CD2 . HIS A 1 110 ? 6.354   6.434   4.575   1.00 90.73 110 A 1 
ATOM   872  C  CE1 . HIS A 1 110 ? 7.158   8.356   5.251   1.00 91.16 110 A 1 
ATOM   873  N  NE2 . HIS A 1 110 ? 6.267   7.809   4.413   1.00 92.63 110 A 1 
ATOM   874  N  N   . ASP A 1 111 ? 10.029  2.170   5.597   1.00 97.78 111 A 1 
ATOM   875  C  CA  . ASP A 1 111 ? 10.592  1.032   6.323   1.00 97.88 111 A 1 
ATOM   876  C  C   . ASP A 1 111 ? 12.121  0.931   6.185   1.00 97.69 111 A 1 
ATOM   877  O  O   . ASP A 1 111 ? 12.708  -0.146  6.182   1.00 96.86 111 A 1 
ATOM   878  C  CB  . ASP A 1 111 ? 9.861   -0.250  5.915   1.00 98.00 111 A 1 
ATOM   879  C  CG  . ASP A 1 111 ? 8.346   -0.162  6.140   1.00 98.15 111 A 1 
ATOM   880  O  OD1 . ASP A 1 111 ? 7.894   0.622   7.013   1.00 97.48 111 A 1 
ATOM   881  O  OD2 . ASP A 1 111 ? 7.605   -0.884  5.441   1.00 97.66 111 A 1 
ATOM   882  N  N   . VAL A 1 112 ? 12.776  2.086   6.071   1.00 97.00 112 A 1 
ATOM   883  C  CA  . VAL A 1 112 ? 14.232  2.238   6.004   1.00 96.75 112 A 1 
ATOM   884  C  C   . VAL A 1 112 ? 14.626  3.566   6.647   1.00 96.39 112 A 1 
ATOM   885  O  O   . VAL A 1 112 ? 13.801  4.472   6.781   1.00 95.70 112 A 1 
ATOM   886  C  CB  . VAL A 1 112 ? 14.720  2.129   4.547   1.00 96.58 112 A 1 
ATOM   887  C  CG1 . VAL A 1 112 ? 14.213  3.269   3.656   1.00 95.59 112 A 1 
ATOM   888  C  CG2 . VAL A 1 112 ? 16.251  2.055   4.438   1.00 95.67 112 A 1 
ATOM   889  N  N   . TYR A 1 113 ? 15.890  3.687   7.074   1.00 95.56 113 A 1 
ATOM   890  C  CA  . TYR A 1 113 ? 16.428  4.958   7.558   1.00 94.82 113 A 1 
ATOM   891  C  C   . TYR A 1 113 ? 17.702  5.344   6.796   1.00 94.28 113 A 1 
ATOM   892  O  O   . TYR A 1 113 ? 18.641  4.551   6.760   1.00 91.94 113 A 1 
ATOM   893  C  CB  . TYR A 1 113 ? 16.694  4.881   9.063   1.00 94.10 113 A 1 
ATOM   894  C  CG  . TYR A 1 113 ? 17.123  6.209   9.623   1.00 93.44 113 A 1 
ATOM   895  C  CD1 . TYR A 1 113 ? 18.493  6.551   9.711   1.00 91.92 113 A 1 
ATOM   896  C  CD2 . TYR A 1 113 ? 16.161  7.169   10.000  1.00 91.60 113 A 1 
ATOM   897  C  CE1 . TYR A 1 113 ? 18.887  7.809   10.169  1.00 89.81 113 A 1 
ATOM   898  C  CE2 . TYR A 1 113 ? 16.546  8.431   10.461  1.00 89.93 113 A 1 
ATOM   899  C  CZ  . TYR A 1 113 ? 17.912  8.747   10.545  1.00 89.63 113 A 1 
ATOM   900  O  OH  . TYR A 1 113 ? 18.291  9.991   10.995  1.00 87.25 113 A 1 
ATOM   901  N  N   . PRO A 1 114 ? 17.779  6.563   6.232   1.00 94.09 114 A 1 
ATOM   902  C  CA  . PRO A 1 114 ? 16.704  7.551   6.100   1.00 93.98 114 A 1 
ATOM   903  C  C   . PRO A 1 114 ? 15.551  7.070   5.220   1.00 94.55 114 A 1 
ATOM   904  O  O   . PRO A 1 114 ? 15.756  6.213   4.366   1.00 93.88 114 A 1 
ATOM   905  C  CB  . PRO A 1 114 ? 17.366  8.797   5.511   1.00 92.37 114 A 1 
ATOM   906  C  CG  . PRO A 1 114 ? 18.847  8.611   5.789   1.00 90.15 114 A 1 
ATOM   907  C  CD  . PRO A 1 114 ? 19.022  7.109   5.715   1.00 92.23 114 A 1 
ATOM   908  N  N   . ALA A 1 115 ? 14.378  7.640   5.398   1.00 94.71 115 A 1 
ATOM   909  C  CA  . ALA A 1 115 ? 13.210  7.274   4.598   1.00 95.34 115 A 1 
ATOM   910  C  C   . ALA A 1 115 ? 13.498  7.383   3.094   1.00 96.01 115 A 1 
ATOM   911  O  O   . ALA A 1 115 ? 14.266  8.245   2.653   1.00 95.27 115 A 1 
ATOM   912  C  CB  . ALA A 1 115 ? 12.010  8.143   4.975   1.00 94.42 115 A 1 
ATOM   913  N  N   . ASN A 1 116 ? 12.883  6.514   2.307   1.00 96.11 116 A 1 
ATOM   914  C  CA  . ASN A 1 116 ? 12.992  6.440   0.852   1.00 96.41 116 A 1 
ATOM   915  C  C   . ASN A 1 116 ? 14.348  5.975   0.309   1.00 96.61 116 A 1 
ATOM   916  O  O   . ASN A 1 116 ? 14.428  5.607   -0.858  1.00 95.96 116 A 1 
ATOM   917  C  CB  . ASN A 1 116 ? 12.569  7.773   0.201   1.00 96.32 116 A 1 
ATOM   918  C  CG  . ASN A 1 116 ? 11.320  8.383   0.813   1.00 96.14 116 A 1 
ATOM   919  O  OD1 . ASN A 1 116 ? 10.328  7.730   1.041   1.00 92.78 116 A 1 
ATOM   920  N  ND2 . ASN A 1 116 ? 11.355  9.668   1.107   1.00 92.49 116 A 1 
ATOM   921  N  N   . GLN A 1 117 ? 15.411  5.985   1.097   1.00 96.26 117 A 1 
ATOM   922  C  CA  . GLN A 1 117 ? 16.777  5.741   0.630   1.00 95.80 117 A 1 
ATOM   923  C  C   . GLN A 1 117 ? 17.118  4.242   0.688   1.00 95.59 117 A 1 
ATOM   924  O  O   . GLN A 1 117 ? 17.837  3.780   1.569   1.00 93.51 117 A 1 
ATOM   925  C  CB  . GLN A 1 117 ? 17.781  6.596   1.413   1.00 95.32 117 A 1 
ATOM   926  C  CG  . GLN A 1 117 ? 17.419  8.091   1.510   1.00 94.44 117 A 1 
ATOM   927  C  CD  . GLN A 1 117 ? 17.026  8.709   0.169   1.00 94.34 117 A 1 
ATOM   928  O  OE1 . GLN A 1 117 ? 17.741  8.623   -0.816  1.00 89.88 117 A 1 
ATOM   929  N  NE2 . GLN A 1 117 ? 15.884  9.348   0.095   1.00 88.80 117 A 1 
ATOM   930  N  N   . MET A 1 118 ? 16.583  3.475   -0.256  1.00 95.17 118 A 1 
ATOM   931  C  CA  . MET A 1 118 ? 16.668  2.024   -0.260  1.00 94.87 118 A 1 
ATOM   932  C  C   . MET A 1 118 ? 17.383  1.513   -1.521  1.00 93.59 118 A 1 
ATOM   933  O  O   . MET A 1 118 ? 16.878  1.676   -2.625  1.00 86.81 118 A 1 
ATOM   934  C  CB  . MET A 1 118 ? 15.250  1.456   -0.134  1.00 93.07 118 A 1 
ATOM   935  C  CG  . MET A 1 118 ? 15.239  -0.021  0.219   1.00 88.41 118 A 1 
ATOM   936  S  SD  . MET A 1 118 ? 13.579  -0.723  0.381   1.00 90.41 118 A 1 
ATOM   937  C  CE  . MET A 1 118 ? 13.028  0.010   1.923   1.00 86.21 118 A 1 
ATOM   938  N  N   . ALA A 1 119 ? 18.555  0.904   -1.347  1.00 91.68 119 A 1 
ATOM   939  C  CA  . ALA A 1 119 ? 19.348  0.265   -2.403  1.00 90.01 119 A 1 
ATOM   940  C  C   . ALA A 1 119 ? 20.484  -0.576  -1.788  1.00 89.06 119 A 1 
ATOM   941  O  O   . ALA A 1 119 ? 20.445  -0.905  -0.601  1.00 80.46 119 A 1 
ATOM   942  C  CB  . ALA A 1 119 ? 19.895  1.343   -3.355  1.00 84.89 119 A 1 
ATOM   943  N  N   . ILE A 1 120 ? 21.519  -0.913  -2.569  1.00 81.13 120 A 1 
ATOM   944  C  CA  . ILE A 1 120 ? 22.630  -1.749  -2.103  1.00 77.75 120 A 1 
ATOM   945  C  C   . ILE A 1 120 ? 23.396  -1.131  -0.924  1.00 78.55 120 A 1 
ATOM   946  O  O   . ILE A 1 120 ? 23.801  -1.841  -0.002  1.00 72.93 120 A 1 
ATOM   947  C  CB  . ILE A 1 120 ? 23.570  -2.089  -3.289  1.00 71.96 120 A 1 
ATOM   948  C  CG1 . ILE A 1 120 ? 24.603  -3.167  -2.936  1.00 64.73 120 A 1 
ATOM   949  C  CG2 . ILE A 1 120 ? 24.288  -0.838  -3.844  1.00 63.74 120 A 1 
ATOM   950  C  CD1 . ILE A 1 120 ? 23.992  -4.514  -2.538  1.00 58.71 120 A 1 
ATOM   951  N  N   . ASN A 1 121 ? 23.543  0.180   -0.895  1.00 79.80 121 A 1 
ATOM   952  C  CA  . ASN A 1 121 ? 24.211  0.905   0.193   1.00 77.24 121 A 1 
ATOM   953  C  C   . ASN A 1 121 ? 23.343  1.047   1.457   1.00 79.25 121 A 1 
ATOM   954  O  O   . ASN A 1 121 ? 23.833  1.497   2.486   1.00 74.13 121 A 1 
ATOM   955  C  CB  . ASN A 1 121 ? 24.743  2.252   -0.326  1.00 72.52 121 A 1 
ATOM   956  C  CG  . ASN A 1 121 ? 23.707  3.112   -1.019  1.00 65.24 121 A 1 
ATOM   957  O  OD1 . ASN A 1 121 ? 22.749  2.635   -1.604  1.00 59.29 121 A 1 
ATOM   958  N  ND2 . ASN A 1 121 ? 23.893  4.413   -1.026  1.00 58.26 121 A 1 
ATOM   959  N  N   . SER A 1 122 ? 22.098  0.609   1.416   1.00 83.59 122 A 1 
ATOM   960  C  CA  . SER A 1 122 ? 21.253  0.387   2.587   1.00 82.16 122 A 1 
ATOM   961  C  C   . SER A 1 122 ? 20.889  -1.103  2.761   1.00 85.24 122 A 1 
ATOM   962  O  O   . SER A 1 122 ? 19.859  -1.430  3.324   1.00 81.45 122 A 1 
ATOM   963  C  CB  . SER A 1 122 ? 20.011  1.292   2.546   1.00 75.85 122 A 1 
ATOM   964  O  OG  . SER A 1 122 ? 19.276  1.092   1.361   1.00 70.55 122 A 1 
ATOM   965  N  N   . GLN A 1 123 ? 21.751  -2.007  2.272   1.00 89.13 123 A 1 
ATOM   966  C  CA  . GLN A 1 123 ? 21.521  -3.465  2.279   1.00 90.67 123 A 1 
ATOM   967  C  C   . GLN A 1 123 ? 21.158  -4.018  3.664   1.00 93.33 123 A 1 
ATOM   968  O  O   . GLN A 1 123 ? 20.421  -5.001  3.771   1.00 91.94 123 A 1 
ATOM   969  C  CB  . GLN A 1 123 ? 22.775  -4.146  1.714   1.00 86.66 123 A 1 
ATOM   970  C  CG  . GLN A 1 123 ? 22.636  -5.666  1.511   1.00 78.64 123 A 1 
ATOM   971  C  CD  . GLN A 1 123 ? 22.855  -6.501  2.766   1.00 74.13 123 A 1 
ATOM   972  O  OE1 . GLN A 1 123 ? 23.422  -6.052  3.755   1.00 68.21 123 A 1 
ATOM   973  N  NE2 . GLN A 1 123 ? 22.426  -7.737  2.760   1.00 64.53 123 A 1 
ATOM   974  N  N   . TRP A 1 124 ? 21.608  -3.361  4.730   1.00 94.41 124 A 1 
ATOM   975  C  CA  . TRP A 1 124 ? 21.258  -3.743  6.095   1.00 95.35 124 A 1 
ATOM   976  C  C   . TRP A 1 124 ? 19.748  -3.906  6.304   1.00 96.53 124 A 1 
ATOM   977  O  O   . TRP A 1 124 ? 19.347  -4.775  7.072   1.00 96.04 124 A 1 
ATOM   978  C  CB  . TRP A 1 124 ? 21.822  -2.700  7.072   1.00 93.97 124 A 1 
ATOM   979  C  CG  . TRP A 1 124 ? 21.136  -1.364  7.027   1.00 91.36 124 A 1 
ATOM   980  C  CD1 . TRP A 1 124 ? 21.539  -0.288  6.308   1.00 87.19 124 A 1 
ATOM   981  C  CD2 . TRP A 1 124 ? 19.900  -0.972  7.687   1.00 91.13 124 A 1 
ATOM   982  N  NE1 . TRP A 1 124 ? 20.625  0.747   6.465   1.00 84.11 124 A 1 
ATOM   983  C  CE2 . TRP A 1 124 ? 19.595  0.352   7.293   1.00 88.21 124 A 1 
ATOM   984  C  CE3 . TRP A 1 124 ? 19.005  -1.618  8.562   1.00 85.09 124 A 1 
ATOM   985  C  CZ2 . TRP A 1 124 ? 18.426  1.014   7.721   1.00 85.10 124 A 1 
ATOM   986  C  CZ3 . TRP A 1 124 ? 17.837  -0.960  8.996   1.00 84.91 124 A 1 
ATOM   987  C  CH2 . TRP A 1 124 ? 17.552  0.338   8.570   1.00 84.05 124 A 1 
ATOM   988  N  N   . ILE A 1 125 ? 18.907  -3.134  5.620   1.00 96.64 125 A 1 
ATOM   989  C  CA  . ILE A 1 125 ? 17.457  -3.230  5.801   1.00 97.21 125 A 1 
ATOM   990  C  C   . ILE A 1 125 ? 16.907  -4.519  5.206   1.00 97.98 125 A 1 
ATOM   991  O  O   . ILE A 1 125 ? 16.034  -5.140  5.804   1.00 97.89 125 A 1 
ATOM   992  C  CB  . ILE A 1 125 ? 16.712  -1.983  5.256   1.00 96.36 125 A 1 
ATOM   993  C  CG1 . ILE A 1 125 ? 15.258  -1.917  5.767   1.00 93.30 125 A 1 
ATOM   994  C  CG2 . ILE A 1 125 ? 16.683  -1.921  3.722   1.00 92.92 125 A 1 
ATOM   995  C  CD1 . ILE A 1 125 ? 15.134  -1.863  7.272   1.00 88.38 125 A 1 
ATOM   996  N  N   . PHE A 1 126 ? 17.446  -4.958  4.065   1.00 97.32 126 A 1 
ATOM   997  C  CA  . PHE A 1 126 ? 17.018  -6.196  3.426   1.00 97.67 126 A 1 
ATOM   998  C  C   . PHE A 1 126 ? 17.430  -7.405  4.261   1.00 97.94 126 A 1 
ATOM   999  O  O   . PHE A 1 126 ? 16.620  -8.300  4.484   1.00 97.75 126 A 1 
ATOM   1000 C  CB  . PHE A 1 126 ? 17.588  -6.293  2.010   1.00 97.54 126 A 1 
ATOM   1001 C  CG  . PHE A 1 126 ? 17.328  -5.103  1.123   1.00 97.52 126 A 1 
ATOM   1002 C  CD1 . PHE A 1 126 ? 16.050  -4.523  1.044   1.00 96.66 126 A 1 
ATOM   1003 C  CD2 . PHE A 1 126 ? 18.375  -4.557  0.355   1.00 96.52 126 A 1 
ATOM   1004 C  CE1 . PHE A 1 126 ? 15.826  -3.409  0.232   1.00 96.00 126 A 1 
ATOM   1005 C  CE2 . PHE A 1 126 ? 18.153  -3.452  -0.463  1.00 95.92 126 A 1 
ATOM   1006 C  CZ  . PHE A 1 126 ? 16.881  -2.869  -0.524  1.00 96.34 126 A 1 
ATOM   1007 N  N   . GLN A 1 127 ? 18.663  -7.404  4.768   1.00 97.54 127 A 1 
ATOM   1008 C  CA  . GLN A 1 127 ? 19.159  -8.440  5.675   1.00 97.59 127 A 1 
ATOM   1009 C  C   . GLN A 1 127 ? 18.303  -8.510  6.944   1.00 98.04 127 A 1 
ATOM   1010 O  O   . GLN A 1 127 ? 17.785  -9.571  7.292   1.00 97.97 127 A 1 
ATOM   1011 C  CB  . GLN A 1 127 ? 20.633  -8.144  5.992   1.00 96.69 127 A 1 
ATOM   1012 C  CG  . GLN A 1 127 ? 21.256  -9.119  6.995   1.00 89.35 127 A 1 
ATOM   1013 C  CD  . GLN A 1 127 ? 21.333  -10.558 6.482   1.00 82.23 127 A 1 
ATOM   1014 O  OE1 . GLN A 1 127 ? 21.532  -10.812 5.303   1.00 74.48 127 A 1 
ATOM   1015 N  NE2 . GLN A 1 127 ? 21.203  -11.519 7.358   1.00 69.85 127 A 1 
ATOM   1016 N  N   . PHE A 1 128 ? 18.122  -7.375  7.606   1.00 97.89 128 A 1 
ATOM   1017 C  CA  . PHE A 1 128 ? 17.369  -7.308  8.850   1.00 98.18 128 A 1 
ATOM   1018 C  C   . PHE A 1 128 ? 15.910  -7.718  8.668   1.00 98.47 128 A 1 
ATOM   1019 O  O   . PHE A 1 128 ? 15.395  -8.550  9.415   1.00 98.38 128 A 1 
ATOM   1020 C  CB  . PHE A 1 128 ? 17.475  -5.888  9.430   1.00 98.12 128 A 1 
ATOM   1021 C  CG  . PHE A 1 128 ? 16.749  -5.745  10.750  1.00 98.19 128 A 1 
ATOM   1022 C  CD1 . PHE A 1 128 ? 17.387  -6.124  11.936  1.00 97.83 128 A 1 
ATOM   1023 C  CD2 . PHE A 1 128 ? 15.434  -5.280  10.793  1.00 97.84 128 A 1 
ATOM   1024 C  CE1 . PHE A 1 128 ? 16.714  -6.047  13.156  1.00 97.45 128 A 1 
ATOM   1025 C  CE2 . PHE A 1 128 ? 14.748  -5.196  12.021  1.00 97.51 128 A 1 
ATOM   1026 C  CZ  . PHE A 1 128 ? 15.396  -5.583  13.204  1.00 97.61 128 A 1 
ATOM   1027 N  N   . ALA A 1 129 ? 15.223  -7.179  7.665   1.00 98.48 129 A 1 
ATOM   1028 C  CA  . ALA A 1 129 ? 13.824  -7.505  7.425   1.00 98.53 129 A 1 
ATOM   1029 C  C   . ALA A 1 129 ? 13.641  -8.964  6.992   1.00 98.76 129 A 1 
ATOM   1030 O  O   . ALA A 1 129 ? 12.696  -9.610  7.442   1.00 98.69 129 A 1 
ATOM   1031 C  CB  . ALA A 1 129 ? 13.241  -6.527  6.405   1.00 98.45 129 A 1 
ATOM   1032 N  N   . ALA A 1 130 ? 14.552  -9.516  6.184   1.00 98.61 130 A 1 
ATOM   1033 C  CA  . ALA A 1 130 ? 14.517  -10.930 5.826   1.00 98.67 130 A 1 
ATOM   1034 C  C   . ALA A 1 130 ? 14.634  -11.834 7.056   1.00 98.74 130 A 1 
ATOM   1035 O  O   . ALA A 1 130 ? 13.914  -12.828 7.159   1.00 98.66 130 A 1 
ATOM   1036 C  CB  . ALA A 1 130 ? 15.626  -11.234 4.819   1.00 98.47 130 A 1 
ATOM   1037 N  N   . GLU A 1 131 ? 15.490  -11.483 8.018   1.00 98.78 131 A 1 
ATOM   1038 C  CA  . GLU A 1 131 ? 15.603  -12.212 9.284   1.00 98.69 131 A 1 
ATOM   1039 C  C   . GLU A 1 131 ? 14.309  -12.138 10.102  1.00 98.76 131 A 1 
ATOM   1040 O  O   . GLU A 1 131 ? 13.862  -13.150 10.642  1.00 98.58 131 A 1 
ATOM   1041 C  CB  . GLU A 1 131 ? 16.776  -11.648 10.106  1.00 98.17 131 A 1 
ATOM   1042 C  CG  . GLU A 1 131 ? 18.137  -12.041 9.519   1.00 87.53 131 A 1 
ATOM   1043 C  CD  . GLU A 1 131 ? 19.309  -11.234 10.105  1.00 80.27 131 A 1 
ATOM   1044 O  OE1 . GLU A 1 131 ? 19.118  -10.448 11.066  1.00 74.69 131 A 1 
ATOM   1045 O  OE2 . GLU A 1 131 ? 20.422  -11.370 9.591   1.00 75.26 131 A 1 
ATOM   1046 N  N   . GLN A 1 132 ? 13.667  -10.980 10.166  1.00 98.84 132 A 1 
ATOM   1047 C  CA  . GLN A 1 132 ? 12.405  -10.839 10.891  1.00 98.86 132 A 1 
ATOM   1048 C  C   . GLN A 1 132 ? 11.262  -11.585 10.187  1.00 98.83 132 A 1 
ATOM   1049 O  O   . GLN A 1 132 ? 10.471  -12.259 10.844  1.00 98.70 132 A 1 
ATOM   1050 C  CB  . GLN A 1 132 ? 12.035  -9.363  11.080  1.00 98.75 132 A 1 
ATOM   1051 C  CG  . GLN A 1 132 ? 13.052  -8.534  11.885  1.00 97.97 132 A 1 
ATOM   1052 C  CD  . GLN A 1 132 ? 13.553  -9.246  13.130  1.00 97.17 132 A 1 
ATOM   1053 O  OE1 . GLN A 1 132 ? 12.790  -9.596  14.015  1.00 90.41 132 A 1 
ATOM   1054 N  NE2 . GLN A 1 132 ? 14.835  -9.498  13.215  1.00 88.74 132 A 1 
ATOM   1055 N  N   . PHE A 1 133 ? 11.177  -11.492 8.860   1.00 98.89 133 A 1 
ATOM   1056 C  CA  . PHE A 1 133 ? 10.129  -12.113 8.060   1.00 98.99 133 A 1 
ATOM   1057 C  C   . PHE A 1 133 ? 10.372  -13.598 7.758   1.00 98.95 133 A 1 
ATOM   1058 O  O   . PHE A 1 133 ? 9.480   -14.254 7.219   1.00 98.75 133 A 1 
ATOM   1059 C  CB  . PHE A 1 133 ? 9.923   -11.326 6.757   1.00 98.87 133 A 1 
ATOM   1060 C  CG  . PHE A 1 133 ? 9.475   -9.884  6.900   1.00 98.84 133 A 1 
ATOM   1061 C  CD1 . PHE A 1 133 ? 8.725   -9.432  7.998   1.00 98.59 133 A 1 
ATOM   1062 C  CD2 . PHE A 1 133 ? 9.770   -8.971  5.865   1.00 98.49 133 A 1 
ATOM   1063 C  CE1 . PHE A 1 133 ? 8.288   -8.109  8.077   1.00 98.23 133 A 1 
ATOM   1064 C  CE2 . PHE A 1 133 ? 9.338   -7.649  5.932   1.00 98.18 133 A 1 
ATOM   1065 C  CZ  . PHE A 1 133 ? 8.592   -7.214  7.040   1.00 98.31 133 A 1 
ATOM   1066 N  N   . ALA A 1 134 ? 11.530  -14.144 8.111   1.00 98.80 134 A 1 
ATOM   1067 C  CA  . ALA A 1 134 ? 11.904  -15.525 7.836   1.00 98.82 134 A 1 
ATOM   1068 C  C   . ALA A 1 134 ? 10.824  -16.577 8.165   1.00 98.88 134 A 1 
ATOM   1069 O  O   . ALA A 1 134 ? 10.661  -17.499 7.368   1.00 98.55 134 A 1 
ATOM   1070 C  CB  . ALA A 1 134 ? 13.225  -15.843 8.543   1.00 98.60 134 A 1 
ATOM   1071 N  N   . PRO A 1 135 ? 10.035  -16.461 9.250   1.00 98.73 135 A 1 
ATOM   1072 C  CA  . PRO A 1 135 ? 8.955   -17.413 9.524   1.00 98.66 135 A 1 
ATOM   1073 C  C   . PRO A 1 135 ? 7.868   -17.481 8.444   1.00 98.68 135 A 1 
ATOM   1074 O  O   . PRO A 1 135 ? 7.139   -18.472 8.395   1.00 98.22 135 A 1 
ATOM   1075 C  CB  . PRO A 1 135 ? 8.348   -16.953 10.856  1.00 98.08 135 A 1 
ATOM   1076 C  CG  . PRO A 1 135 ? 9.486   -16.206 11.527  1.00 96.43 135 A 1 
ATOM   1077 C  CD  . PRO A 1 135 ? 10.176  -15.528 10.355  1.00 98.25 135 A 1 
ATOM   1078 N  N   . PHE A 1 136 ? 7.752   -16.464 7.590   1.00 98.88 136 A 1 
ATOM   1079 C  CA  . PHE A 1 136 ? 6.764   -16.402 6.517   1.00 98.88 136 A 1 
ATOM   1080 C  C   . PHE A 1 136 ? 7.334   -16.795 5.149   1.00 98.82 136 A 1 
ATOM   1081 O  O   . PHE A 1 136 ? 6.569   -17.019 4.209   1.00 98.60 136 A 1 
ATOM   1082 C  CB  . PHE A 1 136 ? 6.185   -14.986 6.449   1.00 98.86 136 A 1 
ATOM   1083 C  CG  . PHE A 1 136 ? 5.750   -14.395 7.776   1.00 98.86 136 A 1 
ATOM   1084 C  CD1 . PHE A 1 136 ? 4.831   -15.075 8.587   1.00 98.66 136 A 1 
ATOM   1085 C  CD2 . PHE A 1 136 ? 6.280   -13.163 8.207   1.00 98.64 136 A 1 
ATOM   1086 C  CE1 . PHE A 1 136 ? 4.441   -14.533 9.818   1.00 98.40 136 A 1 
ATOM   1087 C  CE2 . PHE A 1 136 ? 5.888   -12.619 9.426   1.00 98.40 136 A 1 
ATOM   1088 C  CZ  . PHE A 1 136 ? 4.967   -13.302 10.237  1.00 98.50 136 A 1 
ATOM   1089 N  N   . LEU A 1 137 ? 8.642   -16.858 5.014   1.00 98.80 137 A 1 
ATOM   1090 C  CA  . LEU A 1 137 ? 9.334   -16.945 3.731   1.00 98.87 137 A 1 
ATOM   1091 C  C   . LEU A 1 137 ? 9.933   -18.334 3.505   1.00 98.75 137 A 1 
ATOM   1092 O  O   . LEU A 1 137 ? 10.431  -18.980 4.422   1.00 98.44 137 A 1 
ATOM   1093 C  CB  . LEU A 1 137 ? 10.415  -15.854 3.652   1.00 98.81 137 A 1 
ATOM   1094 C  CG  . LEU A 1 137 ? 9.918   -14.403 3.772   1.00 98.64 137 A 1 
ATOM   1095 C  CD1 . LEU A 1 137 ? 11.109  -13.447 3.676   1.00 98.40 137 A 1 
ATOM   1096 C  CD2 . LEU A 1 137 ? 8.921   -14.040 2.681   1.00 98.27 137 A 1 
ATOM   1097 N  N   . SER A 1 138 ? 9.946   -18.774 2.243   1.00 98.71 138 A 1 
ATOM   1098 C  CA  . SER A 1 138 ? 10.774  -19.908 1.828   1.00 98.67 138 A 1 
ATOM   1099 C  C   . SER A 1 138 ? 12.255  -19.524 1.849   1.00 98.76 138 A 1 
ATOM   1100 O  O   . SER A 1 138 ? 12.598  -18.344 1.772   1.00 98.50 138 A 1 
ATOM   1101 C  CB  . SER A 1 138 ? 10.361  -20.382 0.434   1.00 98.34 138 A 1 
ATOM   1102 O  OG  . SER A 1 138 ? 10.681  -19.422 -0.551  1.00 97.21 138 A 1 
ATOM   1103 N  N   . GLN A 1 139 ? 13.151  -20.514 1.864   1.00 98.66 139 A 1 
ATOM   1104 C  CA  . GLN A 1 139 ? 14.593  -20.253 1.845   1.00 98.59 139 A 1 
ATOM   1105 C  C   . GLN A 1 139 ? 15.010  -19.409 0.627   1.00 98.52 139 A 1 
ATOM   1106 O  O   . GLN A 1 139 ? 15.768  -18.455 0.764   1.00 98.27 139 A 1 
ATOM   1107 C  CB  . GLN A 1 139 ? 15.354  -21.589 1.873   1.00 98.23 139 A 1 
ATOM   1108 C  CG  . GLN A 1 139 ? 16.875  -21.404 1.946   1.00 91.28 139 A 1 
ATOM   1109 C  CD  . GLN A 1 139 ? 17.314  -20.629 3.192   1.00 87.07 139 A 1 
ATOM   1110 O  OE1 . GLN A 1 139 ? 16.764  -20.800 4.268   1.00 81.11 139 A 1 
ATOM   1111 N  NE2 . GLN A 1 139 ? 18.290  -19.760 3.077   1.00 78.09 139 A 1 
ATOM   1112 N  N   . ASN A 1 140 ? 14.482  -19.716 -0.563  1.00 98.51 140 A 1 
ATOM   1113 C  CA  . ASN A 1 140 ? 14.781  -18.945 -1.766  1.00 98.45 140 A 1 
ATOM   1114 C  C   . ASN A 1 140 ? 14.261  -17.508 -1.667  1.00 98.64 140 A 1 
ATOM   1115 O  O   . ASN A 1 140 ? 14.934  -16.573 -2.108  1.00 98.35 140 A 1 
ATOM   1116 C  CB  . ASN A 1 140 ? 14.168  -19.640 -2.993  1.00 97.65 140 A 1 
ATOM   1117 C  CG  . ASN A 1 140 ? 14.844  -20.950 -3.345  1.00 85.73 140 A 1 
ATOM   1118 O  OD1 . ASN A 1 140 ? 15.882  -21.317 -2.838  1.00 74.83 140 A 1 
ATOM   1119 N  ND2 . ASN A 1 140 ? 14.257  -21.706 -4.246  1.00 75.66 140 A 1 
ATOM   1120 N  N   . ALA A 1 141 ? 13.099  -17.309 -1.063  1.00 98.79 141 A 1 
ATOM   1121 C  CA  . ALA A 1 141 ? 12.546  -15.982 -0.838  1.00 98.80 141 A 1 
ATOM   1122 C  C   . ALA A 1 141 ? 13.404  -15.171 0.143   1.00 98.80 141 A 1 
ATOM   1123 O  O   . ALA A 1 141 ? 13.639  -13.996 -0.105  1.00 98.76 141 A 1 
ATOM   1124 C  CB  . ALA A 1 141 ? 11.098  -16.104 -0.371  1.00 98.85 141 A 1 
ATOM   1125 N  N   . ILE A 1 142 ? 13.924  -15.804 1.202   1.00 98.79 142 A 1 
ATOM   1126 C  CA  . ILE A 1 142 ? 14.840  -15.154 2.151   1.00 98.74 142 A 1 
ATOM   1127 C  C   . ILE A 1 142 ? 16.092  -14.653 1.429   1.00 98.67 142 A 1 
ATOM   1128 O  O   . ILE A 1 142 ? 16.457  -13.490 1.588   1.00 98.34 142 A 1 
ATOM   1129 C  CB  . ILE A 1 142 ? 15.204  -16.116 3.311   1.00 98.71 142 A 1 
ATOM   1130 C  CG1 . ILE A 1 142 ? 13.978  -16.370 4.209   1.00 98.18 142 A 1 
ATOM   1131 C  CG2 . ILE A 1 142 ? 16.363  -15.558 4.161   1.00 98.21 142 A 1 
ATOM   1132 C  CD1 . ILE A 1 142 ? 14.141  -17.558 5.158   1.00 96.59 142 A 1 
ATOM   1133 N  N   . GLU A 1 143 ? 16.732  -15.492 0.622   1.00 98.46 143 A 1 
ATOM   1134 C  CA  . GLU A 1 143 ? 17.956  -15.097 -0.087  1.00 98.23 143 A 1 
ATOM   1135 C  C   . GLU A 1 143 ? 17.704  -13.972 -1.100  1.00 98.10 143 A 1 
ATOM   1136 O  O   . GLU A 1 143 ? 18.461  -13.006 -1.170  1.00 97.59 143 A 1 
ATOM   1137 C  CB  . GLU A 1 143 ? 18.588  -16.311 -0.768  1.00 98.04 143 A 1 
ATOM   1138 C  CG  . GLU A 1 143 ? 19.139  -17.369 0.197   1.00 93.12 143 A 1 
ATOM   1139 C  CD  . GLU A 1 143 ? 19.979  -16.775 1.337   1.00 87.84 143 A 1 
ATOM   1140 O  OE1 . GLU A 1 143 ? 20.917  -16.003 1.045   1.00 80.61 143 A 1 
ATOM   1141 O  OE2 . GLU A 1 143 ? 19.665  -17.027 2.513   1.00 82.77 143 A 1 
ATOM   1142 N  N   . SER A 1 144 ? 16.591  -14.038 -1.830  1.00 98.19 144 A 1 
ATOM   1143 C  CA  . SER A 1 144 ? 16.212  -12.970 -2.762  1.00 98.18 144 A 1 
ATOM   1144 C  C   . SER A 1 144 ? 15.878  -11.662 -2.028  1.00 98.04 144 A 1 
ATOM   1145 O  O   . SER A 1 144 ? 16.321  -10.583 -2.440  1.00 97.79 144 A 1 
ATOM   1146 C  CB  . SER A 1 144 ? 15.026  -13.442 -3.596  1.00 98.21 144 A 1 
ATOM   1147 O  OG  . SER A 1 144 ? 14.805  -12.576 -4.687  1.00 93.05 144 A 1 
ATOM   1148 N  N   . PHE A 1 145 ? 15.181  -11.753 -0.899  1.00 98.38 145 A 1 
ATOM   1149 C  CA  . PHE A 1 145 ? 14.837  -10.594 -0.081  1.00 98.47 145 A 1 
ATOM   1150 C  C   . PHE A 1 145 ? 16.088  -9.894  0.459   1.00 98.19 145 A 1 
ATOM   1151 O  O   . PHE A 1 145 ? 16.180  -8.672  0.378   1.00 97.82 145 A 1 
ATOM   1152 C  CB  . PHE A 1 145 ? 13.907  -11.018 1.067   1.00 98.47 145 A 1 
ATOM   1153 C  CG  . PHE A 1 145 ? 13.126  -9.879  1.696   1.00 98.55 145 A 1 
ATOM   1154 C  CD1 . PHE A 1 145 ? 13.777  -8.865  2.411   1.00 98.25 145 A 1 
ATOM   1155 C  CD2 . PHE A 1 145 ? 11.727  -9.821  1.564   1.00 98.18 145 A 1 
ATOM   1156 C  CE1 . PHE A 1 145 ? 13.057  -7.781  2.946   1.00 97.86 145 A 1 
ATOM   1157 C  CE2 . PHE A 1 145 ? 10.999  -8.752  2.097   1.00 97.88 145 A 1 
ATOM   1158 C  CZ  . PHE A 1 145 ? 11.664  -7.732  2.780   1.00 98.17 145 A 1 
ATOM   1159 N  N   . LYS A 1 146 ? 17.068  -10.663 0.946   1.00 97.89 146 A 1 
ATOM   1160 C  CA  . LYS A 1 146 ? 18.346  -10.119 1.426   1.00 97.40 146 A 1 
ATOM   1161 C  C   . LYS A 1 146 ? 19.098  -9.327  0.357   1.00 96.97 146 A 1 
ATOM   1162 O  O   . LYS A 1 146 ? 19.809  -8.379  0.693   1.00 96.34 146 A 1 
ATOM   1163 C  CB  . LYS A 1 146 ? 19.243  -11.260 1.907   1.00 97.43 146 A 1 
ATOM   1164 C  CG  . LYS A 1 146 ? 18.844  -11.808 3.280   1.00 95.99 146 A 1 
ATOM   1165 C  CD  . LYS A 1 146 ? 19.729  -13.006 3.590   1.00 94.00 146 A 1 
ATOM   1166 C  CE  . LYS A 1 146 ? 19.412  -13.597 4.950   1.00 88.86 146 A 1 
ATOM   1167 N  NZ  . LYS A 1 146 ? 20.167  -14.862 5.122   1.00 83.64 146 A 1 
ATOM   1168 N  N   . HIS A 1 147 ? 18.938  -9.693  -0.907  1.00 97.14 147 A 1 
ATOM   1169 C  CA  . HIS A 1 147 ? 19.581  -8.983  -2.010  1.00 96.73 147 A 1 
ATOM   1170 C  C   . HIS A 1 147 ? 18.944  -7.614  -2.275  1.00 96.78 147 A 1 
ATOM   1171 O  O   . HIS A 1 147 ? 19.663  -6.615  -2.342  1.00 95.90 147 A 1 
ATOM   1172 C  CB  . HIS A 1 147 ? 19.574  -9.865  -3.262  1.00 96.14 147 A 1 
ATOM   1173 C  CG  . HIS A 1 147 ? 20.224  -9.189  -4.434  1.00 92.55 147 A 1 
ATOM   1174 N  ND1 . HIS A 1 147 ? 21.558  -8.813  -4.504  1.00 82.31 147 A 1 
ATOM   1175 C  CD2 . HIS A 1 147 ? 19.631  -8.773  -5.595  1.00 82.68 147 A 1 
ATOM   1176 C  CE1 . HIS A 1 147 ? 21.746  -8.191  -5.673  1.00 83.00 147 A 1 
ATOM   1177 N  NE2 . HIS A 1 147 ? 20.599  -8.153  -6.362  1.00 84.74 147 A 1 
ATOM   1178 N  N   . GLY A 1 148 ? 17.611  -7.544  -2.408  1.00 97.21 148 A 1 
ATOM   1179 C  CA  . GLY A 1 148 ? 16.951  -6.314  -2.849  1.00 97.33 148 A 1 
ATOM   1180 C  C   . GLY A 1 148 ? 15.525  -6.075  -2.340  1.00 97.84 148 A 1 
ATOM   1181 O  O   . GLY A 1 148 ? 14.873  -5.137  -2.791  1.00 97.65 148 A 1 
ATOM   1182 N  N   . GLY A 1 149 ? 15.022  -6.908  -1.433  1.00 97.91 149 A 1 
ATOM   1183 C  CA  . GLY A 1 149 ? 13.655  -6.784  -0.921  1.00 98.19 149 A 1 
ATOM   1184 C  C   . GLY A 1 149 ? 12.572  -7.279  -1.880  1.00 98.47 149 A 1 
ATOM   1185 O  O   . GLY A 1 149 ? 11.394  -7.028  -1.652  1.00 98.29 149 A 1 
ATOM   1186 N  N   . TYR A 1 150 ? 12.945  -7.983  -2.938  1.00 98.53 150 A 1 
ATOM   1187 C  CA  . TYR A 1 150 ? 12.034  -8.627  -3.884  1.00 98.63 150 A 1 
ATOM   1188 C  C   . TYR A 1 150 ? 12.202  -10.151 -3.863  1.00 98.74 150 A 1 
ATOM   1189 O  O   . TYR A 1 150 ? 13.284  -10.655 -3.565  1.00 98.59 150 A 1 
ATOM   1190 C  CB  . TYR A 1 150 ? 12.233  -8.053  -5.294  1.00 98.40 150 A 1 
ATOM   1191 C  CG  . TYR A 1 150 ? 13.611  -8.208  -5.885  1.00 98.32 150 A 1 
ATOM   1192 C  CD1 . TYR A 1 150 ? 14.031  -9.428  -6.449  1.00 97.89 150 A 1 
ATOM   1193 C  CD2 . TYR A 1 150 ? 14.497  -7.115  -5.914  1.00 97.83 150 A 1 
ATOM   1194 C  CE1 . TYR A 1 150 ? 15.298  -9.563  -7.028  1.00 97.47 150 A 1 
ATOM   1195 C  CE2 . TYR A 1 150 ? 15.774  -7.229  -6.492  1.00 97.47 150 A 1 
ATOM   1196 C  CZ  . TYR A 1 150 ? 16.171  -8.455  -7.051  1.00 97.54 150 A 1 
ATOM   1197 O  OH  . TYR A 1 150 ? 17.400  -8.570  -7.634  1.00 96.76 150 A 1 
ATOM   1198 N  N   . TYR A 1 151 ? 11.150  -10.888 -4.174  1.00 98.89 151 A 1 
ATOM   1199 C  CA  . TYR A 1 151 ? 11.167  -12.351 -4.126  1.00 98.94 151 A 1 
ATOM   1200 C  C   . TYR A 1 151 ? 9.918   -12.961 -4.772  1.00 98.95 151 A 1 
ATOM   1201 O  O   . TYR A 1 151 ? 8.974   -12.258 -5.130  1.00 98.94 151 A 1 
ATOM   1202 C  CB  . TYR A 1 151 ? 11.288  -12.816 -2.667  1.00 98.92 151 A 1 
ATOM   1203 C  CG  . TYR A 1 151 ? 10.099  -12.472 -1.789  1.00 98.94 151 A 1 
ATOM   1204 C  CD1 . TYR A 1 151 ? 9.996   -11.203 -1.179  1.00 98.87 151 A 1 
ATOM   1205 C  CD2 . TYR A 1 151 ? 9.094   -13.422 -1.561  1.00 98.84 151 A 1 
ATOM   1206 C  CE1 . TYR A 1 151 ? 8.907   -10.886 -0.360  1.00 98.82 151 A 1 
ATOM   1207 C  CE2 . TYR A 1 151 ? 7.995   -13.121 -0.747  1.00 98.83 151 A 1 
ATOM   1208 C  CZ  . TYR A 1 151 ? 7.907   -11.853 -0.143  1.00 98.90 151 A 1 
ATOM   1209 O  OH  . TYR A 1 151 ? 6.833   -11.559 0.653   1.00 98.82 151 A 1 
ATOM   1210 N  N   . THR A 1 152 ? 9.889   -14.281 -4.871  1.00 98.95 152 A 1 
ATOM   1211 C  CA  . THR A 1 152 ? 8.704   -15.042 -5.253  1.00 98.90 152 A 1 
ATOM   1212 C  C   . THR A 1 152 ? 8.440   -16.167 -4.258  1.00 98.93 152 A 1 
ATOM   1213 O  O   . THR A 1 152 ? 9.367   -16.715 -3.663  1.00 98.75 152 A 1 
ATOM   1214 C  CB  . THR A 1 152 ? 8.798   -15.628 -6.674  1.00 98.74 152 A 1 
ATOM   1215 O  OG1 . THR A 1 152 ? 9.757   -16.655 -6.743  1.00 96.80 152 A 1 
ATOM   1216 C  CG2 . THR A 1 152 ? 9.175   -14.583 -7.712  1.00 97.16 152 A 1 
ATOM   1217 N  N   . MET A 1 153 ? 7.172   -16.544 -4.107  1.00 98.88 153 A 1 
ATOM   1218 C  CA  . MET A 1 153 ? 6.767   -17.766 -3.405  1.00 98.84 153 A 1 
ATOM   1219 C  C   . MET A 1 153 ? 5.551   -18.380 -4.094  1.00 98.82 153 A 1 
ATOM   1220 O  O   . MET A 1 153 ? 4.622   -17.652 -4.450  1.00 98.67 153 A 1 
ATOM   1221 C  CB  . MET A 1 153 ? 6.405   -17.485 -1.936  1.00 98.26 153 A 1 
ATOM   1222 C  CG  . MET A 1 153 ? 7.619   -17.123 -1.074  1.00 94.24 153 A 1 
ATOM   1223 S  SD  . MET A 1 153 ? 7.302   -17.180 0.706   1.00 96.16 153 A 1 
ATOM   1224 C  CE  . MET A 1 153 ? 5.983   -15.964 0.882   1.00 91.22 153 A 1 
ATOM   1225 N  N   . PRO A 1 154 ? 5.476   -19.710 -4.235  1.00 98.74 154 A 1 
ATOM   1226 C  CA  . PRO A 1 154 ? 4.265   -20.347 -4.725  1.00 98.56 154 A 1 
ATOM   1227 C  C   . PRO A 1 154 ? 3.151   -20.253 -3.669  1.00 98.61 154 A 1 
ATOM   1228 O  O   . PRO A 1 154 ? 3.396   -20.457 -2.478  1.00 98.27 154 A 1 
ATOM   1229 C  CB  . PRO A 1 154 ? 4.671   -21.796 -5.000  1.00 98.02 154 A 1 
ATOM   1230 C  CG  . PRO A 1 154 ? 5.807   -22.036 -4.013  1.00 95.25 154 A 1 
ATOM   1231 C  CD  . PRO A 1 154 ? 6.491   -20.687 -3.890  1.00 98.12 154 A 1 
ATOM   1232 N  N   . PHE A 1 155 ? 1.932   -19.996 -4.104  1.00 98.58 155 A 1 
ATOM   1233 C  CA  . PHE A 1 155 ? 0.774   -20.143 -3.228  1.00 98.41 155 A 1 
ATOM   1234 C  C   . PHE A 1 155 ? 0.591   -21.616 -2.849  1.00 98.28 155 A 1 
ATOM   1235 O  O   . PHE A 1 155 ? 0.798   -22.500 -3.686  1.00 97.75 155 A 1 
ATOM   1236 C  CB  . PHE A 1 155 ? -0.489  -19.593 -3.898  1.00 98.54 155 A 1 
ATOM   1237 C  CG  . PHE A 1 155 ? -0.604  -18.087 -3.892  1.00 98.69 155 A 1 
ATOM   1238 C  CD1 . PHE A 1 155 ? -0.053  -17.325 -4.932  1.00 98.51 155 A 1 
ATOM   1239 C  CD2 . PHE A 1 155 ? -1.264  -17.434 -2.840  1.00 98.48 155 A 1 
ATOM   1240 C  CE1 . PHE A 1 155 ? -0.167  -15.926 -4.930  1.00 98.35 155 A 1 
ATOM   1241 C  CE2 . PHE A 1 155 ? -1.385  -16.036 -2.827  1.00 98.37 155 A 1 
ATOM   1242 C  CZ  . PHE A 1 155 ? -0.834  -15.285 -3.875  1.00 98.54 155 A 1 
ATOM   1243 N  N   . PRO A 1 156 ? 0.163   -21.925 -1.615  1.00 97.98 156 A 1 
ATOM   1244 C  CA  . PRO A 1 156 ? -0.039  -23.296 -1.162  1.00 97.53 156 A 1 
ATOM   1245 C  C   . PRO A 1 156 ? -1.072  -24.053 -2.008  1.00 97.39 156 A 1 
ATOM   1246 O  O   . PRO A 1 156 ? -2.175  -23.565 -2.249  1.00 96.22 156 A 1 
ATOM   1247 C  CB  . PRO A 1 156 ? -0.492  -23.179 0.294   1.00 96.76 156 A 1 
ATOM   1248 C  CG  . PRO A 1 156 ? 0.098   -21.859 0.747   1.00 95.24 156 A 1 
ATOM   1249 C  CD  . PRO A 1 156 ? 0.025   -20.993 -0.498  1.00 97.57 156 A 1 
ATOM   1250 N  N   . ALA A 1 157 ? -0.755  -25.279 -2.408  1.00 95.00 157 A 1 
ATOM   1251 C  CA  . ALA A 1 157 ? -1.627  -26.100 -3.253  1.00 93.84 157 A 1 
ATOM   1252 C  C   . ALA A 1 157 ? -2.989  -26.415 -2.601  1.00 93.70 157 A 1 
ATOM   1253 O  O   . ALA A 1 157 ? -3.999  -26.538 -3.302  1.00 90.79 157 A 1 
ATOM   1254 C  CB  . ALA A 1 157 ? -0.879  -27.384 -3.611  1.00 91.47 157 A 1 
ATOM   1255 N  N   . HIS A 1 158 ? -3.040  -26.484 -1.271  1.00 93.56 158 A 1 
ATOM   1256 C  CA  . HIS A 1 158 ? -4.270  -26.794 -0.528  1.00 93.00 158 A 1 
ATOM   1257 C  C   . HIS A 1 158 ? -5.369  -25.722 -0.642  1.00 94.10 158 A 1 
ATOM   1258 O  O   . HIS A 1 158 ? -6.498  -25.961 -0.218  1.00 92.36 158 A 1 
ATOM   1259 C  CB  . HIS A 1 158 ? -3.928  -27.078 0.943   1.00 91.08 158 A 1 
ATOM   1260 C  CG  . HIS A 1 158 ? -3.539  -25.845 1.716   1.00 88.10 158 A 1 
ATOM   1261 N  ND1 . HIS A 1 158 ? -4.384  -24.828 2.112   1.00 78.09 158 A 1 
ATOM   1262 C  CD2 . HIS A 1 158 ? -2.291  -25.503 2.167   1.00 77.73 158 A 1 
ATOM   1263 C  CE1 . HIS A 1 158 ? -3.677  -23.911 2.765   1.00 76.75 158 A 1 
ATOM   1264 N  NE2 . HIS A 1 158 ? -2.396  -24.284 2.826   1.00 78.64 158 A 1 
ATOM   1265 N  N   . LEU A 1 159 ? -5.079  -24.565 -1.242  1.00 96.22 159 A 1 
ATOM   1266 C  CA  . LEU A 1 159 ? -6.060  -23.496 -1.473  1.00 96.35 159 A 1 
ATOM   1267 C  C   . LEU A 1 159 ? -7.046  -23.802 -2.617  1.00 95.77 159 A 1 
ATOM   1268 O  O   . LEU A 1 159 ? -7.926  -22.992 -2.895  1.00 92.89 159 A 1 
ATOM   1269 C  CB  . LEU A 1 159 ? -5.321  -22.173 -1.725  1.00 96.30 159 A 1 
ATOM   1270 C  CG  . LEU A 1 159 ? -4.497  -21.647 -0.534  1.00 96.54 159 A 1 
ATOM   1271 C  CD1 . LEU A 1 159 ? -3.693  -20.422 -0.983  1.00 95.90 159 A 1 
ATOM   1272 C  CD2 . LEU A 1 159 ? -5.379  -21.241 0.644   1.00 95.84 159 A 1 
ATOM   1273 N  N   . GLY A 1 160 ? -6.911  -24.932 -3.281  1.00 95.21 160 A 1 
ATOM   1274 C  CA  . GLY A 1 160 ? -7.792  -25.312 -4.397  1.00 94.84 160 A 1 
ATOM   1275 C  C   . GLY A 1 160 ? -7.408  -24.656 -5.723  1.00 95.54 160 A 1 
ATOM   1276 O  O   . GLY A 1 160 ? -8.239  -24.521 -6.622  1.00 92.49 160 A 1 
ATOM   1277 N  N   . ILE A 1 161 ? -6.165  -24.259 -5.868  1.00 96.22 161 A 1 
ATOM   1278 C  CA  . ILE A 1 161 ? -5.613  -23.651 -7.082  1.00 96.17 161 A 1 
ATOM   1279 C  C   . ILE A 1 161 ? -5.500  -24.724 -8.175  1.00 96.30 161 A 1 
ATOM   1280 O  O   . ILE A 1 161 ? -4.973  -25.804 -7.941  1.00 94.45 161 A 1 
ATOM   1281 C  CB  . ILE A 1 161 ? -4.252  -23.004 -6.767  1.00 93.82 161 A 1 
ATOM   1282 C  CG1 . ILE A 1 161 ? -4.421  -21.867 -5.736  1.00 86.73 161 A 1 
ATOM   1283 C  CG2 . ILE A 1 161 ? -3.591  -22.459 -8.047  1.00 85.04 161 A 1 
ATOM   1284 C  CD1 . ILE A 1 161 ? -3.099  -21.412 -5.107  1.00 84.79 161 A 1 
ATOM   1285 N  N   . LYS A 1 162 ? -5.978  -24.388 -9.385  1.00 95.97 162 A 1 
ATOM   1286 C  CA  . LYS A 1 162 ? -5.993  -25.321 -10.526 1.00 95.96 162 A 1 
ATOM   1287 C  C   . LYS A 1 162 ? -4.878  -25.071 -11.548 1.00 96.11 162 A 1 
ATOM   1288 O  O   . LYS A 1 162 ? -4.659  -25.900 -12.428 1.00 93.20 162 A 1 
ATOM   1289 C  CB  . LYS A 1 162 ? -7.362  -25.297 -11.213 1.00 94.82 162 A 1 
ATOM   1290 C  CG  . LYS A 1 162 ? -8.466  -25.807 -10.277 1.00 91.79 162 A 1 
ATOM   1291 C  CD  . LYS A 1 162 ? -9.623  -26.403 -11.076 1.00 83.29 162 A 1 
ATOM   1292 C  CE  . LYS A 1 162 ? -10.655 -26.988 -10.123 1.00 77.28 162 A 1 
ATOM   1293 N  NZ  . LYS A 1 162 ? -11.616 -27.872 -10.833 1.00 66.86 162 A 1 
ATOM   1294 N  N   . VAL A 1 163 ? -4.192  -23.953 -11.425 1.00 95.92 163 A 1 
ATOM   1295 C  CA  . VAL A 1 163 ? -3.011  -23.596 -12.215 1.00 96.27 163 A 1 
ATOM   1296 C  C   . VAL A 1 163 ? -1.940  -23.151 -11.224 1.00 96.91 163 A 1 
ATOM   1297 O  O   . VAL A 1 163 ? -2.284  -22.396 -10.318 1.00 95.84 163 A 1 
ATOM   1298 C  CB  . VAL A 1 163 ? -3.333  -22.468 -13.218 1.00 93.91 163 A 1 
ATOM   1299 C  CG1 . VAL A 1 163 ? -2.105  -22.039 -14.014 1.00 85.38 163 A 1 
ATOM   1300 C  CG2 . VAL A 1 163 ? -4.399  -22.907 -14.214 1.00 85.96 163 A 1 
ATOM   1301 N  N   . PRO A 1 164 ? -0.666  -23.565 -11.370 1.00 97.53 164 A 1 
ATOM   1302 C  CA  . PRO A 1 164 ? 0.384   -23.106 -10.463 1.00 97.63 164 A 1 
ATOM   1303 C  C   . PRO A 1 164 ? 0.404   -21.574 -10.382 1.00 98.05 164 A 1 
ATOM   1304 O  O   . PRO A 1 164 ? 0.579   -20.897 -11.389 1.00 97.57 164 A 1 
ATOM   1305 C  CB  . PRO A 1 164 ? 1.688   -23.676 -11.020 1.00 96.95 164 A 1 
ATOM   1306 C  CG  . PRO A 1 164 ? 1.228   -24.904 -11.796 1.00 94.95 164 A 1 
ATOM   1307 C  CD  . PRO A 1 164 ? -0.128  -24.492 -12.348 1.00 96.97 164 A 1 
ATOM   1308 N  N   . LEU A 1 165 ? 0.184   -21.046 -9.181  1.00 98.35 165 A 1 
ATOM   1309 C  CA  . LEU A 1 165 ? 0.062   -19.618 -8.931  1.00 98.48 165 A 1 
ATOM   1310 C  C   . LEU A 1 165 ? 1.158   -19.174 -7.967  1.00 98.52 165 A 1 
ATOM   1311 O  O   . LEU A 1 165 ? 1.386   -19.817 -6.944  1.00 98.45 165 A 1 
ATOM   1312 C  CB  . LEU A 1 165 ? -1.342  -19.311 -8.389  1.00 98.39 165 A 1 
ATOM   1313 C  CG  . LEU A 1 165 ? -1.619  -17.824 -8.137  1.00 98.05 165 A 1 
ATOM   1314 C  CD1 . LEU A 1 165 ? -1.653  -17.033 -9.437  1.00 97.55 165 A 1 
ATOM   1315 C  CD2 . LEU A 1 165 ? -2.966  -17.657 -7.443  1.00 97.56 165 A 1 
ATOM   1316 N  N   . ASN A 1 166 ? 1.813   -18.066 -8.278  1.00 98.75 166 A 1 
ATOM   1317 C  CA  . ASN A 1 166 ? 2.927   -17.535 -7.514  1.00 98.84 166 A 1 
ATOM   1318 C  C   . ASN A 1 166 ? 2.635   -16.121 -7.016  1.00 98.89 166 A 1 
ATOM   1319 O  O   . ASN A 1 166 ? 2.109   -15.294 -7.756  1.00 98.80 166 A 1 
ATOM   1320 C  CB  . ASN A 1 166 ? 4.194   -17.569 -8.368  1.00 98.77 166 A 1 
ATOM   1321 C  CG  . ASN A 1 166 ? 4.554   -18.978 -8.812  1.00 98.67 166 A 1 
ATOM   1322 O  OD1 . ASN A 1 166 ? 5.213   -19.713 -8.098  1.00 94.70 166 A 1 
ATOM   1323 N  ND2 . ASN A 1 166 ? 4.116   -19.385 -9.983  1.00 94.35 166 A 1 
ATOM   1324 N  N   . ALA A 1 167 ? 3.025   -15.833 -5.782  1.00 98.95 167 A 1 
ATOM   1325 C  CA  . ALA A 1 167 ? 3.181   -14.468 -5.312  1.00 98.96 167 A 1 
ATOM   1326 C  C   . ALA A 1 167 ? 4.530   -13.931 -5.792  1.00 98.99 167 A 1 
ATOM   1327 O  O   . ALA A 1 167 ? 5.555   -14.582 -5.614  1.00 98.90 167 A 1 
ATOM   1328 C  CB  . ALA A 1 167 ? 3.077   -14.438 -3.787  1.00 98.85 167 A 1 
ATOM   1329 N  N   . VAL A 1 168 ? 4.533   -12.757 -6.412  1.00 98.95 168 A 1 
ATOM   1330 C  CA  . VAL A 1 168 ? 5.739   -12.063 -6.856  1.00 98.98 168 A 1 
ATOM   1331 C  C   . VAL A 1 168 ? 5.756   -10.693 -6.207  1.00 98.94 168 A 1 
ATOM   1332 O  O   . VAL A 1 168 ? 4.892   -9.867  -6.479  1.00 98.96 168 A 1 
ATOM   1333 C  CB  . VAL A 1 168 ? 5.790   -11.942 -8.389  1.00 98.96 168 A 1 
ATOM   1334 C  CG1 . VAL A 1 168 ? 7.055   -11.219 -8.850  1.00 98.83 168 A 1 
ATOM   1335 C  CG2 . VAL A 1 168 ? 5.740   -13.324 -9.055  1.00 98.84 168 A 1 
ATOM   1336 N  N   . VAL A 1 169 ? 6.732   -10.450 -5.341  1.00 98.98 169 A 1 
ATOM   1337 C  CA  . VAL A 1 169 ? 6.903   -9.176  -4.643  1.00 98.91 169 A 1 
ATOM   1338 C  C   . VAL A 1 169 ? 8.005   -8.379  -5.325  1.00 98.94 169 A 1 
ATOM   1339 O  O   . VAL A 1 169 ? 9.136   -8.846  -5.424  1.00 98.90 169 A 1 
ATOM   1340 C  CB  . VAL A 1 169 ? 7.196   -9.393  -3.152  1.00 98.95 169 A 1 
ATOM   1341 C  CG1 . VAL A 1 169 ? 7.508   -8.076  -2.432  1.00 98.71 169 A 1 
ATOM   1342 C  CG2 . VAL A 1 169 ? 5.989   -10.041 -2.471  1.00 98.72 169 A 1 
ATOM   1343 N  N   . LEU A 1 170 ? 7.677   -7.171  -5.771  1.00 98.98 170 A 1 
ATOM   1344 C  CA  . LEU A 1 170 ? 8.633   -6.208  -6.303  1.00 98.96 170 A 1 
ATOM   1345 C  C   . LEU A 1 170 ? 8.914   -5.115  -5.269  1.00 98.93 170 A 1 
ATOM   1346 O  O   . LEU A 1 170 ? 7.998   -4.595  -4.636  1.00 98.81 170 A 1 
ATOM   1347 C  CB  . LEU A 1 170 ? 8.118   -5.590  -7.613  1.00 98.93 170 A 1 
ATOM   1348 C  CG  . LEU A 1 170 ? 7.901   -6.577  -8.770  1.00 98.68 170 A 1 
ATOM   1349 C  CD1 . LEU A 1 170 ? 7.454   -5.809  -10.023 1.00 98.32 170 A 1 
ATOM   1350 C  CD2 . LEU A 1 170 ? 9.181   -7.338  -9.122  1.00 98.20 170 A 1 
ATOM   1351 N  N   . ASN A 1 171 ? 10.186  -4.724  -5.165  1.00 98.84 171 A 1 
ATOM   1352 C  CA  . ASN A 1 171 ? 10.594  -3.557  -4.388  1.00 98.65 171 A 1 
ATOM   1353 C  C   . ASN A 1 171 ? 10.601  -2.312  -5.276  1.00 98.63 171 A 1 
ATOM   1354 O  O   . ASN A 1 171 ? 11.621  -1.942  -5.853  1.00 98.27 171 A 1 
ATOM   1355 C  CB  . ASN A 1 171 ? 11.944  -3.833  -3.725  1.00 98.45 171 A 1 
ATOM   1356 C  CG  . ASN A 1 171 ? 12.379  -2.668  -2.852  1.00 98.25 171 A 1 
ATOM   1357 O  OD1 . ASN A 1 171 ? 11.669  -1.694  -2.660  1.00 96.84 171 A 1 
ATOM   1358 N  ND2 . ASN A 1 171 ? 13.559  -2.752  -2.300  1.00 95.98 171 A 1 
ATOM   1359 N  N   . THR A 1 172 ? 9.454   -1.643  -5.391  1.00 98.75 172 A 1 
ATOM   1360 C  CA  . THR A 1 172 ? 9.360   -0.411  -6.183  1.00 98.72 172 A 1 
ATOM   1361 C  C   . THR A 1 172 ? 9.836   0.837   -5.450  1.00 98.68 172 A 1 
ATOM   1362 O  O   . THR A 1 172 ? 9.944   1.890   -6.061  1.00 98.37 172 A 1 
ATOM   1363 C  CB  . THR A 1 172 ? 7.949   -0.202  -6.743  1.00 98.78 172 A 1 
ATOM   1364 O  OG1 . THR A 1 172 ? 6.996   -0.269  -5.711  1.00 98.38 172 A 1 
ATOM   1365 C  CG2 . THR A 1 172 ? 7.615   -1.270  -7.774  1.00 97.95 172 A 1 
ATOM   1366 N  N   . VAL A 1 173 ? 10.221  0.725   -4.178  1.00 98.54 173 A 1 
ATOM   1367 C  CA  . VAL A 1 173 ? 10.939  1.810   -3.482  1.00 98.48 173 A 1 
ATOM   1368 C  C   . VAL A 1 173 ? 12.268  2.102   -4.172  1.00 98.25 173 A 1 
ATOM   1369 O  O   . VAL A 1 173 ? 12.726  3.241   -4.170  1.00 97.75 173 A 1 
ATOM   1370 C  CB  . VAL A 1 173 ? 11.165  1.481   -1.993  1.00 98.34 173 A 1 
ATOM   1371 C  CG1 . VAL A 1 173 ? 11.815  2.644   -1.256  1.00 97.99 173 A 1 
ATOM   1372 C  CG2 . VAL A 1 173 ? 9.843   1.147   -1.281  1.00 97.96 173 A 1 
ATOM   1373 N  N   . LEU A 1 174 ? 12.848  1.123   -4.866  1.00 98.17 174 A 1 
ATOM   1374 C  CA  . LEU A 1 174 ? 14.028  1.319   -5.721  1.00 97.99 174 A 1 
ATOM   1375 C  C   . LEU A 1 174 ? 13.779  2.316   -6.857  1.00 97.87 174 A 1 
ATOM   1376 O  O   . LEU A 1 174 ? 14.722  2.945   -7.324  1.00 97.49 174 A 1 
ATOM   1377 C  CB  . LEU A 1 174 ? 14.464  -0.025  -6.322  1.00 97.77 174 A 1 
ATOM   1378 C  CG  . LEU A 1 174 ? 14.865  -1.115  -5.311  1.00 97.46 174 A 1 
ATOM   1379 C  CD1 . LEU A 1 174 ? 15.263  -2.380  -6.068  1.00 96.99 174 A 1 
ATOM   1380 C  CD2 . LEU A 1 174 ? 16.029  -0.679  -4.430  1.00 96.85 174 A 1 
ATOM   1381 N  N   . TYR A 1 175 ? 12.531  2.472   -7.274  1.00 98.16 175 A 1 
ATOM   1382 C  CA  . TYR A 1 175 ? 12.154  3.343   -8.390  1.00 98.24 175 A 1 
ATOM   1383 C  C   . TYR A 1 175 ? 11.537  4.664   -7.946  1.00 98.27 175 A 1 
ATOM   1384 O  O   . TYR A 1 175 ? 11.263  5.526   -8.784  1.00 97.87 175 A 1 
ATOM   1385 C  CB  . TYR A 1 175 ? 11.197  2.585   -9.313  1.00 98.31 175 A 1 
ATOM   1386 C  CG  . TYR A 1 175 ? 11.659  1.199   -9.730  1.00 98.42 175 A 1 
ATOM   1387 C  CD1 . TYR A 1 175 ? 13.018  0.932   -9.952  1.00 98.24 175 A 1 
ATOM   1388 C  CD2 . TYR A 1 175 ? 10.719  0.164   -9.893  1.00 98.28 175 A 1 
ATOM   1389 C  CE1 . TYR A 1 175 ? 13.444  -0.350  -10.328 1.00 98.22 175 A 1 
ATOM   1390 C  CE2 . TYR A 1 175 ? 11.133  -1.112  -10.277 1.00 98.23 175 A 1 
ATOM   1391 C  CZ  . TYR A 1 175 ? 12.496  -1.368  -10.488 1.00 98.35 175 A 1 
ATOM   1392 O  OH  . TYR A 1 175 ? 12.919  -2.608  -10.868 1.00 98.12 175 A 1 
ATOM   1393 N  N   . TYR A 1 176 ? 11.317  4.846   -6.657  1.00 98.20 176 A 1 
ATOM   1394 C  CA  . TYR A 1 176 ? 10.644  6.024   -6.117  1.00 98.17 176 A 1 
ATOM   1395 C  C   . TYR A 1 176 ? 11.467  7.291   -6.384  1.00 97.92 176 A 1 
ATOM   1396 O  O   . TYR A 1 176 ? 12.670  7.322   -6.146  1.00 97.27 176 A 1 
ATOM   1397 C  CB  . TYR A 1 176 ? 10.387  5.820   -4.623  1.00 98.03 176 A 1 
ATOM   1398 C  CG  . TYR A 1 176 ? 9.451   6.808   -3.959  1.00 98.01 176 A 1 
ATOM   1399 C  CD1 . TYR A 1 176 ? 8.386   7.398   -4.661  1.00 97.54 176 A 1 
ATOM   1400 C  CD2 . TYR A 1 176 ? 9.607   7.098   -2.597  1.00 97.55 176 A 1 
ATOM   1401 C  CE1 . TYR A 1 176 ? 7.478   8.255   -4.012  1.00 97.08 176 A 1 
ATOM   1402 C  CE2 . TYR A 1 176 ? 8.705   7.945   -1.933  1.00 97.09 176 A 1 
ATOM   1403 C  CZ  . TYR A 1 176 ? 7.639   8.519   -2.641  1.00 97.18 176 A 1 
ATOM   1404 O  OH  . TYR A 1 176 ? 6.744   9.323   -1.992  1.00 96.49 176 A 1 
ATOM   1405 N  N   . ASN A 1 177 ? 10.826  8.364   -6.843  1.00 97.80 177 A 1 
ATOM   1406 C  CA  . ASN A 1 177 ? 11.506  9.598   -7.229  1.00 97.39 177 A 1 
ATOM   1407 C  C   . ASN A 1 177 ? 12.116  10.391  -6.057  1.00 97.35 177 A 1 
ATOM   1408 O  O   . ASN A 1 177 ? 12.857  11.339  -6.281  1.00 95.97 177 A 1 
ATOM   1409 C  CB  . ASN A 1 177 ? 10.578  10.438  -8.126  1.00 95.99 177 A 1 
ATOM   1410 C  CG  . ASN A 1 177 ? 9.318   10.919  -7.437  1.00 94.28 177 A 1 
ATOM   1411 O  OD1 . ASN A 1 177 ? 9.153   10.842  -6.235  1.00 87.24 177 A 1 
ATOM   1412 N  ND2 . ASN A 1 177 ? 8.391   11.434  -8.204  1.00 86.59 177 A 1 
ATOM   1413 N  N   . TYR A 1 178 ? 11.874  9.968   -4.815  1.00 97.42 178 A 1 
ATOM   1414 C  CA  . TYR A 1 178 ? 12.586  10.460  -3.632  1.00 97.05 178 A 1 
ATOM   1415 C  C   . TYR A 1 178 ? 13.771  9.582   -3.218  1.00 97.03 178 A 1 
ATOM   1416 O  O   . TYR A 1 178 ? 14.498  9.935   -2.287  1.00 95.69 178 A 1 
ATOM   1417 C  CB  . TYR A 1 178 ? 11.600  10.657  -2.475  1.00 96.46 178 A 1 
ATOM   1418 C  CG  . TYR A 1 178 ? 10.610  11.773  -2.709  1.00 95.34 178 A 1 
ATOM   1419 C  CD1 . TYR A 1 178 ? 10.992  13.108  -2.490  1.00 92.19 178 A 1 
ATOM   1420 C  CD2 . TYR A 1 178 ? 9.311   11.497  -3.149  1.00 92.04 178 A 1 
ATOM   1421 C  CE1 . TYR A 1 178 ? 10.083  14.156  -2.713  1.00 90.51 178 A 1 
ATOM   1422 C  CE2 . TYR A 1 178 ? 8.391   12.538  -3.379  1.00 90.58 178 A 1 
ATOM   1423 C  CZ  . TYR A 1 178 ? 8.792   13.867  -3.160  1.00 90.94 178 A 1 
ATOM   1424 O  OH  . TYR A 1 178 ? 7.899   14.887  -3.387  1.00 88.53 178 A 1 
ATOM   1425 N  N   . ASN A 1 179 ? 14.006  8.454   -3.892  1.00 96.78 179 A 1 
ATOM   1426 C  CA  . ASN A 1 179 ? 15.139  7.582   -3.621  1.00 96.81 179 A 1 
ATOM   1427 C  C   . ASN A 1 179 ? 16.379  8.065   -4.388  1.00 96.50 179 A 1 
ATOM   1428 O  O   . ASN A 1 179 ? 16.604  7.701   -5.539  1.00 95.84 179 A 1 
ATOM   1429 C  CB  . ASN A 1 179 ? 14.771  6.130   -3.935  1.00 96.86 179 A 1 
ATOM   1430 C  CG  . ASN A 1 179 ? 15.854  5.157   -3.512  1.00 97.09 179 A 1 
ATOM   1431 O  OD1 . ASN A 1 179 ? 16.957  5.527   -3.128  1.00 95.91 179 A 1 
ATOM   1432 N  ND2 . ASN A 1 179 ? 15.553  3.880   -3.561  1.00 95.69 179 A 1 
ATOM   1433 N  N   . LYS A 1 180 ? 17.213  8.857   -3.729  1.00 95.95 180 A 1 
ATOM   1434 C  CA  . LYS A 1 180 ? 18.421  9.435   -4.340  1.00 95.30 180 A 1 
ATOM   1435 C  C   . LYS A 1 180 ? 19.495  8.395   -4.645  1.00 94.91 180 A 1 
ATOM   1436 O  O   . LYS A 1 180 ? 20.387  8.679   -5.435  1.00 92.64 180 A 1 
ATOM   1437 C  CB  . LYS A 1 180 ? 18.986  10.542  -3.443  1.00 94.72 180 A 1 
ATOM   1438 C  CG  . LYS A 1 180 ? 18.010  11.711  -3.280  1.00 91.29 180 A 1 
ATOM   1439 C  CD  . LYS A 1 180 ? 18.652  12.819  -2.443  1.00 83.28 180 A 1 
ATOM   1440 C  CE  . LYS A 1 180 ? 17.680  13.985  -2.307  1.00 75.83 180 A 1 
ATOM   1441 N  NZ  . LYS A 1 180 ? 18.279  15.097  -1.532  1.00 65.24 180 A 1 
ATOM   1442 N  N   . GLN A 1 181 ? 19.436  7.211   -4.051  1.00 95.14 181 A 1 
ATOM   1443 C  CA  . GLN A 1 181 ? 20.436  6.165   -4.266  1.00 94.26 181 A 1 
ATOM   1444 C  C   . GLN A 1 181 ? 20.311  5.490   -5.634  1.00 94.18 181 A 1 
ATOM   1445 O  O   . GLN A 1 181 ? 21.255  4.843   -6.078  1.00 91.23 181 A 1 
ATOM   1446 C  CB  . GLN A 1 181 ? 20.329  5.098   -3.167  1.00 92.97 181 A 1 
ATOM   1447 C  CG  . GLN A 1 181 ? 20.560  5.644   -1.758  1.00 89.33 181 A 1 
ATOM   1448 C  CD  . GLN A 1 181 ? 20.639  4.525   -0.718  1.00 84.35 181 A 1 
ATOM   1449 O  OE1 . GLN A 1 181 ? 20.579  3.345   -1.019  1.00 76.71 181 A 1 
ATOM   1450 N  NE2 . GLN A 1 181 ? 20.808  4.853   0.534   1.00 73.91 181 A 1 
ATOM   1451 N  N   . THR A 1 182 ? 19.173  5.622   -6.294  1.00 95.49 182 A 1 
ATOM   1452 C  CA  . THR A 1 182 ? 18.864  4.900   -7.530  1.00 95.36 182 A 1 
ATOM   1453 C  C   . THR A 1 182 ? 18.570  5.817   -8.716  1.00 94.29 182 A 1 
ATOM   1454 O  O   . THR A 1 182 ? 18.286  5.330   -9.804  1.00 91.53 182 A 1 
ATOM   1455 C  CB  . THR A 1 182 ? 17.691  3.942   -7.310  1.00 95.19 182 A 1 
ATOM   1456 O  OG1 . THR A 1 182 ? 16.568  4.643   -6.831  1.00 93.83 182 A 1 
ATOM   1457 C  CG2 . THR A 1 182 ? 18.037  2.858   -6.292  1.00 93.74 182 A 1 
ATOM   1458 N  N   . MET A 1 183 ? 18.664  7.126   -8.531  1.00 93.68 183 A 1 
ATOM   1459 C  CA  . MET A 1 183 ? 18.292  8.128   -9.533  1.00 91.65 183 A 1 
ATOM   1460 C  C   . MET A 1 183 ? 18.979  7.926   -10.884 1.00 89.85 183 A 1 
ATOM   1461 O  O   . MET A 1 183 ? 18.332  8.055   -11.928 1.00 83.35 183 A 1 
ATOM   1462 C  CB  . MET A 1 183 ? 18.612  9.520   -8.964  1.00 88.72 183 A 1 
ATOM   1463 C  CG  . MET A 1 183 ? 18.187  10.647  -9.901  1.00 81.49 183 A 1 
ATOM   1464 S  SD  . MET A 1 183 ? 18.378  12.297  -9.182  1.00 78.64 183 A 1 
ATOM   1465 C  CE  . MET A 1 183 ? 17.854  13.297  -10.585 1.00 70.44 183 A 1 
ATOM   1466 N  N   . ASP A 1 184 ? 20.257  7.565   -10.883 1.00 87.70 184 A 1 
ATOM   1467 C  CA  . ASP A 1 184 ? 21.083  7.436   -12.093 1.00 85.71 184 A 1 
ATOM   1468 C  C   . ASP A 1 184 ? 21.273  5.979   -12.545 1.00 85.86 184 A 1 
ATOM   1469 O  O   . ASP A 1 184 ? 22.033  5.701   -13.473 1.00 77.17 184 A 1 
ATOM   1470 C  CB  . ASP A 1 184 ? 22.431  8.128   -11.858 1.00 80.72 184 A 1 
ATOM   1471 C  CG  . ASP A 1 184 ? 22.285  9.604   -11.479 1.00 72.31 184 A 1 
ATOM   1472 O  OD1 . ASP A 1 184 ? 21.474  10.298  -12.122 1.00 65.57 184 A 1 
ATOM   1473 O  OD2 . ASP A 1 184 ? 22.984  10.017  -10.540 1.00 67.01 184 A 1 
ATOM   1474 N  N   . SER A 1 185 ? 20.608  5.034   -11.911 1.00 85.11 185 A 1 
ATOM   1475 C  CA  . SER A 1 185 ? 20.723  3.618   -12.258 1.00 81.69 185 A 1 
ATOM   1476 C  C   . SER A 1 185 ? 19.841  3.273   -13.461 1.00 84.23 185 A 1 
ATOM   1477 O  O   . SER A 1 185 ? 18.830  3.913   -13.729 1.00 76.43 185 A 1 
ATOM   1478 C  CB  . SER A 1 185 ? 20.356  2.741   -11.069 1.00 73.79 185 A 1 
ATOM   1479 O  OG  . SER A 1 185 ? 21.232  2.975   -9.984  1.00 68.77 185 A 1 
ATOM   1480 N  N   . THR A 1 186 ? 20.210  2.210   -14.170 1.00 89.28 186 A 1 
ATOM   1481 C  CA  . THR A 1 186 ? 19.411  1.695   -15.291 1.00 90.72 186 A 1 
ATOM   1482 C  C   . THR A 1 186 ? 18.570  0.486   -14.911 1.00 93.04 186 A 1 
ATOM   1483 O  O   . THR A 1 186 ? 17.459  0.325   -15.415 1.00 89.79 186 A 1 
ATOM   1484 C  CB  . THR A 1 186 ? 20.312  1.336   -16.474 1.00 86.07 186 A 1 
ATOM   1485 O  OG1 . THR A 1 186 ? 21.331  0.452   -16.062 1.00 80.15 186 A 1 
ATOM   1486 C  CG2 . THR A 1 186 ? 20.988  2.576   -17.065 1.00 78.59 186 A 1 
ATOM   1487 N  N   . ASP A 1 187 ? 19.074  -0.350  -14.011 1.00 96.04 187 A 1 
ATOM   1488 C  CA  . ASP A 1 187 ? 18.352  -1.480  -13.430 1.00 96.52 187 A 1 
ATOM   1489 C  C   . ASP A 1 187 ? 18.782  -1.677  -11.967 1.00 96.43 187 A 1 
ATOM   1490 O  O   . ASP A 1 187 ? 19.663  -2.490  -11.683 1.00 95.66 187 A 1 
ATOM   1491 C  CB  . ASP A 1 187 ? 18.574  -2.743  -14.278 1.00 96.52 187 A 1 
ATOM   1492 C  CG  . ASP A 1 187 ? 17.671  -3.898  -13.818 1.00 97.07 187 A 1 
ATOM   1493 O  OD1 . ASP A 1 187 ? 16.753  -3.652  -13.003 1.00 96.73 187 A 1 
ATOM   1494 O  OD2 . ASP A 1 187 ? 17.840  -5.020  -14.328 1.00 96.72 187 A 1 
ATOM   1495 N  N   . PRO A 1 188 ? 18.225  -0.916  -11.024 1.00 96.53 188 A 1 
ATOM   1496 C  CA  . PRO A 1 188 ? 18.618  -0.983  -9.626  1.00 96.63 188 A 1 
ATOM   1497 C  C   . PRO A 1 188 ? 18.501  -2.399  -9.061  1.00 96.82 188 A 1 
ATOM   1498 O  O   . PRO A 1 188 ? 17.425  -3.006  -9.099  1.00 96.55 188 A 1 
ATOM   1499 C  CB  . PRO A 1 188 ? 17.695  -0.007  -8.891  1.00 96.08 188 A 1 
ATOM   1500 C  CG  . PRO A 1 188 ? 17.326  1.001   -9.970  1.00 94.80 188 A 1 
ATOM   1501 C  CD  . PRO A 1 188 ? 17.259  0.155   -11.234 1.00 96.35 188 A 1 
ATOM   1502 N  N   . LEU A 1 189 ? 19.613  -2.920  -8.562  1.00 96.12 189 A 1 
ATOM   1503 C  CA  . LEU A 1 189 ? 19.737  -4.269  -7.992  1.00 96.28 189 A 1 
ATOM   1504 C  C   . LEU A 1 189 ? 19.289  -5.396  -8.940  1.00 96.48 189 A 1 
ATOM   1505 O  O   . LEU A 1 189 ? 18.943  -6.484  -8.478  1.00 95.98 189 A 1 
ATOM   1506 C  CB  . LEU A 1 189 ? 19.058  -4.325  -6.609  1.00 96.06 189 A 1 
ATOM   1507 C  CG  . LEU A 1 189 ? 19.600  -3.320  -5.580  1.00 95.32 189 A 1 
ATOM   1508 C  CD1 . LEU A 1 189 ? 18.817  -3.452  -4.274  1.00 94.12 189 A 1 
ATOM   1509 C  CD2 . LEU A 1 189 ? 21.072  -3.559  -5.278  1.00 93.74 189 A 1 
ATOM   1510 N  N   . GLY A 1 190 ? 19.282  -5.159  -10.249 1.00 96.63 190 A 1 
ATOM   1511 C  CA  . GLY A 1 190 ? 18.949  -6.160  -11.256 1.00 96.82 190 A 1 
ATOM   1512 C  C   . GLY A 1 190 ? 17.483  -6.599  -11.273 1.00 97.57 190 A 1 
ATOM   1513 O  O   . GLY A 1 190 ? 17.160  -7.643  -11.840 1.00 97.54 190 A 1 
ATOM   1514 N  N   . GLN A 1 191 ? 16.585  -5.841  -10.652 1.00 97.47 191 A 1 
ATOM   1515 C  CA  . GLN A 1 191 ? 15.195  -6.270  -10.471 1.00 97.97 191 A 1 
ATOM   1516 C  C   . GLN A 1 191 ? 14.433  -6.446  -11.784 1.00 98.43 191 A 1 
ATOM   1517 O  O   . GLN A 1 191 ? 13.651  -7.386  -11.900 1.00 98.60 191 A 1 
ATOM   1518 C  CB  . GLN A 1 191 ? 14.464  -5.300  -9.540  1.00 97.84 191 A 1 
ATOM   1519 C  CG  . GLN A 1 191 ? 13.041  -5.790  -9.215  1.00 97.71 191 A 1 
ATOM   1520 C  CD  . GLN A 1 191 ? 12.338  -4.933  -8.167  1.00 98.12 191 A 1 
ATOM   1521 O  OE1 . GLN A 1 191 ? 11.994  -5.395  -7.092  1.00 93.51 191 A 1 
ATOM   1522 N  NE2 . GLN A 1 191 ? 12.089  -3.683  -8.447  1.00 94.59 191 A 1 
ATOM   1523 N  N   . PHE A 1 192 ? 14.636  -5.588  -12.780 1.00 98.43 192 A 1 
ATOM   1524 C  CA  . PHE A 1 192 ? 13.951  -5.732  -14.069 1.00 98.51 192 A 1 
ATOM   1525 C  C   . PHE A 1 192 ? 14.387  -6.996  -14.816 1.00 98.79 192 A 1 
ATOM   1526 O  O   . PHE A 1 192 ? 13.541  -7.718  -15.338 1.00 98.75 192 A 1 
ATOM   1527 C  CB  . PHE A 1 192 ? 14.187  -4.500  -14.953 1.00 98.49 192 A 1 
ATOM   1528 C  CG  . PHE A 1 192 ? 13.373  -3.283  -14.585 1.00 98.47 192 A 1 
ATOM   1529 C  CD1 . PHE A 1 192 ? 11.973  -3.318  -14.692 1.00 98.14 192 A 1 
ATOM   1530 C  CD2 . PHE A 1 192 ? 14.003  -2.103  -14.172 1.00 98.14 192 A 1 
ATOM   1531 C  CE1 . PHE A 1 192 ? 11.211  -2.181  -14.385 1.00 97.90 192 A 1 
ATOM   1532 C  CE2 . PHE A 1 192 ? 13.241  -0.965  -13.865 1.00 97.86 192 A 1 
ATOM   1533 C  CZ  . PHE A 1 192 ? 11.845  -1.007  -13.968 1.00 98.00 192 A 1 
ATOM   1534 N  N   . GLU A 1 193 ? 15.688  -7.280  -14.838 1.00 98.64 193 A 1 
ATOM   1535 C  CA  . GLU A 1 193 ? 16.221  -8.495  -15.453 1.00 98.69 193 A 1 
ATOM   1536 C  C   . GLU A 1 193 ? 15.753  -9.751  -14.705 1.00 98.70 193 A 1 
ATOM   1537 O  O   . GLU A 1 193 ? 15.305  -10.730 -15.319 1.00 98.73 193 A 1 
ATOM   1538 C  CB  . GLU A 1 193 ? 17.747  -8.405  -15.483 1.00 98.33 193 A 1 
ATOM   1539 C  CG  . GLU A 1 193 ? 18.370  -9.605  -16.213 1.00 90.73 193 A 1 
ATOM   1540 C  CD  . GLU A 1 193 ? 19.897  -9.520  -16.301 1.00 80.65 193 A 1 
ATOM   1541 O  OE1 . GLU A 1 193 ? 20.487  -8.478  -15.910 1.00 74.92 193 A 1 
ATOM   1542 O  OE2 . GLU A 1 193 ? 20.502  -10.491 -16.762 1.00 74.72 193 A 1 
ATOM   1543 N  N   . TRP A 1 194 ? 15.786  -9.719  -13.378 1.00 98.77 194 A 1 
ATOM   1544 C  CA  . TRP A 1 194 ? 15.253  -10.785 -12.532 1.00 98.87 194 A 1 
ATOM   1545 C  C   . TRP A 1 194 ? 13.765  -11.027 -12.806 1.00 98.90 194 A 1 
ATOM   1546 O  O   . TRP A 1 194 ? 13.362  -12.168 -13.035 1.00 98.89 194 A 1 
ATOM   1547 C  CB  . TRP A 1 194 ? 15.492  -10.418 -11.063 1.00 98.83 194 A 1 
ATOM   1548 C  CG  . TRP A 1 194 ? 14.810  -11.328 -10.094 1.00 98.84 194 A 1 
ATOM   1549 C  CD1 . TRP A 1 194 ? 15.300  -12.491 -9.607  1.00 98.71 194 A 1 
ATOM   1550 C  CD2 . TRP A 1 194 ? 13.493  -11.156 -9.494  1.00 98.82 194 A 1 
ATOM   1551 N  NE1 . TRP A 1 194 ? 14.389  -13.051 -8.742  1.00 98.66 194 A 1 
ATOM   1552 C  CE2 . TRP A 1 194 ? 13.262  -12.268 -8.641  1.00 98.76 194 A 1 
ATOM   1553 C  CE3 . TRP A 1 194 ? 12.487  -10.172 -9.592  1.00 98.77 194 A 1 
ATOM   1554 C  CZ2 . TRP A 1 194 ? 12.067  -12.402 -7.896  1.00 98.64 194 A 1 
ATOM   1555 C  CZ3 . TRP A 1 194 ? 11.303  -10.310 -8.852  1.00 98.69 194 A 1 
ATOM   1556 C  CH2 . TRP A 1 194 ? 11.096  -11.407 -8.017  1.00 98.65 194 A 1 
ATOM   1557 N  N   . PHE A 1 195 ? 12.952  -9.979  -12.844 1.00 98.90 195 A 1 
ATOM   1558 C  CA  . PHE A 1 195 ? 11.522  -10.080 -13.101 1.00 98.92 195 A 1 
ATOM   1559 C  C   . PHE A 1 195 ? 11.236  -10.698 -14.469 1.00 98.94 195 A 1 
ATOM   1560 O  O   . PHE A 1 195 ? 10.417  -11.604 -14.576 1.00 98.93 195 A 1 
ATOM   1561 C  CB  . PHE A 1 195 ? 10.874  -8.698  -12.979 1.00 98.95 195 A 1 
ATOM   1562 C  CG  . PHE A 1 195 ? 9.385   -8.713  -13.194 1.00 98.95 195 A 1 
ATOM   1563 C  CD1 . PHE A 1 195 ? 8.526   -9.202  -12.195 1.00 98.86 195 A 1 
ATOM   1564 C  CD2 . PHE A 1 195 ? 8.837   -8.245  -14.395 1.00 98.87 195 A 1 
ATOM   1565 C  CE1 . PHE A 1 195 ? 7.141   -9.215  -12.389 1.00 98.79 195 A 1 
ATOM   1566 C  CE2 . PHE A 1 195 ? 7.442   -8.256  -14.595 1.00 98.79 195 A 1 
ATOM   1567 C  CZ  . PHE A 1 195 ? 6.599   -8.740  -13.586 1.00 98.85 195 A 1 
ATOM   1568 N  N   . LYS A 1 196 ? 11.952  -10.254 -15.510 1.00 98.97 196 A 1 
ATOM   1569 C  CA  . LYS A 1 196 ? 11.846  -10.842 -16.842 1.00 98.86 196 A 1 
ATOM   1570 C  C   . LYS A 1 196 ? 12.149  -12.336 -16.823 1.00 98.99 196 A 1 
ATOM   1571 O  O   . LYS A 1 196 ? 11.388  -13.126 -17.375 1.00 98.88 196 A 1 
ATOM   1572 C  CB  . LYS A 1 196 ? 12.779  -10.105 -17.812 1.00 98.77 196 A 1 
ATOM   1573 C  CG  . LYS A 1 196 ? 12.581  -10.603 -19.247 1.00 96.73 196 A 1 
ATOM   1574 C  CD  . LYS A 1 196 ? 13.567  -9.952  -20.231 1.00 94.60 196 A 1 
ATOM   1575 C  CE  . LYS A 1 196 ? 13.275  -10.414 -21.656 1.00 87.50 196 A 1 
ATOM   1576 N  NZ  . LYS A 1 196 ? 13.278  -11.891 -21.805 1.00 79.99 196 A 1 
ATOM   1577 N  N   . THR A 1 197 ? 13.227  -12.739 -16.160 1.00 98.96 197 A 1 
ATOM   1578 C  CA  . THR A 1 197 ? 13.631  -14.150 -16.050 1.00 98.96 197 A 1 
ATOM   1579 C  C   . THR A 1 197 ? 12.559  -14.994 -15.357 1.00 98.96 197 A 1 
ATOM   1580 O  O   . THR A 1 197 ? 12.197  -16.071 -15.845 1.00 98.85 197 A 1 
ATOM   1581 C  CB  . THR A 1 197 ? 14.966  -14.266 -15.298 1.00 98.77 197 A 1 
ATOM   1582 O  OG1 . THR A 1 197 ? 15.959  -13.544 -15.993 1.00 96.42 197 A 1 
ATOM   1583 C  CG2 . THR A 1 197 ? 15.450  -15.706 -15.184 1.00 95.79 197 A 1 
ATOM   1584 N  N   . VAL A 1 198 ? 12.008  -14.494 -14.253 1.00 98.90 198 A 1 
ATOM   1585 C  CA  . VAL A 1 198 ? 10.928  -15.153 -13.515 1.00 98.93 198 A 1 
ATOM   1586 C  C   . VAL A 1 198 ? 9.682   -15.308 -14.390 1.00 98.99 198 A 1 
ATOM   1587 O  O   . VAL A 1 198 ? 9.128   -16.406 -14.502 1.00 98.90 198 A 1 
ATOM   1588 C  CB  . VAL A 1 198 ? 10.614  -14.375 -12.218 1.00 98.88 198 A 1 
ATOM   1589 C  CG1 . VAL A 1 198 ? 9.313   -14.824 -11.551 1.00 98.49 198 A 1 
ATOM   1590 C  CG2 . VAL A 1 198 ? 11.749  -14.548 -11.205 1.00 98.56 198 A 1 
ATOM   1591 N  N   . MET A 1 199 ? 9.246   -14.238 -15.035 1.00 98.96 199 A 1 
ATOM   1592 C  CA  . MET A 1 199 ? 8.020   -14.231 -15.836 1.00 98.90 199 A 1 
ATOM   1593 C  C   . MET A 1 199 ? 8.143   -15.065 -17.110 1.00 98.98 199 A 1 
ATOM   1594 O  O   . MET A 1 199 ? 7.198   -15.783 -17.456 1.00 98.88 199 A 1 
ATOM   1595 C  CB  . MET A 1 199 ? 7.632   -12.788 -16.177 1.00 98.93 199 A 1 
ATOM   1596 C  CG  . MET A 1 199 ? 7.150   -12.024 -14.939 1.00 98.50 199 A 1 
ATOM   1597 S  SD  . MET A 1 199 ? 5.573   -12.629 -14.295 1.00 98.11 199 A 1 
ATOM   1598 C  CE  . MET A 1 199 ? 5.711   -12.046 -12.613 1.00 95.35 199 A 1 
ATOM   1599 N  N   . ASP A 1 200 ? 9.292   -15.050 -17.772 1.00 98.99 200 A 1 
ATOM   1600 C  CA  . ASP A 1 200 ? 9.561   -15.935 -18.906 1.00 98.90 200 A 1 
ATOM   1601 C  C   . ASP A 1 200 ? 9.483   -17.414 -18.481 1.00 98.93 200 A 1 
ATOM   1602 O  O   . ASP A 1 200 ? 8.892   -18.235 -19.186 1.00 98.78 200 A 1 
ATOM   1603 C  CB  . ASP A 1 200 ? 10.951  -15.626 -19.511 1.00 98.87 200 A 1 
ATOM   1604 C  CG  . ASP A 1 200 ? 11.011  -14.348 -20.348 1.00 98.42 200 A 1 
ATOM   1605 O  OD1 . ASP A 1 200 ? 9.951   -13.855 -20.788 1.00 97.01 200 A 1 
ATOM   1606 O  OD2 . ASP A 1 200 ? 12.143  -13.872 -20.628 1.00 96.95 200 A 1 
ATOM   1607 N  N   . GLY A 1 201 ? 10.014  -17.735 -17.314 1.00 98.96 201 A 1 
ATOM   1608 C  CA  . GLY A 1 201 ? 9.906   -19.068 -16.727 1.00 98.84 201 A 1 
ATOM   1609 C  C   . GLY A 1 201 ? 8.458   -19.481 -16.457 1.00 98.93 201 A 1 
ATOM   1610 O  O   . GLY A 1 201 ? 8.048   -20.587 -16.823 1.00 98.70 201 A 1 
ATOM   1611 N  N   . TYR A 1 202 ? 7.668   -18.596 -15.885 1.00 98.85 202 A 1 
ATOM   1612 C  CA  . TYR A 1 202 ? 6.253   -18.855 -15.622 1.00 98.85 202 A 1 
ATOM   1613 C  C   . TYR A 1 202 ? 5.454   -19.037 -16.921 1.00 98.85 202 A 1 
ATOM   1614 O  O   . TYR A 1 202 ? 4.703   -20.003 -17.032 1.00 98.67 202 A 1 
ATOM   1615 C  CB  . TYR A 1 202 ? 5.648   -17.733 -14.775 1.00 98.88 202 A 1 
ATOM   1616 C  CG  . TYR A 1 202 ? 6.130   -17.628 -13.339 1.00 98.88 202 A 1 
ATOM   1617 C  CD1 . TYR A 1 202 ? 6.857   -18.662 -12.716 1.00 98.74 202 A 1 
ATOM   1618 C  CD2 . TYR A 1 202 ? 5.814   -16.473 -12.601 1.00 98.76 202 A 1 
ATOM   1619 C  CE1 . TYR A 1 202 ? 7.269   -18.546 -11.377 1.00 98.69 202 A 1 
ATOM   1620 C  CE2 . TYR A 1 202 ? 6.220   -16.347 -11.264 1.00 98.69 202 A 1 
ATOM   1621 C  CZ  . TYR A 1 202 ? 6.948   -17.386 -10.659 1.00 98.76 202 A 1 
ATOM   1622 O  OH  . TYR A 1 202 ? 7.353   -17.259 -9.353  1.00 98.51 202 A 1 
ATOM   1623 N  N   . ARG A 1 203 ? 5.664   -18.182 -17.899 1.00 98.80 203 A 1 
ATOM   1624 C  CA  . ARG A 1 203 ? 5.020   -18.302 -19.217 1.00 98.87 203 A 1 
ATOM   1625 C  C   . ARG A 1 203 ? 5.343   -19.649 -19.861 1.00 98.77 203 A 1 
ATOM   1626 O  O   . ARG A 1 203 ? 4.439   -20.353 -20.291 1.00 98.43 203 A 1 
ATOM   1627 C  CB  . ARG A 1 203 ? 5.449   -17.123 -20.104 1.00 98.63 203 A 1 
ATOM   1628 C  CG  . ARG A 1 203 ? 4.823   -17.203 -21.496 1.00 97.78 203 A 1 
ATOM   1629 C  CD  . ARG A 1 203 ? 5.262   -16.009 -22.356 1.00 97.17 203 A 1 
ATOM   1630 N  NE  . ARG A 1 203 ? 4.524   -14.804 -21.994 1.00 96.74 203 A 1 
ATOM   1631 C  CZ  . ARG A 1 203 ? 4.903   -13.550 -22.183 1.00 97.47 203 A 1 
ATOM   1632 N  NH1 . ARG A 1 203 ? 6.085   -13.244 -22.648 1.00 93.00 203 A 1 
ATOM   1633 N  NH2 . ARG A 1 203 ? 4.078   -12.585 -21.910 1.00 92.85 203 A 1 
ATOM   1634 N  N   . LYS A 1 204 ? 6.620   -20.013 -19.890 1.00 98.85 204 A 1 
ATOM   1635 C  CA  . LYS A 1 204 ? 7.073   -21.266 -20.505 1.00 98.72 204 A 1 
ATOM   1636 C  C   . LYS A 1 204 ? 6.482   -22.512 -19.842 1.00 98.78 204 A 1 
ATOM   1637 O  O   . LYS A 1 204 ? 6.263   -23.521 -20.512 1.00 98.29 204 A 1 
ATOM   1638 C  CB  . LYS A 1 204 ? 8.609   -21.293 -20.479 1.00 98.55 204 A 1 
ATOM   1639 C  CG  . LYS A 1 204 ? 9.192   -22.515 -21.214 1.00 88.64 204 A 1 
ATOM   1640 C  CD  . LYS A 1 204 ? 10.714  -22.457 -21.207 1.00 86.59 204 A 1 
ATOM   1641 C  CE  . LYS A 1 204 ? 11.263  -23.684 -21.929 1.00 74.85 204 A 1 
ATOM   1642 N  NZ  . LYS A 1 204 ? 12.754  -23.688 -21.942 1.00 66.76 204 A 1 
ATOM   1643 N  N   . THR A 1 205 ? 6.220   -22.461 -18.548 1.00 98.63 205 A 1 
ATOM   1644 C  CA  . THR A 1 205 ? 5.728   -23.594 -17.750 1.00 98.49 205 A 1 
ATOM   1645 C  C   . THR A 1 205 ? 4.227   -23.516 -17.445 1.00 98.38 205 A 1 
ATOM   1646 O  O   . THR A 1 205 ? 3.713   -24.361 -16.716 1.00 97.55 205 A 1 
ATOM   1647 C  CB  . THR A 1 205 ? 6.544   -23.763 -16.469 1.00 98.27 205 A 1 
ATOM   1648 O  OG1 . THR A 1 205 ? 6.528   -22.580 -15.704 1.00 97.10 205 A 1 
ATOM   1649 C  CG2 . THR A 1 205 ? 8.003   -24.095 -16.766 1.00 96.58 205 A 1 
ATOM   1650 N  N   . GLY A 1 206 ? 3.506   -22.534 -17.992 1.00 98.30 206 A 1 
ATOM   1651 C  CA  . GLY A 1 206 ? 2.068   -22.368 -17.787 1.00 98.16 206 A 1 
ATOM   1652 C  C   . GLY A 1 206 ? 1.677   -21.931 -16.375 1.00 98.14 206 A 1 
ATOM   1653 O  O   . GLY A 1 206 ? 0.543   -22.156 -15.953 1.00 97.20 206 A 1 
ATOM   1654 N  N   . GLN A 1 207 ? 2.597   -21.340 -15.640 1.00 98.30 207 A 1 
ATOM   1655 C  CA  . GLN A 1 207 ? 2.343   -20.781 -14.313 1.00 98.33 207 A 1 
ATOM   1656 C  C   . GLN A 1 207 ? 1.783   -19.369 -14.412 1.00 98.43 207 A 1 
ATOM   1657 O  O   . GLN A 1 207 ? 1.969   -18.669 -15.411 1.00 98.17 207 A 1 
ATOM   1658 C  CB  . GLN A 1 207 ? 3.606   -20.792 -13.458 1.00 98.19 207 A 1 
ATOM   1659 C  CG  . GLN A 1 207 ? 4.216   -22.189 -13.306 1.00 97.48 207 A 1 
ATOM   1660 C  CD  . GLN A 1 207 ? 5.370   -22.203 -12.320 1.00 97.36 207 A 1 
ATOM   1661 O  OE1 . GLN A 1 207 ? 5.215   -21.820 -11.170 1.00 91.99 207 A 1 
ATOM   1662 N  NE2 . GLN A 1 207 ? 6.541   -22.629 -12.728 1.00 91.91 207 A 1 
ATOM   1663 N  N   . ARG A 1 208 ? 1.114   -18.929 -13.353 1.00 98.41 208 A 1 
ATOM   1664 C  CA  . ARG A 1 208 ? 0.563   -17.578 -13.248 1.00 98.56 208 A 1 
ATOM   1665 C  C   . ARG A 1 208 ? 1.058   -16.872 -11.989 1.00 98.66 208 A 1 
ATOM   1666 O  O   . ARG A 1 208 ? 1.628   -17.501 -11.093 1.00 98.55 208 A 1 
ATOM   1667 C  CB  . ARG A 1 208 ? -0.969  -17.621 -13.340 1.00 98.14 208 A 1 
ATOM   1668 C  CG  . ARG A 1 208 ? -1.401  -18.184 -14.699 1.00 95.67 208 A 1 
ATOM   1669 C  CD  . ARG A 1 208 ? -2.893  -18.039 -14.921 1.00 89.61 208 A 1 
ATOM   1670 N  NE  . ARG A 1 208 ? -3.270  -18.695 -16.181 1.00 84.62 208 A 1 
ATOM   1671 C  CZ  . ARG A 1 208 ? -4.489  -18.793 -16.669 1.00 78.00 208 A 1 
ATOM   1672 N  NH1 . ARG A 1 208 ? -5.515  -18.263 -16.074 1.00 72.35 208 A 1 
ATOM   1673 N  NH2 . ARG A 1 208 ? -4.694  -19.453 -17.771 1.00 75.55 208 A 1 
ATOM   1674 N  N   . ALA A 1 209 ? 0.835   -15.559 -11.944 1.00 98.78 209 A 1 
ATOM   1675 C  CA  . ALA A 1 209 ? 1.312   -14.728 -10.855 1.00 98.86 209 A 1 
ATOM   1676 C  C   . ALA A 1 209 ? 0.287   -13.691 -10.398 1.00 98.80 209 A 1 
ATOM   1677 O  O   . ALA A 1 209 ? -0.435  -13.106 -11.211 1.00 98.76 209 A 1 
ATOM   1678 C  CB  . ALA A 1 209 ? 2.627   -14.060 -11.274 1.00 98.75 209 A 1 
ATOM   1679 N  N   . ILE A 1 210 ? 0.288   -13.424 -9.106  1.00 98.94 210 A 1 
ATOM   1680 C  CA  . ILE A 1 210 ? -0.214  -12.188 -8.532  1.00 98.96 210 A 1 
ATOM   1681 C  C   . ILE A 1 210 ? 1.010   -11.375 -8.117  1.00 98.95 210 A 1 
ATOM   1682 O  O   . ILE A 1 210 ? 1.814   -11.836 -7.301  1.00 98.94 210 A 1 
ATOM   1683 C  CB  . ILE A 1 210 ? -1.182  -12.447 -7.367  1.00 98.86 210 A 1 
ATOM   1684 C  CG1 . ILE A 1 210 ? -2.436  -13.186 -7.883  1.00 98.41 210 A 1 
ATOM   1685 C  CG2 . ILE A 1 210 ? -1.569  -11.120 -6.693  1.00 98.62 210 A 1 
ATOM   1686 C  CD1 . ILE A 1 210 ? -3.367  -13.680 -6.775  1.00 96.89 210 A 1 
ATOM   1687 N  N   . VAL A 1 211 ? 1.172   -10.206 -8.696  1.00 98.90 211 A 1 
ATOM   1688 C  CA  . VAL A 1 211 ? 2.301   -9.319  -8.398  1.00 98.98 211 A 1 
ATOM   1689 C  C   . VAL A 1 211 ? 1.886   -8.341  -7.310  1.00 98.95 211 A 1 
ATOM   1690 O  O   . VAL A 1 211 ? 0.772   -7.825  -7.338  1.00 98.94 211 A 1 
ATOM   1691 C  CB  . VAL A 1 211 ? 2.807   -8.603  -9.658  1.00 98.95 211 A 1 
ATOM   1692 C  CG1 . VAL A 1 211 ? 4.043   -7.749  -9.363  1.00 98.75 211 A 1 
ATOM   1693 C  CG2 . VAL A 1 211 ? 3.185   -9.604  -10.752 1.00 98.74 211 A 1 
ATOM   1694 N  N   . SER A 1 212 ? 2.763   -8.065  -6.357  1.00 98.91 212 A 1 
ATOM   1695 C  CA  . SER A 1 212 ? 2.544   -7.019  -5.369  1.00 98.97 212 A 1 
ATOM   1696 C  C   . SER A 1 212 ? 3.763   -6.111  -5.243  1.00 98.95 212 A 1 
ATOM   1697 O  O   . SER A 1 212 ? 4.902   -6.541  -5.415  1.00 98.88 212 A 1 
ATOM   1698 C  CB  . SER A 1 212 ? 2.103   -7.604  -4.020  1.00 98.70 212 A 1 
ATOM   1699 O  OG  . SER A 1 212 ? 3.064   -8.499  -3.519  1.00 85.52 212 A 1 
ATOM   1700 N  N   . MET A 1 213 ? 3.516   -4.834  -4.979  1.00 98.90 213 A 1 
ATOM   1701 C  CA  . MET A 1 213 ? 4.546   -3.811  -4.825  1.00 98.92 213 A 1 
ATOM   1702 C  C   . MET A 1 213 ? 3.994   -2.683  -3.963  1.00 98.97 213 A 1 
ATOM   1703 O  O   . MET A 1 213 ? 2.787   -2.452  -3.959  1.00 98.71 213 A 1 
ATOM   1704 C  CB  . MET A 1 213 ? 4.992   -3.299  -6.204  1.00 98.60 213 A 1 
ATOM   1705 C  CG  . MET A 1 213 ? 3.866   -2.628  -7.005  1.00 97.85 213 A 1 
ATOM   1706 S  SD  . MET A 1 213 ? 4.238   -2.347  -8.761  1.00 98.18 213 A 1 
ATOM   1707 C  CE  . MET A 1 213 ? 4.222   -4.032  -9.357  1.00 95.94 213 A 1 
ATOM   1708 N  N   . HIS A 1 214 ? 4.860   -1.971  -3.247  1.00 98.97 214 A 1 
ATOM   1709 C  CA  . HIS A 1 214 ? 4.373   -0.891  -2.394  1.00 98.95 214 A 1 
ATOM   1710 C  C   . HIS A 1 214 ? 3.855   0.286   -3.227  1.00 98.80 214 A 1 
ATOM   1711 O  O   . HIS A 1 214 ? 2.712   0.704   -3.069  1.00 98.53 214 A 1 
ATOM   1712 C  CB  . HIS A 1 214 ? 5.464   -0.467  -1.408  1.00 98.84 214 A 1 
ATOM   1713 C  CG  . HIS A 1 214 ? 4.960   0.560   -0.439  1.00 98.83 214 A 1 
ATOM   1714 N  ND1 . HIS A 1 214 ? 3.859   0.405   0.387   1.00 98.27 214 A 1 
ATOM   1715 C  CD2 . HIS A 1 214 ? 5.436   1.830   -0.258  1.00 98.31 214 A 1 
ATOM   1716 C  CE1 . HIS A 1 214 ? 3.685   1.553   1.040   1.00 98.25 214 A 1 
ATOM   1717 N  NE2 . HIS A 1 214 ? 4.618   2.436   0.678   1.00 98.28 214 A 1 
ATOM   1718 N  N   . ILE A 1 215 ? 4.678   0.768   -4.147  1.00 98.88 215 A 1 
ATOM   1719 C  CA  . ILE A 1 215 ? 4.393   1.953   -4.967  1.00 98.83 215 A 1 
ATOM   1720 C  C   . ILE A 1 215 ? 4.045   1.515   -6.389  1.00 98.87 215 A 1 
ATOM   1721 O  O   . ILE A 1 215 ? 4.911   1.026   -7.122  1.00 98.75 215 A 1 
ATOM   1722 C  CB  . ILE A 1 215 ? 5.569   2.948   -4.935  1.00 98.78 215 A 1 
ATOM   1723 C  CG1 . ILE A 1 215 ? 6.085   3.181   -3.490  1.00 98.37 215 A 1 
ATOM   1724 C  CG2 . ILE A 1 215 ? 5.129   4.267   -5.586  1.00 98.35 215 A 1 
ATOM   1725 C  CD1 . ILE A 1 215 ? 7.270   4.137   -3.384  1.00 97.68 215 A 1 
ATOM   1726 N  N   . CYS A 1 216 ? 2.807   1.705   -6.800  1.00 98.76 216 A 1 
ATOM   1727 C  CA  . CYS A 1 216 ? 2.382   1.494   -8.173  1.00 98.62 216 A 1 
ATOM   1728 C  C   . CYS A 1 216 ? 2.973   2.565   -9.111  1.00 98.64 216 A 1 
ATOM   1729 O  O   . CYS A 1 216 ? 3.178   3.700   -8.694  1.00 97.82 216 A 1 
ATOM   1730 C  CB  . CYS A 1 216 ? 0.849   1.518   -8.241  1.00 97.73 216 A 1 
ATOM   1731 S  SG  . CYS A 1 216 ? 0.025   -0.077  -8.529  1.00 93.68 216 A 1 
ATOM   1732 N  N   . PRO A 1 217 ? 3.198   2.257   -10.398 1.00 98.61 217 A 1 
ATOM   1733 C  CA  . PRO A 1 217 ? 3.467   3.282   -11.392 1.00 98.51 217 A 1 
ATOM   1734 C  C   . PRO A 1 217 ? 2.271   4.224   -11.562 1.00 98.51 217 A 1 
ATOM   1735 O  O   . PRO A 1 217 ? 1.127   3.876   -11.254 1.00 97.65 217 A 1 
ATOM   1736 C  CB  . PRO A 1 217 ? 3.784   2.520   -12.682 1.00 97.88 217 A 1 
ATOM   1737 C  CG  . PRO A 1 217 ? 3.006   1.223   -12.520 1.00 95.56 217 A 1 
ATOM   1738 C  CD  . PRO A 1 217 ? 3.076   0.950   -11.030 1.00 98.23 217 A 1 
ATOM   1739 N  N   . GLY A 1 218 ? 2.536   5.420   -12.064 1.00 98.35 218 A 1 
ATOM   1740 C  CA  . GLY A 1 218 ? 1.546   6.469   -12.260 1.00 98.18 218 A 1 
ATOM   1741 C  C   . GLY A 1 218 ? 1.644   7.582   -11.217 1.00 98.12 218 A 1 
ATOM   1742 O  O   . GLY A 1 218 ? 2.721   7.890   -10.702 1.00 97.04 218 A 1 
ATOM   1743 N  N   . VAL A 1 219 ? 0.514   8.206   -10.927 1.00 97.91 219 A 1 
ATOM   1744 C  CA  . VAL A 1 219 ? 0.427   9.418   -10.099 1.00 97.73 219 A 1 
ATOM   1745 C  C   . VAL A 1 219 ? -0.473  9.201   -8.884  1.00 97.89 219 A 1 
ATOM   1746 O  O   . VAL A 1 219 ? -1.270  8.270   -8.844  1.00 97.07 219 A 1 
ATOM   1747 C  CB  . VAL A 1 219 ? -0.069  10.618  -10.923 1.00 96.83 219 A 1 
ATOM   1748 C  CG1 . VAL A 1 219 ? 0.839   10.882  -12.126 1.00 94.31 219 A 1 
ATOM   1749 C  CG2 . VAL A 1 219 ? -1.508  10.445  -11.425 1.00 94.10 219 A 1 
ATOM   1750 N  N   . ALA A 1 220 ? -0.390  10.107  -7.910  1.00 97.10 220 A 1 
ATOM   1751 C  CA  . ALA A 1 220 ? -1.400  10.237  -6.869  1.00 96.93 220 A 1 
ATOM   1752 C  C   . ALA A 1 220 ? -2.453  11.256  -7.323  1.00 96.75 220 A 1 
ATOM   1753 O  O   . ALA A 1 220 ? -2.253  12.464  -7.208  1.00 94.70 220 A 1 
ATOM   1754 C  CB  . ALA A 1 220 ? -0.725  10.629  -5.553  1.00 96.14 220 A 1 
ATOM   1755 N  N   . GLU A 1 221 ? -3.570  10.807  -7.857  1.00 95.88 221 A 1 
ATOM   1756 C  CA  . GLU A 1 221 ? -4.522  11.656  -8.579  1.00 95.20 221 A 1 
ATOM   1757 C  C   . GLU A 1 221 ? -5.195  12.751  -7.733  1.00 94.93 221 A 1 
ATOM   1758 O  O   . GLU A 1 221 ? -5.740  13.698  -8.296  1.00 92.44 221 A 1 
ATOM   1759 C  CB  . GLU A 1 221 ? -5.572  10.808  -9.316  1.00 93.57 221 A 1 
ATOM   1760 C  CG  . GLU A 1 221 ? -6.382  9.827   -8.470  1.00 91.48 221 A 1 
ATOM   1761 C  CD  . GLU A 1 221 ? -5.717  8.454   -8.410  1.00 93.33 221 A 1 
ATOM   1762 O  OE1 . GLU A 1 221 ? -4.753  8.274   -7.652  1.00 89.98 221 A 1 
ATOM   1763 O  OE2 . GLU A 1 221 ? -6.118  7.552   -9.173  1.00 90.63 221 A 1 
ATOM   1764 N  N   . ARG A 1 222 ? -5.114  12.678  -6.404  1.00 93.76 222 A 1 
ATOM   1765 C  CA  . ARG A 1 222 ? -5.600  13.751  -5.535  1.00 92.57 222 A 1 
ATOM   1766 C  C   . ARG A 1 222 ? -4.695  14.983  -5.478  1.00 92.61 222 A 1 
ATOM   1767 O  O   . ARG A 1 222 ? -5.068  15.978  -4.876  1.00 90.80 222 A 1 
ATOM   1768 C  CB  . ARG A 1 222 ? -5.893  13.203  -4.128  1.00 90.19 222 A 1 
ATOM   1769 C  CG  . ARG A 1 222 ? -4.622  12.841  -3.348  1.00 84.04 222 A 1 
ATOM   1770 C  CD  . ARG A 1 222 ? -4.951  12.272  -1.972  1.00 83.76 222 A 1 
ATOM   1771 N  NE  . ARG A 1 222 ? -5.479  13.313  -1.074  1.00 81.07 222 A 1 
ATOM   1772 C  CZ  . ARG A 1 222 ? -5.791  13.138  0.207   1.00 80.14 222 A 1 
ATOM   1773 N  NH1 . ARG A 1 222 ? -5.663  11.978  0.781   1.00 74.13 222 A 1 
ATOM   1774 N  NH2 . ARG A 1 222 ? -6.222  14.132  0.915   1.00 72.63 222 A 1 
ATOM   1775 N  N   . PHE A 1 223 ? -3.508  14.911  -6.065  1.00 94.71 223 A 1 
ATOM   1776 C  CA  . PHE A 1 223 ? -2.535  15.993  -6.122  1.00 94.42 223 A 1 
ATOM   1777 C  C   . PHE A 1 223 ? -2.087  16.239  -7.567  1.00 95.08 223 A 1 
ATOM   1778 O  O   . PHE A 1 223 ? -2.118  15.346  -8.387  1.00 92.96 223 A 1 
ATOM   1779 C  CB  . PHE A 1 223 ? -1.325  15.657  -5.251  1.00 92.87 223 A 1 
ATOM   1780 C  CG  . PHE A 1 223 ? -1.642  15.300  -3.815  1.00 91.18 223 A 1 
ATOM   1781 C  CD1 . PHE A 1 223 ? -2.173  16.262  -2.947  1.00 87.46 223 A 1 
ATOM   1782 C  CD2 . PHE A 1 223 ? -1.397  14.008  -3.332  1.00 86.90 223 A 1 
ATOM   1783 C  CE1 . PHE A 1 223 ? -2.455  15.948  -1.614  1.00 85.52 223 A 1 
ATOM   1784 C  CE2 . PHE A 1 223 ? -1.672  13.682  -1.996  1.00 84.88 223 A 1 
ATOM   1785 C  CZ  . PHE A 1 223 ? -2.204  14.652  -1.137  1.00 84.80 223 A 1 
ATOM   1786 N  N   . ASN A 1 224 ? -1.704  17.510  -7.915  1.00 93.88 224 A 1 
ATOM   1787 C  CA  . ASN A 1 224 ? -1.045  17.846  -9.116  1.00 94.54 224 A 1 
ATOM   1788 C  C   . ASN A 1 224 ? 0.425   17.607  -8.974  1.00 94.12 224 A 1 
ATOM   1789 O  O   . ASN A 1 224 ? 0.982   17.703  -7.927  1.00 90.94 224 A 1 
ATOM   1790 C  CB  . ASN A 1 224 ? -1.380  19.262  -9.507  1.00 93.80 224 A 1 
ATOM   1791 C  CG  . ASN A 1 224 ? -2.739  19.481  -9.839  1.00 92.21 224 A 1 
ATOM   1792 O  OD1 . ASN A 1 224 ? -3.404  18.619  -10.441 1.00 88.18 224 A 1 
ATOM   1793 N  ND2 . ASN A 1 224 ? -3.402  20.318  -9.758  1.00 88.37 224 A 1 
ATOM   1794 N  N   . TYR A 1 225 ? 1.155   17.298  -10.055 1.00 93.54 225 A 1 
ATOM   1795 C  CA  . TYR A 1 225 ? 2.593   17.017  -10.104 1.00 92.70 225 A 1 
ATOM   1796 C  C   . TYR A 1 225 ? 2.999   15.877  -9.169  1.00 93.12 225 A 1 
ATOM   1797 O  O   . TYR A 1 225 ? 3.945   15.977  -8.397  1.00 89.71 225 A 1 
ATOM   1798 C  CB  . TYR A 1 225 ? 3.397   18.294  -9.859  1.00 91.36 225 A 1 
ATOM   1799 C  CG  . TYR A 1 225 ? 2.923   19.472  -10.672 1.00 87.86 225 A 1 
ATOM   1800 C  CD1 . TYR A 1 225 ? 3.231   19.561  -12.035 1.00 84.70 225 A 1 
ATOM   1801 C  CD2 . TYR A 1 225 ? 2.133   20.482  -10.076 1.00 85.32 225 A 1 
ATOM   1802 C  CE1 . TYR A 1 225 ? 2.781   20.643  -12.796 1.00 82.46 225 A 1 
ATOM   1803 C  CE2 . TYR A 1 225 ? 1.679   21.560  -10.832 1.00 82.04 225 A 1 
ATOM   1804 C  CZ  . TYR A 1 225 ? 2.003   21.642  -12.195 1.00 82.68 225 A 1 
ATOM   1805 O  OH  . TYR A 1 225 ? 1.557   22.703  -12.940 1.00 78.12 225 A 1 
ATOM   1806 N  N   . SER A 1 226 ? 2.243   14.787  -9.224  1.00 94.92 226 A 1 
ATOM   1807 C  CA  . SER A 1 226 ? 2.274   13.725  -8.224  1.00 95.06 226 A 1 
ATOM   1808 C  C   . SER A 1 226 ? 2.803   12.393  -8.751  1.00 96.12 226 A 1 
ATOM   1809 O  O   . SER A 1 226 ? 2.472   11.334  -8.218  1.00 94.63 226 A 1 
ATOM   1810 C  CB  . SER A 1 226 ? 0.881   13.587  -7.607  1.00 92.72 226 A 1 
ATOM   1811 O  OG  . SER A 1 226 ? -0.063  13.235  -8.592  1.00 89.51 226 A 1 
ATOM   1812 N  N   . ASP A 1 227 ? 3.635   12.441  -9.802  1.00 96.22 227 A 1 
ATOM   1813 C  CA  . ASP A 1 227 ? 4.375   11.285  -10.300 1.00 96.62 227 A 1 
ATOM   1814 C  C   . ASP A 1 227 ? 5.149   10.621  -9.160  1.00 97.23 227 A 1 
ATOM   1815 O  O   . ASP A 1 227 ? 5.860   11.290  -8.408  1.00 96.05 227 A 1 
ATOM   1816 C  CB  . ASP A 1 227 ? 5.337   11.721  -11.409 1.00 95.40 227 A 1 
ATOM   1817 C  CG  . ASP A 1 227 ? 4.586   12.358  -12.570 1.00 90.98 227 A 1 
ATOM   1818 O  OD1 . ASP A 1 227 ? 4.306   13.573  -12.483 1.00 84.63 227 A 1 
ATOM   1819 O  OD2 . ASP A 1 227 ? 4.256   11.618  -13.527 1.00 84.77 227 A 1 
ATOM   1820 N  N   . GLN A 1 228 ? 5.015   9.304   -9.034  1.00 98.08 228 A 1 
ATOM   1821 C  CA  . GLN A 1 228 ? 5.596   8.565   -7.920  1.00 98.18 228 A 1 
ATOM   1822 C  C   . GLN A 1 228 ? 6.986   8.020   -8.236  1.00 98.30 228 A 1 
ATOM   1823 O  O   . GLN A 1 228 ? 7.866   8.033   -7.378  1.00 97.53 228 A 1 
ATOM   1824 C  CB  . GLN A 1 228 ? 4.654   7.424   -7.511  1.00 97.77 228 A 1 
ATOM   1825 C  CG  . GLN A 1 228 ? 3.279   7.903   -7.032  1.00 96.59 228 A 1 
ATOM   1826 C  CD  . GLN A 1 228 ? 3.398   8.870   -5.864  1.00 96.08 228 A 1 
ATOM   1827 O  OE1 . GLN A 1 228 ? 3.822   8.506   -4.781  1.00 88.77 228 A 1 
ATOM   1828 N  NE2 . GLN A 1 228 ? 3.064   10.119  -6.055  1.00 87.72 228 A 1 
ATOM   1829 N  N   . LEU A 1 229 ? 7.200   7.552   -9.450  1.00 98.26 229 A 1 
ATOM   1830 C  CA  . LEU A 1 229 ? 8.440   6.904   -9.859  1.00 98.39 229 A 1 
ATOM   1831 C  C   . LEU A 1 229 ? 9.235   7.817   -10.791 1.00 98.04 229 A 1 
ATOM   1832 O  O   . LEU A 1 229 ? 8.669   8.650   -11.493 1.00 97.61 229 A 1 
ATOM   1833 C  CB  . LEU A 1 229 ? 8.133   5.550   -10.513 1.00 98.44 229 A 1 
ATOM   1834 C  CG  . LEU A 1 229 ? 7.212   4.608   -9.714  1.00 98.22 229 A 1 
ATOM   1835 C  CD1 . LEU A 1 229 ? 7.097   3.272   -10.438 1.00 98.09 229 A 1 
ATOM   1836 C  CD2 . LEU A 1 229 ? 7.725   4.348   -8.297  1.00 98.08 229 A 1 
ATOM   1837 N  N   . TYR A 1 230 ? 10.559  7.634   -10.838 1.00 98.19 230 A 1 
ATOM   1838 C  CA  . TYR A 1 230 ? 11.353  8.253   -11.893 1.00 97.92 230 A 1 
ATOM   1839 C  C   . TYR A 1 230 ? 10.806  7.837   -13.271 1.00 98.02 230 A 1 
ATOM   1840 O  O   . TYR A 1 230 ? 10.487  6.663   -13.445 1.00 97.76 230 A 1 
ATOM   1841 C  CB  . TYR A 1 230 ? 12.821  7.840   -11.774 1.00 97.58 230 A 1 
ATOM   1842 C  CG  . TYR A 1 230 ? 13.544  8.444   -10.597 1.00 97.36 230 A 1 
ATOM   1843 C  CD1 . TYR A 1 230 ? 13.780  9.832   -10.544 1.00 96.50 230 A 1 
ATOM   1844 C  CD2 . TYR A 1 230 ? 14.022  7.631   -9.552  1.00 96.67 230 A 1 
ATOM   1845 C  CE1 . TYR A 1 230 ? 14.472  10.404  -9.468  1.00 95.92 230 A 1 
ATOM   1846 C  CE2 . TYR A 1 230 ? 14.716  8.186   -8.472  1.00 95.94 230 A 1 
ATOM   1847 C  CZ  . TYR A 1 230 ? 14.936  9.568   -8.439  1.00 96.08 230 A 1 
ATOM   1848 O  OH  . TYR A 1 230 ? 15.615  10.123  -7.371  1.00 94.60 230 A 1 
ATOM   1849 N  N   . PRO A 1 231 ? 10.721  8.737   -14.252 1.00 97.25 231 A 1 
ATOM   1850 C  CA  . PRO A 1 231 ? 10.077  8.456   -15.538 1.00 96.99 231 A 1 
ATOM   1851 C  C   . PRO A 1 231 ? 10.604  7.195   -16.229 1.00 97.33 231 A 1 
ATOM   1852 O  O   . PRO A 1 231 ? 9.820   6.357   -16.680 1.00 97.01 231 A 1 
ATOM   1853 C  CB  . PRO A 1 231 ? 10.309  9.708   -16.387 1.00 95.78 231 A 1 
ATOM   1854 C  CG  . PRO A 1 231 ? 10.393  10.822  -15.352 1.00 92.91 231 A 1 
ATOM   1855 C  CD  . PRO A 1 231 ? 11.079  10.150  -14.169 1.00 95.90 231 A 1 
ATOM   1856 N  N   . GLN A 1 232 ? 11.925  7.011   -16.254 1.00 96.89 232 A 1 
ATOM   1857 C  CA  . GLN A 1 232 ? 12.543  5.845   -16.891 1.00 96.68 232 A 1 
ATOM   1858 C  C   . GLN A 1 232 ? 12.173  4.519   -16.217 1.00 97.41 232 A 1 
ATOM   1859 O  O   . GLN A 1 232 ? 12.110  3.489   -16.887 1.00 97.12 232 A 1 
ATOM   1860 C  CB  . GLN A 1 232 ? 14.072  6.023   -16.968 1.00 95.21 232 A 1 
ATOM   1861 C  CG  . GLN A 1 232 ? 14.860  5.994   -15.648 1.00 90.14 232 A 1 
ATOM   1862 C  CD  . GLN A 1 232 ? 14.885  7.310   -14.872 1.00 88.95 232 A 1 
ATOM   1863 O  OE1 . GLN A 1 232 ? 14.088  8.215   -15.071 1.00 83.91 232 A 1 
ATOM   1864 N  NE2 . GLN A 1 232 ? 15.817  7.451   -13.953 1.00 82.27 232 A 1 
ATOM   1865 N  N   . TYR A 1 233 ? 11.924  4.523   -14.911 1.00 97.91 233 A 1 
ATOM   1866 C  CA  . TYR A 1 233 ? 11.479  3.328   -14.195 1.00 98.26 233 A 1 
ATOM   1867 C  C   . TYR A 1 233 ? 9.976   3.132   -14.318 1.00 98.41 233 A 1 
ATOM   1868 O  O   . TYR A 1 233 ? 9.535   1.998   -14.488 1.00 98.36 233 A 1 
ATOM   1869 C  CB  . TYR A 1 233 ? 11.887  3.393   -12.721 1.00 98.18 233 A 1 
ATOM   1870 C  CG  . TYR A 1 233 ? 13.369  3.549   -12.463 1.00 98.12 233 A 1 
ATOM   1871 C  CD1 . TYR A 1 233 ? 14.329  2.872   -13.247 1.00 97.60 233 A 1 
ATOM   1872 C  CD2 . TYR A 1 233 ? 13.797  4.372   -11.418 1.00 97.61 233 A 1 
ATOM   1873 C  CE1 . TYR A 1 233 ? 15.691  3.036   -13.000 1.00 97.21 233 A 1 
ATOM   1874 C  CE2 . TYR A 1 233 ? 15.163  4.547   -11.156 1.00 97.21 233 A 1 
ATOM   1875 C  CZ  . TYR A 1 233 ? 16.103  3.884   -11.958 1.00 97.33 233 A 1 
ATOM   1876 O  OH  . TYR A 1 233 ? 17.437  4.074   -11.716 1.00 96.44 233 A 1 
ATOM   1877 N  N   . ASN A 1 234 ? 9.208   4.208   -14.268 1.00 98.27 234 A 1 
ATOM   1878 C  CA  . ASN A 1 234 ? 7.761   4.157   -14.460 1.00 98.33 234 A 1 
ATOM   1879 C  C   . ASN A 1 234 ? 7.406   3.465   -15.776 1.00 98.55 234 A 1 
ATOM   1880 O  O   . ASN A 1 234 ? 6.689   2.466   -15.775 1.00 98.56 234 A 1 
ATOM   1881 C  CB  . ASN A 1 234 ? 7.199   5.587   -14.424 1.00 98.25 234 A 1 
ATOM   1882 C  CG  . ASN A 1 234 ? 5.690   5.552   -14.474 1.00 98.16 234 A 1 
ATOM   1883 O  OD1 . ASN A 1 234 ? 5.029   5.384   -13.458 1.00 96.21 234 A 1 
ATOM   1884 N  ND2 . ASN A 1 234 ? 5.098   5.660   -15.648 1.00 96.28 234 A 1 
ATOM   1885 N  N   . ASP A 1 235 ? 7.959   3.968   -16.878 1.00 98.05 235 A 1 
ATOM   1886 C  CA  . ASP A 1 235 ? 7.615   3.487   -18.210 1.00 97.90 235 A 1 
ATOM   1887 C  C   . ASP A 1 235 ? 8.063   2.038   -18.398 1.00 98.34 235 A 1 
ATOM   1888 O  O   . ASP A 1 235 ? 7.302   1.195   -18.875 1.00 98.14 235 A 1 
ATOM   1889 C  CB  . ASP A 1 235 ? 8.235   4.415   -19.260 1.00 97.10 235 A 1 
ATOM   1890 C  CG  . ASP A 1 235 ? 7.696   5.849   -19.207 1.00 93.33 235 A 1 
ATOM   1891 O  OD1 . ASP A 1 235 ? 6.759   6.126   -18.425 1.00 90.33 235 A 1 
ATOM   1892 O  OD2 . ASP A 1 235 ? 8.250   6.687   -19.952 1.00 89.42 235 A 1 
ATOM   1893 N  N   . ARG A 1 236 ? 9.280   1.710   -17.953 1.00 98.18 236 A 1 
ATOM   1894 C  CA  . ARG A 1 236 ? 9.797   0.340   -18.015 1.00 98.29 236 A 1 
ATOM   1895 C  C   . ARG A 1 236 ? 8.989   -0.625  -17.146 1.00 98.52 236 A 1 
ATOM   1896 O  O   . ARG A 1 236 ? 8.780   -1.772  -17.550 1.00 98.56 236 A 1 
ATOM   1897 C  CB  . ARG A 1 236 ? 11.284  0.330   -17.636 1.00 98.00 236 A 1 
ATOM   1898 C  CG  . ARG A 1 236 ? 11.931  -1.033  -17.901 1.00 96.43 236 A 1 
ATOM   1899 C  CD  . ARG A 1 236 ? 13.432  -0.978  -17.651 1.00 94.91 236 A 1 
ATOM   1900 N  NE  . ARG A 1 236 ? 14.078  -2.267  -17.931 1.00 93.38 236 A 1 
ATOM   1901 C  CZ  . ARG A 1 236 ? 15.363  -2.551  -17.779 1.00 91.65 236 A 1 
ATOM   1902 N  NH1 . ARG A 1 236 ? 16.208  -1.656  -17.349 1.00 89.86 236 A 1 
ATOM   1903 N  NH2 . ARG A 1 236 ? 15.812  -3.738  -18.059 1.00 88.48 236 A 1 
ATOM   1904 N  N   . LEU A 1 237 ? 8.525   -0.201  -15.974 1.00 98.74 237 A 1 
ATOM   1905 C  CA  . LEU A 1 237 ? 7.707   -1.027  -15.101 1.00 98.82 237 A 1 
ATOM   1906 C  C   . LEU A 1 237 ? 6.327   -1.289  -15.711 1.00 98.99 237 A 1 
ATOM   1907 O  O   . LEU A 1 237 ? 5.877   -2.437  -15.724 1.00 98.89 237 A 1 
ATOM   1908 C  CB  . LEU A 1 237 ? 7.607   -0.380  -13.715 1.00 98.83 237 A 1 
ATOM   1909 C  CG  . LEU A 1 237 ? 6.777   -1.181  -12.697 1.00 98.66 237 A 1 
ATOM   1910 C  CD1 . LEU A 1 237 ? 7.351   -2.565  -12.444 1.00 98.48 237 A 1 
ATOM   1911 C  CD2 . LEU A 1 237 ? 6.726   -0.419  -11.376 1.00 98.48 237 A 1 
ATOM   1912 N  N   . VAL A 1 238 ? 5.673   -0.268  -16.259 1.00 98.82 238 A 1 
ATOM   1913 C  CA  . VAL A 1 238 ? 4.398   -0.425  -16.964 1.00 98.88 238 A 1 
ATOM   1914 C  C   . VAL A 1 238 ? 4.544   -1.412  -18.120 1.00 98.93 238 A 1 
ATOM   1915 O  O   . VAL A 1 238 ? 3.776   -2.372  -18.209 1.00 98.88 238 A 1 
ATOM   1916 C  CB  . VAL A 1 238 ? 3.855   0.931   -17.473 1.00 98.80 238 A 1 
ATOM   1917 C  CG1 . VAL A 1 238 ? 2.620   0.763   -18.369 1.00 98.47 238 A 1 
ATOM   1918 C  CG2 . VAL A 1 238 ? 3.452   1.820   -16.294 1.00 98.50 238 A 1 
ATOM   1919 N  N   . ASP A 1 239 ? 5.563   -1.225  -18.954 1.00 98.84 239 A 1 
ATOM   1920 C  CA  . ASP A 1 239 ? 5.859   -2.119  -20.067 1.00 98.74 239 A 1 
ATOM   1921 C  C   . ASP A 1 239 ? 6.129   -3.547  -19.604 1.00 98.87 239 A 1 
ATOM   1922 O  O   . ASP A 1 239 ? 5.590   -4.492  -20.180 1.00 98.72 239 A 1 
ATOM   1923 C  CB  . ASP A 1 239 ? 7.077   -1.598  -20.836 1.00 98.48 239 A 1 
ATOM   1924 C  CG  . ASP A 1 239 ? 6.750   -0.552  -21.897 1.00 96.22 239 A 1 
ATOM   1925 O  OD1 . ASP A 1 239 ? 5.591   -0.092  -21.972 1.00 93.96 239 A 1 
ATOM   1926 O  OD2 . ASP A 1 239 ? 7.644   -0.337  -22.744 1.00 93.43 239 A 1 
ATOM   1927 N  N   . SER A 1 240 ? 6.932   -3.717  -18.556 1.00 98.88 240 A 1 
ATOM   1928 C  CA  . SER A 1 240 ? 7.291   -5.032  -18.029 1.00 98.76 240 A 1 
ATOM   1929 C  C   . SER A 1 240 ? 6.074   -5.782  -17.478 1.00 98.85 240 A 1 
ATOM   1930 O  O   . SER A 1 240 ? 5.945   -6.976  -17.700 1.00 98.72 240 A 1 
ATOM   1931 C  CB  . SER A 1 240 ? 8.340   -4.918  -16.916 1.00 98.44 240 A 1 
ATOM   1932 O  OG  . SER A 1 240 ? 9.532   -4.348  -17.405 1.00 93.86 240 A 1 
ATOM   1933 N  N   . LEU A 1 241 ? 5.181   -5.095  -16.787 1.00 98.96 241 A 1 
ATOM   1934 C  CA  . LEU A 1 241 ? 3.965   -5.704  -16.247 1.00 98.92 241 A 1 
ATOM   1935 C  C   . LEU A 1 241 ? 2.982   -6.050  -17.369 1.00 98.98 241 A 1 
ATOM   1936 O  O   . LEU A 1 241 ? 2.502   -7.179  -17.441 1.00 98.84 241 A 1 
ATOM   1937 C  CB  . LEU A 1 241 ? 3.333   -4.763  -15.211 1.00 98.92 241 A 1 
ATOM   1938 C  CG  . LEU A 1 241 ? 4.162   -4.589  -13.928 1.00 98.81 241 A 1 
ATOM   1939 C  CD1 . LEU A 1 241 ? 3.606   -3.425  -13.113 1.00 98.65 241 A 1 
ATOM   1940 C  CD2 . LEU A 1 241 ? 4.145   -5.835  -13.054 1.00 98.50 241 A 1 
ATOM   1941 N  N   . ALA A 1 242 ? 2.709   -5.113  -18.276 1.00 98.90 242 A 1 
ATOM   1942 C  CA  . ALA A 1 242 ? 1.761   -5.328  -19.368 1.00 98.98 242 A 1 
ATOM   1943 C  C   . ALA A 1 242 ? 2.213   -6.438  -20.341 1.00 98.82 242 A 1 
ATOM   1944 O  O   . ALA A 1 242 ? 1.379   -7.195  -20.839 1.00 98.63 242 A 1 
ATOM   1945 C  CB  . ALA A 1 242 ? 1.543   -4.001  -20.092 1.00 98.81 242 A 1 
ATOM   1946 N  N   . GLU A 1 243 ? 3.517   -6.579  -20.560 1.00 98.85 243 A 1 
ATOM   1947 C  CA  . GLU A 1 243 ? 4.104   -7.608  -21.426 1.00 98.76 243 A 1 
ATOM   1948 C  C   . GLU A 1 243 ? 3.734   -9.029  -20.981 1.00 98.73 243 A 1 
ATOM   1949 O  O   . GLU A 1 243 ? 3.595   -9.921  -21.815 1.00 98.41 243 A 1 
ATOM   1950 C  CB  . GLU A 1 243 ? 5.624   -7.412  -21.446 1.00 98.25 243 A 1 
ATOM   1951 C  CG  . GLU A 1 243 ? 6.414   -8.412  -22.311 1.00 92.38 243 A 1 
ATOM   1952 C  CD  . GLU A 1 243 ? 5.915   -8.482  -23.756 1.00 88.99 243 A 1 
ATOM   1953 O  OE1 . GLU A 1 243 ? 5.657   -7.435  -24.378 1.00 83.94 243 A 1 
ATOM   1954 O  OE2 . GLU A 1 243 ? 5.722   -9.595  -24.258 1.00 83.70 243 A 1 
ATOM   1955 N  N   . TYR A 1 244 ? 3.518   -9.238  -19.688 1.00 98.86 244 A 1 
ATOM   1956 C  CA  . TYR A 1 244 ? 3.156   -10.522 -19.101 1.00 98.87 244 A 1 
ATOM   1957 C  C   . TYR A 1 244 ? 1.677   -10.598 -18.694 1.00 98.82 244 A 1 
ATOM   1958 O  O   . TYR A 1 244 ? 1.328   -11.266 -17.721 1.00 98.63 244 A 1 
ATOM   1959 C  CB  . TYR A 1 244 ? 4.115   -10.864 -17.956 1.00 98.88 244 A 1 
ATOM   1960 C  CG  . TYR A 1 244 ? 5.545   -11.026 -18.414 1.00 98.87 244 A 1 
ATOM   1961 C  CD1 . TYR A 1 244 ? 5.963   -12.201 -19.068 1.00 98.66 244 A 1 
ATOM   1962 C  CD2 . TYR A 1 244 ? 6.468   -9.992  -18.215 1.00 98.68 244 A 1 
ATOM   1963 C  CE1 . TYR A 1 244 ? 7.280   -12.335 -19.522 1.00 98.45 244 A 1 
ATOM   1964 C  CE2 . TYR A 1 244 ? 7.787   -10.116 -18.664 1.00 98.47 244 A 1 
ATOM   1965 C  CZ  . TYR A 1 244 ? 8.190   -11.284 -19.322 1.00 98.54 244 A 1 
ATOM   1966 O  OH  . TYR A 1 244 ? 9.477   -11.391 -19.775 1.00 97.91 244 A 1 
ATOM   1967 N  N   . ASN A 1 245 ? 0.798   -9.940  -19.439 1.00 98.88 245 A 1 
ATOM   1968 C  CA  . ASN A 1 245 ? -0.650  -9.958  -19.179 1.00 98.60 245 A 1 
ATOM   1969 C  C   . ASN A 1 245 ? -1.291  -11.351 -19.264 1.00 98.57 245 A 1 
ATOM   1970 O  O   . ASN A 1 245 ? -2.374  -11.567 -18.720 1.00 97.89 245 A 1 
ATOM   1971 C  CB  . ASN A 1 245 ? -1.341  -8.987  -20.145 1.00 98.38 245 A 1 
ATOM   1972 C  CG  . ASN A 1 245 ? -1.443  -9.525  -21.568 1.00 98.05 245 A 1 
ATOM   1973 O  OD1 . ASN A 1 245 ? -0.484  -9.951  -22.178 1.00 94.98 245 A 1 
ATOM   1974 N  ND2 . ASN A 1 245 ? -2.629  -9.537  -22.121 1.00 94.11 245 A 1 
ATOM   1975 N  N   . ASP A 1 246 ? -0.637  -12.294 -19.929 1.00 98.57 246 A 1 
ATOM   1976 C  CA  . ASP A 1 246 ? -1.032  -13.699 -19.991 1.00 98.37 246 A 1 
ATOM   1977 C  C   . ASP A 1 246 ? -0.634  -14.500 -18.741 1.00 98.36 246 A 1 
ATOM   1978 O  O   . ASP A 1 246 ? -1.169  -15.577 -18.498 1.00 97.67 246 A 1 
ATOM   1979 C  CB  . ASP A 1 246 ? -0.418  -14.329 -21.256 1.00 98.07 246 A 1 
ATOM   1980 C  CG  . ASP A 1 246 ? 1.108   -14.266 -21.286 1.00 97.70 246 A 1 
ATOM   1981 O  OD1 . ASP A 1 246 ? 1.698   -13.190 -21.032 1.00 96.37 246 A 1 
ATOM   1982 O  OD2 . ASP A 1 246 ? 1.754   -15.290 -21.611 1.00 95.69 246 A 1 
ATOM   1983 N  N   . VAL A 1 247 ? 0.284   -13.978 -17.936 1.00 98.68 247 A 1 
ATOM   1984 C  CA  . VAL A 1 247 ? 0.772   -14.587 -16.693 1.00 98.77 247 A 1 
ATOM   1985 C  C   . VAL A 1 247 ? 0.166   -13.908 -15.463 1.00 98.71 247 A 1 
ATOM   1986 O  O   . VAL A 1 247 ? -0.196  -14.586 -14.503 1.00 98.61 247 A 1 
ATOM   1987 C  CB  . VAL A 1 247 ? 2.316   -14.528 -16.638 1.00 98.73 247 A 1 
ATOM   1988 C  CG1 . VAL A 1 247 ? 2.873   -15.146 -15.355 1.00 98.42 247 A 1 
ATOM   1989 C  CG2 . VAL A 1 247 ? 2.947   -15.257 -17.826 1.00 98.41 247 A 1 
ATOM   1990 N  N   . ILE A 1 248 ? 0.057   -12.591 -15.475 1.00 98.84 248 A 1 
ATOM   1991 C  CA  . ILE A 1 248 ? -0.323  -11.782 -14.319 1.00 98.81 248 A 1 
ATOM   1992 C  C   . ILE A 1 248 ? -1.845  -11.672 -14.223 1.00 98.85 248 A 1 
ATOM   1993 O  O   . ILE A 1 248 ? -2.497  -11.073 -15.075 1.00 98.67 248 A 1 
ATOM   1994 C  CB  . ILE A 1 248 ? 0.358   -10.399 -14.363 1.00 98.90 248 A 1 
ATOM   1995 C  CG1 . ILE A 1 248 ? 1.895   -10.552 -14.323 1.00 98.79 248 A 1 
ATOM   1996 C  CG2 . ILE A 1 248 ? -0.125  -9.528  -13.195 1.00 98.80 248 A 1 
ATOM   1997 C  CD1 . ILE A 1 248 ? 2.660   -9.247  -14.573 1.00 98.73 248 A 1 
ATOM   1998 N  N   . LEU A 1 249 ? -2.408  -12.199 -13.134 1.00 98.75 249 A 1 
ATOM   1999 C  CA  . LEU A 1 249 ? -3.844  -12.083 -12.839 1.00 98.69 249 A 1 
ATOM   2000 C  C   . LEU A 1 249 ? -4.236  -10.695 -12.328 1.00 98.61 249 A 1 
ATOM   2001 O  O   . LEU A 1 249 ? -5.374  -10.271 -12.496 1.00 98.16 249 A 1 
ATOM   2002 C  CB  . LEU A 1 249 ? -4.255  -13.139 -11.802 1.00 98.28 249 A 1 
ATOM   2003 C  CG  . LEU A 1 249 ? -3.942  -14.599 -12.159 1.00 97.08 249 A 1 
ATOM   2004 C  CD1 . LEU A 1 249 ? -4.577  -15.501 -11.113 1.00 95.86 249 A 1 
ATOM   2005 C  CD2 . LEU A 1 249 ? -4.466  -14.999 -13.529 1.00 95.70 249 A 1 
ATOM   2006 N  N   . GLY A 1 250 ? -3.308  -10.001 -11.700 1.00 98.80 250 A 1 
ATOM   2007 C  CA  . GLY A 1 250 ? -3.503  -8.674  -11.138 1.00 98.84 250 A 1 
ATOM   2008 C  C   . GLY A 1 250 ? -2.280  -8.218  -10.344 1.00 98.96 250 A 1 
ATOM   2009 O  O   . GLY A 1 250 ? -1.433  -9.025  -9.961  1.00 98.87 250 A 1 
ATOM   2010 N  N   . VAL A 1 251 ? -2.212  -6.916  -10.094 1.00 98.90 251 A 1 
ATOM   2011 C  CA  . VAL A 1 251 ? -1.169  -6.265  -9.306  1.00 98.95 251 A 1 
ATOM   2012 C  C   . VAL A 1 251 ? -1.801  -5.631  -8.072  1.00 98.99 251 A 1 
ATOM   2013 O  O   . VAL A 1 251 ? -2.835  -4.974  -8.175  1.00 98.91 251 A 1 
ATOM   2014 C  CB  . VAL A 1 251 ? -0.408  -5.224  -10.144 1.00 98.93 251 A 1 
ATOM   2015 C  CG1 . VAL A 1 251 ? 0.742   -4.603  -9.355  1.00 98.76 251 A 1 
ATOM   2016 C  CG2 . VAL A 1 251 ? 0.165   -5.830  -11.429 1.00 98.75 251 A 1 
ATOM   2017 N  N   . LEU A 1 252 ? -1.192  -5.819  -6.901  1.00 98.96 252 A 1 
ATOM   2018 C  CA  . LEU A 1 252 ? -1.632  -5.218  -5.644  1.00 98.95 252 A 1 
ATOM   2019 C  C   . LEU A 1 252 ? -0.619  -4.175  -5.184  1.00 98.94 252 A 1 
ATOM   2020 O  O   . LEU A 1 252 ? 0.565   -4.476  -5.062  1.00 98.80 252 A 1 
ATOM   2021 C  CB  . LEU A 1 252 ? -1.829  -6.301  -4.579  1.00 98.89 252 A 1 
ATOM   2022 C  CG  . LEU A 1 252 ? -2.782  -7.450  -4.949  1.00 97.82 252 A 1 
ATOM   2023 C  CD1 . LEU A 1 252 ? -2.954  -8.369  -3.756  1.00 93.72 252 A 1 
ATOM   2024 C  CD2 . LEU A 1 252 ? -4.166  -6.955  -5.375  1.00 93.59 252 A 1 
ATOM   2025 N  N   . CYS A 1 253 ? -1.097  -2.966  -4.909  1.00 98.92 253 A 1 
ATOM   2026 C  CA  . CYS A 1 253 ? -0.287  -1.853  -4.436  1.00 98.95 253 A 1 
ATOM   2027 C  C   . CYS A 1 253 ? -0.881  -1.218  -3.177  1.00 98.94 253 A 1 
ATOM   2028 O  O   . CYS A 1 253 ? -2.059  -1.387  -2.876  1.00 98.50 253 A 1 
ATOM   2029 C  CB  . CYS A 1 253 ? -0.149  -0.794  -5.539  1.00 98.69 253 A 1 
ATOM   2030 S  SG  . CYS A 1 253 ? 0.624   -1.340  -7.077  1.00 97.94 253 A 1 
ATOM   2031 N  N   . GLY A 1 254 ? -0.061  -0.455  -2.466  1.00 98.89 254 A 1 
ATOM   2032 C  CA  . GLY A 1 254 ? -0.459  0.393   -1.350  1.00 98.77 254 A 1 
ATOM   2033 C  C   . GLY A 1 254 ? -0.006  1.834   -1.578  1.00 98.68 254 A 1 
ATOM   2034 O  O   . GLY A 1 254 ? -0.222  2.400   -2.649  1.00 97.93 254 A 1 
ATOM   2035 N  N   . HIS A 1 255 ? 0.659   2.407   -0.578  1.00 98.54 255 A 1 
ATOM   2036 C  CA  . HIS A 1 255 ? 1.374   3.683   -0.591  1.00 98.28 255 A 1 
ATOM   2037 C  C   . HIS A 1 255 ? 0.507   4.942   -0.642  1.00 98.06 255 A 1 
ATOM   2038 O  O   . HIS A 1 255 ? 0.774   5.897   0.089   1.00 97.15 255 A 1 
ATOM   2039 C  CB  . HIS A 1 255 ? 2.406   3.675   -1.728  1.00 97.96 255 A 1 
ATOM   2040 C  CG  . HIS A 1 255 ? 3.237   4.914   -1.786  1.00 97.98 255 A 1 
ATOM   2041 N  ND1 . HIS A 1 255 ? 4.076   5.359   -0.788  1.00 96.72 255 A 1 
ATOM   2042 C  CD2 . HIS A 1 255 ? 3.316   5.832   -2.802  1.00 96.71 255 A 1 
ATOM   2043 C  CE1 . HIS A 1 255 ? 4.636   6.504   -1.193  1.00 96.41 255 A 1 
ATOM   2044 N  NE2 . HIS A 1 255 ? 4.199   6.830   -2.407  1.00 96.65 255 A 1 
ATOM   2045 N  N   . LEU A 1 256 ? -0.520  4.995   -1.485  1.00 98.21 256 A 1 
ATOM   2046 C  CA  . LEU A 1 256 ? -1.329  6.202   -1.652  1.00 97.93 256 A 1 
ATOM   2047 C  C   . LEU A 1 256 ? -2.382  6.386   -0.558  1.00 97.58 256 A 1 
ATOM   2048 O  O   . LEU A 1 256 ? -2.938  7.473   -0.425  1.00 96.19 256 A 1 
ATOM   2049 C  CB  . LEU A 1 256 ? -1.980  6.221   -3.043  1.00 97.88 256 A 1 
ATOM   2050 C  CG  . LEU A 1 256 ? -1.002  6.182   -4.227  1.00 97.52 256 A 1 
ATOM   2051 C  CD1 . LEU A 1 256 ? -1.776  6.405   -5.523  1.00 96.95 256 A 1 
ATOM   2052 C  CD2 . LEU A 1 256 ? 0.086   7.253   -4.131  1.00 96.77 256 A 1 
ATOM   2053 N  N   . HIS A 1 257 ? -2.657  5.347   0.218   1.00 97.73 257 A 1 
ATOM   2054 C  CA  . HIS A 1 257 ? -3.674  5.282   1.278   1.00 97.71 257 A 1 
ATOM   2055 C  C   . HIS A 1 257 ? -5.122  5.397   0.788   1.00 97.70 257 A 1 
ATOM   2056 O  O   . HIS A 1 257 ? -6.049  5.296   1.580   1.00 96.70 257 A 1 
ATOM   2057 C  CB  . HIS A 1 257 ? -3.364  6.301   2.380   1.00 97.49 257 A 1 
ATOM   2058 C  CG  . HIS A 1 257 ? -2.060  6.120   3.104   1.00 97.59 257 A 1 
ATOM   2059 N  ND1 . HIS A 1 257 ? -1.818  6.573   4.393   1.00 96.08 257 A 1 
ATOM   2060 C  CD2 . HIS A 1 257 ? -0.932  5.497   2.691   1.00 95.91 257 A 1 
ATOM   2061 C  CE1 . HIS A 1 257 ? -0.582  6.233   4.712   1.00 95.84 257 A 1 
ATOM   2062 N  NE2 . HIS A 1 257 ? -0.007  5.571   3.713   1.00 96.11 257 A 1 
ATOM   2063 N  N   . THR A 1 258 ? -5.318  5.574   -0.509  1.00 97.65 258 A 1 
ATOM   2064 C  CA  . THR A 1 258 ? -6.617  5.740   -1.158  1.00 97.69 258 A 1 
ATOM   2065 C  C   . THR A 1 258 ? -7.037  4.480   -1.919  1.00 98.07 258 A 1 
ATOM   2066 O  O   . THR A 1 258 ? -6.209  3.671   -2.327  1.00 97.52 258 A 1 
ATOM   2067 C  CB  . THR A 1 258 ? -6.599  6.957   -2.090  1.00 96.76 258 A 1 
ATOM   2068 O  OG1 . THR A 1 258 ? -5.455  6.934   -2.917  1.00 93.98 258 A 1 
ATOM   2069 C  CG2 . THR A 1 258 ? -6.580  8.254   -1.296  1.00 93.20 258 A 1 
ATOM   2070 N  N   . ASP A 1 259 ? -8.340  4.326   -2.104  1.00 97.99 259 A 1 
ATOM   2071 C  CA  . ASP A 1 259 ? -8.942  3.239   -2.865  1.00 98.14 259 A 1 
ATOM   2072 C  C   . ASP A 1 259 ? -9.059  3.656   -4.337  1.00 98.15 259 A 1 
ATOM   2073 O  O   . ASP A 1 259 ? -9.930  4.441   -4.712  1.00 97.63 259 A 1 
ATOM   2074 C  CB  . ASP A 1 259 ? -10.292 2.905   -2.234  1.00 98.18 259 A 1 
ATOM   2075 C  CG  . ASP A 1 259 ? -11.083 1.820   -2.952  1.00 98.11 259 A 1 
ATOM   2076 O  OD1 . ASP A 1 259 ? -10.633 1.277   -3.982  1.00 97.22 259 A 1 
ATOM   2077 O  OD2 . ASP A 1 259 ? -12.169 1.481   -2.447  1.00 96.96 259 A 1 
ATOM   2078 N  N   . THR A 1 260 ? -8.169  3.143   -5.169  1.00 98.29 260 A 1 
ATOM   2079 C  CA  . THR A 1 260 ? -8.162  3.446   -6.598  1.00 98.36 260 A 1 
ATOM   2080 C  C   . THR A 1 260 ? -7.547  2.299   -7.407  1.00 98.52 260 A 1 
ATOM   2081 O  O   . THR A 1 260 ? -7.232  1.239   -6.866  1.00 98.40 260 A 1 
ATOM   2082 C  CB  . THR A 1 260 ? -7.492  4.810   -6.857  1.00 97.68 260 A 1 
ATOM   2083 O  OG1 . THR A 1 260 ? -7.709  5.228   -8.189  1.00 94.02 260 A 1 
ATOM   2084 C  CG2 . THR A 1 260 ? -6.000  4.813   -6.580  1.00 94.96 260 A 1 
ATOM   2085 N  N   . PHE A 1 261 ? -7.411  2.490   -8.713  1.00 98.54 261 A 1 
ATOM   2086 C  CA  . PHE A 1 261 ? -6.893  1.483   -9.623  1.00 98.59 261 A 1 
ATOM   2087 C  C   . PHE A 1 261 ? -6.072  2.092   -10.755 1.00 98.49 261 A 1 
ATOM   2088 O  O   . PHE A 1 261 ? -6.133  3.287   -11.028 1.00 98.09 261 A 1 
ATOM   2089 C  CB  . PHE A 1 261 ? -8.060  0.641   -10.166 1.00 98.43 261 A 1 
ATOM   2090 C  CG  . PHE A 1 261 ? -9.064  1.423   -10.998 1.00 98.43 261 A 1 
ATOM   2091 C  CD1 . PHE A 1 261 ? -10.181 2.014   -10.384 1.00 97.92 261 A 1 
ATOM   2092 C  CD2 . PHE A 1 261 ? -8.890  1.553   -12.375 1.00 97.75 261 A 1 
ATOM   2093 C  CE1 . PHE A 1 261 ? -11.109 2.736   -11.149 1.00 97.22 261 A 1 
ATOM   2094 C  CE2 . PHE A 1 261 ? -9.819  2.272   -13.147 1.00 97.28 261 A 1 
ATOM   2095 C  CZ  . PHE A 1 261 ? -10.930 2.862   -12.532 1.00 97.45 261 A 1 
ATOM   2096 N  N   . ARG A 1 262 ? -5.305  1.244   -11.429 1.00 98.71 262 A 1 
ATOM   2097 C  CA  . ARG A 1 262 ? -4.552  1.574   -12.635 1.00 98.61 262 A 1 
ATOM   2098 C  C   . ARG A 1 262 ? -4.799  0.503   -13.689 1.00 98.82 262 A 1 
ATOM   2099 O  O   . ARG A 1 262 ? -4.796  -0.680  -13.376 1.00 98.67 262 A 1 
ATOM   2100 C  CB  . ARG A 1 262 ? -3.046  1.671   -12.332 1.00 98.31 262 A 1 
ATOM   2101 C  CG  . ARG A 1 262 ? -2.658  2.625   -11.198 1.00 96.96 262 A 1 
ATOM   2102 C  CD  . ARG A 1 262 ? -2.805  4.083   -11.596 1.00 95.23 262 A 1 
ATOM   2103 N  NE  . ARG A 1 262 ? -2.512  4.974   -10.469 1.00 95.48 262 A 1 
ATOM   2104 C  CZ  . ARG A 1 262 ? -3.398  5.640   -9.739  1.00 95.70 262 A 1 
ATOM   2105 N  NH1 . ARG A 1 262 ? -4.684  5.536   -9.922  1.00 91.73 262 A 1 
ATOM   2106 N  NH2 . ARG A 1 262 ? -3.000  6.457   -8.814  1.00 92.55 262 A 1 
ATOM   2107 N  N   . ILE A 1 263 ? -4.961  0.937   -14.931 1.00 98.66 263 A 1 
ATOM   2108 C  CA  . ILE A 1 263 ? -4.958  0.054   -16.102 1.00 98.61 263 A 1 
ATOM   2109 C  C   . ILE A 1 263 ? -3.594  0.229   -16.768 1.00 98.76 263 A 1 
ATOM   2110 O  O   . ILE A 1 263 ? -3.342  1.243   -17.416 1.00 98.49 263 A 1 
ATOM   2111 C  CB  . ILE A 1 263 ? -6.129  0.368   -17.056 1.00 98.56 263 A 1 
ATOM   2112 C  CG1 . ILE A 1 263 ? -7.483  0.381   -16.307 1.00 98.09 263 A 1 
ATOM   2113 C  CG2 . ILE A 1 263 ? -6.130  -0.672  -18.188 1.00 98.13 263 A 1 
ATOM   2114 C  CD1 . ILE A 1 263 ? -8.675  0.795   -17.175 1.00 96.89 263 A 1 
ATOM   2115 N  N   . LEU A 1 264 ? -2.700  -0.724  -16.550 1.00 98.81 264 A 1 
ATOM   2116 C  CA  . LEU A 1 264 ? -1.339  -0.681  -17.074 1.00 98.89 264 A 1 
ATOM   2117 C  C   . LEU A 1 264 ? -1.328  -1.293  -18.468 1.00 98.83 264 A 1 
ATOM   2118 O  O   . LEU A 1 264 ? -1.724  -2.441  -18.636 1.00 98.56 264 A 1 
ATOM   2119 C  CB  . LEU A 1 264 ? -0.388  -1.427  -16.128 1.00 98.72 264 A 1 
ATOM   2120 C  CG  . LEU A 1 264 ? -0.441  -0.976  -14.661 1.00 98.08 264 A 1 
ATOM   2121 C  CD1 . LEU A 1 264 ? 0.541   -1.798  -13.840 1.00 96.77 264 A 1 
ATOM   2122 C  CD2 . LEU A 1 264 ? -0.095  0.499   -14.501 1.00 96.44 264 A 1 
ATOM   2123 N  N   . SER A 1 265 ? -0.903  -0.522  -19.477 1.00 98.63 265 A 1 
ATOM   2124 C  CA  . SER A 1 265 ? -1.060  -0.899  -20.884 1.00 98.53 265 A 1 
ATOM   2125 C  C   . SER A 1 265 ? 0.229   -0.756  -21.678 1.00 98.64 265 A 1 
ATOM   2126 O  O   . SER A 1 265 ? 0.954   0.226   -21.529 1.00 98.11 265 A 1 
ATOM   2127 C  CB  . SER A 1 265 ? -2.155  -0.064  -21.551 1.00 97.39 265 A 1 
ATOM   2128 O  OG  . SER A 1 265 ? -3.386  -0.184  -20.868 1.00 83.44 265 A 1 
ATOM   2129 N  N   . LYS A 1 266 ? 0.462   -1.705  -22.579 1.00 98.48 266 A 1 
ATOM   2130 C  CA  . LYS A 1 266 ? 1.460   -1.631  -23.642 1.00 98.21 266 A 1 
ATOM   2131 C  C   . LYS A 1 266 ? 0.817   -2.152  -24.930 1.00 98.14 266 A 1 
ATOM   2132 O  O   . LYS A 1 266 ? 0.638   -3.356  -25.103 1.00 96.87 266 A 1 
ATOM   2133 C  CB  . LYS A 1 266 ? 2.699   -2.440  -23.247 1.00 97.46 266 A 1 
ATOM   2134 C  CG  . LYS A 1 266 ? 3.803   -2.333  -24.310 1.00 95.21 266 A 1 
ATOM   2135 C  CD  . LYS A 1 266 ? 5.020   -3.136  -23.865 1.00 92.80 266 A 1 
ATOM   2136 C  CE  . LYS A 1 266 ? 6.183   -2.919  -24.838 1.00 87.38 266 A 1 
ATOM   2137 N  NZ  . LYS A 1 266 ? 7.440   -3.401  -24.232 1.00 79.90 266 A 1 
ATOM   2138 N  N   . GLY A 1 267 ? 0.434   -1.231  -25.802 1.00 97.38 267 A 1 
ATOM   2139 C  CA  . GLY A 1 267 ? -0.401  -1.574  -26.945 1.00 96.79 267 A 1 
ATOM   2140 C  C   . GLY A 1 267 ? -1.719  -2.206  -26.476 1.00 97.28 267 A 1 
ATOM   2141 O  O   . GLY A 1 267 ? -2.435  -1.630  -25.661 1.00 95.50 267 A 1 
ATOM   2142 N  N   . ASN A 1 268 ? -2.017  -3.411  -26.966 1.00 97.70 268 A 1 
ATOM   2143 C  CA  . ASN A 1 268 ? -3.223  -4.146  -26.588 1.00 97.53 268 A 1 
ATOM   2144 C  C   . ASN A 1 268 ? -3.049  -5.016  -25.336 1.00 97.99 268 A 1 
ATOM   2145 O  O   . ASN A 1 268 ? -4.025  -5.595  -24.863 1.00 96.79 268 A 1 
ATOM   2146 C  CB  . ASN A 1 268 ? -3.673  -4.993  -27.789 1.00 95.99 268 A 1 
ATOM   2147 C  CG  . ASN A 1 268 ? -4.112  -4.138  -28.968 1.00 87.65 268 A 1 
ATOM   2148 O  OD1 . ASN A 1 268 ? -4.572  -3.023  -28.833 1.00 76.36 268 A 1 
ATOM   2149 N  ND2 . ASN A 1 268 ? -3.987  -4.655  -30.170 1.00 77.40 268 A 1 
ATOM   2150 N  N   . LYS A 1 269 ? -1.834  -5.133  -24.807 1.00 98.59 269 A 1 
ATOM   2151 C  CA  . LYS A 1 269 ? -1.557  -5.907  -23.596 1.00 98.67 269 A 1 
ATOM   2152 C  C   . LYS A 1 269 ? -1.845  -5.048  -22.374 1.00 98.75 269 A 1 
ATOM   2153 O  O   . LYS A 1 269 ? -1.326  -3.941  -22.265 1.00 98.46 269 A 1 
ATOM   2154 C  CB  . LYS A 1 269 ? -0.109  -6.401  -23.578 1.00 98.45 269 A 1 
ATOM   2155 C  CG  . LYS A 1 269 ? 0.205   -7.376  -24.715 1.00 97.44 269 A 1 
ATOM   2156 C  CD  . LYS A 1 269 ? 1.650   -7.864  -24.579 1.00 95.15 269 A 1 
ATOM   2157 C  CE  . LYS A 1 269 ? 2.011   -8.881  -25.659 1.00 89.34 269 A 1 
ATOM   2158 N  NZ  . LYS A 1 269 ? 3.388   -9.374  -25.471 1.00 82.49 269 A 1 
ATOM   2159 N  N   . LYS A 1 270 ? -2.685  -5.552  -21.462 1.00 98.84 270 A 1 
ATOM   2160 C  CA  . LYS A 1 270 ? -3.139  -4.799  -20.296 1.00 98.81 270 A 1 
ATOM   2161 C  C   . LYS A 1 270 ? -3.165  -5.674  -19.052 1.00 98.85 270 A 1 
ATOM   2162 O  O   . LYS A 1 270 ? -3.511  -6.845  -19.123 1.00 98.55 270 A 1 
ATOM   2163 C  CB  . LYS A 1 270 ? -4.537  -4.202  -20.552 1.00 98.59 270 A 1 
ATOM   2164 C  CG  . LYS A 1 270 ? -4.561  -3.245  -21.744 1.00 98.00 270 A 1 
ATOM   2165 C  CD  . LYS A 1 270 ? -5.961  -2.714  -22.025 1.00 96.69 270 A 1 
ATOM   2166 C  CE  . LYS A 1 270 ? -5.917  -1.848  -23.279 1.00 93.55 270 A 1 
ATOM   2167 N  NZ  . LYS A 1 270 ? -7.267  -1.488  -23.748 1.00 87.49 270 A 1 
ATOM   2168 N  N   . VAL A 1 271 ? -2.857  -5.073  -17.905 1.00 98.89 271 A 1 
ATOM   2169 C  CA  . VAL A 1 271 ? -3.032  -5.673  -16.583 1.00 98.83 271 A 1 
ATOM   2170 C  C   . VAL A 1 271 ? -3.674  -4.668  -15.633 1.00 98.84 271 A 1 
ATOM   2171 O  O   . VAL A 1 271 ? -3.492  -3.460  -15.773 1.00 98.67 271 A 1 
ATOM   2172 C  CB  . VAL A 1 271 ? -1.716  -6.218  -15.983 1.00 98.42 271 A 1 
ATOM   2173 C  CG1 . VAL A 1 271 ? -1.150  -7.351  -16.834 1.00 93.77 271 A 1 
ATOM   2174 C  CG2 . VAL A 1 271 ? -0.649  -5.141  -15.809 1.00 93.79 271 A 1 
ATOM   2175 N  N   . MET A 1 272 ? -4.419  -5.172  -14.657 1.00 98.84 272 A 1 
ATOM   2176 C  CA  . MET A 1 272 ? -4.996  -4.347  -13.598 1.00 98.85 272 A 1 
ATOM   2177 C  C   . MET A 1 272 ? -4.050  -4.217  -12.420 1.00 98.92 272 A 1 
ATOM   2178 O  O   . MET A 1 272 ? -3.487  -5.208  -11.969 1.00 98.85 272 A 1 
ATOM   2179 C  CB  . MET A 1 272 ? -6.325  -4.928  -13.114 1.00 98.77 272 A 1 
ATOM   2180 C  CG  . MET A 1 272 ? -7.460  -4.718  -14.119 1.00 97.42 272 A 1 
ATOM   2181 S  SD  . MET A 1 272 ? -7.702  -3.013  -14.657 1.00 98.19 272 A 1 
ATOM   2182 C  CE  . MET A 1 272 ? -7.929  -2.166  -13.083 1.00 96.54 272 A 1 
ATOM   2183 N  N   . ALA A 1 273 ? -3.944  -3.009  -11.874 1.00 98.90 273 A 1 
ATOM   2184 C  CA  . ALA A 1 273 ? -3.355  -2.763  -10.571 1.00 98.92 273 A 1 
ATOM   2185 C  C   . ALA A 1 273 ? -4.388  -2.147  -9.623  1.00 98.82 273 A 1 
ATOM   2186 O  O   . ALA A 1 273 ? -5.111  -1.221  -9.991  1.00 98.69 273 A 1 
ATOM   2187 C  CB  . ALA A 1 273 ? -2.105  -1.905  -10.713 1.00 98.86 273 A 1 
ATOM   2188 N  N   . PHE A 1 274 ? -4.450  -2.665  -8.402  1.00 98.96 274 A 1 
ATOM   2189 C  CA  . PHE A 1 274 ? -5.389  -2.245  -7.374  1.00 98.98 274 A 1 
ATOM   2190 C  C   . PHE A 1 274 ? -4.630  -1.600  -6.226  1.00 98.93 274 A 1 
ATOM   2191 O  O   . PHE A 1 274 ? -3.825  -2.262  -5.573  1.00 98.75 274 A 1 
ATOM   2192 C  CB  . PHE A 1 274 ? -6.193  -3.454  -6.877  1.00 98.85 274 A 1 
ATOM   2193 C  CG  . PHE A 1 274 ? -6.866  -4.214  -7.991  1.00 98.78 274 A 1 
ATOM   2194 C  CD1 . PHE A 1 274 ? -8.012  -3.697  -8.603  1.00 98.25 274 A 1 
ATOM   2195 C  CD2 . PHE A 1 274 ? -6.301  -5.404  -8.466  1.00 98.22 274 A 1 
ATOM   2196 C  CE1 . PHE A 1 274 ? -8.587  -4.355  -9.689  1.00 97.63 274 A 1 
ATOM   2197 C  CE2 . PHE A 1 274 ? -6.875  -6.071  -9.551  1.00 97.65 274 A 1 
ATOM   2198 C  CZ  . PHE A 1 274 ? -8.020  -5.544  -10.170 1.00 97.86 274 A 1 
ATOM   2199 N  N   . ILE A 1 275 ? -4.884  -0.331  -5.985  1.00 98.81 275 A 1 
ATOM   2200 C  CA  . ILE A 1 275 ? -4.313  0.399   -4.853  1.00 98.77 275 A 1 
ATOM   2201 C  C   . ILE A 1 275 ? -5.295  0.269   -3.695  1.00 98.71 275 A 1 
ATOM   2202 O  O   . ILE A 1 275 ? -6.407  0.804   -3.736  1.00 98.33 275 A 1 
ATOM   2203 C  CB  . ILE A 1 275 ? -3.989  1.848   -5.237  1.00 98.58 275 A 1 
ATOM   2204 C  CG1 . ILE A 1 275 ? -2.937  1.862   -6.368  1.00 97.69 275 A 1 
ATOM   2205 C  CG2 . ILE A 1 275 ? -3.472  2.611   -4.014  1.00 97.78 275 A 1 
ATOM   2206 C  CD1 . ILE A 1 275 ? -2.766  3.218   -7.046  1.00 93.09 275 A 1 
ATOM   2207 N  N   . GLY A 1 276 ? -4.915  -0.516  -2.698  1.00 98.63 276 A 1 
ATOM   2208 C  CA  . GLY A 1 276 ? -5.749  -0.781  -1.534  1.00 98.49 276 A 1 
ATOM   2209 C  C   . GLY A 1 276 ? -5.722  0.378   -0.542  1.00 98.32 276 A 1 
ATOM   2210 O  O   . GLY A 1 276 ? -4.661  0.961   -0.313  1.00 97.31 276 A 1 
ATOM   2211 N  N   . PRO A 1 277 ? -6.863  0.708   0.082   1.00 98.48 277 A 1 
ATOM   2212 C  CA  . PRO A 1 277 ? -6.911  1.751   1.101   1.00 98.32 277 A 1 
ATOM   2213 C  C   . PRO A 1 277 ? -6.138  1.329   2.357   1.00 98.58 277 A 1 
ATOM   2214 O  O   . PRO A 1 277 ? -6.124  0.159   2.735   1.00 98.07 277 A 1 
ATOM   2215 C  CB  . PRO A 1 277 ? -8.400  1.963   1.377   1.00 97.68 277 A 1 
ATOM   2216 C  CG  . PRO A 1 277 ? -8.999  0.589   1.100   1.00 96.67 277 A 1 
ATOM   2217 C  CD  . PRO A 1 277 ? -8.170  0.078   -0.065  1.00 97.76 277 A 1 
ATOM   2218 N  N   . SER A 1 278 ? -5.519  2.296   3.012   1.00 98.48 278 A 1 
ATOM   2219 C  CA  . SER A 1 278 ? -4.686  2.073   4.186   1.00 98.58 278 A 1 
ATOM   2220 C  C   . SER A 1 278 ? -5.487  1.747   5.454   1.00 98.60 278 A 1 
ATOM   2221 O  O   . SER A 1 278 ? -6.643  2.125   5.607   1.00 98.47 278 A 1 
ATOM   2222 C  CB  . SER A 1 278 ? -3.808  3.300   4.442   1.00 98.08 278 A 1 
ATOM   2223 O  OG  . SER A 1 278 ? -4.603  4.447   4.690   1.00 96.91 278 A 1 
ATOM   2224 N  N   . VAL A 1 279 ? -4.811  1.124   6.412   1.00 98.63 279 A 1 
ATOM   2225 C  CA  . VAL A 1 279 ? -5.245  1.163   7.814   1.00 98.61 279 A 1 
ATOM   2226 C  C   . VAL A 1 279 ? -4.982  2.546   8.405   1.00 98.42 279 A 1 
ATOM   2227 O  O   . VAL A 1 279 ? -5.781  3.036   9.203   1.00 97.90 279 A 1 
ATOM   2228 C  CB  . VAL A 1 279 ? -4.520  0.093   8.643   1.00 98.53 279 A 1 
ATOM   2229 C  CG1 . VAL A 1 279 ? -4.925  0.144   10.123  1.00 97.73 279 A 1 
ATOM   2230 C  CG2 . VAL A 1 279 ? -4.838  -1.304  8.119   1.00 97.79 279 A 1 
ATOM   2231 N  N   . ASP A 1 280 ? -3.893  3.181   8.007   1.00 98.33 280 A 1 
ATOM   2232 C  CA  . ASP A 1 280 ? -3.493  4.483   8.516   1.00 98.10 280 A 1 
ATOM   2233 C  C   . ASP A 1 280 ? -4.510  5.588   8.202   1.00 98.13 280 A 1 
ATOM   2234 O  O   . ASP A 1 280 ? -5.172  5.593   7.165   1.00 97.09 280 A 1 
ATOM   2235 C  CB  . ASP A 1 280 ? -2.115  4.856   7.972   1.00 97.43 280 A 1 
ATOM   2236 C  CG  . ASP A 1 280 ? -1.551  6.103   8.663   1.00 97.03 280 A 1 
ATOM   2237 O  OD1 . ASP A 1 280 ? -1.828  6.258   9.866   1.00 94.16 280 A 1 
ATOM   2238 O  OD2 . ASP A 1 280 ? -0.882  6.912   8.001   1.00 93.91 280 A 1 
ATOM   2239 N  N   . THR A 1 281 ? -4.624  6.543   9.110   1.00 96.95 281 A 1 
ATOM   2240 C  CA  . THR A 1 281 ? -5.577  7.657   9.050   1.00 96.43 281 A 1 
ATOM   2241 C  C   . THR A 1 281 ? -4.945  8.984   8.676   1.00 95.38 281 A 1 
ATOM   2242 O  O   . THR A 1 281 ? -5.666  9.936   8.390   1.00 91.92 281 A 1 
ATOM   2243 C  CB  . THR A 1 281 ? -6.301  7.805   10.392  1.00 95.82 281 A 1 
ATOM   2244 O  OG1 . THR A 1 281 ? -5.387  7.763   11.463  1.00 92.92 281 A 1 
ATOM   2245 C  CG2 . THR A 1 281 ? -7.302  6.690   10.612  1.00 93.22 281 A 1 
ATOM   2246 N  N   . TRP A 1 282 ? -3.621  9.072   8.627   1.00 94.39 282 A 1 
ATOM   2247 C  CA  . TRP A 1 282 ? -2.874  10.329  8.476   1.00 92.18 282 A 1 
ATOM   2248 C  C   . TRP A 1 282 ? -3.349  11.215  7.329   1.00 90.44 282 A 1 
ATOM   2249 O  O   . TRP A 1 282 ? -3.434  12.435  7.467   1.00 83.99 282 A 1 
ATOM   2250 C  CB  . TRP A 1 282 ? -1.400  9.985   8.262   1.00 89.08 282 A 1 
ATOM   2251 C  CG  . TRP A 1 282 ? -0.496  11.163  8.103   1.00 86.10 282 A 1 
ATOM   2252 C  CD1 . TRP A 1 282 ? -0.317  11.889  6.979   1.00 77.23 282 A 1 
ATOM   2253 C  CD2 . TRP A 1 282 ? 0.387   11.754  9.106   1.00 80.22 282 A 1 
ATOM   2254 N  NE1 . TRP A 1 282 ? 0.620   12.896  7.211   1.00 73.36 282 A 1 
ATOM   2255 C  CE2 . TRP A 1 282 ? 1.075   12.827  8.498   1.00 76.40 282 A 1 
ATOM   2256 C  CE3 . TRP A 1 282 ? 0.657   11.453  10.451  1.00 70.27 282 A 1 
ATOM   2257 C  CZ2 . TRP A 1 282 ? 2.029   13.589  9.209   1.00 73.15 282 A 1 
ATOM   2258 C  CZ3 . TRP A 1 282 ? 1.603   12.207  11.154  1.00 67.09 282 A 1 
ATOM   2259 C  CH2 . TRP A 1 282 ? 2.280   13.259  10.534  1.00 68.71 282 A 1 
ATOM   2260 N  N   . LEU A 1 283 ? -3.654  10.645  6.184   1.00 90.63 283 A 1 
ATOM   2261 C  CA  . LEU A 1 283 ? -4.089  11.396  5.002   1.00 89.27 283 A 1 
ATOM   2262 C  C   . LEU A 1 283 ? -5.610  11.636  4.958   1.00 89.32 283 A 1 
ATOM   2263 O  O   . LEU A 1 283 ? -6.150  12.012  3.913   1.00 84.59 283 A 1 
ATOM   2264 C  CB  . LEU A 1 283 ? -3.549  10.738  3.725   1.00 86.53 283 A 1 
ATOM   2265 C  CG  . LEU A 1 283 ? -2.016  10.672  3.644   1.00 82.84 283 A 1 
ATOM   2266 C  CD1 . LEU A 1 283 ? -1.599  10.049  2.308   1.00 77.28 283 A 1 
ATOM   2267 C  CD2 . LEU A 1 283 ? -1.365  12.049  3.744   1.00 77.23 283 A 1 
ATOM   2268 N  N   . GLY A 1 284 ? -6.292  11.451  6.077   1.00 91.64 284 A 1 
ATOM   2269 C  CA  . GLY A 1 284 ? -7.730  11.680  6.188   1.00 91.77 284 A 1 
ATOM   2270 C  C   . GLY A 1 284 ? -8.553  10.590  5.507   1.00 92.99 284 A 1 
ATOM   2271 O  O   . GLY A 1 284 ? -9.533  10.893  4.832   1.00 89.85 284 A 1 
ATOM   2272 N  N   . THR A 1 285 ? -8.146  9.343   5.680   1.00 95.43 285 A 1 
ATOM   2273 C  CA  . THR A 1 285 ? -8.894  8.167   5.212   1.00 95.91 285 A 1 
ATOM   2274 C  C   . THR A 1 285 ? -9.324  7.316   6.401   1.00 96.68 285 A 1 
ATOM   2275 O  O   . THR A 1 285 ? -8.575  7.143   7.362   1.00 95.81 285 A 1 
ATOM   2276 C  CB  . THR A 1 285 ? -8.078  7.328   4.222   1.00 94.42 285 A 1 
ATOM   2277 O  OG1 . THR A 1 285 ? -6.828  6.981   4.770   1.00 87.73 285 A 1 
ATOM   2278 C  CG2 . THR A 1 285 ? -7.817  8.086   2.928   1.00 85.43 285 A 1 
ATOM   2279 N  N   . SER A 1 286 ? -10.533 6.788   6.344   1.00 96.96 286 A 1 
ATOM   2280 C  CA  . SER A 1 286 ? -10.996 5.851   7.368   1.00 97.30 286 A 1 
ATOM   2281 C  C   . SER A 1 286 ? -10.187 4.559   7.287   1.00 97.99 286 A 1 
ATOM   2282 O  O   . SER A 1 286 ? -10.019 4.034   6.186   1.00 97.71 286 A 1 
ATOM   2283 C  CB  . SER A 1 286 ? -12.484 5.549   7.196   1.00 96.73 286 A 1 
ATOM   2284 O  OG  . SER A 1 286 ? -13.243 6.701   7.509   1.00 93.76 286 A 1 
ATOM   2285 N  N   . PRO A 1 287 ? -9.713  4.014   8.420   1.00 98.13 287 A 1 
ATOM   2286 C  CA  . PRO A 1 287 ? -9.032  2.724   8.446   1.00 98.34 287 A 1 
ATOM   2287 C  C   . PRO A 1 287 ? -9.789  1.676   7.636   1.00 98.57 287 A 1 
ATOM   2288 O  O   . PRO A 1 287 ? -11.002 1.526   7.802   1.00 98.29 287 A 1 
ATOM   2289 C  CB  . PRO A 1 287 ? -8.977  2.330   9.921   1.00 98.05 287 A 1 
ATOM   2290 C  CG  . PRO A 1 287 ? -8.959  3.665   10.637  1.00 96.88 287 A 1 
ATOM   2291 C  CD  . PRO A 1 287 ? -9.792  4.580   9.752   1.00 97.98 287 A 1 
ATOM   2292 N  N   . SER A 1 288 ? -9.082  0.978   6.774   1.00 98.70 288 A 1 
ATOM   2293 C  CA  . SER A 1 288 ? -9.693  0.059   5.821   1.00 98.82 288 A 1 
ATOM   2294 C  C   . SER A 1 288 ? -8.911  -1.239  5.680   1.00 98.84 288 A 1 
ATOM   2295 O  O   . SER A 1 288 ? -7.700  -1.294  5.885   1.00 98.79 288 A 1 
ATOM   2296 C  CB  . SER A 1 288 ? -9.860  0.722   4.457   1.00 98.52 288 A 1 
ATOM   2297 O  OG  . SER A 1 288 ? -10.756 1.817   4.556   1.00 96.21 288 A 1 
ATOM   2298 N  N   . ILE A 1 289 ? -9.627  -2.286  5.299   1.00 98.87 289 A 1 
ATOM   2299 C  CA  . ILE A 1 289 ? -9.058  -3.580  4.925   1.00 98.85 289 A 1 
ATOM   2300 C  C   . ILE A 1 289 ? -9.838  -4.123  3.736   1.00 98.87 289 A 1 
ATOM   2301 O  O   . ILE A 1 289 ? -11.055 -3.973  3.655   1.00 98.77 289 A 1 
ATOM   2302 C  CB  . ILE A 1 289 ? -9.047  -4.535  6.140   1.00 98.71 289 A 1 
ATOM   2303 C  CG1 . ILE A 1 289 ? -8.280  -5.844  5.872   1.00 97.65 289 A 1 
ATOM   2304 C  CG2 . ILE A 1 289 ? -10.468 -4.873  6.626   1.00 98.05 289 A 1 
ATOM   2305 C  CD1 . ILE A 1 289 ? -6.793  -5.663  5.742   1.00 97.38 289 A 1 
ATOM   2306 N  N   . ARG A 1 290 ? -9.134  -4.775  2.804   1.00 98.96 290 A 1 
ATOM   2307 C  CA  . ARG A 1 290 ? -9.720  -5.366  1.606   1.00 98.96 290 A 1 
ATOM   2308 C  C   . ARG A 1 290 ? -9.549  -6.875  1.605   1.00 98.92 290 A 1 
ATOM   2309 O  O   . ARG A 1 290 ? -8.489  -7.381  1.961   1.00 98.90 290 A 1 
ATOM   2310 C  CB  . ARG A 1 290 ? -9.112  -4.700  0.363   1.00 98.74 290 A 1 
ATOM   2311 C  CG  . ARG A 1 290 ? -9.637  -5.290  -0.948  1.00 98.11 290 A 1 
ATOM   2312 C  CD  . ARG A 1 290 ? -9.122  -4.515  -2.152  1.00 97.70 290 A 1 
ATOM   2313 N  NE  . ARG A 1 290 ? -9.771  -3.206  -2.268  1.00 97.34 290 A 1 
ATOM   2314 C  CZ  . ARG A 1 290 ? -9.554  -2.323  -3.229  1.00 97.82 290 A 1 
ATOM   2315 N  NH1 . ARG A 1 290 ? -8.685  -2.541  -4.173  1.00 95.05 290 A 1 
ATOM   2316 N  NH2 . ARG A 1 290 ? -10.221 -1.211  -3.261  1.00 95.28 290 A 1 
ATOM   2317 N  N   . LYS A 1 291 ? -10.573 -7.578  1.155   1.00 98.96 291 A 1 
ATOM   2318 C  CA  . LYS A 1 291 ? -10.527 -9.017  0.910   1.00 98.88 291 A 1 
ATOM   2319 C  C   . LYS A 1 291 ? -10.900 -9.309  -0.532  1.00 98.85 291 A 1 
ATOM   2320 O  O   . LYS A 1 291 ? -11.941 -8.857  -1.006  1.00 98.74 291 A 1 
ATOM   2321 C  CB  . LYS A 1 291 ? -11.447 -9.738  1.905   1.00 98.67 291 A 1 
ATOM   2322 C  CG  . LYS A 1 291 ? -11.256 -11.267 1.856   1.00 97.28 291 A 1 
ATOM   2323 C  CD  . LYS A 1 291 ? -12.021 -12.005 2.960   1.00 95.68 291 A 1 
ATOM   2324 C  CE  . LYS A 1 291 ? -13.533 -11.862 2.812   1.00 90.92 291 A 1 
ATOM   2325 N  NZ  . LYS A 1 291 ? -14.248 -12.936 3.538   1.00 88.85 291 A 1 
ATOM   2326 N  N   . TYR A 1 292 ? -10.067 -10.074 -1.235  1.00 98.98 292 A 1 
ATOM   2327 C  CA  . TYR A 1 292 ? -10.309 -10.520 -2.601  1.00 98.92 292 A 1 
ATOM   2328 C  C   . TYR A 1 292 ? -10.897 -11.928 -2.602  1.00 98.87 292 A 1 
ATOM   2329 O  O   . TYR A 1 292 ? -10.425 -12.780 -1.853  1.00 98.68 292 A 1 
ATOM   2330 C  CB  . TYR A 1 292 ? -9.001  -10.506 -3.402  1.00 98.90 292 A 1 
ATOM   2331 C  CG  . TYR A 1 292 ? -8.403  -9.131  -3.594  1.00 98.91 292 A 1 
ATOM   2332 C  CD1 . TYR A 1 292 ? -7.588  -8.556  -2.601  1.00 98.80 292 A 1 
ATOM   2333 C  CD2 . TYR A 1 292 ? -8.665  -8.401  -4.765  1.00 98.78 292 A 1 
ATOM   2334 C  CE1 . TYR A 1 292 ? -7.048  -7.272  -2.771  1.00 98.70 292 A 1 
ATOM   2335 C  CE2 . TYR A 1 292 ? -8.124  -7.119  -4.948  1.00 98.71 292 A 1 
ATOM   2336 C  CZ  . TYR A 1 292 ? -7.319  -6.562  -3.950  1.00 98.79 292 A 1 
ATOM   2337 O  OH  . TYR A 1 292 ? -6.790  -5.301  -4.131  1.00 98.56 292 A 1 
ATOM   2338 N  N   . ASP A 1 293 ? -11.860 -12.180 -3.496  1.00 98.75 293 A 1 
ATOM   2339 C  CA  . ASP A 1 293 ? -12.142 -13.518 -4.005  1.00 98.77 293 A 1 
ATOM   2340 C  C   . ASP A 1 293 ? -11.245 -13.735 -5.227  1.00 98.72 293 A 1 
ATOM   2341 O  O   . ASP A 1 293 ? -11.489 -13.192 -6.309  1.00 98.45 293 A 1 
ATOM   2342 C  CB  . ASP A 1 293 ? -13.635 -13.682 -4.323  1.00 98.42 293 A 1 
ATOM   2343 C  CG  . ASP A 1 293 ? -14.004 -15.074 -4.861  1.00 97.45 293 A 1 
ATOM   2344 O  OD1 . ASP A 1 293 ? -13.111 -15.920 -5.082  1.00 95.72 293 A 1 
ATOM   2345 O  OD2 . ASP A 1 293 ? -15.213 -15.312 -5.101  1.00 94.53 293 A 1 
ATOM   2346 N  N   . VAL A 1 294 ? -10.167 -14.481 -5.042  1.00 98.60 294 A 1 
ATOM   2347 C  CA  . VAL A 1 294 ? -9.165  -14.720 -6.085  1.00 98.55 294 A 1 
ATOM   2348 C  C   . VAL A 1 294 ? -9.674  -15.743 -7.100  1.00 98.38 294 A 1 
ATOM   2349 O  O   . VAL A 1 294 ? -9.366  -15.645 -8.291  1.00 97.56 294 A 1 
ATOM   2350 C  CB  . VAL A 1 294 ? -7.825  -15.172 -5.474  1.00 98.44 294 A 1 
ATOM   2351 C  CG1 . VAL A 1 294 ? -6.757  -15.407 -6.540  1.00 97.89 294 A 1 
ATOM   2352 C  CG2 . VAL A 1 294 ? -7.289  -14.128 -4.484  1.00 98.03 294 A 1 
ATOM   2353 N  N   . GLY A 1 295 ? -10.460 -16.704 -6.653  1.00 97.65 295 A 1 
ATOM   2354 C  CA  . GLY A 1 295 ? -10.841 -17.858 -7.448  1.00 97.22 295 A 1 
ATOM   2355 C  C   . GLY A 1 295 ? -9.770  -18.947 -7.435  1.00 97.38 295 A 1 
ATOM   2356 O  O   . GLY A 1 295 ? -9.057  -19.129 -6.448  1.00 95.41 295 A 1 
ATOM   2357 N  N   . ASN A 1 296 ? -9.661  -19.707 -8.523  1.00 97.01 296 A 1 
ATOM   2358 C  CA  . ASN A 1 296 ? -8.813  -20.895 -8.605  1.00 96.60 296 A 1 
ATOM   2359 C  C   . ASN A 1 296 ? -7.518  -20.704 -9.415  1.00 96.58 296 A 1 
ATOM   2360 O  O   . ASN A 1 296 ? -6.852  -21.681 -9.751  1.00 94.10 296 A 1 
ATOM   2361 C  CB  . ASN A 1 296 ? -9.661  -22.066 -9.134  1.00 94.89 296 A 1 
ATOM   2362 C  CG  . ASN A 1 296 ? -10.131 -21.859 -10.564 1.00 93.75 296 A 1 
ATOM   2363 O  OD1 . ASN A 1 296 ? -9.782  -20.910 -11.239 1.00 89.49 296 A 1 
ATOM   2364 N  ND2 . ASN A 1 296 ? -10.959 -22.752 -11.066 1.00 88.03 296 A 1 
ATOM   2365 N  N   . GLY A 1 297 ? -7.181  -19.464 -9.781  1.00 96.03 297 A 1 
ATOM   2366 C  CA  . GLY A 1 297 ? -5.978  -19.126 -10.545 1.00 96.04 297 A 1 
ATOM   2367 C  C   . GLY A 1 297 ? -6.106  -19.301 -12.068 1.00 96.54 297 A 1 
ATOM   2368 O  O   . GLY A 1 297 ? -5.158  -19.014 -12.788 1.00 94.44 297 A 1 
ATOM   2369 N  N   . GLN A 1 298 ? -7.260  -19.753 -12.585 1.00 96.00 298 A 1 
ATOM   2370 C  CA  . GLN A 1 298 ? -7.449  -19.958 -14.030 1.00 95.31 298 A 1 
ATOM   2371 C  C   . GLN A 1 298 ? -7.811  -18.691 -14.810 1.00 94.78 298 A 1 
ATOM   2372 O  O   . GLN A 1 298 ? -7.743  -18.686 -16.038 1.00 89.41 298 A 1 
ATOM   2373 C  CB  . GLN A 1 298 ? -8.514  -21.030 -14.276 1.00 93.59 298 A 1 
ATOM   2374 C  CG  . GLN A 1 298 ? -8.062  -22.414 -13.800 1.00 89.88 298 A 1 
ATOM   2375 C  CD  . GLN A 1 298 ? -9.053  -23.502 -14.170 1.00 87.37 298 A 1 
ATOM   2376 O  OE1 . GLN A 1 298 ? -10.254 -23.359 -14.036 1.00 79.21 298 A 1 
ATOM   2377 N  NE2 . GLN A 1 298 ? -8.584  -24.631 -14.652 1.00 77.03 298 A 1 
ATOM   2378 N  N   . GLY A 1 299 ? -8.197  -17.624 -14.135 1.00 95.50 299 A 1 
ATOM   2379 C  CA  . GLY A 1 299 ? -8.601  -16.370 -14.749 1.00 95.95 299 A 1 
ATOM   2380 C  C   . GLY A 1 299 ? -8.380  -15.194 -13.811 1.00 97.44 299 A 1 
ATOM   2381 O  O   . GLY A 1 299 ? -7.709  -15.324 -12.786 1.00 96.42 299 A 1 
ATOM   2382 N  N   . TYR A 1 300 ? -8.951  -14.054 -14.177 1.00 98.13 300 A 1 
ATOM   2383 C  CA  . TYR A 1 300 ? -8.906  -12.867 -13.331 1.00 98.37 300 A 1 
ATOM   2384 C  C   . TYR A 1 300 ? -9.549  -13.128 -11.965 1.00 98.47 300 A 1 
ATOM   2385 O  O   . TYR A 1 300 ? -10.423 -13.987 -11.828 1.00 97.97 300 A 1 
ATOM   2386 C  CB  . TYR A 1 300 ? -9.595  -11.702 -14.041 1.00 98.24 300 A 1 
ATOM   2387 C  CG  . TYR A 1 300 ? -8.916  -11.291 -15.321 1.00 98.21 300 A 1 
ATOM   2388 C  CD1 . TYR A 1 300 ? -7.669  -10.636 -15.284 1.00 97.34 300 A 1 
ATOM   2389 C  CD2 . TYR A 1 300 ? -9.506  -11.574 -16.577 1.00 97.31 300 A 1 
ATOM   2390 C  CE1 . TYR A 1 300 ? -7.015  -10.267 -16.466 1.00 96.60 300 A 1 
ATOM   2391 C  CE2 . TYR A 1 300 ? -8.858  -11.208 -17.765 1.00 96.80 300 A 1 
ATOM   2392 C  CZ  . TYR A 1 300 ? -7.619  -10.550 -17.697 1.00 97.20 300 A 1 
ATOM   2393 O  OH  . TYR A 1 300 ? -6.977  -10.186 -18.860 1.00 96.05 300 A 1 
ATOM   2394 N  N   . MET A 1 301 ? -9.134  -12.366 -10.965 1.00 98.57 301 A 1 
ATOM   2395 C  CA  . MET A 1 301 ? -9.806  -12.357 -9.673  1.00 98.62 301 A 1 
ATOM   2396 C  C   . MET A 1 301 ? -11.268 -11.951 -9.853  1.00 98.65 301 A 1 
ATOM   2397 O  O   . MET A 1 301 ? -11.596 -11.135 -10.719 1.00 98.47 301 A 1 
ATOM   2398 C  CB  . MET A 1 301 ? -9.088  -11.417 -8.702  1.00 98.60 301 A 1 
ATOM   2399 C  CG  . MET A 1 301 ? -7.662  -11.879 -8.382  1.00 98.13 301 A 1 
ATOM   2400 S  SD  . MET A 1 301 ? -6.839  -10.872 -7.121  1.00 97.67 301 A 1 
ATOM   2401 C  CE  . MET A 1 301 ? -6.446  -9.405  -8.097  1.00 93.01 301 A 1 
ATOM   2402 N  N   . LYS A 1 302 ? -12.160 -12.507 -9.044  1.00 98.61 302 A 1 
ATOM   2403 C  CA  . LYS A 1 302 ? -13.602 -12.345 -9.249  1.00 98.40 302 A 1 
ATOM   2404 C  C   . LYS A 1 302 ? -14.112 -11.002 -8.742  1.00 98.55 302 A 1 
ATOM   2405 O  O   . LYS A 1 302 ? -14.793 -10.287 -9.464  1.00 97.91 302 A 1 
ATOM   2406 C  CB  . LYS A 1 302 ? -14.354 -13.486 -8.560  1.00 98.00 302 A 1 
ATOM   2407 C  CG  . LYS A 1 302 ? -14.017 -14.860 -9.142  1.00 94.51 302 A 1 
ATOM   2408 C  CD  . LYS A 1 302 ? -14.806 -15.903 -8.365  1.00 83.19 302 A 1 
ATOM   2409 C  CE  . LYS A 1 302 ? -14.492 -17.306 -8.829  1.00 76.57 302 A 1 
ATOM   2410 N  NZ  . LYS A 1 302 ? -15.109 -18.266 -7.893  1.00 63.65 302 A 1 
ATOM   2411 N  N   . GLU A 1 303 ? -13.787 -10.680 -7.507  1.00 98.52 303 A 1 
ATOM   2412 C  CA  . GLU A 1 303 ? -14.167 -9.410  -6.894  1.00 98.59 303 A 1 
ATOM   2413 C  C   . GLU A 1 303 ? -13.286 -9.078  -5.685  1.00 98.79 303 A 1 
ATOM   2414 O  O   . GLU A 1 303 ? -12.484 -9.896  -5.228  1.00 98.57 303 A 1 
ATOM   2415 C  CB  . GLU A 1 303 ? -15.670 -9.383  -6.528  1.00 97.05 303 A 1 
ATOM   2416 C  CG  . GLU A 1 303 ? -16.064 -10.089 -5.228  1.00 91.04 303 A 1 
ATOM   2417 C  CD  . GLU A 1 303 ? -17.409 -9.615  -4.655  1.00 90.31 303 A 1 
ATOM   2418 O  OE1 . GLU A 1 303 ? -17.791 -8.438  -4.885  1.00 84.23 303 A 1 
ATOM   2419 O  OE2 . GLU A 1 303 ? -18.062 -10.355 -3.930  1.00 84.43 303 A 1 
ATOM   2420 N  N   . PHE A 1 304 ? -13.457 -7.877  -5.158  1.00 98.76 304 A 1 
ATOM   2421 C  CA  . PHE A 1 304 ? -13.015 -7.547  -3.814  1.00 98.86 304 A 1 
ATOM   2422 C  C   . PHE A 1 304 ? -14.172 -6.976  -2.993  1.00 98.87 304 A 1 
ATOM   2423 O  O   . PHE A 1 304 ? -15.134 -6.423  -3.525  1.00 98.57 304 A 1 
ATOM   2424 C  CB  . PHE A 1 304 ? -11.797 -6.612  -3.838  1.00 98.72 304 A 1 
ATOM   2425 C  CG  . PHE A 1 304 ? -12.041 -5.243  -4.446  1.00 98.72 304 A 1 
ATOM   2426 C  CD1 . PHE A 1 304 ? -12.758 -4.254  -3.740  1.00 98.14 304 A 1 
ATOM   2427 C  CD2 . PHE A 1 304 ? -11.541 -4.932  -5.720  1.00 98.03 304 A 1 
ATOM   2428 C  CE1 . PHE A 1 304 ? -12.998 -2.995  -4.317  1.00 97.49 304 A 1 
ATOM   2429 C  CE2 . PHE A 1 304 ? -11.775 -3.677  -6.294  1.00 97.40 304 A 1 
ATOM   2430 C  CZ  . PHE A 1 304 ? -12.503 -2.708  -5.591  1.00 97.85 304 A 1 
ATOM   2431 N  N   . LYS A 1 305 ? -14.036 -7.066  -1.677  1.00 98.75 305 A 1 
ATOM   2432 C  CA  . LYS A 1 305 ? -14.883 -6.402  -0.694  1.00 98.79 305 A 1 
ATOM   2433 C  C   . LYS A 1 305 ? -14.030 -5.532  0.208   1.00 98.71 305 A 1 
ATOM   2434 O  O   . LYS A 1 305 ? -13.006 -5.998  0.724   1.00 98.65 305 A 1 
ATOM   2435 C  CB  . LYS A 1 305 ? -15.686 -7.424  0.110   1.00 98.54 305 A 1 
ATOM   2436 C  CG  . LYS A 1 305 ? -16.695 -8.195  -0.743  1.00 97.52 305 A 1 
ATOM   2437 C  CD  . LYS A 1 305 ? -17.575 -9.099  0.135   1.00 95.28 305 A 1 
ATOM   2438 C  CE  . LYS A 1 305 ? -18.692 -9.766  -0.653  1.00 90.45 305 A 1 
ATOM   2439 N  NZ  . LYS A 1 305 ? -18.236 -10.951 -1.411  1.00 81.70 305 A 1 
ATOM   2440 N  N   . ASN A 1 306 ? -14.452 -4.295  0.426   1.00 98.81 306 A 1 
ATOM   2441 C  CA  . ASN A 1 306 ? -13.820 -3.394  1.383   1.00 98.79 306 A 1 
ATOM   2442 C  C   . ASN A 1 306 ? -14.616 -3.355  2.684   1.00 98.78 306 A 1 
ATOM   2443 O  O   . ASN A 1 306 ? -15.846 -3.357  2.690   1.00 98.28 306 A 1 
ATOM   2444 C  CB  . ASN A 1 306 ? -13.663 -1.989  0.797   1.00 98.47 306 A 1 
ATOM   2445 C  CG  . ASN A 1 306 ? -12.547 -1.872  -0.218  1.00 97.23 306 A 1 
ATOM   2446 O  OD1 . ASN A 1 306 ? -11.847 -2.808  -0.556  1.00 89.15 306 A 1 
ATOM   2447 N  ND2 . ASN A 1 306 ? -12.344 -0.681  -0.733  1.00 88.30 306 A 1 
ATOM   2448 N  N   . TYR A 1 307 ? -13.877 -3.268  3.772   1.00 98.67 307 A 1 
ATOM   2449 C  CA  . TYR A 1 307 ? -14.382 -3.052  5.117   1.00 98.72 307 A 1 
ATOM   2450 C  C   . TYR A 1 307 ? -13.673 -1.830  5.692   1.00 98.63 307 A 1 
ATOM   2451 O  O   . TYR A 1 307 ? -12.498 -1.617  5.424   1.00 98.48 307 A 1 
ATOM   2452 C  CB  . TYR A 1 307 ? -14.137 -4.288  5.984   1.00 98.77 307 A 1 
ATOM   2453 C  CG  . TYR A 1 307 ? -14.637 -5.584  5.393   1.00 98.74 307 A 1 
ATOM   2454 C  CD1 . TYR A 1 307 ? -13.820 -6.310  4.499   1.00 98.50 307 A 1 
ATOM   2455 C  CD2 . TYR A 1 307 ? -15.910 -6.070  5.707   1.00 98.51 307 A 1 
ATOM   2456 C  CE1 . TYR A 1 307 ? -14.278 -7.506  3.937   1.00 98.26 307 A 1 
ATOM   2457 C  CE2 . TYR A 1 307 ? -16.376 -7.267  5.153   1.00 98.31 307 A 1 
ATOM   2458 C  CZ  . TYR A 1 307 ? -15.559 -7.986  4.272   1.00 98.35 307 A 1 
ATOM   2459 O  OH  . TYR A 1 307 ? -16.006 -9.165  3.725   1.00 97.83 307 A 1 
ATOM   2460 N  N   . HIS A 1 308 ? -14.387 -1.037  6.466   1.00 98.30 308 A 1 
ATOM   2461 C  CA  . HIS A 1 308 ? -13.812 0.180   7.039   1.00 98.17 308 A 1 
ATOM   2462 C  C   . HIS A 1 308 ? -14.223 0.389   8.490   1.00 98.24 308 A 1 
ATOM   2463 O  O   . HIS A 1 308 ? -15.135 -0.247  9.014   1.00 97.92 308 A 1 
ATOM   2464 C  CB  . HIS A 1 308 ? -14.120 1.386   6.146   1.00 97.33 308 A 1 
ATOM   2465 C  CG  . HIS A 1 308 ? -15.556 1.841   6.082   1.00 96.96 308 A 1 
ATOM   2466 N  ND1 . HIS A 1 308 ? -15.991 2.959   5.384   1.00 90.55 308 A 1 
ATOM   2467 C  CD2 . HIS A 1 308 ? -16.664 1.294   6.666   1.00 90.05 308 A 1 
ATOM   2468 C  CE1 . HIS A 1 308 ? -17.308 3.065   5.545   1.00 91.62 308 A 1 
ATOM   2469 N  NE2 . HIS A 1 308 ? -17.760 2.077   6.322   1.00 92.80 308 A 1 
ATOM   2470 N  N   . PHE A 1 309 ? -13.511 1.304   9.144   1.00 97.94 309 A 1 
ATOM   2471 C  CA  . PHE A 1 309 ? -13.701 1.695   10.532  1.00 97.81 309 A 1 
ATOM   2472 C  C   . PHE A 1 309 ? -13.842 3.217   10.601  1.00 97.35 309 A 1 
ATOM   2473 O  O   . PHE A 1 309 ? -12.866 3.952   10.729  1.00 96.23 309 A 1 
ATOM   2474 C  CB  . PHE A 1 309 ? -12.515 1.164   11.347  1.00 97.86 309 A 1 
ATOM   2475 C  CG  . PHE A 1 309 ? -12.671 1.258   12.843  1.00 98.14 309 A 1 
ATOM   2476 C  CD1 . PHE A 1 309 ? -12.497 2.477   13.519  1.00 97.79 309 A 1 
ATOM   2477 C  CD2 . PHE A 1 309 ? -12.929 0.090   13.578  1.00 97.81 309 A 1 
ATOM   2478 C  CE1 . PHE A 1 309 ? -12.581 2.532   14.911  1.00 97.49 309 A 1 
ATOM   2479 C  CE2 . PHE A 1 309 ? -12.995 0.141   14.979  1.00 97.52 309 A 1 
ATOM   2480 C  CZ  . PHE A 1 309 ? -12.822 1.357   15.649  1.00 97.75 309 A 1 
ATOM   2481 N  N   . GLN A 1 310 ? -15.074 3.713   10.510  1.00 96.57 310 A 1 
ATOM   2482 C  CA  . GLN A 1 310 ? -15.309 5.146   10.641  1.00 95.90 310 A 1 
ATOM   2483 C  C   . GLN A 1 310 ? -15.114 5.571   12.100  1.00 95.80 310 A 1 
ATOM   2484 O  O   . GLN A 1 310 ? -15.796 5.087   13.002  1.00 94.82 310 A 1 
ATOM   2485 C  CB  . GLN A 1 310 ? -16.701 5.518   10.124  1.00 94.95 310 A 1 
ATOM   2486 C  CG  . GLN A 1 310 ? -16.817 5.369   8.604   1.00 92.55 310 A 1 
ATOM   2487 C  CD  . GLN A 1 310 ? -18.224 5.670   8.100   1.00 91.36 310 A 1 
ATOM   2488 O  OE1 . GLN A 1 310 ? -19.202 5.121   8.594   1.00 84.27 310 A 1 
ATOM   2489 N  NE2 . GLN A 1 310 ? -18.373 6.531   7.134   1.00 82.38 310 A 1 
ATOM   2490 N  N   . LEU A 1 311 ? -14.159 6.482   12.326  1.00 95.56 311 A 1 
ATOM   2491 C  CA  . LEU A 1 311 ? -13.898 7.029   13.650  1.00 95.02 311 A 1 
ATOM   2492 C  C   . LEU A 1 311 ? -15.094 7.863   14.116  1.00 93.68 311 A 1 
ATOM   2493 O  O   . LEU A 1 311 ? -15.696 8.607   13.337  1.00 91.84 311 A 1 
ATOM   2494 C  CB  . LEU A 1 311 ? -12.610 7.858   13.650  1.00 95.31 311 A 1 
ATOM   2495 C  CG  . LEU A 1 311 ? -11.327 7.091   13.276  1.00 95.13 311 A 1 
ATOM   2496 C  CD1 . LEU A 1 311 ? -10.136 8.047   13.316  1.00 94.32 311 A 1 
ATOM   2497 C  CD2 . LEU A 1 311 ? -11.053 5.929   14.234  1.00 93.71 311 A 1 
ATOM   2498 N  N   . ARG A 1 312 ? -15.419 7.768   15.401  1.00 92.94 312 A 1 
ATOM   2499 C  CA  . ARG A 1 312 ? -16.517 8.538   15.982  1.00 91.42 312 A 1 
ATOM   2500 C  C   . ARG A 1 312 ? -16.246 10.039  15.834  1.00 90.48 312 A 1 
ATOM   2501 O  O   . ARG A 1 312 ? -15.176 10.487  16.234  1.00 88.24 312 A 1 
ATOM   2502 C  CB  . ARG A 1 312 ? -16.712 8.135   17.450  1.00 90.47 312 A 1 
ATOM   2503 C  CG  . ARG A 1 312 ? -17.949 8.801   18.049  1.00 87.12 312 A 1 
ATOM   2504 C  CD  . ARG A 1 312 ? -18.204 8.349   19.503  1.00 84.44 312 A 1 
ATOM   2505 N  NE  . ARG A 1 312 ? -18.339 6.896   19.628  1.00 81.75 312 A 1 
ATOM   2506 C  CZ  . ARG A 1 312 ? -19.339 6.146   19.191  1.00 80.19 312 A 1 
ATOM   2507 N  NH1 . ARG A 1 312 ? -20.368 6.679   18.594  1.00 70.42 312 A 1 
ATOM   2508 N  NH2 . ARG A 1 312 ? -19.329 4.851   19.343  1.00 75.27 312 A 1 
ATOM   2509 N  N   . PRO A 1 313 ? -17.222 10.829  15.335  1.00 88.66 313 A 1 
ATOM   2510 C  CA  . PRO A 1 313 ? -17.071 12.280  15.258  1.00 86.41 313 A 1 
ATOM   2511 C  C   . PRO A 1 313 ? -16.748 12.894  16.611  1.00 85.58 313 A 1 
ATOM   2512 O  O   . PRO A 1 313 ? -17.268 12.488  17.651  1.00 81.58 313 A 1 
ATOM   2513 C  CB  . PRO A 1 313 ? -18.402 12.806  14.708  1.00 83.51 313 A 1 
ATOM   2514 C  CG  . PRO A 1 313 ? -18.929 11.631  13.902  1.00 82.38 313 A 1 
ATOM   2515 C  CD  . PRO A 1 313 ? -18.474 10.420  14.710  1.00 85.56 313 A 1 
ATOM   2516 N  N   . LYS A 1 314 ? -15.874 13.911  16.601  1.00 84.17 314 A 1 
ATOM   2517 C  CA  . LYS A 1 314 ? -15.490 14.633  17.802  1.00 82.08 314 A 1 
ATOM   2518 C  C   . LYS A 1 314 ? -16.659 15.469  18.313  1.00 79.20 314 A 1 
ATOM   2519 O  O   . LYS A 1 314 ? -17.358 16.119  17.541  1.00 71.09 314 A 1 
ATOM   2520 C  CB  . LYS A 1 314 ? -14.262 15.512  17.527  1.00 78.21 314 A 1 
ATOM   2521 C  CG  . LYS A 1 314 ? -13.025 14.680  17.180  1.00 77.14 314 A 1 
ATOM   2522 C  CD  . LYS A 1 314 ? -11.835 15.584  16.860  1.00 74.16 314 A 1 
ATOM   2523 C  CE  . LYS A 1 314 ? -10.628 14.734  16.498  1.00 70.82 314 A 1 
ATOM   2524 N  NZ  . LYS A 1 314 ? -9.463  15.551  16.101  1.00 65.78 314 A 1 
ATOM   2525 N  N   . LYS A 1 315 ? -16.845 15.499  19.620  1.00 74.04 315 A 1 
ATOM   2526 C  CA  . LYS A 1 315 ? -17.806 16.392  20.257  1.00 72.27 315 A 1 
ATOM   2527 C  C   . LYS A 1 315 ? -17.225 17.795  20.328  1.00 71.12 315 A 1 
ATOM   2528 O  O   . LYS A 1 315 ? -16.106 17.976  20.811  1.00 63.07 315 A 1 
ATOM   2529 C  CB  . LYS A 1 315 ? -18.193 15.889  21.650  1.00 66.20 315 A 1 
ATOM   2530 C  CG  . LYS A 1 315 ? -18.979 14.570  21.592  1.00 60.00 315 A 1 
ATOM   2531 C  CD  . LYS A 1 315 ? -19.390 14.138  22.997  1.00 54.83 315 A 1 
ATOM   2532 C  CE  . LYS A 1 315 ? -20.156 12.823  22.919  1.00 48.21 315 A 1 
ATOM   2533 N  NZ  . LYS A 1 315 ? -20.578 12.359  24.257  1.00 43.55 315 A 1 
ATOM   2534 N  N   . ASP A 1 316 ? -18.018 18.786  19.920  1.00 62.02 316 A 1 
ATOM   2535 C  CA  . ASP A 1 316 ? -17.696 20.180  20.174  1.00 60.03 316 A 1 
ATOM   2536 C  C   . ASP A 1 316 ? -18.001 20.515  21.641  1.00 58.60 316 A 1 
ATOM   2537 O  O   . ASP A 1 316 ? -19.156 20.478  22.070  1.00 53.73 316 A 1 
ATOM   2538 C  CB  . ASP A 1 316 ? -18.464 21.059  19.188  1.00 54.72 316 A 1 
ATOM   2539 C  CG  . ASP A 1 316 ? -18.161 22.540  19.355  1.00 49.35 316 A 1 
ATOM   2540 O  OD1 . ASP A 1 316 ? -17.337 22.891  20.237  1.00 46.27 316 A 1 
ATOM   2541 O  OD2 . ASP A 1 316 ? -18.790 23.321  18.609  1.00 44.59 316 A 1 
ATOM   2542 N  N   . LYS A 1 317 ? -16.969 20.842  22.403  1.00 55.05 317 A 1 
ATOM   2543 C  CA  . LYS A 1 317 ? -17.092 21.179  23.832  1.00 54.99 317 A 1 
ATOM   2544 C  C   . LYS A 1 317 ? -17.809 22.506  24.078  1.00 54.55 317 A 1 
ATOM   2545 O  O   . LYS A 1 317 ? -18.254 22.749  25.193  1.00 51.33 317 A 1 
ATOM   2546 C  CB  . LYS A 1 317 ? -15.701 21.228  24.477  1.00 51.32 317 A 1 
ATOM   2547 C  CG  . LYS A 1 317 ? -15.022 19.859  24.541  1.00 47.25 317 A 1 
ATOM   2548 C  CD  . LYS A 1 317 ? -13.677 19.992  25.272  1.00 44.04 317 A 1 
ATOM   2549 C  CE  . LYS A 1 317 ? -12.970 18.649  25.355  1.00 38.95 317 A 1 
ATOM   2550 N  NZ  . LYS A 1 317 ? -11.656 18.772  26.026  1.00 35.44 317 A 1 
ATOM   2551 N  N   . LEU A 1 318 ? -17.889 23.353  23.055  1.00 49.75 318 A 1 
ATOM   2552 C  CA  . LEU A 1 318 ? -18.560 24.647  23.141  1.00 48.43 318 A 1 
ATOM   2553 C  C   . LEU A 1 318 ? -20.069 24.548  22.900  1.00 47.39 318 A 1 
ATOM   2554 O  O   . LEU A 1 318 ? -20.789 25.501  23.191  1.00 43.55 318 A 1 
ATOM   2555 C  CB  . LEU A 1 318 ? -17.918 25.627  22.149  1.00 45.11 318 A 1 
ATOM   2556 C  CG  . LEU A 1 318 ? -16.412 25.875  22.364  1.00 42.14 318 A 1 
ATOM   2557 C  CD1 . LEU A 1 318 ? -15.890 26.806  21.267  1.00 38.89 318 A 1 
ATOM   2558 C  CD2 . LEU A 1 318 ? -16.132 26.527  23.724  1.00 40.61 318 A 1 
ATOM   2559 N  N   . LYS A 1 319 ? -20.570 23.438  22.425  1.00 50.80 319 A 1 
ATOM   2560 C  CA  . LYS A 1 319 ? -22.013 23.230  22.293  1.00 51.82 319 A 1 
ATOM   2561 C  C   . LYS A 1 319 ? -22.681 23.206  23.669  1.00 51.02 319 A 1 
ATOM   2562 O  O   . LYS A 1 319 ? -22.138 22.611  24.608  1.00 48.19 319 A 1 
ATOM   2563 C  CB  . LYS A 1 319 ? -22.336 21.958  21.507  1.00 49.32 319 A 1 
ATOM   2564 C  CG  . LYS A 1 319 ? -22.180 22.200  20.010  1.00 44.90 319 A 1 
ATOM   2565 C  CD  . LYS A 1 319 ? -22.601 20.974  19.196  1.00 42.39 319 A 1 
ATOM   2566 C  CE  . LYS A 1 319 ? -22.455 21.295  17.715  1.00 37.78 319 A 1 
ATOM   2567 N  NZ  . LYS A 1 319 ? -22.882 20.168  16.862  1.00 34.32 319 A 1 
ATOM   2568 N  N   . PRO A 1 320 ? -23.882 23.778  23.786  1.00 51.31 320 A 1 
ATOM   2569 C  CA  . PRO A 1 320 ? -24.676 23.652  25.000  1.00 50.52 320 A 1 
ATOM   2570 C  C   . PRO A 1 320 ? -24.852 22.184  25.389  1.00 51.99 320 A 1 
ATOM   2571 O  O   . PRO A 1 320 ? -25.096 21.328  24.541  1.00 49.72 320 A 1 
ATOM   2572 C  CB  . PRO A 1 320 ? -26.022 24.317  24.683  1.00 45.95 320 A 1 
ATOM   2573 C  CG  . PRO A 1 320 ? -25.688 25.285  23.559  1.00 45.21 320 A 1 
ATOM   2574 C  CD  . PRO A 1 320 ? -24.582 24.577  22.788  1.00 50.53 320 A 1 
ATOM   2575 N  N   . LYS A 1 321 ? -24.729 21.904  26.668  1.00 50.00 321 A 1 
ATOM   2576 C  CA  . LYS A 1 321 ? -24.986 20.559  27.176  1.00 49.87 321 A 1 
ATOM   2577 C  C   . LYS A 1 321 ? -26.462 20.227  26.985  1.00 48.94 321 A 1 
ATOM   2578 O  O   . LYS A 1 321 ? -27.327 20.948  27.476  1.00 46.07 321 A 1 
ATOM   2579 C  CB  . LYS A 1 321 ? -24.578 20.443  28.651  1.00 47.39 321 A 1 
ATOM   2580 C  CG  . LYS A 1 321 ? -23.066 20.582  28.862  1.00 44.08 321 A 1 
ATOM   2581 C  CD  . LYS A 1 321 ? -22.718 20.435  30.343  1.00 41.64 321 A 1 
ATOM   2582 C  CE  . LYS A 1 321 ? -21.227 20.611  30.559  1.00 36.57 321 A 1 
ATOM   2583 N  NZ  . LYS A 1 321 ? -20.876 20.528  32.000  1.00 33.63 321 A 1 
ATOM   2584 N  N   . THR A 1 322 ? -26.729 19.129  26.303  1.00 47.31 322 A 1 
ATOM   2585 C  CA  . THR A 1 322 ? -28.085 18.619  26.098  1.00 47.56 322 A 1 
ATOM   2586 C  C   . THR A 1 322 ? -28.144 17.149  26.516  1.00 47.06 322 A 1 
ATOM   2587 O  O   . THR A 1 322 ? -27.120 16.473  26.630  1.00 44.47 322 A 1 
ATOM   2588 C  CB  . THR A 1 322 ? -28.565 18.790  24.653  1.00 44.30 322 A 1 
ATOM   2589 O  OG1 . THR A 1 322 ? -27.871 17.922  23.791  1.00 40.41 322 A 1 
ATOM   2590 C  CG2 . THR A 1 322 ? -28.395 20.212  24.118  1.00 40.22 322 A 1 
ATOM   2591 N  N   . THR A 1 323 ? -29.347 16.649  26.722  1.00 45.47 323 A 1 
ATOM   2592 C  CA  . THR A 1 323 ? -29.606 15.230  26.965  1.00 46.00 323 A 1 
ATOM   2593 C  C   . THR A 1 323 ? -29.760 14.436  25.669  1.00 46.04 323 A 1 
ATOM   2594 O  O   . THR A 1 323 ? -29.926 13.217  25.712  1.00 44.03 323 A 1 
ATOM   2595 C  CB  . THR A 1 323 ? -30.859 15.064  27.830  1.00 42.00 323 A 1 
ATOM   2596 O  OG1 . THR A 1 323 ? -31.939 15.757  27.240  1.00 37.97 323 A 1 
ATOM   2597 C  CG2 . THR A 1 323 ? -30.655 15.640  29.233  1.00 37.51 323 A 1 
ATOM   2598 N  N   . ILE A 1 324 ? -29.692 15.091  24.512  1.00 46.78 324 A 1 
ATOM   2599 C  CA  . ILE A 1 324 ? -29.815 14.448  23.207  1.00 47.48 324 A 1 
ATOM   2600 C  C   . ILE A 1 324 ? -28.602 13.542  22.990  1.00 48.46 324 A 1 
ATOM   2601 O  O   . ILE A 1 324 ? -27.454 13.999  22.981  1.00 46.02 324 A 1 
ATOM   2602 C  CB  . ILE A 1 324 ? -29.996 15.478  22.076  1.00 43.79 324 A 1 
ATOM   2603 C  CG1 . ILE A 1 324 ? -31.244 16.352  22.328  1.00 40.45 324 A 1 
ATOM   2604 C  CG2 . ILE A 1 324 ? -30.099 14.761  20.716  1.00 40.90 324 A 1 
ATOM   2605 C  CD1 . ILE A 1 324 ? -31.426 17.499  21.324  1.00 37.56 324 A 1 
ATOM   2606 N  N   . LYS A 1 325 ? -28.867 12.266  22.797  1.00 51.25 325 A 1 
ATOM   2607 C  CA  . LYS A 1 325 ? -27.826 11.272  22.542  1.00 51.33 325 A 1 
ATOM   2608 C  C   . LYS A 1 325 ? -27.139 11.570  21.203  1.00 51.98 325 A 1 
ATOM   2609 O  O   . LYS A 1 325 ? -27.800 11.747  20.187  1.00 49.24 325 A 1 
ATOM   2610 C  CB  . LYS A 1 325 ? -28.435 9.867   22.595  1.00 47.44 325 A 1 
ATOM   2611 C  CG  . LYS A 1 325 ? -27.373 8.765   22.613  1.00 42.60 325 A 1 
ATOM   2612 C  CD  . LYS A 1 325 ? -28.027 7.390   22.750  1.00 39.36 325 A 1 
ATOM   2613 C  CE  . LYS A 1 325 ? -26.964 6.297   22.777  1.00 34.29 325 A 1 
ATOM   2614 N  NZ  . LYS A 1 325 ? -27.567 4.940   22.875  1.00 30.05 325 A 1 
ATOM   2615 N  N   . GLN A 1 326 ? -25.812 11.595  21.217  1.00 53.82 326 A 1 
ATOM   2616 C  CA  . GLN A 1 326 ? -25.043 11.727  19.985  1.00 53.83 326 A 1 
ATOM   2617 C  C   . GLN A 1 326 ? -25.195 10.459  19.136  1.00 54.59 326 A 1 
ATOM   2618 O  O   . GLN A 1 326 ? -25.151 9.362   19.714  1.00 51.17 326 A 1 
ATOM   2619 C  CB  . GLN A 1 326 ? -23.563 11.983  20.317  1.00 49.50 326 A 1 
ATOM   2620 C  CG  . GLN A 1 326 ? -23.331 13.346  20.990  1.00 44.68 326 A 1 
ATOM   2621 C  CD  . GLN A 1 326 ? -23.533 14.524  20.040  1.00 41.55 326 A 1 
ATOM   2622 O  OE1 . GLN A 1 326 ? -23.263 14.447  18.864  1.00 39.75 326 A 1 
ATOM   2623 N  NE2 . GLN A 1 326 ? -24.001 15.649  20.526  1.00 38.20 326 A 1 
ATOM   2624 N  N   . PRO A 1 327 ? -25.331 10.574  17.813  1.00 53.48 327 A 1 
ATOM   2625 C  CA  . PRO A 1 327 ? -25.336 9.415   16.929  1.00 53.56 327 A 1 
ATOM   2626 C  C   . PRO A 1 327 ? -24.097 8.553   17.169  1.00 55.07 327 A 1 
ATOM   2627 O  O   . PRO A 1 327 ? -22.979 9.071   17.275  1.00 52.67 327 A 1 
ATOM   2628 C  CB  . PRO A 1 327 ? -25.385 9.984   15.510  1.00 50.13 327 A 1 
ATOM   2629 C  CG  . PRO A 1 327 ? -26.020 11.351  15.692  1.00 49.07 327 A 1 
ATOM   2630 C  CD  . PRO A 1 327 ? -25.507 11.801  17.047  1.00 50.79 327 A 1 
ATOM   2631 N  N   . SER A 1 328 ? -24.299 7.260   17.296  1.00 57.70 328 A 1 
ATOM   2632 C  CA  . SER A 1 328 ? -23.213 6.336   17.610  1.00 58.89 328 A 1 
ATOM   2633 C  C   . SER A 1 328 ? -23.188 5.093   16.729  1.00 62.64 328 A 1 
ATOM   2634 O  O   . SER A 1 328 ? -22.163 4.414   16.682  1.00 58.04 328 A 1 
ATOM   2635 C  CB  . SER A 1 328 ? -23.284 5.933   19.087  1.00 52.68 328 A 1 
ATOM   2636 O  OG  . SER A 1 328 ? -24.474 5.242   19.395  1.00 47.08 328 A 1 
ATOM   2637 N  N   . ASP A 1 329 ? -24.276 4.798   16.031  1.00 64.00 329 A 1 
ATOM   2638 C  CA  . ASP A 1 329 ? -24.399 3.583   15.250  1.00 67.05 329 A 1 
ATOM   2639 C  C   . ASP A 1 329 ? -23.401 3.562   14.091  1.00 73.59 329 A 1 
ATOM   2640 O  O   . ASP A 1 329 ? -23.274 4.518   13.331  1.00 68.49 329 A 1 
ATOM   2641 C  CB  . ASP A 1 329 ? -25.839 3.416   14.758  1.00 57.57 329 A 1 
ATOM   2642 C  CG  . ASP A 1 329 ? -26.815 3.104   15.893  1.00 50.71 329 A 1 
ATOM   2643 O  OD1 . ASP A 1 329 ? -26.343 2.795   17.014  1.00 46.89 329 A 1 
ATOM   2644 O  OD2 . ASP A 1 329 ? -28.034 3.185   15.646  1.00 45.80 329 A 1 
ATOM   2645 N  N   . GLY A 1 330 ? -22.691 2.448   14.000  1.00 79.73 330 A 1 
ATOM   2646 C  CA  . GLY A 1 330 ? -21.718 2.213   12.947  1.00 84.97 330 A 1 
ATOM   2647 C  C   . GLY A 1 330 ? -20.342 2.850   13.155  1.00 89.76 330 A 1 
ATOM   2648 O  O   . GLY A 1 330 ? -19.423 2.498   12.423  1.00 87.73 330 A 1 
ATOM   2649 N  N   . PHE A 1 331 ? -20.158 3.726   14.140  1.00 90.77 331 A 1 
ATOM   2650 C  CA  . PHE A 1 331 ? -18.845 4.290   14.456  1.00 92.32 331 A 1 
ATOM   2651 C  C   . PHE A 1 331 ? -18.028 3.380   15.375  1.00 93.31 331 A 1 
ATOM   2652 O  O   . PHE A 1 331 ? -18.574 2.642   16.195  1.00 92.39 331 A 1 
ATOM   2653 C  CB  . PHE A 1 331 ? -18.983 5.684   15.074  1.00 90.80 331 A 1 
ATOM   2654 C  CG  . PHE A 1 331 ? -19.600 6.708   14.151  1.00 90.12 331 A 1 
ATOM   2655 C  CD1 . PHE A 1 331 ? -18.936 7.086   12.973  1.00 87.50 331 A 1 
ATOM   2656 C  CD2 . PHE A 1 331 ? -20.833 7.295   14.459  1.00 87.78 331 A 1 
ATOM   2657 C  CE1 . PHE A 1 331 ? -19.510 8.026   12.103  1.00 86.50 331 A 1 
ATOM   2658 C  CE2 . PHE A 1 331 ? -21.413 8.229   13.602  1.00 86.59 331 A 1 
ATOM   2659 C  CZ  . PHE A 1 331 ? -20.748 8.597   12.418  1.00 86.75 331 A 1 
ATOM   2660 N  N   . ASN A 1 332 ? -16.709 3.483   15.270  1.00 94.49 332 A 1 
ATOM   2661 C  CA  . ASN A 1 332 ? -15.755 2.714   16.062  1.00 95.14 332 A 1 
ATOM   2662 C  C   . ASN A 1 332 ? -15.986 1.193   15.967  1.00 95.88 332 A 1 
ATOM   2663 O  O   . ASN A 1 332 ? -15.850 0.471   16.958  1.00 94.60 332 A 1 
ATOM   2664 C  CB  . ASN A 1 332 ? -15.712 3.234   17.505  1.00 93.97 332 A 1 
ATOM   2665 C  CG  . ASN A 1 332 ? -15.097 4.615   17.653  1.00 92.97 332 A 1 
ATOM   2666 O  OD1 . ASN A 1 332 ? -14.624 5.238   16.734  1.00 88.89 332 A 1 
ATOM   2667 N  ND2 . ASN A 1 332 ? -15.071 5.126   18.864  1.00 88.48 332 A 1 
ATOM   2668 N  N   . LYS A 1 333 ? -16.375 0.731   14.781  1.00 96.09 333 A 1 
ATOM   2669 C  CA  . LYS A 1 333 ? -16.617 -0.681  14.478  1.00 96.34 333 A 1 
ATOM   2670 C  C   . LYS A 1 333 ? -16.176 -0.974  13.055  1.00 97.25 333 A 1 
ATOM   2671 O  O   . LYS A 1 333 ? -16.488 -0.208  12.142  1.00 96.69 333 A 1 
ATOM   2672 C  CB  . LYS A 1 333 ? -18.109 -1.021  14.616  1.00 94.04 333 A 1 
ATOM   2673 C  CG  . LYS A 1 333 ? -18.635 -0.911  16.053  1.00 84.72 333 A 1 
ATOM   2674 C  CD  . LYS A 1 333 ? -20.122 -1.257  16.110  1.00 82.11 333 A 1 
ATOM   2675 C  CE  . LYS A 1 333 ? -20.644 -1.068  17.518  1.00 70.75 333 A 1 
ATOM   2676 N  NZ  . LYS A 1 333 ? -22.109 -1.300  17.590  1.00 63.39 333 A 1 
ATOM   2677 N  N   . TRP A 1 334 ? -15.512 -2.105  12.853  1.00 97.62 334 A 1 
ATOM   2678 C  CA  . TRP A 1 334 ? -15.277 -2.652  11.525  1.00 98.11 334 A 1 
ATOM   2679 C  C   . TRP A 1 334 ? -16.598 -3.133  10.930  1.00 97.81 334 A 1 
ATOM   2680 O  O   . TRP A 1 334 ? -17.324 -3.901  11.564  1.00 97.28 334 A 1 
ATOM   2681 C  CB  . TRP A 1 334 ? -14.261 -3.791  11.598  1.00 98.35 334 A 1 
ATOM   2682 C  CG  . TRP A 1 334 ? -12.872 -3.320  11.896  1.00 98.52 334 A 1 
ATOM   2683 C  CD1 . TRP A 1 334 ? -12.258 -3.361  13.100  1.00 98.17 334 A 1 
ATOM   2684 C  CD2 . TRP A 1 334 ? -11.946 -2.673  10.983  1.00 98.54 334 A 1 
ATOM   2685 N  NE1 . TRP A 1 334 ? -10.999 -2.785  12.998  1.00 98.24 334 A 1 
ATOM   2686 C  CE2 . TRP A 1 334 ? -10.772 -2.341  11.718  1.00 98.43 334 A 1 
ATOM   2687 C  CE3 . TRP A 1 334 ? -11.986 -2.331  9.618   1.00 98.50 334 A 1 
ATOM   2688 C  CZ2 . TRP A 1 334 ? -9.690  -1.672  11.122  1.00 98.34 334 A 1 
ATOM   2689 C  CZ3 . TRP A 1 334 ? -10.901 -1.668  9.024   1.00 98.26 334 A 1 
ATOM   2690 C  CH2 . TRP A 1 334 ? -9.770  -1.338  9.774   1.00 98.25 334 A 1 
ATOM   2691 N  N   . LYS A 1 335 ? -16.906 -2.677  9.719   1.00 97.69 335 A 1 
ATOM   2692 C  CA  . LYS A 1 335 ? -18.116 -3.062  8.998   1.00 97.02 335 A 1 
ATOM   2693 C  C   . LYS A 1 335 ? -17.839 -3.133  7.500   1.00 97.71 335 A 1 
ATOM   2694 O  O   . LYS A 1 335 ? -16.895 -2.519  7.006   1.00 97.44 335 A 1 
ATOM   2695 C  CB  . LYS A 1 335 ? -19.277 -2.108  9.338   1.00 94.72 335 A 1 
ATOM   2696 C  CG  . LYS A 1 335 ? -18.999 -0.652  8.953   1.00 88.87 335 A 1 
ATOM   2697 C  CD  . LYS A 1 335 ? -20.167 0.265   9.318   1.00 86.84 335 A 1 
ATOM   2698 C  CE  . LYS A 1 335 ? -19.825 1.681   8.874   1.00 77.77 335 A 1 
ATOM   2699 N  NZ  . LYS A 1 335 ? -20.924 2.633   9.136   1.00 70.58 335 A 1 
ATOM   2700 N  N   . PHE A 1 336 ? -18.684 -3.872  6.798   1.00 97.60 336 A 1 
ATOM   2701 C  CA  . PHE A 1 336 ? -18.682 -3.894  5.342   1.00 97.72 336 A 1 
ATOM   2702 C  C   . PHE A 1 336 ? -18.907 -2.484  4.794   1.00 97.59 336 A 1 
ATOM   2703 O  O   . PHE A 1 336 ? -19.808 -1.774  5.249   1.00 97.00 336 A 1 
ATOM   2704 C  CB  . PHE A 1 336 ? -19.775 -4.857  4.862   1.00 97.68 336 A 1 
ATOM   2705 C  CG  . PHE A 1 336 ? -19.911 -4.914  3.367   1.00 97.85 336 A 1 
ATOM   2706 C  CD1 . PHE A 1 336 ? -18.974 -5.623  2.593   1.00 97.38 336 A 1 
ATOM   2707 C  CD2 . PHE A 1 336 ? -20.978 -4.268  2.728   1.00 97.37 336 A 1 
ATOM   2708 C  CE1 . PHE A 1 336 ? -19.109 -5.691  1.200   1.00 96.90 336 A 1 
ATOM   2709 C  CE2 . PHE A 1 336 ? -21.119 -4.335  1.335   1.00 96.98 336 A 1 
ATOM   2710 C  CZ  . PHE A 1 336 ? -20.187 -5.045  0.580   1.00 97.17 336 A 1 
ATOM   2711 N  N   . ASN A 1 337 ? -18.074 -2.077  3.834   1.00 97.87 337 A 1 
ATOM   2712 C  CA  . ASN A 1 337 ? -18.244 -0.823  3.108   1.00 97.50 337 A 1 
ATOM   2713 C  C   . ASN A 1 337 ? -18.952 -1.095  1.779   1.00 97.51 337 A 1 
ATOM   2714 O  O   . ASN A 1 337 ? -20.141 -0.804  1.651   1.00 96.56 337 A 1 
ATOM   2715 C  CB  . ASN A 1 337 ? -16.884 -0.108  2.971   1.00 96.97 337 A 1 
ATOM   2716 C  CG  . ASN A 1 337 ? -17.045 1.258   2.333   1.00 96.05 337 A 1 
ATOM   2717 O  OD1 . ASN A 1 337 ? -18.142 1.702   2.055   1.00 92.57 337 A 1 
ATOM   2718 N  ND2 . ASN A 1 337 ? -15.968 1.965   2.097   1.00 91.50 337 A 1 
ATOM   2719 N  N   . TYR A 1 338 ? -18.254 -1.703  0.815   1.00 98.18 338 A 1 
ATOM   2720 C  CA  . TYR A 1 338 ? -18.831 -2.054  -0.473  1.00 98.37 338 A 1 
ATOM   2721 C  C   . TYR A 1 338 ? -18.095 -3.238  -1.122  1.00 98.47 338 A 1 
ATOM   2722 O  O   . TYR A 1 338 ? -16.980 -3.576  -0.729  1.00 98.38 338 A 1 
ATOM   2723 C  CB  . TYR A 1 338 ? -18.825 -0.825  -1.399  1.00 98.06 338 A 1 
ATOM   2724 C  CG  . TYR A 1 338 ? -17.485 -0.511  -2.024  1.00 98.23 338 A 1 
ATOM   2725 C  CD1 . TYR A 1 338 ? -16.524 0.272   -1.349  1.00 97.79 338 A 1 
ATOM   2726 C  CD2 . TYR A 1 338 ? -17.186 -1.011  -3.297  1.00 97.85 338 A 1 
ATOM   2727 C  CE1 . TYR A 1 338 ? -15.293 0.544   -1.946  1.00 97.35 338 A 1 
ATOM   2728 C  CE2 . TYR A 1 338 ? -15.954 -0.744  -3.899  1.00 97.57 338 A 1 
ATOM   2729 C  CZ  . TYR A 1 338 ? -15.003 0.037   -3.226  1.00 97.87 338 A 1 
ATOM   2730 O  OH  . TYR A 1 338 ? -13.805 0.290   -3.834  1.00 97.33 338 A 1 
ATOM   2731 N  N   . GLY A 1 339 ? -18.719 -3.832  -2.132  1.00 98.25 339 A 1 
ATOM   2732 C  CA  . GLY A 1 339 ? -18.102 -4.838  -2.987  1.00 98.31 339 A 1 
ATOM   2733 C  C   . GLY A 1 339 ? -17.970 -4.330  -4.424  1.00 98.32 339 A 1 
ATOM   2734 O  O   . GLY A 1 339 ? -18.866 -3.656  -4.932  1.00 97.58 339 A 1 
ATOM   2735 N  N   . SER A 1 340 ? -16.889 -4.689  -5.116  1.00 98.32 340 A 1 
ATOM   2736 C  CA  . SER A 1 340 ? -16.642 -4.228  -6.484  1.00 98.21 340 A 1 
ATOM   2737 C  C   . SER A 1 340 ? -17.751 -4.626  -7.466  1.00 98.08 340 A 1 
ATOM   2738 O  O   . SER A 1 340 ? -18.116 -3.844  -8.342  1.00 97.27 340 A 1 
ATOM   2739 C  CB  . SER A 1 340 ? -15.295 -4.763  -6.984  1.00 98.04 340 A 1 
ATOM   2740 O  OG  . SER A 1 340 ? -15.254 -6.177  -6.974  1.00 97.63 340 A 1 
ATOM   2741 N  N   . SER A 1 341 ? -18.312 -5.809  -7.297  1.00 97.91 341 A 1 
ATOM   2742 C  CA  . SER A 1 341 ? -19.401 -6.296  -8.135  1.00 97.55 341 A 1 
ATOM   2743 C  C   . SER A 1 341 ? -20.694 -5.506  -7.900  1.00 97.36 341 A 1 
ATOM   2744 O  O   . SER A 1 341 ? -21.281 -4.980  -8.846  1.00 95.89 341 A 1 
ATOM   2745 C  CB  . SER A 1 341 ? -19.619 -7.786  -7.876  1.00 96.79 341 A 1 
ATOM   2746 O  OG  . SER A 1 341 ? -20.647 -8.286  -8.708  1.00 82.99 341 A 1 
ATOM   2747 N  N   . SER A 1 342 ? -21.138 -5.376  -6.657  1.00 97.41 342 A 1 
ATOM   2748 C  CA  . SER A 1 342 ? -22.404 -4.722  -6.339  1.00 96.99 342 A 1 
ATOM   2749 C  C   . SER A 1 342 ? -22.380 -3.212  -6.562  1.00 97.16 342 A 1 
ATOM   2750 O  O   . SER A 1 342 ? -23.378 -2.647  -6.982  1.00 95.35 342 A 1 
ATOM   2751 C  CB  . SER A 1 342 ? -22.817 -5.024  -4.897  1.00 95.39 342 A 1 
ATOM   2752 O  OG  . SER A 1 342 ? -21.828 -4.625  -3.976  1.00 85.72 342 A 1 
ATOM   2753 N  N   . GLU A 1 343 ? -21.242 -2.567  -6.308  1.00 97.51 343 A 1 
ATOM   2754 C  CA  . GLU A 1 343 ? -21.156 -1.103  -6.382  1.00 97.41 343 A 1 
ATOM   2755 C  C   . GLU A 1 343 ? -20.904 -0.593  -7.809  1.00 97.55 343 A 1 
ATOM   2756 O  O   . GLU A 1 343 ? -21.486 0.414   -8.216  1.00 95.83 343 A 1 
ATOM   2757 C  CB  . GLU A 1 343 ? -20.073 -0.611  -5.428  1.00 96.13 343 A 1 
ATOM   2758 C  CG  . GLU A 1 343 ? -20.148 0.893   -5.154  1.00 92.38 343 A 1 
ATOM   2759 C  CD  . GLU A 1 343 ? -21.299 1.293   -4.220  1.00 94.69 343 A 1 
ATOM   2760 O  OE1 . GLU A 1 343 ? -22.405 0.738   -4.294  1.00 90.65 343 A 1 
ATOM   2761 O  OE2 . GLU A 1 343 ? -21.086 2.174   -3.381  1.00 90.89 343 A 1 
ATOM   2762 N  N   . TYR A 1 344 ? -20.069 -1.290  -8.562  1.00 97.98 344 A 1 
ATOM   2763 C  CA  . TYR A 1 344 ? -19.631 -0.849  -9.891  1.00 97.98 344 A 1 
ATOM   2764 C  C   . TYR A 1 344 ? -20.134 -1.719  -11.044 1.00 97.87 344 A 1 
ATOM   2765 O  O   . TYR A 1 344 ? -19.919 -1.377  -12.206 1.00 96.10 344 A 1 
ATOM   2766 C  CB  . TYR A 1 344 ? -18.105 -0.724  -9.893  1.00 97.83 344 A 1 
ATOM   2767 C  CG  . TYR A 1 344 ? -17.535 0.243   -8.871  1.00 98.04 344 A 1 
ATOM   2768 C  CD1 . TYR A 1 344 ? -18.069 1.532   -8.734  1.00 97.32 344 A 1 
ATOM   2769 C  CD2 . TYR A 1 344 ? -16.444 -0.143  -8.073  1.00 97.38 344 A 1 
ATOM   2770 C  CE1 . TYR A 1 344 ? -17.517 2.437   -7.820  1.00 96.81 344 A 1 
ATOM   2771 C  CE2 . TYR A 1 344 ? -15.887 0.757   -7.158  1.00 96.92 344 A 1 
ATOM   2772 C  CZ  . TYR A 1 344 ? -16.420 2.051   -7.034  1.00 97.32 344 A 1 
ATOM   2773 O  OH  . TYR A 1 344 ? -15.866 2.937   -6.151  1.00 96.40 344 A 1 
ATOM   2774 N  N   . GLY A 1 345 ? -20.802 -2.816  -10.751 1.00 96.63 345 A 1 
ATOM   2775 C  CA  . GLY A 1 345 ? -21.276 -3.750  -11.771 1.00 96.28 345 A 1 
ATOM   2776 C  C   . GLY A 1 345 ? -20.161 -4.551  -12.446 1.00 97.03 345 A 1 
ATOM   2777 O  O   . GLY A 1 345 ? -20.368 -5.067  -13.541 1.00 94.97 345 A 1 
ATOM   2778 N  N   . LEU A 1 346 ? -18.995 -4.651  -11.818 1.00 97.67 346 A 1 
ATOM   2779 C  CA  . LEU A 1 346 ? -17.863 -5.405  -12.343 1.00 97.74 346 A 1 
ATOM   2780 C  C   . LEU A 1 346 ? -18.152 -6.902  -12.268 1.00 97.71 346 A 1 
ATOM   2781 O  O   . LEU A 1 346 ? -18.458 -7.426  -11.200 1.00 96.81 346 A 1 
ATOM   2782 C  CB  . LEU A 1 346 ? -16.582 -5.066  -11.566 1.00 97.33 346 A 1 
ATOM   2783 C  CG  . LEU A 1 346 ? -16.163 -3.586  -11.607 1.00 96.78 346 A 1 
ATOM   2784 C  CD1 . LEU A 1 346 ? -15.040 -3.329  -10.613 1.00 95.76 346 A 1 
ATOM   2785 C  CD2 . LEU A 1 346 ? -15.680 -3.179  -12.998 1.00 95.59 346 A 1 
ATOM   2786 N  N   . LYS A 1 347 ? -18.030 -7.587  -13.413 1.00 97.93 347 A 1 
ATOM   2787 C  CA  . LYS A 1 347 ? -18.226 -9.047  -13.495 1.00 97.66 347 A 1 
ATOM   2788 C  C   . LYS A 1 347 ? -17.001 -9.817  -12.999 1.00 97.88 347 A 1 
ATOM   2789 O  O   . LYS A 1 347 ? -17.122 -10.937 -12.524 1.00 96.63 347 A 1 
ATOM   2790 C  CB  . LYS A 1 347 ? -18.537 -9.441  -14.938 1.00 96.82 347 A 1 
ATOM   2791 C  CG  . LYS A 1 347 ? -19.829 -8.797  -15.458 1.00 92.37 347 A 1 
ATOM   2792 C  CD  . LYS A 1 347 ? -20.024 -9.170  -16.917 1.00 86.35 347 A 1 
ATOM   2793 C  CE  . LYS A 1 347 ? -21.257 -8.462  -17.470 1.00 77.94 347 A 1 
ATOM   2794 N  NZ  . LYS A 1 347 ? -21.374 -8.679  -18.921 1.00 68.29 347 A 1 
ATOM   2795 N  N   . GLU A 1 348 ? -15.837 -9.204  -13.141 1.00 98.42 348 A 1 
ATOM   2796 C  CA  . GLU A 1 348 ? -14.535 -9.706  -12.703 1.00 98.50 348 A 1 
ATOM   2797 C  C   . GLU A 1 348 ? -13.558 -8.518  -12.605 1.00 98.71 348 A 1 
ATOM   2798 O  O   . GLU A 1 348 ? -13.849 -7.414  -13.084 1.00 98.52 348 A 1 
ATOM   2799 C  CB  . GLU A 1 348 ? -14.011 -10.773 -13.681 1.00 97.78 348 A 1 
ATOM   2800 C  CG  . GLU A 1 348 ? -13.855 -10.234 -15.114 1.00 96.28 348 A 1 
ATOM   2801 C  CD  . GLU A 1 348 ? -13.305 -11.237 -16.116 1.00 96.38 348 A 1 
ATOM   2802 O  OE1 . GLU A 1 348 ? -13.276 -12.454 -15.840 1.00 92.70 348 A 1 
ATOM   2803 O  OE2 . GLU A 1 348 ? -12.890 -10.789 -17.196 1.00 93.70 348 A 1 
ATOM   2804 N  N   . LEU A 1 349 ? -12.386 -8.732  -12.015 1.00 98.75 349 A 1 
ATOM   2805 C  CA  . LEU A 1 349 ? -11.360 -7.699  -11.873 1.00 98.82 349 A 1 
ATOM   2806 C  C   . LEU A 1 349 ? -10.407 -7.697  -13.079 1.00 98.89 349 A 1 
ATOM   2807 O  O   . LEU A 1 349 ? -9.210  -7.923  -12.953 1.00 98.67 349 A 1 
ATOM   2808 C  CB  . LEU A 1 349 ? -10.641 -7.877  -10.523 1.00 98.82 349 A 1 
ATOM   2809 C  CG  . LEU A 1 349 ? -11.548 -7.811  -9.277  1.00 98.63 349 A 1 
ATOM   2810 C  CD1 . LEU A 1 349 ? -10.706 -7.952  -8.017  1.00 98.46 349 A 1 
ATOM   2811 C  CD2 . LEU A 1 349 ? -12.322 -6.494  -9.185  1.00 98.37 349 A 1 
ATOM   2812 N  N   . SER A 1 350 ? -10.967 -7.462  -14.266 1.00 98.82 350 A 1 
ATOM   2813 C  CA  . SER A 1 350 ? -10.227 -7.477  -15.529 1.00 98.78 350 A 1 
ATOM   2814 C  C   . SER A 1 350 ? -10.052 -6.081  -16.140 1.00 98.86 350 A 1 
ATOM   2815 O  O   . SER A 1 350 ? -10.874 -5.188  -15.887 1.00 98.69 350 A 1 
ATOM   2816 C  CB  . SER A 1 350 ? -10.895 -8.417  -16.529 1.00 98.59 350 A 1 
ATOM   2817 O  OG  . SER A 1 350 ? -12.131 -7.928  -16.985 1.00 98.02 350 A 1 
ATOM   2818 N  N   . PRO A 1 351 ? -9.035  -5.868  -16.993 1.00 98.84 351 A 1 
ATOM   2819 C  CA  . PRO A 1 351 ? -8.857  -4.601  -17.701 1.00 98.78 351 A 1 
ATOM   2820 C  C   . PRO A 1 351 ? -10.103 -4.169  -18.474 1.00 98.70 351 A 1 
ATOM   2821 O  O   . PRO A 1 351 ? -10.483 -3.007  -18.406 1.00 98.54 351 A 1 
ATOM   2822 C  CB  . PRO A 1 351 ? -7.670  -4.826  -18.646 1.00 98.65 351 A 1 
ATOM   2823 C  CG  . PRO A 1 351 ? -6.855  -5.888  -17.930 1.00 97.98 351 A 1 
ATOM   2824 C  CD  . PRO A 1 351 ? -7.919  -6.759  -17.265 1.00 98.68 351 A 1 
ATOM   2825 N  N   . LYS A 1 352 ? -10.770 -5.096  -19.143 1.00 98.67 352 A 1 
ATOM   2826 C  CA  . LYS A 1 352 ? -11.980 -4.811  -19.913 1.00 98.41 352 A 1 
ATOM   2827 C  C   . LYS A 1 352 ? -13.101 -4.239  -19.047 1.00 98.68 352 A 1 
ATOM   2828 O  O   . LYS A 1 352 ? -13.726 -3.248  -19.427 1.00 98.38 352 A 1 
ATOM   2829 C  CB  . LYS A 1 352 ? -12.435 -6.094  -20.627 1.00 97.87 352 A 1 
ATOM   2830 C  CG  . LYS A 1 352 ? -13.676 -5.859  -21.492 1.00 87.60 352 A 1 
ATOM   2831 C  CD  . LYS A 1 352 ? -14.106 -7.149  -22.186 1.00 83.78 352 A 1 
ATOM   2832 C  CE  . LYS A 1 352 ? -15.373 -6.890  -22.990 1.00 70.41 352 A 1 
ATOM   2833 N  NZ  . LYS A 1 352 ? -15.844 -8.110  -23.671 1.00 64.10 352 A 1 
ATOM   2834 N  N   . GLU A 1 353 ? -13.355 -4.824  -17.885 1.00 98.71 353 A 1 
ATOM   2835 C  CA  . GLU A 1 353 ? -14.411 -4.359  -16.976 1.00 98.78 353 A 1 
ATOM   2836 C  C   . GLU A 1 353 ? -14.073 -2.976  -16.393 1.00 98.78 353 A 1 
ATOM   2837 O  O   . GLU A 1 353 ? -14.943 -2.111  -16.311 1.00 98.53 353 A 1 
ATOM   2838 C  CB  . GLU A 1 353 ? -14.636 -5.384  -15.859 1.00 98.60 353 A 1 
ATOM   2839 C  CG  . GLU A 1 353 ? -15.295 -6.683  -16.332 1.00 97.77 353 A 1 
ATOM   2840 C  CD  . GLU A 1 353 ? -16.744 -6.474  -16.776 1.00 97.78 353 A 1 
ATOM   2841 O  OE1 . GLU A 1 353 ? -17.569 -6.062  -15.940 1.00 95.59 353 A 1 
ATOM   2842 O  OE2 . GLU A 1 353 ? -17.059 -6.726  -17.949 1.00 95.58 353 A 1 
ATOM   2843 N  N   . PHE A 1 354 ? -12.805 -2.727  -16.060 1.00 98.74 354 A 1 
ATOM   2844 C  CA  . PHE A 1 354 ? -12.376 -1.427  -15.551 1.00 98.70 354 A 1 
ATOM   2845 C  C   . PHE A 1 354 ? -12.323 -0.340  -16.627 1.00 98.78 354 A 1 
ATOM   2846 O  O   . PHE A 1 354 ? -12.605 0.813   -16.329 1.00 98.48 354 A 1 
ATOM   2847 C  CB  . PHE A 1 354 ? -11.049 -1.564  -14.821 1.00 98.77 354 A 1 
ATOM   2848 C  CG  . PHE A 1 354 ? -11.215 -1.991  -13.383 1.00 98.78 354 A 1 
ATOM   2849 C  CD1 . PHE A 1 354 ? -11.413 -1.020  -12.388 1.00 98.50 354 A 1 
ATOM   2850 C  CD2 . PHE A 1 354 ? -11.200 -3.342  -13.030 1.00 98.47 354 A 1 
ATOM   2851 C  CE1 . PHE A 1 354 ? -11.585 -1.401  -11.052 1.00 98.17 354 A 1 
ATOM   2852 C  CE2 . PHE A 1 354 ? -11.377 -3.731  -11.699 1.00 98.14 354 A 1 
ATOM   2853 C  CZ  . PHE A 1 354 ? -11.565 -2.759  -10.706 1.00 98.33 354 A 1 
ATOM   2854 N  N   . GLU A 1 355 ? -12.041 -0.671  -17.890 1.00 98.67 355 A 1 
ATOM   2855 C  CA  . GLU A 1 355 ? -12.167 0.272   -19.006 1.00 98.51 355 A 1 
ATOM   2856 C  C   . GLU A 1 355 ? -13.619 0.707   -19.202 1.00 98.54 355 A 1 
ATOM   2857 O  O   . GLU A 1 355 ? -13.891 1.899   -19.383 1.00 98.28 355 A 1 
ATOM   2858 C  CB  . GLU A 1 355 ? -11.634 -0.351  -20.299 1.00 98.34 355 A 1 
ATOM   2859 C  CG  . GLU A 1 355 ? -10.106 -0.407  -20.308 1.00 95.96 355 A 1 
ATOM   2860 C  CD  . GLU A 1 355 ? -9.551  -0.988  -21.598 1.00 94.75 355 A 1 
ATOM   2861 O  OE1 . GLU A 1 355 ? -9.801  -2.171  -21.924 1.00 89.03 355 A 1 
ATOM   2862 O  OE2 . GLU A 1 355 ? -8.823  -0.266  -22.311 1.00 89.74 355 A 1 
ATOM   2863 N  N   . ILE A 1 356 ? -14.564 -0.224  -19.112 1.00 98.59 356 A 1 
ATOM   2864 C  CA  . ILE A 1 356 ? -15.992 0.085   -19.155 1.00 98.45 356 A 1 
ATOM   2865 C  C   . ILE A 1 356 ? -16.374 0.981   -17.975 1.00 98.58 356 A 1 
ATOM   2866 O  O   . ILE A 1 356 ? -17.078 1.975   -18.166 1.00 98.32 356 A 1 
ATOM   2867 C  CB  . ILE A 1 356 ? -16.831 -1.209  -19.189 1.00 98.24 356 A 1 
ATOM   2868 C  CG1 . ILE A 1 356 ? -16.641 -1.935  -20.539 1.00 97.16 356 A 1 
ATOM   2869 C  CG2 . ILE A 1 356 ? -18.331 -0.909  -18.960 1.00 97.15 356 A 1 
ATOM   2870 C  CD1 . ILE A 1 356 ? -17.139 -3.388  -20.534 1.00 94.34 356 A 1 
ATOM   2871 N  N   . LEU A 1 357 ? -15.904 0.671   -16.768 1.00 98.54 357 A 1 
ATOM   2872 C  CA  . LEU A 1 357 ? -16.166 1.483   -15.579 1.00 98.52 357 A 1 
ATOM   2873 C  C   . LEU A 1 357 ? -15.637 2.911   -15.743 1.00 98.58 357 A 1 
ATOM   2874 O  O   . LEU A 1 357 ? -16.377 3.860   -15.496 1.00 98.35 357 A 1 
ATOM   2875 C  CB  . LEU A 1 357 ? -15.563 0.800   -14.343 1.00 98.47 357 A 1 
ATOM   2876 C  CG  . LEU A 1 357 ? -15.746 1.612   -13.045 1.00 98.16 357 A 1 
ATOM   2877 C  CD1 . LEU A 1 357 ? -17.221 1.808   -12.702 1.00 97.61 357 A 1 
ATOM   2878 C  CD2 . LEU A 1 357 ? -15.064 0.887   -11.888 1.00 97.55 357 A 1 
ATOM   2879 N  N   . ALA A 1 358 ? -14.392 3.079   -16.189 1.00 98.41 358 A 1 
ATOM   2880 C  CA  . ALA A 1 358 ? -13.799 4.390   -16.407 1.00 98.22 358 A 1 
ATOM   2881 C  C   . ALA A 1 358 ? -14.595 5.207   -17.444 1.00 98.21 358 A 1 
ATOM   2882 O  O   . ALA A 1 358 ? -14.930 6.363   -17.193 1.00 97.84 358 A 1 
ATOM   2883 C  CB  . ALA A 1 358 ? -12.334 4.203   -16.831 1.00 97.67 358 A 1 
ATOM   2884 N  N   . ALA A 1 359 ? -14.975 4.597   -18.551 1.00 98.48 359 A 1 
ATOM   2885 C  CA  . ALA A 1 359 ? -15.786 5.250   -19.580 1.00 98.46 359 A 1 
ATOM   2886 C  C   . ALA A 1 359 ? -17.194 5.624   -19.080 1.00 98.46 359 A 1 
ATOM   2887 O  O   . ALA A 1 359 ? -17.746 6.645   -19.496 1.00 98.09 359 A 1 
ATOM   2888 C  CB  . ALA A 1 359 ? -15.869 4.322   -20.796 1.00 98.23 359 A 1 
ATOM   2889 N  N   . ARG A 1 360 ? -17.783 4.827   -18.194 1.00 98.47 360 A 1 
ATOM   2890 C  CA  . ARG A 1 360 ? -19.063 5.152   -17.552 1.00 98.48 360 A 1 
ATOM   2891 C  C   . ARG A 1 360 ? -18.916 6.333   -16.600 1.00 98.44 360 A 1 
ATOM   2892 O  O   . ARG A 1 360 ? -19.728 7.249   -16.684 1.00 98.12 360 A 1 
ATOM   2893 C  CB  . ARG A 1 360 ? -19.623 3.930   -16.813 1.00 98.04 360 A 1 
ATOM   2894 C  CG  . ARG A 1 360 ? -20.225 2.884   -17.754 1.00 93.60 360 A 1 
ATOM   2895 C  CD  . ARG A 1 360 ? -20.599 1.610   -16.986 1.00 92.18 360 A 1 
ATOM   2896 N  NE  . ARG A 1 360 ? -21.635 1.865   -15.979 1.00 87.91 360 A 1 
ATOM   2897 C  CZ  . ARG A 1 360 ? -21.772 1.252   -14.801 1.00 85.58 360 A 1 
ATOM   2898 N  NH1 . ARG A 1 360 ? -20.994 0.278   -14.435 1.00 79.60 360 A 1 
ATOM   2899 N  NH2 . ARG A 1 360 ? -22.709 1.629   -13.975 1.00 77.80 360 A 1 
ATOM   2900 N  N   . MET A 1 361 ? -17.899 6.351   -15.759 1.00 98.35 361 A 1 
ATOM   2901 C  CA  . MET A 1 361 ? -17.660 7.450   -14.812 1.00 98.18 361 A 1 
ATOM   2902 C  C   . MET A 1 361 ? -17.408 8.790   -15.513 1.00 98.24 361 A 1 
ATOM   2903 O  O   . MET A 1 361 ? -17.848 9.819   -15.010 1.00 97.67 361 A 1 
ATOM   2904 C  CB  . MET A 1 361 ? -16.484 7.125   -13.890 1.00 97.41 361 A 1 
ATOM   2905 C  CG  . MET A 1 361 ? -16.833 6.031   -12.882 1.00 95.00 361 A 1 
ATOM   2906 S  SD  . MET A 1 361 ? -15.624 5.794   -11.549 1.00 94.41 361 A 1 
ATOM   2907 C  CE  . MET A 1 361 ? -14.139 5.371   -12.462 1.00 88.94 361 A 1 
ATOM   2908 N  N   . ASP A 1 362 ? -16.781 8.773   -16.674 1.00 98.02 362 A 1 
ATOM   2909 C  CA  . ASP A 1 362 ? -16.558 9.980   -17.479 1.00 97.80 362 A 1 
ATOM   2910 C  C   . ASP A 1 362 ? -17.868 10.634  -17.962 1.00 97.97 362 A 1 
ATOM   2911 O  O   . ASP A 1 362 ? -17.909 11.826  -18.264 1.00 97.18 362 A 1 
ATOM   2912 C  CB  . ASP A 1 362 ? -15.668 9.593   -18.668 1.00 97.38 362 A 1 
ATOM   2913 C  CG  . ASP A 1 362 ? -15.100 10.797  -19.405 1.00 91.98 362 A 1 
ATOM   2914 O  OD1 . ASP A 1 362 ? -14.455 11.637  -18.735 1.00 87.13 362 A 1 
ATOM   2915 O  OD2 . ASP A 1 362 ? -15.288 10.878  -20.638 1.00 85.48 362 A 1 
ATOM   2916 N  N   . LYS A 1 363 ? -18.953 9.872   -18.010 1.00 98.02 363 A 1 
ATOM   2917 C  CA  . LYS A 1 363 ? -20.272 10.315  -18.492 1.00 97.92 363 A 1 
ATOM   2918 C  C   . LYS A 1 363 ? -21.349 10.381  -17.409 1.00 98.10 363 A 1 
ATOM   2919 O  O   . LYS A 1 363 ? -22.424 10.917  -17.657 1.00 97.17 363 A 1 
ATOM   2920 C  CB  . LYS A 1 363 ? -20.729 9.382   -19.618 1.00 97.33 363 A 1 
ATOM   2921 C  CG  . LYS A 1 363 ? -19.778 9.408   -20.823 1.00 92.67 363 A 1 
ATOM   2922 C  CD  . LYS A 1 363 ? -20.257 8.431   -21.885 1.00 85.11 363 A 1 
ATOM   2923 C  CE  . LYS A 1 363 ? -19.252 8.417   -23.025 1.00 76.11 363 A 1 
ATOM   2924 N  NZ  . LYS A 1 363 ? -19.655 7.463   -24.090 1.00 66.09 363 A 1 
ATOM   2925 N  N   . ASP A 1 364 ? -21.097 9.811   -16.247 1.00 98.05 364 A 1 
ATOM   2926 C  CA  . ASP A 1 364 ? -22.058 9.655   -15.161 1.00 98.10 364 A 1 
ATOM   2927 C  C   . ASP A 1 364 ? -21.449 10.181  -13.859 1.00 98.21 364 A 1 
ATOM   2928 O  O   . ASP A 1 364 ? -20.675 9.508   -13.178 1.00 97.85 364 A 1 
ATOM   2929 C  CB  . ASP A 1 364 ? -22.492 8.183   -15.075 1.00 97.71 364 A 1 
ATOM   2930 C  CG  . ASP A 1 364 ? -23.545 7.905   -14.010 1.00 97.23 364 A 1 
ATOM   2931 O  OD1 . ASP A 1 364 ? -23.749 8.744   -13.099 1.00 95.47 364 A 1 
ATOM   2932 O  OD2 . ASP A 1 364 ? -24.141 6.804   -14.070 1.00 94.57 364 A 1 
ATOM   2933 N  N   . LEU A 1 365 ? -21.822 11.418  -13.518 1.00 97.99 365 A 1 
ATOM   2934 C  CA  . LEU A 1 365 ? -21.326 12.096  -12.329 1.00 97.62 365 A 1 
ATOM   2935 C  C   . LEU A 1 365 ? -21.730 11.368  -11.041 1.00 97.63 365 A 1 
ATOM   2936 O  O   . LEU A 1 365 ? -20.955 11.352  -10.086 1.00 97.28 365 A 1 
ATOM   2937 C  CB  . LEU A 1 365 ? -21.818 13.549  -12.341 1.00 97.15 365 A 1 
ATOM   2938 C  CG  . LEU A 1 365 ? -21.305 14.400  -11.166 1.00 92.80 365 A 1 
ATOM   2939 C  CD1 . LEU A 1 365 ? -19.786 14.525  -11.178 1.00 90.15 365 A 1 
ATOM   2940 C  CD2 . LEU A 1 365 ? -21.916 15.797  -11.251 1.00 90.14 365 A 1 
ATOM   2941 N  N   . GLN A 1 366 ? -22.919 10.764  -10.997 1.00 97.88 366 A 1 
ATOM   2942 C  CA  . GLN A 1 366 ? -23.357 10.025  -9.823  1.00 97.44 366 A 1 
ATOM   2943 C  C   . GLN A 1 366 ? -22.485 8.791   -9.588  1.00 97.55 366 A 1 
ATOM   2944 O  O   . GLN A 1 366 ? -22.120 8.506   -8.447  1.00 96.92 366 A 1 
ATOM   2945 C  CB  . GLN A 1 366 ? -24.830 9.602   -9.955  1.00 97.05 366 A 1 
ATOM   2946 C  CG  . GLN A 1 366 ? -25.825 10.748  -9.711  1.00 85.75 366 A 1 
ATOM   2947 C  CD  . GLN A 1 366 ? -25.887 11.782  -10.828 1.00 78.85 366 A 1 
ATOM   2948 O  OE1 . GLN A 1 366 ? -25.520 11.546  -11.965 1.00 71.03 366 A 1 
ATOM   2949 N  NE2 . GLN A 1 366 ? -26.368 12.967  -10.529 1.00 68.96 366 A 1 
ATOM   2950 N  N   . LEU A 1 367 ? -22.110 8.100   -10.660 1.00 97.78 367 A 1 
ATOM   2951 C  CA  . LEU A 1 367 ? -21.205 6.962   -10.573 1.00 97.87 367 A 1 
ATOM   2952 C  C   . LEU A 1 367 ? -19.790 7.406   -10.175 1.00 97.97 367 A 1 
ATOM   2953 O  O   . LEU A 1 367 ? -19.187 6.791   -9.303  1.00 97.66 367 A 1 
ATOM   2954 C  CB  . LEU A 1 367 ? -21.200 6.217   -11.912 1.00 97.75 367 A 1 
ATOM   2955 C  CG  . LEU A 1 367 ? -20.326 4.950   -11.915 1.00 97.00 367 A 1 
ATOM   2956 C  CD1 . LEU A 1 367 ? -20.819 3.906   -10.927 1.00 96.16 367 A 1 
ATOM   2957 C  CD2 . LEU A 1 367 ? -20.350 4.345   -13.308 1.00 96.09 367 A 1 
ATOM   2958 N  N   . PHE A 1 368 ? -19.288 8.496   -10.757 1.00 97.77 368 A 1 
ATOM   2959 C  CA  . PHE A 1 368 ? -18.012 9.063   -10.344 1.00 97.59 368 A 1 
ATOM   2960 C  C   . PHE A 1 368 ? -18.019 9.460   -8.868  1.00 97.46 368 A 1 
ATOM   2961 O  O   . PHE A 1 368 ? -17.060 9.173   -8.147  1.00 97.17 368 A 1 
ATOM   2962 C  CB  . PHE A 1 368 ? -17.652 10.269  -11.226 1.00 97.00 368 A 1 
ATOM   2963 C  CG  . PHE A 1 368 ? -16.362 10.915  -10.795 1.00 96.38 368 A 1 
ATOM   2964 C  CD1 . PHE A 1 368 ? -15.127 10.349  -11.161 1.00 95.23 368 A 1 
ATOM   2965 C  CD2 . PHE A 1 368 ? -16.378 12.040  -9.946  1.00 95.12 368 A 1 
ATOM   2966 C  CE1 . PHE A 1 368 ? -13.929 10.893  -10.690 1.00 93.85 368 A 1 
ATOM   2967 C  CE2 . PHE A 1 368 ? -15.171 12.593  -9.468  1.00 93.86 368 A 1 
ATOM   2968 C  CZ  . PHE A 1 368 ? -13.951 12.016  -9.838  1.00 93.77 368 A 1 
ATOM   2969 N  N   . ASN A 1 369 ? -19.103 10.067  -8.387  1.00 96.99 369 A 1 
ATOM   2970 C  CA  . ASN A 1 369 ? -19.224 10.462  -6.986  1.00 96.51 369 A 1 
ATOM   2971 C  C   . ASN A 1 369 ? -19.215 9.267   -6.026  1.00 96.59 369 A 1 
ATOM   2972 O  O   . ASN A 1 369 ? -18.685 9.391   -4.930  1.00 96.29 369 A 1 
ATOM   2973 C  CB  . ASN A 1 369 ? -20.482 11.319  -6.797  1.00 96.30 369 A 1 
ATOM   2974 C  CG  . ASN A 1 369 ? -20.341 12.722  -7.354  1.00 93.35 369 A 1 
ATOM   2975 O  OD1 . ASN A 1 369 ? -19.281 13.208  -7.659  1.00 88.47 369 A 1 
ATOM   2976 N  ND2 . ASN A 1 369 ? -21.444 13.434  -7.453  1.00 87.63 369 A 1 
ATOM   2977 N  N   . LYS A 1 370 ? -19.735 8.108   -6.429  1.00 97.08 370 A 1 
ATOM   2978 C  CA  . LYS A 1 370 ? -19.575 6.872   -5.648  1.00 96.93 370 A 1 
ATOM   2979 C  C   . LYS A 1 370 ? -18.102 6.481   -5.541  1.00 97.32 370 A 1 
ATOM   2980 O  O   . LYS A 1 370 ? -17.610 6.267   -4.440  1.00 97.02 370 A 1 
ATOM   2981 C  CB  . LYS A 1 370 ? -20.348 5.705   -6.271  1.00 95.85 370 A 1 
ATOM   2982 C  CG  . LYS A 1 370 ? -21.861 5.823   -6.120  1.00 85.13 370 A 1 
ATOM   2983 C  CD  . LYS A 1 370 ? -22.491 4.587   -6.745  1.00 85.78 370 A 1 
ATOM   2984 C  CE  . LYS A 1 370 ? -24.004 4.582   -6.586  1.00 78.18 370 A 1 
ATOM   2985 N  NZ  . LYS A 1 370 ? -24.547 3.279   -7.034  1.00 73.74 370 A 1 
ATOM   2986 N  N   . TYR A 1 371 ? -17.401 6.461   -6.666  1.00 97.22 371 A 1 
ATOM   2987 C  CA  . TYR A 1 371 ? -15.963 6.198   -6.680  1.00 97.40 371 A 1 
ATOM   2988 C  C   . TYR A 1 371 ? -15.204 7.211   -5.815  1.00 97.30 371 A 1 
ATOM   2989 O  O   . TYR A 1 371 ? -14.368 6.828   -5.009  1.00 97.22 371 A 1 
ATOM   2990 C  CB  . TYR A 1 371 ? -15.453 6.192   -8.119  1.00 97.49 371 A 1 
ATOM   2991 C  CG  . TYR A 1 371 ? -13.946 6.325   -8.228  1.00 97.53 371 A 1 
ATOM   2992 C  CD1 . TYR A 1 371 ? -13.105 5.209   -8.077  1.00 97.13 371 A 1 
ATOM   2993 C  CD2 . TYR A 1 371 ? -13.375 7.593   -8.410  1.00 97.18 371 A 1 
ATOM   2994 C  CE1 . TYR A 1 371 ? -11.718 5.360   -8.128  1.00 96.69 371 A 1 
ATOM   2995 C  CE2 . TYR A 1 371 ? -11.981 7.763   -8.458  1.00 96.74 371 A 1 
ATOM   2996 C  CZ  . TYR A 1 371 ? -11.155 6.642   -8.318  1.00 96.92 371 A 1 
ATOM   2997 O  OH  . TYR A 1 371 ? -9.802  6.809   -8.358  1.00 96.09 371 A 1 
ATOM   2998 N  N   . HIS A 1 372 ? -15.522 8.488   -5.937  1.00 96.62 372 A 1 
ATOM   2999 C  CA  . HIS A 1 372 ? -14.867 9.548   -5.168  1.00 96.01 372 A 1 
ATOM   3000 C  C   . HIS A 1 372 ? -15.117 9.424   -3.658  1.00 96.07 372 A 1 
ATOM   3001 O  O   . HIS A 1 372 ? -14.211 9.666   -2.857  1.00 95.57 372 A 1 
ATOM   3002 C  CB  . HIS A 1 372 ? -15.351 10.902  -5.696  1.00 94.99 372 A 1 
ATOM   3003 C  CG  . HIS A 1 372 ? -14.694 12.059  -5.003  1.00 93.32 372 A 1 
ATOM   3004 N  ND1 . HIS A 1 372 ? -15.224 12.773  -3.943  1.00 85.13 372 A 1 
ATOM   3005 C  CD2 . HIS A 1 372 ? -13.453 12.582  -5.251  1.00 84.58 372 A 1 
ATOM   3006 C  CE1 . HIS A 1 372 ? -14.325 13.700  -3.571  1.00 84.89 372 A 1 
ATOM   3007 N  NE2 . HIS A 1 372 ? -13.237 13.609  -4.348  1.00 86.53 372 A 1 
ATOM   3008 N  N   . LEU A 1 373 ? -16.315 9.022   -3.252  1.00 96.64 373 A 1 
ATOM   3009 C  CA  . LEU A 1 373 ? -16.622 8.727   -1.854  1.00 96.52 373 A 1 
ATOM   3010 C  C   . LEU A 1 373 ? -15.766 7.569   -1.329  1.00 96.77 373 A 1 
ATOM   3011 O  O   . LEU A 1 373 ? -15.120 7.690   -0.288  1.00 96.09 373 A 1 
ATOM   3012 C  CB  . LEU A 1 373 ? -18.126 8.428   -1.740  1.00 95.74 373 A 1 
ATOM   3013 C  CG  . LEU A 1 373 ? -18.611 8.137   -0.317  1.00 88.29 373 A 1 
ATOM   3014 C  CD1 . LEU A 1 373 ? -18.529 9.375   0.568   1.00 85.67 373 A 1 
ATOM   3015 C  CD2 . LEU A 1 373 ? -20.058 7.648   -0.353  1.00 85.07 373 A 1 
ATOM   3016 N  N   . HIS A 1 374 ? -15.705 6.465   -2.072  1.00 97.06 374 A 1 
ATOM   3017 C  CA  . HIS A 1 374 ? -14.937 5.283   -1.696  1.00 97.28 374 A 1 
ATOM   3018 C  C   . HIS A 1 374 ? -13.424 5.501   -1.789  1.00 97.25 374 A 1 
ATOM   3019 O  O   . HIS A 1 374 ? -12.679 4.907   -1.013  1.00 96.76 374 A 1 
ATOM   3020 C  CB  . HIS A 1 374 ? -15.367 4.093   -2.561  1.00 97.16 374 A 1 
ATOM   3021 C  CG  . HIS A 1 374 ? -16.788 3.688   -2.328  1.00 97.31 374 A 1 
ATOM   3022 N  ND1 . HIS A 1 374 ? -17.431 3.640   -1.099  1.00 94.14 374 A 1 
ATOM   3023 C  CD2 . HIS A 1 374 ? -17.698 3.295   -3.276  1.00 94.36 374 A 1 
ATOM   3024 C  CE1 . HIS A 1 374 ? -18.683 3.245   -1.317  1.00 95.32 374 A 1 
ATOM   3025 N  NE2 . HIS A 1 374 ? -18.883 3.023   -2.615  1.00 95.40 374 A 1 
ATOM   3026 N  N   . PHE A 1 375 ? -12.971 6.395   -2.667  1.00 96.64 375 A 1 
ATOM   3027 C  CA  . PHE A 1 375 ? -11.564 6.767   -2.822  1.00 96.16 375 A 1 
ATOM   3028 C  C   . PHE A 1 375 ? -10.906 7.140   -1.492  1.00 95.87 375 A 1 
ATOM   3029 O  O   . PHE A 1 375 ? -9.752  6.822   -1.253  1.00 95.07 375 A 1 
ATOM   3030 C  CB  . PHE A 1 375 ? -11.486 7.919   -3.825  1.00 95.81 375 A 1 
ATOM   3031 C  CG  . PHE A 1 375 ? -10.097 8.469   -4.051  1.00 96.05 375 A 1 
ATOM   3032 C  CD1 . PHE A 1 375 ? -9.231  7.845   -4.954  1.00 95.56 375 A 1 
ATOM   3033 C  CD2 . PHE A 1 375 ? -9.674  9.622   -3.375  1.00 95.63 375 A 1 
ATOM   3034 C  CE1 . PHE A 1 375 ? -7.950  8.361   -5.181  1.00 94.70 375 A 1 
ATOM   3035 C  CE2 . PHE A 1 375 ? -8.392  10.144  -3.601  1.00 94.78 375 A 1 
ATOM   3036 C  CZ  . PHE A 1 375 ? -7.527  9.518   -4.502  1.00 94.90 375 A 1 
ATOM   3037 N  N   . ARG A 1 376 ? -11.656 7.774   -0.591  1.00 95.72 376 A 1 
ATOM   3038 C  CA  . ARG A 1 376 ? -11.216 8.119   0.770   1.00 95.20 376 A 1 
ATOM   3039 C  C   . ARG A 1 376 ? -11.915 7.276   1.845   1.00 95.33 376 A 1 
ATOM   3040 O  O   . ARG A 1 376 ? -12.075 7.731   2.970   1.00 93.43 376 A 1 
ATOM   3041 C  CB  . ARG A 1 376 ? -11.357 9.626   1.014   1.00 93.28 376 A 1 
ATOM   3042 C  CG  . ARG A 1 376 ? -10.490 10.436  0.042   1.00 87.47 376 A 1 
ATOM   3043 C  CD  . ARG A 1 376 ? -10.506 11.926  0.359   1.00 85.62 376 A 1 
ATOM   3044 N  NE  . ARG A 1 376 ? -9.733  12.232  1.559   1.00 80.84 376 A 1 
ATOM   3045 C  CZ  . ARG A 1 376 ? -9.294  13.434  1.918   1.00 78.07 376 A 1 
ATOM   3046 N  NH1 . ARG A 1 376 ? -9.544  14.484  1.182   1.00 71.11 376 A 1 
ATOM   3047 N  NH2 . ARG A 1 376 ? -8.605  13.591  2.998   1.00 69.55 376 A 1 
ATOM   3048 N  N   . ALA A 1 377 ? -12.328 6.081   1.496   1.00 95.77 377 A 1 
ATOM   3049 C  CA  . ALA A 1 377 ? -12.967 5.121   2.393   1.00 95.82 377 A 1 
ATOM   3050 C  C   . ALA A 1 377 ? -14.190 5.683   3.139   1.00 95.89 377 A 1 
ATOM   3051 O  O   . ALA A 1 377 ? -14.395 5.417   4.322   1.00 93.67 377 A 1 
ATOM   3052 C  CB  . ALA A 1 377 ? -11.906 4.516   3.307   1.00 95.15 377 A 1 
ATOM   3053 N  N   . ASP A 1 378 ? -14.987 6.481   2.440   1.00 94.72 378 A 1 
ATOM   3054 C  CA  . ASP A 1 378 ? -16.221 7.079   2.957   1.00 94.09 378 A 1 
ATOM   3055 C  C   . ASP A 1 378 ? -15.998 7.945   4.209   1.00 93.16 378 A 1 
ATOM   3056 O  O   . ASP A 1 378 ? -16.853 8.027   5.100   1.00 89.66 378 A 1 
ATOM   3057 C  CB  . ASP A 1 378 ? -17.297 6.013   3.159   1.00 93.72 378 A 1 
ATOM   3058 C  CG  . ASP A 1 378 ? -17.521 5.159   1.916   1.00 93.20 378 A 1 
ATOM   3059 O  OD1 . ASP A 1 378 ? -18.567 5.332   1.270   1.00 88.81 378 A 1 
ATOM   3060 O  OD2 . ASP A 1 378 ? -16.668 4.304   1.618   1.00 89.89 378 A 1 
ATOM   3061 N  N   . THR A 1 379 ? -14.834 8.586   4.295   1.00 93.16 379 A 1 
ATOM   3062 C  CA  . THR A 1 379 ? -14.467 9.395   5.457   1.00 91.32 379 A 1 
ATOM   3063 C  C   . THR A 1 379 ? -15.326 10.659  5.517   1.00 88.99 379 A 1 
ATOM   3064 O  O   . THR A 1 379 ? -15.311 11.453  4.576   1.00 84.88 379 A 1 
ATOM   3065 C  CB  . THR A 1 379 ? -12.990 9.761   5.440   1.00 90.34 379 A 1 
ATOM   3066 O  OG1 . THR A 1 379 ? -12.245 8.567   5.447   1.00 84.88 379 A 1 
ATOM   3067 C  CG2 . THR A 1 379 ? -12.583 10.549  6.678   1.00 84.82 379 A 1 
ATOM   3068 N  N   . PRO A 1 380 ? -16.043 10.906  6.623   1.00 85.51 380 A 1 
ATOM   3069 C  CA  . PRO A 1 380 ? -16.874 12.096  6.747   1.00 81.25 380 A 1 
ATOM   3070 C  C   . PRO A 1 380 ? -16.076 13.397  6.644   1.00 79.17 380 A 1 
ATOM   3071 O  O   . PRO A 1 380 ? -14.993 13.513  7.204   1.00 71.28 380 A 1 
ATOM   3072 C  CB  . PRO A 1 380 ? -17.556 11.969  8.115   1.00 77.51 380 A 1 
ATOM   3073 C  CG  . PRO A 1 380 ? -17.527 10.480  8.398   1.00 77.48 380 A 1 
ATOM   3074 C  CD  . PRO A 1 380 ? -16.229 10.029  7.762   1.00 80.95 380 A 1 
ATOM   3075 N  N   . GLY A 1 381 ? -16.646 14.407  5.958   1.00 75.28 381 A 1 
ATOM   3076 C  CA  . GLY A 1 381 ? -16.102 15.764  5.902   1.00 71.47 381 A 1 
ATOM   3077 C  C   . GLY A 1 381 ? -15.034 16.004  4.836   1.00 69.27 381 A 1 
ATOM   3078 O  O   . GLY A 1 381 ? -14.456 17.089  4.804   1.00 63.61 381 A 1 
ATOM   3079 N  N   . PHE A 1 382 ? -14.772 15.034  3.962   1.00 70.58 382 A 1 
ATOM   3080 C  CA  . PHE A 1 382 ? -13.785 15.151  2.881   1.00 66.20 382 A 1 
ATOM   3081 C  C   . PHE A 1 382 ? -14.373 14.964  1.470   1.00 62.83 382 A 1 
ATOM   3082 O  O   . PHE A 1 382 ? -13.616 14.744  0.519   1.00 57.13 382 A 1 
ATOM   3083 C  CB  . PHE A 1 382 ? -12.639 14.176  3.132   1.00 61.92 382 A 1 
ATOM   3084 C  CG  . PHE A 1 382 ? -11.845 14.468  4.386   1.00 59.49 382 A 1 
ATOM   3085 C  CD1 . PHE A 1 382 ? -10.822 15.427  4.360   1.00 55.89 382 A 1 
ATOM   3086 C  CD2 . PHE A 1 382 ? -12.110 13.774  5.568   1.00 54.24 382 A 1 
ATOM   3087 C  CE1 . PHE A 1 382 ? -10.060 15.690  5.506   1.00 51.03 382 A 1 
ATOM   3088 C  CE2 . PHE A 1 382 ? -11.350 14.030  6.720   1.00 50.95 382 A 1 
ATOM   3089 C  CZ  . PHE A 1 382 ? -10.328 14.988  6.680   1.00 50.25 382 A 1 
ATOM   3090 N  N   . THR A 1 383 ? -15.671 15.070  1.333   1.00 59.45 383 A 1 
ATOM   3091 C  CA  . THR A 1 383 ? -16.414 14.961  0.069   1.00 57.26 383 A 1 
ATOM   3092 C  C   . THR A 1 383 ? -16.809 16.326  -0.465  1.00 53.15 383 A 1 
ATOM   3093 O  O   . THR A 1 383 ? -17.232 17.171  0.342   1.00 48.68 383 A 1 
ATOM   3094 C  CB  . THR A 1 383 ? -17.674 14.132  0.242   1.00 52.41 383 A 1 
ATOM   3095 O  OG1 . THR A 1 383 ? -18.438 14.707  1.275   1.00 49.18 383 A 1 
ATOM   3096 C  CG2 . THR A 1 383 ? -17.356 12.685  0.601   1.00 47.69 383 A 1 
ATOM   3097 O  OXT . THR A 1 383 ? -16.708 16.500  -1.715  1.00 47.76 383 A 1 
HETATM 3098 MG MG  . MG  B 2 .   ? 2.177   4.772   3.611   1.00 95.78 1   B 1 
HETATM 3099 MG MG  . MG  C 3 .   ? 4.575   4.614   1.241   1.00 95.09 1   C 1 
HETATM 3100 C  C1  . NAG D 4 .   ? 7.444   -2.003  19.915  1.00 96.48 1   D 1 
HETATM 3101 C  C2  . NAG D 4 .   ? 7.360   -0.503  20.033  1.00 96.75 1   D 1 
HETATM 3102 C  C3  . NAG D 4 .   ? 7.576   -0.081  21.475  1.00 96.32 1   D 1 
HETATM 3103 C  C4  . NAG D 4 .   ? 6.638   -0.864  22.399  1.00 95.98 1   D 1 
HETATM 3104 C  C5  . NAG D 4 .   ? 6.794   -2.360  22.147  1.00 96.31 1   D 1 
HETATM 3105 C  C6  . NAG D 4 .   ? 5.823   -3.204  22.962  1.00 93.33 1   D 1 
HETATM 3106 C  C7  . NAG D 4 .   ? 8.040   0.620   17.982  1.00 95.77 1   D 1 
HETATM 3107 C  C8  . NAG D 4 .   ? 9.119   1.378   17.279  1.00 94.24 1   D 1 
HETATM 3108 N  N2  . NAG D 4 .   ? 8.325   0.175   19.202  1.00 95.56 1   D 1 
HETATM 3109 O  O3  . NAG D 4 .   ? 7.338   1.304   21.607  1.00 95.15 1   D 1 
HETATM 3110 O  O4  . NAG D 4 .   ? 6.983   -0.590  23.748  1.00 95.43 1   D 1 
HETATM 3111 O  O5  . NAG D 4 .   ? 6.539   -2.628  20.780  1.00 96.56 1   D 1 
HETATM 3112 O  O6  . NAG D 4 .   ? 4.493   -2.810  22.715  1.00 89.72 1   D 1 
HETATM 3113 O  O7  . NAG D 4 .   ? 6.956   0.439   17.458  1.00 94.17 1   D 1 
HETATM 3114 C  C1  . NAG D 4 .   ? 5.995   0.087   24.498  1.00 94.19 2   D 1 
HETATM 3115 C  C2  . NAG D 4 .   ? 6.263   -0.151  25.982  1.00 93.31 2   D 1 
HETATM 3116 C  C3  . NAG D 4 .   ? 5.297   0.637   26.834  1.00 91.19 2   D 1 
HETATM 3117 C  C4  . NAG D 4 .   ? 5.252   2.088   26.410  1.00 92.02 2   D 1 
HETATM 3118 C  C5  . NAG D 4 .   ? 5.038   2.171   24.904  1.00 91.34 2   D 1 
HETATM 3119 C  C6  . NAG D 4 .   ? 5.073   3.590   24.388  1.00 88.32 2   D 1 
HETATM 3120 C  C7  . NAG D 4 .   ? 7.155   -2.394  26.515  1.00 91.79 2   D 1 
HETATM 3121 C  C8  . NAG D 4 .   ? 6.809   -3.835  26.777  1.00 87.43 2   D 1 
HETATM 3122 N  N2  . NAG D 4 .   ? 6.130   -1.582  26.294  1.00 91.48 2   D 1 
HETATM 3123 O  O3  . NAG D 4 .   ? 5.703   0.555   28.189  1.00 89.64 2   D 1 
HETATM 3124 O  O4  . NAG D 4 .   ? 4.151   2.694   27.085  1.00 90.05 2   D 1 
HETATM 3125 O  O5  . NAG D 4 .   ? 6.035   1.462   24.230  1.00 93.52 2   D 1 
HETATM 3126 O  O6  . NAG D 4 .   ? 6.315   4.180   24.646  1.00 84.56 2   D 1 
HETATM 3127 O  O7  . NAG D 4 .   ? 8.314   -2.022  26.492  1.00 88.32 2   D 1 
HETATM 3128 C  C1  . MAN D 4 .   ? 4.391   3.760   27.849  1.00 87.86 3   D 1 
HETATM 3129 C  C2  . MAN D 4 .   ? 3.045   4.403   28.158  1.00 84.63 3   D 1 
HETATM 3130 C  C3  . MAN D 4 .   ? 3.316   5.716   28.863  1.00 78.81 3   D 1 
HETATM 3131 C  C4  . MAN D 4 .   ? 4.160   5.493   30.094  1.00 78.10 3   D 1 
HETATM 3132 C  C5  . MAN D 4 .   ? 5.435   4.749   29.732  1.00 79.27 3   D 1 
HETATM 3133 C  C6  . MAN D 4 .   ? 6.217   4.337   30.964  1.00 73.98 3   D 1 
HETATM 3134 O  O2  . MAN D 4 .   ? 2.193   3.636   29.022  1.00 81.62 3   D 1 
HETATM 3135 O  O3  . MAN D 4 .   ? 2.100   6.319   29.227  1.00 75.82 3   D 1 
HETATM 3136 O  O4  . MAN D 4 .   ? 4.520   6.727   30.655  1.00 72.23 3   D 1 
HETATM 3137 O  O5  . MAN D 4 .   ? 5.109   3.542   29.037  1.00 85.80 3   D 1 
HETATM 3138 O  O6  . MAN D 4 .   ? 7.424   3.746   30.565  1.00 67.35 3   D 1 
HETATM 3139 C  C1  . MAN D 4 .   ? 1.766   2.407   28.685  1.00 77.74 4   D 1 
HETATM 3140 C  C2  . MAN D 4 .   ? 0.342   2.029   29.166  1.00 71.74 4   D 1 
HETATM 3141 C  C3  . MAN D 4 .   ? 0.297   2.021   30.701  1.00 65.37 4   D 1 
HETATM 3142 C  C4  . MAN D 4 .   ? 1.377   1.100   31.249  1.00 63.30 4   D 1 
HETATM 3143 C  C5  . MAN D 4 .   ? 2.717   1.602   30.715  1.00 68.64 4   D 1 
HETATM 3144 C  C6  . MAN D 4 .   ? 3.868   0.817   31.255  1.00 58.91 4   D 1 
HETATM 3145 O  O2  . MAN D 4 .   ? 0.017   0.722   28.773  1.00 70.54 4   D 1 
HETATM 3146 O  O3  . MAN D 4 .   ? -0.996  1.567   31.114  1.00 58.96 4   D 1 
HETATM 3147 O  O4  . MAN D 4 .   ? 1.359   1.144   32.654  1.00 48.39 4   D 1 
HETATM 3148 O  O5  . MAN D 4 .   ? 2.695   1.536   29.280  1.00 73.67 4   D 1 
HETATM 3149 O  O6  . MAN D 4 .   ? 3.876   -0.486  30.689  1.00 51.54 4   D 1 
HETATM 3150 C  C1  . MAN D 4 .   ? -0.919  0.737   27.722  1.00 70.67 5   D 1 
HETATM 3151 C  C2  . MAN D 4 .   ? -1.781  -0.534  27.827  1.00 63.61 5   D 1 
HETATM 3152 C  C3  . MAN D 4 .   ? -0.894  -1.770  27.661  1.00 66.68 5   D 1 
HETATM 3153 C  C4  . MAN D 4 .   ? -0.062  -1.678  26.380  1.00 62.65 5   D 1 
HETATM 3154 C  C5  . MAN D 4 .   ? 0.723   -0.353  26.366  1.00 70.92 5   D 1 
HETATM 3155 C  C6  . MAN D 4 .   ? 1.489   -0.150  25.077  1.00 62.69 5   D 1 
HETATM 3156 O  O2  . MAN D 4 .   ? -2.771  -0.547  26.798  1.00 56.94 5   D 1 
HETATM 3157 O  O3  . MAN D 4 .   ? -1.686  -2.952  27.639  1.00 57.39 5   D 1 
HETATM 3158 O  O4  . MAN D 4 .   ? 0.839   -2.769  26.329  1.00 58.76 5   D 1 
HETATM 3159 O  O5  . MAN D 4 .   ? -0.179  0.755   26.527  1.00 66.53 5   D 1 
HETATM 3160 O  O6  . MAN D 4 .   ? 0.586   0.074   24.021  1.00 58.82 5   D 1 
HETATM 3161 C  C1  . MAN D 4 .   ? 5.082   -1.080  31.099  1.00 51.91 6   D 1 
HETATM 3162 C  C2  . MAN D 4 .   ? 5.317   -2.328  30.227  1.00 60.53 6   D 1 
HETATM 3163 C  C3  . MAN D 4 .   ? 4.176   -3.328  30.546  1.00 56.60 6   D 1 
HETATM 3164 C  C4  . MAN D 4 .   ? 4.171   -3.663  32.026  1.00 46.41 6   D 1 
HETATM 3165 C  C5  . MAN D 4 .   ? 4.059   -2.371  32.854  1.00 37.99 6   D 1 
HETATM 3166 C  C6  . MAN D 4 .   ? 4.251   -2.640  34.324  1.00 12.50 6   D 1 
HETATM 3167 O  O2  . MAN D 4 .   ? 6.522   -2.956  30.564  1.00 55.67 6   D 1 
HETATM 3168 O  O3  . MAN D 4 .   ? 4.353   -4.521  29.798  1.00 53.59 6   D 1 
HETATM 3169 O  O4  . MAN D 4 .   ? 3.070   -4.504  32.313  1.00 27.04 6   D 1 
HETATM 3170 O  O5  . MAN D 4 .   ? 5.087   -1.443  32.464  1.00 47.66 6   D 1 
HETATM 3171 O  O6  . MAN D 4 .   ? 5.526   -3.241  34.508  1.00 7.93  6   D 1 
HETATM 3172 C  C1  . MAN D 4 .   ? 7.722   -2.513  29.891  1.00 51.80 7   D 1 
HETATM 3173 C  C2  . MAN D 4 .   ? 8.769   -3.633  29.999  1.00 45.85 7   D 1 
HETATM 3174 C  C3  . MAN D 4 .   ? 9.249   -3.752  31.447  1.00 34.94 7   D 1 
HETATM 3175 C  C4  . MAN D 4 .   ? 9.719   -2.408  31.976  1.00 37.26 7   D 1 
HETATM 3176 C  C5  . MAN D 4 .   ? 8.638   -1.350  31.766  1.00 46.31 7   D 1 
HETATM 3177 C  C6  . MAN D 4 .   ? 9.137   0.040   32.149  1.00 27.02 7   D 1 
HETATM 3178 O  O2  . MAN D 4 .   ? 9.886   -3.323  29.175  1.00 39.08 7   D 1 
HETATM 3179 O  O3  . MAN D 4 .   ? 10.292  -4.712  31.552  1.00 21.48 7   D 1 
HETATM 3180 O  O4  . MAN D 4 .   ? 10.021  -2.521  33.355  1.00 14.81 7   D 1 
HETATM 3181 O  O5  . MAN D 4 .   ? 8.234   -1.291  30.396  1.00 56.93 7   D 1 
HETATM 3182 O  O6  . MAN D 4 .   ? 8.059   0.960   32.079  1.00 26.96 7   D 1 
HETATM 3183 C  C1  . MAN D 4 .   ? 5.857   -3.591  35.824  1.00 4.55  8   D 1 
HETATM 3184 C  C2  . MAN D 4 .   ? 7.344   -4.003  35.776  1.00 4.39  8   D 1 
HETATM 3185 C  C3  . MAN D 4 .   ? 7.498   -5.302  34.958  1.00 4.62  8   D 1 
HETATM 3186 C  C4  . MAN D 4 .   ? 6.566   -6.388  35.474  1.00 3.46  8   D 1 
HETATM 3187 C  C5  . MAN D 4 .   ? 5.124   -5.861  35.533  1.00 5.56  8   D 1 
HETATM 3188 C  C6  . MAN D 4 .   ? 4.189   -6.882  36.161  1.00 2.98  8   D 1 
HETATM 3189 O  O2  . MAN D 4 .   ? 7.834   -4.236  37.104  1.00 3.98  8   D 1 
HETATM 3190 O  O3  . MAN D 4 .   ? 8.842   -5.747  34.992  1.00 5.09  8   D 1 
HETATM 3191 O  O4  . MAN D 4 .   ? 6.625   -7.511  34.621  1.00 4.48  8   D 1 
HETATM 3192 O  O5  . MAN D 4 .   ? 5.071   -4.659  36.315  1.00 5.09  8   D 1 
HETATM 3193 O  O6  . MAN D 4 .   ? 2.870   -6.366  36.174  1.00 2.71  8   D 1 
HETATM 3194 C  C1  . NAG E 5 .   ? -4.504  21.140  -9.917  1.00 88.63 1   E 1 
HETATM 3195 C  C2  . NAG E 5 .   ? -5.134  21.821  -8.725  1.00 87.65 1   E 1 
HETATM 3196 C  C3  . NAG E 5 .   ? -6.432  22.462  -9.094  1.00 85.19 1   E 1 
HETATM 3197 C  C4  . NAG E 5 .   ? -6.295  23.312  -10.366 1.00 85.19 1   E 1 
HETATM 3198 C  C5  . NAG E 5 .   ? -5.679  22.446  -11.472 1.00 86.18 1   E 1 
HETATM 3199 C  C6  . NAG E 5 .   ? -5.467  23.198  -12.781 1.00 78.13 1   E 1 
HETATM 3200 C  C7  . NAG E 5 .   ? -4.632  20.823  -6.559  1.00 80.27 1   E 1 
HETATM 3201 C  C8  . NAG E 5 .   ? -5.004  19.772  -5.565  1.00 73.40 1   E 1 
HETATM 3202 N  N2  . NAG E 5 .   ? -5.351  20.864  -7.661  1.00 82.58 1   E 1 
HETATM 3203 O  O3  . NAG E 5 .   ? -6.862  23.294  -8.035  1.00 80.63 1   E 1 
HETATM 3204 O  O4  . NAG E 5 .   ? -7.577  23.764  -10.738 1.00 84.55 1   E 1 
HETATM 3205 O  O5  . NAG E 5 .   ? -4.410  21.966  -11.040 1.00 86.07 1   E 1 
HETATM 3206 O  O6  . NAG E 5 .   ? -4.638  24.322  -12.583 1.00 72.15 1   E 1 
HETATM 3207 O  O7  . NAG E 5 .   ? -3.703  21.592  -6.361  1.00 75.29 1   E 1 
HETATM 3208 C  C1  . NAG E 5 .   ? -7.651  25.178  -11.032 1.00 82.89 2   E 1 
HETATM 3209 C  C2  . NAG E 5 .   ? -8.970  25.456  -11.700 1.00 76.02 2   E 1 
HETATM 3210 C  C3  . NAG E 5 .   ? -9.180  26.952  -11.936 1.00 66.45 2   E 1 
HETATM 3211 C  C4  . NAG E 5 .   ? -8.828  27.772  -10.706 1.00 62.42 2   E 1 
HETATM 3212 C  C5  . NAG E 5 .   ? -7.497  27.334  -10.153 1.00 74.73 2   E 1 
HETATM 3213 C  C6  . NAG E 5 .   ? -7.096  28.036  -8.884  1.00 59.19 2   E 1 
HETATM 3214 C  C7  . NAG E 5 .   ? -9.718  23.639  -13.194 1.00 74.98 2   E 1 
HETATM 3215 C  C8  . NAG E 5 .   ? -9.644  23.077  -14.577 1.00 65.09 2   E 1 
HETATM 3216 N  N2  . NAG E 5 .   ? -9.050  24.768  -12.992 1.00 77.19 2   E 1 
HETATM 3217 O  O3  . NAG E 5 .   ? -10.518 27.159  -12.289 1.00 60.89 2   E 1 
HETATM 3218 O  O4  . NAG E 5 .   ? -8.755  29.123  -11.153 1.00 46.00 2   E 1 
HETATM 3219 O  O5  . NAG E 5 .   ? -7.529  25.944  -9.863  1.00 80.29 2   E 1 
HETATM 3220 O  O6  . NAG E 5 .   ? -8.018  27.747  -7.859  1.00 49.71 2   E 1 
HETATM 3221 O  O7  . NAG E 5 .   ? -10.333 23.084  -12.323 1.00 71.84 2   E 1 
HETATM 3222 C  C1  . MAN E 5 .   ? -9.200  30.124  -10.431 1.00 8.97  3   E 1 
HETATM 3223 C  C2  . MAN E 5 .   ? -8.709  31.405  -11.062 1.00 6.11  3   E 1 
HETATM 3224 C  C3  . MAN E 5 .   ? -9.022  32.524  -10.087 1.00 3.94  3   E 1 
HETATM 3225 C  C4  . MAN E 5 .   ? -10.505 32.559  -9.776  1.00 3.30  3   E 1 
HETATM 3226 C  C5  . MAN E 5 .   ? -10.946 31.209  -9.270  1.00 5.68  3   E 1 
HETATM 3227 C  C6  . MAN E 5 .   ? -12.467 31.129  -9.163  1.00 3.67  3   E 1 
HETATM 3228 O  O2  . MAN E 5 .   ? -9.388  31.733  -12.282 1.00 7.13  3   E 1 
HETATM 3229 O  O3  . MAN E 5 .   ? -8.618  33.754  -10.635 1.00 2.98  3   E 1 
HETATM 3230 O  O4  . MAN E 5 .   ? -10.733 33.527  -8.780  1.00 3.54  3   E 1 
HETATM 3231 O  O5  . MAN E 5 .   ? -10.577 30.188  -10.200 1.00 9.96  3   E 1 
HETATM 3232 O  O6  . MAN E 5 .   ? -12.826 29.866  -8.650  1.00 4.71  3   E 1 
HETATM 3233 C  C1  . MAN E 5 .   ? -9.317  30.959  -13.411 1.00 3.38  4   E 1 
HETATM 3234 C  C2  . MAN E 5 .   ? -9.417  31.776  -14.717 1.00 2.34  4   E 1 
HETATM 3235 C  C3  . MAN E 5 .   ? -10.805 32.428  -14.769 1.00 3.10  4   E 1 
HETATM 3236 C  C4  . MAN E 5 .   ? -11.885 31.378  -14.670 1.00 3.65  4   E 1 
HETATM 3237 C  C5  . MAN E 5 .   ? -11.683 30.606  -13.371 1.00 5.02  4   E 1 
HETATM 3238 C  C6  . MAN E 5 .   ? -12.691 29.509  -13.211 1.00 5.13  4   E 1 
HETATM 3239 O  O2  . MAN E 5 .   ? -9.361  30.944  -15.839 1.00 3.50  4   E 1 
HETATM 3240 O  O3  . MAN E 5 .   ? -10.919 33.135  -16.017 1.00 2.47  4   E 1 
HETATM 3241 O  O4  . MAN E 5 .   ? -13.153 31.999  -14.674 1.00 4.11  4   E 1 
HETATM 3242 O  O5  . MAN E 5 .   ? -10.363 30.019  -13.384 1.00 4.41  4   E 1 
HETATM 3243 O  O6  . MAN E 5 .   ? -12.494 28.548  -14.237 1.00 5.76  4   E 1 
HETATM 3244 C  C1  . MAN E 5 .   ? -8.134  30.832  -16.403 1.00 2.65  5   E 1 
HETATM 3245 C  C2  . MAN E 5 .   ? -8.307  30.783  -17.928 1.00 3.06  5   E 1 
HETATM 3246 C  C3  . MAN E 5 .   ? -9.145  29.539  -18.300 1.00 2.97  5   E 1 
HETATM 3247 C  C4  . MAN E 5 .   ? -8.544  28.276  -17.694 1.00 7.68  5   E 1 
HETATM 3248 C  C5  . MAN E 5 .   ? -8.393  28.458  -16.182 1.00 9.24  5   E 1 
HETATM 3249 C  C6  . MAN E 5 .   ? -7.719  27.285  -15.519 1.00 11.86 5   E 1 
HETATM 3250 O  O2  . MAN E 5 .   ? -7.036  30.688  -18.566 1.00 2.88  5   E 1 
HETATM 3251 O  O3  . MAN E 5 .   ? -9.214  29.387  -19.712 1.00 3.06  5   E 1 
HETATM 3252 O  O4  . MAN E 5 .   ? -9.379  27.172  -17.973 1.00 7.47  5   E 1 
HETATM 3253 O  O5  . MAN E 5 .   ? -7.602  29.638  -15.909 1.00 5.87  5   E 1 
HETATM 3254 O  O6  . MAN E 5 .   ? -6.394  27.208  -15.975 1.00 6.00  5   E 1 
HETATM 3255 C  C1  . MAN E 5 .   ? -13.284 27.454  -13.998 1.00 8.67  6   E 1 
HETATM 3256 C  C2  . MAN E 5 .   ? -12.754 26.293  -14.867 1.00 12.43 6   E 1 
HETATM 3257 C  C3  . MAN E 5 .   ? -12.924 26.694  -16.352 1.00 7.28  6   E 1 
HETATM 3258 C  C4  . MAN E 5 .   ? -14.382 27.000  -16.648 1.00 9.13  6   E 1 
HETATM 3259 C  C5  . MAN E 5 .   ? -14.877 28.082  -15.673 1.00 6.19  6   E 1 
HETATM 3260 C  C6  . MAN E 5 .   ? -16.361 28.288  -15.798 1.00 4.46  6   E 1 
HETATM 3261 O  O2  . MAN E 5 .   ? -13.531 25.137  -14.681 1.00 23.49 6   E 1 
HETATM 3262 O  O3  . MAN E 5 .   ? -12.483 25.647  -17.186 1.00 10.60 6   E 1 
HETATM 3263 O  O4  . MAN E 5 .   ? -14.499 27.466  -17.976 1.00 4.64  6   E 1 
HETATM 3264 O  O5  . MAN E 5 .   ? -14.640 27.695  -14.314 1.00 13.14 6   E 1 
HETATM 3265 O  O6  . MAN E 5 .   ? -17.007 27.047  -15.542 1.00 5.79  6   E 1 
HETATM 3266 C  C1  . MAN E 5 .   ? -13.116 24.244  -13.645 1.00 19.16 7   E 1 
HETATM 3267 C  C2  . MAN E 5 .   ? -13.752 22.874  -13.924 1.00 17.94 7   E 1 
HETATM 3268 C  C3  . MAN E 5 .   ? -15.267 22.970  -13.728 1.00 20.73 7   E 1 
HETATM 3269 C  C4  . MAN E 5 .   ? -15.600 23.547  -12.356 1.00 19.61 7   E 1 
HETATM 3270 C  C5  . MAN E 5 .   ? -14.878 24.875  -12.145 1.00 16.13 7   E 1 
HETATM 3271 C  C6  . MAN E 5 .   ? -15.066 25.425  -10.730 1.00 9.87  7   E 1 
HETATM 3272 O  O2  . MAN E 5 .   ? -13.236 21.936  -12.998 1.00 21.18 7   E 1 
HETATM 3273 O  O3  . MAN E 5 .   ? -15.861 21.696  -13.881 1.00 18.44 7   E 1 
HETATM 3274 O  O4  . MAN E 5 .   ? -16.990 23.749  -12.248 1.00 16.40 7   E 1 
HETATM 3275 O  O5  . MAN E 5 .   ? -13.466 24.729  -12.353 1.00 29.79 7   E 1 
HETATM 3276 O  O6  . MAN E 5 .   ? -14.432 26.696  -10.624 1.00 7.54  7   E 1 
HETATM 3277 C  C1  . MAN E 5 .   ? -18.412 27.040  -15.665 1.00 4.10  8   E 1 
HETATM 3278 C  C2  . MAN E 5 .   ? -18.862 25.648  -15.168 1.00 4.98  8   E 1 
HETATM 3279 C  C3  . MAN E 5 .   ? -18.361 24.575  -16.140 1.00 6.06  8   E 1 
HETATM 3280 C  C4  . MAN E 5 .   ? -18.768 24.876  -17.569 1.00 5.42  8   E 1 
HETATM 3281 C  C5  . MAN E 5 .   ? -18.320 26.304  -17.949 1.00 5.32  8   E 1 
HETATM 3282 C  C6  . MAN E 5 .   ? -18.814 26.683  -19.332 1.00 3.11  8   E 1 
HETATM 3283 O  O2  . MAN E 5 .   ? -20.297 25.590  -15.124 1.00 6.06  8   E 1 
HETATM 3284 O  O3  . MAN E 5 .   ? -18.829 23.302  -15.745 1.00 7.71  8   E 1 
HETATM 3285 O  O4  . MAN E 5 .   ? -18.181 23.962  -18.469 1.00 7.03  8   E 1 
HETATM 3286 O  O5  . MAN E 5 .   ? -18.830 27.243  -17.000 1.00 5.72  8   E 1 
HETATM 3287 O  O6  . MAN E 5 .   ? -18.310 27.971  -19.679 1.00 2.46  8   E 1 
#
