# Supplementary material for: Theoretical Study of Sphingomyelinases from Entamoeba histolytica and Trichomonas vaginalis Sheds Light on the Evolution of Enzymes Needed for Survival and Colonization
Source: Pathogens. 2025 Jan 5;14(1):32. doi: 10.3390/pathogens14010032 (PMC11768322; doi:10.3390/pathogens14010032)
Supplement: Supplementary file 1 [file pathogens-14-00032-s001.zip › Supplementary structural Files/CIF files aSMase6/ASmase6 monomer with two ions/aSmase6 with 2xMg monomer/fold_smasa6_2_mg_glyc_model_3.cif]

# By using this file you agree to the legally binding terms of use found at alphafoldserver.com/output-terms
data_32bb38b3755d141f
#
_entry.id 32bb38b3755d141f
#
loop_
_atom_type.symbol
C  
MG 
N  
O  
S  
#
loop_
_audit_author.name
_audit_author.pdbx_ordinal
"Google DeepMind" 1 
"Isomorphic Labs" 2 
#
_audit_conform.dict_location https://raw.githubusercontent.com/ihmwg/ModelCIF/master/dist/mmcif_ma.dic
_audit_conform.dict_name     mmcif_ma.dic
_audit_conform.dict_version  1.4.5
#
loop_
_chem_comp.formula
_chem_comp.formula_weight
_chem_comp.id
_chem_comp.mon_nstd_flag
_chem_comp.name
_chem_comp.pdbx_smiles
_chem_comp.pdbx_synonyms
_chem_comp.type
"C3 H7 N O2"    89.093  ALA y ALANINE                                  C[C@H](N)C(O)=O                                  ?                                     "L-PEPTIDE LINKING"           
"C6 H15 N4 O2"  175.209 ARG y ARGININE                                 N[C@@H](CCCNC(N)=[NH2+])C(O)=O                   ?                                     "L-PEPTIDE LINKING"           
"C4 H8 N2 O3"   132.118 ASN y ASPARAGINE                               N[C@@H](CC(N)=O)C(O)=O                           ?                                     "L-PEPTIDE LINKING"           
"C4 H7 N O4"    133.103 ASP y "ASPARTIC ACID"                          N[C@@H](CC(O)=O)C(O)=O                           ?                                     "L-PEPTIDE LINKING"           
"C3 H7 N O2 S"  121.158 CYS y CYSTEINE                                 N[C@@H](CS)C(O)=O                                ?                                     "L-PEPTIDE LINKING"           
"C5 H10 N2 O3"  146.144 GLN y GLUTAMINE                                N[C@@H](CCC(N)=O)C(O)=O                          ?                                     "L-PEPTIDE LINKING"           
"C5 H9 N O4"    147.129 GLU y "GLUTAMIC ACID"                          N[C@@H](CCC(O)=O)C(O)=O                          ?                                     "L-PEPTIDE LINKING"           
"C2 H5 N O2"    75.067  GLY y GLYCINE                                  NCC(O)=O                                         ?                                     "PEPTIDE LINKING"             
"C6 H10 N3 O2"  156.162 HIS y HISTIDINE                                N[C@@H](Cc1c[nH]c[nH+]1)C(O)=O                   ?                                     "L-PEPTIDE LINKING"           
"C6 H13 N O2"   131.173 ILE y ISOLEUCINE                               CC[C@H](C)[C@H](N)C(O)=O                         ?                                     "L-PEPTIDE LINKING"           
"C6 H13 N O2"   131.173 LEU y LEUCINE                                  CC(C)C[C@H](N)C(O)=O                             ?                                     "L-PEPTIDE LINKING"           
"C6 H15 N2 O2"  147.195 LYS y LYSINE                                   N[C@@H](CCCC[NH3+])C(O)=O                        ?                                     "L-PEPTIDE LINKING"           
"C6 H12 O6"     180.156 MAN y alpha-D-mannopyranose                    OC[C@H]1O[C@H](O)[C@@H](O)[C@@H](O)[C@@H]1O      "alpha-D-mannose; D-mannose; mannose" "D-saccharide, alpha linking" 
"C5 H11 N O2 S" 149.211 MET y METHIONINE                               CSCC[C@H](N)C(O)=O                               ?                                     "L-PEPTIDE LINKING"           
Mg              24.305  MG  . "MAGNESIUM ION"                          "[Mg++]"                                         ?                                     NON-POLYMER                   
"C8 H15 N O6"   221.208 NAG y 2-acetamido-2-deoxy-beta-D-glucopyranose CC(=O)N[C@H]1[C@H](O)O[C@H](CO)[C@@H](O)[C@@H]1O 
;N-acetyl-beta-D-glucosamine; 2-acetamido-2-deoxy-beta-D-glucose; 2-acetamido-2-deoxy-D-glucose;
2-acetamido-2-deoxy-glucose; N-ACETYL-D-GLUCOSAMINE
;
"D-saccharide, beta linking"  
"C9 H11 N O2"   165.189 PHE y PHENYLALANINE                            N[C@@H](Cc1ccccc1)C(O)=O                         ?                                     "L-PEPTIDE LINKING"           
"C5 H9 N O2"    115.130 PRO y PROLINE                                  OC(=O)[C@@H]1CCCN1                               ?                                     "L-PEPTIDE LINKING"           
"C3 H7 N O3"    105.093 SER y SERINE                                   N[C@@H](CO)C(O)=O                                ?                                     "L-PEPTIDE LINKING"           
"C4 H9 N O3"    119.119 THR y THREONINE                                C[C@@H](O)[C@H](N)C(O)=O                         ?                                     "L-PEPTIDE LINKING"           
"C11 H12 N2 O2" 204.225 TRP y TRYPTOPHAN                               N[C@@H](Cc1c[nH]c2ccccc12)C(O)=O                 ?                                     "L-PEPTIDE LINKING"           
"C9 H11 N O3"   181.189 TYR y TYROSINE                                 N[C@@H](Cc1ccc(O)cc1)C(O)=O                      ?                                     "L-PEPTIDE LINKING"           
"C5 H11 N O2"   117.146 VAL y VALINE                                   CC(C)[C@H](N)C(O)=O                              ?                                     "L-PEPTIDE LINKING"           
#
_citation.book_publisher          ?
_citation.country                 UK
_citation.id                      primary
_citation.journal_full            Nature
_citation.journal_id_ASTM         NATUAS
_citation.journal_id_CSD          0006
_citation.journal_id_ISSN         0028-0836
_citation.journal_volume          ?
_citation.page_first              ?
_citation.page_last               ?
_citation.pdbx_database_id_DOI    ?
_citation.pdbx_database_id_PubMed ?
_citation.title                   "Accurate structure prediction of biomolecular interactions with AlphaFold 3"
_citation.year                    2024
#
loop_
_citation_author.citation_id
_citation_author.name
_citation_author.ordinal
primary "Google DeepMind" 1 
primary "Isomorphic Labs" 2 
#
loop_
_entity.id
_entity.pdbx_description
_entity.type
1 . polymer     
2 . non-polymer 
3 . non-polymer 
4 . branched    
5 . branched    
#
_entity_poly.entity_id      1
_entity_poly.pdbx_strand_id A
_entity_poly.type           polypeptide(L)
#
loop_
_entity_poly_seq.entity_id
_entity_poly_seq.hetero
_entity_poly_seq.mon_id
_entity_poly_seq.num
1 n PHE 1   
1 n GLU 2   
1 n MET 3   
1 n TRP 4   
1 n GLN 5   
1 n LEU 6   
1 n THR 7   
1 n ASP 8   
1 n ILE 9   
1 n HIS 10  
1 n LEU 11  
1 n ASP 12  
1 n PRO 13  
1 n MET 14  
1 n TYR 15  
1 n THR 16  
1 n VAL 17  
1 n GLY 18  
1 n SER 19  
1 n ASP 20  
1 n PRO 21  
1 n LEU 22  
1 n LYS 23  
1 n LEU 24  
1 n CYS 25  
1 n ARG 26  
1 n GLU 27  
1 n GLY 28  
1 n LYS 29  
1 n GLY 30  
1 n ASN 31  
1 n ALA 32  
1 n GLY 33  
1 n LYS 34  
1 n TYR 35  
1 n GLY 36  
1 n ASP 37  
1 n TYR 38  
1 n SER 39  
1 n CYS 40  
1 n ASP 41  
1 n ALA 42  
1 n ASN 43  
1 n MET 44  
1 n ALA 45  
1 n LEU 46  
1 n LEU 47  
1 n ASP 48  
1 n SER 49  
1 n LEU 50  
1 n VAL 51  
1 n LYS 52  
1 n PHE 53  
1 n ILE 54  
1 n LYS 55  
1 n ARG 56  
1 n ASN 57  
1 n THR 58  
1 n ASP 59  
1 n VAL 60  
1 n ASN 61  
1 n GLY 62  
1 n LYS 63  
1 n VAL 64  
1 n MET 65  
1 n VAL 66  
1 n TYR 67  
1 n ASN 68  
1 n GLY 69  
1 n ASP 70  
1 n ILE 71  
1 n VAL 72  
1 n SER 73  
1 n ARG 74  
1 n ALA 75  
1 n ILE 76  
1 n PRO 77  
1 n LYS 78  
1 n TYR 79  
1 n ASN 80  
1 n LEU 81  
1 n ASP 82  
1 n TYR 83  
1 n VAL 84  
1 n LYS 85  
1 n GLN 86  
1 n SER 87  
1 n ILE 88  
1 n VAL 89  
1 n ASN 90  
1 n ALA 91  
1 n THR 92  
1 n ALA 93  
1 n LEU 94  
1 n LEU 95  
1 n LYS 96  
1 n LYS 97  
1 n PHE 98  
1 n GLU 99  
1 n ASP 100 
1 n PHE 101 
1 n PHE 102 
1 n ILE 103 
1 n ILE 104 
1 n PRO 105 
1 n MET 106 
1 n LEU 107 
1 n GLY 108 
1 n ASN 109 
1 n HIS 110 
1 n ASP 111 
1 n VAL 112 
1 n TYR 113 
1 n PRO 114 
1 n ALA 115 
1 n ASN 116 
1 n GLN 117 
1 n MET 118 
1 n ALA 119 
1 n ILE 120 
1 n ASN 121 
1 n SER 122 
1 n GLN 123 
1 n TRP 124 
1 n ILE 125 
1 n PHE 126 
1 n GLN 127 
1 n PHE 128 
1 n ALA 129 
1 n ALA 130 
1 n GLU 131 
1 n GLN 132 
1 n PHE 133 
1 n ALA 134 
1 n PRO 135 
1 n PHE 136 
1 n LEU 137 
1 n SER 138 
1 n GLN 139 
1 n ASN 140 
1 n ALA 141 
1 n ILE 142 
1 n GLU 143 
1 n SER 144 
1 n PHE 145 
1 n LYS 146 
1 n HIS 147 
1 n GLY 148 
1 n GLY 149 
1 n TYR 150 
1 n TYR 151 
1 n THR 152 
1 n MET 153 
1 n PRO 154 
1 n PHE 155 
1 n PRO 156 
1 n ALA 157 
1 n HIS 158 
1 n LEU 159 
1 n GLY 160 
1 n ILE 161 
1 n LYS 162 
1 n VAL 163 
1 n PRO 164 
1 n LEU 165 
1 n ASN 166 
1 n ALA 167 
1 n VAL 168 
1 n VAL 169 
1 n LEU 170 
1 n ASN 171 
1 n THR 172 
1 n VAL 173 
1 n LEU 174 
1 n TYR 175 
1 n TYR 176 
1 n ASN 177 
1 n TYR 178 
1 n ASN 179 
1 n LYS 180 
1 n GLN 181 
1 n THR 182 
1 n MET 183 
1 n ASP 184 
1 n SER 185 
1 n THR 186 
1 n ASP 187 
1 n PRO 188 
1 n LEU 189 
1 n GLY 190 
1 n GLN 191 
1 n PHE 192 
1 n GLU 193 
1 n TRP 194 
1 n PHE 195 
1 n LYS 196 
1 n THR 197 
1 n VAL 198 
1 n MET 199 
1 n ASP 200 
1 n GLY 201 
1 n TYR 202 
1 n ARG 203 
1 n LYS 204 
1 n THR 205 
1 n GLY 206 
1 n GLN 207 
1 n ARG 208 
1 n ALA 209 
1 n ILE 210 
1 n VAL 211 
1 n SER 212 
1 n MET 213 
1 n HIS 214 
1 n ILE 215 
1 n CYS 216 
1 n PRO 217 
1 n GLY 218 
1 n VAL 219 
1 n ALA 220 
1 n GLU 221 
1 n ARG 222 
1 n PHE 223 
1 n ASN 224 
1 n TYR 225 
1 n SER 226 
1 n ASP 227 
1 n GLN 228 
1 n LEU 229 
1 n TYR 230 
1 n PRO 231 
1 n GLN 232 
1 n TYR 233 
1 n ASN 234 
1 n ASP 235 
1 n ARG 236 
1 n LEU 237 
1 n VAL 238 
1 n ASP 239 
1 n SER 240 
1 n LEU 241 
1 n ALA 242 
1 n GLU 243 
1 n TYR 244 
1 n ASN 245 
1 n ASP 246 
1 n VAL 247 
1 n ILE 248 
1 n LEU 249 
1 n GLY 250 
1 n VAL 251 
1 n LEU 252 
1 n CYS 253 
1 n GLY 254 
1 n HIS 255 
1 n LEU 256 
1 n HIS 257 
1 n THR 258 
1 n ASP 259 
1 n THR 260 
1 n PHE 261 
1 n ARG 262 
1 n ILE 263 
1 n LEU 264 
1 n SER 265 
1 n LYS 266 
1 n GLY 267 
1 n ASN 268 
1 n LYS 269 
1 n LYS 270 
1 n VAL 271 
1 n MET 272 
1 n ALA 273 
1 n PHE 274 
1 n ILE 275 
1 n GLY 276 
1 n PRO 277 
1 n SER 278 
1 n VAL 279 
1 n ASP 280 
1 n THR 281 
1 n TRP 282 
1 n LEU 283 
1 n GLY 284 
1 n THR 285 
1 n SER 286 
1 n PRO 287 
1 n SER 288 
1 n ILE 289 
1 n ARG 290 
1 n LYS 291 
1 n TYR 292 
1 n ASP 293 
1 n VAL 294 
1 n GLY 295 
1 n ASN 296 
1 n GLY 297 
1 n GLN 298 
1 n GLY 299 
1 n TYR 300 
1 n MET 301 
1 n LYS 302 
1 n GLU 303 
1 n PHE 304 
1 n LYS 305 
1 n ASN 306 
1 n TYR 307 
1 n HIS 308 
1 n PHE 309 
1 n GLN 310 
1 n LEU 311 
1 n ARG 312 
1 n PRO 313 
1 n LYS 314 
1 n LYS 315 
1 n ASP 316 
1 n LYS 317 
1 n LEU 318 
1 n LYS 319 
1 n PRO 320 
1 n LYS 321 
1 n THR 322 
1 n THR 323 
1 n ILE 324 
1 n LYS 325 
1 n GLN 326 
1 n PRO 327 
1 n SER 328 
1 n ASP 329 
1 n GLY 330 
1 n PHE 331 
1 n ASN 332 
1 n LYS 333 
1 n TRP 334 
1 n LYS 335 
1 n PHE 336 
1 n ASN 337 
1 n TYR 338 
1 n GLY 339 
1 n SER 340 
1 n SER 341 
1 n SER 342 
1 n GLU 343 
1 n TYR 344 
1 n GLY 345 
1 n LEU 346 
1 n LYS 347 
1 n GLU 348 
1 n LEU 349 
1 n SER 350 
1 n PRO 351 
1 n LYS 352 
1 n GLU 353 
1 n PHE 354 
1 n GLU 355 
1 n ILE 356 
1 n LEU 357 
1 n ALA 358 
1 n ALA 359 
1 n ARG 360 
1 n MET 361 
1 n ASP 362 
1 n LYS 363 
1 n ASP 364 
1 n LEU 365 
1 n GLN 366 
1 n LEU 367 
1 n PHE 368 
1 n ASN 369 
1 n LYS 370 
1 n TYR 371 
1 n HIS 372 
1 n LEU 373 
1 n HIS 374 
1 n PHE 375 
1 n ARG 376 
1 n ALA 377 
1 n ASP 378 
1 n THR 379 
1 n PRO 380 
1 n GLY 381 
1 n PHE 382 
1 n THR 383 
#
_ma_data.content_type "model coordinates"
_ma_data.id           1
_ma_data.name         Model
#
_ma_model_list.data_id          1
_ma_model_list.model_group_id   1
_ma_model_list.model_group_name "AlphaFold-beta-20231127 (7a14c934-fe78-43c1-a552-7fb305b0ebd1 @ 2024-09-02 08:16:36)"
_ma_model_list.model_id         1
_ma_model_list.model_name       "Top ranked model"
_ma_model_list.model_type       "Ab initio model"
_ma_model_list.ordinal_id       1
#
loop_
_ma_protocol_step.method_type
_ma_protocol_step.ordinal_id
_ma_protocol_step.protocol_id
_ma_protocol_step.step_id
"coevolution MSA" 1 1 1 
"template search" 2 1 2 
modeling          3 1 3 
#
loop_
_ma_qa_metric.id
_ma_qa_metric.mode
_ma_qa_metric.name
_ma_qa_metric.software_group_id
_ma_qa_metric.type
1 global pLDDT 1 pLDDT 
2 local  pLDDT 1 pLDDT 
#
_ma_qa_metric_global.metric_id    1
_ma_qa_metric_global.metric_value 89.98
_ma_qa_metric_global.model_id     1
_ma_qa_metric_global.ordinal_id   1
#
_ma_software_group.group_id    1
_ma_software_group.ordinal_id  1
_ma_software_group.software_id 1
#
loop_
_ma_target_entity.data_id
_ma_target_entity.entity_id
_ma_target_entity.origin
1 1 . 
1 2 . 
1 3 . 
1 4 . 
1 5 . 
#
loop_
_ma_target_entity_instance.asym_id
_ma_target_entity_instance.details
_ma_target_entity_instance.entity_id
A . 1 
B . 2 
C . 3 
D . 4 
E . 5 
#
loop_
_pdbx_branch_scheme.asym_id
_pdbx_branch_scheme.auth_asym_id
_pdbx_branch_scheme.auth_seq_num
_pdbx_branch_scheme.entity_id
_pdbx_branch_scheme.hetero
_pdbx_branch_scheme.mon_id
_pdbx_branch_scheme.num
_pdbx_branch_scheme.pdb_asym_id
_pdbx_branch_scheme.pdb_ins_code
_pdbx_branch_scheme.pdb_seq_num
D D 1 4 n NAG 1 D . 1 
D D 2 4 n NAG 2 D . 2 
D D 3 4 n MAN 3 D . 3 
D D 4 4 n MAN 4 D . 4 
D D 5 4 n MAN 5 D . 5 
D D 6 4 n MAN 6 D . 6 
D D 7 4 n MAN 7 D . 7 
D D 8 4 n MAN 8 D . 8 
E E 1 5 n NAG 1 E . 1 
E E 2 5 n NAG 2 E . 2 
E E 3 5 n MAN 3 E . 3 
E E 4 5 n MAN 4 E . 4 
E E 5 5 n MAN 5 E . 5 
E E 6 5 n MAN 6 E . 6 
E E 7 5 n MAN 7 E . 7 
E E 8 5 n MAN 8 E . 8 
#
loop_
_pdbx_data_usage.details
_pdbx_data_usage.id
_pdbx_data_usage.type
_pdbx_data_usage.url
;NON-COMMERCIAL USE ONLY, BY USING THIS FILE YOU AGREE TO THE TERMS OF USE FOUND
AT alphafoldserver.com/output-terms.
;
1 license    ? 
;THE INFORMATION IS NOT INTENDED FOR, HAS NOT BEEN VALIDATED FOR, AND IS NOT
APPROVED FOR CLINICAL USE. IT SHOULD NOT BE USED FOR CLINICAL PURPOSE OR RELIED
ON FOR MEDICAL OR OTHER PROFESSIONAL ADVICE. IT IS THEORETICAL MODELLING ONLY
AND CAUTION SHOULD BE EXERCISED IN ITS USE. IT IS PROVIDED "AS-IS" WITHOUT ANY
WARRANTY OF ANY KIND, WHETHER EXPRESSED OR IMPLIED. NO WARRANTY IS GIVEN THAT
USE OF THE INFORMATION SHALL NOT INFRINGE THE RIGHTS OF ANY THIRD PARTY.
;
2 disclaimer ? 
#
loop_
_pdbx_nonpoly_scheme.asym_id
_pdbx_nonpoly_scheme.auth_seq_num
_pdbx_nonpoly_scheme.entity_id
_pdbx_nonpoly_scheme.mon_id
_pdbx_nonpoly_scheme.pdb_ins_code
_pdbx_nonpoly_scheme.pdb_seq_num
_pdbx_nonpoly_scheme.pdb_strand_id
B 1 2 MG . 1 B 
C 1 3 MG . 1 C 
#
loop_
_pdbx_poly_seq_scheme.asym_id
_pdbx_poly_seq_scheme.auth_seq_num
_pdbx_poly_seq_scheme.entity_id
_pdbx_poly_seq_scheme.hetero
_pdbx_poly_seq_scheme.mon_id
_pdbx_poly_seq_scheme.pdb_ins_code
_pdbx_poly_seq_scheme.pdb_seq_num
_pdbx_poly_seq_scheme.pdb_strand_id
_pdbx_poly_seq_scheme.seq_id
A 1   1 n PHE . 1   A 1   
A 2   1 n GLU . 2   A 2   
A 3   1 n MET . 3   A 3   
A 4   1 n TRP . 4   A 4   
A 5   1 n GLN . 5   A 5   
A 6   1 n LEU . 6   A 6   
A 7   1 n THR . 7   A 7   
A 8   1 n ASP . 8   A 8   
A 9   1 n ILE . 9   A 9   
A 10  1 n HIS . 10  A 10  
A 11  1 n LEU . 11  A 11  
A 12  1 n ASP . 12  A 12  
A 13  1 n PRO . 13  A 13  
A 14  1 n MET . 14  A 14  
A 15  1 n TYR . 15  A 15  
A 16  1 n THR . 16  A 16  
A 17  1 n VAL . 17  A 17  
A 18  1 n GLY . 18  A 18  
A 19  1 n SER . 19  A 19  
A 20  1 n ASP . 20  A 20  
A 21  1 n PRO . 21  A 21  
A 22  1 n LEU . 22  A 22  
A 23  1 n LYS . 23  A 23  
A 24  1 n LEU . 24  A 24  
A 25  1 n CYS . 25  A 25  
A 26  1 n ARG . 26  A 26  
A 27  1 n GLU . 27  A 27  
A 28  1 n GLY . 28  A 28  
A 29  1 n LYS . 29  A 29  
A 30  1 n GLY . 30  A 30  
A 31  1 n ASN . 31  A 31  
A 32  1 n ALA . 32  A 32  
A 33  1 n GLY . 33  A 33  
A 34  1 n LYS . 34  A 34  
A 35  1 n TYR . 35  A 35  
A 36  1 n GLY . 36  A 36  
A 37  1 n ASP . 37  A 37  
A 38  1 n TYR . 38  A 38  
A 39  1 n SER . 39  A 39  
A 40  1 n CYS . 40  A 40  
A 41  1 n ASP . 41  A 41  
A 42  1 n ALA . 42  A 42  
A 43  1 n ASN . 43  A 43  
A 44  1 n MET . 44  A 44  
A 45  1 n ALA . 45  A 45  
A 46  1 n LEU . 46  A 46  
A 47  1 n LEU . 47  A 47  
A 48  1 n ASP . 48  A 48  
A 49  1 n SER . 49  A 49  
A 50  1 n LEU . 50  A 50  
A 51  1 n VAL . 51  A 51  
A 52  1 n LYS . 52  A 52  
A 53  1 n PHE . 53  A 53  
A 54  1 n ILE . 54  A 54  
A 55  1 n LYS . 55  A 55  
A 56  1 n ARG . 56  A 56  
A 57  1 n ASN . 57  A 57  
A 58  1 n THR . 58  A 58  
A 59  1 n ASP . 59  A 59  
A 60  1 n VAL . 60  A 60  
A 61  1 n ASN . 61  A 61  
A 62  1 n GLY . 62  A 62  
A 63  1 n LYS . 63  A 63  
A 64  1 n VAL . 64  A 64  
A 65  1 n MET . 65  A 65  
A 66  1 n VAL . 66  A 66  
A 67  1 n TYR . 67  A 67  
A 68  1 n ASN . 68  A 68  
A 69  1 n GLY . 69  A 69  
A 70  1 n ASP . 70  A 70  
A 71  1 n ILE . 71  A 71  
A 72  1 n VAL . 72  A 72  
A 73  1 n SER . 73  A 73  
A 74  1 n ARG . 74  A 74  
A 75  1 n ALA . 75  A 75  
A 76  1 n ILE . 76  A 76  
A 77  1 n PRO . 77  A 77  
A 78  1 n LYS . 78  A 78  
A 79  1 n TYR . 79  A 79  
A 80  1 n ASN . 80  A 80  
A 81  1 n LEU . 81  A 81  
A 82  1 n ASP . 82  A 82  
A 83  1 n TYR . 83  A 83  
A 84  1 n VAL . 84  A 84  
A 85  1 n LYS . 85  A 85  
A 86  1 n GLN . 86  A 86  
A 87  1 n SER . 87  A 87  
A 88  1 n ILE . 88  A 88  
A 89  1 n VAL . 89  A 89  
A 90  1 n ASN . 90  A 90  
A 91  1 n ALA . 91  A 91  
A 92  1 n THR . 92  A 92  
A 93  1 n ALA . 93  A 93  
A 94  1 n LEU . 94  A 94  
A 95  1 n LEU . 95  A 95  
A 96  1 n LYS . 96  A 96  
A 97  1 n LYS . 97  A 97  
A 98  1 n PHE . 98  A 98  
A 99  1 n GLU . 99  A 99  
A 100 1 n ASP . 100 A 100 
A 101 1 n PHE . 101 A 101 
A 102 1 n PHE . 102 A 102 
A 103 1 n ILE . 103 A 103 
A 104 1 n ILE . 104 A 104 
A 105 1 n PRO . 105 A 105 
A 106 1 n MET . 106 A 106 
A 107 1 n LEU . 107 A 107 
A 108 1 n GLY . 108 A 108 
A 109 1 n ASN . 109 A 109 
A 110 1 n HIS . 110 A 110 
A 111 1 n ASP . 111 A 111 
A 112 1 n VAL . 112 A 112 
A 113 1 n TYR . 113 A 113 
A 114 1 n PRO . 114 A 114 
A 115 1 n ALA . 115 A 115 
A 116 1 n ASN . 116 A 116 
A 117 1 n GLN . 117 A 117 
A 118 1 n MET . 118 A 118 
A 119 1 n ALA . 119 A 119 
A 120 1 n ILE . 120 A 120 
A 121 1 n ASN . 121 A 121 
A 122 1 n SER . 122 A 122 
A 123 1 n GLN . 123 A 123 
A 124 1 n TRP . 124 A 124 
A 125 1 n ILE . 125 A 125 
A 126 1 n PHE . 126 A 126 
A 127 1 n GLN . 127 A 127 
A 128 1 n PHE . 128 A 128 
A 129 1 n ALA . 129 A 129 
A 130 1 n ALA . 130 A 130 
A 131 1 n GLU . 131 A 131 
A 132 1 n GLN . 132 A 132 
A 133 1 n PHE . 133 A 133 
A 134 1 n ALA . 134 A 134 
A 135 1 n PRO . 135 A 135 
A 136 1 n PHE . 136 A 136 
A 137 1 n LEU . 137 A 137 
A 138 1 n SER . 138 A 138 
A 139 1 n GLN . 139 A 139 
A 140 1 n ASN . 140 A 140 
A 141 1 n ALA . 141 A 141 
A 142 1 n ILE . 142 A 142 
A 143 1 n GLU . 143 A 143 
A 144 1 n SER . 144 A 144 
A 145 1 n PHE . 145 A 145 
A 146 1 n LYS . 146 A 146 
A 147 1 n HIS . 147 A 147 
A 148 1 n GLY . 148 A 148 
A 149 1 n GLY . 149 A 149 
A 150 1 n TYR . 150 A 150 
A 151 1 n TYR . 151 A 151 
A 152 1 n THR . 152 A 152 
A 153 1 n MET . 153 A 153 
A 154 1 n PRO . 154 A 154 
A 155 1 n PHE . 155 A 155 
A 156 1 n PRO . 156 A 156 
A 157 1 n ALA . 157 A 157 
A 158 1 n HIS . 158 A 158 
A 159 1 n LEU . 159 A 159 
A 160 1 n GLY . 160 A 160 
A 161 1 n ILE . 161 A 161 
A 162 1 n LYS . 162 A 162 
A 163 1 n VAL . 163 A 163 
A 164 1 n PRO . 164 A 164 
A 165 1 n LEU . 165 A 165 
A 166 1 n ASN . 166 A 166 
A 167 1 n ALA . 167 A 167 
A 168 1 n VAL . 168 A 168 
A 169 1 n VAL . 169 A 169 
A 170 1 n LEU . 170 A 170 
A 171 1 n ASN . 171 A 171 
A 172 1 n THR . 172 A 172 
A 173 1 n VAL . 173 A 173 
A 174 1 n LEU . 174 A 174 
A 175 1 n TYR . 175 A 175 
A 176 1 n TYR . 176 A 176 
A 177 1 n ASN . 177 A 177 
A 178 1 n TYR . 178 A 178 
A 179 1 n ASN . 179 A 179 
A 180 1 n LYS . 180 A 180 
A 181 1 n GLN . 181 A 181 
A 182 1 n THR . 182 A 182 
A 183 1 n MET . 183 A 183 
A 184 1 n ASP . 184 A 184 
A 185 1 n SER . 185 A 185 
A 186 1 n THR . 186 A 186 
A 187 1 n ASP . 187 A 187 
A 188 1 n PRO . 188 A 188 
A 189 1 n LEU . 189 A 189 
A 190 1 n GLY . 190 A 190 
A 191 1 n GLN . 191 A 191 
A 192 1 n PHE . 192 A 192 
A 193 1 n GLU . 193 A 193 
A 194 1 n TRP . 194 A 194 
A 195 1 n PHE . 195 A 195 
A 196 1 n LYS . 196 A 196 
A 197 1 n THR . 197 A 197 
A 198 1 n VAL . 198 A 198 
A 199 1 n MET . 199 A 199 
A 200 1 n ASP . 200 A 200 
A 201 1 n GLY . 201 A 201 
A 202 1 n TYR . 202 A 202 
A 203 1 n ARG . 203 A 203 
A 204 1 n LYS . 204 A 204 
A 205 1 n THR . 205 A 205 
A 206 1 n GLY . 206 A 206 
A 207 1 n GLN . 207 A 207 
A 208 1 n ARG . 208 A 208 
A 209 1 n ALA . 209 A 209 
A 210 1 n ILE . 210 A 210 
A 211 1 n VAL . 211 A 211 
A 212 1 n SER . 212 A 212 
A 213 1 n MET . 213 A 213 
A 214 1 n HIS . 214 A 214 
A 215 1 n ILE . 215 A 215 
A 216 1 n CYS . 216 A 216 
A 217 1 n PRO . 217 A 217 
A 218 1 n GLY . 218 A 218 
A 219 1 n VAL . 219 A 219 
A 220 1 n ALA . 220 A 220 
A 221 1 n GLU . 221 A 221 
A 222 1 n ARG . 222 A 222 
A 223 1 n PHE . 223 A 223 
A 224 1 n ASN . 224 A 224 
A 225 1 n TYR . 225 A 225 
A 226 1 n SER . 226 A 226 
A 227 1 n ASP . 227 A 227 
A 228 1 n GLN . 228 A 228 
A 229 1 n LEU . 229 A 229 
A 230 1 n TYR . 230 A 230 
A 231 1 n PRO . 231 A 231 
A 232 1 n GLN . 232 A 232 
A 233 1 n TYR . 233 A 233 
A 234 1 n ASN . 234 A 234 
A 235 1 n ASP . 235 A 235 
A 236 1 n ARG . 236 A 236 
A 237 1 n LEU . 237 A 237 
A 238 1 n VAL . 238 A 238 
A 239 1 n ASP . 239 A 239 
A 240 1 n SER . 240 A 240 
A 241 1 n LEU . 241 A 241 
A 242 1 n ALA . 242 A 242 
A 243 1 n GLU . 243 A 243 
A 244 1 n TYR . 244 A 244 
A 245 1 n ASN . 245 A 245 
A 246 1 n ASP . 246 A 246 
A 247 1 n VAL . 247 A 247 
A 248 1 n ILE . 248 A 248 
A 249 1 n LEU . 249 A 249 
A 250 1 n GLY . 250 A 250 
A 251 1 n VAL . 251 A 251 
A 252 1 n LEU . 252 A 252 
A 253 1 n CYS . 253 A 253 
A 254 1 n GLY . 254 A 254 
A 255 1 n HIS . 255 A 255 
A 256 1 n LEU . 256 A 256 
A 257 1 n HIS . 257 A 257 
A 258 1 n THR . 258 A 258 
A 259 1 n ASP . 259 A 259 
A 260 1 n THR . 260 A 260 
A 261 1 n PHE . 261 A 261 
A 262 1 n ARG . 262 A 262 
A 263 1 n ILE . 263 A 263 
A 264 1 n LEU . 264 A 264 
A 265 1 n SER . 265 A 265 
A 266 1 n LYS . 266 A 266 
A 267 1 n GLY . 267 A 267 
A 268 1 n ASN . 268 A 268 
A 269 1 n LYS . 269 A 269 
A 270 1 n LYS . 270 A 270 
A 271 1 n VAL . 271 A 271 
A 272 1 n MET . 272 A 272 
A 273 1 n ALA . 273 A 273 
A 274 1 n PHE . 274 A 274 
A 275 1 n ILE . 275 A 275 
A 276 1 n GLY . 276 A 276 
A 277 1 n PRO . 277 A 277 
A 278 1 n SER . 278 A 278 
A 279 1 n VAL . 279 A 279 
A 280 1 n ASP . 280 A 280 
A 281 1 n THR . 281 A 281 
A 282 1 n TRP . 282 A 282 
A 283 1 n LEU . 283 A 283 
A 284 1 n GLY . 284 A 284 
A 285 1 n THR . 285 A 285 
A 286 1 n SER . 286 A 286 
A 287 1 n PRO . 287 A 287 
A 288 1 n SER . 288 A 288 
A 289 1 n ILE . 289 A 289 
A 290 1 n ARG . 290 A 290 
A 291 1 n LYS . 291 A 291 
A 292 1 n TYR . 292 A 292 
A 293 1 n ASP . 293 A 293 
A 294 1 n VAL . 294 A 294 
A 295 1 n GLY . 295 A 295 
A 296 1 n ASN . 296 A 296 
A 297 1 n GLY . 297 A 297 
A 298 1 n GLN . 298 A 298 
A 299 1 n GLY . 299 A 299 
A 300 1 n TYR . 300 A 300 
A 301 1 n MET . 301 A 301 
A 302 1 n LYS . 302 A 302 
A 303 1 n GLU . 303 A 303 
A 304 1 n PHE . 304 A 304 
A 305 1 n LYS . 305 A 305 
A 306 1 n ASN . 306 A 306 
A 307 1 n TYR . 307 A 307 
A 308 1 n HIS . 308 A 308 
A 309 1 n PHE . 309 A 309 
A 310 1 n GLN . 310 A 310 
A 311 1 n LEU . 311 A 311 
A 312 1 n ARG . 312 A 312 
A 313 1 n PRO . 313 A 313 
A 314 1 n LYS . 314 A 314 
A 315 1 n LYS . 315 A 315 
A 316 1 n ASP . 316 A 316 
A 317 1 n LYS . 317 A 317 
A 318 1 n LEU . 318 A 318 
A 319 1 n LYS . 319 A 319 
A 320 1 n PRO . 320 A 320 
A 321 1 n LYS . 321 A 321 
A 322 1 n THR . 322 A 322 
A 323 1 n THR . 323 A 323 
A 324 1 n ILE . 324 A 324 
A 325 1 n LYS . 325 A 325 
A 326 1 n GLN . 326 A 326 
A 327 1 n PRO . 327 A 327 
A 328 1 n SER . 328 A 328 
A 329 1 n ASP . 329 A 329 
A 330 1 n GLY . 330 A 330 
A 331 1 n PHE . 331 A 331 
A 332 1 n ASN . 332 A 332 
A 333 1 n LYS . 333 A 333 
A 334 1 n TRP . 334 A 334 
A 335 1 n LYS . 335 A 335 
A 336 1 n PHE . 336 A 336 
A 337 1 n ASN . 337 A 337 
A 338 1 n TYR . 338 A 338 
A 339 1 n GLY . 339 A 339 
A 340 1 n SER . 340 A 340 
A 341 1 n SER . 341 A 341 
A 342 1 n SER . 342 A 342 
A 343 1 n GLU . 343 A 343 
A 344 1 n TYR . 344 A 344 
A 345 1 n GLY . 345 A 345 
A 346 1 n LEU . 346 A 346 
A 347 1 n LYS . 347 A 347 
A 348 1 n GLU . 348 A 348 
A 349 1 n LEU . 349 A 349 
A 350 1 n SER . 350 A 350 
A 351 1 n PRO . 351 A 351 
A 352 1 n LYS . 352 A 352 
A 353 1 n GLU . 353 A 353 
A 354 1 n PHE . 354 A 354 
A 355 1 n GLU . 355 A 355 
A 356 1 n ILE . 356 A 356 
A 357 1 n LEU . 357 A 357 
A 358 1 n ALA . 358 A 358 
A 359 1 n ALA . 359 A 359 
A 360 1 n ARG . 360 A 360 
A 361 1 n MET . 361 A 361 
A 362 1 n ASP . 362 A 362 
A 363 1 n LYS . 363 A 363 
A 364 1 n ASP . 364 A 364 
A 365 1 n LEU . 365 A 365 
A 366 1 n GLN . 366 A 366 
A 367 1 n LEU . 367 A 367 
A 368 1 n PHE . 368 A 368 
A 369 1 n ASN . 369 A 369 
A 370 1 n LYS . 370 A 370 
A 371 1 n TYR . 371 A 371 
A 372 1 n HIS . 372 A 372 
A 373 1 n LEU . 373 A 373 
A 374 1 n HIS . 374 A 374 
A 375 1 n PHE . 375 A 375 
A 376 1 n ARG . 376 A 376 
A 377 1 n ALA . 377 A 377 
A 378 1 n ASP . 378 A 378 
A 379 1 n THR . 379 A 379 
A 380 1 n PRO . 380 A 380 
A 381 1 n GLY . 381 A 381 
A 382 1 n PHE . 382 A 382 
A 383 1 n THR . 383 A 383 
#
_software.classification other
_software.date           ?
_software.description    "Structure prediction"
_software.name           AlphaFold
_software.pdbx_ordinal   1
_software.type           package
_software.version        "AlphaFold-beta-20231127 (7a14c934-fe78-43c1-a552-7fb305b0ebd1 @ 2024-09-02 08:16:36)"
#
loop_
_struct_asym.entity_id
_struct_asym.id
1 A 
2 B 
3 C 
4 D 
5 E 
#
loop_
_struct_conn.conn_type_id
_struct_conn.id
_struct_conn.pdbx_ptnr1_PDB_ins_code
_struct_conn.pdbx_ptnr1_label_alt_id
_struct_conn.pdbx_ptnr2_PDB_ins_code
_struct_conn.pdbx_ptnr2_label_alt_id
_struct_conn.pdbx_role
_struct_conn.pdbx_value_order
_struct_conn.ptnr1_auth_asym_id
_struct_conn.ptnr1_auth_seq_id
_struct_conn.ptnr1_label_asym_id
_struct_conn.ptnr1_label_atom_id
_struct_conn.ptnr1_label_comp_id
_struct_conn.ptnr1_label_seq_id
_struct_conn.ptnr1_symmetry
_struct_conn.ptnr2_auth_asym_id
_struct_conn.ptnr2_auth_seq_id
_struct_conn.ptnr2_label_asym_id
_struct_conn.ptnr2_label_atom_id
_struct_conn.ptnr2_label_comp_id
_struct_conn.ptnr2_label_seq_id
_struct_conn.ptnr2_symmetry
covale covale1  ? ? ? ? ? ? D 1 D C1 NAG . 1_555 A 90  A ND2 ASN 90  1_555 
covale covale2  ? ? ? ? ? ? E 1 E C1 NAG . 1_555 A 224 A ND2 ASN 224 1_555 
covale covale3  ? ? ? ? ? ? D 1 D O4 NAG . 1_555 D 2   D C1  NAG .   1_555 
covale covale4  ? ? ? ? ? ? D 2 D O4 NAG . 1_555 D 3   D C1  MAN .   1_555 
covale covale5  ? ? ? ? ? ? D 3 D O2 MAN . 1_555 D 4   D C1  MAN .   1_555 
covale covale6  ? ? ? ? ? ? D 4 D O2 MAN . 1_555 D 5   D C1  MAN .   1_555 
covale covale7  ? ? ? ? ? ? D 4 D O6 MAN . 1_555 D 6   D C1  MAN .   1_555 
covale covale8  ? ? ? ? ? ? D 6 D O2 MAN . 1_555 D 7   D C1  MAN .   1_555 
covale covale9  ? ? ? ? ? ? D 6 D O6 MAN . 1_555 D 8   D C1  MAN .   1_555 
covale covale10 ? ? ? ? ? ? E 1 E O4 NAG . 1_555 E 2   E C1  NAG .   1_555 
covale covale11 ? ? ? ? ? ? E 2 E O4 NAG . 1_555 E 3   E C1  MAN .   1_555 
covale covale12 ? ? ? ? ? ? E 3 E O2 MAN . 1_555 E 4   E C1  MAN .   1_555 
covale covale13 ? ? ? ? ? ? E 4 E O2 MAN . 1_555 E 5   E C1  MAN .   1_555 
covale covale14 ? ? ? ? ? ? E 4 E O6 MAN . 1_555 E 6   E C1  MAN .   1_555 
covale covale15 ? ? ? ? ? ? E 6 E O2 MAN . 1_555 E 7   E C1  MAN .   1_555 
covale covale16 ? ? ? ? ? ? E 6 E O6 MAN . 1_555 E 8   E C1  MAN .   1_555 
#
_struct_conn_type.criteria  ?
_struct_conn_type.id        covale
_struct_conn_type.reference ?
#
loop_
_atom_site.group_PDB
_atom_site.id
_atom_site.type_symbol
_atom_site.label_atom_id
_atom_site.label_alt_id
_atom_site.label_comp_id
_atom_site.label_asym_id
_atom_site.label_entity_id
_atom_site.label_seq_id
_atom_site.pdbx_PDB_ins_code
_atom_site.Cartn_x
_atom_site.Cartn_y
_atom_site.Cartn_z
_atom_site.occupancy
_atom_site.B_iso_or_equiv
_atom_site.auth_seq_id
_atom_site.auth_asym_id
_atom_site.pdbx_PDB_model_num
ATOM   1    N  N   . PHE A 1 1   ? 18.183  8.222   -7.418  1.00 96.83 1   A 1 
ATOM   2    C  CA  . PHE A 1 1   ? 17.703  8.279   -6.037  1.00 97.85 1   A 1 
ATOM   3    C  C   . PHE A 1 1   ? 16.821  7.074   -5.727  1.00 98.29 1   A 1 
ATOM   4    O  O   . PHE A 1 1   ? 16.433  6.340   -6.638  1.00 97.90 1   A 1 
ATOM   5    C  CB  . PHE A 1 1   ? 16.935  9.577   -5.776  1.00 97.32 1   A 1 
ATOM   6    C  CG  . PHE A 1 1   ? 15.643  9.690   -6.550  1.00 97.80 1   A 1 
ATOM   7    C  CD1 . PHE A 1 1   ? 15.637  10.124  -7.879  1.00 97.34 1   A 1 
ATOM   8    C  CD2 . PHE A 1 1   ? 14.428  9.394   -5.947  1.00 97.27 1   A 1 
ATOM   9    C  CE1 . PHE A 1 1   ? 14.451  10.250  -8.585  1.00 96.64 1   A 1 
ATOM   10   C  CE2 . PHE A 1 1   ? 13.230  9.518   -6.650  1.00 96.66 1   A 1 
ATOM   11   C  CZ  . PHE A 1 1   ? 13.241  9.947   -7.968  1.00 97.15 1   A 1 
ATOM   12   N  N   . GLU A 1 2   ? 16.530  6.854   -4.449  1.00 98.49 2   A 1 
ATOM   13   C  CA  . GLU A 1 2   ? 15.674  5.752   -4.049  1.00 98.59 2   A 1 
ATOM   14   C  C   . GLU A 1 2   ? 14.330  6.283   -3.577  1.00 98.66 2   A 1 
ATOM   15   O  O   . GLU A 1 2   ? 14.223  7.405   -3.089  1.00 98.44 2   A 1 
ATOM   16   C  CB  . GLU A 1 2   ? 16.343  4.933   -2.938  1.00 98.25 2   A 1 
ATOM   17   C  CG  . GLU A 1 2   ? 17.639  4.270   -3.375  1.00 95.66 2   A 1 
ATOM   18   C  CD  . GLU A 1 2   ? 18.225  3.365   -2.295  1.00 93.98 2   A 1 
ATOM   19   O  OE1 . GLU A 1 2   ? 18.176  3.746   -1.111  1.00 87.13 2   A 1 
ATOM   20   O  OE2 . GLU A 1 2   ? 18.725  2.283   -2.649  1.00 87.54 2   A 1 
ATOM   21   N  N   . MET A 1 3   ? 13.306  5.438   -3.718  1.00 98.80 3   A 1 
ATOM   22   C  CA  . MET A 1 3   ? 11.951  5.844   -3.363  1.00 98.86 3   A 1 
ATOM   23   C  C   . MET A 1 3   ? 11.164  4.695   -2.767  1.00 98.96 3   A 1 
ATOM   24   O  O   . MET A 1 3   ? 11.107  3.604   -3.335  1.00 98.86 3   A 1 
ATOM   25   C  CB  . MET A 1 3   ? 11.244  6.382   -4.607  1.00 98.74 3   A 1 
ATOM   26   C  CG  . MET A 1 3   ? 9.774   6.708   -4.418  1.00 98.22 3   A 1 
ATOM   27   S  SD  . MET A 1 3   ? 9.047   7.475   -5.889  1.00 97.56 3   A 1 
ATOM   28   C  CE  . MET A 1 3   ? 9.129   6.125   -7.054  1.00 92.64 3   A 1 
ATOM   29   N  N   . TRP A 1 4   ? 10.545  4.935   -1.613  1.00 98.90 4   A 1 
ATOM   30   C  CA  . TRP A 1 4   ? 9.720   3.924   -0.959  1.00 98.95 4   A 1 
ATOM   31   C  C   . TRP A 1 4   ? 8.302   3.946   -1.518  1.00 98.92 4   A 1 
ATOM   32   O  O   . TRP A 1 4   ? 7.782   4.999   -1.875  1.00 98.89 4   A 1 
ATOM   33   C  CB  . TRP A 1 4   ? 9.657   4.184   0.543   1.00 98.94 4   A 1 
ATOM   34   C  CG  . TRP A 1 4   ? 10.962  4.045   1.263   1.00 98.93 4   A 1 
ATOM   35   C  CD1 . TRP A 1 4   ? 11.861  5.033   1.534   1.00 98.81 4   A 1 
ATOM   36   C  CD2 . TRP A 1 4   ? 11.510  2.847   1.826   1.00 98.90 4   A 1 
ATOM   37   N  NE1 . TRP A 1 4   ? 12.932  4.531   2.222   1.00 98.75 4   A 1 
ATOM   38   C  CE2 . TRP A 1 4   ? 12.748  3.187   2.419   1.00 98.83 4   A 1 
ATOM   39   C  CE3 . TRP A 1 4   ? 11.078  1.512   1.885   1.00 98.82 4   A 1 
ATOM   40   C  CZ2 . TRP A 1 4   ? 13.547  2.244   3.067   1.00 98.66 4   A 1 
ATOM   41   C  CZ3 . TRP A 1 4   ? 11.881  0.574   2.533   1.00 98.64 4   A 1 
ATOM   42   C  CH2 . TRP A 1 4   ? 13.097  0.950   3.110   1.00 98.56 4   A 1 
ATOM   43   N  N   . GLN A 1 5   ? 7.684   2.764   -1.578  1.00 98.94 5   A 1 
ATOM   44   C  CA  . GLN A 1 5   ? 6.296   2.652   -1.988  1.00 98.92 5   A 1 
ATOM   45   C  C   . GLN A 1 5   ? 5.532   2.039   -0.813  1.00 98.99 5   A 1 
ATOM   46   O  O   . GLN A 1 5   ? 5.632   0.839   -0.560  1.00 98.79 5   A 1 
ATOM   47   C  CB  . GLN A 1 5   ? 6.145   1.773   -3.231  1.00 98.87 5   A 1 
ATOM   48   C  CG  . GLN A 1 5   ? 4.689   1.609   -3.675  1.00 98.69 5   A 1 
ATOM   49   C  CD  . GLN A 1 5   ? 4.530   0.668   -4.857  1.00 98.63 5   A 1 
ATOM   50   O  OE1 . GLN A 1 5   ? 5.391   -0.173  -5.124  1.00 94.95 5   A 1 
ATOM   51   N  NE2 . GLN A 1 5   ? 3.412   0.791   -5.559  1.00 94.40 5   A 1 
ATOM   52   N  N   . LEU A 1 6   ? 4.796   2.875   -0.111  1.00 98.98 6   A 1 
ATOM   53   C  CA  . LEU A 1 6   ? 4.011   2.451   1.040   1.00 98.90 6   A 1 
ATOM   54   C  C   . LEU A 1 6   ? 2.551   2.414   0.599   1.00 98.88 6   A 1 
ATOM   55   O  O   . LEU A 1 6   ? 2.032   3.409   0.090   1.00 98.60 6   A 1 
ATOM   56   C  CB  . LEU A 1 6   ? 4.192   3.443   2.189   1.00 98.80 6   A 1 
ATOM   57   C  CG  . LEU A 1 6   ? 3.345   3.251   3.454   1.00 98.35 6   A 1 
ATOM   58   C  CD1 . LEU A 1 6   ? 3.663   1.909   4.096   1.00 97.72 6   A 1 
ATOM   59   C  CD2 . LEU A 1 6   ? 3.619   4.392   4.422   1.00 97.53 6   A 1 
ATOM   60   N  N   . THR A 1 7   ? 1.893   1.280   0.786   1.00 98.80 7   A 1 
ATOM   61   C  CA  . THR A 1 7   ? 0.517   1.175   0.319   1.00 98.74 7   A 1 
ATOM   62   C  C   . THR A 1 7   ? -0.351  0.262   1.169   1.00 98.74 7   A 1 
ATOM   63   O  O   . THR A 1 7   ? 0.135   -0.709  1.757   1.00 98.33 7   A 1 
ATOM   64   C  CB  . THR A 1 7   ? 0.476   0.696   -1.151  1.00 98.45 7   A 1 
ATOM   65   O  OG1 . THR A 1 7   ? -0.865  0.772   -1.655  1.00 96.13 7   A 1 
ATOM   66   C  CG2 . THR A 1 7   ? 0.980   -0.740  -1.274  1.00 96.71 7   A 1 
ATOM   67   N  N   . ASP A 1 8   ? -1.644  0.596   1.211   1.00 98.75 8   A 1 
ATOM   68   C  CA  . ASP A 1 8   ? -2.637  -0.216  1.873   1.00 98.78 8   A 1 
ATOM   69   C  C   . ASP A 1 8   ? -2.315  -0.586  3.319   1.00 98.77 8   A 1 
ATOM   70   O  O   . ASP A 1 8   ? -2.154  -1.766  3.653   1.00 98.21 8   A 1 
ATOM   71   C  CB  . ASP A 1 8   ? -2.885  -1.479  1.049   1.00 98.64 8   A 1 
ATOM   72   C  CG  . ASP A 1 8   ? -3.448  -1.169  -0.329  1.00 98.51 8   A 1 
ATOM   73   O  OD1 . ASP A 1 8   ? -4.679  -0.968  -0.429  1.00 97.34 8   A 1 
ATOM   74   O  OD2 . ASP A 1 8   ? -2.671  -1.119  -1.301  1.00 97.59 8   A 1 
ATOM   75   N  N   . ILE A 1 9   ? -2.247  0.416   4.178   1.00 98.62 9   A 1 
ATOM   76   C  CA  . ILE A 1 9   ? -1.989  0.145   5.583   1.00 98.68 9   A 1 
ATOM   77   C  C   . ILE A 1 9   ? -3.255  -0.341  6.294   1.00 98.54 9   A 1 
ATOM   78   O  O   . ILE A 1 9   ? -3.176  -1.168  7.194   1.00 97.94 9   A 1 
ATOM   79   C  CB  . ILE A 1 9   ? -1.427  1.377   6.333   1.00 98.37 9   A 1 
ATOM   80   C  CG1 . ILE A 1 9   ? -2.392  2.563   6.271   1.00 96.20 9   A 1 
ATOM   81   C  CG2 . ILE A 1 9   ? -0.065  1.757   5.750   1.00 94.83 9   A 1 
ATOM   82   C  CD1 . ILE A 1 9   ? -1.929  3.768   7.090   1.00 94.40 9   A 1 
ATOM   83   N  N   . HIS A 1 10  ? -4.411  0.173   5.873   1.00 98.34 10  A 1 
ATOM   84   C  CA  . HIS A 1 10  ? -5.687  -0.183  6.493   1.00 98.11 10  A 1 
ATOM   85   C  C   . HIS A 1 10  ? -5.559  -0.269  8.014   1.00 97.93 10  A 1 
ATOM   86   O  O   . HIS A 1 10  ? -5.945  -1.271  8.627   1.00 97.05 10  A 1 
ATOM   87   C  CB  . HIS A 1 10  ? -6.186  -1.522  5.939   1.00 97.84 10  A 1 
ATOM   88   C  CG  . HIS A 1 10  ? -6.582  -1.486  4.489   1.00 97.93 10  A 1 
ATOM   89   N  ND1 . HIS A 1 10  ? -7.792  -0.977  4.063   1.00 96.75 10  A 1 
ATOM   90   C  CD2 . HIS A 1 10  ? -5.934  -1.908  3.388   1.00 97.10 10  A 1 
ATOM   91   C  CE1 . HIS A 1 10  ? -7.877  -1.083  2.749   1.00 96.87 10  A 1 
ATOM   92   N  NE2 . HIS A 1 10  ? -6.763  -1.651  2.307   1.00 97.03 10  A 1 
ATOM   93   N  N   . LEU A 1 11  ? -5.016  0.761   8.603   1.00 97.76 11  A 1 
ATOM   94   C  CA  . LEU A 1 11  ? -4.773  0.798   10.041  1.00 97.74 11  A 1 
ATOM   95   C  C   . LEU A 1 11  ? -6.052  0.763   10.876  1.00 97.56 11  A 1 
ATOM   96   O  O   . LEU A 1 11  ? -6.924  1.619   10.733  1.00 96.75 11  A 1 
ATOM   97   C  CB  . LEU A 1 11  ? -3.964  2.050   10.399  1.00 97.31 11  A 1 
ATOM   98   C  CG  . LEU A 1 11  ? -3.606  2.236   11.874  1.00 95.13 11  A 1 
ATOM   99   C  CD1 . LEU A 1 11  ? -2.772  1.068   12.359  1.00 92.16 11  A 1 
ATOM   100  C  CD2 . LEU A 1 11  ? -2.846  3.543   12.048  1.00 91.67 11  A 1 
ATOM   101  N  N   . ASP A 1 12  ? -6.143  -0.226  11.743  1.00 97.44 12  A 1 
ATOM   102  C  CA  . ASP A 1 12  ? -7.287  -0.360  12.634  1.00 97.28 12  A 1 
ATOM   103  C  C   . ASP A 1 12  ? -6.864  0.041   14.044  1.00 97.20 12  A 1 
ATOM   104  O  O   . ASP A 1 12  ? -6.139  -0.701  14.710  1.00 96.77 12  A 1 
ATOM   105  C  CB  . ASP A 1 12  ? -7.804  -1.800  12.640  1.00 96.73 12  A 1 
ATOM   106  C  CG  . ASP A 1 12  ? -9.054  -1.967  13.490  1.00 96.17 12  A 1 
ATOM   107  O  OD1 . ASP A 1 12  ? -9.504  -0.978  14.107  1.00 95.00 12  A 1 
ATOM   108  O  OD2 . ASP A 1 12  ? -9.594  -3.082  13.538  1.00 94.32 12  A 1 
ATOM   109  N  N   . PRO A 1 13  ? -7.313  1.193   14.516  1.00 96.45 13  A 1 
ATOM   110  C  CA  . PRO A 1 13  ? -6.935  1.664   15.845  1.00 95.80 13  A 1 
ATOM   111  C  C   . PRO A 1 13  ? -7.542  0.840   16.976  1.00 95.92 13  A 1 
ATOM   112  O  O   . PRO A 1 13  ? -7.108  0.936   18.120  1.00 94.91 13  A 1 
ATOM   113  C  CB  . PRO A 1 13  ? -7.446  3.100   15.862  1.00 94.92 13  A 1 
ATOM   114  C  CG  . PRO A 1 13  ? -8.669  3.028   15.007  1.00 93.55 13  A 1 
ATOM   115  C  CD  . PRO A 1 13  ? -8.243  2.140   13.861  1.00 95.45 13  A 1 
ATOM   116  N  N   . MET A 1 14  ? -8.543  0.029   16.651  1.00 96.17 14  A 1 
ATOM   117  C  CA  . MET A 1 14  ? -9.218  -0.769  17.660  1.00 95.91 14  A 1 
ATOM   118  C  C   . MET A 1 14  ? -8.665  -2.184  17.811  1.00 96.55 14  A 1 
ATOM   119  O  O   . MET A 1 14  ? -9.148  -2.957  18.639  1.00 96.02 14  A 1 
ATOM   120  C  CB  . MET A 1 14  ? -10.722 -0.826  17.361  1.00 94.90 14  A 1 
ATOM   121  C  CG  . MET A 1 14  ? -11.398 0.533   17.409  1.00 91.71 14  A 1 
ATOM   122  S  SD  . MET A 1 14  ? -13.169 0.457   17.067  1.00 85.65 14  A 1 
ATOM   123  C  CE  . MET A 1 14  ? -13.755 -0.449  18.497  1.00 74.47 14  A 1 
ATOM   124  N  N   . TYR A 1 15  ? -7.641  -2.510  17.013  1.00 96.37 15  A 1 
ATOM   125  C  CA  . TYR A 1 15  ? -7.035  -3.839  17.093  1.00 96.80 15  A 1 
ATOM   126  C  C   . TYR A 1 15  ? -6.595  -4.101  18.530  1.00 96.85 15  A 1 
ATOM   127  O  O   . TYR A 1 15  ? -5.923  -3.277  19.147  1.00 96.32 15  A 1 
ATOM   128  C  CB  . TYR A 1 15  ? -5.835  -3.933  16.150  1.00 96.98 15  A 1 
ATOM   129  C  CG  . TYR A 1 15  ? -5.188  -5.305  16.121  1.00 97.38 15  A 1 
ATOM   130  C  CD1 . TYR A 1 15  ? -4.338  -5.727  17.142  1.00 97.17 15  A 1 
ATOM   131  C  CD2 . TYR A 1 15  ? -5.428  -6.181  15.069  1.00 97.13 15  A 1 
ATOM   132  C  CE1 . TYR A 1 15  ? -3.758  -6.984  17.119  1.00 96.95 15  A 1 
ATOM   133  C  CE2 . TYR A 1 15  ? -4.843  -7.439  15.034  1.00 96.99 15  A 1 
ATOM   134  C  CZ  . TYR A 1 15  ? -4.011  -7.837  16.061  1.00 97.24 15  A 1 
ATOM   135  O  OH  . TYR A 1 15  ? -3.427  -9.086  16.033  1.00 96.89 15  A 1 
ATOM   136  N  N   . THR A 1 16  ? -6.976  -5.262  19.042  1.00 97.01 16  A 1 
ATOM   137  C  CA  . THR A 1 16  ? -6.652  -5.623  20.419  1.00 97.28 16  A 1 
ATOM   138  C  C   . THR A 1 16  ? -5.916  -6.959  20.472  1.00 97.43 16  A 1 
ATOM   139  O  O   . THR A 1 16  ? -6.422  -7.975  20.000  1.00 97.11 16  A 1 
ATOM   140  C  CB  . THR A 1 16  ? -7.928  -5.714  21.269  1.00 96.79 16  A 1 
ATOM   141  O  OG1 . THR A 1 16  ? -8.617  -4.463  21.239  1.00 93.59 16  A 1 
ATOM   142  C  CG2 . THR A 1 16  ? -7.595  -6.062  22.714  1.00 93.27 16  A 1 
ATOM   143  N  N   . VAL A 1 17  ? -4.733  -6.950  21.052  1.00 97.42 17  A 1 
ATOM   144  C  CA  . VAL A 1 17  ? -3.947  -8.166  21.194  1.00 97.57 17  A 1 
ATOM   145  C  C   . VAL A 1 17  ? -4.696  -9.171  22.062  1.00 97.57 17  A 1 
ATOM   146  O  O   . VAL A 1 17  ? -5.254  -8.812  23.091  1.00 96.67 17  A 1 
ATOM   147  C  CB  . VAL A 1 17  ? -2.576  -7.867  21.834  1.00 97.01 17  A 1 
ATOM   148  C  CG1 . VAL A 1 17  ? -1.783  -9.154  22.015  1.00 95.24 17  A 1 
ATOM   149  C  CG2 . VAL A 1 17  ? -1.800  -6.886  20.968  1.00 95.57 17  A 1 
ATOM   150  N  N   . GLY A 1 18  ? -4.703  -10.426 21.622  1.00 97.08 18  A 1 
ATOM   151  C  CA  . GLY A 1 18  ? -5.385  -11.465 22.374  1.00 97.14 18  A 1 
ATOM   152  C  C   . GLY A 1 18  ? -6.874  -11.570 22.099  1.00 97.44 18  A 1 
ATOM   153  O  O   . GLY A 1 18  ? -7.577  -12.348 22.742  1.00 96.36 18  A 1 
ATOM   154  N  N   . SER A 1 19  ? -7.358  -10.793 21.141  1.00 97.25 19  A 1 
ATOM   155  C  CA  . SER A 1 19  ? -8.768  -10.832 20.776  1.00 97.16 19  A 1 
ATOM   156  C  C   . SER A 1 19  ? -9.031  -11.941 19.758  1.00 97.16 19  A 1 
ATOM   157  O  O   . SER A 1 19  ? -8.121  -12.667 19.357  1.00 96.69 19  A 1 
ATOM   158  C  CB  . SER A 1 19  ? -9.207  -9.485  20.200  1.00 96.88 19  A 1 
ATOM   159  O  OG  . SER A 1 19  ? -8.474  -9.163  19.034  1.00 95.47 19  A 1 
ATOM   160  N  N   . ASP A 1 20  ? -10.292 -12.066 19.343  1.00 96.61 20  A 1 
ATOM   161  C  CA  . ASP A 1 20  ? -10.711 -13.093 18.401  1.00 96.71 20  A 1 
ATOM   162  C  C   . ASP A 1 20  ? -10.572 -12.620 16.953  1.00 96.59 20  A 1 
ATOM   163  O  O   . ASP A 1 20  ? -11.230 -11.665 16.546  1.00 96.08 20  A 1 
ATOM   164  C  CB  . ASP A 1 20  ? -12.175 -13.465 18.686  1.00 96.62 20  A 1 
ATOM   165  C  CG  . ASP A 1 20  ? -12.644 -14.671 17.893  1.00 96.38 20  A 1 
ATOM   166  O  OD1 . ASP A 1 20  ? -11.940 -15.111 16.967  1.00 95.07 20  A 1 
ATOM   167  O  OD2 . ASP A 1 20  ? -13.734 -15.190 18.215  1.00 94.91 20  A 1 
ATOM   168  N  N   . PRO A 1 21  ? -9.720  -13.286 16.160  1.00 96.20 21  A 1 
ATOM   169  C  CA  . PRO A 1 21  ? -9.534  -12.910 14.754  1.00 95.33 21  A 1 
ATOM   170  C  C   . PRO A 1 21  ? -10.835 -12.966 13.952  1.00 94.80 21  A 1 
ATOM   171  O  O   . PRO A 1 21  ? -10.998 -12.241 12.975  1.00 93.43 21  A 1 
ATOM   172  C  CB  . PRO A 1 21  ? -8.516  -13.928 14.250  1.00 94.67 21  A 1 
ATOM   173  C  CG  . PRO A 1 21  ? -7.706  -14.232 15.470  1.00 94.05 21  A 1 
ATOM   174  C  CD  . PRO A 1 21  ? -8.752  -14.324 16.554  1.00 95.72 21  A 1 
ATOM   175  N  N   . LEU A 1 22  ? -11.759 -13.827 14.367  1.00 95.37 22  A 1 
ATOM   176  C  CA  . LEU A 1 22  ? -13.037 -13.952 13.678  1.00 94.70 22  A 1 
ATOM   177  C  C   . LEU A 1 22  ? -13.968 -12.790 14.032  1.00 94.35 22  A 1 
ATOM   178  O  O   . LEU A 1 22  ? -15.038 -12.641 13.440  1.00 92.71 22  A 1 
ATOM   179  C  CB  . LEU A 1 22  ? -13.707 -15.289 14.019  1.00 94.31 22  A 1 
ATOM   180  C  CG  . LEU A 1 22  ? -12.963 -16.535 13.550  1.00 91.88 22  A 1 
ATOM   181  C  CD1 . LEU A 1 22  ? -13.736 -17.788 13.942  1.00 88.10 22  A 1 
ATOM   182  C  CD2 . LEU A 1 22  ? -12.755 -16.490 12.044  1.00 87.27 22  A 1 
ATOM   183  N  N   . LYS A 1 23  ? -13.557 -11.976 14.996  1.00 94.59 23  A 1 
ATOM   184  C  CA  . LYS A 1 23  ? -14.318 -10.799 15.391  1.00 94.70 23  A 1 
ATOM   185  C  C   . LYS A 1 23  ? -13.504 -9.545  15.109  1.00 94.83 23  A 1 
ATOM   186  O  O   . LYS A 1 23  ? -13.480 -8.599  15.899  1.00 93.96 23  A 1 
ATOM   187  C  CB  . LYS A 1 23  ? -14.706 -10.886 16.874  1.00 94.93 23  A 1 
ATOM   188  C  CG  . LYS A 1 23  ? -15.659 -12.027 17.172  1.00 94.00 23  A 1 
ATOM   189  C  CD  . LYS A 1 23  ? -16.115 -12.031 18.628  1.00 89.92 23  A 1 
ATOM   190  C  CE  . LYS A 1 23  ? -17.101 -13.166 18.881  1.00 84.98 23  A 1 
ATOM   191  N  NZ  . LYS A 1 23  ? -17.580 -13.188 20.285  1.00 75.61 23  A 1 
ATOM   192  N  N   . LEU A 1 24  ? -12.824 -9.565  13.943  1.00 95.30 24  A 1 
ATOM   193  C  CA  . LEU A 1 24  ? -12.028 -8.438  13.468  1.00 95.04 24  A 1 
ATOM   194  C  C   . LEU A 1 24  ? -10.866 -8.039  14.376  1.00 95.49 24  A 1 
ATOM   195  O  O   . LEU A 1 24  ? -10.341 -6.938  14.279  1.00 94.36 24  A 1 
ATOM   196  C  CB  . LEU A 1 24  ? -12.936 -7.226  13.228  1.00 93.78 24  A 1 
ATOM   197  C  CG  . LEU A 1 24  ? -14.167 -7.479  12.350  1.00 91.56 24  A 1 
ATOM   198  C  CD1 . LEU A 1 24  ? -15.009 -6.219  12.245  1.00 88.29 24  A 1 
ATOM   199  C  CD2 . LEU A 1 24  ? -13.738 -7.955  10.974  1.00 87.57 24  A 1 
ATOM   200  N  N   . CYS A 1 25  ? -10.471 -8.957  15.267  1.00 95.84 25  A 1 
ATOM   201  C  CA  . CYS A 1 25  ? -9.390  -8.685  16.208  1.00 96.14 25  A 1 
ATOM   202  C  C   . CYS A 1 25  ? -9.688  -7.464  17.075  1.00 96.22 25  A 1 
ATOM   203  O  O   . CYS A 1 25  ? -8.781  -6.739  17.480  1.00 95.48 25  A 1 
ATOM   204  C  CB  . CYS A 1 25  ? -8.063  -8.475  15.459  1.00 96.05 25  A 1 
ATOM   205  S  SG  . CYS A 1 25  ? -7.462  -9.919  14.558  1.00 95.81 25  A 1 
ATOM   206  N  N   . ARG A 1 26  ? -10.972 -7.253  17.349  1.00 95.96 26  A 1 
ATOM   207  C  CA  . ARG A 1 26  ? -11.378 -6.103  18.157  1.00 95.74 26  A 1 
ATOM   208  C  C   . ARG A 1 26  ? -11.977 -6.499  19.496  1.00 95.65 26  A 1 
ATOM   209  O  O   . ARG A 1 26  ? -11.910 -5.744  20.458  1.00 94.10 26  A 1 
ATOM   210  C  CB  . ARG A 1 26  ? -12.400 -5.255  17.389  1.00 94.78 26  A 1 
ATOM   211  C  CG  . ARG A 1 26  ? -11.821 -4.505  16.209  1.00 93.68 26  A 1 
ATOM   212  C  CD  . ARG A 1 26  ? -12.875 -3.618  15.562  1.00 92.04 26  A 1 
ATOM   213  N  NE  . ARG A 1 26  ? -12.297 -2.688  14.608  1.00 90.94 26  A 1 
ATOM   214  C  CZ  . ARG A 1 26  ? -12.974 -1.742  13.971  1.00 90.29 26  A 1 
ATOM   215  N  NH1 . ARG A 1 26  ? -14.280 -1.607  14.174  1.00 87.03 26  A 1 
ATOM   216  N  NH2 . ARG A 1 26  ? -12.360 -0.931  13.128  1.00 85.49 26  A 1 
ATOM   217  N  N   . GLU A 1 27  ? -12.566 -7.684  19.562  1.00 95.33 27  A 1 
ATOM   218  C  CA  . GLU A 1 27  ? -13.212 -8.136  20.793  1.00 95.49 27  A 1 
ATOM   219  C  C   . GLU A 1 27  ? -13.125 -9.642  20.953  1.00 96.45 27  A 1 
ATOM   220  O  O   . GLU A 1 27  ? -12.567 -10.337 20.107  1.00 95.76 27  A 1 
ATOM   221  C  CB  . GLU A 1 27  ? -14.678 -7.698  20.793  1.00 93.13 27  A 1 
ATOM   222  C  CG  . GLU A 1 27  ? -15.462 -8.163  19.574  1.00 85.70 27  A 1 
ATOM   223  C  CD  . GLU A 1 27  ? -16.898 -7.666  19.588  1.00 84.53 27  A 1 
ATOM   224  O  OE1 . GLU A 1 27  ? -17.112 -6.499  19.958  1.00 76.95 27  A 1 
ATOM   225  O  OE2 . GLU A 1 27  ? -17.809 -8.441  19.214  1.00 78.00 27  A 1 
ATOM   226  N  N   . GLY A 1 28  ? -13.674 -10.136 22.049  1.00 95.75 28  A 1 
ATOM   227  C  CA  . GLY A 1 28  ? -13.641 -11.555 22.309  1.00 96.39 28  A 1 
ATOM   228  C  C   . GLY A 1 28  ? -12.276 -12.011 22.784  1.00 97.17 28  A 1 
ATOM   229  O  O   . GLY A 1 28  ? -11.372 -11.207 22.992  1.00 96.02 28  A 1 
ATOM   230  N  N   . LYS A 1 29  ? -12.138 -13.330 22.944  1.00 96.85 29  A 1 
ATOM   231  C  CA  . LYS A 1 29  ? -10.877 -13.922 23.371  1.00 97.10 29  A 1 
ATOM   232  C  C   . LYS A 1 29  ? -10.331 -14.795 22.256  1.00 97.04 29  A 1 
ATOM   233  O  O   . LYS A 1 29  ? -11.062 -15.559 21.643  1.00 94.77 29  A 1 
ATOM   234  C  CB  . LYS A 1 29  ? -11.095 -14.773 24.622  1.00 96.11 29  A 1 
ATOM   235  C  CG  . LYS A 1 29  ? -11.642 -14.004 25.816  1.00 86.84 29  A 1 
ATOM   236  C  CD  . LYS A 1 29  ? -10.650 -12.982 26.336  1.00 79.64 29  A 1 
ATOM   237  C  CE  . LYS A 1 29  ? -11.188 -12.281 27.575  1.00 69.67 29  A 1 
ATOM   238  N  NZ  . LYS A 1 29  ? -10.226 -11.288 28.111  1.00 59.89 29  A 1 
ATOM   239  N  N   . GLY A 1 30  ? -9.040  -14.667 21.982  1.00 96.78 30  A 1 
ATOM   240  C  CA  . GLY A 1 30  ? -8.425  -15.440 20.927  1.00 96.55 30  A 1 
ATOM   241  C  C   . GLY A 1 30  ? -6.923  -15.284 20.906  1.00 96.86 30  A 1 
ATOM   242  O  O   . GLY A 1 30  ? -6.317  -14.940 21.913  1.00 95.39 30  A 1 
ATOM   243  N  N   . ASN A 1 31  ? -6.329  -15.530 19.737  1.00 96.30 31  A 1 
ATOM   244  C  CA  . ASN A 1 31  ? -4.887  -15.458 19.606  1.00 95.50 31  A 1 
ATOM   245  C  C   . ASN A 1 31  ? -4.391  -14.383 18.643  1.00 96.04 31  A 1 
ATOM   246  O  O   . ASN A 1 31  ? -3.371  -14.554 17.983  1.00 94.57 31  A 1 
ATOM   247  C  CB  . ASN A 1 31  ? -4.344  -16.825 19.180  1.00 92.79 31  A 1 
ATOM   248  C  CG  . ASN A 1 31  ? -5.057  -17.380 17.964  1.00 88.24 31  A 1 
ATOM   249  O  OD1 . ASN A 1 31  ? -5.745  -16.657 17.245  1.00 77.72 31  A 1 
ATOM   250  N  ND2 . ASN A 1 31  ? -4.898  -18.677 17.721  1.00 80.58 31  A 1 
ATOM   251  N  N   . ALA A 1 32  ? -5.114  -13.275 18.561  1.00 96.52 32  A 1 
ATOM   252  C  CA  . ALA A 1 32  ? -4.687  -12.157 17.722  1.00 96.70 32  A 1 
ATOM   253  C  C   . ALA A 1 32  ? -3.299  -11.733 18.202  1.00 96.84 32  A 1 
ATOM   254  O  O   . ALA A 1 32  ? -3.112  -11.420 19.378  1.00 96.24 32  A 1 
ATOM   255  C  CB  . ALA A 1 32  ? -5.675  -11.004 17.835  1.00 96.60 32  A 1 
ATOM   256  N  N   . GLY A 1 33  ? -2.326  -11.735 17.287  1.00 96.76 33  A 1 
ATOM   257  C  CA  . GLY A 1 33  ? -0.951  -11.438 17.627  1.00 96.58 33  A 1 
ATOM   258  C  C   . GLY A 1 33  ? -0.622  -9.985  17.950  1.00 97.14 33  A 1 
ATOM   259  O  O   . GLY A 1 33  ? -1.389  -9.081  17.647  1.00 96.72 33  A 1 
ATOM   260  N  N   . LYS A 1 34  ? 0.541   -9.798  18.552  1.00 96.89 34  A 1 
ATOM   261  C  CA  . LYS A 1 34  ? 0.997   -8.471  18.929  1.00 97.09 34  A 1 
ATOM   262  C  C   . LYS A 1 34  ? 1.115   -7.522  17.742  1.00 97.50 34  A 1 
ATOM   263  O  O   . LYS A 1 34  ? 0.735   -6.355  17.835  1.00 97.21 34  A 1 
ATOM   264  C  CB  . LYS A 1 34  ? 2.356   -8.555  19.636  1.00 96.59 34  A 1 
ATOM   265  C  CG  . LYS A 1 34  ? 2.953   -7.201  20.009  1.00 94.03 34  A 1 
ATOM   266  C  CD  . LYS A 1 34  ? 4.293   -7.350  20.691  1.00 90.84 34  A 1 
ATOM   267  C  CE  . LYS A 1 34  ? 4.896   -5.990  21.041  1.00 85.08 34  A 1 
ATOM   268  N  NZ  . LYS A 1 34  ? 6.222   -6.120  21.704  1.00 77.17 34  A 1 
ATOM   269  N  N   . TYR A 1 35  ? 1.633   -8.030  16.617  1.00 97.83 35  A 1 
ATOM   270  C  CA  . TYR A 1 35  ? 1.841   -7.206  15.432  1.00 98.03 35  A 1 
ATOM   271  C  C   . TYR A 1 35  ? 0.808   -7.397  14.333  1.00 98.06 35  A 1 
ATOM   272  O  O   . TYR A 1 35  ? 0.968   -6.877  13.229  1.00 97.33 35  A 1 
ATOM   273  C  CB  . TYR A 1 35  ? 3.244   -7.462  14.875  1.00 98.06 35  A 1 
ATOM   274  C  CG  . TYR A 1 35  ? 4.351   -7.010  15.801  1.00 98.11 35  A 1 
ATOM   275  C  CD1 . TYR A 1 35  ? 4.672   -5.662  15.922  1.00 97.61 35  A 1 
ATOM   276  C  CD2 . TYR A 1 35  ? 5.063   -7.930  16.559  1.00 97.61 35  A 1 
ATOM   277  C  CE1 . TYR A 1 35  ? 5.678   -5.234  16.777  1.00 97.23 35  A 1 
ATOM   278  C  CE2 . TYR A 1 35  ? 6.075   -7.517  17.423  1.00 97.30 35  A 1 
ATOM   279  C  CZ  . TYR A 1 35  ? 6.373   -6.168  17.525  1.00 97.43 35  A 1 
ATOM   280  O  OH  . TYR A 1 35  ? 7.368   -5.748  18.374  1.00 96.63 35  A 1 
ATOM   281  N  N   . GLY A 1 36  ? -0.254  -8.125  14.634  1.00 97.60 36  A 1 
ATOM   282  C  CA  . GLY A 1 36  ? -1.291  -8.324  13.650  1.00 97.54 36  A 1 
ATOM   283  C  C   . GLY A 1 36  ? -1.757  -9.762  13.499  1.00 97.37 36  A 1 
ATOM   284  O  O   . GLY A 1 36  ? -1.302  -10.656 14.218  1.00 96.45 36  A 1 
ATOM   285  N  N   . ASP A 1 37  ? -2.668  -9.954  12.545  1.00 96.93 37  A 1 
ATOM   286  C  CA  . ASP A 1 37  ? -3.232  -11.264 12.281  1.00 96.76 37  A 1 
ATOM   287  C  C   . ASP A 1 37  ? -3.639  -11.293 10.812  1.00 96.63 37  A 1 
ATOM   288  O  O   . ASP A 1 37  ? -4.159  -10.304 10.298  1.00 95.93 37  A 1 
ATOM   289  C  CB  . ASP A 1 37  ? -4.456  -11.503 13.175  1.00 96.38 37  A 1 
ATOM   290  C  CG  . ASP A 1 37  ? -4.941  -12.932 13.121  1.00 95.75 37  A 1 
ATOM   291  O  OD1 . ASP A 1 37  ? -5.554  -13.316 12.102  1.00 93.27 37  A 1 
ATOM   292  O  OD2 . ASP A 1 37  ? -4.704  -13.671 14.090  1.00 92.89 37  A 1 
ATOM   293  N  N   . TYR A 1 38  ? -3.401  -12.420 10.156  1.00 96.05 38  A 1 
ATOM   294  C  CA  . TYR A 1 38  ? -3.713  -12.526 8.733   1.00 95.41 38  A 1 
ATOM   295  C  C   . TYR A 1 38  ? -5.207  -12.447 8.408   1.00 94.77 38  A 1 
ATOM   296  O  O   . TYR A 1 38  ? -5.581  -12.419 7.237   1.00 92.25 38  A 1 
ATOM   297  C  CB  . TYR A 1 38  ? -3.118  -13.813 8.162   1.00 95.14 38  A 1 
ATOM   298  C  CG  . TYR A 1 38  ? -1.605  -13.784 8.074   1.00 95.52 38  A 1 
ATOM   299  C  CD1 . TYR A 1 38  ? -0.955  -12.830 7.291   1.00 94.74 38  A 1 
ATOM   300  C  CD2 . TYR A 1 38  ? -0.818  -14.702 8.770   1.00 94.87 38  A 1 
ATOM   301  C  CE1 . TYR A 1 38  ? 0.428   -12.782 7.212   1.00 94.32 38  A 1 
ATOM   302  C  CE2 . TYR A 1 38  ? 0.568   -14.663 8.691   1.00 94.27 38  A 1 
ATOM   303  C  CZ  . TYR A 1 38  ? 1.179   -13.705 7.911   1.00 94.80 38  A 1 
ATOM   304  O  OH  . TYR A 1 38  ? 2.557   -13.659 7.829   1.00 93.57 38  A 1 
ATOM   305  N  N   . SER A 1 39  ? -6.033  -12.404 9.421   1.00 94.94 39  A 1 
ATOM   306  C  CA  . SER A 1 39  ? -7.480  -12.286 9.231   1.00 94.55 39  A 1 
ATOM   307  C  C   . SER A 1 39  ? -7.987  -10.887 9.578   1.00 94.89 39  A 1 
ATOM   308  O  O   . SER A 1 39  ? -9.181  -10.619 9.520   1.00 92.30 39  A 1 
ATOM   309  C  CB  . SER A 1 39  ? -8.223  -13.306 10.087  1.00 93.26 39  A 1 
ATOM   310  O  OG  . SER A 1 39  ? -7.905  -14.631 9.693   1.00 86.81 39  A 1 
ATOM   311  N  N   . CYS A 1 40  ? -7.073  -9.999  9.939   1.00 96.37 40  A 1 
ATOM   312  C  CA  . CYS A 1 40  ? -7.447  -8.651  10.361  1.00 96.57 40  A 1 
ATOM   313  C  C   . CYS A 1 40  ? -6.609  -7.561  9.706   1.00 96.75 40  A 1 
ATOM   314  O  O   . CYS A 1 40  ? -5.600  -7.835  9.068   1.00 96.07 40  A 1 
ATOM   315  C  CB  . CYS A 1 40  ? -7.300  -8.550  11.882  1.00 96.38 40  A 1 
ATOM   316  S  SG  . CYS A 1 40  ? -8.295  -9.725  12.823  1.00 95.90 40  A 1 
ATOM   317  N  N   . ASP A 1 41  ? -7.045  -6.310  9.857   1.00 97.03 41  A 1 
ATOM   318  C  CA  . ASP A 1 41  ? -6.292  -5.183  9.339   1.00 97.34 41  A 1 
ATOM   319  C  C   . ASP A 1 41  ? -5.124  -4.878  10.277  1.00 97.59 41  A 1 
ATOM   320  O  O   . ASP A 1 41  ? -5.082  -5.356  11.409  1.00 96.94 41  A 1 
ATOM   321  C  CB  . ASP A 1 41  ? -7.184  -3.950  9.181   1.00 97.03 41  A 1 
ATOM   322  C  CG  . ASP A 1 41  ? -7.965  -3.966  7.880   1.00 96.49 41  A 1 
ATOM   323  O  OD1 . ASP A 1 41  ? -7.496  -4.596  6.908   1.00 94.55 41  A 1 
ATOM   324  O  OD2 . ASP A 1 41  ? -9.035  -3.324  7.815   1.00 94.23 41  A 1 
ATOM   325  N  N   . ALA A 1 42  ? -4.178  -4.087  9.786   1.00 97.81 42  A 1 
ATOM   326  C  CA  . ALA A 1 42  ? -2.966  -3.765  10.535  1.00 98.03 42  A 1 
ATOM   327  C  C   . ALA A 1 42  ? -3.204  -2.980  11.821  1.00 98.09 42  A 1 
ATOM   328  O  O   . ALA A 1 42  ? -4.170  -2.235  11.943  1.00 97.52 42  A 1 
ATOM   329  C  CB  . ALA A 1 42  ? -1.999  -3.008  9.627   1.00 97.87 42  A 1 
ATOM   330  N  N   . ASN A 1 43  ? -2.291  -3.156  12.780  1.00 97.91 43  A 1 
ATOM   331  C  CA  . ASN A 1 43  ? -2.379  -2.440  14.046  1.00 98.07 43  A 1 
ATOM   332  C  C   . ASN A 1 43  ? -1.246  -1.421  14.179  1.00 98.30 43  A 1 
ATOM   333  O  O   . ASN A 1 43  ? -0.309  -1.409  13.385  1.00 98.01 43  A 1 
ATOM   334  C  CB  . ASN A 1 43  ? -2.392  -3.411  15.232  1.00 97.34 43  A 1 
ATOM   335  C  CG  . ASN A 1 43  ? -1.077  -4.146  15.410  1.00 97.57 43  A 1 
ATOM   336  O  OD1 . ASN A 1 43  ? -0.151  -4.025  14.624  1.00 94.18 43  A 1 
ATOM   337  N  ND2 . ASN A 1 43  ? -0.995  -4.930  16.478  1.00 94.36 43  A 1 
ATOM   338  N  N   . MET A 1 44  ? -1.340  -0.567  15.181  1.00 98.33 44  A 1 
ATOM   339  C  CA  . MET A 1 44  ? -0.340  0.473   15.384  1.00 98.30 44  A 1 
ATOM   340  C  C   . MET A 1 44  ? 1.054   -0.065  15.716  1.00 98.51 44  A 1 
ATOM   341  O  O   . MET A 1 44  ? 2.052   0.533   15.334  1.00 98.42 44  A 1 
ATOM   342  C  CB  . MET A 1 44  ? -0.783  1.437   16.481  1.00 97.85 44  A 1 
ATOM   343  C  CG  . MET A 1 44  ? -1.867  2.405   16.043  1.00 94.49 44  A 1 
ATOM   344  S  SD  . MET A 1 44  ? -2.209  3.669   17.285  1.00 91.51 44  A 1 
ATOM   345  C  CE  . MET A 1 44  ? -3.082  2.706   18.511  1.00 81.90 44  A 1 
ATOM   346  N  N   . ALA A 1 45  ? 1.124   -1.171  16.426  1.00 98.44 45  A 1 
ATOM   347  C  CA  . ALA A 1 45  ? 2.415   -1.757  16.781  1.00 98.40 45  A 1 
ATOM   348  C  C   . ALA A 1 45  ? 3.207   -2.077  15.518  1.00 98.60 45  A 1 
ATOM   349  O  O   . ALA A 1 45  ? 4.413   -1.815  15.437  1.00 98.44 45  A 1 
ATOM   350  C  CB  . ALA A 1 45  ? 2.215   -3.017  17.620  1.00 98.20 45  A 1 
ATOM   351  N  N   . LEU A 1 46  ? 2.529   -2.651  14.527  1.00 98.64 46  A 1 
ATOM   352  C  CA  . LEU A 1 46  ? 3.175   -2.985  13.264  1.00 98.71 46  A 1 
ATOM   353  C  C   . LEU A 1 46  ? 3.638   -1.729  12.532  1.00 98.83 46  A 1 
ATOM   354  O  O   . LEU A 1 46  ? 4.772   -1.665  12.047  1.00 98.76 46  A 1 
ATOM   355  C  CB  . LEU A 1 46  ? 2.212   -3.777  12.367  1.00 98.68 46  A 1 
ATOM   356  C  CG  . LEU A 1 46  ? 2.758   -4.136  10.976  1.00 98.50 46  A 1 
ATOM   357  C  CD1 . LEU A 1 46  ? 3.872   -5.156  11.101  1.00 98.14 46  A 1 
ATOM   358  C  CD2 . LEU A 1 46  ? 1.627   -4.678  10.110  1.00 98.08 46  A 1 
ATOM   359  N  N   . LEU A 1 47  ? 2.772   -0.723  12.462  1.00 98.73 47  A 1 
ATOM   360  C  CA  . LEU A 1 47  ? 3.122   0.517   11.776  1.00 98.71 47  A 1 
ATOM   361  C  C   . LEU A 1 47  ? 4.283   1.237   12.457  1.00 98.87 47  A 1 
ATOM   362  O  O   . LEU A 1 47  ? 5.138   1.801   11.790  1.00 98.64 47  A 1 
ATOM   363  C  CB  . LEU A 1 47  ? 1.909   1.448   11.678  1.00 98.56 47  A 1 
ATOM   364  C  CG  . LEU A 1 47  ? 1.027   1.298   10.430  1.00 96.30 47  A 1 
ATOM   365  C  CD1 . LEU A 1 47  ? 1.816   1.711   9.203   1.00 91.84 47  A 1 
ATOM   366  C  CD2 . LEU A 1 47  ? 0.546   -0.139  10.283  1.00 92.05 47  A 1 
ATOM   367  N  N   . ASP A 1 48  ? 4.314   1.205   13.778  1.00 98.77 48  A 1 
ATOM   368  C  CA  . ASP A 1 48  ? 5.414   1.835   14.502  1.00 98.65 48  A 1 
ATOM   369  C  C   . ASP A 1 48  ? 6.730   1.150   14.143  1.00 98.70 48  A 1 
ATOM   370  O  O   . ASP A 1 48  ? 7.751   1.808   13.945  1.00 98.60 48  A 1 
ATOM   371  C  CB  . ASP A 1 48  ? 5.194   1.755   16.018  1.00 98.36 48  A 1 
ATOM   372  C  CG  . ASP A 1 48  ? 4.130   2.718   16.499  1.00 94.45 48  A 1 
ATOM   373  O  OD1 . ASP A 1 48  ? 3.843   3.714   15.805  1.00 91.26 48  A 1 
ATOM   374  O  OD2 . ASP A 1 48  ? 3.581   2.485   17.604  1.00 90.37 48  A 1 
ATOM   375  N  N   . SER A 1 49  ? 6.705   -0.175  14.042  1.00 98.68 49  A 1 
ATOM   376  C  CA  . SER A 1 49  ? 7.904   -0.922  13.692  1.00 98.68 49  A 1 
ATOM   377  C  C   . SER A 1 49  ? 8.328   -0.616  12.257  1.00 98.87 49  A 1 
ATOM   378  O  O   . SER A 1 49  ? 9.518   -0.584  11.938  1.00 98.66 49  A 1 
ATOM   379  C  CB  . SER A 1 49  ? 7.678   -2.430  13.867  1.00 98.33 49  A 1 
ATOM   380  O  OG  . SER A 1 49  ? 6.845   -2.947  12.847  1.00 93.91 49  A 1 
ATOM   381  N  N   . LEU A 1 50  ? 7.353   -0.378  11.381  1.00 98.88 50  A 1 
ATOM   382  C  CA  . LEU A 1 50  ? 7.642   -0.072  9.987   1.00 98.85 50  A 1 
ATOM   383  C  C   . LEU A 1 50  ? 8.305   1.295   9.844   1.00 98.83 50  A 1 
ATOM   384  O  O   . LEU A 1 50  ? 9.255   1.460   9.082   1.00 98.84 50  A 1 
ATOM   385  C  CB  . LEU A 1 50  ? 6.365   -0.115  9.146   1.00 98.84 50  A 1 
ATOM   386  C  CG  . LEU A 1 50  ? 6.517   0.253   7.663   1.00 98.66 50  A 1 
ATOM   387  C  CD1 . LEU A 1 50  ? 7.539   -0.653  6.998   1.00 98.40 50  A 1 
ATOM   388  C  CD2 . LEU A 1 50  ? 5.171   0.139   6.964   1.00 98.36 50  A 1 
ATOM   389  N  N   . VAL A 1 51  ? 7.799   2.275   10.579  1.00 98.86 51  A 1 
ATOM   390  C  CA  . VAL A 1 51  ? 8.371   3.612   10.541  1.00 98.85 51  A 1 
ATOM   391  C  C   . VAL A 1 51  ? 9.850   3.558   10.930  1.00 98.85 51  A 1 
ATOM   392  O  O   . VAL A 1 51  ? 10.702  4.157   10.273  1.00 98.76 51  A 1 
ATOM   393  C  CB  . VAL A 1 51  ? 7.623   4.576   11.487  1.00 98.75 51  A 1 
ATOM   394  C  CG1 . VAL A 1 51  ? 8.360   5.904   11.588  1.00 98.27 51  A 1 
ATOM   395  C  CG2 . VAL A 1 51  ? 6.209   4.800   10.980  1.00 98.36 51  A 1 
ATOM   396  N  N   . LYS A 1 52  ? 10.148  2.828   11.991  1.00 98.88 52  A 1 
ATOM   397  C  CA  . LYS A 1 52  ? 11.525  2.692   12.449  1.00 98.70 52  A 1 
ATOM   398  C  C   . LYS A 1 52  ? 12.392  2.010   11.394  1.00 98.77 52  A 1 
ATOM   399  O  O   . LYS A 1 52  ? 13.520  2.425   11.131  1.00 98.55 52  A 1 
ATOM   400  C  CB  . LYS A 1 52  ? 11.579  1.888   13.751  1.00 98.49 52  A 1 
ATOM   401  C  CG  . LYS A 1 52  ? 10.947  2.579   14.942  1.00 92.74 52  A 1 
ATOM   402  C  CD  . LYS A 1 52  ? 11.036  1.717   16.188  1.00 88.35 52  A 1 
ATOM   403  C  CE  . LYS A 1 52  ? 10.391  2.391   17.385  1.00 76.88 52  A 1 
ATOM   404  N  NZ  . LYS A 1 52  ? 10.446  1.535   18.611  1.00 68.71 52  A 1 
ATOM   405  N  N   . PHE A 1 53  ? 11.861  0.963   10.775  1.00 98.86 53  A 1 
ATOM   406  C  CA  . PHE A 1 53  ? 12.591  0.221   9.756   1.00 98.82 53  A 1 
ATOM   407  C  C   . PHE A 1 53  ? 12.912  1.088   8.543   1.00 98.88 53  A 1 
ATOM   408  O  O   . PHE A 1 53  ? 14.042  1.082   8.048   1.00 98.74 53  A 1 
ATOM   409  C  CB  . PHE A 1 53  ? 11.795  -1.009  9.307   1.00 98.82 53  A 1 
ATOM   410  C  CG  . PHE A 1 53  ? 12.487  -1.825  8.243   1.00 98.79 53  A 1 
ATOM   411  C  CD1 . PHE A 1 53  ? 13.531  -2.669  8.578   1.00 98.55 53  A 1 
ATOM   412  C  CD2 . PHE A 1 53  ? 12.105  -1.717  6.912   1.00 98.56 53  A 1 
ATOM   413  C  CE1 . PHE A 1 53  ? 14.189  -3.403  7.603   1.00 98.26 53  A 1 
ATOM   414  C  CE2 . PHE A 1 53  ? 12.762  -2.445  5.927   1.00 98.25 53  A 1 
ATOM   415  C  CZ  . PHE A 1 53  ? 13.807  -3.293  6.268   1.00 98.29 53  A 1 
ATOM   416  N  N   . ILE A 1 54  ? 11.914  1.815   8.052   1.00 98.84 54  A 1 
ATOM   417  C  CA  . ILE A 1 54  ? 12.116  2.670   6.892   1.00 98.83 54  A 1 
ATOM   418  C  C   . ILE A 1 54  ? 13.178  3.735   7.156   1.00 98.83 54  A 1 
ATOM   419  O  O   . ILE A 1 54  ? 14.073  3.937   6.343   1.00 98.66 54  A 1 
ATOM   420  C  CB  . ILE A 1 54  ? 10.791  3.347   6.462   1.00 98.89 54  A 1 
ATOM   421  C  CG1 . ILE A 1 54  ? 9.834   2.292   5.905   1.00 98.76 54  A 1 
ATOM   422  C  CG2 . ILE A 1 54  ? 11.061  4.429   5.412   1.00 98.78 54  A 1 
ATOM   423  C  CD1 . ILE A 1 54  ? 8.458   2.832   5.540   1.00 98.53 54  A 1 
ATOM   424  N  N   . LYS A 1 55  ? 13.076  4.395   8.290   1.00 98.74 55  A 1 
ATOM   425  C  CA  . LYS A 1 55  ? 14.046  5.432   8.637   1.00 98.46 55  A 1 
ATOM   426  C  C   . LYS A 1 55  ? 15.462  4.875   8.738   1.00 98.36 55  A 1 
ATOM   427  O  O   . LYS A 1 55  ? 16.415  5.497   8.282   1.00 97.49 55  A 1 
ATOM   428  C  CB  . LYS A 1 55  ? 13.658  6.111   9.952   1.00 98.05 55  A 1 
ATOM   429  C  CG  . LYS A 1 55  ? 12.472  7.039   9.845   1.00 96.36 55  A 1 
ATOM   430  C  CD  . LYS A 1 55  ? 12.274  7.827   11.128  1.00 93.86 55  A 1 
ATOM   431  C  CE  . LYS A 1 55  ? 11.212  8.891   10.973  1.00 89.79 55  A 1 
ATOM   432  N  NZ  . LYS A 1 55  ? 11.093  9.741   12.190  1.00 86.85 55  A 1 
ATOM   433  N  N   . ARG A 1 56  ? 15.590  3.702   9.341   1.00 98.47 56  A 1 
ATOM   434  C  CA  . ARG A 1 56  ? 16.894  3.071   9.513   1.00 98.27 56  A 1 
ATOM   435  C  C   . ARG A 1 56  ? 17.506  2.664   8.172   1.00 98.34 56  A 1 
ATOM   436  O  O   . ARG A 1 56  ? 18.733  2.612   8.026   1.00 97.48 56  A 1 
ATOM   437  C  CB  . ARG A 1 56  ? 16.783  1.842   10.415  1.00 97.60 56  A 1 
ATOM   438  C  CG  . ARG A 1 56  ? 18.114  1.165   10.711  1.00 86.73 56  A 1 
ATOM   439  C  CD  . ARG A 1 56  ? 17.911  -0.080  11.558  1.00 85.52 56  A 1 
ATOM   440  N  NE  . ARG A 1 56  ? 17.205  0.206   12.801  1.00 75.85 56  A 1 
ATOM   441  C  CZ  . ARG A 1 56  ? 16.107  -0.418  13.215  1.00 69.55 56  A 1 
ATOM   442  N  NH1 . ARG A 1 56  ? 15.591  -1.392  12.488  1.00 62.55 56  A 1 
ATOM   443  N  NH2 . ARG A 1 56  ? 15.531  -0.072  14.357  1.00 62.79 56  A 1 
ATOM   444  N  N   . ASN A 1 57  ? 16.658  2.381   7.192   1.00 98.42 57  A 1 
ATOM   445  C  CA  . ASN A 1 57  ? 17.127  1.925   5.889   1.00 98.48 57  A 1 
ATOM   446  C  C   . ASN A 1 57  ? 16.998  2.959   4.777   1.00 98.31 57  A 1 
ATOM   447  O  O   . ASN A 1 57  ? 16.914  2.608   3.598   1.00 97.62 57  A 1 
ATOM   448  C  CB  . ASN A 1 57  ? 16.394  0.637   5.512   1.00 98.39 57  A 1 
ATOM   449  C  CG  . ASN A 1 57  ? 16.808  -0.539  6.370   1.00 97.76 57  A 1 
ATOM   450  O  OD1 . ASN A 1 57  ? 17.789  -1.224  6.081   1.00 90.33 57  A 1 
ATOM   451  N  ND2 . ASN A 1 57  ? 16.077  -0.762  7.446   1.00 90.27 57  A 1 
ATOM   452  N  N   . THR A 1 58  ? 17.002  4.225   5.148   1.00 98.48 58  A 1 
ATOM   453  C  CA  . THR A 1 58  ? 16.937  5.312   4.183   1.00 98.26 58  A 1 
ATOM   454  C  C   . THR A 1 58  ? 18.183  6.180   4.307   1.00 97.79 58  A 1 
ATOM   455  O  O   . THR A 1 58  ? 18.486  6.689   5.381   1.00 95.80 58  A 1 
ATOM   456  C  CB  . THR A 1 58  ? 15.696  6.193   4.422   1.00 98.00 58  A 1 
ATOM   457  O  OG1 . THR A 1 58  ? 14.513  5.426   4.243   1.00 95.52 58  A 1 
ATOM   458  C  CG2 . THR A 1 58  ? 15.689  7.373   3.453   1.00 96.38 58  A 1 
ATOM   459  N  N   . ASP A 1 59  ? 18.906  6.334   3.184   1.00 96.56 59  A 1 
ATOM   460  C  CA  . ASP A 1 59  ? 20.073  7.198   3.195   1.00 95.33 59  A 1 
ATOM   461  C  C   . ASP A 1 59  ? 19.714  8.580   2.659   1.00 95.73 59  A 1 
ATOM   462  O  O   . ASP A 1 59  ? 18.547  8.871   2.396   1.00 92.21 59  A 1 
ATOM   463  C  CB  . ASP A 1 59  ? 21.230  6.583   2.393   1.00 91.94 59  A 1 
ATOM   464  C  CG  . ASP A 1 59  ? 20.823  6.136   1.010   1.00 82.77 59  A 1 
ATOM   465  O  OD1 . ASP A 1 59  ? 19.826  6.659   0.481   1.00 76.37 59  A 1 
ATOM   466  O  OD2 . ASP A 1 59  ? 21.513  5.262   0.447   1.00 76.88 59  A 1 
ATOM   467  N  N   . VAL A 1 60  ? 20.718  9.446   2.505   1.00 94.54 60  A 1 
ATOM   468  C  CA  . VAL A 1 60  ? 20.488  10.824  2.088   1.00 93.94 60  A 1 
ATOM   469  C  C   . VAL A 1 60  ? 19.721  10.989  0.778   1.00 94.31 60  A 1 
ATOM   470  O  O   . VAL A 1 60  ? 18.951  11.935  0.634   1.00 91.22 60  A 1 
ATOM   471  C  CB  . VAL A 1 60  ? 21.821  11.603  1.990   1.00 91.79 60  A 1 
ATOM   472  C  CG1 . VAL A 1 60  ? 22.459  11.685  3.364   1.00 81.10 60  A 1 
ATOM   473  C  CG2 . VAL A 1 60  ? 22.756  10.951  0.994   1.00 81.96 60  A 1 
ATOM   474  N  N   . ASN A 1 61  ? 19.927  10.081  -0.170  1.00 95.17 61  A 1 
ATOM   475  C  CA  . ASN A 1 61  ? 19.241  10.192  -1.455  1.00 95.48 61  A 1 
ATOM   476  C  C   . ASN A 1 61  ? 18.004  9.293   -1.558  1.00 96.86 61  A 1 
ATOM   477  O  O   . ASN A 1 61  ? 17.534  9.002   -2.656  1.00 94.92 61  A 1 
ATOM   478  C  CB  . ASN A 1 61  ? 20.201  9.894   -2.609  1.00 91.65 61  A 1 
ATOM   479  C  CG  . ASN A 1 61  ? 20.637  8.440   -2.654  1.00 82.78 61  A 1 
ATOM   480  O  OD1 . ASN A 1 61  ? 20.338  7.660   -1.757  1.00 71.33 61  A 1 
ATOM   481  N  ND2 . ASN A 1 61  ? 21.349  8.073   -3.714  1.00 72.26 61  A 1 
ATOM   482  N  N   . GLY A 1 62  ? 17.486  8.850   -0.402  1.00 97.02 62  A 1 
ATOM   483  C  CA  . GLY A 1 62  ? 16.330  7.969   -0.407  1.00 97.73 62  A 1 
ATOM   484  C  C   . GLY A 1 62  ? 15.121  8.484   0.357   1.00 98.39 62  A 1 
ATOM   485  O  O   . GLY A 1 62  ? 14.185  7.733   0.609   1.00 97.93 62  A 1 
ATOM   486  N  N   . LYS A 1 63  ? 15.147  9.768   0.725   1.00 98.31 63  A 1 
ATOM   487  C  CA  . LYS A 1 63  ? 14.029  10.351  1.464   1.00 98.41 63  A 1 
ATOM   488  C  C   . LYS A 1 63  ? 12.892  10.752  0.531   1.00 98.51 63  A 1 
ATOM   489  O  O   . LYS A 1 63  ? 12.532  11.933  0.416   1.00 98.18 63  A 1 
ATOM   490  C  CB  . LYS A 1 63  ? 14.512  11.548  2.284   1.00 98.12 63  A 1 
ATOM   491  C  CG  . LYS A 1 63  ? 15.503  11.164  3.368   1.00 97.04 63  A 1 
ATOM   492  C  CD  . LYS A 1 63  ? 15.896  12.349  4.233   1.00 94.79 63  A 1 
ATOM   493  C  CE  . LYS A 1 63  ? 16.847  11.922  5.329   1.00 90.25 63  A 1 
ATOM   494  N  NZ  . LYS A 1 63  ? 17.228  13.060  6.216   1.00 83.25 63  A 1 
ATOM   495  N  N   . VAL A 1 64  ? 12.332  9.742   -0.124  1.00 98.75 64  A 1 
ATOM   496  C  CA  . VAL A 1 64  ? 11.229  9.928   -1.056  1.00 98.83 64  A 1 
ATOM   497  C  C   . VAL A 1 64  ? 10.246  8.790   -0.821  1.00 98.93 64  A 1 
ATOM   498  O  O   . VAL A 1 64  ? 10.642  7.640   -0.644  1.00 98.85 64  A 1 
ATOM   499  C  CB  . VAL A 1 64  ? 11.715  9.882   -2.523  1.00 98.66 64  A 1 
ATOM   500  C  CG1 . VAL A 1 64  ? 10.559  10.165  -3.464  1.00 98.13 64  A 1 
ATOM   501  C  CG2 . VAL A 1 64  ? 12.838  10.887  -2.743  1.00 98.10 64  A 1 
ATOM   502  N  N   . MET A 1 65  ? 8.960   9.112   -0.815  1.00 98.92 65  A 1 
ATOM   503  C  CA  . MET A 1 65  ? 7.951   8.095   -0.563  1.00 98.98 65  A 1 
ATOM   504  C  C   . MET A 1 65  ? 6.632   8.383   -1.259  1.00 98.94 65  A 1 
ATOM   505  O  O   . MET A 1 65  ? 6.134   9.504   -1.233  1.00 98.88 65  A 1 
ATOM   506  C  CB  . MET A 1 65  ? 7.703   7.955   0.939   1.00 98.84 65  A 1 
ATOM   507  C  CG  . MET A 1 65  ? 6.585   6.987   1.313   1.00 98.32 65  A 1 
ATOM   508  S  SD  . MET A 1 65  ? 6.307   6.890   3.089   1.00 98.16 65  A 1 
ATOM   509  C  CE  . MET A 1 65  ? 7.792   6.043   3.607   1.00 95.19 65  A 1 
ATOM   510  N  N   . VAL A 1 66  ? 6.079   7.344   -1.873  1.00 98.97 66  A 1 
ATOM   511  C  CA  . VAL A 1 66  ? 4.762   7.428   -2.470  1.00 98.93 66  A 1 
ATOM   512  C  C   . VAL A 1 66  ? 3.831   6.649   -1.555  1.00 98.93 66  A 1 
ATOM   513  O  O   . VAL A 1 66  ? 4.118   5.508   -1.207  1.00 98.80 66  A 1 
ATOM   514  C  CB  . VAL A 1 66  ? 4.713   6.788   -3.872  1.00 98.69 66  A 1 
ATOM   515  C  CG1 . VAL A 1 66  ? 3.267   6.742   -4.374  1.00 94.04 66  A 1 
ATOM   516  C  CG2 . VAL A 1 66  ? 5.581   7.567   -4.843  1.00 93.40 66  A 1 
ATOM   517  N  N   . TYR A 1 67  ? 2.736   7.282   -1.136  1.00 98.86 67  A 1 
ATOM   518  C  CA  . TYR A 1 67  ? 1.736   6.559   -0.375  1.00 98.87 67  A 1 
ATOM   519  C  C   . TYR A 1 67  ? 0.632   6.209   -1.366  1.00 98.76 67  A 1 
ATOM   520  O  O   . TYR A 1 67  ? -0.086  7.094   -1.849  1.00 98.34 67  A 1 
ATOM   521  C  CB  . TYR A 1 67  ? 1.165   7.372   0.792   1.00 98.66 67  A 1 
ATOM   522  C  CG  . TYR A 1 67  ? 0.223   6.489   1.574   1.00 98.00 67  A 1 
ATOM   523  C  CD1 . TYR A 1 67  ? 0.721   5.478   2.403   1.00 96.18 67  A 1 
ATOM   524  C  CD2 . TYR A 1 67  ? -1.157  6.542   1.369   1.00 96.40 67  A 1 
ATOM   525  C  CE1 . TYR A 1 67  ? -0.118  4.568   3.014   1.00 94.73 67  A 1 
ATOM   526  C  CE2 . TYR A 1 67  ? -2.008  5.631   1.979   1.00 94.44 67  A 1 
ATOM   527  C  CZ  . TYR A 1 67  ? -1.486  4.639   2.793   1.00 93.96 67  A 1 
ATOM   528  O  OH  . TYR A 1 67  ? -2.311  3.722   3.387   1.00 91.62 67  A 1 
ATOM   529  N  N   . ASN A 1 68  ? 0.504   4.926   -1.678  1.00 98.59 68  A 1 
ATOM   530  C  CA  . ASN A 1 68  ? -0.396  4.451   -2.725  1.00 98.66 68  A 1 
ATOM   531  C  C   . ASN A 1 68  ? -1.862  4.205   -2.370  1.00 98.55 68  A 1 
ATOM   532  O  O   . ASN A 1 68  ? -2.554  3.471   -3.076  1.00 96.81 68  A 1 
ATOM   533  C  CB  . ASN A 1 68  ? 0.193   3.206   -3.376  1.00 98.02 68  A 1 
ATOM   534  C  CG  . ASN A 1 68  ? 0.857   3.489   -4.703  1.00 98.08 68  A 1 
ATOM   535  O  OD1 . ASN A 1 68  ? 2.087   3.524   -4.807  1.00 91.13 68  A 1 
ATOM   536  N  ND2 . ASN A 1 68  ? 0.058   3.702   -5.732  1.00 91.17 68  A 1 
ATOM   537  N  N   . GLY A 1 69  ? -2.348  4.831   -1.307  1.00 98.37 69  A 1 
ATOM   538  C  CA  . GLY A 1 69  ? -3.760  4.731   -0.990  1.00 98.34 69  A 1 
ATOM   539  C  C   . GLY A 1 69  ? -4.193  3.675   0.009   1.00 98.43 69  A 1 
ATOM   540  O  O   . GLY A 1 69  ? -3.384  2.877   0.479   1.00 97.36 69  A 1 
ATOM   541  N  N   . ASP A 1 70  ? -5.490  3.687   0.300   1.00 98.22 70  A 1 
ATOM   542  C  CA  . ASP A 1 70  ? -6.134  2.829   1.279   1.00 98.37 70  A 1 
ATOM   543  C  C   . ASP A 1 70  ? -5.562  2.977   2.686   1.00 98.34 70  A 1 
ATOM   544  O  O   . ASP A 1 70  ? -4.693  2.231   3.124   1.00 97.00 70  A 1 
ATOM   545  C  CB  . ASP A 1 70  ? -6.146  1.371   0.834   1.00 97.92 70  A 1 
ATOM   546  C  CG  . ASP A 1 70  ? -7.398  1.031   0.029   1.00 97.58 70  A 1 
ATOM   547  O  OD1 . ASP A 1 70  ? -8.237  1.937   -0.207  1.00 95.72 70  A 1 
ATOM   548  O  OD2 . ASP A 1 70  ? -7.562  -0.151  -0.353  1.00 95.89 70  A 1 
ATOM   549  N  N   . ILE A 1 71  ? -6.103  3.965   3.370   1.00 98.08 71  A 1 
ATOM   550  C  CA  . ILE A 1 71  ? -5.743  4.290   4.741   1.00 97.91 71  A 1 
ATOM   551  C  C   . ILE A 1 71  ? -6.708  3.622   5.714   1.00 97.94 71  A 1 
ATOM   552  O  O   . ILE A 1 71  ? -6.301  3.006   6.698   1.00 97.46 71  A 1 
ATOM   553  C  CB  . ILE A 1 71  ? -5.835  5.816   4.965   1.00 97.70 71  A 1 
ATOM   554  C  CG1 . ILE A 1 71  ? -4.794  6.539   4.118   1.00 95.58 71  A 1 
ATOM   555  C  CG2 . ILE A 1 71  ? -5.682  6.147   6.445   1.00 94.86 71  A 1 
ATOM   556  C  CD1 . ILE A 1 71  ? -5.044  8.037   4.003   1.00 94.11 71  A 1 
ATOM   557  N  N   . VAL A 1 72  ? -7.988  3.746   5.421   1.00 97.30 72  A 1 
ATOM   558  C  CA  . VAL A 1 72  ? -9.050  3.302   6.301   1.00 97.19 72  A 1 
ATOM   559  C  C   . VAL A 1 72  ? -9.207  1.789   6.437   1.00 97.27 72  A 1 
ATOM   560  O  O   . VAL A 1 72  ? -9.172  1.056   5.451   1.00 96.38 72  A 1 
ATOM   561  C  CB  . VAL A 1 72  ? -10.403 3.896   5.861   1.00 96.29 72  A 1 
ATOM   562  C  CG1 . VAL A 1 72  ? -11.484 3.614   6.899   1.00 94.07 72  A 1 
ATOM   563  C  CG2 . VAL A 1 72  ? -10.272 5.395   5.638   1.00 94.68 72  A 1 
ATOM   564  N  N   . SER A 1 73  ? -9.391  1.342   7.679   1.00 96.58 73  A 1 
ATOM   565  C  CA  . SER A 1 73  ? -9.635  -0.066  7.960   1.00 95.79 73  A 1 
ATOM   566  C  C   . SER A 1 73  ? -11.003 -0.453  7.413   1.00 94.54 73  A 1 
ATOM   567  O  O   . SER A 1 73  ? -11.950 0.330   7.491   1.00 90.16 73  A 1 
ATOM   568  C  CB  . SER A 1 73  ? -9.606  -0.320  9.468   1.00 94.66 73  A 1 
ATOM   569  O  OG  . SER A 1 73  ? -10.103 -1.612  9.779   1.00 90.15 73  A 1 
ATOM   570  N  N   . ARG A 1 74  ? -11.093 -1.655  6.857   1.00 91.44 74  A 1 
ATOM   571  C  CA  . ARG A 1 74  ? -12.351 -2.150  6.306   1.00 87.42 74  A 1 
ATOM   572  C  C   . ARG A 1 74  ? -13.264 -2.735  7.366   1.00 86.07 74  A 1 
ATOM   573  O  O   . ARG A 1 74  ? -14.412 -3.089  7.077   1.00 79.14 74  A 1 
ATOM   574  C  CB  . ARG A 1 74  ? -12.062 -3.212  5.252   1.00 82.82 74  A 1 
ATOM   575  C  CG  . ARG A 1 74  ? -11.439 -2.676  3.984   1.00 75.40 74  A 1 
ATOM   576  C  CD  . ARG A 1 74  ? -10.846 -3.787  3.145   1.00 72.31 74  A 1 
ATOM   577  N  NE  . ARG A 1 74  ? -9.638  -4.311  3.754   1.00 71.23 74  A 1 
ATOM   578  C  CZ  . ARG A 1 74  ? -8.888  -5.273  3.209   1.00 69.08 74  A 1 
ATOM   579  N  NH1 . ARG A 1 74  ? -9.242  -5.815  2.055   1.00 61.87 74  A 1 
ATOM   580  N  NH2 . ARG A 1 74  ? -7.789  -5.676  3.823   1.00 62.14 74  A 1 
ATOM   581  N  N   . ALA A 1 75  ? -12.776 -2.844  8.582   1.00 84.26 75  A 1 
ATOM   582  C  CA  . ALA A 1 75  ? -13.548 -3.443  9.670   1.00 80.67 75  A 1 
ATOM   583  C  C   . ALA A 1 75  ? -14.873 -2.733  9.924   1.00 81.84 75  A 1 
ATOM   584  O  O   . ALA A 1 75  ? -14.931 -1.514  10.059  1.00 77.04 75  A 1 
ATOM   585  C  CB  . ALA A 1 75  ? -12.706 -3.479  10.937  1.00 75.39 75  A 1 
ATOM   586  N  N   . ILE A 1 76  ? -15.941 -3.525  9.999   1.00 79.92 76  A 1 
ATOM   587  C  CA  . ILE A 1 76  ? -17.279 -3.011  10.258  1.00 77.17 76  A 1 
ATOM   588  C  C   . ILE A 1 76  ? -17.775 -3.628  11.559  1.00 78.17 76  A 1 
ATOM   589  O  O   . ILE A 1 76  ? -17.226 -4.651  12.004  1.00 72.55 76  A 1 
ATOM   590  C  CB  . ILE A 1 76  ? -18.244 -3.359  9.097   1.00 71.55 76  A 1 
ATOM   591  C  CG1 . ILE A 1 76  ? -18.257 -4.873  8.853   1.00 65.53 76  A 1 
ATOM   592  C  CG2 . ILE A 1 76  ? -17.830 -2.609  7.839   1.00 63.70 76  A 1 
ATOM   593  C  CD1 . ILE A 1 76  ? -19.256 -5.315  7.795   1.00 59.70 76  A 1 
ATOM   594  N  N   . PRO A 1 77  ? -18.797 -3.074  12.180  1.00 77.15 77  A 1 
ATOM   595  C  CA  . PRO A 1 77  ? -19.665 -1.979  11.739  1.00 75.67 77  A 1 
ATOM   596  C  C   . PRO A 1 77  ? -19.161 -0.573  12.042  1.00 79.37 77  A 1 
ATOM   597  O  O   . PRO A 1 77  ? -19.782 0.404   11.629  1.00 72.62 77  A 1 
ATOM   598  C  CB  . PRO A 1 77  ? -20.965 -2.265  12.485  1.00 67.44 77  A 1 
ATOM   599  C  CG  . PRO A 1 77  ? -20.485 -2.764  13.802  1.00 64.70 77  A 1 
ATOM   600  C  CD  . PRO A 1 77  ? -19.324 -3.671  13.414  1.00 69.30 77  A 1 
ATOM   601  N  N   . LYS A 1 78  ? -18.050 -0.448  12.749  1.00 80.44 78  A 1 
ATOM   602  C  CA  . LYS A 1 78  ? -17.522 0.867   13.076  1.00 81.13 78  A 1 
ATOM   603  C  C   . LYS A 1 78  ? -16.848 1.521   11.867  1.00 83.82 78  A 1 
ATOM   604  O  O   . LYS A 1 78  ? -15.619 1.607   11.783  1.00 79.93 78  A 1 
ATOM   605  C  CB  . LYS A 1 78  ? -16.538 0.783   14.250  1.00 76.61 78  A 1 
ATOM   606  C  CG  . LYS A 1 78  ? -17.167 0.258   15.530  1.00 70.22 78  A 1 
ATOM   607  C  CD  . LYS A 1 78  ? -18.309 1.147   16.004  1.00 65.95 78  A 1 
ATOM   608  C  CE  . LYS A 1 78  ? -18.952 0.608   17.266  1.00 60.54 78  A 1 
ATOM   609  N  NZ  . LYS A 1 78  ? -20.070 1.469   17.743  1.00 52.89 78  A 1 
ATOM   610  N  N   . TYR A 1 79  ? -17.663 1.967   10.924  1.00 86.83 79  A 1 
ATOM   611  C  CA  . TYR A 1 79  ? -17.183 2.603   9.712   1.00 87.67 79  A 1 
ATOM   612  C  C   . TYR A 1 79  ? -18.195 3.667   9.297   1.00 88.89 79  A 1 
ATOM   613  O  O   . TYR A 1 79  ? -19.313 3.339   8.902   1.00 86.65 79  A 1 
ATOM   614  C  CB  . TYR A 1 79  ? -17.018 1.565   8.607   1.00 85.60 79  A 1 
ATOM   615  C  CG  . TYR A 1 79  ? -16.532 2.124   7.289   1.00 84.93 79  A 1 
ATOM   616  C  CD1 . TYR A 1 79  ? -15.197 2.476   7.112   1.00 81.64 79  A 1 
ATOM   617  C  CD2 . TYR A 1 79  ? -17.405 2.300   6.219   1.00 81.36 79  A 1 
ATOM   618  C  CE1 . TYR A 1 79  ? -14.746 2.994   5.906   1.00 77.26 79  A 1 
ATOM   619  C  CE2 . TYR A 1 79  ? -16.962 2.821   5.013   1.00 77.86 79  A 1 
ATOM   620  C  CZ  . TYR A 1 79  ? -15.636 3.165   4.863   1.00 79.78 79  A 1 
ATOM   621  O  OH  . TYR A 1 79  ? -15.188 3.679   3.664   1.00 76.52 79  A 1 
ATOM   622  N  N   . ASN A 1 80  ? -17.810 4.928   9.407   1.00 91.98 80  A 1 
ATOM   623  C  CA  . ASN A 1 80  ? -18.697 6.023   9.053   1.00 92.27 80  A 1 
ATOM   624  C  C   . ASN A 1 80  ? -17.886 7.244   8.625   1.00 93.25 80  A 1 
ATOM   625  O  O   . ASN A 1 80  ? -16.658 7.187   8.540   1.00 93.16 80  A 1 
ATOM   626  C  CB  . ASN A 1 80  ? -19.611 6.366   10.237  1.00 90.88 80  A 1 
ATOM   627  C  CG  . ASN A 1 80  ? -18.848 6.626   11.515  1.00 89.86 80  A 1 
ATOM   628  O  OD1 . ASN A 1 80  ? -17.827 7.311   11.527  1.00 85.40 80  A 1 
ATOM   629  N  ND2 . ASN A 1 80  ? -19.345 6.085   12.621  1.00 84.53 80  A 1 
ATOM   630  N  N   . LEU A 1 81  ? -18.575 8.336   8.348   1.00 93.11 81  A 1 
ATOM   631  C  CA  . LEU A 1 81  ? -17.927 9.565   7.889   1.00 93.76 81  A 1 
ATOM   632  C  C   . LEU A 1 81  ? -16.837 10.065  8.839   1.00 94.72 81  A 1 
ATOM   633  O  O   . LEU A 1 81  ? -15.721 10.338  8.410   1.00 94.54 81  A 1 
ATOM   634  C  CB  . LEU A 1 81  ? -18.978 10.659  7.689   1.00 92.39 81  A 1 
ATOM   635  C  CG  . LEU A 1 81  ? -18.453 12.024  7.241   1.00 88.95 81  A 1 
ATOM   636  C  CD1 . LEU A 1 81  ? -17.749 11.879  5.900   1.00 83.96 81  A 1 
ATOM   637  C  CD2 . LEU A 1 81  ? -19.605 13.017  7.129   1.00 83.30 81  A 1 
ATOM   638  N  N   . ASP A 1 82  ? -17.172 10.174  10.120  1.00 94.91 82  A 1 
ATOM   639  C  CA  . ASP A 1 82  ? -16.201 10.666  11.090  1.00 95.40 82  A 1 
ATOM   640  C  C   . ASP A 1 82  ? -15.002 9.734   11.207  1.00 96.11 82  A 1 
ATOM   641  O  O   . ASP A 1 82  ? -13.865 10.190  11.379  1.00 95.90 82  A 1 
ATOM   642  C  CB  . ASP A 1 82  ? -16.855 10.839  12.463  1.00 94.74 82  A 1 
ATOM   643  C  CG  . ASP A 1 82  ? -17.861 11.977  12.499  1.00 85.93 82  A 1 
ATOM   644  O  OD1 . ASP A 1 82  ? -17.747 12.897  11.663  1.00 80.63 82  A 1 
ATOM   645  O  OD2 . ASP A 1 82  ? -18.750 11.956  13.366  1.00 78.93 82  A 1 
ATOM   646  N  N   . TYR A 1 83  ? -15.246 8.442   11.102  1.00 95.82 83  A 1 
ATOM   647  C  CA  . TYR A 1 83  ? -14.186 7.448   11.177  1.00 96.01 83  A 1 
ATOM   648  C  C   . TYR A 1 83  ? -13.211 7.629   10.016  1.00 96.66 83  A 1 
ATOM   649  O  O   . TYR A 1 83  ? -11.989 7.564   10.198  1.00 96.43 83  A 1 
ATOM   650  C  CB  . TYR A 1 83  ? -14.797 6.046   11.146  1.00 95.26 83  A 1 
ATOM   651  C  CG  . TYR A 1 83  ? -13.804 4.914   11.271  1.00 93.46 83  A 1 
ATOM   652  C  CD1 . TYR A 1 83  ? -13.285 4.542   12.508  1.00 90.75 83  A 1 
ATOM   653  C  CD2 . TYR A 1 83  ? -13.389 4.203   10.149  1.00 90.22 83  A 1 
ATOM   654  C  CE1 . TYR A 1 83  ? -12.384 3.489   12.630  1.00 87.98 83  A 1 
ATOM   655  C  CE2 . TYR A 1 83  ? -12.485 3.148   10.258  1.00 87.99 83  A 1 
ATOM   656  C  CZ  . TYR A 1 83  ? -11.986 2.798   11.494  1.00 87.57 83  A 1 
ATOM   657  O  OH  . TYR A 1 83  ? -11.103 1.756   11.605  1.00 84.78 83  A 1 
ATOM   658  N  N   . VAL A 1 84  ? -13.748 7.845   8.813   1.00 96.67 84  A 1 
ATOM   659  C  CA  . VAL A 1 84  ? -12.919 8.053   7.632   1.00 97.17 84  A 1 
ATOM   660  C  C   . VAL A 1 84  ? -12.070 9.311   7.778   1.00 97.67 84  A 1 
ATOM   661  O  O   . VAL A 1 84  ? -10.868 9.297   7.509   1.00 97.80 84  A 1 
ATOM   662  C  CB  . VAL A 1 84  ? -13.784 8.152   6.353   1.00 96.82 84  A 1 
ATOM   663  C  CG1 . VAL A 1 84  ? -12.940 8.598   5.167   1.00 95.95 84  A 1 
ATOM   664  C  CG2 . VAL A 1 84  ? -14.430 6.807   6.053   1.00 96.08 84  A 1 
ATOM   665  N  N   . LYS A 1 85  ? -12.701 10.400  8.197   1.00 97.35 85  A 1 
ATOM   666  C  CA  . LYS A 1 85  ? -11.979 11.657  8.368   1.00 97.62 85  A 1 
ATOM   667  C  C   . LYS A 1 85  ? -10.853 11.510  9.392   1.00 97.98 85  A 1 
ATOM   668  O  O   . LYS A 1 85  ? -9.733  11.954  9.158   1.00 98.01 85  A 1 
ATOM   669  C  CB  . LYS A 1 85  ? -12.931 12.773  8.804   1.00 97.59 85  A 1 
ATOM   670  C  CG  . LYS A 1 85  ? -13.868 13.251  7.706   1.00 96.52 85  A 1 
ATOM   671  C  CD  . LYS A 1 85  ? -14.680 14.453  8.168   1.00 94.58 85  A 1 
ATOM   672  C  CE  . LYS A 1 85  ? -15.534 15.022  7.052   1.00 89.83 85  A 1 
ATOM   673  N  NZ  . LYS A 1 85  ? -16.302 16.216  7.500   1.00 83.33 85  A 1 
ATOM   674  N  N   . GLN A 1 86  ? -11.162 10.901  10.526  1.00 97.72 86  A 1 
ATOM   675  C  CA  . GLN A 1 86  ? -10.170 10.720  11.570  1.00 97.68 86  A 1 
ATOM   676  C  C   . GLN A 1 86  ? -9.020  9.824   11.104  1.00 97.97 86  A 1 
ATOM   677  O  O   . GLN A 1 86  ? -7.866  10.028  11.484  1.00 97.81 86  A 1 
ATOM   678  C  CB  . GLN A 1 86  ? -10.812 10.127  12.827  1.00 97.05 86  A 1 
ATOM   679  C  CG  . GLN A 1 86  ? -9.898  10.146  14.049  1.00 89.09 86  A 1 
ATOM   680  C  CD  . GLN A 1 86  ? -9.513  11.551  14.479  1.00 82.96 86  A 1 
ATOM   681  O  OE1 . GLN A 1 86  ? -8.406  11.773  14.952  1.00 75.39 86  A 1 
ATOM   682  N  NE2 . GLN A 1 86  ? -10.425 12.490  14.313  1.00 71.02 86  A 1 
ATOM   683  N  N   . SER A 1 87  ? -9.336  8.840   10.268  1.00 97.88 87  A 1 
ATOM   684  C  CA  . SER A 1 87  ? -8.317  7.939   9.737   1.00 97.90 87  A 1 
ATOM   685  C  C   . SER A 1 87  ? -7.319  8.707   8.876   1.00 98.23 87  A 1 
ATOM   686  O  O   . SER A 1 87  ? -6.118  8.467   8.932   1.00 98.17 87  A 1 
ATOM   687  C  CB  . SER A 1 87  ? -8.958  6.824   8.905   1.00 97.61 87  A 1 
ATOM   688  O  OG  . SER A 1 87  ? -9.729  5.958   9.714   1.00 93.60 87  A 1 
ATOM   689  N  N   . ILE A 1 88  ? -7.825  9.655   8.077   1.00 98.44 88  A 1 
ATOM   690  C  CA  . ILE A 1 88  ? -6.976  10.453  7.217   1.00 98.55 88  A 1 
ATOM   691  C  C   . ILE A 1 88  ? -6.109  11.396  8.052   1.00 98.64 88  A 1 
ATOM   692  O  O   . ILE A 1 88  ? -4.934  11.601  7.754   1.00 98.57 88  A 1 
ATOM   693  C  CB  . ILE A 1 88  ? -7.819  11.247  6.194   1.00 98.45 88  A 1 
ATOM   694  C  CG1 . ILE A 1 88  ? -8.512  10.264  5.246   1.00 97.64 88  A 1 
ATOM   695  C  CG2 . ILE A 1 88  ? -6.949  12.222  5.407   1.00 98.00 88  A 1 
ATOM   696  C  CD1 . ILE A 1 88  ? -9.492  10.897  4.286   1.00 94.59 88  A 1 
ATOM   697  N  N   . VAL A 1 89  ? -6.693  11.953  9.099   1.00 98.64 89  A 1 
ATOM   698  C  CA  . VAL A 1 89  ? -5.939  12.814  10.005  1.00 98.75 89  A 1 
ATOM   699  C  C   . VAL A 1 89  ? -4.788  12.017  10.616  1.00 98.71 89  A 1 
ATOM   700  O  O   . VAL A 1 89  ? -3.645  12.481  10.657  1.00 98.53 89  A 1 
ATOM   701  C  CB  . VAL A 1 89  ? -6.842  13.358  11.138  1.00 98.65 89  A 1 
ATOM   702  C  CG1 . VAL A 1 89  ? -5.998  14.061  12.200  1.00 98.01 89  A 1 
ATOM   703  C  CG2 . VAL A 1 89  ? -7.869  14.324  10.565  1.00 98.04 89  A 1 
ATOM   704  N  N   . ASN A 1 90  ? -5.103  10.780  11.093  1.00 98.23 90  A 1 
ATOM   705  C  CA  . ASN A 1 90  ? -4.135  9.938   11.679  1.00 98.16 90  A 1 
ATOM   706  C  C   . ASN A 1 90  ? -3.060  9.495   10.729  1.00 98.30 90  A 1 
ATOM   707  O  O   . ASN A 1 90  ? -1.923  9.405   11.069  1.00 97.83 90  A 1 
ATOM   708  C  CB  . ASN A 1 90  ? -4.801  8.757   12.367  1.00 97.48 90  A 1 
ATOM   709  C  CG  . ASN A 1 90  ? -5.532  9.098   13.543  1.00 96.35 90  A 1 
ATOM   710  O  OD1 . ASN A 1 90  ? -5.682  10.288  13.903  1.00 94.17 90  A 1 
ATOM   711  N  ND2 . ASN A 1 90  ? -6.041  8.496   14.303  1.00 92.97 90  A 1 
ATOM   712  N  N   . ALA A 1 91  ? -3.420  9.203   9.486   1.00 98.50 91  A 1 
ATOM   713  C  CA  . ALA A 1 91  ? -2.464  8.772   8.475   1.00 98.67 91  A 1 
ATOM   714  C  C   . ALA A 1 91  ? -1.509  9.908   8.139   1.00 98.77 91  A 1 
ATOM   715  O  O   . ALA A 1 91  ? -0.324  9.687   7.892   1.00 98.57 91  A 1 
ATOM   716  C  CB  . ALA A 1 91  ? -3.193  8.310   7.223   1.00 98.33 91  A 1 
ATOM   717  N  N   . THR A 1 92  ? -2.023  11.140  8.123   1.00 98.62 92  A 1 
ATOM   718  C  CA  . THR A 1 92  ? -1.194  12.301  7.849   1.00 98.78 92  A 1 
ATOM   719  C  C   . THR A 1 92  ? -0.140  12.452  8.939   1.00 98.70 92  A 1 
ATOM   720  O  O   . THR A 1 92  ? 1.021   12.747  8.660   1.00 98.59 92  A 1 
ATOM   721  C  CB  . THR A 1 92  ? -2.048  13.581  7.769   1.00 98.52 92  A 1 
ATOM   722  O  OG1 . THR A 1 92  ? -2.963  13.475  6.680   1.00 96.80 92  A 1 
ATOM   723  C  CG2 . THR A 1 92  ? -1.172  14.809  7.555   1.00 96.92 92  A 1 
ATOM   724  N  N   . ALA A 1 93  ? -0.545  12.240  10.186  1.00 98.76 93  A 1 
ATOM   725  C  CA  . ALA A 1 93  ? 0.376   12.317  11.311  1.00 98.67 93  A 1 
ATOM   726  C  C   . ALA A 1 93  ? 1.459   11.250  11.172  1.00 98.74 93  A 1 
ATOM   727  O  O   . ALA A 1 93  ? 2.628   11.491  11.484  1.00 98.50 93  A 1 
ATOM   728  C  CB  . ALA A 1 93  ? -0.377  12.143  12.625  1.00 98.50 93  A 1 
ATOM   729  N  N   . LEU A 1 94  ? 1.072   10.078  10.689  1.00 98.73 94  A 1 
ATOM   730  C  CA  . LEU A 1 94  ? 2.018   8.982   10.479  1.00 98.71 94  A 1 
ATOM   731  C  C   . LEU A 1 94  ? 3.048   9.368   9.412   1.00 98.83 94  A 1 
ATOM   732  O  O   . LEU A 1 94  ? 4.245   9.184   9.608   1.00 98.66 94  A 1 
ATOM   733  C  CB  . LEU A 1 94  ? 1.277   7.720   10.034  1.00 98.44 94  A 1 
ATOM   734  C  CG  . LEU A 1 94  ? 2.141   6.487   9.753   1.00 96.71 94  A 1 
ATOM   735  C  CD1 . LEU A 1 94  ? 2.722   5.963   11.052  1.00 93.73 94  A 1 
ATOM   736  C  CD2 . LEU A 1 94  ? 1.309   5.406   9.075   1.00 93.25 94  A 1 
ATOM   737  N  N   . LEU A 1 95  ? 2.576   9.918   8.300   1.00 98.85 95  A 1 
ATOM   738  C  CA  . LEU A 1 95  ? 3.465   10.322  7.218   1.00 98.87 95  A 1 
ATOM   739  C  C   . LEU A 1 95  ? 4.393   11.458  7.638   1.00 98.83 95  A 1 
ATOM   740  O  O   . LEU A 1 95  ? 5.529   11.545  7.170   1.00 98.70 95  A 1 
ATOM   741  C  CB  . LEU A 1 95  ? 2.656   10.725  5.987   1.00 98.80 95  A 1 
ATOM   742  C  CG  . LEU A 1 95  ? 1.878   9.585   5.317   1.00 98.56 95  A 1 
ATOM   743  C  CD1 . LEU A 1 95  ? 1.020   10.126  4.177   1.00 98.20 95  A 1 
ATOM   744  C  CD2 . LEU A 1 95  ? 2.848   8.531   4.798   1.00 97.98 95  A 1 
ATOM   745  N  N   . LYS A 1 96  ? 3.917   12.321  8.516   1.00 98.83 96  A 1 
ATOM   746  C  CA  . LYS A 1 96  ? 4.733   13.437  8.990   1.00 98.78 96  A 1 
ATOM   747  C  C   . LYS A 1 96  ? 5.934   12.960  9.808   1.00 98.78 96  A 1 
ATOM   748  O  O   . LYS A 1 96  ? 6.880   13.717  10.017  1.00 98.37 96  A 1 
ATOM   749  C  CB  . LYS A 1 96  ? 3.897   14.403  9.834   1.00 98.60 96  A 1 
ATOM   750  C  CG  . LYS A 1 96  ? 3.004   15.326  9.015   1.00 96.43 96  A 1 
ATOM   751  C  CD  . LYS A 1 96  ? 2.299   16.329  9.905   1.00 91.73 96  A 1 
ATOM   752  C  CE  . LYS A 1 96  ? 1.483   17.324  9.102   1.00 84.33 96  A 1 
ATOM   753  N  NZ  . LYS A 1 96  ? 0.789   18.311  9.973   1.00 75.80 96  A 1 
ATOM   754  N  N   . LYS A 1 97  ? 5.901   11.716  10.261  1.00 98.70 97  A 1 
ATOM   755  C  CA  . LYS A 1 97  ? 7.016   11.169  11.023  1.00 98.60 97  A 1 
ATOM   756  C  C   . LYS A 1 97  ? 8.247   11.005  10.135  1.00 98.61 97  A 1 
ATOM   757  O  O   . LYS A 1 97  ? 9.366   10.902  10.630  1.00 98.13 97  A 1 
ATOM   758  C  CB  . LYS A 1 97  ? 6.633   9.820   11.640  1.00 98.60 97  A 1 
ATOM   759  C  CG  . LYS A 1 97  ? 5.580   9.934   12.728  1.00 97.80 97  A 1 
ATOM   760  C  CD  . LYS A 1 97  ? 5.279   8.586   13.358  1.00 94.78 97  A 1 
ATOM   761  C  CE  . LYS A 1 97  ? 4.265   8.719   14.476  1.00 90.86 97  A 1 
ATOM   762  N  NZ  . LYS A 1 97  ? 3.956   7.409   15.118  1.00 81.30 97  A 1 
ATOM   763  N  N   . PHE A 1 98  ? 8.036   10.986  8.824   1.00 98.66 98  A 1 
ATOM   764  C  CA  . PHE A 1 98  ? 9.133   10.888  7.873   1.00 98.53 98  A 1 
ATOM   765  C  C   . PHE A 1 98  ? 9.579   12.302  7.504   1.00 98.28 98  A 1 
ATOM   766  O  O   . PHE A 1 98  ? 9.348   12.785  6.394   1.00 97.29 98  A 1 
ATOM   767  C  CB  . PHE A 1 98  ? 8.684   10.119  6.632   1.00 98.59 98  A 1 
ATOM   768  C  CG  . PHE A 1 98  ? 8.290   8.690   6.910   1.00 98.70 98  A 1 
ATOM   769  C  CD1 . PHE A 1 98  ? 9.255   7.747   7.235   1.00 98.44 98  A 1 
ATOM   770  C  CD2 . PHE A 1 98  ? 6.959   8.304   6.881   1.00 98.45 98  A 1 
ATOM   771  C  CE1 . PHE A 1 98  ? 8.901   6.440   7.527   1.00 98.19 98  A 1 
ATOM   772  C  CE2 . PHE A 1 98  ? 6.596   6.997   7.166   1.00 98.21 98  A 1 
ATOM   773  C  CZ  . PHE A 1 98  ? 7.569   6.057   7.490   1.00 98.36 98  A 1 
ATOM   774  N  N   . GLU A 1 99  ? 10.210  12.972  8.460   1.00 97.40 99  A 1 
ATOM   775  C  CA  . GLU A 1 99  ? 10.656  14.343  8.267   1.00 96.16 99  A 1 
ATOM   776  C  C   . GLU A 1 99  ? 11.677  14.471  7.142   1.00 95.30 99  A 1 
ATOM   777  O  O   . GLU A 1 99  ? 12.532  13.614  6.961   1.00 89.78 99  A 1 
ATOM   778  C  CB  . GLU A 1 99  ? 11.248  14.882  9.571   1.00 93.76 99  A 1 
ATOM   779  C  CG  . GLU A 1 99  ? 10.224  14.995  10.692  1.00 82.93 99  A 1 
ATOM   780  C  CD  . GLU A 1 99  ? 10.811  15.599  11.953  1.00 77.90 99  A 1 
ATOM   781  O  OE1 . GLU A 1 99  ? 11.844  16.287  11.866  1.00 71.05 99  A 1 
ATOM   782  O  OE2 . GLU A 1 99  ? 10.222  15.396  13.042  1.00 71.38 99  A 1 
ATOM   783  N  N   . ASP A 1 100 ? 11.546  15.545  6.375   1.00 96.44 100 A 1 
ATOM   784  C  CA  . ASP A 1 100 ? 12.413  15.845  5.243   1.00 96.35 100 A 1 
ATOM   785  C  C   . ASP A 1 100 ? 12.207  14.926  4.041   1.00 97.36 100 A 1 
ATOM   786  O  O   . ASP A 1 100 ? 12.952  14.995  3.070   1.00 95.97 100 A 1 
ATOM   787  C  CB  . ASP A 1 100 ? 13.890  15.813  5.662   1.00 93.81 100 A 1 
ATOM   788  C  CG  . ASP A 1 100 ? 14.207  16.856  6.722   1.00 86.13 100 A 1 
ATOM   789  O  OD1 . ASP A 1 100 ? 13.652  17.964  6.659   1.00 79.20 100 A 1 
ATOM   790  O  OD2 . ASP A 1 100 ? 15.021  16.555  7.614   1.00 79.56 100 A 1 
ATOM   791  N  N   . PHE A 1 101 ? 11.190  14.080  4.092   1.00 98.28 101 A 1 
ATOM   792  C  CA  . PHE A 1 101 ? 10.877  13.201  2.963   1.00 98.58 101 A 1 
ATOM   793  C  C   . PHE A 1 101 ? 10.017  13.960  1.962   1.00 98.56 101 A 1 
ATOM   794  O  O   . PHE A 1 101 ? 9.179   14.778  2.336   1.00 98.17 101 A 1 
ATOM   795  C  CB  . PHE A 1 101 ? 10.084  11.973  3.418   1.00 98.56 101 A 1 
ATOM   796  C  CG  . PHE A 1 101 ? 10.928  10.797  3.845   1.00 98.59 101 A 1 
ATOM   797  C  CD1 . PHE A 1 101 ? 11.859  10.924  4.864   1.00 98.22 101 A 1 
ATOM   798  C  CD2 . PHE A 1 101 ? 10.754  9.558   3.244   1.00 98.22 101 A 1 
ATOM   799  C  CE1 . PHE A 1 101 ? 12.612  9.834   5.271   1.00 98.01 101 A 1 
ATOM   800  C  CE2 . PHE A 1 101 ? 11.498  8.458   3.649   1.00 98.09 101 A 1 
ATOM   801  C  CZ  . PHE A 1 101 ? 12.433  8.595   4.663   1.00 98.36 101 A 1 
ATOM   802  N  N   . PHE A 1 102 ? 10.222  13.663  0.674   1.00 98.60 102 A 1 
ATOM   803  C  CA  . PHE A 1 102 ? 9.346   14.182  -0.363  1.00 98.64 102 A 1 
ATOM   804  C  C   . PHE A 1 102 ? 8.242   13.133  -0.429  1.00 98.78 102 A 1 
ATOM   805  O  O   . PHE A 1 102 ? 8.463   12.015  -0.902  1.00 98.71 102 A 1 
ATOM   806  C  CB  . PHE A 1 102 ? 10.078  14.271  -1.701  1.00 98.61 102 A 1 
ATOM   807  C  CG  . PHE A 1 102 ? 9.208   14.736  -2.840  1.00 98.60 102 A 1 
ATOM   808  C  CD1 . PHE A 1 102 ? 8.712   16.033  -2.869  1.00 98.33 102 A 1 
ATOM   809  C  CD2 . PHE A 1 102 ? 8.877   13.873  -3.881  1.00 98.34 102 A 1 
ATOM   810  C  CE1 . PHE A 1 102 ? 7.906   16.463  -3.919  1.00 98.03 102 A 1 
ATOM   811  C  CE2 . PHE A 1 102 ? 8.079   14.298  -4.932  1.00 98.09 102 A 1 
ATOM   812  C  CZ  . PHE A 1 102 ? 7.590   15.599  -4.946  1.00 98.20 102 A 1 
ATOM   813  N  N   . ILE A 1 103 ? 7.073   13.474  0.089   1.00 98.87 103 A 1 
ATOM   814  C  CA  . ILE A 1 103 ? 5.963   12.531  0.167   1.00 98.93 103 A 1 
ATOM   815  C  C   . ILE A 1 103 ? 4.872   12.806  -0.853  1.00 98.94 103 A 1 
ATOM   816  O  O   . ILE A 1 103 ? 4.442   13.948  -1.021  1.00 98.85 103 A 1 
ATOM   817  C  CB  . ILE A 1 103 ? 5.369   12.537  1.595   1.00 98.75 103 A 1 
ATOM   818  C  CG1 . ILE A 1 103 ? 6.445   12.073  2.587   1.00 96.84 103 A 1 
ATOM   819  C  CG2 . ILE A 1 103 ? 4.144   11.638  1.675   1.00 98.27 103 A 1 
ATOM   820  C  CD1 . ILE A 1 103 ? 6.031   12.131  4.040   1.00 89.14 103 A 1 
ATOM   821  N  N   . ILE A 1 104 ? 4.446   11.750  -1.532  1.00 98.98 104 A 1 
ATOM   822  C  CA  . ILE A 1 104 ? 3.423   11.832  -2.561  1.00 98.98 104 A 1 
ATOM   823  C  C   . ILE A 1 104 ? 2.192   11.046  -2.097  1.00 98.90 104 A 1 
ATOM   824  O  O   . ILE A 1 104 ? 2.111   9.834   -2.307  1.00 98.88 104 A 1 
ATOM   825  C  CB  . ILE A 1 104 ? 3.944   11.238  -3.884  1.00 98.92 104 A 1 
ATOM   826  C  CG1 . ILE A 1 104 ? 5.269   11.908  -4.269  1.00 98.62 104 A 1 
ATOM   827  C  CG2 . ILE A 1 104 ? 2.921   11.409  -4.995  1.00 98.72 104 A 1 
ATOM   828  C  CD1 . ILE A 1 104 ? 6.080   11.122  -5.281  1.00 97.38 104 A 1 
ATOM   829  N  N   . PRO A 1 105 ? 1.234   11.707  -1.445  1.00 98.93 105 A 1 
ATOM   830  C  CA  . PRO A 1 105 ? 0.049   11.038  -0.909  1.00 98.96 105 A 1 
ATOM   831  C  C   . PRO A 1 105 ? -1.094  10.883  -1.897  1.00 98.97 105 A 1 
ATOM   832  O  O   . PRO A 1 105 ? -1.174  11.603  -2.895  1.00 98.69 105 A 1 
ATOM   833  C  CB  . PRO A 1 105 ? -0.344  11.957  0.249   1.00 98.81 105 A 1 
ATOM   834  C  CG  . PRO A 1 105 ? -0.039  13.316  -0.307  1.00 98.33 105 A 1 
ATOM   835  C  CD  . PRO A 1 105 ? 1.284   13.127  -1.031  1.00 98.81 105 A 1 
ATOM   836  N  N   . MET A 1 106 ? -1.986  9.931   -1.630  1.00 98.88 106 A 1 
ATOM   837  C  CA  . MET A 1 106 ? -3.172  9.734   -2.442  1.00 98.71 106 A 1 
ATOM   838  C  C   . MET A 1 106 ? -4.235  9.001   -1.635  1.00 98.76 106 A 1 
ATOM   839  O  O   . MET A 1 106 ? -3.958  8.479   -0.557  1.00 98.27 106 A 1 
ATOM   840  C  CB  . MET A 1 106 ? -2.851  8.939   -3.716  1.00 97.37 106 A 1 
ATOM   841  C  CG  . MET A 1 106 ? -2.722  7.437   -3.503  1.00 93.61 106 A 1 
ATOM   842  S  SD  . MET A 1 106 ? -2.546  6.522   -5.053  1.00 94.98 106 A 1 
ATOM   843  C  CE  . MET A 1 106 ? -0.932  7.074   -5.576  1.00 89.94 106 A 1 
ATOM   844  N  N   . LEU A 1 107 ? -5.448  8.983   -2.179  1.00 98.77 107 A 1 
ATOM   845  C  CA  . LEU A 1 107 ? -6.556  8.292   -1.535  1.00 98.61 107 A 1 
ATOM   846  C  C   . LEU A 1 107 ? -6.845  6.974   -2.236  1.00 98.67 107 A 1 
ATOM   847  O  O   . LEU A 1 107 ? -6.662  6.848   -3.443  1.00 98.30 107 A 1 
ATOM   848  C  CB  . LEU A 1 107 ? -7.812  9.164   -1.570  1.00 98.38 107 A 1 
ATOM   849  C  CG  . LEU A 1 107 ? -7.780  10.488  -0.807  1.00 98.08 107 A 1 
ATOM   850  C  CD1 . LEU A 1 107 ? -9.037  11.287  -1.131  1.00 97.56 107 A 1 
ATOM   851  C  CD2 . LEU A 1 107 ? -7.673  10.230  0.681   1.00 97.24 107 A 1 
ATOM   852  N  N   . GLY A 1 108 ? -7.307  5.994   -1.467  1.00 98.61 108 A 1 
ATOM   853  C  CA  . GLY A 1 108 ? -7.699  4.713   -2.007  1.00 98.55 108 A 1 
ATOM   854  C  C   . GLY A 1 108 ? -9.213  4.616   -1.986  1.00 98.32 108 A 1 
ATOM   855  O  O   . GLY A 1 108 ? -9.897  5.534   -1.537  1.00 97.76 108 A 1 
ATOM   856  N  N   . ASN A 1 109 ? -9.756  3.493   -2.463  1.00 98.28 109 A 1 
ATOM   857  C  CA  . ASN A 1 109 ? -11.203 3.312   -2.521  1.00 97.86 109 A 1 
ATOM   858  C  C   . ASN A 1 109 ? -11.892 3.208   -1.164  1.00 97.67 109 A 1 
ATOM   859  O  O   . ASN A 1 109 ? -13.102 3.380   -1.064  1.00 96.82 109 A 1 
ATOM   860  C  CB  . ASN A 1 109 ? -11.560 2.092   -3.382  1.00 97.63 109 A 1 
ATOM   861  C  CG  . ASN A 1 109 ? -10.936 0.818   -2.883  1.00 97.55 109 A 1 
ATOM   862  O  OD1 . ASN A 1 109 ? -9.721  0.673   -2.874  1.00 96.03 109 A 1 
ATOM   863  N  ND2 . ASN A 1 109 ? -11.782 -0.125  -2.473  1.00 95.55 109 A 1 
ATOM   864  N  N   . HIS A 1 110 ? -11.130 2.919   -0.120  1.00 97.64 110 A 1 
ATOM   865  C  CA  . HIS A 1 110 ? -11.706 2.835   1.215   1.00 97.47 110 A 1 
ATOM   866  C  C   . HIS A 1 110 ? -11.603 4.149   1.979   1.00 97.40 110 A 1 
ATOM   867  O  O   . HIS A 1 110 ? -12.112 4.268   3.093   1.00 96.70 110 A 1 
ATOM   868  C  CB  . HIS A 1 110 ? -11.028 1.718   2.020   1.00 97.23 110 A 1 
ATOM   869  C  CG  . HIS A 1 110 ? -11.420 0.344   1.586   1.00 96.58 110 A 1 
ATOM   870  N  ND1 . HIS A 1 110 ? -12.595 -0.247  1.980   1.00 90.49 110 A 1 
ATOM   871  C  CD2 . HIS A 1 110 ? -10.816 -0.548  0.777   1.00 90.12 110 A 1 
ATOM   872  C  CE1 . HIS A 1 110 ? -12.702 -1.440  1.430   1.00 90.48 110 A 1 
ATOM   873  N  NE2 . HIS A 1 110 ? -11.633 -1.651  0.689   1.00 92.05 110 A 1 
ATOM   874  N  N   . ASP A 1 111 ? -10.954 5.130   1.357   1.00 97.56 111 A 1 
ATOM   875  C  CA  . ASP A 1 111 ? -10.738 6.408   2.027   1.00 97.67 111 A 1 
ATOM   876  C  C   . ASP A 1 111 ? -11.846 7.423   1.762   1.00 97.55 111 A 1 
ATOM   877  O  O   . ASP A 1 111 ? -11.594 8.614   1.559   1.00 96.63 111 A 1 
ATOM   878  C  CB  . ASP A 1 111 ? -9.376  6.968   1.630   1.00 97.85 111 A 1 
ATOM   879  C  CG  . ASP A 1 111 ? -8.258  5.977   1.915   1.00 98.03 111 A 1 
ATOM   880  O  OD1 . ASP A 1 111 ? -8.415  5.147   2.839   1.00 97.33 111 A 1 
ATOM   881  O  OD2 . ASP A 1 111 ? -7.217  6.028   1.218   1.00 97.53 111 A 1 
ATOM   882  N  N   . VAL A 1 112 ? -13.082 6.940   1.779   1.00 96.90 112 A 1 
ATOM   883  C  CA  . VAL A 1 112 ? -14.258 7.773   1.576   1.00 96.67 112 A 1 
ATOM   884  C  C   . VAL A 1 112 ? -15.448 7.026   2.171   1.00 96.19 112 A 1 
ATOM   885  O  O   . VAL A 1 112 ? -15.388 5.809   2.366   1.00 95.53 112 A 1 
ATOM   886  C  CB  . VAL A 1 112 ? -14.510 8.044   0.068   1.00 96.46 112 A 1 
ATOM   887  C  CG1 . VAL A 1 112 ? -14.844 6.746   -0.661  1.00 95.48 112 A 1 
ATOM   888  C  CG2 . VAL A 1 112 ? -15.639 9.059   -0.113  1.00 95.55 112 A 1 
ATOM   889  N  N   . TYR A 1 113 ? -16.512 7.762   2.491   1.00 95.15 113 A 1 
ATOM   890  C  CA  . TYR A 1 113 ? -17.708 7.121   3.020   1.00 94.52 113 A 1 
ATOM   891  C  C   . TYR A 1 113 ? -18.918 7.536   2.197   1.00 93.99 113 A 1 
ATOM   892  O  O   . TYR A 1 113 ? -19.160 8.731   2.014   1.00 91.69 113 A 1 
ATOM   893  C  CB  . TYR A 1 113 ? -17.936 7.513   4.482   1.00 93.71 113 A 1 
ATOM   894  C  CG  . TYR A 1 113 ? -19.139 6.828   5.078   1.00 93.00 113 A 1 
ATOM   895  C  CD1 . TYR A 1 113 ? -19.067 5.515   5.553   1.00 91.38 113 A 1 
ATOM   896  C  CD2 . TYR A 1 113 ? -20.386 7.466   5.117   1.00 90.99 113 A 1 
ATOM   897  C  CE1 . TYR A 1 113 ? -20.175 4.861   6.050   1.00 89.15 113 A 1 
ATOM   898  C  CE2 . TYR A 1 113 ? -21.507 6.815   5.610   1.00 89.25 113 A 1 
ATOM   899  C  CZ  . TYR A 1 113 ? -21.396 5.518   6.081   1.00 88.96 113 A 1 
ATOM   900  O  OH  . TYR A 1 113 ? -22.502 4.868   6.574   1.00 86.49 113 A 1 
ATOM   901  N  N   . PRO A 1 114 ? -19.694 6.576   1.714   1.00 93.77 114 A 1 
ATOM   902  C  CA  . PRO A 1 114 ? -19.463 5.134   1.775   1.00 93.66 114 A 1 
ATOM   903  C  C   . PRO A 1 114 ? -18.252 4.725   0.944   1.00 94.37 114 A 1 
ATOM   904  O  O   . PRO A 1 114 ? -17.859 5.441   0.028   1.00 93.66 114 A 1 
ATOM   905  C  CB  . PRO A 1 114 ? -20.745 4.535   1.195   1.00 92.03 114 A 1 
ATOM   906  C  CG  . PRO A 1 114 ? -21.778 5.600   1.381   1.00 89.77 114 A 1 
ATOM   907  C  CD  . PRO A 1 114 ? -21.016 6.868   1.127   1.00 91.87 114 A 1 
ATOM   908  N  N   . ALA A 1 115 ? -17.688 3.583   1.262   1.00 94.51 115 A 1 
ATOM   909  C  CA  . ALA A 1 115 ? -16.515 3.093   0.549   1.00 95.04 115 A 1 
ATOM   910  C  C   . ALA A 1 115 ? -16.778 2.985   -0.950  1.00 95.61 115 A 1 
ATOM   911  O  O   . ALA A 1 115 ? -17.888 2.661   -1.375  1.00 94.88 115 A 1 
ATOM   912  C  CB  . ALA A 1 115 ? -16.087 1.740   1.099   1.00 94.34 115 A 1 
ATOM   913  N  N   . ASN A 1 116 ? -15.755 3.280   -1.756  1.00 95.91 116 A 1 
ATOM   914  C  CA  . ASN A 1 116 ? -15.801 3.205   -3.213  1.00 96.21 116 A 1 
ATOM   915  C  C   . ASN A 1 116 ? -16.560 4.320   -3.920  1.00 96.41 116 A 1 
ATOM   916  O  O   . ASN A 1 116 ? -16.355 4.544   -5.112  1.00 95.66 116 A 1 
ATOM   917  C  CB  . ASN A 1 116 ? -16.381 1.861   -3.679  1.00 96.06 116 A 1 
ATOM   918  C  CG  . ASN A 1 116 ? -15.714 0.674   -3.015  1.00 95.86 116 A 1 
ATOM   919  O  OD1 . ASN A 1 116 ? -14.509 0.647   -2.820  1.00 92.54 116 A 1 
ATOM   920  N  ND2 . ASN A 1 116 ? -16.515 -0.335  -2.671  1.00 92.29 116 A 1 
ATOM   921  N  N   . GLN A 1 117 ? -17.408 5.024   -3.206  1.00 95.96 117 A 1 
ATOM   922  C  CA  . GLN A 1 117 ? -18.233 6.069   -3.811  1.00 95.50 117 A 1 
ATOM   923  C  C   . GLN A 1 117 ? -17.519 7.423   -3.793  1.00 95.08 117 A 1 
ATOM   924  O  O   . GLN A 1 117 ? -17.803 8.290   -2.971  1.00 92.97 117 A 1 
ATOM   925  C  CB  . GLN A 1 117 ? -19.574 6.162   -3.085  1.00 94.94 117 A 1 
ATOM   926  C  CG  . GLN A 1 117 ? -20.248 4.801   -2.855  1.00 94.04 117 A 1 
ATOM   927  C  CD  . GLN A 1 117 ? -20.271 3.935   -4.092  1.00 93.93 117 A 1 
ATOM   928  O  OE1 . GLN A 1 117 ? -20.655 4.381   -5.180  1.00 89.42 117 A 1 
ATOM   929  N  NE2 . GLN A 1 117 ? -19.857 2.685   -3.952  1.00 88.26 117 A 1 
ATOM   930  N  N   . MET A 1 118 ? -16.590 7.592   -4.728  1.00 94.78 118 A 1 
ATOM   931  C  CA  . MET A 1 118 ? -15.760 8.783   -4.773  1.00 94.28 118 A 1 
ATOM   932  C  C   . MET A 1 118 ? -15.865 9.543   -6.096  1.00 93.27 118 A 1 
ATOM   933  O  O   . MET A 1 118 ? -15.350 9.086   -7.106  1.00 86.44 118 A 1 
ATOM   934  C  CB  . MET A 1 118 ? -14.311 8.389   -4.517  1.00 92.27 118 A 1 
ATOM   935  C  CG  . MET A 1 118 ? -13.344 9.540   -4.385  1.00 87.37 118 A 1 
ATOM   936  S  SD  . MET A 1 118 ? -11.634 8.986   -4.156  1.00 89.30 118 A 1 
ATOM   937  C  CE  . MET A 1 118 ? -11.715 8.277   -2.517  1.00 84.90 118 A 1 
ATOM   938  N  N   . ALA A 1 119 ? -16.537 10.685  -6.062  1.00 90.97 119 A 1 
ATOM   939  C  CA  . ALA A 1 119 ? -16.654 11.560  -7.225  1.00 89.61 119 A 1 
ATOM   940  C  C   . ALA A 1 119 ? -17.534 12.766  -6.897  1.00 88.96 119 A 1 
ATOM   941  O  O   . ALA A 1 119 ? -17.324 13.438  -5.891  1.00 81.84 119 A 1 
ATOM   942  C  CB  . ALA A 1 119 ? -17.200 10.805  -8.429  1.00 84.90 119 A 1 
ATOM   943  N  N   . ILE A 1 120 ? -18.517 13.024  -7.749  1.00 83.43 120 A 1 
ATOM   944  C  CA  . ILE A 1 120 ? -19.386 14.193  -7.603  1.00 80.39 120 A 1 
ATOM   945  C  C   . ILE A 1 120 ? -20.070 14.333  -6.248  1.00 81.09 120 A 1 
ATOM   946  O  O   . ILE A 1 120 ? -20.031 15.402  -5.638  1.00 75.30 120 A 1 
ATOM   947  C  CB  . ILE A 1 120 ? -20.469 14.213  -8.702  1.00 74.80 120 A 1 
ATOM   948  C  CG1 . ILE A 1 120 ? -19.820 14.167  -10.089 1.00 66.85 120 A 1 
ATOM   949  C  CG2 . ILE A 1 120 ? -21.335 15.463  -8.568  1.00 65.50 120 A 1 
ATOM   950  C  CD1 . ILE A 1 120 ? -18.867 15.315  -10.365 1.00 60.35 120 A 1 
ATOM   951  N  N   . ASN A 1 121 ? -20.692 13.268  -5.774  1.00 80.80 121 A 1 
ATOM   952  C  CA  . ASN A 1 121 ? -21.419 13.319  -4.506  1.00 78.24 121 A 1 
ATOM   953  C  C   . ASN A 1 121 ? -20.514 13.276  -3.278  1.00 79.78 121 A 1 
ATOM   954  O  O   . ASN A 1 121 ? -20.992 13.366  -2.153  1.00 74.75 121 A 1 
ATOM   955  C  CB  . ASN A 1 121 ? -22.438 12.183  -4.427  1.00 74.37 121 A 1 
ATOM   956  C  CG  . ASN A 1 121 ? -23.498 12.267  -5.505  1.00 67.58 121 A 1 
ATOM   957  O  OD1 . ASN A 1 121 ? -23.802 13.345  -6.015  1.00 61.93 121 A 1 
ATOM   958  N  ND2 . ASN A 1 121 ? -24.074 11.125  -5.863  1.00 60.74 121 A 1 
ATOM   959  N  N   . SER A 1 122 ? -19.219 13.142  -3.497  1.00 83.17 122 A 1 
ATOM   960  C  CA  . SER A 1 122 ? -18.289 13.046  -2.384  1.00 81.57 122 A 1 
ATOM   961  C  C   . SER A 1 122 ? -17.031 13.897  -2.560  1.00 84.74 122 A 1 
ATOM   962  O  O   . SER A 1 122 ? -15.963 13.558  -2.052  1.00 80.73 122 A 1 
ATOM   963  C  CB  . SER A 1 122 ? -17.893 11.580  -2.166  1.00 75.14 122 A 1 
ATOM   964  O  OG  . SER A 1 122 ? -17.376 11.022  -3.354  1.00 70.06 122 A 1 
ATOM   965  N  N   . GLN A 1 123 ? -17.155 15.014  -3.279  1.00 88.43 123 A 1 
ATOM   966  C  CA  . GLN A 1 123 ? -15.998 15.878  -3.495  1.00 90.28 123 A 1 
ATOM   967  C  C   . GLN A 1 123 ? -15.479 16.482  -2.194  1.00 93.03 123 A 1 
ATOM   968  O  O   . GLN A 1 123 ? -14.366 17.007  -2.145  1.00 91.60 123 A 1 
ATOM   969  C  CB  . GLN A 1 123 ? -16.326 16.981  -4.498  1.00 86.93 123 A 1 
ATOM   970  C  CG  . GLN A 1 123 ? -16.264 16.507  -5.942  1.00 80.02 123 A 1 
ATOM   971  C  CD  . GLN A 1 123 ? -16.417 17.636  -6.941  1.00 76.73 123 A 1 
ATOM   972  O  OE1 . GLN A 1 123 ? -17.489 18.223  -7.064  1.00 70.97 123 A 1 
ATOM   973  N  NE2 . GLN A 1 123 ? -15.340 17.948  -7.650  1.00 67.50 123 A 1 
ATOM   974  N  N   . TRP A 1 124 ? -16.294 16.395  -1.144  1.00 94.51 124 A 1 
ATOM   975  C  CA  . TRP A 1 124 ? -15.870 16.872  0.160   1.00 95.47 124 A 1 
ATOM   976  C  C   . TRP A 1 124 ? -14.596 16.146  0.604   1.00 96.63 124 A 1 
ATOM   977  O  O   . TRP A 1 124 ? -13.777 16.708  1.331   1.00 96.15 124 A 1 
ATOM   978  C  CB  . TRP A 1 124 ? -16.969 16.655  1.206   1.00 94.13 124 A 1 
ATOM   979  C  CG  . TRP A 1 124 ? -17.360 15.216  1.369   1.00 91.49 124 A 1 
ATOM   980  C  CD1 . TRP A 1 124 ? -18.381 14.571  0.739   1.00 87.48 124 A 1 
ATOM   981  C  CD2 . TRP A 1 124 ? -16.720 14.233  2.198   1.00 91.39 124 A 1 
ATOM   982  N  NE1 . TRP A 1 124 ? -18.418 13.248  1.117   1.00 84.49 124 A 1 
ATOM   983  C  CE2 . TRP A 1 124 ? -17.403 13.012  2.007   1.00 88.48 124 A 1 
ATOM   984  C  CE3 . TRP A 1 124 ? -15.638 14.273  3.088   1.00 85.56 124 A 1 
ATOM   985  C  CZ2 . TRP A 1 124 ? -17.031 11.835  2.667   1.00 85.51 124 A 1 
ATOM   986  C  CZ3 . TRP A 1 124 ? -15.264 13.097  3.740   1.00 85.20 124 A 1 
ATOM   987  C  CH2 . TRP A 1 124 ? -15.958 11.900  3.529   1.00 84.30 124 A 1 
ATOM   988  N  N   . ILE A 1 125 ? -14.437 14.907  0.175   1.00 96.64 125 A 1 
ATOM   989  C  CA  . ILE A 1 125 ? -13.276 14.127  0.576   1.00 97.21 125 A 1 
ATOM   990  C  C   . ILE A 1 125 ? -11.988 14.682  -0.033  1.00 97.96 125 A 1 
ATOM   991  O  O   . ILE A 1 125 ? -10.926 14.623  0.582   1.00 97.92 125 A 1 
ATOM   992  C  CB  . ILE A 1 125 ? -13.424 12.622  0.208   1.00 96.35 125 A 1 
ATOM   993  C  CG1 . ILE A 1 125 ? -12.382 11.796  0.969   1.00 93.33 125 A 1 
ATOM   994  C  CG2 . ILE A 1 125 ? -13.272 12.395  -1.298  1.00 93.01 125 A 1 
ATOM   995  C  CD1 . ILE A 1 125 ? -12.505 11.881  2.472   1.00 88.64 125 A 1 
ATOM   996  N  N   . PHE A 1 126 ? -12.080 15.224  -1.253  1.00 97.42 126 A 1 
ATOM   997  C  CA  . PHE A 1 126 ? -10.909 15.788  -1.901  1.00 97.77 126 A 1 
ATOM   998  C  C   . PHE A 1 126 ? -10.499 17.068  -1.183  1.00 98.04 126 A 1 
ATOM   999  O  O   . PHE A 1 126 ? -9.307  17.323  -0.976  1.00 97.92 126 A 1 
ATOM   1000 C  CB  . PHE A 1 126 ? -11.193 16.082  -3.377  1.00 97.62 126 A 1 
ATOM   1001 C  CG  . PHE A 1 126 ? -11.698 14.897  -4.147  1.00 97.57 126 A 1 
ATOM   1002 C  CD1 . PHE A 1 126 ? -11.110 13.640  -4.002  1.00 96.65 126 A 1 
ATOM   1003 C  CD2 . PHE A 1 126 ? -12.766 15.031  -5.037  1.00 96.50 126 A 1 
ATOM   1004 C  CE1 . PHE A 1 126 ? -11.585 12.543  -4.710  1.00 95.92 126 A 1 
ATOM   1005 C  CE2 . PHE A 1 126 ? -13.236 13.943  -5.752  1.00 95.83 126 A 1 
ATOM   1006 C  CZ  . PHE A 1 126 ? -12.651 12.695  -5.591  1.00 96.26 126 A 1 
ATOM   1007 N  N   . GLN A 1 127 ? -11.481 17.869  -0.798  1.00 97.64 127 A 1 
ATOM   1008 C  CA  . GLN A 1 127 ? -11.231 19.109  -0.068  1.00 97.67 127 A 1 
ATOM   1009 C  C   . GLN A 1 127 ? -10.602 18.787  1.283   1.00 98.14 127 A 1 
ATOM   1010 O  O   . GLN A 1 127 ? -9.588  19.380  1.661   1.00 98.04 127 A 1 
ATOM   1011 C  CB  . GLN A 1 127 ? -12.552 19.863  0.134   1.00 96.86 127 A 1 
ATOM   1012 C  CG  . GLN A 1 127 ? -12.452 21.142  0.968   1.00 89.53 127 A 1 
ATOM   1013 C  CD  . GLN A 1 127 ? -11.822 22.292  0.201   1.00 82.45 127 A 1 
ATOM   1014 O  OE1 . GLN A 1 127 ? -11.911 22.359  -1.024  1.00 74.54 127 A 1 
ATOM   1015 N  NE2 . GLN A 1 127 ? -11.212 23.219  0.924   1.00 69.98 127 A 1 
ATOM   1016 N  N   . PHE A 1 128 ? -11.210 17.851  1.997   1.00 97.89 128 A 1 
ATOM   1017 C  CA  . PHE A 1 128 ? -10.724 17.469  3.315   1.00 98.19 128 A 1 
ATOM   1018 C  C   . PHE A 1 128 ? -9.320  16.874  3.265   1.00 98.47 128 A 1 
ATOM   1019 O  O   . PHE A 1 128 ? -8.430  17.287  4.016   1.00 98.35 128 A 1 
ATOM   1020 C  CB  . PHE A 1 128 ? -11.678 16.462  3.961   1.00 98.11 128 A 1 
ATOM   1021 C  CG  . PHE A 1 128 ? -11.257 16.026  5.348   1.00 98.18 128 A 1 
ATOM   1022 C  CD1 . PHE A 1 128 ? -11.515 16.827  6.446   1.00 97.82 128 A 1 
ATOM   1023 C  CD2 . PHE A 1 128 ? -10.579 14.831  5.529   1.00 97.82 128 A 1 
ATOM   1024 C  CE1 . PHE A 1 128 ? -11.105 16.447  7.714   1.00 97.42 128 A 1 
ATOM   1025 C  CE2 . PHE A 1 128 ? -10.161 14.440  6.803   1.00 97.48 128 A 1 
ATOM   1026 C  CZ  . PHE A 1 128 ? -10.431 15.251  7.901   1.00 97.58 128 A 1 
ATOM   1027 N  N   . ALA A 1 129 ? -9.112  15.904  2.387   1.00 98.48 129 A 1 
ATOM   1028 C  CA  . ALA A 1 129 ? -7.819  15.251  2.272   1.00 98.53 129 A 1 
ATOM   1029 C  C   . ALA A 1 129 ? -6.725  16.218  1.818   1.00 98.76 129 A 1 
ATOM   1030 O  O   . ALA A 1 129 ? -5.600  16.153  2.298   1.00 98.68 129 A 1 
ATOM   1031 C  CB  . ALA A 1 129 ? -7.907  14.062  1.318   1.00 98.44 129 A 1 
ATOM   1032 N  N   . ALA A 1 130 ? -7.062  17.116  0.899   1.00 98.51 130 A 1 
ATOM   1033 C  CA  . ALA A 1 130 ? -6.099  18.093  0.414   1.00 98.67 130 A 1 
ATOM   1034 C  C   . ALA A 1 130 ? -5.628  18.976  1.565   1.00 98.74 130 A 1 
ATOM   1035 O  O   . ALA A 1 130 ? -4.449  19.329  1.646   1.00 98.63 130 A 1 
ATOM   1036 C  CB  . ALA A 1 130 ? -6.709  18.950  -0.692  1.00 98.43 130 A 1 
ATOM   1037 N  N   . GLU A 1 131 ? -6.552  19.346  2.448   1.00 98.77 131 A 1 
ATOM   1038 C  CA  . GLU A 1 131 ? -6.218  20.181  3.596   1.00 98.67 131 A 1 
ATOM   1039 C  C   . GLU A 1 131 ? -5.297  19.429  4.557   1.00 98.76 131 A 1 
ATOM   1040 O  O   . GLU A 1 131 ? -4.376  20.009  5.131   1.00 98.56 131 A 1 
ATOM   1041 C  CB  . GLU A 1 131 ? -7.497  20.628  4.319   1.00 98.15 131 A 1 
ATOM   1042 C  CG  . GLU A 1 131 ? -8.351  21.579  3.491   1.00 87.51 131 A 1 
ATOM   1043 C  CD  . GLU A 1 131 ? -9.693  21.906  4.150   1.00 79.92 131 A 1 
ATOM   1044 O  OE1 . GLU A 1 131 ? -10.049 21.239  5.139   1.00 74.16 131 A 1 
ATOM   1045 O  OE2 . GLU A 1 131 ? -10.376 22.828  3.660   1.00 75.21 131 A 1 
ATOM   1046 N  N   . GLN A 1 132 ? -5.542  18.135  4.724   1.00 98.84 132 A 1 
ATOM   1047 C  CA  . GLN A 1 132 ? -4.711  17.325  5.609   1.00 98.88 132 A 1 
ATOM   1048 C  C   . GLN A 1 132 ? -3.334  17.076  4.990   1.00 98.83 132 A 1 
ATOM   1049 O  O   . GLN A 1 132 ? -2.315  17.146  5.676   1.00 98.71 132 A 1 
ATOM   1050 C  CB  . GLN A 1 132 ? -5.391  15.991  5.918   1.00 98.74 132 A 1 
ATOM   1051 C  CG  . GLN A 1 132 ? -6.712  16.113  6.668   1.00 97.95 132 A 1 
ATOM   1052 C  CD  . GLN A 1 132 ? -6.576  16.899  7.953   1.00 97.18 132 A 1 
ATOM   1053 O  OE1 . GLN A 1 132 ? -5.672  16.654  8.746   1.00 90.44 132 A 1 
ATOM   1054 N  NE2 . GLN A 1 132 ? -7.467  17.855  8.166   1.00 88.81 132 A 1 
ATOM   1055 N  N   . PHE A 1 133 ? -3.304  16.788  3.686   1.00 98.86 133 A 1 
ATOM   1056 C  CA  . PHE A 1 133 ? -2.060  16.508  2.982   1.00 98.99 133 A 1 
ATOM   1057 C  C   . PHE A 1 133 ? -1.286  17.772  2.584   1.00 98.95 133 A 1 
ATOM   1058 O  O   . PHE A 1 133 ? -0.174  17.678  2.054   1.00 98.75 133 A 1 
ATOM   1059 C  CB  . PHE A 1 133 ? -2.324  15.696  1.702   1.00 98.87 133 A 1 
ATOM   1060 C  CG  . PHE A 1 133 ? -2.892  14.317  1.954   1.00 98.84 133 A 1 
ATOM   1061 C  CD1 . PHE A 1 133 ? -2.643  13.619  3.126   1.00 98.58 133 A 1 
ATOM   1062 C  CD2 . PHE A 1 133 ? -3.661  13.693  0.962   1.00 98.48 133 A 1 
ATOM   1063 C  CE1 . PHE A 1 133 ? -3.144  12.345  3.325   1.00 98.21 133 A 1 
ATOM   1064 C  CE2 . PHE A 1 133 ? -4.164  12.419  1.153   1.00 98.16 133 A 1 
ATOM   1065 C  CZ  . PHE A 1 133 ? -3.911  11.740  2.331   1.00 98.30 133 A 1 
ATOM   1066 N  N   . ALA A 1 134 ? -1.868  18.934  2.815   1.00 98.80 134 A 1 
ATOM   1067 C  CA  . ALA A 1 134 ? -1.272  20.212  2.420   1.00 98.82 134 A 1 
ATOM   1068 C  C   . ALA A 1 134 ? 0.227   20.363  2.720   1.00 98.86 134 A 1 
ATOM   1069 O  O   . ALA A 1 134 ? 0.965   20.880  1.877   1.00 98.55 134 A 1 
ATOM   1070 C  CB  . ALA A 1 134 ? -2.053  21.368  3.042   1.00 98.60 134 A 1 
ATOM   1071 N  N   . PRO A 1 135 ? 0.697   19.928  3.890   1.00 98.73 135 A 1 
ATOM   1072 C  CA  . PRO A 1 135 ? 2.126   20.065  4.193   1.00 98.66 135 A 1 
ATOM   1073 C  C   . PRO A 1 135 ? 3.042   19.365  3.190   1.00 98.67 135 A 1 
ATOM   1074 O  O   . PRO A 1 135 ? 4.218   19.720  3.063   1.00 98.22 135 A 1 
ATOM   1075 C  CB  . PRO A 1 135 ? 2.253   19.439  5.585   1.00 98.09 135 A 1 
ATOM   1076 C  CG  . PRO A 1 135 ? 0.908   19.689  6.190   1.00 96.46 135 A 1 
ATOM   1077 C  CD  . PRO A 1 135 ? -0.037  19.415  5.050   1.00 98.25 135 A 1 
ATOM   1078 N  N   . PHE A 1 136 ? 2.515   18.377  2.472   1.00 98.88 136 A 1 
ATOM   1079 C  CA  . PHE A 1 136 ? 3.301   17.628  1.498   1.00 98.86 136 A 1 
ATOM   1080 C  C   . PHE A 1 136 ? 3.127   18.132  0.070   1.00 98.82 136 A 1 
ATOM   1081 O  O   . PHE A 1 136 ? 3.890   17.753  -0.824  1.00 98.60 136 A 1 
ATOM   1082 C  CB  . PHE A 1 136 ? 2.906   16.146  1.517   1.00 98.86 136 A 1 
ATOM   1083 C  CG  . PHE A 1 136 ? 2.821   15.531  2.892   1.00 98.86 136 A 1 
ATOM   1084 C  CD1 . PHE A 1 136 ? 3.920   15.538  3.736   1.00 98.66 136 A 1 
ATOM   1085 C  CD2 . PHE A 1 136 ? 1.636   14.944  3.327   1.00 98.63 136 A 1 
ATOM   1086 C  CE1 . PHE A 1 136 ? 3.844   14.966  5.005   1.00 98.40 136 A 1 
ATOM   1087 C  CE2 . PHE A 1 136 ? 1.564   14.370  4.582   1.00 98.39 136 A 1 
ATOM   1088 C  CZ  . PHE A 1 136 ? 2.661   14.374  5.425   1.00 98.49 136 A 1 
ATOM   1089 N  N   . LEU A 1 137 ? 2.142   18.961  -0.156  1.00 98.80 137 A 1 
ATOM   1090 C  CA  . LEU A 1 137 ? 1.783   19.383  -1.510  1.00 98.88 137 A 1 
ATOM   1091 C  C   . LEU A 1 137 ? 2.115   20.828  -1.861  1.00 98.75 137 A 1 
ATOM   1092 O  O   . LEU A 1 137 ? 2.124   21.706  -1.006  1.00 98.46 137 A 1 
ATOM   1093 C  CB  . LEU A 1 137 ? 0.283   19.164  -1.726  1.00 98.82 137 A 1 
ATOM   1094 C  CG  . LEU A 1 137 ? -0.270  17.775  -1.414  1.00 98.64 137 A 1 
ATOM   1095 C  CD1 . LEU A 1 137 ? -1.793  17.788  -1.552  1.00 98.40 137 A 1 
ATOM   1096 C  CD2 . LEU A 1 137 ? 0.346   16.748  -2.346  1.00 98.27 137 A 1 
ATOM   1097 N  N   . SER A 1 138 ? 2.381   21.055  -3.153  1.00 98.71 138 A 1 
ATOM   1098 C  CA  . SER A 1 138 ? 2.601   22.402  -3.655  1.00 98.68 138 A 1 
ATOM   1099 C  C   . SER A 1 138 ? 1.218   23.042  -3.765  1.00 98.79 138 A 1 
ATOM   1100 O  O   . SER A 1 138 ? 0.199   22.346  -3.730  1.00 98.51 138 A 1 
ATOM   1101 C  CB  . SER A 1 138 ? 3.259   22.360  -5.032  1.00 98.35 138 A 1 
ATOM   1102 O  OG  . SER A 1 138 ? 2.402   21.753  -5.985  1.00 97.25 138 A 1 
ATOM   1103 N  N   . GLN A 1 139 ? 1.171   24.358  -3.925  1.00 98.65 139 A 1 
ATOM   1104 C  CA  . GLN A 1 139 ? -0.106  25.050  -4.021  1.00 98.57 139 A 1 
ATOM   1105 C  C   . GLN A 1 139 ? -0.936  24.538  -5.204  1.00 98.52 139 A 1 
ATOM   1106 O  O   . GLN A 1 139 ? -2.138  24.326  -5.082  1.00 98.26 139 A 1 
ATOM   1107 C  CB  . GLN A 1 139 ? 0.110   26.554  -4.161  1.00 98.22 139 A 1 
ATOM   1108 C  CG  . GLN A 1 139 ? -1.181  27.379  -4.201  1.00 91.23 139 A 1 
ATOM   1109 C  CD  . GLN A 1 139 ? -2.044  27.156  -2.976  1.00 86.87 139 A 1 
ATOM   1110 O  OE1 . GLN A 1 139 ? -1.546  27.081  -1.851  1.00 80.81 139 A 1 
ATOM   1111 N  NE2 . GLN A 1 139 ? -3.351  27.054  -3.185  1.00 77.67 139 A 1 
ATOM   1112 N  N   . ASN A 1 140 ? -0.277  24.349  -6.359  1.00 98.51 140 A 1 
ATOM   1113 C  CA  . ASN A 1 140 ? -0.984  23.853  -7.529  1.00 98.37 140 A 1 
ATOM   1114 C  C   . ASN A 1 140 ? -1.512  22.442  -7.303  1.00 98.64 140 A 1 
ATOM   1115 O  O   . ASN A 1 140 ? -2.615  22.100  -7.737  1.00 98.34 140 A 1 
ATOM   1116 C  CB  . ASN A 1 140 ? -0.075  23.870  -8.767  1.00 97.59 140 A 1 
ATOM   1117 C  CG  . ASN A 1 140 ? 0.183   25.279  -9.273  1.00 85.42 140 A 1 
ATOM   1118 O  OD1 . ASN A 1 140 ? -0.552  26.214  -8.958  1.00 74.42 140 A 1 
ATOM   1119 N  ND2 . ASN A 1 140 ? 1.224   25.429  -10.086 1.00 75.21 140 A 1 
ATOM   1120 N  N   . ALA A 1 141 ? -0.733  21.618  -6.609  1.00 98.78 141 A 1 
ATOM   1121 C  CA  . ALA A 1 141 ? -1.142  20.254  -6.314  1.00 98.80 141 A 1 
ATOM   1122 C  C   . ALA A 1 141 ? -2.363  20.248  -5.393  1.00 98.80 141 A 1 
ATOM   1123 O  O   . ALA A 1 141 ? -3.267  19.432  -5.554  1.00 98.76 141 A 1 
ATOM   1124 C  CB  . ALA A 1 141 ? 0.011   19.478  -5.679  1.00 98.85 141 A 1 
ATOM   1125 N  N   . ILE A 1 142 ? -2.370  21.158  -4.437  1.00 98.79 142 A 1 
ATOM   1126 C  CA  . ILE A 1 142 ? -3.489  21.264  -3.506  1.00 98.74 142 A 1 
ATOM   1127 C  C   . ILE A 1 142 ? -4.787  21.585  -4.250  1.00 98.59 142 A 1 
ATOM   1128 O  O   . ILE A 1 142 ? -5.816  20.949  -4.026  1.00 98.30 142 A 1 
ATOM   1129 C  CB  . ILE A 1 142 ? -3.232  22.354  -2.438  1.00 98.69 142 A 1 
ATOM   1130 C  CG1 . ILE A 1 142 ? -2.114  21.902  -1.494  1.00 98.18 142 A 1 
ATOM   1131 C  CG2 . ILE A 1 142 ? -4.508  22.653  -1.647  1.00 98.21 142 A 1 
ATOM   1132 C  CD1 . ILE A 1 142 ? -1.659  22.970  -0.509  1.00 96.65 142 A 1 
ATOM   1133 N  N   . GLU A 1 143 ? -4.732  22.573  -5.139  1.00 98.47 143 A 1 
ATOM   1134 C  CA  . GLU A 1 143 ? -5.914  22.968  -5.896  1.00 98.23 143 A 1 
ATOM   1135 C  C   . GLU A 1 143 ? -6.410  21.839  -6.805  1.00 98.10 143 A 1 
ATOM   1136 O  O   . GLU A 1 143 ? -7.614  21.616  -6.927  1.00 97.73 143 A 1 
ATOM   1137 C  CB  . GLU A 1 143 ? -5.626  24.224  -6.717  1.00 98.08 143 A 1 
ATOM   1138 C  CG  . GLU A 1 143 ? -5.375  25.465  -5.875  1.00 93.18 143 A 1 
ATOM   1139 C  CD  . GLU A 1 143 ? -6.515  25.745  -4.897  1.00 87.73 143 A 1 
ATOM   1140 O  OE1 . GLU A 1 143 ? -7.691  25.671  -5.318  1.00 80.32 143 A 1 
ATOM   1141 O  OE2 . GLU A 1 143 ? -6.231  26.022  -3.716  1.00 82.67 143 A 1 
ATOM   1142 N  N   . SER A 1 144 ? -5.476  21.133  -7.417  1.00 98.16 144 A 1 
ATOM   1143 C  CA  . SER A 1 144 ? -5.839  20.030  -8.295  1.00 98.28 144 A 1 
ATOM   1144 C  C   . SER A 1 144 ? -6.453  18.886  -7.477  1.00 98.14 144 A 1 
ATOM   1145 O  O   . SER A 1 144 ? -7.462  18.290  -7.874  1.00 97.84 144 A 1 
ATOM   1146 C  CB  . SER A 1 144 ? -4.607  19.533  -9.055  1.00 98.25 144 A 1 
ATOM   1147 O  OG  . SER A 1 144 ? -4.965  18.563  -10.026 1.00 93.53 144 A 1 
ATOM   1148 N  N   . PHE A 1 145 ? -5.857  18.611  -6.335  1.00 98.48 145 A 1 
ATOM   1149 C  CA  . PHE A 1 145 ? -6.336  17.551  -5.451  1.00 98.49 145 A 1 
ATOM   1150 C  C   . PHE A 1 145 ? -7.771  17.851  -4.999  1.00 98.19 145 A 1 
ATOM   1151 O  O   . PHE A 1 145 ? -8.618  16.959  -4.966  1.00 97.87 145 A 1 
ATOM   1152 C  CB  . PHE A 1 145 ? -5.416  17.413  -4.243  1.00 98.47 145 A 1 
ATOM   1153 C  CG  . PHE A 1 145 ? -5.559  16.104  -3.502  1.00 98.56 145 A 1 
ATOM   1154 C  CD1 . PHE A 1 145 ? -6.723  15.803  -2.804  1.00 98.26 145 A 1 
ATOM   1155 C  CD2 . PHE A 1 145 ? -4.526  15.172  -3.495  1.00 98.20 145 A 1 
ATOM   1156 C  CE1 . PHE A 1 145 ? -6.867  14.591  -2.126  1.00 97.89 145 A 1 
ATOM   1157 C  CE2 . PHE A 1 145 ? -4.657  13.965  -2.817  1.00 97.92 145 A 1 
ATOM   1158 C  CZ  . PHE A 1 145 ? -5.828  13.676  -2.138  1.00 98.19 145 A 1 
ATOM   1159 N  N   . LYS A 1 146 ? -8.016  19.105  -4.655  1.00 98.07 146 A 1 
ATOM   1160 C  CA  . LYS A 1 146 ? -9.348  19.507  -4.195  1.00 97.60 146 A 1 
ATOM   1161 C  C   . LYS A 1 146 ? -10.412 19.263  -5.256  1.00 97.19 146 A 1 
ATOM   1162 O  O   . LYS A 1 146 ? -11.575 19.008  -4.930  1.00 96.68 146 A 1 
ATOM   1163 C  CB  . LYS A 1 146 ? -9.356  20.991  -3.805  1.00 97.63 146 A 1 
ATOM   1164 C  CG  . LYS A 1 146 ? -8.643  21.295  -2.493  1.00 96.25 146 A 1 
ATOM   1165 C  CD  . LYS A 1 146 ? -8.717  22.772  -2.158  1.00 94.20 146 A 1 
ATOM   1166 C  CE  . LYS A 1 146 ? -8.071  23.066  -0.819  1.00 89.08 146 A 1 
ATOM   1167 N  NZ  . LYS A 1 146 ? -8.108  24.526  -0.489  1.00 83.73 146 A 1 
ATOM   1168 N  N   . HIS A 1 147 ? -10.015 19.337  -6.520  1.00 97.14 147 A 1 
ATOM   1169 C  CA  . HIS A 1 147 ? -10.958 19.130  -7.613  1.00 96.93 147 A 1 
ATOM   1170 C  C   . HIS A 1 147 ? -11.349 17.665  -7.780  1.00 96.99 147 A 1 
ATOM   1171 O  O   . HIS A 1 147 ? -12.533 17.340  -7.853  1.00 96.19 147 A 1 
ATOM   1172 C  CB  . HIS A 1 147 ? -10.370 19.653  -8.928  1.00 96.49 147 A 1 
ATOM   1173 C  CG  . HIS A 1 147 ? -11.262 19.414  -10.110 1.00 93.48 147 A 1 
ATOM   1174 N  ND1 . HIS A 1 147 ? -12.456 20.077  -10.282 1.00 84.01 147 A 1 
ATOM   1175 C  CD2 . HIS A 1 147 ? -11.144 18.579  -11.169 1.00 84.47 147 A 1 
ATOM   1176 C  CE1 . HIS A 1 147 ? -13.039 19.652  -11.391 1.00 85.17 147 A 1 
ATOM   1177 N  NE2 . HIS A 1 147 ? -12.259 18.740  -11.950 1.00 86.59 147 A 1 
ATOM   1178 N  N   . GLY A 1 148 ? -10.353 16.774  -7.837  1.00 97.41 148 A 1 
ATOM   1179 C  CA  . GLY A 1 148 ? -10.650 15.373  -8.081  1.00 97.43 148 A 1 
ATOM   1180 C  C   . GLY A 1 148 ? -9.724  14.340  -7.462  1.00 97.84 148 A 1 
ATOM   1181 O  O   . GLY A 1 148 ? -9.831  13.150  -7.768  1.00 97.68 148 A 1 
ATOM   1182 N  N   . GLY A 1 149 ? -8.812  14.784  -6.603  1.00 98.01 149 A 1 
ATOM   1183 C  CA  . GLY A 1 149 ? -7.895  13.854  -5.963  1.00 98.17 149 A 1 
ATOM   1184 C  C   . GLY A 1 149 ? -6.679  13.484  -6.791  1.00 98.45 149 A 1 
ATOM   1185 O  O   . GLY A 1 149 ? -5.919  12.587  -6.422  1.00 98.31 149 A 1 
ATOM   1186 N  N   . TYR A 1 150 ? -6.478  14.174  -7.906  1.00 98.43 150 A 1 
ATOM   1187 C  CA  . TYR A 1 150 ? -5.322  13.937  -8.767  1.00 98.53 150 A 1 
ATOM   1188 C  C   . TYR A 1 150 ? -4.481  15.207  -8.866  1.00 98.64 150 A 1 
ATOM   1189 O  O   . TYR A 1 150 ? -5.003  16.311  -8.693  1.00 98.55 150 A 1 
ATOM   1190 C  CB  . TYR A 1 150 ? -5.761  13.461  -10.159 1.00 98.37 150 A 1 
ATOM   1191 C  CG  . TYR A 1 150 ? -6.740  14.367  -10.886 1.00 98.32 150 A 1 
ATOM   1192 C  CD1 . TYR A 1 150 ? -6.311  15.507  -11.559 1.00 97.92 150 A 1 
ATOM   1193 C  CD2 . TYR A 1 150 ? -8.096  14.055  -10.930 1.00 97.88 150 A 1 
ATOM   1194 C  CE1 . TYR A 1 150 ? -7.205  16.323  -12.247 1.00 97.54 150 A 1 
ATOM   1195 C  CE2 . TYR A 1 150 ? -9.006  14.864  -11.611 1.00 97.56 150 A 1 
ATOM   1196 C  CZ  . TYR A 1 150 ? -8.557  15.997  -12.273 1.00 97.63 150 A 1 
ATOM   1197 O  OH  . TYR A 1 150 ? -9.441  16.795  -12.959 1.00 96.91 150 A 1 
ATOM   1198 N  N   . TYR A 1 151 ? -3.196  15.050  -9.138  1.00 98.88 151 A 1 
ATOM   1199 C  CA  . TYR A 1 151 ? -2.291  16.196  -9.188  1.00 98.94 151 A 1 
ATOM   1200 C  C   . TYR A 1 151 ? -0.902  15.809  -9.684  1.00 98.97 151 A 1 
ATOM   1201 O  O   . TYR A 1 151 ? -0.631  14.632  -9.921  1.00 98.93 151 A 1 
ATOM   1202 C  CB  . TYR A 1 151 ? -2.155  16.811  -7.785  1.00 98.91 151 A 1 
ATOM   1203 C  CG  . TYR A 1 151 ? -1.501  15.879  -6.783  1.00 98.93 151 A 1 
ATOM   1204 C  CD1 . TYR A 1 151 ? -2.246  14.907  -6.101  1.00 98.88 151 A 1 
ATOM   1205 C  CD2 . TYR A 1 151 ? -0.136  15.948  -6.526  1.00 98.85 151 A 1 
ATOM   1206 C  CE1 . TYR A 1 151 ? -1.650  14.036  -5.187  1.00 98.83 151 A 1 
ATOM   1207 C  CE2 . TYR A 1 151 ? 0.479   15.083  -5.617  1.00 98.84 151 A 1 
ATOM   1208 C  CZ  . TYR A 1 151 ? -0.286  14.137  -4.949  1.00 98.90 151 A 1 
ATOM   1209 O  OH  . TYR A 1 151 ? 0.317   13.284  -4.049  1.00 98.83 151 A 1 
ATOM   1210 N  N   . THR A 1 152 ? -0.039  16.802  -9.829  1.00 98.95 152 A 1 
ATOM   1211 C  CA  . THR A 1 152 ? 1.343   16.572  -10.214 1.00 98.90 152 A 1 
ATOM   1212 C  C   . THR A 1 152 ? 2.250   17.431  -9.344  1.00 98.93 152 A 1 
ATOM   1213 O  O   . THR A 1 152 ? 1.835   18.486  -8.847  1.00 98.74 152 A 1 
ATOM   1214 C  CB  . THR A 1 152 ? 1.640   16.943  -11.690 1.00 98.74 152 A 1 
ATOM   1215 O  OG1 . THR A 1 152 ? 1.546   18.363  -11.864 1.00 96.71 152 A 1 
ATOM   1216 C  CG2 . THR A 1 152 ? 0.650   16.258  -12.623 1.00 97.13 152 A 1 
ATOM   1217 N  N   . MET A 1 153 ? 3.484   16.979  -9.164  1.00 98.85 153 A 1 
ATOM   1218 C  CA  . MET A 1 153 ? 4.495   17.726  -8.426  1.00 98.84 153 A 1 
ATOM   1219 C  C   . MET A 1 153 ? 5.860   17.327  -8.975  1.00 98.82 153 A 1 
ATOM   1220 O  O   . MET A 1 153 ? 6.111   16.147  -9.205  1.00 98.64 153 A 1 
ATOM   1221 C  CB  . MET A 1 153 ? 4.479   17.412  -6.925  1.00 98.25 153 A 1 
ATOM   1222 C  CG  . MET A 1 153 ? 3.297   17.972  -6.157  1.00 93.94 153 A 1 
ATOM   1223 S  SD  . MET A 1 153 ? 3.630   18.022  -4.374  1.00 96.02 153 A 1 
ATOM   1224 C  CE  . MET A 1 153 ? 3.897   16.293  -4.000  1.00 91.01 153 A 1 
ATOM   1225 N  N   . PRO A 1 154 ? 6.745   18.296  -9.183  1.00 98.74 154 A 1 
ATOM   1226 C  CA  . PRO A 1 154 ? 8.075   17.955  -9.675  1.00 98.55 154 A 1 
ATOM   1227 C  C   . PRO A 1 154 ? 8.913   17.368  -8.539  1.00 98.51 154 A 1 
ATOM   1228 O  O   . PRO A 1 154 ? 8.811   17.811  -7.395  1.00 98.20 154 A 1 
ATOM   1229 C  CB  . PRO A 1 154 ? 8.627   19.302  -10.143 1.00 97.93 154 A 1 
ATOM   1230 C  CG  . PRO A 1 154 ? 7.956   20.278  -9.221  1.00 95.07 154 A 1 
ATOM   1231 C  CD  . PRO A 1 154 ? 6.545   19.755  -9.094  1.00 98.04 154 A 1 
ATOM   1232 N  N   . PHE A 1 155 ? 9.727   16.370  -8.853  1.00 98.45 155 A 1 
ATOM   1233 C  CA  . PHE A 1 155 ? 10.614  15.803  -7.844  1.00 98.31 155 A 1 
ATOM   1234 C  C   . PHE A 1 155 ? 11.676  16.861  -7.533  1.00 98.17 155 A 1 
ATOM   1235 O  O   . PHE A 1 155 ? 12.115  17.580  -8.436  1.00 97.63 155 A 1 
ATOM   1236 C  CB  . PHE A 1 155 ? 11.279  14.526  -8.366  1.00 98.47 155 A 1 
ATOM   1237 C  CG  . PHE A 1 155 ? 10.420  13.298  -8.273  1.00 98.65 155 A 1 
ATOM   1238 C  CD1 . PHE A 1 155 ? 10.377  12.552  -7.101  1.00 98.46 155 A 1 
ATOM   1239 C  CD2 . PHE A 1 155 ? 9.644   12.895  -9.352  1.00 98.44 155 A 1 
ATOM   1240 C  CE1 . PHE A 1 155 ? 9.582   11.415  -7.008  1.00 98.31 155 A 1 
ATOM   1241 C  CE2 . PHE A 1 155 ? 8.842   11.765  -9.271  1.00 98.34 155 A 1 
ATOM   1242 C  CZ  . PHE A 1 155 ? 8.817   11.026  -8.094  1.00 98.51 155 A 1 
ATOM   1243 N  N   . PRO A 1 156 ? 12.106  16.971  -6.277  1.00 97.86 156 A 1 
ATOM   1244 C  CA  . PRO A 1 156 ? 13.120  17.950  -5.879  1.00 97.33 156 A 1 
ATOM   1245 C  C   . PRO A 1 156 ? 14.427  17.798  -6.655  1.00 97.08 156 A 1 
ATOM   1246 O  O   . PRO A 1 156 ? 14.897  16.690  -6.881  1.00 95.93 156 A 1 
ATOM   1247 C  CB  . PRO A 1 156 ? 13.319  17.657  -4.393  1.00 96.52 156 A 1 
ATOM   1248 C  CG  . PRO A 1 156 ? 11.993  17.119  -3.970  1.00 94.95 156 A 1 
ATOM   1249 C  CD  . PRO A 1 156 ? 11.585  16.229  -5.120  1.00 97.38 156 A 1 
ATOM   1250 N  N   . ALA A 1 157 ? 14.999  18.917  -7.052  1.00 94.80 157 A 1 
ATOM   1251 C  CA  . ALA A 1 157 ? 16.246  18.913  -7.808  1.00 93.54 157 A 1 
ATOM   1252 C  C   . ALA A 1 157 ? 17.421  18.333  -7.019  1.00 93.50 157 A 1 
ATOM   1253 O  O   . ALA A 1 157 ? 18.341  17.762  -7.608  1.00 90.53 157 A 1 
ATOM   1254 C  CB  . ALA A 1 157 ? 16.582  20.330  -8.270  1.00 91.24 157 A 1 
ATOM   1255 N  N   . HIS A 1 158 ? 17.380  18.460  -5.706  1.00 93.07 158 A 1 
ATOM   1256 C  CA  . HIS A 1 158 ? 18.473  17.970  -4.869  1.00 92.50 158 A 1 
ATOM   1257 C  C   . HIS A 1 158 ? 18.609  16.450  -4.860  1.00 93.60 158 A 1 
ATOM   1258 O  O   . HIS A 1 158 ? 19.536  15.911  -4.266  1.00 91.79 158 A 1 
ATOM   1259 C  CB  . HIS A 1 158 ? 18.329  18.499  -3.430  1.00 90.47 158 A 1 
ATOM   1260 C  CG  . HIS A 1 158 ? 17.144  17.945  -2.693  1.00 87.34 158 A 1 
ATOM   1261 N  ND1 . HIS A 1 158 ? 17.083  16.649  -2.235  1.00 77.32 158 A 1 
ATOM   1262 C  CD2 . HIS A 1 158 ? 15.982  18.521  -2.317  1.00 76.95 158 A 1 
ATOM   1263 C  CE1 . HIS A 1 158 ? 15.945  16.446  -1.627  1.00 76.00 158 A 1 
ATOM   1264 N  NE2 . HIS A 1 158 ? 15.251  17.570  -1.656  1.00 77.88 158 A 1 
ATOM   1265 N  N   . LEU A 1 159 ? 17.694  15.757  -5.526  1.00 95.82 159 A 1 
ATOM   1266 C  CA  . LEU A 1 159 ? 17.756  14.302  -5.605  1.00 95.87 159 A 1 
ATOM   1267 C  C   . LEU A 1 159 ? 18.746  13.828  -6.666  1.00 95.15 159 A 1 
ATOM   1268 O  O   . LEU A 1 159 ? 18.989  12.633  -6.816  1.00 92.08 159 A 1 
ATOM   1269 C  CB  . LEU A 1 159 ? 16.370  13.719  -5.902  1.00 95.79 159 A 1 
ATOM   1270 C  CG  . LEU A 1 159 ? 15.320  13.883  -4.793  1.00 96.09 159 A 1 
ATOM   1271 C  CD1 . LEU A 1 159 ? 13.971  13.373  -5.279  1.00 95.42 159 A 1 
ATOM   1272 C  CD2 . LEU A 1 159 ? 15.761  13.124  -3.549  1.00 95.39 159 A 1 
ATOM   1273 N  N   . GLY A 1 160 ? 19.310  14.766  -7.408  1.00 94.71 160 A 1 
ATOM   1274 C  CA  . GLY A 1 160 ? 20.293  14.413  -8.426  1.00 94.34 160 A 1 
ATOM   1275 C  C   . GLY A 1 160 ? 19.687  13.993  -9.747  1.00 95.14 160 A 1 
ATOM   1276 O  O   . GLY A 1 160 ? 20.278  13.220  -10.497 1.00 91.99 160 A 1 
ATOM   1277 N  N   . ILE A 1 161 ? 18.517  14.515  -10.046 1.00 95.72 161 A 1 
ATOM   1278 C  CA  . ILE A 1 161 ? 17.816  14.192  -11.286 1.00 95.79 161 A 1 
ATOM   1279 C  C   . ILE A 1 161 ? 18.428  14.957  -12.459 1.00 95.90 161 A 1 
ATOM   1280 O  O   . ILE A 1 161 ? 18.619  16.164  -12.378 1.00 94.04 161 A 1 
ATOM   1281 C  CB  . ILE A 1 161 ? 16.319  14.545  -11.166 1.00 93.28 161 A 1 
ATOM   1282 C  CG1 . ILE A 1 161 ? 15.705  13.807  -9.968  1.00 86.01 161 A 1 
ATOM   1283 C  CG2 . ILE A 1 161 ? 15.583  14.187  -12.449 1.00 84.10 161 A 1 
ATOM   1284 C  CD1 . ILE A 1 161 ? 14.316  14.291  -9.594  1.00 83.89 161 A 1 
ATOM   1285 N  N   . LYS A 1 162 ? 18.725  14.227  -13.536 1.00 95.66 162 A 1 
ATOM   1286 C  CA  . LYS A 1 162 ? 19.358  14.847  -14.704 1.00 95.66 162 A 1 
ATOM   1287 C  C   . LYS A 1 162 ? 18.364  15.241  -15.794 1.00 95.81 162 A 1 
ATOM   1288 O  O   . LYS A 1 162 ? 18.720  15.929  -16.751 1.00 92.90 162 A 1 
ATOM   1289 C  CB  . LYS A 1 162 ? 20.428  13.916  -15.272 1.00 94.39 162 A 1 
ATOM   1290 C  CG  . LYS A 1 162 ? 21.590  13.697  -14.328 1.00 91.29 162 A 1 
ATOM   1291 C  CD  . LYS A 1 162 ? 22.715  12.899  -14.981 1.00 82.56 162 A 1 
ATOM   1292 C  CE  . LYS A 1 162 ? 23.900  12.766  -14.047 1.00 76.37 162 A 1 
ATOM   1293 N  NZ  . LYS A 1 162 ? 25.035  12.035  -14.679 1.00 66.06 162 A 1 
ATOM   1294 N  N   . VAL A 1 163 ? 17.127  14.804  -15.649 1.00 95.72 163 A 1 
ATOM   1295 C  CA  . VAL A 1 163 ? 16.061  15.149  -16.577 1.00 96.09 163 A 1 
ATOM   1296 C  C   . VAL A 1 163 ? 14.866  15.551  -15.715 1.00 96.81 163 A 1 
ATOM   1297 O  O   . VAL A 1 163 ? 14.552  14.853  -14.751 1.00 95.68 163 A 1 
ATOM   1298 C  CB  . VAL A 1 163 ? 15.656  13.953  -17.471 1.00 93.72 163 A 1 
ATOM   1299 C  CG1 . VAL A 1 163 ? 14.453  14.319  -18.327 1.00 85.11 163 A 1 
ATOM   1300 C  CG2 . VAL A 1 163 ? 16.829  13.545  -18.351 1.00 85.76 163 A 1 
ATOM   1301 N  N   . PRO A 1 164 ? 14.188  16.657  -16.041 1.00 97.43 164 A 1 
ATOM   1302 C  CA  . PRO A 1 164 ? 13.044  17.082  -15.238 1.00 97.53 164 A 1 
ATOM   1303 C  C   . PRO A 1 164 ? 12.083  15.911  -15.028 1.00 97.99 164 A 1 
ATOM   1304 O  O   . PRO A 1 164 ? 11.548  15.363  -15.987 1.00 97.52 164 A 1 
ATOM   1305 C  CB  . PRO A 1 164 ? 12.420  18.192  -16.084 1.00 96.75 164 A 1 
ATOM   1306 C  CG  . PRO A 1 164 ? 13.604  18.798  -16.761 1.00 94.52 164 A 1 
ATOM   1307 C  CD  . PRO A 1 164 ? 14.440  17.599  -17.148 1.00 96.74 164 A 1 
ATOM   1308 N  N   . LEU A 1 165 ? 11.879  15.547  -13.767 1.00 98.27 165 A 1 
ATOM   1309 C  CA  . LEU A 1 165 ? 11.033  14.410  -13.432 1.00 98.45 165 A 1 
ATOM   1310 C  C   . LEU A 1 165 ? 9.866   14.844  -12.556 1.00 98.52 165 A 1 
ATOM   1311 O  O   . LEU A 1 165 ? 10.035  15.614  -11.616 1.00 98.41 165 A 1 
ATOM   1312 C  CB  . LEU A 1 165 ? 11.855  13.341  -12.713 1.00 98.36 165 A 1 
ATOM   1313 C  CG  . LEU A 1 165 ? 11.149  12.046  -12.327 1.00 98.02 165 A 1 
ATOM   1314 C  CD1 . LEU A 1 165 ? 10.712  11.305  -13.578 1.00 97.52 165 A 1 
ATOM   1315 C  CD2 . LEU A 1 165 ? 12.087  11.179  -11.495 1.00 97.53 165 A 1 
ATOM   1316 N  N   . ASN A 1 166 ? 8.686   14.337  -12.881 1.00 98.76 166 A 1 
ATOM   1317 C  CA  . ASN A 1 166 ? 7.479   14.703  -12.155 1.00 98.74 166 A 1 
ATOM   1318 C  C   . ASN A 1 166 ? 6.732   13.515  -11.584 1.00 98.87 166 A 1 
ATOM   1319 O  O   . ASN A 1 166 ? 6.711   12.437  -12.172 1.00 98.79 166 A 1 
ATOM   1320 C  CB  . ASN A 1 166 ? 6.530   15.469  -13.077 1.00 98.75 166 A 1 
ATOM   1321 C  CG  . ASN A 1 166 ? 7.145   16.732  -13.631 1.00 98.65 166 A 1 
ATOM   1322 O  OD1 . ASN A 1 166 ? 7.069   17.788  -13.004 1.00 94.63 166 A 1 
ATOM   1323 N  ND2 . ASN A 1 166 ? 7.755   16.634  -14.806 1.00 94.35 166 A 1 
ATOM   1324 N  N   . ALA A 1 167 ? 6.107   13.720  -10.428 1.00 98.89 167 A 1 
ATOM   1325 C  CA  . ALA A 1 167 ? 5.251   12.711  -9.832  1.00 98.95 167 A 1 
ATOM   1326 C  C   . ALA A 1 167 ? 3.849   13.063  -10.314 1.00 98.96 167 A 1 
ATOM   1327 O  O   . ALA A 1 167 ? 3.414   14.205  -10.185 1.00 98.90 167 A 1 
ATOM   1328 C  CB  . ALA A 1 167 ? 5.311   12.781  -8.305  1.00 98.85 167 A 1 
ATOM   1329 N  N   . VAL A 1 168 ? 3.163   12.094  -10.911 1.00 98.97 168 A 1 
ATOM   1330 C  CA  . VAL A 1 168 ? 1.810   12.305  -11.398 1.00 98.96 168 A 1 
ATOM   1331 C  C   . VAL A 1 168 ? 0.884   11.327  -10.704 1.00 98.94 168 A 1 
ATOM   1332 O  O   . VAL A 1 168 ? 1.009   10.115  -10.865 1.00 98.96 168 A 1 
ATOM   1333 C  CB  . VAL A 1 168 ? 1.726   12.091  -12.924 1.00 98.96 168 A 1 
ATOM   1334 C  CG1 . VAL A 1 168 ? 0.295   12.285  -13.402 1.00 98.82 168 A 1 
ATOM   1335 C  CG2 . VAL A 1 168 ? 2.662   13.064  -13.643 1.00 98.84 168 A 1 
ATOM   1336 N  N   . VAL A 1 169 ? -0.042  11.854  -9.923  1.00 98.95 169 A 1 
ATOM   1337 C  CA  . VAL A 1 169 ? -0.994  11.025  -9.188  1.00 98.91 169 A 1 
ATOM   1338 C  C   . VAL A 1 169 ? -2.358  11.031  -9.866  1.00 98.94 169 A 1 
ATOM   1339 O  O   . VAL A 1 169 ? -2.940  12.088  -10.090 1.00 98.90 169 A 1 
ATOM   1340 C  CB  . VAL A 1 169 ? -1.148  11.515  -7.736  1.00 98.95 169 A 1 
ATOM   1341 C  CG1 . VAL A 1 169 ? -2.267  10.759  -7.031  1.00 98.71 169 A 1 
ATOM   1342 C  CG2 . VAL A 1 169 ? 0.163   11.334  -6.987  1.00 98.73 169 A 1 
ATOM   1343 N  N   . LEU A 1 170 ? -2.852  9.838   -10.192 1.00 98.96 170 A 1 
ATOM   1344 C  CA  . LEU A 1 170 ? -4.167  9.691   -10.790 1.00 98.98 170 A 1 
ATOM   1345 C  C   . LEU A 1 170 ? -5.121  9.078   -9.772  1.00 98.93 170 A 1 
ATOM   1346 O  O   . LEU A 1 170 ? -4.742  8.197   -9.006  1.00 98.79 170 A 1 
ATOM   1347 C  CB  . LEU A 1 170 ? -4.112  8.784   -12.026 1.00 98.93 170 A 1 
ATOM   1348 C  CG  . LEU A 1 170 ? -3.306  9.286   -13.229 1.00 98.67 170 A 1 
ATOM   1349 C  CD1 . LEU A 1 170 ? -3.389  8.261   -14.362 1.00 98.30 170 A 1 
ATOM   1350 C  CD2 . LEU A 1 170 ? -3.852  10.630  -13.696 1.00 98.18 170 A 1 
ATOM   1351 N  N   . ASN A 1 171 ? -6.367  9.556   -9.786  1.00 98.74 171 A 1 
ATOM   1352 C  CA  . ASN A 1 171 ? -7.388  9.011   -8.901  1.00 98.67 171 A 1 
ATOM   1353 C  C   . ASN A 1 171 ? -8.195  7.986   -9.694  1.00 98.53 171 A 1 
ATOM   1354 O  O   . ASN A 1 171 ? -9.217  8.309   -10.294 1.00 98.15 171 A 1 
ATOM   1355 C  CB  . ASN A 1 171 ? -8.304  10.127  -8.396  1.00 98.34 171 A 1 
ATOM   1356 C  CG  . ASN A 1 171 ? -9.387  9.603   -7.472  1.00 98.14 171 A 1 
ATOM   1357 O  OD1 . ASN A 1 171 ? -9.437  8.413   -7.164  1.00 96.74 171 A 1 
ATOM   1358 N  ND2 . ASN A 1 171 ? -10.252 10.490  -7.025  1.00 95.85 171 A 1 
ATOM   1359 N  N   . THR A 1 172 ? -7.722  6.737   -9.695  1.00 98.75 172 A 1 
ATOM   1360 C  CA  . THR A 1 172 ? -8.408  5.689   -10.438 1.00 98.72 172 A 1 
ATOM   1361 C  C   . THR A 1 172 ? -9.590  5.092   -9.686  1.00 98.55 172 A 1 
ATOM   1362 O  O   . THR A 1 172 ? -10.278 4.216   -10.204 1.00 98.27 172 A 1 
ATOM   1363 C  CB  . THR A 1 172 ? -7.441  4.563   -10.858 1.00 98.73 172 A 1 
ATOM   1364 O  OG1 . THR A 1 172 ? -6.708  4.105   -9.723  1.00 98.34 172 A 1 
ATOM   1365 C  CG2 . THR A 1 172 ? -6.476  5.079   -11.909 1.00 97.91 172 A 1 
ATOM   1366 N  N   . VAL A 1 173 ? -9.841  5.586   -8.477  1.00 98.54 173 A 1 
ATOM   1367 C  CA  . VAL A 1 173 ? -11.027 5.147   -7.743  1.00 98.39 173 A 1 
ATOM   1368 C  C   . VAL A 1 173 ? -12.239 5.645   -8.526  1.00 98.05 173 A 1 
ATOM   1369 O  O   . VAL A 1 173 ? -13.330 5.078   -8.448  1.00 97.57 173 A 1 
ATOM   1370 C  CB  . VAL A 1 173 ? -11.058 5.724   -6.307  1.00 98.24 173 A 1 
ATOM   1371 C  CG1 . VAL A 1 173 ? -12.344 5.312   -5.604  1.00 97.88 173 A 1 
ATOM   1372 C  CG2 . VAL A 1 173 ? -9.851  5.223   -5.524  1.00 97.85 173 A 1 
ATOM   1373 N  N   . LEU A 1 174 ? -12.034 6.692   -9.324  1.00 98.07 174 A 1 
ATOM   1374 C  CA  . LEU A 1 174 ? -13.095 7.234   -10.166 1.00 97.89 174 A 1 
ATOM   1375 C  C   . LEU A 1 174 ? -13.536 6.209   -11.209 1.00 97.79 174 A 1 
ATOM   1376 O  O   . LEU A 1 174 ? -14.663 6.263   -11.703 1.00 97.36 174 A 1 
ATOM   1377 C  CB  . LEU A 1 174 ? -12.615 8.495   -10.892 1.00 97.72 174 A 1 
ATOM   1378 C  CG  . LEU A 1 174 ? -12.207 9.693   -10.029 1.00 97.44 174 A 1 
ATOM   1379 C  CD1 . LEU A 1 174 ? -11.715 10.824  -10.923 1.00 97.00 174 A 1 
ATOM   1380 C  CD2 . LEU A 1 174 ? -13.388 10.157  -9.184  1.00 96.87 174 A 1 
ATOM   1381 N  N   . TYR A 1 175 ? -12.644 5.274   -11.526 1.00 98.06 175 A 1 
ATOM   1382 C  CA  . TYR A 1 175 ? -12.930 4.261   -12.542 1.00 98.14 175 A 1 
ATOM   1383 C  C   . TYR A 1 175 ? -13.250 2.885   -11.960 1.00 98.08 175 A 1 
ATOM   1384 O  O   . TYR A 1 175 ? -13.502 1.935   -12.708 1.00 97.66 175 A 1 
ATOM   1385 C  CB  . TYR A 1 175 ? -11.732 4.126   -13.490 1.00 98.17 175 A 1 
ATOM   1386 C  CG  . TYR A 1 175 ? -11.185 5.444   -13.997 1.00 98.32 175 A 1 
ATOM   1387 C  CD1 . TYR A 1 175 ? -12.037 6.491   -14.337 1.00 98.12 175 A 1 
ATOM   1388 C  CD2 . TYR A 1 175 ? -9.813  5.638   -14.141 1.00 98.16 175 A 1 
ATOM   1389 C  CE1 . TYR A 1 175 ? -11.533 7.707   -14.806 1.00 98.11 175 A 1 
ATOM   1390 C  CE2 . TYR A 1 175 ? -9.302  6.835   -14.610 1.00 98.13 175 A 1 
ATOM   1391 C  CZ  . TYR A 1 175 ? -10.165 7.869   -14.940 1.00 98.27 175 A 1 
ATOM   1392 O  OH  . TYR A 1 175 ? -9.671  9.058   -15.403 1.00 98.02 175 A 1 
ATOM   1393 N  N   . TYR A 1 176 ? -13.231 2.775   -10.654 1.00 98.10 176 A 1 
ATOM   1394 C  CA  . TYR A 1 176 ? -13.462 1.509   -9.968  1.00 97.96 176 A 1 
ATOM   1395 C  C   . TYR A 1 176 ? -14.840 0.916   -10.284 1.00 97.62 176 A 1 
ATOM   1396 O  O   . TYR A 1 176 ? -15.843 1.620   -10.326 1.00 96.92 176 A 1 
ATOM   1397 C  CB  . TYR A 1 176 ? -13.308 1.704   -8.462  1.00 97.78 176 A 1 
ATOM   1398 C  CG  . TYR A 1 176 ? -13.173 0.429   -7.649  1.00 97.75 176 A 1 
ATOM   1399 C  CD1 . TYR A 1 176 ? -12.565 -0.710  -8.176  1.00 97.22 176 A 1 
ATOM   1400 C  CD2 . TYR A 1 176 ? -13.617 0.390   -6.328  1.00 97.21 176 A 1 
ATOM   1401 C  CE1 . TYR A 1 176 ? -12.416 -1.865  -7.408  1.00 96.69 176 A 1 
ATOM   1402 C  CE2 . TYR A 1 176 ? -13.465 -0.757  -5.556  1.00 96.68 176 A 1 
ATOM   1403 C  CZ  . TYR A 1 176 ? -12.866 -1.880  -6.101  1.00 96.78 176 A 1 
ATOM   1404 O  OH  . TYR A 1 176 ? -12.721 -3.011  -5.335  1.00 95.99 176 A 1 
ATOM   1405 N  N   . ASN A 1 177 ? -14.855 -0.388  -10.485 1.00 97.10 177 A 1 
ATOM   1406 C  CA  . ASN A 1 177 ? -16.058 -1.130  -10.842 1.00 96.28 177 A 1 
ATOM   1407 C  C   . ASN A 1 177 ? -17.202 -1.001  -9.831  1.00 96.46 177 A 1 
ATOM   1408 O  O   . ASN A 1 177 ? -18.366 -1.176  -10.190 1.00 94.70 177 A 1 
ATOM   1409 C  CB  . ASN A 1 177 ? -15.691 -2.608  -11.014 1.00 93.72 177 A 1 
ATOM   1410 C  CG  . ASN A 1 177 ? -16.528 -3.308  -12.058 1.00 91.14 177 A 1 
ATOM   1411 O  OD1 . ASN A 1 177 ? -17.203 -2.676  -12.872 1.00 82.98 177 A 1 
ATOM   1412 N  ND2 . ASN A 1 177 ? -16.476 -4.633  -12.051 1.00 83.44 177 A 1 
ATOM   1413 N  N   . TYR A 1 178 ? -16.867 -0.687  -8.589  1.00 96.92 178 A 1 
ATOM   1414 C  CA  . TYR A 1 178 ? -17.884 -0.548  -7.546  1.00 96.65 178 A 1 
ATOM   1415 C  C   . TYR A 1 178 ? -18.279 0.900   -7.272  1.00 96.73 178 A 1 
ATOM   1416 O  O   . TYR A 1 178 ? -19.094 1.169   -6.385  1.00 95.33 178 A 1 
ATOM   1417 C  CB  . TYR A 1 178 ? -17.395 -1.195  -6.241  1.00 96.00 178 A 1 
ATOM   1418 C  CG  . TYR A 1 178 ? -17.198 -2.690  -6.313  1.00 94.65 178 A 1 
ATOM   1419 C  CD1 . TYR A 1 178 ? -18.044 -3.499  -7.060  1.00 90.95 178 A 1 
ATOM   1420 C  CD2 . TYR A 1 178 ? -16.177 -3.306  -5.599  1.00 90.68 178 A 1 
ATOM   1421 C  CE1 . TYR A 1 178 ? -17.873 -4.879  -7.107  1.00 89.06 178 A 1 
ATOM   1422 C  CE2 . TYR A 1 178 ? -15.998 -4.686  -5.627  1.00 89.13 178 A 1 
ATOM   1423 C  CZ  . TYR A 1 178 ? -16.848 -5.462  -6.387  1.00 89.51 178 A 1 
ATOM   1424 O  OH  . TYR A 1 178 ? -16.672 -6.826  -6.431  1.00 86.91 178 A 1 
ATOM   1425 N  N   . ASN A 1 179 ? -17.718 1.830   -8.036  1.00 96.38 179 A 1 
ATOM   1426 C  CA  . ASN A 1 179 ? -18.023 3.248   -7.853  1.00 96.41 179 A 1 
ATOM   1427 C  C   . ASN A 1 179 ? -19.279 3.611   -8.641  1.00 96.20 179 A 1 
ATOM   1428 O  O   . ASN A 1 179 ? -19.225 3.824   -9.847  1.00 95.46 179 A 1 
ATOM   1429 C  CB  . ASN A 1 179 ? -16.844 4.103   -8.312  1.00 96.59 179 A 1 
ATOM   1430 C  CG  . ASN A 1 179 ? -17.008 5.569   -7.963  1.00 96.87 179 A 1 
ATOM   1431 O  OD1 . ASN A 1 179 ? -18.107 6.037   -7.671  1.00 95.65 179 A 1 
ATOM   1432 N  ND2 . ASN A 1 179 ? -15.900 6.306   -7.985  1.00 95.44 179 A 1 
ATOM   1433 N  N   . LYS A 1 180 ? -20.403 3.686   -7.951  1.00 95.45 180 A 1 
ATOM   1434 C  CA  . LYS A 1 180 ? -21.684 3.974   -8.599  1.00 94.70 180 A 1 
ATOM   1435 C  C   . LYS A 1 180 ? -21.821 5.413   -9.091  1.00 94.21 180 A 1 
ATOM   1436 O  O   . LYS A 1 180 ? -22.666 5.701   -9.937  1.00 91.63 180 A 1 
ATOM   1437 C  CB  . LYS A 1 180 ? -22.837 3.655   -7.640  1.00 93.92 180 A 1 
ATOM   1438 C  CG  . LYS A 1 180 ? -22.899 2.202   -7.216  1.00 90.20 180 A 1 
ATOM   1439 C  CD  . LYS A 1 180 ? -24.054 1.958   -6.251  1.00 81.91 180 A 1 
ATOM   1440 C  CE  . LYS A 1 180 ? -24.123 0.508   -5.822  1.00 74.17 180 A 1 
ATOM   1441 N  NZ  . LYS A 1 180 ? -25.243 0.265   -4.863  1.00 63.56 180 A 1 
ATOM   1442 N  N   . GLN A 1 181 ? -20.991 6.304   -8.585  1.00 94.64 181 A 1 
ATOM   1443 C  CA  . GLN A 1 181 ? -21.068 7.714   -8.967  1.00 93.57 181 A 1 
ATOM   1444 C  C   . GLN A 1 181 ? -20.579 8.005   -10.381 1.00 93.36 181 A 1 
ATOM   1445 O  O   . GLN A 1 181 ? -20.921 9.036   -10.955 1.00 89.96 181 A 1 
ATOM   1446 C  CB  . GLN A 1 181 ? -20.271 8.582   -7.984  1.00 92.16 181 A 1 
ATOM   1447 C  CG  . GLN A 1 181 ? -20.853 8.660   -6.587  1.00 88.60 181 A 1 
ATOM   1448 C  CD  . GLN A 1 181 ? -20.142 9.700   -5.735  1.00 83.72 181 A 1 
ATOM   1449 O  OE1 . GLN A 1 181 ? -19.675 10.714  -6.246  1.00 76.31 181 A 1 
ATOM   1450 N  NE2 . GLN A 1 181 ? -20.077 9.462   -4.437  1.00 73.45 181 A 1 
ATOM   1451 N  N   . THR A 1 182 ? -19.787 7.110   -10.936 1.00 94.87 182 A 1 
ATOM   1452 C  CA  . THR A 1 182 ? -19.170 7.352   -12.232 1.00 94.55 182 A 1 
ATOM   1453 C  C   . THR A 1 182 ? -19.603 6.410   -13.353 1.00 93.19 182 A 1 
ATOM   1454 O  O   . THR A 1 182 ? -18.992 6.379   -14.415 1.00 89.95 182 A 1 
ATOM   1455 C  CB  . THR A 1 182 ? -17.636 7.280   -12.103 1.00 94.50 182 A 1 
ATOM   1456 O  OG1 . THR A 1 182 ? -17.268 6.007   -11.561 1.00 92.99 182 A 1 
ATOM   1457 C  CG2 . THR A 1 182 ? -17.135 8.375   -11.167 1.00 92.95 182 A 1 
ATOM   1458 N  N   . MET A 1 183 ? -20.663 5.663   -13.132 1.00 91.59 183 A 1 
ATOM   1459 C  CA  . MET A 1 183 ? -21.146 4.702   -14.113 1.00 89.16 183 A 1 
ATOM   1460 C  C   . MET A 1 183 ? -21.530 5.315   -15.454 1.00 87.29 183 A 1 
ATOM   1461 O  O   . MET A 1 183 ? -21.296 4.715   -16.503 1.00 80.20 183 A 1 
ATOM   1462 C  CB  . MET A 1 183 ? -22.355 3.941   -13.552 1.00 85.71 183 A 1 
ATOM   1463 C  CG  . MET A 1 183 ? -22.062 3.095   -12.331 1.00 78.15 183 A 1 
ATOM   1464 S  SD  . MET A 1 183 ? -23.541 2.290   -11.682 1.00 74.94 183 A 1 
ATOM   1465 C  CE  . MET A 1 183 ? -23.928 1.169   -13.023 1.00 67.03 183 A 1 
ATOM   1466 N  N   . ASP A 1 184 ? -22.096 6.513   -15.418 1.00 83.90 184 A 1 
ATOM   1467 C  CA  . ASP A 1 184 ? -22.565 7.154   -16.641 1.00 81.91 184 A 1 
ATOM   1468 C  C   . ASP A 1 184 ? -21.635 8.224   -17.206 1.00 82.66 184 A 1 
ATOM   1469 O  O   . ASP A 1 184 ? -21.951 8.852   -18.218 1.00 73.90 184 A 1 
ATOM   1470 C  CB  . ASP A 1 184 ? -23.950 7.770   -16.405 1.00 76.00 184 A 1 
ATOM   1471 C  CG  . ASP A 1 184 ? -24.976 6.746   -15.967 1.00 67.86 184 A 1 
ATOM   1472 O  OD1 . ASP A 1 184 ? -24.968 5.620   -16.506 1.00 61.16 184 A 1 
ATOM   1473 O  OD2 . ASP A 1 184 ? -25.790 7.069   -15.089 1.00 62.03 184 A 1 
ATOM   1474 N  N   . SER A 1 185 ? -20.489 8.422   -16.581 1.00 81.51 185 A 1 
ATOM   1475 C  CA  . SER A 1 185 ? -19.553 9.441   -17.032 1.00 78.47 185 A 1 
ATOM   1476 C  C   . SER A 1 185 ? -18.608 8.917   -18.111 1.00 81.63 185 A 1 
ATOM   1477 O  O   . SER A 1 185 ? -18.321 7.728   -18.182 1.00 74.13 185 A 1 
ATOM   1478 C  CB  . SER A 1 185 ? -18.733 9.961   -15.855 1.00 70.22 185 A 1 
ATOM   1479 O  OG  . SER A 1 185 ? -19.566 10.568  -14.880 1.00 65.42 185 A 1 
ATOM   1480 N  N   . THR A 1 186 ? -18.135 9.832   -18.961 1.00 88.17 186 A 1 
ATOM   1481 C  CA  . THR A 1 186 ? -17.181 9.465   -19.996 1.00 89.72 186 A 1 
ATOM   1482 C  C   . THR A 1 186 ? -15.784 9.924   -19.598 1.00 92.24 186 A 1 
ATOM   1483 O  O   . THR A 1 186 ? -14.785 9.340   -20.021 1.00 88.85 186 A 1 
ATOM   1484 C  CB  . THR A 1 186 ? -17.543 10.103  -21.352 1.00 84.65 186 A 1 
ATOM   1485 O  OG1 . THR A 1 186 ? -17.673 11.517  -21.200 1.00 78.47 186 A 1 
ATOM   1486 C  CG2 . THR A 1 186 ? -18.864 9.532   -21.855 1.00 76.83 186 A 1 
ATOM   1487 N  N   . ASP A 1 187 ? -15.713 10.973  -18.774 1.00 95.54 187 A 1 
ATOM   1488 C  CA  . ASP A 1 187 ? -14.447 11.478  -18.265 1.00 96.22 187 A 1 
ATOM   1489 C  C   . ASP A 1 187 ? -14.690 12.079  -16.883 1.00 96.13 187 A 1 
ATOM   1490 O  O   . ASP A 1 187 ? -14.756 13.302  -16.730 1.00 95.42 187 A 1 
ATOM   1491 C  CB  . ASP A 1 187 ? -13.869 12.539  -19.212 1.00 96.31 187 A 1 
ATOM   1492 C  CG  . ASP A 1 187 ? -12.462 12.966  -18.799 1.00 96.92 187 A 1 
ATOM   1493 O  OD1 . ASP A 1 187 ? -11.873 12.313  -17.917 1.00 96.62 187 A 1 
ATOM   1494 O  OD2 . ASP A 1 187 ? -11.950 13.944  -19.382 1.00 96.63 187 A 1 
ATOM   1495 N  N   . PRO A 1 188 ? -14.827 11.225  -15.872 1.00 96.23 188 A 1 
ATOM   1496 C  CA  . PRO A 1 188 ? -15.106 11.665  -14.501 1.00 96.33 188 A 1 
ATOM   1497 C  C   . PRO A 1 188 ? -14.153 12.753  -14.012 1.00 96.62 188 A 1 
ATOM   1498 O  O   . PRO A 1 188 ? -12.940 12.561  -13.983 1.00 96.41 188 A 1 
ATOM   1499 C  CB  . PRO A 1 188 ? -14.971 10.383  -13.685 1.00 95.71 188 A 1 
ATOM   1500 C  CG  . PRO A 1 188 ? -15.372 9.316   -14.651 1.00 94.27 188 A 1 
ATOM   1501 C  CD  . PRO A 1 188 ? -14.728 9.753   -15.947 1.00 95.99 188 A 1 
ATOM   1502 N  N   . LEU A 1 189 ? -14.736 13.899  -13.655 1.00 96.02 189 A 1 
ATOM   1503 C  CA  . LEU A 1 189 ? -13.981 15.038  -13.144 1.00 96.18 189 A 1 
ATOM   1504 C  C   . LEU A 1 189 ? -12.867 15.504  -14.077 1.00 96.36 189 A 1 
ATOM   1505 O  O   . LEU A 1 189 ? -11.907 16.143  -13.646 1.00 96.00 189 A 1 
ATOM   1506 C  CB  . LEU A 1 189 ? -13.430 14.718  -11.746 1.00 96.03 189 A 1 
ATOM   1507 C  CG  . LEU A 1 189 ? -14.508 14.479  -10.685 1.00 95.30 189 A 1 
ATOM   1508 C  CD1 . LEU A 1 189 ? -13.870 14.105  -9.350  1.00 94.09 189 A 1 
ATOM   1509 C  CD2 . LEU A 1 189 ? -15.371 15.721  -10.528 1.00 93.73 189 A 1 
ATOM   1510 N  N   . GLY A 1 190 ? -13.002 15.175  -15.376 1.00 96.43 190 A 1 
ATOM   1511 C  CA  . GLY A 1 190 ? -12.061 15.629  -16.382 1.00 96.62 190 A 1 
ATOM   1512 C  C   . GLY A 1 190 ? -10.638 15.111  -16.286 1.00 97.46 190 A 1 
ATOM   1513 O  O   . GLY A 1 190 ? -9.717  15.712  -16.840 1.00 97.45 190 A 1 
ATOM   1514 N  N   . GLN A 1 191 ? -10.446 13.997  -15.596 1.00 97.39 191 A 1 
ATOM   1515 C  CA  . GLN A 1 191 ? -9.103  13.472  -15.383 1.00 97.98 191 A 1 
ATOM   1516 C  C   . GLN A 1 191 ? -8.386  13.034  -16.658 1.00 98.43 191 A 1 
ATOM   1517 O  O   . GLN A 1 191 ? -7.197  13.286  -16.810 1.00 98.59 191 A 1 
ATOM   1518 C  CB  . GLN A 1 191 ? -9.125  12.317  -14.386 1.00 97.84 191 A 1 
ATOM   1519 C  CG  . GLN A 1 191 ? -7.729  11.832  -13.999 1.00 97.74 191 A 1 
ATOM   1520 C  CD  . GLN A 1 191 ? -7.729  10.856  -12.847 1.00 98.14 191 A 1 
ATOM   1521 O  OE1 . GLN A 1 191 ? -7.029  11.050  -11.858 1.00 93.70 191 A 1 
ATOM   1522 N  NE2 . GLN A 1 191 ? -8.510  9.798   -12.972 1.00 94.82 191 A 1 
ATOM   1523 N  N   . PHE A 1 192 ? -9.086  12.389  -17.589 1.00 98.33 192 A 1 
ATOM   1524 C  CA  . PHE A 1 192 ? -8.447  11.951  -18.826 1.00 98.51 192 A 1 
ATOM   1525 C  C   . PHE A 1 192 ? -7.951  13.147  -19.641 1.00 98.75 192 A 1 
ATOM   1526 O  O   . PHE A 1 192 ? -6.838  13.146  -20.145 1.00 98.74 192 A 1 
ATOM   1527 C  CB  . PHE A 1 192 ? -9.406  11.109  -19.673 1.00 98.42 192 A 1 
ATOM   1528 C  CG  . PHE A 1 192 ? -9.552  9.682   -19.203 1.00 98.37 192 A 1 
ATOM   1529 C  CD1 . PHE A 1 192 ? -8.459  8.831   -19.193 1.00 98.02 192 A 1 
ATOM   1530 C  CD2 . PHE A 1 192 ? -10.778 9.199   -18.780 1.00 98.01 192 A 1 
ATOM   1531 C  CE1 . PHE A 1 192 ? -8.582  7.512   -18.760 1.00 97.74 192 A 1 
ATOM   1532 C  CE2 . PHE A 1 192 ? -10.911 7.885   -18.350 1.00 97.69 192 A 1 
ATOM   1533 C  CZ  . PHE A 1 192 ? -9.815  7.038   -18.340 1.00 97.83 192 A 1 
ATOM   1534 N  N   . GLU A 1 193 ? -8.802  14.171  -19.758 1.00 98.54 193 A 1 
ATOM   1535 C  CA  . GLU A 1 193 ? -8.439  15.371  -20.495 1.00 98.68 193 A 1 
ATOM   1536 C  C   . GLU A 1 193 ? -7.261  16.067  -19.815 1.00 98.70 193 A 1 
ATOM   1537 O  O   . GLU A 1 193 ? -6.317  16.522  -20.468 1.00 98.74 193 A 1 
ATOM   1538 C  CB  . GLU A 1 193 ? -9.632  16.326  -20.576 1.00 98.30 193 A 1 
ATOM   1539 C  CG  . GLU A 1 193 ? -9.353  17.614  -21.340 1.00 90.51 193 A 1 
ATOM   1540 C  CD  . GLU A 1 193 ? -10.568 18.527  -21.399 1.00 79.81 193 A 1 
ATOM   1541 O  OE1 . GLU A 1 193 ? -11.077 18.903  -20.327 1.00 73.77 193 A 1 
ATOM   1542 O  OE2 . GLU A 1 193 ? -11.007 18.842  -22.514 1.00 73.74 193 A 1 
ATOM   1543 N  N   . TRP A 1 194 ? -7.316  16.143  -18.495 1.00 98.79 194 A 1 
ATOM   1544 C  CA  . TRP A 1 194 ? -6.254  16.751  -17.702 1.00 98.88 194 A 1 
ATOM   1545 C  C   . TRP A 1 194 ? -4.933  15.998  -17.895 1.00 98.90 194 A 1 
ATOM   1546 O  O   . TRP A 1 194 ? -3.885  16.605  -18.096 1.00 98.90 194 A 1 
ATOM   1547 C  CB  . TRP A 1 194 ? -6.649  16.742  -16.221 1.00 98.84 194 A 1 
ATOM   1548 C  CG  . TRP A 1 194 ? -5.556  17.133  -15.272 1.00 98.85 194 A 1 
ATOM   1549 C  CD1 . TRP A 1 194 ? -5.198  18.396  -14.894 1.00 98.73 194 A 1 
ATOM   1550 C  CD2 . TRP A 1 194 ? -4.680  16.242  -14.563 1.00 98.84 194 A 1 
ATOM   1551 N  NE1 . TRP A 1 194 ? -4.168  18.348  -13.999 1.00 98.69 194 A 1 
ATOM   1552 C  CE2 . TRP A 1 194 ? -3.825  17.048  -13.768 1.00 98.77 194 A 1 
ATOM   1553 C  CE3 . TRP A 1 194 ? -4.551  14.850  -14.517 1.00 98.79 194 A 1 
ATOM   1554 C  CZ2 . TRP A 1 194 ? -2.840  16.486  -12.942 1.00 98.67 194 A 1 
ATOM   1555 C  CZ3 . TRP A 1 194 ? -3.571  14.306  -13.694 1.00 98.72 194 A 1 
ATOM   1556 C  CH2 . TRP A 1 194 ? -2.735  15.118  -12.917 1.00 98.68 194 A 1 
ATOM   1557 N  N   . PHE A 1 195 ? -4.988  14.673  -17.838 1.00 98.90 195 A 1 
ATOM   1558 C  CA  . PHE A 1 195 ? -3.804  13.841  -17.995 1.00 98.92 195 A 1 
ATOM   1559 C  C   . PHE A 1 195 ? -3.161  14.047  -19.362 1.00 98.94 195 A 1 
ATOM   1560 O  O   . PHE A 1 195 ? -1.939  14.147  -19.475 1.00 98.94 195 A 1 
ATOM   1561 C  CB  . PHE A 1 195 ? -4.171  12.364  -17.812 1.00 98.95 195 A 1 
ATOM   1562 C  CG  . PHE A 1 195 ? -2.992  11.429  -17.856 1.00 98.95 195 A 1 
ATOM   1563 C  CD1 . PHE A 1 195 ? -2.079  11.388  -16.812 1.00 98.86 195 A 1 
ATOM   1564 C  CD2 . PHE A 1 195 ? -2.799  10.590  -18.941 1.00 98.87 195 A 1 
ATOM   1565 C  CE1 . PHE A 1 195 ? -0.987  10.531  -16.847 1.00 98.79 195 A 1 
ATOM   1566 C  CE2 . PHE A 1 195 ? -1.716  9.717   -18.982 1.00 98.79 195 A 1 
ATOM   1567 C  CZ  . PHE A 1 195 ? -0.809  9.693   -17.933 1.00 98.85 195 A 1 
ATOM   1568 N  N   . LYS A 1 196 ? -3.988  14.104  -20.396 1.00 98.96 196 A 1 
ATOM   1569 C  CA  . LYS A 1 196 ? -3.484  14.329  -21.751 1.00 98.96 196 A 1 
ATOM   1570 C  C   . LYS A 1 196 ? -2.760  15.665  -21.843 1.00 98.98 196 A 1 
ATOM   1571 O  O   . LYS A 1 196 ? -1.680  15.758  -22.431 1.00 98.88 196 A 1 
ATOM   1572 C  CB  . LYS A 1 196 ? -4.633  14.291  -22.758 1.00 98.78 196 A 1 
ATOM   1573 C  CG  . LYS A 1 196 ? -4.219  14.673  -24.181 1.00 96.77 196 A 1 
ATOM   1574 C  CD  . LYS A 1 196 ? -5.402  14.581  -25.146 1.00 94.64 196 A 1 
ATOM   1575 C  CE  . LYS A 1 196 ? -5.038  15.167  -26.498 1.00 87.55 196 A 1 
ATOM   1576 N  NZ  . LYS A 1 196 ? -3.829  14.545  -27.101 1.00 79.98 196 A 1 
ATOM   1577 N  N   . THR A 1 197 ? -3.349  16.699  -21.270 1.00 98.97 197 A 1 
ATOM   1578 C  CA  . THR A 1 197 ? -2.749  18.030  -21.289 1.00 98.96 197 A 1 
ATOM   1579 C  C   . THR A 1 197 ? -1.399  18.034  -20.573 1.00 98.98 197 A 1 
ATOM   1580 O  O   . THR A 1 197 ? -0.420  18.593  -21.077 1.00 98.85 197 A 1 
ATOM   1581 C  CB  . THR A 1 197 ? -3.684  19.061  -20.623 1.00 98.78 197 A 1 
ATOM   1582 O  OG1 . THR A 1 197 ? -4.899  19.149  -21.370 1.00 96.36 197 A 1 
ATOM   1583 C  CG2 . THR A 1 197 ? -3.028  20.436  -20.570 1.00 95.75 197 A 1 
ATOM   1584 N  N   . VAL A 1 198 ? -1.350  17.398  -19.408 1.00 98.90 198 A 1 
ATOM   1585 C  CA  . VAL A 1 198 ? -0.123  17.315  -18.630 1.00 98.93 198 A 1 
ATOM   1586 C  C   . VAL A 1 198 ? 0.969   16.556  -19.382 1.00 98.96 198 A 1 
ATOM   1587 O  O   . VAL A 1 198 ? 2.103   17.025  -19.505 1.00 98.90 198 A 1 
ATOM   1588 C  CB  . VAL A 1 198 ? -0.374  16.626  -17.270 1.00 98.88 198 A 1 
ATOM   1589 C  CG1 . VAL A 1 198 ? 0.945   16.298  -16.575 1.00 98.49 198 A 1 
ATOM   1590 C  CG2 . VAL A 1 198 ? -1.231  17.520  -16.385 1.00 98.57 198 A 1 
ATOM   1591 N  N   . MET A 1 199 ? 0.623   15.390  -19.898 1.00 98.95 199 A 1 
ATOM   1592 C  CA  . MET A 1 199 ? 1.590   14.565  -20.615 1.00 98.90 199 A 1 
ATOM   1593 C  C   . MET A 1 199 ? 2.075   15.206  -21.908 1.00 98.98 199 A 1 
ATOM   1594 O  O   . MET A 1 199 ? 3.255   15.099  -22.255 1.00 98.88 199 A 1 
ATOM   1595 C  CB  . MET A 1 199 ? 0.996   13.188  -20.903 1.00 98.93 199 A 1 
ATOM   1596 C  CG  . MET A 1 199 ? 0.787   12.326  -19.657 1.00 98.53 199 A 1 
ATOM   1597 S  SD  . MET A 1 199 ? 2.349   11.853  -18.886 1.00 98.15 199 A 1 
ATOM   1598 C  CE  . MET A 1 199 ? 1.993   12.193  -17.173 1.00 95.39 199 A 1 
ATOM   1599 N  N   . ASP A 1 200 ? 1.186   15.870  -22.630 1.00 98.98 200 A 1 
ATOM   1600 C  CA  . ASP A 1 200 ? 1.577   16.554  -23.856 1.00 98.90 200 A 1 
ATOM   1601 C  C   . ASP A 1 200 ? 2.601   17.639  -23.518 1.00 98.93 200 A 1 
ATOM   1602 O  O   . ASP A 1 200 ? 3.574   17.843  -24.240 1.00 98.78 200 A 1 
ATOM   1603 C  CB  . ASP A 1 200 ? 0.373   17.198  -24.550 1.00 98.88 200 A 1 
ATOM   1604 C  CG  . ASP A 1 200 ? -0.480  16.188  -25.306 1.00 98.43 200 A 1 
ATOM   1605 O  OD1 . ASP A 1 200 ? 0.002   15.062  -25.566 1.00 97.04 200 A 1 
ATOM   1606 O  OD2 . ASP A 1 200 ? -1.632  16.530  -25.661 1.00 96.98 200 A 1 
ATOM   1607 N  N   . GLY A 1 201 ? 2.378   18.314  -22.403 1.00 98.97 201 A 1 
ATOM   1608 C  CA  . GLY A 1 201 ? 3.290   19.346  -21.948 1.00 98.84 201 A 1 
ATOM   1609 C  C   . GLY A 1 201 ? 4.663   18.782  -21.613 1.00 98.83 201 A 1 
ATOM   1610 O  O   . GLY A 1 201 ? 5.690   19.357  -21.976 1.00 98.69 201 A 1 
ATOM   1611 N  N   . TYR A 1 202 ? 4.678   17.669  -20.924 1.00 98.88 202 A 1 
ATOM   1612 C  CA  . TYR A 1 202 ? 5.938   17.031  -20.558 1.00 98.89 202 A 1 
ATOM   1613 C  C   . TYR A 1 202 ? 6.691   16.570  -21.804 1.00 98.87 202 A 1 
ATOM   1614 O  O   . TYR A 1 202 ? 7.909   16.740  -21.907 1.00 98.64 202 A 1 
ATOM   1615 C  CB  . TYR A 1 202 ? 5.700   15.820  -19.646 1.00 98.87 202 A 1 
ATOM   1616 C  CG  . TYR A 1 202 ? 5.212   16.149  -18.245 1.00 98.88 202 A 1 
ATOM   1617 C  CD1 . TYR A 1 202 ? 5.305   17.434  -17.720 1.00 98.73 202 A 1 
ATOM   1618 C  CD2 . TYR A 1 202 ? 4.684   15.144  -17.434 1.00 98.75 202 A 1 
ATOM   1619 C  CE1 . TYR A 1 202 ? 4.877   17.718  -16.426 1.00 98.68 202 A 1 
ATOM   1620 C  CE2 . TYR A 1 202 ? 4.261   15.415  -16.143 1.00 98.68 202 A 1 
ATOM   1621 C  CZ  . TYR A 1 202 ? 4.351   16.703  -15.644 1.00 98.75 202 A 1 
ATOM   1622 O  OH  . TYR A 1 202 ? 3.929   16.967  -14.366 1.00 98.49 202 A 1 
ATOM   1623 N  N   . ARG A 1 203 ? 5.970   15.991  -22.745 1.00 98.80 203 A 1 
ATOM   1624 C  CA  . ARG A 1 203 ? 6.583   15.511  -23.986 1.00 98.85 203 A 1 
ATOM   1625 C  C   . ARG A 1 203 ? 7.232   16.655  -24.762 1.00 98.77 203 A 1 
ATOM   1626 O  O   . ARG A 1 203 ? 8.358   16.530  -25.240 1.00 98.39 203 A 1 
ATOM   1627 C  CB  . ARG A 1 203 ? 5.538   14.808  -24.857 1.00 98.61 203 A 1 
ATOM   1628 C  CG  . ARG A 1 203 ? 6.040   14.411  -26.237 1.00 97.77 203 A 1 
ATOM   1629 C  CD  . ARG A 1 203 ? 4.964   13.627  -26.994 1.00 97.17 203 A 1 
ATOM   1630 N  NE  . ARG A 1 203 ? 4.837   12.264  -26.511 1.00 96.70 203 A 1 
ATOM   1631 C  CZ  . ARG A 1 203 ? 3.778   11.480  -26.734 1.00 97.43 203 A 1 
ATOM   1632 N  NH1 . ARG A 1 203 ? 2.738   11.942  -27.398 1.00 92.86 203 A 1 
ATOM   1633 N  NH2 . ARG A 1 203 ? 3.761   10.234  -26.277 1.00 92.71 203 A 1 
ATOM   1634 N  N   . LYS A 1 204 ? 6.519   17.764  -24.889 1.00 98.88 204 A 1 
ATOM   1635 C  CA  . LYS A 1 204 ? 7.029   18.911  -25.624 1.00 98.72 204 A 1 
ATOM   1636 C  C   . LYS A 1 204 ? 8.261   19.542  -24.984 1.00 98.76 204 A 1 
ATOM   1637 O  O   . LYS A 1 204 ? 9.099   20.110  -25.676 1.00 98.24 204 A 1 
ATOM   1638 C  CB  . LYS A 1 204 ? 5.940   19.979  -25.769 1.00 98.50 204 A 1 
ATOM   1639 C  CG  . LYS A 1 204 ? 4.791   19.590  -26.686 1.00 88.10 204 A 1 
ATOM   1640 C  CD  . LYS A 1 204 ? 3.793   20.722  -26.821 1.00 86.21 204 A 1 
ATOM   1641 C  CE  . LYS A 1 204 ? 2.656   20.344  -27.758 1.00 74.17 204 A 1 
ATOM   1642 N  NZ  . LYS A 1 204 ? 1.676   21.459  -27.921 1.00 66.27 204 A 1 
ATOM   1643 N  N   . THR A 1 205 ? 8.375   19.429  -23.667 1.00 98.53 205 A 1 
ATOM   1644 C  CA  . THR A 1 205 ? 9.487   20.038  -22.943 1.00 98.49 205 A 1 
ATOM   1645 C  C   . THR A 1 205 ? 10.549  19.036  -22.489 1.00 98.27 205 A 1 
ATOM   1646 O  O   . THR A 1 205 ? 11.465  19.384  -21.749 1.00 97.48 205 A 1 
ATOM   1647 C  CB  . THR A 1 205 ? 8.981   20.816  -21.720 1.00 98.18 205 A 1 
ATOM   1648 O  OG1 . THR A 1 205 ? 8.193   19.953  -20.889 1.00 96.86 205 A 1 
ATOM   1649 C  CG2 . THR A 1 205 ? 8.121   21.995  -22.161 1.00 96.27 205 A 1 
ATOM   1650 N  N   . GLY A 1 206 ? 10.429  17.787  -22.948 1.00 98.30 206 A 1 
ATOM   1651 C  CA  . GLY A 1 206 ? 11.414  16.771  -22.610 1.00 98.08 206 A 1 
ATOM   1652 C  C   . GLY A 1 206 ? 11.435  16.333  -21.156 1.00 98.04 206 A 1 
ATOM   1653 O  O   . GLY A 1 206 ? 12.459  15.873  -20.658 1.00 97.15 206 A 1 
ATOM   1654 N  N   . GLN A 1 207 ? 10.303  16.454  -20.485 1.00 98.30 207 A 1 
ATOM   1655 C  CA  . GLN A 1 207 ? 10.199  16.047  -19.096 1.00 98.33 207 A 1 
ATOM   1656 C  C   . GLN A 1 207 ? 9.777   14.584  -18.997 1.00 98.43 207 A 1 
ATOM   1657 O  O   . GLN A 1 207 ? 9.271   14.001  -19.961 1.00 98.15 207 A 1 
ATOM   1658 C  CB  . GLN A 1 207 ? 9.194   16.925  -18.345 1.00 98.15 207 A 1 
ATOM   1659 C  CG  . GLN A 1 207 ? 9.568   18.404  -18.320 1.00 97.42 207 A 1 
ATOM   1660 C  CD  . GLN A 1 207 ? 8.658   19.211  -17.424 1.00 97.30 207 A 1 
ATOM   1661 O  OE1 . GLN A 1 207 ? 8.523   18.903  -16.236 1.00 91.88 207 A 1 
ATOM   1662 N  NE2 . GLN A 1 207 ? 8.036   20.247  -17.968 1.00 91.77 207 A 1 
ATOM   1663 N  N   . ARG A 1 208 ? 9.995   13.994  -17.842 1.00 98.41 208 A 1 
ATOM   1664 C  CA  . ARG A 1 208 ? 9.624   12.610  -17.609 1.00 98.55 208 A 1 
ATOM   1665 C  C   . ARG A 1 208 ? 8.688   12.543  -16.403 1.00 98.67 208 A 1 
ATOM   1666 O  O   . ARG A 1 208 ? 8.547   13.508  -15.657 1.00 98.55 208 A 1 
ATOM   1667 C  CB  . ARG A 1 208 ? 10.870  11.757  -17.338 1.00 98.19 208 A 1 
ATOM   1668 C  CG  . ARG A 1 208 ? 11.859  11.724  -18.498 1.00 95.88 208 A 1 
ATOM   1669 C  CD  . ARG A 1 208 ? 11.299  10.923  -19.665 1.00 89.99 208 A 1 
ATOM   1670 N  NE  . ARG A 1 208 ? 12.272  10.801  -20.756 1.00 85.07 208 A 1 
ATOM   1671 C  CZ  . ARG A 1 208 ? 12.428  11.689  -21.725 1.00 78.48 208 A 1 
ATOM   1672 N  NH1 . ARG A 1 208 ? 11.671  12.766  -21.767 1.00 72.78 208 A 1 
ATOM   1673 N  NH2 . ARG A 1 208 ? 13.350  11.493  -22.671 1.00 76.39 208 A 1 
ATOM   1674 N  N   . ALA A 1 209 ? 8.046   11.373  -16.230 1.00 98.78 209 A 1 
ATOM   1675 C  CA  . ALA A 1 209 ? 7.095   11.218  -15.138 1.00 98.86 209 A 1 
ATOM   1676 C  C   . ALA A 1 209 ? 7.030   9.816   -14.569 1.00 98.80 209 A 1 
ATOM   1677 O  O   . ALA A 1 209 ? 7.248   8.833   -15.282 1.00 98.77 209 A 1 
ATOM   1678 C  CB  . ALA A 1 209 ? 5.705   11.636  -15.607 1.00 98.76 209 A 1 
ATOM   1679 N  N   . ILE A 1 210 ? 6.768   9.755   -13.286 1.00 98.94 210 A 1 
ATOM   1680 C  CA  . ILE A 1 210 ? 6.491   8.498   -12.619 1.00 98.97 210 A 1 
ATOM   1681 C  C   . ILE A 1 210 ? 5.035   8.661   -12.207 1.00 98.98 210 A 1 
ATOM   1682 O  O   . ILE A 1 210 ? 4.691   9.562   -11.439 1.00 98.94 210 A 1 
ATOM   1683 C  CB  . ILE A 1 210 ? 7.371   8.281   -11.366 1.00 98.86 210 A 1 
ATOM   1684 C  CG1 . ILE A 1 210 ? 8.821   8.055   -11.806 1.00 98.42 210 A 1 
ATOM   1685 C  CG2 . ILE A 1 210 ? 6.857   7.080   -10.573 1.00 98.63 210 A 1 
ATOM   1686 C  CD1 . ILE A 1 210 ? 9.797   7.892   -10.653 1.00 96.87 210 A 1 
ATOM   1687 N  N   . VAL A 1 211 ? 4.182   7.809   -12.747 1.00 98.90 211 A 1 
ATOM   1688 C  CA  . VAL A 1 211 ? 2.746   7.885   -12.474 1.00 98.99 211 A 1 
ATOM   1689 C  C   . VAL A 1 211 ? 2.367   6.928   -11.352 1.00 98.95 211 A 1 
ATOM   1690 O  O   . VAL A 1 211 ? 2.871   5.808   -11.289 1.00 98.93 211 A 1 
ATOM   1691 C  CB  . VAL A 1 211 ? 1.932   7.546   -13.736 1.00 98.95 211 A 1 
ATOM   1692 C  CG1 . VAL A 1 211 ? 0.440   7.676   -13.459 1.00 98.74 211 A 1 
ATOM   1693 C  CG2 . VAL A 1 211 ? 2.336   8.463   -14.888 1.00 98.74 211 A 1 
ATOM   1694 N  N   . SER A 1 212 ? 1.487   7.370   -10.469 1.00 98.91 212 A 1 
ATOM   1695 C  CA  . SER A 1 212 ? 1.010   6.511   -9.402  1.00 98.98 212 A 1 
ATOM   1696 C  C   . SER A 1 212 ? -0.512  6.595   -9.305  1.00 98.98 212 A 1 
ATOM   1697 O  O   . SER A 1 212 ? -1.104  7.647   -9.559  1.00 98.86 212 A 1 
ATOM   1698 C  CB  . SER A 1 212 ? 1.658   6.886   -8.063  1.00 98.71 212 A 1 
ATOM   1699 O  OG  . SER A 1 212 ? 1.385   8.219   -7.707  1.00 84.97 212 A 1 
ATOM   1700 N  N   . MET A 1 213 ? -1.134  5.476   -8.961  1.00 98.90 213 A 1 
ATOM   1701 C  CA  . MET A 1 213 ? -2.576  5.383   -8.858  1.00 98.92 213 A 1 
ATOM   1702 C  C   . MET A 1 213 ? -2.890  4.230   -7.915  1.00 98.96 213 A 1 
ATOM   1703 O  O   . MET A 1 213 ? -2.118  3.282   -7.816  1.00 98.69 213 A 1 
ATOM   1704 C  CB  . MET A 1 213 ? -3.198  5.116   -10.232 1.00 98.60 213 A 1 
ATOM   1705 C  CG  . MET A 1 213 ? -2.711  3.819   -10.883 1.00 97.84 213 A 1 
ATOM   1706 S  SD  . MET A 1 213 ? -3.131  3.691   -12.635 1.00 98.14 213 A 1 
ATOM   1707 C  CE  . MET A 1 213 ? -2.057  4.934   -13.320 1.00 95.76 213 A 1 
ATOM   1708 N  N   . HIS A 1 214 ? -4.016  4.312   -7.229  1.00 98.96 214 A 1 
ATOM   1709 C  CA  . HIS A 1 214 ? -4.350  3.254   -6.288  1.00 98.97 214 A 1 
ATOM   1710 C  C   . HIS A 1 214 ? -4.703  1.955   -6.999  1.00 98.80 214 A 1 
ATOM   1711 O  O   . HIS A 1 214 ? -4.176  0.891   -6.674  1.00 98.48 214 A 1 
ATOM   1712 C  CB  . HIS A 1 214 ? -5.504  3.669   -5.376  1.00 98.81 214 A 1 
ATOM   1713 C  CG  . HIS A 1 214 ? -5.832  2.648   -4.333  1.00 98.80 214 A 1 
ATOM   1714 N  ND1 . HIS A 1 214 ? -4.908  2.203   -3.420  1.00 98.19 214 A 1 
ATOM   1715 C  CD2 . HIS A 1 214 ? -6.970  1.959   -4.097  1.00 98.23 214 A 1 
ATOM   1716 C  CE1 . HIS A 1 214 ? -5.461  1.285   -2.653  1.00 98.19 214 A 1 
ATOM   1717 N  NE2 . HIS A 1 214 ? -6.713  1.114   -3.040  1.00 98.21 214 A 1 
ATOM   1718 N  N   . ILE A 1 215 ? -5.603  2.040   -7.970  1.00 98.86 215 A 1 
ATOM   1719 C  CA  . ILE A 1 215 ? -6.069  0.853   -8.684  1.00 98.83 215 A 1 
ATOM   1720 C  C   . ILE A 1 215 ? -5.526  0.793   -10.115 1.00 98.87 215 A 1 
ATOM   1721 O  O   . ILE A 1 215 ? -5.850  1.646   -10.943 1.00 98.71 215 A 1 
ATOM   1722 C  CB  . ILE A 1 215 ? -7.609  0.801   -8.733  1.00 98.75 215 A 1 
ATOM   1723 C  CG1 . ILE A 1 215 ? -8.183  1.010   -7.324  1.00 98.31 215 A 1 
ATOM   1724 C  CG2 . ILE A 1 215 ? -8.069  -0.535  -9.306  1.00 98.28 215 A 1 
ATOM   1725 C  CD1 . ILE A 1 215 ? -9.705  1.083   -7.279  1.00 97.59 215 A 1 
ATOM   1726 N  N   . CYS A 1 216 ? -4.724  -0.205  -10.402 1.00 98.67 216 A 1 
ATOM   1727 C  CA  . CYS A 1 216 ? -4.142  -0.404  -11.718 1.00 98.52 216 A 1 
ATOM   1728 C  C   . CYS A 1 216 ? -5.173  -0.987  -12.681 1.00 98.64 216 A 1 
ATOM   1729 O  O   . CYS A 1 216 ? -6.128  -1.642  -12.257 1.00 97.65 216 A 1 
ATOM   1730 C  CB  . CYS A 1 216 ? -2.965  -1.381  -11.622 1.00 97.51 216 A 1 
ATOM   1731 S  SG  . CYS A 1 216 ? -1.323  -0.700  -11.957 1.00 92.97 216 A 1 
ATOM   1732 N  N   . PRO A 1 217 ? -5.000  -0.776  -13.991 1.00 98.61 217 A 1 
ATOM   1733 C  CA  . PRO A 1 217 ? -5.888  -1.398  -14.971 1.00 98.41 217 A 1 
ATOM   1734 C  C   . PRO A 1 217 ? -5.675  -2.905  -14.905 1.00 98.41 217 A 1 
ATOM   1735 O  O   . PRO A 1 217 ? -4.631  -3.366  -14.451 1.00 97.41 217 A 1 
ATOM   1736 C  CB  . PRO A 1 217 ? -5.392  -0.841  -16.306 1.00 97.73 217 A 1 
ATOM   1737 C  CG  . PRO A 1 217 ? -4.710  0.430   -15.950 1.00 95.23 217 A 1 
ATOM   1738 C  CD  . PRO A 1 217 ? -4.042  0.132   -14.635 1.00 98.10 217 A 1 
ATOM   1739 N  N   . GLY A 1 218 ? -6.662  -3.671  -15.369 1.00 98.28 218 A 1 
ATOM   1740 C  CA  . GLY A 1 218 ? -6.522  -5.116  -15.381 1.00 98.06 218 A 1 
ATOM   1741 C  C   . GLY A 1 218 ? -7.364  -5.820  -14.334 1.00 98.02 218 A 1 
ATOM   1742 O  O   . GLY A 1 218 ? -8.380  -5.295  -13.877 1.00 96.79 218 A 1 
ATOM   1743 N  N   . VAL A 1 219 ? -6.924  -7.010  -13.955 1.00 97.81 219 A 1 
ATOM   1744 C  CA  . VAL A 1 219 ? -7.665  -7.837  -13.017 1.00 97.63 219 A 1 
ATOM   1745 C  C   . VAL A 1 219 ? -6.859  -8.164  -11.772 1.00 97.79 219 A 1 
ATOM   1746 O  O   . VAL A 1 219 ? -5.665  -7.863  -11.693 1.00 96.95 219 A 1 
ATOM   1747 C  CB  . VAL A 1 219 ? -8.077  -9.177  -13.669 1.00 96.63 219 A 1 
ATOM   1748 C  CG1 . VAL A 1 219 ? -8.842  -8.922  -14.960 1.00 93.95 219 A 1 
ATOM   1749 C  CG2 . VAL A 1 219 ? -6.840  -10.034 -13.940 1.00 93.71 219 A 1 
ATOM   1750 N  N   . ALA A 1 220 ? -7.527  -8.785  -10.802 1.00 96.90 220 A 1 
ATOM   1751 C  CA  . ALA A 1 220 ? -6.866  -9.293  -9.617  1.00 96.73 220 A 1 
ATOM   1752 C  C   . ALA A 1 220 ? -6.702  -10.774 -9.945  1.00 96.67 220 A 1 
ATOM   1753 O  O   . ALA A 1 220 ? -7.652  -11.551 -9.831  1.00 94.59 220 A 1 
ATOM   1754 C  CB  . ALA A 1 220 ? -7.741  -9.101  -8.381  1.00 95.99 220 A 1 
ATOM   1755 N  N   . GLU A 1 221 ? -5.513  -11.171 -10.374 1.00 95.65 221 A 1 
ATOM   1756 C  CA  . GLU A 1 221 ? -5.295  -12.525 -10.876 1.00 95.10 221 A 1 
ATOM   1757 C  C   . GLU A 1 221 ? -5.494  -13.660 -9.866  1.00 94.83 221 A 1 
ATOM   1758 O  O   . GLU A 1 221 ? -5.546  -14.821 -10.255 1.00 92.41 221 A 1 
ATOM   1759 C  CB  . GLU A 1 221 ? -3.910  -12.655 -11.531 1.00 93.41 221 A 1 
ATOM   1760 C  CG  . GLU A 1 221 ? -2.734  -12.252 -10.677 1.00 91.29 221 A 1 
ATOM   1761 C  CD  . GLU A 1 221 ? -2.369  -10.783 -10.839 1.00 93.10 221 A 1 
ATOM   1762 O  OE1 . GLU A 1 221 ? -3.187  -9.913  -10.477 1.00 89.76 221 A 1 
ATOM   1763 O  OE2 . GLU A 1 221 ? -1.262  -10.499 -11.332 1.00 90.47 221 A 1 
ATOM   1764 N  N   . ARG A 1 222 ? -5.619  -13.329 -8.580  1.00 94.07 222 A 1 
ATOM   1765 C  CA  . ARG A 1 222 ? -5.872  -14.361 -7.593  1.00 93.05 222 A 1 
ATOM   1766 C  C   . ARG A 1 222 ? -7.322  -14.840 -7.642  1.00 93.21 222 A 1 
ATOM   1767 O  O   . ARG A 1 222 ? -7.682  -15.830 -7.019  1.00 91.45 222 A 1 
ATOM   1768 C  CB  . ARG A 1 222 ? -5.529  -13.857 -6.180  1.00 90.87 222 A 1 
ATOM   1769 C  CG  . ARG A 1 222 ? -6.398  -12.701 -5.706  1.00 84.82 222 A 1 
ATOM   1770 C  CD  . ARG A 1 222 ? -5.907  -12.146 -4.373  1.00 84.48 222 A 1 
ATOM   1771 N  NE  . ARG A 1 222 ? -6.074  -13.097 -3.282  1.00 81.64 222 A 1 
ATOM   1772 C  CZ  . ARG A 1 222 ? -5.756  -12.839 -2.011  1.00 80.71 222 A 1 
ATOM   1773 N  NH1 . ARG A 1 222 ? -5.252  -11.664 -1.679  1.00 74.68 222 A 1 
ATOM   1774 N  NH2 . ARG A 1 222 ? -5.941  -13.756 -1.085  1.00 73.11 222 A 1 
ATOM   1775 N  N   . PHE A 1 223 ? -8.148  -14.121 -8.392  1.00 94.81 223 A 1 
ATOM   1776 C  CA  . PHE A 1 223 ? -9.562  -14.457 -8.552  1.00 94.52 223 A 1 
ATOM   1777 C  C   . PHE A 1 223 ? -9.917  -14.584 -10.036 1.00 95.17 223 A 1 
ATOM   1778 O  O   . PHE A 1 223 ? -9.150  -14.181 -10.901 1.00 93.05 223 A 1 
ATOM   1779 C  CB  . PHE A 1 223 ? -10.445 -13.374 -7.941  1.00 93.04 223 A 1 
ATOM   1780 C  CG  . PHE A 1 223 ? -10.111 -13.033 -6.512  1.00 91.35 223 A 1 
ATOM   1781 C  CD1 . PHE A 1 223 ? -10.303 -13.961 -5.502  1.00 87.67 223 A 1 
ATOM   1782 C  CD2 . PHE A 1 223 ? -9.612  -11.778 -6.183  1.00 87.12 223 A 1 
ATOM   1783 C  CE1 . PHE A 1 223 ? -10.003 -13.650 -4.183  1.00 85.68 223 A 1 
ATOM   1784 C  CE2 . PHE A 1 223 ? -9.317  -11.455 -4.868  1.00 85.06 223 A 1 
ATOM   1785 C  CZ  . PHE A 1 223 ? -9.510  -12.391 -3.863  1.00 84.97 223 A 1 
ATOM   1786 N  N   . ASN A 1 224 ? -11.081 -15.256 -10.368 1.00 93.85 224 A 1 
ATOM   1787 C  CA  . ASN A 1 224 ? -11.645 -15.278 -11.661 1.00 94.54 224 A 1 
ATOM   1788 C  C   . ASN A 1 224 ? -12.624 -14.154 -11.784 1.00 94.02 224 A 1 
ATOM   1789 O  O   . ASN A 1 224 ? -13.250 -13.752 -10.865 1.00 91.05 224 A 1 
ATOM   1790 C  CB  . ASN A 1 224 ? -12.312 -16.601 -11.947 1.00 93.87 224 A 1 
ATOM   1791 C  CG  . ASN A 1 224 ? -11.459 -17.699 -12.111 1.00 92.37 224 A 1 
ATOM   1792 O  OD1 . ASN A 1 224 ? -10.314 -17.558 -12.607 1.00 88.67 224 A 1 
ATOM   1793 N  ND2 . ASN A 1 224 ? -11.575 -18.751 -11.986 1.00 88.72 224 A 1 
ATOM   1794 N  N   . TYR A 1 225 ? -12.796 -13.608 -12.988 1.00 93.34 225 A 1 
ATOM   1795 C  CA  . TYR A 1 225 ? -13.747 -12.549 -13.292 1.00 92.50 225 A 1 
ATOM   1796 C  C   . TYR A 1 225 ? -13.559 -11.381 -12.328 1.00 92.82 225 A 1 
ATOM   1797 O  O   . TYR A 1 225 ? -14.509 -10.916 -11.699 1.00 89.54 225 A 1 
ATOM   1798 C  CB  . TYR A 1 225 ? -15.168 -13.095 -13.193 1.00 91.14 225 A 1 
ATOM   1799 C  CG  . TYR A 1 225 ? -15.351 -14.393 -13.945 1.00 87.68 225 A 1 
ATOM   1800 C  CD1 . TYR A 1 225 ? -15.355 -14.416 -15.335 1.00 84.63 225 A 1 
ATOM   1801 C  CD2 . TYR A 1 225 ? -15.452 -15.608 -13.264 1.00 85.29 225 A 1 
ATOM   1802 C  CE1 . TYR A 1 225 ? -15.474 -15.616 -16.027 1.00 82.41 225 A 1 
ATOM   1803 C  CE2 . TYR A 1 225 ? -15.577 -16.803 -13.951 1.00 82.06 225 A 1 
ATOM   1804 C  CZ  . TYR A 1 225 ? -15.579 -16.803 -15.332 1.00 82.67 225 A 1 
ATOM   1805 O  OH  . TYR A 1 225 ? -15.697 -17.989 -16.020 1.00 77.93 225 A 1 
ATOM   1806 N  N   . SER A 1 226 ? -12.320 -10.940 -12.228 1.00 94.82 226 A 1 
ATOM   1807 C  CA  . SER A 1 226 ? -11.939 -9.936  -11.247 1.00 94.75 226 A 1 
ATOM   1808 C  C   . SER A 1 226 ? -11.516 -8.590  -11.813 1.00 95.72 226 A 1 
ATOM   1809 O  O   . SER A 1 226 ? -10.637 -7.922  -11.255 1.00 94.14 226 A 1 
ATOM   1810 C  CB  . SER A 1 226 ? -10.817 -10.496 -10.375 1.00 92.53 226 A 1 
ATOM   1811 O  OG  . SER A 1 226 ? -9.722  -10.890 -11.171 1.00 89.34 226 A 1 
ATOM   1812 N  N   . ASP A 1 227 ? -12.144 -8.179  -12.927 1.00 96.12 227 A 1 
ATOM   1813 C  CA  . ASP A 1 227 ? -11.872 -6.873  -13.504 1.00 96.42 227 A 1 
ATOM   1814 C  C   . ASP A 1 227 ? -12.096 -5.813  -12.429 1.00 96.93 227 A 1 
ATOM   1815 O  O   . ASP A 1 227 ? -13.116 -5.828  -11.745 1.00 95.55 227 A 1 
ATOM   1816 C  CB  . ASP A 1 227 ? -12.792 -6.615  -14.696 1.00 95.15 227 A 1 
ATOM   1817 C  CG  . ASP A 1 227 ? -12.629 -7.654  -15.783 1.00 90.62 227 A 1 
ATOM   1818 O  OD1 . ASP A 1 227 ? -13.068 -8.804  -15.583 1.00 84.32 227 A 1 
ATOM   1819 O  OD2 . ASP A 1 227 ? -12.054 -7.320  -16.840 1.00 84.45 227 A 1 
ATOM   1820 N  N   . GLN A 1 228 ? -11.127 -4.901  -12.292 1.00 97.78 228 A 1 
ATOM   1821 C  CA  . GLN A 1 228 ? -11.206 -3.884  -11.256 1.00 97.96 228 A 1 
ATOM   1822 C  C   . GLN A 1 228 ? -11.856 -2.582  -11.703 1.00 98.10 228 A 1 
ATOM   1823 O  O   . GLN A 1 228 ? -12.517 -1.909  -10.914 1.00 97.18 228 A 1 
ATOM   1824 C  CB  . GLN A 1 228 ? -9.801  -3.597  -10.724 1.00 97.35 228 A 1 
ATOM   1825 C  CG  . GLN A 1 228 ? -9.124  -4.801  -10.102 1.00 95.88 228 A 1 
ATOM   1826 C  CD  . GLN A 1 228 ? -9.925  -5.381  -8.961  1.00 95.26 228 A 1 
ATOM   1827 O  OE1 . GLN A 1 228 ? -10.486 -6.473  -9.063  1.00 87.48 228 A 1 
ATOM   1828 N  NE2 . GLN A 1 228 ? -10.001 -4.639  -7.872  1.00 86.40 228 A 1 
ATOM   1829 N  N   . LEU A 1 229 ? -11.669 -2.228  -12.965 1.00 98.07 229 A 1 
ATOM   1830 C  CA  . LEU A 1 229 ? -12.216 -0.984  -13.483 1.00 98.08 229 A 1 
ATOM   1831 C  C   . LEU A 1 229 ? -13.339 -1.236  -14.484 1.00 97.84 229 A 1 
ATOM   1832 O  O   . LEU A 1 229 ? -13.397 -2.294  -15.107 1.00 97.39 229 A 1 
ATOM   1833 C  CB  . LEU A 1 229 ? -11.111 -0.176  -14.164 1.00 98.27 229 A 1 
ATOM   1834 C  CG  . LEU A 1 229 ? -9.804  0.039   -13.387 1.00 98.06 229 A 1 
ATOM   1835 C  CD1 . LEU A 1 229 ? -8.843  0.869   -14.223 1.00 97.92 229 A 1 
ATOM   1836 C  CD2 . LEU A 1 229 ? -10.087 0.715   -12.055 1.00 97.89 229 A 1 
ATOM   1837 N  N   . TYR A 1 230 ? -14.218 -0.246  -14.645 1.00 97.87 230 A 1 
ATOM   1838 C  CA  . TYR A 1 230 ? -15.254 -0.356  -15.664 1.00 97.52 230 A 1 
ATOM   1839 C  C   . TYR A 1 230 ? -14.516 -0.529  -17.001 1.00 97.72 230 A 1 
ATOM   1840 O  O   . TYR A 1 230 ? -13.506 0.134   -17.230 1.00 97.46 230 A 1 
ATOM   1841 C  CB  . TYR A 1 230 ? -16.097 0.922   -15.716 1.00 97.19 230 A 1 
ATOM   1842 C  CG  . TYR A 1 230 ? -17.083 1.073   -14.575 1.00 96.90 230 A 1 
ATOM   1843 C  CD1 . TYR A 1 230 ? -18.166 0.207   -14.448 1.00 95.94 230 A 1 
ATOM   1844 C  CD2 . TYR A 1 230 ? -16.949 2.099   -13.645 1.00 96.10 230 A 1 
ATOM   1845 C  CE1 . TYR A 1 230 ? -19.093 0.355   -13.417 1.00 95.26 230 A 1 
ATOM   1846 C  CE2 . TYR A 1 230 ? -17.868 2.257   -12.614 1.00 95.25 230 A 1 
ATOM   1847 C  CZ  . TYR A 1 230 ? -18.931 1.385   -12.508 1.00 95.41 230 A 1 
ATOM   1848 O  OH  . TYR A 1 230 ? -19.846 1.544   -11.483 1.00 93.77 230 A 1 
ATOM   1849 N  N   . PRO A 1 231 ? -15.004 -1.408  -17.873 1.00 96.75 231 A 1 
ATOM   1850 C  CA  . PRO A 1 231 ? -14.351 -1.681  -19.156 1.00 96.48 231 A 1 
ATOM   1851 C  C   . PRO A 1 231 ? -13.978 -0.439  -19.961 1.00 96.83 231 A 1 
ATOM   1852 O  O   . PRO A 1 231 ? -12.860 -0.355  -20.490 1.00 96.51 231 A 1 
ATOM   1853 C  CB  . PRO A 1 231 ? -15.376 -2.550  -19.889 1.00 95.19 231 A 1 
ATOM   1854 C  CG  . PRO A 1 231 ? -16.043 -3.292  -18.781 1.00 92.30 231 A 1 
ATOM   1855 C  CD  . PRO A 1 231 ? -16.213 -2.249  -17.702 1.00 95.26 231 A 1 
ATOM   1856 N  N   . GLN A 1 232 ? -14.899 0.515   -20.061 1.00 96.37 232 A 1 
ATOM   1857 C  CA  . GLN A 1 232 ? -14.639 1.724   -20.841 1.00 96.18 232 A 1 
ATOM   1858 C  C   . GLN A 1 232 ? -13.495 2.550   -20.266 1.00 97.01 232 A 1 
ATOM   1859 O  O   . GLN A 1 232 ? -12.746 3.181   -21.008 1.00 96.65 232 A 1 
ATOM   1860 C  CB  . GLN A 1 232 ? -15.912 2.575   -20.955 1.00 94.63 232 A 1 
ATOM   1861 C  CG  . GLN A 1 232 ? -16.424 3.165   -19.651 1.00 89.23 232 A 1 
ATOM   1862 C  CD  . GLN A 1 232 ? -17.414 2.255   -18.936 1.00 87.70 232 A 1 
ATOM   1863 O  OE1 . GLN A 1 232 ? -17.357 1.026   -19.051 1.00 82.59 232 A 1 
ATOM   1864 N  NE2 . GLN A 1 232 ? -18.326 2.860   -18.190 1.00 80.79 232 A 1 
ATOM   1865 N  N   . TYR A 1 233 ? -13.362 2.551   -18.945 1.00 97.51 233 A 1 
ATOM   1866 C  CA  . TYR A 1 233 ? -12.287 3.304   -18.309 1.00 97.98 233 A 1 
ATOM   1867 C  C   . TYR A 1 233 ? -10.985 2.519   -18.356 1.00 98.11 233 A 1 
ATOM   1868 O  O   . TYR A 1 233 ? -9.912  3.097   -18.535 1.00 98.11 233 A 1 
ATOM   1869 C  CB  . TYR A 1 233 ? -12.636 3.633   -16.855 1.00 97.87 233 A 1 
ATOM   1870 C  CG  . TYR A 1 233 ? -13.860 4.511   -16.694 1.00 97.82 233 A 1 
ATOM   1871 C  CD1 . TYR A 1 233 ? -14.119 5.569   -17.570 1.00 97.29 233 A 1 
ATOM   1872 C  CD2 . TYR A 1 233 ? -14.751 4.293   -15.652 1.00 97.30 233 A 1 
ATOM   1873 C  CE1 . TYR A 1 233 ? -15.237 6.368   -17.420 1.00 96.89 233 A 1 
ATOM   1874 C  CE2 . TYR A 1 233 ? -15.879 5.097   -15.486 1.00 96.89 233 A 1 
ATOM   1875 C  CZ  . TYR A 1 233 ? -16.114 6.128   -16.376 1.00 97.01 233 A 1 
ATOM   1876 O  OH  . TYR A 1 233 ? -17.233 6.926   -16.218 1.00 96.13 233 A 1 
ATOM   1877 N  N   . ASN A 1 234 ? -11.068 1.212   -18.193 1.00 98.07 234 A 1 
ATOM   1878 C  CA  . ASN A 1 234 ? -9.889  0.355   -18.221 1.00 98.13 234 A 1 
ATOM   1879 C  C   . ASN A 1 234 ? -9.130  0.510   -19.537 1.00 98.36 234 A 1 
ATOM   1880 O  O   . ASN A 1 234 ? -7.930  0.782   -19.544 1.00 98.39 234 A 1 
ATOM   1881 C  CB  . ASN A 1 234 ? -10.285 -1.108  -18.031 1.00 98.01 234 A 1 
ATOM   1882 C  CG  . ASN A 1 234 ? -9.087  -2.018  -17.918 1.00 97.94 234 A 1 
ATOM   1883 O  OD1 . ASN A 1 234 ? -8.532  -2.205  -16.828 1.00 96.04 234 A 1 
ATOM   1884 N  ND2 . ASN A 1 234 ? -8.663  -2.595  -19.036 1.00 96.08 234 A 1 
ATOM   1885 N  N   . ASP A 1 235 ? -9.846  0.328   -20.646 1.00 97.96 235 A 1 
ATOM   1886 C  CA  . ASP A 1 235 ? -9.218  0.417   -21.957 1.00 97.70 235 A 1 
ATOM   1887 C  C   . ASP A 1 235 ? -8.668  1.813   -22.232 1.00 98.14 235 A 1 
ATOM   1888 O  O   . ASP A 1 235 ? -7.571  1.962   -22.778 1.00 97.97 235 A 1 
ATOM   1889 C  CB  . ASP A 1 235 ? -10.201 0.022   -23.056 1.00 96.73 235 A 1 
ATOM   1890 C  CG  . ASP A 1 235 ? -10.638 -1.435  -22.950 1.00 92.32 235 A 1 
ATOM   1891 O  OD1 . ASP A 1 235 ? -9.978  -2.209  -22.226 1.00 89.12 235 A 1 
ATOM   1892 O  OD2 . ASP A 1 235 ? -11.638 -1.801  -23.596 1.00 88.09 235 A 1 
ATOM   1893 N  N   . ARG A 1 236 ? -9.431  2.835   -21.866 1.00 97.85 236 A 1 
ATOM   1894 C  CA  . ARG A 1 236 ? -8.997  4.208   -22.092 1.00 98.06 236 A 1 
ATOM   1895 C  C   . ARG A 1 236 ? -7.765  4.541   -21.252 1.00 98.42 236 A 1 
ATOM   1896 O  O   . ARG A 1 236 ? -6.870  5.244   -21.713 1.00 98.44 236 A 1 
ATOM   1897 C  CB  . ARG A 1 236 ? -10.134 5.186   -21.781 1.00 97.75 236 A 1 
ATOM   1898 C  CG  . ARG A 1 236 ? -9.828  6.621   -22.187 1.00 96.13 236 A 1 
ATOM   1899 C  CD  . ARG A 1 236 ? -11.047 7.511   -22.028 1.00 94.49 236 A 1 
ATOM   1900 N  NE  . ARG A 1 236 ? -10.782 8.876   -22.482 1.00 92.88 236 A 1 
ATOM   1901 C  CZ  . ARG A 1 236 ? -11.669 9.876   -22.450 1.00 91.10 236 A 1 
ATOM   1902 N  NH1 . ARG A 1 236 ? -12.888 9.662   -21.980 1.00 89.23 236 A 1 
ATOM   1903 N  NH2 . ARG A 1 236 ? -11.336 11.074  -22.884 1.00 87.79 236 A 1 
ATOM   1904 N  N   . LEU A 1 237 ? -7.725  4.036   -20.025 1.00 98.64 237 A 1 
ATOM   1905 C  CA  . LEU A 1 237 ? -6.587  4.285   -19.147 1.00 98.82 237 A 1 
ATOM   1906 C  C   . LEU A 1 237 ? -5.331  3.598   -19.667 1.00 98.89 237 A 1 
ATOM   1907 O  O   . LEU A 1 237 ? -4.250  4.187   -19.670 1.00 98.87 237 A 1 
ATOM   1908 C  CB  . LEU A 1 237 ? -6.894  3.810   -17.721 1.00 98.79 237 A 1 
ATOM   1909 C  CG  . LEU A 1 237 ? -5.788  4.027   -16.678 1.00 98.62 237 A 1 
ATOM   1910 C  CD1 . LEU A 1 237 ? -5.421  5.503   -16.599 1.00 98.43 237 A 1 
ATOM   1911 C  CD2 . LEU A 1 237 ? -6.258  3.523   -15.322 1.00 98.42 237 A 1 
ATOM   1912 N  N   . VAL A 1 238 ? -5.473  2.350   -20.114 1.00 98.82 238 A 1 
ATOM   1913 C  CA  . VAL A 1 238 ? -4.333  1.623   -20.670 1.00 98.85 238 A 1 
ATOM   1914 C  C   . VAL A 1 238 ? -3.780  2.372   -21.880 1.00 98.93 238 A 1 
ATOM   1915 O  O   . VAL A 1 238 ? -2.570  2.580   -21.991 1.00 98.87 238 A 1 
ATOM   1916 C  CB  . VAL A 1 238 ? -4.729  0.186   -21.089 1.00 98.78 238 A 1 
ATOM   1917 C  CG1 . VAL A 1 238 ? -3.585  -0.480  -21.861 1.00 98.42 238 A 1 
ATOM   1918 C  CG2 . VAL A 1 238 ? -5.065  -0.638  -19.854 1.00 98.46 238 A 1 
ATOM   1919 N  N   . ASP A 1 239 ? -4.671  2.783   -22.782 1.00 98.84 239 A 1 
ATOM   1920 C  CA  . ASP A 1 239 ? -4.252  3.518   -23.970 1.00 98.74 239 A 1 
ATOM   1921 C  C   . ASP A 1 239 ? -3.595  4.846   -23.603 1.00 98.86 239 A 1 
ATOM   1922 O  O   . ASP A 1 239 ? -2.582  5.227   -24.183 1.00 98.71 239 A 1 
ATOM   1923 C  CB  . ASP A 1 239 ? -5.442  3.790   -24.901 1.00 98.45 239 A 1 
ATOM   1924 C  CG  . ASP A 1 239 ? -5.923  2.536   -25.617 1.00 96.26 239 A 1 
ATOM   1925 O  OD1 . ASP A 1 239 ? -5.211  1.510   -25.597 1.00 93.95 239 A 1 
ATOM   1926 O  OD2 . ASP A 1 239 ? -7.012  2.590   -26.217 1.00 93.42 239 A 1 
ATOM   1927 N  N   . SER A 1 240 ? -4.180  5.543   -22.637 1.00 98.76 240 A 1 
ATOM   1928 C  CA  . SER A 1 240 ? -3.659  6.833   -22.205 1.00 98.76 240 A 1 
ATOM   1929 C  C   . SER A 1 240 ? -2.248  6.718   -21.631 1.00 98.89 240 A 1 
ATOM   1930 O  O   . SER A 1 240 ? -1.387  7.553   -21.903 1.00 98.73 240 A 1 
ATOM   1931 C  CB  . SER A 1 240 ? -4.584  7.471   -21.167 1.00 98.44 240 A 1 
ATOM   1932 O  OG  . SER A 1 240 ? -5.852  7.761   -21.723 1.00 94.38 240 A 1 
ATOM   1933 N  N   . LEU A 1 241 ? -2.021  5.689   -20.829 1.00 98.97 241 A 1 
ATOM   1934 C  CA  . LEU A 1 241 ? -0.709  5.490   -20.222 1.00 98.92 241 A 1 
ATOM   1935 C  C   . LEU A 1 241 ? 0.324   5.036   -21.253 1.00 98.98 241 A 1 
ATOM   1936 O  O   . LEU A 1 241 ? 1.421   5.588   -21.331 1.00 98.84 241 A 1 
ATOM   1937 C  CB  . LEU A 1 241 ? -0.808  4.467   -19.088 1.00 98.92 241 A 1 
ATOM   1938 C  CG  . LEU A 1 241 ? -1.619  4.917   -17.865 1.00 98.80 241 A 1 
ATOM   1939 C  CD1 . LEU A 1 241 ? -1.867  3.731   -16.935 1.00 98.63 241 A 1 
ATOM   1940 C  CD2 . LEU A 1 241 ? -0.880  6.023   -17.129 1.00 98.48 241 A 1 
ATOM   1941 N  N   . ALA A 1 242 ? -0.032  4.032   -22.055 1.00 98.90 242 A 1 
ATOM   1942 C  CA  . ALA A 1 242 ? 0.888   3.497   -23.055 1.00 98.86 242 A 1 
ATOM   1943 C  C   . ALA A 1 242 ? 1.268   4.538   -24.112 1.00 98.82 242 A 1 
ATOM   1944 O  O   . ALA A 1 242 ? 2.397   4.531   -24.617 1.00 98.62 242 A 1 
ATOM   1945 C  CB  . ALA A 1 242 ? 0.282   2.267   -23.726 1.00 98.81 242 A 1 
ATOM   1946 N  N   . GLU A 1 243 ? 0.338   5.425   -24.435 1.00 98.86 243 A 1 
ATOM   1947 C  CA  . GLU A 1 243 ? 0.571   6.464   -25.442 1.00 98.78 243 A 1 
ATOM   1948 C  C   . GLU A 1 243 ? 1.759   7.342   -25.071 1.00 98.73 243 A 1 
ATOM   1949 O  O   . GLU A 1 243 ? 2.452   7.867   -25.948 1.00 98.41 243 A 1 
ATOM   1950 C  CB  . GLU A 1 243 ? -0.685  7.323   -25.600 1.00 98.26 243 A 1 
ATOM   1951 C  CG  . GLU A 1 243 ? -0.551  8.492   -26.586 1.00 92.44 243 A 1 
ATOM   1952 C  CD  . GLU A 1 243 ? -0.261  8.029   -28.009 1.00 88.93 243 A 1 
ATOM   1953 O  OE1 . GLU A 1 243 ? -0.708  6.931   -28.380 1.00 83.69 243 A 1 
ATOM   1954 O  OE2 . GLU A 1 243 ? 0.397   8.777   -28.744 1.00 83.63 243 A 1 
ATOM   1955 N  N   . TYR A 1 244 ? 2.016   7.488   -23.780 1.00 98.89 244 A 1 
ATOM   1956 C  CA  . TYR A 1 244 ? 3.113   8.319   -23.310 1.00 98.86 244 A 1 
ATOM   1957 C  C   . TYR A 1 244 ? 4.274   7.499   -22.743 1.00 98.82 244 A 1 
ATOM   1958 O  O   . TYR A 1 244 ? 4.884   7.866   -21.733 1.00 98.62 244 A 1 
ATOM   1959 C  CB  . TYR A 1 244 ? 2.595   9.317   -22.274 1.00 98.88 244 A 1 
ATOM   1960 C  CG  . TYR A 1 244 ? 1.611   10.299  -22.868 1.00 98.87 244 A 1 
ATOM   1961 C  CD1 . TYR A 1 244 ? 2.049   11.393  -23.613 1.00 98.67 244 A 1 
ATOM   1962 C  CD2 . TYR A 1 244 ? 0.241   10.107  -22.742 1.00 98.68 244 A 1 
ATOM   1963 C  CE1 . TYR A 1 244 ? 1.152   12.272  -24.204 1.00 98.46 244 A 1 
ATOM   1964 C  CE2 . TYR A 1 244 ? -0.664  10.982  -23.331 1.00 98.49 244 A 1 
ATOM   1965 C  CZ  . TYR A 1 244 ? -0.206  12.060  -24.063 1.00 98.55 244 A 1 
ATOM   1966 O  OH  . TYR A 1 244 ? -1.098  12.921  -24.657 1.00 97.93 244 A 1 
ATOM   1967 N  N   . ASN A 1 245 ? 4.578   6.389   -23.403 1.00 98.77 245 A 1 
ATOM   1968 C  CA  . ASN A 1 245 ? 5.675   5.528   -22.979 1.00 98.60 245 A 1 
ATOM   1969 C  C   . ASN A 1 245 ? 7.022   6.233   -23.062 1.00 98.57 245 A 1 
ATOM   1970 O  O   . ASN A 1 245 ? 7.988   5.813   -22.427 1.00 97.85 245 A 1 
ATOM   1971 C  CB  . ASN A 1 245 ? 5.709   4.249   -23.827 1.00 98.35 245 A 1 
ATOM   1972 C  CG  . ASN A 1 245 ? 6.083   4.513   -25.273 1.00 98.01 245 A 1 
ATOM   1973 O  OD1 . ASN A 1 245 ? 5.490   5.356   -25.939 1.00 94.82 245 A 1 
ATOM   1974 N  ND2 . ASN A 1 245 ? 7.075   3.784   -25.762 1.00 93.93 245 A 1 
ATOM   1975 N  N   . ASP A 1 246 ? 7.093   7.295   -23.856 1.00 98.56 246 A 1 
ATOM   1976 C  CA  . ASP A 1 246 ? 8.313   8.073   -23.993 1.00 98.38 246 A 1 
ATOM   1977 C  C   . ASP A 1 246 ? 8.485   9.052   -22.837 1.00 98.37 246 A 1 
ATOM   1978 O  O   . ASP A 1 246 ? 9.564   9.617   -22.657 1.00 97.67 246 A 1 
ATOM   1979 C  CB  . ASP A 1 246 ? 8.305   8.839   -25.329 1.00 98.05 246 A 1 
ATOM   1980 C  CG  . ASP A 1 246 ? 7.108   9.760   -25.455 1.00 97.68 246 A 1 
ATOM   1981 O  OD1 . ASP A 1 246 ? 5.972   9.346   -25.143 1.00 96.33 246 A 1 
ATOM   1982 O  OD2 . ASP A 1 246 ? 7.295   10.922  -25.890 1.00 95.67 246 A 1 
ATOM   1983 N  N   . VAL A 1 247 ? 7.439   9.248   -22.075 1.00 98.68 247 A 1 
ATOM   1984 C  CA  . VAL A 1 247 ? 7.455   10.169  -20.937 1.00 98.77 247 A 1 
ATOM   1985 C  C   . VAL A 1 247 ? 7.441   9.429   -19.598 1.00 98.71 247 A 1 
ATOM   1986 O  O   . VAL A 1 247 ? 8.130   9.819   -18.654 1.00 98.60 247 A 1 
ATOM   1987 C  CB  . VAL A 1 247 ? 6.237   11.120  -20.981 1.00 98.73 247 A 1 
ATOM   1988 C  CG1 . VAL A 1 247 ? 6.213   12.026  -19.755 1.00 98.43 247 A 1 
ATOM   1989 C  CG2 . VAL A 1 247 ? 6.269   11.958  -22.256 1.00 98.42 247 A 1 
ATOM   1990 N  N   . ILE A 1 248 ? 6.655   8.369   -19.521 1.00 98.84 248 A 1 
ATOM   1991 C  CA  . ILE A 1 248 ? 6.471   7.619   -18.281 1.00 98.81 248 A 1 
ATOM   1992 C  C   . ILE A 1 248 ? 7.565   6.570   -18.029 1.00 98.85 248 A 1 
ATOM   1993 O  O   . ILE A 1 248 ? 7.733   5.638   -18.809 1.00 98.64 248 A 1 
ATOM   1994 C  CB  . ILE A 1 248 ? 5.094   6.936   -18.278 1.00 98.90 248 A 1 
ATOM   1995 C  CG1 . ILE A 1 248 ? 3.988   7.995   -18.409 1.00 98.79 248 A 1 
ATOM   1996 C  CG2 . ILE A 1 248 ? 4.899   6.119   -17.008 1.00 98.81 248 A 1 
ATOM   1997 C  CD1 . ILE A 1 248 ? 2.595   7.427   -18.592 1.00 98.73 248 A 1 
ATOM   1998 N  N   . LEU A 1 249 ? 8.268   6.724   -16.920 1.00 98.76 249 A 1 
ATOM   1999 C  CA  . LEU A 1 249 ? 9.315   5.781   -16.538 1.00 98.65 249 A 1 
ATOM   2000 C  C   . LEU A 1 249 ? 8.711   4.517   -15.950 1.00 98.61 249 A 1 
ATOM   2001 O  O   . LEU A 1 249 ? 9.288   3.433   -16.051 1.00 98.13 249 A 1 
ATOM   2002 C  CB  . LEU A 1 249 ? 10.269  6.410   -15.518 1.00 98.26 249 A 1 
ATOM   2003 C  CG  . LEU A 1 249 ? 10.967  7.709   -15.923 1.00 97.07 249 A 1 
ATOM   2004 C  CD1 . LEU A 1 249 ? 11.954  8.109   -14.837 1.00 95.85 249 A 1 
ATOM   2005 C  CD2 . LEU A 1 249 ? 11.687  7.549   -17.255 1.00 95.68 249 A 1 
ATOM   2006 N  N   . GLY A 1 250 ? 7.548   4.662   -15.336 1.00 98.80 250 A 1 
ATOM   2007 C  CA  . GLY A 1 250 ? 6.882   3.531   -14.719 1.00 98.84 250 A 1 
ATOM   2008 C  C   . GLY A 1 250 ? 5.641   3.982   -13.976 1.00 98.99 250 A 1 
ATOM   2009 O  O   . GLY A 1 250 ? 5.472   5.164   -13.686 1.00 98.87 250 A 1 
ATOM   2010 N  N   . VAL A 1 251 ? 4.769   3.017   -13.670 1.00 98.90 251 A 1 
ATOM   2011 C  CA  . VAL A 1 251 ? 3.534   3.290   -12.951 1.00 98.95 251 A 1 
ATOM   2012 C  C   . VAL A 1 251 ? 3.538   2.506   -11.644 1.00 98.95 251 A 1 
ATOM   2013 O  O   . VAL A 1 251 ? 3.914   1.333   -11.623 1.00 98.90 251 A 1 
ATOM   2014 C  CB  . VAL A 1 251 ? 2.303   2.877   -13.787 1.00 98.93 251 A 1 
ATOM   2015 C  CG1 . VAL A 1 251 ? 1.016   3.179   -13.027 1.00 98.73 251 A 1 
ATOM   2016 C  CG2 . VAL A 1 251 ? 2.307   3.599   -15.130 1.00 98.73 251 A 1 
ATOM   2017 N  N   . LEU A 1 252 ? 3.130   3.154   -10.557 1.00 98.99 252 A 1 
ATOM   2018 C  CA  . LEU A 1 252 ? 3.069   2.497   -9.257  1.00 98.96 252 A 1 
ATOM   2019 C  C   . LEU A 1 252 ? 1.623   2.369   -8.803  1.00 98.94 252 A 1 
ATOM   2020 O  O   . LEU A 1 252 ? 0.880   3.349   -8.788  1.00 98.77 252 A 1 
ATOM   2021 C  CB  . LEU A 1 252 ? 3.865   3.299   -8.218  1.00 98.88 252 A 1 
ATOM   2022 C  CG  . LEU A 1 252 ? 5.332   3.595   -8.553  1.00 97.77 252 A 1 
ATOM   2023 C  CD1 . LEU A 1 252 ? 5.986   4.317   -7.393  1.00 93.73 252 A 1 
ATOM   2024 C  CD2 . LEU A 1 252 ? 6.077   2.302   -8.860  1.00 93.59 252 A 1 
ATOM   2025 N  N   . CYS A 1 253 ? 1.229   1.147   -8.437  1.00 98.92 253 A 1 
ATOM   2026 C  CA  . CYS A 1 253 ? -0.130  0.875   -7.992  1.00 98.96 253 A 1 
ATOM   2027 C  C   . CYS A 1 253 ? -0.154  0.092   -6.687  1.00 98.94 253 A 1 
ATOM   2028 O  O   . CYS A 1 253 ? 0.854   -0.467  -6.266  1.00 98.49 253 A 1 
ATOM   2029 C  CB  . CYS A 1 253 ? -0.890  0.057   -9.044  1.00 98.66 253 A 1 
ATOM   2030 S  SG  . CYS A 1 253 ? -1.055  0.781   -10.680 1.00 97.85 253 A 1 
ATOM   2031 N  N   . GLY A 1 254 ? -1.318  0.052   -6.065  1.00 98.87 254 A 1 
ATOM   2032 C  CA  . GLY A 1 254 ? -1.518  -0.723  -4.856  1.00 98.78 254 A 1 
ATOM   2033 C  C   . GLY A 1 254 ? -2.820  -1.486  -4.992  1.00 98.67 254 A 1 
ATOM   2034 O  O   . GLY A 1 254 ? -3.064  -2.125  -6.021  1.00 97.91 254 A 1 
ATOM   2035 N  N   . HIS A 1 255 ? -3.672  -1.404  -3.969  1.00 98.44 255 A 1 
ATOM   2036 C  CA  . HIS A 1 255 ? -5.032  -1.951  -3.994  1.00 98.27 255 A 1 
ATOM   2037 C  C   . HIS A 1 255 ? -5.188  -3.466  -3.888  1.00 98.06 255 A 1 
ATOM   2038 O  O   . HIS A 1 255 ? -6.008  -3.945  -3.112  1.00 97.09 255 A 1 
ATOM   2039 C  CB  . HIS A 1 255 ? -5.767  -1.456  -5.244  1.00 97.87 255 A 1 
ATOM   2040 C  CG  . HIS A 1 255 ? -7.193  -1.895  -5.323  1.00 97.87 255 A 1 
ATOM   2041 N  ND1 . HIS A 1 255 ? -8.127  -1.564  -4.375  1.00 96.57 255 A 1 
ATOM   2042 C  CD2 . HIS A 1 255 ? -7.836  -2.638  -6.243  1.00 96.54 255 A 1 
ATOM   2043 C  CE1 . HIS A 1 255 ? -9.294  -2.095  -4.705  1.00 96.24 255 A 1 
ATOM   2044 N  NE2 . HIS A 1 255 ? -9.155  -2.753  -5.838  1.00 96.47 255 A 1 
ATOM   2045 N  N   . LEU A 1 256 ? -4.424  -4.229  -4.664  1.00 98.21 256 A 1 
ATOM   2046 C  CA  . LEU A 1 256 ? -4.578  -5.681  -4.661  1.00 97.93 256 A 1 
ATOM   2047 C  C   . LEU A 1 256 ? -3.913  -6.375  -3.474  1.00 97.59 256 A 1 
ATOM   2048 O  O   . LEU A 1 256 ? -4.210  -7.526  -3.184  1.00 96.24 256 A 1 
ATOM   2049 C  CB  . LEU A 1 256 ? -4.053  -6.279  -5.971  1.00 97.87 256 A 1 
ATOM   2050 C  CG  . LEU A 1 256 ? -4.717  -5.771  -7.256  1.00 97.49 256 A 1 
ATOM   2051 C  CD1 . LEU A 1 256 ? -4.205  -6.567  -8.447  1.00 96.89 256 A 1 
ATOM   2052 C  CD2 . LEU A 1 256 ? -6.235  -5.890  -7.159  1.00 96.71 256 A 1 
ATOM   2053 N  N   . HIS A 1 257 ? -3.004  -5.657  -2.802  1.00 97.63 257 A 1 
ATOM   2054 C  CA  . HIS A 1 257 ? -2.272  -6.175  -1.636  1.00 97.71 257 A 1 
ATOM   2055 C  C   . HIS A 1 257 ? -1.258  -7.251  -1.996  1.00 97.70 257 A 1 
ATOM   2056 O  O   . HIS A 1 257 ? -0.533  -7.731  -1.130  1.00 96.70 257 A 1 
ATOM   2057 C  CB  . HIS A 1 257 ? -3.242  -6.723  -0.583  1.00 97.46 257 A 1 
ATOM   2058 C  CG  . HIS A 1 257 ? -4.143  -5.685  0.019   1.00 97.56 257 A 1 
ATOM   2059 N  ND1 . HIS A 1 257 ? -4.593  -5.762  1.322   1.00 96.01 257 A 1 
ATOM   2060 C  CD2 . HIS A 1 257 ? -4.665  -4.558  -0.485  1.00 95.83 257 A 1 
ATOM   2061 C  CE1 . HIS A 1 257 ? -5.358  -4.733  1.575   1.00 95.77 257 A 1 
ATOM   2062 N  NE2 . HIS A 1 257 ? -5.417  -3.977  0.506   1.00 96.04 257 A 1 
ATOM   2063 N  N   . THR A 1 258 ? -1.202  -7.614  -3.275  1.00 97.67 258 A 1 
ATOM   2064 C  CA  . THR A 1 258 ? -0.277  -8.639  -3.746  1.00 97.66 258 A 1 
ATOM   2065 C  C   . THR A 1 258 ? 0.875   -8.035  -4.548  1.00 98.09 258 A 1 
ATOM   2066 O  O   . THR A 1 258 ? 0.772   -6.926  -5.072  1.00 97.58 258 A 1 
ATOM   2067 C  CB  . THR A 1 258 ? -1.009  -9.670  -4.629  1.00 96.78 258 A 1 
ATOM   2068 O  OG1 . THR A 1 258 ? -1.814  -8.990  -5.595  1.00 94.07 258 A 1 
ATOM   2069 C  CG2 . THR A 1 258 ? -1.900  -10.554 -3.771  1.00 93.29 258 A 1 
ATOM   2070 N  N   . ASP A 1 259 ? 1.962   -8.784  -4.642  1.00 97.98 259 A 1 
ATOM   2071 C  CA  . ASP A 1 259 ? 3.160   -8.365  -5.366  1.00 98.14 259 A 1 
ATOM   2072 C  C   . ASP A 1 259 ? 3.060   -8.881  -6.802  1.00 98.17 259 A 1 
ATOM   2073 O  O   . ASP A 1 259 ? 3.295   -10.061 -7.062  1.00 97.63 259 A 1 
ATOM   2074 C  CB  . ASP A 1 259 ? 4.386   -8.934  -4.655  1.00 98.17 259 A 1 
ATOM   2075 C  CG  . ASP A 1 259 ? 5.694   -8.670  -5.395  1.00 98.11 259 A 1 
ATOM   2076 O  OD1 . ASP A 1 259 ? 5.680   -8.051  -6.475  1.00 97.19 259 A 1 
ATOM   2077 O  OD2 . ASP A 1 259 ? 6.738   -9.097  -4.874  1.00 96.95 259 A 1 
ATOM   2078 N  N   . THR A 1 260 ? 2.728   -7.997  -7.728  1.00 98.37 260 A 1 
ATOM   2079 C  CA  . THR A 1 260 ? 2.610   -8.396  -9.122  1.00 98.35 260 A 1 
ATOM   2080 C  C   . THR A 1 260 ? 2.876   -7.197  -10.034 1.00 98.52 260 A 1 
ATOM   2081 O  O   . THR A 1 260 ? 3.270   -6.128  -9.573  1.00 98.40 260 A 1 
ATOM   2082 C  CB  . THR A 1 260 ? 1.220   -9.013  -9.408  1.00 97.67 260 A 1 
ATOM   2083 O  OG1 . THR A 1 260 ? 1.193   -9.563  -10.727 1.00 93.92 260 A 1 
ATOM   2084 C  CG2 . THR A 1 260 ? 0.122   -7.979  -9.242  1.00 94.88 260 A 1 
ATOM   2085 N  N   . PHE A 1 261 ? 2.666   -7.386  -11.337 1.00 98.54 261 A 1 
ATOM   2086 C  CA  . PHE A 1 261 ? 2.946   -6.328  -12.294 1.00 98.57 261 A 1 
ATOM   2087 C  C   . PHE A 1 261 ? 1.992   -6.365  -13.483 1.00 98.49 261 A 1 
ATOM   2088 O  O   . PHE A 1 261 ? 1.249   -7.329  -13.675 1.00 98.02 261 A 1 
ATOM   2089 C  CB  . PHE A 1 261 ? 4.390   -6.450  -12.789 1.00 98.45 261 A 1 
ATOM   2090 C  CG  . PHE A 1 261 ? 4.680   -7.744  -13.504 1.00 98.47 261 A 1 
ATOM   2091 C  CD1 . PHE A 1 261 ? 4.474   -7.868  -14.871 1.00 98.00 261 A 1 
ATOM   2092 C  CD2 . PHE A 1 261 ? 5.163   -8.847  -12.805 1.00 97.85 261 A 1 
ATOM   2093 C  CE1 . PHE A 1 261 ? 4.731   -9.066  -15.533 1.00 97.36 261 A 1 
ATOM   2094 C  CE2 . PHE A 1 261 ? 5.423   -10.048 -13.455 1.00 97.40 261 A 1 
ATOM   2095 C  CZ  . PHE A 1 261 ? 5.213   -10.161 -14.823 1.00 97.57 261 A 1 
ATOM   2096 N  N   . ARG A 1 262 ? 2.031   -5.301  -14.277 1.00 98.61 262 A 1 
ATOM   2097 C  CA  . ARG A 1 262 ? 1.216   -5.187  -15.473 1.00 98.61 262 A 1 
ATOM   2098 C  C   . ARG A 1 262 ? 2.060   -4.587  -16.585 1.00 98.72 262 A 1 
ATOM   2099 O  O   . ARG A 1 262 ? 2.841   -3.665  -16.352 1.00 98.63 262 A 1 
ATOM   2100 C  CB  . ARG A 1 262 ? 0.009   -4.273  -15.230 1.00 98.25 262 A 1 
ATOM   2101 C  CG  . ARG A 1 262 ? -0.900  -4.686  -14.079 1.00 96.83 262 A 1 
ATOM   2102 C  CD  . ARG A 1 262 ? -1.829  -5.811  -14.479 1.00 94.97 262 A 1 
ATOM   2103 N  NE  . ARG A 1 262 ? -2.679  -6.245  -13.366 1.00 95.19 262 A 1 
ATOM   2104 C  CZ  . ARG A 1 262 ? -2.406  -7.257  -12.552 1.00 95.35 262 A 1 
ATOM   2105 N  NH1 . ARG A 1 262 ? -1.304  -7.976  -12.715 1.00 91.18 262 A 1 
ATOM   2106 N  NH2 . ARG A 1 262 ? -3.236  -7.560  -11.561 1.00 92.05 262 A 1 
ATOM   2107 N  N   . ILE A 1 263 ? 1.898   -5.124  -17.787 1.00 98.68 263 A 1 
ATOM   2108 C  CA  . ILE A 1 263 ? 2.559   -4.568  -18.956 1.00 98.61 263 A 1 
ATOM   2109 C  C   . ILE A 1 263 ? 1.432   -3.924  -19.753 1.00 98.66 263 A 1 
ATOM   2110 O  O   . ILE A 1 263 ? 0.651   -4.612  -20.407 1.00 98.46 263 A 1 
ATOM   2111 C  CB  . ILE A 1 263 ? 3.256   -5.657  -19.801 1.00 98.56 263 A 1 
ATOM   2112 C  CG1 . ILE A 1 263 ? 4.266   -6.422  -18.940 1.00 98.11 263 A 1 
ATOM   2113 C  CG2 . ILE A 1 263 ? 3.956   -5.013  -20.993 1.00 98.15 263 A 1 
ATOM   2114 C  CD1 . ILE A 1 263 ? 4.949   -7.580  -19.652 1.00 96.99 263 A 1 
ATOM   2115 N  N   . LEU A 1 264 ? 1.331   -2.603  -19.659 1.00 98.81 264 A 1 
ATOM   2116 C  CA  . LEU A 1 264 ? 0.273   -1.863  -20.327 1.00 98.86 264 A 1 
ATOM   2117 C  C   . LEU A 1 264 ? 0.702   -1.528  -21.749 1.00 98.83 264 A 1 
ATOM   2118 O  O   . LEU A 1 264 ? 1.729   -0.886  -21.961 1.00 98.53 264 A 1 
ATOM   2119 C  CB  . LEU A 1 264 ? -0.026  -0.586  -19.543 1.00 98.71 264 A 1 
ATOM   2120 C  CG  . LEU A 1 264 ? -0.271  -0.804  -18.043 1.00 98.04 264 A 1 
ATOM   2121 C  CD1 . LEU A 1 264 ? -0.523  0.525   -17.348 1.00 96.69 264 A 1 
ATOM   2122 C  CD2 . LEU A 1 264 ? -1.447  -1.748  -17.836 1.00 96.37 264 A 1 
ATOM   2123 N  N   . SER A 1 265 ? -0.090  -1.976  -22.732 1.00 98.63 265 A 1 
ATOM   2124 C  CA  . SER A 1 265 ? 0.284   -1.809  -24.133 1.00 98.43 265 A 1 
ATOM   2125 C  C   . SER A 1 265 ? -0.775  -1.205  -25.038 1.00 98.54 265 A 1 
ATOM   2126 O  O   . SER A 1 265 ? -1.973  -1.412  -24.847 1.00 98.05 265 A 1 
ATOM   2127 C  CB  . SER A 1 265 ? 0.693   -3.164  -24.722 1.00 97.22 265 A 1 
ATOM   2128 O  OG  . SER A 1 265 ? 1.677   -3.805  -23.937 1.00 83.01 265 A 1 
ATOM   2129 N  N   . LYS A 1 266 ? -0.306  -0.450  -26.017 1.00 98.46 266 A 1 
ATOM   2130 C  CA  . LYS A 1 266 ? -1.137  0.097   -27.069 1.00 98.21 266 A 1 
ATOM   2131 C  C   . LYS A 1 266 ? -0.273  -0.059  -28.315 1.00 98.14 266 A 1 
ATOM   2132 O  O   . LYS A 1 266 ? 0.593   0.769   -28.588 1.00 96.88 266 A 1 
ATOM   2133 C  CB  . LYS A 1 266 ? -1.470  1.573   -26.839 1.00 97.57 266 A 1 
ATOM   2134 C  CG  . LYS A 1 266 ? -2.342  2.163   -27.948 1.00 95.62 266 A 1 
ATOM   2135 C  CD  . LYS A 1 266 ? -2.640  3.636   -27.721 1.00 93.25 266 A 1 
ATOM   2136 C  CE  . LYS A 1 266 ? -3.498  4.192   -28.845 1.00 88.17 266 A 1 
ATOM   2137 N  NZ  . LYS A 1 266 ? -3.776  5.638   -28.660 1.00 80.81 266 A 1 
ATOM   2138 N  N   . GLY A 1 267 ? -0.484  -1.155  -29.029 1.00 97.35 267 A 1 
ATOM   2139 C  CA  . GLY A 1 267 ? 0.358   -1.443  -30.168 1.00 96.87 267 A 1 
ATOM   2140 C  C   . GLY A 1 267 ? 1.744   -1.797  -29.659 1.00 97.26 267 A 1 
ATOM   2141 O  O   . GLY A 1 267 ? 1.884   -2.662  -28.795 1.00 95.41 267 A 1 
ATOM   2142 N  N   . ASN A 1 268 ? 2.750   -1.111  -30.183 1.00 97.70 268 A 1 
ATOM   2143 C  CA  . ASN A 1 268 ? 4.114   -1.355  -29.742 1.00 97.43 268 A 1 
ATOM   2144 C  C   . ASN A 1 268 ? 4.548   -0.420  -28.621 1.00 97.97 268 A 1 
ATOM   2145 O  O   . ASN A 1 268 ? 5.692   -0.476  -28.168 1.00 96.74 268 A 1 
ATOM   2146 C  CB  . ASN A 1 268 ? 5.082   -1.230  -30.932 1.00 95.90 268 A 1 
ATOM   2147 C  CG  . ASN A 1 268 ? 5.102   0.164   -31.528 1.00 87.56 268 A 1 
ATOM   2148 O  OD1 . ASN A 1 268 ? 4.192   0.964   -31.311 1.00 76.21 268 A 1 
ATOM   2149 N  ND2 . ASN A 1 268 ? 6.158   0.461   -32.290 1.00 77.21 268 A 1 
ATOM   2150 N  N   . LYS A 1 269 ? 3.635   0.430   -28.167 1.00 98.58 269 A 1 
ATOM   2151 C  CA  . LYS A 1 269 ? 3.935   1.352   -27.079 1.00 98.67 269 A 1 
ATOM   2152 C  C   . LYS A 1 269 ? 3.581   0.664   -25.762 1.00 98.78 269 A 1 
ATOM   2153 O  O   . LYS A 1 269 ? 2.455   0.205   -25.573 1.00 98.44 269 A 1 
ATOM   2154 C  CB  . LYS A 1 269 ? 3.132   2.644   -27.222 1.00 98.45 269 A 1 
ATOM   2155 C  CG  . LYS A 1 269 ? 3.476   3.435   -28.470 1.00 97.46 269 A 1 
ATOM   2156 C  CD  . LYS A 1 269 ? 2.688   4.732   -28.541 1.00 95.20 269 A 1 
ATOM   2157 C  CE  . LYS A 1 269 ? 3.039   5.527   -29.784 1.00 89.41 269 A 1 
ATOM   2158 N  NZ  . LYS A 1 269 ? 2.295   6.809   -29.855 1.00 82.56 269 A 1 
ATOM   2159 N  N   . LYS A 1 270 ? 4.561   0.591   -24.862 1.00 98.74 270 A 1 
ATOM   2160 C  CA  . LYS A 1 270 ? 4.352   -0.117  -23.604 1.00 98.71 270 A 1 
ATOM   2161 C  C   . LYS A 1 270 ? 4.919   0.629   -22.399 1.00 98.85 270 A 1 
ATOM   2162 O  O   . LYS A 1 270 ? 5.907   1.349   -22.509 1.00 98.52 270 A 1 
ATOM   2163 C  CB  . LYS A 1 270 ? 5.009   -1.501  -23.673 1.00 98.56 270 A 1 
ATOM   2164 C  CG  . LYS A 1 270 ? 4.590   -2.358  -24.858 1.00 97.96 270 A 1 
ATOM   2165 C  CD  . LYS A 1 270 ? 5.474   -3.588  -24.968 1.00 96.64 270 A 1 
ATOM   2166 C  CE  . LYS A 1 270 ? 5.135   -4.422  -26.195 1.00 93.46 270 A 1 
ATOM   2167 N  NZ  . LYS A 1 270 ? 3.798   -5.057  -26.093 1.00 87.33 270 A 1 
ATOM   2168 N  N   . VAL A 1 271 ? 4.285   0.434   -21.250 1.00 98.85 271 A 1 
ATOM   2169 C  CA  . VAL A 1 271 ? 4.770   0.983   -19.984 1.00 98.83 271 A 1 
ATOM   2170 C  C   . VAL A 1 271 ? 4.562   -0.068  -18.908 1.00 98.84 271 A 1 
ATOM   2171 O  O   . VAL A 1 271 ? 3.648   -0.892  -18.993 1.00 98.65 271 A 1 
ATOM   2172 C  CB  . VAL A 1 271 ? 4.034   2.285   -19.557 1.00 98.39 271 A 1 
ATOM   2173 C  CG1 . VAL A 1 271 ? 4.337   3.405   -20.540 1.00 93.71 271 A 1 
ATOM   2174 C  CG2 . VAL A 1 271 ? 2.541   2.045   -19.454 1.00 93.75 271 A 1 
ATOM   2175 N  N   . MET A 1 272 ? 5.424   -0.044  -17.895 1.00 98.84 272 A 1 
ATOM   2176 C  CA  . MET A 1 272 ? 5.312   -0.984  -16.792 1.00 98.89 272 A 1 
ATOM   2177 C  C   . MET A 1 272 ? 4.524   -0.401  -15.629 1.00 98.92 272 A 1 
ATOM   2178 O  O   . MET A 1 272 ? 4.646   0.777   -15.313 1.00 98.83 272 A 1 
ATOM   2179 C  CB  . MET A 1 272 ? 6.699   -1.375  -16.267 1.00 98.75 272 A 1 
ATOM   2180 C  CG  . MET A 1 272 ? 7.471   -2.345  -17.155 1.00 97.32 272 A 1 
ATOM   2181 S  SD  . MET A 1 272 ? 6.547   -3.863  -17.465 1.00 98.14 272 A 1 
ATOM   2182 C  CE  . MET A 1 272 ? 6.228   -4.439  -15.796 1.00 96.42 272 A 1 
ATOM   2183 N  N   . ALA A 1 273 ? 3.716   -1.249  -15.005 1.00 98.90 273 A 1 
ATOM   2184 C  CA  . ALA A 1 273 ? 2.975   -0.866  -13.817 1.00 98.92 273 A 1 
ATOM   2185 C  C   . ALA A 1 273 ? 3.340   -1.888  -12.745 1.00 98.82 273 A 1 
ATOM   2186 O  O   . ALA A 1 273 ? 3.298   -3.095  -12.985 1.00 98.69 273 A 1 
ATOM   2187 C  CB  . ALA A 1 273 ? 1.474   -0.874  -14.078 1.00 98.85 273 A 1 
ATOM   2188 N  N   . PHE A 1 274 ? 3.712   -1.400  -11.577 1.00 98.99 274 A 1 
ATOM   2189 C  CA  . PHE A 1 274 ? 4.114   -2.262  -10.476 1.00 98.96 274 A 1 
ATOM   2190 C  C   . PHE A 1 274 ? 3.127   -2.179  -9.323  1.00 98.93 274 A 1 
ATOM   2191 O  O   . PHE A 1 274 ? 2.918   -1.111  -8.758  1.00 98.74 274 A 1 
ATOM   2192 C  CB  . PHE A 1 274 ? 5.510   -1.864  -10.000 1.00 98.85 274 A 1 
ATOM   2193 C  CG  . PHE A 1 274 ? 6.530   -1.819  -11.107 1.00 98.79 274 A 1 
ATOM   2194 C  CD1 . PHE A 1 274 ? 7.081   -2.987  -11.599 1.00 98.28 274 A 1 
ATOM   2195 C  CD2 . PHE A 1 274 ? 6.888   -0.604  -11.680 1.00 98.24 274 A 1 
ATOM   2196 C  CE1 . PHE A 1 274 ? 7.986   -2.958  -12.651 1.00 97.67 274 A 1 
ATOM   2197 C  CE2 . PHE A 1 274 ? 7.794   -0.564  -12.735 1.00 97.69 274 A 1 
ATOM   2198 C  CZ  . PHE A 1 274 ? 8.339   -1.748  -13.222 1.00 97.90 274 A 1 
ATOM   2199 N  N   . ILE A 1 275 ? 2.521   -3.311  -9.003  1.00 98.81 275 A 1 
ATOM   2200 C  CA  . ILE A 1 275 ? 1.574   -3.367  -7.901  1.00 98.75 275 A 1 
ATOM   2201 C  C   . ILE A 1 275 ? 2.346   -3.794  -6.655  1.00 98.71 275 A 1 
ATOM   2202 O  O   . ILE A 1 275 ? 2.802   -4.928  -6.554  1.00 98.37 275 A 1 
ATOM   2203 C  CB  . ILE A 1 275 ? 0.437   -4.352  -8.202  1.00 98.59 275 A 1 
ATOM   2204 C  CG1 . ILE A 1 275 ? -0.327  -3.869  -9.439  1.00 97.72 275 A 1 
ATOM   2205 C  CG2 . ILE A 1 275 ? -0.501  -4.466  -7.004  1.00 97.80 275 A 1 
ATOM   2206 C  CD1 . ILE A 1 275 ? -1.384  -4.828  -9.946  1.00 93.26 275 A 1 
ATOM   2207 N  N   . GLY A 1 276 ? 2.511   -2.851  -5.737  1.00 98.63 276 A 1 
ATOM   2208 C  CA  . GLY A 1 276 ? 3.262   -3.121  -4.528  1.00 98.56 276 A 1 
ATOM   2209 C  C   . GLY A 1 276 ? 2.473   -3.868  -3.473  1.00 98.42 276 A 1 
ATOM   2210 O  O   . GLY A 1 276 ? 1.283   -3.619  -3.286  1.00 97.43 276 A 1 
ATOM   2211 N  N   . PRO A 1 277 ? 3.125   -4.801  -2.768  1.00 98.49 277 A 1 
ATOM   2212 C  CA  . PRO A 1 277 ? 2.459   -5.557  -1.712  1.00 98.42 277 A 1 
ATOM   2213 C  C   . PRO A 1 277 ? 2.084   -4.641  -0.550  1.00 98.56 277 A 1 
ATOM   2214 O  O   . PRO A 1 277 ? 2.783   -3.673  -0.254  1.00 98.12 277 A 1 
ATOM   2215 C  CB  . PRO A 1 277 ? 3.512   -6.592  -1.311  1.00 97.80 277 A 1 
ATOM   2216 C  CG  . PRO A 1 277 ? 4.801   -5.895  -1.591  1.00 96.80 277 A 1 
ATOM   2217 C  CD  . PRO A 1 277 ? 4.547   -5.179  -2.894  1.00 97.83 277 A 1 
ATOM   2218 N  N   . SER A 1 278 ? 0.979   -4.947  0.088   1.00 98.45 278 A 1 
ATOM   2219 C  CA  . SER A 1 278 ? 0.453   -4.132  1.170   1.00 98.57 278 A 1 
ATOM   2220 C  C   . SER A 1 278 ? 1.119   -4.315  2.522   1.00 98.60 278 A 1 
ATOM   2221 O  O   . SER A 1 278 ? 1.826   -5.297  2.765   1.00 98.44 278 A 1 
ATOM   2222 C  CB  . SER A 1 278 ? -1.037  -4.429  1.347   1.00 98.05 278 A 1 
ATOM   2223 O  OG  . SER A 1 278 ? -1.221  -5.767  1.785   1.00 96.81 278 A 1 
ATOM   2224 N  N   . VAL A 1 279 ? 0.879   -3.350  3.387   1.00 98.63 279 A 1 
ATOM   2225 C  CA  . VAL A 1 279 ? 1.277   -3.472  4.776   1.00 98.61 279 A 1 
ATOM   2226 C  C   . VAL A 1 279 ? 0.173   -4.308  5.434   1.00 98.42 279 A 1 
ATOM   2227 O  O   . VAL A 1 279 ? 0.427   -5.134  6.309   1.00 97.89 279 A 1 
ATOM   2228 C  CB  . VAL A 1 279 ? 1.349   -2.103  5.475   1.00 98.51 279 A 1 
ATOM   2229 C  CG1 . VAL A 1 279 ? 1.555   -2.281  6.981   1.00 97.66 279 A 1 
ATOM   2230 C  CG2 . VAL A 1 279 ? 2.482   -1.282  4.887   1.00 97.73 279 A 1 
ATOM   2231 N  N   . ASP A 1 280 ? -1.058  -4.090  4.983   1.00 98.33 280 A 1 
ATOM   2232 C  CA  . ASP A 1 280 ? -2.216  -4.792  5.520   1.00 98.10 280 A 1 
ATOM   2233 C  C   . ASP A 1 280 ? -2.129  -6.310  5.351   1.00 98.13 280 A 1 
ATOM   2234 O  O   . ASP A 1 280 ? -1.571  -6.807  4.377   1.00 97.05 280 A 1 
ATOM   2235 C  CB  . ASP A 1 280 ? -3.496  -4.286  4.850   1.00 97.38 280 A 1 
ATOM   2236 C  CG  . ASP A 1 280 ? -4.760  -4.793  5.522   1.00 96.96 280 A 1 
ATOM   2237 O  OD1 . ASP A 1 280 ? -4.784  -4.826  6.763   1.00 94.02 280 A 1 
ATOM   2238 O  OD2 . ASP A 1 280 ? -5.721  -5.139  4.807   1.00 93.77 280 A 1 
ATOM   2239 N  N   . THR A 1 281 ? -2.696  -7.023  6.301   1.00 97.05 281 A 1 
ATOM   2240 C  CA  . THR A 1 281 ? -2.639  -8.484  6.337   1.00 96.63 281 A 1 
ATOM   2241 C  C   . THR A 1 281 ? -3.949  -9.199  6.044   1.00 95.69 281 A 1 
ATOM   2242 O  O   . THR A 1 281 ? -3.947  -10.410 5.838   1.00 92.64 281 A 1 
ATOM   2243 C  CB  . THR A 1 281 ? -2.185  -8.955  7.729   1.00 96.01 281 A 1 
ATOM   2244 O  OG1 . THR A 1 281 ? -2.964  -8.291  8.727   1.00 93.33 281 A 1 
ATOM   2245 C  CG2 . THR A 1 281 ? -0.722  -8.644  7.956   1.00 93.57 281 A 1 
ATOM   2246 N  N   . TRP A 1 282 ? -5.051  -8.469  6.014   1.00 95.05 282 A 1 
ATOM   2247 C  CA  . TRP A 1 282 ? -6.366  -9.091  5.903   1.00 93.36 282 A 1 
ATOM   2248 C  C   . TRP A 1 282 ? -6.569  -10.052 4.730   1.00 91.84 282 A 1 
ATOM   2249 O  O   . TRP A 1 282 ? -7.321  -11.017 4.847   1.00 86.26 282 A 1 
ATOM   2250 C  CB  . TRP A 1 282 ? -7.460  -8.019  5.889   1.00 91.14 282 A 1 
ATOM   2251 C  CG  . TRP A 1 282 ? -8.725  -8.463  6.564   1.00 88.87 282 A 1 
ATOM   2252 C  CD1 . TRP A 1 282 ? -9.084  -9.727  6.921   1.00 81.53 282 A 1 
ATOM   2253 C  CD2 . TRP A 1 282 ? -9.816  -7.620  6.990   1.00 83.99 282 A 1 
ATOM   2254 N  NE1 . TRP A 1 282 ? -10.314 -9.742  7.528   1.00 77.52 282 A 1 
ATOM   2255 C  CE2 . TRP A 1 282 ? -10.784 -8.455  7.592   1.00 80.79 282 A 1 
ATOM   2256 C  CE3 . TRP A 1 282 ? -10.062 -6.247  6.927   1.00 74.86 282 A 1 
ATOM   2257 C  CZ2 . TRP A 1 282 ? -11.977 -7.951  8.118   1.00 78.06 282 A 1 
ATOM   2258 C  CZ3 . TRP A 1 282 ? -11.248 -5.753  7.452   1.00 72.11 282 A 1 
ATOM   2259 C  CH2 . TRP A 1 282 ? -12.183 -6.599  8.036   1.00 73.51 282 A 1 
ATOM   2260 N  N   . LEU A 1 283 ? -5.915  -9.803  3.613   1.00 91.63 283 A 1 
ATOM   2261 C  CA  . LEU A 1 283 ? -6.082  -10.667 2.450   1.00 90.18 283 A 1 
ATOM   2262 C  C   . LEU A 1 283 ? -5.097  -11.836 2.417   1.00 89.72 283 A 1 
ATOM   2263 O  O   . LEU A 1 283 ? -4.949  -12.512 1.400   1.00 85.25 283 A 1 
ATOM   2264 C  CB  . LEU A 1 283 ? -5.981  -9.852  1.159   1.00 88.02 283 A 1 
ATOM   2265 C  CG  . LEU A 1 283 ? -7.043  -8.767  0.987   1.00 84.98 283 A 1 
ATOM   2266 C  CD1 . LEU A 1 283 ? -6.912  -8.118  -0.383  1.00 80.00 283 A 1 
ATOM   2267 C  CD2 . LEU A 1 283 ? -8.439  -9.352  1.158   1.00 79.77 283 A 1 
ATOM   2268 N  N   . GLY A 1 284 ? -4.433  -12.063 3.538   1.00 91.24 284 A 1 
ATOM   2269 C  CA  . GLY A 1 284 ? -3.521  -13.189 3.631   1.00 91.07 284 A 1 
ATOM   2270 C  C   . GLY A 1 284 ? -2.119  -12.942 3.096   1.00 92.47 284 A 1 
ATOM   2271 O  O   . GLY A 1 284 ? -1.518  -13.830 2.500   1.00 89.33 284 A 1 
ATOM   2272 N  N   . THR A 1 285 ? -1.613  -11.741 3.306   1.00 95.13 285 A 1 
ATOM   2273 C  CA  . THR A 1 285 ? -0.268  -11.402 2.864   1.00 95.61 285 A 1 
ATOM   2274 C  C   . THR A 1 285 ? 0.535   -10.847 4.027   1.00 96.56 285 A 1 
ATOM   2275 O  O   . THR A 1 285 ? 0.006   -10.134 4.886   1.00 95.65 285 A 1 
ATOM   2276 C  CB  . THR A 1 285 ? -0.289  -10.351 1.734   1.00 94.10 285 A 1 
ATOM   2277 O  OG1 . THR A 1 285 ? -0.996  -9.180  2.168   1.00 87.21 285 A 1 
ATOM   2278 C  CG2 . THR A 1 285 ? -0.965  -10.912 0.496   1.00 84.85 285 A 1 
ATOM   2279 N  N   . SER A 1 286 ? 1.820   -11.168 4.054   1.00 97.06 286 A 1 
ATOM   2280 C  CA  . SER A 1 286 ? 2.689   -10.661 5.103   1.00 97.50 286 A 1 
ATOM   2281 C  C   . SER A 1 286 ? 2.935   -9.176  4.879   1.00 98.08 286 A 1 
ATOM   2282 O  O   . SER A 1 286 ? 3.135   -8.752  3.743   1.00 97.80 286 A 1 
ATOM   2283 C  CB  . SER A 1 286 ? 4.025   -11.404 5.097   1.00 96.91 286 A 1 
ATOM   2284 O  OG  . SER A 1 286 ? 3.865   -12.749 5.502   1.00 94.06 286 A 1 
ATOM   2285 N  N   . PRO A 1 287 ? 2.925   -8.377  5.944   1.00 98.13 287 A 1 
ATOM   2286 C  CA  . PRO A 1 287 ? 3.190   -6.942  5.817   1.00 98.34 287 A 1 
ATOM   2287 C  C   . PRO A 1 287 ? 4.453   -6.727  4.991   1.00 98.56 287 A 1 
ATOM   2288 O  O   . PRO A 1 287 ? 5.460   -7.405  5.213   1.00 98.32 287 A 1 
ATOM   2289 C  CB  . PRO A 1 287 ? 3.374   -6.501  7.263   1.00 98.11 287 A 1 
ATOM   2290 C  CG  . PRO A 1 287 ? 2.460   -7.411  8.018   1.00 97.05 287 A 1 
ATOM   2291 C  CD  . PRO A 1 287 ? 2.635   -8.749  7.334   1.00 98.04 287 A 1 
ATOM   2292 N  N   . SER A 1 288 ? 4.384   -5.812  4.040   1.00 98.70 288 A 1 
ATOM   2293 C  CA  . SER A 1 288 ? 5.514   -5.581  3.157   1.00 98.82 288 A 1 
ATOM   2294 C  C   . SER A 1 288 ? 5.746   -4.111  2.841   1.00 98.84 288 A 1 
ATOM   2295 O  O   . SER A 1 288 ? 4.852   -3.280  2.966   1.00 98.78 288 A 1 
ATOM   2296 C  CB  . SER A 1 288 ? 5.312   -6.334  1.840   1.00 98.51 288 A 1 
ATOM   2297 O  OG  . SER A 1 288 ? 5.189   -7.728  2.046   1.00 96.13 288 A 1 
ATOM   2298 N  N   . ILE A 1 289 ? 6.975   -3.810  2.425   1.00 98.85 289 A 1 
ATOM   2299 C  CA  . ILE A 1 289 ? 7.337   -2.465  2.016   1.00 98.86 289 A 1 
ATOM   2300 C  C   . ILE A 1 289 ? 8.343   -2.621  0.873   1.00 98.87 289 A 1 
ATOM   2301 O  O   . ILE A 1 289 ? 9.181   -3.522  0.896   1.00 98.76 289 A 1 
ATOM   2302 C  CB  . ILE A 1 289 ? 7.953   -1.655  3.186   1.00 98.69 289 A 1 
ATOM   2303 C  CG1 . ILE A 1 289 ? 8.169   -0.199  2.753   1.00 97.59 289 A 1 
ATOM   2304 C  CG2 . ILE A 1 289 ? 9.262   -2.278  3.664   1.00 97.98 289 A 1 
ATOM   2305 C  CD1 . ILE A 1 289 ? 6.901   0.589   2.583   1.00 97.34 289 A 1 
ATOM   2306 N  N   . ARG A 1 290 ? 8.249   -1.743  -0.129  1.00 98.95 290 A 1 
ATOM   2307 C  CA  . ARG A 1 290 ? 9.121   -1.810  -1.294  1.00 98.96 290 A 1 
ATOM   2308 C  C   . ARG A 1 290 ? 9.932   -0.532  -1.462  1.00 98.92 290 A 1 
ATOM   2309 O  O   . ARG A 1 290 ? 9.427   0.567   -1.243  1.00 98.90 290 A 1 
ATOM   2310 C  CB  . ARG A 1 290 ? 8.297   -2.073  -2.559  1.00 98.74 290 A 1 
ATOM   2311 C  CG  . ARG A 1 290 ? 9.085   -1.981  -3.863  1.00 98.11 290 A 1 
ATOM   2312 C  CD  . ARG A 1 290 ? 8.250   -2.409  -5.056  1.00 97.70 290 A 1 
ATOM   2313 N  NE  . ARG A 1 290 ? 7.970   -3.837  -5.043  1.00 97.32 290 A 1 
ATOM   2314 C  CZ  . ARG A 1 290 ? 7.268   -4.470  -5.978  1.00 97.81 290 A 1 
ATOM   2315 N  NH1 . ARG A 1 290 ? 6.761   -3.802  -7.004  1.00 94.96 290 A 1 
ATOM   2316 N  NH2 . ARG A 1 290 ? 7.062   -5.779  -5.883  1.00 95.24 290 A 1 
ATOM   2317 N  N   . LYS A 1 291 ? 11.180  -0.697  -1.868  1.00 98.98 291 A 1 
ATOM   2318 C  CA  . LYS A 1 291 ? 12.047  0.441   -2.144  1.00 98.89 291 A 1 
ATOM   2319 C  C   . LYS A 1 291 ? 12.603  0.318   -3.546  1.00 98.88 291 A 1 
ATOM   2320 O  O   . LYS A 1 291 ? 13.174  -0.712  -3.916  1.00 98.73 291 A 1 
ATOM   2321 C  CB  . LYS A 1 291 ? 13.186  0.522   -1.118  1.00 98.66 291 A 1 
ATOM   2322 C  CG  . LYS A 1 291 ? 14.069  1.758   -1.296  1.00 97.37 291 A 1 
ATOM   2323 C  CD  . LYS A 1 291 ? 15.066  1.922   -0.152  1.00 95.77 291 A 1 
ATOM   2324 C  CE  . LYS A 1 291 ? 16.071  0.797   -0.101  1.00 91.05 291 A 1 
ATOM   2325 N  NZ  . LYS A 1 291 ? 17.084  1.015   0.972   1.00 88.96 291 A 1 
ATOM   2326 N  N   . TYR A 1 292 ? 12.441  1.370   -4.341  1.00 98.86 292 A 1 
ATOM   2327 C  CA  . TYR A 1 292 ? 12.932  1.398   -5.715  1.00 98.82 292 A 1 
ATOM   2328 C  C   . TYR A 1 292 ? 14.240  2.149   -5.836  1.00 98.86 292 A 1 
ATOM   2329 O  O   . TYR A 1 292 ? 14.470  3.135   -5.128  1.00 98.65 292 A 1 
ATOM   2330 C  CB  . TYR A 1 292 ? 11.929  2.084   -6.650  1.00 98.89 292 A 1 
ATOM   2331 C  CG  . TYR A 1 292 ? 10.606  1.388   -6.819  1.00 98.90 292 A 1 
ATOM   2332 C  CD1 . TYR A 1 292 ? 9.579   1.553   -5.893  1.00 98.79 292 A 1 
ATOM   2333 C  CD2 . TYR A 1 292 ? 10.373  0.576   -7.926  1.00 98.78 292 A 1 
ATOM   2334 C  CE1 . TYR A 1 292 ? 8.352   0.915   -6.055  1.00 98.70 292 A 1 
ATOM   2335 C  CE2 . TYR A 1 292 ? 9.145   -0.062  -8.102  1.00 98.70 292 A 1 
ATOM   2336 C  CZ  . TYR A 1 292 ? 8.150   0.117   -7.163  1.00 98.78 292 A 1 
ATOM   2337 O  OH  . TYR A 1 292 ? 6.935   -0.518  -7.334  1.00 98.56 292 A 1 
ATOM   2338 N  N   . ASP A 1 293 ? 15.099  1.676   -6.754  1.00 98.78 293 A 1 
ATOM   2339 C  CA  . ASP A 1 293 ? 16.293  2.398   -7.143  1.00 98.67 293 A 1 
ATOM   2340 C  C   . ASP A 1 293 ? 15.816  3.047   -8.442  1.00 98.62 293 A 1 
ATOM   2341 O  O   . ASP A 1 293 ? 15.789  2.411   -9.499  1.00 98.39 293 A 1 
ATOM   2342 C  CB  . ASP A 1 293 ? 17.461  1.450   -7.409  1.00 98.35 293 A 1 
ATOM   2343 C  CG  . ASP A 1 293 ? 18.706  2.189   -7.887  1.00 97.32 293 A 1 
ATOM   2344 O  OD1 . ASP A 1 293 ? 18.622  3.400   -8.165  1.00 95.60 293 A 1 
ATOM   2345 O  OD2 . ASP A 1 293 ? 19.768  1.542   -8.001  1.00 94.39 293 A 1 
ATOM   2346 N  N   . VAL A 1 294 ? 15.392  4.292   -8.353  1.00 98.50 294 A 1 
ATOM   2347 C  CA  . VAL A 1 294 ? 14.833  5.002   -9.499  1.00 98.56 294 A 1 
ATOM   2348 C  C   . VAL A 1 294 ? 15.873  5.377   -10.552 1.00 98.25 294 A 1 
ATOM   2349 O  O   . VAL A 1 294 ? 15.628  5.250   -11.757 1.00 97.54 294 A 1 
ATOM   2350 C  CB  . VAL A 1 294 ? 14.102  6.286   -9.051  1.00 98.41 294 A 1 
ATOM   2351 C  CG1 . VAL A 1 294 ? 13.522  7.012   -10.254 1.00 97.86 294 A 1 
ATOM   2352 C  CG2 . VAL A 1 294 ? 12.998  5.933   -8.063  1.00 98.01 294 A 1 
ATOM   2353 N  N   . GLY A 1 295 ? 17.029  5.828   -10.099 1.00 97.65 295 A 1 
ATOM   2354 C  CA  . GLY A 1 295 ? 18.047  6.272   -11.028 1.00 97.12 295 A 1 
ATOM   2355 C  C   . GLY A 1 295 ? 18.004  7.785   -11.137 1.00 97.15 295 A 1 
ATOM   2356 O  O   . GLY A 1 295 ? 17.483  8.467   -10.260 1.00 95.31 295 A 1 
ATOM   2357 N  N   . ASN A 1 296 ? 18.546  8.321   -12.235 1.00 96.91 296 A 1 
ATOM   2358 C  CA  . ASN A 1 296 ? 18.591  9.764   -12.419 1.00 96.50 296 A 1 
ATOM   2359 C  C   . ASN A 1 296 ? 17.491  10.314  -13.329 1.00 96.47 296 A 1 
ATOM   2360 O  O   . ASN A 1 296 ? 17.516  11.490  -13.698 1.00 94.06 296 A 1 
ATOM   2361 C  CB  . ASN A 1 296 ? 19.959  10.186  -12.972 1.00 94.89 296 A 1 
ATOM   2362 C  CG  . ASN A 1 296 ? 20.281  9.543   -14.299 1.00 93.81 296 A 1 
ATOM   2363 O  OD1 . ASN A 1 296 ? 19.416  8.963   -14.945 1.00 89.72 296 A 1 
ATOM   2364 N  ND2 . ASN A 1 296 ? 21.544  9.635   -14.706 1.00 88.22 296 A 1 
ATOM   2365 N  N   . GLY A 1 297 ? 16.546  9.465   -13.705 1.00 96.03 297 A 1 
ATOM   2366 C  CA  . GLY A 1 297 ? 15.437  9.897   -14.535 1.00 95.94 297 A 1 
ATOM   2367 C  C   . GLY A 1 297 ? 15.676  9.851   -16.037 1.00 96.44 297 A 1 
ATOM   2368 O  O   . GLY A 1 297 ? 14.787  10.174  -16.816 1.00 94.40 297 A 1 
ATOM   2369 N  N   . GLN A 1 298 ? 16.870  9.437   -16.450 1.00 95.90 298 A 1 
ATOM   2370 C  CA  . GLN A 1 298 ? 17.189  9.375   -17.874 1.00 95.21 298 A 1 
ATOM   2371 C  C   . GLN A 1 298 ? 16.706  8.086   -18.537 1.00 94.65 298 A 1 
ATOM   2372 O  O   . GLN A 1 298 ? 16.705  7.972   -19.761 1.00 89.22 298 A 1 
ATOM   2373 C  CB  . GLN A 1 298 ? 18.696  9.525   -18.084 1.00 93.37 298 A 1 
ATOM   2374 C  CG  . GLN A 1 298 ? 19.252  10.888  -17.670 1.00 89.55 298 A 1 
ATOM   2375 C  CD  . GLN A 1 298 ? 20.717  11.038  -17.992 1.00 86.97 298 A 1 
ATOM   2376 O  OE1 . GLN A 1 298 ? 21.520  10.153  -17.703 1.00 78.80 298 A 1 
ATOM   2377 N  NE2 . GLN A 1 298 ? 21.083  12.165  -18.594 1.00 76.60 298 A 1 
ATOM   2378 N  N   . GLY A 1 299 ? 16.306  7.112   -17.732 1.00 95.40 299 A 1 
ATOM   2379 C  CA  . GLY A 1 299 ? 15.829  5.851   -18.276 1.00 95.97 299 A 1 
ATOM   2380 C  C   . GLY A 1 299 ? 14.888  5.147   -17.319 1.00 97.34 299 A 1 
ATOM   2381 O  O   . GLY A 1 299 ? 14.418  5.747   -16.350 1.00 96.41 299 A 1 
ATOM   2382 N  N   . TYR A 1 300 ? 14.619  3.876   -17.583 1.00 98.13 300 A 1 
ATOM   2383 C  CA  . TYR A 1 300 ? 13.748  3.086   -16.719 1.00 98.38 300 A 1 
ATOM   2384 C  C   . TYR A 1 300 ? 14.361  2.960   -15.330 1.00 98.45 300 A 1 
ATOM   2385 O  O   . TYR A 1 300 ? 15.574  3.071   -15.162 1.00 97.96 300 A 1 
ATOM   2386 C  CB  . TYR A 1 300 ? 13.545  1.691   -17.312 1.00 98.23 300 A 1 
ATOM   2387 C  CG  . TYR A 1 300 ? 12.761  1.674   -18.600 1.00 98.20 300 A 1 
ATOM   2388 C  CD1 . TYR A 1 300 ? 11.399  1.953   -18.613 1.00 97.32 300 A 1 
ATOM   2389 C  CD2 . TYR A 1 300 ? 13.388  1.389   -19.814 1.00 97.28 300 A 1 
ATOM   2390 C  CE1 . TYR A 1 300 ? 10.670  1.945   -19.802 1.00 96.57 300 A 1 
ATOM   2391 C  CE2 . TYR A 1 300 ? 12.672  1.381   -21.007 1.00 96.76 300 A 1 
ATOM   2392 C  CZ  . TYR A 1 300 ? 11.317  1.657   -20.980 1.00 97.18 300 A 1 
ATOM   2393 O  OH  . TYR A 1 300 ? 10.604  1.646   -22.158 1.00 96.02 300 A 1 
ATOM   2394 N  N   . MET A 1 301 ? 13.515  2.708   -14.348 1.00 98.57 301 A 1 
ATOM   2395 C  CA  . MET A 1 301 ? 14.002  2.507   -12.996 1.00 98.62 301 A 1 
ATOM   2396 C  C   . MET A 1 301 ? 14.896  1.265   -13.001 1.00 98.67 301 A 1 
ATOM   2397 O  O   . MET A 1 301 ? 14.692  0.346   -13.795 1.00 98.45 301 A 1 
ATOM   2398 C  CB  . MET A 1 301 ? 12.825  2.345   -12.032 1.00 98.59 301 A 1 
ATOM   2399 C  CG  . MET A 1 301 ? 11.982  3.616   -11.902 1.00 98.14 301 A 1 
ATOM   2400 S  SD  . MET A 1 301 ? 10.716  3.512   -10.625 1.00 97.64 301 A 1 
ATOM   2401 C  CE  . MET A 1 301 ? 9.505   2.483   -11.446 1.00 92.82 301 A 1 
ATOM   2402 N  N   . LYS A 1 302 ? 15.887  1.248   -12.120 1.00 98.61 302 A 1 
ATOM   2403 C  CA  . LYS A 1 302 ? 16.881  0.180   -12.098 1.00 98.40 302 A 1 
ATOM   2404 C  C   . LYS A 1 302 ? 16.395  -1.134  -11.496 1.00 98.56 302 A 1 
ATOM   2405 O  O   . LYS A 1 302 ? 16.517  -2.193  -12.118 1.00 97.93 302 A 1 
ATOM   2406 C  CB  . LYS A 1 302 ? 18.127  0.655   -11.344 1.00 97.95 302 A 1 
ATOM   2407 C  CG  . LYS A 1 302 ? 18.711  1.959   -11.869 1.00 94.42 302 A 1 
ATOM   2408 C  CD  . LYS A 1 302 ? 19.131  1.839   -13.337 1.00 83.04 302 A 1 
ATOM   2409 C  CE  . LYS A 1 302 ? 19.729  3.132   -13.845 1.00 76.33 302 A 1 
ATOM   2410 N  NZ  . LYS A 1 302 ? 20.189  3.014   -15.256 1.00 63.45 302 A 1 
ATOM   2411 N  N   . GLU A 1 303 ? 15.847  -1.064  -10.303 1.00 98.62 303 A 1 
ATOM   2412 C  CA  . GLU A 1 303 ? 15.401  -2.264  -9.613  1.00 98.59 303 A 1 
ATOM   2413 C  C   . GLU A 1 303 ? 14.557  -1.899  -8.408  1.00 98.75 303 A 1 
ATOM   2414 O  O   . GLU A 1 303 ? 14.387  -0.718  -8.091  1.00 98.61 303 A 1 
ATOM   2415 C  CB  . GLU A 1 303 ? 16.607  -3.094  -9.134  1.00 97.25 303 A 1 
ATOM   2416 C  CG  . GLU A 1 303 ? 17.410  -2.399  -8.033  1.00 91.15 303 A 1 
ATOM   2417 C  CD  . GLU A 1 303 ? 18.536  -3.263  -7.486  1.00 90.22 303 A 1 
ATOM   2418 O  OE1 . GLU A 1 303 ? 18.449  -4.502  -7.608  1.00 83.96 303 A 1 
ATOM   2419 O  OE2 . GLU A 1 303 ? 19.490  -2.699  -6.926  1.00 84.41 303 A 1 
ATOM   2420 N  N   . PHE A 1 304 ? 14.022  -2.911  -7.743  1.00 98.89 304 A 1 
ATOM   2421 C  CA  . PHE A 1 304 ? 13.318  -2.693  -6.492  1.00 98.86 304 A 1 
ATOM   2422 C  C   . PHE A 1 304 ? 13.697  -3.808  -5.527  1.00 98.89 304 A 1 
ATOM   2423 O  O   . PHE A 1 304 ? 14.112  -4.896  -5.940  1.00 98.60 304 A 1 
ATOM   2424 C  CB  . PHE A 1 304 ? 11.793  -2.606  -6.681  1.00 98.73 304 A 1 
ATOM   2425 C  CG  . PHE A 1 304 ? 11.133  -3.892  -7.148  1.00 98.74 304 A 1 
ATOM   2426 C  CD1 . PHE A 1 304 ? 11.003  -4.989  -6.307  1.00 98.16 304 A 1 
ATOM   2427 C  CD2 . PHE A 1 304 ? 10.592  -3.975  -8.431  1.00 98.06 304 A 1 
ATOM   2428 C  CE1 . PHE A 1 304 ? 10.375  -6.159  -6.737  1.00 97.54 304 A 1 
ATOM   2429 C  CE2 . PHE A 1 304 ? 9.960   -5.132  -8.862  1.00 97.45 304 A 1 
ATOM   2430 C  CZ  . PHE A 1 304 ? 9.853   -6.225  -8.013  1.00 97.90 304 A 1 
ATOM   2431 N  N   . LYS A 1 305 ? 13.567  -3.519  -4.248  1.00 98.77 305 A 1 
ATOM   2432 C  CA  . LYS A 1 305 ? 13.835  -4.493  -3.208  1.00 98.79 305 A 1 
ATOM   2433 C  C   . LYS A 1 305 ? 12.627  -4.545  -2.289  1.00 98.71 305 A 1 
ATOM   2434 O  O   . LYS A 1 305 ? 12.103  -3.500  -1.894  1.00 98.64 305 A 1 
ATOM   2435 C  CB  . LYS A 1 305 ? 15.079  -4.099  -2.404  1.00 98.54 305 A 1 
ATOM   2436 C  CG  . LYS A 1 305 ? 16.385  -4.232  -3.166  1.00 97.53 305 A 1 
ATOM   2437 C  CD  . LYS A 1 305 ? 17.581  -3.931  -2.265  1.00 95.32 305 A 1 
ATOM   2438 C  CE  . LYS A 1 305 ? 18.897  -4.161  -2.977  1.00 90.54 305 A 1 
ATOM   2439 N  NZ  . LYS A 1 305 ? 19.088  -3.247  -4.132  1.00 81.80 305 A 1 
ATOM   2440 N  N   . ASN A 1 306 ? 12.173  -5.751  -1.974  1.00 98.81 306 A 1 
ATOM   2441 C  CA  . ASN A 1 306 ? 11.042  -5.927  -1.084  1.00 98.76 306 A 1 
ATOM   2442 C  C   . ASN A 1 306 ? 11.505  -6.392  0.288   1.00 98.78 306 A 1 
ATOM   2443 O  O   . ASN A 1 306 ? 12.450  -7.173  0.408   1.00 98.32 306 A 1 
ATOM   2444 C  CB  . ASN A 1 306 ? 10.046  -6.951  -1.643  1.00 98.49 306 A 1 
ATOM   2445 C  CG  . ASN A 1 306 ? 9.192   -6.384  -2.753  1.00 97.28 306 A 1 
ATOM   2446 O  OD1 . ASN A 1 306 ? 9.312   -5.223  -3.135  1.00 89.16 306 A 1 
ATOM   2447 N  ND2 . ASN A 1 306 ? 8.296   -7.214  -3.275  1.00 88.35 306 A 1 
ATOM   2448 N  N   . TYR A 1 307 ? 10.819  -5.905  1.307   1.00 98.65 307 A 1 
ATOM   2449 C  CA  . TYR A 1 307 ? 11.082  -6.286  2.680   1.00 98.72 307 A 1 
ATOM   2450 C  C   . TYR A 1 307 ? 9.744   -6.715  3.251   1.00 98.73 307 A 1 
ATOM   2451 O  O   . TYR A 1 307 ? 8.709   -6.152  2.908   1.00 98.48 307 A 1 
ATOM   2452 C  CB  . TYR A 1 307 ? 11.645  -5.109  3.476   1.00 98.77 307 A 1 
ATOM   2453 C  CG  . TYR A 1 307 ? 12.890  -4.495  2.865   1.00 98.74 307 A 1 
ATOM   2454 C  CD1 . TYR A 1 307 ? 12.789  -3.544  1.855   1.00 98.49 307 A 1 
ATOM   2455 C  CD2 . TYR A 1 307 ? 14.155  -4.887  3.275   1.00 98.49 307 A 1 
ATOM   2456 C  CE1 . TYR A 1 307 ? 13.922  -2.992  1.273   1.00 98.24 307 A 1 
ATOM   2457 C  CE2 . TYR A 1 307 ? 15.299  -4.345  2.701   1.00 98.29 307 A 1 
ATOM   2458 C  CZ  . TYR A 1 307 ? 15.177  -3.401  1.698   1.00 98.34 307 A 1 
ATOM   2459 O  OH  . TYR A 1 307 ? 16.303  -2.862  1.123   1.00 97.81 307 A 1 
ATOM   2460 N  N   . HIS A 1 308 ? 9.762   -7.726  4.110   1.00 98.30 308 A 1 
ATOM   2461 C  CA  . HIS A 1 308 ? 8.508   -8.188  4.687   1.00 98.26 308 A 1 
ATOM   2462 C  C   . HIS A 1 308 ? 8.608   -8.494  6.178   1.00 98.34 308 A 1 
ATOM   2463 O  O   . HIS A 1 308 ? 9.701   -8.538  6.751   1.00 97.97 308 A 1 
ATOM   2464 C  CB  . HIS A 1 308 ? 7.967   -9.401  3.922   1.00 97.38 308 A 1 
ATOM   2465 C  CG  . HIS A 1 308 ? 8.840   -10.621 3.997   1.00 97.07 308 A 1 
ATOM   2466 N  ND1 . HIS A 1 308 ? 8.464   -11.837 3.452   1.00 90.90 308 A 1 
ATOM   2467 C  CD2 . HIS A 1 308 ? 10.059  -10.818 4.544   1.00 90.34 308 A 1 
ATOM   2468 C  CE1 . HIS A 1 308 ? 9.405   -12.720 3.661   1.00 91.79 308 A 1 
ATOM   2469 N  NE2 . HIS A 1 308 ? 10.391  -12.135 4.327   1.00 92.96 308 A 1 
ATOM   2470 N  N   . PHE A 1 309 ? 7.450   -8.690  6.784   1.00 98.04 309 A 1 
ATOM   2471 C  CA  . PHE A 1 309 ? 7.320   -8.927  8.221   1.00 97.91 309 A 1 
ATOM   2472 C  C   . PHE A 1 309 ? 6.421   -10.146 8.385   1.00 97.57 309 A 1 
ATOM   2473 O  O   . PHE A 1 309 ? 5.197   -10.033 8.393   1.00 96.52 309 A 1 
ATOM   2474 C  CB  . PHE A 1 309 ? 6.699   -7.673  8.858   1.00 97.95 309 A 1 
ATOM   2475 C  CG  . PHE A 1 309 ? 6.683   -7.663  10.363  1.00 98.21 309 A 1 
ATOM   2476 C  CD1 . PHE A 1 309 ? 5.777   -8.437  11.077  1.00 97.86 309 A 1 
ATOM   2477 C  CD2 . PHE A 1 309 ? 7.546   -6.831  11.064  1.00 97.87 309 A 1 
ATOM   2478 C  CE1 . PHE A 1 309 ? 5.742   -8.387  12.464  1.00 97.55 309 A 1 
ATOM   2479 C  CE2 . PHE A 1 309 ? 7.507   -6.770  12.453  1.00 97.58 309 A 1 
ATOM   2480 C  CZ  . PHE A 1 309 ? 6.602   -7.554  13.158  1.00 97.81 309 A 1 
ATOM   2481 N  N   . GLN A 1 310 ? 7.025   -11.318 8.478   1.00 96.78 310 A 1 
ATOM   2482 C  CA  . GLN A 1 310 ? 6.245   -12.539 8.629   1.00 96.20 310 A 1 
ATOM   2483 C  C   . GLN A 1 310 ? 5.780   -12.692 10.081  1.00 96.10 310 A 1 
ATOM   2484 O  O   . GLN A 1 310 ? 6.586   -12.769 10.998  1.00 95.16 310 A 1 
ATOM   2485 C  CB  . GLN A 1 310 ? 7.072   -13.757 8.203   1.00 95.30 310 A 1 
ATOM   2486 C  CG  . GLN A 1 310 ? 7.387   -13.790 6.716   1.00 93.06 310 A 1 
ATOM   2487 C  CD  . GLN A 1 310 ? 8.224   -14.981 6.315   1.00 92.01 310 A 1 
ATOM   2488 O  OE1 . GLN A 1 310 ? 9.309   -15.196 6.852   1.00 85.01 310 A 1 
ATOM   2489 N  NE2 . GLN A 1 310 ? 7.727   -15.770 5.376   1.00 83.16 310 A 1 
ATOM   2490 N  N   . LEU A 1 311 ? 4.461   -12.718 10.246  1.00 95.79 311 A 1 
ATOM   2491 C  CA  . LEU A 1 311 ? 3.881   -12.872 11.577  1.00 95.22 311 A 1 
ATOM   2492 C  C   . LEU A 1 311 ? 4.191   -14.261 12.122  1.00 93.96 311 A 1 
ATOM   2493 O  O   . LEU A 1 311 ? 4.160   -15.245 11.385  1.00 92.33 311 A 1 
ATOM   2494 C  CB  . LEU A 1 311 ? 2.371   -12.656 11.523  1.00 95.52 311 A 1 
ATOM   2495 C  CG  . LEU A 1 311 ? 1.899   -11.286 11.025  1.00 95.28 311 A 1 
ATOM   2496 C  CD1 . LEU A 1 311 ? 0.376   -11.258 10.968  1.00 94.48 311 A 1 
ATOM   2497 C  CD2 . LEU A 1 311 ? 2.425   -10.193 11.942  1.00 93.87 311 A 1 
ATOM   2498 N  N   . ARG A 1 312 ? 4.466   -14.334 13.409  1.00 93.24 312 A 1 
ATOM   2499 C  CA  . ARG A 1 312 ? 4.769   -15.611 14.047  1.00 91.82 312 A 1 
ATOM   2500 C  C   . ARG A 1 312 ? 3.585   -16.557 13.906  1.00 90.87 312 A 1 
ATOM   2501 O  O   . ARG A 1 312 ? 2.459   -16.195 14.220  1.00 88.68 312 A 1 
ATOM   2502 C  CB  . ARG A 1 312 ? 5.108   -15.404 15.526  1.00 90.87 312 A 1 
ATOM   2503 C  CG  . ARG A 1 312 ? 5.491   -16.682 16.250  1.00 87.59 312 A 1 
ATOM   2504 C  CD  . ARG A 1 312 ? 5.990   -16.396 17.668  1.00 84.91 312 A 1 
ATOM   2505 N  NE  . ARG A 1 312 ? 7.165   -15.536 17.658  1.00 82.17 312 A 1 
ATOM   2506 C  CZ  . ARG A 1 312 ? 8.375   -15.914 17.287  1.00 80.68 312 A 1 
ATOM   2507 N  NH1 . ARG A 1 312 ? 8.592   -17.163 16.889  1.00 70.81 312 A 1 
ATOM   2508 N  NH2 . ARG A 1 312 ? 9.381   -15.059 17.310  1.00 75.70 312 A 1 
ATOM   2509 N  N   . PRO A 1 313 ? 3.836   -17.786 13.414  1.00 89.06 313 A 1 
ATOM   2510 C  CA  . PRO A 1 313 ? 2.771   -18.778 13.240  1.00 86.91 313 A 1 
ATOM   2511 C  C   . PRO A 1 313 ? 2.050   -19.073 14.548  1.00 86.05 313 A 1 
ATOM   2512 O  O   . PRO A 1 313 ? 2.659   -19.076 15.616  1.00 82.05 313 A 1 
ATOM   2513 C  CB  . PRO A 1 313 ? 3.514   -20.010 12.725  1.00 84.00 313 A 1 
ATOM   2514 C  CG  . PRO A 1 313 ? 4.678   -19.429 11.997  1.00 82.83 313 A 1 
ATOM   2515 C  CD  . PRO A 1 313 ? 5.119   -18.301 12.898  1.00 86.16 313 A 1 
ATOM   2516 N  N   . LYS A 1 314 ? 0.746   -19.320 14.444  1.00 83.96 314 A 1 
ATOM   2517 C  CA  . LYS A 1 314 ? -0.044  -19.640 15.616  1.00 81.95 314 A 1 
ATOM   2518 C  C   . LYS A 1 314 ? 0.196   -21.092 16.011  1.00 79.30 314 A 1 
ATOM   2519 O  O   . LYS A 1 314 ? 0.460   -21.939 15.163  1.00 71.15 314 A 1 
ATOM   2520 C  CB  . LYS A 1 314 ? -1.531  -19.428 15.334  1.00 77.97 314 A 1 
ATOM   2521 C  CG  . LYS A 1 314 ? -1.911  -17.997 15.034  1.00 76.77 314 A 1 
ATOM   2522 C  CD  . LYS A 1 314 ? -3.395  -17.883 14.733  1.00 73.68 314 A 1 
ATOM   2523 C  CE  . LYS A 1 314 ? -3.787  -16.454 14.440  1.00 70.20 314 A 1 
ATOM   2524 N  NZ  . LYS A 1 314 ? -5.236  -16.339 14.118  1.00 65.15 314 A 1 
ATOM   2525 N  N   . LYS A 1 315 ? 0.091   -21.374 17.296  1.00 74.04 315 A 1 
ATOM   2526 C  CA  . LYS A 1 315 ? 0.273   -22.734 17.784  1.00 71.98 315 A 1 
ATOM   2527 C  C   . LYS A 1 315 ? -0.950  -23.569 17.428  1.00 70.52 315 A 1 
ATOM   2528 O  O   . LYS A 1 315 ? -2.076  -23.069 17.450  1.00 62.55 315 A 1 
ATOM   2529 C  CB  . LYS A 1 315 ? 0.491   -22.728 19.297  1.00 65.96 315 A 1 
ATOM   2530 C  CG  . LYS A 1 315 ? 1.770   -22.038 19.734  1.00 59.81 315 A 1 
ATOM   2531 C  CD  . LYS A 1 315 ? 1.943   -22.087 21.246  1.00 54.56 315 A 1 
ATOM   2532 C  CE  . LYS A 1 315 ? 3.232   -21.402 21.668  1.00 48.00 315 A 1 
ATOM   2533 N  NZ  . LYS A 1 315 ? 3.412   -21.429 23.145  1.00 43.30 315 A 1 
ATOM   2534 N  N   . ASP A 1 316 ? -0.714  -24.847 17.088  1.00 58.62 316 A 1 
ATOM   2535 C  CA  . ASP A 1 316 ? -1.799  -25.754 16.734  1.00 55.93 316 A 1 
ATOM   2536 C  C   . ASP A 1 316 ? -2.481  -26.257 17.999  1.00 54.10 316 A 1 
ATOM   2537 O  O   . ASP A 1 316 ? -1.893  -27.014 18.773  1.00 49.41 316 A 1 
ATOM   2538 C  CB  . ASP A 1 316 ? -1.237  -26.933 15.928  1.00 50.63 316 A 1 
ATOM   2539 C  CG  . ASP A 1 316 ? -2.326  -27.751 15.256  1.00 45.44 316 A 1 
ATOM   2540 O  OD1 . ASP A 1 316 ? -3.478  -27.722 15.730  1.00 42.68 316 A 1 
ATOM   2541 O  OD2 . ASP A 1 316 ? -2.019  -28.423 14.245  1.00 41.24 316 A 1 
ATOM   2542 N  N   . LYS A 1 317 ? -3.724  -25.857 18.200  1.00 53.29 317 A 1 
ATOM   2543 C  CA  . LYS A 1 317 ? -4.481  -26.273 19.380  1.00 52.85 317 A 1 
ATOM   2544 C  C   . LYS A 1 317 ? -4.752  -27.774 19.399  1.00 52.37 317 A 1 
ATOM   2545 O  O   . LYS A 1 317 ? -5.013  -28.347 20.457  1.00 48.99 317 A 1 
ATOM   2546 C  CB  . LYS A 1 317 ? -5.807  -25.507 19.448  1.00 49.23 317 A 1 
ATOM   2547 C  CG  . LYS A 1 317 ? -5.652  -24.017 19.662  1.00 45.16 317 A 1 
ATOM   2548 C  CD  . LYS A 1 317 ? -6.997  -23.325 19.774  1.00 42.05 317 A 1 
ATOM   2549 C  CE  . LYS A 1 317 ? -6.845  -21.842 20.008  1.00 37.06 317 A 1 
ATOM   2550 N  NZ  . LYS A 1 317 ? -8.162  -21.156 20.129  1.00 33.45 317 A 1 
ATOM   2551 N  N   . LEU A 1 318 ? -4.689  -28.406 18.223  1.00 47.39 318 A 1 
ATOM   2552 C  CA  . LEU A 1 318 ? -4.922  -29.839 18.129  1.00 45.53 318 A 1 
ATOM   2553 C  C   . LEU A 1 318 ? -3.679  -30.655 18.461  1.00 44.09 318 A 1 
ATOM   2554 O  O   . LEU A 1 318 ? -3.729  -31.882 18.534  1.00 40.40 318 A 1 
ATOM   2555 C  CB  . LEU A 1 318 ? -5.415  -30.200 16.721  1.00 42.41 318 A 1 
ATOM   2556 C  CG  . LEU A 1 318 ? -6.738  -29.562 16.290  1.00 39.73 318 A 1 
ATOM   2557 C  CD1 . LEU A 1 318 ? -7.081  -29.985 14.863  1.00 36.63 318 A 1 
ATOM   2558 C  CD2 . LEU A 1 318 ? -7.852  -29.961 17.247  1.00 38.84 318 A 1 
ATOM   2559 N  N   . LYS A 1 319 ? -2.576  -29.973 18.675  1.00 48.50 319 A 1 
ATOM   2560 C  CA  . LYS A 1 319 ? -1.328  -30.637 19.020  1.00 48.92 319 A 1 
ATOM   2561 C  C   . LYS A 1 319 ? -0.732  -30.028 20.293  1.00 47.52 319 A 1 
ATOM   2562 O  O   . LYS A 1 319 ? 0.202   -29.221 20.234  1.00 44.79 319 A 1 
ATOM   2563 C  CB  . LYS A 1 319 ? -0.325  -30.508 17.875  1.00 46.59 319 A 1 
ATOM   2564 C  CG  . LYS A 1 319 ? -0.785  -31.166 16.592  1.00 42.26 319 A 1 
ATOM   2565 C  CD  . LYS A 1 319 ? 0.262   -31.031 15.495  1.00 39.65 319 A 1 
ATOM   2566 C  CE  . LYS A 1 319 ? -0.200  -31.690 14.208  1.00 35.28 319 A 1 
ATOM   2567 N  NZ  . LYS A 1 319 ? 0.812   -31.566 13.134  1.00 31.72 319 A 1 
ATOM   2568 N  N   . PRO A 1 320 ? -1.263  -30.417 21.441  1.00 47.31 320 A 1 
ATOM   2569 C  CA  . PRO A 1 320 ? -0.779  -29.916 22.723  1.00 46.82 320 A 1 
ATOM   2570 C  C   . PRO A 1 320 ? 0.723   -30.112 22.871  1.00 48.58 320 A 1 
ATOM   2571 O  O   . PRO A 1 320 ? 1.240   -31.204 22.622  1.00 46.81 320 A 1 
ATOM   2572 C  CB  . PRO A 1 320 ? -1.558  -30.752 23.741  1.00 42.49 320 A 1 
ATOM   2573 C  CG  . PRO A 1 320 ? -2.835  -31.057 23.026  1.00 41.64 320 A 1 
ATOM   2574 C  CD  . PRO A 1 320 ? -2.386  -31.347 21.618  1.00 46.71 320 A 1 
ATOM   2575 N  N   . LYS A 1 321 ? 1.417   -29.050 23.248  1.00 49.70 321 A 1 
ATOM   2576 C  CA  . LYS A 1 321 ? 2.857   -29.110 23.416  1.00 49.85 321 A 1 
ATOM   2577 C  C   . LYS A 1 321 ? 3.285   -28.206 24.555  1.00 48.74 321 A 1 
ATOM   2578 O  O   . LYS A 1 321 ? 2.578   -27.271 24.923  1.00 46.04 321 A 1 
ATOM   2579 C  CB  . LYS A 1 321 ? 3.554   -28.698 22.112  1.00 47.69 321 A 1 
ATOM   2580 C  CG  . LYS A 1 321 ? 5.066   -28.893 22.099  1.00 44.53 321 A 1 
ATOM   2581 C  CD  . LYS A 1 321 ? 5.454   -30.358 22.218  1.00 42.35 321 A 1 
ATOM   2582 C  CE  . LYS A 1 321 ? 6.948   -30.552 22.177  1.00 37.44 321 A 1 
ATOM   2583 N  NZ  . LYS A 1 321 ? 7.532   -30.080 20.888  1.00 34.82 321 A 1 
ATOM   2584 N  N   . THR A 1 322 ? 4.434   -28.507 25.101  1.00 46.31 322 A 1 
ATOM   2585 C  CA  . THR A 1 322 ? 4.962   -27.726 26.211  1.00 46.67 322 A 1 
ATOM   2586 C  C   . THR A 1 322 ? 5.260   -26.293 25.773  1.00 46.66 322 A 1 
ATOM   2587 O  O   . THR A 1 322 ? 5.571   -26.037 24.612  1.00 44.11 322 A 1 
ATOM   2588 C  CB  . THR A 1 322 ? 6.255   -28.351 26.756  1.00 43.05 322 A 1 
ATOM   2589 O  OG1 . THR A 1 322 ? 7.217   -28.450 25.703  1.00 39.01 322 A 1 
ATOM   2590 C  CG2 . THR A 1 322 ? 5.975   -29.736 27.312  1.00 38.78 322 A 1 
ATOM   2591 N  N   . THR A 1 323 ? 5.155   -25.368 26.717  1.00 46.55 323 A 1 
ATOM   2592 C  CA  . THR A 1 323 ? 5.435   -23.971 26.431  1.00 47.30 323 A 1 
ATOM   2593 C  C   . THR A 1 323 ? 6.933   -23.799 26.223  1.00 47.54 323 A 1 
ATOM   2594 O  O   . THR A 1 323 ? 7.736   -24.255 27.035  1.00 45.10 323 A 1 
ATOM   2595 C  CB  . THR A 1 323 ? 4.969   -23.067 27.584  1.00 43.43 323 A 1 
ATOM   2596 O  OG1 . THR A 1 323 ? 3.570   -23.236 27.791  1.00 39.67 323 A 1 
ATOM   2597 C  CG2 . THR A 1 323 ? 5.258   -21.607 27.269  1.00 38.74 323 A 1 
ATOM   2598 N  N   . ILE A 1 324 ? 7.301   -23.151 25.106  1.00 48.17 324 A 1 
ATOM   2599 C  CA  . ILE A 1 324 ? 8.707   -22.951 24.785  1.00 48.88 324 A 1 
ATOM   2600 C  C   . ILE A 1 324 ? 9.054   -21.468 24.740  1.00 49.18 324 A 1 
ATOM   2601 O  O   . ILE A 1 324 ? 8.270   -20.648 24.262  1.00 46.28 324 A 1 
ATOM   2602 C  CB  . ILE A 1 324 ? 9.055   -23.597 23.425  1.00 45.35 324 A 1 
ATOM   2603 C  CG1 . ILE A 1 324 ? 8.680   -25.084 23.436  1.00 41.94 324 A 1 
ATOM   2604 C  CG2 . ILE A 1 324 ? 10.536  -23.425 23.113  1.00 41.96 324 A 1 
ATOM   2605 C  CD1 . ILE A 1 324 ? 8.883   -25.775 22.103  1.00 39.04 324 A 1 
ATOM   2606 N  N   . LYS A 1 325 ? 10.229  -21.140 25.237  1.00 48.58 325 A 1 
ATOM   2607 C  CA  . LYS A 1 325 ? 10.704  -19.761 25.237  1.00 48.53 325 A 1 
ATOM   2608 C  C   . LYS A 1 325 ? 10.816  -19.277 23.790  1.00 48.98 325 A 1 
ATOM   2609 O  O   . LYS A 1 325 ? 11.201  -20.037 22.904  1.00 46.41 325 A 1 
ATOM   2610 C  CB  . LYS A 1 325 ? 12.069  -19.676 25.921  1.00 45.05 325 A 1 
ATOM   2611 C  CG  . LYS A 1 325 ? 12.673  -18.285 25.970  1.00 40.49 325 A 1 
ATOM   2612 C  CD  . LYS A 1 325 ? 11.847  -17.344 26.835  1.00 37.36 325 A 1 
ATOM   2613 C  CE  . LYS A 1 325 ? 12.495  -15.971 26.928  1.00 32.83 325 A 1 
ATOM   2614 N  NZ  . LYS A 1 325 ? 11.714  -15.027 27.781  1.00 28.64 325 A 1 
ATOM   2615 N  N   . GLN A 1 326 ? 10.462  -18.025 23.560  1.00 54.72 326 A 1 
ATOM   2616 C  CA  . GLN A 1 326 ? 10.526  -17.460 22.222  1.00 54.83 326 A 1 
ATOM   2617 C  C   . GLN A 1 326 ? 11.935  -17.564 21.636  1.00 54.99 326 A 1 
ATOM   2618 O  O   . GLN A 1 326 ? 12.889  -17.045 22.216  1.00 52.00 326 A 1 
ATOM   2619 C  CB  . GLN A 1 326 ? 10.088  -15.995 22.235  1.00 51.43 326 A 1 
ATOM   2620 C  CG  . GLN A 1 326 ? 8.604   -15.770 22.497  1.00 47.64 326 A 1 
ATOM   2621 C  CD  . GLN A 1 326 ? 7.724   -16.368 21.410  1.00 44.62 326 A 1 
ATOM   2622 O  OE1 . GLN A 1 326 ? 8.164   -16.571 20.284  1.00 43.21 326 A 1 
ATOM   2623 N  NE2 . GLN A 1 326 ? 6.479   -16.650 21.745  1.00 41.72 326 A 1 
ATOM   2624 N  N   . PRO A 1 327 ? 12.066  -18.223 20.484  1.00 56.26 327 A 1 
ATOM   2625 C  CA  . PRO A 1 327 ? 13.370  -18.378 19.839  1.00 56.99 327 A 1 
ATOM   2626 C  C   . PRO A 1 327 ? 13.778  -17.113 19.099  1.00 59.48 327 A 1 
ATOM   2627 O  O   . PRO A 1 327 ? 12.956  -16.227 18.855  1.00 56.54 327 A 1 
ATOM   2628 C  CB  . PRO A 1 327 ? 13.140  -19.544 18.886  1.00 52.49 327 A 1 
ATOM   2629 C  CG  . PRO A 1 327 ? 11.714  -19.357 18.472  1.00 50.70 327 A 1 
ATOM   2630 C  CD  . PRO A 1 327 ? 11.021  -18.957 19.755  1.00 52.92 327 A 1 
ATOM   2631 N  N   . SER A 1 328 ? 15.037  -17.037 18.741  1.00 61.80 328 A 1 
ATOM   2632 C  CA  . SER A 1 328 ? 15.545  -15.888 17.998  1.00 64.18 328 A 1 
ATOM   2633 C  C   . SER A 1 328 ? 15.443  -16.167 16.501  1.00 68.94 328 A 1 
ATOM   2634 O  O   . SER A 1 328 ? 16.438  -16.169 15.781  1.00 63.64 328 A 1 
ATOM   2635 C  CB  . SER A 1 328 ? 16.995  -15.606 18.392  1.00 55.76 328 A 1 
ATOM   2636 O  OG  . SER A 1 328 ? 17.819  -16.732 18.152  1.00 48.52 328 A 1 
ATOM   2637 N  N   . ASP A 1 329 ? 14.226  -16.407 16.028  1.00 75.60 329 A 1 
ATOM   2638 C  CA  . ASP A 1 329 ? 13.994  -16.667 14.618  1.00 79.19 329 A 1 
ATOM   2639 C  C   . ASP A 1 329 ? 13.727  -15.363 13.865  1.00 83.26 329 A 1 
ATOM   2640 O  O   . ASP A 1 329 ? 13.947  -14.276 14.399  1.00 79.41 329 A 1 
ATOM   2641 C  CB  . ASP A 1 329 ? 12.827  -17.648 14.442  1.00 71.41 329 A 1 
ATOM   2642 C  CG  . ASP A 1 329 ? 11.573  -17.215 15.176  1.00 67.29 329 A 1 
ATOM   2643 O  OD1 . ASP A 1 329 ? 11.348  -15.998 15.337  1.00 62.79 329 A 1 
ATOM   2644 O  OD2 . ASP A 1 329 ? 10.796  -18.102 15.594  1.00 63.41 329 A 1 
ATOM   2645 N  N   . GLY A 1 330 ? 13.256  -15.485 12.627  1.00 84.63 330 A 1 
ATOM   2646 C  CA  . GLY A 1 330 ? 13.000  -14.307 11.819  1.00 88.38 330 A 1 
ATOM   2647 C  C   . GLY A 1 330 ? 11.564  -13.791 11.813  1.00 91.78 330 A 1 
ATOM   2648 O  O   . GLY A 1 330 ? 11.234  -12.904 11.041  1.00 89.75 330 A 1 
ATOM   2649 N  N   . PHE A 1 331 ? 10.723  -14.343 12.674  1.00 92.18 331 A 1 
ATOM   2650 C  CA  . PHE A 1 331 ? 9.332   -13.904 12.736  1.00 93.22 331 A 1 
ATOM   2651 C  C   . PHE A 1 331 ? 9.170   -12.613 13.531  1.00 94.01 331 A 1 
ATOM   2652 O  O   . PHE A 1 331 ? 9.987   -12.284 14.390  1.00 93.08 331 A 1 
ATOM   2653 C  CB  . PHE A 1 331 ? 8.450   -14.997 13.339  1.00 91.94 331 A 1 
ATOM   2654 C  CG  . PHE A 1 331 ? 8.344   -16.236 12.495  1.00 91.34 331 A 1 
ATOM   2655 C  CD1 . PHE A 1 331 ? 7.714   -16.193 11.256  1.00 89.11 331 A 1 
ATOM   2656 C  CD2 . PHE A 1 331 ? 8.865   -17.442 12.940  1.00 89.39 331 A 1 
ATOM   2657 C  CE1 . PHE A 1 331 ? 7.618   -17.336 10.469  1.00 88.18 331 A 1 
ATOM   2658 C  CE2 . PHE A 1 331 ? 8.770   -18.585 12.155  1.00 88.28 331 A 1 
ATOM   2659 C  CZ  . PHE A 1 331 ? 8.145   -18.534 10.920  1.00 88.38 331 A 1 
ATOM   2660 N  N   . ASN A 1 332 ? 8.092   -11.889 13.218  1.00 94.68 332 A 1 
ATOM   2661 C  CA  . ASN A 1 332 ? 7.796   -10.634 13.885  1.00 95.24 332 A 1 
ATOM   2662 C  C   . ASN A 1 332 ? 8.938   -9.618  13.790  1.00 95.99 332 A 1 
ATOM   2663 O  O   . ASN A 1 332 ? 9.183   -8.852  14.727  1.00 94.86 332 A 1 
ATOM   2664 C  CB  . ASN A 1 332 ? 7.422   -10.863 15.355  1.00 94.27 332 A 1 
ATOM   2665 C  CG  . ASN A 1 332 ? 6.043   -11.494 15.503  1.00 93.41 332 A 1 
ATOM   2666 O  OD1 . ASN A 1 332 ? 5.289   -11.614 14.539  1.00 89.45 332 A 1 
ATOM   2667 N  ND2 . ASN A 1 332 ? 5.702   -11.886 16.724  1.00 89.17 332 A 1 
ATOM   2668 N  N   . LYS A 1 333 ? 9.626   -9.625  12.642  1.00 96.26 333 A 1 
ATOM   2669 C  CA  . LYS A 1 333 ? 10.725  -8.692  12.396  1.00 96.44 333 A 1 
ATOM   2670 C  C   . LYS A 1 333 ? 10.780  -8.342  10.917  1.00 97.25 333 A 1 
ATOM   2671 O  O   . LYS A 1 333 ? 10.546  -9.194  10.059  1.00 96.79 333 A 1 
ATOM   2672 C  CB  . LYS A 1 333 ? 12.063  -9.306  12.805  1.00 94.37 333 A 1 
ATOM   2673 C  CG  . LYS A 1 333 ? 12.200  -9.636  14.283  1.00 85.51 333 A 1 
ATOM   2674 C  CD  . LYS A 1 333 ? 13.557  -10.256 14.583  1.00 82.66 333 A 1 
ATOM   2675 C  CE  . LYS A 1 333 ? 13.687  -10.597 16.049  1.00 71.63 333 A 1 
ATOM   2676 N  NZ  . LYS A 1 333 ? 14.996  -11.235 16.354  1.00 64.16 333 A 1 
ATOM   2677 N  N   . TRP A 1 334 ? 11.076  -7.075  10.607  1.00 97.72 334 A 1 
ATOM   2678 C  CA  . TRP A 1 334 ? 11.222  -6.655  9.225   1.00 98.11 334 A 1 
ATOM   2679 C  C   . TRP A 1 334 ? 12.555  -7.183  8.693   1.00 97.91 334 A 1 
ATOM   2680 O  O   . TRP A 1 334 ? 13.579  -7.065  9.356   1.00 97.44 334 A 1 
ATOM   2681 C  CB  . TRP A 1 334 ? 11.195  -5.124  9.112   1.00 98.39 334 A 1 
ATOM   2682 C  CG  . TRP A 1 334 ? 9.830   -4.549  9.322   1.00 98.54 334 A 1 
ATOM   2683 C  CD1 . TRP A 1 334 ? 9.339   -3.987  10.465  1.00 98.21 334 A 1 
ATOM   2684 C  CD2 . TRP A 1 334 ? 8.764   -4.522  8.368   1.00 98.56 334 A 1 
ATOM   2685 N  NE1 . TRP A 1 334 ? 8.035   -3.608  10.280  1.00 98.27 334 A 1 
ATOM   2686 C  CE2 . TRP A 1 334 ? 7.653   -3.923  9.002   1.00 98.45 334 A 1 
ATOM   2687 C  CE3 . TRP A 1 334 ? 8.640   -4.945  7.036   1.00 98.52 334 A 1 
ATOM   2688 C  CZ2 . TRP A 1 334 ? 6.433   -3.749  8.351   1.00 98.36 334 A 1 
ATOM   2689 C  CZ3 . TRP A 1 334 ? 7.423   -4.765  6.390   1.00 98.29 334 A 1 
ATOM   2690 C  CH2 . TRP A 1 334 ? 6.337   -4.174  7.047   1.00 98.27 334 A 1 
ATOM   2691 N  N   . LYS A 1 335 ? 12.523  -7.774  7.508   1.00 97.85 335 A 1 
ATOM   2692 C  CA  . LYS A 1 335 ? 13.729  -8.316  6.905   1.00 97.42 335 A 1 
ATOM   2693 C  C   . LYS A 1 335 ? 13.647  -8.291  5.389   1.00 97.91 335 A 1 
ATOM   2694 O  O   . LYS A 1 335 ? 12.565  -8.217  4.816   1.00 97.66 335 A 1 
ATOM   2695 C  CB  . LYS A 1 335 ? 13.961  -9.751  7.391   1.00 95.29 335 A 1 
ATOM   2696 C  CG  . LYS A 1 335 ? 12.844  -10.721 7.057   1.00 89.47 335 A 1 
ATOM   2697 C  CD  . LYS A 1 335 ? 13.118  -12.105 7.622   1.00 87.33 335 A 1 
ATOM   2698 C  CE  . LYS A 1 335 ? 11.992  -13.072 7.304   1.00 78.02 335 A 1 
ATOM   2699 N  NZ  . LYS A 1 335 ? 12.244  -14.427 7.874   1.00 71.04 335 A 1 
ATOM   2700 N  N   . PHE A 1 336 ? 14.802  -8.359  4.753   1.00 97.80 336 A 1 
ATOM   2701 C  CA  . PHE A 1 336 ? 14.887  -8.383  3.301   1.00 97.92 336 A 1 
ATOM   2702 C  C   . PHE A 1 336 ? 14.180  -9.623  2.771   1.00 97.76 336 A 1 
ATOM   2703 O  O   . PHE A 1 336 ? 14.366  -10.725 3.290   1.00 97.21 336 A 1 
ATOM   2704 C  CB  . PHE A 1 336 ? 16.356  -8.400  2.868   1.00 97.83 336 A 1 
ATOM   2705 C  CG  . PHE A 1 336 ? 16.554  -8.550  1.391   1.00 97.96 336 A 1 
ATOM   2706 C  CD1 . PHE A 1 336 ? 16.319  -7.481  0.529   1.00 97.48 336 A 1 
ATOM   2707 C  CD2 . PHE A 1 336 ? 16.988  -9.755  0.849   1.00 97.46 336 A 1 
ATOM   2708 C  CE1 . PHE A 1 336 ? 16.510  -7.610  -0.841  1.00 96.97 336 A 1 
ATOM   2709 C  CE2 . PHE A 1 336 ? 17.182  -9.891  -0.520  1.00 97.04 336 A 1 
ATOM   2710 C  CZ  . PHE A 1 336 ? 16.946  -8.819  -1.359  1.00 97.22 336 A 1 
ATOM   2711 N  N   . ASN A 1 337 ? 13.345  -9.437  1.747   1.00 98.08 337 A 1 
ATOM   2712 C  CA  . ASN A 1 337 ? 12.661  -10.562 1.126   1.00 97.70 337 A 1 
ATOM   2713 C  C   . ASN A 1 337 ? 13.391  -10.931 -0.163  1.00 97.71 337 A 1 
ATOM   2714 O  O   . ASN A 1 337 ? 14.021  -11.985 -0.248  1.00 96.79 337 A 1 
ATOM   2715 C  CB  . ASN A 1 337 ? 11.186  -10.219 0.834   1.00 97.09 337 A 1 
ATOM   2716 C  CG  . ASN A 1 337 ? 10.415  -11.409 0.309   1.00 96.03 337 A 1 
ATOM   2717 O  OD1 . ASN A 1 337 ? 10.971  -12.463 0.030   1.00 92.49 337 A 1 
ATOM   2718 N  ND2 . ASN A 1 337 ? 9.105   -11.241 0.163   1.00 91.29 337 A 1 
ATOM   2719 N  N   . TYR A 1 338 ? 13.323  -10.044 -1.167  1.00 98.29 338 A 1 
ATOM   2720 C  CA  . TYR A 1 338 ? 14.026  -10.294 -2.420  1.00 98.35 338 A 1 
ATOM   2721 C  C   . TYR A 1 338 ? 14.191  -9.012  -3.227  1.00 98.56 338 A 1 
ATOM   2722 O  O   . TYR A 1 338 ? 13.521  -8.010  -2.972  1.00 98.44 338 A 1 
ATOM   2723 C  CB  . TYR A 1 338 ? 13.266  -11.340 -3.260  1.00 98.12 338 A 1 
ATOM   2724 C  CG  . TYR A 1 338 ? 12.077  -10.782 -4.026  1.00 98.29 338 A 1 
ATOM   2725 C  CD1 . TYR A 1 338 ? 12.231  -10.280 -5.320  1.00 97.83 338 A 1 
ATOM   2726 C  CD2 . TYR A 1 338 ? 10.807  -10.760 -3.463  1.00 97.90 338 A 1 
ATOM   2727 C  CE1 . TYR A 1 338 ? 11.154  -9.771  -6.030  1.00 97.39 338 A 1 
ATOM   2728 C  CE2 . TYR A 1 338 ? 9.719   -10.245 -4.166  1.00 97.60 338 A 1 
ATOM   2729 C  CZ  . TYR A 1 338 ? 9.895   -9.749  -5.449  1.00 97.89 338 A 1 
ATOM   2730 O  OH  . TYR A 1 338 ? 8.828   -9.248  -6.150  1.00 97.32 338 A 1 
ATOM   2731 N  N   . GLY A 1 339 ? 15.095  -9.063  -4.197  1.00 98.39 339 A 1 
ATOM   2732 C  CA  . GLY A 1 339 ? 15.330  -7.933  -5.080  1.00 98.31 339 A 1 
ATOM   2733 C  C   . GLY A 1 339 ? 14.973  -8.348  -6.496  1.00 98.42 339 A 1 
ATOM   2734 O  O   . GLY A 1 339 ? 15.184  -9.497  -6.882  1.00 97.73 339 A 1 
ATOM   2735 N  N   . SER A 1 340 ? 14.430  -7.424  -7.289  1.00 98.42 340 A 1 
ATOM   2736 C  CA  . SER A 1 340 ? 14.037  -7.735  -8.653  1.00 98.31 340 A 1 
ATOM   2737 C  C   . SER A 1 340 ? 15.215  -8.226  -9.499  1.00 98.16 340 A 1 
ATOM   2738 O  O   . SER A 1 340 ? 15.069  -9.134  -10.315 1.00 97.45 340 A 1 
ATOM   2739 C  CB  . SER A 1 340 ? 13.409  -6.507  -9.318  1.00 98.16 340 A 1 
ATOM   2740 O  OG  . SER A 1 340 ? 14.302  -5.415  -9.357  1.00 97.82 340 A 1 
ATOM   2741 N  N   . SER A 1 341 ? 16.367  -7.632  -9.291  1.00 98.01 341 A 1 
ATOM   2742 C  CA  . SER A 1 341 ? 17.560  -8.002  -10.051 1.00 97.65 341 A 1 
ATOM   2743 C  C   . SER A 1 341 ? 18.114  -9.364  -9.631  1.00 97.48 341 A 1 
ATOM   2744 O  O   . SER A 1 341 ? 18.345  -10.234 -10.473 1.00 96.03 341 A 1 
ATOM   2745 C  CB  . SER A 1 341 ? 18.648  -6.941  -9.879  1.00 96.94 341 A 1 
ATOM   2746 O  OG  . SER A 1 341 ? 19.819  -7.303  -10.574 1.00 83.56 341 A 1 
ATOM   2747 N  N   . SER A 1 342 ? 18.322  -9.555  -8.344  1.00 97.51 342 A 1 
ATOM   2748 C  CA  . SER A 1 342 ? 18.885  -10.809 -7.840  1.00 96.98 342 A 1 
ATOM   2749 C  C   . SER A 1 342 ? 17.952  -12.007 -7.998  1.00 97.18 342 A 1 
ATOM   2750 O  O   . SER A 1 342 ? 18.408  -13.116 -8.262  1.00 95.27 342 A 1 
ATOM   2751 C  CB  . SER A 1 342 ? 19.276  -10.655 -6.369  1.00 95.43 342 A 1 
ATOM   2752 O  OG  . SER A 1 342 ? 18.151  -10.365 -5.567  1.00 86.06 342 A 1 
ATOM   2753 N  N   . GLU A 1 343 ? 16.660  -11.777 -7.845  1.00 97.51 343 A 1 
ATOM   2754 C  CA  . GLU A 1 343 ? 15.697  -12.874 -7.906  1.00 97.31 343 A 1 
ATOM   2755 C  C   . GLU A 1 343 ? 15.295  -13.282 -9.325  1.00 97.49 343 A 1 
ATOM   2756 O  O   . GLU A 1 343 ? 15.146  -14.466 -9.613  1.00 95.66 343 A 1 
ATOM   2757 C  CB  . GLU A 1 343 ? 14.436  -12.514 -7.109  1.00 96.14 343 A 1 
ATOM   2758 C  CG  . GLU A 1 343 ? 13.511  -13.683 -6.836  1.00 92.54 343 A 1 
ATOM   2759 C  CD  . GLU A 1 343 ? 14.022  -14.582 -5.717  1.00 94.86 343 A 1 
ATOM   2760 O  OE1 . GLU A 1 343 ? 15.250  -14.621 -5.478  1.00 90.82 343 A 1 
ATOM   2761 O  OE2 . GLU A 1 343 ? 13.199  -15.248 -5.062  1.00 91.11 343 A 1 
ATOM   2762 N  N   . TYR A 1 344 ? 15.108  -12.294 -10.190 1.00 97.98 344 A 1 
ATOM   2763 C  CA  . TYR A 1 344 ? 14.645  -12.569 -11.546 1.00 97.96 344 A 1 
ATOM   2764 C  C   . TYR A 1 344 ? 15.642  -12.253 -12.656 1.00 97.89 344 A 1 
ATOM   2765 O  O   . TYR A 1 344 ? 15.384  -12.534 -13.825 1.00 96.02 344 A 1 
ATOM   2766 C  CB  . TYR A 1 344 ? 13.348  -11.797 -11.805 1.00 97.79 344 A 1 
ATOM   2767 C  CG  . TYR A 1 344 ? 12.220  -12.129 -10.846 1.00 98.02 344 A 1 
ATOM   2768 C  CD1 . TYR A 1 344 ? 11.818  -13.441 -10.638 1.00 97.28 344 A 1 
ATOM   2769 C  CD2 . TYR A 1 344 ? 11.553  -11.114 -10.164 1.00 97.36 344 A 1 
ATOM   2770 C  CE1 . TYR A 1 344 ? 10.777  -13.745 -9.766  1.00 96.76 344 A 1 
ATOM   2771 C  CE2 . TYR A 1 344 ? 10.508  -11.412 -9.292  1.00 96.87 344 A 1 
ATOM   2772 C  CZ  . TYR A 1 344 ? 10.118  -12.723 -9.097  1.00 97.29 344 A 1 
ATOM   2773 O  OH  . TYR A 1 344 ? 9.090   -13.017 -8.239  1.00 96.35 344 A 1 
ATOM   2774 N  N   . GLY A 1 345 ? 16.763  -11.682 -12.291 1.00 96.83 345 A 1 
ATOM   2775 C  CA  . GLY A 1 345 ? 17.767  -11.348 -13.288 1.00 96.56 345 A 1 
ATOM   2776 C  C   . GLY A 1 345 ? 17.383  -10.173 -14.172 1.00 97.23 345 A 1 
ATOM   2777 O  O   . GLY A 1 345 ? 17.920  -10.012 -15.265 1.00 95.36 345 A 1 
ATOM   2778 N  N   . LEU A 1 346 ? 16.463  -9.357  -13.702 1.00 97.77 346 A 1 
ATOM   2779 C  CA  . LEU A 1 346 ? 16.010  -8.193  -14.462 1.00 97.84 346 A 1 
ATOM   2780 C  C   . LEU A 1 346 ? 17.122  -7.145  -14.537 1.00 97.81 346 A 1 
ATOM   2781 O  O   . LEU A 1 346 ? 17.685  -6.753  -13.517 1.00 96.88 346 A 1 
ATOM   2782 C  CB  . LEU A 1 346 ? 14.771  -7.584  -13.806 1.00 97.41 346 A 1 
ATOM   2783 C  CG  . LEU A 1 346 ? 13.530  -8.477  -13.762 1.00 96.82 346 A 1 
ATOM   2784 C  CD1 . LEU A 1 346 ? 12.477  -7.872  -12.838 1.00 95.77 346 A 1 
ATOM   2785 C  CD2 . LEU A 1 346 ? 12.969  -8.649  -15.166 1.00 95.62 346 A 1 
ATOM   2786 N  N   . LYS A 1 347 ? 17.434  -6.716  -15.762 1.00 97.93 347 A 1 
ATOM   2787 C  CA  . LYS A 1 347 ? 18.480  -5.708  -15.962 1.00 97.79 347 A 1 
ATOM   2788 C  C   . LYS A 1 347 ? 17.966  -4.319  -15.605 1.00 97.99 347 A 1 
ATOM   2789 O  O   . LYS A 1 347 ? 18.742  -3.447  -15.214 1.00 96.65 347 A 1 
ATOM   2790 C  CB  . LYS A 1 347 ? 18.954  -5.741  -17.412 1.00 97.03 347 A 1 
ATOM   2791 C  CG  . LYS A 1 347 ? 19.559  -7.072  -17.838 1.00 92.92 347 A 1 
ATOM   2792 C  CD  . LYS A 1 347 ? 19.977  -7.052  -19.291 1.00 87.04 347 A 1 
ATOM   2793 C  CE  . LYS A 1 347 ? 20.558  -8.390  -19.721 1.00 79.02 347 A 1 
ATOM   2794 N  NZ  . LYS A 1 347 ? 20.958  -8.393  -21.152 1.00 69.25 347 A 1 
ATOM   2795 N  N   . GLU A 1 348 ? 16.671  -4.133  -15.741 1.00 98.52 348 A 1 
ATOM   2796 C  CA  . GLU A 1 348 ? 16.014  -2.874  -15.415 1.00 98.50 348 A 1 
ATOM   2797 C  C   . GLU A 1 348 ? 14.518  -3.130  -15.344 1.00 98.71 348 A 1 
ATOM   2798 O  O   . GLU A 1 348 ? 14.043  -4.201  -15.741 1.00 98.53 348 A 1 
ATOM   2799 C  CB  . GLU A 1 348 ? 16.316  -1.808  -16.483 1.00 97.68 348 A 1 
ATOM   2800 C  CG  . GLU A 1 348 ? 15.804  -2.186  -17.871 1.00 95.97 348 A 1 
ATOM   2801 C  CD  . GLU A 1 348 ? 16.149  -1.151  -18.936 1.00 96.11 348 A 1 
ATOM   2802 O  OE1 . GLU A 1 348 ? 16.867  -0.182  -18.618 1.00 92.23 348 A 1 
ATOM   2803 O  OE2 . GLU A 1 348 ? 15.705  -1.318  -20.083 1.00 93.32 348 A 1 
ATOM   2804 N  N   . LEU A 1 349 ? 13.762  -2.169  -14.839 1.00 98.79 349 A 1 
ATOM   2805 C  CA  . LEU A 1 349 ? 12.320  -2.335  -14.717 1.00 98.82 349 A 1 
ATOM   2806 C  C   . LEU A 1 349 ? 11.615  -1.811  -15.972 1.00 98.85 349 A 1 
ATOM   2807 O  O   . LEU A 1 349 ? 10.863  -0.839  -15.928 1.00 98.64 349 A 1 
ATOM   2808 C  CB  . LEU A 1 349 ? 11.825  -1.598  -13.464 1.00 98.81 349 A 1 
ATOM   2809 C  CG  . LEU A 1 349 ? 12.491  -2.047  -12.156 1.00 98.61 349 A 1 
ATOM   2810 C  CD1 . LEU A 1 349 ? 11.900  -1.296  -10.974 1.00 98.44 349 A 1 
ATOM   2811 C  CD2 . LEU A 1 349 ? 12.328  -3.549  -11.965 1.00 98.35 349 A 1 
ATOM   2812 N  N   . SER A 1 350 ? 11.876  -2.490  -17.089 1.00 98.82 350 A 1 
ATOM   2813 C  CA  . SER A 1 350 ? 11.317  -2.112  -18.377 1.00 98.79 350 A 1 
ATOM   2814 C  C   . SER A 1 350 ? 10.340  -3.148  -18.923 1.00 98.85 350 A 1 
ATOM   2815 O  O   . SER A 1 350 ? 10.361  -4.314  -18.509 1.00 98.69 350 A 1 
ATOM   2816 C  CB  . SER A 1 350 ? 12.444  -1.923  -19.396 1.00 98.60 350 A 1 
ATOM   2817 O  OG  . SER A 1 350 ? 13.079  -3.160  -19.672 1.00 98.07 350 A 1 
ATOM   2818 N  N   . PRO A 1 351 ? 9.482   -2.747  -19.862 1.00 98.84 351 A 1 
ATOM   2819 C  CA  . PRO A 1 351 ? 8.542   -3.682  -20.475 1.00 98.75 351 A 1 
ATOM   2820 C  C   . PRO A 1 351 ? 9.244   -4.886  -21.094 1.00 98.70 351 A 1 
ATOM   2821 O  O   . PRO A 1 351 ? 8.788   -6.021  -20.939 1.00 98.55 351 A 1 
ATOM   2822 C  CB  . PRO A 1 351 ? 7.844   -2.828  -21.535 1.00 98.64 351 A 1 
ATOM   2823 C  CG  . PRO A 1 351 ? 7.848   -1.464  -20.927 1.00 97.99 351 A 1 
ATOM   2824 C  CD  . PRO A 1 351 ? 9.230   -1.364  -20.317 1.00 98.67 351 A 1 
ATOM   2825 N  N   . LYS A 1 352 ? 10.359  -4.646  -21.794 1.00 98.65 352 A 1 
ATOM   2826 C  CA  . LYS A 1 352 ? 11.087  -5.733  -22.443 1.00 98.51 352 A 1 
ATOM   2827 C  C   . LYS A 1 352 ? 11.575  -6.767  -21.438 1.00 98.66 352 A 1 
ATOM   2828 O  O   . LYS A 1 352 ? 11.453  -7.974  -21.672 1.00 98.38 352 A 1 
ATOM   2829 C  CB  . LYS A 1 352 ? 12.275  -5.175  -23.237 1.00 97.83 352 A 1 
ATOM   2830 C  CG  . LYS A 1 352 ? 13.039  -6.242  -24.006 1.00 87.24 352 A 1 
ATOM   2831 C  CD  . LYS A 1 352 ? 14.142  -5.636  -24.862 1.00 83.42 352 A 1 
ATOM   2832 C  CE  . LYS A 1 352 ? 14.870  -6.702  -25.667 1.00 69.71 352 A 1 
ATOM   2833 N  NZ  . LYS A 1 352 ? 15.925  -6.128  -26.545 1.00 63.34 352 A 1 
ATOM   2834 N  N   . GLU A 1 353 ? 12.133  -6.307  -20.333 1.00 98.71 353 A 1 
ATOM   2835 C  CA  . GLU A 1 353 ? 12.640  -7.215  -19.306 1.00 98.77 353 A 1 
ATOM   2836 C  C   . GLU A 1 353 ? 11.513  -8.029  -18.674 1.00 98.78 353 A 1 
ATOM   2837 O  O   . GLU A 1 353 ? 11.669  -9.226  -18.414 1.00 98.56 353 A 1 
ATOM   2838 C  CB  . GLU A 1 353 ? 13.388  -6.440  -18.223 1.00 98.63 353 A 1 
ATOM   2839 C  CG  . GLU A 1 353 ? 14.755  -5.927  -18.667 1.00 97.84 353 A 1 
ATOM   2840 C  CD  . GLU A 1 353 ? 15.718  -7.057  -18.957 1.00 97.87 353 A 1 
ATOM   2841 O  OE1 . GLU A 1 353 ? 15.991  -7.855  -18.037 1.00 95.77 353 A 1 
ATOM   2842 O  OE2 . GLU A 1 353 ? 16.206  -7.141  -20.104 1.00 95.77 353 A 1 
ATOM   2843 N  N   . PHE A 1 354 ? 10.381  -7.396  -18.427 1.00 98.74 354 A 1 
ATOM   2844 C  CA  . PHE A 1 354 ? 9.264   -8.122  -17.832 1.00 98.80 354 A 1 
ATOM   2845 C  C   . PHE A 1 354 ? 8.557   -9.038  -18.819 1.00 98.75 354 A 1 
ATOM   2846 O  O   . PHE A 1 354 ? 7.972   -10.038 -18.425 1.00 98.49 354 A 1 
ATOM   2847 C  CB  . PHE A 1 354 ? 8.280   -7.154  -17.174 1.00 98.78 354 A 1 
ATOM   2848 C  CG  . PHE A 1 354 ? 8.673   -6.753  -15.782 1.00 98.79 354 A 1 
ATOM   2849 C  CD1 . PHE A 1 354 ? 9.561   -5.711  -15.563 1.00 98.51 354 A 1 
ATOM   2850 C  CD2 . PHE A 1 354 ? 8.198   -7.461  -14.692 1.00 98.48 354 A 1 
ATOM   2851 C  CE1 . PHE A 1 354 ? 9.968   -5.376  -14.277 1.00 98.18 354 A 1 
ATOM   2852 C  CE2 . PHE A 1 354 ? 8.593   -7.137  -13.402 1.00 98.15 354 A 1 
ATOM   2853 C  CZ  . PHE A 1 354 ? 9.481   -6.089  -13.193 1.00 98.34 354 A 1 
ATOM   2854 N  N   . GLU A 1 355 ? 8.625   -8.726  -20.112 1.00 98.68 355 A 1 
ATOM   2855 C  CA  . GLU A 1 355 ? 8.045   -9.611  -21.115 1.00 98.51 355 A 1 
ATOM   2856 C  C   . GLU A 1 355 ? 8.879   -10.890 -21.143 1.00 98.54 355 A 1 
ATOM   2857 O  O   . GLU A 1 355 ? 8.353   -11.990 -21.287 1.00 98.32 355 A 1 
ATOM   2858 C  CB  . GLU A 1 355 ? 8.036   -8.947  -22.493 1.00 98.37 355 A 1 
ATOM   2859 C  CG  . GLU A 1 355 ? 6.991   -7.847  -22.629 1.00 96.06 355 A 1 
ATOM   2860 C  CD  . GLU A 1 355 ? 6.956   -7.235  -24.016 1.00 94.85 355 A 1 
ATOM   2861 O  OE1 . GLU A 1 355 ? 8.039   -7.051  -24.607 1.00 89.03 355 A 1 
ATOM   2862 O  OE2 . GLU A 1 355 ? 5.849   -6.941  -24.506 1.00 89.85 355 A 1 
ATOM   2863 N  N   . ILE A 1 356 ? 10.183  -10.737 -20.997 1.00 98.58 356 A 1 
ATOM   2864 C  CA  . ILE A 1 356 ? 11.084  -11.880 -20.960 1.00 98.57 356 A 1 
ATOM   2865 C  C   . ILE A 1 356 ? 10.804  -12.701 -19.711 1.00 98.57 356 A 1 
ATOM   2866 O  O   . ILE A 1 356 ? 10.751  -13.932 -19.763 1.00 98.36 356 A 1 
ATOM   2867 C  CB  . ILE A 1 356 ? 12.566  -11.421 -20.970 1.00 98.29 356 A 1 
ATOM   2868 C  CG1 . ILE A 1 356 ? 12.909  -10.808 -22.329 1.00 97.26 356 A 1 
ATOM   2869 C  CG2 . ILE A 1 356 ? 13.489  -12.598 -20.658 1.00 97.22 356 A 1 
ATOM   2870 C  CD1 . ILE A 1 356 ? 14.302  -10.189 -22.395 1.00 94.70 356 A 1 
ATOM   2871 N  N   . LEU A 1 357 ? 10.608  -12.028 -18.581 1.00 98.54 357 A 1 
ATOM   2872 C  CA  . LEU A 1 357 ? 10.312  -12.709 -17.330 1.00 98.52 357 A 1 
ATOM   2873 C  C   . LEU A 1 357 ? 9.012   -13.500 -17.428 1.00 98.56 357 A 1 
ATOM   2874 O  O   . LEU A 1 357 ? 8.941   -14.655 -17.015 1.00 98.42 357 A 1 
ATOM   2875 C  CB  . LEU A 1 357 ? 10.209  -11.704 -16.177 1.00 98.53 357 A 1 
ATOM   2876 C  CG  . LEU A 1 357 ? 9.800   -12.290 -14.816 1.00 98.25 357 A 1 
ATOM   2877 C  CD1 . LEU A 1 357 ? 10.819  -13.323 -14.360 1.00 97.75 357 A 1 
ATOM   2878 C  CD2 . LEU A 1 357 ? 9.676   -11.170 -13.793 1.00 97.69 357 A 1 
ATOM   2879 N  N   . ALA A 1 358 ? 7.978   -12.872 -17.990 1.00 98.51 358 A 1 
ATOM   2880 C  CA  . ALA A 1 358 ? 6.691   -13.530 -18.137 1.00 98.22 358 A 1 
ATOM   2881 C  C   . ALA A 1 358 ? 6.808   -14.769 -19.031 1.00 98.31 358 A 1 
ATOM   2882 O  O   . ALA A 1 358 ? 6.242   -15.819 -18.730 1.00 97.95 358 A 1 
ATOM   2883 C  CB  . ALA A 1 358 ? 5.666   -12.556 -18.720 1.00 97.84 358 A 1 
ATOM   2884 N  N   . ALA A 1 359 ? 7.551   -14.637 -20.112 1.00 98.47 359 A 1 
ATOM   2885 C  CA  . ALA A 1 359 ? 7.749   -15.753 -21.028 1.00 98.46 359 A 1 
ATOM   2886 C  C   . ALA A 1 359 ? 8.504   -16.886 -20.346 1.00 98.58 359 A 1 
ATOM   2887 O  O   . ALA A 1 359 ? 8.187   -18.065 -20.546 1.00 98.15 359 A 1 
ATOM   2888 C  CB  . ALA A 1 359 ? 8.511   -15.285 -22.269 1.00 98.28 359 A 1 
ATOM   2889 N  N   . ARG A 1 360 ? 9.484   -16.546 -19.532 1.00 98.49 360 A 1 
ATOM   2890 C  CA  . ARG A 1 360 ? 10.262  -17.550 -18.815 1.00 98.49 360 A 1 
ATOM   2891 C  C   . ARG A 1 360 ? 9.408   -18.290 -17.791 1.00 98.44 360 A 1 
ATOM   2892 O  O   . ARG A 1 360 ? 9.522   -19.503 -17.648 1.00 98.15 360 A 1 
ATOM   2893 C  CB  . ARG A 1 360 ? 11.473  -16.902 -18.128 1.00 98.13 360 A 1 
ATOM   2894 C  CG  . ARG A 1 360 ? 12.578  -16.499 -19.083 1.00 94.01 360 A 1 
ATOM   2895 C  CD  . ARG A 1 360 ? 13.718  -15.795 -18.370 1.00 92.69 360 A 1 
ATOM   2896 N  NE  . ARG A 1 360 ? 14.822  -15.482 -19.270 1.00 88.45 360 A 1 
ATOM   2897 C  CZ  . ARG A 1 360 ? 15.854  -14.700 -18.963 1.00 86.16 360 A 1 
ATOM   2898 N  NH1 . ARG A 1 360 ? 15.927  -14.141 -17.765 1.00 80.37 360 A 1 
ATOM   2899 N  NH2 . ARG A 1 360 ? 16.804  -14.478 -19.858 1.00 78.69 360 A 1 
ATOM   2900 N  N   . MET A 1 361 ? 8.554   -17.571 -17.091 1.00 98.39 361 A 1 
ATOM   2901 C  CA  . MET A 1 361 ? 7.699   -18.195 -16.091 1.00 98.07 361 A 1 
ATOM   2902 C  C   . MET A 1 361 ? 6.704   -19.159 -16.744 1.00 98.14 361 A 1 
ATOM   2903 O  O   . MET A 1 361 ? 6.300   -20.148 -16.124 1.00 97.63 361 A 1 
ATOM   2904 C  CB  . MET A 1 361 ? 6.937   -17.145 -15.278 1.00 97.39 361 A 1 
ATOM   2905 C  CG  . MET A 1 361 ? 7.831   -16.345 -14.338 1.00 95.14 361 A 1 
ATOM   2906 S  SD  . MET A 1 361 ? 6.906   -15.375 -13.124 1.00 94.56 361 A 1 
ATOM   2907 C  CE  . MET A 1 361 ? 6.101   -14.180 -14.174 1.00 89.19 361 A 1 
ATOM   2908 N  N   . ASP A 1 362 ? 6.328   -18.877 -17.969 1.00 98.02 362 A 1 
ATOM   2909 C  CA  . ASP A 1 362 ? 5.400   -19.740 -18.688 1.00 97.90 362 A 1 
ATOM   2910 C  C   . ASP A 1 362 ? 6.047   -21.089 -19.006 1.00 97.98 362 A 1 
ATOM   2911 O  O   . ASP A 1 362 ? 5.356   -22.102 -19.140 1.00 97.19 362 A 1 
ATOM   2912 C  CB  . ASP A 1 362 ? 4.946   -19.065 -19.990 1.00 97.39 362 A 1 
ATOM   2913 C  CG  . ASP A 1 362 ? 3.930   -19.893 -20.751 1.00 91.84 362 A 1 
ATOM   2914 O  OD1 . ASP A 1 362 ? 2.823   -20.115 -20.221 1.00 86.94 362 A 1 
ATOM   2915 O  OD2 . ASP A 1 362 ? 4.239   -20.328 -21.881 1.00 85.16 362 A 1 
ATOM   2916 N  N   . LYS A 1 363 ? 7.364   -21.096 -19.109 1.00 98.12 363 A 1 
ATOM   2917 C  CA  . LYS A 1 363 ? 8.102   -22.318 -19.438 1.00 98.02 363 A 1 
ATOM   2918 C  C   . LYS A 1 363 ? 8.851   -22.919 -18.256 1.00 98.20 363 A 1 
ATOM   2919 O  O   . LYS A 1 363 ? 9.269   -24.077 -18.312 1.00 97.27 363 A 1 
ATOM   2920 C  CB  . LYS A 1 363 ? 9.102   -22.029 -20.559 1.00 97.45 363 A 1 
ATOM   2921 C  CG  . LYS A 1 363 ? 8.521   -21.324 -21.780 1.00 92.94 363 A 1 
ATOM   2922 C  CD  . LYS A 1 363 ? 7.424   -22.147 -22.438 1.00 85.49 363 A 1 
ATOM   2923 C  CE  . LYS A 1 363 ? 6.881   -21.433 -23.667 1.00 76.51 363 A 1 
ATOM   2924 N  NZ  . LYS A 1 363 ? 5.779   -22.190 -24.324 1.00 66.43 363 A 1 
ATOM   2925 N  N   . ASP A 1 364 ? 9.014   -22.154 -17.207 1.00 98.06 364 A 1 
ATOM   2926 C  CA  . ASP A 1 364 ? 9.772   -22.584 -16.035 1.00 98.00 364 A 1 
ATOM   2927 C  C   . ASP A 1 364 ? 8.890   -22.554 -14.789 1.00 98.11 364 A 1 
ATOM   2928 O  O   . ASP A 1 364 ? 8.691   -21.505 -14.183 1.00 97.81 364 A 1 
ATOM   2929 C  CB  . ASP A 1 364 ? 10.987  -21.664 -15.859 1.00 97.65 364 A 1 
ATOM   2930 C  CG  . ASP A 1 364 ? 11.950  -22.153 -14.798 1.00 97.20 364 A 1 
ATOM   2931 O  OD1 . ASP A 1 364 ? 11.550  -22.942 -13.908 1.00 95.56 364 A 1 
ATOM   2932 O  OD2 . ASP A 1 364 ? 13.126  -21.732 -14.846 1.00 94.61 364 A 1 
ATOM   2933 N  N   . LEU A 1 365 ? 8.375   -23.728 -14.407 1.00 97.88 365 A 1 
ATOM   2934 C  CA  . LEU A 1 365 ? 7.494   -23.818 -13.247 1.00 97.62 365 A 1 
ATOM   2935 C  C   . LEU A 1 365 ? 8.180   -23.390 -11.957 1.00 97.63 365 A 1 
ATOM   2936 O  O   . LEU A 1 365 ? 7.555   -22.775 -11.089 1.00 97.21 365 A 1 
ATOM   2937 C  CB  . LEU A 1 365 ? 6.953   -25.245 -13.099 1.00 97.10 365 A 1 
ATOM   2938 C  CG  . LEU A 1 365 ? 5.946   -25.468 -11.969 1.00 92.72 365 A 1 
ATOM   2939 C  CD1 . LEU A 1 365 ? 4.741   -24.552 -12.156 1.00 90.04 365 A 1 
ATOM   2940 C  CD2 . LEU A 1 365 ? 5.503   -26.928 -11.958 1.00 90.00 365 A 1 
ATOM   2941 N  N   . GLN A 1 366 ? 9.461   -23.710 -11.830 1.00 97.79 366 A 1 
ATOM   2942 C  CA  . GLN A 1 366 ? 10.211  -23.328 -10.641 1.00 97.34 366 A 1 
ATOM   2943 C  C   . GLN A 1 366 ? 10.256  -21.812 -10.503 1.00 97.49 366 A 1 
ATOM   2944 O  O   . GLN A 1 366 ? 10.083  -21.269 -9.412  1.00 96.81 366 A 1 
ATOM   2945 C  CB  . GLN A 1 366 ? 11.637  -23.881 -10.712 1.00 96.90 366 A 1 
ATOM   2946 C  CG  . GLN A 1 366 ? 11.753  -25.372 -10.483 1.00 85.39 366 A 1 
ATOM   2947 C  CD  . GLN A 1 366 ? 11.556  -25.752 -9.023  1.00 78.45 366 A 1 
ATOM   2948 O  OE1 . GLN A 1 366 ? 10.438  -25.851 -8.547  1.00 70.66 366 A 1 
ATOM   2949 N  NE2 . GLN A 1 366 ? 12.656  -25.979 -8.321  1.00 68.43 366 A 1 
ATOM   2950 N  N   . LEU A 1 367 ? 10.481  -21.135 -11.620 1.00 97.66 367 A 1 
ATOM   2951 C  CA  . LEU A 1 367 ? 10.524  -19.680 -11.623 1.00 97.75 367 A 1 
ATOM   2952 C  C   . LEU A 1 367 ? 9.153   -19.098 -11.295 1.00 97.86 367 A 1 
ATOM   2953 O  O   . LEU A 1 367 ? 9.042   -18.151 -10.515 1.00 97.61 367 A 1 
ATOM   2954 C  CB  . LEU A 1 367 ? 11.002  -19.161 -12.980 1.00 97.78 367 A 1 
ATOM   2955 C  CG  . LEU A 1 367 ? 11.139  -17.639 -13.115 1.00 97.09 367 A 1 
ATOM   2956 C  CD1 . LEU A 1 367 ? 12.133  -17.105 -12.095 1.00 96.27 367 A 1 
ATOM   2957 C  CD2 . LEU A 1 367 ? 11.589  -17.293 -14.527 1.00 96.22 367 A 1 
ATOM   2958 N  N   . PHE A 1 368 ? 8.113   -19.682 -11.883 1.00 97.67 368 A 1 
ATOM   2959 C  CA  . PHE A 1 368 ? 6.767   -19.215 -11.602 1.00 97.45 368 A 1 
ATOM   2960 C  C   . PHE A 1 368 ? 6.435   -19.396 -10.126 1.00 97.28 368 A 1 
ATOM   2961 O  O   . PHE A 1 368 ? 5.790   -18.540 -9.513  1.00 97.03 368 A 1 
ATOM   2962 C  CB  . PHE A 1 368 ? 5.723   -19.958 -12.438 1.00 96.89 368 A 1 
ATOM   2963 C  CG  . PHE A 1 368 ? 4.308   -19.592 -12.076 1.00 96.29 368 A 1 
ATOM   2964 C  CD1 . PHE A 1 368 ? 3.737   -18.409 -12.539 1.00 95.14 368 A 1 
ATOM   2965 C  CD2 . PHE A 1 368 ? 3.562   -20.410 -11.231 1.00 95.02 368 A 1 
ATOM   2966 C  CE1 . PHE A 1 368 ? 2.447   -18.047 -12.163 1.00 93.73 368 A 1 
ATOM   2967 C  CE2 . PHE A 1 368 ? 2.265   -20.049 -10.854 1.00 93.74 368 A 1 
ATOM   2968 C  CZ  . PHE A 1 368 ? 1.714   -18.866 -11.317 1.00 93.66 368 A 1 
ATOM   2969 N  N   . ASN A 1 369 ? 6.862   -20.536 -9.565  1.00 96.78 369 A 1 
ATOM   2970 C  CA  . ASN A 1 369 ? 6.590   -20.799 -8.158  1.00 96.31 369 A 1 
ATOM   2971 C  C   . ASN A 1 369 ? 7.256   -19.772 -7.249  1.00 96.28 369 A 1 
ATOM   2972 O  O   . ASN A 1 369 ? 6.717   -19.429 -6.202  1.00 96.05 369 A 1 
ATOM   2973 C  CB  . ASN A 1 369 ? 7.022   -22.220 -7.780  1.00 96.06 369 A 1 
ATOM   2974 C  CG  . ASN A 1 369 ? 6.085   -23.276 -8.329  1.00 93.04 369 A 1 
ATOM   2975 O  OD1 . ASN A 1 369 ? 4.934   -22.995 -8.664  1.00 88.32 369 A 1 
ATOM   2976 N  ND2 . ASN A 1 369 ? 6.564   -24.512 -8.400  1.00 87.36 369 A 1 
ATOM   2977 N  N   . LYS A 1 370 ? 8.422   -19.273 -7.655  1.00 96.87 370 A 1 
ATOM   2978 C  CA  . LYS A 1 370 ? 9.090   -18.237 -6.875  1.00 96.73 370 A 1 
ATOM   2979 C  C   . LYS A 1 370 ? 8.245   -16.965 -6.924  1.00 97.12 370 A 1 
ATOM   2980 O  O   . LYS A 1 370 ? 8.010   -16.327 -5.905  1.00 96.83 370 A 1 
ATOM   2981 C  CB  . LYS A 1 370 ? 10.492  -17.940 -7.421  1.00 95.72 370 A 1 
ATOM   2982 C  CG  . LYS A 1 370 ? 11.514  -19.027 -7.121  1.00 84.98 370 A 1 
ATOM   2983 C  CD  . LYS A 1 370 ? 12.930  -18.453 -7.129  1.00 85.50 370 A 1 
ATOM   2984 C  CE  . LYS A 1 370 ? 13.280  -17.777 -8.445  1.00 77.91 370 A 1 
ATOM   2985 N  NZ  . LYS A 1 370 ? 14.650  -17.197 -8.419  1.00 73.34 370 A 1 
ATOM   2986 N  N   . TYR A 1 371 ? 7.779   -16.630 -8.121  1.00 97.12 371 A 1 
ATOM   2987 C  CA  . TYR A 1 371 ? 6.915   -15.460 -8.299  1.00 97.30 371 A 1 
ATOM   2988 C  C   . TYR A 1 371 ? 5.656   -15.618 -7.455  1.00 97.30 371 A 1 
ATOM   2989 O  O   . TYR A 1 371 ? 5.229   -14.684 -6.777  1.00 97.11 371 A 1 
ATOM   2990 C  CB  . TYR A 1 371 ? 6.539   -15.292 -9.769  1.00 97.41 371 A 1 
ATOM   2991 C  CG  . TYR A 1 371 ? 5.301   -14.441 -9.989  1.00 97.45 371 A 1 
ATOM   2992 C  CD1 . TYR A 1 371 ? 5.365   -13.050 -9.969  1.00 97.02 371 A 1 
ATOM   2993 C  CD2 . TYR A 1 371 ? 4.061   -15.041 -10.179 1.00 97.08 371 A 1 
ATOM   2994 C  CE1 . TYR A 1 371 ? 4.227   -12.281 -10.139 1.00 96.56 371 A 1 
ATOM   2995 C  CE2 . TYR A 1 371 ? 2.914   -14.276 -10.351 1.00 96.61 371 A 1 
ATOM   2996 C  CZ  . TYR A 1 371 ? 2.997   -12.896 -10.327 1.00 96.81 371 A 1 
ATOM   2997 O  OH  . TYR A 1 371 ? 1.867   -12.146 -10.490 1.00 95.95 371 A 1 
ATOM   2998 N  N   . HIS A 1 372 ? 5.069   -16.802 -7.505  1.00 96.42 372 A 1 
ATOM   2999 C  CA  . HIS A 1 372 ? 3.825   -17.059 -6.774  1.00 95.71 372 A 1 
ATOM   3000 C  C   . HIS A 1 372 ? 4.037   -16.956 -5.266  1.00 95.89 372 A 1 
ATOM   3001 O  O   . HIS A 1 372 ? 3.153   -16.505 -4.533  1.00 95.31 372 A 1 
ATOM   3002 C  CB  . HIS A 1 372 ? 3.275   -18.436 -7.137  1.00 94.74 372 A 1 
ATOM   3003 C  CG  . HIS A 1 372 ? 1.903   -18.692 -6.598  1.00 93.04 372 A 1 
ATOM   3004 N  ND1 . HIS A 1 372 ? 1.671   -19.449 -5.470  1.00 84.73 372 A 1 
ATOM   3005 C  CD2 . HIS A 1 372 ? 0.690   -18.275 -7.023  1.00 84.10 372 A 1 
ATOM   3006 C  CE1 . HIS A 1 372 ? 0.363   -19.493 -5.223  1.00 84.39 372 A 1 
ATOM   3007 N  NE2 . HIS A 1 372 ? -0.252  -18.779 -6.156  1.00 86.07 372 A 1 
ATOM   3008 N  N   . LEU A 1 373 ? 5.199   -17.379 -4.805  1.00 96.44 373 A 1 
ATOM   3009 C  CA  . LEU A 1 373 ? 5.518   -17.277 -3.385  1.00 96.32 373 A 1 
ATOM   3010 C  C   . LEU A 1 373 ? 5.616   -15.808 -2.985  1.00 96.57 373 A 1 
ATOM   3011 O  O   . LEU A 1 373 ? 5.043   -15.390 -1.972  1.00 95.87 373 A 1 
ATOM   3012 C  CB  . LEU A 1 373 ? 6.840   -17.986 -3.088  1.00 95.53 373 A 1 
ATOM   3013 C  CG  . LEU A 1 373 ? 7.312   -17.979 -1.630  1.00 87.86 373 A 1 
ATOM   3014 C  CD1 . LEU A 1 373 ? 6.338   -18.771 -0.770  1.00 85.19 373 A 1 
ATOM   3015 C  CD2 . LEU A 1 373 ? 8.714   -18.571 -1.542  1.00 84.51 373 A 1 
ATOM   3016 N  N   . HIS A 1 374 ? 6.329   -15.019 -3.786  1.00 97.07 374 A 1 
ATOM   3017 C  CA  . HIS A 1 374 ? 6.481   -13.599 -3.511  1.00 97.17 374 A 1 
ATOM   3018 C  C   . HIS A 1 374 ? 5.174   -12.835 -3.727  1.00 97.25 374 A 1 
ATOM   3019 O  O   . HIS A 1 374 ? 4.955   -11.784 -3.128  1.00 96.75 374 A 1 
ATOM   3020 C  CB  . HIS A 1 374 ? 7.578   -12.993 -4.396  1.00 97.12 374 A 1 
ATOM   3021 C  CG  . HIS A 1 374 ? 8.934   -13.586 -4.167  1.00 97.30 374 A 1 
ATOM   3022 N  ND1 . HIS A 1 374 ? 9.420   -13.880 -2.915  1.00 94.32 374 A 1 
ATOM   3023 C  CD2 . HIS A 1 374 ? 9.919   -13.917 -5.034  1.00 94.50 374 A 1 
ATOM   3024 C  CE1 . HIS A 1 374 ? 10.640  -14.376 -3.016  1.00 95.43 374 A 1 
ATOM   3025 N  NE2 . HIS A 1 374 ? 10.967  -14.408 -4.292  1.00 95.51 374 A 1 
ATOM   3026 N  N   . PHE A 1 375 ? 4.313   -13.369 -4.584  1.00 96.64 375 A 1 
ATOM   3027 C  CA  . PHE A 1 375 ? 3.012   -12.782 -4.878  1.00 96.19 375 A 1 
ATOM   3028 C  C   . PHE A 1 375 ? 2.268   -12.467 -3.582  1.00 95.86 375 A 1 
ATOM   3029 O  O   . PHE A 1 375 ? 1.601   -11.443 -3.471  1.00 95.02 375 A 1 
ATOM   3030 C  CB  . PHE A 1 375 ? 2.208   -13.752 -5.746  1.00 95.80 375 A 1 
ATOM   3031 C  CG  . PHE A 1 375 ? 0.805   -13.304 -6.071  1.00 96.05 375 A 1 
ATOM   3032 C  CD1 . PHE A 1 375 ? 0.574   -12.329 -7.031  1.00 95.57 375 A 1 
ATOM   3033 C  CD2 . PHE A 1 375 ? -0.278  -13.901 -5.444  1.00 95.64 375 A 1 
ATOM   3034 C  CE1 . PHE A 1 375 ? -0.724  -11.942 -7.353  1.00 94.70 375 A 1 
ATOM   3035 C  CE2 . PHE A 1 375 ? -1.579  -13.521 -5.756  1.00 94.80 375 A 1 
ATOM   3036 C  CZ  . PHE A 1 375 ? -1.804  -12.540 -6.714  1.00 94.91 375 A 1 
ATOM   3037 N  N   . ARG A 1 376 ? 2.397   -13.358 -2.601  1.00 95.82 376 A 1 
ATOM   3038 C  CA  . ARG A 1 376 ? 1.773   -13.149 -1.296  1.00 95.30 376 A 1 
ATOM   3039 C  C   . ARG A 1 376 ? 2.827   -12.884 -0.220  1.00 95.53 376 A 1 
ATOM   3040 O  O   . ARG A 1 376 ? 2.656   -13.245 0.947   1.00 93.65 376 A 1 
ATOM   3041 C  CB  . ARG A 1 376 ? 0.910   -14.340 -0.899  1.00 93.46 376 A 1 
ATOM   3042 C  CG  . ARG A 1 376 ? -0.319  -14.544 -1.772  1.00 87.70 376 A 1 
ATOM   3043 C  CD  . ARG A 1 376 ? -1.408  -15.288 -1.032  1.00 85.84 376 A 1 
ATOM   3044 N  NE  . ARG A 1 376 ? -2.524  -15.626 -1.899  1.00 81.02 376 A 1 
ATOM   3045 C  CZ  . ARG A 1 376 ? -3.708  -16.052 -1.464  1.00 78.22 376 A 1 
ATOM   3046 N  NH1 . ARG A 1 376 ? -3.935  -16.180 -0.166  1.00 71.21 376 A 1 
ATOM   3047 N  NH2 . ARG A 1 376 ? -4.653  -16.345 -2.337  1.00 69.70 376 A 1 
ATOM   3048 N  N   . ALA A 1 377 ? 3.910   -12.260 -0.625  1.00 95.97 377 A 1 
ATOM   3049 C  CA  . ALA A 1 377 ? 4.973   -11.882 0.303   1.00 96.12 377 A 1 
ATOM   3050 C  C   . ALA A 1 377 ? 5.502   -13.043 1.146   1.00 96.28 377 A 1 
ATOM   3051 O  O   . ALA A 1 377 ? 5.801   -12.891 2.328   1.00 94.17 377 A 1 
ATOM   3052 C  CB  . ALA A 1 377 ? 4.494   -10.748 1.209   1.00 95.44 377 A 1 
ATOM   3053 N  N   . ASP A 1 378 ? 5.621   -14.206 0.508   1.00 94.82 378 A 1 
ATOM   3054 C  CA  . ASP A 1 378 ? 6.161   -15.403 1.149   1.00 94.39 378 A 1 
ATOM   3055 C  C   . ASP A 1 378 ? 5.405   -15.808 2.419   1.00 93.77 378 A 1 
ATOM   3056 O  O   . ASP A 1 378 ? 5.990   -16.326 3.365   1.00 90.40 378 A 1 
ATOM   3057 C  CB  . ASP A 1 378 ? 7.646   -15.210 1.476   1.00 93.95 378 A 1 
ATOM   3058 C  CG  . ASP A 1 378 ? 8.487   -14.973 0.237   1.00 93.38 378 A 1 
ATOM   3059 O  OD1 . ASP A 1 378 ? 8.175   -14.042 -0.530  1.00 88.99 378 A 1 
ATOM   3060 O  OD2 . ASP A 1 378 ? 9.462   -15.716 0.030   1.00 90.04 378 A 1 
ATOM   3061 N  N   . THR A 1 379 ? 4.107   -15.565 2.422   1.00 93.39 379 A 1 
ATOM   3062 C  CA  . THR A 1 379 ? 3.284   -15.899 3.579   1.00 91.62 379 A 1 
ATOM   3063 C  C   . THR A 1 379 ? 2.934   -17.391 3.580   1.00 88.79 379 A 1 
ATOM   3064 O  O   . THR A 1 379 ? 2.357   -17.892 2.615   1.00 84.60 379 A 1 
ATOM   3065 C  CB  . THR A 1 379 ? 1.986   -15.084 3.583   1.00 91.17 379 A 1 
ATOM   3066 O  OG1 . THR A 1 379 ? 2.305   -13.695 3.584   1.00 86.09 379 A 1 
ATOM   3067 C  CG2 . THR A 1 379 ? 1.158   -15.419 4.816   1.00 85.92 379 A 1 
ATOM   3068 N  N   . PRO A 1 380 ? 3.263   -18.104 4.654   1.00 82.91 380 A 1 
ATOM   3069 C  CA  . PRO A 1 380 ? 2.968   -19.532 4.755   1.00 78.36 380 A 1 
ATOM   3070 C  C   . PRO A 1 380 ? 1.477   -19.834 4.812   1.00 76.68 380 A 1 
ATOM   3071 O  O   . PRO A 1 380 ? 0.716   -19.092 5.424   1.00 69.46 380 A 1 
ATOM   3072 C  CB  . PRO A 1 380 ? 3.649   -19.947 6.062   1.00 74.19 380 A 1 
ATOM   3073 C  CG  . PRO A 1 380 ? 4.707   -18.911 6.266   1.00 73.73 380 A 1 
ATOM   3074 C  CD  . PRO A 1 380 ? 4.050   -17.645 5.804   1.00 76.47 380 A 1 
ATOM   3075 N  N   . GLY A 1 381 ? 1.073   -20.939 4.165   1.00 74.28 381 A 1 
ATOM   3076 C  CA  . GLY A 1 381 ? -0.308  -21.380 4.227   1.00 70.46 381 A 1 
ATOM   3077 C  C   . GLY A 1 381 ? -1.308  -20.696 3.324   1.00 68.26 381 A 1 
ATOM   3078 O  O   . GLY A 1 381 ? -2.506  -20.951 3.429   1.00 62.83 381 A 1 
ATOM   3079 N  N   . PHE A 1 382 ? -0.841  -19.831 2.427   1.00 67.89 382 A 1 
ATOM   3080 C  CA  . PHE A 1 382 ? -1.736  -19.132 1.513   1.00 63.80 382 A 1 
ATOM   3081 C  C   . PHE A 1 382 ? -1.327  -19.383 0.064   1.00 60.63 382 A 1 
ATOM   3082 O  O   . PHE A 1 382 ? -0.601  -18.603 -0.533  1.00 55.40 382 A 1 
ATOM   3083 C  CB  . PHE A 1 382 ? -1.733  -17.638 1.811   1.00 59.80 382 A 1 
ATOM   3084 C  CG  . PHE A 1 382 ? -2.321  -17.290 3.148   1.00 57.82 382 A 1 
ATOM   3085 C  CD1 . PHE A 1 382 ? -3.686  -17.152 3.308   1.00 54.30 382 A 1 
ATOM   3086 C  CD2 . PHE A 1 382 ? -1.503  -17.106 4.251   1.00 52.64 382 A 1 
ATOM   3087 C  CE1 . PHE A 1 382 ? -4.243  -16.844 4.549   1.00 49.61 382 A 1 
ATOM   3088 C  CE2 . PHE A 1 382 ? -2.040  -16.803 5.494   1.00 49.51 382 A 1 
ATOM   3089 C  CZ  . PHE A 1 382 ? -3.411  -16.670 5.640   1.00 48.92 382 A 1 
ATOM   3090 N  N   . THR A 1 383 ? -1.804  -20.504 -0.474  1.00 58.06 383 A 1 
ATOM   3091 C  CA  . THR A 1 383 ? -1.474  -20.868 -1.850  1.00 55.75 383 A 1 
ATOM   3092 C  C   . THR A 1 383 ? -2.747  -21.012 -2.696  1.00 51.96 383 A 1 
ATOM   3093 O  O   . THR A 1 383 ? -3.854  -21.036 -2.134  1.00 47.42 383 A 1 
ATOM   3094 C  CB  . THR A 1 383 ? -0.702  -22.198 -1.902  1.00 51.20 383 A 1 
ATOM   3095 O  OG1 . THR A 1 383 ? -1.478  -23.218 -1.271  1.00 47.99 383 A 1 
ATOM   3096 C  CG2 . THR A 1 383 ? 0.631   -22.061 -1.188  1.00 46.62 383 A 1 
ATOM   3097 O  OXT . THR A 1 383 ? -2.618  -21.079 -3.939  1.00 46.41 383 A 1 
HETATM 3098 MG MG  . MG  B 2 .   ? -6.465  -1.959  0.166   1.00 95.83 1   B 1 
HETATM 3099 MG MG  . MG  C 3 .   ? -8.110  -0.526  -2.405  1.00 95.07 1   C 1 
HETATM 3100 C  C1  . NAG D 4 .   ? -6.646  8.181   15.514  1.00 96.23 1   D 1 
HETATM 3101 C  C2  . NAG D 4 .   ? -7.539  6.990   15.735  1.00 96.46 1   D 1 
HETATM 3102 C  C3  . NAG D 4 .   ? -8.015  6.965   17.169  1.00 95.99 1   D 1 
HETATM 3103 C  C4  . NAG D 4 .   ? -6.831  7.065   18.138  1.00 95.63 1   D 1 
HETATM 3104 C  C5  . NAG D 4 .   ? -5.959  8.249   17.778  1.00 96.08 1   D 1 
HETATM 3105 C  C6  . NAG D 4 .   ? -4.691  8.277   18.624  1.00 93.12 1   D 1 
HETATM 3106 C  C7  . NAG D 4 .   ? -8.701  6.338   13.706  1.00 95.44 1   D 1 
HETATM 3107 C  C8  . NAG D 4 .   ? -9.975  6.367   12.936  1.00 93.87 1   D 1 
HETATM 3108 N  N2  . NAG D 4 .   ? -8.686  6.993   14.860  1.00 95.20 1   D 1 
HETATM 3109 O  O3  . NAG D 4 .   ? -8.726  5.761   17.406  1.00 94.63 1   D 1 
HETATM 3110 O  O4  . NAG D 4 .   ? -7.325  7.275   19.436  1.00 94.98 1   D 1 
HETATM 3111 O  O5  . NAG D 4 .   ? -5.562  8.152   16.415  1.00 96.38 1   D 1 
HETATM 3112 O  O6  . NAG D 4 .   ? -3.937  9.398   18.324  1.00 88.64 1   D 1 
HETATM 3113 O  O7  . NAG D 4 .   ? -7.740  5.726   13.288  1.00 93.69 1   D 1 
HETATM 3114 C  C1  . NAG D 4 .   ? -7.020  6.281   20.381  1.00 93.13 2   D 1 
HETATM 3115 C  C2  . NAG D 4 .   ? -7.276  6.859   21.760  1.00 92.39 2   D 1 
HETATM 3116 C  C3  . NAG D 4 .   ? -7.131  5.803   22.814  1.00 89.77 2   D 1 
HETATM 3117 C  C4  . NAG D 4 .   ? -7.952  4.580   22.470  1.00 90.13 2   D 1 
HETATM 3118 C  C5  . NAG D 4 .   ? -7.584  4.110   21.066  1.00 89.20 2   D 1 
HETATM 3119 C  C6  . NAG D 4 .   ? -8.404  2.912   20.629  1.00 85.96 2   D 1 
HETATM 3120 C  C7  . NAG D 4 .   ? -6.709  9.208   21.979  1.00 90.20 2   D 1 
HETATM 3121 C  C8  . NAG D 4 .   ? -5.637  10.223  22.267  1.00 84.92 2   D 1 
HETATM 3122 N  N2  . NAG D 4 .   ? -6.347  7.951   22.028  1.00 90.41 2   D 1 
HETATM 3123 O  O3  . NAG D 4 .   ? -7.553  6.330   24.038  1.00 88.00 2   D 1 
HETATM 3124 O  O4  . NAG D 4 .   ? -7.632  3.576   23.411  1.00 87.53 2   D 1 
HETATM 3125 O  O5  . NAG D 4 .   ? -7.838  5.155   20.153  1.00 91.87 2   D 1 
HETATM 3126 O  O6  . NAG D 4 .   ? -9.767  3.233   20.587  1.00 82.86 2   D 1 
HETATM 3127 O  O7  . NAG D 4 .   ? -7.841  9.557   21.708  1.00 85.74 2   D 1 
HETATM 3128 C  C1  . MAN D 4 .   ? -8.776  3.133   24.076  1.00 85.43 3   D 1 
HETATM 3129 C  C2  . MAN D 4 .   ? -8.409  1.907   24.893  1.00 81.44 3   D 1 
HETATM 3130 C  C3  . MAN D 4 .   ? -9.667  1.366   25.548  1.00 75.90 3   D 1 
HETATM 3131 C  C4  . MAN D 4 .   ? -10.320 2.464   26.376  1.00 74.19 3   D 1 
HETATM 3132 C  C5  . MAN D 4 .   ? -10.569 3.692   25.505  1.00 75.02 3   D 1 
HETATM 3133 C  C6  . MAN D 4 .   ? -11.098 4.847   26.305  1.00 66.14 3   D 1 
HETATM 3134 O  O2  . MAN D 4 .   ? -7.456  2.324   25.853  1.00 77.61 3   D 1 
HETATM 3135 O  O3  . MAN D 4 .   ? -9.362  0.271   26.386  1.00 73.36 3   D 1 
HETATM 3136 O  O4  . MAN D 4 .   ? -11.546 2.003   26.881  1.00 69.96 3   D 1 
HETATM 3137 O  O5  . MAN D 4 .   ? -9.340  4.121   24.922  1.00 82.96 3   D 1 
HETATM 3138 O  O6  . MAN D 4 .   ? -10.109 5.331   27.164  1.00 61.67 3   D 1 
HETATM 3139 C  C1  . MAN D 4 .   ? -6.477  1.437   26.200  1.00 74.61 4   D 1 
HETATM 3140 C  C2  . MAN D 4 .   ? -5.864  1.977   27.493  1.00 65.61 4   D 1 
HETATM 3141 C  C3  . MAN D 4 .   ? -5.056  3.247   27.184  1.00 61.83 4   D 1 
HETATM 3142 C  C4  . MAN D 4 .   ? -3.993  2.926   26.162  1.00 64.86 4   D 1 
HETATM 3143 C  C5  . MAN D 4 .   ? -4.648  2.328   24.931  1.00 71.58 4   D 1 
HETATM 3144 C  C6  . MAN D 4 .   ? -3.582  1.837   23.978  1.00 70.16 4   D 1 
HETATM 3145 O  O2  . MAN D 4 .   ? -4.952  1.016   28.010  1.00 59.99 4   D 1 
HETATM 3146 O  O3  . MAN D 4 .   ? -4.446  3.718   28.386  1.00 55.28 4   D 1 
HETATM 3147 O  O4  . MAN D 4 .   ? -3.311  4.116   25.804  1.00 58.03 4   D 1 
HETATM 3148 O  O5  . MAN D 4 .   ? -5.447  1.180   25.263  1.00 73.59 4   D 1 
HETATM 3149 O  O6  . MAN D 4 .   ? -2.800  0.854   24.630  1.00 69.82 4   D 1 
HETATM 3150 C  C1  . MAN D 4 .   ? -5.480  0.299   29.116  1.00 52.08 5   D 1 
HETATM 3151 C  C2  . MAN D 4 .   ? -4.290  -0.225  29.924  1.00 47.54 5   D 1 
HETATM 3152 C  C3  . MAN D 4 .   ? -3.516  -1.249  29.089  1.00 57.72 5   D 1 
HETATM 3153 C  C4  . MAN D 4 .   ? -4.447  -2.336  28.590  1.00 50.54 5   D 1 
HETATM 3154 C  C5  . MAN D 4 .   ? -5.610  -1.690  27.824  1.00 62.05 5   D 1 
HETATM 3155 C  C6  . MAN D 4 .   ? -6.634  -2.707  27.368  1.00 49.15 5   D 1 
HETATM 3156 O  O2  . MAN D 4 .   ? -4.756  -0.864  31.111  1.00 36.61 5   D 1 
HETATM 3157 O  O3  . MAN D 4 .   ? -2.483  -1.842  29.877  1.00 43.22 5   D 1 
HETATM 3158 O  O4  . MAN D 4 .   ? -3.726  -3.212  27.744  1.00 50.64 5   D 1 
HETATM 3159 O  O5  . MAN D 4 .   ? -6.293  -0.759  28.677  1.00 56.35 5   D 1 
HETATM 3160 O  O6  . MAN D 4 .   ? -7.247  -3.297  28.474  1.00 42.39 5   D 1 
HETATM 3161 C  C1  . MAN D 4 .   ? -1.671  0.474   23.941  1.00 71.71 6   D 1 
HETATM 3162 C  C2  . MAN D 4 .   ? -1.033  -0.742  24.651  1.00 71.36 6   D 1 
HETATM 3163 C  C3  . MAN D 4 .   ? -0.530  -0.286  26.031  1.00 70.21 6   D 1 
HETATM 3164 C  C4  . MAN D 4 .   ? 0.449   0.884   25.880  1.00 68.81 6   D 1 
HETATM 3165 C  C5  . MAN D 4 .   ? -0.253  2.008   25.117  1.00 67.92 6   D 1 
HETATM 3166 C  C6  . MAN D 4 .   ? 0.702   3.133   24.812  1.00 60.39 6   D 1 
HETATM 3167 O  O2  . MAN D 4 .   ? 0.089   -1.205  23.963  1.00 68.58 6   D 1 
HETATM 3168 O  O3  . MAN D 4 .   ? 0.117   -1.366  26.685  1.00 63.89 6   D 1 
HETATM 3169 O  O4  . MAN D 4 .   ? 0.834   1.347   27.156  1.00 59.29 6   D 1 
HETATM 3170 O  O5  . MAN D 4 .   ? -0.712  1.513   23.853  1.00 70.09 6   D 1 
HETATM 3171 O  O6  . MAN D 4 .   ? 1.798   2.619   24.065  1.00 60.58 6   D 1 
HETATM 3172 C  C1  . MAN D 4 .   ? -0.201  -1.974  22.813  1.00 73.35 7   D 1 
HETATM 3173 C  C2  . MAN D 4 .   ? 0.834   -3.091  22.789  1.00 69.64 7   D 1 
HETATM 3174 C  C3  . MAN D 4 .   ? 2.225   -2.481  22.574  1.00 73.52 7   D 1 
HETATM 3175 C  C4  . MAN D 4 .   ? 2.244   -1.581  21.342  1.00 68.95 7   D 1 
HETATM 3176 C  C5  . MAN D 4 .   ? 1.140   -0.554  21.438  1.00 76.94 7   D 1 
HETATM 3177 C  C6  . MAN D 4 .   ? 1.002   0.265   20.172  1.00 66.19 7   D 1 
HETATM 3178 O  O2  . MAN D 4 .   ? 0.575   -3.971  21.704  1.00 60.62 7   D 1 
HETATM 3179 O  O3  . MAN D 4 .   ? 3.193   -3.509  22.434  1.00 62.06 7   D 1 
HETATM 3180 O  O4  . MAN D 4 .   ? 3.486   -0.922  21.244  1.00 64.41 7   D 1 
HETATM 3181 O  O5  . MAN D 4 .   ? -0.136  -1.201  21.633  1.00 71.85 7   D 1 
HETATM 3182 O  O6  . MAN D 4 .   ? -0.048  1.192   20.335  1.00 59.50 7   D 1 
HETATM 3183 C  C1  . MAN D 4 .   ? 2.699   3.590   23.593  1.00 56.49 8   D 1 
HETATM 3184 C  C2  . MAN D 4 .   ? 3.689   2.859   22.664  1.00 58.94 8   D 1 
HETATM 3185 C  C3  . MAN D 4 .   ? 4.529   1.870   23.470  1.00 64.40 8   D 1 
HETATM 3186 C  C4  . MAN D 4 .   ? 5.174   2.566   24.659  1.00 52.00 8   D 1 
HETATM 3187 C  C5  . MAN D 4 .   ? 4.095   3.263   25.489  1.00 60.51 8   D 1 
HETATM 3188 C  C6  . MAN D 4 .   ? 4.673   4.045   26.657  1.00 34.65 8   D 1 
HETATM 3189 O  O2  . MAN D 4 .   ? 4.568   3.796   22.059  1.00 53.14 8   D 1 
HETATM 3190 O  O3  . MAN D 4 .   ? 5.517   1.273   22.660  1.00 54.82 8   D 1 
HETATM 3191 O  O4  . MAN D 4 .   ? 5.840   1.614   25.457  1.00 49.18 8   D 1 
HETATM 3192 O  O5  . MAN D 4 .   ? 3.387   4.188   24.679  1.00 55.03 8   D 1 
HETATM 3193 O  O6  . MAN D 4 .   ? 5.318   5.202   26.207  1.00 26.86 8   D 1 
HETATM 3194 C  C1  . NAG E 5 .   ? -11.399 -20.127 -12.021 1.00 88.31 1   E 1 
HETATM 3195 C  C2  . NAG E 5 .   ? -11.314 -20.962 -10.782 1.00 86.48 1   E 1 
HETATM 3196 C  C3  . NAG E 5 .   ? -10.962 -22.391 -11.098 1.00 84.14 1   E 1 
HETATM 3197 C  C4  . NAG E 5 .   ? -11.860 -22.956 -12.200 1.00 83.85 1   E 1 
HETATM 3198 C  C5  . NAG E 5 .   ? -11.816 -21.992 -13.397 1.00 84.91 1   E 1 
HETATM 3199 C  C6  . NAG E 5 .   ? -12.726 -22.435 -14.540 1.00 76.23 1   E 1 
HETATM 3200 C  C7  . NAG E 5 .   ? -10.659 -19.786 -8.796  1.00 78.63 1   E 1 
HETATM 3201 C  C8  . NAG E 5 .   ? -9.538  -19.274 -7.961  1.00 72.18 1   E 1 
HETATM 3202 N  N2  . NAG E 5 .   ? -10.338 -20.425 -9.886  1.00 81.70 1   E 1 
HETATM 3203 O  O3  . NAG E 5 .   ? -11.112 -23.178 -9.937  1.00 79.28 1   E 1 
HETATM 3204 O  O4  . NAG E 5 .   ? -11.388 -24.227 -12.605 1.00 83.78 1   E 1 
HETATM 3205 O  O5  . NAG E 5 .   ? -12.227 -20.698 -12.997 1.00 85.31 1   E 1 
HETATM 3206 O  O6  . NAG E 5 .   ? -14.083 -22.439 -14.152 1.00 71.00 1   E 1 
HETATM 3207 O  O7  . NAG E 5 .   ? -11.819 -19.604 -8.467  1.00 73.64 1   E 1 
HETATM 3208 C  C1  . NAG E 5 .   ? -12.174 -25.359 -12.166 1.00 78.76 2   E 1 
HETATM 3209 C  C2  . NAG E 5 .   ? -11.922 -26.526 -13.074 1.00 65.74 2   E 1 
HETATM 3210 C  C3  . NAG E 5 .   ? -12.578 -27.794 -12.545 1.00 55.57 2   E 1 
HETATM 3211 C  C4  . NAG E 5 .   ? -12.265 -28.009 -11.080 1.00 55.69 2   E 1 
HETATM 3212 C  C5  . NAG E 5 .   ? -12.573 -26.744 -10.333 1.00 72.71 2   E 1 
HETATM 3213 C  C6  . NAG E 5 .   ? -12.257 -26.824 -8.874  1.00 64.67 2   E 1 
HETATM 3214 C  C7  . NAG E 5 .   ? -11.711 -26.016 -15.473 1.00 64.70 2   E 1 
HETATM 3215 C  C8  . NAG E 5 .   ? -12.443 -25.696 -16.742 1.00 45.77 2   E 1 
HETATM 3216 N  N2  . NAG E 5 .   ? -12.465 -26.236 -14.408 1.00 67.83 2   E 1 
HETATM 3217 O  O3  . NAG E 5 .   ? -12.122 -28.895 -13.288 1.00 47.27 2   E 1 
HETATM 3218 O  O4  . NAG E 5 .   ? -13.098 -29.080 -10.633 1.00 45.03 2   E 1 
HETATM 3219 O  O5  . NAG E 5 .   ? -11.800 -25.682 -10.865 1.00 78.34 2   E 1 
HETATM 3220 O  O6  . NAG E 5 .   ? -10.884 -27.026 -8.683  1.00 56.32 2   E 1 
HETATM 3221 O  O7  . NAG E 5 .   ? -10.508 -26.028 -15.440 1.00 62.67 2   E 1 
HETATM 3222 C  C1  . MAN E 5 .   ? -12.626 -29.919 -9.714  1.00 10.22 3   E 1 
HETATM 3223 C  C2  . MAN E 5 .   ? -13.773 -30.792 -9.202  1.00 6.39  3   E 1 
HETATM 3224 C  C3  . MAN E 5 .   ? -13.248 -31.591 -8.016  1.00 4.08  3   E 1 
HETATM 3225 C  C4  . MAN E 5 .   ? -12.009 -32.367 -8.424  1.00 3.14  3   E 1 
HETATM 3226 C  C5  . MAN E 5 .   ? -10.966 -31.441 -8.991  1.00 5.72  3   E 1 
HETATM 3227 C  C6  . MAN E 5 .   ? -9.754  -32.161 -9.546  1.00 3.78  3   E 1 
HETATM 3228 O  O2  . MAN E 5 .   ? -14.222 -31.757 -10.159 1.00 7.48  3   E 1 
HETATM 3229 O  O3  . MAN E 5 .   ? -14.258 -32.437 -7.552  1.00 3.44  3   E 1 
HETATM 3230 O  O4  . MAN E 5 .   ? -11.487 -33.003 -7.284  1.00 4.29  3   E 1 
HETATM 3231 O  O5  . MAN E 5 .   ? -11.533 -30.719 -10.101 1.00 13.16 3   E 1 
HETATM 3232 O  O6  . MAN E 5 .   ? -10.120 -32.901 -10.665 1.00 4.22  3   E 1 
HETATM 3233 C  C1  . MAN E 5 .   ? -15.021 -31.417 -11.211 1.00 3.14  4   E 1 
HETATM 3234 C  C2  . MAN E 5 .   ? -16.057 -32.500 -11.532 1.00 2.35  4   E 1 
HETATM 3235 C  C3  . MAN E 5 .   ? -15.304 -33.795 -11.841 1.00 3.33  4   E 1 
HETATM 3236 C  C4  . MAN E 5 .   ? -14.346 -33.570 -12.987 1.00 3.48  4   E 1 
HETATM 3237 C  C5  . MAN E 5 .   ? -13.382 -32.441 -12.612 1.00 4.41  4   E 1 
HETATM 3238 C  C6  . MAN E 5 .   ? -12.461 -32.123 -13.749 1.00 3.92  4   E 1 
HETATM 3239 O  O2  . MAN E 5 .   ? -16.773 -32.175 -12.700 1.00 2.77  4   E 1 
HETATM 3240 O  O3  . MAN E 5 .   ? -16.266 -34.788 -12.199 1.00 2.68  4   E 1 
HETATM 3241 O  O4  . MAN E 5 .   ? -13.612 -34.758 -13.222 1.00 3.52  4   E 1 
HETATM 3242 O  O5  . MAN E 5 .   ? -14.153 -31.263 -12.307 1.00 3.80  4   E 1 
HETATM 3243 O  O6  . MAN E 5 .   ? -13.221 -31.640 -14.838 1.00 3.41  4   E 1 
HETATM 3244 C  C1  . MAN E 5 .   ? -18.107 -31.883 -12.473 1.00 2.27  5   E 1 
HETATM 3245 C  C2  . MAN E 5 .   ? -18.856 -32.167 -13.773 1.00 2.71  5   E 1 
HETATM 3246 C  C3  . MAN E 5 .   ? -18.284 -31.294 -14.895 1.00 2.32  5   E 1 
HETATM 3247 C  C4  . MAN E 5 .   ? -18.298 -29.831 -14.474 1.00 4.82  5   E 1 
HETATM 3248 C  C5  . MAN E 5 .   ? -17.577 -29.666 -13.131 1.00 6.03  5   E 1 
HETATM 3249 C  C6  . MAN E 5 .   ? -17.670 -28.253 -12.617 1.00 7.59  5   E 1 
HETATM 3250 O  O2  . MAN E 5 .   ? -20.242 -31.870 -13.619 1.00 2.38  5   E 1 
HETATM 3251 O  O3  . MAN E 5 .   ? -19.048 -31.458 -16.086 1.00 2.56  5   E 1 
HETATM 3252 O  O4  . MAN E 5 .   ? -17.644 -29.067 -15.471 1.00 4.75  5   E 1 
HETATM 3253 O  O5  . MAN E 5 .   ? -18.171 -30.518 -12.151 1.00 4.46  5   E 1 
HETATM 3254 O  O6  . MAN E 5 .   ? -16.989 -28.185 -11.381 1.00 3.93  5   E 1 
HETATM 3255 C  C1  . MAN E 5 .   ? -12.388 -31.373 -15.892 1.00 4.28  6   E 1 
HETATM 3256 C  C2  . MAN E 5 .   ? -13.227 -30.588 -16.903 1.00 4.97  6   E 1 
HETATM 3257 C  C3  . MAN E 5 .   ? -14.341 -31.511 -17.416 1.00 2.59  6   E 1 
HETATM 3258 C  C4  . MAN E 5 .   ? -13.734 -32.765 -18.026 1.00 3.61  6   E 1 
HETATM 3259 C  C5  . MAN E 5 .   ? -12.835 -33.438 -16.991 1.00 3.41  6   E 1 
HETATM 3260 C  C6  . MAN E 5 .   ? -12.067 -34.595 -17.593 1.00 2.66  6   E 1 
HETATM 3261 O  O2  . MAN E 5 .   ? -12.464 -30.230 -18.034 1.00 6.38  6   E 1 
HETATM 3262 O  O3  . MAN E 5 .   ? -15.115 -30.833 -18.387 1.00 3.30  6   E 1 
HETATM 3263 O  O4  . MAN E 5 .   ? -14.769 -33.666 -18.409 1.00 2.71  6   E 1 
HETATM 3264 O  O5  . MAN E 5 .   ? -11.844 -32.517 -16.515 1.00 5.51  6   E 1 
HETATM 3265 O  O6  . MAN E 5 .   ? -11.307 -34.091 -18.694 1.00 2.89  6   E 1 
HETATM 3266 C  C1  . MAN E 5 .   ? -11.657 -29.067 -17.838 1.00 6.16  7   E 1 
HETATM 3267 C  C2  . MAN E 5 .   ? -11.401 -28.480 -19.218 1.00 5.36  7   E 1 
HETATM 3268 C  C3  . MAN E 5 .   ? -10.495 -29.436 -20.015 1.00 3.42  7   E 1 
HETATM 3269 C  C4  . MAN E 5 .   ? -9.225  -29.731 -19.233 1.00 5.15  7   E 1 
HETATM 3270 C  C5  . MAN E 5 .   ? -9.576  -30.257 -17.846 1.00 5.93  7   E 1 
HETATM 3271 C  C6  . MAN E 5 .   ? -8.339  -30.440 -16.998 1.00 4.74  7   E 1 
HETATM 3272 O  O2  . MAN E 5 .   ? -10.726 -27.243 -19.085 1.00 5.48  7   E 1 
HETATM 3273 O  O3  . MAN E 5 .   ? -10.173 -28.863 -21.267 1.00 3.39  7   E 1 
HETATM 3274 O  O4  . MAN E 5 .   ? -8.466  -30.702 -19.917 1.00 3.62  7   E 1 
HETATM 3275 O  O5  . MAN E 5 .   ? -10.436 -29.326 -17.160 1.00 11.33 7   E 1 
HETATM 3276 O  O6  . MAN E 5 .   ? -8.710  -31.002 -15.739 1.00 4.28  7   E 1 
HETATM 3277 C  C1  . MAN E 5 .   ? -10.445 -35.019 -19.312 1.00 2.27  8   E 1 
HETATM 3278 C  C2  . MAN E 5 .   ? -9.625  -34.198 -20.315 1.00 2.05  8   E 1 
HETATM 3279 C  C3  . MAN E 5 .   ? -10.548 -33.654 -21.407 1.00 1.66  8   E 1 
HETATM 3280 C  C4  . MAN E 5 .   ? -11.330 -34.785 -22.043 1.00 2.02  8   E 1 
HETATM 3281 C  C5  . MAN E 5 .   ? -12.070 -35.576 -20.963 1.00 2.23  8   E 1 
HETATM 3282 C  C6  . MAN E 5 .   ? -12.783 -36.771 -21.559 1.00 1.85  8   E 1 
HETATM 3283 O  O2  . MAN E 5 .   ? -8.618  -35.012 -20.913 1.00 2.27  8   E 1 
HETATM 3284 O  O3  . MAN E 5 .   ? -9.797  -32.963 -22.386 1.00 1.74  8   E 1 
HETATM 3285 O  O4  . MAN E 5 .   ? -12.274 -34.259 -22.952 1.00 1.91  8   E 1 
HETATM 3286 O  O5  . MAN E 5 .   ? -11.147 -36.049 -19.985 1.00 2.74  8   E 1 
HETATM 3287 O  O6  . MAN E 5 .   ? -13.267 -37.587 -20.523 1.00 1.69  8   E 1 
#
